# Supplementary material for: Haptic Guidance Needs to Be Intuitive Not Just Informative to Improve Human Motor Accuracy
Source: PLoS One. 2016 Mar 16;11(3):e0150912. doi: 10.1371/journal.pone.0150912 (PMC4794196; doi:10.1371/journal.pone.0150912)
Supplement: S1 Data — (ZIP) [file pone.0150912.s001.zip › Subject6/exp1_0099.txt]

Time	PosX	PosY	PosZ	RotX	RotY	RotZ	ForceX	ForceY	ForceZ	MomentX	MomentY	MomentZ	VelocityX	VelocityY	VelocityZ	CalibratedWeight	ButtonDown	Condition	Trial	Visual
15077.754996	-0.000852	0.494574	0.248256	75.720390	36.388012	36.215538	0.000000	0.000000	0.000000	0.000000	0.000000	0.000000	0.010064	-0.006535	-0.013932	0.000000	1.000000	1.000000	99.000000	1.000000
15077.758329	-0.000852	0.494551	0.248178	75.727943	36.409962	36.102566	0.000000	0.000000	0.000000	0.000000	0.000000	0.000000	0.000028	-0.007039	-0.023450	0.000000	1.000000	1.000000	99.000000	1.000000
15077.761662	-0.000852	0.494551	0.248178	75.727943	36.409962	36.102566	0.000000	0.000000	0.000000	0.000000	0.000000	0.000000	0.000028	-0.007039	-0.023450	0.000000	1.000000	1.000000	99.000000	1.000000
15077.764996	-0.000852	0.494551	0.248178	75.727943	36.409962	36.102566	0.000000	0.000000	0.000000	0.000000	0.000000	0.000000	0.000028	-0.007039	-0.023450	0.000000	1.000000	1.000000	99.000000	1.000000
15077.768329	-0.000852	0.494551	0.248178	75.737999	36.439236	35.917374	0.000000	0.000000	0.000000	0.000000	0.000000	0.000000	0.000028	-0.007039	-0.023450	0.000000	1.000000	1.000000	99.000000	1.000000
15077.771662	-0.000852	0.494526	0.248068	75.737999	36.439236	35.917374	0.000000	0.000000	0.000000	0.000000	0.000000	0.000000	0.000040	-0.007538	-0.032957	0.000000	1.000000	1.000000	99.000000	1.000000
15077.774996	-0.000852	0.494526	0.248068	75.737999	36.439236	35.917374	0.000000	0.000000	0.000000	0.000000	0.000000	0.000000	0.000040	-0.007538	-0.032957	0.000000	1.000000	1.000000	99.000000	1.000000
15077.778329	-0.000852	0.494526	0.248068	75.753090	36.480515	35.867031	0.000000	0.000000	0.000000	0.000000	0.000000	0.000000	0.000040	-0.007538	-0.032957	0.000000	1.000000	1.000000	99.000000	1.000000
15077.781662	-0.000852	0.494526	0.248068	75.753090	36.480515	35.867031	0.000000	0.000000	0.000000	0.000000	0.000000	0.000000	0.000040	-0.007538	-0.032957	0.000000	1.000000	1.000000	99.000000	1.000000
15077.784996	-0.000885	0.494442	0.247946	75.753090	36.480515	35.867031	0.000000	0.000000	0.000000	0.000000	0.000000	0.000000	-0.009997	-0.025132	-0.036820	0.000000	1.000000	1.000000	99.000000	1.000000
15077.788329	-0.000885	0.494442	0.247946	75.771828	36.524738	35.914051	0.000000	0.000000	0.000000	0.000000	0.000000	0.000000	-0.009997	-0.025132	-0.036820	0.000000	1.000000	1.000000	99.000000	1.000000
15077.791662	-0.000885	0.494442	0.247946	75.771828	36.524738	35.914051	0.000000	0.000000	0.000000	0.000000	0.000000	0.000000	-0.009997	-0.025132	-0.036820	0.000000	1.000000	1.000000	99.000000	1.000000
15077.794996	-0.000885	0.494442	0.247946	75.771828	36.524738	35.914051	0.000000	0.000000	0.000000	0.000000	0.000000	0.000000	-0.009997	-0.025132	-0.036820	0.000000	1.000000	1.000000	99.000000	1.000000
15077.798329	-0.000985	0.494231	0.247607	75.793022	36.573746	35.968800	0.000000	0.000000	0.000000	0.000000	0.000000	0.000000	-0.029984	-0.063281	-0.101630	0.000000	1.000000	1.000000	99.000000	1.000000
15077.801662	-0.000985	0.494231	0.247607	75.793022	36.573746	35.968800	0.000000	0.000000	0.000000	0.000000	0.000000	0.000000	-0.029984	-0.063281	-0.101630	0.000000	1.000000	1.000000	99.000000	1.000000
15077.804996	-0.000985	0.494231	0.247607	75.793022	36.573746	35.968800	0.000000	0.000000	0.000000	0.000000	0.000000	0.000000	-0.029984	-0.063281	-0.101630	0.000000	1.000000	1.000000	99.000000	1.000000
15077.808329	-0.000985	0.494231	0.247607	75.821449	36.631378	36.026783	0.000000	0.000000	0.000000	0.000000	0.000000	0.000000	-0.029984	-0.063281	-0.101630	0.000000	1.000000	1.000000	99.000000	1.000000
15077.811662	-0.001018	0.494065	0.247393	75.821449	36.631378	36.026783	0.000000	0.000000	0.000000	0.000000	0.000000	0.000000	-0.009944	-0.049694	-0.064216	0.000000	1.000000	1.000000	99.000000	1.000000
15077.814996	-0.001018	0.494065	0.247393	75.821449	36.631378	36.026783	0.000000	0.000000	0.000000	0.000000	0.000000	0.000000	-0.009944	-0.049694	-0.064216	0.000000	1.000000	1.000000	99.000000	1.000000
15077.818329	-0.001018	0.493918	0.247162	75.856010	36.702297	36.094238	0.000000	0.000000	0.000000	0.000000	0.000000	0.000000	0.000100	-0.044139	-0.069310	0.000000	1.000000	1.000000	99.000000	1.000000
15077.821662	-0.001018	0.493918	0.247162	75.856010	36.702297	36.094238	0.000000	0.000000	0.000000	0.000000	0.000000	0.000000	0.000100	-0.044139	-0.069310	0.000000	1.000000	1.000000	99.000000	1.000000
15077.824996	-0.001018	0.493918	0.247162	75.856010	36.702297	36.094238	0.000000	0.000000	0.000000	0.000000	0.000000	0.000000	0.000100	-0.044139	-0.069310	0.000000	1.000000	1.000000	99.000000	1.000000
15077.828329	-0.001018	0.493918	0.247162	75.902252	36.761299	36.140850	0.000000	0.000000	0.000000	0.000000	0.000000	0.000000	0.000100	-0.044139	-0.069310	0.000000	1.000000	1.000000	99.000000	1.000000
15077.831662	-0.001018	0.493711	0.246886	75.902252	36.761299	36.140850	0.000000	0.000000	0.000000	0.000000	0.000000	0.000000	0.000120	-0.062163	-0.082747	0.000000	1.000000	1.000000	99.000000	1.000000
15077.834996	-0.001018	0.493711	0.246886	75.902252	36.761299	36.140850	0.000000	0.000000	0.000000	0.000000	0.000000	0.000000	0.000120	-0.062163	-0.082747	0.000000	1.000000	1.000000	99.000000	1.000000
15077.838329	-0.001018	0.493711	0.246886	75.961258	36.803745	36.160400	0.000000	0.000000	0.000000	0.000000	0.000000	0.000000	0.000120	-0.062163	-0.082747	0.000000	1.000000	1.000000	99.000000	1.000000
15077.841662	-0.001018	0.493711	0.246886	75.961258	36.803745	36.160400	0.000000	0.000000	0.000000	0.000000	0.000000	0.000000	0.000120	-0.062163	-0.082747	0.000000	1.000000	1.000000	99.000000	1.000000
15077.844996	-0.001017	0.493444	0.246565	75.961258	36.803745	36.160400	0.000000	0.000000	0.000000	0.000000	0.000000	0.000000	0.000139	-0.080162	-0.096232	0.000000	1.000000	1.000000	99.000000	1.000000
15077.848329	-0.001017	0.493174	0.246180	76.034500	36.841747	36.166786	0.000000	0.000000	0.000000	0.000000	0.000000	0.000000	0.000167	-0.081079	-0.115419	0.000000	1.000000	1.000000	99.000000	1.000000
15077.851662	-0.001017	0.493174	0.246180	76.034500	36.841747	36.166786	0.000000	0.000000	0.000000	0.000000	0.000000	0.000000	0.000167	-0.081079	-0.115419	0.000000	1.000000	1.000000	99.000000	1.000000
15077.854996	-0.001017	0.493174	0.246180	76.034500	36.841747	36.166786	0.000000	0.000000	0.000000	0.000000	0.000000	0.000000	0.000167	-0.081079	-0.115419	0.000000	1.000000	1.000000	99.000000	1.000000
15077.858329	-0.001017	0.493174	0.246180	76.118805	36.903244	36.198696	0.000000	0.000000	0.000000	0.000000	0.000000	0.000000	0.000167	-0.081079	-0.115419	0.000000	0.000000	1.000000	99.000000	1.000000
15077.861662	-0.001083	0.492822	0.245703	76.118805	36.903244	36.198696	0.000000	0.000000	0.000000	0.000000	0.000000	0.000000	-0.019813	-0.105491	-0.143073	0.000000	0.000000	1.000000	99.000000	1.000000
15077.864996	-0.001083	0.492822	0.245703	76.118805	36.903244	36.198696	0.000000	0.000000	0.000000	0.000000	0.000000	0.000000	-0.019813	-0.105491	-0.143073	0.000000	0.000000	1.000000	99.000000	1.000000
15077.868329	-0.001082	0.492431	0.245196	76.218674	36.973083	36.231979	0.000000	0.000000	0.000000	0.000000	0.000000	0.000000	0.000234	-0.117362	-0.152238	0.000000	0.000000	1.000000	99.000000	1.000000
15077.871662	-0.001082	0.492431	0.245196	76.218674	36.973083	36.231979	0.000000	0.000000	0.000000	0.000000	0.000000	0.000000	0.000234	-0.117362	-0.152238	0.000000	0.000000	1.000000	99.000000	1.000000
15077.874996	-0.001082	0.492431	0.245196	76.218674	36.973083	36.231979	0.000000	0.000000	0.000000	0.000000	0.000000	0.000000	0.000234	-0.117362	-0.152238	0.000000	0.000000	1.000000	99.000000	1.000000
15077.878329	-0.001082	0.492431	0.245196	76.330544	37.003426	36.197014	0.000000	0.000000	0.000000	0.000000	0.000000	0.000000	0.000234	-0.117362	-0.152238	0.000000	0.000000	1.000000	99.000000	1.000000
15077.881662	-0.001048	0.492035	0.244592	76.330544	37.003426	36.197014	0.000000	0.000000	0.000000	0.000000	0.000000	0.000000	0.010273	-0.118622	-0.181188	0.000000	0.000000	1.000000	99.000000	1.000000
15077.884996	-0.001048	0.492035	0.244592	76.330544	37.003426	36.197014	0.000000	0.000000	0.000000	0.000000	0.000000	0.000000	0.010273	-0.118622	-0.181188	0.000000	0.000000	1.000000	99.000000	1.000000
15077.888329	-0.001013	0.491641	0.243987	76.418777	36.901745	36.036942	0.000000	0.000000	0.000000	0.000000	0.000000	0.000000	0.010256	-0.118448	-0.181494	0.000000	0.000000	1.000000	99.000000	1.000000
15077.891662	-0.001013	0.491641	0.243987	76.418777	36.901745	36.036942	0.000000	0.000000	0.000000	0.000000	0.000000	0.000000	0.010256	-0.118448	-0.181494	0.000000	0.000000	1.000000	99.000000	1.000000
15077.894996	-0.001013	0.491641	0.243987	76.418777	36.901745	36.036942	0.000000	0.000000	0.000000	0.000000	0.000000	0.000000	0.010256	-0.118448	-0.181494	0.000000	0.000000	1.000000	99.000000	1.000000
15077.898329	-0.001013	0.491641	0.243987	76.404320	36.490562	35.596973	0.000000	0.000000	0.000000	0.000000	0.000000	0.000000	0.010256	-0.118448	-0.181494	0.000000	0.000000	1.000000	99.000000	1.000000
15077.901662	-0.001046	0.491246	0.243381	76.404320	36.490562	35.596973	0.000000	0.000000	0.000000	0.000000	0.000000	0.000000	-0.009714	-0.118278	-0.181826	0.000000	0.000000	1.000000	99.000000	1.000000
15077.904996	-0.001046	0.491246	0.243381	76.404320	36.490562	35.596973	0.000000	0.000000	0.000000	0.000000	0.000000	0.000000	-0.009714	-0.118278	-0.181826	0.000000	0.000000	1.000000	99.000000	1.000000
15077.908329	-0.001045	0.490874	0.242821	76.243118	35.711971	34.805515	0.000000	0.000000	0.000000	0.000000	0.000000	0.000000	0.000251	-0.111660	-0.167971	0.000000	0.000000	1.000000	99.000000	1.000000
15077.911662	-0.001045	0.490874	0.242821	76.243118	35.711971	34.805515	0.000000	0.000000	0.000000	0.000000	0.000000	0.000000	0.000251	-0.111660	-0.167971	0.000000	0.000000	1.000000	99.000000	1.000000
15077.914996	-0.001045	0.490874	0.242821	76.243118	35.711971	34.805515	0.000000	0.000000	0.000000	0.000000	0.000000	0.000000	0.000251	-0.111660	-0.167971	0.000000	0.000000	1.000000	99.000000	1.000000
15077.918329	-0.001045	0.490874	0.242821	75.996681	34.670414	33.659393	0.000000	0.000000	0.000000	0.000000	0.000000	0.000000	0.000251	-0.111660	-0.167971	0.000000	0.000000	1.000000	99.000000	1.000000
15077.921662	-0.001011	0.490542	0.242291	75.996681	34.670414	33.659393	0.000000	0.000000	0.000000	0.000000	0.000000	0.000000	0.010199	-0.099581	-0.159139	0.000000	0.000000	1.000000	99.000000	1.000000
15077.924996	-0.001011	0.490542	0.242291	75.996681	34.670414	33.659393	0.000000	0.000000	0.000000	0.000000	0.000000	0.000000	0.010199	-0.099581	-0.159139	0.000000	0.000000	1.000000	99.000000	1.000000
15077.928329	-0.000944	0.490267	0.241741	75.733871	33.628010	32.422234	0.000000	0.000000	0.000000	0.000000	0.000000	0.000000	0.020145	-0.082489	-0.164982	0.000000	0.000000	1.000000	99.000000	1.000000
15077.931662	-0.000944	0.490267	0.241741	75.733871	33.628010	32.422234	0.000000	0.000000	0.000000	0.000000	0.000000	0.000000	0.020145	-0.082489	-0.164982	0.000000	0.000000	1.000000	99.000000	1.000000
15077.934996	-0.000944	0.490267	0.241741	75.733871	33.628010	32.422234	0.000000	0.000000	0.000000	0.000000	0.000000	0.000000	0.020145	-0.082489	-0.164982	0.000000	0.000000	1.000000	99.000000	1.000000
15077.938329	-0.000944	0.490267	0.241741	75.479881	32.673298	31.371733	0.000000	0.000000	0.000000	0.000000	0.000000	0.000000	0.020145	-0.082489	-0.164982	0.000000	0.000000	1.000000	99.000000	1.000000
15077.941662	-0.000844	0.490012	0.241205	75.479881	32.673298	31.371733	0.000000	0.000000	0.000000	0.000000	0.000000	0.000000	0.030055	-0.076439	-0.160642	0.000000	0.000000	1.000000	99.000000	1.000000
15077.944996	-0.000844	0.490012	0.241205	75.479881	32.673298	31.371733	0.000000	0.000000	0.000000	0.000000	0.000000	0.000000	0.030055	-0.076439	-0.160642	0.000000	0.000000	1.000000	99.000000	1.000000
15077.948329	-0.000777	0.489834	0.240665	75.238113	31.805868	30.528111	0.000000	0.000000	0.000000	0.000000	0.000000	0.000000	0.020072	-0.053454	-0.161939	0.000000	0.000000	1.000000	99.000000	1.000000
15077.951662	-0.000777	0.489834	0.240665	75.238113	31.805868	30.528111	0.000000	0.000000	0.000000	0.000000	0.000000	0.000000	0.020072	-0.053454	-0.161939	0.000000	0.000000	1.000000	99.000000	1.000000
15077.954996	-0.000777	0.489834	0.240665	75.238113	31.805868	30.528111	0.000000	0.000000	0.000000	0.000000	0.000000	0.000000	0.020072	-0.053454	-0.161939	0.000000	0.000000	1.000000	99.000000	1.000000
15077.958329	-0.000777	0.489834	0.240665	75.020111	31.058743	29.806095	0.000000	0.000000	0.000000	0.000000	0.000000	0.000000	0.020072	-0.053454	-0.161939	0.000000	0.000000	1.000000	99.000000	1.000000
15077.961662	-0.000677	0.489752	0.240137	75.020111	31.058743	29.806095	0.000000	0.000000	0.000000	0.000000	0.000000	0.000000	0.029969	-0.024598	-0.158616	0.000000	0.000000	1.000000	99.000000	1.000000
15077.964996	-0.000677	0.489752	0.240137	75.020111	31.058743	29.806095	0.000000	0.000000	0.000000	0.000000	0.000000	0.000000	0.029969	-0.024598	-0.158616	0.000000	0.000000	1.000000	99.000000	1.000000
15077.968329	-0.000544	0.489670	0.239607	74.837631	30.456657	29.221298	0.000000	0.000000	0.000000	0.000000	0.000000	0.000000	0.039847	-0.024584	-0.158788	0.000000	0.000000	1.000000	99.000000	1.000000
15077.971662	-0.000544	0.489670	0.239607	74.837631	30.456657	29.221298	0.000000	0.000000	0.000000	0.000000	0.000000	0.000000	0.039847	-0.024584	-0.158788	0.000000	0.000000	1.000000	99.000000	1.000000
15077.974996	-0.000544	0.489670	0.239607	74.837631	30.456657	29.221298	0.000000	0.000000	0.000000	0.000000	0.000000	0.000000	0.039847	-0.024584	-0.158788	0.000000	0.000000	1.000000	99.000000	1.000000
15077.978329	-0.000544	0.489670	0.239607	74.689972	29.979563	28.759314	0.000000	0.000000	0.000000	0.000000	0.000000	0.000000	0.039847	-0.024584	-0.158788	0.000000	0.000000	1.000000	99.000000	1.000000
15077.981662	-0.000444	0.489666	0.239106	74.689972	29.979563	28.759314	0.000000	0.000000	0.000000	0.000000	0.000000	0.000000	0.029865	-0.001288	-0.150349	0.000000	0.000000	1.000000	99.000000	1.000000
15077.984996	-0.000444	0.489666	0.239106	74.689972	29.979563	28.759314	0.000000	0.000000	0.000000	0.000000	0.000000	0.000000	0.029865	-0.001288	-0.150349	0.000000	0.000000	1.000000	99.000000	1.000000
15077.988329	-0.000444	0.489666	0.239106	74.589714	29.650425	28.445087	0.000000	0.000000	0.000000	0.000000	0.000000	0.000000	0.029865	-0.001288	-0.150349	0.000000	0.000000	1.000000	99.000000	1.000000
15077.991662	-0.000444	0.489666	0.239106	74.589714	29.650425	28.445087	0.000000	0.000000	0.000000	0.000000	0.000000	0.000000	0.029865	-0.001288	-0.150349	0.000000	0.000000	1.000000	99.000000	1.000000
15077.994996	-0.000411	0.489719	0.238618	74.589714	29.650425	28.445087	0.000000	0.000000	0.000000	0.000000	0.000000	0.000000	0.010003	0.016031	-0.146459	0.000000	0.000000	1.000000	99.000000	1.000000
15077.998329	-0.000411	0.489849	0.238126	74.522873	29.428307	28.235518	0.000000	0.000000	0.000000	0.000000	0.000000	0.000000	0.000087	0.038782	-0.147681	0.000000	0.000000	1.000000	99.000000	1.000000
15078.001662	-0.000411	0.489849	0.238126	74.522873	29.428307	28.235518	0.000000	0.000000	0.000000	0.000000	0.000000	0.000000	0.000087	0.038782	-0.147681	0.000000	0.000000	1.000000	99.000000	1.000000
15078.004996	-0.000411	0.489849	0.238126	74.522873	29.428307	28.235518	0.000000	0.000000	0.000000	0.000000	0.000000	0.000000	0.000087	0.038782	-0.147681	0.000000	0.000000	1.000000	99.000000	1.000000
15078.008329	-0.000411	0.489849	0.238126	74.490685	29.312511	28.135071	0.000000	0.000000	0.000000	0.000000	0.000000	0.000000	0.000087	0.038782	-0.147681	0.000000	0.000000	1.000000	99.000000	1.000000
15078.011662	-0.000476	0.489997	0.237648	74.490685	29.312511	28.135071	0.000000	0.000000	0.000000	0.000000	0.000000	0.000000	-0.019706	0.044629	-0.143246	0.000000	0.000000	1.000000	99.000000	1.000000
15078.014996	-0.000476	0.489997	0.237648	74.490685	29.312511	28.135071	0.000000	0.000000	0.000000	0.000000	0.000000	0.000000	-0.019706	0.044629	-0.143246	0.000000	0.000000	1.000000	99.000000	1.000000
15078.018329	-0.000575	0.490222	0.237167	74.497940	29.336817	28.174194	0.000000	0.000000	0.000000	0.000000	0.000000	0.000000	-0.029566	0.067316	-0.144478	0.000000	0.000000	1.000000	99.000000	1.000000
15078.021662	-0.000575	0.490222	0.237167	74.497940	29.336817	28.174194	0.000000	0.000000	0.000000	0.000000	0.000000	0.000000	-0.029566	0.067316	-0.144478	0.000000	0.000000	1.000000	99.000000	1.000000
15078.024996	-0.000575	0.490222	0.237167	74.497940	29.336817	28.174194	0.000000	0.000000	0.000000	0.000000	0.000000	0.000000	-0.029566	0.067316	-0.144478	0.000000	0.000000	1.000000	99.000000	1.000000
15078.028329	-0.000575	0.490222	0.237167	74.508942	29.409176	28.268185	0.000000	0.000000	0.000000	0.000000	0.000000	0.000000	-0.029566	0.067316	-0.144478	0.000000	0.000000	1.000000	99.000000	1.000000
15078.031662	-0.000608	0.490558	0.236647	74.508942	29.409176	28.268185	0.000000	0.000000	0.000000	0.000000	0.000000	0.000000	-0.009752	0.100865	-0.155988	0.000000	0.000000	1.000000	99.000000	1.000000
15078.034996	-0.000608	0.490558	0.236647	74.508942	29.409176	28.268185	0.000000	0.000000	0.000000	0.000000	0.000000	0.000000	-0.009752	0.100865	-0.155988	0.000000	0.000000	1.000000	99.000000	1.000000
15078.038329	-0.000673	0.491006	0.236088	74.500877	29.498253	28.392790	0.000000	0.000000	0.000000	0.000000	0.000000	0.000000	-0.019599	0.134304	-0.167601	0.000000	0.000000	1.000000	99.000000	1.000000
15078.041662	-0.000673	0.491006	0.236088	74.500877	29.498253	28.392790	0.000000	0.000000	0.000000	0.000000	0.000000	0.000000	-0.019599	0.134304	-0.167601	0.000000	0.000000	1.000000	99.000000	1.000000
15078.044996	-0.000673	0.491006	0.236088	74.500877	29.498253	28.392790	0.000000	0.000000	0.000000	0.000000	0.000000	0.000000	-0.019599	0.134304	-0.167601	0.000000	0.000000	1.000000	99.000000	1.000000
15078.048329	-0.000673	0.491006	0.236088	74.494576	29.544270	28.458111	0.000000	0.000000	0.000000	0.000000	0.000000	0.000000	-0.019599	0.134304	-0.167601	0.000000	0.000000	1.000000	99.000000	1.000000
15078.051662	-0.000705	0.491640	0.235487	74.494576	29.544270	28.458111	0.000000	0.000000	0.000000	0.000000	0.000000	0.000000	-0.009689	0.190353	-0.180412	0.000000	0.000000	1.000000	99.000000	1.000000
15078.054996	-0.000705	0.491640	0.235487	74.494576	29.544270	28.458111	0.000000	0.000000	0.000000	0.000000	0.000000	0.000000	-0.009689	0.190353	-0.180412	0.000000	0.000000	1.000000	99.000000	1.000000
15078.058329	-0.000803	0.492364	0.234798	74.494568	29.538824	28.458101	0.000000	0.000000	0.000000	0.000000	0.000000	0.000000	-0.029354	0.217132	-0.206655	0.000000	0.000000	1.000000	99.000000	1.000000
15078.061662	-0.000803	0.492364	0.234798	74.494568	29.538824	28.458101	0.000000	0.000000	0.000000	0.000000	0.000000	0.000000	-0.029354	0.217132	-0.206655	0.000000	0.000000	1.000000	99.000000	1.000000
15078.064996	-0.000803	0.492364	0.234798	74.494568	29.538824	28.458101	0.000000	0.000000	0.000000	0.000000	0.000000	0.000000	-0.029354	0.217132	-0.206655	0.000000	0.000000	1.000000	99.000000	1.000000
15078.068329	-0.000901	0.493236	0.234067	74.486420	29.513958	28.440763	0.000000	0.000000	0.000000	0.000000	0.000000	0.000000	-0.029278	0.261482	-0.219269	0.000000	0.000000	1.000000	99.000000	1.000000
15078.071662	-0.000901	0.493236	0.234067	74.486420	29.513958	28.440763	0.000000	0.000000	0.000000	0.000000	0.000000	0.000000	-0.029278	0.261482	-0.219269	0.000000	0.000000	1.000000	99.000000	1.000000
15078.074996	-0.000901	0.493236	0.234067	74.486420	29.513958	28.440763	0.000000	0.000000	0.000000	0.000000	0.000000	0.000000	-0.029278	0.261482	-0.219269	0.000000	0.000000	1.000000	99.000000	1.000000
15078.078329	-0.001031	0.494253	0.233261	74.476425	29.473785	28.411713	0.000000	0.000000	0.000000	0.000000	0.000000	0.000000	-0.039016	0.305139	-0.241899	0.000000	0.000000	1.000000	99.000000	1.000000
15078.081662	-0.001031	0.494253	0.233261	74.476425	29.473785	28.411713	0.000000	0.000000	0.000000	0.000000	0.000000	0.000000	-0.039016	0.305139	-0.241899	0.000000	0.000000	1.000000	99.000000	1.000000
15078.084996	-0.001031	0.494253	0.233261	74.476425	29.473785	28.411713	0.000000	0.000000	0.000000	0.000000	0.000000	0.000000	-0.039016	0.305139	-0.241899	0.000000	0.000000	1.000000	99.000000	1.000000
15078.088329	-0.001258	0.495393	0.232330	74.462807	29.429693	28.382887	0.000000	0.000000	0.000000	0.000000	0.000000	0.000000	-0.068320	0.342070	-0.279240	0.000000	0.000000	1.000000	99.000000	1.000000
15078.091662	-0.001258	0.495393	0.232330	74.462807	29.429693	28.382887	0.000000	0.000000	0.000000	0.000000	0.000000	0.000000	-0.068320	0.342070	-0.279240	0.000000	0.000000	1.000000	99.000000	1.000000
15078.094996	-0.001258	0.495393	0.232330	74.462807	29.429693	28.382887	0.000000	0.000000	0.000000	0.000000	0.000000	0.000000	-0.068320	0.342070	-0.279240	0.000000	0.000000	1.000000	99.000000	1.000000
15078.098329	-0.001583	0.496655	0.231273	74.450081	29.370462	28.348166	0.000000	0.000000	0.000000	0.000000	0.000000	0.000000	-0.097466	0.378634	-0.316973	0.000000	0.000000	1.000000	99.000000	1.000000
15078.101662	-0.001583	0.496655	0.231273	74.450081	29.370462	28.348166	0.000000	0.000000	0.000000	0.000000	0.000000	0.000000	-0.097466	0.378634	-0.316973	0.000000	0.000000	1.000000	99.000000	1.000000
15078.104996	-0.001583	0.496655	0.231273	74.450081	29.370462	28.348166	0.000000	0.000000	0.000000	0.000000	0.000000	0.000000	-0.097466	0.378634	-0.316973	0.000000	0.000000	1.000000	99.000000	1.000000
15078.108329	-0.001972	0.498018	0.230074	74.439171	29.299961	28.293640	0.000000	0.000000	0.000000	0.000000	0.000000	0.000000	-0.116622	0.408906	-0.359701	0.000000	0.000000	1.000000	99.000000	1.000000
15078.111662	-0.001972	0.498018	0.230074	74.439171	29.299961	28.293640	0.000000	0.000000	0.000000	0.000000	0.000000	0.000000	-0.116622	0.408906	-0.359701	0.000000	0.000000	1.000000	99.000000	1.000000
15078.114996	-0.001972	0.498018	0.230074	74.439171	29.299961	28.293640	0.000000	0.000000	0.000000	0.000000	0.000000	0.000000	-0.116622	0.408906	-0.359701	0.000000	0.000000	1.000000	99.000000	1.000000
15078.118329	-0.002424	0.499480	0.228731	74.439102	29.224983	28.238525	0.000000	0.000000	0.000000	0.000000	0.000000	0.000000	-0.135601	0.438715	-0.402885	0.000000	0.000000	1.000000	99.000000	1.000000
15078.121662	-0.002424	0.499480	0.228731	74.439102	29.224983	28.238525	0.000000	0.000000	0.000000	0.000000	0.000000	0.000000	-0.135601	0.438715	-0.402885	0.000000	0.000000	1.000000	99.000000	1.000000
15078.124996	-0.002424	0.499480	0.228731	74.439102	29.224983	28.238525	0.000000	0.000000	0.000000	0.000000	0.000000	0.000000	-0.135601	0.438715	-0.402885	0.000000	0.000000	1.000000	99.000000	1.000000
15078.128329	-0.002906	0.501001	0.227212	74.447205	29.138107	28.162447	0.000000	0.000000	0.000000	0.000000	0.000000	0.000000	-0.144591	0.456193	-0.455726	0.000000	0.000000	1.000000	99.000000	1.000000
15078.131662	-0.002906	0.501001	0.227212	74.447205	29.138107	28.162447	0.000000	0.000000	0.000000	0.000000	0.000000	0.000000	-0.144591	0.456193	-0.455726	0.000000	0.000000	1.000000	99.000000	1.000000
15078.134996	-0.002906	0.501001	0.227212	74.447205	29.138107	28.162447	0.000000	0.000000	0.000000	0.000000	0.000000	0.000000	-0.144591	0.456193	-0.455726	0.000000	0.000000	1.000000	99.000000	1.000000
15078.138329	-0.003482	0.502653	0.225510	74.464333	29.039465	28.073921	0.000000	0.000000	0.000000	0.000000	0.000000	0.000000	-0.172838	0.495523	-0.510678	0.000000	0.000000	1.000000	99.000000	1.000000
15078.141662	-0.003482	0.502653	0.225510	74.464333	29.039465	28.073921	0.000000	0.000000	0.000000	0.000000	0.000000	0.000000	-0.172838	0.495523	-0.510678	0.000000	0.000000	1.000000	99.000000	1.000000
15078.144996	-0.003482	0.502653	0.225510	74.464333	29.039465	28.073921	0.000000	0.000000	0.000000	0.000000	0.000000	0.000000	-0.172838	0.495523	-0.510678	0.000000	0.000000	1.000000	99.000000	1.000000
15078.148329	-0.004119	0.504322	0.223630	74.512489	28.999832	28.048697	0.000000	0.000000	0.000000	0.000000	0.000000	0.000000	-0.191041	0.500595	-0.564050	0.000000	0.000000	1.000000	99.000000	1.000000
15078.151662	-0.004119	0.504322	0.223630	74.512489	28.999832	28.048697	0.000000	0.000000	0.000000	0.000000	0.000000	0.000000	-0.191041	0.500595	-0.564050	0.000000	0.000000	1.000000	99.000000	1.000000
15078.154996	-0.004119	0.504322	0.223630	74.512489	28.999832	28.048697	0.000000	0.000000	0.000000	0.000000	0.000000	0.000000	-0.191041	0.500595	-0.564050	0.000000	0.000000	1.000000	99.000000	1.000000
15078.158329	-0.004719	0.506023	0.221552	74.626328	29.076900	28.105951	0.000000	0.000000	0.000000	0.000000	0.000000	0.000000	-0.179892	0.510375	-0.623185	0.000000	0.000000	1.000000	99.000000	1.000000
15078.161662	-0.004719	0.506023	0.221552	74.626328	29.076900	28.105951	0.000000	0.000000	0.000000	0.000000	0.000000	0.000000	-0.179892	0.510375	-0.623185	0.000000	0.000000	1.000000	99.000000	1.000000
15078.164996	-0.004719	0.506023	0.221552	74.626328	29.076900	28.105951	0.000000	0.000000	0.000000	0.000000	0.000000	0.000000	-0.179892	0.510375	-0.623185	0.000000	0.000000	1.000000	99.000000	1.000000
15078.168329	-0.005345	0.507715	0.219245	74.844002	29.328682	28.290224	0.000000	0.000000	0.000000	0.000000	0.000000	0.000000	-0.187861	0.507628	-0.692304	0.000000	0.000000	1.000000	99.000000	1.000000
15078.171662	-0.005345	0.507715	0.219245	74.844002	29.328682	28.290224	0.000000	0.000000	0.000000	0.000000	0.000000	0.000000	-0.187861	0.507628	-0.692304	0.000000	0.000000	1.000000	99.000000	1.000000
15078.174996	-0.005345	0.507715	0.219245	74.844002	29.328682	28.290224	0.000000	0.000000	0.000000	0.000000	0.000000	0.000000	-0.187861	0.507628	-0.692304	0.000000	0.000000	1.000000	99.000000	1.000000
15078.178329	-0.006029	0.509418	0.216753	75.150497	29.748684	28.541889	0.000000	0.000000	0.000000	0.000000	0.000000	0.000000	-0.205256	0.510921	-0.747605	0.000000	0.000000	1.000000	99.000000	1.000000
15078.181662	-0.006029	0.509418	0.216753	75.150497	29.748684	28.541889	0.000000	0.000000	0.000000	0.000000	0.000000	0.000000	-0.205256	0.510921	-0.747605	0.000000	0.000000	1.000000	99.000000	1.000000
15078.184996	-0.006029	0.509418	0.216753	75.150497	29.748684	28.541889	0.000000	0.000000	0.000000	0.000000	0.000000	0.000000	-0.205256	0.510921	-0.747605	0.000000	0.000000	1.000000	99.000000	1.000000
15078.188329	-0.006802	0.511133	0.214107	75.494629	30.208656	28.679224	0.000000	0.000000	0.000000	0.000000	0.000000	0.000000	-0.231922	0.514394	-0.793622	0.000000	0.000000	1.000000	99.000000	1.000000
15078.191662	-0.006802	0.511133	0.214107	75.494629	30.208656	28.679224	0.000000	0.000000	0.000000	0.000000	0.000000	0.000000	-0.231922	0.514394	-0.793622	0.000000	0.000000	1.000000	99.000000	1.000000
15078.194996	-0.006802	0.511133	0.214107	75.494629	30.208656	28.679224	0.000000	0.000000	0.000000	0.000000	0.000000	0.000000	-0.231922	0.514394	-0.793622	0.000000	0.000000	1.000000	99.000000	1.000000
15078.198329	-0.007725	0.512891	0.211269	75.814819	30.717783	28.780949	0.000000	0.000000	0.000000	0.000000	0.000000	0.000000	-0.276992	0.527463	-0.851561	0.000000	0.000000	1.000000	99.000000	1.000000
15078.201662	-0.007725	0.512891	0.211269	75.814819	30.717783	28.780949	0.000000	0.000000	0.000000	0.000000	0.000000	0.000000	-0.276992	0.527463	-0.851561	0.000000	0.000000	1.000000	99.000000	1.000000
15078.204996	-0.007725	0.512891	0.211269	75.814819	30.717783	28.780949	0.000000	0.000000	0.000000	0.000000	0.000000	0.000000	-0.276992	0.527463	-0.851561	0.000000	0.000000	1.000000	99.000000	1.000000
15078.208329	-0.008702	0.514659	0.208306	76.077034	31.309618	28.942528	0.000000	0.000000	0.000000	0.000000	0.000000	0.000000	-0.293050	0.530527	-0.888798	0.000000	0.000000	1.000000	99.000000	1.000000
15078.211662	-0.008702	0.514659	0.208306	76.077034	31.309618	28.942528	0.000000	0.000000	0.000000	0.000000	0.000000	0.000000	-0.293050	0.530527	-0.888798	0.000000	0.000000	1.000000	99.000000	1.000000
15078.214996	-0.008702	0.514659	0.208306	76.077034	31.309618	28.942528	0.000000	0.000000	0.000000	0.000000	0.000000	0.000000	-0.293050	0.530527	-0.888798	0.000000	0.000000	1.000000	99.000000	1.000000
15078.218329	-0.009763	0.516492	0.205229	76.285278	31.892246	29.206432	0.000000	0.000000	0.000000	0.000000	0.000000	0.000000	-0.318168	0.549870	-0.923038	0.000000	0.000000	1.000000	99.000000	1.000000
15078.221662	-0.009763	0.516492	0.205229	76.285278	31.892246	29.206432	0.000000	0.000000	0.000000	0.000000	0.000000	0.000000	-0.318168	0.549870	-0.923038	0.000000	0.000000	1.000000	99.000000	1.000000
15078.224996	-0.009763	0.516492	0.205229	76.285278	31.892246	29.206432	0.000000	0.000000	0.000000	0.000000	0.000000	0.000000	-0.318168	0.549870	-0.923038	0.000000	0.000000	1.000000	99.000000	1.000000
15078.228329	-0.010906	0.518374	0.202089	76.448875	32.332943	29.561216	0.000000	0.000000	0.000000	0.000000	0.000000	0.000000	-0.342980	0.564532	-0.942014	0.000000	0.000000	1.000000	99.000000	1.000000
15078.231662	-0.010906	0.518374	0.202089	76.448875	32.332943	29.561216	0.000000	0.000000	0.000000	0.000000	0.000000	0.000000	-0.342980	0.564532	-0.942014	0.000000	0.000000	1.000000	99.000000	1.000000
15078.234996	-0.010906	0.518374	0.202089	76.448875	32.332943	29.561216	0.000000	0.000000	0.000000	0.000000	0.000000	0.000000	-0.342980	0.564532	-0.942014	0.000000	0.000000	1.000000	99.000000	1.000000
15078.238329	-0.012006	0.520303	0.198887	76.574883	32.647427	29.913284	0.000000	0.000000	0.000000	0.000000	0.000000	0.000000	-0.329913	0.578740	-0.960704	0.000000	0.000000	1.000000	99.000000	1.000000
15078.241662	-0.012006	0.520303	0.198887	76.574883	32.647427	29.913284	0.000000	0.000000	0.000000	0.000000	0.000000	0.000000	-0.329913	0.578740	-0.960704	0.000000	0.000000	1.000000	99.000000	1.000000
15078.244996	-0.012006	0.520303	0.198887	76.574883	32.647427	29.913284	0.000000	0.000000	0.000000	0.000000	0.000000	0.000000	-0.329913	0.578740	-0.960704	0.000000	0.000000	1.000000	99.000000	1.000000
15078.248329	-0.013031	0.522297	0.195638	76.664078	32.833923	30.068953	0.000000	0.000000	0.000000	0.000000	0.000000	0.000000	-0.307675	0.598324	-0.974775	0.000000	0.000000	1.000000	99.000000	1.000000
15078.251662	-0.013031	0.522297	0.195638	76.664078	32.833923	30.068953	0.000000	0.000000	0.000000	0.000000	0.000000	0.000000	-0.307675	0.598324	-0.974775	0.000000	0.000000	1.000000	99.000000	1.000000
15078.254996	-0.013031	0.522297	0.195638	76.664078	32.833923	30.068953	0.000000	0.000000	0.000000	0.000000	0.000000	0.000000	-0.307675	0.598324	-0.974775	0.000000	0.000000	1.000000	99.000000	1.000000
15078.258329	-0.013984	0.524304	0.192364	76.742805	32.980640	30.109413	0.000000	0.000000	0.000000	0.000000	0.000000	0.000000	-0.285788	0.601991	-0.982139	0.000000	0.000000	1.000000	99.000000	1.000000
15078.261662	-0.013984	0.524304	0.192364	76.742805	32.980640	30.109413	0.000000	0.000000	0.000000	0.000000	0.000000	0.000000	-0.285788	0.601991	-0.982139	0.000000	0.000000	1.000000	99.000000	1.000000
15078.264996	-0.013984	0.524304	0.192364	76.742805	32.980640	30.109413	0.000000	0.000000	0.000000	0.000000	0.000000	0.000000	-0.285788	0.601991	-0.982139	0.000000	0.000000	1.000000	99.000000	1.000000
15078.268329	-0.014894	0.526318	0.189030	76.859932	33.281662	30.333052	0.000000	0.000000	0.000000	0.000000	0.000000	0.000000	-0.273107	0.604280	-1.000144	0.000000	0.000000	1.000000	99.000000	1.000000
15078.271662	-0.014894	0.526318	0.189030	76.859932	33.281662	30.333052	0.000000	0.000000	0.000000	0.000000	0.000000	0.000000	-0.273107	0.604280	-1.000144	0.000000	0.000000	1.000000	99.000000	1.000000
15078.274996	-0.014894	0.526318	0.189030	76.859932	33.281662	30.333052	0.000000	0.000000	0.000000	0.000000	0.000000	0.000000	-0.273107	0.604280	-1.000144	0.000000	0.000000	1.000000	99.000000	1.000000
15078.278329	-0.015761	0.528296	0.185570	77.107880	34.003681	31.052633	0.000000	0.000000	0.000000	0.000000	0.000000	0.000000	-0.259994	0.593405	-1.038160	0.000000	0.000000	1.000000	99.000000	1.000000
15078.281662	-0.015761	0.528296	0.185570	77.107880	34.003681	31.052633	0.000000	0.000000	0.000000	0.000000	0.000000	0.000000	-0.259994	0.593405	-1.038160	0.000000	0.000000	1.000000	99.000000	1.000000
15078.284996	-0.015761	0.528296	0.185570	77.107880	34.003681	31.052633	0.000000	0.000000	0.000000	0.000000	0.000000	0.000000	-0.259994	0.593405	-1.038160	0.000000	0.000000	1.000000	99.000000	1.000000
15078.288329	-0.016645	0.530256	0.181995	77.505646	35.181469	32.223721	0.000000	0.000000	0.000000	0.000000	0.000000	0.000000	-0.265179	0.587908	-1.072281	0.000000	0.000000	1.000000	99.000000	1.000000
15078.291662	-0.016645	0.530256	0.181995	77.505646	35.181469	32.223721	0.000000	0.000000	0.000000	0.000000	0.000000	0.000000	-0.265179	0.587908	-1.072281	0.000000	0.000000	1.000000	99.000000	1.000000
15078.294996	-0.016645	0.530256	0.181995	77.505646	35.181469	32.223721	0.000000	0.000000	0.000000	0.000000	0.000000	0.000000	-0.265179	0.587908	-1.072281	0.000000	0.000000	1.000000	99.000000	1.000000
15078.298329	-0.017606	0.532215	0.178320	77.966331	36.565155	33.570976	0.000000	0.000000	0.000000	0.000000	0.000000	0.000000	-0.288279	0.587790	-1.102575	0.000000	0.000000	1.000000	99.000000	1.000000
15078.301662	-0.017606	0.532215	0.178320	77.966331	36.565155	33.570976	0.000000	0.000000	0.000000	0.000000	0.000000	0.000000	-0.288279	0.587790	-1.102575	0.000000	0.000000	1.000000	99.000000	1.000000
15078.304996	-0.017606	0.532215	0.178320	77.966331	36.565155	33.570976	0.000000	0.000000	0.000000	0.000000	0.000000	0.000000	-0.288279	0.587790	-1.102575	0.000000	0.000000	1.000000	99.000000	1.000000
15078.308329	-0.018642	0.534172	0.174542	78.413162	37.996071	34.979713	0.000000	0.000000	0.000000	0.000000	0.000000	0.000000	-0.310753	0.587121	-1.133299	0.000000	0.000000	1.000000	99.000000	1.000000
15078.311662	-0.018642	0.534172	0.174542	78.413162	37.996071	34.979713	0.000000	0.000000	0.000000	0.000000	0.000000	0.000000	-0.310753	0.587121	-1.133299	0.000000	0.000000	1.000000	99.000000	1.000000
15078.314996	-0.018642	0.534172	0.174542	78.413162	37.996071	34.979713	0.000000	0.000000	0.000000	0.000000	0.000000	0.000000	-0.310753	0.587121	-1.133299	0.000000	0.000000	1.000000	99.000000	1.000000
15078.318329	-0.019662	0.536165	0.170695	78.808105	39.455513	36.443150	0.000000	0.000000	0.000000	0.000000	0.000000	0.000000	-0.306043	0.597623	-1.154185	0.000000	0.000000	1.000000	99.000000	1.000000
15078.321662	-0.019662	0.536165	0.170695	78.808105	39.455513	36.443150	0.000000	0.000000	0.000000	0.000000	0.000000	0.000000	-0.306043	0.597623	-1.154185	0.000000	0.000000	1.000000	99.000000	1.000000
15078.324996	-0.019662	0.536165	0.170695	78.808105	39.455513	36.443150	0.000000	0.000000	0.000000	0.000000	0.000000	0.000000	-0.306043	0.597623	-1.154185	0.000000	0.000000	1.000000	99.000000	1.000000
15078.328329	-0.020667	0.538194	0.166813	79.143005	40.879673	37.897598	0.000000	0.000000	0.000000	0.000000	0.000000	0.000000	-0.301570	0.608908	-1.164550	0.000000	0.000000	1.000000	99.000000	1.000000
15078.331662	-0.020667	0.538194	0.166813	79.143005	40.879673	37.897598	0.000000	0.000000	0.000000	0.000000	0.000000	0.000000	-0.301570	0.608908	-1.164550	0.000000	0.000000	1.000000	99.000000	1.000000
15078.334996	-0.020667	0.538194	0.166813	79.143005	40.879673	37.897598	0.000000	0.000000	0.000000	0.000000	0.000000	0.000000	-0.301570	0.608908	-1.164550	0.000000	0.000000	1.000000	99.000000	1.000000
15078.338329	-0.021628	0.540260	0.162898	79.421692	42.136738	39.192135	0.000000	0.000000	0.000000	0.000000	0.000000	0.000000	-0.288209	0.619731	-1.174702	0.000000	0.000000	1.000000	99.000000	1.000000
15078.341662	-0.021628	0.540260	0.162898	79.421692	42.136738	39.192135	0.000000	0.000000	0.000000	0.000000	0.000000	0.000000	-0.288209	0.619731	-1.174702	0.000000	0.000000	1.000000	99.000000	1.000000
15078.344996	-0.021628	0.540260	0.162898	79.421692	42.136738	39.192135	0.000000	0.000000	0.000000	0.000000	0.000000	0.000000	-0.288209	0.619731	-1.174702	0.000000	0.000000	1.000000	99.000000	1.000000
15078.348329	-0.022604	0.542399	0.158977	79.670288	43.114674	40.195343	0.000000	0.000000	0.000000	0.000000	0.000000	0.000000	-0.292853	0.641746	-1.176074	0.000000	0.000000	1.000000	99.000000	1.000000
15078.351662	-0.022604	0.542399	0.158977	79.670288	43.114674	40.195343	0.000000	0.000000	0.000000	0.000000	0.000000	0.000000	-0.292853	0.641746	-1.176074	0.000000	0.000000	1.000000	99.000000	1.000000
15078.354996	-0.022604	0.542399	0.158977	79.670288	43.114674	40.195343	0.000000	0.000000	0.000000	0.000000	0.000000	0.000000	-0.292853	0.641746	-1.176074	0.000000	0.000000	1.000000	99.000000	1.000000
15078.358329	-0.023596	0.544596	0.155073	79.905464	43.759815	40.837776	0.000000	0.000000	0.000000	0.000000	0.000000	0.000000	-0.297562	0.659015	-1.171387	0.000000	0.000000	1.000000	99.000000	1.000000
15078.361662	-0.023596	0.544596	0.155073	79.905464	43.759815	40.837776	0.000000	0.000000	0.000000	0.000000	0.000000	0.000000	-0.297562	0.659015	-1.171387	0.000000	0.000000	1.000000	99.000000	1.000000
15078.364996	-0.023596	0.544596	0.155073	79.905464	43.759815	40.837776	0.000000	0.000000	0.000000	0.000000	0.000000	0.000000	-0.297562	0.659015	-1.171387	0.000000	0.000000	1.000000	99.000000	1.000000
15078.368329	-0.024601	0.546844	0.151147	80.146294	43.989143	41.020210	0.000000	0.000000	0.000000	0.000000	0.000000	0.000000	-0.301692	0.674392	-1.177637	0.000000	0.000000	1.000000	99.000000	1.000000
15078.371662	-0.024601	0.546844	0.151147	80.146294	43.989143	41.020210	0.000000	0.000000	0.000000	0.000000	0.000000	0.000000	-0.301692	0.674392	-1.177637	0.000000	0.000000	1.000000	99.000000	1.000000
15078.374996	-0.024601	0.546844	0.151147	80.146294	43.989143	41.020210	0.000000	0.000000	0.000000	0.000000	0.000000	0.000000	-0.301692	0.674392	-1.177637	0.000000	0.000000	1.000000	99.000000	1.000000
15078.378329	-0.025621	0.549128	0.147221	80.387344	43.840046	40.789883	0.000000	0.000000	0.000000	0.000000	0.000000	0.000000	-0.305882	0.685176	-1.177780	0.000000	0.000000	1.000000	99.000000	1.000000
15078.381662	-0.025621	0.549128	0.147221	80.387344	43.840046	40.789883	0.000000	0.000000	0.000000	0.000000	0.000000	0.000000	-0.305882	0.685176	-1.177780	0.000000	0.000000	1.000000	99.000000	1.000000
15078.384996	-0.025621	0.549128	0.147221	80.387344	43.840046	40.789883	0.000000	0.000000	0.000000	0.000000	0.000000	0.000000	-0.305882	0.685176	-1.177780	0.000000	0.000000	1.000000	99.000000	1.000000
15078.388329	-0.026713	0.551453	0.143329	80.607697	43.469177	40.334995	0.000000	0.000000	0.000000	0.000000	0.000000	0.000000	-0.327503	0.697409	-1.167654	0.000000	0.000000	1.000000	99.000000	1.000000
15078.391662	-0.026713	0.551453	0.143329	80.607697	43.469177	40.334995	0.000000	0.000000	0.000000	0.000000	0.000000	0.000000	-0.327503	0.697409	-1.167654	0.000000	0.000000	1.000000	99.000000	1.000000
15078.394996	-0.026713	0.551453	0.143329	80.607697	43.469177	40.334995	0.000000	0.000000	0.000000	0.000000	0.000000	0.000000	-0.327503	0.697409	-1.167654	0.000000	0.000000	1.000000	99.000000	1.000000
15078.398329	-0.027787	0.553773	0.139406	80.774208	42.975449	39.797157	0.000000	0.000000	0.000000	0.000000	0.000000	0.000000	-0.322255	0.696184	-1.176914	0.000000	0.000000	1.000000	99.000000	1.000000
15078.401662	-0.027787	0.553773	0.139406	80.774208	42.975449	39.797157	0.000000	0.000000	0.000000	0.000000	0.000000	0.000000	-0.322255	0.696184	-1.176914	0.000000	0.000000	1.000000	99.000000	1.000000
15078.404996	-0.027787	0.553773	0.139406	80.774208	42.975449	39.797157	0.000000	0.000000	0.000000	0.000000	0.000000	0.000000	-0.322255	0.696184	-1.176914	0.000000	0.000000	1.000000	99.000000	1.000000
15078.408329	-0.028846	0.556147	0.135500	80.874344	42.427876	39.253235	0.000000	0.000000	0.000000	0.000000	0.000000	0.000000	-0.317644	0.712069	-1.171917	0.000000	0.000000	1.000000	99.000000	1.000000
15078.411662	-0.028846	0.556147	0.135500	80.874344	42.427876	39.253235	0.000000	0.000000	0.000000	0.000000	0.000000	0.000000	-0.317644	0.712069	-1.171917	0.000000	0.000000	1.000000	99.000000	1.000000
15078.414996	-0.028846	0.556147	0.135500	80.874344	42.427876	39.253235	0.000000	0.000000	0.000000	0.000000	0.000000	0.000000	-0.317644	0.712069	-1.171917	0.000000	0.000000	1.000000	99.000000	1.000000
15078.418329	-0.029889	0.558489	0.131605	80.931374	42.018990	38.893345	0.000000	0.000000	0.000000	0.000000	0.000000	0.000000	-0.312995	0.702572	-1.168334	0.000000	0.000000	1.000000	99.000000	1.000000
15078.421662	-0.029889	0.558489	0.131605	80.931374	42.018990	38.893345	0.000000	0.000000	0.000000	0.000000	0.000000	0.000000	-0.312995	0.702572	-1.168334	0.000000	0.000000	1.000000	99.000000	1.000000
15078.424996	-0.029889	0.558489	0.131605	80.931374	42.018990	38.893345	0.000000	0.000000	0.000000	0.000000	0.000000	0.000000	-0.312995	0.702572	-1.168334	0.000000	0.000000	1.000000	99.000000	1.000000
15078.428329	-0.030942	0.560805	0.127663	80.952866	41.786285	38.756329	0.000000	0.000000	0.000000	0.000000	0.000000	0.000000	-0.315779	0.695025	-1.182586	0.000000	0.000000	1.000000	99.000000	1.000000
15078.431662	-0.030942	0.560805	0.127663	80.952866	41.786285	38.756329	0.000000	0.000000	0.000000	0.000000	0.000000	0.000000	-0.315779	0.695025	-1.182586	0.000000	0.000000	1.000000	99.000000	1.000000
15078.434996	-0.030942	0.560805	0.127663	80.952866	41.786285	38.756329	0.000000	0.000000	0.000000	0.000000	0.000000	0.000000	-0.315779	0.695025	-1.182586	0.000000	0.000000	1.000000	99.000000	1.000000
15078.438329	-0.032033	0.563090	0.123731	80.960930	41.613190	38.689060	0.000000	0.000000	0.000000	0.000000	0.000000	0.000000	-0.327557	0.685522	-1.179614	0.000000	0.000000	1.000000	99.000000	1.000000
15078.441662	-0.032033	0.563090	0.123731	80.960930	41.613190	38.689060	0.000000	0.000000	0.000000	0.000000	0.000000	0.000000	-0.327557	0.685522	-1.179614	0.000000	0.000000	1.000000	99.000000	1.000000
15078.444996	-0.032033	0.563090	0.123731	80.960930	41.613190	38.689060	0.000000	0.000000	0.000000	0.000000	0.000000	0.000000	-0.327557	0.685522	-1.179614	0.000000	0.000000	1.000000	99.000000	1.000000
15078.448329	-0.033213	0.565311	0.119716	80.994202	41.406067	38.586124	0.000000	0.000000	0.000000	0.000000	0.000000	0.000000	-0.353905	0.666141	-1.204713	0.000000	0.000000	1.000000	99.000000	1.000000
15078.451662	-0.033213	0.565311	0.119716	80.994202	41.406067	38.586124	0.000000	0.000000	0.000000	0.000000	0.000000	0.000000	-0.353905	0.666141	-1.204713	0.000000	0.000000	1.000000	99.000000	1.000000
15078.454996	-0.033213	0.565311	0.119716	80.994202	41.406067	38.586124	0.000000	0.000000	0.000000	0.000000	0.000000	0.000000	-0.353905	0.666141	-1.204713	0.000000	0.000000	1.000000	99.000000	1.000000
15078.458329	-0.034453	0.567524	0.115665	81.052025	41.067982	38.319603	0.000000	0.000000	0.000000	0.000000	0.000000	0.000000	-0.372101	0.663854	-1.215247	0.000000	0.000000	1.000000	99.000000	1.000000
15078.461662	-0.034453	0.567524	0.115665	81.052025	41.067982	38.319603	0.000000	0.000000	0.000000	0.000000	0.000000	0.000000	-0.372101	0.663854	-1.215247	0.000000	0.000000	1.000000	99.000000	1.000000
15078.464996	-0.034453	0.567524	0.115665	81.052025	41.067982	38.319603	0.000000	0.000000	0.000000	0.000000	0.000000	0.000000	-0.372101	0.663854	-1.215247	0.000000	0.000000	1.000000	99.000000	1.000000
15078.468329	-0.035753	0.569666	0.111591	81.121040	40.611336	37.871277	0.000000	0.000000	0.000000	0.000000	0.000000	0.000000	-0.389942	0.642653	-1.222225	0.000000	0.000000	1.000000	99.000000	1.000000
15078.471662	-0.035753	0.569666	0.111591	81.121040	40.611336	37.871277	0.000000	0.000000	0.000000	0.000000	0.000000	0.000000	-0.389942	0.642653	-1.222225	0.000000	0.000000	1.000000	99.000000	1.000000
15078.474996	-0.035753	0.569666	0.111591	81.121040	40.611336	37.871277	0.000000	0.000000	0.000000	0.000000	0.000000	0.000000	-0.389942	0.642653	-1.222225	0.000000	0.000000	1.000000	99.000000	1.000000
15078.478329	-0.037087	0.571796	0.107543	81.164848	40.185863	37.316666	0.000000	0.000000	0.000000	0.000000	0.000000	0.000000	-0.400130	0.638924	-1.214354	0.000000	0.000000	1.000000	99.000000	1.000000
15078.481662	-0.037087	0.571796	0.107543	81.164848	40.185863	37.316666	0.000000	0.000000	0.000000	0.000000	0.000000	0.000000	-0.400130	0.638924	-1.214354	0.000000	0.000000	1.000000	99.000000	1.000000
15078.484996	-0.037087	0.571796	0.107543	81.164848	40.185863	37.316666	0.000000	0.000000	0.000000	0.000000	0.000000	0.000000	-0.400130	0.638924	-1.214354	0.000000	0.000000	1.000000	99.000000	1.000000
15078.488329	-0.038430	0.573841	0.103558	81.174973	39.940334	36.883392	0.000000	0.000000	0.000000	0.000000	0.000000	0.000000	-0.402799	0.613498	-1.195341	0.000000	0.000000	1.000000	99.000000	1.000000
15078.491662	-0.038430	0.573841	0.103558	81.174973	39.940334	36.883392	0.000000	0.000000	0.000000	0.000000	0.000000	0.000000	-0.402799	0.613498	-1.195341	0.000000	0.000000	1.000000	99.000000	1.000000
15078.494996	-0.038430	0.573841	0.103558	81.174973	39.940334	36.883392	0.000000	0.000000	0.000000	0.000000	0.000000	0.000000	-0.402799	0.613498	-1.195341	0.000000	0.000000	1.000000	99.000000	1.000000
15078.498329	-0.039809	0.575823	0.099653	81.169228	39.750660	36.600315	0.000000	0.000000	0.000000	0.000000	0.000000	0.000000	-0.413776	0.594604	-1.171689	0.000000	0.000000	1.000000	99.000000	1.000000
15078.501662	-0.039809	0.575823	0.099653	81.169228	39.750660	36.600315	0.000000	0.000000	0.000000	0.000000	0.000000	0.000000	-0.413776	0.594604	-1.171689	0.000000	0.000000	1.000000	99.000000	1.000000
15078.504996	-0.039809	0.575823	0.099653	81.169228	39.750660	36.600315	0.000000	0.000000	0.000000	0.000000	0.000000	0.000000	-0.413776	0.594604	-1.171689	0.000000	0.000000	1.000000	99.000000	1.000000
15078.508329	-0.041227	0.577703	0.095856	81.164688	39.548679	36.452400	0.000000	0.000000	0.000000	0.000000	0.000000	0.000000	-0.425326	0.563977	-1.138980	0.000000	0.000000	1.000000	99.000000	1.000000
15078.511662	-0.041227	0.577703	0.095856	81.164688	39.548679	36.452400	0.000000	0.000000	0.000000	0.000000	0.000000	0.000000	-0.425326	0.563977	-1.138980	0.000000	0.000000	1.000000	99.000000	1.000000
15078.514996	-0.041227	0.577703	0.095856	81.164688	39.548679	36.452400	0.000000	0.000000	0.000000	0.000000	0.000000	0.000000	-0.425326	0.563977	-1.138980	0.000000	0.000000	1.000000	99.000000	1.000000
15078.518329	-0.042707	0.579495	0.092146	81.160202	39.341339	36.288605	0.000000	0.000000	0.000000	0.000000	0.000000	0.000000	-0.444216	0.537669	-1.113096	0.000000	0.000000	1.000000	99.000000	1.000000
15078.521662	-0.042707	0.579495	0.092146	81.160202	39.341339	36.288605	0.000000	0.000000	0.000000	0.000000	0.000000	0.000000	-0.444216	0.537669	-1.113096	0.000000	0.000000	1.000000	99.000000	1.000000
15078.524996	-0.042707	0.579495	0.092146	81.160202	39.341339	36.288605	0.000000	0.000000	0.000000	0.000000	0.000000	0.000000	-0.444216	0.537669	-1.113096	0.000000	0.000000	1.000000	99.000000	1.000000
15078.528329	-0.044178	0.581200	0.088590	81.150909	39.128319	36.031807	0.000000	0.000000	0.000000	0.000000	0.000000	0.000000	-0.441107	0.511627	-1.066726	0.000000	0.000000	1.000000	99.000000	1.000000
15078.531662	-0.044178	0.581200	0.088590	81.150909	39.128319	36.031807	0.000000	0.000000	0.000000	0.000000	0.000000	0.000000	-0.441107	0.511627	-1.066726	0.000000	0.000000	1.000000	99.000000	1.000000
15078.534996	-0.044178	0.581200	0.088590	81.150909	39.128319	36.031807	0.000000	0.000000	0.000000	0.000000	0.000000	0.000000	-0.441107	0.511627	-1.066726	0.000000	0.000000	1.000000	99.000000	1.000000
15078.538329	-0.045688	0.582814	0.085148	81.134216	38.956379	35.745735	0.000000	0.000000	0.000000	0.000000	0.000000	0.000000	-0.452980	0.484099	-1.032543	0.000000	0.000000	1.000000	99.000000	1.000000
15078.541662	-0.045688	0.582814	0.085148	81.134216	38.956379	35.745735	0.000000	0.000000	0.000000	0.000000	0.000000	0.000000	-0.452980	0.484099	-1.032543	0.000000	0.000000	1.000000	99.000000	1.000000
15078.544996	-0.045688	0.582814	0.085148	81.134216	38.956379	35.745735	0.000000	0.000000	0.000000	0.000000	0.000000	0.000000	-0.452980	0.484099	-1.032543	0.000000	0.000000	1.000000	99.000000	1.000000
15078.548329	-0.047185	0.584320	0.081810	81.099953	38.904209	35.679211	0.000000	0.000000	0.000000	0.000000	0.000000	0.000000	-0.449195	0.451717	-1.001356	0.000000	0.000000	1.000000	99.000000	1.000000
15078.551662	-0.047185	0.584320	0.081810	81.099953	38.904209	35.679211	0.000000	0.000000	0.000000	0.000000	0.000000	0.000000	-0.449195	0.451717	-1.001356	0.000000	0.000000	1.000000	99.000000	1.000000
15078.554996	-0.047185	0.584320	0.081810	81.099953	38.904209	35.679211	0.000000	0.000000	0.000000	0.000000	0.000000	0.000000	-0.449195	0.451717	-1.001356	0.000000	0.000000	1.000000	99.000000	1.000000
15078.558329	-0.048674	0.585730	0.078617	81.041908	38.978230	35.776669	0.000000	0.000000	0.000000	0.000000	0.000000	0.000000	-0.446819	0.423044	-0.958111	0.000000	0.000000	1.000000	99.000000	1.000000
15078.561662	-0.048674	0.585730	0.078617	81.041908	38.978230	35.776669	0.000000	0.000000	0.000000	0.000000	0.000000	0.000000	-0.446819	0.423044	-0.958111	0.000000	0.000000	1.000000	99.000000	1.000000
15078.564996	-0.048674	0.585730	0.078617	81.041908	38.978230	35.776669	0.000000	0.000000	0.000000	0.000000	0.000000	0.000000	-0.446819	0.423044	-0.958111	0.000000	0.000000	1.000000	99.000000	1.000000
15078.568329	-0.050105	0.587058	0.075551	80.967361	39.136860	35.832809	0.000000	0.000000	0.000000	0.000000	0.000000	0.000000	-0.429108	0.398388	-0.919776	0.000000	0.000000	1.000000	99.000000	1.000000
15078.571662	-0.050105	0.587058	0.075551	80.967361	39.136860	35.832809	0.000000	0.000000	0.000000	0.000000	0.000000	0.000000	-0.429108	0.398388	-0.919776	0.000000	0.000000	1.000000	99.000000	1.000000
15078.574996	-0.050105	0.587058	0.075551	80.967361	39.136860	35.832809	0.000000	0.000000	0.000000	0.000000	0.000000	0.000000	-0.429108	0.398388	-0.919776	0.000000	0.000000	1.000000	99.000000	1.000000
15078.578329	-0.051578	0.588258	0.072596	80.889214	39.355423	35.894825	0.000000	0.000000	0.000000	0.000000	0.000000	0.000000	-0.441988	0.360067	-0.886427	0.000000	0.000000	1.000000	99.000000	1.000000
15078.581662	-0.051578	0.588258	0.072596	80.889214	39.355423	35.894825	0.000000	0.000000	0.000000	0.000000	0.000000	0.000000	-0.441988	0.360067	-0.886427	0.000000	0.000000	1.000000	99.000000	1.000000
15078.584996	-0.051578	0.588258	0.072596	80.889214	39.355423	35.894825	0.000000	0.000000	0.000000	0.000000	0.000000	0.000000	-0.441988	0.360067	-0.886427	0.000000	0.000000	1.000000	99.000000	1.000000
15078.588329	-0.053068	0.589391	0.069742	80.810555	39.560837	36.020939	0.000000	0.000000	0.000000	0.000000	0.000000	0.000000	-0.447072	0.340035	-0.856313	0.000000	0.000000	1.000000	99.000000	1.000000
15078.591662	-0.053068	0.589391	0.069742	80.810555	39.560837	36.020939	0.000000	0.000000	0.000000	0.000000	0.000000	0.000000	-0.447072	0.340035	-0.856313	0.000000	0.000000	1.000000	99.000000	1.000000
15078.594996	-0.053068	0.589391	0.069742	80.810555	39.560837	36.020939	0.000000	0.000000	0.000000	0.000000	0.000000	0.000000	-0.447072	0.340035	-0.856313	0.000000	0.000000	1.000000	99.000000	1.000000
15078.598329	-0.054608	0.590461	0.067048	80.733017	39.720943	36.261868	0.000000	0.000000	0.000000	0.000000	0.000000	0.000000	-0.461777	0.320766	-0.808221	0.000000	0.000000	1.000000	99.000000	1.000000
15078.601662	-0.054608	0.590461	0.067048	80.733017	39.720943	36.261868	0.000000	0.000000	0.000000	0.000000	0.000000	0.000000	-0.461777	0.320766	-0.808221	0.000000	0.000000	1.000000	99.000000	1.000000
15078.604996	-0.054608	0.590461	0.067048	80.733017	39.720943	36.261868	0.000000	0.000000	0.000000	0.000000	0.000000	0.000000	-0.461777	0.320766	-0.808221	0.000000	0.000000	1.000000	99.000000	1.000000
15078.608329	-0.056143	0.591458	0.064481	80.659752	39.875835	36.526539	0.000000	0.000000	0.000000	0.000000	0.000000	0.000000	-0.460700	0.299369	-0.769933	0.000000	0.000000	1.000000	99.000000	1.000000
15078.611662	-0.056143	0.591458	0.064481	80.659752	39.875835	36.526539	0.000000	0.000000	0.000000	0.000000	0.000000	0.000000	-0.460700	0.299369	-0.769933	0.000000	0.000000	1.000000	99.000000	1.000000
15078.614996	-0.056143	0.591458	0.064481	80.659752	39.875835	36.526539	0.000000	0.000000	0.000000	0.000000	0.000000	0.000000	-0.460700	0.299369	-0.769933	0.000000	0.000000	1.000000	99.000000	1.000000
15078.618329	-0.057624	0.592425	0.062018	80.567490	40.068539	36.768692	0.000000	0.000000	0.000000	0.000000	0.000000	0.000000	-0.444258	0.290001	-0.738833	0.000000	0.000000	1.000000	99.000000	1.000000
15078.621662	-0.057624	0.592425	0.062018	80.567490	40.068539	36.768692	0.000000	0.000000	0.000000	0.000000	0.000000	0.000000	-0.444258	0.290001	-0.738833	0.000000	0.000000	1.000000	99.000000	1.000000
15078.624996	-0.057624	0.592425	0.062018	80.567490	40.068539	36.768692	0.000000	0.000000	0.000000	0.000000	0.000000	0.000000	-0.444258	0.290001	-0.738833	0.000000	0.000000	1.000000	99.000000	1.000000
15078.628329	-0.059057	0.593344	0.059706	80.460114	40.311970	37.230694	0.000000	0.000000	0.000000	0.000000	0.000000	0.000000	-0.429938	0.275611	-0.693549	0.000000	0.000000	1.000000	99.000000	1.000000
15078.631662	-0.059057	0.593344	0.059706	80.460114	40.311970	37.230694	0.000000	0.000000	0.000000	0.000000	0.000000	0.000000	-0.429938	0.275611	-0.693549	0.000000	0.000000	1.000000	99.000000	1.000000
15078.634996	-0.059057	0.593344	0.059706	80.460114	40.311970	37.230694	0.000000	0.000000	0.000000	0.000000	0.000000	0.000000	-0.429938	0.275611	-0.693549	0.000000	0.000000	1.000000	99.000000	1.000000
15078.638329	-0.060370	0.594274	0.057541	80.363365	40.603317	37.747635	0.000000	0.000000	0.000000	0.000000	0.000000	0.000000	-0.393761	0.278893	-0.649787	0.000000	0.000000	1.000000	99.000000	1.000000
15078.641662	-0.060370	0.594274	0.057541	80.363365	40.603317	37.747635	0.000000	0.000000	0.000000	0.000000	0.000000	0.000000	-0.393761	0.278893	-0.649787	0.000000	0.000000	1.000000	99.000000	1.000000
15078.644996	-0.060370	0.594274	0.057541	80.363365	40.603317	37.747635	0.000000	0.000000	0.000000	0.000000	0.000000	0.000000	-0.393761	0.278893	-0.649787	0.000000	0.000000	1.000000	99.000000	1.000000
15078.648329	-0.061508	0.595138	0.055465	80.319656	40.957897	38.164257	0.000000	0.000000	0.000000	0.000000	0.000000	0.000000	-0.341567	0.259348	-0.622696	0.000000	0.000000	1.000000	99.000000	1.000000
15078.651662	-0.061508	0.595138	0.055465	80.319656	40.957897	38.164257	0.000000	0.000000	0.000000	0.000000	0.000000	0.000000	-0.341567	0.259348	-0.622696	0.000000	0.000000	1.000000	99.000000	1.000000
15078.654996	-0.061508	0.595138	0.055465	80.319656	40.957897	38.164257	0.000000	0.000000	0.000000	0.000000	0.000000	0.000000	-0.341567	0.259348	-0.622696	0.000000	0.000000	1.000000	99.000000	1.000000
15078.658329	-0.062530	0.595997	0.053522	80.348335	41.289539	38.270393	0.000000	0.000000	0.000000	0.000000	0.000000	0.000000	-0.306459	0.257607	-0.582764	0.000000	0.000000	1.000000	99.000000	1.000000
15078.661662	-0.062530	0.595997	0.053522	80.348335	41.289539	38.270393	0.000000	0.000000	0.000000	0.000000	0.000000	0.000000	-0.306459	0.257607	-0.582764	0.000000	0.000000	1.000000	99.000000	1.000000
15078.664996	-0.062530	0.595997	0.053522	80.348335	41.289539	38.270393	0.000000	0.000000	0.000000	0.000000	0.000000	0.000000	-0.306459	0.257607	-0.582764	0.000000	0.000000	1.000000	99.000000	1.000000
15078.668329	-0.063455	0.596793	0.051664	80.404930	41.644157	38.248081	0.000000	0.000000	0.000000	0.000000	0.000000	0.000000	-0.277536	0.238851	-0.557509	0.000000	0.000000	1.000000	99.000000	1.000000
15078.671662	-0.063455	0.596793	0.051664	80.404930	41.644157	38.248081	0.000000	0.000000	0.000000	0.000000	0.000000	0.000000	-0.277536	0.238851	-0.557509	0.000000	0.000000	1.000000	99.000000	1.000000
15078.674996	-0.063455	0.596793	0.051664	80.404930	41.644157	38.248081	0.000000	0.000000	0.000000	0.000000	0.000000	0.000000	-0.277536	0.238851	-0.557509	0.000000	0.000000	1.000000	99.000000	1.000000
15078.678329	-0.064361	0.597566	0.049913	80.459457	42.018036	38.421917	0.000000	0.000000	0.000000	0.000000	0.000000	0.000000	-0.271951	0.232040	-0.525305	0.000000	0.000000	1.000000	99.000000	1.000000
15078.681662	-0.064361	0.597566	0.049913	80.459457	42.018036	38.421917	0.000000	0.000000	0.000000	0.000000	0.000000	0.000000	-0.271951	0.232040	-0.525305	0.000000	0.000000	1.000000	99.000000	1.000000
15078.684996	-0.064361	0.597566	0.049913	80.459457	42.018036	38.421917	0.000000	0.000000	0.000000	0.000000	0.000000	0.000000	-0.271951	0.232040	-0.525305	0.000000	0.000000	1.000000	99.000000	1.000000
15078.688329	-0.065251	0.598290	0.048277	80.504753	42.246601	38.749130	0.000000	0.000000	0.000000	0.000000	0.000000	0.000000	-0.266962	0.217211	-0.490663	0.000000	0.000000	1.000000	99.000000	1.000000
15078.691662	-0.065251	0.598290	0.048277	80.504753	42.246601	38.749130	0.000000	0.000000	0.000000	0.000000	0.000000	0.000000	-0.266962	0.217211	-0.490663	0.000000	0.000000	1.000000	99.000000	1.000000
15078.694996	-0.065251	0.598290	0.048277	80.504753	42.246601	38.749130	0.000000	0.000000	0.000000	0.000000	0.000000	0.000000	-0.266962	0.217211	-0.490663	0.000000	0.000000	1.000000	99.000000	1.000000
15078.698329	-0.066172	0.598994	0.046744	80.536102	42.274273	38.877060	0.000000	0.000000	0.000000	0.000000	0.000000	0.000000	-0.276334	0.211145	-0.460041	0.000000	0.000000	1.000000	99.000000	1.000000
15078.701662	-0.066172	0.598994	0.046744	80.536102	42.274273	38.877060	0.000000	0.000000	0.000000	0.000000	0.000000	0.000000	-0.276334	0.211145	-0.460041	0.000000	0.000000	1.000000	99.000000	1.000000
15078.704996	-0.066172	0.598994	0.046744	80.536102	42.274273	38.877060	0.000000	0.000000	0.000000	0.000000	0.000000	0.000000	-0.276334	0.211145	-0.460041	0.000000	0.000000	1.000000	99.000000	1.000000
15078.708329	-0.067152	0.599670	0.045333	80.537308	42.142048	38.848339	0.000000	0.000000	0.000000	0.000000	0.000000	0.000000	-0.293950	0.202846	-0.423329	0.000000	0.000000	1.000000	99.000000	1.000000
15078.711662	-0.067152	0.599670	0.045333	80.537308	42.142048	38.848339	0.000000	0.000000	0.000000	0.000000	0.000000	0.000000	-0.293950	0.202846	-0.423329	0.000000	0.000000	1.000000	99.000000	1.000000
15078.714996	-0.067152	0.599670	0.045333	80.537308	42.142048	38.848339	0.000000	0.000000	0.000000	0.000000	0.000000	0.000000	-0.293950	0.202846	-0.423329	0.000000	0.000000	1.000000	99.000000	1.000000
15078.718329	-0.068075	0.600339	0.044076	80.516327	41.874119	38.636646	0.000000	0.000000	0.000000	0.000000	0.000000	0.000000	-0.276679	0.200719	-0.377076	0.000000	0.000000	1.000000	99.000000	1.000000
15078.721662	-0.068075	0.600339	0.044076	80.516327	41.874119	38.636646	0.000000	0.000000	0.000000	0.000000	0.000000	0.000000	-0.276679	0.200719	-0.377076	0.000000	0.000000	1.000000	99.000000	1.000000
15078.724996	-0.068075	0.600339	0.044076	80.516327	41.874119	38.636646	0.000000	0.000000	0.000000	0.000000	0.000000	0.000000	-0.276679	0.200719	-0.377076	0.000000	0.000000	1.000000	99.000000	1.000000
15078.728329	-0.068891	0.600983	0.042965	80.493225	41.603489	38.251610	0.000000	0.000000	0.000000	0.000000	0.000000	0.000000	-0.244970	0.193122	-0.333359	0.000000	0.000000	1.000000	99.000000	1.000000
15078.731662	-0.068891	0.600983	0.042965	80.493225	41.603489	38.251610	0.000000	0.000000	0.000000	0.000000	0.000000	0.000000	-0.244970	0.193122	-0.333359	0.000000	0.000000	1.000000	99.000000	1.000000
15078.734996	-0.068891	0.600983	0.042965	80.493225	41.603489	38.251610	0.000000	0.000000	0.000000	0.000000	0.000000	0.000000	-0.244970	0.193122	-0.333359	0.000000	0.000000	1.000000	99.000000	1.000000
15078.738329	-0.069602	0.601630	0.041992	80.479607	41.440418	37.860447	0.000000	0.000000	0.000000	0.000000	0.000000	0.000000	-0.213404	0.194095	-0.291749	0.000000	0.000000	1.000000	99.000000	1.000000
15078.741662	-0.069602	0.601630	0.041992	80.479607	41.440418	37.860447	0.000000	0.000000	0.000000	0.000000	0.000000	0.000000	-0.213404	0.194095	-0.291749	0.000000	0.000000	1.000000	99.000000	1.000000
15078.744996	-0.069602	0.601630	0.041992	80.479607	41.440418	37.860447	0.000000	0.000000	0.000000	0.000000	0.000000	0.000000	-0.213404	0.194095	-0.291749	0.000000	0.000000	1.000000	99.000000	1.000000
15078.748329	-0.070182	0.602242	0.041131	80.501190	41.612156	37.892078	0.000000	0.000000	0.000000	0.000000	0.000000	0.000000	-0.173832	0.183629	-0.258295	0.000000	0.000000	1.000000	99.000000	1.000000
15078.751662	-0.070182	0.602242	0.041131	80.501190	41.612156	37.892078	0.000000	0.000000	0.000000	0.000000	0.000000	0.000000	-0.173832	0.183629	-0.258295	0.000000	0.000000	1.000000	99.000000	1.000000
15078.754996	-0.070182	0.602242	0.041131	80.501190	41.612156	37.892078	0.000000	0.000000	0.000000	0.000000	0.000000	0.000000	-0.173832	0.183629	-0.258295	0.000000	0.000000	1.000000	99.000000	1.000000
15078.758329	-0.070672	0.602809	0.040337	80.573410	42.256775	38.555935	0.000000	0.000000	0.000000	0.000000	0.000000	0.000000	-0.147112	0.169945	-0.238340	0.000000	0.000000	1.000000	99.000000	1.000000
15078.761662	-0.070672	0.602809	0.040337	80.573410	42.256775	38.555935	0.000000	0.000000	0.000000	0.000000	0.000000	0.000000	-0.147112	0.169945	-0.238340	0.000000	0.000000	1.000000	99.000000	1.000000
15078.764996	-0.070672	0.602809	0.040337	80.573410	42.256775	38.555935	0.000000	0.000000	0.000000	0.000000	0.000000	0.000000	-0.147112	0.169945	-0.238340	0.000000	0.000000	1.000000	99.000000	1.000000
15078.768329	-0.070672	0.602809	0.040337	80.681900	43.066090	39.381512	0.000000	0.000000	0.000000	0.000000	0.000000	0.000000	-0.147112	0.169945	-0.238340	0.000000	0.000000	1.000000	99.000000	1.000000
15078.771662	-0.071055	0.603369	0.039644	80.681900	43.066090	39.381512	0.000000	0.000000	0.000000	0.000000	0.000000	0.000000	-0.114848	0.168054	-0.207922	0.000000	0.000000	1.000000	99.000000	1.000000
15078.774996	-0.071055	0.603369	0.039644	80.681900	43.066090	39.381512	0.000000	0.000000	0.000000	0.000000	0.000000	0.000000	-0.114848	0.168054	-0.207922	0.000000	0.000000	1.000000	99.000000	1.000000
15078.778329	-0.071352	0.603904	0.039033	80.823921	43.722488	40.005291	0.000000	0.000000	0.000000	0.000000	0.000000	0.000000	-0.089214	0.160460	-0.183070	0.000000	0.000000	1.000000	99.000000	1.000000
15078.781662	-0.071352	0.603904	0.039033	80.823921	43.722488	40.005291	0.000000	0.000000	0.000000	0.000000	0.000000	0.000000	-0.089214	0.160460	-0.183070	0.000000	0.000000	1.000000	99.000000	1.000000
15078.784996	-0.071352	0.603904	0.039033	80.823921	43.722488	40.005291	0.000000	0.000000	0.000000	0.000000	0.000000	0.000000	-0.089214	0.160460	-0.183070	0.000000	0.000000	1.000000	99.000000	1.000000
15078.788329	-0.071352	0.603904	0.039033	80.979317	44.142742	40.358898	0.000000	0.000000	0.000000	0.000000	0.000000	0.000000	-0.089214	0.160460	-0.183070	0.000000	0.000000	1.000000	99.000000	1.000000
15078.791662	-0.071655	0.604375	0.038462	80.979317	44.142742	40.358898	0.000000	0.000000	0.000000	0.000000	0.000000	0.000000	-0.090622	0.141295	-0.171510	0.000000	0.000000	1.000000	99.000000	1.000000
15078.794996	-0.071655	0.604375	0.038462	80.979317	44.142742	40.358898	0.000000	0.000000	0.000000	0.000000	0.000000	0.000000	-0.090622	0.141295	-0.171510	0.000000	0.000000	1.000000	99.000000	1.000000
15078.798329	-0.071961	0.604782	0.037929	81.136116	44.321926	40.459499	0.000000	0.000000	0.000000	0.000000	0.000000	0.000000	-0.092072	0.122238	-0.159895	0.000000	0.000000	1.000000	99.000000	1.000000
15078.801662	-0.071961	0.604782	0.037929	81.136116	44.321926	40.459499	0.000000	0.000000	0.000000	0.000000	0.000000	0.000000	-0.092072	0.122238	-0.159895	0.000000	0.000000	1.000000	99.000000	1.000000
15078.804996	-0.071961	0.604782	0.037929	81.136116	44.321926	40.459499	0.000000	0.000000	0.000000	0.000000	0.000000	0.000000	-0.092072	0.122238	-0.159895	0.000000	0.000000	1.000000	99.000000	1.000000
15078.808329	-0.072294	0.605181	0.037415	81.272423	44.317627	40.385067	0.000000	0.000000	0.000000	0.000000	0.000000	0.000000	-0.099896	0.119623	-0.154063	0.000000	0.000000	1.000000	99.000000	1.000000
15078.811662	-0.072294	0.605181	0.037415	81.272423	44.317627	40.385067	0.000000	0.000000	0.000000	0.000000	0.000000	0.000000	-0.099896	0.119623	-0.154063	0.000000	0.000000	1.000000	99.000000	1.000000
15078.814996	-0.072294	0.605181	0.037415	81.272423	44.317627	40.385067	0.000000	0.000000	0.000000	0.000000	0.000000	0.000000	-0.099896	0.119623	-0.154063	0.000000	0.000000	1.000000	99.000000	1.000000
15078.818329	-0.072649	0.605532	0.036890	81.366760	44.307552	40.346462	0.000000	0.000000	0.000000	0.000000	0.000000	0.000000	-0.106352	0.105356	-0.157511	0.000000	0.000000	1.000000	99.000000	1.000000
15078.821662	-0.072649	0.605532	0.036890	81.366760	44.307552	40.346462	0.000000	0.000000	0.000000	0.000000	0.000000	0.000000	-0.106352	0.105356	-0.157511	0.000000	0.000000	1.000000	99.000000	1.000000
15078.824996	-0.072649	0.605532	0.036890	81.366760	44.307552	40.346462	0.000000	0.000000	0.000000	0.000000	0.000000	0.000000	-0.106352	0.105356	-0.157511	0.000000	0.000000	1.000000	99.000000	1.000000
15078.828329	-0.072649	0.605532	0.036890	81.393715	44.246479	40.297977	0.000000	0.000000	0.000000	0.000000	0.000000	0.000000	-0.106352	0.105356	-0.157511	0.000000	0.000000	1.000000	99.000000	1.000000
15078.831662	-0.073026	0.605883	0.036361	81.393715	44.246479	40.297977	0.000000	0.000000	0.000000	0.000000	0.000000	0.000000	-0.113113	0.105138	-0.158724	0.000000	0.000000	1.000000	99.000000	1.000000
15078.834996	-0.073026	0.605883	0.036361	81.393715	44.246479	40.297977	0.000000	0.000000	0.000000	0.000000	0.000000	0.000000	-0.113113	0.105138	-0.158724	0.000000	0.000000	1.000000	99.000000	1.000000
15078.838329	-0.073428	0.606178	0.035844	81.384705	44.119995	40.224464	0.000000	0.000000	0.000000	0.000000	0.000000	0.000000	-0.120570	0.088545	-0.155120	0.000000	0.000000	1.000000	99.000000	1.000000
15078.841662	-0.073428	0.606178	0.035844	81.384705	44.119995	40.224464	0.000000	0.000000	0.000000	0.000000	0.000000	0.000000	-0.120570	0.088545	-0.155120	0.000000	0.000000	1.000000	99.000000	1.000000
15078.844996	-0.073428	0.606178	0.035844	81.384705	44.119995	40.224464	0.000000	0.000000	0.000000	0.000000	0.000000	0.000000	-0.120570	0.088545	-0.155120	0.000000	0.000000	1.000000	99.000000	1.000000
15078.848329	-0.073428	0.606178	0.035844	81.373291	43.967293	40.109081	0.000000	0.000000	0.000000	0.000000	0.000000	0.000000	-0.120570	0.088545	-0.155120	0.000000	0.000000	1.000000	99.000000	1.000000
15078.851662	-0.073825	0.606480	0.035303	81.373291	43.967293	40.109081	0.000000	0.000000	0.000000	0.000000	0.000000	0.000000	-0.119227	0.090688	-0.162341	0.000000	0.000000	1.000000	99.000000	1.000000
15078.854996	-0.073825	0.606480	0.035303	81.373291	43.967293	40.109081	0.000000	0.000000	0.000000	0.000000	0.000000	0.000000	-0.119227	0.090688	-0.162341	0.000000	0.000000	1.000000	99.000000	1.000000
15078.858329	-0.074252	0.606766	0.034805	81.361839	43.812126	39.970016	0.000000	0.000000	0.000000	0.000000	0.000000	0.000000	-0.128063	0.085852	-0.149474	0.000000	0.000000	1.000000	99.000000	1.000000
15078.861662	-0.074252	0.606766	0.034805	81.361839	43.812126	39.970016	0.000000	0.000000	0.000000	0.000000	0.000000	0.000000	-0.128063	0.085852	-0.149474	0.000000	0.000000	1.000000	99.000000	1.000000
15078.864996	-0.074252	0.606766	0.034805	81.361839	43.812126	39.970016	0.000000	0.000000	0.000000	0.000000	0.000000	0.000000	-0.128063	0.085852	-0.149474	0.000000	0.000000	1.000000	99.000000	1.000000
15078.868329	-0.074252	0.606766	0.034805	81.350365	43.662647	39.679623	0.000000	0.000000	0.000000	0.000000	0.000000	0.000000	-0.128063	0.085852	-0.149474	0.000000	0.000000	1.000000	99.000000	1.000000
15078.871662	-0.074629	0.607032	0.034297	81.350365	43.662647	39.679623	0.000000	0.000000	0.000000	0.000000	0.000000	0.000000	-0.113073	0.079819	-0.152153	0.000000	0.000000	1.000000	99.000000	1.000000
15078.874996	-0.074629	0.607032	0.034297	81.350365	43.662647	39.679623	0.000000	0.000000	0.000000	0.000000	0.000000	0.000000	-0.113073	0.079819	-0.152153	0.000000	0.000000	1.000000	99.000000	1.000000
15078.878329	-0.075011	0.607310	0.033829	81.340775	43.529625	39.206429	0.000000	0.000000	0.000000	0.000000	0.000000	0.000000	-0.114589	0.083218	-0.140626	0.000000	0.000000	1.000000	99.000000	1.000000
15078.881662	-0.075011	0.607310	0.033829	81.340775	43.529625	39.206429	0.000000	0.000000	0.000000	0.000000	0.000000	0.000000	-0.114589	0.083218	-0.140626	0.000000	0.000000	1.000000	99.000000	1.000000
15078.884996	-0.075011	0.607310	0.033829	81.340775	43.529625	39.206429	0.000000	0.000000	0.000000	0.000000	0.000000	0.000000	-0.114589	0.083218	-0.140626	0.000000	0.000000	1.000000	99.000000	1.000000
15078.888329	-0.075011	0.607310	0.033829	81.330460	43.388275	38.897541	0.000000	0.000000	0.000000	0.000000	0.000000	0.000000	-0.114589	0.083218	-0.140626	0.000000	0.000000	1.000000	99.000000	1.000000
15078.891662	-0.075446	0.607571	0.033399	81.330460	43.388275	38.897541	0.000000	0.000000	0.000000	0.000000	0.000000	0.000000	-0.130487	0.078495	-0.128816	0.000000	0.000000	1.000000	99.000000	1.000000
15078.894996	-0.075446	0.607571	0.033399	81.330460	43.388275	38.897541	0.000000	0.000000	0.000000	0.000000	0.000000	0.000000	-0.130487	0.078495	-0.128816	0.000000	0.000000	1.000000	99.000000	1.000000
15078.898329	-0.075948	0.607813	0.032943	81.319923	43.260593	38.832523	0.000000	0.000000	0.000000	0.000000	0.000000	0.000000	-0.150469	0.072506	-0.136845	0.000000	0.000000	1.000000	99.000000	1.000000
15078.901662	-0.075948	0.607813	0.032943	81.319923	43.260593	38.832523	0.000000	0.000000	0.000000	0.000000	0.000000	0.000000	-0.150469	0.072506	-0.136845	0.000000	0.000000	1.000000	99.000000	1.000000
15078.904996	-0.075948	0.607813	0.032943	81.319923	43.260593	38.832523	0.000000	0.000000	0.000000	0.000000	0.000000	0.000000	-0.150469	0.072506	-0.136845	0.000000	0.000000	1.000000	99.000000	1.000000
15078.908329	-0.075948	0.607813	0.032943	81.316261	43.255726	38.883858	0.000000	0.000000	0.000000	0.000000	0.000000	0.000000	-0.150469	0.072506	-0.136845	0.000000	0.000000	1.000000	99.000000	1.000000
15078.911662	-0.076479	0.608039	0.032530	81.316261	43.255726	38.883858	0.000000	0.000000	0.000000	0.000000	0.000000	0.000000	-0.159358	0.067837	-0.124022	0.000000	0.000000	1.000000	99.000000	1.000000
15078.914996	-0.076479	0.608039	0.032530	81.316261	43.255726	38.883858	0.000000	0.000000	0.000000	0.000000	0.000000	0.000000	-0.159358	0.067837	-0.124022	0.000000	0.000000	1.000000	99.000000	1.000000
15078.918329	-0.077031	0.608218	0.032105	81.319496	43.469273	39.095844	0.000000	0.000000	0.000000	0.000000	0.000000	0.000000	-0.165714	0.053755	-0.127503	0.000000	0.000000	1.000000	99.000000	1.000000
15078.921662	-0.077031	0.608218	0.032105	81.319496	43.469273	39.095844	0.000000	0.000000	0.000000	0.000000	0.000000	0.000000	-0.165714	0.053755	-0.127503	0.000000	0.000000	1.000000	99.000000	1.000000
15078.924996	-0.077031	0.608218	0.032105	81.319496	43.469273	39.095844	0.000000	0.000000	0.000000	0.000000	0.000000	0.000000	-0.165714	0.053755	-0.127503	0.000000	0.000000	1.000000	99.000000	1.000000
15078.928329	-0.077031	0.608218	0.032105	81.328415	43.954819	39.268959	0.000000	0.000000	0.000000	0.000000	0.000000	0.000000	-0.165714	0.053755	-0.127503	0.000000	0.000000	1.000000	99.000000	1.000000
15078.931662	-0.077646	0.608385	0.031629	81.328415	43.954819	39.268959	0.000000	0.000000	0.000000	0.000000	0.000000	0.000000	-0.184461	0.050046	-0.142707	0.000000	0.000000	1.000000	99.000000	1.000000
15078.934996	-0.077646	0.608385	0.031629	81.328415	43.954819	39.268959	0.000000	0.000000	0.000000	0.000000	0.000000	0.000000	-0.184461	0.050046	-0.142707	0.000000	0.000000	1.000000	99.000000	1.000000
15078.938329	-0.078311	0.608517	0.031177	81.319885	44.662758	39.509041	0.000000	0.000000	0.000000	0.000000	0.000000	0.000000	-0.199540	0.039584	-0.135693	0.000000	0.000000	1.000000	99.000000	1.000000
15078.941662	-0.078311	0.608517	0.031177	81.319885	44.662758	39.509041	0.000000	0.000000	0.000000	0.000000	0.000000	0.000000	-0.199540	0.039584	-0.135693	0.000000	0.000000	1.000000	99.000000	1.000000
15078.944996	-0.078311	0.608517	0.031177	81.319885	44.662758	39.509041	0.000000	0.000000	0.000000	0.000000	0.000000	0.000000	-0.199540	0.039584	-0.135693	0.000000	0.000000	1.000000	99.000000	1.000000
15078.948329	-0.078311	0.608517	0.031177	81.258797	45.534550	40.069031	0.000000	0.000000	0.000000	0.000000	0.000000	0.000000	-0.199540	0.039584	-0.135693	0.000000	0.000000	1.000000	99.000000	1.000000
15078.951662	-0.079061	0.608637	0.030670	81.258797	45.534550	40.069031	0.000000	0.000000	0.000000	0.000000	0.000000	0.000000	-0.225088	0.035883	-0.152160	0.000000	0.000000	1.000000	99.000000	1.000000
15078.954996	-0.079061	0.608637	0.030670	81.258797	45.534550	40.069031	0.000000	0.000000	0.000000	0.000000	0.000000	0.000000	-0.225088	0.035883	-0.152160	0.000000	0.000000	1.000000	99.000000	1.000000
15078.958329	-0.079860	0.608749	0.030177	81.148651	46.474491	41.003666	0.000000	0.000000	0.000000	0.000000	0.000000	0.000000	-0.239680	0.033540	-0.147749	0.000000	0.000000	1.000000	99.000000	1.000000
15078.961662	-0.079860	0.608749	0.030177	81.148651	46.474491	41.003666	0.000000	0.000000	0.000000	0.000000	0.000000	0.000000	-0.239680	0.033540	-0.147749	0.000000	0.000000	1.000000	99.000000	1.000000
15078.964996	-0.079860	0.608749	0.030177	81.148651	46.474491	41.003666	0.000000	0.000000	0.000000	0.000000	0.000000	0.000000	-0.239680	0.033540	-0.147749	0.000000	0.000000	1.000000	99.000000	1.000000
15078.968329	-0.079860	0.608749	0.030177	81.017662	47.227058	41.874836	0.000000	0.000000	0.000000	0.000000	0.000000	0.000000	-0.239680	0.033540	-0.147749	0.000000	0.000000	1.000000	99.000000	1.000000
15078.971662	-0.080705	0.608833	0.029684	81.017662	47.227058	41.874836	0.000000	0.000000	0.000000	0.000000	0.000000	0.000000	-0.253505	0.025355	-0.148011	0.000000	0.000000	1.000000	99.000000	1.000000
15078.974996	-0.080705	0.608833	0.029684	81.017662	47.227058	41.874836	0.000000	0.000000	0.000000	0.000000	0.000000	0.000000	-0.253505	0.025355	-0.148011	0.000000	0.000000	1.000000	99.000000	1.000000
15078.978329	-0.081546	0.608898	0.029173	80.882515	47.801296	42.386475	0.000000	0.000000	0.000000	0.000000	0.000000	0.000000	-0.252260	0.019426	-0.153078	0.000000	0.000000	1.000000	99.000000	1.000000
15078.981662	-0.081546	0.608898	0.029173	80.882515	47.801296	42.386475	0.000000	0.000000	0.000000	0.000000	0.000000	0.000000	-0.252260	0.019426	-0.153078	0.000000	0.000000	1.000000	99.000000	1.000000
15078.984996	-0.081546	0.608898	0.029173	80.882515	47.801296	42.386475	0.000000	0.000000	0.000000	0.000000	0.000000	0.000000	-0.252260	0.019426	-0.153078	0.000000	0.000000	1.000000	99.000000	1.000000
15078.988329	-0.081546	0.608898	0.029173	80.758347	48.465538	42.840263	0.000000	0.000000	0.000000	0.000000	0.000000	0.000000	-0.252260	0.019426	-0.153078	0.000000	0.000000	1.000000	99.000000	1.000000
15078.991662	-0.082383	0.608943	0.028646	80.758347	48.465538	42.840263	0.000000	0.000000	0.000000	0.000000	0.000000	0.000000	-0.250995	0.013520	-0.158142	0.000000	0.000000	1.000000	99.000000	1.000000
15078.994996	-0.082383	0.608943	0.028646	80.758347	48.465538	42.840263	0.000000	0.000000	0.000000	0.000000	0.000000	0.000000	-0.250995	0.013520	-0.158142	0.000000	0.000000	1.000000	99.000000	1.000000
15078.998329	-0.083169	0.608968	0.028110	80.665207	49.383636	43.690441	0.000000	0.000000	0.000000	0.000000	0.000000	0.000000	-0.235875	0.007564	-0.160832	0.000000	0.000000	1.000000	99.000000	1.000000
15079.001662	-0.083169	0.608968	0.028110	80.665207	49.383636	43.690441	0.000000	0.000000	0.000000	0.000000	0.000000	0.000000	-0.235875	0.007564	-0.160832	0.000000	0.000000	1.000000	99.000000	1.000000
15079.004996	-0.083169	0.608968	0.028110	80.665207	49.383636	43.690441	0.000000	0.000000	0.000000	0.000000	0.000000	0.000000	-0.235875	0.007564	-0.160832	0.000000	0.000000	1.000000	99.000000	1.000000
15079.008329	-0.083920	0.608988	0.027514	80.608383	50.650208	44.994030	0.000000	0.000000	0.000000	0.000000	0.000000	0.000000	-0.225237	0.006043	-0.178761	0.000000	0.000000	1.000000	99.000000	1.000000
15079.011662	-0.083920	0.608988	0.027514	80.608383	50.650208	44.994030	0.000000	0.000000	0.000000	0.000000	0.000000	0.000000	-0.225237	0.006043	-0.178761	0.000000	0.000000	1.000000	99.000000	1.000000
15079.014996	-0.083920	0.608988	0.027514	80.608383	50.650208	44.994030	0.000000	0.000000	0.000000	0.000000	0.000000	0.000000	-0.225237	0.006043	-0.178761	0.000000	0.000000	1.000000	99.000000	1.000000
15079.018329	-0.084593	0.608996	0.026890	80.586502	51.979176	46.279324	0.000000	0.000000	0.000000	0.000000	0.000000	0.000000	-0.201971	0.002288	-0.187189	0.000000	0.000000	1.000000	99.000000	1.000000
15079.021662	-0.084593	0.608996	0.026890	80.586502	51.979176	46.279324	0.000000	0.000000	0.000000	0.000000	0.000000	0.000000	-0.201971	0.002288	-0.187189	0.000000	0.000000	1.000000	99.000000	1.000000
15079.024996	-0.084593	0.608996	0.026890	80.586502	51.979176	46.279324	0.000000	0.000000	0.000000	0.000000	0.000000	0.000000	-0.201971	0.002288	-0.187189	0.000000	0.000000	1.000000	99.000000	1.000000
15079.028329	-0.084593	0.608996	0.026890	80.596191	53.129784	47.287384	0.000000	0.000000	0.000000	0.000000	0.000000	0.000000	-0.201971	0.002288	-0.187189	0.000000	0.000000	1.000000	99.000000	1.000000
15079.031662	-0.085210	0.609018	0.026226	80.596191	53.129784	47.287384	0.000000	0.000000	0.000000	0.000000	0.000000	0.000000	-0.185182	0.006572	-0.199197	0.000000	0.000000	1.000000	99.000000	1.000000
15079.034996	-0.085210	0.609018	0.026226	80.596191	53.129784	47.287384	0.000000	0.000000	0.000000	0.000000	0.000000	0.000000	-0.185182	0.006572	-0.199197	0.000000	0.000000	1.000000	99.000000	1.000000
15079.038329	-0.085772	0.609054	0.025523	80.638313	54.012989	47.980556	0.000000	0.000000	0.000000	0.000000	0.000000	0.000000	-0.168384	0.010814	-0.211152	0.000000	0.000000	1.000000	99.000000	1.000000
15079.041662	-0.085772	0.609054	0.025523	80.638313	54.012989	47.980556	0.000000	0.000000	0.000000	0.000000	0.000000	0.000000	-0.168384	0.010814	-0.211152	0.000000	0.000000	1.000000	99.000000	1.000000
15079.044996	-0.085772	0.609054	0.025523	80.638313	54.012989	47.980556	0.000000	0.000000	0.000000	0.000000	0.000000	0.000000	-0.168384	0.010814	-0.211152	0.000000	0.000000	1.000000	99.000000	1.000000
15079.048329	-0.085772	0.609054	0.025523	80.682465	54.718079	48.522835	0.000000	0.000000	0.000000	0.000000	0.000000	0.000000	-0.168384	0.010814	-0.211152	0.000000	0.000000	1.000000	99.000000	1.000000
15079.051662	-0.086301	0.609077	0.024783	80.682465	54.718079	48.522835	0.000000	0.000000	0.000000	0.000000	0.000000	0.000000	-0.158882	0.006953	-0.221841	0.000000	0.000000	1.000000	99.000000	1.000000
15079.054996	-0.086301	0.609077	0.024783	80.682465	54.718079	48.522835	0.000000	0.000000	0.000000	0.000000	0.000000	0.000000	-0.158882	0.006953	-0.221841	0.000000	0.000000	1.000000	99.000000	1.000000
15079.058329	-0.086794	0.609121	0.023976	80.713226	55.189774	48.984234	0.000000	0.000000	0.000000	0.000000	0.000000	0.000000	-0.147653	0.013291	-0.242023	0.000000	0.000000	1.000000	99.000000	1.000000
15079.061662	-0.086794	0.609121	0.023976	80.713226	55.189774	48.984234	0.000000	0.000000	0.000000	0.000000	0.000000	0.000000	-0.147653	0.013291	-0.242023	0.000000	0.000000	1.000000	99.000000	1.000000
15079.064996	-0.086794	0.609121	0.023976	80.713226	55.189774	48.984234	0.000000	0.000000	0.000000	0.000000	0.000000	0.000000	-0.147653	0.013291	-0.242023	0.000000	0.000000	1.000000	99.000000	1.000000
15079.068329	-0.086794	0.609121	0.023976	80.733185	55.468300	49.326363	0.000000	0.000000	0.000000	0.000000	0.000000	0.000000	-0.147653	0.013291	-0.242023	0.000000	0.000000	1.000000	99.000000	1.000000
15079.071662	-0.087274	0.609206	0.023114	80.733185	55.468300	49.326363	0.000000	0.000000	0.000000	0.000000	0.000000	0.000000	-0.144049	0.025365	-0.258824	0.000000	0.000000	1.000000	99.000000	1.000000
15079.074996	-0.087274	0.609206	0.023114	80.733185	55.468300	49.326363	0.000000	0.000000	0.000000	0.000000	0.000000	0.000000	-0.144049	0.025365	-0.258824	0.000000	0.000000	1.000000	99.000000	1.000000
15079.078329	-0.087719	0.609330	0.022199	80.744286	55.581646	49.494373	0.000000	0.000000	0.000000	0.000000	0.000000	0.000000	-0.133549	0.037327	-0.274388	0.000000	0.000000	1.000000	99.000000	1.000000
15079.081662	-0.087719	0.609330	0.022199	80.744286	55.581646	49.494373	0.000000	0.000000	0.000000	0.000000	0.000000	0.000000	-0.133549	0.037327	-0.274388	0.000000	0.000000	1.000000	99.000000	1.000000
15079.084996	-0.087719	0.609330	0.022199	80.744286	55.581646	49.494373	0.000000	0.000000	0.000000	0.000000	0.000000	0.000000	-0.133549	0.037327	-0.274388	0.000000	0.000000	1.000000	99.000000	1.000000
15079.088329	-0.088127	0.609521	0.021224	80.749382	55.581161	49.477768	0.000000	0.000000	0.000000	0.000000	0.000000	0.000000	-0.122568	0.057192	-0.292401	0.000000	0.000000	1.000000	99.000000	1.000000
15079.091662	-0.088127	0.609521	0.021224	80.749382	55.581161	49.477768	0.000000	0.000000	0.000000	0.000000	0.000000	0.000000	-0.122568	0.057192	-0.292401	0.000000	0.000000	1.000000	99.000000	1.000000
15079.094996	-0.088127	0.609521	0.021224	80.749382	55.581161	49.477768	0.000000	0.000000	0.000000	0.000000	0.000000	0.000000	-0.122568	0.057192	-0.292401	0.000000	0.000000	1.000000	99.000000	1.000000
15079.098329	-0.088508	0.609763	0.020237	80.753929	55.527275	49.310867	0.000000	0.000000	0.000000	0.000000	0.000000	0.000000	-0.114173	0.072609	-0.296288	0.000000	0.000000	1.000000	99.000000	1.000000
15079.101662	-0.088508	0.609763	0.020237	80.753929	55.527275	49.310867	0.000000	0.000000	0.000000	0.000000	0.000000	0.000000	-0.114173	0.072609	-0.296288	0.000000	0.000000	1.000000	99.000000	1.000000
15079.104996	-0.088508	0.609763	0.020237	80.753929	55.527275	49.310867	0.000000	0.000000	0.000000	0.000000	0.000000	0.000000	-0.114173	0.072609	-0.296288	0.000000	0.000000	1.000000	99.000000	1.000000
15079.108329	-0.088815	0.610056	0.019244	80.764221	55.431122	49.181255	0.000000	0.000000	0.000000	0.000000	0.000000	0.000000	-0.092230	0.087956	-0.297645	0.000000	0.000000	1.000000	99.000000	1.000000
15079.111662	-0.088815	0.610056	0.019244	80.764221	55.431122	49.181255	0.000000	0.000000	0.000000	0.000000	0.000000	0.000000	-0.092230	0.087956	-0.297645	0.000000	0.000000	1.000000	99.000000	1.000000
15079.114996	-0.088815	0.610056	0.019244	80.764221	55.431122	49.181255	0.000000	0.000000	0.000000	0.000000	0.000000	0.000000	-0.092230	0.087956	-0.297645	0.000000	0.000000	1.000000	99.000000	1.000000
15079.118329	-0.089079	0.610367	0.018275	80.796326	55.279362	49.049030	0.000000	0.000000	0.000000	0.000000	0.000000	0.000000	-0.078953	0.093198	-0.290713	0.000000	0.000000	1.000000	99.000000	1.000000
15079.121662	-0.089079	0.610367	0.018275	80.796326	55.279362	49.049030	0.000000	0.000000	0.000000	0.000000	0.000000	0.000000	-0.078953	0.093198	-0.290713	0.000000	0.000000	1.000000	99.000000	1.000000
15079.124996	-0.089079	0.610367	0.018275	80.796326	55.279362	49.049030	0.000000	0.000000	0.000000	0.000000	0.000000	0.000000	-0.078953	0.093198	-0.290713	0.000000	0.000000	1.000000	99.000000	1.000000
15079.128329	-0.089328	0.610708	0.017364	80.858772	55.030888	48.786751	0.000000	0.000000	0.000000	0.000000	0.000000	0.000000	-0.074725	0.102247	-0.273348	0.000000	0.000000	1.000000	99.000000	1.000000
15079.131662	-0.089328	0.610708	0.017364	80.858772	55.030888	48.786751	0.000000	0.000000	0.000000	0.000000	0.000000	0.000000	-0.074725	0.102247	-0.273348	0.000000	0.000000	1.000000	99.000000	1.000000
15079.134996	-0.089328	0.610708	0.017364	80.858772	55.030888	48.786751	0.000000	0.000000	0.000000	0.000000	0.000000	0.000000	-0.074725	0.102247	-0.273348	0.000000	0.000000	1.000000	99.000000	1.000000
15079.138329	-0.089328	0.610708	0.017364	80.962517	54.676411	48.379066	0.000000	0.000000	0.000000	0.000000	0.000000	0.000000	-0.074725	0.102247	-0.273348	0.000000	0.000000	1.000000	99.000000	1.000000
15079.141662	-0.089578	0.611066	0.016468	80.962517	54.676411	48.379066	0.000000	0.000000	0.000000	0.000000	0.000000	0.000000	-0.075118	0.107520	-0.268933	0.000000	0.000000	1.000000	99.000000	1.000000
15079.144996	-0.089578	0.611066	0.016468	80.962517	54.676411	48.379066	0.000000	0.000000	0.000000	0.000000	0.000000	0.000000	-0.075118	0.107520	-0.268933	0.000000	0.000000	1.000000	99.000000	1.000000
15079.148329	-0.089834	0.611435	0.015610	81.080467	54.314705	47.951805	0.000000	0.000000	0.000000	0.000000	0.000000	0.000000	-0.076868	0.110778	-0.257440	0.000000	0.000000	1.000000	99.000000	1.000000
15079.151662	-0.089834	0.611435	0.015610	81.080467	54.314705	47.951805	0.000000	0.000000	0.000000	0.000000	0.000000	0.000000	-0.076868	0.110778	-0.257440	0.000000	0.000000	1.000000	99.000000	1.000000
15079.154996	-0.089834	0.611435	0.015610	81.080467	54.314705	47.951805	0.000000	0.000000	0.000000	0.000000	0.000000	0.000000	-0.076868	0.110778	-0.257440	0.000000	0.000000	1.000000	99.000000	1.000000
15079.158329	-0.089834	0.611435	0.015610	81.185165	54.085037	47.669308	0.000000	0.000000	0.000000	0.000000	0.000000	0.000000	-0.076868	0.110778	-0.257440	0.000000	0.000000	1.000000	99.000000	1.000000
15079.161662	-0.090041	0.611783	0.014744	81.185165	54.085037	47.669308	0.000000	0.000000	0.000000	0.000000	0.000000	0.000000	-0.062096	0.104391	-0.259661	0.000000	0.000000	1.000000	99.000000	1.000000
15079.164996	-0.090041	0.611783	0.014744	81.185165	54.085037	47.669308	0.000000	0.000000	0.000000	0.000000	0.000000	0.000000	-0.062096	0.104391	-0.259661	0.000000	0.000000	1.000000	99.000000	1.000000
15079.168329	-0.090249	0.612103	0.013886	81.277168	54.217693	47.768566	0.000000	0.000000	0.000000	0.000000	0.000000	0.000000	-0.062165	0.095984	-0.257336	0.000000	0.000000	1.000000	99.000000	1.000000
15079.171662	-0.090249	0.612103	0.013886	81.277168	54.217693	47.768566	0.000000	0.000000	0.000000	0.000000	0.000000	0.000000	-0.062165	0.095984	-0.257336	0.000000	0.000000	1.000000	99.000000	1.000000
15079.174996	-0.090249	0.612103	0.013886	81.277168	54.217693	47.768566	0.000000	0.000000	0.000000	0.000000	0.000000	0.000000	-0.062165	0.095984	-0.257336	0.000000	0.000000	1.000000	99.000000	1.000000
15079.178329	-0.090249	0.612103	0.013886	81.365959	54.767620	48.293377	0.000000	0.000000	0.000000	0.000000	0.000000	0.000000	-0.062165	0.095984	-0.257336	0.000000	0.000000	1.000000	99.000000	1.000000
15079.181662	-0.090380	0.612409	0.013002	81.365959	54.767620	48.293377	0.000000	0.000000	0.000000	0.000000	0.000000	0.000000	-0.039428	0.091622	-0.265318	0.000000	0.000000	1.000000	99.000000	1.000000
15079.184996	-0.090380	0.612409	0.013002	81.365959	54.767620	48.293377	0.000000	0.000000	0.000000	0.000000	0.000000	0.000000	-0.039428	0.091622	-0.265318	0.000000	0.000000	1.000000	99.000000	1.000000
15079.188329	-0.090472	0.612680	0.012158	81.436127	55.490070	49.005623	0.000000	0.000000	0.000000	0.000000	0.000000	0.000000	-0.027561	0.081279	-0.253287	0.000000	0.000000	1.000000	99.000000	1.000000
15079.191662	-0.090472	0.612680	0.012158	81.436127	55.490070	49.005623	0.000000	0.000000	0.000000	0.000000	0.000000	0.000000	-0.027561	0.081279	-0.253287	0.000000	0.000000	1.000000	99.000000	1.000000
15079.194996	-0.090472	0.612680	0.012158	81.436127	55.490070	49.005623	0.000000	0.000000	0.000000	0.000000	0.000000	0.000000	-0.027561	0.081279	-0.253287	0.000000	0.000000	1.000000	99.000000	1.000000
15079.198329	-0.090472	0.612680	0.012158	81.504761	56.085892	49.585995	0.000000	0.000000	0.000000	0.000000	0.000000	0.000000	-0.027561	0.081279	-0.253287	0.000000	0.000000	1.000000	99.000000	1.000000
15079.201662	-0.090542	0.612923	0.011326	81.504761	56.085892	49.585995	0.000000	0.000000	0.000000	0.000000	0.000000	0.000000	-0.021093	0.072994	-0.249613	0.000000	0.000000	1.000000	99.000000	1.000000
15079.204996	-0.090542	0.612923	0.011326	81.504761	56.085892	49.585995	0.000000	0.000000	0.000000	0.000000	0.000000	0.000000	-0.021093	0.072994	-0.249613	0.000000	0.000000	1.000000	99.000000	1.000000
15079.208329	-0.090613	0.613139	0.010502	81.585129	56.507900	49.978195	0.000000	0.000000	0.000000	0.000000	0.000000	0.000000	-0.021325	0.064711	-0.247214	0.000000	0.000000	1.000000	99.000000	1.000000
15079.211662	-0.090613	0.613139	0.010502	81.585129	56.507900	49.978195	0.000000	0.000000	0.000000	0.000000	0.000000	0.000000	-0.021325	0.064711	-0.247214	0.000000	0.000000	1.000000	99.000000	1.000000
15079.214996	-0.090613	0.613139	0.010502	81.585129	56.507900	49.978195	0.000000	0.000000	0.000000	0.000000	0.000000	0.000000	-0.021325	0.064711	-0.247214	0.000000	0.000000	1.000000	99.000000	1.000000
15079.218329	-0.090613	0.613139	0.010502	81.662422	56.815983	50.256729	0.000000	0.000000	0.000000	0.000000	0.000000	0.000000	-0.021325	0.064711	-0.247214	0.000000	0.000000	1.000000	99.000000	1.000000
15079.221662	-0.090676	0.613340	0.009638	81.662422	56.815983	50.256729	0.000000	0.000000	0.000000	0.000000	0.000000	0.000000	-0.018801	0.060368	-0.259014	0.000000	0.000000	1.000000	99.000000	1.000000
15079.224996	-0.090676	0.613340	0.009638	81.662422	56.815983	50.256729	0.000000	0.000000	0.000000	0.000000	0.000000	0.000000	-0.018801	0.060368	-0.259014	0.000000	0.000000	1.000000	99.000000	1.000000
15079.228329	-0.090784	0.613514	0.008774	81.719566	57.028728	50.460197	0.000000	0.000000	0.000000	0.000000	0.000000	0.000000	-0.032301	0.052113	-0.259191	0.000000	0.000000	1.000000	99.000000	1.000000
15079.231662	-0.090784	0.613514	0.008774	81.719566	57.028728	50.460197	0.000000	0.000000	0.000000	0.000000	0.000000	0.000000	-0.032301	0.052113	-0.259191	0.000000	0.000000	1.000000	99.000000	1.000000
15079.234996	-0.090784	0.613514	0.008774	81.719566	57.028728	50.460197	0.000000	0.000000	0.000000	0.000000	0.000000	0.000000	-0.032301	0.052113	-0.259191	0.000000	0.000000	1.000000	99.000000	1.000000
15079.238329	-0.090784	0.613514	0.008774	81.745003	57.250931	50.698727	0.000000	0.000000	0.000000	0.000000	0.000000	0.000000	-0.032301	0.052113	-0.259191	0.000000	0.000000	1.000000	99.000000	1.000000
15079.241662	-0.090868	0.613686	0.007914	81.745003	57.250931	50.698727	0.000000	0.000000	0.000000	0.000000	0.000000	0.000000	-0.025368	0.051715	-0.258002	0.000000	0.000000	1.000000	99.000000	1.000000
15079.244996	-0.090868	0.613686	0.007914	81.745003	57.250931	50.698727	0.000000	0.000000	0.000000	0.000000	0.000000	0.000000	-0.025368	0.051715	-0.258002	0.000000	0.000000	1.000000	99.000000	1.000000
15079.248329	-0.090909	0.613831	0.007071	81.750877	57.346275	50.821251	0.000000	0.000000	0.000000	0.000000	0.000000	0.000000	-0.012354	0.043526	-0.252994	0.000000	0.000000	1.000000	99.000000	1.000000
15079.251662	-0.090909	0.613831	0.007071	81.750877	57.346275	50.821251	0.000000	0.000000	0.000000	0.000000	0.000000	0.000000	-0.012354	0.043526	-0.252994	0.000000	0.000000	1.000000	99.000000	1.000000
15079.254996	-0.090909	0.613831	0.007071	81.750877	57.346275	50.821251	0.000000	0.000000	0.000000	0.000000	0.000000	0.000000	-0.012354	0.043526	-0.252994	0.000000	0.000000	1.000000	99.000000	1.000000
15079.258329	-0.090909	0.613831	0.007071	81.754333	57.384750	50.882111	0.000000	0.000000	0.000000	0.000000	0.000000	0.000000	-0.012354	0.043526	-0.252994	0.000000	0.000000	1.000000	99.000000	1.000000
15079.261662	-0.090928	0.613975	0.006232	81.754333	57.384750	50.882111	0.000000	0.000000	0.000000	0.000000	0.000000	0.000000	-0.005523	0.043106	-0.251791	0.000000	0.000000	1.000000	99.000000	1.000000
15079.264996	-0.090928	0.613975	0.006232	81.754333	57.384750	50.882111	0.000000	0.000000	0.000000	0.000000	0.000000	0.000000	-0.005523	0.043106	-0.251791	0.000000	0.000000	1.000000	99.000000	1.000000
15079.268329	-0.090933	0.614105	0.005444	81.757782	57.428764	50.943077	0.000000	0.000000	0.000000	0.000000	0.000000	0.000000	-0.001524	0.038959	-0.236350	0.000000	0.000000	1.000000	99.000000	1.000000
15079.271662	-0.090933	0.614105	0.005444	81.757782	57.428764	50.943077	0.000000	0.000000	0.000000	0.000000	0.000000	0.000000	-0.001524	0.038959	-0.236350	0.000000	0.000000	1.000000	99.000000	1.000000
15079.274996	-0.090933	0.614105	0.005444	81.757782	57.428764	50.943077	0.000000	0.000000	0.000000	0.000000	0.000000	0.000000	-0.001524	0.038959	-0.236350	0.000000	0.000000	1.000000	99.000000	1.000000
15079.278329	-0.090933	0.614105	0.005444	81.760071	57.455410	50.983738	0.000000	0.000000	0.000000	0.000000	0.000000	0.000000	-0.001524	0.038959	-0.236350	0.000000	0.000000	1.000000	99.000000	1.000000
15079.281662	-0.090907	0.614215	0.004736	81.760071	57.455410	50.983738	0.000000	0.000000	0.000000	0.000000	0.000000	0.000000	0.007599	0.032991	-0.212478	0.000000	0.000000	1.000000	99.000000	1.000000
15079.284996	-0.090907	0.614215	0.004736	81.760071	57.455410	50.983738	0.000000	0.000000	0.000000	0.000000	0.000000	0.000000	0.007599	0.032991	-0.212478	0.000000	0.000000	1.000000	99.000000	1.000000
15079.288329	-0.090871	0.614356	0.004086	81.762314	57.482025	51.024380	0.000000	0.000000	0.000000	0.000000	0.000000	0.000000	0.011066	0.042553	-0.194934	0.000000	0.000000	1.000000	99.000000	1.000000
15079.291662	-0.090871	0.614356	0.004086	81.762314	57.482025	51.024380	0.000000	0.000000	0.000000	0.000000	0.000000	0.000000	0.011066	0.042553	-0.194934	0.000000	0.000000	1.000000	99.000000	1.000000
15079.294996	-0.090871	0.614356	0.004086	81.762314	57.482025	51.024380	0.000000	0.000000	0.000000	0.000000	0.000000	0.000000	0.011066	0.042553	-0.194934	0.000000	0.000000	1.000000	99.000000	1.000000
15079.298329	-0.090871	0.614356	0.004086	81.763481	57.491322	51.044762	0.000000	0.000000	0.000000	0.000000	0.000000	0.000000	0.011066	0.042553	-0.194934	0.000000	0.000000	1.000000	99.000000	1.000000
15079.301662	-0.090869	0.614479	0.003503	81.763481	57.491322	51.044762	0.000000	0.000000	0.000000	0.000000	0.000000	0.000000	0.000378	0.036745	-0.174912	0.000000	0.000000	1.000000	99.000000	1.000000
15079.304996	-0.090869	0.614479	0.003503	81.763481	57.491322	51.044762	0.000000	0.000000	0.000000	0.000000	0.000000	0.000000	0.000378	0.036745	-0.174912	0.000000	0.000000	1.000000	99.000000	1.000000
15079.308329	-0.090872	0.614595	0.002943	81.764648	57.495152	51.065125	0.000000	0.000000	0.000000	0.000000	0.000000	0.000000	-0.000936	0.034697	-0.167830	0.000000	0.000000	1.000000	99.000000	1.000000
15079.311662	-0.090872	0.614595	0.002943	81.764648	57.495152	51.065125	0.000000	0.000000	0.000000	0.000000	0.000000	0.000000	-0.000936	0.034697	-0.167830	0.000000	0.000000	1.000000	99.000000	1.000000
15079.314996	-0.090872	0.614595	0.002943	81.764648	57.495152	51.065125	0.000000	0.000000	0.000000	0.000000	0.000000	0.000000	-0.000936	0.034697	-0.167830	0.000000	0.000000	1.000000	99.000000	1.000000
15079.318329	-0.090872	0.614595	0.002943	81.764595	57.481522	51.065086	0.000000	0.000000	0.000000	0.000000	0.000000	0.000000	-0.000936	0.034697	-0.167830	0.000000	0.000000	1.000000	99.000000	1.000000
15079.321662	-0.090919	0.614705	0.002490	81.764595	57.481522	51.065086	0.000000	0.000000	0.000000	0.000000	0.000000	0.000000	-0.013943	0.033040	-0.136057	0.000000	0.000000	1.000000	99.000000	1.000000
15079.324996	-0.090919	0.614705	0.002490	81.764595	57.481522	51.065086	0.000000	0.000000	0.000000	0.000000	0.000000	0.000000	-0.013943	0.033040	-0.136057	0.000000	0.000000	1.000000	99.000000	1.000000
15079.328329	-0.090919	0.614705	0.002490	81.762932	57.465572	51.069675	0.000000	0.000000	0.000000	0.000000	0.000000	0.000000	-0.013943	0.033040	-0.136057	0.000000	0.000000	1.000000	99.000000	1.000000
15079.331662	-0.090919	0.614705	0.002490	81.762932	57.465572	51.069675	0.000000	0.000000	0.000000	0.000000	0.000000	0.000000	-0.013943	0.033040	-0.136057	0.000000	0.000000	1.000000	99.000000	1.000000
15079.334996	-0.090996	0.614802	0.002079	81.762932	57.465572	51.069675	0.000000	0.000000	0.000000	0.000000	0.000000	0.000000	-0.023227	0.029255	-0.123122	0.000000	0.000000	1.000000	99.000000	1.000000
15079.338329	-0.091083	0.614887	0.001716	81.757927	57.455845	51.083477	0.000000	0.000000	0.000000	0.000000	0.000000	0.000000	-0.025970	0.025508	-0.108888	0.000000	0.000000	1.000000	99.000000	1.000000
15079.341662	-0.091083	0.614887	0.001716	81.757927	57.455845	51.083477	0.000000	0.000000	0.000000	0.000000	0.000000	0.000000	-0.025970	0.025508	-0.108888	0.000000	0.000000	1.000000	99.000000	1.000000
15079.344996	-0.091083	0.614887	0.001716	81.757927	57.455845	51.083477	0.000000	0.000000	0.000000	0.000000	0.000000	0.000000	-0.025970	0.025508	-0.108888	0.000000	0.000000	1.000000	99.000000	1.000000
15079.348329	-0.091083	0.614887	0.001716	81.735992	57.474110	51.142937	0.000000	0.000000	0.000000	0.000000	0.000000	0.000000	-0.025970	0.025508	-0.108888	0.000000	0.000000	1.000000	99.000000	1.000000
15079.351662	-0.091200	0.614960	0.001397	81.735992	57.474110	51.142937	0.000000	0.000000	0.000000	0.000000	0.000000	0.000000	-0.035266	0.021817	-0.095946	0.000000	0.000000	1.000000	99.000000	1.000000
15079.354996	-0.091200	0.614960	0.001397	81.735992	57.474110	51.142937	0.000000	0.000000	0.000000	0.000000	0.000000	0.000000	-0.035266	0.021817	-0.095946	0.000000	0.000000	1.000000	99.000000	1.000000
15079.358329	-0.091200	0.614960	0.001397	81.697258	57.522564	51.247540	0.000000	0.000000	0.000000	0.000000	0.000000	0.000000	-0.035266	0.021817	-0.095946	0.000000	0.000000	1.000000	99.000000	1.000000
15079.361662	-0.091200	0.614960	0.001397	81.697258	57.522564	51.247540	0.000000	0.000000	0.000000	0.000000	0.000000	0.000000	-0.035266	0.021817	-0.095946	0.000000	0.000000	1.000000	99.000000	1.000000
15079.364996	-0.091327	0.615020	0.001124	81.697258	57.522564	51.247540	0.000000	0.000000	0.000000	0.000000	0.000000	0.000000	-0.038037	0.018129	-0.081705	0.000000	0.000000	1.000000	99.000000	1.000000
15079.368329	-0.091327	0.615020	0.001124	81.653976	57.558968	51.340164	0.000000	0.000000	0.000000	0.000000	0.000000	0.000000	-0.038037	0.018129	-0.081705	0.000000	0.000000	1.000000	99.000000	1.000000
15079.371662	-0.091327	0.615020	0.001124	81.653976	57.558968	51.340164	0.000000	0.000000	0.000000	0.000000	0.000000	0.000000	-0.038037	0.018129	-0.081705	0.000000	0.000000	1.000000	99.000000	1.000000
15079.374996	-0.091327	0.615020	0.001124	81.653976	57.558968	51.340164	0.000000	0.000000	0.000000	0.000000	0.000000	0.000000	-0.038037	0.018129	-0.081705	0.000000	0.000000	1.000000	99.000000	1.000000
15079.378329	-0.091534	0.615112	0.000802	81.625854	57.611553	51.431610	0.000000	0.000000	0.000000	0.000000	0.000000	0.000000	-0.062134	0.027554	-0.096604	0.000000	0.000000	1.000000	99.000000	1.000000
15079.381662	-0.091534	0.615112	0.000802	81.625854	57.611553	51.431610	0.000000	0.000000	0.000000	0.000000	0.000000	0.000000	-0.062134	0.027554	-0.096604	0.000000	0.000000	1.000000	99.000000	1.000000
15079.384996	-0.091534	0.615112	0.000802	81.625854	57.611553	51.431610	0.000000	0.000000	0.000000	0.000000	0.000000	0.000000	-0.062134	0.027554	-0.096604	0.000000	0.000000	1.000000	99.000000	1.000000
15079.388329	-0.091534	0.615112	0.000802	81.618591	57.643559	51.484360	0.000000	0.000000	0.000000	0.000000	0.000000	0.000000	-0.062134	0.027554	-0.096604	0.000000	0.000000	1.000000	99.000000	1.000000
15079.391662	-0.091629	0.615130	0.000709	81.618591	57.643559	51.484360	0.000000	0.000000	0.000000	0.000000	0.000000	0.000000	-0.028329	0.005419	-0.027915	0.000000	0.000000	1.000000	99.000000	1.000000
15079.394996	-0.091629	0.615130	0.000709	81.618591	57.643559	51.484360	0.000000	0.000000	0.000000	0.000000	0.000000	0.000000	-0.028329	0.005419	-0.027915	0.000000	0.000000	1.000000	99.000000	1.000000
15079.398329	-0.091629	0.615130	0.000709	81.617439	57.648315	51.504051	0.000000	0.000000	0.000000	0.000000	0.000000	0.000000	-0.028329	0.005419	-0.027915	0.000000	0.000000	1.000000	99.000000	1.000000
15079.401662	-0.091629	0.615130	0.000709	81.617439	57.648315	51.504051	0.000000	0.000000	0.000000	0.000000	0.000000	0.000000	-0.028329	0.005419	-0.027915	0.000000	0.000000	1.000000	99.000000	1.000000
15079.404996	-0.091706	0.615142	0.000644	81.617439	57.648315	51.504051	0.000000	0.000000	0.000000	0.000000	0.000000	0.000000	-0.023227	0.003608	-0.019484	0.000000	0.000000	1.000000	99.000000	1.000000
15079.408329	-0.091706	0.615142	0.000644	81.617439	57.637424	51.504040	0.000000	0.000000	0.000000	0.000000	0.000000	0.000000	-0.023227	0.003608	-0.019484	0.000000	0.000000	1.000000	99.000000	1.000000
15079.411662	-0.091706	0.615142	0.000644	81.617439	57.637424	51.504040	0.000000	0.000000	0.000000	0.000000	0.000000	0.000000	-0.023227	0.003608	-0.019484	0.000000	0.000000	1.000000	99.000000	1.000000
15079.414996	-0.091706	0.615142	0.000644	81.617439	57.637424	51.504040	0.000000	0.000000	0.000000	0.000000	0.000000	0.000000	-0.023227	0.003608	-0.019484	0.000000	0.000000	1.000000	99.000000	1.000000
15079.418329	-0.091942	0.615123	0.000581	81.619179	57.656345	51.539326	0.000000	0.000000	0.000000	0.000000	0.000000	0.000000	-0.070795	-0.005845	-0.018977	0.000000	0.000000	1.000000	99.000000	1.000000
15079.421662	-0.091942	0.615123	0.000581	81.619179	57.656345	51.539326	0.000000	0.000000	0.000000	0.000000	0.000000	0.000000	-0.070795	-0.005845	-0.018977	0.000000	0.000000	1.000000	99.000000	1.000000
15079.424996	-0.091942	0.615123	0.000581	81.619179	57.656345	51.539326	0.000000	0.000000	0.000000	0.000000	0.000000	0.000000	-0.070795	-0.005845	-0.018977	0.000000	0.000000	1.000000	99.000000	1.000000
15079.428329	-0.091942	0.615123	0.000581	81.622528	57.702396	51.609951	0.000000	0.000000	0.000000	0.000000	0.000000	0.000000	-0.070795	-0.005845	-0.018977	0.000000	0.000000	1.000000	99.000000	1.000000
15079.431662	-0.092136	0.615078	0.000535	81.622528	57.702396	51.609951	0.000000	0.000000	0.000000	0.000000	0.000000	0.000000	-0.058258	-0.013511	-0.013852	0.000000	0.000000	1.000000	99.000000	1.000000
15079.434996	-0.092136	0.615078	0.000535	81.622528	57.702396	51.609951	0.000000	0.000000	0.000000	0.000000	0.000000	0.000000	-0.058258	-0.013511	-0.013852	0.000000	0.000000	1.000000	99.000000	1.000000
15079.438329	-0.092136	0.615078	0.000535	81.625954	57.789513	51.722836	0.000000	0.000000	0.000000	0.000000	0.000000	0.000000	-0.058258	-0.013511	-0.013852	0.000000	0.000000	1.000000	99.000000	1.000000
15079.441662	-0.092136	0.615078	0.000535	81.625954	57.789513	51.722836	0.000000	0.000000	0.000000	0.000000	0.000000	0.000000	-0.058258	-0.013511	-0.013852	0.000000	0.000000	1.000000	99.000000	1.000000
15079.444996	-0.092417	0.615033	0.000471	81.625954	57.789513	51.722836	0.000000	0.000000	0.000000	0.000000	0.000000	0.000000	-0.084320	-0.013487	-0.019140	0.000000	0.000000	1.000000	99.000000	1.000000
15079.448329	-0.092695	0.614968	0.000392	81.617355	57.978752	51.964264	0.000000	0.000000	0.000000	0.000000	0.000000	0.000000	-0.083375	-0.019359	-0.023787	0.000000	0.000000	1.000000	99.000000	1.000000
15079.451662	-0.092695	0.614968	0.000392	81.617355	57.978752	51.964264	0.000000	0.000000	0.000000	0.000000	0.000000	0.000000	-0.083375	-0.019359	-0.023787	0.000000	0.000000	1.000000	99.000000	1.000000
15079.454996	-0.092695	0.614968	0.000392	81.617355	57.978752	51.964264	0.000000	0.000000	0.000000	0.000000	0.000000	0.000000	-0.083375	-0.019359	-0.023787	0.000000	0.000000	1.000000	99.000000	1.000000
15079.458329	-0.092695	0.614968	0.000392	81.590477	58.260075	52.309792	0.000000	0.000000	0.000000	0.000000	0.000000	0.000000	-0.083375	-0.019359	-0.023787	0.000000	0.000000	1.000000	99.000000	1.000000
15079.461662	-0.093021	0.614898	0.000327	81.590477	58.260075	52.309792	0.000000	0.000000	0.000000	0.000000	0.000000	0.000000	-0.097839	-0.021142	-0.019362	0.000000	0.000000	1.000000	99.000000	1.000000
15079.464996	-0.093021	0.614898	0.000327	81.590477	58.260075	52.309792	0.000000	0.000000	0.000000	0.000000	0.000000	0.000000	-0.097839	-0.021142	-0.019362	0.000000	0.000000	1.000000	99.000000	1.000000
15079.468329	-0.093021	0.614898	0.000327	81.544365	58.668976	52.798607	0.000000	0.000000	0.000000	0.000000	0.000000	0.000000	-0.097839	-0.021142	-0.019362	0.000000	0.000000	1.000000	99.000000	1.000000
15079.471662	-0.093021	0.614898	0.000327	81.544365	58.668976	52.798607	0.000000	0.000000	0.000000	0.000000	0.000000	0.000000	-0.097839	-0.021142	-0.019362	0.000000	0.000000	1.000000	99.000000	1.000000
15079.474996	-0.093344	0.614808	0.000247	81.544365	58.668976	52.798607	0.000000	0.000000	0.000000	0.000000	0.000000	0.000000	-0.096886	-0.026996	-0.024029	0.000000	0.000000	1.000000	99.000000	1.000000
15079.478329	-0.093344	0.614808	0.000247	81.486732	59.113083	53.322571	0.000000	0.000000	0.000000	0.000000	0.000000	0.000000	-0.096886	-0.026996	-0.024029	0.000000	0.000000	1.000000	99.000000	1.000000
15079.481662	-0.093344	0.614808	0.000247	81.486732	59.113083	53.322571	0.000000	0.000000	0.000000	0.000000	0.000000	0.000000	-0.096886	-0.026996	-0.024029	0.000000	0.000000	1.000000	99.000000	1.000000
15079.484996	-0.093344	0.614808	0.000247	81.486732	59.113083	53.322571	0.000000	0.000000	0.000000	0.000000	0.000000	0.000000	-0.096886	-0.026996	-0.024029	0.000000	0.000000	1.000000	99.000000	1.000000
15079.488329	-0.093836	0.614653	0.000109	81.445580	59.531590	53.792542	0.000000	0.000000	0.000000	0.000000	0.000000	0.000000	-0.147599	-0.046321	-0.041446	0.000000	0.000000	1.000000	99.000000	1.000000
15079.491662	-0.093836	0.614653	0.000109	81.445580	59.531590	53.792542	0.000000	0.000000	0.000000	0.000000	0.000000	0.000000	-0.147599	-0.046321	-0.041446	0.000000	0.000000	1.000000	99.000000	1.000000
15079.494996	-0.093836	0.614653	0.000109	81.445580	59.531590	53.792542	0.000000	0.000000	0.000000	0.000000	0.000000	0.000000	-0.147599	-0.046321	-0.041446	0.000000	0.000000	1.000000	99.000000	1.000000
15079.498329	-0.094026	0.614544	0.000040	81.431290	59.802181	54.075470	0.000000	0.000000	0.000000	0.000000	0.000000	0.000000	-0.056815	-0.032839	-0.020773	0.000000	0.000000	1.000000	99.000000	1.000000
15079.501662	-0.094026	0.614544	0.000040	81.431290	59.802181	54.075470	0.000000	0.000000	0.000000	0.000000	0.000000	0.000000	-0.056815	-0.032839	-0.020773	0.000000	0.000000	1.000000	99.000000	1.000000
15079.504996	-0.094026	0.614544	0.000040	81.431290	59.802181	54.075470	0.000000	0.000000	0.000000	0.000000	0.000000	0.000000	-0.056815	-0.032839	-0.020773	0.000000	0.000000	1.000000	99.000000	1.000000
15079.508329	-0.094026	0.614544	0.000040	81.438171	59.939964	54.211510	0.000000	0.000000	0.000000	0.000000	0.000000	0.000000	-0.056815	-0.032839	-0.020773	0.000000	0.000000	1.000000	99.000000	1.000000
15079.511662	-0.094192	0.614460	-0.000034	81.438171	59.939964	54.211510	0.000000	0.000000	0.000000	0.000000	0.000000	0.000000	-0.049767	-0.025186	-0.021988	0.000000	0.000000	1.000000	99.000000	1.000000
15079.514996	-0.094192	0.614460	-0.000034	81.438171	59.939964	54.211510	0.000000	0.000000	0.000000	0.000000	0.000000	0.000000	-0.049767	-0.025186	-0.021988	0.000000	0.000000	1.000000	99.000000	1.000000
15079.518329	-0.094192	0.614460	-0.000034	81.442070	59.997105	54.283321	0.000000	0.000000	0.000000	0.000000	0.000000	0.000000	-0.049767	-0.025186	-0.021988	0.000000	0.000000	1.000000	99.000000	1.000000
15079.521662	-0.094192	0.614460	-0.000034	81.442070	59.997105	54.283321	0.000000	0.000000	0.000000	0.000000	0.000000	0.000000	-0.049767	-0.025186	-0.021988	0.000000	0.000000	1.000000	99.000000	1.000000
15079.524996	-0.094353	0.614382	-0.000131	81.442070	59.997105	54.283321	0.000000	0.000000	0.000000	0.000000	0.000000	0.000000	-0.048284	-0.023373	-0.029132	0.000000	0.000000	1.000000	99.000000	1.000000
15079.528329	-0.094353	0.614382	-0.000131	81.445999	60.059807	54.363232	0.000000	0.000000	0.000000	0.000000	0.000000	0.000000	-0.048284	-0.023373	-0.029132	0.000000	0.000000	1.000000	99.000000	1.000000
15079.531662	-0.094353	0.614382	-0.000131	81.445999	60.059807	54.363232	0.000000	0.000000	0.000000	0.000000	0.000000	0.000000	-0.048284	-0.023373	-0.029132	0.000000	0.000000	1.000000	99.000000	1.000000
15079.534996	-0.094353	0.614382	-0.000131	81.445999	60.059807	54.363232	0.000000	0.000000	0.000000	0.000000	0.000000	0.000000	-0.048284	-0.023373	-0.029132	0.000000	0.000000	1.000000	99.000000	1.000000
15079.538329	-0.094583	0.614232	-0.000331	81.448936	60.100105	54.423233	0.000000	0.000000	0.000000	0.000000	0.000000	0.000000	-0.069012	-0.044899	-0.060060	0.000000	0.000000	1.000000	99.000000	1.000000
15079.541662	-0.094583	0.614232	-0.000331	81.448936	60.100105	54.423233	0.000000	0.000000	0.000000	0.000000	0.000000	0.000000	-0.069012	-0.044899	-0.060060	0.000000	0.000000	1.000000	99.000000	1.000000
15079.544996	-0.094583	0.614232	-0.000331	81.448936	60.100105	54.423233	0.000000	0.000000	0.000000	0.000000	0.000000	0.000000	-0.069012	-0.044899	-0.060060	0.000000	0.000000	1.000000	99.000000	1.000000
15079.548329	-0.094698	0.614180	-0.000428	81.454559	60.160629	54.499474	0.000000	0.000000	0.000000	0.000000	0.000000	0.000000	-0.034700	-0.015691	-0.029009	0.000000	0.000000	1.000000	99.000000	1.000000
15079.551662	-0.094698	0.614180	-0.000428	81.454559	60.160629	54.499474	0.000000	0.000000	0.000000	0.000000	0.000000	0.000000	-0.034700	-0.015691	-0.029009	0.000000	0.000000	1.000000	99.000000	1.000000
15079.554996	-0.094698	0.614180	-0.000428	81.454559	60.160629	54.499474	0.000000	0.000000	0.000000	0.000000	0.000000	0.000000	-0.034700	-0.015691	-0.029009	0.000000	0.000000	1.000000	99.000000	1.000000
15079.558329	-0.094698	0.614180	-0.000428	81.458450	60.223499	54.579552	0.000000	0.000000	0.000000	0.000000	0.000000	0.000000	-0.034700	-0.015691	-0.029009	0.000000	0.000000	1.000000	99.000000	1.000000
15079.561662	-0.094837	0.614102	-0.000520	81.458450	60.223499	54.579552	0.000000	0.000000	0.000000	0.000000	0.000000	0.000000	-0.041710	-0.023338	-0.027853	0.000000	0.000000	1.000000	99.000000	1.000000
15079.564996	-0.094837	0.614102	-0.000520	81.458450	60.223499	54.579552	0.000000	0.000000	0.000000	0.000000	0.000000	0.000000	-0.041710	-0.023338	-0.027853	0.000000	0.000000	1.000000	99.000000	1.000000
15079.568329	-0.094837	0.614102	-0.000520	81.463074	60.261673	54.635937	0.000000	0.000000	0.000000	0.000000	0.000000	0.000000	-0.041710	-0.023338	-0.027853	0.000000	0.000000	1.000000	99.000000	1.000000
15079.571662	-0.094837	0.614102	-0.000520	81.463074	60.261673	54.635937	0.000000	0.000000	0.000000	0.000000	0.000000	0.000000	-0.041710	-0.023338	-0.027853	0.000000	0.000000	1.000000	99.000000	1.000000
15079.574996	-0.094981	0.614018	-0.000590	81.463074	60.261673	54.635937	0.000000	0.000000	0.000000	0.000000	0.000000	0.000000	-0.043175	-0.025161	-0.020751	0.000000	0.000000	1.000000	99.000000	1.000000
15079.578329	-0.094981	0.614018	-0.000590	81.467903	60.341846	54.736263	0.000000	0.000000	0.000000	0.000000	0.000000	0.000000	-0.043175	-0.025161	-0.020751	0.000000	0.000000	1.000000	99.000000	1.000000
15079.581662	-0.094981	0.614018	-0.000590	81.467903	60.341846	54.736263	0.000000	0.000000	0.000000	0.000000	0.000000	0.000000	-0.043175	-0.025161	-0.020751	0.000000	0.000000	1.000000	99.000000	1.000000
15079.584996	-0.094981	0.614018	-0.000590	81.467903	60.341846	54.736263	0.000000	0.000000	0.000000	0.000000	0.000000	0.000000	-0.043175	-0.025161	-0.020751	0.000000	0.000000	1.000000	99.000000	1.000000
15079.588329	-0.095292	0.613825	-0.000724	81.476128	60.415020	54.829304	0.000000	0.000000	0.000000	0.000000	0.000000	0.000000	-0.093339	-0.057936	-0.040403	0.000000	0.000000	1.000000	99.000000	1.000000
15079.591662	-0.095292	0.613825	-0.000724	81.476128	60.415020	54.829304	0.000000	0.000000	0.000000	0.000000	0.000000	0.000000	-0.093339	-0.057936	-0.040403	0.000000	0.000000	1.000000	99.000000	1.000000
15079.594996	-0.095292	0.613825	-0.000724	81.476128	60.415020	54.829304	0.000000	0.000000	0.000000	0.000000	0.000000	0.000000	-0.093339	-0.057936	-0.040403	0.000000	0.000000	1.000000	99.000000	1.000000
15079.598329	-0.095292	0.613825	-0.000724	81.480873	60.490047	54.929924	0.000000	0.000000	0.000000	0.000000	0.000000	0.000000	-0.093339	-0.057936	-0.040403	0.000000	0.000000	1.000000	99.000000	1.000000
15079.601662	-0.095478	0.613697	-0.000810	81.480873	60.490047	54.929924	0.000000	0.000000	0.000000	0.000000	0.000000	0.000000	-0.055701	-0.038618	-0.025625	0.000000	0.000000	1.000000	99.000000	1.000000
15079.604996	-0.095478	0.613697	-0.000810	81.480873	60.490047	54.929924	0.000000	0.000000	0.000000	0.000000	0.000000	0.000000	-0.055701	-0.038618	-0.025625	0.000000	0.000000	1.000000	99.000000	1.000000
15079.608329	-0.095644	0.613543	-0.000882	81.487488	60.607685	55.070877	0.000000	0.000000	0.000000	0.000000	0.000000	0.000000	-0.049707	-0.046228	-0.021789	0.000000	0.000000	1.000000	99.000000	1.000000
15079.611662	-0.095644	0.613543	-0.000882	81.487488	60.607685	55.070877	0.000000	0.000000	0.000000	0.000000	0.000000	0.000000	-0.049707	-0.046228	-0.021789	0.000000	0.000000	1.000000	99.000000	1.000000
15079.614996	-0.095644	0.613543	-0.000882	81.487488	60.607685	55.070877	0.000000	0.000000	0.000000	0.000000	0.000000	0.000000	-0.049707	-0.046228	-0.021789	0.000000	0.000000	1.000000	99.000000	1.000000
15079.618329	-0.095644	0.613543	-0.000882	81.496773	60.746193	55.228706	0.000000	0.000000	0.000000	0.000000	0.000000	0.000000	-0.049707	-0.046228	-0.021789	0.000000	0.000000	1.000000	99.000000	1.000000
15079.621662	-0.095761	0.613394	-0.000970	81.496773	60.746193	55.228706	0.000000	0.000000	0.000000	0.000000	0.000000	0.000000	-0.035205	-0.044426	-0.026211	0.000000	0.000000	1.000000	99.000000	1.000000
15079.624996	-0.095761	0.613394	-0.000970	81.496773	60.746193	55.228706	0.000000	0.000000	0.000000	0.000000	0.000000	0.000000	-0.035205	-0.044426	-0.026211	0.000000	0.000000	1.000000	99.000000	1.000000
15079.628329	-0.095761	0.613394	-0.000970	81.504211	60.892536	55.390423	0.000000	0.000000	0.000000	0.000000	0.000000	0.000000	-0.035205	-0.044426	-0.026211	0.000000	0.000000	1.000000	99.000000	1.000000
15079.631662	-0.095761	0.613394	-0.000970	81.504211	60.892536	55.390423	0.000000	0.000000	0.000000	0.000000	0.000000	0.000000	-0.035205	-0.044426	-0.026211	0.000000	0.000000	1.000000	99.000000	1.000000
15079.634996	-0.095880	0.613221	-0.001049	81.504211	60.892536	55.390423	0.000000	0.000000	0.000000	0.000000	0.000000	0.000000	-0.035714	-0.052065	-0.023733	0.000000	0.000000	1.000000	99.000000	1.000000
15079.638329	-0.095880	0.613221	-0.001049	81.511589	61.041908	55.552448	0.000000	0.000000	0.000000	0.000000	0.000000	0.000000	-0.035714	-0.052065	-0.023733	0.000000	0.000000	1.000000	99.000000	1.000000
15079.641662	-0.095880	0.613221	-0.001049	81.511589	61.041908	55.552448	0.000000	0.000000	0.000000	0.000000	0.000000	0.000000	-0.035714	-0.052065	-0.023733	0.000000	0.000000	1.000000	99.000000	1.000000
15079.644996	-0.095880	0.613221	-0.001049	81.511589	61.041908	55.552448	0.000000	0.000000	0.000000	0.000000	0.000000	0.000000	-0.035714	-0.052065	-0.023733	0.000000	0.000000	1.000000	99.000000	1.000000
15079.648329	-0.095925	0.612898	-0.001266	81.519737	61.177608	55.690933	0.000000	0.000000	0.000000	0.000000	0.000000	0.000000	-0.013442	-0.096803	-0.065071	0.000000	0.000000	1.000000	99.000000	1.000000
15079.651662	-0.095925	0.612898	-0.001266	81.519737	61.177608	55.690933	0.000000	0.000000	0.000000	0.000000	0.000000	0.000000	-0.013442	-0.096803	-0.065071	0.000000	0.000000	1.000000	99.000000	1.000000
15079.654996	-0.095925	0.612898	-0.001266	81.519737	61.177608	55.690933	0.000000	0.000000	0.000000	0.000000	0.000000	0.000000	-0.013442	-0.096803	-0.065071	0.000000	0.000000	1.000000	99.000000	1.000000
15079.658329	-0.095925	0.612898	-0.001266	81.536514	61.348370	55.856197	0.000000	0.000000	0.000000	0.000000	0.000000	0.000000	-0.013442	-0.096803	-0.065071	0.000000	0.000000	1.000000	99.000000	1.000000
15079.661662	-0.095899	0.612743	-0.001389	81.536514	61.348370	55.856197	0.000000	0.000000	0.000000	0.000000	0.000000	0.000000	0.007773	-0.046538	-0.036948	0.000000	0.000000	1.000000	99.000000	1.000000
15079.664996	-0.095899	0.612743	-0.001389	81.536514	61.348370	55.856197	0.000000	0.000000	0.000000	0.000000	0.000000	0.000000	0.007773	-0.046538	-0.036948	0.000000	0.000000	1.000000	99.000000	1.000000
15079.668329	-0.095825	0.612594	-0.001527	81.571259	61.482979	55.963177	0.000000	0.000000	0.000000	0.000000	0.000000	0.000000	0.022253	-0.044726	-0.041353	0.000000	0.000000	1.000000	99.000000	1.000000
15079.671662	-0.095825	0.612594	-0.001527	81.571259	61.482979	55.963177	0.000000	0.000000	0.000000	0.000000	0.000000	0.000000	0.022253	-0.044726	-0.041353	0.000000	0.000000	1.000000	99.000000	1.000000
15079.674996	-0.095825	0.612594	-0.001527	81.571259	61.482979	55.963177	0.000000	0.000000	0.000000	0.000000	0.000000	0.000000	0.022253	-0.044726	-0.041353	0.000000	0.000000	1.000000	99.000000	1.000000
15079.678329	-0.095825	0.612594	-0.001527	81.618874	61.579498	56.022556	0.000000	0.000000	0.000000	0.000000	0.000000	0.000000	0.022253	-0.044726	-0.041353	0.000000	0.000000	1.000000	99.000000	1.000000
15079.681662	-0.095767	0.612451	-0.001693	81.618874	61.579498	56.022556	0.000000	0.000000	0.000000	0.000000	0.000000	0.000000	0.017257	-0.042906	-0.049854	0.000000	0.000000	1.000000	99.000000	1.000000
15079.684996	-0.095767	0.612451	-0.001693	81.618874	61.579498	56.022556	0.000000	0.000000	0.000000	0.000000	0.000000	0.000000	0.017257	-0.042906	-0.049854	0.000000	0.000000	1.000000	99.000000	1.000000
15079.688329	-0.095767	0.612451	-0.001693	81.677696	61.682598	56.082458	0.000000	0.000000	0.000000	0.000000	0.000000	0.000000	0.017257	-0.042906	-0.049854	0.000000	0.000000	1.000000	99.000000	1.000000
15079.691662	-0.095767	0.612451	-0.001693	81.677696	61.682598	56.082458	0.000000	0.000000	0.000000	0.000000	0.000000	0.000000	0.017257	-0.042906	-0.049854	0.000000	0.000000	1.000000	99.000000	1.000000
15079.694996	-0.095730	0.612333	-0.001872	81.677696	61.682598	56.082458	0.000000	0.000000	0.000000	0.000000	0.000000	0.000000	0.011295	-0.035275	-0.053727	0.000000	0.000000	1.000000	99.000000	1.000000
15079.698329	-0.095730	0.612333	-0.001872	81.715729	61.765026	56.140442	0.000000	0.000000	0.000000	0.000000	0.000000	0.000000	0.011295	-0.035275	-0.053727	0.000000	0.000000	1.000000	99.000000	1.000000
15079.701662	-0.095730	0.612333	-0.001872	81.715729	61.765026	56.140442	0.000000	0.000000	0.000000	0.000000	0.000000	0.000000	0.011295	-0.035275	-0.053727	0.000000	0.000000	1.000000	99.000000	1.000000
15079.704996	-0.095730	0.612333	-0.001872	81.715729	61.765026	56.140442	0.000000	0.000000	0.000000	0.000000	0.000000	0.000000	0.011295	-0.035275	-0.053727	0.000000	0.000000	1.000000	99.000000	1.000000
15079.708329	-0.095727	0.612112	-0.002205	81.722725	61.881493	56.262154	0.000000	0.000000	0.000000	0.000000	0.000000	0.000000	0.000694	-0.066480	-0.099843	0.000000	0.000000	1.000000	99.000000	1.000000
15079.711662	-0.095727	0.612112	-0.002205	81.722725	61.881493	56.262154	0.000000	0.000000	0.000000	0.000000	0.000000	0.000000	0.000694	-0.066480	-0.099843	0.000000	0.000000	1.000000	99.000000	1.000000
15079.714996	-0.095727	0.612112	-0.002205	81.722725	61.881493	56.262154	0.000000	0.000000	0.000000	0.000000	0.000000	0.000000	0.000694	-0.066480	-0.099843	0.000000	0.000000	1.000000	99.000000	1.000000
15079.718329	-0.095727	0.612112	-0.002205	81.727112	61.979397	56.366585	0.000000	0.000000	0.000000	0.000000	0.000000	0.000000	0.000694	-0.066480	-0.099843	0.000000	0.000000	1.000000	99.000000	1.000000
15079.721662	-0.095769	0.612046	-0.002328	81.727112	61.979397	56.366585	0.000000	0.000000	0.000000	0.000000	0.000000	0.000000	-0.012544	-0.019626	-0.036848	0.000000	0.000000	1.000000	99.000000	1.000000
15079.724996	-0.095769	0.612046	-0.002328	81.727112	61.979397	56.366585	0.000000	0.000000	0.000000	0.000000	0.000000	0.000000	-0.012544	-0.019626	-0.036848	0.000000	0.000000	1.000000	99.000000	1.000000
15079.728329	-0.095808	0.611962	-0.002466	81.730560	62.051205	56.450146	0.000000	0.000000	0.000000	0.000000	0.000000	0.000000	-0.011554	-0.025407	-0.041487	0.000000	0.000000	1.000000	99.000000	1.000000
15079.731662	-0.095808	0.611962	-0.002466	81.730560	62.051205	56.450146	0.000000	0.000000	0.000000	0.000000	0.000000	0.000000	-0.011554	-0.025407	-0.041487	0.000000	0.000000	1.000000	99.000000	1.000000
15079.734996	-0.095808	0.611962	-0.002466	81.730560	62.051205	56.450146	0.000000	0.000000	0.000000	0.000000	0.000000	0.000000	-0.011554	-0.025407	-0.041487	0.000000	0.000000	1.000000	99.000000	1.000000
15079.738329	-0.095808	0.611962	-0.002466	81.733170	62.105202	56.512947	0.000000	0.000000	0.000000	0.000000	0.000000	0.000000	-0.011554	-0.025407	-0.041487	0.000000	0.000000	1.000000	99.000000	1.000000
15079.741662	-0.095884	0.611904	-0.002530	81.733170	62.105202	56.512947	0.000000	0.000000	0.000000	0.000000	0.000000	0.000000	-0.022971	-0.017411	-0.019361	0.000000	0.000000	1.000000	99.000000	1.000000
15079.744996	-0.095884	0.611904	-0.002530	81.733170	62.105202	56.512947	0.000000	0.000000	0.000000	0.000000	0.000000	0.000000	-0.022971	-0.017411	-0.019361	0.000000	0.000000	1.000000	99.000000	1.000000
15079.748329	-0.095884	0.611904	-0.002530	81.735733	62.156464	56.575748	0.000000	0.000000	0.000000	0.000000	0.000000	0.000000	-0.022971	-0.017411	-0.019361	0.000000	0.000000	1.000000	99.000000	1.000000
15079.751662	-0.095884	0.611904	-0.002530	81.735733	62.156464	56.575748	0.000000	0.000000	0.000000	0.000000	0.000000	0.000000	-0.022971	-0.017411	-0.019361	0.000000	0.000000	1.000000	99.000000	1.000000
15079.754996	-0.095959	0.611871	-0.002603	81.735733	62.156464	56.575748	0.000000	0.000000	0.000000	0.000000	0.000000	0.000000	-0.022442	-0.009809	-0.021848	0.000000	0.000000	1.000000	99.000000	1.000000
15079.758329	-0.095959	0.611871	-0.002603	81.737488	62.181633	56.617668	0.000000	0.000000	0.000000	0.000000	0.000000	0.000000	-0.022442	-0.009809	-0.021848	0.000000	0.000000	1.000000	99.000000	1.000000
15079.761662	-0.095959	0.611871	-0.002603	81.737488	62.181633	56.617668	0.000000	0.000000	0.000000	0.000000	0.000000	0.000000	-0.022442	-0.009809	-0.021848	0.000000	0.000000	1.000000	99.000000	1.000000
15079.764996	-0.095959	0.611871	-0.002603	81.737488	62.181633	56.617668	0.000000	0.000000	0.000000	0.000000	0.000000	0.000000	-0.022442	-0.009809	-0.021848	0.000000	0.000000	1.000000	99.000000	1.000000
15079.768329	-0.096248	0.611794	-0.002729	81.737442	62.203243	56.662971	0.000000	0.000000	0.000000	0.000000	0.000000	0.000000	-0.086701	-0.023210	-0.037700	0.000000	0.000000	1.000000	99.000000	1.000000
15079.771662	-0.096248	0.611794	-0.002729	81.737442	62.203243	56.662971	0.000000	0.000000	0.000000	0.000000	0.000000	0.000000	-0.086701	-0.023210	-0.037700	0.000000	0.000000	1.000000	99.000000	1.000000
15079.774996	-0.096248	0.611794	-0.002729	81.737442	62.203243	56.662971	0.000000	0.000000	0.000000	0.000000	0.000000	0.000000	-0.086701	-0.023210	-0.037700	0.000000	0.000000	1.000000	99.000000	1.000000
15079.778329	-0.096248	0.611794	-0.002729	81.733971	62.223221	56.715076	0.000000	0.000000	0.000000	0.000000	0.000000	0.000000	-0.086701	-0.023210	-0.037700	0.000000	0.000000	1.000000	99.000000	1.000000
15079.781662	-0.096457	0.611755	-0.002806	81.733971	62.223221	56.715076	0.000000	0.000000	0.000000	0.000000	0.000000	0.000000	-0.062751	-0.011609	-0.022992	0.000000	0.000000	1.000000	99.000000	1.000000
15079.784996	-0.096457	0.611755	-0.002806	81.733971	62.223221	56.715076	0.000000	0.000000	0.000000	0.000000	0.000000	0.000000	-0.062751	-0.011609	-0.022992	0.000000	0.000000	1.000000	99.000000	1.000000
15079.788329	-0.096688	0.611716	-0.002887	81.716675	62.255493	56.794209	0.000000	0.000000	0.000000	0.000000	0.000000	0.000000	-0.069203	-0.011613	-0.024399	0.000000	0.000000	1.000000	99.000000	1.000000
15079.791662	-0.096688	0.611716	-0.002887	81.716675	62.255493	56.794209	0.000000	0.000000	0.000000	0.000000	0.000000	0.000000	-0.069203	-0.011613	-0.024399	0.000000	0.000000	1.000000	99.000000	1.000000
15079.794996	-0.096688	0.611716	-0.002887	81.716675	62.255493	56.794209	0.000000	0.000000	0.000000	0.000000	0.000000	0.000000	-0.069203	-0.011613	-0.024399	0.000000	0.000000	1.000000	99.000000	1.000000
15079.798329	-0.096688	0.611716	-0.002887	81.686432	62.277042	56.875618	0.000000	0.000000	0.000000	0.000000	0.000000	0.000000	-0.069203	-0.011613	-0.024399	0.000000	0.000000	1.000000	99.000000	1.000000
15079.801662	-0.096949	0.611691	-0.002934	81.686432	62.277042	56.875618	0.000000	0.000000	0.000000	0.000000	0.000000	0.000000	-0.078161	-0.007625	-0.014069	0.000000	0.000000	1.000000	99.000000	1.000000
15079.804996	-0.096949	0.611691	-0.002934	81.686432	62.277042	56.875618	0.000000	0.000000	0.000000	0.000000	0.000000	0.000000	-0.078161	-0.007625	-0.014069	0.000000	0.000000	1.000000	99.000000	1.000000
15079.808329	-0.096949	0.611691	-0.002934	81.669983	62.286171	56.921909	0.000000	0.000000	0.000000	0.000000	0.000000	0.000000	-0.078161	-0.007625	-0.014069	0.000000	0.000000	1.000000	99.000000	1.000000
15079.811662	-0.096949	0.611691	-0.002934	81.669983	62.286171	56.921909	0.000000	0.000000	0.000000	0.000000	0.000000	0.000000	-0.078161	-0.007625	-0.014069	0.000000	0.000000	1.000000	99.000000	1.000000
15079.814996	-0.097209	0.611665	-0.002981	81.669983	62.286171	56.921909	0.000000	0.000000	0.000000	0.000000	0.000000	0.000000	-0.078155	-0.007625	-0.014114	0.000000	0.000000	1.000000	99.000000	1.000000
15079.818329	-0.097209	0.611665	-0.002981	81.656189	62.270924	56.940605	0.000000	0.000000	0.000000	0.000000	0.000000	0.000000	-0.078155	-0.007625	-0.014114	0.000000	0.000000	1.000000	99.000000	1.000000
15079.821662	-0.097209	0.611665	-0.002981	81.656189	62.270924	56.940605	0.000000	0.000000	0.000000	0.000000	0.000000	0.000000	-0.078155	-0.007625	-0.014114	0.000000	0.000000	1.000000	99.000000	1.000000
15079.824996	-0.097209	0.611665	-0.002981	81.656189	62.270924	56.940605	0.000000	0.000000	0.000000	0.000000	0.000000	0.000000	-0.078155	-0.007625	-0.014114	0.000000	0.000000	1.000000	99.000000	1.000000
15079.828329	-0.097635	0.611598	-0.002890	81.639748	62.287945	56.978657	0.000000	0.000000	0.000000	0.000000	0.000000	0.000000	-0.127648	-0.020295	0.027269	0.000000	0.000000	1.000000	99.000000	1.000000
15079.831662	-0.097635	0.611598	-0.002890	81.639748	62.287945	56.978657	0.000000	0.000000	0.000000	0.000000	0.000000	0.000000	-0.127648	-0.020295	0.027269	0.000000	0.000000	1.000000	99.000000	1.000000
15079.834996	-0.097635	0.611598	-0.002890	81.639748	62.287945	56.978657	0.000000	0.000000	0.000000	0.000000	0.000000	0.000000	-0.127648	-0.020295	0.027269	0.000000	0.000000	1.000000	99.000000	1.000000
15079.838329	-0.097788	0.611523	-0.002807	81.620697	62.331551	57.043789	0.000000	0.000000	0.000000	0.000000	0.000000	0.000000	-0.046000	-0.022485	0.025030	0.000000	0.000000	1.000000	99.000000	1.000000
15079.841662	-0.097788	0.611523	-0.002807	81.620697	62.331551	57.043789	0.000000	0.000000	0.000000	0.000000	0.000000	0.000000	-0.046000	-0.022485	0.025030	0.000000	0.000000	1.000000	99.000000	1.000000
15079.844996	-0.097788	0.611523	-0.002807	81.620697	62.331551	57.043789	0.000000	0.000000	0.000000	0.000000	0.000000	0.000000	-0.046000	-0.022485	0.025030	0.000000	0.000000	1.000000	99.000000	1.000000
15079.848329	-0.097788	0.611523	-0.002807	81.605087	62.379456	57.086113	0.000000	0.000000	0.000000	0.000000	0.000000	0.000000	-0.046000	-0.022485	0.025030	0.000000	0.000000	1.000000	99.000000	1.000000
15079.851662	-0.097925	0.611442	-0.002695	81.605087	62.379456	57.086113	0.000000	0.000000	0.000000	0.000000	0.000000	0.000000	-0.041075	-0.024325	0.033511	0.000000	0.000000	1.000000	99.000000	1.000000
15079.854996	-0.097925	0.611442	-0.002695	81.605087	62.379456	57.086113	0.000000	0.000000	0.000000	0.000000	0.000000	0.000000	-0.041075	-0.024325	0.033511	0.000000	0.000000	1.000000	99.000000	1.000000
15079.858329	-0.097925	0.611442	-0.002695	81.598930	62.441399	57.140453	0.000000	0.000000	0.000000	0.000000	0.000000	0.000000	-0.041075	-0.024325	0.033511	0.000000	0.000000	1.000000	99.000000	1.000000
15079.861662	-0.097925	0.611442	-0.002695	81.598930	62.441399	57.140453	0.000000	0.000000	0.000000	0.000000	0.000000	0.000000	-0.041075	-0.024325	0.033511	0.000000	0.000000	1.000000	99.000000	1.000000
15079.864996	-0.097990	0.611322	-0.002600	81.598930	62.441399	57.140453	0.000000	0.000000	0.000000	0.000000	0.000000	0.000000	-0.019669	-0.035950	0.028409	0.000000	0.000000	1.000000	99.000000	1.000000
15079.868329	-0.097990	0.611322	-0.002600	81.601318	62.545349	57.247013	0.000000	0.000000	0.000000	0.000000	0.000000	0.000000	-0.019669	-0.035950	0.028409	0.000000	0.000000	1.000000	99.000000	1.000000
15079.871662	-0.097990	0.611322	-0.002600	81.601318	62.545349	57.247013	0.000000	0.000000	0.000000	0.000000	0.000000	0.000000	-0.019669	-0.035950	0.028409	0.000000	0.000000	1.000000	99.000000	1.000000
15079.874996	-0.097990	0.611322	-0.002600	81.601318	62.545349	57.247013	0.000000	0.000000	0.000000	0.000000	0.000000	0.000000	-0.019669	-0.035950	0.028409	0.000000	0.000000	1.000000	99.000000	1.000000
15079.878329	-0.097984	0.610999	-0.002421	81.607071	62.694077	57.383869	0.000000	0.000000	0.000000	0.000000	0.000000	0.000000	0.001980	-0.096962	0.053706	0.000000	0.000000	1.000000	99.000000	1.000000
15079.881662	-0.097984	0.610999	-0.002421	81.607071	62.694077	57.383869	0.000000	0.000000	0.000000	0.000000	0.000000	0.000000	0.001980	-0.096962	0.053706	0.000000	0.000000	1.000000	99.000000	1.000000
15079.884996	-0.097984	0.610999	-0.002421	81.607071	62.694077	57.383869	0.000000	0.000000	0.000000	0.000000	0.000000	0.000000	0.001980	-0.096962	0.053706	0.000000	0.000000	1.000000	99.000000	1.000000
15079.888329	-0.097984	0.610999	-0.002421	81.615219	62.907223	57.591084	0.000000	0.000000	0.000000	0.000000	0.000000	0.000000	0.001980	-0.096962	0.053706	0.000000	0.000000	1.000000	99.000000	1.000000
15079.891662	-0.097926	0.610757	-0.002372	81.615219	62.907223	57.591084	0.000000	0.000000	0.000000	0.000000	0.000000	0.000000	0.017186	-0.072575	0.014599	0.000000	0.000000	1.000000	99.000000	1.000000
15079.894996	-0.097926	0.610757	-0.002372	81.615219	62.907223	57.591084	0.000000	0.000000	0.000000	0.000000	0.000000	0.000000	0.017186	-0.072575	0.014599	0.000000	0.000000	1.000000	99.000000	1.000000
15079.898329	-0.097859	0.610457	-0.002370	81.624802	63.161861	57.840214	0.000000	0.000000	0.000000	0.000000	0.000000	0.000000	0.020199	-0.089972	0.000619	0.000000	0.000000	1.000000	99.000000	1.000000
15079.901662	-0.097859	0.610457	-0.002370	81.624802	63.161861	57.840214	0.000000	0.000000	0.000000	0.000000	0.000000	0.000000	0.020199	-0.089972	0.000619	0.000000	0.000000	1.000000	99.000000	1.000000
15079.904996	-0.097859	0.610457	-0.002370	81.624802	63.161861	57.840214	0.000000	0.000000	0.000000	0.000000	0.000000	0.000000	0.020199	-0.089972	0.000619	0.000000	0.000000	1.000000	99.000000	1.000000
15079.908329	-0.097859	0.610457	-0.002370	81.636658	63.481697	58.152496	0.000000	0.000000	0.000000	0.000000	0.000000	0.000000	0.020199	-0.089972	0.000619	0.000000	0.000000	1.000000	99.000000	1.000000
15079.911662	-0.097763	0.610118	-0.002395	81.636658	63.481697	58.152496	0.000000	0.000000	0.000000	0.000000	0.000000	0.000000	0.028688	-0.101525	-0.007354	0.000000	0.000000	1.000000	99.000000	1.000000
15079.914996	-0.097763	0.610118	-0.002395	81.636658	63.481697	58.152496	0.000000	0.000000	0.000000	0.000000	0.000000	0.000000	0.028688	-0.101525	-0.007354	0.000000	0.000000	1.000000	99.000000	1.000000
15079.918329	-0.097763	0.610118	-0.002395	81.650444	63.867119	58.528309	0.000000	0.000000	0.000000	0.000000	0.000000	0.000000	0.028688	-0.101525	-0.007354	0.000000	0.000000	1.000000	99.000000	1.000000
15079.921662	-0.097763	0.610118	-0.002395	81.650444	63.867119	58.528309	0.000000	0.000000	0.000000	0.000000	0.000000	0.000000	0.028688	-0.101525	-0.007354	0.000000	0.000000	1.000000	99.000000	1.000000
15079.924996	-0.097645	0.609735	-0.002422	81.650444	63.867119	58.528309	0.000000	0.000000	0.000000	0.000000	0.000000	0.000000	0.035650	-0.114893	-0.008258	0.000000	0.000000	1.000000	99.000000	1.000000
15079.928329	-0.097521	0.609289	-0.002473	81.664642	64.274536	58.926346	0.000000	0.000000	0.000000	0.000000	0.000000	0.000000	0.037146	-0.134038	-0.015255	0.000000	0.000000	1.000000	99.000000	1.000000
15079.931662	-0.097521	0.609289	-0.002473	81.664642	64.274536	58.926346	0.000000	0.000000	0.000000	0.000000	0.000000	0.000000	0.037146	-0.134038	-0.015255	0.000000	0.000000	1.000000	99.000000	1.000000
15079.934996	-0.097521	0.609289	-0.002473	81.664642	64.274536	58.926346	0.000000	0.000000	0.000000	0.000000	0.000000	0.000000	0.037146	-0.134038	-0.015255	0.000000	0.000000	1.000000	99.000000	1.000000
15079.938329	-0.097521	0.609289	-0.002473	81.679588	64.765274	59.412804	0.000000	0.000000	0.000000	0.000000	0.000000	0.000000	0.037146	-0.134038	-0.015255	0.000000	0.000000	1.000000	99.000000	1.000000
15079.941662	-0.097387	0.608784	-0.002571	81.679588	64.765274	59.412804	0.000000	0.000000	0.000000	0.000000	0.000000	0.000000	0.040166	-0.151299	-0.029411	0.000000	0.000000	1.000000	99.000000	1.000000
15079.944996	-0.097387	0.608784	-0.002571	81.679588	64.765274	59.412804	0.000000	0.000000	0.000000	0.000000	0.000000	0.000000	0.040166	-0.151299	-0.029411	0.000000	0.000000	1.000000	99.000000	1.000000
15079.948329	-0.097253	0.608210	-0.002669	81.690048	65.308464	59.951248	0.000000	0.000000	0.000000	0.000000	0.000000	0.000000	0.040153	-0.172216	-0.029434	0.000000	0.000000	1.000000	99.000000	1.000000
15079.951662	-0.097253	0.608210	-0.002669	81.690048	65.308464	59.951248	0.000000	0.000000	0.000000	0.000000	0.000000	0.000000	0.040153	-0.172216	-0.029434	0.000000	0.000000	1.000000	99.000000	1.000000
15079.954996	-0.097253	0.608210	-0.002669	81.690048	65.308464	59.951248	0.000000	0.000000	0.000000	0.000000	0.000000	0.000000	0.040153	-0.172216	-0.029434	0.000000	0.000000	1.000000	99.000000	1.000000
15079.958329	-0.097253	0.608210	-0.002669	81.691322	65.916862	60.570072	0.000000	0.000000	0.000000	0.000000	0.000000	0.000000	0.040153	-0.172216	-0.029434	0.000000	0.000000	1.000000	99.000000	1.000000
15079.961662	-0.097144	0.607586	-0.002757	81.691322	65.916862	60.570072	0.000000	0.000000	0.000000	0.000000	0.000000	0.000000	0.032682	-0.187298	-0.026229	0.000000	0.000000	1.000000	99.000000	1.000000
15079.964996	-0.097144	0.607586	-0.002757	81.691322	65.916862	60.570072	0.000000	0.000000	0.000000	0.000000	0.000000	0.000000	0.032682	-0.187298	-0.026229	0.000000	0.000000	1.000000	99.000000	1.000000
15079.968329	-0.097080	0.606937	-0.002846	81.685371	66.544594	61.219944	0.000000	0.000000	0.000000	0.000000	0.000000	0.000000	0.019274	-0.194815	-0.026862	0.000000	0.000000	1.000000	99.000000	1.000000
15079.971662	-0.097080	0.606937	-0.002846	81.685371	66.544594	61.219944	0.000000	0.000000	0.000000	0.000000	0.000000	0.000000	0.019274	-0.194815	-0.026862	0.000000	0.000000	1.000000	99.000000	1.000000
15079.974996	-0.097080	0.606937	-0.002846	81.685371	66.544594	61.219944	0.000000	0.000000	0.000000	0.000000	0.000000	0.000000	0.019274	-0.194815	-0.026862	0.000000	0.000000	1.000000	99.000000	1.000000
15079.978329	-0.097017	0.606262	-0.002929	81.675507	67.193787	61.894581	0.000000	0.000000	0.000000	0.000000	0.000000	0.000000	0.018819	-0.202273	-0.024755	0.000000	0.000000	1.000000	99.000000	1.000000
15079.981662	-0.097017	0.606262	-0.002929	81.675507	67.193787	61.894581	0.000000	0.000000	0.000000	0.000000	0.000000	0.000000	0.018819	-0.202273	-0.024755	0.000000	0.000000	1.000000	99.000000	1.000000
15079.984996	-0.097017	0.606262	-0.002929	81.675507	67.193787	61.894581	0.000000	0.000000	0.000000	0.000000	0.000000	0.000000	0.018819	-0.202273	-0.024755	0.000000	0.000000	1.000000	99.000000	1.000000
15079.988329	-0.096943	0.605576	-0.002961	81.652374	67.848389	62.582531	0.000000	0.000000	0.000000	0.000000	0.000000	0.000000	0.022317	-0.205901	-0.009490	0.000000	0.000000	1.000000	99.000000	1.000000
15079.991662	-0.096943	0.605576	-0.002961	81.652374	67.848389	62.582531	0.000000	0.000000	0.000000	0.000000	0.000000	0.000000	0.022317	-0.205901	-0.009490	0.000000	0.000000	1.000000	99.000000	1.000000
15079.994996	-0.096943	0.605576	-0.002961	81.652374	67.848389	62.582531	0.000000	0.000000	0.000000	0.000000	0.000000	0.000000	0.022317	-0.205901	-0.009490	0.000000	0.000000	1.000000	99.000000	1.000000
15079.998329	-0.096943	0.605576	-0.002961	81.619926	68.522484	63.297852	0.000000	0.000000	0.000000	0.000000	0.000000	0.000000	0.022317	-0.205901	-0.009490	0.000000	0.000000	1.000000	99.000000	1.000000
15080.001662	-0.096848	0.604865	-0.002981	81.619926	68.522484	63.297852	0.000000	0.000000	0.000000	0.000000	0.000000	0.000000	0.028345	-0.213406	-0.006055	0.000000	0.000000	1.000000	99.000000	1.000000
15080.004996	-0.096848	0.604865	-0.002981	81.619926	68.522484	63.297852	0.000000	0.000000	0.000000	0.000000	0.000000	0.000000	0.028345	-0.213406	-0.006055	0.000000	0.000000	1.000000	99.000000	1.000000
15080.008329	-0.096780	0.604147	-0.002983	81.579422	69.192291	64.015030	0.000000	0.000000	0.000000	0.000000	0.000000	0.000000	0.020429	-0.215178	-0.000678	0.000000	0.000000	1.000000	99.000000	1.000000
15080.011662	-0.096780	0.604147	-0.002983	81.579422	69.192291	64.015030	0.000000	0.000000	0.000000	0.000000	0.000000	0.000000	0.020429	-0.215178	-0.000678	0.000000	0.000000	1.000000	99.000000	1.000000
15080.014996	-0.096780	0.604147	-0.002983	81.579422	69.192291	64.015030	0.000000	0.000000	0.000000	0.000000	0.000000	0.000000	0.020429	-0.215178	-0.000678	0.000000	0.000000	1.000000	99.000000	1.000000
15080.018329	-0.096780	0.604147	-0.002983	81.542969	69.851990	64.720367	0.000000	0.000000	0.000000	0.000000	0.000000	0.000000	0.020429	-0.215178	-0.000678	0.000000	0.000000	1.000000	99.000000	1.000000
15080.021662	-0.096752	0.603411	-0.003011	81.542969	69.851990	64.720367	0.000000	0.000000	0.000000	0.000000	0.000000	0.000000	0.008576	-0.220800	-0.008516	0.000000	0.000000	1.000000	99.000000	1.000000
15080.024996	-0.096752	0.603411	-0.003011	81.542969	69.851990	64.720367	0.000000	0.000000	0.000000	0.000000	0.000000	0.000000	0.008576	-0.220800	-0.008516	0.000000	0.000000	1.000000	99.000000	1.000000
15080.028329	-0.096751	0.602714	-0.003014	81.533409	70.483864	65.379265	0.000000	0.000000	0.000000	0.000000	0.000000	0.000000	0.000157	-0.209272	-0.000737	0.000000	0.000000	1.000000	99.000000	1.000000
15080.031662	-0.096751	0.602714	-0.003014	81.533409	70.483864	65.379265	0.000000	0.000000	0.000000	0.000000	0.000000	0.000000	0.000157	-0.209272	-0.000737	0.000000	0.000000	1.000000	99.000000	1.000000
15080.034996	-0.096751	0.602714	-0.003014	81.533409	70.483864	65.379265	0.000000	0.000000	0.000000	0.000000	0.000000	0.000000	0.000157	-0.209272	-0.000737	0.000000	0.000000	1.000000	99.000000	1.000000
15080.038329	-0.096751	0.602714	-0.003014	81.534294	71.088867	66.000061	0.000000	0.000000	0.000000	0.000000	0.000000	0.000000	0.000157	-0.209272	-0.000737	0.000000	0.000000	1.000000	99.000000	1.000000
15080.041662	-0.096749	0.602042	-0.003025	81.534294	71.088867	66.000061	0.000000	0.000000	0.000000	0.000000	0.000000	0.000000	0.000719	-0.201605	-0.003374	0.000000	0.000000	1.000000	99.000000	1.000000
15080.044996	-0.096749	0.602042	-0.003025	81.534294	71.088867	66.000061	0.000000	0.000000	0.000000	0.000000	0.000000	0.000000	0.000719	-0.201605	-0.003374	0.000000	0.000000	1.000000	99.000000	1.000000
15080.048329	-0.096768	0.601440	-0.003041	81.517471	71.626556	66.569275	0.000000	0.000000	0.000000	0.000000	0.000000	0.000000	-0.005718	-0.180589	-0.004896	0.000000	0.000000	1.000000	99.000000	1.000000
15080.051662	-0.096768	0.601440	-0.003041	81.517471	71.626556	66.569275	0.000000	0.000000	0.000000	0.000000	0.000000	0.000000	-0.005718	-0.180589	-0.004896	0.000000	0.000000	1.000000	99.000000	1.000000
15080.054996	-0.096768	0.601440	-0.003041	81.517471	71.626556	66.569275	0.000000	0.000000	0.000000	0.000000	0.000000	0.000000	-0.005718	-0.180589	-0.004896	0.000000	0.000000	1.000000	99.000000	1.000000
15080.058329	-0.096768	0.601440	-0.003041	81.497833	72.130531	67.100853	0.000000	0.000000	0.000000	0.000000	0.000000	0.000000	-0.005718	-0.180589	-0.004896	0.000000	0.000000	1.000000	99.000000	1.000000
15080.061662	-0.096750	0.600876	-0.003017	81.497833	72.130531	67.100853	0.000000	0.000000	0.000000	0.000000	0.000000	0.000000	0.005230	-0.169176	0.007183	0.000000	0.000000	1.000000	99.000000	1.000000
15080.064996	-0.096750	0.600876	-0.003017	81.497833	72.130531	67.100853	0.000000	0.000000	0.000000	0.000000	0.000000	0.000000	0.005230	-0.169176	0.007183	0.000000	0.000000	1.000000	99.000000	1.000000
15080.068329	-0.096733	0.600382	-0.002994	81.479927	72.549782	67.543755	0.000000	0.000000	0.000000	0.000000	0.000000	0.000000	0.005234	-0.148242	0.007174	0.000000	0.000000	1.000000	99.000000	1.000000
15080.071662	-0.096733	0.600382	-0.002994	81.479927	72.549782	67.543755	0.000000	0.000000	0.000000	0.000000	0.000000	0.000000	0.005234	-0.148242	0.007174	0.000000	0.000000	1.000000	99.000000	1.000000
15080.074996	-0.096733	0.600382	-0.002994	81.479927	72.549782	67.543755	0.000000	0.000000	0.000000	0.000000	0.000000	0.000000	0.005234	-0.148242	0.007174	0.000000	0.000000	1.000000	99.000000	1.000000
15080.078329	-0.096733	0.600382	-0.002994	81.475227	72.952911	67.955406	0.000000	0.000000	0.000000	0.000000	0.000000	0.000000	0.005234	-0.148242	0.007174	0.000000	0.000000	1.000000	99.000000	1.000000
15080.081662	-0.096692	0.599913	-0.002973	81.475227	72.952911	67.955406	0.000000	0.000000	0.000000	0.000000	0.000000	0.000000	0.012222	-0.140594	0.006106	0.000000	0.000000	1.000000	99.000000	1.000000
15080.084996	-0.096692	0.599913	-0.002973	81.475227	72.952911	67.955406	0.000000	0.000000	0.000000	0.000000	0.000000	0.000000	0.012222	-0.140594	0.006106	0.000000	0.000000	1.000000	99.000000	1.000000
15080.088329	-0.096692	0.599913	-0.002973	81.478088	73.298729	68.298706	0.000000	0.000000	0.000000	0.000000	0.000000	0.000000	0.012222	-0.140594	0.006106	0.000000	0.000000	1.000000	99.000000	1.000000
15080.091662	-0.096692	0.599913	-0.002973	81.478088	73.298729	68.298706	0.000000	0.000000	0.000000	0.000000	0.000000	0.000000	0.012222	-0.140594	0.006106	0.000000	0.000000	1.000000	99.000000	1.000000
15080.094996	-0.096635	0.599508	-0.002924	81.478088	73.298729	68.298706	0.000000	0.000000	0.000000	0.000000	0.000000	0.000000	0.017168	-0.121611	0.014653	0.000000	0.000000	1.000000	99.000000	1.000000
15080.098329	-0.096574	0.599153	-0.002891	81.482162	73.624519	68.620232	0.000000	0.000000	0.000000	0.000000	0.000000	0.000000	0.018159	-0.106402	0.009995	0.000000	0.000000	1.000000	99.000000	1.000000
15080.101662	-0.096574	0.599153	-0.002891	81.482162	73.624519	68.620232	0.000000	0.000000	0.000000	0.000000	0.000000	0.000000	0.018159	-0.106402	0.009995	0.000000	0.000000	1.000000	99.000000	1.000000
15080.104996	-0.096574	0.599153	-0.002891	81.482162	73.624519	68.620232	0.000000	0.000000	0.000000	0.000000	0.000000	0.000000	0.018159	-0.106402	0.009995	0.000000	0.000000	1.000000	99.000000	1.000000
15080.108329	-0.096574	0.599153	-0.002891	81.485649	73.893288	68.884438	0.000000	0.000000	0.000000	0.000000	0.000000	0.000000	0.018159	-0.106402	0.009995	0.000000	0.000000	1.000000	99.000000	1.000000
15080.111662	-0.096507	0.598830	-0.002889	81.485649	73.893288	68.884438	0.000000	0.000000	0.000000	0.000000	0.000000	0.000000	0.020167	-0.096816	0.000566	0.000000	0.000000	1.000000	99.000000	1.000000
15080.114996	-0.096507	0.598830	-0.002889	81.485649	73.893288	68.884438	0.000000	0.000000	0.000000	0.000000	0.000000	0.000000	0.020167	-0.096816	0.000566	0.000000	0.000000	1.000000	99.000000	1.000000
15080.118329	-0.096507	0.598830	-0.002889	81.488739	74.102257	69.091286	0.000000	0.000000	0.000000	0.000000	0.000000	0.000000	0.020167	-0.096816	0.000566	0.000000	0.000000	1.000000	99.000000	1.000000
15080.121662	-0.096507	0.598830	-0.002889	81.488739	74.102257	69.091286	0.000000	0.000000	0.000000	0.000000	0.000000	0.000000	0.020167	-0.096816	0.000566	0.000000	0.000000	1.000000	99.000000	1.000000
15080.124996	-0.096458	0.598558	-0.002907	81.488739	74.102257	69.091286	0.000000	0.000000	0.000000	0.000000	0.000000	0.000000	0.014671	-0.081561	-0.005410	0.000000	0.000000	1.000000	99.000000	1.000000
15080.128329	-0.096458	0.598558	-0.002907	81.491669	74.311287	69.298172	0.000000	0.000000	0.000000	0.000000	0.000000	0.000000	0.014671	-0.081561	-0.005410	0.000000	0.000000	1.000000	99.000000	1.000000
15080.131662	-0.096458	0.598558	-0.002907	81.491669	74.311287	69.298172	0.000000	0.000000	0.000000	0.000000	0.000000	0.000000	0.014671	-0.081561	-0.005410	0.000000	0.000000	1.000000	99.000000	1.000000
15080.134996	-0.096458	0.598558	-0.002907	81.491669	74.311287	69.298172	0.000000	0.000000	0.000000	0.000000	0.000000	0.000000	0.014671	-0.081561	-0.005410	0.000000	0.000000	1.000000	99.000000	1.000000
15080.138329	-0.096388	0.598035	-0.003024	81.495224	74.436897	69.427948	0.000000	0.000000	0.000000	0.000000	0.000000	0.000000	0.020935	-0.157200	-0.034939	0.000000	0.000000	1.000000	99.000000	1.000000
15080.141662	-0.096388	0.598035	-0.003024	81.495224	74.436897	69.427948	0.000000	0.000000	0.000000	0.000000	0.000000	0.000000	0.020935	-0.157200	-0.034939	0.000000	0.000000	1.000000	99.000000	1.000000
15080.144996	-0.096388	0.598035	-0.003024	81.495224	74.436897	69.427948	0.000000	0.000000	0.000000	0.000000	0.000000	0.000000	0.020935	-0.157200	-0.034939	0.000000	0.000000	1.000000	99.000000	1.000000
15080.148329	-0.096388	0.598035	-0.003024	81.500420	74.442863	69.439850	0.000000	0.000000	0.000000	0.000000	0.000000	0.000000	0.020935	-0.157200	-0.034939	0.000000	0.000000	1.000000	99.000000	1.000000
15080.151662	-0.096369	0.597757	-0.003115	81.500420	74.442863	69.439850	0.000000	0.000000	0.000000	0.000000	0.000000	0.000000	0.005789	-0.083226	-0.027270	0.000000	0.000000	1.000000	99.000000	1.000000
15080.154996	-0.096369	0.597757	-0.003115	81.500420	74.442863	69.439850	0.000000	0.000000	0.000000	0.000000	0.000000	0.000000	0.005789	-0.083226	-0.027270	0.000000	0.000000	1.000000	99.000000	1.000000
15080.158329	-0.096369	0.597757	-0.003115	81.507332	74.276688	69.281502	0.000000	0.000000	0.000000	0.000000	0.000000	0.000000	0.005789	-0.083226	-0.027270	0.000000	0.000000	1.000000	99.000000	1.000000
15080.161662	-0.096369	0.597757	-0.003115	81.507332	74.276688	69.281502	0.000000	0.000000	0.000000	0.000000	0.000000	0.000000	0.005789	-0.083226	-0.027270	0.000000	0.000000	1.000000	99.000000	1.000000
15080.164996	-0.096345	0.597486	-0.003229	81.507332	74.276688	69.281502	0.000000	0.000000	0.000000	0.000000	0.000000	0.000000	0.007299	-0.081214	-0.034397	0.000000	0.000000	1.000000	99.000000	1.000000
15080.168329	-0.096345	0.597486	-0.003229	81.516121	73.979797	68.994766	0.000000	0.000000	0.000000	0.000000	0.000000	0.000000	0.007299	-0.081214	-0.034397	0.000000	0.000000	1.000000	99.000000	1.000000
15080.171662	-0.096345	0.597486	-0.003229	81.516121	73.979797	68.994766	0.000000	0.000000	0.000000	0.000000	0.000000	0.000000	0.007299	-0.081214	-0.034397	0.000000	0.000000	1.000000	99.000000	1.000000
15080.174996	-0.096345	0.597486	-0.003229	81.516121	73.979797	68.994766	0.000000	0.000000	0.000000	0.000000	0.000000	0.000000	0.007299	-0.081214	-0.034397	0.000000	0.000000	1.000000	99.000000	1.000000
15080.178329	-0.096282	0.596801	-0.003525	81.523949	73.660744	68.688553	0.000000	0.000000	0.000000	0.000000	0.000000	0.000000	0.018812	-0.205679	-0.088641	0.000000	0.000000	1.000000	99.000000	1.000000
15080.181662	-0.096282	0.596801	-0.003525	81.523949	73.660744	68.688553	0.000000	0.000000	0.000000	0.000000	0.000000	0.000000	0.018812	-0.205679	-0.088641	0.000000	0.000000	1.000000	99.000000	1.000000
15080.184996	-0.096282	0.596801	-0.003525	81.523949	73.660744	68.688553	0.000000	0.000000	0.000000	0.000000	0.000000	0.000000	0.018812	-0.205679	-0.088641	0.000000	0.000000	1.000000	99.000000	1.000000
15080.188329	-0.096282	0.596801	-0.003525	81.530212	73.453239	68.492889	0.000000	0.000000	0.000000	0.000000	0.000000	0.000000	0.018812	-0.205679	-0.088641	0.000000	0.000000	1.000000	99.000000	1.000000
15080.191662	-0.096227	0.596379	-0.003678	81.530212	73.453239	68.492889	0.000000	0.000000	0.000000	0.000000	0.000000	0.000000	0.016485	-0.126405	-0.045873	0.000000	0.000000	1.000000	99.000000	1.000000
15080.194996	-0.096227	0.596379	-0.003678	81.530212	73.453239	68.492889	0.000000	0.000000	0.000000	0.000000	0.000000	0.000000	0.016485	-0.126405	-0.045873	0.000000	0.000000	1.000000	99.000000	1.000000
15080.198329	-0.096227	0.596379	-0.003678	81.533714	73.356834	68.414703	0.000000	0.000000	0.000000	0.000000	0.000000	0.000000	0.016485	-0.126405	-0.045873	0.000000	0.000000	1.000000	99.000000	1.000000
15080.201662	-0.096227	0.596379	-0.003678	81.533714	73.356834	68.414703	0.000000	0.000000	0.000000	0.000000	0.000000	0.000000	0.016485	-0.126405	-0.045873	0.000000	0.000000	1.000000	99.000000	1.000000
15080.204996	-0.096168	0.595870	-0.003848	81.533714	73.356834	68.414703	0.000000	0.000000	0.000000	0.000000	0.000000	0.000000	0.017620	-0.152729	-0.051246	0.000000	0.000000	1.000000	99.000000	1.000000
15080.208329	-0.096102	0.595255	-0.004054	81.511848	73.351402	68.445572	0.000000	0.000000	0.000000	0.000000	0.000000	0.000000	0.019803	-0.184630	-0.061567	0.000000	0.000000	1.000000	99.000000	1.000000
15080.211662	-0.096102	0.595255	-0.004054	81.511848	73.351402	68.445572	0.000000	0.000000	0.000000	0.000000	0.000000	0.000000	0.019803	-0.184630	-0.061567	0.000000	0.000000	1.000000	99.000000	1.000000
15080.214996	-0.096102	0.595255	-0.004054	81.511848	73.351402	68.445572	0.000000	0.000000	0.000000	0.000000	0.000000	0.000000	0.019803	-0.184630	-0.061567	0.000000	0.000000	1.000000	99.000000	1.000000
15080.218329	-0.096102	0.595255	-0.004054	81.446457	73.434174	68.606125	0.000000	0.000000	0.000000	0.000000	0.000000	0.000000	0.019803	-0.184630	-0.061567	0.000000	0.000000	1.000000	99.000000	1.000000
15080.221662	-0.096014	0.594571	-0.004257	81.446457	73.434174	68.606125	0.000000	0.000000	0.000000	0.000000	0.000000	0.000000	0.026401	-0.205247	-0.060926	0.000000	0.000000	1.000000	99.000000	1.000000
15080.224996	-0.096014	0.594571	-0.004257	81.446457	73.434174	68.606125	0.000000	0.000000	0.000000	0.000000	0.000000	0.000000	0.026401	-0.205247	-0.060926	0.000000	0.000000	1.000000	99.000000	1.000000
15080.228329	-0.095901	0.593800	-0.004474	81.343155	73.520782	68.808060	0.000000	0.000000	0.000000	0.000000	0.000000	0.000000	0.034043	-0.231376	-0.065260	0.000000	0.000000	1.000000	99.000000	1.000000
15080.231662	-0.095901	0.593800	-0.004474	81.343155	73.520782	68.808060	0.000000	0.000000	0.000000	0.000000	0.000000	0.000000	0.034043	-0.231376	-0.065260	0.000000	0.000000	1.000000	99.000000	1.000000
15080.234996	-0.095901	0.593800	-0.004474	81.343155	73.520782	68.808060	0.000000	0.000000	0.000000	0.000000	0.000000	0.000000	0.034043	-0.231376	-0.065260	0.000000	0.000000	1.000000	99.000000	1.000000
15080.238329	-0.095901	0.593800	-0.004474	81.223022	73.588982	69.008392	0.000000	0.000000	0.000000	0.000000	0.000000	0.000000	0.034043	-0.231376	-0.065260	0.000000	0.000000	1.000000	99.000000	1.000000
15080.241662	-0.095801	0.592923	-0.004732	81.223022	73.588982	69.008392	0.000000	0.000000	0.000000	0.000000	0.000000	0.000000	0.029850	-0.263022	-0.077354	0.000000	0.000000	1.000000	99.000000	1.000000
15080.244996	-0.095801	0.592923	-0.004732	81.223022	73.588982	69.008392	0.000000	0.000000	0.000000	0.000000	0.000000	0.000000	0.029850	-0.263022	-0.077354	0.000000	0.000000	1.000000	99.000000	1.000000
15080.248329	-0.095680	0.591978	-0.004989	81.092346	73.597946	69.165512	0.000000	0.000000	0.000000	0.000000	0.000000	0.000000	0.036510	-0.283415	-0.077107	0.000000	0.000000	1.000000	99.000000	1.000000
15080.251662	-0.095680	0.591978	-0.004989	81.092346	73.597946	69.165512	0.000000	0.000000	0.000000	0.000000	0.000000	0.000000	0.036510	-0.283415	-0.077107	0.000000	0.000000	1.000000	99.000000	1.000000
15080.254996	-0.095680	0.591978	-0.004989	81.092346	73.597946	69.165512	0.000000	0.000000	0.000000	0.000000	0.000000	0.000000	0.036510	-0.283415	-0.077107	0.000000	0.000000	1.000000	99.000000	1.000000
15080.258329	-0.095529	0.590929	-0.005279	80.952324	73.366127	69.088753	0.000000	0.000000	0.000000	0.000000	0.000000	0.000000	0.045265	-0.314827	-0.086829	0.000000	0.000000	1.000000	99.000000	1.000000
15080.261662	-0.095529	0.590929	-0.005279	80.952324	73.366127	69.088753	0.000000	0.000000	0.000000	0.000000	0.000000	0.000000	0.045265	-0.314827	-0.086829	0.000000	0.000000	1.000000	99.000000	1.000000
15080.264996	-0.095529	0.590929	-0.005279	80.952324	73.366127	69.088753	0.000000	0.000000	0.000000	0.000000	0.000000	0.000000	0.045265	-0.314827	-0.086829	0.000000	0.000000	1.000000	99.000000	1.000000
15080.268329	-0.095343	0.589824	-0.005524	80.817070	72.865929	68.746796	0.000000	0.000000	0.000000	0.000000	0.000000	0.000000	0.055868	-0.331501	-0.073572	0.000000	0.000000	1.000000	99.000000	1.000000
15080.271662	-0.095343	0.589824	-0.005524	80.817070	72.865929	68.746796	0.000000	0.000000	0.000000	0.000000	0.000000	0.000000	0.055868	-0.331501	-0.073572	0.000000	0.000000	1.000000	99.000000	1.000000
15080.274996	-0.095343	0.589824	-0.005524	80.817070	72.865929	68.746796	0.000000	0.000000	0.000000	0.000000	0.000000	0.000000	0.055868	-0.331501	-0.073572	0.000000	0.000000	1.000000	99.000000	1.000000
15080.278329	-0.095159	0.588670	-0.005758	80.696060	72.066437	68.088936	0.000000	0.000000	0.000000	0.000000	0.000000	0.000000	0.055110	-0.346141	-0.070208	0.000000	0.000000	1.000000	99.000000	1.000000
15080.281662	-0.095159	0.588670	-0.005758	80.696060	72.066437	68.088936	0.000000	0.000000	0.000000	0.000000	0.000000	0.000000	0.055110	-0.346141	-0.070208	0.000000	0.000000	1.000000	99.000000	1.000000
15080.284996	-0.095159	0.588670	-0.005758	80.696060	72.066437	68.088936	0.000000	0.000000	0.000000	0.000000	0.000000	0.000000	0.055110	-0.346141	-0.070208	0.000000	0.000000	1.000000	99.000000	1.000000
15080.288329	-0.094920	0.587504	-0.005934	80.595688	70.824196	66.911736	0.000000	0.000000	0.000000	0.000000	0.000000	0.000000	0.071566	-0.349706	-0.052966	0.000000	0.000000	1.000000	99.000000	1.000000
15080.291662	-0.094920	0.587504	-0.005934	80.595688	70.824196	66.911736	0.000000	0.000000	0.000000	0.000000	0.000000	0.000000	0.071566	-0.349706	-0.052966	0.000000	0.000000	1.000000	99.000000	1.000000
15080.294996	-0.094920	0.587504	-0.005934	80.595688	70.824196	66.911736	0.000000	0.000000	0.000000	0.000000	0.000000	0.000000	0.071566	-0.349706	-0.052966	0.000000	0.000000	1.000000	99.000000	1.000000
15080.298329	-0.094709	0.586308	-0.006088	80.519791	69.270058	65.275185	0.000000	0.000000	0.000000	0.000000	0.000000	0.000000	0.063369	-0.358850	-0.046142	0.000000	0.000000	1.000000	99.000000	1.000000
15080.301662	-0.094709	0.586308	-0.006088	80.519791	69.270058	65.275185	0.000000	0.000000	0.000000	0.000000	0.000000	0.000000	0.063369	-0.358850	-0.046142	0.000000	0.000000	1.000000	99.000000	1.000000
15080.304996	-0.094709	0.586308	-0.006088	80.519791	69.270058	65.275185	0.000000	0.000000	0.000000	0.000000	0.000000	0.000000	0.063369	-0.358850	-0.046142	0.000000	0.000000	1.000000	99.000000	1.000000
15080.308329	-0.094484	0.585125	-0.006201	80.469933	67.612167	63.512299	0.000000	0.000000	0.000000	0.000000	0.000000	0.000000	0.067428	-0.354992	-0.033734	0.000000	0.000000	1.000000	99.000000	1.000000
15080.311662	-0.094484	0.585125	-0.006201	80.469933	67.612167	63.512299	0.000000	0.000000	0.000000	0.000000	0.000000	0.000000	0.067428	-0.354992	-0.033734	0.000000	0.000000	1.000000	99.000000	1.000000
15080.314996	-0.094484	0.585125	-0.006201	80.469933	67.612167	63.512299	0.000000	0.000000	0.000000	0.000000	0.000000	0.000000	0.067428	-0.354992	-0.033734	0.000000	0.000000	1.000000	99.000000	1.000000
15080.318329	-0.094332	0.583954	-0.006290	80.440269	65.999397	61.901821	0.000000	0.000000	0.000000	0.000000	0.000000	0.000000	0.045803	-0.351171	-0.026666	0.000000	0.000000	1.000000	99.000000	1.000000
15080.321662	-0.094332	0.583954	-0.006290	80.440269	65.999397	61.901821	0.000000	0.000000	0.000000	0.000000	0.000000	0.000000	0.045803	-0.351171	-0.026666	0.000000	0.000000	1.000000	99.000000	1.000000
15080.324996	-0.094332	0.583954	-0.006290	80.440269	65.999397	61.901821	0.000000	0.000000	0.000000	0.000000	0.000000	0.000000	0.045803	-0.351171	-0.026666	0.000000	0.000000	1.000000	99.000000	1.000000
15080.328329	-0.094190	0.582814	-0.006324	80.392380	64.498161	60.470150	0.000000	0.000000	0.000000	0.000000	0.000000	0.000000	0.042403	-0.342003	-0.010487	0.000000	0.000000	1.000000	99.000000	1.000000
15080.331662	-0.094190	0.582814	-0.006324	80.392380	64.498161	60.470150	0.000000	0.000000	0.000000	0.000000	0.000000	0.000000	0.042403	-0.342003	-0.010487	0.000000	0.000000	1.000000	99.000000	1.000000
15080.334996	-0.094190	0.582814	-0.006324	80.392380	64.498161	60.470150	0.000000	0.000000	0.000000	0.000000	0.000000	0.000000	0.042403	-0.342003	-0.010487	0.000000	0.000000	1.000000	99.000000	1.000000
15080.338329	-0.094039	0.581704	-0.006301	80.310303	63.287544	59.333984	0.000000	0.000000	0.000000	0.000000	0.000000	0.000000	0.045421	-0.332962	0.007111	0.000000	0.000000	1.000000	99.000000	1.000000
15080.341662	-0.094039	0.581704	-0.006301	80.310303	63.287544	59.333984	0.000000	0.000000	0.000000	0.000000	0.000000	0.000000	0.045421	-0.332962	0.007111	0.000000	0.000000	1.000000	99.000000	1.000000
15080.344996	-0.094039	0.581704	-0.006301	80.310303	63.287544	59.333984	0.000000	0.000000	0.000000	0.000000	0.000000	0.000000	0.045421	-0.332962	0.007111	0.000000	0.000000	1.000000	99.000000	1.000000
15080.348329	-0.093898	0.580649	-0.006229	80.182236	62.343262	58.391022	0.000000	0.000000	0.000000	0.000000	0.000000	0.000000	0.042430	-0.316472	0.021463	0.000000	0.000000	1.000000	99.000000	1.000000
15080.351662	-0.093898	0.580649	-0.006229	80.182236	62.343262	58.391022	0.000000	0.000000	0.000000	0.000000	0.000000	0.000000	0.042430	-0.316472	0.021463	0.000000	0.000000	1.000000	99.000000	1.000000
15080.354996	-0.093898	0.580649	-0.006229	80.182236	62.343262	58.391022	0.000000	0.000000	0.000000	0.000000	0.000000	0.000000	0.042430	-0.316472	0.021463	0.000000	0.000000	1.000000	99.000000	1.000000
15080.358329	-0.093898	0.580649	-0.006229	80.019341	61.697010	57.715141	0.000000	0.000000	0.000000	0.000000	0.000000	0.000000	0.042430	-0.316472	0.021463	0.000000	0.000000	1.000000	99.000000	1.000000
15080.361662	-0.093765	0.579674	-0.006116	80.019341	61.697010	57.715141	0.000000	0.000000	0.000000	0.000000	0.000000	0.000000	0.039839	-0.292573	0.033971	0.000000	0.000000	1.000000	99.000000	1.000000
15080.364996	-0.093765	0.579674	-0.006116	80.019341	61.697010	57.715141	0.000000	0.000000	0.000000	0.000000	0.000000	0.000000	0.039839	-0.292573	0.033971	0.000000	0.000000	1.000000	99.000000	1.000000
15080.368329	-0.093667	0.578771	-0.005942	79.831032	61.317902	57.358044	0.000000	0.000000	0.000000	0.000000	0.000000	0.000000	0.029344	-0.270866	0.052332	0.000000	0.000000	1.000000	99.000000	1.000000
15080.371662	-0.093667	0.578771	-0.005942	79.831032	61.317902	57.358044	0.000000	0.000000	0.000000	0.000000	0.000000	0.000000	0.029344	-0.270866	0.052332	0.000000	0.000000	1.000000	99.000000	1.000000
15080.374996	-0.093667	0.578771	-0.005942	79.831032	61.317902	57.358044	0.000000	0.000000	0.000000	0.000000	0.000000	0.000000	0.029344	-0.270866	0.052332	0.000000	0.000000	1.000000	99.000000	1.000000
15080.378329	-0.093667	0.578771	-0.005942	79.652863	61.189953	57.357567	0.000000	0.000000	0.000000	0.000000	0.000000	0.000000	0.029344	-0.270866	0.052332	0.000000	0.000000	1.000000	99.000000	1.000000
15080.381662	-0.093617	0.577929	-0.005750	79.652863	61.189953	57.357567	0.000000	0.000000	0.000000	0.000000	0.000000	0.000000	0.014912	-0.252574	0.057381	0.000000	0.000000	1.000000	99.000000	1.000000
15080.384996	-0.093617	0.577929	-0.005750	79.652863	61.189953	57.357567	0.000000	0.000000	0.000000	0.000000	0.000000	0.000000	0.014912	-0.252574	0.057381	0.000000	0.000000	1.000000	99.000000	1.000000
15080.388329	-0.093578	0.577141	-0.005510	79.503204	61.319473	57.650368	0.000000	0.000000	0.000000	0.000000	0.000000	0.000000	0.011858	-0.236462	0.072223	0.000000	0.000000	1.000000	99.000000	1.000000
15080.391662	-0.093578	0.577141	-0.005510	79.503204	61.319473	57.650368	0.000000	0.000000	0.000000	0.000000	0.000000	0.000000	0.011858	-0.236462	0.072223	0.000000	0.000000	1.000000	99.000000	1.000000
15080.394996	-0.093578	0.577141	-0.005510	79.503204	61.319473	57.650368	0.000000	0.000000	0.000000	0.000000	0.000000	0.000000	0.011858	-0.236462	0.072223	0.000000	0.000000	1.000000	99.000000	1.000000
15080.398329	-0.093578	0.577141	-0.005510	79.401939	61.661957	58.053959	0.000000	0.000000	0.000000	0.000000	0.000000	0.000000	0.011858	-0.236462	0.072223	0.000000	0.000000	1.000000	99.000000	1.000000
15080.401662	-0.093582	0.576421	-0.005275	79.401939	61.661957	58.053959	0.000000	0.000000	0.000000	0.000000	0.000000	0.000000	-0.001169	-0.216099	0.070443	0.000000	0.000000	1.000000	99.000000	1.000000
15080.404996	-0.093582	0.576421	-0.005275	79.401939	61.661957	58.053959	0.000000	0.000000	0.000000	0.000000	0.000000	0.000000	-0.001169	-0.216099	0.070443	0.000000	0.000000	1.000000	99.000000	1.000000
15080.408329	-0.093614	0.575736	-0.005011	79.346802	62.124451	58.466537	0.000000	0.000000	0.000000	0.000000	0.000000	0.000000	-0.009646	-0.205465	0.079009	0.000000	0.000000	1.000000	99.000000	1.000000
15080.411662	-0.093614	0.575736	-0.005011	79.346802	62.124451	58.466537	0.000000	0.000000	0.000000	0.000000	0.000000	0.000000	-0.009646	-0.205465	0.079009	0.000000	0.000000	1.000000	99.000000	1.000000
15080.414996	-0.093614	0.575736	-0.005011	79.346802	62.124451	58.466537	0.000000	0.000000	0.000000	0.000000	0.000000	0.000000	-0.009646	-0.205465	0.079009	0.000000	0.000000	1.000000	99.000000	1.000000
15080.418329	-0.093614	0.575736	-0.005011	79.333931	62.525227	58.741329	0.000000	0.000000	0.000000	0.000000	0.000000	0.000000	-0.009646	-0.205465	0.079009	0.000000	0.000000	1.000000	99.000000	1.000000
15080.421662	-0.093669	0.575094	-0.004743	79.333931	62.525227	58.741329	0.000000	0.000000	0.000000	0.000000	0.000000	0.000000	-0.016689	-0.192708	0.080606	0.000000	0.000000	1.000000	99.000000	1.000000
15080.424996	-0.093669	0.575094	-0.004743	79.333931	62.525227	58.741329	0.000000	0.000000	0.000000	0.000000	0.000000	0.000000	-0.016689	-0.192708	0.080606	0.000000	0.000000	1.000000	99.000000	1.000000
15080.428329	-0.093727	0.574494	-0.004464	79.342125	62.898849	58.997406	0.000000	0.000000	0.000000	0.000000	0.000000	0.000000	-0.017304	-0.179920	0.083586	0.000000	0.000000	1.000000	99.000000	1.000000
15080.431662	-0.093727	0.574494	-0.004464	79.342125	62.898849	58.997406	0.000000	0.000000	0.000000	0.000000	0.000000	0.000000	-0.017304	-0.179920	0.083586	0.000000	0.000000	1.000000	99.000000	1.000000
15080.434996	-0.093727	0.574494	-0.004464	79.342125	62.898849	58.997406	0.000000	0.000000	0.000000	0.000000	0.000000	0.000000	-0.017304	-0.179920	0.083586	0.000000	0.000000	1.000000	99.000000	1.000000
15080.438329	-0.093727	0.574494	-0.004464	79.348846	63.247116	59.305141	0.000000	0.000000	0.000000	0.000000	0.000000	0.000000	-0.017304	-0.179920	0.083586	0.000000	0.000000	1.000000	99.000000	1.000000
15080.441662	-0.093763	0.573893	-0.004182	79.348846	63.247116	59.305141	0.000000	0.000000	0.000000	0.000000	0.000000	0.000000	-0.010805	-0.180082	0.084690	0.000000	0.000000	1.000000	99.000000	1.000000
15080.444996	-0.093763	0.573893	-0.004182	79.348846	63.247116	59.305141	0.000000	0.000000	0.000000	0.000000	0.000000	0.000000	-0.010805	-0.180082	0.084690	0.000000	0.000000	1.000000	99.000000	1.000000
15080.448329	-0.093798	0.573318	-0.003906	79.334877	63.562061	59.639538	0.000000	0.000000	0.000000	0.000000	0.000000	0.000000	-0.010364	-0.172667	0.082595	0.000000	0.000000	1.000000	99.000000	1.000000
15080.451662	-0.093798	0.573318	-0.003906	79.334877	63.562061	59.639538	0.000000	0.000000	0.000000	0.000000	0.000000	0.000000	-0.010364	-0.172667	0.082595	0.000000	0.000000	1.000000	99.000000	1.000000
15080.454996	-0.093798	0.573318	-0.003906	79.334877	63.562061	59.639538	0.000000	0.000000	0.000000	0.000000	0.000000	0.000000	-0.010364	-0.172667	0.082595	0.000000	0.000000	1.000000	99.000000	1.000000
15080.458329	-0.093798	0.573318	-0.003906	79.298698	63.845036	59.969021	0.000000	0.000000	0.000000	0.000000	0.000000	0.000000	-0.010364	-0.172667	0.082595	0.000000	0.000000	1.000000	99.000000	1.000000
15080.461662	-0.093809	0.572767	-0.003634	79.298698	63.845036	59.969021	0.000000	0.000000	0.000000	0.000000	0.000000	0.000000	-0.003467	-0.165238	0.081865	0.000000	0.000000	1.000000	99.000000	1.000000
15080.464996	-0.093809	0.572767	-0.003634	79.298698	63.845036	59.969021	0.000000	0.000000	0.000000	0.000000	0.000000	0.000000	-0.003467	-0.165238	0.081865	0.000000	0.000000	1.000000	99.000000	1.000000
15080.468329	-0.093799	0.572216	-0.003357	79.242264	64.060287	60.249401	0.000000	0.000000	0.000000	0.000000	0.000000	0.000000	0.003048	-0.165377	0.083007	0.000000	0.000000	1.000000	99.000000	1.000000
15080.471662	-0.093799	0.572216	-0.003357	79.242264	64.060287	60.249401	0.000000	0.000000	0.000000	0.000000	0.000000	0.000000	0.003048	-0.165377	0.083007	0.000000	0.000000	1.000000	99.000000	1.000000
15080.474996	-0.093799	0.572216	-0.003357	79.242264	64.060287	60.249401	0.000000	0.000000	0.000000	0.000000	0.000000	0.000000	0.003048	-0.165377	0.083007	0.000000	0.000000	1.000000	99.000000	1.000000
15080.478329	-0.093810	0.571664	-0.003085	79.187828	64.158165	60.389946	0.000000	0.000000	0.000000	0.000000	0.000000	0.000000	-0.003353	-0.165538	0.081477	0.000000	0.000000	1.000000	99.000000	1.000000
15080.481662	-0.093810	0.571664	-0.003085	79.187828	64.158165	60.389946	0.000000	0.000000	0.000000	0.000000	0.000000	0.000000	-0.003353	-0.165538	0.081477	0.000000	0.000000	1.000000	99.000000	1.000000
15080.484996	-0.093810	0.571664	-0.003085	79.187828	64.158165	60.389946	0.000000	0.000000	0.000000	0.000000	0.000000	0.000000	-0.003353	-0.165538	0.081477	0.000000	0.000000	1.000000	99.000000	1.000000
15080.488329	-0.093840	0.571162	-0.002831	79.155319	64.106079	60.296440	0.000000	0.000000	0.000000	0.000000	0.000000	0.000000	-0.009014	-0.150468	0.076289	0.000000	0.000000	1.000000	99.000000	1.000000
15080.491662	-0.093840	0.571162	-0.002831	79.155319	64.106079	60.296440	0.000000	0.000000	0.000000	0.000000	0.000000	0.000000	-0.009014	-0.150468	0.076289	0.000000	0.000000	1.000000	99.000000	1.000000
15080.494996	-0.093840	0.571162	-0.002831	79.155319	64.106079	60.296440	0.000000	0.000000	0.000000	0.000000	0.000000	0.000000	-0.009014	-0.150468	0.076289	0.000000	0.000000	1.000000	99.000000	1.000000
15080.498329	-0.093840	0.571162	-0.002831	79.149910	63.845352	59.909283	0.000000	0.000000	0.000000	0.000000	0.000000	0.000000	-0.009014	-0.150468	0.076289	0.000000	0.000000	1.000000	99.000000	1.000000
15080.501662	-0.093925	0.570676	-0.002637	79.149910	63.845352	59.909283	0.000000	0.000000	0.000000	0.000000	0.000000	0.000000	-0.025506	-0.146023	0.058140	0.000000	0.000000	1.000000	99.000000	1.000000
15080.504996	-0.093925	0.570676	-0.002637	79.149910	63.845352	59.909283	0.000000	0.000000	0.000000	0.000000	0.000000	0.000000	-0.025506	-0.146023	0.058140	0.000000	0.000000	1.000000	99.000000	1.000000
15080.508329	-0.094047	0.570222	-0.002482	79.155014	63.538670	59.470581	0.000000	0.000000	0.000000	0.000000	0.000000	0.000000	-0.036619	-0.136234	0.046507	0.000000	0.000000	1.000000	99.000000	1.000000
15080.511662	-0.094047	0.570222	-0.002482	79.155014	63.538670	59.470581	0.000000	0.000000	0.000000	0.000000	0.000000	0.000000	-0.036619	-0.136234	0.046507	0.000000	0.000000	1.000000	99.000000	1.000000
15080.514996	-0.094047	0.570222	-0.002482	79.155014	63.538670	59.470581	0.000000	0.000000	0.000000	0.000000	0.000000	0.000000	-0.036619	-0.136234	0.046507	0.000000	0.000000	1.000000	99.000000	1.000000
15080.518329	-0.094047	0.570222	-0.002482	79.152565	63.248974	59.120636	0.000000	0.000000	0.000000	0.000000	0.000000	0.000000	-0.036619	-0.136234	0.046507	0.000000	0.000000	1.000000	99.000000	1.000000
15080.521662	-0.094209	0.569843	-0.002355	79.152565	63.248974	59.120636	0.000000	0.000000	0.000000	0.000000	0.000000	0.000000	-0.048443	-0.113447	0.038263	0.000000	0.000000	1.000000	99.000000	1.000000
15080.524996	-0.094209	0.569843	-0.002355	79.152565	63.248974	59.120636	0.000000	0.000000	0.000000	0.000000	0.000000	0.000000	-0.048443	-0.113447	0.038263	0.000000	0.000000	1.000000	99.000000	1.000000
15080.528329	-0.094209	0.569843	-0.002355	79.140381	62.973839	58.770458	0.000000	0.000000	0.000000	0.000000	0.000000	0.000000	-0.048443	-0.113447	0.038263	0.000000	0.000000	1.000000	99.000000	1.000000
15080.531662	-0.094209	0.569843	-0.002355	79.140381	62.973839	58.770458	0.000000	0.000000	0.000000	0.000000	0.000000	0.000000	-0.048443	-0.113447	0.038263	0.000000	0.000000	1.000000	99.000000	1.000000
15080.534996	-0.094351	0.569508	-0.002212	79.140381	62.973839	58.770458	0.000000	0.000000	0.000000	0.000000	0.000000	0.000000	-0.042669	-0.100588	0.042875	0.000000	0.000000	1.000000	99.000000	1.000000
15080.538329	-0.094468	0.569249	-0.002083	79.113762	62.724007	58.467587	0.000000	0.000000	0.000000	0.000000	0.000000	0.000000	-0.035075	-0.077806	0.038743	0.000000	0.000000	1.000000	99.000000	1.000000
15080.541662	-0.094468	0.569249	-0.002083	79.113762	62.724007	58.467587	0.000000	0.000000	0.000000	0.000000	0.000000	0.000000	-0.035075	-0.077806	0.038743	0.000000	0.000000	1.000000	99.000000	1.000000
15080.544996	-0.094468	0.569249	-0.002083	79.113762	62.724007	58.467587	0.000000	0.000000	0.000000	0.000000	0.000000	0.000000	-0.035075	-0.077806	0.038743	0.000000	0.000000	1.000000	99.000000	1.000000
15080.548329	-0.094468	0.569249	-0.002083	79.065643	62.501469	58.260303	0.000000	0.000000	0.000000	0.000000	0.000000	0.000000	-0.035075	-0.077806	0.038743	0.000000	0.000000	1.000000	99.000000	1.000000
15080.551662	-0.094609	0.569033	-0.001947	79.065643	62.501469	58.260303	0.000000	0.000000	0.000000	0.000000	0.000000	0.000000	-0.042269	-0.064897	0.040732	0.000000	0.000000	1.000000	99.000000	1.000000
15080.554996	-0.094609	0.569033	-0.001947	79.065643	62.501469	58.260303	0.000000	0.000000	0.000000	0.000000	0.000000	0.000000	-0.042269	-0.064897	0.040732	0.000000	0.000000	1.000000	99.000000	1.000000
15080.558329	-0.094609	0.569033	-0.001947	79.009308	62.285076	58.112064	0.000000	0.000000	0.000000	0.000000	0.000000	0.000000	-0.042269	-0.064897	0.040732	0.000000	0.000000	1.000000	99.000000	1.000000
15080.561662	-0.094609	0.569033	-0.001947	79.009308	62.285076	58.112064	0.000000	0.000000	0.000000	0.000000	0.000000	0.000000	-0.042269	-0.064897	0.040732	0.000000	0.000000	1.000000	99.000000	1.000000
15080.564996	-0.094706	0.568910	-0.001803	79.009308	62.285076	58.112064	0.000000	0.000000	0.000000	0.000000	0.000000	0.000000	-0.029273	-0.036791	0.043195	0.000000	0.000000	1.000000	99.000000	1.000000
15080.568329	-0.094706	0.568910	-0.001803	78.965630	62.145222	58.029644	0.000000	0.000000	0.000000	0.000000	0.000000	0.000000	-0.029273	-0.036791	0.043195	0.000000	0.000000	1.000000	99.000000	1.000000
15080.571662	-0.094706	0.568910	-0.001803	78.965630	62.145222	58.029644	0.000000	0.000000	0.000000	0.000000	0.000000	0.000000	-0.029273	-0.036791	0.043195	0.000000	0.000000	1.000000	99.000000	1.000000
15080.574996	-0.094706	0.568910	-0.001803	78.965630	62.145222	58.029644	0.000000	0.000000	0.000000	0.000000	0.000000	0.000000	-0.029273	-0.036791	0.043195	0.000000	0.000000	1.000000	99.000000	1.000000
15080.578329	-0.094917	0.568792	-0.001549	78.951775	62.100380	58.001312	0.000000	0.000000	0.000000	0.000000	0.000000	0.000000	-0.063200	-0.035496	0.076036	0.000000	0.000000	1.000000	99.000000	1.000000
15080.581662	-0.094917	0.568792	-0.001549	78.951775	62.100380	58.001312	0.000000	0.000000	0.000000	0.000000	0.000000	0.000000	-0.063200	-0.035496	0.076036	0.000000	0.000000	1.000000	99.000000	1.000000
15080.584996	-0.094917	0.568792	-0.001549	78.951775	62.100380	58.001312	0.000000	0.000000	0.000000	0.000000	0.000000	0.000000	-0.063200	-0.035496	0.076036	0.000000	0.000000	1.000000	99.000000	1.000000
15080.588329	-0.094917	0.568792	-0.001549	78.949196	62.046089	57.954300	0.000000	0.000000	0.000000	0.000000	0.000000	0.000000	-0.063200	-0.035496	0.076036	0.000000	0.000000	1.000000	99.000000	1.000000
15080.591662	-0.095029	0.568821	-0.001446	78.949196	62.046089	57.954300	0.000000	0.000000	0.000000	0.000000	0.000000	0.000000	-0.033559	0.008935	0.031058	0.000000	0.000000	1.000000	99.000000	1.000000
15080.594996	-0.095029	0.568821	-0.001446	78.949196	62.046089	57.954300	0.000000	0.000000	0.000000	0.000000	0.000000	0.000000	-0.033559	0.008935	0.031058	0.000000	0.000000	1.000000	99.000000	1.000000
15080.598329	-0.095122	0.568894	-0.001327	78.945686	61.976345	57.891556	0.000000	0.000000	0.000000	0.000000	0.000000	0.000000	-0.027787	0.021857	0.035790	0.000000	0.000000	1.000000	99.000000	1.000000
15080.601662	-0.095122	0.568894	-0.001327	78.945686	61.976345	57.891556	0.000000	0.000000	0.000000	0.000000	0.000000	0.000000	-0.027787	0.021857	0.035790	0.000000	0.000000	1.000000	99.000000	1.000000
15080.604996	-0.095122	0.568894	-0.001327	78.945686	61.976345	57.891556	0.000000	0.000000	0.000000	0.000000	0.000000	0.000000	-0.027787	0.021857	0.035790	0.000000	0.000000	1.000000	99.000000	1.000000
15080.608329	-0.095122	0.568894	-0.001327	78.939323	61.848545	57.770103	0.000000	0.000000	0.000000	0.000000	0.000000	0.000000	-0.027787	0.021857	0.035790	0.000000	0.000000	1.000000	99.000000	1.000000
15080.611662	-0.095191	0.568993	-0.001209	78.939323	61.848545	57.770103	0.000000	0.000000	0.000000	0.000000	0.000000	0.000000	-0.020926	0.029522	0.035340	0.000000	0.000000	1.000000	99.000000	1.000000
15080.614996	-0.095191	0.568993	-0.001209	78.939323	61.848545	57.770103	0.000000	0.000000	0.000000	0.000000	0.000000	0.000000	-0.020926	0.029522	0.035340	0.000000	0.000000	1.000000	99.000000	1.000000
15080.618329	-0.095191	0.568993	-0.001209	78.934677	61.734837	57.658123	0.000000	0.000000	0.000000	0.000000	0.000000	0.000000	-0.020926	0.029522	0.035340	0.000000	0.000000	1.000000	99.000000	1.000000
15080.621662	-0.095191	0.568993	-0.001209	78.934677	61.734837	57.658123	0.000000	0.000000	0.000000	0.000000	0.000000	0.000000	-0.020926	0.029522	0.035340	0.000000	0.000000	1.000000	99.000000	1.000000
15080.624996	-0.095285	0.569134	-0.001084	78.934677	61.734837	57.658123	0.000000	0.000000	0.000000	0.000000	0.000000	0.000000	-0.028134	0.042462	0.037351	0.000000	0.000000	1.000000	99.000000	1.000000
15080.628329	-0.095285	0.569134	-0.001084	78.930504	61.587715	57.516411	0.000000	0.000000	0.000000	0.000000	0.000000	0.000000	-0.028134	0.042462	0.037351	0.000000	0.000000	1.000000	99.000000	1.000000
15080.631662	-0.095285	0.569134	-0.001084	78.930504	61.587715	57.516411	0.000000	0.000000	0.000000	0.000000	0.000000	0.000000	-0.028134	0.042462	0.037351	0.000000	0.000000	1.000000	99.000000	1.000000
15080.634996	-0.095285	0.569134	-0.001084	78.930504	61.587715	57.516411	0.000000	0.000000	0.000000	0.000000	0.000000	0.000000	-0.028134	0.042462	0.037351	0.000000	0.000000	1.000000	99.000000	1.000000
15080.638329	-0.095503	0.569415	-0.000908	78.934349	61.448803	57.374302	0.000000	0.000000	0.000000	0.000000	0.000000	0.000000	-0.065286	0.084314	0.052797	0.000000	0.000000	1.000000	99.000000	1.000000
15080.641662	-0.095503	0.569415	-0.000908	78.934349	61.448803	57.374302	0.000000	0.000000	0.000000	0.000000	0.000000	0.000000	-0.065286	0.084314	0.052797	0.000000	0.000000	1.000000	99.000000	1.000000
15080.644996	-0.095503	0.569415	-0.000908	78.934349	61.448803	57.374302	0.000000	0.000000	0.000000	0.000000	0.000000	0.000000	-0.065286	0.084314	0.052797	0.000000	0.000000	1.000000	99.000000	1.000000
15080.648329	-0.095662	0.569557	-0.000798	78.939003	61.319637	57.239693	0.000000	0.000000	0.000000	0.000000	0.000000	0.000000	-0.047655	0.042520	0.033195	0.000000	0.000000	1.000000	99.000000	1.000000
15080.651662	-0.095662	0.569557	-0.000798	78.939003	61.319637	57.239693	0.000000	0.000000	0.000000	0.000000	0.000000	0.000000	-0.047655	0.042520	0.033195	0.000000	0.000000	1.000000	99.000000	1.000000
15080.654996	-0.095662	0.569557	-0.000798	78.939003	61.319637	57.239693	0.000000	0.000000	0.000000	0.000000	0.000000	0.000000	-0.047655	0.042520	0.033195	0.000000	0.000000	1.000000	99.000000	1.000000
15080.658329	-0.095662	0.569557	-0.000798	78.933296	61.177235	57.112328	0.000000	0.000000	0.000000	0.000000	0.000000	0.000000	-0.047655	0.042520	0.033195	0.000000	0.000000	1.000000	99.000000	1.000000
15080.661662	-0.095834	0.569689	-0.000732	78.933296	61.177235	57.112328	0.000000	0.000000	0.000000	0.000000	0.000000	0.000000	-0.051627	0.039549	0.019659	0.000000	0.000000	1.000000	99.000000	1.000000
15080.664996	-0.095834	0.569689	-0.000732	78.933296	61.177235	57.112328	0.000000	0.000000	0.000000	0.000000	0.000000	0.000000	-0.051627	0.039549	0.019659	0.000000	0.000000	1.000000	99.000000	1.000000
15080.668329	-0.095834	0.569689	-0.000732	78.927795	61.066425	57.018818	0.000000	0.000000	0.000000	0.000000	0.000000	0.000000	-0.051627	0.039549	0.019659	0.000000	0.000000	1.000000	99.000000	1.000000
15080.671662	-0.095834	0.569689	-0.000732	78.927795	61.066425	57.018818	0.000000	0.000000	0.000000	0.000000	0.000000	0.000000	-0.051627	0.039549	0.019659	0.000000	0.000000	1.000000	99.000000	1.000000
15080.674996	-0.096011	0.569813	-0.000643	78.927795	61.066425	57.018818	0.000000	0.000000	0.000000	0.000000	0.000000	0.000000	-0.053104	0.037221	0.026596	0.000000	0.000000	1.000000	99.000000	1.000000
15080.678329	-0.096011	0.569813	-0.000643	78.922302	60.955681	56.917397	0.000000	0.000000	0.000000	0.000000	0.000000	0.000000	-0.053104	0.037221	0.026596	0.000000	0.000000	1.000000	99.000000	1.000000
15080.681662	-0.096011	0.569813	-0.000643	78.922302	60.955681	56.917397	0.000000	0.000000	0.000000	0.000000	0.000000	0.000000	-0.053104	0.037221	0.026596	0.000000	0.000000	1.000000	99.000000	1.000000
15080.684996	-0.096011	0.569813	-0.000643	78.922302	60.955681	56.917397	0.000000	0.000000	0.000000	0.000000	0.000000	0.000000	-0.053104	0.037221	0.026596	0.000000	0.000000	1.000000	99.000000	1.000000
15080.688329	-0.096320	0.569992	-0.000462	78.916702	60.850445	56.816036	0.000000	0.000000	0.000000	0.000000	0.000000	0.000000	-0.092932	0.053861	0.054293	0.000000	0.000000	1.000000	99.000000	1.000000
15080.691662	-0.096320	0.569992	-0.000462	78.916702	60.850445	56.816036	0.000000	0.000000	0.000000	0.000000	0.000000	0.000000	-0.092932	0.053861	0.054293	0.000000	0.000000	1.000000	99.000000	1.000000
15080.694996	-0.096320	0.569992	-0.000462	78.916702	60.850445	56.816036	0.000000	0.000000	0.000000	0.000000	0.000000	0.000000	-0.092932	0.053861	0.054293	0.000000	0.000000	1.000000	99.000000	1.000000
15080.698329	-0.096320	0.569992	-0.000462	78.913010	60.778561	56.737923	0.000000	0.000000	0.000000	0.000000	0.000000	0.000000	-0.092932	0.053861	0.054293	0.000000	0.000000	1.000000	99.000000	1.000000
15080.701662	-0.096405	0.570056	-0.000384	78.913010	60.778561	56.737923	0.000000	0.000000	0.000000	0.000000	0.000000	0.000000	-0.025339	0.018972	0.023492	0.000000	0.000000	1.000000	99.000000	1.000000
15080.704996	-0.096405	0.570056	-0.000384	78.913010	60.778561	56.737923	0.000000	0.000000	0.000000	0.000000	0.000000	0.000000	-0.025339	0.018972	0.023492	0.000000	0.000000	1.000000	99.000000	1.000000
15080.708329	-0.096507	0.570101	-0.000328	78.910210	60.724659	56.651413	0.000000	0.000000	0.000000	0.000000	0.000000	0.000000	-0.030761	0.013642	0.016951	0.000000	0.000000	1.000000	99.000000	1.000000
15080.711662	-0.096507	0.570101	-0.000328	78.910210	60.724659	56.651413	0.000000	0.000000	0.000000	0.000000	0.000000	0.000000	-0.030761	0.013642	0.016951	0.000000	0.000000	1.000000	99.000000	1.000000
15080.714996	-0.096507	0.570101	-0.000328	78.910210	60.724659	56.651413	0.000000	0.000000	0.000000	0.000000	0.000000	0.000000	-0.030761	0.013642	0.016951	0.000000	0.000000	1.000000	99.000000	1.000000
15080.718329	-0.096507	0.570101	-0.000328	78.908340	60.683296	56.548553	0.000000	0.000000	0.000000	0.000000	0.000000	0.000000	-0.030761	0.013642	0.016951	0.000000	0.000000	1.000000	99.000000	1.000000
15080.721662	-0.096580	0.570137	-0.000307	78.908340	60.683296	56.548553	0.000000	0.000000	0.000000	0.000000	0.000000	0.000000	-0.021701	0.010655	0.006191	0.000000	0.000000	1.000000	99.000000	1.000000
15080.724996	-0.096580	0.570137	-0.000307	78.908340	60.683296	56.548553	0.000000	0.000000	0.000000	0.000000	0.000000	0.000000	-0.021701	0.010655	0.006191	0.000000	0.000000	1.000000	99.000000	1.000000
15080.728329	-0.096580	0.570137	-0.000307	78.907417	60.657181	56.437294	0.000000	0.000000	0.000000	0.000000	0.000000	0.000000	-0.021701	0.010655	0.006191	0.000000	0.000000	1.000000	99.000000	1.000000
15080.731662	-0.096580	0.570137	-0.000307	78.907417	60.657181	56.437294	0.000000	0.000000	0.000000	0.000000	0.000000	0.000000	-0.021701	0.010655	0.006191	0.000000	0.000000	1.000000	99.000000	1.000000
15080.734996	-0.096665	0.570162	-0.000331	78.907417	60.657181	56.437294	0.000000	0.000000	0.000000	0.000000	0.000000	0.000000	-0.025641	0.007651	-0.007315	0.000000	0.000000	1.000000	99.000000	1.000000
15080.738329	-0.096665	0.570162	-0.000331	78.907417	60.643585	56.301670	0.000000	0.000000	0.000000	0.000000	0.000000	0.000000	-0.025641	0.007651	-0.007315	0.000000	0.000000	1.000000	99.000000	1.000000
15080.741662	-0.096665	0.570162	-0.000331	78.907417	60.643585	56.301670	0.000000	0.000000	0.000000	0.000000	0.000000	0.000000	-0.025641	0.007651	-0.007315	0.000000	0.000000	1.000000	99.000000	1.000000
15080.744996	-0.096665	0.570162	-0.000331	78.907417	60.643585	56.301670	0.000000	0.000000	0.000000	0.000000	0.000000	0.000000	-0.025641	0.007651	-0.007315	0.000000	0.000000	1.000000	99.000000	1.000000
15080.748329	-0.096884	0.570193	-0.000475	78.905838	60.628155	56.144684	0.000000	0.000000	0.000000	0.000000	0.000000	0.000000	-0.065652	0.009300	-0.043032	0.000000	0.000000	1.000000	99.000000	1.000000
15080.751662	-0.096884	0.570193	-0.000475	78.905838	60.628155	56.144684	0.000000	0.000000	0.000000	0.000000	0.000000	0.000000	-0.065652	0.009300	-0.043032	0.000000	0.000000	1.000000	99.000000	1.000000
15080.754996	-0.096884	0.570193	-0.000475	78.905838	60.628155	56.144684	0.000000	0.000000	0.000000	0.000000	0.000000	0.000000	-0.065652	0.009300	-0.043032	0.000000	0.000000	1.000000	99.000000	1.000000
15080.758329	-0.096884	0.570193	-0.000475	78.904282	60.612682	56.027538	0.000000	0.000000	0.000000	0.000000	0.000000	0.000000	-0.065652	0.009300	-0.043032	0.000000	0.000000	1.000000	99.000000	1.000000
15080.761662	-0.097026	0.570209	-0.000553	78.904282	60.612682	56.027538	0.000000	0.000000	0.000000	0.000000	0.000000	0.000000	-0.042567	0.004671	-0.023601	0.000000	0.000000	1.000000	99.000000	1.000000
15080.764996	-0.097026	0.570209	-0.000553	78.904282	60.612682	56.027538	0.000000	0.000000	0.000000	0.000000	0.000000	0.000000	-0.042567	0.004671	-0.023601	0.000000	0.000000	1.000000	99.000000	1.000000
15080.768329	-0.097133	0.570234	-0.000583	78.887627	60.589931	55.981750	0.000000	0.000000	0.000000	0.000000	0.000000	0.000000	-0.032129	0.007639	-0.008724	0.000000	0.000000	1.000000	99.000000	1.000000
15080.771662	-0.097133	0.570234	-0.000583	78.887627	60.589931	55.981750	0.000000	0.000000	0.000000	0.000000	0.000000	0.000000	-0.032129	0.007639	-0.008724	0.000000	0.000000	1.000000	99.000000	1.000000
15080.774996	-0.097133	0.570234	-0.000583	78.887627	60.589931	55.981750	0.000000	0.000000	0.000000	0.000000	0.000000	0.000000	-0.032129	0.007639	-0.008724	0.000000	0.000000	1.000000	99.000000	1.000000
15080.778329	-0.097133	0.570234	-0.000583	78.855278	60.584080	55.985390	0.000000	0.000000	0.000000	0.000000	0.000000	0.000000	-0.032129	0.007639	-0.008724	0.000000	0.000000	1.000000	99.000000	1.000000
15080.781662	-0.097207	0.570244	-0.000556	78.855278	60.584080	55.985390	0.000000	0.000000	0.000000	0.000000	0.000000	0.000000	-0.022088	0.003007	0.007971	0.000000	0.000000	1.000000	99.000000	1.000000
15080.784996	-0.097207	0.570244	-0.000556	78.855278	60.584080	55.985390	0.000000	0.000000	0.000000	0.000000	0.000000	0.000000	-0.022088	0.003007	0.007971	0.000000	0.000000	1.000000	99.000000	1.000000
15080.788329	-0.097207	0.570244	-0.000556	78.811920	60.592289	56.014664	0.000000	0.000000	0.000000	0.000000	0.000000	0.000000	-0.022088	0.003007	0.007971	0.000000	0.000000	1.000000	99.000000	1.000000
15080.791662	-0.097207	0.570244	-0.000556	78.811920	60.592289	56.014664	0.000000	0.000000	0.000000	0.000000	0.000000	0.000000	-0.022088	0.003007	0.007971	0.000000	0.000000	1.000000	99.000000	1.000000
15080.794996	-0.097220	0.570246	-0.000492	78.811920	60.592289	56.014664	0.000000	0.000000	0.000000	0.000000	0.000000	0.000000	-0.004065	0.000680	0.019089	0.000000	0.000000	1.000000	99.000000	1.000000
15080.798329	-0.097220	0.570246	-0.000492	78.771706	60.601299	56.046635	0.000000	0.000000	0.000000	0.000000	0.000000	0.000000	-0.004065	0.000680	0.019089	0.000000	0.000000	1.000000	99.000000	1.000000
15080.801662	-0.097220	0.570246	-0.000492	78.771706	60.601299	56.046635	0.000000	0.000000	0.000000	0.000000	0.000000	0.000000	-0.004065	0.000680	0.019089	0.000000	0.000000	1.000000	99.000000	1.000000
15080.804996	-0.097220	0.570246	-0.000492	78.771706	60.601299	56.046635	0.000000	0.000000	0.000000	0.000000	0.000000	0.000000	-0.004065	0.000680	0.019089	0.000000	0.000000	1.000000	99.000000	1.000000
15080.808329	-0.097227	0.570225	-0.000354	78.760712	60.607212	56.056313	0.000000	0.000000	0.000000	0.000000	0.000000	0.000000	-0.002006	-0.006298	0.041373	0.000000	0.000000	1.000000	99.000000	1.000000
15080.811662	-0.097227	0.570225	-0.000354	78.760712	60.607212	56.056313	0.000000	0.000000	0.000000	0.000000	0.000000	0.000000	-0.002006	-0.006298	0.041373	0.000000	0.000000	1.000000	99.000000	1.000000
15080.814996	-0.097227	0.570225	-0.000354	78.760712	60.607212	56.056313	0.000000	0.000000	0.000000	0.000000	0.000000	0.000000	-0.002006	-0.006298	0.041373	0.000000	0.000000	1.000000	99.000000	1.000000
15080.818329	-0.097227	0.570225	-0.000354	78.761627	60.622253	56.063671	0.000000	0.000000	0.000000	0.000000	0.000000	0.000000	-0.002006	-0.006298	0.041373	0.000000	0.000000	1.000000	99.000000	1.000000
15080.821662	-0.097260	0.570184	-0.000307	78.761627	60.622253	56.063671	0.000000	0.000000	0.000000	0.000000	0.000000	0.000000	-0.009859	-0.012327	0.014359	0.000000	0.000000	1.000000	99.000000	1.000000
15080.824996	-0.097260	0.570184	-0.000307	78.761627	60.622253	56.063671	0.000000	0.000000	0.000000	0.000000	0.000000	0.000000	-0.009859	-0.012327	0.014359	0.000000	0.000000	1.000000	99.000000	1.000000
15080.828329	-0.097260	0.570184	-0.000307	78.762550	60.631878	56.063072	0.000000	0.000000	0.000000	0.000000	0.000000	0.000000	-0.009859	-0.012327	0.014359	0.000000	0.000000	1.000000	99.000000	1.000000
15080.831662	-0.097260	0.570184	-0.000307	78.762550	60.631878	56.063072	0.000000	0.000000	0.000000	0.000000	0.000000	0.000000	-0.009859	-0.012327	0.014359	0.000000	0.000000	1.000000	99.000000	1.000000
15080.834996	-0.097306	0.570133	-0.000304	78.762550	60.631878	56.063072	0.000000	0.000000	0.000000	0.000000	0.000000	0.000000	-0.013783	-0.015314	0.000851	0.000000	0.000000	1.000000	99.000000	1.000000
15080.838329	-0.097306	0.570133	-0.000304	78.764427	60.653782	56.037880	0.000000	0.000000	0.000000	0.000000	0.000000	0.000000	-0.013783	-0.015314	0.000851	0.000000	0.000000	1.000000	99.000000	1.000000
15080.841662	-0.097306	0.570133	-0.000304	78.764427	60.653782	56.037880	0.000000	0.000000	0.000000	0.000000	0.000000	0.000000	-0.013783	-0.015314	0.000851	0.000000	0.000000	1.000000	99.000000	1.000000
15080.844996	-0.097306	0.570133	-0.000304	78.764427	60.653782	56.037880	0.000000	0.000000	0.000000	0.000000	0.000000	0.000000	-0.013783	-0.015314	0.000851	0.000000	0.000000	1.000000	99.000000	1.000000
15080.848329	-0.097489	0.570023	-0.000293	78.765656	60.686150	55.958763	0.000000	0.000000	0.000000	0.000000	0.000000	0.000000	-0.055084	-0.032967	0.003106	0.000000	0.000000	1.000000	99.000000	1.000000
15080.851662	-0.097489	0.570023	-0.000293	78.765656	60.686150	55.958763	0.000000	0.000000	0.000000	0.000000	0.000000	0.000000	-0.055084	-0.032967	0.003106	0.000000	0.000000	1.000000	99.000000	1.000000
15080.854996	-0.097489	0.570023	-0.000293	78.765656	60.686150	55.958763	0.000000	0.000000	0.000000	0.000000	0.000000	0.000000	-0.055084	-0.032967	0.003106	0.000000	0.000000	1.000000	99.000000	1.000000
15080.858329	-0.097605	0.569965	-0.000281	78.763405	60.686512	55.891335	0.000000	0.000000	0.000000	0.000000	0.000000	0.000000	-0.034792	-0.017645	0.003634	0.000000	0.000000	1.000000	99.000000	1.000000
15080.861662	-0.097605	0.569965	-0.000281	78.763405	60.686512	55.891335	0.000000	0.000000	0.000000	0.000000	0.000000	0.000000	-0.034792	-0.017645	0.003634	0.000000	0.000000	1.000000	99.000000	1.000000
15080.864996	-0.097605	0.569965	-0.000281	78.763405	60.686512	55.891335	0.000000	0.000000	0.000000	0.000000	0.000000	0.000000	-0.034792	-0.017645	0.003634	0.000000	0.000000	1.000000	99.000000	1.000000
15080.868329	-0.097605	0.569965	-0.000281	78.758995	60.706314	55.924065	0.000000	0.000000	0.000000	0.000000	0.000000	0.000000	-0.034792	-0.017645	0.003634	0.000000	0.000000	1.000000	99.000000	1.000000
15080.871662	-0.097752	0.569916	-0.000233	78.758995	60.706314	55.924065	0.000000	0.000000	0.000000	0.000000	0.000000	0.000000	-0.043895	-0.014663	0.014350	0.000000	0.000000	1.000000	99.000000	1.000000
15080.874996	-0.097752	0.569916	-0.000233	78.758995	60.706314	55.924065	0.000000	0.000000	0.000000	0.000000	0.000000	0.000000	-0.043895	-0.014663	0.014350	0.000000	0.000000	1.000000	99.000000	1.000000
15080.878329	-0.097752	0.569916	-0.000233	78.747978	60.695747	55.941551	0.000000	0.000000	0.000000	0.000000	0.000000	0.000000	-0.043895	-0.014663	0.014350	0.000000	0.000000	1.000000	99.000000	1.000000
15080.881662	-0.097752	0.569916	-0.000233	78.747978	60.695747	55.941551	0.000000	0.000000	0.000000	0.000000	0.000000	0.000000	-0.043895	-0.014663	0.014350	0.000000	0.000000	1.000000	99.000000	1.000000
15080.884996	-0.097880	0.569885	-0.000164	78.747978	60.695747	55.941551	0.000000	0.000000	0.000000	0.000000	0.000000	0.000000	-0.038500	-0.009338	0.020884	0.000000	0.000000	1.000000	99.000000	1.000000
15080.888329	-0.097880	0.569885	-0.000164	78.741714	60.688156	55.943577	0.000000	0.000000	0.000000	0.000000	0.000000	0.000000	-0.038500	-0.009338	0.020884	0.000000	0.000000	1.000000	99.000000	1.000000
15080.891662	-0.097880	0.569885	-0.000164	78.741714	60.688156	55.943577	0.000000	0.000000	0.000000	0.000000	0.000000	0.000000	-0.038500	-0.009338	0.020884	0.000000	0.000000	1.000000	99.000000	1.000000
15080.894996	-0.097880	0.569885	-0.000164	78.741714	60.688156	55.943577	0.000000	0.000000	0.000000	0.000000	0.000000	0.000000	-0.038500	-0.009338	0.020884	0.000000	0.000000	1.000000	99.000000	1.000000
15080.898329	-0.098145	0.569832	0.000016	78.740143	60.675358	55.938084	0.000000	0.000000	0.000000	0.000000	0.000000	0.000000	-0.079637	-0.015715	0.053846	0.000000	0.000000	1.000000	99.000000	1.000000
15080.901662	-0.098145	0.569832	0.000016	78.740143	60.675358	55.938084	0.000000	0.000000	0.000000	0.000000	0.000000	0.000000	-0.079637	-0.015715	0.053846	0.000000	0.000000	1.000000	99.000000	1.000000
15080.904996	-0.098145	0.569832	0.000016	78.740143	60.675358	55.938084	0.000000	0.000000	0.000000	0.000000	0.000000	0.000000	-0.079637	-0.015715	0.053846	0.000000	0.000000	1.000000	99.000000	1.000000
15080.908329	-0.098145	0.569832	0.000016	78.738304	60.629017	55.891514	0.000000	0.000000	0.000000	0.000000	0.000000	0.000000	-0.079637	-0.015715	0.053846	0.000000	0.000000	1.000000	99.000000	1.000000
15080.911662	-0.098283	0.569811	0.000126	78.738304	60.629017	55.891514	0.000000	0.000000	0.000000	0.000000	0.000000	0.000000	-0.041141	-0.006387	0.032959	0.000000	0.000000	1.000000	99.000000	1.000000
15080.914996	-0.098283	0.569811	0.000126	78.738304	60.629017	55.891514	0.000000	0.000000	0.000000	0.000000	0.000000	0.000000	-0.041141	-0.006387	0.032959	0.000000	0.000000	1.000000	99.000000	1.000000
15080.918329	-0.098492	0.569825	0.000256	78.736412	60.579952	55.844944	0.000000	0.000000	0.000000	0.000000	0.000000	0.000000	-0.062918	0.004263	0.039045	0.000000	0.000000	1.000000	99.000000	1.000000
15080.921662	-0.098492	0.569825	0.000256	78.736412	60.579952	55.844944	0.000000	0.000000	0.000000	0.000000	0.000000	0.000000	-0.062918	0.004263	0.039045	0.000000	0.000000	1.000000	99.000000	1.000000
15080.924996	-0.098492	0.569825	0.000256	78.736412	60.579952	55.844944	0.000000	0.000000	0.000000	0.000000	0.000000	0.000000	-0.062918	0.004263	0.039045	0.000000	0.000000	1.000000	99.000000	1.000000
15080.928329	-0.098492	0.569825	0.000256	78.732689	60.498161	55.767773	0.000000	0.000000	0.000000	0.000000	0.000000	0.000000	-0.062918	0.004263	0.039045	0.000000	0.000000	1.000000	99.000000	1.000000
15080.931662	-0.098707	0.569832	0.000409	78.732689	60.498161	55.767773	0.000000	0.000000	0.000000	0.000000	0.000000	0.000000	-0.064453	0.001911	0.045968	0.000000	0.000000	1.000000	99.000000	1.000000
15080.934996	-0.098707	0.569832	0.000409	78.732689	60.498161	55.767773	0.000000	0.000000	0.000000	0.000000	0.000000	0.000000	-0.064453	0.001911	0.045968	0.000000	0.000000	1.000000	99.000000	1.000000
15080.938329	-0.098707	0.569832	0.000409	78.730820	60.446404	55.689320	0.000000	0.000000	0.000000	0.000000	0.000000	0.000000	-0.064453	0.001911	0.045968	0.000000	0.000000	1.000000	99.000000	1.000000
15080.941662	-0.098707	0.569832	0.000409	78.730820	60.446404	55.689320	0.000000	0.000000	0.000000	0.000000	0.000000	0.000000	-0.064453	0.001911	0.045968	0.000000	0.000000	1.000000	99.000000	1.000000
15080.944996	-0.098918	0.569820	0.000545	78.730820	60.446404	55.689320	0.000000	0.000000	0.000000	0.000000	0.000000	0.000000	-0.063377	-0.003426	0.040781	0.000000	0.000000	1.000000	99.000000	1.000000
15080.948329	-0.098918	0.569820	0.000545	78.727081	60.367432	55.556400	0.000000	0.000000	0.000000	0.000000	0.000000	0.000000	-0.063377	-0.003426	0.040781	0.000000	0.000000	1.000000	99.000000	1.000000
15080.951662	-0.098918	0.569820	0.000545	78.727081	60.367432	55.556400	0.000000	0.000000	0.000000	0.000000	0.000000	0.000000	-0.063377	-0.003426	0.040781	0.000000	0.000000	1.000000	99.000000	1.000000
15080.954996	-0.098918	0.569820	0.000545	78.727081	60.367432	55.556400	0.000000	0.000000	0.000000	0.000000	0.000000	0.000000	-0.063377	-0.003426	0.040781	0.000000	0.000000	1.000000	99.000000	1.000000
15080.958329	-0.099277	0.569866	0.000836	78.723663	60.322010	55.464565	0.000000	0.000000	0.000000	0.000000	0.000000	0.000000	-0.107621	0.013795	0.087243	0.000000	0.000000	1.000000	99.000000	1.000000
15080.961662	-0.099277	0.569866	0.000836	78.723663	60.322010	55.464565	0.000000	0.000000	0.000000	0.000000	0.000000	0.000000	-0.107621	0.013795	0.087243	0.000000	0.000000	1.000000	99.000000	1.000000
15080.964996	-0.099277	0.569866	0.000836	78.723663	60.322010	55.464565	0.000000	0.000000	0.000000	0.000000	0.000000	0.000000	-0.107621	0.013795	0.087243	0.000000	0.000000	1.000000	99.000000	1.000000
15080.968329	-0.099447	0.569886	0.000883	78.716118	60.260601	55.370499	0.000000	0.000000	0.000000	0.000000	0.000000	0.000000	-0.050912	0.005959	0.014296	0.000000	0.000000	1.000000	99.000000	1.000000
15080.971662	-0.099447	0.569886	0.000883	78.716118	60.260601	55.370499	0.000000	0.000000	0.000000	0.000000	0.000000	0.000000	-0.050912	0.005959	0.014296	0.000000	0.000000	1.000000	99.000000	1.000000
15080.974996	-0.099447	0.569886	0.000883	78.716118	60.260601	55.370499	0.000000	0.000000	0.000000	0.000000	0.000000	0.000000	-0.050912	0.005959	0.014296	0.000000	0.000000	1.000000	99.000000	1.000000
15080.978329	-0.099447	0.569886	0.000883	78.702599	60.233437	55.311676	0.000000	0.000000	0.000000	0.000000	0.000000	0.000000	-0.050912	0.005959	0.014296	0.000000	0.000000	1.000000	99.000000	1.000000
15080.981662	-0.099607	0.569921	0.000885	78.702599	60.233437	55.311676	0.000000	0.000000	0.000000	0.000000	0.000000	0.000000	-0.047900	0.010680	0.000373	0.000000	0.000000	1.000000	99.000000	1.000000
15080.984996	-0.099607	0.569921	0.000885	78.702599	60.233437	55.311676	0.000000	0.000000	0.000000	0.000000	0.000000	0.000000	-0.047900	0.010680	0.000373	0.000000	0.000000	1.000000	99.000000	1.000000
15080.988329	-0.099607	0.569921	0.000885	78.667076	60.218117	55.208393	0.000000	0.000000	0.000000	0.000000	0.000000	0.000000	-0.047900	0.010680	0.000373	0.000000	0.000000	1.000000	99.000000	1.000000
15080.991662	-0.099607	0.569921	0.000885	78.667076	60.218117	55.208393	0.000000	0.000000	0.000000	0.000000	0.000000	0.000000	-0.047900	0.010680	0.000373	0.000000	0.000000	1.000000	99.000000	1.000000
15080.994996	-0.099739	0.569953	0.000759	78.667076	60.218117	55.208393	0.000000	0.000000	0.000000	0.000000	0.000000	0.000000	-0.039608	0.009398	-0.037743	0.000000	0.000000	1.000000	99.000000	1.000000
15080.998329	-0.099739	0.569953	0.000759	78.601089	60.236839	55.090500	0.000000	0.000000	0.000000	0.000000	0.000000	0.000000	-0.039608	0.009398	-0.037743	0.000000	0.000000	1.000000	99.000000	1.000000
15081.001662	-0.099739	0.569953	0.000759	78.601089	60.236839	55.090500	0.000000	0.000000	0.000000	0.000000	0.000000	0.000000	-0.039608	0.009398	-0.037743	0.000000	0.000000	1.000000	99.000000	1.000000
15081.004996	-0.099739	0.569953	0.000759	78.601089	60.236839	55.090500	0.000000	0.000000	0.000000	0.000000	0.000000	0.000000	-0.039608	0.009398	-0.037743	0.000000	0.000000	1.000000	99.000000	1.000000
15081.008329	-0.099881	0.570045	0.000370	78.513992	60.283401	55.021523	0.000000	0.000000	0.000000	0.000000	0.000000	0.000000	-0.042845	0.027550	-0.116692	0.000000	1.000000	1.000000	99.000000	1.000000
15081.011662	-0.099881	0.570045	0.000370	78.513992	60.283401	55.021523	0.000000	0.000000	0.000000	0.000000	0.000000	0.000000	-0.042845	0.027550	-0.116692	0.000000	1.000000	1.000000	99.000000	1.000000
