# Supplementary material for: Haptic Guidance Needs to Be Intuitive Not Just Informative to Improve Human Motor Accuracy
Source: PLoS One. 2016 Mar 16;11(3):e0150912. doi: 10.1371/journal.pone.0150912 (PMC4794196; doi:10.1371/journal.pone.0150912)
Supplement: S1 Data — (ZIP) [file pone.0150912.s001.zip › Subject6/exp1_0100.txt]

Time	PosX	PosY	PosZ	RotX	RotY	RotZ	ForceX	ForceY	ForceZ	MomentX	MomentY	MomentZ	VelocityX	VelocityY	VelocityZ	CalibratedWeight	ButtonDown	Condition	Trial	Visual
15082.735342	0.000018	0.490940	0.238252	75.065254	35.603504	16.085623	0.000000	0.000000	0.000000	0.000000	0.000000	0.000000	-0.019818	0.018577	-0.088405	0.000000	1.000000	1.000000	100.000000	0.000000
15082.738675	0.000018	0.490940	0.238252	75.065254	35.603504	16.085623	0.000000	0.000000	0.000000	0.000000	0.000000	0.000000	-0.019818	0.018577	-0.088405	0.000000	1.000000	1.000000	100.000000	0.000000
15082.742009	0.000018	0.490940	0.238252	75.065254	35.603504	16.085623	0.000000	0.000000	0.000000	0.000000	0.000000	0.000000	-0.019818	0.018577	-0.088405	0.000000	1.000000	1.000000	100.000000	0.000000
15082.745342	0.000018	0.490940	0.238252	75.057602	35.689079	16.201296	0.000000	0.000000	0.000000	0.000000	0.000000	0.000000	-0.019818	0.018577	-0.088405	0.000000	1.000000	1.000000	100.000000	0.000000
15082.748675	-0.000048	0.490930	0.238058	75.057602	35.689079	16.201296	0.000000	0.000000	0.000000	0.000000	0.000000	0.000000	-0.019804	-0.002830	-0.058231	0.000000	1.000000	1.000000	100.000000	0.000000
15082.752009	-0.000048	0.490930	0.238058	75.057602	35.689079	16.201296	0.000000	0.000000	0.000000	0.000000	0.000000	0.000000	-0.019804	-0.002830	-0.058231	0.000000	1.000000	1.000000	100.000000	0.000000
15082.755342	-0.000048	0.490930	0.238058	75.039436	35.775436	16.333969	0.000000	0.000000	0.000000	0.000000	0.000000	0.000000	-0.019804	-0.002830	-0.058231	0.000000	1.000000	1.000000	100.000000	0.000000
15082.758675	-0.000114	0.490923	0.237896	75.039436	35.775436	16.333969	0.000000	0.000000	0.000000	0.000000	0.000000	0.000000	-0.019794	-0.002349	-0.048546	0.000000	1.000000	1.000000	100.000000	0.000000
15082.762009	-0.000114	0.490923	0.237896	75.039436	35.775436	16.333969	0.000000	0.000000	0.000000	0.000000	0.000000	0.000000	-0.019794	-0.002349	-0.048546	0.000000	1.000000	1.000000	100.000000	0.000000
15082.765342	-0.000114	0.490923	0.237896	75.003754	35.856915	16.476423	0.000000	0.000000	0.000000	0.000000	0.000000	0.000000	-0.019794	-0.002349	-0.048546	0.000000	1.000000	1.000000	100.000000	0.000000
15082.768675	-0.000114	0.490923	0.237896	75.003754	35.856915	16.476423	0.000000	0.000000	0.000000	0.000000	0.000000	0.000000	-0.019794	-0.002349	-0.048546	0.000000	1.000000	1.000000	100.000000	0.000000
15082.772009	-0.000213	0.490893	0.237687	75.003754	35.856915	16.476423	0.000000	0.000000	0.000000	0.000000	0.000000	0.000000	-0.029677	-0.008750	-0.062859	0.000000	1.000000	1.000000	100.000000	0.000000
15082.775342	-0.000213	0.490893	0.237687	74.955963	35.937420	16.628965	0.000000	0.000000	0.000000	0.000000	0.000000	0.000000	-0.029677	-0.008750	-0.062859	0.000000	1.000000	1.000000	100.000000	0.000000
15082.778675	-0.000311	0.490826	0.237479	74.955963	35.937420	16.628965	0.000000	0.000000	0.000000	0.000000	0.000000	0.000000	-0.029659	-0.020139	-0.062339	0.000000	1.000000	1.000000	100.000000	0.000000
15082.782009	-0.000311	0.490826	0.237479	74.955963	35.937420	16.628965	0.000000	0.000000	0.000000	0.000000	0.000000	0.000000	-0.029659	-0.020139	-0.062339	0.000000	1.000000	1.000000	100.000000	0.000000
15082.785342	-0.000311	0.490826	0.237479	74.909592	36.000202	16.764040	0.000000	0.000000	0.000000	0.000000	0.000000	0.000000	-0.029659	-0.020139	-0.062339	0.000000	1.000000	1.000000	100.000000	0.000000
15082.788675	-0.000311	0.490826	0.237479	74.909592	36.000202	16.764040	0.000000	0.000000	0.000000	0.000000	0.000000	0.000000	-0.029659	-0.020139	-0.062339	0.000000	1.000000	1.000000	100.000000	0.000000
15082.792009	-0.000443	0.490701	0.237257	74.909592	36.000202	16.764040	0.000000	0.000000	0.000000	0.000000	0.000000	0.000000	-0.039529	-0.037450	-0.066413	0.000000	1.000000	1.000000	100.000000	0.000000
15082.795342	-0.000443	0.490701	0.237257	74.874062	36.095280	16.931759	0.000000	0.000000	0.000000	0.000000	0.000000	0.000000	-0.039529	-0.037450	-0.066413	0.000000	1.000000	1.000000	100.000000	0.000000
15082.798675	-0.000443	0.490701	0.237257	74.874062	36.095280	16.931759	0.000000	0.000000	0.000000	0.000000	0.000000	0.000000	-0.039529	-0.037450	-0.066413	0.000000	1.000000	1.000000	100.000000	0.000000
15082.802009	-0.000443	0.490701	0.237257	74.874062	36.095280	16.931759	0.000000	0.000000	0.000000	0.000000	0.000000	0.000000	-0.039529	-0.037450	-0.066413	0.000000	1.000000	1.000000	100.000000	0.000000
15082.805342	-0.000739	0.490317	0.236772	74.840652	36.206169	17.116564	0.000000	0.000000	0.000000	0.000000	0.000000	0.000000	-0.088852	-0.115317	-0.145671	0.000000	1.000000	1.000000	100.000000	0.000000
15082.808675	-0.000739	0.490317	0.236772	74.840652	36.206169	17.116564	0.000000	0.000000	0.000000	0.000000	0.000000	0.000000	-0.088852	-0.115317	-0.145671	0.000000	1.000000	1.000000	100.000000	0.000000
15082.812009	-0.000739	0.490317	0.236772	74.840652	36.206169	17.116564	0.000000	0.000000	0.000000	0.000000	0.000000	0.000000	-0.088852	-0.115317	-0.145671	0.000000	1.000000	1.000000	100.000000	0.000000
15082.815342	-0.000739	0.490317	0.236772	74.811264	36.375130	17.374317	0.000000	0.000000	0.000000	0.000000	0.000000	0.000000	-0.088852	-0.115317	-0.145671	0.000000	1.000000	1.000000	100.000000	0.000000
15082.818675	-0.000871	0.490038	0.236492	74.811264	36.375130	17.374317	0.000000	0.000000	0.000000	0.000000	0.000000	0.000000	-0.039426	-0.083770	-0.083881	0.000000	1.000000	1.000000	100.000000	0.000000
15082.822009	-0.000871	0.490038	0.236492	74.811264	36.375130	17.374317	0.000000	0.000000	0.000000	0.000000	0.000000	0.000000	-0.039426	-0.083770	-0.083881	0.000000	1.000000	1.000000	100.000000	0.000000
15082.825342	-0.000871	0.490038	0.236492	74.799957	36.600590	17.683752	0.000000	0.000000	0.000000	0.000000	0.000000	0.000000	-0.039426	-0.083770	-0.083881	0.000000	1.000000	1.000000	100.000000	0.000000
15082.828675	-0.000871	0.490038	0.236492	74.799957	36.600590	17.683752	0.000000	0.000000	0.000000	0.000000	0.000000	0.000000	-0.039426	-0.083770	-0.083881	0.000000	1.000000	1.000000	100.000000	0.000000
15082.832009	-0.001035	0.489700	0.236166	74.799957	36.600590	17.683752	0.000000	0.000000	0.000000	0.000000	0.000000	0.000000	-0.049248	-0.101427	-0.097805	0.000000	1.000000	1.000000	100.000000	0.000000
15082.835342	-0.001035	0.489700	0.236166	74.794083	36.753521	17.906538	0.000000	0.000000	0.000000	0.000000	0.000000	0.000000	-0.049248	-0.101427	-0.097805	0.000000	1.000000	1.000000	100.000000	0.000000
15082.838675	-0.001035	0.489700	0.236166	74.794083	36.753521	17.906538	0.000000	0.000000	0.000000	0.000000	0.000000	0.000000	-0.049248	-0.101427	-0.097805	0.000000	1.000000	1.000000	100.000000	0.000000
15082.842009	-0.001035	0.489700	0.236166	74.794083	36.753521	17.906538	0.000000	0.000000	0.000000	0.000000	0.000000	0.000000	-0.049248	-0.101427	-0.097805	0.000000	1.000000	1.000000	100.000000	0.000000
15082.845342	-0.001297	0.488987	0.235515	74.790154	36.774349	17.967243	0.000000	0.000000	0.000000	0.000000	0.000000	0.000000	-0.078627	-0.213954	-0.195431	0.000000	1.000000	1.000000	100.000000	0.000000
15082.848675	-0.001297	0.488987	0.235515	74.790154	36.774349	17.967243	0.000000	0.000000	0.000000	0.000000	0.000000	0.000000	-0.000000	-0.000003	-0.000001	0.000000	0.000000	1.000000	100.000000	0.000000
15082.852009	-0.001297	0.488987	0.235515	74.790154	36.774349	17.967243	0.000000	0.000000	0.000000	0.000000	0.000000	0.000000	-0.000000	-0.000003	-0.000001	0.000000	0.000000	1.000000	100.000000	0.000000
15082.855342	-0.001297	0.488987	0.235515	74.769333	36.618866	17.837063	0.000000	0.000000	0.000000	0.000000	0.000000	0.000000	-0.000000	-0.000003	-0.000001	0.000000	0.000000	1.000000	100.000000	0.000000
15082.858675	-0.001297	0.488987	0.235515	74.769333	36.618866	17.837063	0.000000	0.000000	0.000000	0.000000	0.000000	0.000000	-0.000000	-0.000003	-0.000001	0.000000	0.000000	1.000000	100.000000	0.000000
15082.862009	-0.001428	0.488668	0.235170	74.769333	36.618866	17.837063	0.000000	0.000000	0.000000	0.000000	0.000000	0.000000	-0.039246	-0.095712	-0.103313	0.000000	0.000000	1.000000	100.000000	0.000000
15082.865342	-0.001428	0.488668	0.235170	74.716652	36.333752	17.580181	0.000000	0.000000	0.000000	0.000000	0.000000	0.000000	-0.039246	-0.095712	-0.103313	0.000000	0.000000	1.000000	100.000000	0.000000
15082.868675	-0.001493	0.488328	0.234778	74.716652	36.333752	17.580181	0.000000	0.000000	0.000000	0.000000	0.000000	0.000000	-0.019466	-0.101955	-0.117800	0.000000	0.000000	1.000000	100.000000	0.000000
15082.872009	-0.001493	0.488328	0.234778	74.716652	36.333752	17.580181	0.000000	0.000000	0.000000	0.000000	0.000000	0.000000	-0.019466	-0.101955	-0.117800	0.000000	0.000000	1.000000	100.000000	0.000000
15082.875342	-0.001493	0.488328	0.234778	74.618546	35.874496	17.155413	0.000000	0.000000	0.000000	0.000000	0.000000	0.000000	-0.019466	-0.101955	-0.117800	0.000000	0.000000	1.000000	100.000000	0.000000
15082.878675	-0.001493	0.488328	0.234778	74.618546	35.874496	17.155413	0.000000	0.000000	0.000000	0.000000	0.000000	0.000000	-0.019466	-0.101955	-0.117800	0.000000	0.000000	1.000000	100.000000	0.000000
15082.882009	-0.001623	0.487988	0.234384	74.618546	35.874496	17.155413	0.000000	0.000000	0.000000	0.000000	0.000000	0.000000	-0.039141	-0.101838	-0.117995	0.000000	0.000000	1.000000	100.000000	0.000000
15082.885342	-0.001623	0.487988	0.234384	74.494507	35.314167	16.641752	0.000000	0.000000	0.000000	0.000000	0.000000	0.000000	-0.039141	-0.101838	-0.117995	0.000000	0.000000	1.000000	100.000000	0.000000
15082.888675	-0.001819	0.487684	0.233924	74.494507	35.314167	16.641752	0.000000	0.000000	0.000000	0.000000	0.000000	0.000000	-0.058729	-0.091282	-0.138282	0.000000	0.000000	1.000000	100.000000	0.000000
15082.892009	-0.001819	0.487684	0.233924	74.494507	35.314167	16.641752	0.000000	0.000000	0.000000	0.000000	0.000000	0.000000	-0.058729	-0.091282	-0.138282	0.000000	0.000000	1.000000	100.000000	0.000000
15082.895342	-0.001819	0.487684	0.233924	74.337944	34.649906	16.025654	0.000000	0.000000	0.000000	0.000000	0.000000	0.000000	-0.058729	-0.091282	-0.138282	0.000000	0.000000	1.000000	100.000000	0.000000
15082.898675	-0.001819	0.487684	0.233924	74.337944	34.649906	16.025654	0.000000	0.000000	0.000000	0.000000	0.000000	0.000000	-0.058729	-0.091282	-0.138282	0.000000	0.000000	1.000000	100.000000	0.000000
15082.902009	-0.001949	0.487398	0.233445	74.337944	34.649906	16.025654	0.000000	0.000000	0.000000	0.000000	0.000000	0.000000	-0.038964	-0.085709	-0.143555	0.000000	0.000000	1.000000	100.000000	0.000000
15082.905342	-0.001949	0.487398	0.233445	74.153336	33.925522	15.352630	0.000000	0.000000	0.000000	0.000000	0.000000	0.000000	-0.038964	-0.085709	-0.143555	0.000000	0.000000	1.000000	100.000000	0.000000
15082.908675	-0.002111	0.487149	0.232931	74.153336	33.925522	15.352630	0.000000	0.000000	0.000000	0.000000	0.000000	0.000000	-0.048706	-0.074729	-0.154064	0.000000	0.000000	1.000000	100.000000	0.000000
15082.912009	-0.002111	0.487149	0.232931	74.153336	33.925522	15.352630	0.000000	0.000000	0.000000	0.000000	0.000000	0.000000	-0.048706	-0.074729	-0.154064	0.000000	0.000000	1.000000	100.000000	0.000000
15082.915342	-0.002111	0.487149	0.232931	73.957764	33.190578	14.684112	0.000000	0.000000	0.000000	0.000000	0.000000	0.000000	-0.048706	-0.074729	-0.154064	0.000000	0.000000	1.000000	100.000000	0.000000
15082.918675	-0.002111	0.487149	0.232931	73.957764	33.190578	14.684112	0.000000	0.000000	0.000000	0.000000	0.000000	0.000000	-0.048706	-0.074729	-0.154064	0.000000	0.000000	1.000000	100.000000	0.000000
15082.922009	-0.002339	0.486940	0.232448	73.957764	33.190578	14.684112	0.000000	0.000000	0.000000	0.000000	0.000000	0.000000	-0.068305	-0.062908	-0.144999	0.000000	0.000000	1.000000	100.000000	0.000000
15082.925342	-0.002339	0.486940	0.232448	73.767899	32.494862	14.041965	0.000000	0.000000	0.000000	0.000000	0.000000	0.000000	-0.068305	-0.062908	-0.144999	0.000000	0.000000	1.000000	100.000000	0.000000
15082.928675	-0.002534	0.486730	0.231964	73.767899	32.494862	14.041965	0.000000	0.000000	0.000000	0.000000	0.000000	0.000000	-0.058394	-0.062825	-0.145137	0.000000	0.000000	1.000000	100.000000	0.000000
15082.932009	-0.002534	0.486730	0.231964	73.767899	32.494862	14.041965	0.000000	0.000000	0.000000	0.000000	0.000000	0.000000	-0.058394	-0.062825	-0.145137	0.000000	0.000000	1.000000	100.000000	0.000000
15082.935342	-0.002534	0.486730	0.231964	73.590294	31.876534	13.477834	0.000000	0.000000	0.000000	0.000000	0.000000	0.000000	-0.058394	-0.062825	-0.145137	0.000000	0.000000	1.000000	100.000000	0.000000
15082.938675	-0.002534	0.486730	0.231964	73.590294	31.876534	13.477834	0.000000	0.000000	0.000000	0.000000	0.000000	0.000000	-0.058394	-0.062825	-0.145137	0.000000	0.000000	1.000000	100.000000	0.000000
15082.942009	-0.002663	0.486577	0.231461	73.590294	31.876534	13.477834	0.000000	0.000000	0.000000	0.000000	0.000000	0.000000	-0.038674	-0.046041	-0.150877	0.000000	0.000000	1.000000	100.000000	0.000000
15082.945342	-0.002663	0.486577	0.231461	73.443985	31.370274	13.024219	0.000000	0.000000	0.000000	0.000000	0.000000	0.000000	-0.038674	-0.046041	-0.150877	0.000000	0.000000	1.000000	100.000000	0.000000
15082.948675	-0.002856	0.486460	0.230923	73.443985	31.370274	13.024219	0.000000	0.000000	0.000000	0.000000	0.000000	0.000000	-0.058173	-0.035116	-0.161452	0.000000	0.000000	1.000000	100.000000	0.000000
15082.952009	-0.002856	0.486460	0.230923	73.443985	31.370274	13.024219	0.000000	0.000000	0.000000	0.000000	0.000000	0.000000	-0.058173	-0.035116	-0.161452	0.000000	0.000000	1.000000	100.000000	0.000000
15082.955342	-0.002856	0.486460	0.230923	73.326241	30.954950	12.653466	0.000000	0.000000	0.000000	0.000000	0.000000	0.000000	-0.058173	-0.035116	-0.161452	0.000000	0.000000	1.000000	100.000000	0.000000
15082.958675	-0.003083	0.486436	0.230364	73.326241	30.954950	12.653466	0.000000	0.000000	0.000000	0.000000	0.000000	0.000000	-0.067845	-0.007120	-0.167812	0.000000	0.000000	1.000000	100.000000	0.000000
15082.962009	-0.003083	0.486436	0.230364	73.326241	30.954950	12.653466	0.000000	0.000000	0.000000	0.000000	0.000000	0.000000	-0.067845	-0.007120	-0.167812	0.000000	0.000000	1.000000	100.000000	0.000000
15082.965342	-0.003083	0.486436	0.230364	73.247612	30.692139	12.445477	0.000000	0.000000	0.000000	0.000000	0.000000	0.000000	-0.067845	-0.007120	-0.167812	0.000000	0.000000	1.000000	100.000000	0.000000
15082.968675	-0.003373	0.486504	0.229750	73.247612	30.692139	12.445477	0.000000	0.000000	0.000000	0.000000	0.000000	0.000000	-0.087221	0.020386	-0.184108	0.000000	0.000000	1.000000	100.000000	0.000000
15082.972009	-0.003373	0.486504	0.229750	73.247612	30.692139	12.445477	0.000000	0.000000	0.000000	0.000000	0.000000	0.000000	-0.087221	0.020386	-0.184108	0.000000	0.000000	1.000000	100.000000	0.000000
15082.975342	-0.003373	0.486504	0.229750	73.198112	30.555300	12.376083	0.000000	0.000000	0.000000	0.000000	0.000000	0.000000	-0.087221	0.020386	-0.184108	0.000000	0.000000	1.000000	100.000000	0.000000
15082.978675	-0.003373	0.486504	0.229750	73.198112	30.555300	12.376083	0.000000	0.000000	0.000000	0.000000	0.000000	0.000000	-0.087221	0.020386	-0.184108	0.000000	0.000000	1.000000	100.000000	0.000000
15082.982009	-0.003761	0.486701	0.229080	73.198112	30.555300	12.376083	0.000000	0.000000	0.000000	0.000000	0.000000	0.000000	-0.116294	0.059062	-0.201032	0.000000	0.000000	1.000000	100.000000	0.000000
15082.985342	-0.003761	0.486701	0.229080	73.165306	30.550135	12.461444	0.000000	0.000000	0.000000	0.000000	0.000000	0.000000	-0.116294	0.059062	-0.201032	0.000000	0.000000	1.000000	100.000000	0.000000
15082.988675	-0.004213	0.487063	0.228352	73.165306	30.550135	12.461444	0.000000	0.000000	0.000000	0.000000	0.000000	0.000000	-0.135487	0.108838	-0.218514	0.000000	0.000000	1.000000	100.000000	0.000000
15082.992009	-0.004213	0.487063	0.228352	73.165306	30.550135	12.461444	0.000000	0.000000	0.000000	0.000000	0.000000	0.000000	-0.135487	0.108838	-0.218514	0.000000	0.000000	1.000000	100.000000	0.000000
15082.995342	-0.004213	0.487063	0.228352	73.134712	30.670179	12.705740	0.000000	0.000000	0.000000	0.000000	0.000000	0.000000	-0.135487	0.108838	-0.218514	0.000000	0.000000	1.000000	100.000000	0.000000
15082.998675	-0.004793	0.487571	0.227515	73.134712	30.670179	12.705740	0.000000	0.000000	0.000000	0.000000	0.000000	0.000000	-0.173982	0.152163	-0.250927	0.000000	0.000000	1.000000	100.000000	0.000000
15083.002009	-0.004793	0.487571	0.227515	73.134712	30.670179	12.705740	0.000000	0.000000	0.000000	0.000000	0.000000	0.000000	-0.173982	0.152163	-0.250927	0.000000	0.000000	1.000000	100.000000	0.000000
15083.005342	-0.004793	0.487571	0.227515	73.094772	30.865284	13.057718	0.000000	0.000000	0.000000	0.000000	0.000000	0.000000	-0.173982	0.152163	-0.250927	0.000000	0.000000	1.000000	100.000000	0.000000
15083.008675	-0.005435	0.488280	0.226617	73.094772	30.865284	13.057718	0.000000	0.000000	0.000000	0.000000	0.000000	0.000000	-0.192888	0.212724	-0.269391	0.000000	0.000000	1.000000	100.000000	0.000000
15083.012009	-0.005435	0.488280	0.226617	73.094772	30.865284	13.057718	0.000000	0.000000	0.000000	0.000000	0.000000	0.000000	-0.192888	0.212724	-0.269391	0.000000	0.000000	1.000000	100.000000	0.000000
15083.015342	-0.005435	0.488280	0.226617	73.033966	31.097183	13.481144	0.000000	0.000000	0.000000	0.000000	0.000000	0.000000	-0.192888	0.212724	-0.269391	0.000000	0.000000	1.000000	100.000000	0.000000
15083.018675	-0.006173	0.489188	0.225623	73.033966	31.097183	13.481144	0.000000	0.000000	0.000000	0.000000	0.000000	0.000000	-0.221297	0.272523	-0.298191	0.000000	0.000000	1.000000	100.000000	0.000000
15083.022009	-0.006173	0.489188	0.225623	73.033966	31.097183	13.481144	0.000000	0.000000	0.000000	0.000000	0.000000	0.000000	-0.221297	0.272523	-0.298191	0.000000	0.000000	1.000000	100.000000	0.000000
15083.025342	-0.006173	0.489188	0.225623	72.953362	31.334780	13.932105	0.000000	0.000000	0.000000	0.000000	0.000000	0.000000	-0.221297	0.272523	-0.298191	0.000000	0.000000	1.000000	100.000000	0.000000
15083.028675	-0.007005	0.490275	0.224516	72.953362	31.334780	13.932105	0.000000	0.000000	0.000000	0.000000	0.000000	0.000000	-0.249434	0.326122	-0.332168	0.000000	0.000000	1.000000	100.000000	0.000000
15083.032009	-0.007005	0.490275	0.224516	72.953362	31.334780	13.932105	0.000000	0.000000	0.000000	0.000000	0.000000	0.000000	-0.249434	0.326122	-0.332168	0.000000	0.000000	1.000000	100.000000	0.000000
15083.035342	-0.007005	0.490275	0.224516	72.868454	31.548883	14.367577	0.000000	0.000000	0.000000	0.000000	0.000000	0.000000	-0.249434	0.326122	-0.332168	0.000000	0.000000	1.000000	100.000000	0.000000
15083.038675	-0.007929	0.491594	0.223274	72.868454	31.548883	14.367577	0.000000	0.000000	0.000000	0.000000	0.000000	0.000000	-0.277232	0.395765	-0.372504	0.000000	0.000000	1.000000	100.000000	0.000000
15083.042009	-0.007929	0.491594	0.223274	72.868454	31.548883	14.367577	0.000000	0.000000	0.000000	0.000000	0.000000	0.000000	-0.277232	0.395765	-0.372504	0.000000	0.000000	1.000000	100.000000	0.000000
15083.045342	-0.007929	0.491594	0.223274	72.808716	31.712563	14.727075	0.000000	0.000000	0.000000	0.000000	0.000000	0.000000	-0.277232	0.395765	-0.372504	0.000000	0.000000	1.000000	100.000000	0.000000
15083.048675	-0.008976	0.493105	0.221864	72.808716	31.712563	14.727075	0.000000	0.000000	0.000000	0.000000	0.000000	0.000000	-0.314244	0.453127	-0.423137	0.000000	0.000000	1.000000	100.000000	0.000000
15083.052009	-0.008976	0.493105	0.221864	72.808716	31.712563	14.727075	0.000000	0.000000	0.000000	0.000000	0.000000	0.000000	-0.314244	0.453127	-0.423137	0.000000	0.000000	1.000000	100.000000	0.000000
15083.055342	-0.008976	0.493105	0.221864	72.867661	32.145187	15.324378	0.000000	0.000000	0.000000	0.000000	0.000000	0.000000	-0.314244	0.453127	-0.423137	0.000000	0.000000	1.000000	100.000000	0.000000
15083.058675	-0.010113	0.494802	0.220249	72.867661	32.145187	15.324378	0.000000	0.000000	0.000000	0.000000	0.000000	0.000000	-0.340972	0.509211	-0.484530	0.000000	0.000000	1.000000	100.000000	0.000000
15083.062009	-0.010113	0.494802	0.220249	72.867661	32.145187	15.324378	0.000000	0.000000	0.000000	0.000000	0.000000	0.000000	-0.340972	0.509211	-0.484530	0.000000	0.000000	1.000000	100.000000	0.000000
15083.065342	-0.010113	0.494802	0.220249	73.176033	33.332478	16.629589	0.000000	0.000000	0.000000	0.000000	0.000000	0.000000	-0.340972	0.509211	-0.484530	0.000000	0.000000	1.000000	100.000000	0.000000
15083.068675	-0.011335	0.496604	0.218329	73.176033	33.332478	16.629589	0.000000	0.000000	0.000000	0.000000	0.000000	0.000000	-0.366683	0.540484	-0.575823	0.000000	0.000000	1.000000	100.000000	0.000000
15083.072009	-0.011335	0.496604	0.218329	73.176033	33.332478	16.629589	0.000000	0.000000	0.000000	0.000000	0.000000	0.000000	-0.366683	0.540484	-0.575823	0.000000	0.000000	1.000000	100.000000	0.000000
15083.075342	-0.011335	0.496604	0.218329	73.622818	35.003391	18.376621	0.000000	0.000000	0.000000	0.000000	0.000000	0.000000	-0.366683	0.540484	-0.575823	0.000000	0.000000	1.000000	100.000000	0.000000
15083.078675	-0.012578	0.498584	0.216166	73.622818	35.003391	18.376621	0.000000	0.000000	0.000000	0.000000	0.000000	0.000000	-0.372800	0.593959	-0.649129	0.000000	0.000000	1.000000	100.000000	0.000000
15083.082009	-0.012578	0.498584	0.216166	73.622818	35.003391	18.376621	0.000000	0.000000	0.000000	0.000000	0.000000	0.000000	-0.372800	0.593959	-0.649129	0.000000	0.000000	1.000000	100.000000	0.000000
15083.085342	-0.012578	0.498584	0.216166	74.092209	36.776890	20.201853	0.000000	0.000000	0.000000	0.000000	0.000000	0.000000	-0.372800	0.593959	-0.649129	0.000000	0.000000	1.000000	100.000000	0.000000
15083.088675	-0.013904	0.500723	0.213804	74.092209	36.776890	20.201853	0.000000	0.000000	0.000000	0.000000	0.000000	0.000000	-0.397819	0.641667	-0.708507	0.000000	0.000000	1.000000	100.000000	0.000000
15083.092009	-0.013904	0.500723	0.213804	74.092209	36.776890	20.201853	0.000000	0.000000	0.000000	0.000000	0.000000	0.000000	-0.397819	0.641667	-0.708507	0.000000	0.000000	1.000000	100.000000	0.000000
15083.095342	-0.013904	0.500723	0.213804	74.528687	38.553082	22.031315	0.000000	0.000000	0.000000	0.000000	0.000000	0.000000	-0.397819	0.641667	-0.708507	0.000000	0.000000	1.000000	100.000000	0.000000
15083.098675	-0.015311	0.502980	0.211243	74.528687	38.553082	22.031315	0.000000	0.000000	0.000000	0.000000	0.000000	0.000000	-0.422171	0.677236	-0.768330	0.000000	0.000000	1.000000	100.000000	0.000000
15083.102009	-0.015311	0.502980	0.211243	74.528687	38.553082	22.031315	0.000000	0.000000	0.000000	0.000000	0.000000	0.000000	-0.422171	0.677236	-0.768330	0.000000	0.000000	1.000000	100.000000	0.000000
15083.105342	-0.015311	0.502980	0.211243	74.918007	40.276924	23.817118	0.000000	0.000000	0.000000	0.000000	0.000000	0.000000	-0.422171	0.677236	-0.768330	0.000000	0.000000	1.000000	100.000000	0.000000
15083.108675	-0.016703	0.505374	0.208531	74.918007	40.276924	23.817118	0.000000	0.000000	0.000000	0.000000	0.000000	0.000000	-0.417720	0.718273	-0.813673	0.000000	0.000000	1.000000	100.000000	0.000000
15083.112009	-0.016703	0.505374	0.208531	74.918007	40.276924	23.817118	0.000000	0.000000	0.000000	0.000000	0.000000	0.000000	-0.417720	0.718273	-0.813673	0.000000	0.000000	1.000000	100.000000	0.000000
15083.115342	-0.016703	0.505374	0.208531	75.266541	41.921974	25.537451	0.000000	0.000000	0.000000	0.000000	0.000000	0.000000	-0.417720	0.718273	-0.813673	0.000000	0.000000	1.000000	100.000000	0.000000
15083.118675	-0.018204	0.507843	0.205614	75.266541	41.921974	25.537451	0.000000	0.000000	0.000000	0.000000	0.000000	0.000000	-0.450321	0.740731	-0.875078	0.000000	0.000000	1.000000	100.000000	0.000000
15083.122009	-0.018204	0.507843	0.205614	75.266541	41.921974	25.537451	0.000000	0.000000	0.000000	0.000000	0.000000	0.000000	-0.450321	0.740731	-0.875078	0.000000	0.000000	1.000000	100.000000	0.000000
15083.125342	-0.018204	0.507843	0.205614	75.578293	43.447697	27.144735	0.000000	0.000000	0.000000	0.000000	0.000000	0.000000	-0.450321	0.740731	-0.875078	0.000000	0.000000	1.000000	100.000000	0.000000
15083.128675	-0.019780	0.510403	0.202505	75.578293	43.447697	27.144735	0.000000	0.000000	0.000000	0.000000	0.000000	0.000000	-0.472717	0.767874	-0.932678	0.000000	0.000000	1.000000	100.000000	0.000000
15083.132009	-0.019780	0.510403	0.202505	75.578293	43.447697	27.144735	0.000000	0.000000	0.000000	0.000000	0.000000	0.000000	-0.472717	0.767874	-0.932678	0.000000	0.000000	1.000000	100.000000	0.000000
15083.135342	-0.019780	0.510403	0.202505	75.869720	44.810001	28.582941	0.000000	0.000000	0.000000	0.000000	0.000000	0.000000	-0.472717	0.767874	-0.932678	0.000000	0.000000	1.000000	100.000000	0.000000
15083.138675	-0.021491	0.513033	0.199217	75.869720	44.810001	28.582941	0.000000	0.000000	0.000000	0.000000	0.000000	0.000000	-0.513137	0.788848	-0.986428	0.000000	0.000000	1.000000	100.000000	0.000000
15083.142009	-0.021491	0.513033	0.199217	75.869720	44.810001	28.582941	0.000000	0.000000	0.000000	0.000000	0.000000	0.000000	-0.513137	0.788848	-0.986428	0.000000	0.000000	1.000000	100.000000	0.000000
15083.145342	-0.021491	0.513033	0.199217	76.139435	46.004372	29.856926	0.000000	0.000000	0.000000	0.000000	0.000000	0.000000	-0.513137	0.788848	-0.986428	0.000000	0.000000	1.000000	100.000000	0.000000
15083.148675	-0.023331	0.515709	0.195730	76.139435	46.004372	29.856926	0.000000	0.000000	0.000000	0.000000	0.000000	0.000000	-0.552229	0.802855	-1.046096	0.000000	0.000000	1.000000	100.000000	0.000000
15083.152009	-0.023331	0.515709	0.195730	76.139435	46.004372	29.856926	0.000000	0.000000	0.000000	0.000000	0.000000	0.000000	-0.552229	0.802855	-1.046096	0.000000	0.000000	1.000000	100.000000	0.000000
15083.155342	-0.023331	0.515709	0.195730	76.383736	47.047699	30.990303	0.000000	0.000000	0.000000	0.000000	0.000000	0.000000	-0.552229	0.802855	-1.046096	0.000000	0.000000	1.000000	100.000000	0.000000
15083.158675	-0.025238	0.518450	0.192093	76.383736	47.047699	30.990303	0.000000	0.000000	0.000000	0.000000	0.000000	0.000000	-0.572127	0.822508	-1.091143	0.000000	0.000000	1.000000	100.000000	0.000000
15083.162009	-0.025238	0.518450	0.192093	76.383736	47.047699	30.990303	0.000000	0.000000	0.000000	0.000000	0.000000	0.000000	-0.572127	0.822508	-1.091143	0.000000	0.000000	1.000000	100.000000	0.000000
15083.165342	-0.027010	0.520935	0.188696	76.579681	47.857243	31.892279	0.000000	0.000000	0.000000	0.000000	0.000000	0.000000	-0.531598	0.745496	-1.019080	0.000000	0.000000	1.000000	100.000000	0.000000
15083.168675	-0.027010	0.520935	0.188696	76.579681	47.857243	31.892279	0.000000	0.000000	0.000000	0.000000	0.000000	0.000000	-0.531598	0.745496	-1.019080	0.000000	0.000000	1.000000	100.000000	0.000000
15083.172009	-0.027010	0.520935	0.188696	76.579681	47.857243	31.892279	0.000000	0.000000	0.000000	0.000000	0.000000	0.000000	-0.531598	0.745496	-1.019080	0.000000	0.000000	1.000000	100.000000	0.000000
15083.175342	-0.027010	0.520935	0.188696	76.779984	48.673382	32.841789	0.000000	0.000000	0.000000	0.000000	0.000000	0.000000	-0.531598	0.745496	-1.019080	0.000000	0.000000	1.000000	100.000000	0.000000
15083.178675	-0.029211	0.524014	0.184403	76.779984	48.673382	32.841789	0.000000	0.000000	0.000000	0.000000	0.000000	0.000000	-0.660183	0.923477	-1.287938	0.000000	0.000000	1.000000	100.000000	0.000000
15083.182009	-0.029211	0.524014	0.184403	76.779984	48.673382	32.841789	0.000000	0.000000	0.000000	0.000000	0.000000	0.000000	-0.660183	0.923477	-1.287938	0.000000	0.000000	1.000000	100.000000	0.000000
15083.185342	-0.029211	0.524014	0.184403	76.945084	49.258686	33.557434	0.000000	0.000000	0.000000	0.000000	0.000000	0.000000	-0.660183	0.923477	-1.287938	0.000000	0.000000	1.000000	100.000000	0.000000
15083.188675	-0.031270	0.526810	0.180329	76.945084	49.258686	33.557434	0.000000	0.000000	0.000000	0.000000	0.000000	0.000000	-0.617704	0.838817	-1.222096	0.000000	0.000000	1.000000	100.000000	0.000000
15083.192009	-0.031270	0.526810	0.180329	76.945084	49.258686	33.557434	0.000000	0.000000	0.000000	0.000000	0.000000	0.000000	-0.617704	0.838817	-1.222096	0.000000	0.000000	1.000000	100.000000	0.000000
15083.195342	-0.031270	0.526810	0.180329	77.101883	49.614758	34.035576	0.000000	0.000000	0.000000	0.000000	0.000000	0.000000	-0.617704	0.838817	-1.222096	0.000000	0.000000	1.000000	100.000000	0.000000
15083.198675	-0.033384	0.529608	0.176117	77.101883	49.614758	34.035576	0.000000	0.000000	0.000000	0.000000	0.000000	0.000000	-0.634288	0.839356	-1.263465	0.000000	0.000000	1.000000	100.000000	0.000000
15083.202009	-0.033384	0.529608	0.176117	77.101883	49.614758	34.035576	0.000000	0.000000	0.000000	0.000000	0.000000	0.000000	-0.634288	0.839356	-1.263465	0.000000	0.000000	1.000000	100.000000	0.000000
15083.205342	-0.033384	0.529608	0.176117	77.256256	49.818371	34.363895	0.000000	0.000000	0.000000	0.000000	0.000000	0.000000	-0.634288	0.839356	-1.263465	0.000000	0.000000	1.000000	100.000000	0.000000
15083.208675	-0.035552	0.532424	0.171781	77.256256	49.818371	34.363895	0.000000	0.000000	0.000000	0.000000	0.000000	0.000000	-0.650147	0.844797	-1.300769	0.000000	0.000000	1.000000	100.000000	0.000000
15083.212009	-0.035552	0.532424	0.171781	77.256256	49.818371	34.363895	0.000000	0.000000	0.000000	0.000000	0.000000	0.000000	-0.650147	0.844797	-1.300769	0.000000	0.000000	1.000000	100.000000	0.000000
15083.215342	-0.037558	0.534928	0.167774	77.390221	49.887638	34.546665	0.000000	0.000000	0.000000	0.000000	0.000000	0.000000	-0.601832	0.751254	-1.202189	0.000000	0.000000	1.000000	100.000000	0.000000
15083.218675	-0.037558	0.534928	0.167774	77.390221	49.887638	34.546665	0.000000	0.000000	0.000000	0.000000	0.000000	0.000000	-0.601832	0.751254	-1.202189	0.000000	0.000000	1.000000	100.000000	0.000000
15083.222009	-0.037558	0.534928	0.167774	77.390221	49.887638	34.546665	0.000000	0.000000	0.000000	0.000000	0.000000	0.000000	-0.601832	0.751254	-1.202189	0.000000	0.000000	1.000000	100.000000	0.000000
15083.225342	-0.037558	0.534928	0.167774	77.525536	49.768215	34.589485	0.000000	0.000000	0.000000	0.000000	0.000000	0.000000	-0.601832	0.751254	-1.202189	0.000000	0.000000	1.000000	100.000000	0.000000
15083.228675	-0.040032	0.537996	0.162741	77.525536	49.768215	34.589485	0.000000	0.000000	0.000000	0.000000	0.000000	0.000000	-0.742365	0.920529	-1.509915	0.000000	0.000000	1.000000	100.000000	0.000000
15083.232009	-0.040032	0.537996	0.162741	77.525536	49.768215	34.589485	0.000000	0.000000	0.000000	0.000000	0.000000	0.000000	-0.742365	0.920529	-1.509915	0.000000	0.000000	1.000000	100.000000	0.000000
15083.235342	-0.040032	0.537996	0.162741	77.619247	49.530163	34.520103	0.000000	0.000000	0.000000	0.000000	0.000000	0.000000	-0.742365	0.920529	-1.509915	0.000000	0.000000	1.000000	100.000000	0.000000
15083.238675	-0.042343	0.540772	0.158085	77.619247	49.530163	34.520103	0.000000	0.000000	0.000000	0.000000	0.000000	0.000000	-0.693110	0.832795	-1.396748	0.000000	0.000000	1.000000	100.000000	0.000000
15083.242009	-0.042343	0.540772	0.158085	77.619247	49.530163	34.520103	0.000000	0.000000	0.000000	0.000000	0.000000	0.000000	-0.693110	0.832795	-1.396748	0.000000	0.000000	1.000000	100.000000	0.000000
15083.245342	-0.042343	0.540772	0.158085	77.702866	49.307564	34.485378	0.000000	0.000000	0.000000	0.000000	0.000000	0.000000	-0.693110	0.832795	-1.396748	0.000000	0.000000	1.000000	100.000000	0.000000
15083.248675	-0.044667	0.543527	0.153341	77.702866	49.307564	34.485378	0.000000	0.000000	0.000000	0.000000	0.000000	0.000000	-0.697251	0.826579	-1.423285	0.000000	0.000000	1.000000	100.000000	0.000000
15083.252009	-0.044667	0.543527	0.153341	77.702866	49.307564	34.485378	0.000000	0.000000	0.000000	0.000000	0.000000	0.000000	-0.697251	0.826579	-1.423285	0.000000	0.000000	1.000000	100.000000	0.000000
15083.255342	-0.046811	0.545978	0.149033	77.785583	49.073975	34.416882	0.000000	0.000000	0.000000	0.000000	0.000000	0.000000	-0.643414	0.735327	-1.292543	0.000000	0.000000	1.000000	100.000000	0.000000
15083.258675	-0.046811	0.545978	0.149033	77.785583	49.073975	34.416882	0.000000	0.000000	0.000000	0.000000	0.000000	0.000000	-0.643414	0.735327	-1.292543	0.000000	0.000000	1.000000	100.000000	0.000000
15083.262009	-0.046811	0.545978	0.149033	77.785583	49.073975	34.416882	0.000000	0.000000	0.000000	0.000000	0.000000	0.000000	-0.643414	0.735327	-1.292543	0.000000	0.000000	1.000000	100.000000	0.000000
15083.265342	-0.049193	0.548717	0.144164	77.893349	48.768600	34.286091	0.000000	0.000000	0.000000	0.000000	0.000000	0.000000	-0.714552	0.821658	-1.460614	0.000000	0.000000	1.000000	100.000000	0.000000
15083.268675	-0.049193	0.548717	0.144164	77.893349	48.768600	34.286091	0.000000	0.000000	0.000000	0.000000	0.000000	0.000000	-0.714552	0.821658	-1.460614	0.000000	0.000000	1.000000	100.000000	0.000000
15083.272009	-0.049193	0.548717	0.144164	77.893349	48.768600	34.286091	0.000000	0.000000	0.000000	0.000000	0.000000	0.000000	-0.714552	0.821658	-1.460614	0.000000	0.000000	1.000000	100.000000	0.000000
15083.275342	-0.049193	0.548717	0.144164	78.024971	48.353531	34.049393	0.000000	0.000000	0.000000	0.000000	0.000000	0.000000	-0.714552	0.821658	-1.460614	0.000000	0.000000	1.000000	100.000000	0.000000
15083.278675	-0.051883	0.551745	0.138729	78.024971	48.353531	34.049393	0.000000	0.000000	0.000000	0.000000	0.000000	0.000000	-0.806811	0.908358	-1.630311	0.000000	0.000000	1.000000	100.000000	0.000000
15083.282009	-0.051883	0.551745	0.138729	78.024971	48.353531	34.049393	0.000000	0.000000	0.000000	0.000000	0.000000	0.000000	-0.806811	0.908358	-1.630311	0.000000	0.000000	1.000000	100.000000	0.000000
15083.285342	-0.051883	0.551745	0.138729	78.150795	47.974335	33.827171	0.000000	0.000000	0.000000	0.000000	0.000000	0.000000	-0.806811	0.908358	-1.630311	0.000000	0.000000	1.000000	100.000000	0.000000
15083.288675	-0.054277	0.554521	0.133754	78.150795	47.974335	33.827171	0.000000	0.000000	0.000000	0.000000	0.000000	0.000000	-0.718346	0.832837	-1.492696	0.000000	0.000000	1.000000	100.000000	0.000000
15083.292009	-0.054277	0.554521	0.133754	78.150795	47.974335	33.827171	0.000000	0.000000	0.000000	0.000000	0.000000	0.000000	-0.718346	0.832837	-1.492696	0.000000	0.000000	1.000000	100.000000	0.000000
15083.295342	-0.054277	0.554521	0.133754	78.285484	47.575459	33.574600	0.000000	0.000000	0.000000	0.000000	0.000000	0.000000	-0.718346	0.832837	-1.492696	0.000000	0.000000	1.000000	100.000000	0.000000
15083.298675	-0.056653	0.557312	0.128758	78.285484	47.575459	33.574600	0.000000	0.000000	0.000000	0.000000	0.000000	0.000000	-0.712638	0.837353	-1.498711	0.000000	0.000000	1.000000	100.000000	0.000000
15083.302009	-0.056653	0.557312	0.128758	78.285484	47.575459	33.574600	0.000000	0.000000	0.000000	0.000000	0.000000	0.000000	-0.712638	0.837353	-1.498711	0.000000	0.000000	1.000000	100.000000	0.000000
15083.305342	-0.056653	0.557312	0.128758	78.424866	47.070702	33.201824	0.000000	0.000000	0.000000	0.000000	0.000000	0.000000	-0.712638	0.837353	-1.498711	0.000000	0.000000	1.000000	100.000000	0.000000
15083.308675	-0.059015	0.560163	0.123812	78.424866	47.070702	33.201824	0.000000	0.000000	0.000000	0.000000	0.000000	0.000000	-0.708776	0.855069	-1.483964	0.000000	0.000000	1.000000	100.000000	0.000000
15083.312009	-0.059015	0.560163	0.123812	78.424866	47.070702	33.201824	0.000000	0.000000	0.000000	0.000000	0.000000	0.000000	-0.708776	0.855069	-1.483964	0.000000	0.000000	1.000000	100.000000	0.000000
15083.315342	-0.059015	0.560163	0.123812	78.577904	46.356316	32.591038	0.000000	0.000000	0.000000	0.000000	0.000000	0.000000	-0.708776	0.855069	-1.483964	0.000000	0.000000	1.000000	100.000000	0.000000
15083.318675	-0.061391	0.563021	0.118902	78.577904	46.356316	32.591038	0.000000	0.000000	0.000000	0.000000	0.000000	0.000000	-0.712864	0.857372	-1.472954	0.000000	0.000000	1.000000	100.000000	0.000000
15083.322009	-0.061391	0.563021	0.118902	78.577904	46.356316	32.591038	0.000000	0.000000	0.000000	0.000000	0.000000	0.000000	-0.712864	0.857372	-1.472954	0.000000	0.000000	1.000000	100.000000	0.000000
15083.325342	-0.061391	0.563021	0.118902	78.766983	45.396748	31.676947	0.000000	0.000000	0.000000	0.000000	0.000000	0.000000	-0.712864	0.857372	-1.472954	0.000000	0.000000	1.000000	100.000000	0.000000
15083.328675	-0.063730	0.565925	0.114067	78.766983	45.396748	31.676947	0.000000	0.000000	0.000000	0.000000	0.000000	0.000000	-0.701573	0.871357	-1.450455	0.000000	0.000000	1.000000	100.000000	0.000000
15083.332009	-0.063730	0.565925	0.114067	78.766983	45.396748	31.676947	0.000000	0.000000	0.000000	0.000000	0.000000	0.000000	-0.701573	0.871357	-1.450455	0.000000	0.000000	1.000000	100.000000	0.000000
15083.335342	-0.065785	0.568538	0.109759	78.962616	44.312183	30.590242	0.000000	0.000000	0.000000	0.000000	0.000000	0.000000	-0.616446	0.783945	-1.292218	0.000000	0.000000	1.000000	100.000000	0.000000
15083.338675	-0.065785	0.568538	0.109759	78.962616	44.312183	30.590242	0.000000	0.000000	0.000000	0.000000	0.000000	0.000000	-0.616446	0.783945	-1.292218	0.000000	0.000000	1.000000	100.000000	0.000000
15083.342009	-0.065785	0.568538	0.109759	78.962616	44.312183	30.590242	0.000000	0.000000	0.000000	0.000000	0.000000	0.000000	-0.616446	0.783945	-1.292218	0.000000	0.000000	1.000000	100.000000	0.000000
15083.345342	-0.065785	0.568538	0.109759	79.224663	42.756386	28.987644	0.000000	0.000000	0.000000	0.000000	0.000000	0.000000	-0.616446	0.783945	-1.292218	0.000000	0.000000	1.000000	100.000000	0.000000
15083.348675	-0.068216	0.571726	0.104607	79.224663	42.756386	28.987644	0.000000	0.000000	0.000000	0.000000	0.000000	0.000000	-0.729364	0.956348	-1.545604	0.000000	0.000000	1.000000	100.000000	0.000000
15083.352009	-0.068216	0.571726	0.104607	79.224663	42.756386	28.987644	0.000000	0.000000	0.000000	0.000000	0.000000	0.000000	-0.729364	0.956348	-1.545604	0.000000	0.000000	1.000000	100.000000	0.000000
15083.355342	-0.068216	0.571726	0.104607	79.457825	41.198429	27.370518	0.000000	0.000000	0.000000	0.000000	0.000000	0.000000	-0.729364	0.956348	-1.545604	0.000000	0.000000	1.000000	100.000000	0.000000
15083.358675	-0.070388	0.574648	0.099939	79.457825	41.198429	27.370518	0.000000	0.000000	0.000000	0.000000	0.000000	0.000000	-0.651643	0.876560	-1.400554	0.000000	0.000000	1.000000	100.000000	0.000000
15083.362009	-0.070388	0.574648	0.099939	79.457825	41.198429	27.370518	0.000000	0.000000	0.000000	0.000000	0.000000	0.000000	-0.651643	0.876560	-1.400554	0.000000	0.000000	1.000000	100.000000	0.000000
15083.365342	-0.072320	0.577248	0.095801	79.646225	39.734394	25.867743	0.000000	0.000000	0.000000	0.000000	0.000000	0.000000	-0.579643	0.780007	-1.241506	0.000000	0.000000	1.000000	100.000000	0.000000
15083.368675	-0.072320	0.577248	0.095801	79.646225	39.734394	25.867743	0.000000	0.000000	0.000000	0.000000	0.000000	0.000000	-0.579643	0.780007	-1.241506	0.000000	0.000000	1.000000	100.000000	0.000000
15083.372009	-0.072320	0.577248	0.095801	79.646225	39.734394	25.867743	0.000000	0.000000	0.000000	0.000000	0.000000	0.000000	-0.579643	0.780007	-1.241506	0.000000	0.000000	1.000000	100.000000	0.000000
15083.375342	-0.072320	0.577248	0.095801	79.844933	37.912853	24.019997	0.000000	0.000000	0.000000	0.000000	0.000000	0.000000	-0.579643	0.780007	-1.241506	0.000000	0.000000	1.000000	100.000000	0.000000
15083.378675	-0.074715	0.580403	0.090824	79.844933	37.912853	24.019997	0.000000	0.000000	0.000000	0.000000	0.000000	0.000000	-0.718261	0.946384	-1.492974	0.000000	0.000000	1.000000	100.000000	0.000000
15083.382009	-0.074715	0.580403	0.090824	79.844933	37.912853	24.019997	0.000000	0.000000	0.000000	0.000000	0.000000	0.000000	-0.718261	0.946384	-1.492974	0.000000	0.000000	1.000000	100.000000	0.000000
15083.385342	-0.074715	0.580403	0.090824	79.995270	36.211533	22.323660	0.000000	0.000000	0.000000	0.000000	0.000000	0.000000	-0.718261	0.946384	-1.492974	0.000000	0.000000	1.000000	100.000000	0.000000
15083.388675	-0.076893	0.583250	0.086354	79.995270	36.211533	22.323660	0.000000	0.000000	0.000000	0.000000	0.000000	0.000000	-0.653523	0.854345	-1.340951	0.000000	0.000000	1.000000	100.000000	0.000000
15083.392009	-0.076893	0.583250	0.086354	79.995270	36.211533	22.323660	0.000000	0.000000	0.000000	0.000000	0.000000	0.000000	-0.653523	0.854345	-1.340951	0.000000	0.000000	1.000000	100.000000	0.000000
15083.395342	-0.076893	0.583250	0.086354	80.110573	34.548191	20.692839	0.000000	0.000000	0.000000	0.000000	0.000000	0.000000	-0.653523	0.854345	-1.340951	0.000000	0.000000	1.000000	100.000000	0.000000
15083.398675	-0.079097	0.586034	0.081987	80.110573	34.548191	20.692839	0.000000	0.000000	0.000000	0.000000	0.000000	0.000000	-0.661153	0.835060	-1.310157	0.000000	0.000000	1.000000	100.000000	0.000000
15083.402009	-0.079097	0.586034	0.081987	80.110573	34.548191	20.692839	0.000000	0.000000	0.000000	0.000000	0.000000	0.000000	-0.661153	0.835060	-1.310157	0.000000	0.000000	1.000000	100.000000	0.000000
15083.405342	-0.079097	0.586034	0.081987	80.182236	33.046341	19.285288	0.000000	0.000000	0.000000	0.000000	0.000000	0.000000	-0.661153	0.835060	-1.310157	0.000000	0.000000	1.000000	100.000000	0.000000
15083.408675	-0.081329	0.588776	0.077739	80.182236	33.046341	19.285288	0.000000	0.000000	0.000000	0.000000	0.000000	0.000000	-0.669745	0.822674	-1.274275	0.000000	0.000000	1.000000	100.000000	0.000000
15083.412009	-0.081329	0.588776	0.077739	80.182236	33.046341	19.285288	0.000000	0.000000	0.000000	0.000000	0.000000	0.000000	-0.669745	0.822674	-1.274275	0.000000	0.000000	1.000000	100.000000	0.000000
15083.415342	-0.083322	0.591137	0.074032	80.228912	31.946693	18.308945	0.000000	0.000000	0.000000	0.000000	0.000000	0.000000	-0.597724	0.708293	-1.112212	0.000000	0.000000	1.000000	100.000000	0.000000
15083.418675	-0.083322	0.591137	0.074032	80.228912	31.946693	18.308945	0.000000	0.000000	0.000000	0.000000	0.000000	0.000000	-0.597724	0.708293	-1.112212	0.000000	0.000000	1.000000	100.000000	0.000000
15083.422009	-0.083322	0.591137	0.074032	80.228912	31.946693	18.308945	0.000000	0.000000	0.000000	0.000000	0.000000	0.000000	-0.597724	0.708293	-1.112212	0.000000	0.000000	1.000000	100.000000	0.000000
15083.425342	-0.083322	0.591137	0.074032	80.305214	31.219839	17.780716	0.000000	0.000000	0.000000	0.000000	0.000000	0.000000	-0.597724	0.708293	-1.112212	0.000000	0.000000	1.000000	100.000000	0.000000
15083.428675	-0.085703	0.593908	0.069596	80.305214	31.219839	17.780716	0.000000	0.000000	0.000000	0.000000	0.000000	0.000000	-0.714490	0.831383	-1.330823	0.000000	0.000000	1.000000	100.000000	0.000000
15083.432009	-0.085703	0.593908	0.069596	80.305214	31.219839	17.780716	0.000000	0.000000	0.000000	0.000000	0.000000	0.000000	-0.714490	0.831383	-1.330823	0.000000	0.000000	1.000000	100.000000	0.000000
15083.435342	-0.085703	0.593908	0.069596	80.421967	31.182669	17.953970	0.000000	0.000000	0.000000	0.000000	0.000000	0.000000	-0.714490	0.831383	-1.330823	0.000000	0.000000	1.000000	100.000000	0.000000
15083.438675	-0.087817	0.596326	0.065664	80.421967	31.182669	17.953970	0.000000	0.000000	0.000000	0.000000	0.000000	0.000000	-0.634235	0.725305	-1.179666	0.000000	0.000000	1.000000	100.000000	0.000000
15083.442009	-0.087817	0.596326	0.065664	80.421967	31.182669	17.953970	0.000000	0.000000	0.000000	0.000000	0.000000	0.000000	-0.634235	0.725305	-1.179666	0.000000	0.000000	1.000000	100.000000	0.000000
15083.445342	-0.087817	0.596326	0.065664	80.575645	31.463360	18.434084	0.000000	0.000000	0.000000	0.000000	0.000000	0.000000	-0.634235	0.725305	-1.179666	0.000000	0.000000	1.000000	100.000000	0.000000
15083.448675	-0.089894	0.598641	0.061871	80.575645	31.463360	18.434084	0.000000	0.000000	0.000000	0.000000	0.000000	0.000000	-0.622842	0.694336	-1.137892	0.000000	0.000000	1.000000	100.000000	0.000000
15083.452009	-0.089894	0.598641	0.061871	80.575645	31.463360	18.434084	0.000000	0.000000	0.000000	0.000000	0.000000	0.000000	-0.622842	0.694336	-1.137892	0.000000	0.000000	1.000000	100.000000	0.000000
15083.455342	-0.089894	0.598641	0.061871	80.757751	31.787359	18.950249	0.000000	0.000000	0.000000	0.000000	0.000000	0.000000	-0.622842	0.694336	-1.137892	0.000000	0.000000	1.000000	100.000000	0.000000
15083.458675	-0.091928	0.600846	0.058181	80.757751	31.787359	18.950249	0.000000	0.000000	0.000000	0.000000	0.000000	0.000000	-0.610331	0.661506	-1.106870	0.000000	0.000000	1.000000	100.000000	0.000000
15083.462009	-0.091928	0.600846	0.058181	80.757751	31.787359	18.950249	0.000000	0.000000	0.000000	0.000000	0.000000	0.000000	-0.610331	0.661506	-1.106870	0.000000	0.000000	1.000000	100.000000	0.000000
15083.465342	-0.093769	0.602708	0.054991	80.924805	32.013969	19.339596	0.000000	0.000000	0.000000	0.000000	0.000000	0.000000	-0.552359	0.558712	-0.957204	0.000000	0.000000	1.000000	100.000000	0.000000
15083.468675	-0.093769	0.602708	0.054991	80.924805	32.013969	19.339596	0.000000	0.000000	0.000000	0.000000	0.000000	0.000000	-0.552359	0.558712	-0.957204	0.000000	0.000000	1.000000	100.000000	0.000000
15083.472009	-0.093769	0.602708	0.054991	80.924805	32.013969	19.339596	0.000000	0.000000	0.000000	0.000000	0.000000	0.000000	-0.552359	0.558712	-0.957204	0.000000	0.000000	1.000000	100.000000	0.000000
15083.475342	-0.093769	0.602708	0.054991	81.098892	32.152790	19.680761	0.000000	0.000000	0.000000	0.000000	0.000000	0.000000	-0.552359	0.558712	-0.957204	0.000000	0.000000	1.000000	100.000000	0.000000
15083.478675	-0.096048	0.604899	0.051209	81.098892	32.152790	19.680761	0.000000	0.000000	0.000000	0.000000	0.000000	0.000000	-0.683676	0.657192	-1.134580	0.000000	0.000000	1.000000	100.000000	0.000000
15083.482009	-0.096048	0.604899	0.051209	81.098892	32.152790	19.680761	0.000000	0.000000	0.000000	0.000000	0.000000	0.000000	-0.683676	0.657192	-1.134580	0.000000	0.000000	1.000000	100.000000	0.000000
15083.485342	-0.096048	0.604899	0.051209	81.206337	32.223019	19.970604	0.000000	0.000000	0.000000	0.000000	0.000000	0.000000	-0.683676	0.657192	-1.134580	0.000000	0.000000	1.000000	100.000000	0.000000
15083.488675	-0.098045	0.606775	0.047962	81.206337	32.223019	19.970604	0.000000	0.000000	0.000000	0.000000	0.000000	0.000000	-0.599085	0.562900	-0.973871	0.000000	0.000000	1.000000	100.000000	0.000000
15083.492009	-0.098045	0.606775	0.047962	81.206337	32.223019	19.970604	0.000000	0.000000	0.000000	0.000000	0.000000	0.000000	-0.599085	0.562900	-0.973871	0.000000	0.000000	1.000000	100.000000	0.000000
15083.495342	-0.098045	0.606775	0.047962	81.255890	32.299511	20.295708	0.000000	0.000000	0.000000	0.000000	0.000000	0.000000	-0.599085	0.562900	-0.973871	0.000000	0.000000	1.000000	100.000000	0.000000
15083.498675	-0.100014	0.608577	0.044842	81.255890	32.299511	20.295708	0.000000	0.000000	0.000000	0.000000	0.000000	0.000000	-0.590625	0.540576	-0.936068	0.000000	0.000000	1.000000	100.000000	0.000000
15083.502009	-0.100014	0.608577	0.044842	81.255890	32.299511	20.295708	0.000000	0.000000	0.000000	0.000000	0.000000	0.000000	-0.590625	0.540576	-0.936068	0.000000	0.000000	1.000000	100.000000	0.000000
15083.505342	-0.100014	0.608577	0.044842	81.268326	32.226997	20.476412	0.000000	0.000000	0.000000	0.000000	0.000000	0.000000	-0.590625	0.540576	-0.936068	0.000000	0.000000	1.000000	100.000000	0.000000
15083.508675	-0.101916	0.610272	0.041890	81.268326	32.226997	20.476412	0.000000	0.000000	0.000000	0.000000	0.000000	0.000000	-0.570651	0.508469	-0.885544	0.000000	0.000000	1.000000	100.000000	0.000000
15083.512009	-0.101916	0.610272	0.041890	81.268326	32.226997	20.476412	0.000000	0.000000	0.000000	0.000000	0.000000	0.000000	-0.570651	0.508469	-0.885544	0.000000	0.000000	1.000000	100.000000	0.000000
15083.515342	-0.103590	0.611737	0.039379	81.276115	32.137127	20.579769	0.000000	0.000000	0.000000	0.000000	0.000000	0.000000	-0.502322	0.439465	-0.753527	0.000000	0.000000	1.000000	100.000000	0.000000
15083.518675	-0.103590	0.611737	0.039379	81.276115	32.137127	20.579769	0.000000	0.000000	0.000000	0.000000	0.000000	0.000000	-0.502322	0.439465	-0.753527	0.000000	0.000000	1.000000	100.000000	0.000000
15083.522009	-0.103590	0.611737	0.039379	81.276115	32.137127	20.579769	0.000000	0.000000	0.000000	0.000000	0.000000	0.000000	-0.502322	0.439465	-0.753527	0.000000	0.000000	1.000000	100.000000	0.000000
15083.525342	-0.103590	0.611737	0.039379	81.291420	32.081497	20.630360	0.000000	0.000000	0.000000	0.000000	0.000000	0.000000	-0.502322	0.439465	-0.753527	0.000000	0.000000	1.000000	100.000000	0.000000
15083.528675	-0.105577	0.613438	0.036465	81.291420	32.081497	20.630360	0.000000	0.000000	0.000000	0.000000	0.000000	0.000000	-0.596126	0.510382	-0.874023	0.000000	0.000000	1.000000	100.000000	0.000000
15083.532009	-0.105577	0.613438	0.036465	81.291420	32.081497	20.630360	0.000000	0.000000	0.000000	0.000000	0.000000	0.000000	-0.596126	0.510382	-0.874023	0.000000	0.000000	1.000000	100.000000	0.000000
15083.535342	-0.105577	0.613438	0.036465	81.337936	32.298222	20.786196	0.000000	0.000000	0.000000	0.000000	0.000000	0.000000	-0.596126	0.510382	-0.874023	0.000000	0.000000	1.000000	100.000000	0.000000
15083.538675	-0.107283	0.614911	0.033944	81.337936	32.298222	20.786196	0.000000	0.000000	0.000000	0.000000	0.000000	0.000000	-0.511762	0.441900	-0.756458	0.000000	0.000000	1.000000	100.000000	0.000000
15083.542009	-0.107283	0.614911	0.033944	81.337936	32.298222	20.786196	0.000000	0.000000	0.000000	0.000000	0.000000	0.000000	-0.511762	0.441900	-0.756458	0.000000	0.000000	1.000000	100.000000	0.000000
15083.545342	-0.107283	0.614911	0.033944	81.422867	32.847515	21.289686	0.000000	0.000000	0.000000	0.000000	0.000000	0.000000	-0.511762	0.441900	-0.756458	0.000000	0.000000	1.000000	100.000000	0.000000
15083.548675	-0.108880	0.616305	0.031561	81.422867	32.847515	21.289686	0.000000	0.000000	0.000000	0.000000	0.000000	0.000000	-0.478913	0.418100	-0.714675	0.000000	0.000000	1.000000	100.000000	0.000000
15083.552009	-0.108880	0.616305	0.031561	81.422867	32.847515	21.289686	0.000000	0.000000	0.000000	0.000000	0.000000	0.000000	-0.478913	0.418100	-0.714675	0.000000	0.000000	1.000000	100.000000	0.000000
15083.555342	-0.108880	0.616305	0.031561	81.524231	33.576145	22.045315	0.000000	0.000000	0.000000	0.000000	0.000000	0.000000	-0.478913	0.418100	-0.714675	0.000000	0.000000	1.000000	100.000000	0.000000
15083.558675	-0.110347	0.617621	0.029325	81.524231	33.576145	22.045315	0.000000	0.000000	0.000000	0.000000	0.000000	0.000000	-0.440144	0.394993	-0.670768	0.000000	0.000000	1.000000	100.000000	0.000000
15083.562009	-0.110347	0.617621	0.029325	81.524231	33.576145	22.045315	0.000000	0.000000	0.000000	0.000000	0.000000	0.000000	-0.440144	0.394993	-0.670768	0.000000	0.000000	1.000000	100.000000	0.000000
15083.565342	-0.111613	0.618711	0.027438	81.621193	34.321289	22.821482	0.000000	0.000000	0.000000	0.000000	0.000000	0.000000	-0.379958	0.326854	-0.566099	0.000000	0.000000	1.000000	100.000000	0.000000
15083.568675	-0.111613	0.618711	0.027438	81.621193	34.321289	22.821482	0.000000	0.000000	0.000000	0.000000	0.000000	0.000000	-0.379958	0.326854	-0.566099	0.000000	0.000000	1.000000	100.000000	0.000000
15083.572009	-0.111613	0.618711	0.027438	81.621193	34.321289	22.821482	0.000000	0.000000	0.000000	0.000000	0.000000	0.000000	-0.379958	0.326854	-0.566099	0.000000	0.000000	1.000000	100.000000	0.000000
15083.575342	-0.111613	0.618711	0.027438	81.724144	35.154480	23.564232	0.000000	0.000000	0.000000	0.000000	0.000000	0.000000	-0.379958	0.326854	-0.566099	0.000000	0.000000	1.000000	100.000000	0.000000
15083.578675	-0.113051	0.619951	0.025294	81.724144	35.154480	23.564232	0.000000	0.000000	0.000000	0.000000	0.000000	0.000000	-0.431185	0.371961	-0.643377	0.000000	0.000000	1.000000	100.000000	0.000000
15083.582009	-0.113051	0.619951	0.025294	81.724144	35.154480	23.564232	0.000000	0.000000	0.000000	0.000000	0.000000	0.000000	-0.431185	0.371961	-0.643377	0.000000	0.000000	1.000000	100.000000	0.000000
15083.585342	-0.113051	0.619951	0.025294	81.806381	35.849827	24.227915	0.000000	0.000000	0.000000	0.000000	0.000000	0.000000	-0.431185	0.371961	-0.643377	0.000000	0.000000	1.000000	100.000000	0.000000
15083.588675	-0.114255	0.620962	0.023445	81.806381	35.849827	24.227915	0.000000	0.000000	0.000000	0.000000	0.000000	0.000000	-0.361427	0.303398	-0.554594	0.000000	0.000000	1.000000	100.000000	0.000000
15083.592009	-0.114255	0.620962	0.023445	81.806381	35.849827	24.227915	0.000000	0.000000	0.000000	0.000000	0.000000	0.000000	-0.361427	0.303398	-0.554594	0.000000	0.000000	1.000000	100.000000	0.000000
15083.595342	-0.114255	0.620962	0.023445	81.881683	36.485199	25.004902	0.000000	0.000000	0.000000	0.000000	0.000000	0.000000	-0.361427	0.303398	-0.554594	0.000000	0.000000	1.000000	100.000000	0.000000
15083.598675	-0.115375	0.621871	0.021686	81.881683	36.485199	25.004902	0.000000	0.000000	0.000000	0.000000	0.000000	0.000000	-0.335991	0.272795	-0.527819	0.000000	0.000000	1.000000	100.000000	0.000000
15083.602009	-0.115375	0.621871	0.021686	81.881683	36.485199	25.004902	0.000000	0.000000	0.000000	0.000000	0.000000	0.000000	-0.335991	0.272795	-0.527819	0.000000	0.000000	1.000000	100.000000	0.000000
15083.605342	-0.115375	0.621871	0.021686	81.962219	37.071102	25.732691	0.000000	0.000000	0.000000	0.000000	0.000000	0.000000	-0.335991	0.272795	-0.527819	0.000000	0.000000	1.000000	100.000000	0.000000
15083.608675	-0.116403	0.622667	0.019979	81.962219	37.071102	25.732691	0.000000	0.000000	0.000000	0.000000	0.000000	0.000000	-0.308319	0.238564	-0.512068	0.000000	0.000000	1.000000	100.000000	0.000000
15083.612009	-0.116403	0.622667	0.019979	81.962219	37.071102	25.732691	0.000000	0.000000	0.000000	0.000000	0.000000	0.000000	-0.308319	0.238564	-0.512068	0.000000	0.000000	1.000000	100.000000	0.000000
15083.615342	-0.117263	0.623355	0.018499	82.035629	37.483620	26.256527	0.000000	0.000000	0.000000	0.000000	0.000000	0.000000	-0.257981	0.206515	-0.443902	0.000000	0.000000	1.000000	100.000000	0.000000
15083.618675	-0.117263	0.623355	0.018499	82.035629	37.483620	26.256527	0.000000	0.000000	0.000000	0.000000	0.000000	0.000000	-0.257981	0.206515	-0.443902	0.000000	0.000000	1.000000	100.000000	0.000000
15083.622009	-0.117263	0.623355	0.018499	82.035629	37.483620	26.256527	0.000000	0.000000	0.000000	0.000000	0.000000	0.000000	-0.257981	0.206515	-0.443902	0.000000	0.000000	1.000000	100.000000	0.000000
15083.625342	-0.117263	0.623355	0.018499	82.112953	37.910618	26.819921	0.000000	0.000000	0.000000	0.000000	0.000000	0.000000	-0.257981	0.206515	-0.443902	0.000000	0.000000	1.000000	100.000000	0.000000
15083.628675	-0.118309	0.624126	0.016736	82.112953	37.910618	26.819921	0.000000	0.000000	0.000000	0.000000	0.000000	0.000000	-0.313806	0.231192	-0.528983	0.000000	0.000000	1.000000	100.000000	0.000000
15083.632009	-0.118309	0.624126	0.016736	82.112953	37.910618	26.819921	0.000000	0.000000	0.000000	0.000000	0.000000	0.000000	-0.313806	0.231192	-0.528983	0.000000	0.000000	1.000000	100.000000	0.000000
15083.635342	-0.118309	0.624126	0.016736	82.162758	38.269619	27.306307	0.000000	0.000000	0.000000	0.000000	0.000000	0.000000	-0.313806	0.231192	-0.528983	0.000000	0.000000	1.000000	100.000000	0.000000
15083.638675	-0.119189	0.624791	0.015201	82.162758	38.269619	27.306307	0.000000	0.000000	0.000000	0.000000	0.000000	0.000000	-0.264052	0.199515	-0.460512	0.000000	0.000000	1.000000	100.000000	0.000000
15083.642009	-0.119189	0.624791	0.015201	82.162758	38.269619	27.306307	0.000000	0.000000	0.000000	0.000000	0.000000	0.000000	-0.264052	0.199515	-0.460512	0.000000	0.000000	1.000000	100.000000	0.000000
15083.645342	-0.119189	0.624791	0.015201	82.192444	38.530434	27.690313	0.000000	0.000000	0.000000	0.000000	0.000000	0.000000	-0.264052	0.199515	-0.460512	0.000000	0.000000	1.000000	100.000000	0.000000
15083.648675	-0.119973	0.625378	0.013779	82.192444	38.530434	27.690313	0.000000	0.000000	0.000000	0.000000	0.000000	0.000000	-0.235034	0.176270	-0.426465	0.000000	0.000000	1.000000	100.000000	0.000000
15083.652009	-0.119973	0.625378	0.013779	82.192444	38.530434	27.690313	0.000000	0.000000	0.000000	0.000000	0.000000	0.000000	-0.235034	0.176270	-0.426465	0.000000	0.000000	1.000000	100.000000	0.000000
15083.655342	-0.119973	0.625378	0.013779	82.198906	38.504951	27.773090	0.000000	0.000000	0.000000	0.000000	0.000000	0.000000	-0.235034	0.176270	-0.426465	0.000000	0.000000	1.000000	100.000000	0.000000
15083.658675	-0.120691	0.625930	0.012495	82.198906	38.504951	27.773090	0.000000	0.000000	0.000000	0.000000	0.000000	0.000000	-0.215443	0.165394	-0.385230	0.000000	0.000000	1.000000	100.000000	0.000000
15083.662009	-0.120691	0.625930	0.012495	82.198906	38.504951	27.773090	0.000000	0.000000	0.000000	0.000000	0.000000	0.000000	-0.215443	0.165394	-0.385230	0.000000	0.000000	1.000000	100.000000	0.000000
15083.665342	-0.121315	0.626406	0.011416	82.193245	38.279160	27.642307	0.000000	0.000000	0.000000	0.000000	0.000000	0.000000	-0.187291	0.143033	-0.323677	0.000000	0.000000	1.000000	100.000000	0.000000
15083.668675	-0.121315	0.626406	0.011416	82.193245	38.279160	27.642307	0.000000	0.000000	0.000000	0.000000	0.000000	0.000000	-0.187291	0.143033	-0.323677	0.000000	0.000000	1.000000	100.000000	0.000000
15083.672009	-0.121315	0.626406	0.011416	82.193245	38.279160	27.642307	0.000000	0.000000	0.000000	0.000000	0.000000	0.000000	-0.187291	0.143033	-0.323677	0.000000	0.000000	1.000000	100.000000	0.000000
15083.675342	-0.121315	0.626406	0.011416	82.195984	37.858398	27.299885	0.000000	0.000000	0.000000	0.000000	0.000000	0.000000	-0.187291	0.143033	-0.323677	0.000000	0.000000	1.000000	100.000000	0.000000
15083.678675	-0.121982	0.626926	0.010240	82.195984	37.858398	27.299885	0.000000	0.000000	0.000000	0.000000	0.000000	0.000000	-0.199966	0.155951	-0.353054	0.000000	0.000000	1.000000	100.000000	0.000000
15083.682009	-0.121982	0.626926	0.010240	82.195984	37.858398	27.299885	0.000000	0.000000	0.000000	0.000000	0.000000	0.000000	-0.199966	0.155951	-0.353054	0.000000	0.000000	1.000000	100.000000	0.000000
15083.685342	-0.121982	0.626926	0.010240	82.206306	37.443882	26.949720	0.000000	0.000000	0.000000	0.000000	0.000000	0.000000	-0.199966	0.155951	-0.353054	0.000000	0.000000	1.000000	100.000000	0.000000
15083.688675	-0.122540	0.627367	0.009298	82.206306	37.443882	26.949720	0.000000	0.000000	0.000000	0.000000	0.000000	0.000000	-0.167629	0.132136	-0.282526	0.000000	0.000000	1.000000	100.000000	0.000000
15083.692009	-0.122540	0.627367	0.009298	82.206306	37.443882	26.949720	0.000000	0.000000	0.000000	0.000000	0.000000	0.000000	-0.167629	0.132136	-0.282526	0.000000	0.000000	1.000000	100.000000	0.000000
15083.695342	-0.122540	0.627367	0.009298	82.212425	37.082687	26.642752	0.000000	0.000000	0.000000	0.000000	0.000000	0.000000	-0.167629	0.132136	-0.282526	0.000000	0.000000	1.000000	100.000000	0.000000
15083.698675	-0.123073	0.627760	0.008446	82.212425	37.082687	26.642752	0.000000	0.000000	0.000000	0.000000	0.000000	0.000000	-0.159783	0.118059	-0.255625	0.000000	0.000000	1.000000	100.000000	0.000000
15083.702009	-0.123073	0.627760	0.008446	82.212425	37.082687	26.642752	0.000000	0.000000	0.000000	0.000000	0.000000	0.000000	-0.159783	0.118059	-0.255625	0.000000	0.000000	1.000000	100.000000	0.000000
15083.705342	-0.123073	0.627760	0.008446	82.221588	36.753265	26.375587	0.000000	0.000000	0.000000	0.000000	0.000000	0.000000	-0.159783	0.118059	-0.255625	0.000000	0.000000	1.000000	100.000000	0.000000
15083.708675	-0.123621	0.628087	0.007657	82.221588	36.753265	26.375587	0.000000	0.000000	0.000000	0.000000	0.000000	0.000000	-0.164224	0.098151	-0.236482	0.000000	0.000000	1.000000	100.000000	0.000000
15083.712009	-0.123621	0.628087	0.007657	82.221588	36.753265	26.375587	0.000000	0.000000	0.000000	0.000000	0.000000	0.000000	-0.164224	0.098151	-0.236482	0.000000	0.000000	1.000000	100.000000	0.000000
15083.715342	-0.123621	0.628087	0.007657	82.238327	36.512833	26.178503	0.000000	0.000000	0.000000	0.000000	0.000000	0.000000	-0.164224	0.098151	-0.236482	0.000000	0.000000	1.000000	100.000000	0.000000
15083.718675	-0.123621	0.628087	0.007657	82.238327	36.512833	26.178503	0.000000	0.000000	0.000000	0.000000	0.000000	0.000000	-0.164224	0.098151	-0.236482	0.000000	0.000000	1.000000	100.000000	0.000000
15083.722009	-0.124127	0.628362	0.006988	82.238327	36.512833	26.178503	0.000000	0.000000	0.000000	0.000000	0.000000	0.000000	-0.151965	0.082544	-0.200688	0.000000	0.000000	1.000000	100.000000	0.000000
15083.725342	-0.124127	0.628362	0.006988	82.275993	36.504532	26.234859	0.000000	0.000000	0.000000	0.000000	0.000000	0.000000	-0.151965	0.082544	-0.200688	0.000000	0.000000	1.000000	100.000000	0.000000
15083.728675	-0.124754	0.628623	0.006246	82.275993	36.504532	26.234859	0.000000	0.000000	0.000000	0.000000	0.000000	0.000000	-0.188022	0.078116	-0.222884	0.000000	0.000000	1.000000	100.000000	0.000000
15083.732009	-0.124754	0.628623	0.006246	82.275993	36.504532	26.234859	0.000000	0.000000	0.000000	0.000000	0.000000	0.000000	-0.188022	0.078116	-0.222884	0.000000	0.000000	1.000000	100.000000	0.000000
15083.735342	-0.124754	0.628623	0.006246	82.332642	36.959064	26.749926	0.000000	0.000000	0.000000	0.000000	0.000000	0.000000	-0.188022	0.078116	-0.222884	0.000000	0.000000	1.000000	100.000000	0.000000
15083.738675	-0.125289	0.628792	0.005605	82.332642	36.959064	26.749926	0.000000	0.000000	0.000000	0.000000	0.000000	0.000000	-0.160418	0.050603	-0.192101	0.000000	0.000000	1.000000	100.000000	0.000000
15083.742009	-0.125289	0.628792	0.005605	82.332642	36.959064	26.749926	0.000000	0.000000	0.000000	0.000000	0.000000	0.000000	-0.160418	0.050603	-0.192101	0.000000	0.000000	1.000000	100.000000	0.000000
15083.745342	-0.125289	0.628792	0.005605	82.412117	37.825684	27.652451	0.000000	0.000000	0.000000	0.000000	0.000000	0.000000	-0.160418	0.050603	-0.192101	0.000000	0.000000	1.000000	100.000000	0.000000
15083.748675	-0.125783	0.628907	0.004994	82.412117	37.825684	27.652451	0.000000	0.000000	0.000000	0.000000	0.000000	0.000000	-0.148251	0.034733	-0.183305	0.000000	0.000000	1.000000	100.000000	0.000000
15083.752009	-0.125783	0.628907	0.004994	82.412117	37.825684	27.652451	0.000000	0.000000	0.000000	0.000000	0.000000	0.000000	-0.148251	0.034733	-0.183305	0.000000	0.000000	1.000000	100.000000	0.000000
15083.755342	-0.125783	0.628907	0.004994	82.496796	38.793259	28.578806	0.000000	0.000000	0.000000	0.000000	0.000000	0.000000	-0.148251	0.034733	-0.183305	0.000000	0.000000	1.000000	100.000000	0.000000
15083.758675	-0.125783	0.628907	0.004994	82.496796	38.793259	28.578806	0.000000	0.000000	0.000000	0.000000	0.000000	0.000000	-0.148251	0.034733	-0.183305	0.000000	0.000000	1.000000	100.000000	0.000000
15083.762009	-0.126309	0.628964	0.004418	82.496796	38.793259	28.578806	0.000000	0.000000	0.000000	0.000000	0.000000	0.000000	-0.157801	0.017091	-0.172843	0.000000	0.000000	1.000000	100.000000	0.000000
15083.765342	-0.126775	0.628943	0.003886	82.565178	39.598854	29.257536	0.000000	0.000000	0.000000	0.000000	0.000000	0.000000	-0.139931	-0.006522	-0.159480	0.000000	0.000000	1.000000	100.000000	0.000000
15083.768675	-0.126775	0.628943	0.003886	82.565178	39.598854	29.257536	0.000000	0.000000	0.000000	0.000000	0.000000	0.000000	-0.139931	-0.006522	-0.159480	0.000000	0.000000	1.000000	100.000000	0.000000
15083.772009	-0.126775	0.628943	0.003886	82.565178	39.598854	29.257536	0.000000	0.000000	0.000000	0.000000	0.000000	0.000000	-0.139931	-0.006522	-0.159480	0.000000	0.000000	1.000000	100.000000	0.000000
15083.775342	-0.126775	0.628943	0.003886	82.639900	40.494713	30.048834	0.000000	0.000000	0.000000	0.000000	0.000000	0.000000	-0.139931	-0.006522	-0.159480	0.000000	0.000000	1.000000	100.000000	0.000000
15083.778675	-0.127397	0.628866	0.003240	82.639900	40.494713	30.048834	0.000000	0.000000	0.000000	0.000000	0.000000	0.000000	-0.186548	-0.022847	-0.194042	0.000000	0.000000	1.000000	100.000000	0.000000
15083.782009	-0.127397	0.628866	0.003240	82.639900	40.494713	30.048834	0.000000	0.000000	0.000000	0.000000	0.000000	0.000000	-0.186548	-0.022847	-0.194042	0.000000	0.000000	1.000000	100.000000	0.000000
15083.785342	-0.127397	0.628866	0.003240	82.703835	41.277149	30.893288	0.000000	0.000000	0.000000	0.000000	0.000000	0.000000	-0.186548	-0.022847	-0.194042	0.000000	0.000000	1.000000	100.000000	0.000000
15083.788675	-0.128016	0.628744	0.002587	82.703835	41.277149	30.893288	0.000000	0.000000	0.000000	0.000000	0.000000	0.000000	-0.185569	-0.036743	-0.195912	0.000000	0.000000	1.000000	100.000000	0.000000
15083.792009	-0.128016	0.628744	0.002587	82.703835	41.277149	30.893288	0.000000	0.000000	0.000000	0.000000	0.000000	0.000000	-0.185569	-0.036743	-0.195912	0.000000	0.000000	1.000000	100.000000	0.000000
15083.795342	-0.128016	0.628744	0.002587	82.746803	41.804970	31.513203	0.000000	0.000000	0.000000	0.000000	0.000000	0.000000	-0.185569	-0.036743	-0.195912	0.000000	0.000000	1.000000	100.000000	0.000000
15083.798675	-0.128016	0.628744	0.002587	82.746803	41.804970	31.513203	0.000000	0.000000	0.000000	0.000000	0.000000	0.000000	-0.185569	-0.036743	-0.195912	0.000000	0.000000	1.000000	100.000000	0.000000
15083.802009	-0.128680	0.628641	0.001935	82.746803	41.804970	31.513203	0.000000	0.000000	0.000000	0.000000	0.000000	0.000000	-0.199301	-0.030777	-0.195563	0.000000	0.000000	1.000000	100.000000	0.000000
15083.805342	-0.128680	0.628641	0.001935	82.770538	42.049381	31.820438	0.000000	0.000000	0.000000	0.000000	0.000000	0.000000	-0.199301	-0.030777	-0.195563	0.000000	0.000000	1.000000	100.000000	0.000000
15083.808675	-0.129373	0.628507	0.001308	82.770538	42.049381	31.820438	0.000000	0.000000	0.000000	0.000000	0.000000	0.000000	-0.208003	-0.040433	-0.188020	0.000000	0.000000	1.000000	100.000000	0.000000
15083.812009	-0.129373	0.628507	0.001308	82.770538	42.049381	31.820438	0.000000	0.000000	0.000000	0.000000	0.000000	0.000000	-0.208003	-0.040433	-0.188020	0.000000	0.000000	1.000000	100.000000	0.000000
15083.815342	-0.129373	0.628507	0.001308	82.774445	42.195366	31.913488	0.000000	0.000000	0.000000	0.000000	0.000000	0.000000	-0.208003	-0.040433	-0.188020	0.000000	0.000000	1.000000	100.000000	0.000000
15083.818675	-0.129373	0.628507	0.001308	82.774445	42.195366	31.913488	0.000000	0.000000	0.000000	0.000000	0.000000	0.000000	-0.208003	-0.040433	-0.188020	0.000000	0.000000	1.000000	100.000000	0.000000
15083.822009	-0.129967	0.628386	0.000749	82.774445	42.195366	31.913488	0.000000	0.000000	0.000000	0.000000	0.000000	0.000000	-0.178054	-0.036221	-0.167810	0.000000	0.000000	1.000000	100.000000	0.000000
15083.825342	-0.129967	0.628386	0.000749	82.762665	42.478485	31.931784	0.000000	0.000000	0.000000	0.000000	0.000000	0.000000	-0.178054	-0.036221	-0.167810	0.000000	0.000000	1.000000	100.000000	0.000000
15083.828675	-0.130605	0.628211	0.000103	82.762665	42.478485	31.931784	0.000000	0.000000	0.000000	0.000000	0.000000	0.000000	-0.191478	-0.052472	-0.193553	0.000000	0.000000	1.000000	100.000000	0.000000
15083.832009	-0.130605	0.628211	0.000103	82.762665	42.478485	31.931784	0.000000	0.000000	0.000000	0.000000	0.000000	0.000000	-0.191478	-0.052472	-0.193553	0.000000	0.000000	1.000000	100.000000	0.000000
15083.835342	-0.130605	0.628211	0.000103	82.726654	42.868828	32.102596	0.000000	0.000000	0.000000	0.000000	0.000000	0.000000	-0.191478	-0.052472	-0.193553	0.000000	0.000000	1.000000	100.000000	0.000000
15083.838675	-0.130605	0.628211	0.000103	82.726654	42.868828	32.102596	0.000000	0.000000	0.000000	0.000000	0.000000	0.000000	-0.191478	-0.052472	-0.193553	0.000000	0.000000	1.000000	100.000000	0.000000
15083.842009	-0.131131	0.628018	-0.000435	82.726654	42.868828	32.102596	0.000000	0.000000	0.000000	0.000000	0.000000	0.000000	-0.157932	-0.057851	-0.161669	0.000000	0.000000	1.000000	100.000000	0.000000
15083.845342	-0.131131	0.628018	-0.000435	82.674179	43.311176	32.597919	0.000000	0.000000	0.000000	0.000000	0.000000	0.000000	-0.157932	-0.057851	-0.161669	0.000000	0.000000	1.000000	100.000000	0.000000
15083.848675	-0.131678	0.627825	-0.000981	82.674179	43.311176	32.597919	0.000000	0.000000	0.000000	0.000000	0.000000	0.000000	-0.164039	-0.057847	-0.163770	0.000000	0.000000	1.000000	100.000000	0.000000
15083.852009	-0.131678	0.627825	-0.000981	82.674179	43.311176	32.597919	0.000000	0.000000	0.000000	0.000000	0.000000	0.000000	-0.164039	-0.057847	-0.163770	0.000000	0.000000	1.000000	100.000000	0.000000
15083.855342	-0.131678	0.627825	-0.000981	82.645180	43.695820	33.092388	0.000000	0.000000	0.000000	0.000000	0.000000	0.000000	-0.164039	-0.057847	-0.163770	0.000000	0.000000	1.000000	100.000000	0.000000
15083.858675	-0.131678	0.627825	-0.000981	82.645180	43.695820	33.092388	0.000000	0.000000	0.000000	0.000000	0.000000	0.000000	-0.164039	-0.057847	-0.163770	0.000000	0.000000	1.000000	100.000000	0.000000
15083.862009	-0.132140	0.627607	-0.001494	82.645180	43.695820	33.092388	0.000000	0.000000	0.000000	0.000000	0.000000	0.000000	-0.138464	-0.065608	-0.153799	0.000000	0.000000	1.000000	100.000000	0.000000
15083.865342	-0.132588	0.627328	-0.002050	82.631615	44.072830	33.544106	0.000000	0.000000	0.000000	0.000000	0.000000	0.000000	-0.134353	-0.083570	-0.166928	0.000000	0.000000	1.000000	100.000000	0.000000
15083.868675	-0.132588	0.627328	-0.002050	82.631615	44.072830	33.544106	0.000000	0.000000	0.000000	0.000000	0.000000	0.000000	-0.134353	-0.083570	-0.166928	0.000000	0.000000	1.000000	100.000000	0.000000
15083.872009	-0.132588	0.627328	-0.002050	82.631615	44.072830	33.544106	0.000000	0.000000	0.000000	0.000000	0.000000	0.000000	-0.134353	-0.083570	-0.166928	0.000000	0.000000	1.000000	100.000000	0.000000
15083.875342	-0.132588	0.627328	-0.002050	82.631882	44.483162	33.975681	0.000000	0.000000	0.000000	0.000000	0.000000	0.000000	-0.134353	-0.083570	-0.166928	0.000000	0.000000	1.000000	100.000000	0.000000
15083.878675	-0.132975	0.626998	-0.002571	82.631882	44.483162	33.975681	0.000000	0.000000	0.000000	0.000000	0.000000	0.000000	-0.116122	-0.099053	-0.156111	0.000000	0.000000	1.000000	100.000000	0.000000
15083.882009	-0.132975	0.626998	-0.002571	82.631882	44.483162	33.975681	0.000000	0.000000	0.000000	0.000000	0.000000	0.000000	-0.116122	-0.099053	-0.156111	0.000000	0.000000	1.000000	100.000000	0.000000
15083.885342	-0.132975	0.626998	-0.002571	82.639290	44.983681	34.549690	0.000000	0.000000	0.000000	0.000000	0.000000	0.000000	-0.116122	-0.099053	-0.156111	0.000000	0.000000	1.000000	100.000000	0.000000
15083.888675	-0.133260	0.626562	-0.003115	82.639290	44.983681	34.549690	0.000000	0.000000	0.000000	0.000000	0.000000	0.000000	-0.085639	-0.130690	-0.163338	0.000000	0.000000	1.000000	100.000000	0.000000
15083.892009	-0.133260	0.626562	-0.003115	82.639290	44.983681	34.549690	0.000000	0.000000	0.000000	0.000000	0.000000	0.000000	-0.085639	-0.130690	-0.163338	0.000000	0.000000	1.000000	100.000000	0.000000
15083.895342	-0.133260	0.626562	-0.003115	82.666847	45.490738	35.100876	0.000000	0.000000	0.000000	0.000000	0.000000	0.000000	-0.085639	-0.130690	-0.163338	0.000000	0.000000	1.000000	100.000000	0.000000
15083.898675	-0.133403	0.626095	-0.003584	82.666847	45.490738	35.100876	0.000000	0.000000	0.000000	0.000000	0.000000	0.000000	-0.042948	-0.140089	-0.140602	0.000000	0.000000	1.000000	100.000000	0.000000
15083.902009	-0.133403	0.626095	-0.003584	82.666847	45.490738	35.100876	0.000000	0.000000	0.000000	0.000000	0.000000	0.000000	-0.042948	-0.140089	-0.140602	0.000000	0.000000	1.000000	100.000000	0.000000
15083.905342	-0.133403	0.626095	-0.003584	82.706314	46.054047	35.688000	0.000000	0.000000	0.000000	0.000000	0.000000	0.000000	-0.042948	-0.140089	-0.140602	0.000000	0.000000	1.000000	100.000000	0.000000
15083.908675	-0.133418	0.625557	-0.004012	82.706314	46.054047	35.688000	0.000000	0.000000	0.000000	0.000000	0.000000	0.000000	-0.004304	-0.161414	-0.128425	0.000000	0.000000	1.000000	100.000000	0.000000
15083.912009	-0.133418	0.625557	-0.004012	82.706314	46.054047	35.688000	0.000000	0.000000	0.000000	0.000000	0.000000	0.000000	-0.004304	-0.161414	-0.128425	0.000000	0.000000	1.000000	100.000000	0.000000
15083.915342	-0.133418	0.625557	-0.004012	82.745049	46.634529	36.273434	0.000000	0.000000	0.000000	0.000000	0.000000	0.000000	-0.004304	-0.161414	-0.128425	0.000000	0.000000	1.000000	100.000000	0.000000
15083.918675	-0.133418	0.625557	-0.004012	82.745049	46.634529	36.273434	0.000000	0.000000	0.000000	0.000000	0.000000	0.000000	-0.004304	-0.161414	-0.128425	0.000000	0.000000	1.000000	100.000000	0.000000
15083.922009	-0.133367	0.625020	-0.004422	82.745049	46.634529	36.273434	0.000000	0.000000	0.000000	0.000000	0.000000	0.000000	0.015171	-0.161223	-0.122945	0.000000	0.000000	1.000000	100.000000	0.000000
15083.925342	-0.133270	0.624392	-0.004831	82.790154	47.310341	36.955994	0.000000	0.000000	0.000000	0.000000	0.000000	0.000000	0.029177	-0.188438	-0.122823	0.000000	0.000000	1.000000	100.000000	0.000000
15083.928675	-0.133270	0.624392	-0.004831	82.790154	47.310341	36.955994	0.000000	0.000000	0.000000	0.000000	0.000000	0.000000	0.029177	-0.188438	-0.122823	0.000000	0.000000	1.000000	100.000000	0.000000
15083.932009	-0.133270	0.624392	-0.004831	82.790154	47.310341	36.955994	0.000000	0.000000	0.000000	0.000000	0.000000	0.000000	0.029177	-0.188438	-0.122823	0.000000	0.000000	1.000000	100.000000	0.000000
15083.935342	-0.133270	0.624392	-0.004831	82.836647	48.072330	37.713299	0.000000	0.000000	0.000000	0.000000	0.000000	0.000000	0.029177	-0.188438	-0.122823	0.000000	0.000000	1.000000	100.000000	0.000000
15083.938675	-0.133116	0.623705	-0.005273	82.836647	48.072330	37.713299	0.000000	0.000000	0.000000	0.000000	0.000000	0.000000	0.046008	-0.206034	-0.132427	0.000000	0.000000	1.000000	100.000000	0.000000
15083.942009	-0.133116	0.623705	-0.005273	82.836647	48.072330	37.713299	0.000000	0.000000	0.000000	0.000000	0.000000	0.000000	0.046008	-0.206034	-0.132427	0.000000	0.000000	1.000000	100.000000	0.000000
15083.945342	-0.132950	0.622960	-0.005759	82.886108	48.884945	38.512154	0.000000	0.000000	0.000000	0.000000	0.000000	0.000000	0.049969	-0.223595	-0.145926	0.000000	0.000000	1.000000	100.000000	0.000000
15083.948675	-0.132950	0.622960	-0.005759	82.886108	48.884945	38.512154	0.000000	0.000000	0.000000	0.000000	0.000000	0.000000	0.049969	-0.223595	-0.145926	0.000000	0.000000	1.000000	100.000000	0.000000
15083.952009	-0.132950	0.622960	-0.005759	82.886108	48.884945	38.512154	0.000000	0.000000	0.000000	0.000000	0.000000	0.000000	0.049969	-0.223595	-0.145926	0.000000	0.000000	1.000000	100.000000	0.000000
15083.955342	-0.132950	0.622960	-0.005759	82.936699	49.757710	39.360790	0.000000	0.000000	0.000000	0.000000	0.000000	0.000000	0.049969	-0.223595	-0.145926	0.000000	0.000000	1.000000	100.000000	0.000000
15083.958675	-0.132771	0.622184	-0.006209	82.936699	49.757710	39.360790	0.000000	0.000000	0.000000	0.000000	0.000000	0.000000	0.053682	-0.232733	-0.134888	0.000000	0.000000	1.000000	100.000000	0.000000
15083.962009	-0.132771	0.622184	-0.006209	82.936699	49.757710	39.360790	0.000000	0.000000	0.000000	0.000000	0.000000	0.000000	0.053682	-0.232733	-0.134888	0.000000	0.000000	1.000000	100.000000	0.000000
15083.965342	-0.132592	0.621338	-0.006657	82.986359	50.694046	40.226955	0.000000	0.000000	0.000000	0.000000	0.000000	0.000000	0.053569	-0.253699	-0.134588	0.000000	0.000000	1.000000	100.000000	0.000000
15083.968675	-0.132592	0.621338	-0.006657	82.986359	50.694046	40.226955	0.000000	0.000000	0.000000	0.000000	0.000000	0.000000	0.053569	-0.253699	-0.134588	0.000000	0.000000	1.000000	100.000000	0.000000
15083.972009	-0.132592	0.621338	-0.006657	82.986359	50.694046	40.226955	0.000000	0.000000	0.000000	0.000000	0.000000	0.000000	0.053569	-0.253699	-0.134588	0.000000	0.000000	1.000000	100.000000	0.000000
15083.975342	-0.132592	0.621338	-0.006657	83.037651	51.714764	41.098255	0.000000	0.000000	0.000000	0.000000	0.000000	0.000000	0.053569	-0.253699	-0.134588	0.000000	0.000000	1.000000	100.000000	0.000000
15083.978675	-0.132409	0.620474	-0.007122	83.037651	51.714764	41.098255	0.000000	0.000000	0.000000	0.000000	0.000000	0.000000	0.054992	-0.259202	-0.139538	0.000000	0.000000	1.000000	100.000000	0.000000
15083.982009	-0.132409	0.620474	-0.007122	83.037651	51.714764	41.098255	0.000000	0.000000	0.000000	0.000000	0.000000	0.000000	0.054992	-0.259202	-0.139538	0.000000	0.000000	1.000000	100.000000	0.000000
15083.985342	-0.132170	0.619553	-0.007621	83.088913	52.801201	41.985035	0.000000	0.000000	0.000000	0.000000	0.000000	0.000000	0.071839	-0.276464	-0.149622	0.000000	0.000000	1.000000	100.000000	0.000000
15083.988675	-0.132170	0.619553	-0.007621	83.088913	52.801201	41.985035	0.000000	0.000000	0.000000	0.000000	0.000000	0.000000	0.071839	-0.276464	-0.149622	0.000000	0.000000	1.000000	100.000000	0.000000
15083.992009	-0.132170	0.619553	-0.007621	83.088913	52.801201	41.985035	0.000000	0.000000	0.000000	0.000000	0.000000	0.000000	0.071839	-0.276464	-0.149622	0.000000	0.000000	1.000000	100.000000	0.000000
15083.995342	-0.131938	0.618574	-0.008173	83.139816	53.955090	43.048595	0.000000	0.000000	0.000000	0.000000	0.000000	0.000000	0.069494	-0.293628	-0.165489	0.000000	0.000000	1.000000	100.000000	0.000000
15083.998675	-0.131938	0.618574	-0.008173	83.139816	53.955090	43.048595	0.000000	0.000000	0.000000	0.000000	0.000000	0.000000	0.069494	-0.293628	-0.165489	0.000000	0.000000	1.000000	100.000000	0.000000
15084.002009	-0.131938	0.618574	-0.008173	83.139816	53.955090	43.048595	0.000000	0.000000	0.000000	0.000000	0.000000	0.000000	0.069494	-0.293628	-0.165489	0.000000	0.000000	1.000000	100.000000	0.000000
15084.005342	-0.131687	0.617571	-0.008712	83.189400	55.153679	44.239838	0.000000	0.000000	0.000000	0.000000	0.000000	0.000000	0.075300	-0.300730	-0.161823	0.000000	0.000000	1.000000	100.000000	0.000000
15084.008675	-0.131687	0.617571	-0.008712	83.189400	55.153679	44.239838	0.000000	0.000000	0.000000	0.000000	0.000000	0.000000	0.075300	-0.300730	-0.161823	0.000000	0.000000	1.000000	100.000000	0.000000
15084.012009	-0.131687	0.617571	-0.008712	83.189400	55.153679	44.239838	0.000000	0.000000	0.000000	0.000000	0.000000	0.000000	0.075300	-0.300730	-0.161823	0.000000	0.000000	1.000000	100.000000	0.000000
15084.015342	-0.131452	0.616551	-0.009275	83.236938	56.394413	45.473404	0.000000	0.000000	0.000000	0.000000	0.000000	0.000000	0.070392	-0.306007	-0.168939	0.000000	0.000000	1.000000	100.000000	0.000000
15084.018675	-0.131452	0.616551	-0.009275	83.236938	56.394413	45.473404	0.000000	0.000000	0.000000	0.000000	0.000000	0.000000	0.070392	-0.306007	-0.168939	0.000000	0.000000	1.000000	100.000000	0.000000
15084.022009	-0.131452	0.616551	-0.009275	83.236938	56.394413	45.473404	0.000000	0.000000	0.000000	0.000000	0.000000	0.000000	0.070392	-0.306007	-0.168939	0.000000	0.000000	1.000000	100.000000	0.000000
15084.025342	-0.131206	0.615520	-0.009879	83.273865	57.310936	46.390732	0.000000	0.000000	0.000000	0.000000	0.000000	0.000000	0.073935	-0.309451	-0.181204	0.000000	0.000000	1.000000	100.000000	0.000000
15084.028675	-0.131206	0.615520	-0.009879	83.273865	57.310936	46.390732	0.000000	0.000000	0.000000	0.000000	0.000000	0.000000	0.073935	-0.309451	-0.181204	0.000000	0.000000	1.000000	100.000000	0.000000
15084.032009	-0.131206	0.615520	-0.009879	83.273865	57.310936	46.390732	0.000000	0.000000	0.000000	0.000000	0.000000	0.000000	0.073935	-0.309451	-0.181204	0.000000	0.000000	1.000000	100.000000	0.000000
15084.035342	-0.130959	0.614491	-0.010486	83.283150	57.125584	46.209988	0.000000	0.000000	0.000000	0.000000	0.000000	0.000000	0.074116	-0.308803	-0.182024	0.000000	0.000000	1.000000	100.000000	0.000000
15084.038675	-0.130959	0.614491	-0.010486	83.283150	57.125584	46.209988	0.000000	0.000000	0.000000	0.000000	0.000000	0.000000	0.074116	-0.308803	-0.182024	0.000000	0.000000	1.000000	100.000000	0.000000
15084.042009	-0.130959	0.614491	-0.010486	83.283150	57.125584	46.209988	0.000000	0.000000	0.000000	0.000000	0.000000	0.000000	0.074116	-0.308803	-0.182024	0.000000	0.000000	1.000000	100.000000	0.000000
15084.045342	-0.130784	0.613502	-0.011084	83.263351	55.763557	44.876354	0.000000	0.000000	0.000000	0.000000	0.000000	0.000000	0.052581	-0.296493	-0.179380	0.000000	0.000000	1.000000	100.000000	0.000000
15084.048675	-0.130784	0.613502	-0.011084	83.263351	55.763557	44.876354	0.000000	0.000000	0.000000	0.000000	0.000000	0.000000	0.052581	-0.296493	-0.179380	0.000000	0.000000	1.000000	100.000000	0.000000
15084.052009	-0.130784	0.613502	-0.011084	83.263351	55.763557	44.876354	0.000000	0.000000	0.000000	0.000000	0.000000	0.000000	0.052581	-0.296493	-0.179380	0.000000	0.000000	1.000000	100.000000	0.000000
15084.055342	-0.130633	0.612535	-0.011676	83.202171	53.583973	42.735554	0.000000	0.000000	0.000000	0.000000	0.000000	0.000000	0.045132	-0.290096	-0.177439	0.000000	0.000000	1.000000	100.000000	0.000000
15084.058675	-0.130633	0.612535	-0.011676	83.202171	53.583973	42.735554	0.000000	0.000000	0.000000	0.000000	0.000000	0.000000	0.045132	-0.290096	-0.177439	0.000000	0.000000	1.000000	100.000000	0.000000
15084.062009	-0.130633	0.612535	-0.011676	83.202171	53.583973	42.735554	0.000000	0.000000	0.000000	0.000000	0.000000	0.000000	0.045132	-0.290096	-0.177439	0.000000	0.000000	1.000000	100.000000	0.000000
15084.065342	-0.130458	0.611596	-0.012271	83.082733	51.201519	40.424461	0.000000	0.000000	0.000000	0.000000	0.000000	0.000000	0.052400	-0.281897	-0.178710	0.000000	0.000000	1.000000	100.000000	0.000000
15084.068675	-0.130458	0.611596	-0.012271	83.082733	51.201519	40.424461	0.000000	0.000000	0.000000	0.000000	0.000000	0.000000	0.052400	-0.281897	-0.178710	0.000000	0.000000	1.000000	100.000000	0.000000
15084.072009	-0.130458	0.611596	-0.012271	83.082733	51.201519	40.424461	0.000000	0.000000	0.000000	0.000000	0.000000	0.000000	0.052400	-0.281897	-0.178710	0.000000	0.000000	1.000000	100.000000	0.000000
15084.075342	-0.130311	0.610722	-0.012853	82.909004	48.920677	38.254147	0.000000	0.000000	0.000000	0.000000	0.000000	0.000000	0.044296	-0.262167	-0.174521	0.000000	0.000000	1.000000	100.000000	0.000000
15084.078675	-0.130311	0.610722	-0.012853	82.909004	48.920677	38.254147	0.000000	0.000000	0.000000	0.000000	0.000000	0.000000	0.044296	-0.262167	-0.174521	0.000000	0.000000	1.000000	100.000000	0.000000
15084.082009	-0.130311	0.610722	-0.012853	82.909004	48.920677	38.254147	0.000000	0.000000	0.000000	0.000000	0.000000	0.000000	0.044296	-0.262167	-0.174521	0.000000	0.000000	1.000000	100.000000	0.000000
15084.085342	-0.130144	0.609894	-0.013423	82.700531	46.988701	36.435581	0.000000	0.000000	0.000000	0.000000	0.000000	0.000000	0.050170	-0.248317	-0.171075	0.000000	0.000000	1.000000	100.000000	0.000000
15084.088675	-0.130144	0.609894	-0.013423	82.700531	46.988701	36.435581	0.000000	0.000000	0.000000	0.000000	0.000000	0.000000	0.050170	-0.248317	-0.171075	0.000000	0.000000	1.000000	100.000000	0.000000
15084.092009	-0.130144	0.609894	-0.013423	82.700531	46.988701	36.435581	0.000000	0.000000	0.000000	0.000000	0.000000	0.000000	0.050170	-0.248317	-0.171075	0.000000	0.000000	1.000000	100.000000	0.000000
15084.095342	-0.129971	0.609100	-0.013935	82.493103	45.374012	34.885517	0.000000	0.000000	0.000000	0.000000	0.000000	0.000000	0.051901	-0.238127	-0.153599	0.000000	0.000000	1.000000	100.000000	0.000000
15084.098675	-0.129971	0.609100	-0.013935	82.493103	45.374012	34.885517	0.000000	0.000000	0.000000	0.000000	0.000000	0.000000	0.051901	-0.238127	-0.153599	0.000000	0.000000	1.000000	100.000000	0.000000
15084.102009	-0.129971	0.609100	-0.013935	82.493103	45.374012	34.885517	0.000000	0.000000	0.000000	0.000000	0.000000	0.000000	0.051901	-0.238127	-0.153599	0.000000	0.000000	1.000000	100.000000	0.000000
15084.105342	-0.129801	0.608397	-0.014434	82.297066	43.970993	33.441940	0.000000	0.000000	0.000000	0.000000	0.000000	0.000000	0.050725	-0.211084	-0.149640	0.000000	0.000000	1.000000	100.000000	0.000000
15084.108675	-0.129801	0.608397	-0.014434	82.297066	43.970993	33.441940	0.000000	0.000000	0.000000	0.000000	0.000000	0.000000	0.050725	-0.211084	-0.149640	0.000000	0.000000	1.000000	100.000000	0.000000
15084.112009	-0.129801	0.608397	-0.014434	82.297066	43.970993	33.441940	0.000000	0.000000	0.000000	0.000000	0.000000	0.000000	0.050725	-0.211084	-0.149640	0.000000	0.000000	1.000000	100.000000	0.000000
15084.115342	-0.129801	0.608397	-0.014434	82.149551	42.815029	32.227455	0.000000	0.000000	0.000000	0.000000	0.000000	0.000000	0.050725	-0.211084	-0.149640	0.000000	0.000000	1.000000	100.000000	0.000000
15084.118675	-0.129667	0.607752	-0.014894	82.149551	42.815029	32.227455	0.000000	0.000000	0.000000	0.000000	0.000000	0.000000	0.040466	-0.193482	-0.138047	0.000000	0.000000	1.000000	100.000000	0.000000
15084.122009	-0.129667	0.607752	-0.014894	82.149551	42.815029	32.227455	0.000000	0.000000	0.000000	0.000000	0.000000	0.000000	0.040466	-0.193482	-0.138047	0.000000	0.000000	1.000000	100.000000	0.000000
15084.125342	-0.129561	0.607197	-0.015255	82.032990	41.786720	31.224134	0.000000	0.000000	0.000000	0.000000	0.000000	0.000000	0.031751	-0.166302	-0.108295	0.000000	0.000000	1.000000	100.000000	0.000000
15084.128675	-0.129561	0.607197	-0.015255	82.032990	41.786720	31.224134	0.000000	0.000000	0.000000	0.000000	0.000000	0.000000	0.031751	-0.166302	-0.108295	0.000000	0.000000	1.000000	100.000000	0.000000
15084.132009	-0.129561	0.607197	-0.015255	82.032990	41.786720	31.224134	0.000000	0.000000	0.000000	0.000000	0.000000	0.000000	0.031751	-0.166302	-0.108295	0.000000	0.000000	1.000000	100.000000	0.000000
15084.135342	-0.129561	0.607197	-0.015255	81.944946	40.972954	30.456501	0.000000	0.000000	0.000000	0.000000	0.000000	0.000000	0.031751	-0.166302	-0.108295	0.000000	0.000000	1.000000	100.000000	0.000000
15084.138675	-0.129461	0.606707	-0.015594	81.944946	40.972954	30.456501	0.000000	0.000000	0.000000	0.000000	0.000000	0.000000	0.029789	-0.147093	-0.101628	0.000000	0.000000	1.000000	100.000000	0.000000
15084.142009	-0.129461	0.606707	-0.015594	81.944946	40.972954	30.456501	0.000000	0.000000	0.000000	0.000000	0.000000	0.000000	0.029789	-0.147093	-0.101628	0.000000	0.000000	1.000000	100.000000	0.000000
15084.145342	-0.129378	0.606319	-0.015879	81.873581	40.343544	29.863770	0.000000	0.000000	0.000000	0.000000	0.000000	0.000000	0.025103	-0.116475	-0.085625	0.000000	0.000000	1.000000	100.000000	0.000000
15084.148675	-0.129378	0.606319	-0.015879	81.873581	40.343544	29.863770	0.000000	0.000000	0.000000	0.000000	0.000000	0.000000	0.025103	-0.116475	-0.085625	0.000000	0.000000	1.000000	100.000000	0.000000
15084.152009	-0.129378	0.606319	-0.015879	81.873581	40.343544	29.863770	0.000000	0.000000	0.000000	0.000000	0.000000	0.000000	0.025103	-0.116475	-0.085625	0.000000	0.000000	1.000000	100.000000	0.000000
15084.155342	-0.129378	0.606319	-0.015879	81.815567	40.011658	29.571827	0.000000	0.000000	0.000000	0.000000	0.000000	0.000000	0.025103	-0.116475	-0.085625	0.000000	0.000000	1.000000	100.000000	0.000000
15084.158675	-0.129329	0.605988	-0.016125	81.815567	40.011658	29.571827	0.000000	0.000000	0.000000	0.000000	0.000000	0.000000	0.014778	-0.099183	-0.073670	0.000000	0.000000	1.000000	100.000000	0.000000
15084.162009	-0.129329	0.605988	-0.016125	81.815567	40.011658	29.571827	0.000000	0.000000	0.000000	0.000000	0.000000	0.000000	0.014778	-0.099183	-0.073670	0.000000	0.000000	1.000000	100.000000	0.000000
15084.165342	-0.129329	0.605988	-0.016125	81.766869	39.974789	29.575310	0.000000	0.000000	0.000000	0.000000	0.000000	0.000000	0.014778	-0.099183	-0.073670	0.000000	0.000000	1.000000	100.000000	0.000000
15084.168675	-0.129329	0.605988	-0.016125	81.766869	39.974789	29.575310	0.000000	0.000000	0.000000	0.000000	0.000000	0.000000	0.014778	-0.099183	-0.073670	0.000000	0.000000	1.000000	100.000000	0.000000
15084.172009	-0.129305	0.605746	-0.016362	81.766869	39.974789	29.575310	0.000000	0.000000	0.000000	0.000000	0.000000	0.000000	0.007177	-0.072597	-0.070983	0.000000	0.000000	1.000000	100.000000	0.000000
15084.175342	-0.129322	0.605574	-0.016611	81.718697	40.213539	29.855759	0.000000	0.000000	0.000000	0.000000	0.000000	0.000000	-0.005335	-0.051799	-0.074734	0.000000	0.000000	1.000000	100.000000	0.000000
15084.178675	-0.129322	0.605574	-0.016611	81.718697	40.213539	29.855759	0.000000	0.000000	0.000000	0.000000	0.000000	0.000000	-0.005335	-0.051799	-0.074734	0.000000	0.000000	1.000000	100.000000	0.000000
15084.182009	-0.129322	0.605574	-0.016611	81.718697	40.213539	29.855759	0.000000	0.000000	0.000000	0.000000	0.000000	0.000000	-0.005335	-0.051799	-0.074734	0.000000	0.000000	1.000000	100.000000	0.000000
15084.185342	-0.129322	0.605574	-0.016611	81.660164	40.620663	30.282026	0.000000	0.000000	0.000000	0.000000	0.000000	0.000000	-0.005335	-0.051799	-0.074734	0.000000	0.000000	1.000000	100.000000	0.000000
15084.188675	-0.129363	0.605445	-0.016858	81.660164	40.620663	30.282026	0.000000	0.000000	0.000000	0.000000	0.000000	0.000000	-0.012252	-0.038522	-0.074288	0.000000	0.000000	1.000000	100.000000	0.000000
15084.192009	-0.129363	0.605445	-0.016858	81.660164	40.620663	30.282026	0.000000	0.000000	0.000000	0.000000	0.000000	0.000000	-0.012252	-0.038522	-0.074288	0.000000	0.000000	1.000000	100.000000	0.000000
15084.195342	-0.129363	0.605445	-0.016858	81.584152	41.001778	30.707714	0.000000	0.000000	0.000000	0.000000	0.000000	0.000000	-0.012252	-0.038522	-0.074288	0.000000	0.000000	1.000000	100.000000	0.000000
15084.198675	-0.129363	0.605445	-0.016858	81.584152	41.001778	30.707714	0.000000	0.000000	0.000000	0.000000	0.000000	0.000000	-0.012252	-0.038522	-0.074288	0.000000	0.000000	1.000000	100.000000	0.000000
15084.202009	-0.129420	0.605367	-0.017128	81.584152	41.001778	30.707714	0.000000	0.000000	0.000000	0.000000	0.000000	0.000000	-0.017110	-0.023498	-0.080809	0.000000	0.000000	1.000000	100.000000	0.000000
15084.205342	-0.129479	0.605333	-0.017389	81.502922	41.344227	31.103924	0.000000	0.000000	0.000000	0.000000	0.000000	0.000000	-0.017750	-0.010255	-0.078500	0.000000	0.000000	1.000000	100.000000	0.000000
15084.208675	-0.129479	0.605333	-0.017389	81.502922	41.344227	31.103924	0.000000	0.000000	0.000000	0.000000	0.000000	0.000000	-0.017750	-0.010255	-0.078500	0.000000	0.000000	1.000000	100.000000	0.000000
15084.212009	-0.129479	0.605333	-0.017389	81.502922	41.344227	31.103924	0.000000	0.000000	0.000000	0.000000	0.000000	0.000000	-0.017750	-0.010255	-0.078500	0.000000	0.000000	1.000000	100.000000	0.000000
15084.215342	-0.129522	0.605317	-0.017629	81.433083	41.618942	31.442059	0.000000	0.000000	0.000000	0.000000	0.000000	0.000000	-0.012811	-0.004551	-0.072015	0.000000	0.000000	1.000000	100.000000	0.000000
15084.218675	-0.129522	0.605317	-0.017629	81.433083	41.618942	31.442059	0.000000	0.000000	0.000000	0.000000	0.000000	0.000000	-0.012811	-0.004551	-0.072015	0.000000	0.000000	1.000000	100.000000	0.000000
15084.222009	-0.129522	0.605317	-0.017629	81.433083	41.618942	31.442059	0.000000	0.000000	0.000000	0.000000	0.000000	0.000000	-0.012811	-0.004551	-0.072015	0.000000	0.000000	1.000000	100.000000	0.000000
15084.225342	-0.129522	0.605317	-0.017629	81.388420	41.792908	31.661533	0.000000	0.000000	0.000000	0.000000	0.000000	0.000000	-0.012811	-0.004551	-0.072015	0.000000	0.000000	1.000000	100.000000	0.000000
15084.228675	-0.129542	0.605327	-0.017871	81.388420	41.792908	31.661533	0.000000	0.000000	0.000000	0.000000	0.000000	0.000000	-0.005835	0.002921	-0.072505	0.000000	0.000000	1.000000	100.000000	0.000000
15084.232009	-0.129542	0.605327	-0.017871	81.388420	41.792908	31.661533	0.000000	0.000000	0.000000	0.000000	0.000000	0.000000	-0.005835	0.002921	-0.072505	0.000000	0.000000	1.000000	100.000000	0.000000
15084.235342	-0.129542	0.605327	-0.017871	81.370491	41.859749	31.743889	0.000000	0.000000	0.000000	0.000000	0.000000	0.000000	-0.005835	0.002921	-0.072505	0.000000	0.000000	1.000000	100.000000	0.000000
15084.238675	-0.129542	0.605327	-0.017871	81.370491	41.859749	31.743889	0.000000	0.000000	0.000000	0.000000	0.000000	0.000000	-0.005835	0.002921	-0.072505	0.000000	0.000000	1.000000	100.000000	0.000000
15084.242009	-0.129589	0.605331	-0.018096	81.370491	41.859749	31.743889	0.000000	0.000000	0.000000	0.000000	0.000000	0.000000	-0.014123	0.001123	-0.067376	0.000000	0.000000	1.000000	100.000000	0.000000
15084.245342	-0.129589	0.605331	-0.018096	81.370918	41.912659	31.807734	0.000000	0.000000	0.000000	0.000000	0.000000	0.000000	-0.014123	0.001123	-0.067376	0.000000	0.000000	1.000000	100.000000	0.000000
15084.248675	-0.129589	0.605331	-0.018096	81.370918	41.912659	31.807734	0.000000	0.000000	0.000000	0.000000	0.000000	0.000000	-0.014123	0.001123	-0.067376	0.000000	0.000000	1.000000	100.000000	0.000000
15084.252009	-0.129589	0.605331	-0.018096	81.370918	41.912659	31.807734	0.000000	0.000000	0.000000	0.000000	0.000000	0.000000	-0.014123	0.001123	-0.067376	0.000000	0.000000	1.000000	100.000000	0.000000
15084.255342	-0.129666	0.605306	-0.018599	81.374359	41.956398	31.859261	0.000000	0.000000	0.000000	0.000000	0.000000	0.000000	-0.023334	-0.007474	-0.151048	0.000000	0.000000	1.000000	100.000000	0.000000
15084.258675	-0.129666	0.605306	-0.018599	81.374359	41.956398	31.859261	0.000000	0.000000	0.000000	0.000000	0.000000	0.000000	-0.023334	-0.007474	-0.151048	0.000000	0.000000	1.000000	100.000000	0.000000
15084.262009	-0.129666	0.605306	-0.018599	81.374359	41.956398	31.859261	0.000000	0.000000	0.000000	0.000000	0.000000	0.000000	-0.023334	-0.007474	-0.151048	0.000000	0.000000	1.000000	100.000000	0.000000
15084.265342	-0.129699	0.605252	-0.018870	81.376503	42.046352	31.956861	0.000000	0.000000	0.000000	0.000000	0.000000	0.000000	-0.009886	-0.016076	-0.081348	0.000000	0.000000	1.000000	100.000000	0.000000
15084.268675	-0.129699	0.605252	-0.018870	81.376503	42.046352	31.956861	0.000000	0.000000	0.000000	0.000000	0.000000	0.000000	-0.009886	-0.016076	-0.081348	0.000000	0.000000	1.000000	100.000000	0.000000
15084.272009	-0.129699	0.605252	-0.018870	81.376503	42.046352	31.956861	0.000000	0.000000	0.000000	0.000000	0.000000	0.000000	-0.009886	-0.016076	-0.081348	0.000000	0.000000	1.000000	100.000000	0.000000
15084.275342	-0.129699	0.605252	-0.018870	81.369720	42.188599	32.091290	0.000000	0.000000	0.000000	0.000000	0.000000	0.000000	-0.009886	-0.016076	-0.081348	0.000000	0.000000	1.000000	100.000000	0.000000
15084.278675	-0.129735	0.605174	-0.019134	81.369720	42.188599	32.091290	0.000000	0.000000	0.000000	0.000000	0.000000	0.000000	-0.010545	-0.023567	-0.079032	0.000000	0.000000	1.000000	100.000000	0.000000
15084.282009	-0.129735	0.605174	-0.019134	81.369720	42.188599	32.091290	0.000000	0.000000	0.000000	0.000000	0.000000	0.000000	-0.010545	-0.023567	-0.079032	0.000000	0.000000	1.000000	100.000000	0.000000
15084.285342	-0.129735	0.605174	-0.019134	81.357048	42.395550	32.249664	0.000000	0.000000	0.000000	0.000000	0.000000	0.000000	-0.010545	-0.023567	-0.079032	0.000000	0.000000	1.000000	100.000000	0.000000
15084.288675	-0.129735	0.605174	-0.019134	81.357048	42.395550	32.249664	0.000000	0.000000	0.000000	0.000000	0.000000	0.000000	-0.010545	-0.023567	-0.079032	0.000000	0.000000	1.000000	100.000000	0.000000
15084.292009	-0.129774	0.605045	-0.019382	81.357048	42.395550	32.249664	0.000000	0.000000	0.000000	0.000000	0.000000	0.000000	-0.011878	-0.038561	-0.074396	0.000000	0.000000	1.000000	100.000000	0.000000
15084.295342	-0.129774	0.605045	-0.019382	81.335236	42.653164	32.467194	0.000000	0.000000	0.000000	0.000000	0.000000	0.000000	-0.011878	-0.038561	-0.074396	0.000000	0.000000	1.000000	100.000000	0.000000
15084.298675	-0.129774	0.605045	-0.019382	81.335236	42.653164	32.467194	0.000000	0.000000	0.000000	0.000000	0.000000	0.000000	-0.011878	-0.038561	-0.074396	0.000000	0.000000	1.000000	100.000000	0.000000
15084.302009	-0.129774	0.605045	-0.019382	81.335236	42.653164	32.467194	0.000000	0.000000	0.000000	0.000000	0.000000	0.000000	-0.011878	-0.038561	-0.074396	0.000000	0.000000	1.000000	100.000000	0.000000
15084.305342	-0.129731	0.604677	-0.019757	81.300308	42.979420	32.812096	0.000000	0.000000	0.000000	0.000000	0.000000	0.000000	0.013069	-0.110531	-0.112680	0.000000	0.000000	1.000000	100.000000	0.000000
15084.308675	-0.129731	0.604677	-0.019757	81.300308	42.979420	32.812096	0.000000	0.000000	0.000000	0.000000	0.000000	0.000000	0.013069	-0.110531	-0.112680	0.000000	0.000000	1.000000	100.000000	0.000000
15084.312009	-0.129731	0.604677	-0.019757	81.300308	42.979420	32.812096	0.000000	0.000000	0.000000	0.000000	0.000000	0.000000	0.013069	-0.110531	-0.112680	0.000000	0.000000	1.000000	100.000000	0.000000
15084.315342	-0.129731	0.604677	-0.019757	81.255157	43.360600	33.254299	0.000000	0.000000	0.000000	0.000000	0.000000	0.000000	0.013069	-0.110531	-0.112680	0.000000	0.000000	1.000000	100.000000	0.000000
15084.318675	-0.129687	0.604393	-0.019905	81.255157	43.360600	33.254299	0.000000	0.000000	0.000000	0.000000	0.000000	0.000000	0.013158	-0.085132	-0.044358	0.000000	0.000000	1.000000	100.000000	0.000000
15084.322009	-0.129687	0.604393	-0.019905	81.255157	43.360600	33.254299	0.000000	0.000000	0.000000	0.000000	0.000000	0.000000	0.013158	-0.085132	-0.044358	0.000000	0.000000	1.000000	100.000000	0.000000
15084.325342	-0.129687	0.604393	-0.019905	81.208481	43.737270	33.691822	0.000000	0.000000	0.000000	0.000000	0.000000	0.000000	0.013158	-0.085132	-0.044358	0.000000	0.000000	1.000000	100.000000	0.000000
15084.328675	-0.129687	0.604393	-0.019905	81.208481	43.737270	33.691822	0.000000	0.000000	0.000000	0.000000	0.000000	0.000000	0.013158	-0.085132	-0.044358	0.000000	0.000000	1.000000	100.000000	0.000000
15084.332009	-0.129638	0.604073	-0.019993	81.208481	43.737270	33.691822	0.000000	0.000000	0.000000	0.000000	0.000000	0.000000	0.014577	-0.096111	-0.026306	0.000000	0.000000	1.000000	100.000000	0.000000
15084.335342	-0.129541	0.603690	-0.020092	81.179214	44.032207	34.035686	0.000000	0.000000	0.000000	0.000000	0.000000	0.000000	0.029131	-0.114897	-0.029736	0.000000	0.000000	1.000000	100.000000	0.000000
15084.338675	-0.129541	0.603690	-0.020092	81.179214	44.032207	34.035686	0.000000	0.000000	0.000000	0.000000	0.000000	0.000000	0.029131	-0.114897	-0.029736	0.000000	0.000000	1.000000	100.000000	0.000000
15084.342009	-0.129541	0.603690	-0.020092	81.179214	44.032207	34.035686	0.000000	0.000000	0.000000	0.000000	0.000000	0.000000	0.029131	-0.114897	-0.029736	0.000000	0.000000	1.000000	100.000000	0.000000
15084.345342	-0.129541	0.603690	-0.020092	81.153847	44.130035	34.165264	0.000000	0.000000	0.000000	0.000000	0.000000	0.000000	0.029131	-0.114897	-0.029736	0.000000	0.000000	1.000000	100.000000	0.000000
15084.348675	-0.129460	0.603270	-0.020137	81.153847	44.130035	34.165264	0.000000	0.000000	0.000000	0.000000	0.000000	0.000000	0.024338	-0.125894	-0.013591	0.000000	0.000000	1.000000	100.000000	0.000000
15084.352009	-0.129460	0.603270	-0.020137	81.153847	44.130035	34.165264	0.000000	0.000000	0.000000	0.000000	0.000000	0.000000	0.024338	-0.125894	-0.013591	0.000000	0.000000	1.000000	100.000000	0.000000
15084.355342	-0.129460	0.603270	-0.020137	81.120728	43.893650	33.948433	0.000000	0.000000	0.000000	0.000000	0.000000	0.000000	0.024338	-0.125894	-0.013591	0.000000	0.000000	1.000000	100.000000	0.000000
15084.358675	-0.129460	0.603270	-0.020137	81.120728	43.893650	33.948433	0.000000	0.000000	0.000000	0.000000	0.000000	0.000000	0.024338	-0.125894	-0.013591	0.000000	0.000000	1.000000	100.000000	0.000000
15084.362009	-0.129362	0.602801	-0.020162	81.120728	43.893650	33.948433	0.000000	0.000000	0.000000	0.000000	0.000000	0.000000	0.029238	-0.140763	-0.007294	0.000000	0.000000	1.000000	100.000000	0.000000
15084.365342	-0.129249	0.602333	-0.020089	81.084534	43.502136	33.572247	0.000000	0.000000	0.000000	0.000000	0.000000	0.000000	0.034151	-0.140424	0.021860	0.000000	0.000000	1.000000	100.000000	0.000000
15084.368675	-0.129249	0.602333	-0.020089	81.084534	43.502136	33.572247	0.000000	0.000000	0.000000	0.000000	0.000000	0.000000	0.034151	-0.140424	0.021860	0.000000	0.000000	1.000000	100.000000	0.000000
15084.372009	-0.129249	0.602333	-0.020089	81.084534	43.502136	33.572247	0.000000	0.000000	0.000000	0.000000	0.000000	0.000000	0.034151	-0.140424	0.021860	0.000000	0.000000	1.000000	100.000000	0.000000
15084.375342	-0.129249	0.602333	-0.020089	81.050690	43.060715	33.123848	0.000000	0.000000	0.000000	0.000000	0.000000	0.000000	0.034151	-0.140424	0.021860	0.000000	0.000000	1.000000	100.000000	0.000000
15084.378675	-0.129086	0.601853	-0.019951	81.050690	43.060715	33.123848	0.000000	0.000000	0.000000	0.000000	0.000000	0.000000	0.048754	-0.144032	0.041177	0.000000	0.000000	1.000000	100.000000	0.000000
15084.382009	-0.129086	0.601853	-0.019951	81.050690	43.060715	33.123848	0.000000	0.000000	0.000000	0.000000	0.000000	0.000000	0.048754	-0.144032	0.041177	0.000000	0.000000	1.000000	100.000000	0.000000
15084.385342	-0.128916	0.601361	-0.019762	81.021011	42.563507	32.617500	0.000000	0.000000	0.000000	0.000000	0.000000	0.000000	0.050945	-0.147654	0.056797	0.000000	0.000000	1.000000	100.000000	0.000000
15084.388675	-0.128916	0.601361	-0.019762	81.021011	42.563507	32.617500	0.000000	0.000000	0.000000	0.000000	0.000000	0.000000	0.050945	-0.147654	0.056797	0.000000	0.000000	1.000000	100.000000	0.000000
15084.392009	-0.128916	0.601361	-0.019762	81.021011	42.563507	32.617500	0.000000	0.000000	0.000000	0.000000	0.000000	0.000000	0.050945	-0.147654	0.056797	0.000000	0.000000	1.000000	100.000000	0.000000
15084.395342	-0.128916	0.601361	-0.019762	80.993904	42.076778	32.112469	0.000000	0.000000	0.000000	0.000000	0.000000	0.000000	0.050945	-0.147654	0.056797	0.000000	0.000000	1.000000	100.000000	0.000000
15084.398675	-0.128723	0.600875	-0.019499	80.993904	42.076778	32.112469	0.000000	0.000000	0.000000	0.000000	0.000000	0.000000	0.058018	-0.145686	0.078953	0.000000	0.000000	1.000000	100.000000	0.000000
15084.402009	-0.128723	0.600875	-0.019499	80.993904	42.076778	32.112469	0.000000	0.000000	0.000000	0.000000	0.000000	0.000000	0.058018	-0.145686	0.078953	0.000000	0.000000	1.000000	100.000000	0.000000
15084.405342	-0.128520	0.600402	-0.019191	80.971199	41.673107	31.678391	0.000000	0.000000	0.000000	0.000000	0.000000	0.000000	0.060939	-0.141931	0.092305	0.000000	0.000000	1.000000	100.000000	0.000000
15084.408675	-0.128520	0.600402	-0.019191	80.971199	41.673107	31.678391	0.000000	0.000000	0.000000	0.000000	0.000000	0.000000	0.060939	-0.141931	0.092305	0.000000	0.000000	1.000000	100.000000	0.000000
15084.412009	-0.128520	0.600402	-0.019191	80.971199	41.673107	31.678391	0.000000	0.000000	0.000000	0.000000	0.000000	0.000000	0.060939	-0.141931	0.092305	0.000000	0.000000	1.000000	100.000000	0.000000
15084.415342	-0.128520	0.600402	-0.019191	80.955040	41.372494	31.356358	0.000000	0.000000	0.000000	0.000000	0.000000	0.000000	0.060939	-0.141931	0.092305	0.000000	0.000000	1.000000	100.000000	0.000000
15084.418675	-0.128362	0.599929	-0.018805	80.955040	41.372494	31.356358	0.000000	0.000000	0.000000	0.000000	0.000000	0.000000	0.047332	-0.141914	0.115950	0.000000	0.000000	1.000000	100.000000	0.000000
15084.422009	-0.128362	0.599929	-0.018805	80.955040	41.372494	31.356358	0.000000	0.000000	0.000000	0.000000	0.000000	0.000000	0.047332	-0.141914	0.115950	0.000000	0.000000	1.000000	100.000000	0.000000
15084.425342	-0.128226	0.599481	-0.018341	80.944809	41.163105	31.123997	0.000000	0.000000	0.000000	0.000000	0.000000	0.000000	0.040654	-0.134480	0.139197	0.000000	0.000000	1.000000	100.000000	0.000000
15084.428675	-0.128226	0.599481	-0.018341	80.944809	41.163105	31.123997	0.000000	0.000000	0.000000	0.000000	0.000000	0.000000	0.040654	-0.134480	0.139197	0.000000	0.000000	1.000000	100.000000	0.000000
15084.432009	-0.128226	0.599481	-0.018341	80.944809	41.163105	31.123997	0.000000	0.000000	0.000000	0.000000	0.000000	0.000000	0.040654	-0.134480	0.139197	0.000000	0.000000	1.000000	100.000000	0.000000
15084.435342	-0.128226	0.599481	-0.018341	80.942886	41.080845	31.016344	0.000000	0.000000	0.000000	0.000000	0.000000	0.000000	0.040654	-0.134480	0.139197	0.000000	0.000000	1.000000	100.000000	0.000000
15084.438675	-0.128104	0.599019	-0.017831	80.942886	41.080845	31.016344	0.000000	0.000000	0.000000	0.000000	0.000000	0.000000	0.036782	-0.138440	0.152993	0.000000	0.000000	1.000000	100.000000	0.000000
15084.442009	-0.128104	0.599019	-0.017831	80.942886	41.080845	31.016344	0.000000	0.000000	0.000000	0.000000	0.000000	0.000000	0.036782	-0.138440	0.152993	0.000000	0.000000	1.000000	100.000000	0.000000
15084.445342	-0.128003	0.598582	-0.017243	80.960587	41.265312	31.172083	0.000000	0.000000	0.000000	0.000000	0.000000	0.000000	0.030171	-0.131179	0.176262	0.000000	0.000000	1.000000	100.000000	0.000000
15084.448675	-0.128003	0.598582	-0.017243	80.960587	41.265312	31.172083	0.000000	0.000000	0.000000	0.000000	0.000000	0.000000	0.030171	-0.131179	0.176262	0.000000	0.000000	1.000000	100.000000	0.000000
15084.452009	-0.128003	0.598582	-0.017243	80.960587	41.265312	31.172083	0.000000	0.000000	0.000000	0.000000	0.000000	0.000000	0.030171	-0.131179	0.176262	0.000000	0.000000	1.000000	100.000000	0.000000
15084.455342	-0.128003	0.598582	-0.017243	80.980751	41.502964	31.374163	0.000000	0.000000	0.000000	0.000000	0.000000	0.000000	0.030171	-0.131179	0.176262	0.000000	0.000000	1.000000	100.000000	0.000000
15084.458675	-0.127878	0.598150	-0.016582	80.980751	41.502964	31.374163	0.000000	0.000000	0.000000	0.000000	0.000000	0.000000	0.037529	-0.129658	0.198443	0.000000	0.000000	1.000000	100.000000	0.000000
15084.462009	-0.127878	0.598150	-0.016582	80.980751	41.502964	31.374163	0.000000	0.000000	0.000000	0.000000	0.000000	0.000000	0.037529	-0.129658	0.198443	0.000000	0.000000	1.000000	100.000000	0.000000
15084.465342	-0.127773	0.597716	-0.015927	81.000771	41.738777	31.577122	0.000000	0.000000	0.000000	0.000000	0.000000	0.000000	0.031535	-0.130060	0.196481	0.000000	0.000000	1.000000	100.000000	0.000000
15084.468675	-0.127773	0.597716	-0.015927	81.000771	41.738777	31.577122	0.000000	0.000000	0.000000	0.000000	0.000000	0.000000	0.031535	-0.130060	0.196481	0.000000	0.000000	1.000000	100.000000	0.000000
15084.472009	-0.127773	0.597716	-0.015927	81.000771	41.738777	31.577122	0.000000	0.000000	0.000000	0.000000	0.000000	0.000000	0.031535	-0.130060	0.196481	0.000000	0.000000	1.000000	100.000000	0.000000
15084.475342	-0.127773	0.597716	-0.015927	81.020683	41.967331	31.780977	0.000000	0.000000	0.000000	0.000000	0.000000	0.000000	0.031535	-0.130060	0.196481	0.000000	0.000000	1.000000	100.000000	0.000000
15084.478675	-0.127737	0.597275	-0.015267	81.020683	41.967331	31.780977	0.000000	0.000000	0.000000	0.000000	0.000000	0.000000	0.010915	-0.132357	0.197846	0.000000	0.000000	1.000000	100.000000	0.000000
15084.482009	-0.127737	0.597275	-0.015267	81.020683	41.967331	31.780977	0.000000	0.000000	0.000000	0.000000	0.000000	0.000000	0.010915	-0.132357	0.197846	0.000000	0.000000	1.000000	100.000000	0.000000
15084.485342	-0.127779	0.596814	-0.014648	81.043579	42.201210	31.996929	0.000000	0.000000	0.000000	0.000000	0.000000	0.000000	-0.012698	-0.138408	0.185672	0.000000	0.000000	1.000000	100.000000	0.000000
15084.488675	-0.127779	0.596814	-0.014648	81.043579	42.201210	31.996929	0.000000	0.000000	0.000000	0.000000	0.000000	0.000000	-0.012698	-0.138408	0.185672	0.000000	0.000000	1.000000	100.000000	0.000000
15084.492009	-0.127779	0.596814	-0.014648	81.043579	42.201210	31.996929	0.000000	0.000000	0.000000	0.000000	0.000000	0.000000	-0.012698	-0.138408	0.185672	0.000000	0.000000	1.000000	100.000000	0.000000
15084.495342	-0.127779	0.596814	-0.014648	81.066536	42.443855	32.237061	0.000000	0.000000	0.000000	0.000000	0.000000	0.000000	-0.012698	-0.138408	0.185672	0.000000	0.000000	1.000000	100.000000	0.000000
15084.498675	-0.127889	0.596320	-0.014109	81.066536	42.443855	32.237061	0.000000	0.000000	0.000000	0.000000	0.000000	0.000000	-0.033032	-0.148102	0.161759	0.000000	0.000000	1.000000	100.000000	0.000000
15084.502009	-0.127889	0.596320	-0.014109	81.066536	42.443855	32.237061	0.000000	0.000000	0.000000	0.000000	0.000000	0.000000	-0.033032	-0.148102	0.161759	0.000000	0.000000	1.000000	100.000000	0.000000
15084.505342	-0.128067	0.595794	-0.013650	81.092697	42.732277	32.528088	0.000000	0.000000	0.000000	0.000000	0.000000	0.000000	-0.053463	-0.157772	0.137810	0.000000	0.000000	1.000000	100.000000	0.000000
15084.508675	-0.128067	0.595794	-0.013650	81.092697	42.732277	32.528088	0.000000	0.000000	0.000000	0.000000	0.000000	0.000000	-0.053463	-0.157772	0.137810	0.000000	0.000000	1.000000	100.000000	0.000000
15084.512009	-0.128067	0.595794	-0.013650	81.092697	42.732277	32.528088	0.000000	0.000000	0.000000	0.000000	0.000000	0.000000	-0.053463	-0.157772	0.137810	0.000000	0.000000	1.000000	100.000000	0.000000
15084.515342	-0.128067	0.595794	-0.013650	81.117393	43.063862	32.872959	0.000000	0.000000	0.000000	0.000000	0.000000	0.000000	-0.053463	-0.157772	0.137810	0.000000	0.000000	1.000000	100.000000	0.000000
15084.518675	-0.128276	0.595255	-0.013242	81.117393	43.063862	32.872959	0.000000	0.000000	0.000000	0.000000	0.000000	0.000000	-0.062689	-0.161723	0.122237	0.000000	0.000000	1.000000	100.000000	0.000000
15084.522009	-0.128276	0.595255	-0.013242	81.117393	43.063862	32.872959	0.000000	0.000000	0.000000	0.000000	0.000000	0.000000	-0.062689	-0.161723	0.122237	0.000000	0.000000	1.000000	100.000000	0.000000
15084.525342	-0.128505	0.594691	-0.012926	81.120819	43.451820	33.299408	0.000000	0.000000	0.000000	0.000000	0.000000	0.000000	-0.068560	-0.169285	0.094920	0.000000	0.000000	1.000000	100.000000	0.000000
15084.528675	-0.128505	0.594691	-0.012926	81.120819	43.451820	33.299408	0.000000	0.000000	0.000000	0.000000	0.000000	0.000000	-0.068560	-0.169285	0.094920	0.000000	0.000000	1.000000	100.000000	0.000000
15084.532009	-0.128505	0.594691	-0.012926	81.120819	43.451820	33.299408	0.000000	0.000000	0.000000	0.000000	0.000000	0.000000	-0.068560	-0.169285	0.094920	0.000000	0.000000	1.000000	100.000000	0.000000
15084.535342	-0.128505	0.594691	-0.012926	81.092346	43.929169	33.835598	0.000000	0.000000	0.000000	0.000000	0.000000	0.000000	-0.068560	-0.169285	0.094920	0.000000	0.000000	1.000000	100.000000	0.000000
15084.538675	-0.128654	0.594144	-0.012570	81.092346	43.929169	33.835598	0.000000	0.000000	0.000000	0.000000	0.000000	0.000000	-0.044617	-0.163899	0.106802	0.000000	0.000000	1.000000	100.000000	0.000000
15084.542009	-0.128654	0.594144	-0.012570	81.092346	43.929169	33.835598	0.000000	0.000000	0.000000	0.000000	0.000000	0.000000	-0.044617	-0.163899	0.106802	0.000000	0.000000	1.000000	100.000000	0.000000
15084.545342	-0.128763	0.593592	-0.012271	81.060219	44.437256	34.402191	0.000000	0.000000	0.000000	0.000000	0.000000	0.000000	-0.032838	-0.165709	0.089771	0.000000	0.000000	1.000000	100.000000	0.000000
15084.548675	-0.128763	0.593592	-0.012271	81.060219	44.437256	34.402191	0.000000	0.000000	0.000000	0.000000	0.000000	0.000000	-0.032838	-0.165709	0.089771	0.000000	0.000000	1.000000	100.000000	0.000000
15084.552009	-0.128763	0.593592	-0.012271	81.060219	44.437256	34.402191	0.000000	0.000000	0.000000	0.000000	0.000000	0.000000	-0.032838	-0.165709	0.089771	0.000000	0.000000	1.000000	100.000000	0.000000
15084.555342	-0.128763	0.593592	-0.012271	81.057564	44.871288	34.873146	0.000000	0.000000	0.000000	0.000000	0.000000	0.000000	-0.032838	-0.165709	0.089771	0.000000	0.000000	1.000000	100.000000	0.000000
15084.558675	-0.128830	0.593039	-0.011960	81.057564	44.871288	34.873146	0.000000	0.000000	0.000000	0.000000	0.000000	0.000000	-0.020113	-0.165914	0.093244	0.000000	0.000000	1.000000	100.000000	0.000000
15084.562009	-0.128830	0.593039	-0.011960	81.057564	44.871288	34.873146	0.000000	0.000000	0.000000	0.000000	0.000000	0.000000	-0.020113	-0.165914	0.093244	0.000000	0.000000	1.000000	100.000000	0.000000
15084.565342	-0.128914	0.592536	-0.011670	81.083221	45.210438	35.219585	0.000000	0.000000	0.000000	0.000000	0.000000	0.000000	-0.025160	-0.150871	0.086956	0.000000	0.000000	1.000000	100.000000	0.000000
15084.568675	-0.128914	0.592536	-0.011670	81.083221	45.210438	35.219585	0.000000	0.000000	0.000000	0.000000	0.000000	0.000000	-0.025160	-0.150871	0.086956	0.000000	0.000000	1.000000	100.000000	0.000000
15084.572009	-0.128914	0.592536	-0.011670	81.083221	45.210438	35.219585	0.000000	0.000000	0.000000	0.000000	0.000000	0.000000	-0.025160	-0.150871	0.086956	0.000000	0.000000	1.000000	100.000000	0.000000
15084.575342	-0.128914	0.592536	-0.011670	81.110092	45.526516	35.539524	0.000000	0.000000	0.000000	0.000000	0.000000	0.000000	-0.025160	-0.150871	0.086956	0.000000	0.000000	1.000000	100.000000	0.000000
15084.578675	-0.128980	0.592028	-0.011443	81.110092	45.526516	35.539524	0.000000	0.000000	0.000000	0.000000	0.000000	0.000000	-0.019716	-0.152569	0.068130	0.000000	0.000000	1.000000	100.000000	0.000000
15084.582009	-0.128980	0.592028	-0.011443	81.110092	45.526516	35.539524	0.000000	0.000000	0.000000	0.000000	0.000000	0.000000	-0.019716	-0.152569	0.068130	0.000000	0.000000	1.000000	100.000000	0.000000
15084.585342	-0.129053	0.591532	-0.011269	81.135834	45.849068	35.862659	0.000000	0.000000	0.000000	0.000000	0.000000	0.000000	-0.022011	-0.148596	0.052276	0.000000	0.000000	1.000000	100.000000	0.000000
15084.588675	-0.129053	0.591532	-0.011269	81.135834	45.849068	35.862659	0.000000	0.000000	0.000000	0.000000	0.000000	0.000000	-0.022011	-0.148596	0.052276	0.000000	0.000000	1.000000	100.000000	0.000000
15084.592009	-0.129053	0.591532	-0.011269	81.135834	45.849068	35.862659	0.000000	0.000000	0.000000	0.000000	0.000000	0.000000	-0.022011	-0.148596	0.052276	0.000000	0.000000	1.000000	100.000000	0.000000
15084.595342	-0.129053	0.591532	-0.011269	81.152138	46.109859	36.137321	0.000000	0.000000	0.000000	0.000000	0.000000	0.000000	-0.022011	-0.148596	0.052276	0.000000	0.000000	1.000000	100.000000	0.000000
15084.598675	-0.129111	0.591076	-0.011148	81.152138	46.109859	36.137321	0.000000	0.000000	0.000000	0.000000	0.000000	0.000000	-0.017349	-0.136982	0.036164	0.000000	0.000000	1.000000	100.000000	0.000000
15084.602009	-0.129111	0.591076	-0.011148	81.152138	46.109859	36.137321	0.000000	0.000000	0.000000	0.000000	0.000000	0.000000	-0.017349	-0.136982	0.036164	0.000000	0.000000	1.000000	100.000000	0.000000
15084.605342	-0.129111	0.591076	-0.011148	81.161926	46.276703	36.323929	0.000000	0.000000	0.000000	0.000000	0.000000	0.000000	-0.017349	-0.136982	0.036164	0.000000	0.000000	1.000000	100.000000	0.000000
15084.608675	-0.129111	0.591076	-0.011148	81.161926	46.276703	36.323929	0.000000	0.000000	0.000000	0.000000	0.000000	0.000000	-0.017349	-0.136982	0.036164	0.000000	0.000000	1.000000	100.000000	0.000000
15084.612009	-0.129178	0.590607	-0.011073	81.161926	46.276703	36.323929	0.000000	0.000000	0.000000	0.000000	0.000000	0.000000	-0.020269	-0.140508	0.022448	0.000000	0.000000	1.000000	100.000000	0.000000
15084.615342	-0.129211	0.590152	-0.011039	81.148361	46.212452	36.289463	0.000000	0.000000	0.000000	0.000000	0.000000	0.000000	-0.009870	-0.136428	0.010307	0.000000	0.000000	1.000000	100.000000	0.000000
15084.618675	-0.129211	0.590152	-0.011039	81.148361	46.212452	36.289463	0.000000	0.000000	0.000000	0.000000	0.000000	0.000000	-0.009870	-0.136428	0.010307	0.000000	0.000000	1.000000	100.000000	0.000000
15084.622009	-0.129211	0.590152	-0.011039	81.148361	46.212452	36.289463	0.000000	0.000000	0.000000	0.000000	0.000000	0.000000	-0.009870	-0.136428	0.010307	0.000000	0.000000	1.000000	100.000000	0.000000
15084.625342	-0.129211	0.590152	-0.011039	81.107613	45.898346	36.013893	0.000000	0.000000	0.000000	0.000000	0.000000	0.000000	-0.009870	-0.136428	0.010307	0.000000	0.000000	1.000000	100.000000	0.000000
15084.628675	-0.129226	0.589693	-0.011067	81.107613	45.898346	36.013893	0.000000	0.000000	0.000000	0.000000	0.000000	0.000000	-0.004426	-0.137835	-0.008497	0.000000	0.000000	1.000000	100.000000	0.000000
15084.632009	-0.129226	0.589693	-0.011067	81.107613	45.898346	36.013893	0.000000	0.000000	0.000000	0.000000	0.000000	0.000000	-0.004426	-0.137835	-0.008497	0.000000	0.000000	1.000000	100.000000	0.000000
15084.635342	-0.129226	0.589693	-0.011067	81.042961	45.328232	35.491184	0.000000	0.000000	0.000000	0.000000	0.000000	0.000000	-0.004426	-0.137835	-0.008497	0.000000	0.000000	1.000000	100.000000	0.000000
15084.638675	-0.129226	0.589693	-0.011067	81.042961	45.328232	35.491184	0.000000	0.000000	0.000000	0.000000	0.000000	0.000000	-0.004426	-0.137835	-0.008497	0.000000	0.000000	1.000000	100.000000	0.000000
15084.642009	-0.129234	0.589241	-0.011119	81.042961	45.328232	35.491184	0.000000	0.000000	0.000000	0.000000	0.000000	0.000000	-0.002381	-0.135741	-0.015550	0.000000	0.000000	1.000000	100.000000	0.000000
15084.645342	-0.129224	0.588784	-0.011234	80.965752	44.670776	34.876286	0.000000	0.000000	0.000000	0.000000	0.000000	0.000000	0.003074	-0.137076	-0.034362	0.000000	0.000000	1.000000	100.000000	0.000000
15084.648675	-0.129224	0.588784	-0.011234	80.965752	44.670776	34.876286	0.000000	0.000000	0.000000	0.000000	0.000000	0.000000	0.003074	-0.137076	-0.034362	0.000000	0.000000	1.000000	100.000000	0.000000
15084.652009	-0.129224	0.588784	-0.011234	80.965752	44.670776	34.876286	0.000000	0.000000	0.000000	0.000000	0.000000	0.000000	0.003074	-0.137076	-0.034362	0.000000	0.000000	1.000000	100.000000	0.000000
15084.655342	-0.129224	0.588784	-0.011234	80.879364	44.007774	34.206646	0.000000	0.000000	0.000000	0.000000	0.000000	0.000000	0.003074	-0.137076	-0.034362	0.000000	0.000000	1.000000	100.000000	0.000000
15084.658675	-0.129197	0.588345	-0.011326	80.879364	44.007774	34.206646	0.000000	0.000000	0.000000	0.000000	0.000000	0.000000	0.008055	-0.131467	-0.027808	0.000000	0.000000	1.000000	100.000000	0.000000
15084.662009	-0.129197	0.588345	-0.011326	80.879364	44.007774	34.206646	0.000000	0.000000	0.000000	0.000000	0.000000	0.000000	0.008055	-0.131467	-0.027808	0.000000	0.000000	1.000000	100.000000	0.000000
15084.665342	-0.129197	0.588345	-0.011326	80.783882	43.364033	33.442436	0.000000	0.000000	0.000000	0.000000	0.000000	0.000000	0.008055	-0.131467	-0.027808	0.000000	0.000000	1.000000	100.000000	0.000000
15084.668675	-0.129197	0.588345	-0.011326	80.783882	43.364033	33.442436	0.000000	0.000000	0.000000	0.000000	0.000000	0.000000	0.008055	-0.131467	-0.027808	0.000000	0.000000	1.000000	100.000000	0.000000
15084.672009	-0.129155	0.587947	-0.011473	80.783882	43.364033	33.442436	0.000000	0.000000	0.000000	0.000000	0.000000	0.000000	0.012698	-0.119644	-0.043824	0.000000	0.000000	1.000000	100.000000	0.000000
15084.675342	-0.129129	0.587530	-0.011641	80.695892	42.780563	32.759232	0.000000	0.000000	0.000000	0.000000	0.000000	0.000000	0.007798	-0.125079	-0.050636	0.000000	0.000000	1.000000	100.000000	0.000000
15084.678675	-0.129129	0.587530	-0.011641	80.695892	42.780563	32.759232	0.000000	0.000000	0.000000	0.000000	0.000000	0.000000	0.007798	-0.125079	-0.050636	0.000000	0.000000	1.000000	100.000000	0.000000
15084.682009	-0.129129	0.587530	-0.011641	80.695892	42.780563	32.759232	0.000000	0.000000	0.000000	0.000000	0.000000	0.000000	0.007798	-0.125079	-0.050636	0.000000	0.000000	1.000000	100.000000	0.000000
15084.685342	-0.129129	0.587530	-0.011641	80.618034	42.214092	32.231522	0.000000	0.000000	0.000000	0.000000	0.000000	0.000000	0.007798	-0.125079	-0.050636	0.000000	0.000000	1.000000	100.000000	0.000000
15084.688675	-0.129154	0.587150	-0.011790	80.618034	42.214092	32.231522	0.000000	0.000000	0.000000	0.000000	0.000000	0.000000	-0.007675	-0.113945	-0.044698	0.000000	0.000000	1.000000	100.000000	0.000000
15084.692009	-0.129154	0.587150	-0.011790	80.618034	42.214092	32.231522	0.000000	0.000000	0.000000	0.000000	0.000000	0.000000	-0.007675	-0.113945	-0.044698	0.000000	0.000000	1.000000	100.000000	0.000000
15084.695342	-0.129154	0.587150	-0.011790	80.545326	41.689365	31.763119	0.000000	0.000000	0.000000	0.000000	0.000000	0.000000	-0.007675	-0.113945	-0.044698	0.000000	0.000000	1.000000	100.000000	0.000000
15084.698675	-0.129154	0.587150	-0.011790	80.545326	41.689365	31.763119	0.000000	0.000000	0.000000	0.000000	0.000000	0.000000	-0.007675	-0.113945	-0.044698	0.000000	0.000000	1.000000	100.000000	0.000000
15084.702009	-0.129152	0.586777	-0.011957	80.545326	41.689365	31.763119	0.000000	0.000000	0.000000	0.000000	0.000000	0.000000	0.000714	-0.111809	-0.049869	0.000000	0.000000	1.000000	100.000000	0.000000
15084.705342	-0.129152	0.586448	-0.012114	80.483658	41.291279	31.421312	0.000000	0.000000	0.000000	0.000000	0.000000	0.000000	-0.000079	-0.098599	-0.047122	0.000000	0.000000	1.000000	100.000000	0.000000
15084.708675	-0.129152	0.586448	-0.012114	80.483658	41.291279	31.421312	0.000000	0.000000	0.000000	0.000000	0.000000	0.000000	-0.000079	-0.098599	-0.047122	0.000000	0.000000	1.000000	100.000000	0.000000
15084.712009	-0.129152	0.586448	-0.012114	80.483658	41.291279	31.421312	0.000000	0.000000	0.000000	0.000000	0.000000	0.000000	-0.000079	-0.098599	-0.047122	0.000000	0.000000	1.000000	100.000000	0.000000
15084.715342	-0.129110	0.586120	-0.012259	80.421295	40.950180	31.138412	0.000000	0.000000	0.000000	0.000000	0.000000	0.000000	0.012631	-0.098549	-0.043519	0.000000	0.000000	1.000000	100.000000	0.000000
15084.718675	-0.129110	0.586120	-0.012259	80.421295	40.950180	31.138412	0.000000	0.000000	0.000000	0.000000	0.000000	0.000000	0.012631	-0.098549	-0.043519	0.000000	0.000000	1.000000	100.000000	0.000000
15084.722009	-0.129110	0.586120	-0.012259	80.421295	40.950180	31.138412	0.000000	0.000000	0.000000	0.000000	0.000000	0.000000	0.012631	-0.098549	-0.043519	0.000000	0.000000	1.000000	100.000000	0.000000
15084.725342	-0.129110	0.586120	-0.012259	80.360916	40.652996	30.893167	0.000000	0.000000	0.000000	0.000000	0.000000	0.000000	0.012631	-0.098549	-0.043519	0.000000	0.000000	1.000000	100.000000	0.000000
15084.728675	-0.129061	0.585847	-0.012349	80.360916	40.652996	30.893167	0.000000	0.000000	0.000000	0.000000	0.000000	0.000000	0.014729	-0.081999	-0.027099	0.000000	0.000000	1.000000	100.000000	0.000000
15084.732009	-0.129061	0.585847	-0.012349	80.360916	40.652996	30.893167	0.000000	0.000000	0.000000	0.000000	0.000000	0.000000	0.014729	-0.081999	-0.027099	0.000000	0.000000	1.000000	100.000000	0.000000
15084.735342	-0.129061	0.585847	-0.012349	80.306976	40.426929	30.716024	0.000000	0.000000	0.000000	0.000000	0.000000	0.000000	0.014729	-0.081999	-0.027099	0.000000	0.000000	1.000000	100.000000	0.000000
15084.738675	-0.129061	0.585847	-0.012349	80.306976	40.426929	30.716024	0.000000	0.000000	0.000000	0.000000	0.000000	0.000000	0.014729	-0.081999	-0.027099	0.000000	0.000000	1.000000	100.000000	0.000000
15084.742009	-0.129007	0.585555	-0.012456	80.306976	40.426929	30.716024	0.000000	0.000000	0.000000	0.000000	0.000000	0.000000	0.016163	-0.087446	-0.032041	0.000000	0.000000	1.000000	100.000000	0.000000
15084.745342	-0.128977	0.585307	-0.012559	80.261261	40.283012	30.620937	0.000000	0.000000	0.000000	0.000000	0.000000	0.000000	0.009007	-0.074329	-0.031061	0.000000	0.000000	1.000000	100.000000	0.000000
15084.748675	-0.128977	0.585307	-0.012559	80.261261	40.283012	30.620937	0.000000	0.000000	0.000000	0.000000	0.000000	0.000000	0.009007	-0.074329	-0.031061	0.000000	0.000000	1.000000	100.000000	0.000000
15084.752009	-0.128977	0.585307	-0.012559	80.261261	40.283012	30.620937	0.000000	0.000000	0.000000	0.000000	0.000000	0.000000	0.009007	-0.074329	-0.031061	0.000000	0.000000	1.000000	100.000000	0.000000
15084.755342	-0.128977	0.585307	-0.012559	80.222740	40.085239	30.460430	0.000000	0.000000	0.000000	0.000000	0.000000	0.000000	0.009007	-0.074329	-0.031061	0.000000	0.000000	1.000000	100.000000	0.000000
15084.758675	-0.128949	0.585034	-0.012656	80.222740	40.085239	30.460430	0.000000	0.000000	0.000000	0.000000	0.000000	0.000000	0.008440	-0.081880	-0.029092	0.000000	0.000000	1.000000	100.000000	0.000000
15084.762009	-0.128949	0.585034	-0.012656	80.222740	40.085239	30.460430	0.000000	0.000000	0.000000	0.000000	0.000000	0.000000	0.008440	-0.081880	-0.029092	0.000000	0.000000	1.000000	100.000000	0.000000
15084.765342	-0.128949	0.585034	-0.012656	80.187210	39.855141	30.263437	0.000000	0.000000	0.000000	0.000000	0.000000	0.000000	0.008440	-0.081880	-0.029092	0.000000	0.000000	1.000000	100.000000	0.000000
15084.768675	-0.128949	0.585034	-0.012656	80.187210	39.855141	30.263437	0.000000	0.000000	0.000000	0.000000	0.000000	0.000000	0.008440	-0.081880	-0.029092	0.000000	0.000000	1.000000	100.000000	0.000000
15084.772009	-0.128925	0.584780	-0.012737	80.187210	39.855141	30.263437	0.000000	0.000000	0.000000	0.000000	0.000000	0.000000	0.007031	-0.076338	-0.024242	0.000000	0.000000	1.000000	100.000000	0.000000
15084.775342	-0.128925	0.584780	-0.012737	80.130424	39.535614	29.992146	0.000000	0.000000	0.000000	0.000000	0.000000	0.000000	0.007031	-0.076338	-0.024242	0.000000	0.000000	1.000000	100.000000	0.000000
15084.778675	-0.128925	0.584780	-0.012737	80.130424	39.535614	29.992146	0.000000	0.000000	0.000000	0.000000	0.000000	0.000000	0.007031	-0.076338	-0.024242	0.000000	0.000000	1.000000	100.000000	0.000000
15084.782009	-0.128925	0.584780	-0.012737	80.130424	39.535614	29.992146	0.000000	0.000000	0.000000	0.000000	0.000000	0.000000	0.007031	-0.076338	-0.024242	0.000000	0.000000	1.000000	100.000000	0.000000
15084.785342	-0.128850	0.584210	-0.012919	80.068726	39.344357	29.852619	0.000000	0.000000	0.000000	0.000000	0.000000	0.000000	0.022695	-0.171151	-0.054599	0.000000	0.000000	1.000000	100.000000	0.000000
15084.788675	-0.128850	0.584210	-0.012919	80.068726	39.344357	29.852619	0.000000	0.000000	0.000000	0.000000	0.000000	0.000000	0.022695	-0.171151	-0.054599	0.000000	0.000000	1.000000	100.000000	0.000000
15084.792009	-0.128850	0.584210	-0.012919	80.068726	39.344357	29.852619	0.000000	0.000000	0.000000	0.000000	0.000000	0.000000	0.022695	-0.171151	-0.054599	0.000000	0.000000	1.000000	100.000000	0.000000
15084.795342	-0.128850	0.584210	-0.012919	80.002174	39.269871	29.846891	0.000000	0.000000	0.000000	0.000000	0.000000	0.000000	0.022695	-0.171151	-0.054599	0.000000	0.000000	1.000000	100.000000	0.000000
15084.798675	-0.128788	0.583905	-0.012975	80.002174	39.269871	29.846891	0.000000	0.000000	0.000000	0.000000	0.000000	0.000000	0.018566	-0.091433	-0.016728	0.000000	0.000000	1.000000	100.000000	0.000000
15084.802009	-0.128788	0.583905	-0.012975	80.002174	39.269871	29.846891	0.000000	0.000000	0.000000	0.000000	0.000000	0.000000	0.018566	-0.091433	-0.016728	0.000000	0.000000	1.000000	100.000000	0.000000
15084.805342	-0.128788	0.583905	-0.012975	79.925041	39.249943	29.905624	0.000000	0.000000	0.000000	0.000000	0.000000	0.000000	0.018566	-0.091433	-0.016728	0.000000	0.000000	1.000000	100.000000	0.000000
15084.808675	-0.128788	0.583905	-0.012975	79.925041	39.249943	29.905624	0.000000	0.000000	0.000000	0.000000	0.000000	0.000000	0.018566	-0.091433	-0.016728	0.000000	0.000000	1.000000	100.000000	0.000000
15084.812009	-0.128697	0.583586	-0.012973	79.925041	39.249943	29.905624	0.000000	0.000000	0.000000	0.000000	0.000000	0.000000	0.027233	-0.095586	0.000688	0.000000	0.000000	1.000000	100.000000	0.000000
15084.815342	-0.128697	0.583586	-0.012973	79.845284	39.273323	30.011845	0.000000	0.000000	0.000000	0.000000	0.000000	0.000000	0.027233	-0.095586	0.000688	0.000000	0.000000	1.000000	100.000000	0.000000
15084.818675	-0.128697	0.583586	-0.012973	79.845284	39.273323	30.011845	0.000000	0.000000	0.000000	0.000000	0.000000	0.000000	0.027233	-0.095586	0.000688	0.000000	0.000000	1.000000	100.000000	0.000000
15084.822009	-0.128697	0.583586	-0.012973	79.845284	39.273323	30.011845	0.000000	0.000000	0.000000	0.000000	0.000000	0.000000	0.027233	-0.095586	0.000688	0.000000	0.000000	1.000000	100.000000	0.000000
15084.825342	-0.128483	0.582939	-0.012842	79.775246	39.263073	30.067696	0.000000	0.000000	0.000000	0.000000	0.000000	0.000000	0.064082	-0.194121	0.039199	0.000000	0.000000	1.000000	100.000000	0.000000
15084.828675	-0.128483	0.582939	-0.012842	79.775246	39.263073	30.067696	0.000000	0.000000	0.000000	0.000000	0.000000	0.000000	0.064082	-0.194121	0.039199	0.000000	0.000000	1.000000	100.000000	0.000000
15084.832009	-0.128483	0.582939	-0.012842	79.775246	39.263073	30.067696	0.000000	0.000000	0.000000	0.000000	0.000000	0.000000	0.064082	-0.194121	0.039199	0.000000	0.000000	1.000000	100.000000	0.000000
15084.835342	-0.128483	0.582939	-0.012842	79.723236	39.195305	30.041922	0.000000	0.000000	0.000000	0.000000	0.000000	0.000000	0.064082	-0.194121	0.039199	0.000000	0.000000	1.000000	100.000000	0.000000
15084.838675	-0.128384	0.582654	-0.012710	79.723236	39.195305	30.041922	0.000000	0.000000	0.000000	0.000000	0.000000	0.000000	0.029691	-0.085511	0.039632	0.000000	0.000000	1.000000	100.000000	0.000000
15084.842009	-0.128384	0.582654	-0.012710	79.723236	39.195305	30.041922	0.000000	0.000000	0.000000	0.000000	0.000000	0.000000	0.029691	-0.085511	0.039632	0.000000	0.000000	1.000000	100.000000	0.000000
15084.845342	-0.128384	0.582654	-0.012710	79.712372	39.190258	30.041542	0.000000	0.000000	0.000000	0.000000	0.000000	0.000000	0.029691	-0.085511	0.039632	0.000000	0.000000	1.000000	100.000000	0.000000
15084.848675	-0.128384	0.582654	-0.012710	79.712372	39.190258	30.041542	0.000000	0.000000	0.000000	0.000000	0.000000	0.000000	0.029691	-0.085511	0.039632	0.000000	0.000000	1.000000	100.000000	0.000000
15084.852009	-0.128284	0.582348	-0.012503	79.712372	39.190258	30.041542	0.000000	0.000000	0.000000	0.000000	0.000000	0.000000	0.030083	-0.091921	0.062113	0.000000	0.000000	1.000000	100.000000	0.000000
15084.855342	-0.128224	0.582114	-0.012236	79.724655	39.299435	30.133900	0.000000	0.000000	0.000000	0.000000	0.000000	0.000000	0.018115	-0.070159	0.079965	0.000000	0.000000	1.000000	100.000000	0.000000
15084.858675	-0.128224	0.582114	-0.012236	79.724655	39.299435	30.133900	0.000000	0.000000	0.000000	0.000000	0.000000	0.000000	0.018115	-0.070159	0.079965	0.000000	0.000000	1.000000	100.000000	0.000000
15084.862009	-0.128224	0.582114	-0.012236	79.724655	39.299435	30.133900	0.000000	0.000000	0.000000	0.000000	0.000000	0.000000	0.018115	-0.070159	0.079965	0.000000	0.000000	1.000000	100.000000	0.000000
15084.865342	-0.128224	0.582114	-0.012236	79.733536	39.386845	30.206154	0.000000	0.000000	0.000000	0.000000	0.000000	0.000000	0.018115	-0.070159	0.079965	0.000000	0.000000	1.000000	100.000000	0.000000
15084.868675	-0.128175	0.581891	-0.011930	79.733536	39.386845	30.206154	0.000000	0.000000	0.000000	0.000000	0.000000	0.000000	0.014760	-0.066899	0.091765	0.000000	0.000000	1.000000	100.000000	0.000000
15084.872009	-0.128175	0.581891	-0.011930	79.733536	39.386845	30.206154	0.000000	0.000000	0.000000	0.000000	0.000000	0.000000	0.014760	-0.066899	0.091765	0.000000	0.000000	1.000000	100.000000	0.000000
15084.875342	-0.128175	0.581891	-0.011930	79.742401	39.474380	30.278532	0.000000	0.000000	0.000000	0.000000	0.000000	0.000000	0.014760	-0.066899	0.091765	0.000000	0.000000	1.000000	100.000000	0.000000
15084.878675	-0.128175	0.581891	-0.011930	79.742401	39.474380	30.278532	0.000000	0.000000	0.000000	0.000000	0.000000	0.000000	0.014760	-0.066899	0.091765	0.000000	0.000000	1.000000	100.000000	0.000000
15084.882009	-0.128128	0.581711	-0.011615	79.742401	39.474380	30.278532	0.000000	0.000000	0.000000	0.000000	0.000000	0.000000	0.013961	-0.053966	0.094706	0.000000	0.000000	1.000000	100.000000	0.000000
15084.885342	-0.128140	0.581560	-0.011255	79.744530	39.517448	30.312860	0.000000	0.000000	0.000000	0.000000	0.000000	0.000000	-0.003498	-0.045282	0.107809	0.000000	0.000000	1.000000	100.000000	0.000000
15084.888675	-0.128140	0.581560	-0.011255	79.744530	39.517448	30.312860	0.000000	0.000000	0.000000	0.000000	0.000000	0.000000	-0.003498	-0.045282	0.107809	0.000000	0.000000	1.000000	100.000000	0.000000
15084.892009	-0.128140	0.581560	-0.011255	79.744530	39.517448	30.312860	0.000000	0.000000	0.000000	0.000000	0.000000	0.000000	-0.003498	-0.045282	0.107809	0.000000	0.000000	1.000000	100.000000	0.000000
15084.895342	-0.128140	0.581560	-0.011255	79.743568	39.541832	30.338102	0.000000	0.000000	0.000000	0.000000	0.000000	0.000000	-0.003498	-0.045282	0.107809	0.000000	0.000000	1.000000	100.000000	0.000000
15084.898675	-0.128206	0.581441	-0.010944	79.743568	39.541832	30.338102	0.000000	0.000000	0.000000	0.000000	0.000000	0.000000	-0.019979	-0.035620	0.093455	0.000000	0.000000	1.000000	100.000000	0.000000
15084.902009	-0.128206	0.581441	-0.010944	79.743568	39.541832	30.338102	0.000000	0.000000	0.000000	0.000000	0.000000	0.000000	-0.019979	-0.035620	0.093455	0.000000	0.000000	1.000000	100.000000	0.000000
15084.905342	-0.128206	0.581441	-0.010944	79.733803	39.567535	30.375525	0.000000	0.000000	0.000000	0.000000	0.000000	0.000000	-0.019979	-0.035620	0.093455	0.000000	0.000000	1.000000	100.000000	0.000000
15084.908675	-0.128206	0.581441	-0.010944	79.733803	39.567535	30.375525	0.000000	0.000000	0.000000	0.000000	0.000000	0.000000	-0.019979	-0.035620	0.093455	0.000000	0.000000	1.000000	100.000000	0.000000
15084.912009	-0.128292	0.581348	-0.010645	79.733803	39.567535	30.375525	0.000000	0.000000	0.000000	0.000000	0.000000	0.000000	-0.025754	-0.028070	0.089653	0.000000	0.000000	1.000000	100.000000	0.000000
15084.915342	-0.128292	0.581348	-0.010645	79.704193	39.626427	30.459698	0.000000	0.000000	0.000000	0.000000	0.000000	0.000000	-0.025754	-0.028070	0.089653	0.000000	0.000000	1.000000	100.000000	0.000000
15084.918675	-0.128292	0.581348	-0.010645	79.704193	39.626427	30.459698	0.000000	0.000000	0.000000	0.000000	0.000000	0.000000	-0.025754	-0.028070	0.089653	0.000000	0.000000	1.000000	100.000000	0.000000
15084.922009	-0.128292	0.581348	-0.010645	79.704193	39.626427	30.459698	0.000000	0.000000	0.000000	0.000000	0.000000	0.000000	-0.025754	-0.028070	0.089653	0.000000	0.000000	1.000000	100.000000	0.000000
15084.925342	-0.128438	0.581258	-0.010136	79.654762	39.717777	30.605825	0.000000	0.000000	0.000000	0.000000	0.000000	0.000000	-0.043873	-0.026968	0.152708	0.000000	0.000000	1.000000	100.000000	0.000000
15084.928675	-0.128438	0.581258	-0.010136	79.654762	39.717777	30.605825	0.000000	0.000000	0.000000	0.000000	0.000000	0.000000	-0.043873	-0.026968	0.152708	0.000000	0.000000	1.000000	100.000000	0.000000
15084.932009	-0.128438	0.581258	-0.010136	79.654762	39.717777	30.605825	0.000000	0.000000	0.000000	0.000000	0.000000	0.000000	-0.043873	-0.026968	0.152708	0.000000	0.000000	1.000000	100.000000	0.000000
15084.935342	-0.128438	0.581258	-0.010136	79.598923	39.784180	30.732618	0.000000	0.000000	0.000000	0.000000	0.000000	0.000000	-0.043873	-0.026968	0.152708	0.000000	0.000000	1.000000	100.000000	0.000000
15084.938675	-0.128531	0.581273	-0.009892	79.598923	39.784180	30.732618	0.000000	0.000000	0.000000	0.000000	0.000000	0.000000	-0.027892	0.004447	0.073067	0.000000	0.000000	1.000000	100.000000	0.000000
15084.942009	-0.128531	0.581273	-0.009892	79.598923	39.784180	30.732618	0.000000	0.000000	0.000000	0.000000	0.000000	0.000000	-0.027892	0.004447	0.073067	0.000000	0.000000	1.000000	100.000000	0.000000
15084.945342	-0.128595	0.581320	-0.009672	79.569550	39.784855	30.759142	0.000000	0.000000	0.000000	0.000000	0.000000	0.000000	-0.018976	0.014222	0.066038	0.000000	0.000000	1.000000	100.000000	0.000000
15084.948675	-0.128595	0.581320	-0.009672	79.569550	39.784855	30.759142	0.000000	0.000000	0.000000	0.000000	0.000000	0.000000	-0.018976	0.014222	0.066038	0.000000	0.000000	1.000000	100.000000	0.000000
15084.952009	-0.128595	0.581320	-0.009672	79.569550	39.784855	30.759142	0.000000	0.000000	0.000000	0.000000	0.000000	0.000000	-0.018976	0.014222	0.066038	0.000000	0.000000	1.000000	100.000000	0.000000
15084.955342	-0.128595	0.581320	-0.009672	79.560722	39.711857	30.687685	0.000000	0.000000	0.000000	0.000000	0.000000	0.000000	-0.018976	0.014222	0.066038	0.000000	0.000000	1.000000	100.000000	0.000000
15084.958675	-0.128666	0.581382	-0.009504	79.560722	39.711857	30.687685	0.000000	0.000000	0.000000	0.000000	0.000000	0.000000	-0.021386	0.018591	0.050412	0.000000	0.000000	1.000000	100.000000	0.000000
15084.962009	-0.128666	0.581382	-0.009504	79.560722	39.711857	30.687685	0.000000	0.000000	0.000000	0.000000	0.000000	0.000000	-0.021386	0.018591	0.050412	0.000000	0.000000	1.000000	100.000000	0.000000
15084.965342	-0.128666	0.581382	-0.009504	79.548409	39.610977	30.587862	0.000000	0.000000	0.000000	0.000000	0.000000	0.000000	-0.021386	0.018591	0.050412	0.000000	0.000000	1.000000	100.000000	0.000000
15084.968675	-0.128666	0.581382	-0.009504	79.548409	39.610977	30.587862	0.000000	0.000000	0.000000	0.000000	0.000000	0.000000	-0.021386	0.018591	0.050412	0.000000	0.000000	1.000000	100.000000	0.000000
15084.972009	-0.128735	0.581469	-0.009343	79.548409	39.610977	30.587862	0.000000	0.000000	0.000000	0.000000	0.000000	0.000000	-0.020828	0.026215	0.048444	0.000000	0.000000	1.000000	100.000000	0.000000
15084.975342	-0.128806	0.581579	-0.009256	79.539558	39.535542	30.516687	0.000000	0.000000	0.000000	0.000000	0.000000	0.000000	-0.021264	0.032759	0.025926	0.000000	0.000000	1.000000	100.000000	0.000000
15084.978675	-0.128806	0.581579	-0.009256	79.539558	39.535542	30.516687	0.000000	0.000000	0.000000	0.000000	0.000000	0.000000	-0.021264	0.032759	0.025926	0.000000	0.000000	1.000000	100.000000	0.000000
15084.982009	-0.128806	0.581579	-0.009256	79.539558	39.535542	30.516687	0.000000	0.000000	0.000000	0.000000	0.000000	0.000000	-0.021264	0.032759	0.025926	0.000000	0.000000	1.000000	100.000000	0.000000
15084.985342	-0.128806	0.581579	-0.009256	79.527153	39.432312	30.409264	0.000000	0.000000	0.000000	0.000000	0.000000	0.000000	-0.021264	0.032759	0.025926	0.000000	0.000000	1.000000	100.000000	0.000000
15084.988675	-0.128875	0.581713	-0.009176	79.527153	39.432312	30.409264	0.000000	0.000000	0.000000	0.000000	0.000000	0.000000	-0.020703	0.040411	0.023952	0.000000	0.000000	1.000000	100.000000	0.000000
15084.992009	-0.128875	0.581713	-0.009176	79.527153	39.432312	30.409264	0.000000	0.000000	0.000000	0.000000	0.000000	0.000000	-0.020703	0.040411	0.023952	0.000000	0.000000	1.000000	100.000000	0.000000
15084.995342	-0.128875	0.581713	-0.009176	79.516502	39.340538	30.324234	0.000000	0.000000	0.000000	0.000000	0.000000	0.000000	-0.020703	0.040411	0.023952	0.000000	0.000000	1.000000	100.000000	0.000000
15084.998675	-0.128875	0.581713	-0.009176	79.516502	39.340538	30.324234	0.000000	0.000000	0.000000	0.000000	0.000000	0.000000	-0.020703	0.040411	0.023952	0.000000	0.000000	1.000000	100.000000	0.000000
15085.002009	-0.128954	0.581837	-0.009142	79.516502	39.340538	30.324234	0.000000	0.000000	0.000000	0.000000	0.000000	0.000000	-0.023686	0.037133	0.010281	0.000000	0.000000	1.000000	100.000000	0.000000
15085.005342	-0.128954	0.581837	-0.009142	79.505852	39.248928	30.239365	0.000000	0.000000	0.000000	0.000000	0.000000	0.000000	-0.023686	0.037133	0.010281	0.000000	0.000000	1.000000	100.000000	0.000000
15085.008675	-0.128954	0.581837	-0.009142	79.505852	39.248928	30.239365	0.000000	0.000000	0.000000	0.000000	0.000000	0.000000	-0.023686	0.037133	0.010281	0.000000	0.000000	1.000000	100.000000	0.000000
15085.012009	-0.128954	0.581837	-0.009142	79.505852	39.248928	30.239365	0.000000	0.000000	0.000000	0.000000	0.000000	0.000000	-0.023686	0.037133	0.010281	0.000000	0.000000	1.000000	100.000000	0.000000
15085.015342	-0.129109	0.582088	-0.009165	79.495132	39.157486	30.154657	0.000000	0.000000	0.000000	0.000000	0.000000	0.000000	-0.046378	0.075341	-0.006915	0.000000	0.000000	1.000000	100.000000	0.000000
15085.018675	-0.129109	0.582088	-0.009165	79.495132	39.157486	30.154657	0.000000	0.000000	0.000000	0.000000	0.000000	0.000000	-0.046378	0.075341	-0.006915	0.000000	0.000000	1.000000	100.000000	0.000000
15085.022009	-0.129109	0.582088	-0.009165	79.495132	39.157486	30.154657	0.000000	0.000000	0.000000	0.000000	0.000000	0.000000	-0.046378	0.075341	-0.006915	0.000000	0.000000	1.000000	100.000000	0.000000
15085.025342	-0.129109	0.582088	-0.009165	79.486221	39.077343	30.084213	0.000000	0.000000	0.000000	0.000000	0.000000	0.000000	-0.046378	0.075341	-0.006915	0.000000	0.000000	1.000000	100.000000	0.000000
15085.028675	-0.129163	0.582216	-0.009216	79.486221	39.077343	30.084213	0.000000	0.000000	0.000000	0.000000	0.000000	0.000000	-0.016304	0.038221	-0.015356	0.000000	0.000000	1.000000	100.000000	0.000000
15085.032009	-0.129163	0.582216	-0.009216	79.486221	39.077343	30.084213	0.000000	0.000000	0.000000	0.000000	0.000000	0.000000	-0.016304	0.038221	-0.015356	0.000000	0.000000	1.000000	100.000000	0.000000
15085.035342	-0.129163	0.582216	-0.009216	79.477234	39.002708	30.013842	0.000000	0.000000	0.000000	0.000000	0.000000	0.000000	-0.016304	0.038221	-0.015356	0.000000	0.000000	1.000000	100.000000	0.000000
15085.038675	-0.129163	0.582216	-0.009216	79.477234	39.002708	30.013842	0.000000	0.000000	0.000000	0.000000	0.000000	0.000000	-0.016304	0.038221	-0.015356	0.000000	0.000000	1.000000	100.000000	0.000000
15085.042009	-0.129224	0.582336	-0.009245	79.477234	39.002708	30.013842	0.000000	0.000000	0.000000	0.000000	0.000000	0.000000	-0.018283	0.036044	-0.008477	0.000000	0.000000	1.000000	100.000000	0.000000
15085.045342	-0.129224	0.582336	-0.009245	79.470078	38.939339	29.957678	0.000000	0.000000	0.000000	0.000000	0.000000	0.000000	-0.018283	0.036044	-0.008477	0.000000	0.000000	1.000000	100.000000	0.000000
15085.048675	-0.129224	0.582336	-0.009245	79.470078	38.939339	29.957678	0.000000	0.000000	0.000000	0.000000	0.000000	0.000000	-0.018283	0.036044	-0.008477	0.000000	0.000000	1.000000	100.000000	0.000000
15085.052009	-0.129224	0.582336	-0.009245	79.470078	38.939339	29.957678	0.000000	0.000000	0.000000	0.000000	0.000000	0.000000	-0.018283	0.036044	-0.008477	0.000000	0.000000	1.000000	100.000000	0.000000
15085.055342	-0.129322	0.582532	-0.009305	79.466095	38.888870	29.910276	0.000000	0.000000	0.000000	0.000000	0.000000	0.000000	-0.029329	0.058955	-0.018090	0.000000	0.000000	1.000000	100.000000	0.000000
15085.058675	-0.129322	0.582532	-0.009305	79.466095	38.888870	29.910276	0.000000	0.000000	0.000000	0.000000	0.000000	0.000000	-0.029329	0.058955	-0.018090	0.000000	0.000000	1.000000	100.000000	0.000000
15085.062009	-0.129322	0.582532	-0.009305	79.466095	38.888870	29.910276	0.000000	0.000000	0.000000	0.000000	0.000000	0.000000	-0.029329	0.058955	-0.018090	0.000000	0.000000	1.000000	100.000000	0.000000
15085.065342	-0.129322	0.582532	-0.009305	79.460663	38.836643	29.868219	0.000000	0.000000	0.000000	0.000000	0.000000	0.000000	-0.029329	0.058955	-0.018090	0.000000	0.000000	1.000000	100.000000	0.000000
15085.068675	-0.129375	0.582590	-0.009360	79.460663	38.836643	29.868219	0.000000	0.000000	0.000000	0.000000	0.000000	0.000000	-0.016007	0.017450	-0.016365	0.000000	0.000000	1.000000	100.000000	0.000000
15085.072009	-0.129375	0.582590	-0.009360	79.460663	38.836643	29.868219	0.000000	0.000000	0.000000	0.000000	0.000000	0.000000	-0.016007	0.017450	-0.016365	0.000000	0.000000	1.000000	100.000000	0.000000
15085.075342	-0.129375	0.582590	-0.009360	79.457100	38.798248	29.840229	0.000000	0.000000	0.000000	0.000000	0.000000	0.000000	-0.016007	0.017450	-0.016365	0.000000	0.000000	1.000000	100.000000	0.000000
15085.078675	-0.129375	0.582590	-0.009360	79.457100	38.798248	29.840229	0.000000	0.000000	0.000000	0.000000	0.000000	0.000000	-0.016007	0.017450	-0.016365	0.000000	0.000000	1.000000	100.000000	0.000000
15085.082009	-0.129476	0.582667	-0.009410	79.457100	38.798248	29.840229	0.000000	0.000000	0.000000	0.000000	0.000000	0.000000	-0.030169	0.022904	-0.015140	0.000000	0.000000	1.000000	100.000000	0.000000
15085.085342	-0.129476	0.582667	-0.009410	79.453491	38.757114	29.812220	0.000000	0.000000	0.000000	0.000000	0.000000	0.000000	-0.030169	0.022904	-0.015140	0.000000	0.000000	1.000000	100.000000	0.000000
15085.088675	-0.129476	0.582667	-0.009410	79.453491	38.757114	29.812220	0.000000	0.000000	0.000000	0.000000	0.000000	0.000000	-0.030169	0.022904	-0.015140	0.000000	0.000000	1.000000	100.000000	0.000000
15085.092009	-0.129476	0.582667	-0.009410	79.453491	38.757114	29.812220	0.000000	0.000000	0.000000	0.000000	0.000000	0.000000	-0.030169	0.022904	-0.015140	0.000000	0.000000	1.000000	100.000000	0.000000
15085.095342	-0.129678	0.582725	-0.009508	79.451668	38.729755	29.798223	0.000000	0.000000	0.000000	0.000000	0.000000	0.000000	-0.060625	0.017448	-0.029295	0.000000	0.000000	1.000000	100.000000	0.000000
15085.098675	-0.129678	0.582725	-0.009508	79.451668	38.729755	29.798223	0.000000	0.000000	0.000000	0.000000	0.000000	0.000000	-0.060625	0.017448	-0.029295	0.000000	0.000000	1.000000	100.000000	0.000000
15085.102009	-0.129678	0.582725	-0.009508	79.451668	38.729755	29.798223	0.000000	0.000000	0.000000	0.000000	0.000000	0.000000	-0.060625	0.017448	-0.029295	0.000000	0.000000	1.000000	100.000000	0.000000
15085.105342	-0.129678	0.582725	-0.009508	79.450302	38.719822	29.803555	0.000000	0.000000	0.000000	0.000000	0.000000	0.000000	-0.060625	0.017448	-0.029295	0.000000	0.000000	1.000000	100.000000	0.000000
15085.108675	-0.129761	0.582750	-0.009539	79.450302	38.719822	29.803555	0.000000	0.000000	0.000000	0.000000	0.000000	0.000000	-0.024924	0.007631	-0.009366	0.000000	0.000000	1.000000	100.000000	0.000000
15085.112009	-0.129761	0.582750	-0.009539	79.450302	38.719822	29.803555	0.000000	0.000000	0.000000	0.000000	0.000000	0.000000	-0.024924	0.007631	-0.009366	0.000000	0.000000	1.000000	100.000000	0.000000
15085.115342	-0.129761	0.582750	-0.009539	79.448494	38.697914	29.789577	0.000000	0.000000	0.000000	0.000000	0.000000	0.000000	-0.024924	0.007631	-0.009366	0.000000	0.000000	1.000000	100.000000	0.000000
15085.118675	-0.129761	0.582750	-0.009539	79.448494	38.697914	29.789577	0.000000	0.000000	0.000000	0.000000	0.000000	0.000000	-0.024924	0.007631	-0.009366	0.000000	0.000000	1.000000	100.000000	0.000000
15085.122009	-0.129839	0.582758	-0.009586	79.448494	38.697914	29.789577	0.000000	0.000000	0.000000	0.000000	0.000000	0.000000	-0.023503	0.002156	-0.014284	0.000000	0.000000	1.000000	100.000000	0.000000
15085.125342	-0.129839	0.582758	-0.009586	79.448494	38.689743	29.789562	0.000000	0.000000	0.000000	0.000000	0.000000	0.000000	-0.023503	0.002156	-0.014284	0.000000	0.000000	1.000000	100.000000	0.000000
15085.128675	-0.129839	0.582758	-0.009586	79.448494	38.689743	29.789562	0.000000	0.000000	0.000000	0.000000	0.000000	0.000000	-0.023503	0.002156	-0.014284	0.000000	0.000000	1.000000	100.000000	0.000000
15085.132009	-0.129839	0.582758	-0.009586	79.448494	38.689743	29.789562	0.000000	0.000000	0.000000	0.000000	0.000000	0.000000	-0.023503	0.002156	-0.014284	0.000000	0.000000	1.000000	100.000000	0.000000
15085.135342	-0.129929	0.582776	-0.009595	79.446724	38.670589	29.775608	0.000000	0.000000	0.000000	0.000000	0.000000	0.000000	-0.026924	0.005468	-0.002485	0.000000	0.000000	1.000000	100.000000	0.000000
15085.138675	-0.129929	0.582776	-0.009595	79.446724	38.670589	29.775608	0.000000	0.000000	0.000000	0.000000	0.000000	0.000000	-0.026924	0.005468	-0.002485	0.000000	0.000000	1.000000	100.000000	0.000000
15085.142009	-0.129929	0.582776	-0.009595	79.446724	38.670589	29.775608	0.000000	0.000000	0.000000	0.000000	0.000000	0.000000	-0.026924	0.005468	-0.002485	0.000000	0.000000	1.000000	100.000000	0.000000
15085.145342	-0.129929	0.582776	-0.009595	79.446709	38.667858	29.775602	0.000000	0.000000	0.000000	0.000000	0.000000	0.000000	-0.026924	0.005468	-0.002485	0.000000	0.000000	1.000000	100.000000	0.000000
15085.148675	-0.129957	0.582769	-0.009578	79.446709	38.667858	29.775602	0.000000	0.000000	0.000000	0.000000	0.000000	0.000000	-0.008371	-0.002165	0.005039	0.000000	0.000000	1.000000	100.000000	0.000000
15085.152009	-0.129957	0.582769	-0.009578	79.446709	38.667858	29.775602	0.000000	0.000000	0.000000	0.000000	0.000000	0.000000	-0.008371	-0.002165	0.005039	0.000000	0.000000	1.000000	100.000000	0.000000
15085.155342	-0.129957	0.582769	-0.009578	79.444901	38.651402	29.761627	0.000000	0.000000	0.000000	0.000000	0.000000	0.000000	-0.008371	-0.002165	0.005039	0.000000	0.000000	1.000000	100.000000	0.000000
15085.158675	-0.129957	0.582769	-0.009578	79.444901	38.651402	29.761627	0.000000	0.000000	0.000000	0.000000	0.000000	0.000000	-0.008371	-0.002165	0.005039	0.000000	0.000000	1.000000	100.000000	0.000000
15085.162009	-0.129990	0.582780	-0.009545	79.444901	38.651402	29.761627	0.000000	0.000000	0.000000	0.000000	0.000000	0.000000	-0.009799	0.003313	0.009951	0.000000	0.000000	1.000000	100.000000	0.000000
15085.165342	-0.129990	0.582780	-0.009545	79.441284	38.623936	29.733688	0.000000	0.000000	0.000000	0.000000	0.000000	0.000000	-0.009799	0.003313	0.009951	0.000000	0.000000	1.000000	100.000000	0.000000
15085.168675	-0.129990	0.582780	-0.009545	79.441284	38.623936	29.733688	0.000000	0.000000	0.000000	0.000000	0.000000	0.000000	-0.009799	0.003313	0.009951	0.000000	0.000000	1.000000	100.000000	0.000000
15085.172009	-0.129990	0.582780	-0.009545	79.441284	38.623936	29.733688	0.000000	0.000000	0.000000	0.000000	0.000000	0.000000	-0.009799	0.003313	0.009951	0.000000	0.000000	1.000000	100.000000	0.000000
15085.175342	-0.129983	0.582834	-0.009489	79.439491	38.612946	29.719738	0.000000	0.000000	0.000000	0.000000	0.000000	0.000000	0.002097	0.016430	0.016588	0.000000	0.000000	1.000000	100.000000	0.000000
15085.178675	-0.129983	0.582834	-0.009489	79.439491	38.612946	29.719738	0.000000	0.000000	0.000000	0.000000	0.000000	0.000000	0.002097	0.016430	0.016588	0.000000	0.000000	1.000000	100.000000	0.000000
15085.182009	-0.129983	0.582834	-0.009489	79.439491	38.612946	29.719738	0.000000	0.000000	0.000000	0.000000	0.000000	0.000000	0.002097	0.016430	0.016588	0.000000	0.000000	1.000000	100.000000	0.000000
15085.185342	-0.129983	0.582834	-0.009489	79.435898	38.585506	29.691830	0.000000	0.000000	0.000000	0.000000	0.000000	0.000000	0.002097	0.016430	0.016588	0.000000	0.000000	1.000000	100.000000	0.000000
15085.188675	-0.129979	0.582885	-0.009503	79.435898	38.585506	29.691830	0.000000	0.000000	0.000000	0.000000	0.000000	0.000000	0.001144	0.015286	-0.003956	0.000000	0.000000	1.000000	100.000000	0.000000
15085.192009	-0.129979	0.582885	-0.009503	79.435898	38.585506	29.691830	0.000000	0.000000	0.000000	0.000000	0.000000	0.000000	0.001144	0.015286	-0.003956	0.000000	0.000000	1.000000	100.000000	0.000000
15085.195342	-0.129979	0.582885	-0.009503	79.432693	38.572735	29.675236	0.000000	0.000000	0.000000	0.000000	0.000000	0.000000	0.001144	0.015286	-0.003956	0.000000	0.000000	1.000000	100.000000	0.000000
15085.198675	-0.129979	0.582885	-0.009503	79.432693	38.572735	29.675236	0.000000	0.000000	0.000000	0.000000	0.000000	0.000000	0.001144	0.015286	-0.003956	0.000000	0.000000	1.000000	100.000000	0.000000
15085.202009	-0.130003	0.582929	-0.009499	79.432693	38.572735	29.675236	0.000000	0.000000	0.000000	0.000000	0.000000	0.000000	-0.007224	0.013108	0.001082	0.000000	0.000000	1.000000	100.000000	0.000000
15085.205342	-0.130003	0.582929	-0.009499	79.420357	38.547180	29.636112	0.000000	0.000000	0.000000	0.000000	0.000000	0.000000	-0.007224	0.013108	0.001082	0.000000	0.000000	1.000000	100.000000	0.000000
15085.208675	-0.130003	0.582929	-0.009499	79.420357	38.547180	29.636112	0.000000	0.000000	0.000000	0.000000	0.000000	0.000000	-0.007224	0.013108	0.001082	0.000000	0.000000	1.000000	100.000000	0.000000
15085.212009	-0.130003	0.582929	-0.009499	79.420357	38.547180	29.636112	0.000000	0.000000	0.000000	0.000000	0.000000	0.000000	-0.007224	0.013108	0.001082	0.000000	0.000000	1.000000	100.000000	0.000000
15085.215342	-0.130060	0.583053	-0.009619	79.401527	38.551796	29.571066	0.000000	0.000000	0.000000	0.000000	0.000000	0.000000	-0.017198	0.037043	-0.035996	0.000000	0.000000	1.000000	100.000000	0.000000
15085.218675	-0.130060	0.583053	-0.009619	79.401527	38.551796	29.571066	0.000000	0.000000	0.000000	0.000000	0.000000	0.000000	-0.017198	0.037043	-0.035996	0.000000	0.000000	1.000000	100.000000	0.000000
15085.222009	-0.130060	0.583053	-0.009619	79.401527	38.551796	29.571066	0.000000	0.000000	0.000000	0.000000	0.000000	0.000000	-0.017198	0.037043	-0.035996	0.000000	0.000000	1.000000	100.000000	0.000000
15085.225342	-0.130105	0.583143	-0.009703	79.359169	38.617935	29.420425	0.000000	0.000000	0.000000	0.000000	0.000000	0.000000	-0.013385	0.027239	-0.025282	0.000000	1.000000	1.000000	100.000000	0.000000
15085.228675	-0.130105	0.583143	-0.009703	79.359169	38.617935	29.420425	0.000000	0.000000	0.000000	0.000000	0.000000	0.000000	-0.013385	0.027239	-0.025282	0.000000	1.000000	1.000000	100.000000	0.000000
