# Supplementary material for: Haptic Guidance Needs to Be Intuitive Not Just Informative to Improve Human Motor Accuracy
Source: PLoS One. 2016 Mar 16;11(3):e0150912. doi: 10.1371/journal.pone.0150912 (PMC4794196; doi:10.1371/journal.pone.0150912)
Supplement: S1 Data — (ZIP) [file pone.0150912.s001.zip › Subject6/exp1_0101.txt]

Time	PosX	PosY	PosZ	RotX	RotY	RotZ	ForceX	ForceY	ForceZ	MomentX	MomentY	MomentZ	VelocityX	VelocityY	VelocityZ	CalibratedWeight	ButtonDown	Condition	Trial	Visual
15086.982209	-0.000081	0.519509	0.244403	75.534248	17.192698	4.576217	0.000000	0.000000	0.000000	0.000000	0.000000	0.000000	-0.009989	-0.032560	-0.040277	0.000000	1.000000	1.000000	101.000000	1.000000
15086.985542	-0.000081	0.519383	0.244078	75.537048	17.401812	4.835605	0.000000	0.000000	0.000000	0.000000	0.000000	0.000000	0.000011	-0.037608	-0.097434	0.000000	1.000000	1.000000	101.000000	1.000000
15086.988875	-0.000081	0.519383	0.244078	75.537048	17.401812	4.835605	0.000000	0.000000	0.000000	0.000000	0.000000	0.000000	0.000011	-0.037608	-0.097434	0.000000	1.000000	1.000000	101.000000	1.000000
15086.992209	-0.000081	0.519383	0.244078	75.537048	17.401812	4.835605	0.000000	0.000000	0.000000	0.000000	0.000000	0.000000	0.000011	-0.037608	-0.097434	0.000000	1.000000	1.000000	101.000000	1.000000
15086.995542	-0.000081	0.519383	0.244078	75.554047	17.502569	4.953146	0.000000	0.000000	0.000000	0.000000	0.000000	0.000000	0.000011	-0.037608	-0.097434	0.000000	1.000000	1.000000	101.000000	1.000000
15086.998875	-0.000048	0.519328	0.243891	75.554047	17.502569	4.953146	0.000000	0.000000	0.000000	0.000000	0.000000	0.000000	0.009991	-0.016574	-0.056143	0.000000	1.000000	1.000000	101.000000	1.000000
15087.002209	-0.000048	0.519328	0.243891	75.554047	17.502569	4.953146	0.000000	0.000000	0.000000	0.000000	0.000000	0.000000	0.009991	-0.016574	-0.056143	0.000000	1.000000	1.000000	101.000000	1.000000
15087.005542	-0.000015	0.519249	0.243658	75.577919	17.534580	4.983391	0.000000	0.000000	0.000000	0.000000	0.000000	0.000000	0.009986	-0.023564	-0.069964	0.000000	1.000000	1.000000	101.000000	1.000000
15087.008875	-0.000015	0.519249	0.243658	75.577919	17.534580	4.983391	0.000000	0.000000	0.000000	0.000000	0.000000	0.000000	0.009986	-0.023564	-0.069964	0.000000	1.000000	1.000000	101.000000	1.000000
15087.012209	-0.000015	0.519249	0.243658	75.577919	17.534580	4.983391	0.000000	0.000000	0.000000	0.000000	0.000000	0.000000	0.009986	-0.023564	-0.069964	0.000000	1.000000	1.000000	101.000000	1.000000
15087.015542	-0.000015	0.519249	0.243658	75.607765	17.571327	5.021331	0.000000	0.000000	0.000000	0.000000	0.000000	0.000000	0.009986	-0.023564	-0.069964	0.000000	1.000000	1.000000	101.000000	1.000000
15087.018875	-0.000015	0.519150	0.243410	75.607765	17.571327	5.021331	0.000000	0.000000	0.000000	0.000000	0.000000	0.000000	0.000002	-0.029714	-0.074262	0.000000	1.000000	1.000000	101.000000	1.000000
15087.022209	-0.000015	0.519150	0.243410	75.607765	17.571327	5.021331	0.000000	0.000000	0.000000	0.000000	0.000000	0.000000	0.000002	-0.029714	-0.074262	0.000000	1.000000	1.000000	101.000000	1.000000
15087.025542	-0.000015	0.519150	0.243410	75.640579	17.609205	5.063246	0.000000	0.000000	0.000000	0.000000	0.000000	0.000000	0.000002	-0.029714	-0.074262	0.000000	1.000000	1.000000	101.000000	1.000000
15087.028875	-0.000015	0.519150	0.243410	75.640579	17.609205	5.063246	0.000000	0.000000	0.000000	0.000000	0.000000	0.000000	0.000002	-0.029714	-0.074262	0.000000	1.000000	1.000000	101.000000	1.000000
15087.032209	-0.000048	0.519049	0.243131	75.640579	17.609205	5.063246	0.000000	0.000000	0.000000	0.000000	0.000000	0.000000	-0.009972	-0.030537	-0.083853	0.000000	1.000000	1.000000	101.000000	1.000000
15087.035542	-0.000048	0.519049	0.243131	75.679382	17.651999	5.113029	0.000000	0.000000	0.000000	0.000000	0.000000	0.000000	-0.009972	-0.030537	-0.083853	0.000000	1.000000	1.000000	101.000000	1.000000
15087.038875	-0.000048	0.519049	0.243131	75.679382	17.651999	5.113029	0.000000	0.000000	0.000000	0.000000	0.000000	0.000000	-0.009972	-0.030537	-0.083853	0.000000	1.000000	1.000000	101.000000	1.000000
15087.042209	-0.000048	0.519049	0.243131	75.679382	17.651999	5.113029	0.000000	0.000000	0.000000	0.000000	0.000000	0.000000	-0.009972	-0.030537	-0.083853	0.000000	1.000000	1.000000	101.000000	1.000000
15087.045542	-0.000280	0.518790	0.242383	75.727097	17.698126	5.174661	0.000000	0.000000	0.000000	0.000000	0.000000	0.000000	-0.069723	-0.077578	-0.224230	0.000000	1.000000	1.000000	101.000000	1.000000
15087.048875	-0.000280	0.518790	0.242383	75.727097	17.698126	5.174661	0.000000	0.000000	0.000000	0.000000	0.000000	0.000000	-0.069723	-0.077578	-0.224230	0.000000	1.000000	1.000000	101.000000	1.000000
15087.052209	-0.000280	0.518790	0.242383	75.727097	17.698126	5.174661	0.000000	0.000000	0.000000	0.000000	0.000000	0.000000	-0.069723	-0.077578	-0.224230	0.000000	1.000000	1.000000	101.000000	1.000000
15087.055542	-0.000280	0.518790	0.242383	75.777771	17.748423	5.240585	0.000000	0.000000	0.000000	0.000000	0.000000	0.000000	-0.069723	-0.077578	-0.224230	0.000000	1.000000	1.000000	101.000000	1.000000
15087.058875	-0.000479	0.518616	0.241932	75.777771	17.748423	5.240585	0.000000	0.000000	0.000000	0.000000	0.000000	0.000000	-0.059683	-0.052321	-0.135202	0.000000	1.000000	1.000000	101.000000	1.000000
15087.062209	-0.000479	0.518616	0.241932	75.777771	17.748423	5.240585	0.000000	0.000000	0.000000	0.000000	0.000000	0.000000	-0.059683	-0.052321	-0.135202	0.000000	1.000000	1.000000	101.000000	1.000000
15087.065542	-0.000678	0.518400	0.241453	75.833801	17.809898	5.322199	0.000000	0.000000	0.000000	0.000000	0.000000	0.000000	-0.059598	-0.064563	-0.143935	0.000000	1.000000	1.000000	101.000000	1.000000
15087.068875	-0.000678	0.518400	0.241453	75.833801	17.809898	5.322199	0.000000	0.000000	0.000000	0.000000	0.000000	0.000000	-0.059598	-0.064563	-0.143935	0.000000	1.000000	1.000000	101.000000	1.000000
15087.072209	-0.000678	0.518400	0.241453	75.833801	17.809898	5.322199	0.000000	0.000000	0.000000	0.000000	0.000000	0.000000	-0.059598	-0.064563	-0.143935	0.000000	1.000000	1.000000	101.000000	1.000000
15087.075542	-0.000678	0.518400	0.241453	75.897179	17.876781	5.405411	0.000000	0.000000	0.000000	0.000000	0.000000	0.000000	-0.059598	-0.064563	-0.143935	0.000000	1.000000	1.000000	101.000000	1.000000
15087.078875	-0.000810	0.518165	0.240958	75.897179	17.876781	5.405411	0.000000	0.000000	0.000000	0.000000	0.000000	0.000000	-0.039625	-0.070636	-0.148392	0.000000	1.000000	1.000000	101.000000	1.000000
15087.082209	-0.000810	0.518165	0.240958	75.897179	17.876781	5.405411	0.000000	0.000000	0.000000	0.000000	0.000000	0.000000	-0.039625	-0.070636	-0.148392	0.000000	1.000000	1.000000	101.000000	1.000000
15087.085542	-0.000942	0.517927	0.240431	75.956268	17.939852	5.490293	0.000000	0.000000	0.000000	0.000000	0.000000	0.000000	-0.039556	-0.071415	-0.158184	0.000000	0.000000	1.000000	101.000000	1.000000
15087.088875	-0.000942	0.517927	0.240431	75.956268	17.939852	5.490293	0.000000	0.000000	0.000000	0.000000	0.000000	0.000000	-0.039556	-0.071415	-0.158184	0.000000	0.000000	1.000000	101.000000	1.000000
15087.092209	-0.000942	0.517927	0.240431	75.956268	17.939852	5.490293	0.000000	0.000000	0.000000	0.000000	0.000000	0.000000	-0.039556	-0.071415	-0.158184	0.000000	0.000000	1.000000	101.000000	1.000000
15087.095542	-0.000942	0.517927	0.240431	75.978882	17.944269	5.507660	0.000000	0.000000	0.000000	0.000000	0.000000	0.000000	-0.039556	-0.071415	-0.158184	0.000000	0.000000	1.000000	101.000000	1.000000
15087.098875	-0.001074	0.517689	0.239903	75.978882	17.944269	5.507660	0.000000	0.000000	0.000000	0.000000	0.000000	0.000000	-0.039496	-0.071335	-0.158401	0.000000	0.000000	1.000000	101.000000	1.000000
15087.102209	-0.001074	0.517689	0.239903	75.978882	17.944269	5.507660	0.000000	0.000000	0.000000	0.000000	0.000000	0.000000	-0.039496	-0.071335	-0.158401	0.000000	0.000000	1.000000	101.000000	1.000000
15087.105542	-0.001172	0.517466	0.239324	75.924385	17.818171	5.398405	0.000000	0.000000	0.000000	0.000000	0.000000	0.000000	-0.029490	-0.066821	-0.173514	0.000000	0.000000	1.000000	101.000000	1.000000
15087.108875	-0.001172	0.517466	0.239324	75.924385	17.818171	5.398405	0.000000	0.000000	0.000000	0.000000	0.000000	0.000000	-0.029490	-0.066821	-0.173514	0.000000	0.000000	1.000000	101.000000	1.000000
15087.112209	-0.001172	0.517466	0.239324	75.924385	17.818171	5.398405	0.000000	0.000000	0.000000	0.000000	0.000000	0.000000	-0.029490	-0.066821	-0.173514	0.000000	0.000000	1.000000	101.000000	1.000000
15087.115542	-0.001172	0.517466	0.239324	75.793427	17.565029	5.166214	0.000000	0.000000	0.000000	0.000000	0.000000	0.000000	-0.029490	-0.066821	-0.173514	0.000000	0.000000	1.000000	101.000000	1.000000
15087.118875	-0.001270	0.517264	0.238760	75.793427	17.565029	5.166214	0.000000	0.000000	0.000000	0.000000	0.000000	0.000000	-0.029448	-0.060625	-0.169434	0.000000	0.000000	1.000000	101.000000	1.000000
15087.122209	-0.001270	0.517264	0.238760	75.793427	17.565029	5.166214	0.000000	0.000000	0.000000	0.000000	0.000000	0.000000	-0.029448	-0.060625	-0.169434	0.000000	0.000000	1.000000	101.000000	1.000000
15087.125542	-0.001368	0.517118	0.238173	75.555099	17.144108	4.773804	0.000000	0.000000	0.000000	0.000000	0.000000	0.000000	-0.029387	-0.043879	-0.175949	0.000000	0.000000	1.000000	101.000000	1.000000
15087.128875	-0.001368	0.517118	0.238173	75.555099	17.144108	4.773804	0.000000	0.000000	0.000000	0.000000	0.000000	0.000000	-0.029387	-0.043879	-0.175949	0.000000	0.000000	1.000000	101.000000	1.000000
15087.132209	-0.001368	0.517118	0.238173	75.555099	17.144108	4.773804	0.000000	0.000000	0.000000	0.000000	0.000000	0.000000	-0.029387	-0.043879	-0.175949	0.000000	0.000000	1.000000	101.000000	1.000000
15087.135542	-0.001368	0.517118	0.238173	75.209717	16.588566	4.253453	0.000000	0.000000	0.000000	0.000000	0.000000	0.000000	-0.029387	-0.043879	-0.175949	0.000000	0.000000	1.000000	101.000000	1.000000
15087.138875	-0.001433	0.516972	0.237586	75.209717	16.588566	4.253453	0.000000	0.000000	0.000000	0.000000	0.000000	0.000000	-0.019442	-0.043852	-0.176153	0.000000	0.000000	1.000000	101.000000	1.000000
15087.142209	-0.001433	0.516972	0.237586	75.209717	16.588566	4.253453	0.000000	0.000000	0.000000	0.000000	0.000000	0.000000	-0.019442	-0.043852	-0.176153	0.000000	0.000000	1.000000	101.000000	1.000000
15087.145542	-0.001498	0.516869	0.237059	74.780876	15.931497	3.630773	0.000000	0.000000	0.000000	0.000000	0.000000	0.000000	-0.019448	-0.030805	-0.158019	0.000000	0.000000	1.000000	101.000000	1.000000
15087.148875	-0.001498	0.516869	0.237059	74.780876	15.931497	3.630773	0.000000	0.000000	0.000000	0.000000	0.000000	0.000000	-0.019448	-0.030805	-0.158019	0.000000	0.000000	1.000000	101.000000	1.000000
15087.152209	-0.001498	0.516869	0.237059	74.780876	15.931497	3.630773	0.000000	0.000000	0.000000	0.000000	0.000000	0.000000	-0.019448	-0.030805	-0.158019	0.000000	0.000000	1.000000	101.000000	1.000000
15087.155542	-0.001563	0.516810	0.236593	74.329010	15.285357	3.016821	0.000000	0.000000	0.000000	0.000000	0.000000	0.000000	-0.019459	-0.017720	-0.139811	0.000000	0.000000	1.000000	101.000000	1.000000
15087.158875	-0.001563	0.516810	0.236593	74.329010	15.285357	3.016821	0.000000	0.000000	0.000000	0.000000	0.000000	0.000000	-0.019459	-0.017720	-0.139811	0.000000	0.000000	1.000000	101.000000	1.000000
15087.162209	-0.001563	0.516810	0.236593	74.329010	15.285357	3.016821	0.000000	0.000000	0.000000	0.000000	0.000000	0.000000	-0.019459	-0.017720	-0.139811	0.000000	0.000000	1.000000	101.000000	1.000000
15087.165542	-0.001563	0.516810	0.236593	73.886009	14.701482	2.452930	0.000000	0.000000	0.000000	0.000000	0.000000	0.000000	-0.019459	-0.017720	-0.139811	0.000000	0.000000	1.000000	101.000000	1.000000
15087.168875	-0.001496	0.516757	0.236192	73.886009	14.701482	2.452930	0.000000	0.000000	0.000000	0.000000	0.000000	0.000000	0.020020	-0.016094	-0.120484	0.000000	0.000000	1.000000	101.000000	1.000000
15087.172209	-0.001496	0.516757	0.236192	73.886009	14.701482	2.452930	0.000000	0.000000	0.000000	0.000000	0.000000	0.000000	0.020020	-0.016094	-0.120484	0.000000	0.000000	1.000000	101.000000	1.000000
15087.175542	-0.001462	0.516749	0.235883	73.471031	14.184872	1.956517	0.000000	0.000000	0.000000	0.000000	0.000000	0.000000	0.010070	-0.002217	-0.092504	0.000000	0.000000	1.000000	101.000000	1.000000
15087.178875	-0.001462	0.516749	0.235883	73.471031	14.184872	1.956517	0.000000	0.000000	0.000000	0.000000	0.000000	0.000000	0.010070	-0.002217	-0.092504	0.000000	0.000000	1.000000	101.000000	1.000000
15087.182209	-0.001462	0.516749	0.235883	73.471031	14.184872	1.956517	0.000000	0.000000	0.000000	0.000000	0.000000	0.000000	0.010070	-0.002217	-0.092504	0.000000	0.000000	1.000000	101.000000	1.000000
15087.185542	-0.001396	0.516785	0.235636	73.098930	13.743760	1.528325	0.000000	0.000000	0.000000	0.000000	0.000000	0.000000	0.019890	0.010785	-0.074125	0.000000	0.000000	1.000000	101.000000	1.000000
15087.188875	-0.001396	0.516785	0.235636	73.098930	13.743760	1.528325	0.000000	0.000000	0.000000	0.000000	0.000000	0.000000	0.019890	0.010785	-0.074125	0.000000	0.000000	1.000000	101.000000	1.000000
15087.192209	-0.001396	0.516785	0.235636	73.098930	13.743760	1.528325	0.000000	0.000000	0.000000	0.000000	0.000000	0.000000	0.019890	0.010785	-0.074125	0.000000	0.000000	1.000000	101.000000	1.000000
15087.195542	-0.001396	0.516785	0.235636	72.770004	13.376729	1.173129	0.000000	0.000000	0.000000	0.000000	0.000000	0.000000	0.019890	0.010785	-0.074125	0.000000	0.000000	1.000000	101.000000	1.000000
15087.198875	-0.001330	0.516829	0.235486	72.770004	13.376729	1.173129	0.000000	0.000000	0.000000	0.000000	0.000000	0.000000	0.019820	0.013278	-0.045064	0.000000	0.000000	1.000000	101.000000	1.000000
15087.202209	-0.001330	0.516829	0.235486	72.770004	13.376729	1.173129	0.000000	0.000000	0.000000	0.000000	0.000000	0.000000	0.019820	0.013278	-0.045064	0.000000	0.000000	1.000000	101.000000	1.000000
15087.205542	-0.001330	0.516829	0.235486	72.479012	13.059802	0.873254	0.000000	0.000000	0.000000	0.000000	0.000000	0.000000	0.019820	0.013278	-0.045064	0.000000	0.000000	1.000000	101.000000	1.000000
15087.208875	-0.001330	0.516829	0.235486	72.479012	13.059802	0.873254	0.000000	0.000000	0.000000	0.000000	0.000000	0.000000	0.019820	0.013278	-0.045064	0.000000	0.000000	1.000000	101.000000	1.000000
15087.212209	-0.001363	0.516935	0.235379	72.479012	13.059802	0.873254	0.000000	0.000000	0.000000	0.000000	0.000000	0.000000	-0.009801	0.031541	-0.032051	0.000000	0.000000	1.000000	101.000000	1.000000
15087.215542	-0.001363	0.516935	0.235379	72.256042	12.823411	0.650563	0.000000	0.000000	0.000000	0.000000	0.000000	0.000000	-0.009801	0.031541	-0.032051	0.000000	0.000000	1.000000	101.000000	1.000000
15087.218875	-0.001363	0.516935	0.235379	72.256042	12.823411	0.650563	0.000000	0.000000	0.000000	0.000000	0.000000	0.000000	-0.009801	0.031541	-0.032051	0.000000	0.000000	1.000000	101.000000	1.000000
15087.222209	-0.001363	0.516935	0.235379	72.256042	12.823411	0.650563	0.000000	0.000000	0.000000	0.000000	0.000000	0.000000	-0.009801	0.031541	-0.032051	0.000000	0.000000	1.000000	101.000000	1.000000
15087.225542	-0.001428	0.517115	0.235266	72.156723	12.725230	0.561082	0.000000	0.000000	0.000000	0.000000	0.000000	0.000000	-0.019656	0.054234	-0.034043	0.000000	0.000000	1.000000	101.000000	1.000000
15087.228875	-0.001428	0.517115	0.235266	72.156723	12.725230	0.561082	0.000000	0.000000	0.000000	0.000000	0.000000	0.000000	-0.019656	0.054234	-0.034043	0.000000	0.000000	1.000000	101.000000	1.000000
15087.232209	-0.001428	0.517115	0.235266	72.156723	12.725230	0.561082	0.000000	0.000000	0.000000	0.000000	0.000000	0.000000	-0.019656	0.054234	-0.034043	0.000000	0.000000	1.000000	101.000000	1.000000
15087.235542	-0.001428	0.517115	0.235266	72.179451	12.774907	0.628846	0.000000	0.000000	0.000000	0.000000	0.000000	0.000000	-0.019656	0.054234	-0.034043	0.000000	0.000000	1.000000	101.000000	1.000000
15087.238875	-0.001527	0.517191	0.235259	72.179451	12.774907	0.628846	0.000000	0.000000	0.000000	0.000000	0.000000	0.000000	-0.029580	0.022705	-0.002029	0.000000	0.000000	1.000000	101.000000	1.000000
15087.242209	-0.001527	0.517191	0.235259	72.179451	12.774907	0.628846	0.000000	0.000000	0.000000	0.000000	0.000000	0.000000	-0.029580	0.022705	-0.002029	0.000000	0.000000	1.000000	101.000000	1.000000
15087.245542	-0.001527	0.517191	0.235259	72.258888	12.947072	0.830193	0.000000	0.000000	0.000000	0.000000	0.000000	0.000000	-0.029580	0.022705	-0.002029	0.000000	0.000000	1.000000	101.000000	1.000000
15087.248875	-0.001527	0.517191	0.235259	72.258888	12.947072	0.830193	0.000000	0.000000	0.000000	0.000000	0.000000	0.000000	-0.029580	0.022705	-0.002029	0.000000	0.000000	1.000000	101.000000	1.000000
15087.252209	-0.001592	0.517226	0.235223	72.258888	12.947072	0.830193	0.000000	0.000000	0.000000	0.000000	0.000000	0.000000	-0.019698	0.010506	-0.010730	0.000000	0.000000	1.000000	101.000000	1.000000
15087.255542	-0.001592	0.517226	0.235223	72.398972	13.229121	1.153066	0.000000	0.000000	0.000000	0.000000	0.000000	0.000000	-0.019698	0.010506	-0.010730	0.000000	0.000000	1.000000	101.000000	1.000000
15087.258875	-0.001592	0.517226	0.235223	72.398972	13.229121	1.153066	0.000000	0.000000	0.000000	0.000000	0.000000	0.000000	-0.019698	0.010506	-0.010730	0.000000	0.000000	1.000000	101.000000	1.000000
15087.262209	-0.001592	0.517226	0.235223	72.398972	13.229121	1.153066	0.000000	0.000000	0.000000	0.000000	0.000000	0.000000	-0.019698	0.010506	-0.010730	0.000000	0.000000	1.000000	101.000000	1.000000
15087.265542	-0.001592	0.517346	0.235066	72.568756	13.591448	1.564919	0.000000	0.000000	0.000000	0.000000	0.000000	0.000000	0.000108	0.035917	-0.047114	0.000000	0.000000	1.000000	101.000000	1.000000
15087.268875	-0.001592	0.517346	0.235066	72.568756	13.591448	1.564919	0.000000	0.000000	0.000000	0.000000	0.000000	0.000000	0.000108	0.035917	-0.047114	0.000000	0.000000	1.000000	101.000000	1.000000
15087.272209	-0.001592	0.517346	0.235066	72.568756	13.591448	1.564919	0.000000	0.000000	0.000000	0.000000	0.000000	0.000000	0.000108	0.035917	-0.047114	0.000000	0.000000	1.000000	101.000000	1.000000
15087.275542	-0.001592	0.517346	0.235066	72.760796	14.007868	2.036124	0.000000	0.000000	0.000000	0.000000	0.000000	0.000000	0.000108	0.035917	-0.047114	0.000000	0.000000	1.000000	101.000000	1.000000
15087.278875	-0.001559	0.517428	0.234912	72.760796	14.007868	2.036124	0.000000	0.000000	0.000000	0.000000	0.000000	0.000000	0.009962	0.024548	-0.046120	0.000000	0.000000	1.000000	101.000000	1.000000
15087.282209	-0.001559	0.517428	0.234912	72.760796	14.007868	2.036124	0.000000	0.000000	0.000000	0.000000	0.000000	0.000000	0.009962	0.024548	-0.046120	0.000000	0.000000	1.000000	101.000000	1.000000
15087.285542	-0.001559	0.517428	0.234912	72.933846	14.409576	2.491416	0.000000	0.000000	0.000000	0.000000	0.000000	0.000000	0.009962	0.024548	-0.046120	0.000000	0.000000	1.000000	101.000000	1.000000
15087.288875	-0.001559	0.517428	0.234912	72.933846	14.409576	2.491416	0.000000	0.000000	0.000000	0.000000	0.000000	0.000000	0.009962	0.024548	-0.046120	0.000000	0.000000	1.000000	101.000000	1.000000
15087.292209	-0.001591	0.517547	0.234755	72.933846	14.409576	2.491416	0.000000	0.000000	0.000000	0.000000	0.000000	0.000000	-0.009748	0.035885	-0.047172	0.000000	0.000000	1.000000	101.000000	1.000000
15087.295542	-0.001591	0.517547	0.234755	73.089386	14.735373	2.852878	0.000000	0.000000	0.000000	0.000000	0.000000	0.000000	-0.009748	0.035885	-0.047172	0.000000	0.000000	1.000000	101.000000	1.000000
15087.298875	-0.001591	0.517547	0.234755	73.089386	14.735373	2.852878	0.000000	0.000000	0.000000	0.000000	0.000000	0.000000	-0.009748	0.035885	-0.047172	0.000000	0.000000	1.000000	101.000000	1.000000
15087.302209	-0.001591	0.517547	0.234755	73.089386	14.735373	2.852878	0.000000	0.000000	0.000000	0.000000	0.000000	0.000000	-0.009748	0.035885	-0.047172	0.000000	0.000000	1.000000	101.000000	1.000000
15087.305542	-0.001623	0.517778	0.234343	73.220062	14.982688	3.123553	0.000000	0.000000	0.000000	0.000000	0.000000	0.000000	-0.009564	0.069175	-0.123524	0.000000	0.000000	1.000000	101.000000	1.000000
15087.308875	-0.001623	0.517778	0.234343	73.220062	14.982688	3.123553	0.000000	0.000000	0.000000	0.000000	0.000000	0.000000	-0.009564	0.069175	-0.123524	0.000000	0.000000	1.000000	101.000000	1.000000
15087.312209	-0.001623	0.517778	0.234343	73.220062	14.982688	3.123553	0.000000	0.000000	0.000000	0.000000	0.000000	0.000000	-0.009564	0.069175	-0.123524	0.000000	0.000000	1.000000	101.000000	1.000000
15087.315542	-0.001623	0.517947	0.234100	73.308571	15.188697	3.353971	0.000000	0.000000	0.000000	0.000000	0.000000	0.000000	0.000171	0.050675	-0.073004	0.000000	0.000000	1.000000	101.000000	1.000000
15087.318875	-0.001623	0.517947	0.234100	73.308571	15.188697	3.353971	0.000000	0.000000	0.000000	0.000000	0.000000	0.000000	0.000171	0.050675	-0.073004	0.000000	0.000000	1.000000	101.000000	1.000000
15087.322209	-0.001623	0.517947	0.234100	73.308571	15.188697	3.353971	0.000000	0.000000	0.000000	0.000000	0.000000	0.000000	0.000171	0.050675	-0.073004	0.000000	0.000000	1.000000	101.000000	1.000000
15087.325542	-0.001623	0.517947	0.234100	73.351372	15.401025	3.607576	0.000000	0.000000	0.000000	0.000000	0.000000	0.000000	0.000171	0.050675	-0.073004	0.000000	0.000000	1.000000	101.000000	1.000000
15087.328875	-0.001589	0.518188	0.233817	73.351372	15.401025	3.607576	0.000000	0.000000	0.000000	0.000000	0.000000	0.000000	0.010040	0.072454	-0.084749	0.000000	0.000000	1.000000	101.000000	1.000000
15087.332209	-0.001589	0.518188	0.233817	73.351372	15.401025	3.607576	0.000000	0.000000	0.000000	0.000000	0.000000	0.000000	0.010040	0.072454	-0.084749	0.000000	0.000000	1.000000	101.000000	1.000000
15087.335542	-0.001589	0.518188	0.233817	73.356903	15.638664	3.906374	0.000000	0.000000	0.000000	0.000000	0.000000	0.000000	0.010040	0.072454	-0.084749	0.000000	0.000000	1.000000	101.000000	1.000000
15087.338875	-0.001589	0.518188	0.233817	73.356903	15.638664	3.906374	0.000000	0.000000	0.000000	0.000000	0.000000	0.000000	0.010040	0.072454	-0.084749	0.000000	0.000000	1.000000	101.000000	1.000000
15087.342209	-0.001523	0.518482	0.233481	73.356903	15.638664	3.906374	0.000000	0.000000	0.000000	0.000000	0.000000	0.000000	0.019904	0.088054	-0.100896	0.000000	0.000000	1.000000	101.000000	1.000000
15087.345542	-0.001391	0.518807	0.233076	73.341286	15.932373	4.283438	0.000000	0.000000	0.000000	0.000000	0.000000	0.000000	0.039588	0.097565	-0.121435	0.000000	0.000000	1.000000	101.000000	1.000000
15087.348875	-0.001391	0.518807	0.233076	73.341286	15.932373	4.283438	0.000000	0.000000	0.000000	0.000000	0.000000	0.000000	0.039588	0.097565	-0.121435	0.000000	0.000000	1.000000	101.000000	1.000000
15087.352209	-0.001391	0.518807	0.233076	73.341286	15.932373	4.283438	0.000000	0.000000	0.000000	0.000000	0.000000	0.000000	0.039588	0.097565	-0.121435	0.000000	0.000000	1.000000	101.000000	1.000000
15087.355542	-0.001391	0.518807	0.233076	73.335152	16.238083	4.665195	0.000000	0.000000	0.000000	0.000000	0.000000	0.000000	0.039588	0.097565	-0.121435	0.000000	0.000000	1.000000	101.000000	1.000000
15087.358875	-0.001226	0.519204	0.232632	73.335152	16.238083	4.665195	0.000000	0.000000	0.000000	0.000000	0.000000	0.000000	0.049388	0.119151	-0.133322	0.000000	0.000000	1.000000	101.000000	1.000000
15087.362209	-0.001226	0.519204	0.232632	73.335152	16.238083	4.665195	0.000000	0.000000	0.000000	0.000000	0.000000	0.000000	0.049388	0.119151	-0.133322	0.000000	0.000000	1.000000	101.000000	1.000000
15087.365542	-0.001029	0.519685	0.232065	73.366089	16.501171	4.970903	0.000000	0.000000	0.000000	0.000000	0.000000	0.000000	0.059197	0.144147	-0.170186	0.000000	0.000000	1.000000	101.000000	1.000000
15087.368875	-0.001029	0.519685	0.232065	73.366089	16.501171	4.970903	0.000000	0.000000	0.000000	0.000000	0.000000	0.000000	0.059197	0.144147	-0.170186	0.000000	0.000000	1.000000	101.000000	1.000000
15087.372209	-0.001029	0.519685	0.232065	73.366089	16.501171	4.970903	0.000000	0.000000	0.000000	0.000000	0.000000	0.000000	0.059197	0.144147	-0.170186	0.000000	0.000000	1.000000	101.000000	1.000000
15087.375542	-0.001029	0.519685	0.232065	73.464134	16.720121	5.180037	0.000000	0.000000	0.000000	0.000000	0.000000	0.000000	0.059197	0.144147	-0.170186	0.000000	0.000000	1.000000	101.000000	1.000000
15087.378875	-0.000766	0.520254	0.231439	73.464134	16.720121	5.180037	0.000000	0.000000	0.000000	0.000000	0.000000	0.000000	0.078735	0.170751	-0.187660	0.000000	0.000000	1.000000	101.000000	1.000000
15087.382209	-0.000766	0.520254	0.231439	73.464134	16.720121	5.180037	0.000000	0.000000	0.000000	0.000000	0.000000	0.000000	0.078735	0.170751	-0.187660	0.000000	0.000000	1.000000	101.000000	1.000000
15087.385542	-0.000439	0.520926	0.230704	73.623749	16.975338	5.398970	0.000000	0.000000	0.000000	0.000000	0.000000	0.000000	0.098209	0.201528	-0.220467	0.000000	0.000000	1.000000	101.000000	1.000000
15087.388875	-0.000439	0.520926	0.230704	73.623749	16.975338	5.398970	0.000000	0.000000	0.000000	0.000000	0.000000	0.000000	0.098209	0.201528	-0.220467	0.000000	0.000000	1.000000	101.000000	1.000000
15087.392209	-0.000439	0.520926	0.230704	73.623749	16.975338	5.398970	0.000000	0.000000	0.000000	0.000000	0.000000	0.000000	0.098209	0.201528	-0.220467	0.000000	0.000000	1.000000	101.000000	1.000000
15087.395542	-0.000015	0.521737	0.229856	73.833618	17.319368	5.695283	0.000000	0.000000	0.000000	0.000000	0.000000	0.000000	0.127358	0.243333	-0.254552	0.000000	0.000000	1.000000	101.000000	1.000000
15087.398875	-0.000015	0.521737	0.229856	73.833618	17.319368	5.695283	0.000000	0.000000	0.000000	0.000000	0.000000	0.000000	0.127358	0.243333	-0.254552	0.000000	0.000000	1.000000	101.000000	1.000000
15087.402209	-0.000015	0.521737	0.229856	73.833618	17.319368	5.695283	0.000000	0.000000	0.000000	0.000000	0.000000	0.000000	0.127358	0.243333	-0.254552	0.000000	0.000000	1.000000	101.000000	1.000000
15087.405542	0.000441	0.522649	0.228896	74.119873	17.792356	6.113294	0.000000	0.000000	0.000000	0.000000	0.000000	0.000000	0.136794	0.273636	-0.287893	0.000000	0.000000	1.000000	101.000000	1.000000
15087.408875	0.000441	0.522649	0.228896	74.119873	17.792356	6.113294	0.000000	0.000000	0.000000	0.000000	0.000000	0.000000	0.136794	0.273636	-0.287893	0.000000	0.000000	1.000000	101.000000	1.000000
15087.412209	0.000441	0.522649	0.228896	74.119873	17.792356	6.113294	0.000000	0.000000	0.000000	0.000000	0.000000	0.000000	0.136794	0.273636	-0.287893	0.000000	0.000000	1.000000	101.000000	1.000000
15087.415542	0.000928	0.523678	0.227806	74.477432	18.400423	6.659402	0.000000	0.000000	0.000000	0.000000	0.000000	0.000000	0.146116	0.308750	-0.326961	0.000000	0.000000	1.000000	101.000000	1.000000
15087.418875	0.000928	0.523678	0.227806	74.477432	18.400423	6.659402	0.000000	0.000000	0.000000	0.000000	0.000000	0.000000	0.146116	0.308750	-0.326961	0.000000	0.000000	1.000000	101.000000	1.000000
15087.422209	0.000928	0.523678	0.227806	74.477432	18.400423	6.659402	0.000000	0.000000	0.000000	0.000000	0.000000	0.000000	0.146116	0.308750	-0.326961	0.000000	0.000000	1.000000	101.000000	1.000000
15087.425542	0.001511	0.524823	0.226585	74.913803	19.177938	7.380716	0.000000	0.000000	0.000000	0.000000	0.000000	0.000000	0.174782	0.343479	-0.366453	0.000000	0.000000	1.000000	101.000000	1.000000
15087.428875	0.001511	0.524823	0.226585	74.913803	19.177938	7.380716	0.000000	0.000000	0.000000	0.000000	0.000000	0.000000	0.174782	0.343479	-0.366453	0.000000	0.000000	1.000000	101.000000	1.000000
15087.432209	0.001511	0.524823	0.226585	74.913803	19.177938	7.380716	0.000000	0.000000	0.000000	0.000000	0.000000	0.000000	0.174782	0.343479	-0.366453	0.000000	0.000000	1.000000	101.000000	1.000000
15087.435542	0.002221	0.526045	0.225234	75.409409	20.124184	8.301661	0.000000	0.000000	0.000000	0.000000	0.000000	0.000000	0.212911	0.366646	-0.405309	0.000000	0.000000	1.000000	101.000000	1.000000
15087.438875	0.002221	0.526045	0.225234	75.409409	20.124184	8.301661	0.000000	0.000000	0.000000	0.000000	0.000000	0.000000	0.212911	0.366646	-0.405309	0.000000	0.000000	1.000000	101.000000	1.000000
15087.442209	0.002221	0.526045	0.225234	75.409409	20.124184	8.301661	0.000000	0.000000	0.000000	0.000000	0.000000	0.000000	0.212911	0.366646	-0.405309	0.000000	0.000000	1.000000	101.000000	1.000000
15087.445542	0.003089	0.527397	0.223729	75.947227	21.233999	9.372574	0.000000	0.000000	0.000000	0.000000	0.000000	0.000000	0.260354	0.405621	-0.451356	0.000000	0.000000	1.000000	101.000000	1.000000
15087.448875	0.003089	0.527397	0.223729	75.947227	21.233999	9.372574	0.000000	0.000000	0.000000	0.000000	0.000000	0.000000	0.260354	0.405621	-0.451356	0.000000	0.000000	1.000000	101.000000	1.000000
15087.452209	0.003089	0.527397	0.223729	75.947227	21.233999	9.372574	0.000000	0.000000	0.000000	0.000000	0.000000	0.000000	0.260354	0.405621	-0.451356	0.000000	0.000000	1.000000	101.000000	1.000000
15087.455542	0.004080	0.528816	0.222025	76.521095	22.522270	10.633182	0.000000	0.000000	0.000000	0.000000	0.000000	0.000000	0.297545	0.425738	-0.511151	0.000000	0.000000	1.000000	101.000000	1.000000
15087.458875	0.004080	0.528816	0.222025	76.521095	22.522270	10.633182	0.000000	0.000000	0.000000	0.000000	0.000000	0.000000	0.297545	0.425738	-0.511151	0.000000	0.000000	1.000000	101.000000	1.000000
15087.462209	0.004080	0.528816	0.222025	76.521095	22.522270	10.633182	0.000000	0.000000	0.000000	0.000000	0.000000	0.000000	0.297545	0.425738	-0.511151	0.000000	0.000000	1.000000	101.000000	1.000000
15087.465542	0.005194	0.530263	0.220124	77.128929	24.003347	12.188835	0.000000	0.000000	0.000000	0.000000	0.000000	0.000000	0.334186	0.434106	-0.570517	0.000000	0.000000	1.000000	101.000000	1.000000
15087.468875	0.005194	0.530263	0.220124	77.128929	24.003347	12.188835	0.000000	0.000000	0.000000	0.000000	0.000000	0.000000	0.334186	0.434106	-0.570517	0.000000	0.000000	1.000000	101.000000	1.000000
15087.472209	0.005194	0.530263	0.220124	77.128929	24.003347	12.188835	0.000000	0.000000	0.000000	0.000000	0.000000	0.000000	0.334186	0.434106	-0.570517	0.000000	0.000000	1.000000	101.000000	1.000000
15087.475542	0.006396	0.531766	0.217951	77.749275	25.511223	13.950410	0.000000	0.000000	0.000000	0.000000	0.000000	0.000000	0.360388	0.450732	-0.651703	0.000000	0.000000	1.000000	101.000000	1.000000
15087.478875	0.006396	0.531766	0.217951	77.749275	25.511223	13.950410	0.000000	0.000000	0.000000	0.000000	0.000000	0.000000	0.360388	0.450732	-0.651703	0.000000	0.000000	1.000000	101.000000	1.000000
15087.482209	0.006396	0.531766	0.217951	77.749275	25.511223	13.950410	0.000000	0.000000	0.000000	0.000000	0.000000	0.000000	0.360388	0.450732	-0.651703	0.000000	0.000000	1.000000	101.000000	1.000000
15087.485542	0.007681	0.533276	0.215442	78.397324	26.786543	15.037952	0.000000	0.000000	0.000000	0.000000	0.000000	0.000000	0.385651	0.453127	-0.752716	0.000000	0.000000	1.000000	101.000000	1.000000
15087.488875	0.007681	0.533276	0.215442	78.397324	26.786543	15.037952	0.000000	0.000000	0.000000	0.000000	0.000000	0.000000	0.385651	0.453127	-0.752716	0.000000	0.000000	1.000000	101.000000	1.000000
15087.492209	0.007681	0.533276	0.215442	78.397324	26.786543	15.037952	0.000000	0.000000	0.000000	0.000000	0.000000	0.000000	0.385651	0.453127	-0.752716	0.000000	0.000000	1.000000	101.000000	1.000000
15087.495542	0.009016	0.534791	0.212592	79.068535	27.730104	15.673282	0.000000	0.000000	0.000000	0.000000	0.000000	0.000000	0.400452	0.454444	-0.854937	0.000000	0.000000	1.000000	101.000000	1.000000
15087.498875	0.009016	0.534791	0.212592	79.068535	27.730104	15.673282	0.000000	0.000000	0.000000	0.000000	0.000000	0.000000	0.400452	0.454444	-0.854937	0.000000	0.000000	1.000000	101.000000	1.000000
15087.502209	0.009016	0.534791	0.212592	79.068535	27.730104	15.673282	0.000000	0.000000	0.000000	0.000000	0.000000	0.000000	0.400452	0.454444	-0.854937	0.000000	0.000000	1.000000	101.000000	1.000000
15087.505542	0.010333	0.536375	0.209356	79.740768	28.375751	15.995239	0.000000	0.000000	0.000000	0.000000	0.000000	0.000000	0.395185	0.475238	-0.970991	0.000000	0.000000	1.000000	101.000000	1.000000
15087.508875	0.010333	0.536375	0.209356	79.740768	28.375751	15.995239	0.000000	0.000000	0.000000	0.000000	0.000000	0.000000	0.395185	0.475238	-0.970991	0.000000	0.000000	1.000000	101.000000	1.000000
15087.512209	0.010333	0.536375	0.209356	79.740768	28.375751	15.995239	0.000000	0.000000	0.000000	0.000000	0.000000	0.000000	0.395185	0.475238	-0.970991	0.000000	0.000000	1.000000	101.000000	1.000000
15087.515542	0.011725	0.538007	0.205744	80.412865	28.801620	16.550817	0.000000	0.000000	0.000000	0.000000	0.000000	0.000000	0.417602	0.489519	-1.083567	0.000000	0.000000	1.000000	101.000000	1.000000
15087.518875	0.011725	0.538007	0.205744	80.412865	28.801620	16.550817	0.000000	0.000000	0.000000	0.000000	0.000000	0.000000	0.417602	0.489519	-1.083567	0.000000	0.000000	1.000000	101.000000	1.000000
15087.522209	0.011725	0.538007	0.205744	80.412865	28.801620	16.550817	0.000000	0.000000	0.000000	0.000000	0.000000	0.000000	0.417602	0.489519	-1.083567	0.000000	0.000000	1.000000	101.000000	1.000000
15087.525542	0.013157	0.539721	0.201780	81.038971	28.890383	18.367693	0.000000	0.000000	0.000000	0.000000	0.000000	0.000000	0.429581	0.514140	-1.189077	0.000000	0.000000	1.000000	101.000000	1.000000
15087.528875	0.013157	0.539721	0.201780	81.038971	28.890383	18.367693	0.000000	0.000000	0.000000	0.000000	0.000000	0.000000	0.429581	0.514140	-1.189077	0.000000	0.000000	1.000000	101.000000	1.000000
15087.532209	0.013157	0.539721	0.201780	81.038971	28.890383	18.367693	0.000000	0.000000	0.000000	0.000000	0.000000	0.000000	0.429581	0.514140	-1.189077	0.000000	0.000000	1.000000	101.000000	1.000000
15087.535542	0.014690	0.541543	0.197575	81.573959	28.032585	19.955055	0.000000	0.000000	0.000000	0.000000	0.000000	0.000000	0.459904	0.546804	-1.261670	0.000000	0.000000	1.000000	101.000000	1.000000
15087.538875	0.014690	0.541543	0.197575	81.573959	28.032585	19.955055	0.000000	0.000000	0.000000	0.000000	0.000000	0.000000	0.459904	0.546804	-1.261670	0.000000	0.000000	1.000000	101.000000	1.000000
15087.542209	0.014690	0.541543	0.197575	81.573959	28.032585	19.955055	0.000000	0.000000	0.000000	0.000000	0.000000	0.000000	0.459904	0.546804	-1.261670	0.000000	0.000000	1.000000	101.000000	1.000000
15087.545542	0.016505	0.543449	0.193102	81.985382	25.658882	19.470495	0.000000	0.000000	0.000000	0.000000	0.000000	0.000000	0.544400	0.571737	-1.341687	0.000000	0.000000	1.000000	101.000000	1.000000
15087.548875	0.016505	0.543449	0.193102	81.985382	25.658882	19.470495	0.000000	0.000000	0.000000	0.000000	0.000000	0.000000	0.544400	0.571737	-1.341687	0.000000	0.000000	1.000000	101.000000	1.000000
15087.552209	0.016505	0.543449	0.193102	81.985382	25.658882	19.470495	0.000000	0.000000	0.000000	0.000000	0.000000	0.000000	0.544400	0.571737	-1.341687	0.000000	0.000000	1.000000	101.000000	1.000000
15087.555542	0.018533	0.545441	0.188427	82.240608	21.962679	16.810520	0.000000	0.000000	0.000000	0.000000	0.000000	0.000000	0.608474	0.597672	-1.402506	0.000000	0.000000	1.000000	101.000000	1.000000
15087.558875	0.018533	0.545441	0.188427	82.240608	21.962679	16.810520	0.000000	0.000000	0.000000	0.000000	0.000000	0.000000	0.608474	0.597672	-1.402506	0.000000	0.000000	1.000000	101.000000	1.000000
15087.562209	0.018533	0.545441	0.188427	82.240608	21.962679	16.810520	0.000000	0.000000	0.000000	0.000000	0.000000	0.000000	0.608474	0.597672	-1.402506	0.000000	0.000000	1.000000	101.000000	1.000000
15087.565542	0.020677	0.547555	0.183577	82.307289	17.293417	12.077201	0.000000	0.000000	0.000000	0.000000	0.000000	0.000000	0.643257	0.634007	-1.455122	0.000000	0.000000	1.000000	101.000000	1.000000
15087.568875	0.020677	0.547555	0.183577	82.307289	17.293417	12.077201	0.000000	0.000000	0.000000	0.000000	0.000000	0.000000	0.643257	0.634007	-1.455122	0.000000	0.000000	1.000000	101.000000	1.000000
15087.572209	0.020677	0.547555	0.183577	82.307289	17.293417	12.077201	0.000000	0.000000	0.000000	0.000000	0.000000	0.000000	0.643257	0.634007	-1.455122	0.000000	0.000000	1.000000	101.000000	1.000000
15087.575542	0.023055	0.549684	0.178593	82.206505	12.112010	6.062715	0.000000	0.000000	0.000000	0.000000	0.000000	0.000000	0.713195	0.638768	-1.495319	0.000000	0.000000	1.000000	101.000000	1.000000
15087.578875	0.023055	0.549684	0.178593	82.206505	12.112010	6.062715	0.000000	0.000000	0.000000	0.000000	0.000000	0.000000	0.713195	0.638768	-1.495319	0.000000	0.000000	1.000000	101.000000	1.000000
15087.582209	0.023055	0.549684	0.178593	82.206505	12.112010	6.062715	0.000000	0.000000	0.000000	0.000000	0.000000	0.000000	0.713195	0.638768	-1.495319	0.000000	0.000000	1.000000	101.000000	1.000000
15087.585542	0.025565	0.551870	0.173413	81.954597	6.959276	0.031726	0.000000	0.000000	0.000000	0.000000	0.000000	0.000000	0.753087	0.655764	-1.553930	0.000000	0.000000	1.000000	101.000000	1.000000
15087.588875	0.025565	0.551870	0.173413	81.954597	6.959276	0.031726	0.000000	0.000000	0.000000	0.000000	0.000000	0.000000	0.753087	0.655764	-1.553930	0.000000	0.000000	1.000000	101.000000	1.000000
15087.592209	0.025565	0.551870	0.173413	81.954597	6.959276	0.031726	0.000000	0.000000	0.000000	0.000000	0.000000	0.000000	0.753087	0.655764	-1.553930	0.000000	0.000000	1.000000	101.000000	1.000000
15087.595542	0.028115	0.554098	0.168093	81.558014	2.312590	-5.376423	0.000000	0.000000	0.000000	0.000000	0.000000	0.000000	0.764951	0.668445	-1.595976	0.000000	0.000000	1.000000	101.000000	1.000000
15087.598875	0.028115	0.554098	0.168093	81.558014	2.312590	-5.376423	0.000000	0.000000	0.000000	0.000000	0.000000	0.000000	0.764951	0.668445	-1.595976	0.000000	0.000000	1.000000	101.000000	1.000000
15087.602209	0.028115	0.554098	0.168093	81.558014	2.312590	-5.376423	0.000000	0.000000	0.000000	0.000000	0.000000	0.000000	0.764951	0.668445	-1.595976	0.000000	0.000000	1.000000	101.000000	1.000000
15087.605542	0.030673	0.556336	0.162673	81.071129	-1.609967	-9.357210	0.000000	0.000000	0.000000	0.000000	0.000000	0.000000	0.767377	0.671432	-1.625971	0.000000	0.000000	1.000000	101.000000	1.000000
15087.608875	0.030673	0.556336	0.162673	81.071129	-1.609967	-9.357210	0.000000	0.000000	0.000000	0.000000	0.000000	0.000000	0.767377	0.671432	-1.625971	0.000000	0.000000	1.000000	101.000000	1.000000
15087.612209	0.030673	0.556336	0.162673	81.071129	-1.609967	-9.357210	0.000000	0.000000	0.000000	0.000000	0.000000	0.000000	0.767377	0.671432	-1.625971	0.000000	0.000000	1.000000	101.000000	1.000000
15087.615542	0.033264	0.558561	0.157135	80.540863	-4.947361	-11.929305	0.000000	0.000000	0.000000	0.000000	0.000000	0.000000	0.777464	0.667643	-1.661337	0.000000	0.000000	1.000000	101.000000	1.000000
15087.618875	0.033264	0.558561	0.157135	80.540863	-4.947361	-11.929305	0.000000	0.000000	0.000000	0.000000	0.000000	0.000000	0.777464	0.667643	-1.661337	0.000000	0.000000	1.000000	101.000000	1.000000
15087.622209	0.033264	0.558561	0.157135	80.540863	-4.947361	-11.929305	0.000000	0.000000	0.000000	0.000000	0.000000	0.000000	0.777464	0.667643	-1.661337	0.000000	0.000000	1.000000	101.000000	1.000000
15087.625542	0.035834	0.560790	0.151590	79.990891	-7.937032	-14.072499	0.000000	0.000000	0.000000	0.000000	0.000000	0.000000	0.770964	0.668541	-1.663548	0.000000	0.000000	1.000000	101.000000	1.000000
15087.628875	0.035834	0.560790	0.151590	79.990891	-7.937032	-14.072499	0.000000	0.000000	0.000000	0.000000	0.000000	0.000000	0.770964	0.668541	-1.663548	0.000000	0.000000	1.000000	101.000000	1.000000
15087.632209	0.035834	0.560790	0.151590	79.990891	-7.937032	-14.072499	0.000000	0.000000	0.000000	0.000000	0.000000	0.000000	0.770964	0.668541	-1.663548	0.000000	0.000000	1.000000	101.000000	1.000000
15087.635542	0.038378	0.563027	0.145981	79.436646	-10.682745	-16.494394	0.000000	0.000000	0.000000	0.000000	0.000000	0.000000	0.763160	0.671275	-1.682659	0.000000	0.000000	1.000000	101.000000	1.000000
15087.638875	0.038378	0.563027	0.145981	79.436646	-10.682745	-16.494394	0.000000	0.000000	0.000000	0.000000	0.000000	0.000000	0.763160	0.671275	-1.682659	0.000000	0.000000	1.000000	101.000000	1.000000
15087.642209	0.038378	0.563027	0.145981	79.436646	-10.682745	-16.494394	0.000000	0.000000	0.000000	0.000000	0.000000	0.000000	0.763160	0.671275	-1.682659	0.000000	0.000000	1.000000	101.000000	1.000000
15087.645542	0.040844	0.565305	0.140401	78.885162	-13.052888	-18.701340	0.000000	0.000000	0.000000	0.000000	0.000000	0.000000	0.739682	0.683247	-1.674030	0.000000	0.000000	1.000000	101.000000	1.000000
15087.648875	0.040844	0.565305	0.140401	78.885162	-13.052888	-18.701340	0.000000	0.000000	0.000000	0.000000	0.000000	0.000000	0.739682	0.683247	-1.674030	0.000000	0.000000	1.000000	101.000000	1.000000
15087.652209	0.040844	0.565305	0.140401	78.885162	-13.052888	-18.701340	0.000000	0.000000	0.000000	0.000000	0.000000	0.000000	0.739682	0.683247	-1.674030	0.000000	0.000000	1.000000	101.000000	1.000000
15087.655542	0.043207	0.567628	0.134891	78.356964	-14.917080	-20.177307	0.000000	0.000000	0.000000	0.000000	0.000000	0.000000	0.708991	0.696953	-1.653128	0.000000	0.000000	1.000000	101.000000	1.000000
15087.658875	0.043207	0.567628	0.134891	78.356964	-14.917080	-20.177307	0.000000	0.000000	0.000000	0.000000	0.000000	0.000000	0.708991	0.696953	-1.653128	0.000000	0.000000	1.000000	101.000000	1.000000
15087.662209	0.043207	0.567628	0.134891	78.356964	-14.917080	-20.177307	0.000000	0.000000	0.000000	0.000000	0.000000	0.000000	0.708991	0.696953	-1.653128	0.000000	0.000000	1.000000	101.000000	1.000000
15087.665542	0.045443	0.569965	0.129461	77.885826	-16.035507	-20.847214	0.000000	0.000000	0.000000	0.000000	0.000000	0.000000	0.670904	0.701009	-1.628917	0.000000	0.000000	1.000000	101.000000	1.000000
15087.668875	0.045443	0.569965	0.129461	77.885826	-16.035507	-20.847214	0.000000	0.000000	0.000000	0.000000	0.000000	0.000000	0.670904	0.701009	-1.628917	0.000000	0.000000	1.000000	101.000000	1.000000
15087.672209	0.045443	0.569965	0.129461	77.885826	-16.035507	-20.847214	0.000000	0.000000	0.000000	0.000000	0.000000	0.000000	0.670904	0.701009	-1.628917	0.000000	0.000000	1.000000	101.000000	1.000000
15087.675542	0.047645	0.572330	0.124183	77.501045	-16.360628	-20.386671	0.000000	0.000000	0.000000	0.000000	0.000000	0.000000	0.660548	0.709703	-1.583485	0.000000	0.000000	1.000000	101.000000	1.000000
15087.678875	0.047645	0.572330	0.124183	77.501045	-16.360628	-20.386671	0.000000	0.000000	0.000000	0.000000	0.000000	0.000000	0.660548	0.709703	-1.583485	0.000000	0.000000	1.000000	101.000000	1.000000
15087.682209	0.047645	0.572330	0.124183	77.501045	-16.360628	-20.386671	0.000000	0.000000	0.000000	0.000000	0.000000	0.000000	0.660548	0.709703	-1.583485	0.000000	0.000000	1.000000	101.000000	1.000000
15087.685542	0.049758	0.574771	0.119035	77.202560	-16.134092	-19.197359	0.000000	0.000000	0.000000	0.000000	0.000000	0.000000	0.633758	0.732211	-1.544191	0.000000	0.000000	1.000000	101.000000	1.000000
15087.688875	0.049758	0.574771	0.119035	77.202560	-16.134092	-19.197359	0.000000	0.000000	0.000000	0.000000	0.000000	0.000000	0.633758	0.732211	-1.544191	0.000000	0.000000	1.000000	101.000000	1.000000
15087.692209	0.049758	0.574771	0.119035	77.202560	-16.134092	-19.197359	0.000000	0.000000	0.000000	0.000000	0.000000	0.000000	0.633758	0.732211	-1.544191	0.000000	0.000000	1.000000	101.000000	1.000000
15087.695542	0.051733	0.577296	0.114064	76.980621	-15.706321	-17.925261	0.000000	0.000000	0.000000	0.000000	0.000000	0.000000	0.592722	0.757364	-1.491438	0.000000	0.000000	1.000000	101.000000	1.000000
15087.698875	0.051733	0.577296	0.114064	76.980621	-15.706321	-17.925261	0.000000	0.000000	0.000000	0.000000	0.000000	0.000000	0.592722	0.757364	-1.491438	0.000000	0.000000	1.000000	101.000000	1.000000
15087.702209	0.051733	0.577296	0.114064	76.980621	-15.706321	-17.925261	0.000000	0.000000	0.000000	0.000000	0.000000	0.000000	0.592722	0.757364	-1.491438	0.000000	0.000000	1.000000	101.000000	1.000000
15087.705542	0.053631	0.579906	0.109266	76.854149	-15.411654	-17.196735	0.000000	0.000000	0.000000	0.000000	0.000000	0.000000	0.569372	0.783085	-1.439264	0.000000	0.000000	1.000000	101.000000	1.000000
15087.708875	0.053631	0.579906	0.109266	76.854149	-15.411654	-17.196735	0.000000	0.000000	0.000000	0.000000	0.000000	0.000000	0.569372	0.783085	-1.439264	0.000000	0.000000	1.000000	101.000000	1.000000
15087.712209	0.053631	0.579906	0.109266	76.854149	-15.411654	-17.196735	0.000000	0.000000	0.000000	0.000000	0.000000	0.000000	0.569372	0.783085	-1.439264	0.000000	0.000000	1.000000	101.000000	1.000000
15087.715542	0.055454	0.582554	0.104636	76.836426	-15.325082	-17.011593	0.000000	0.000000	0.000000	0.000000	0.000000	0.000000	0.546864	0.794317	-1.388997	0.000000	0.000000	1.000000	101.000000	1.000000
15087.718875	0.055454	0.582554	0.104636	76.836426	-15.325082	-17.011593	0.000000	0.000000	0.000000	0.000000	0.000000	0.000000	0.546864	0.794317	-1.388997	0.000000	0.000000	1.000000	101.000000	1.000000
15087.722209	0.055454	0.582554	0.104636	76.836426	-15.325082	-17.011593	0.000000	0.000000	0.000000	0.000000	0.000000	0.000000	0.546864	0.794317	-1.388997	0.000000	0.000000	1.000000	101.000000	1.000000
15087.725542	0.057156	0.585200	0.100211	76.903038	-15.347409	-17.032776	0.000000	0.000000	0.000000	0.000000	0.000000	0.000000	0.510434	0.793971	-1.327601	0.000000	0.000000	1.000000	101.000000	1.000000
15087.728875	0.057156	0.585200	0.100211	76.903038	-15.347409	-17.032776	0.000000	0.000000	0.000000	0.000000	0.000000	0.000000	0.510434	0.793971	-1.327601	0.000000	0.000000	1.000000	101.000000	1.000000
15087.732209	0.057156	0.585200	0.100211	76.903038	-15.347409	-17.032776	0.000000	0.000000	0.000000	0.000000	0.000000	0.000000	0.510434	0.793971	-1.327601	0.000000	0.000000	1.000000	101.000000	1.000000
15087.735542	0.058792	0.587911	0.095974	77.026276	-15.446999	-17.305866	0.000000	0.000000	0.000000	0.000000	0.000000	0.000000	0.490816	0.813209	-1.271156	0.000000	0.000000	1.000000	101.000000	1.000000
15087.738875	0.058792	0.587911	0.095974	77.026276	-15.446999	-17.305866	0.000000	0.000000	0.000000	0.000000	0.000000	0.000000	0.490816	0.813209	-1.271156	0.000000	0.000000	1.000000	101.000000	1.000000
15087.742209	0.058792	0.587911	0.095974	77.026276	-15.446999	-17.305866	0.000000	0.000000	0.000000	0.000000	0.000000	0.000000	0.490816	0.813209	-1.271156	0.000000	0.000000	1.000000	101.000000	1.000000
15087.745542	0.060285	0.590619	0.091912	77.199654	-15.682314	-17.665314	0.000000	0.000000	0.000000	0.000000	0.000000	0.000000	0.447993	0.812567	-1.218632	0.000000	0.000000	1.000000	101.000000	1.000000
15087.748875	0.060285	0.590619	0.091912	77.199654	-15.682314	-17.665314	0.000000	0.000000	0.000000	0.000000	0.000000	0.000000	0.447993	0.812567	-1.218632	0.000000	0.000000	1.000000	101.000000	1.000000
15087.752209	0.060285	0.590619	0.091912	77.199654	-15.682314	-17.665314	0.000000	0.000000	0.000000	0.000000	0.000000	0.000000	0.447993	0.812567	-1.218632	0.000000	0.000000	1.000000	101.000000	1.000000
15087.755542	0.061721	0.593319	0.088041	77.409973	-16.003584	-18.028770	0.000000	0.000000	0.000000	0.000000	0.000000	0.000000	0.430667	0.809949	-1.161158	0.000000	0.000000	1.000000	101.000000	1.000000
15087.758875	0.061721	0.593319	0.088041	77.409973	-16.003584	-18.028770	0.000000	0.000000	0.000000	0.000000	0.000000	0.000000	0.430667	0.809949	-1.161158	0.000000	0.000000	1.000000	101.000000	1.000000
15087.762209	0.061721	0.593319	0.088041	77.409973	-16.003584	-18.028770	0.000000	0.000000	0.000000	0.000000	0.000000	0.000000	0.430667	0.809949	-1.161158	0.000000	0.000000	1.000000	101.000000	1.000000
15087.765542	0.063097	0.596005	0.084326	77.674187	-16.302248	-18.084942	0.000000	0.000000	0.000000	0.000000	0.000000	0.000000	0.412981	0.805767	-1.114440	0.000000	0.000000	1.000000	101.000000	1.000000
15087.768875	0.063097	0.596005	0.084326	77.674187	-16.302248	-18.084942	0.000000	0.000000	0.000000	0.000000	0.000000	0.000000	0.412981	0.805767	-1.114440	0.000000	0.000000	1.000000	101.000000	1.000000
15087.772209	0.063097	0.596005	0.084326	77.674187	-16.302248	-18.084942	0.000000	0.000000	0.000000	0.000000	0.000000	0.000000	0.412981	0.805767	-1.114440	0.000000	0.000000	1.000000	101.000000	1.000000
15087.775542	0.064420	0.598592	0.080792	77.969398	-16.490999	-17.193657	0.000000	0.000000	0.000000	0.000000	0.000000	0.000000	0.396937	0.776034	-1.060300	0.000000	0.000000	1.000000	101.000000	1.000000
15087.778875	0.064420	0.598592	0.080792	77.969398	-16.490999	-17.193657	0.000000	0.000000	0.000000	0.000000	0.000000	0.000000	0.396937	0.776034	-1.060300	0.000000	0.000000	1.000000	101.000000	1.000000
15087.782209	0.064420	0.598592	0.080792	77.969398	-16.490999	-17.193657	0.000000	0.000000	0.000000	0.000000	0.000000	0.000000	0.396937	0.776034	-1.060300	0.000000	0.000000	1.000000	101.000000	1.000000
15087.785542	0.065687	0.601104	0.077395	78.266037	-16.673048	-16.512218	0.000000	0.000000	0.000000	0.000000	0.000000	0.000000	0.380108	0.753661	-1.019062	0.000000	0.000000	1.000000	101.000000	1.000000
15087.788875	0.065687	0.601104	0.077395	78.266037	-16.673048	-16.512218	0.000000	0.000000	0.000000	0.000000	0.000000	0.000000	0.380108	0.753661	-1.019062	0.000000	0.000000	1.000000	101.000000	1.000000
15087.792209	0.065687	0.601104	0.077395	78.266037	-16.673048	-16.512218	0.000000	0.000000	0.000000	0.000000	0.000000	0.000000	0.380108	0.753661	-1.019062	0.000000	0.000000	1.000000	101.000000	1.000000
15087.795542	0.067027	0.603546	0.074122	78.544785	-16.850883	-16.714624	0.000000	0.000000	0.000000	0.000000	0.000000	0.000000	0.401840	0.732400	-0.981967	0.000000	0.000000	1.000000	101.000000	1.000000
15087.798875	0.067027	0.603546	0.074122	78.544785	-16.850883	-16.714624	0.000000	0.000000	0.000000	0.000000	0.000000	0.000000	0.401840	0.732400	-0.981967	0.000000	0.000000	1.000000	101.000000	1.000000
15087.802209	0.067027	0.603546	0.074122	78.544785	-16.850883	-16.714624	0.000000	0.000000	0.000000	0.000000	0.000000	0.000000	0.401840	0.732400	-0.981967	0.000000	0.000000	1.000000	101.000000	1.000000
15087.805542	0.068334	0.605909	0.070948	78.810669	-17.078074	-17.027725	0.000000	0.000000	0.000000	0.000000	0.000000	0.000000	0.392049	0.709017	-0.952072	0.000000	0.000000	1.000000	101.000000	1.000000
15087.808875	0.068334	0.605909	0.070948	78.810669	-17.078074	-17.027725	0.000000	0.000000	0.000000	0.000000	0.000000	0.000000	0.392049	0.709017	-0.952072	0.000000	0.000000	1.000000	101.000000	1.000000
15087.812209	0.068334	0.605909	0.070948	78.810669	-17.078074	-17.027725	0.000000	0.000000	0.000000	0.000000	0.000000	0.000000	0.392049	0.709017	-0.952072	0.000000	0.000000	1.000000	101.000000	1.000000
15087.815542	0.069606	0.608206	0.067853	79.069969	-17.415865	-17.460247	0.000000	0.000000	0.000000	0.000000	0.000000	0.000000	0.381811	0.689247	-0.928619	0.000000	0.000000	1.000000	101.000000	1.000000
15087.818875	0.069606	0.608206	0.067853	79.069969	-17.415865	-17.460247	0.000000	0.000000	0.000000	0.000000	0.000000	0.000000	0.381811	0.689247	-0.928619	0.000000	0.000000	1.000000	101.000000	1.000000
15087.822209	0.069606	0.608206	0.067853	79.069969	-17.415865	-17.460247	0.000000	0.000000	0.000000	0.000000	0.000000	0.000000	0.381811	0.689247	-0.928619	0.000000	0.000000	1.000000	101.000000	1.000000
15087.825542	0.070899	0.610431	0.064854	79.311577	-17.865339	-17.895826	0.000000	0.000000	0.000000	0.000000	0.000000	0.000000	0.387789	0.667465	-0.899837	0.000000	0.000000	1.000000	101.000000	1.000000
15087.828875	0.070899	0.610431	0.064854	79.311577	-17.865339	-17.895826	0.000000	0.000000	0.000000	0.000000	0.000000	0.000000	0.387789	0.667465	-0.899837	0.000000	0.000000	1.000000	101.000000	1.000000
15087.832209	0.070899	0.610431	0.064854	79.311577	-17.865339	-17.895826	0.000000	0.000000	0.000000	0.000000	0.000000	0.000000	0.387789	0.667465	-0.899837	0.000000	0.000000	1.000000	101.000000	1.000000
15087.835542	0.072162	0.612538	0.061952	79.525520	-18.390659	-18.162382	0.000000	0.000000	0.000000	0.000000	0.000000	0.000000	0.378925	0.631940	-0.870601	0.000000	0.000000	1.000000	101.000000	1.000000
15087.838875	0.072162	0.612538	0.061952	79.525520	-18.390659	-18.162382	0.000000	0.000000	0.000000	0.000000	0.000000	0.000000	0.378925	0.631940	-0.870601	0.000000	0.000000	1.000000	101.000000	1.000000
15087.842209	0.072162	0.612538	0.061952	79.525520	-18.390659	-18.162382	0.000000	0.000000	0.000000	0.000000	0.000000	0.000000	0.378925	0.631940	-0.870601	0.000000	0.000000	1.000000	101.000000	1.000000
15087.845542	0.073399	0.614549	0.059164	79.719566	-18.933256	-18.540268	0.000000	0.000000	0.000000	0.000000	0.000000	0.000000	0.371164	0.603289	-0.836387	0.000000	0.000000	1.000000	101.000000	1.000000
15087.848875	0.073399	0.614549	0.059164	79.719566	-18.933256	-18.540268	0.000000	0.000000	0.000000	0.000000	0.000000	0.000000	0.371164	0.603289	-0.836387	0.000000	0.000000	1.000000	101.000000	1.000000
15087.852209	0.073399	0.614549	0.059164	79.719566	-18.933256	-18.540268	0.000000	0.000000	0.000000	0.000000	0.000000	0.000000	0.371164	0.603289	-0.836387	0.000000	0.000000	1.000000	101.000000	1.000000
15087.855542	0.074662	0.616439	0.056493	79.892044	-19.425001	-19.118946	0.000000	0.000000	0.000000	0.000000	0.000000	0.000000	0.378898	0.567084	-0.801249	0.000000	0.000000	1.000000	101.000000	1.000000
15087.858875	0.074662	0.616439	0.056493	79.892044	-19.425001	-19.118946	0.000000	0.000000	0.000000	0.000000	0.000000	0.000000	0.378898	0.567084	-0.801249	0.000000	0.000000	1.000000	101.000000	1.000000
15087.862209	0.074662	0.616439	0.056493	79.892044	-19.425001	-19.118946	0.000000	0.000000	0.000000	0.000000	0.000000	0.000000	0.378898	0.567084	-0.801249	0.000000	0.000000	1.000000	101.000000	1.000000
15087.865542	0.075842	0.618216	0.053870	80.057800	-19.919361	-19.743767	0.000000	0.000000	0.000000	0.000000	0.000000	0.000000	0.354053	0.533087	-0.786803	0.000000	0.000000	1.000000	101.000000	1.000000
15087.868875	0.075842	0.618216	0.053870	80.057800	-19.919361	-19.743767	0.000000	0.000000	0.000000	0.000000	0.000000	0.000000	0.354053	0.533087	-0.786803	0.000000	0.000000	1.000000	101.000000	1.000000
15087.872209	0.075842	0.618216	0.053870	80.057800	-19.919361	-19.743767	0.000000	0.000000	0.000000	0.000000	0.000000	0.000000	0.354053	0.533087	-0.786803	0.000000	0.000000	1.000000	101.000000	1.000000
15087.875542	0.076923	0.619893	0.051339	80.207565	-20.387901	-20.149467	0.000000	0.000000	0.000000	0.000000	0.000000	0.000000	0.324185	0.503273	-0.759345	0.000000	0.000000	1.000000	101.000000	1.000000
15087.878875	0.076923	0.619893	0.051339	80.207565	-20.387901	-20.149467	0.000000	0.000000	0.000000	0.000000	0.000000	0.000000	0.324185	0.503273	-0.759345	0.000000	0.000000	1.000000	101.000000	1.000000
15087.882209	0.076923	0.619893	0.051339	80.207565	-20.387901	-20.149467	0.000000	0.000000	0.000000	0.000000	0.000000	0.000000	0.324185	0.503273	-0.759345	0.000000	0.000000	1.000000	101.000000	1.000000
15087.885542	0.077969	0.621469	0.048828	80.349762	-20.850542	-20.087835	0.000000	0.000000	0.000000	0.000000	0.000000	0.000000	0.313783	0.472706	-0.753148	0.000000	0.000000	1.000000	101.000000	1.000000
15087.888875	0.077969	0.621469	0.048828	80.349762	-20.850542	-20.087835	0.000000	0.000000	0.000000	0.000000	0.000000	0.000000	0.313783	0.472706	-0.753148	0.000000	0.000000	1.000000	101.000000	1.000000
15087.892209	0.077969	0.621469	0.048828	80.349762	-20.850542	-20.087835	0.000000	0.000000	0.000000	0.000000	0.000000	0.000000	0.313783	0.472706	-0.753148	0.000000	0.000000	1.000000	101.000000	1.000000
15087.895542	0.078987	0.622957	0.046378	80.465698	-21.220272	-20.009790	0.000000	0.000000	0.000000	0.000000	0.000000	0.000000	0.305363	0.446221	-0.735225	0.000000	0.000000	1.000000	101.000000	1.000000
15087.898875	0.078987	0.622957	0.046378	80.465698	-21.220272	-20.009790	0.000000	0.000000	0.000000	0.000000	0.000000	0.000000	0.305363	0.446221	-0.735225	0.000000	0.000000	1.000000	101.000000	1.000000
15087.902209	0.078987	0.622957	0.046378	80.465698	-21.220272	-20.009790	0.000000	0.000000	0.000000	0.000000	0.000000	0.000000	0.305363	0.446221	-0.735225	0.000000	0.000000	1.000000	101.000000	1.000000
15087.905542	0.080065	0.624372	0.043925	80.553192	-21.480112	-20.352962	0.000000	0.000000	0.000000	0.000000	0.000000	0.000000	0.323527	0.424741	-0.735673	0.000000	0.000000	1.000000	101.000000	1.000000
15087.908875	0.080065	0.624372	0.043925	80.553192	-21.480112	-20.352962	0.000000	0.000000	0.000000	0.000000	0.000000	0.000000	0.323527	0.424741	-0.735673	0.000000	0.000000	1.000000	101.000000	1.000000
15087.912209	0.080065	0.624372	0.043925	80.553192	-21.480112	-20.352962	0.000000	0.000000	0.000000	0.000000	0.000000	0.000000	0.323527	0.424741	-0.735673	0.000000	0.000000	1.000000	101.000000	1.000000
15087.915542	0.081097	0.625743	0.041567	80.609535	-21.614021	-20.625654	0.000000	0.000000	0.000000	0.000000	0.000000	0.000000	0.309633	0.411204	-0.707493	0.000000	0.000000	1.000000	101.000000	1.000000
15087.918875	0.081097	0.625743	0.041567	80.609535	-21.614021	-20.625654	0.000000	0.000000	0.000000	0.000000	0.000000	0.000000	0.309633	0.411204	-0.707493	0.000000	0.000000	1.000000	101.000000	1.000000
15087.922209	0.081097	0.625743	0.041567	80.609535	-21.614021	-20.625654	0.000000	0.000000	0.000000	0.000000	0.000000	0.000000	0.309633	0.411204	-0.707493	0.000000	0.000000	1.000000	101.000000	1.000000
15087.925542	0.082078	0.627057	0.039266	80.639244	-21.638521	-20.707954	0.000000	0.000000	0.000000	0.000000	0.000000	0.000000	0.294302	0.394230	-0.690466	0.000000	0.000000	1.000000	101.000000	1.000000
15087.928875	0.082078	0.627057	0.039266	80.639244	-21.638521	-20.707954	0.000000	0.000000	0.000000	0.000000	0.000000	0.000000	0.294302	0.394230	-0.690466	0.000000	0.000000	1.000000	101.000000	1.000000
15087.932209	0.082078	0.627057	0.039266	80.639244	-21.638521	-20.707954	0.000000	0.000000	0.000000	0.000000	0.000000	0.000000	0.294302	0.394230	-0.690466	0.000000	0.000000	1.000000	101.000000	1.000000
15087.935542	0.083062	0.628281	0.037047	80.652519	-21.606611	-20.731348	0.000000	0.000000	0.000000	0.000000	0.000000	0.000000	0.295050	0.367253	-0.665715	0.000000	0.000000	1.000000	101.000000	1.000000
15087.938875	0.083062	0.628281	0.037047	80.652519	-21.606611	-20.731348	0.000000	0.000000	0.000000	0.000000	0.000000	0.000000	0.295050	0.367253	-0.665715	0.000000	0.000000	1.000000	101.000000	1.000000
15087.942209	0.083062	0.628281	0.037047	80.652519	-21.606611	-20.731348	0.000000	0.000000	0.000000	0.000000	0.000000	0.000000	0.295050	0.367253	-0.665715	0.000000	0.000000	1.000000	101.000000	1.000000
15087.945542	0.084020	0.629452	0.034882	80.650520	-21.493631	-20.729248	0.000000	0.000000	0.000000	0.000000	0.000000	0.000000	0.287343	0.351110	-0.649416	0.000000	0.000000	1.000000	101.000000	1.000000
15087.948875	0.084020	0.629452	0.034882	80.650520	-21.493631	-20.729248	0.000000	0.000000	0.000000	0.000000	0.000000	0.000000	0.287343	0.351110	-0.649416	0.000000	0.000000	1.000000	101.000000	1.000000
15087.952209	0.084020	0.629452	0.034882	80.650520	-21.493631	-20.729248	0.000000	0.000000	0.000000	0.000000	0.000000	0.000000	0.287343	0.351110	-0.649416	0.000000	0.000000	1.000000	101.000000	1.000000
15087.955542	0.084935	0.630535	0.032809	80.643646	-21.360098	-20.704437	0.000000	0.000000	0.000000	0.000000	0.000000	0.000000	0.274613	0.325076	-0.621835	0.000000	0.000000	1.000000	101.000000	1.000000
15087.958875	0.084935	0.630535	0.032809	80.643646	-21.360098	-20.704437	0.000000	0.000000	0.000000	0.000000	0.000000	0.000000	0.274613	0.325076	-0.621835	0.000000	0.000000	1.000000	101.000000	1.000000
15087.962209	0.084935	0.630535	0.032809	80.643646	-21.360098	-20.704437	0.000000	0.000000	0.000000	0.000000	0.000000	0.000000	0.274613	0.325076	-0.621835	0.000000	0.000000	1.000000	101.000000	1.000000
15087.965542	0.085820	0.631554	0.030754	80.654312	-21.302872	-20.758316	0.000000	0.000000	0.000000	0.000000	0.000000	0.000000	0.265493	0.305613	-0.616525	0.000000	0.000000	1.000000	101.000000	1.000000
15087.968875	0.085820	0.631554	0.030754	80.654312	-21.302872	-20.758316	0.000000	0.000000	0.000000	0.000000	0.000000	0.000000	0.265493	0.305613	-0.616525	0.000000	0.000000	1.000000	101.000000	1.000000
15087.972209	0.085820	0.631554	0.030754	80.654312	-21.302872	-20.758316	0.000000	0.000000	0.000000	0.000000	0.000000	0.000000	0.265493	0.305613	-0.616525	0.000000	0.000000	1.000000	101.000000	1.000000
15087.975542	0.086677	0.632482	0.028727	80.689011	-21.351664	-20.914650	0.000000	0.000000	0.000000	0.000000	0.000000	0.000000	0.257017	0.278268	-0.608227	0.000000	0.000000	1.000000	101.000000	1.000000
15087.978875	0.086677	0.632482	0.028727	80.689011	-21.351664	-20.914650	0.000000	0.000000	0.000000	0.000000	0.000000	0.000000	0.257017	0.278268	-0.608227	0.000000	0.000000	1.000000	101.000000	1.000000
15087.982209	0.086677	0.632482	0.028727	80.689011	-21.351664	-20.914650	0.000000	0.000000	0.000000	0.000000	0.000000	0.000000	0.257017	0.278268	-0.608227	0.000000	0.000000	1.000000	101.000000	1.000000
15087.985542	0.087484	0.633366	0.026736	80.754181	-21.538881	-21.203043	0.000000	0.000000	0.000000	0.000000	0.000000	0.000000	0.242081	0.265318	-0.597063	0.000000	0.000000	1.000000	101.000000	1.000000
15087.988875	0.087484	0.633366	0.026736	80.754181	-21.538881	-21.203043	0.000000	0.000000	0.000000	0.000000	0.000000	0.000000	0.242081	0.265318	-0.597063	0.000000	0.000000	1.000000	101.000000	1.000000
15087.992209	0.087484	0.633366	0.026736	80.754181	-21.538881	-21.203043	0.000000	0.000000	0.000000	0.000000	0.000000	0.000000	0.242081	0.265318	-0.597063	0.000000	0.000000	1.000000	101.000000	1.000000
15087.995542	0.088232	0.634174	0.024732	80.844078	-21.846992	-21.584484	0.000000	0.000000	0.000000	0.000000	0.000000	0.000000	0.224522	0.242260	-0.601415	0.000000	0.000000	1.000000	101.000000	1.000000
15087.998875	0.088232	0.634174	0.024732	80.844078	-21.846992	-21.584484	0.000000	0.000000	0.000000	0.000000	0.000000	0.000000	0.224522	0.242260	-0.601415	0.000000	0.000000	1.000000	101.000000	1.000000
15088.002209	0.088232	0.634174	0.024732	80.844078	-21.846992	-21.584484	0.000000	0.000000	0.000000	0.000000	0.000000	0.000000	0.224522	0.242260	-0.601415	0.000000	0.000000	1.000000	101.000000	1.000000
15088.005542	0.088951	0.634945	0.022737	80.938744	-22.190256	-21.828362	0.000000	0.000000	0.000000	0.000000	0.000000	0.000000	0.215520	0.231540	-0.598343	0.000000	0.000000	1.000000	101.000000	1.000000
15088.008875	0.088951	0.634945	0.022737	80.938744	-22.190256	-21.828362	0.000000	0.000000	0.000000	0.000000	0.000000	0.000000	0.215520	0.231540	-0.598343	0.000000	0.000000	1.000000	101.000000	1.000000
15088.012209	0.088951	0.634945	0.022737	80.938744	-22.190256	-21.828362	0.000000	0.000000	0.000000	0.000000	0.000000	0.000000	0.215520	0.231540	-0.598343	0.000000	0.000000	1.000000	101.000000	1.000000
15088.015542	0.089591	0.635661	0.020747	81.030670	-22.537001	-21.350260	0.000000	0.000000	0.000000	0.000000	0.000000	0.000000	0.192215	0.214740	-0.596895	0.000000	0.000000	1.000000	101.000000	1.000000
15088.018875	0.089591	0.635661	0.020747	81.030670	-22.537001	-21.350260	0.000000	0.000000	0.000000	0.000000	0.000000	0.000000	0.192215	0.214740	-0.596895	0.000000	0.000000	1.000000	101.000000	1.000000
15088.022209	0.089591	0.635661	0.020747	81.030670	-22.537001	-21.350260	0.000000	0.000000	0.000000	0.000000	0.000000	0.000000	0.192215	0.214740	-0.596895	0.000000	0.000000	1.000000	101.000000	1.000000
15088.025542	0.090173	0.636327	0.018735	81.099754	-22.783087	-20.153679	0.000000	0.000000	0.000000	0.000000	0.000000	0.000000	0.174588	0.199880	-0.603723	0.000000	0.000000	1.000000	101.000000	1.000000
15088.028875	0.090173	0.636327	0.018735	81.099754	-22.783087	-20.153679	0.000000	0.000000	0.000000	0.000000	0.000000	0.000000	0.174588	0.199880	-0.603723	0.000000	0.000000	1.000000	101.000000	1.000000
15088.032209	0.090173	0.636327	0.018735	81.099754	-22.783087	-20.153679	0.000000	0.000000	0.000000	0.000000	0.000000	0.000000	0.174588	0.199880	-0.603723	0.000000	0.000000	1.000000	101.000000	1.000000
15088.035542	0.090772	0.636958	0.016725	81.128319	-22.828255	-19.271908	0.000000	0.000000	0.000000	0.000000	0.000000	0.000000	0.179513	0.189315	-0.602936	0.000000	0.000000	1.000000	101.000000	1.000000
15088.038875	0.090772	0.636958	0.016725	81.128319	-22.828255	-19.271908	0.000000	0.000000	0.000000	0.000000	0.000000	0.000000	0.179513	0.189315	-0.602936	0.000000	0.000000	1.000000	101.000000	1.000000
15088.042209	0.090772	0.636958	0.016725	81.128319	-22.828255	-19.271908	0.000000	0.000000	0.000000	0.000000	0.000000	0.000000	0.179513	0.189315	-0.602936	0.000000	0.000000	1.000000	101.000000	1.000000
15088.045542	0.091414	0.637595	0.014742	81.118446	-22.674999	-19.132875	0.000000	0.000000	0.000000	0.000000	0.000000	0.000000	0.192741	0.191093	-0.594933	0.000000	0.000000	1.000000	101.000000	1.000000
15088.048875	0.091414	0.637595	0.014742	81.118446	-22.674999	-19.132875	0.000000	0.000000	0.000000	0.000000	0.000000	0.000000	0.192741	0.191093	-0.594933	0.000000	0.000000	1.000000	101.000000	1.000000
15088.052209	0.091414	0.637595	0.014742	81.118446	-22.674999	-19.132875	0.000000	0.000000	0.000000	0.000000	0.000000	0.000000	0.192741	0.191093	-0.594933	0.000000	0.000000	1.000000	101.000000	1.000000
15088.055542	0.092002	0.638250	0.012755	81.097618	-22.472250	-19.035299	0.000000	0.000000	0.000000	0.000000	0.000000	0.000000	0.176296	0.196375	-0.596031	0.000000	0.000000	1.000000	101.000000	1.000000
15088.058875	0.092002	0.638250	0.012755	81.097618	-22.472250	-19.035299	0.000000	0.000000	0.000000	0.000000	0.000000	0.000000	0.176296	0.196375	-0.596031	0.000000	0.000000	1.000000	101.000000	1.000000
15088.062209	0.092002	0.638250	0.012755	81.097618	-22.472250	-19.035299	0.000000	0.000000	0.000000	0.000000	0.000000	0.000000	0.176296	0.196375	-0.596031	0.000000	0.000000	1.000000	101.000000	1.000000
15088.065542	0.092546	0.638885	0.010823	81.073059	-22.273064	-18.945156	0.000000	0.000000	0.000000	0.000000	0.000000	0.000000	0.163409	0.190413	-0.579848	0.000000	0.000000	1.000000	101.000000	1.000000
15088.068875	0.092546	0.638885	0.010823	81.073059	-22.273064	-18.945156	0.000000	0.000000	0.000000	0.000000	0.000000	0.000000	0.163409	0.190413	-0.579848	0.000000	0.000000	1.000000	101.000000	1.000000
15088.072209	0.092546	0.638885	0.010823	81.073059	-22.273064	-18.945156	0.000000	0.000000	0.000000	0.000000	0.000000	0.000000	0.163409	0.190413	-0.579848	0.000000	0.000000	1.000000	101.000000	1.000000
15088.075542	0.093065	0.639459	0.008911	81.050102	-22.096752	-18.868774	0.000000	0.000000	0.000000	0.000000	0.000000	0.000000	0.155717	0.172352	-0.573367	0.000000	0.000000	1.000000	101.000000	1.000000
15088.078875	0.093065	0.639459	0.008911	81.050102	-22.096752	-18.868774	0.000000	0.000000	0.000000	0.000000	0.000000	0.000000	0.155717	0.172352	-0.573367	0.000000	0.000000	1.000000	101.000000	1.000000
15088.082209	0.093065	0.639459	0.008911	81.050102	-22.096752	-18.868774	0.000000	0.000000	0.000000	0.000000	0.000000	0.000000	0.155717	0.172352	-0.573367	0.000000	0.000000	1.000000	101.000000	1.000000
15088.085542	0.093484	0.640030	0.007106	81.023438	-21.994637	-18.872578	0.000000	0.000000	0.000000	0.000000	0.000000	0.000000	0.125710	0.171215	-0.541610	0.000000	0.000000	1.000000	101.000000	1.000000
15088.088875	0.093484	0.640030	0.007106	81.023438	-21.994637	-18.872578	0.000000	0.000000	0.000000	0.000000	0.000000	0.000000	0.125710	0.171215	-0.541610	0.000000	0.000000	1.000000	101.000000	1.000000
15088.092209	0.093484	0.640030	0.007106	81.023438	-21.994637	-18.872578	0.000000	0.000000	0.000000	0.000000	0.000000	0.000000	0.125710	0.171215	-0.541610	0.000000	0.000000	1.000000	101.000000	1.000000
15088.095542	0.093839	0.640562	0.005346	80.985352	-21.998480	-18.979511	0.000000	0.000000	0.000000	0.000000	0.000000	0.000000	0.106226	0.159705	-0.528023	0.000000	0.000000	1.000000	101.000000	1.000000
15088.098875	0.093839	0.640562	0.005346	80.985352	-21.998480	-18.979511	0.000000	0.000000	0.000000	0.000000	0.000000	0.000000	0.106226	0.159705	-0.528023	0.000000	0.000000	1.000000	101.000000	1.000000
15088.102209	0.093839	0.640562	0.005346	80.985352	-21.998480	-18.979511	0.000000	0.000000	0.000000	0.000000	0.000000	0.000000	0.106226	0.159705	-0.528023	0.000000	0.000000	1.000000	101.000000	1.000000
15088.105542	0.094095	0.641046	0.003688	80.937225	-22.126047	-19.224892	0.000000	0.000000	0.000000	0.000000	0.000000	0.000000	0.076826	0.145191	-0.497309	0.000000	0.000000	1.000000	101.000000	1.000000
15088.108875	0.094095	0.641046	0.003688	80.937225	-22.126047	-19.224892	0.000000	0.000000	0.000000	0.000000	0.000000	0.000000	0.076826	0.145191	-0.497309	0.000000	0.000000	1.000000	101.000000	1.000000
15088.112209	0.094095	0.641046	0.003688	80.937225	-22.126047	-19.224892	0.000000	0.000000	0.000000	0.000000	0.000000	0.000000	0.076826	0.145191	-0.497309	0.000000	0.000000	1.000000	101.000000	1.000000
15088.115542	0.094230	0.641509	0.002128	80.888985	-22.267662	-19.459999	0.000000	0.000000	0.000000	0.000000	0.000000	0.000000	0.040737	0.138678	-0.468092	0.000000	0.000000	1.000000	101.000000	1.000000
15088.118875	0.094230	0.641509	0.002128	80.888985	-22.267662	-19.459999	0.000000	0.000000	0.000000	0.000000	0.000000	0.000000	0.040737	0.138678	-0.468092	0.000000	0.000000	1.000000	101.000000	1.000000
15088.122209	0.094230	0.641509	0.002128	80.888985	-22.267662	-19.459999	0.000000	0.000000	0.000000	0.000000	0.000000	0.000000	0.040737	0.138678	-0.468092	0.000000	0.000000	1.000000	101.000000	1.000000
15088.125542	0.094325	0.641914	0.000710	80.862236	-22.279829	-19.533934	0.000000	0.000000	0.000000	0.000000	0.000000	0.000000	0.028254	0.121699	-0.425489	0.000000	0.000000	1.000000	101.000000	1.000000
15088.128875	0.094325	0.641914	0.000710	80.862236	-22.279829	-19.533934	0.000000	0.000000	0.000000	0.000000	0.000000	0.000000	0.028254	0.121699	-0.425489	0.000000	0.000000	1.000000	101.000000	1.000000
15088.132209	0.094325	0.641914	0.000710	80.862236	-22.279829	-19.533934	0.000000	0.000000	0.000000	0.000000	0.000000	0.000000	0.028254	0.121699	-0.425489	0.000000	0.000000	1.000000	101.000000	1.000000
15088.135542	0.094352	0.642270	-0.000586	80.853958	-22.181486	-19.470196	0.000000	0.000000	0.000000	0.000000	0.000000	0.000000	0.008076	0.106639	-0.388639	0.000000	0.000000	1.000000	101.000000	1.000000
15088.138875	0.094352	0.642270	-0.000586	80.853958	-22.181486	-19.470196	0.000000	0.000000	0.000000	0.000000	0.000000	0.000000	0.008076	0.106639	-0.388639	0.000000	0.000000	1.000000	101.000000	1.000000
15088.142209	0.094352	0.642270	-0.000586	80.853958	-22.181486	-19.470196	0.000000	0.000000	0.000000	0.000000	0.000000	0.000000	0.008076	0.106639	-0.388639	0.000000	0.000000	1.000000	101.000000	1.000000
15088.145542	0.094374	0.642555	-0.001786	80.853546	-22.057234	-19.367966	0.000000	0.000000	0.000000	0.000000	0.000000	0.000000	0.006778	0.085743	-0.359970	0.000000	0.000000	1.000000	101.000000	1.000000
15088.148875	0.094374	0.642555	-0.001786	80.853546	-22.057234	-19.367966	0.000000	0.000000	0.000000	0.000000	0.000000	0.000000	0.006778	0.085743	-0.359970	0.000000	0.000000	1.000000	101.000000	1.000000
15088.152209	0.094374	0.642555	-0.001786	80.853546	-22.057234	-19.367966	0.000000	0.000000	0.000000	0.000000	0.000000	0.000000	0.006778	0.085743	-0.359970	0.000000	0.000000	1.000000	101.000000	1.000000
15088.155542	0.094386	0.642758	-0.002814	80.869308	-21.902937	-19.219009	0.000000	0.000000	0.000000	0.000000	0.000000	0.000000	0.003601	0.060756	-0.308319	0.000000	0.000000	1.000000	101.000000	1.000000
15088.158875	0.094386	0.642758	-0.002814	80.869308	-21.902937	-19.219009	0.000000	0.000000	0.000000	0.000000	0.000000	0.000000	0.003601	0.060756	-0.308319	0.000000	0.000000	1.000000	101.000000	1.000000
15088.162209	0.094386	0.642758	-0.002814	80.869308	-21.902937	-19.219009	0.000000	0.000000	0.000000	0.000000	0.000000	0.000000	0.003601	0.060756	-0.308319	0.000000	0.000000	1.000000	101.000000	1.000000
15088.165542	0.094386	0.642758	-0.002814	80.895515	-21.657412	-18.969698	0.000000	0.000000	0.000000	0.000000	0.000000	0.000000	0.003601	0.060756	-0.308319	0.000000	0.000000	1.000000	101.000000	1.000000
15088.168875	0.094467	0.642909	-0.003721	80.895515	-21.657412	-18.969698	0.000000	0.000000	0.000000	0.000000	0.000000	0.000000	0.024317	0.045186	-0.272155	0.000000	0.000000	1.000000	101.000000	1.000000
15088.172209	0.094467	0.642909	-0.003721	80.895515	-21.657412	-18.969698	0.000000	0.000000	0.000000	0.000000	0.000000	0.000000	0.024317	0.045186	-0.272155	0.000000	0.000000	1.000000	101.000000	1.000000
15088.175542	0.094593	0.642988	-0.004517	80.929352	-21.440044	-18.751671	0.000000	0.000000	0.000000	0.000000	0.000000	0.000000	0.037702	0.023748	-0.238831	0.000000	0.000000	1.000000	101.000000	1.000000
15088.178875	0.094593	0.642988	-0.004517	80.929352	-21.440044	-18.751671	0.000000	0.000000	0.000000	0.000000	0.000000	0.000000	0.037702	0.023748	-0.238831	0.000000	0.000000	1.000000	101.000000	1.000000
15088.182209	0.094593	0.642988	-0.004517	80.929352	-21.440044	-18.751671	0.000000	0.000000	0.000000	0.000000	0.000000	0.000000	0.037702	0.023748	-0.238831	0.000000	0.000000	1.000000	101.000000	1.000000
15088.185542	0.094593	0.642988	-0.004517	80.953865	-21.369150	-18.695349	0.000000	0.000000	0.000000	0.000000	0.000000	0.000000	0.037702	0.023748	-0.238831	0.000000	0.000000	1.000000	101.000000	1.000000
15088.188875	0.094704	0.642991	-0.005164	80.953865	-21.369150	-18.695349	0.000000	0.000000	0.000000	0.000000	0.000000	0.000000	0.033322	0.001100	-0.194246	0.000000	0.000000	1.000000	101.000000	1.000000
15088.192209	0.094704	0.642991	-0.005164	80.953865	-21.369150	-18.695349	0.000000	0.000000	0.000000	0.000000	0.000000	0.000000	0.033322	0.001100	-0.194246	0.000000	0.000000	1.000000	101.000000	1.000000
15088.195542	0.094705	0.642930	-0.005693	80.972244	-21.428356	-18.771822	0.000000	0.000000	0.000000	0.000000	0.000000	0.000000	0.000327	-0.018502	-0.158638	0.000000	0.000000	1.000000	101.000000	1.000000
15088.198875	0.094705	0.642930	-0.005693	80.972244	-21.428356	-18.771822	0.000000	0.000000	0.000000	0.000000	0.000000	0.000000	0.000327	-0.018502	-0.158638	0.000000	0.000000	1.000000	101.000000	1.000000
15088.202209	0.094705	0.642930	-0.005693	80.972244	-21.428356	-18.771822	0.000000	0.000000	0.000000	0.000000	0.000000	0.000000	0.000327	-0.018502	-0.158638	0.000000	0.000000	1.000000	101.000000	1.000000
15088.205542	0.094705	0.642930	-0.005693	80.993179	-21.512308	-18.859579	0.000000	0.000000	0.000000	0.000000	0.000000	0.000000	0.000327	-0.018502	-0.158638	0.000000	0.000000	1.000000	101.000000	1.000000
15088.208875	0.094647	0.642819	-0.006074	80.993179	-21.512308	-18.859579	0.000000	0.000000	0.000000	0.000000	0.000000	0.000000	-0.017269	-0.033302	-0.114301	0.000000	0.000000	1.000000	101.000000	1.000000
15088.212209	0.094647	0.642819	-0.006074	80.993179	-21.512308	-18.859579	0.000000	0.000000	0.000000	0.000000	0.000000	0.000000	-0.017269	-0.033302	-0.114301	0.000000	0.000000	1.000000	101.000000	1.000000
15088.215542	0.094647	0.642819	-0.006074	81.017708	-21.607080	-18.948675	0.000000	0.000000	0.000000	0.000000	0.000000	0.000000	-0.017269	-0.033302	-0.114301	0.000000	0.000000	1.000000	101.000000	1.000000
15088.218875	0.094647	0.642819	-0.006074	81.017708	-21.607080	-18.948675	0.000000	0.000000	0.000000	0.000000	0.000000	0.000000	-0.017269	-0.033302	-0.114301	0.000000	0.000000	1.000000	101.000000	1.000000
15088.222209	0.094553	0.642659	-0.006312	81.017708	-21.607080	-18.948675	0.000000	0.000000	0.000000	0.000000	0.000000	0.000000	-0.028367	-0.047999	-0.071314	0.000000	0.000000	1.000000	101.000000	1.000000
15088.225542	0.094553	0.642659	-0.006312	81.045380	-21.679039	-18.999880	0.000000	0.000000	0.000000	0.000000	0.000000	0.000000	-0.028367	-0.047999	-0.071314	0.000000	0.000000	1.000000	101.000000	1.000000
15088.228875	0.094553	0.642659	-0.006312	81.045380	-21.679039	-18.999880	0.000000	0.000000	0.000000	0.000000	0.000000	0.000000	-0.028367	-0.047999	-0.071314	0.000000	0.000000	1.000000	101.000000	1.000000
15088.232209	0.094553	0.642659	-0.006312	81.045380	-21.679039	-18.999880	0.000000	0.000000	0.000000	0.000000	0.000000	0.000000	-0.028367	-0.047999	-0.071314	0.000000	0.000000	1.000000	101.000000	1.000000
15088.235542	0.094306	0.642272	-0.006425	81.083504	-21.672449	-18.957758	0.000000	0.000000	0.000000	0.000000	0.000000	0.000000	-0.074113	-0.115929	-0.033858	0.000000	0.000000	1.000000	101.000000	1.000000
15088.238875	0.094306	0.642272	-0.006425	81.083504	-21.672449	-18.957758	0.000000	0.000000	0.000000	0.000000	0.000000	0.000000	-0.074113	-0.115929	-0.033858	0.000000	0.000000	1.000000	101.000000	1.000000
15088.242209	0.094306	0.642272	-0.006425	81.083504	-21.672449	-18.957758	0.000000	0.000000	0.000000	0.000000	0.000000	0.000000	-0.074113	-0.115929	-0.033858	0.000000	0.000000	1.000000	101.000000	1.000000
15088.245542	0.094306	0.642272	-0.006425	81.138802	-21.551071	-18.783260	0.000000	0.000000	0.000000	0.000000	0.000000	0.000000	-0.074113	-0.115929	-0.033858	0.000000	0.000000	1.000000	101.000000	1.000000
15088.248875	0.094246	0.642016	-0.006284	81.138802	-21.551071	-18.783260	0.000000	0.000000	0.000000	0.000000	0.000000	0.000000	-0.017973	-0.076908	0.042240	0.000000	0.000000	1.000000	101.000000	1.000000
15088.252209	0.094246	0.642016	-0.006284	81.138802	-21.551071	-18.783260	0.000000	0.000000	0.000000	0.000000	0.000000	0.000000	-0.017973	-0.076908	0.042240	0.000000	0.000000	1.000000	101.000000	1.000000
15088.255542	0.094246	0.642016	-0.006284	81.218887	-21.270126	-18.432571	0.000000	0.000000	0.000000	0.000000	0.000000	0.000000	-0.017973	-0.076908	0.042240	0.000000	0.000000	1.000000	101.000000	1.000000
15088.258875	0.094246	0.642016	-0.006284	81.218887	-21.270126	-18.432571	0.000000	0.000000	0.000000	0.000000	0.000000	0.000000	-0.017973	-0.076908	0.042240	0.000000	0.000000	1.000000	101.000000	1.000000
15088.262209	0.094264	0.641700	-0.006089	81.218887	-21.270126	-18.432571	0.000000	0.000000	0.000000	0.000000	0.000000	0.000000	0.005521	-0.094922	0.058489	0.000000	0.000000	1.000000	101.000000	1.000000
15088.265542	0.094359	0.641348	-0.005850	81.307518	-20.935013	-18.024469	0.000000	0.000000	0.000000	0.000000	0.000000	0.000000	0.028409	-0.105440	0.071745	0.000000	0.000000	1.000000	101.000000	1.000000
15088.268875	0.094359	0.641348	-0.005850	81.307518	-20.935013	-18.024469	0.000000	0.000000	0.000000	0.000000	0.000000	0.000000	0.028409	-0.105440	0.071745	0.000000	0.000000	1.000000	101.000000	1.000000
15088.272209	0.094359	0.641348	-0.005850	81.307518	-20.935013	-18.024469	0.000000	0.000000	0.000000	0.000000	0.000000	0.000000	0.028409	-0.105440	0.071745	0.000000	0.000000	1.000000	101.000000	1.000000
15088.275542	0.094359	0.641348	-0.005850	81.392876	-20.680197	-17.716709	0.000000	0.000000	0.000000	0.000000	0.000000	0.000000	0.028409	-0.105440	0.071745	0.000000	0.000000	1.000000	101.000000	1.000000
15088.278875	0.094486	0.640916	-0.005562	81.392876	-20.680197	-17.716709	0.000000	0.000000	0.000000	0.000000	0.000000	0.000000	0.038191	-0.129650	0.086354	0.000000	0.000000	1.000000	101.000000	1.000000
15088.282209	0.094486	0.640916	-0.005562	81.392876	-20.680197	-17.716709	0.000000	0.000000	0.000000	0.000000	0.000000	0.000000	0.038191	-0.129650	0.086354	0.000000	0.000000	1.000000	101.000000	1.000000
15088.285542	0.094669	0.640448	-0.005226	81.459663	-20.692329	-17.716940	0.000000	0.000000	0.000000	0.000000	0.000000	0.000000	0.054695	-0.140269	0.100855	0.000000	0.000000	1.000000	101.000000	1.000000
15088.288875	0.094669	0.640448	-0.005226	81.459663	-20.692329	-17.716940	0.000000	0.000000	0.000000	0.000000	0.000000	0.000000	0.054695	-0.140269	0.100855	0.000000	0.000000	1.000000	101.000000	1.000000
15088.292209	0.094669	0.640448	-0.005226	81.459663	-20.692329	-17.716940	0.000000	0.000000	0.000000	0.000000	0.000000	0.000000	0.054695	-0.140269	0.100855	0.000000	0.000000	1.000000	101.000000	1.000000
15088.295542	0.094669	0.640448	-0.005226	81.509766	-20.895638	-17.933512	0.000000	0.000000	0.000000	0.000000	0.000000	0.000000	0.054695	-0.140269	0.100855	0.000000	0.000000	1.000000	101.000000	1.000000
15088.298875	0.094826	0.639914	-0.004904	81.509766	-20.895638	-17.933512	0.000000	0.000000	0.000000	0.000000	0.000000	0.000000	0.047099	-0.160243	0.096457	0.000000	0.000000	1.000000	101.000000	1.000000
15088.302209	0.094826	0.639914	-0.004904	81.509766	-20.895638	-17.933512	0.000000	0.000000	0.000000	0.000000	0.000000	0.000000	0.047099	-0.160243	0.096457	0.000000	0.000000	1.000000	101.000000	1.000000
15088.305542	0.094927	0.639324	-0.004526	81.567604	-21.144089	-18.187450	0.000000	0.000000	0.000000	0.000000	0.000000	0.000000	0.030493	-0.177071	0.113349	0.000000	0.000000	1.000000	101.000000	1.000000
15088.308875	0.094927	0.639324	-0.004526	81.567604	-21.144089	-18.187450	0.000000	0.000000	0.000000	0.000000	0.000000	0.000000	0.030493	-0.177071	0.113349	0.000000	0.000000	1.000000	101.000000	1.000000
15088.312209	0.094927	0.639324	-0.004526	81.567604	-21.144089	-18.187450	0.000000	0.000000	0.000000	0.000000	0.000000	0.000000	0.030493	-0.177071	0.113349	0.000000	0.000000	1.000000	101.000000	1.000000
15088.315542	0.094927	0.639324	-0.004526	81.625252	-21.398764	-18.444891	0.000000	0.000000	0.000000	0.000000	0.000000	0.000000	0.030493	-0.177071	0.113349	0.000000	0.000000	1.000000	101.000000	1.000000
15088.318875	0.095014	0.638703	-0.004111	81.625252	-21.398764	-18.444891	0.000000	0.000000	0.000000	0.000000	0.000000	0.000000	0.026121	-0.186356	0.124572	0.000000	0.000000	1.000000	101.000000	1.000000
15088.322209	0.095014	0.638703	-0.004111	81.625252	-21.398764	-18.444891	0.000000	0.000000	0.000000	0.000000	0.000000	0.000000	0.026121	-0.186356	0.124572	0.000000	0.000000	1.000000	101.000000	1.000000
15088.325542	0.095087	0.638050	-0.003659	81.687973	-21.683331	-18.729752	0.000000	0.000000	0.000000	0.000000	0.000000	0.000000	0.021729	-0.195736	0.135762	0.000000	0.000000	1.000000	101.000000	1.000000
15088.328875	0.095087	0.638050	-0.003659	81.687973	-21.683331	-18.729752	0.000000	0.000000	0.000000	0.000000	0.000000	0.000000	0.021729	-0.195736	0.135762	0.000000	0.000000	1.000000	101.000000	1.000000
15088.332209	0.095087	0.638050	-0.003659	81.687973	-21.683331	-18.729752	0.000000	0.000000	0.000000	0.000000	0.000000	0.000000	0.021729	-0.195736	0.135762	0.000000	0.000000	1.000000	101.000000	1.000000
15088.335542	0.095087	0.638050	-0.003659	81.755714	-21.996241	-19.043209	0.000000	0.000000	0.000000	0.000000	0.000000	0.000000	0.021729	-0.195736	0.135762	0.000000	0.000000	1.000000	101.000000	1.000000
15088.338875	0.095163	0.637346	-0.003188	81.755714	-21.996241	-19.043209	0.000000	0.000000	0.000000	0.000000	0.000000	0.000000	0.022868	-0.211237	0.141269	0.000000	0.000000	1.000000	101.000000	1.000000
15088.342209	0.095163	0.637346	-0.003188	81.755714	-21.996241	-19.043209	0.000000	0.000000	0.000000	0.000000	0.000000	0.000000	0.022868	-0.211237	0.141269	0.000000	0.000000	1.000000	101.000000	1.000000
15088.345542	0.095301	0.636621	-0.002746	81.827835	-22.302162	-19.352306	0.000000	0.000000	0.000000	0.000000	0.000000	0.000000	0.041302	-0.217643	0.132582	0.000000	0.000000	1.000000	101.000000	1.000000
15088.348875	0.095301	0.636621	-0.002746	81.827835	-22.302162	-19.352306	0.000000	0.000000	0.000000	0.000000	0.000000	0.000000	0.041302	-0.217643	0.132582	0.000000	0.000000	1.000000	101.000000	1.000000
15088.352209	0.095301	0.636621	-0.002746	81.827835	-22.302162	-19.352306	0.000000	0.000000	0.000000	0.000000	0.000000	0.000000	0.041302	-0.217643	0.132582	0.000000	0.000000	1.000000	101.000000	1.000000
15088.355542	0.095301	0.636621	-0.002746	81.908157	-22.599134	-19.659164	0.000000	0.000000	0.000000	0.000000	0.000000	0.000000	0.041302	-0.217643	0.132582	0.000000	0.000000	1.000000	101.000000	1.000000
15088.358875	0.095485	0.635844	-0.002295	81.908157	-22.599134	-19.659164	0.000000	0.000000	0.000000	0.000000	0.000000	0.000000	0.055417	-0.233194	0.135251	0.000000	0.000000	1.000000	101.000000	1.000000
15088.362209	0.095485	0.635844	-0.002295	81.908157	-22.599134	-19.659164	0.000000	0.000000	0.000000	0.000000	0.000000	0.000000	0.055417	-0.233194	0.135251	0.000000	0.000000	1.000000	101.000000	1.000000
15088.365542	0.095730	0.635070	-0.001883	81.987122	-22.909182	-19.983280	0.000000	0.000000	0.000000	0.000000	0.000000	0.000000	0.073334	-0.231979	0.123590	0.000000	0.000000	1.000000	101.000000	1.000000
15088.368875	0.095730	0.635070	-0.001883	81.987122	-22.909182	-19.983280	0.000000	0.000000	0.000000	0.000000	0.000000	0.000000	0.073334	-0.231979	0.123590	0.000000	0.000000	1.000000	101.000000	1.000000
15088.372209	0.095730	0.635070	-0.001883	81.987122	-22.909182	-19.983280	0.000000	0.000000	0.000000	0.000000	0.000000	0.000000	0.073334	-0.231979	0.123590	0.000000	0.000000	1.000000	101.000000	1.000000
15088.375542	0.095730	0.635070	-0.001883	82.072418	-23.257818	-20.364134	0.000000	0.000000	0.000000	0.000000	0.000000	0.000000	0.073334	-0.231979	0.123590	0.000000	0.000000	1.000000	101.000000	1.000000
15088.378875	0.096063	0.634246	-0.001586	82.072418	-23.257818	-20.364134	0.000000	0.000000	0.000000	0.000000	0.000000	0.000000	0.100029	-0.247269	0.089023	0.000000	0.000000	1.000000	101.000000	1.000000
15088.382209	0.096063	0.634246	-0.001586	82.072418	-23.257818	-20.364134	0.000000	0.000000	0.000000	0.000000	0.000000	0.000000	0.100029	-0.247269	0.089023	0.000000	0.000000	1.000000	101.000000	1.000000
15088.385542	0.096422	0.633417	-0.001386	82.158478	-23.599678	-20.742172	0.000000	0.000000	0.000000	0.000000	0.000000	0.000000	0.107570	-0.248736	0.059952	0.000000	0.000000	1.000000	101.000000	1.000000
15088.388875	0.096422	0.633417	-0.001386	82.158478	-23.599678	-20.742172	0.000000	0.000000	0.000000	0.000000	0.000000	0.000000	0.107570	-0.248736	0.059952	0.000000	0.000000	1.000000	101.000000	1.000000
15088.392209	0.096422	0.633417	-0.001386	82.158478	-23.599678	-20.742172	0.000000	0.000000	0.000000	0.000000	0.000000	0.000000	0.107570	-0.248736	0.059952	0.000000	0.000000	1.000000	101.000000	1.000000
15088.395542	0.096759	0.632563	-0.001289	82.257217	-23.944561	-21.113493	0.000000	0.000000	0.000000	0.000000	0.000000	0.000000	0.101166	-0.256097	0.029262	0.000000	0.000000	1.000000	101.000000	1.000000
15088.398875	0.096759	0.632563	-0.001289	82.257217	-23.944561	-21.113493	0.000000	0.000000	0.000000	0.000000	0.000000	0.000000	0.101166	-0.256097	0.029262	0.000000	0.000000	1.000000	101.000000	1.000000
15088.402209	0.096759	0.632563	-0.001289	82.257217	-23.944561	-21.113493	0.000000	0.000000	0.000000	0.000000	0.000000	0.000000	0.101166	-0.256097	0.029262	0.000000	0.000000	1.000000	101.000000	1.000000
15088.405542	0.097089	0.631716	-0.001331	82.365776	-24.238920	-21.429487	0.000000	0.000000	0.000000	0.000000	0.000000	0.000000	0.099064	-0.254058	-0.012798	0.000000	0.000000	1.000000	101.000000	1.000000
15088.408875	0.097089	0.631716	-0.001331	82.365776	-24.238920	-21.429487	0.000000	0.000000	0.000000	0.000000	0.000000	0.000000	0.099064	-0.254058	-0.012798	0.000000	0.000000	1.000000	101.000000	1.000000
15088.412209	0.097089	0.631716	-0.001331	82.365776	-24.238920	-21.429487	0.000000	0.000000	0.000000	0.000000	0.000000	0.000000	0.099064	-0.254058	-0.012798	0.000000	0.000000	1.000000	101.000000	1.000000
15088.415542	0.097089	0.631716	-0.001331	82.495773	-24.416677	-21.612318	0.000000	0.000000	0.000000	0.000000	0.000000	0.000000	0.099064	-0.254058	-0.012798	0.000000	0.000000	1.000000	101.000000	1.000000
15088.418875	0.097436	0.630852	-0.001510	82.495773	-24.416677	-21.612318	0.000000	0.000000	0.000000	0.000000	0.000000	0.000000	0.103957	-0.259497	-0.053463	0.000000	0.000000	1.000000	101.000000	1.000000
15088.422209	0.097436	0.630852	-0.001510	82.495773	-24.416677	-21.612318	0.000000	0.000000	0.000000	0.000000	0.000000	0.000000	0.103957	-0.259497	-0.053463	0.000000	0.000000	1.000000	101.000000	1.000000
15088.425542	0.097772	0.629974	-0.001843	82.646164	-24.486506	-21.669334	0.000000	0.000000	0.000000	0.000000	0.000000	0.000000	0.100712	-0.263143	-0.099949	0.000000	0.000000	1.000000	101.000000	1.000000
15088.428875	0.097772	0.629974	-0.001843	82.646164	-24.486506	-21.669334	0.000000	0.000000	0.000000	0.000000	0.000000	0.000000	0.100712	-0.263143	-0.099949	0.000000	0.000000	1.000000	101.000000	1.000000
15088.432209	0.097772	0.629974	-0.001843	82.646164	-24.486506	-21.669334	0.000000	0.000000	0.000000	0.000000	0.000000	0.000000	0.100712	-0.263143	-0.099949	0.000000	0.000000	1.000000	101.000000	1.000000
15088.435542	0.098153	0.629095	-0.002278	82.806717	-24.497765	-21.662802	0.000000	0.000000	0.000000	0.000000	0.000000	0.000000	0.114312	-0.263928	-0.130584	0.000000	0.000000	1.000000	101.000000	1.000000
15088.438875	0.098153	0.629095	-0.002278	82.806717	-24.497765	-21.662802	0.000000	0.000000	0.000000	0.000000	0.000000	0.000000	0.114312	-0.263928	-0.130584	0.000000	0.000000	1.000000	101.000000	1.000000
15088.442209	0.098153	0.629095	-0.002278	82.806717	-24.497765	-21.662802	0.000000	0.000000	0.000000	0.000000	0.000000	0.000000	0.114312	-0.263928	-0.130584	0.000000	0.000000	1.000000	101.000000	1.000000
15088.445542	0.098580	0.628187	-0.002807	82.975212	-24.462761	-21.613380	0.000000	0.000000	0.000000	0.000000	0.000000	0.000000	0.128365	-0.272258	-0.158542	0.000000	0.000000	1.000000	101.000000	1.000000
15088.448875	0.098580	0.628187	-0.002807	82.975212	-24.462761	-21.613380	0.000000	0.000000	0.000000	0.000000	0.000000	0.000000	0.128365	-0.272258	-0.158542	0.000000	0.000000	1.000000	101.000000	1.000000
15088.452209	0.098580	0.628187	-0.002807	82.975212	-24.462761	-21.613380	0.000000	0.000000	0.000000	0.000000	0.000000	0.000000	0.128365	-0.272258	-0.158542	0.000000	0.000000	1.000000	101.000000	1.000000
15088.455542	0.099085	0.627267	-0.003395	83.152206	-24.453676	-21.599384	0.000000	0.000000	0.000000	0.000000	0.000000	0.000000	0.151241	-0.276156	-0.176461	0.000000	0.000000	1.000000	101.000000	1.000000
15088.458875	0.099085	0.627267	-0.003395	83.152206	-24.453676	-21.599384	0.000000	0.000000	0.000000	0.000000	0.000000	0.000000	0.151241	-0.276156	-0.176461	0.000000	0.000000	1.000000	101.000000	1.000000
15088.462209	0.099085	0.627267	-0.003395	83.152206	-24.453676	-21.599384	0.000000	0.000000	0.000000	0.000000	0.000000	0.000000	0.151241	-0.276156	-0.176461	0.000000	0.000000	1.000000	101.000000	1.000000
15088.465542	0.099625	0.626282	-0.004016	83.326065	-24.514286	-21.667841	0.000000	0.000000	0.000000	0.000000	0.000000	0.000000	0.162243	-0.295235	-0.186241	0.000000	0.000000	1.000000	101.000000	1.000000
15088.468875	0.099625	0.626282	-0.004016	83.326065	-24.514286	-21.667841	0.000000	0.000000	0.000000	0.000000	0.000000	0.000000	0.162243	-0.295235	-0.186241	0.000000	0.000000	1.000000	101.000000	1.000000
15088.472209	0.099625	0.626282	-0.004016	83.326065	-24.514286	-21.667841	0.000000	0.000000	0.000000	0.000000	0.000000	0.000000	0.162243	-0.295235	-0.186241	0.000000	0.000000	1.000000	101.000000	1.000000
15088.475542	0.100166	0.625275	-0.004630	83.483620	-24.832539	-22.022261	0.000000	0.000000	0.000000	0.000000	0.000000	0.000000	0.162210	-0.302321	-0.184446	0.000000	0.000000	1.000000	101.000000	1.000000
15088.478875	0.100166	0.625275	-0.004630	83.483620	-24.832539	-22.022261	0.000000	0.000000	0.000000	0.000000	0.000000	0.000000	0.162210	-0.302321	-0.184446	0.000000	0.000000	1.000000	101.000000	1.000000
15088.482209	0.100166	0.625275	-0.004630	83.483620	-24.832539	-22.022261	0.000000	0.000000	0.000000	0.000000	0.000000	0.000000	0.162210	-0.302321	-0.184446	0.000000	0.000000	1.000000	101.000000	1.000000
15088.485542	0.100716	0.624209	-0.005298	83.624619	-25.462526	-22.722656	0.000000	0.000000	0.000000	0.000000	0.000000	0.000000	0.165034	-0.319592	-0.200192	0.000000	0.000000	1.000000	101.000000	1.000000
15088.488875	0.100716	0.624209	-0.005298	83.624619	-25.462526	-22.722656	0.000000	0.000000	0.000000	0.000000	0.000000	0.000000	0.165034	-0.319592	-0.200192	0.000000	0.000000	1.000000	101.000000	1.000000
15088.492209	0.100716	0.624209	-0.005298	83.624619	-25.462526	-22.722656	0.000000	0.000000	0.000000	0.000000	0.000000	0.000000	0.165034	-0.319592	-0.200192	0.000000	0.000000	1.000000	101.000000	1.000000
15088.495542	0.101247	0.623096	-0.005946	83.755623	-26.302933	-23.640873	0.000000	0.000000	0.000000	0.000000	0.000000	0.000000	0.159084	-0.334147	-0.194467	0.000000	0.000000	1.000000	101.000000	1.000000
15088.498875	0.101247	0.623096	-0.005946	83.755623	-26.302933	-23.640873	0.000000	0.000000	0.000000	0.000000	0.000000	0.000000	0.159084	-0.334147	-0.194467	0.000000	0.000000	1.000000	101.000000	1.000000
15088.502209	0.101247	0.623096	-0.005946	83.755623	-26.302933	-23.640873	0.000000	0.000000	0.000000	0.000000	0.000000	0.000000	0.159084	-0.334147	-0.194467	0.000000	0.000000	1.000000	101.000000	1.000000
15088.505542	0.101718	0.621905	-0.006648	83.891632	-27.217802	-24.634993	0.000000	0.000000	0.000000	0.000000	0.000000	0.000000	0.141499	-0.357145	-0.210621	0.000000	0.000000	1.000000	101.000000	1.000000
15088.508875	0.101718	0.621905	-0.006648	83.891632	-27.217802	-24.634993	0.000000	0.000000	0.000000	0.000000	0.000000	0.000000	0.141499	-0.357145	-0.210621	0.000000	0.000000	1.000000	101.000000	1.000000
15088.512209	0.101718	0.621905	-0.006648	83.891632	-27.217802	-24.634993	0.000000	0.000000	0.000000	0.000000	0.000000	0.000000	0.141499	-0.357145	-0.210621	0.000000	0.000000	1.000000	101.000000	1.000000
15088.515542	0.102113	0.620658	-0.007385	84.030540	-28.151154	-25.627790	0.000000	0.000000	0.000000	0.000000	0.000000	0.000000	0.118466	-0.374066	-0.220964	0.000000	0.000000	1.000000	101.000000	1.000000
15088.518875	0.102113	0.620658	-0.007385	84.030540	-28.151154	-25.627790	0.000000	0.000000	0.000000	0.000000	0.000000	0.000000	0.118466	-0.374066	-0.220964	0.000000	0.000000	1.000000	101.000000	1.000000
15088.522209	0.102113	0.620658	-0.007385	84.030540	-28.151154	-25.627790	0.000000	0.000000	0.000000	0.000000	0.000000	0.000000	0.118466	-0.374066	-0.220964	0.000000	0.000000	1.000000	101.000000	1.000000
15088.525542	0.102458	0.619350	-0.008137	84.149139	-28.804554	-26.336113	0.000000	0.000000	0.000000	0.000000	0.000000	0.000000	0.103457	-0.392528	-0.225747	0.000000	0.000000	1.000000	101.000000	1.000000
15088.528875	0.102458	0.619350	-0.008137	84.149139	-28.804554	-26.336113	0.000000	0.000000	0.000000	0.000000	0.000000	0.000000	0.103457	-0.392528	-0.225747	0.000000	0.000000	1.000000	101.000000	1.000000
15088.532209	0.102458	0.619350	-0.008137	84.149139	-28.804554	-26.336113	0.000000	0.000000	0.000000	0.000000	0.000000	0.000000	0.103457	-0.392528	-0.225747	0.000000	0.000000	1.000000	101.000000	1.000000
15088.535542	0.102772	0.618005	-0.008919	84.215851	-28.799940	-26.371040	0.000000	0.000000	0.000000	0.000000	0.000000	0.000000	0.094242	-0.403286	-0.234705	0.000000	0.000000	1.000000	101.000000	1.000000
15088.538875	0.102772	0.618005	-0.008919	84.215851	-28.799940	-26.371040	0.000000	0.000000	0.000000	0.000000	0.000000	0.000000	0.094242	-0.403286	-0.234705	0.000000	0.000000	1.000000	101.000000	1.000000
15088.542209	0.102772	0.618005	-0.008919	84.215851	-28.799940	-26.371040	0.000000	0.000000	0.000000	0.000000	0.000000	0.000000	0.094242	-0.403286	-0.234705	0.000000	0.000000	1.000000	101.000000	1.000000
15088.545542	0.103041	0.616664	-0.009697	84.207756	-28.037439	-25.554647	0.000000	0.000000	0.000000	0.000000	0.000000	0.000000	0.080731	-0.402308	-0.233152	0.000000	0.000000	1.000000	101.000000	1.000000
15088.548875	0.103041	0.616664	-0.009697	84.207756	-28.037439	-25.554647	0.000000	0.000000	0.000000	0.000000	0.000000	0.000000	0.080731	-0.402308	-0.233152	0.000000	0.000000	1.000000	101.000000	1.000000
15088.552209	0.103041	0.616664	-0.009697	84.207756	-28.037439	-25.554647	0.000000	0.000000	0.000000	0.000000	0.000000	0.000000	0.080731	-0.402308	-0.233152	0.000000	0.000000	1.000000	101.000000	1.000000
15088.555542	0.103250	0.615321	-0.010440	84.082809	-26.450089	-23.430145	0.000000	0.000000	0.000000	0.000000	0.000000	0.000000	0.062570	-0.402954	-0.222988	0.000000	0.000000	1.000000	101.000000	1.000000
15088.558875	0.103250	0.615321	-0.010440	84.082809	-26.450089	-23.430145	0.000000	0.000000	0.000000	0.000000	0.000000	0.000000	0.062570	-0.402954	-0.222988	0.000000	0.000000	1.000000	101.000000	1.000000
15088.562209	0.103250	0.615321	-0.010440	84.082809	-26.450089	-23.430145	0.000000	0.000000	0.000000	0.000000	0.000000	0.000000	0.062570	-0.402954	-0.222988	0.000000	0.000000	1.000000	101.000000	1.000000
15088.565542	0.103396	0.614001	-0.011158	83.867134	-24.410572	-20.415707	0.000000	0.000000	0.000000	0.000000	0.000000	0.000000	0.043933	-0.396146	-0.215303	0.000000	0.000000	1.000000	101.000000	1.000000
15088.568875	0.103396	0.614001	-0.011158	83.867134	-24.410572	-20.415707	0.000000	0.000000	0.000000	0.000000	0.000000	0.000000	0.043933	-0.396146	-0.215303	0.000000	0.000000	1.000000	101.000000	1.000000
15088.572209	0.103396	0.614001	-0.011158	83.867134	-24.410572	-20.415707	0.000000	0.000000	0.000000	0.000000	0.000000	0.000000	0.043933	-0.396146	-0.215303	0.000000	0.000000	1.000000	101.000000	1.000000
15088.575542	0.103530	0.612741	-0.011828	83.599915	-22.186953	-17.601580	0.000000	0.000000	0.000000	0.000000	0.000000	0.000000	0.040249	-0.377785	-0.201234	0.000000	0.000000	1.000000	101.000000	1.000000
15088.578875	0.103530	0.612741	-0.011828	83.599915	-22.186953	-17.601580	0.000000	0.000000	0.000000	0.000000	0.000000	0.000000	0.040249	-0.377785	-0.201234	0.000000	0.000000	1.000000	101.000000	1.000000
15088.582209	0.103530	0.612741	-0.011828	83.599915	-22.186953	-17.601580	0.000000	0.000000	0.000000	0.000000	0.000000	0.000000	0.040249	-0.377785	-0.201234	0.000000	0.000000	1.000000	101.000000	1.000000
15088.585542	0.103638	0.611535	-0.012514	83.318977	-20.115208	-15.492036	0.000000	0.000000	0.000000	0.000000	0.000000	0.000000	0.032257	-0.361931	-0.205848	0.000000	0.000000	1.000000	101.000000	1.000000
15088.588875	0.103638	0.611535	-0.012514	83.318977	-20.115208	-15.492036	0.000000	0.000000	0.000000	0.000000	0.000000	0.000000	0.032257	-0.361931	-0.205848	0.000000	0.000000	1.000000	101.000000	1.000000
15088.592209	0.103638	0.611535	-0.012514	83.318977	-20.115208	-15.492036	0.000000	0.000000	0.000000	0.000000	0.000000	0.000000	0.032257	-0.361931	-0.205848	0.000000	0.000000	1.000000	101.000000	1.000000
15088.595542	0.103690	0.610414	-0.013151	83.031509	-18.247957	-13.674884	0.000000	0.000000	0.000000	0.000000	0.000000	0.000000	0.015506	-0.336285	-0.190957	0.000000	0.000000	1.000000	101.000000	1.000000
15088.598875	0.103690	0.610414	-0.013151	83.031509	-18.247957	-13.674884	0.000000	0.000000	0.000000	0.000000	0.000000	0.000000	0.015506	-0.336285	-0.190957	0.000000	0.000000	1.000000	101.000000	1.000000
15088.602209	0.103690	0.610414	-0.013151	83.031509	-18.247957	-13.674884	0.000000	0.000000	0.000000	0.000000	0.000000	0.000000	0.015506	-0.336285	-0.190957	0.000000	0.000000	1.000000	101.000000	1.000000
15088.605542	0.103632	0.609391	-0.013683	82.747963	-16.591677	-12.049278	0.000000	0.000000	0.000000	0.000000	0.000000	0.000000	-0.017296	-0.306801	-0.159648	0.000000	0.000000	1.000000	101.000000	1.000000
15088.608875	0.103632	0.609391	-0.013683	82.747963	-16.591677	-12.049278	0.000000	0.000000	0.000000	0.000000	0.000000	0.000000	-0.017296	-0.306801	-0.159648	0.000000	0.000000	1.000000	101.000000	1.000000
15088.612209	0.103632	0.609391	-0.013683	82.747963	-16.591677	-12.049278	0.000000	0.000000	0.000000	0.000000	0.000000	0.000000	-0.017296	-0.306801	-0.159648	0.000000	0.000000	1.000000	101.000000	1.000000
15088.615542	0.103532	0.608486	-0.014109	82.476814	-15.157408	-10.638388	0.000000	0.000000	0.000000	0.000000	0.000000	0.000000	-0.029877	-0.271739	-0.127857	0.000000	0.000000	1.000000	101.000000	1.000000
15088.618875	0.103532	0.608486	-0.014109	82.476814	-15.157408	-10.638388	0.000000	0.000000	0.000000	0.000000	0.000000	0.000000	-0.029877	-0.271739	-0.127857	0.000000	0.000000	1.000000	101.000000	1.000000
15088.622209	0.103532	0.608486	-0.014109	82.476814	-15.157408	-10.638388	0.000000	0.000000	0.000000	0.000000	0.000000	0.000000	-0.029877	-0.271739	-0.127857	0.000000	0.000000	1.000000	101.000000	1.000000
15088.625542	0.103532	0.608486	-0.014109	82.231277	-13.967173	-9.463781	0.000000	0.000000	0.000000	0.000000	0.000000	0.000000	-0.029877	-0.271739	-0.127857	0.000000	0.000000	1.000000	101.000000	1.000000
15088.628875	0.103431	0.607652	-0.014446	82.231277	-13.967173	-9.463781	0.000000	0.000000	0.000000	0.000000	0.000000	0.000000	-0.030266	-0.250081	-0.101079	0.000000	0.000000	1.000000	101.000000	1.000000
15088.632209	0.103431	0.607652	-0.014446	82.231277	-13.967173	-9.463781	0.000000	0.000000	0.000000	0.000000	0.000000	0.000000	-0.030266	-0.250081	-0.101079	0.000000	0.000000	1.000000	101.000000	1.000000
15088.635542	0.103333	0.606909	-0.014678	82.015717	-12.994172	-8.501488	0.000000	0.000000	0.000000	0.000000	0.000000	0.000000	-0.029514	-0.222831	-0.069450	0.000000	0.000000	1.000000	101.000000	1.000000
15088.638875	0.103333	0.606909	-0.014678	82.015717	-12.994172	-8.501488	0.000000	0.000000	0.000000	0.000000	0.000000	0.000000	-0.029514	-0.222831	-0.069450	0.000000	0.000000	1.000000	101.000000	1.000000
15088.642209	0.103333	0.606909	-0.014678	82.015717	-12.994172	-8.501488	0.000000	0.000000	0.000000	0.000000	0.000000	0.000000	-0.029514	-0.222831	-0.069450	0.000000	0.000000	1.000000	101.000000	1.000000
15088.645542	0.103333	0.606909	-0.014678	81.830521	-12.203596	-7.721980	0.000000	0.000000	0.000000	0.000000	0.000000	0.000000	-0.029514	-0.222831	-0.069450	0.000000	0.000000	1.000000	101.000000	1.000000
15088.648875	0.103285	0.606251	-0.014789	81.830521	-12.203596	-7.721980	0.000000	0.000000	0.000000	0.000000	0.000000	0.000000	-0.014471	-0.197454	-0.033507	0.000000	0.000000	1.000000	101.000000	1.000000
15088.652209	0.103285	0.606251	-0.014789	81.830521	-12.203596	-7.721980	0.000000	0.000000	0.000000	0.000000	0.000000	0.000000	-0.014471	-0.197454	-0.033507	0.000000	0.000000	1.000000	101.000000	1.000000
15088.655542	0.103272	0.605669	-0.014844	81.673714	-11.565474	-7.095209	0.000000	0.000000	0.000000	0.000000	0.000000	0.000000	-0.003818	-0.174507	-0.016356	0.000000	0.000000	1.000000	101.000000	1.000000
15088.658875	0.103272	0.605669	-0.014844	81.673714	-11.565474	-7.095209	0.000000	0.000000	0.000000	0.000000	0.000000	0.000000	-0.003818	-0.174507	-0.016356	0.000000	0.000000	1.000000	101.000000	1.000000
15088.662209	0.103272	0.605669	-0.014844	81.673714	-11.565474	-7.095209	0.000000	0.000000	0.000000	0.000000	0.000000	0.000000	-0.003818	-0.174507	-0.016356	0.000000	0.000000	1.000000	101.000000	1.000000
15088.665542	0.103272	0.605669	-0.014844	81.554520	-11.093517	-6.632454	0.000000	0.000000	0.000000	0.000000	0.000000	0.000000	-0.003818	-0.174507	-0.016356	0.000000	0.000000	1.000000	101.000000	1.000000
15088.668875	0.103278	0.605183	-0.014820	81.554520	-11.093517	-6.632454	0.000000	0.000000	0.000000	0.000000	0.000000	0.000000	0.001657	-0.145901	0.007096	0.000000	0.000000	1.000000	101.000000	1.000000
15088.672209	0.103278	0.605183	-0.014820	81.554520	-11.093517	-6.632454	0.000000	0.000000	0.000000	0.000000	0.000000	0.000000	0.001657	-0.145901	0.007096	0.000000	0.000000	1.000000	101.000000	1.000000
15088.675542	0.103278	0.605183	-0.014820	81.478134	-10.852438	-6.403529	0.000000	0.000000	0.000000	0.000000	0.000000	0.000000	0.001657	-0.145901	0.007096	0.000000	0.000000	1.000000	101.000000	1.000000
15088.678875	0.103278	0.605183	-0.014820	81.478134	-10.852438	-6.403529	0.000000	0.000000	0.000000	0.000000	0.000000	0.000000	0.001657	-0.145901	0.007096	0.000000	0.000000	1.000000	101.000000	1.000000
15088.682209	0.103275	0.604729	-0.014737	81.478134	-10.852438	-6.403529	0.000000	0.000000	0.000000	0.000000	0.000000	0.000000	-0.000810	-0.136255	0.024989	0.000000	0.000000	1.000000	101.000000	1.000000
15088.685542	0.103255	0.604362	-0.014633	81.432388	-10.855815	-6.434848	0.000000	0.000000	0.000000	0.000000	0.000000	0.000000	-0.006027	-0.109954	0.031122	0.000000	0.000000	1.000000	101.000000	1.000000
15088.688875	0.103255	0.604362	-0.014633	81.432388	-10.855815	-6.434848	0.000000	0.000000	0.000000	0.000000	0.000000	0.000000	-0.006027	-0.109954	0.031122	0.000000	0.000000	1.000000	101.000000	1.000000
15088.692209	0.103255	0.604362	-0.014633	81.432388	-10.855815	-6.434848	0.000000	0.000000	0.000000	0.000000	0.000000	0.000000	-0.006027	-0.109954	0.031122	0.000000	0.000000	1.000000	101.000000	1.000000
15088.695542	0.103255	0.604362	-0.014633	81.415260	-11.148260	-6.766856	0.000000	0.000000	0.000000	0.000000	0.000000	0.000000	-0.006027	-0.109954	0.031122	0.000000	0.000000	1.000000	101.000000	1.000000
15088.698875	0.103175	0.604015	-0.014499	81.415260	-11.148260	-6.766856	0.000000	0.000000	0.000000	0.000000	0.000000	0.000000	-0.023860	-0.104280	0.040195	0.000000	0.000000	1.000000	101.000000	1.000000
15088.702209	0.103175	0.604015	-0.014499	81.415260	-11.148260	-6.766856	0.000000	0.000000	0.000000	0.000000	0.000000	0.000000	-0.023860	-0.104280	0.040195	0.000000	0.000000	1.000000	101.000000	1.000000
15088.705542	0.103175	0.604015	-0.014499	81.416107	-11.669766	-7.336958	0.000000	0.000000	0.000000	0.000000	0.000000	0.000000	-0.023860	-0.104280	0.040195	0.000000	0.000000	1.000000	101.000000	1.000000
15088.708875	0.103175	0.604015	-0.014499	81.416107	-11.669766	-7.336958	0.000000	0.000000	0.000000	0.000000	0.000000	0.000000	-0.023860	-0.104280	0.040195	0.000000	0.000000	1.000000	101.000000	1.000000
15088.712209	0.103004	0.603698	-0.014377	81.416107	-11.669766	-7.336958	0.000000	0.000000	0.000000	0.000000	0.000000	0.000000	-0.051312	-0.095101	0.036553	0.000000	0.000000	1.000000	101.000000	1.000000
15088.715542	0.102768	0.603406	-0.014249	81.421967	-12.151259	-7.848894	0.000000	0.000000	0.000000	0.000000	0.000000	0.000000	-0.070820	-0.087660	0.038526	0.000000	0.000000	1.000000	101.000000	1.000000
15088.718875	0.102768	0.603406	-0.014249	81.421967	-12.151259	-7.848894	0.000000	0.000000	0.000000	0.000000	0.000000	0.000000	-0.070820	-0.087660	0.038526	0.000000	0.000000	1.000000	101.000000	1.000000
15088.722209	0.102768	0.603406	-0.014249	81.421967	-12.151259	-7.848894	0.000000	0.000000	0.000000	0.000000	0.000000	0.000000	-0.070820	-0.087660	0.038526	0.000000	0.000000	1.000000	101.000000	1.000000
15088.725542	0.102768	0.603406	-0.014249	81.442368	-12.458488	-8.148579	0.000000	0.000000	0.000000	0.000000	0.000000	0.000000	-0.070820	-0.087660	0.038526	0.000000	0.000000	1.000000	101.000000	1.000000
15088.728875	0.102481	0.603100	-0.014151	81.442368	-12.458488	-8.148579	0.000000	0.000000	0.000000	0.000000	0.000000	0.000000	-0.086230	-0.091576	0.029498	0.000000	0.000000	1.000000	101.000000	1.000000
15088.732209	0.102481	0.603100	-0.014151	81.442368	-12.458488	-8.148579	0.000000	0.000000	0.000000	0.000000	0.000000	0.000000	-0.086230	-0.091576	0.029498	0.000000	0.000000	1.000000	101.000000	1.000000
15088.735542	0.102481	0.603100	-0.014151	81.478294	-12.625191	-8.277426	0.000000	0.000000	0.000000	0.000000	0.000000	0.000000	-0.086230	-0.091576	0.029498	0.000000	0.000000	1.000000	101.000000	1.000000
15088.738875	0.102481	0.603100	-0.014151	81.478294	-12.625191	-8.277426	0.000000	0.000000	0.000000	0.000000	0.000000	0.000000	-0.086230	-0.091576	0.029498	0.000000	0.000000	1.000000	101.000000	1.000000
15088.742209	0.102167	0.602801	-0.014072	81.478294	-12.625191	-8.277426	0.000000	0.000000	0.000000	0.000000	0.000000	0.000000	-0.094213	-0.089782	0.023743	0.000000	0.000000	1.000000	101.000000	1.000000
15088.745542	0.101805	0.602508	-0.014007	81.518555	-12.786639	-8.395140	0.000000	0.000000	0.000000	0.000000	0.000000	0.000000	-0.108500	-0.088000	0.019424	0.000000	0.000000	1.000000	101.000000	1.000000
15088.748875	0.101805	0.602508	-0.014007	81.518555	-12.786639	-8.395140	0.000000	0.000000	0.000000	0.000000	0.000000	0.000000	-0.108500	-0.088000	0.019424	0.000000	0.000000	1.000000	101.000000	1.000000
15088.752209	0.101805	0.602508	-0.014007	81.518555	-12.786639	-8.395140	0.000000	0.000000	0.000000	0.000000	0.000000	0.000000	-0.108500	-0.088000	0.019424	0.000000	0.000000	1.000000	101.000000	1.000000
15088.755542	0.101805	0.602508	-0.014007	81.564430	-12.970342	-8.532586	0.000000	0.000000	0.000000	0.000000	0.000000	0.000000	-0.108500	-0.088000	0.019424	0.000000	0.000000	1.000000	101.000000	1.000000
15088.758875	0.101438	0.602152	-0.013967	81.564430	-12.970342	-8.532586	0.000000	0.000000	0.000000	0.000000	0.000000	0.000000	-0.110179	-0.106756	0.012039	0.000000	0.000000	1.000000	101.000000	1.000000
15088.762209	0.101438	0.602152	-0.013967	81.564430	-12.970342	-8.532586	0.000000	0.000000	0.000000	0.000000	0.000000	0.000000	-0.110179	-0.106756	0.012039	0.000000	0.000000	1.000000	101.000000	1.000000
15088.765542	0.101111	0.601752	-0.013945	81.613770	-13.152977	-8.670155	0.000000	0.000000	0.000000	0.000000	0.000000	0.000000	-0.098141	-0.119847	0.006509	0.000000	0.000000	1.000000	101.000000	1.000000
15088.768875	0.101111	0.601752	-0.013945	81.613770	-13.152977	-8.670155	0.000000	0.000000	0.000000	0.000000	0.000000	0.000000	-0.098141	-0.119847	0.006509	0.000000	0.000000	1.000000	101.000000	1.000000
15088.772209	0.101111	0.601752	-0.013945	81.613770	-13.152977	-8.670155	0.000000	0.000000	0.000000	0.000000	0.000000	0.000000	-0.098141	-0.119847	0.006509	0.000000	0.000000	1.000000	101.000000	1.000000
15088.775542	0.101111	0.601752	-0.013945	81.677742	-13.286435	-8.751215	0.000000	0.000000	0.000000	0.000000	0.000000	0.000000	-0.098141	-0.119847	0.006509	0.000000	0.000000	1.000000	101.000000	1.000000
15088.778875	0.100797	0.601315	-0.013961	81.677742	-13.286435	-8.751215	0.000000	0.000000	0.000000	0.000000	0.000000	0.000000	-0.094023	-0.131110	-0.004688	0.000000	0.000000	1.000000	101.000000	1.000000
15088.782209	0.100797	0.601315	-0.013961	81.677742	-13.286435	-8.751215	0.000000	0.000000	0.000000	0.000000	0.000000	0.000000	-0.094023	-0.131110	-0.004688	0.000000	0.000000	1.000000	101.000000	1.000000
15088.785542	0.100531	0.600804	-0.013964	81.756187	-13.367435	-8.775191	0.000000	0.000000	0.000000	0.000000	0.000000	0.000000	-0.079846	-0.153391	-0.000859	0.000000	0.000000	1.000000	101.000000	1.000000
15088.788875	0.100531	0.600804	-0.013964	81.756187	-13.367435	-8.775191	0.000000	0.000000	0.000000	0.000000	0.000000	0.000000	-0.079846	-0.153391	-0.000859	0.000000	0.000000	1.000000	101.000000	1.000000
15088.792209	0.100531	0.600804	-0.013964	81.756187	-13.367435	-8.775191	0.000000	0.000000	0.000000	0.000000	0.000000	0.000000	-0.079846	-0.153391	-0.000859	0.000000	0.000000	1.000000	101.000000	1.000000
15088.795542	0.100531	0.600804	-0.013964	81.844910	-13.406852	-8.753379	0.000000	0.000000	0.000000	0.000000	0.000000	0.000000	-0.079846	-0.153391	-0.000859	0.000000	0.000000	1.000000	101.000000	1.000000
15088.798875	0.100349	0.600225	-0.013987	81.844910	-13.406852	-8.753379	0.000000	0.000000	0.000000	0.000000	0.000000	0.000000	-0.054681	-0.173863	-0.007029	0.000000	0.000000	1.000000	101.000000	1.000000
15088.802209	0.100349	0.600225	-0.013987	81.844910	-13.406852	-8.753379	0.000000	0.000000	0.000000	0.000000	0.000000	0.000000	-0.054681	-0.173863	-0.007029	0.000000	0.000000	1.000000	101.000000	1.000000
15088.805542	0.100208	0.599577	-0.014022	81.949509	-13.420300	-8.704276	0.000000	0.000000	0.000000	0.000000	0.000000	0.000000	-0.042158	-0.194277	-0.010393	0.000000	0.000000	1.000000	101.000000	1.000000
15088.808875	0.100208	0.599577	-0.014022	81.949509	-13.420300	-8.704276	0.000000	0.000000	0.000000	0.000000	0.000000	0.000000	-0.042158	-0.194277	-0.010393	0.000000	0.000000	1.000000	101.000000	1.000000
15088.812209	0.100208	0.599577	-0.014022	81.949509	-13.420300	-8.704276	0.000000	0.000000	0.000000	0.000000	0.000000	0.000000	-0.042158	-0.194277	-0.010393	0.000000	0.000000	1.000000	101.000000	1.000000
15088.815542	0.100208	0.599577	-0.014022	82.059349	-13.493788	-8.730140	0.000000	0.000000	0.000000	0.000000	0.000000	0.000000	-0.042158	-0.194277	-0.010393	0.000000	0.000000	1.000000	101.000000	1.000000
15088.818875	0.100130	0.598861	-0.014072	82.059349	-13.493788	-8.730140	0.000000	0.000000	0.000000	0.000000	0.000000	0.000000	-0.023351	-0.214705	-0.015257	0.000000	0.000000	1.000000	101.000000	1.000000
15088.822209	0.100130	0.598861	-0.014072	82.059349	-13.493788	-8.730140	0.000000	0.000000	0.000000	0.000000	0.000000	0.000000	-0.023351	-0.214705	-0.015257	0.000000	0.000000	1.000000	101.000000	1.000000
15088.825542	0.100136	0.598078	-0.014145	82.162384	-13.737581	-8.960810	0.000000	0.000000	0.000000	0.000000	0.000000	0.000000	0.001744	-0.235074	-0.021636	0.000000	0.000000	1.000000	101.000000	1.000000
15088.828875	0.100136	0.598078	-0.014145	82.162384	-13.737581	-8.960810	0.000000	0.000000	0.000000	0.000000	0.000000	0.000000	0.001744	-0.235074	-0.021636	0.000000	0.000000	1.000000	101.000000	1.000000
15088.832209	0.100136	0.598078	-0.014145	82.162384	-13.737581	-8.960810	0.000000	0.000000	0.000000	0.000000	0.000000	0.000000	0.001744	-0.235074	-0.021636	0.000000	0.000000	1.000000	101.000000	1.000000
15088.835542	0.100136	0.598078	-0.014145	82.266724	-14.116635	-9.346292	0.000000	0.000000	0.000000	0.000000	0.000000	0.000000	0.001744	-0.235074	-0.021636	0.000000	0.000000	1.000000	101.000000	1.000000
15088.838875	0.100141	0.597226	-0.014219	82.266724	-14.116635	-9.346292	0.000000	0.000000	0.000000	0.000000	0.000000	0.000000	0.001564	-0.255401	-0.022415	0.000000	0.000000	1.000000	101.000000	1.000000
15088.842209	0.100141	0.597226	-0.014219	82.266724	-14.116635	-9.346292	0.000000	0.000000	0.000000	0.000000	0.000000	0.000000	0.001564	-0.255401	-0.022415	0.000000	0.000000	1.000000	101.000000	1.000000
15088.845542	0.100165	0.596332	-0.014309	82.364288	-14.470968	-9.710448	0.000000	0.000000	0.000000	0.000000	0.000000	0.000000	0.007166	-0.268268	-0.026959	0.000000	0.000000	1.000000	101.000000	1.000000
15088.848875	0.100165	0.596332	-0.014309	82.364288	-14.470968	-9.710448	0.000000	0.000000	0.000000	0.000000	0.000000	0.000000	0.007166	-0.268268	-0.026959	0.000000	0.000000	1.000000	101.000000	1.000000
15088.852209	0.100165	0.596332	-0.014309	82.364288	-14.470968	-9.710448	0.000000	0.000000	0.000000	0.000000	0.000000	0.000000	0.007166	-0.268268	-0.026959	0.000000	0.000000	1.000000	101.000000	1.000000
15088.855542	0.100165	0.596332	-0.014309	82.435455	-14.712917	-9.952975	0.000000	0.000000	0.000000	0.000000	0.000000	0.000000	0.007166	-0.268268	-0.026959	0.000000	0.000000	1.000000	101.000000	1.000000
15088.858875	0.100176	0.595383	-0.014358	82.435455	-14.712917	-9.952975	0.000000	0.000000	0.000000	0.000000	0.000000	0.000000	0.003335	-0.284796	-0.014567	0.000000	0.000000	1.000000	101.000000	1.000000
15088.862209	0.100176	0.595383	-0.014358	82.435455	-14.712917	-9.952975	0.000000	0.000000	0.000000	0.000000	0.000000	0.000000	0.003335	-0.284796	-0.014567	0.000000	0.000000	1.000000	101.000000	1.000000
15088.865542	0.100187	0.594366	-0.014410	82.482323	-14.843050	-10.093030	0.000000	0.000000	0.000000	0.000000	0.000000	0.000000	0.003085	-0.305053	-0.015662	0.000000	0.000000	1.000000	101.000000	1.000000
15088.868875	0.100187	0.594366	-0.014410	82.482323	-14.843050	-10.093030	0.000000	0.000000	0.000000	0.000000	0.000000	0.000000	0.003085	-0.305053	-0.015662	0.000000	0.000000	1.000000	101.000000	1.000000
15088.872209	0.100187	0.594366	-0.014410	82.482323	-14.843050	-10.093030	0.000000	0.000000	0.000000	0.000000	0.000000	0.000000	0.003085	-0.305053	-0.015662	0.000000	0.000000	1.000000	101.000000	1.000000
15088.875542	0.100182	0.593319	-0.014429	82.507080	-14.869894	-10.128356	0.000000	0.000000	0.000000	0.000000	0.000000	0.000000	-0.001283	-0.314150	-0.005669	0.000000	0.000000	1.000000	101.000000	1.000000
15088.878875	0.100182	0.593319	-0.014429	82.507080	-14.869894	-10.128356	0.000000	0.000000	0.000000	0.000000	0.000000	0.000000	-0.001283	-0.314150	-0.005669	0.000000	0.000000	1.000000	101.000000	1.000000
15088.882209	0.100182	0.593319	-0.014429	82.507080	-14.869894	-10.128356	0.000000	0.000000	0.000000	0.000000	0.000000	0.000000	-0.001283	-0.314150	-0.005669	0.000000	0.000000	1.000000	101.000000	1.000000
15088.885542	0.100223	0.592223	-0.014445	82.493813	-14.712934	-9.984507	0.000000	0.000000	0.000000	0.000000	0.000000	0.000000	0.012142	-0.328831	-0.004929	0.000000	0.000000	1.000000	101.000000	1.000000
15088.888875	0.100223	0.592223	-0.014445	82.493813	-14.712934	-9.984507	0.000000	0.000000	0.000000	0.000000	0.000000	0.000000	0.012142	-0.328831	-0.004929	0.000000	0.000000	1.000000	101.000000	1.000000
15088.892209	0.100223	0.592223	-0.014445	82.493813	-14.712934	-9.984507	0.000000	0.000000	0.000000	0.000000	0.000000	0.000000	0.012142	-0.328831	-0.004929	0.000000	0.000000	1.000000	101.000000	1.000000
15088.895542	0.100222	0.591102	-0.014448	82.437584	-14.358224	-9.644775	0.000000	0.000000	0.000000	0.000000	0.000000	0.000000	-0.000165	-0.336064	-0.000725	0.000000	0.000000	1.000000	101.000000	1.000000
15088.898875	0.100222	0.591102	-0.014448	82.437584	-14.358224	-9.644775	0.000000	0.000000	0.000000	0.000000	0.000000	0.000000	-0.000165	-0.336064	-0.000725	0.000000	0.000000	1.000000	101.000000	1.000000
15088.902209	0.100222	0.591102	-0.014448	82.437584	-14.358224	-9.644775	0.000000	0.000000	0.000000	0.000000	0.000000	0.000000	-0.000165	-0.336064	-0.000725	0.000000	0.000000	1.000000	101.000000	1.000000
15088.905542	0.100212	0.589971	-0.014493	82.344009	-13.844926	-9.137381	0.000000	0.000000	0.000000	0.000000	0.000000	0.000000	-0.003068	-0.339479	-0.013557	0.000000	0.000000	1.000000	101.000000	1.000000
15088.908875	0.100212	0.589971	-0.014493	82.344009	-13.844926	-9.137381	0.000000	0.000000	0.000000	0.000000	0.000000	0.000000	-0.003068	-0.339479	-0.013557	0.000000	0.000000	1.000000	101.000000	1.000000
15088.912209	0.100212	0.589971	-0.014493	82.344009	-13.844926	-9.137381	0.000000	0.000000	0.000000	0.000000	0.000000	0.000000	-0.003068	-0.339479	-0.013557	0.000000	0.000000	1.000000	101.000000	1.000000
15088.915542	0.100148	0.588785	-0.014581	82.208519	-13.182933	-8.487442	0.000000	0.000000	0.000000	0.000000	0.000000	0.000000	-0.019232	-0.355720	-0.026423	0.000000	0.000000	1.000000	101.000000	1.000000
15088.918875	0.100148	0.588785	-0.014581	82.208519	-13.182933	-8.487442	0.000000	0.000000	0.000000	0.000000	0.000000	0.000000	-0.019232	-0.355720	-0.026423	0.000000	0.000000	1.000000	101.000000	1.000000
15088.922209	0.100148	0.588785	-0.014581	82.208519	-13.182933	-8.487442	0.000000	0.000000	0.000000	0.000000	0.000000	0.000000	-0.019232	-0.355720	-0.026423	0.000000	0.000000	1.000000	101.000000	1.000000
15088.925542	0.100083	0.587601	-0.014672	82.051369	-12.442765	-7.761347	0.000000	0.000000	0.000000	0.000000	0.000000	0.000000	-0.019440	-0.355376	-0.027362	0.000000	0.000000	1.000000	101.000000	1.000000
15088.928875	0.100083	0.587601	-0.014672	82.051369	-12.442765	-7.761347	0.000000	0.000000	0.000000	0.000000	0.000000	0.000000	-0.019440	-0.355376	-0.027362	0.000000	0.000000	1.000000	101.000000	1.000000
15088.932209	0.100083	0.587601	-0.014672	82.051369	-12.442765	-7.761347	0.000000	0.000000	0.000000	0.000000	0.000000	0.000000	-0.019440	-0.355376	-0.027362	0.000000	0.000000	1.000000	101.000000	1.000000
15088.935542	0.100027	0.586429	-0.014726	81.875198	-11.692472	-7.023629	0.000000	0.000000	0.000000	0.000000	0.000000	0.000000	-0.016924	-0.351509	-0.016255	0.000000	0.000000	1.000000	101.000000	1.000000
15088.938875	0.100027	0.586429	-0.014726	81.875198	-11.692472	-7.023629	0.000000	0.000000	0.000000	0.000000	0.000000	0.000000	-0.016924	-0.351509	-0.016255	0.000000	0.000000	1.000000	101.000000	1.000000
15088.942209	0.100027	0.586429	-0.014726	81.875198	-11.692472	-7.023629	0.000000	0.000000	0.000000	0.000000	0.000000	0.000000	-0.016924	-0.351509	-0.016255	0.000000	0.000000	1.000000	101.000000	1.000000
15088.945542	0.099963	0.585263	-0.014715	81.685280	-10.977340	-6.327800	0.000000	0.000000	0.000000	0.000000	0.000000	0.000000	-0.019109	-0.349691	0.003363	0.000000	0.000000	1.000000	101.000000	1.000000
15088.948875	0.099963	0.585263	-0.014715	81.685280	-10.977340	-6.327800	0.000000	0.000000	0.000000	0.000000	0.000000	0.000000	-0.019109	-0.349691	0.003363	0.000000	0.000000	1.000000	101.000000	1.000000
15088.952209	0.099963	0.585263	-0.014715	81.685280	-10.977340	-6.327800	0.000000	0.000000	0.000000	0.000000	0.000000	0.000000	-0.019109	-0.349691	0.003363	0.000000	0.000000	1.000000	101.000000	1.000000
15088.955542	0.099866	0.584110	-0.014657	81.482597	-10.368062	-5.752167	0.000000	0.000000	0.000000	0.000000	0.000000	0.000000	-0.029192	-0.346017	0.017378	0.000000	0.000000	1.000000	101.000000	1.000000
15088.958875	0.099866	0.584110	-0.014657	81.482597	-10.368062	-5.752167	0.000000	0.000000	0.000000	0.000000	0.000000	0.000000	-0.029192	-0.346017	0.017378	0.000000	0.000000	1.000000	101.000000	1.000000
15088.962209	0.099866	0.584110	-0.014657	81.482597	-10.368062	-5.752167	0.000000	0.000000	0.000000	0.000000	0.000000	0.000000	-0.029192	-0.346017	0.017378	0.000000	0.000000	1.000000	101.000000	1.000000
15088.965542	0.099790	0.582998	-0.014505	81.278122	-9.917557	-5.349945	0.000000	0.000000	0.000000	0.000000	0.000000	0.000000	-0.022815	-0.333558	0.045689	0.000000	0.000000	1.000000	101.000000	1.000000
15088.968875	0.099790	0.582998	-0.014505	81.278122	-9.917557	-5.349945	0.000000	0.000000	0.000000	0.000000	0.000000	0.000000	-0.022815	-0.333558	0.045689	0.000000	0.000000	1.000000	101.000000	1.000000
15088.972209	0.099790	0.582998	-0.014505	81.278122	-9.917557	-5.349945	0.000000	0.000000	0.000000	0.000000	0.000000	0.000000	-0.022815	-0.333558	0.045689	0.000000	0.000000	1.000000	101.000000	1.000000
15088.975542	0.099680	0.581897	-0.014306	81.080238	-9.562196	-5.050806	0.000000	0.000000	0.000000	0.000000	0.000000	0.000000	-0.032910	-0.330119	0.059809	0.000000	0.000000	1.000000	101.000000	1.000000
15088.978875	0.099680	0.581897	-0.014306	81.080238	-9.562196	-5.050806	0.000000	0.000000	0.000000	0.000000	0.000000	0.000000	-0.032910	-0.330119	0.059809	0.000000	0.000000	1.000000	101.000000	1.000000
15088.982209	0.099680	0.581897	-0.014306	81.080238	-9.562196	-5.050806	0.000000	0.000000	0.000000	0.000000	0.000000	0.000000	-0.032910	-0.330119	0.059809	0.000000	0.000000	1.000000	101.000000	1.000000
15088.985542	0.099602	0.580851	-0.014063	80.911224	-9.299176	-4.833398	0.000000	0.000000	0.000000	0.000000	0.000000	0.000000	-0.023398	-0.313927	0.072778	0.000000	0.000000	1.000000	101.000000	1.000000
15088.988875	0.099602	0.580851	-0.014063	80.911224	-9.299176	-4.833398	0.000000	0.000000	0.000000	0.000000	0.000000	0.000000	-0.023398	-0.313927	0.072778	0.000000	0.000000	1.000000	101.000000	1.000000
15088.992209	0.099602	0.580851	-0.014063	80.911224	-9.299176	-4.833398	0.000000	0.000000	0.000000	0.000000	0.000000	0.000000	-0.023398	-0.313927	0.072778	0.000000	0.000000	1.000000	101.000000	1.000000
15088.995542	0.099501	0.579829	-0.013824	80.778297	-9.088632	-4.652311	0.000000	0.000000	0.000000	0.000000	0.000000	0.000000	-0.030352	-0.306593	0.071525	0.000000	0.000000	1.000000	101.000000	1.000000
15088.998875	0.099501	0.579829	-0.013824	80.778297	-9.088632	-4.652311	0.000000	0.000000	0.000000	0.000000	0.000000	0.000000	-0.030352	-0.306593	0.071525	0.000000	0.000000	1.000000	101.000000	1.000000
15089.002209	0.099501	0.579829	-0.013824	80.778297	-9.088632	-4.652311	0.000000	0.000000	0.000000	0.000000	0.000000	0.000000	-0.030352	-0.306593	0.071525	0.000000	0.000000	1.000000	101.000000	1.000000
15089.005542	0.099423	0.578850	-0.013583	80.693993	-8.894794	-4.429957	0.000000	0.000000	0.000000	0.000000	0.000000	0.000000	-0.023525	-0.293865	0.072568	0.000000	0.000000	1.000000	101.000000	1.000000
15089.008875	0.099423	0.578850	-0.013583	80.693993	-8.894794	-4.429957	0.000000	0.000000	0.000000	0.000000	0.000000	0.000000	-0.023525	-0.293865	0.072568	0.000000	0.000000	1.000000	101.000000	1.000000
15089.012209	0.099423	0.578850	-0.013583	80.693993	-8.894794	-4.429957	0.000000	0.000000	0.000000	0.000000	0.000000	0.000000	-0.023525	-0.293865	0.072568	0.000000	0.000000	1.000000	101.000000	1.000000
15089.015542	0.099423	0.578850	-0.013583	80.653633	-8.784220	-4.227295	0.000000	0.000000	0.000000	0.000000	0.000000	0.000000	-0.023525	-0.293865	0.072568	0.000000	0.000000	1.000000	101.000000	1.000000
15089.018875	0.099320	0.577919	-0.013351	80.653633	-8.784220	-4.227295	0.000000	0.000000	0.000000	0.000000	0.000000	0.000000	-0.030889	-0.279054	0.069501	0.000000	0.000000	1.000000	101.000000	1.000000
15089.022209	0.099320	0.577919	-0.013351	80.653633	-8.784220	-4.227295	0.000000	0.000000	0.000000	0.000000	0.000000	0.000000	-0.030889	-0.279054	0.069501	0.000000	0.000000	1.000000	101.000000	1.000000
15089.025542	0.099197	0.577032	-0.013106	80.657021	-8.842043	-4.182452	0.000000	0.000000	0.000000	0.000000	0.000000	0.000000	-0.036666	-0.266324	0.073540	0.000000	0.000000	1.000000	101.000000	1.000000
15089.028875	0.099197	0.577032	-0.013106	80.657021	-8.842043	-4.182452	0.000000	0.000000	0.000000	0.000000	0.000000	0.000000	-0.036666	-0.266324	0.073540	0.000000	0.000000	1.000000	101.000000	1.000000
15089.032209	0.099197	0.577032	-0.013106	80.657021	-8.842043	-4.182452	0.000000	0.000000	0.000000	0.000000	0.000000	0.000000	-0.036666	-0.266324	0.073540	0.000000	0.000000	1.000000	101.000000	1.000000
15089.035542	0.099197	0.577032	-0.013106	80.681938	-9.086301	-4.420321	0.000000	0.000000	0.000000	0.000000	0.000000	0.000000	-0.036666	-0.266324	0.073540	0.000000	0.000000	1.000000	101.000000	1.000000
15089.038875	0.099070	0.576190	-0.012783	80.681938	-9.086301	-4.420321	0.000000	0.000000	0.000000	0.000000	0.000000	0.000000	-0.038173	-0.252501	0.096800	0.000000	0.000000	1.000000	101.000000	1.000000
15089.042209	0.099070	0.576190	-0.012783	80.681938	-9.086301	-4.420321	0.000000	0.000000	0.000000	0.000000	0.000000	0.000000	-0.038173	-0.252501	0.096800	0.000000	0.000000	1.000000	101.000000	1.000000
15089.045542	0.098979	0.575419	-0.012398	80.718201	-9.495934	-4.863410	0.000000	0.000000	0.000000	0.000000	0.000000	0.000000	-0.027460	-0.231279	0.115424	0.000000	0.000000	1.000000	101.000000	1.000000
15089.048875	0.098979	0.575419	-0.012398	80.718201	-9.495934	-4.863410	0.000000	0.000000	0.000000	0.000000	0.000000	0.000000	-0.027460	-0.231279	0.115424	0.000000	0.000000	1.000000	101.000000	1.000000
15089.052209	0.098979	0.575419	-0.012398	80.718201	-9.495934	-4.863410	0.000000	0.000000	0.000000	0.000000	0.000000	0.000000	-0.027460	-0.231279	0.115424	0.000000	0.000000	1.000000	101.000000	1.000000
15089.055542	0.098979	0.575419	-0.012398	80.762238	-10.021649	-5.440517	0.000000	0.000000	0.000000	0.000000	0.000000	0.000000	-0.027460	-0.231279	0.115424	0.000000	0.000000	1.000000	101.000000	1.000000
15089.058875	0.098895	0.574722	-0.011878	80.762238	-10.021649	-5.440517	0.000000	0.000000	0.000000	0.000000	0.000000	0.000000	-0.025155	-0.209144	0.156128	0.000000	0.000000	1.000000	101.000000	1.000000
15089.062209	0.098895	0.574722	-0.011878	80.762238	-10.021649	-5.440517	0.000000	0.000000	0.000000	0.000000	0.000000	0.000000	-0.025155	-0.209144	0.156128	0.000000	0.000000	1.000000	101.000000	1.000000
15089.065542	0.098848	0.574070	-0.011289	80.797279	-10.510049	-5.979144	0.000000	0.000000	0.000000	0.000000	0.000000	0.000000	-0.014035	-0.195688	0.176817	0.000000	0.000000	1.000000	101.000000	1.000000
15089.068875	0.098848	0.574070	-0.011289	80.797279	-10.510049	-5.979144	0.000000	0.000000	0.000000	0.000000	0.000000	0.000000	-0.014035	-0.195688	0.176817	0.000000	0.000000	1.000000	101.000000	1.000000
15089.072209	0.098848	0.574070	-0.011289	80.797279	-10.510049	-5.979144	0.000000	0.000000	0.000000	0.000000	0.000000	0.000000	-0.014035	-0.195688	0.176817	0.000000	0.000000	1.000000	101.000000	1.000000
15089.075542	0.098848	0.574070	-0.011289	80.828659	-10.864913	-6.366593	0.000000	0.000000	0.000000	0.000000	0.000000	0.000000	-0.014035	-0.195688	0.176817	0.000000	0.000000	1.000000	101.000000	1.000000
15089.078875	0.098867	0.573497	-0.010600	80.828659	-10.864913	-6.366593	0.000000	0.000000	0.000000	0.000000	0.000000	0.000000	0.005728	-0.171674	0.206431	0.000000	0.000000	1.000000	101.000000	1.000000
15089.082209	0.098867	0.573497	-0.010600	80.828659	-10.864913	-6.366593	0.000000	0.000000	0.000000	0.000000	0.000000	0.000000	0.005728	-0.171674	0.206431	0.000000	0.000000	1.000000	101.000000	1.000000
15089.085542	0.098927	0.572987	-0.009826	80.857887	-11.033142	-6.536416	0.000000	0.000000	0.000000	0.000000	0.000000	0.000000	0.018024	-0.153107	0.232365	0.000000	0.000000	1.000000	101.000000	1.000000
15089.088875	0.098927	0.572987	-0.009826	80.857887	-11.033142	-6.536416	0.000000	0.000000	0.000000	0.000000	0.000000	0.000000	0.018024	-0.153107	0.232365	0.000000	0.000000	1.000000	101.000000	1.000000
15089.092209	0.098927	0.572987	-0.009826	80.857887	-11.033142	-6.536416	0.000000	0.000000	0.000000	0.000000	0.000000	0.000000	0.018024	-0.153107	0.232365	0.000000	0.000000	1.000000	101.000000	1.000000
15089.095542	0.099016	0.572549	-0.008920	80.878036	-11.101171	-6.591543	0.000000	0.000000	0.000000	0.000000	0.000000	0.000000	0.026644	-0.131513	0.271880	0.000000	0.000000	1.000000	101.000000	1.000000
15089.098875	0.099016	0.572549	-0.008920	80.878036	-11.101171	-6.591543	0.000000	0.000000	0.000000	0.000000	0.000000	0.000000	0.026644	-0.131513	0.271880	0.000000	0.000000	1.000000	101.000000	1.000000
15089.102209	0.099016	0.572549	-0.008920	80.878036	-11.101171	-6.591543	0.000000	0.000000	0.000000	0.000000	0.000000	0.000000	0.026644	-0.131513	0.271880	0.000000	0.000000	1.000000	101.000000	1.000000
15089.105542	0.099094	0.572161	-0.007958	80.889496	-11.148698	-6.623151	0.000000	0.000000	0.000000	0.000000	0.000000	0.000000	0.023474	-0.116249	0.288532	0.000000	0.000000	1.000000	101.000000	1.000000
15089.108875	0.099094	0.572161	-0.007958	80.889496	-11.148698	-6.623151	0.000000	0.000000	0.000000	0.000000	0.000000	0.000000	0.023474	-0.116249	0.288532	0.000000	0.000000	1.000000	101.000000	1.000000
15089.112209	0.099094	0.572161	-0.007958	80.889496	-11.148698	-6.623151	0.000000	0.000000	0.000000	0.000000	0.000000	0.000000	0.023474	-0.116249	0.288532	0.000000	0.000000	1.000000	101.000000	1.000000
15089.115542	0.099184	0.571799	-0.006939	80.898087	-11.191185	-6.646899	0.000000	0.000000	0.000000	0.000000	0.000000	0.000000	0.027073	-0.108547	0.305620	0.000000	0.000000	1.000000	101.000000	1.000000
15089.118875	0.099184	0.571799	-0.006939	80.898087	-11.191185	-6.646899	0.000000	0.000000	0.000000	0.000000	0.000000	0.000000	0.027073	-0.108547	0.305620	0.000000	0.000000	1.000000	101.000000	1.000000
15089.122209	0.099184	0.571799	-0.006939	80.898087	-11.191185	-6.646899	0.000000	0.000000	0.000000	0.000000	0.000000	0.000000	0.027073	-0.108547	0.305620	0.000000	0.000000	1.000000	101.000000	1.000000
15089.125542	0.099269	0.571442	-0.005944	80.903831	-11.223170	-6.662764	0.000000	0.000000	0.000000	0.000000	0.000000	0.000000	0.025315	-0.107069	0.298434	0.000000	0.000000	1.000000	101.000000	1.000000
15089.128875	0.099269	0.571442	-0.005944	80.903831	-11.223170	-6.662764	0.000000	0.000000	0.000000	0.000000	0.000000	0.000000	0.025315	-0.107069	0.298434	0.000000	0.000000	1.000000	101.000000	1.000000
15089.132209	0.099269	0.571442	-0.005944	80.903831	-11.223170	-6.662764	0.000000	0.000000	0.000000	0.000000	0.000000	0.000000	0.025315	-0.107069	0.298434	0.000000	0.000000	1.000000	101.000000	1.000000
15089.135542	0.099269	0.571442	-0.005944	80.909554	-11.255175	-6.678650	0.000000	0.000000	0.000000	0.000000	0.000000	0.000000	0.025315	-0.107069	0.298434	0.000000	0.000000	1.000000	101.000000	1.000000
15089.138875	0.099332	0.571113	-0.005043	80.909554	-11.255175	-6.678650	0.000000	0.000000	0.000000	0.000000	0.000000	0.000000	0.018964	-0.098707	0.270333	0.000000	0.000000	1.000000	101.000000	1.000000
15089.142209	0.099332	0.571113	-0.005043	80.909554	-11.255175	-6.678650	0.000000	0.000000	0.000000	0.000000	0.000000	0.000000	0.018964	-0.098707	0.270333	0.000000	0.000000	1.000000	101.000000	1.000000
15089.145542	0.099358	0.570767	-0.004310	80.925262	-11.325529	-6.734850	0.000000	0.000000	0.000000	0.000000	0.000000	0.000000	0.007737	-0.103877	0.219847	0.000000	0.000000	1.000000	101.000000	1.000000
15089.148875	0.099358	0.570767	-0.004310	80.925262	-11.325529	-6.734850	0.000000	0.000000	0.000000	0.000000	0.000000	0.000000	0.007737	-0.103877	0.219847	0.000000	0.000000	1.000000	101.000000	1.000000
15089.152209	0.099358	0.570767	-0.004310	80.925262	-11.325529	-6.734850	0.000000	0.000000	0.000000	0.000000	0.000000	0.000000	0.007737	-0.103877	0.219847	0.000000	0.000000	1.000000	101.000000	1.000000
15089.155542	0.099358	0.570767	-0.004310	80.939148	-11.430943	-6.830579	0.000000	0.000000	0.000000	0.000000	0.000000	0.000000	0.007737	-0.103877	0.219847	0.000000	0.000000	1.000000	101.000000	1.000000
15089.158875	0.099318	0.570437	-0.003770	80.939148	-11.430943	-6.830579	0.000000	0.000000	0.000000	0.000000	0.000000	0.000000	-0.011827	-0.098918	0.162032	0.000000	0.000000	1.000000	101.000000	1.000000
15089.162209	0.099318	0.570437	-0.003770	80.939148	-11.430943	-6.830579	0.000000	0.000000	0.000000	0.000000	0.000000	0.000000	-0.011827	-0.098918	0.162032	0.000000	0.000000	1.000000	101.000000	1.000000
15089.165542	0.099206	0.570127	-0.003354	80.952713	-11.625496	-7.028691	0.000000	0.000000	0.000000	0.000000	0.000000	0.000000	-0.033624	-0.092997	0.124767	0.000000	0.000000	1.000000	101.000000	1.000000
15089.168875	0.099206	0.570127	-0.003354	80.952713	-11.625496	-7.028691	0.000000	0.000000	0.000000	0.000000	0.000000	0.000000	-0.033624	-0.092997	0.124767	0.000000	0.000000	1.000000	101.000000	1.000000
15089.172209	0.099206	0.570127	-0.003354	80.952713	-11.625496	-7.028691	0.000000	0.000000	0.000000	0.000000	0.000000	0.000000	-0.033624	-0.092997	0.124767	0.000000	0.000000	1.000000	101.000000	1.000000
15089.175542	0.099206	0.570127	-0.003354	80.967232	-11.893926	-7.310432	0.000000	0.000000	0.000000	0.000000	0.000000	0.000000	-0.033624	-0.092997	0.124767	0.000000	0.000000	1.000000	101.000000	1.000000
15089.178875	0.099076	0.569797	-0.003020	80.967232	-11.893926	-7.310432	0.000000	0.000000	0.000000	0.000000	0.000000	0.000000	-0.039036	-0.099185	0.100430	0.000000	0.000000	1.000000	101.000000	1.000000
15089.182209	0.099076	0.569797	-0.003020	80.967232	-11.893926	-7.310432	0.000000	0.000000	0.000000	0.000000	0.000000	0.000000	-0.039036	-0.099185	0.100430	0.000000	0.000000	1.000000	101.000000	1.000000
15089.185542	0.099076	0.569797	-0.003020	80.971893	-12.235348	-7.679882	0.000000	0.000000	0.000000	0.000000	0.000000	0.000000	-0.039036	-0.099185	0.100430	0.000000	0.000000	1.000000	101.000000	1.000000
15089.188875	0.099076	0.569797	-0.003020	80.971893	-12.235348	-7.679882	0.000000	0.000000	0.000000	0.000000	0.000000	0.000000	-0.039036	-0.099185	0.100430	0.000000	0.000000	1.000000	101.000000	1.000000
15089.192209	0.098913	0.569507	-0.002733	80.971893	-12.235348	-7.679882	0.000000	0.000000	0.000000	0.000000	0.000000	0.000000	-0.049027	-0.087045	0.086026	0.000000	0.000000	1.000000	101.000000	1.000000
15089.195542	0.098796	0.569234	-0.002439	80.969971	-12.601916	-8.088598	0.000000	0.000000	0.000000	0.000000	0.000000	0.000000	-0.035040	-0.081846	0.088307	0.000000	0.000000	1.000000	101.000000	1.000000
15089.198875	0.098796	0.569234	-0.002439	80.969971	-12.601916	-8.088598	0.000000	0.000000	0.000000	0.000000	0.000000	0.000000	-0.035040	-0.081846	0.088307	0.000000	0.000000	1.000000	101.000000	1.000000
15089.202209	0.098796	0.569234	-0.002439	80.969971	-12.601916	-8.088598	0.000000	0.000000	0.000000	0.000000	0.000000	0.000000	-0.035040	-0.081846	0.088307	0.000000	0.000000	1.000000	101.000000	1.000000
15089.205542	0.098796	0.569234	-0.002439	80.969757	-12.939586	-8.468622	0.000000	0.000000	0.000000	0.000000	0.000000	0.000000	-0.035040	-0.081846	0.088307	0.000000	0.000000	1.000000	101.000000	1.000000
15089.208875	0.098752	0.568971	-0.002118	80.969757	-12.939586	-8.468622	0.000000	0.000000	0.000000	0.000000	0.000000	0.000000	-0.013039	-0.078958	0.096161	0.000000	0.000000	1.000000	101.000000	1.000000
15089.212209	0.098752	0.568971	-0.002118	80.969757	-12.939586	-8.468622	0.000000	0.000000	0.000000	0.000000	0.000000	0.000000	-0.013039	-0.078958	0.096161	0.000000	0.000000	1.000000	101.000000	1.000000
15089.215542	0.098752	0.568971	-0.002118	80.968521	-13.161781	-8.719030	0.000000	0.000000	0.000000	0.000000	0.000000	0.000000	-0.013039	-0.078958	0.096161	0.000000	0.000000	1.000000	101.000000	1.000000
15089.218875	0.098752	0.568971	-0.002118	80.968521	-13.161781	-8.719030	0.000000	0.000000	0.000000	0.000000	0.000000	0.000000	-0.013039	-0.078958	0.096161	0.000000	0.000000	1.000000	101.000000	1.000000
15089.222209	0.098739	0.568717	-0.001762	80.968521	-13.161781	-8.719030	0.000000	0.000000	0.000000	0.000000	0.000000	0.000000	-0.003982	-0.076093	0.106834	0.000000	0.000000	1.000000	101.000000	1.000000
15089.225542	0.098803	0.568490	-0.001362	80.978424	-13.252922	-8.818499	0.000000	0.000000	0.000000	0.000000	0.000000	0.000000	0.019191	-0.067976	0.119868	0.000000	0.000000	1.000000	101.000000	1.000000
15089.228875	0.098803	0.568490	-0.001362	80.978424	-13.252922	-8.818499	0.000000	0.000000	0.000000	0.000000	0.000000	0.000000	0.019191	-0.067976	0.119868	0.000000	0.000000	1.000000	101.000000	1.000000
15089.232209	0.098803	0.568490	-0.001362	80.978424	-13.252922	-8.818499	0.000000	0.000000	0.000000	0.000000	0.000000	0.000000	0.019191	-0.067976	0.119868	0.000000	0.000000	1.000000	101.000000	1.000000
15089.235542	0.098803	0.568490	-0.001362	80.986877	-13.278387	-8.836308	0.000000	0.000000	0.000000	0.000000	0.000000	0.000000	0.019191	-0.067976	0.119868	0.000000	0.000000	1.000000	101.000000	1.000000
15089.238875	0.098894	0.568255	-0.000944	80.986877	-13.278387	-8.836308	0.000000	0.000000	0.000000	0.000000	0.000000	0.000000	0.027173	-0.070486	0.125362	0.000000	0.000000	1.000000	101.000000	1.000000
15089.242209	0.098894	0.568255	-0.000944	80.986877	-13.278387	-8.836308	0.000000	0.000000	0.000000	0.000000	0.000000	0.000000	0.027173	-0.070486	0.125362	0.000000	0.000000	1.000000	101.000000	1.000000
15089.245542	0.098894	0.568255	-0.000944	80.996078	-13.330075	-8.891140	0.000000	0.000000	0.000000	0.000000	0.000000	0.000000	0.027173	-0.070486	0.125362	0.000000	0.000000	1.000000	101.000000	1.000000
15089.248875	0.098894	0.568255	-0.000944	80.996078	-13.330075	-8.891140	0.000000	0.000000	0.000000	0.000000	0.000000	0.000000	0.027173	-0.070486	0.125362	0.000000	0.000000	1.000000	101.000000	1.000000
15089.252209	0.099018	0.568036	-0.000583	80.996078	-13.330075	-8.891140	0.000000	0.000000	0.000000	0.000000	0.000000	0.000000	0.037150	-0.065916	0.108579	0.000000	0.000000	1.000000	101.000000	1.000000
15089.255542	0.099133	0.567806	-0.000261	81.012749	-13.437128	-8.966743	0.000000	0.000000	0.000000	0.000000	0.000000	0.000000	0.034532	-0.068981	0.096398	0.000000	0.000000	1.000000	101.000000	1.000000
15089.258875	0.099133	0.567806	-0.000261	81.012749	-13.437128	-8.966743	0.000000	0.000000	0.000000	0.000000	0.000000	0.000000	0.034532	-0.068981	0.096398	0.000000	0.000000	1.000000	101.000000	1.000000
15089.262209	0.099133	0.567806	-0.000261	81.012749	-13.437128	-8.966743	0.000000	0.000000	0.000000	0.000000	0.000000	0.000000	0.034532	-0.068981	0.096398	0.000000	0.000000	1.000000	101.000000	1.000000
15089.265542	0.099133	0.567806	-0.000261	81.030449	-13.632744	-9.054386	0.000000	0.000000	0.000000	0.000000	0.000000	0.000000	0.034532	-0.068981	0.096398	0.000000	0.000000	1.000000	101.000000	1.000000
15089.268875	0.099200	0.567546	-0.000057	81.030449	-13.632744	-9.054386	0.000000	0.000000	0.000000	0.000000	0.000000	0.000000	0.020131	-0.077887	0.061379	0.000000	0.000000	1.000000	101.000000	1.000000
15089.272209	0.099200	0.567546	-0.000057	81.030449	-13.632744	-9.054386	0.000000	0.000000	0.000000	0.000000	0.000000	0.000000	0.020131	-0.077887	0.061379	0.000000	0.000000	1.000000	101.000000	1.000000
15089.275542	0.099200	0.567546	-0.000057	81.046364	-13.887268	-9.301774	0.000000	0.000000	0.000000	0.000000	0.000000	0.000000	0.020131	-0.077887	0.061379	0.000000	0.000000	1.000000	101.000000	1.000000
15089.278875	0.099200	0.567546	-0.000057	81.046364	-13.887268	-9.301774	0.000000	0.000000	0.000000	0.000000	0.000000	0.000000	0.020131	-0.077887	0.061379	0.000000	0.000000	1.000000	101.000000	1.000000
15089.282209	0.099241	0.567257	0.000027	81.046364	-13.887268	-9.301774	0.000000	0.000000	0.000000	0.000000	0.000000	0.000000	0.012231	-0.086715	0.024949	0.000000	0.000000	1.000000	101.000000	1.000000
15089.285542	0.099241	0.567257	0.000027	81.058311	-14.217790	-9.683697	0.000000	0.000000	0.000000	0.000000	0.000000	0.000000	0.012231	-0.086715	0.024949	0.000000	0.000000	1.000000	101.000000	1.000000
15089.288875	0.099241	0.567257	0.000027	81.058311	-14.217790	-9.683697	0.000000	0.000000	0.000000	0.000000	0.000000	0.000000	0.012231	-0.086715	0.024949	0.000000	0.000000	1.000000	101.000000	1.000000
15089.292209	0.099241	0.567257	0.000027	81.058311	-14.217790	-9.683697	0.000000	0.000000	0.000000	0.000000	0.000000	0.000000	0.012231	-0.086715	0.024949	0.000000	0.000000	1.000000	101.000000	1.000000
15089.295542	0.099309	0.566697	-0.000077	81.063057	-14.657251	-10.189543	0.000000	0.000000	0.000000	0.000000	0.000000	0.000000	0.020508	-0.167916	-0.031143	0.000000	0.000000	1.000000	101.000000	1.000000
15089.298875	0.099309	0.566697	-0.000077	81.063057	-14.657251	-10.189543	0.000000	0.000000	0.000000	0.000000	0.000000	0.000000	0.020508	-0.167916	-0.031143	0.000000	0.000000	1.000000	101.000000	1.000000
15089.302209	0.099309	0.566697	-0.000077	81.063057	-14.657251	-10.189543	0.000000	0.000000	0.000000	0.000000	0.000000	0.000000	0.020508	-0.167916	-0.031143	0.000000	0.000000	1.000000	101.000000	1.000000
15089.305542	0.099309	0.566697	-0.000077	81.047112	-15.264484	-10.876822	0.000000	0.000000	0.000000	0.000000	0.000000	0.000000	0.020508	-0.167916	-0.031143	0.000000	0.000000	1.000000	101.000000	1.000000
15089.308875	0.099321	0.566430	-0.000128	81.047112	-15.264484	-10.876822	0.000000	0.000000	0.000000	0.000000	0.000000	0.000000	0.003534	-0.080082	-0.015109	0.000000	0.000000	1.000000	101.000000	1.000000
15089.312209	0.099321	0.566430	-0.000128	81.047112	-15.264484	-10.876822	0.000000	0.000000	0.000000	0.000000	0.000000	0.000000	0.003534	-0.080082	-0.015109	0.000000	0.000000	1.000000	101.000000	1.000000
15089.315542	0.099321	0.566430	-0.000128	81.009552	-16.033676	-11.771669	0.000000	0.000000	0.000000	0.000000	0.000000	0.000000	0.003534	-0.080082	-0.015109	0.000000	0.000000	1.000000	101.000000	1.000000
15089.318875	0.099321	0.566430	-0.000128	81.009552	-16.033676	-11.771669	0.000000	0.000000	0.000000	0.000000	0.000000	0.000000	0.003534	-0.080082	-0.015109	0.000000	0.000000	1.000000	101.000000	1.000000
15089.322209	0.099315	0.566181	-0.000156	81.009552	-16.033676	-11.771669	0.000000	0.000000	0.000000	0.000000	0.000000	0.000000	-0.001856	-0.074789	-0.008546	0.000000	0.000000	1.000000	101.000000	1.000000
15089.325542	0.099297	0.565916	-0.000134	80.964539	-16.846336	-12.738330	0.000000	0.000000	0.000000	0.000000	0.000000	0.000000	-0.005357	-0.079551	0.006709	0.000000	0.000000	1.000000	101.000000	1.000000
15089.328875	0.099297	0.565916	-0.000134	80.964539	-16.846336	-12.738330	0.000000	0.000000	0.000000	0.000000	0.000000	0.000000	-0.005357	-0.079551	0.006709	0.000000	0.000000	1.000000	101.000000	1.000000
15089.332209	0.099297	0.565916	-0.000134	80.964539	-16.846336	-12.738330	0.000000	0.000000	0.000000	0.000000	0.000000	0.000000	-0.005357	-0.079551	0.006709	0.000000	0.000000	1.000000	101.000000	1.000000
15089.335542	0.099297	0.565916	-0.000134	80.914680	-17.642212	-13.685463	0.000000	0.000000	0.000000	0.000000	0.000000	0.000000	-0.005357	-0.079551	0.006709	0.000000	0.000000	1.000000	101.000000	1.000000
15089.338875	0.099308	0.565686	-0.000082	80.914680	-17.642212	-13.685463	0.000000	0.000000	0.000000	0.000000	0.000000	0.000000	0.003402	-0.068990	0.015654	0.000000	0.000000	1.000000	101.000000	1.000000
15089.342209	0.099308	0.565686	-0.000082	80.914680	-17.642212	-13.685463	0.000000	0.000000	0.000000	0.000000	0.000000	0.000000	0.003402	-0.068990	0.015654	0.000000	0.000000	1.000000	101.000000	1.000000
15089.345542	0.099308	0.565686	-0.000082	80.876457	-18.247824	-14.399011	0.000000	0.000000	0.000000	0.000000	0.000000	0.000000	0.003402	-0.068990	0.015654	0.000000	0.000000	1.000000	101.000000	1.000000
15089.348875	0.099308	0.565686	-0.000082	80.876457	-18.247824	-14.399011	0.000000	0.000000	0.000000	0.000000	0.000000	0.000000	0.003402	-0.068990	0.015654	0.000000	0.000000	1.000000	101.000000	1.000000
15089.352209	0.099271	0.565464	-0.000043	80.876457	-18.247824	-14.399011	0.000000	0.000000	0.000000	0.000000	0.000000	0.000000	-0.011135	-0.066599	0.011511	0.000000	0.000000	1.000000	101.000000	1.000000
15089.355542	0.099271	0.565464	-0.000043	80.863266	-18.663614	-14.886916	0.000000	0.000000	0.000000	0.000000	0.000000	0.000000	-0.011135	-0.066599	0.011511	0.000000	0.000000	1.000000	101.000000	1.000000
15089.358875	0.099271	0.565464	-0.000043	80.863266	-18.663614	-14.886916	0.000000	0.000000	0.000000	0.000000	0.000000	0.000000	-0.011135	-0.066599	0.011511	0.000000	0.000000	1.000000	101.000000	1.000000
15089.362209	0.099271	0.565464	-0.000043	80.863266	-18.663614	-14.886916	0.000000	0.000000	0.000000	0.000000	0.000000	0.000000	-0.011135	-0.066599	0.011511	0.000000	0.000000	1.000000	101.000000	1.000000
15089.365542	0.099138	0.565044	-0.000027	80.876526	-18.853548	-15.084734	0.000000	0.000000	0.000000	0.000000	0.000000	0.000000	-0.039830	-0.126023	0.004940	0.000000	0.000000	1.000000	101.000000	1.000000
15089.368875	0.099138	0.565044	-0.000027	80.876526	-18.853548	-15.084734	0.000000	0.000000	0.000000	0.000000	0.000000	0.000000	-0.039830	-0.126023	0.004940	0.000000	0.000000	1.000000	101.000000	1.000000
15089.372209	0.099138	0.565044	-0.000027	80.876526	-18.853548	-15.084734	0.000000	0.000000	0.000000	0.000000	0.000000	0.000000	-0.039830	-0.126023	0.004940	0.000000	0.000000	1.000000	101.000000	1.000000
15089.375542	0.099138	0.565044	-0.000027	80.897957	-18.945129	-15.166470	0.000000	0.000000	0.000000	0.000000	0.000000	0.000000	-0.039830	-0.126023	0.004940	0.000000	0.000000	1.000000	101.000000	1.000000
15089.378875	0.099020	0.564871	-0.000050	80.897957	-18.945129	-15.166470	0.000000	0.000000	0.000000	0.000000	0.000000	0.000000	-0.035574	-0.051722	-0.006885	0.000000	0.000000	1.000000	101.000000	1.000000
15089.382209	0.099020	0.564871	-0.000050	80.897957	-18.945129	-15.166470	0.000000	0.000000	0.000000	0.000000	0.000000	0.000000	-0.035574	-0.051722	-0.006885	0.000000	0.000000	1.000000	101.000000	1.000000
15089.385542	0.098905	0.564717	-0.000055	80.916672	-19.032368	-15.238296	0.000000	0.000000	0.000000	0.000000	0.000000	0.000000	-0.034445	-0.046427	-0.001699	0.000000	0.000000	1.000000	101.000000	1.000000
15089.388875	0.098905	0.564717	-0.000055	80.916672	-19.032368	-15.238296	0.000000	0.000000	0.000000	0.000000	0.000000	0.000000	-0.034445	-0.046427	-0.001699	0.000000	0.000000	1.000000	101.000000	1.000000
15089.392209	0.098905	0.564717	-0.000055	80.916672	-19.032368	-15.238296	0.000000	0.000000	0.000000	0.000000	0.000000	0.000000	-0.034445	-0.046427	-0.001699	0.000000	0.000000	1.000000	101.000000	1.000000
15089.395542	0.098905	0.564717	-0.000055	80.935402	-19.119915	-15.310421	0.000000	0.000000	0.000000	0.000000	0.000000	0.000000	-0.034445	-0.046427	-0.001699	0.000000	0.000000	1.000000	101.000000	1.000000
15089.398875	0.098768	0.564562	-0.000056	80.935402	-19.119915	-15.310421	0.000000	0.000000	0.000000	0.000000	0.000000	0.000000	-0.040953	-0.046460	-0.000317	0.000000	0.000000	1.000000	101.000000	1.000000
15089.402209	0.098768	0.564562	-0.000056	80.935402	-19.119915	-15.310421	0.000000	0.000000	0.000000	0.000000	0.000000	0.000000	-0.040953	-0.046460	-0.000317	0.000000	0.000000	1.000000	101.000000	1.000000
15089.405542	0.098768	0.564562	-0.000056	80.954124	-19.205046	-15.382856	0.000000	0.000000	0.000000	0.000000	0.000000	0.000000	-0.040953	-0.046460	-0.000317	0.000000	0.000000	1.000000	101.000000	1.000000
15089.408875	0.098768	0.564562	-0.000056	80.954124	-19.205046	-15.382856	0.000000	0.000000	0.000000	0.000000	0.000000	0.000000	-0.040953	-0.046460	-0.000317	0.000000	0.000000	1.000000	101.000000	1.000000
15089.412209	0.098627	0.564415	-0.000081	80.954124	-19.205046	-15.382856	0.000000	0.000000	0.000000	0.000000	0.000000	0.000000	-0.042453	-0.044023	-0.007282	0.000000	0.000000	1.000000	101.000000	1.000000
15089.415542	0.098627	0.564415	-0.000081	80.970169	-19.282915	-15.445179	0.000000	0.000000	0.000000	0.000000	0.000000	0.000000	-0.042453	-0.044023	-0.007282	0.000000	0.000000	1.000000	101.000000	1.000000
15089.418875	0.098627	0.564415	-0.000081	80.970169	-19.282915	-15.445179	0.000000	0.000000	0.000000	0.000000	0.000000	0.000000	-0.042453	-0.044023	-0.007282	0.000000	0.000000	1.000000	101.000000	1.000000
15089.422209	0.098627	0.564415	-0.000081	80.970169	-19.282915	-15.445179	0.000000	0.000000	0.000000	0.000000	0.000000	0.000000	-0.042453	-0.044023	-0.007282	0.000000	0.000000	1.000000	101.000000	1.000000
15089.425542	0.098418	0.564142	0.000006	80.983498	-19.347956	-15.489289	0.000000	0.000000	0.000000	0.000000	0.000000	0.000000	-0.062533	-0.081902	0.025965	0.000000	0.000000	1.000000	101.000000	1.000000
15089.428875	0.098418	0.564142	0.000006	80.983498	-19.347956	-15.489289	0.000000	0.000000	0.000000	0.000000	0.000000	0.000000	-0.062533	-0.081902	0.025965	0.000000	0.000000	1.000000	101.000000	1.000000
15089.432209	0.098418	0.564142	0.000006	80.983498	-19.347956	-15.489289	0.000000	0.000000	0.000000	0.000000	0.000000	0.000000	-0.062533	-0.081902	0.025965	0.000000	0.000000	1.000000	101.000000	1.000000
15089.435542	0.098418	0.564142	0.000006	80.999512	-19.423506	-15.552014	0.000000	0.000000	0.000000	0.000000	0.000000	0.000000	-0.062533	-0.081902	0.025965	0.000000	0.000000	1.000000	101.000000	1.000000
15089.438875	0.098317	0.563989	0.000063	80.999512	-19.423506	-15.552014	0.000000	0.000000	0.000000	0.000000	0.000000	0.000000	-0.030345	-0.046002	0.017278	0.000000	0.000000	1.000000	101.000000	1.000000
15089.442209	0.098317	0.563989	0.000063	80.999512	-19.423506	-15.552014	0.000000	0.000000	0.000000	0.000000	0.000000	0.000000	-0.030345	-0.046002	0.017278	0.000000	0.000000	1.000000	101.000000	1.000000
15089.445542	0.098317	0.563989	0.000063	81.012001	-19.498707	-15.613302	0.000000	0.000000	0.000000	0.000000	0.000000	0.000000	-0.030345	-0.046002	0.017278	0.000000	0.000000	1.000000	101.000000	1.000000
15089.448875	0.098171	0.563861	0.000125	81.012001	-19.498707	-15.613302	0.000000	0.000000	0.000000	0.000000	0.000000	0.000000	-0.043749	-0.038335	0.018344	0.000000	0.000000	1.000000	101.000000	1.000000
15089.452209	0.098171	0.563861	0.000125	81.012001	-19.498707	-15.613302	0.000000	0.000000	0.000000	0.000000	0.000000	0.000000	-0.043749	-0.038335	0.018344	0.000000	0.000000	1.000000	101.000000	1.000000
15089.455542	0.098171	0.563861	0.000125	81.024452	-19.574060	-15.674745	0.000000	0.000000	0.000000	0.000000	0.000000	0.000000	-0.043749	-0.038335	0.018344	0.000000	0.000000	1.000000	101.000000	1.000000
15089.458875	0.098171	0.563861	0.000125	81.024452	-19.574060	-15.674745	0.000000	0.000000	0.000000	0.000000	0.000000	0.000000	-0.043749	-0.038335	0.018344	0.000000	0.000000	1.000000	101.000000	1.000000
15089.462209	0.098052	0.563725	0.000204	81.024452	-19.574060	-15.674745	0.000000	0.000000	0.000000	0.000000	0.000000	0.000000	-0.035760	-0.040738	0.023859	0.000000	0.000000	1.000000	101.000000	1.000000
15089.465542	0.098052	0.563725	0.000204	81.037903	-19.679653	-15.764635	0.000000	0.000000	0.000000	0.000000	0.000000	0.000000	-0.035760	-0.040738	0.023859	0.000000	0.000000	1.000000	101.000000	1.000000
15089.468875	0.098052	0.563725	0.000204	81.037903	-19.679653	-15.764635	0.000000	0.000000	0.000000	0.000000	0.000000	0.000000	-0.035760	-0.040738	0.023859	0.000000	0.000000	1.000000	101.000000	1.000000
15089.472209	0.098052	0.563725	0.000204	81.037903	-19.679653	-15.764635	0.000000	0.000000	0.000000	0.000000	0.000000	0.000000	-0.035760	-0.040738	0.023859	0.000000	0.000000	1.000000	101.000000	1.000000
15089.475542	0.097723	0.563436	0.000364	81.050430	-19.792599	-15.863644	0.000000	0.000000	0.000000	0.000000	0.000000	0.000000	-0.098741	-0.086760	0.047993	0.000000	0.000000	1.000000	101.000000	1.000000
15089.478875	0.097723	0.563436	0.000364	81.050430	-19.792599	-15.863644	0.000000	0.000000	0.000000	0.000000	0.000000	0.000000	-0.098741	-0.086760	0.047993	0.000000	0.000000	1.000000	101.000000	1.000000
15089.482209	0.097723	0.563436	0.000364	81.050430	-19.792599	-15.863644	0.000000	0.000000	0.000000	0.000000	0.000000	0.000000	-0.098741	-0.086760	0.047993	0.000000	0.000000	1.000000	101.000000	1.000000
15089.485542	0.097723	0.563436	0.000364	81.062096	-19.918322	-15.971752	0.000000	0.000000	0.000000	0.000000	0.000000	0.000000	-0.098741	-0.086760	0.047993	0.000000	0.000000	1.000000	101.000000	1.000000
15089.488875	0.097509	0.563265	0.000427	81.062096	-19.918322	-15.971752	0.000000	0.000000	0.000000	0.000000	0.000000	0.000000	-0.064106	-0.051269	0.018877	0.000000	0.000000	1.000000	101.000000	1.000000
15089.492209	0.097509	0.563265	0.000427	81.062096	-19.918322	-15.971752	0.000000	0.000000	0.000000	0.000000	0.000000	0.000000	-0.064106	-0.051269	0.018877	0.000000	0.000000	1.000000	101.000000	1.000000
15089.495542	0.097509	0.563265	0.000427	81.079056	-20.065474	-16.101549	0.000000	0.000000	0.000000	0.000000	0.000000	0.000000	-0.064106	-0.051269	0.018877	0.000000	0.000000	1.000000	101.000000	1.000000
15089.498875	0.097287	0.563085	0.000449	81.079056	-20.065474	-16.101549	0.000000	0.000000	0.000000	0.000000	0.000000	0.000000	-0.066708	-0.054074	0.006657	0.000000	0.000000	1.000000	101.000000	1.000000
15089.502209	0.097287	0.563085	0.000449	81.079056	-20.065474	-16.101549	0.000000	0.000000	0.000000	0.000000	0.000000	0.000000	-0.066708	-0.054074	0.006657	0.000000	0.000000	1.000000	101.000000	1.000000
15089.505542	0.097287	0.563085	0.000449	81.102890	-20.190931	-16.198259	0.000000	0.000000	0.000000	0.000000	0.000000	0.000000	-0.066708	-0.054074	0.006657	0.000000	0.000000	1.000000	101.000000	1.000000
15089.508875	0.097287	0.563085	0.000449	81.102890	-20.190931	-16.198259	0.000000	0.000000	0.000000	0.000000	0.000000	0.000000	-0.066708	-0.054074	0.006657	0.000000	0.000000	1.000000	101.000000	1.000000
15089.512209	0.097039	0.562887	0.000458	81.102890	-20.190931	-16.198259	0.000000	0.000000	0.000000	0.000000	0.000000	0.000000	-0.074338	-0.059290	0.002745	0.000000	0.000000	1.000000	101.000000	1.000000
15089.515542	0.097039	0.562887	0.000458	81.126709	-20.314182	-16.295483	0.000000	0.000000	0.000000	0.000000	0.000000	0.000000	-0.074338	-0.059290	0.002745	0.000000	0.000000	1.000000	101.000000	1.000000
15089.518875	0.097039	0.562887	0.000458	81.126709	-20.314182	-16.295483	0.000000	0.000000	0.000000	0.000000	0.000000	0.000000	-0.074338	-0.059290	0.002745	0.000000	0.000000	1.000000	101.000000	1.000000
15089.522209	0.097039	0.562887	0.000458	81.126709	-20.314182	-16.295483	0.000000	0.000000	0.000000	0.000000	0.000000	0.000000	-0.074338	-0.059290	0.002745	0.000000	0.000000	1.000000	101.000000	1.000000
15089.525542	0.096605	0.562474	0.000445	81.152313	-20.453138	-16.413015	0.000000	0.000000	0.000000	0.000000	0.000000	0.000000	-0.130237	-0.123811	-0.004081	0.000000	0.000000	1.000000	101.000000	1.000000
15089.528875	0.096605	0.562474	0.000445	81.152313	-20.453138	-16.413015	0.000000	0.000000	0.000000	0.000000	0.000000	0.000000	-0.130237	-0.123811	-0.004081	0.000000	0.000000	1.000000	101.000000	1.000000
15089.532209	0.096605	0.562474	0.000445	81.152313	-20.453138	-16.413015	0.000000	0.000000	0.000000	0.000000	0.000000	0.000000	-0.130237	-0.123811	-0.004081	0.000000	0.000000	1.000000	101.000000	1.000000
15089.535542	0.096605	0.562474	0.000445	81.176125	-20.607004	-16.548990	0.000000	0.000000	0.000000	0.000000	0.000000	0.000000	-0.130237	-0.123811	-0.004081	0.000000	0.000000	1.000000	101.000000	1.000000
15089.538875	0.096387	0.562276	0.000380	81.176125	-20.607004	-16.548990	0.000000	0.000000	0.000000	0.000000	0.000000	0.000000	-0.065330	-0.059620	-0.019310	0.000000	0.000000	1.000000	101.000000	1.000000
15089.542209	0.096387	0.562276	0.000380	81.176125	-20.607004	-16.548990	0.000000	0.000000	0.000000	0.000000	0.000000	0.000000	-0.065330	-0.059620	-0.019310	0.000000	0.000000	1.000000	101.000000	1.000000
15089.545542	0.096387	0.562276	0.000380	81.192009	-20.790701	-16.727976	0.000000	0.000000	0.000000	0.000000	0.000000	0.000000	-0.065330	-0.059620	-0.019310	0.000000	0.000000	1.000000	101.000000	1.000000
15089.548875	0.096387	0.562276	0.000380	81.192009	-20.790701	-16.727976	0.000000	0.000000	0.000000	0.000000	0.000000	0.000000	-0.065330	-0.059620	-0.019310	0.000000	0.000000	1.000000	101.000000	1.000000
15089.552209	0.096212	0.562103	0.000301	81.192009	-20.790701	-16.727976	0.000000	0.000000	0.000000	0.000000	0.000000	0.000000	-0.052638	-0.051932	-0.023792	0.000000	0.000000	1.000000	101.000000	1.000000
15089.555542	0.096212	0.562103	0.000301	81.201675	-20.998308	-16.942526	0.000000	0.000000	0.000000	0.000000	0.000000	0.000000	-0.052638	-0.051932	-0.023792	0.000000	0.000000	1.000000	101.000000	1.000000
15089.558875	0.096212	0.562103	0.000301	81.201675	-20.998308	-16.942526	0.000000	0.000000	0.000000	0.000000	0.000000	0.000000	-0.052638	-0.051932	-0.023792	0.000000	0.000000	1.000000	101.000000	1.000000
15089.562209	0.096212	0.562103	0.000301	81.201675	-20.998308	-16.942526	0.000000	0.000000	0.000000	0.000000	0.000000	0.000000	-0.052638	-0.051932	-0.023792	0.000000	0.000000	1.000000	101.000000	1.000000
15089.565542	0.095884	0.561825	0.000144	81.209534	-21.176857	-17.126844	0.000000	0.000000	0.000000	0.000000	0.000000	0.000000	-0.098323	-0.083262	-0.047176	0.000000	0.000000	1.000000	101.000000	1.000000
15089.568875	0.095884	0.561825	0.000144	81.209534	-21.176857	-17.126844	0.000000	0.000000	0.000000	0.000000	0.000000	0.000000	-0.098323	-0.083262	-0.047176	0.000000	0.000000	1.000000	101.000000	1.000000
15089.572209	0.095884	0.561825	0.000144	81.209534	-21.176857	-17.126844	0.000000	0.000000	0.000000	0.000000	0.000000	0.000000	-0.098323	-0.083262	-0.047176	0.000000	0.000000	1.000000	101.000000	1.000000
15089.575542	0.095884	0.561825	0.000144	81.219978	-21.264256	-17.209314	0.000000	0.000000	0.000000	0.000000	0.000000	0.000000	-0.098323	-0.083262	-0.047176	0.000000	0.000000	1.000000	101.000000	1.000000
15089.578875	0.095762	0.561730	0.000102	81.219978	-21.264256	-17.209314	0.000000	0.000000	0.000000	0.000000	0.000000	0.000000	-0.036619	-0.028571	-0.012534	0.000000	0.000000	1.000000	101.000000	1.000000
15089.582209	0.095762	0.561730	0.000102	81.219978	-21.264256	-17.209314	0.000000	0.000000	0.000000	0.000000	0.000000	0.000000	-0.036619	-0.028571	-0.012534	0.000000	0.000000	1.000000	101.000000	1.000000
15089.585542	0.095762	0.561730	0.000102	81.227837	-21.305639	-17.242931	0.000000	0.000000	0.000000	0.000000	0.000000	0.000000	-0.036619	-0.028571	-0.012534	0.000000	0.000000	1.000000	101.000000	1.000000
15089.588875	0.095762	0.561730	0.000102	81.227837	-21.305639	-17.242931	0.000000	0.000000	0.000000	0.000000	0.000000	0.000000	-0.036619	-0.028571	-0.012534	0.000000	0.000000	1.000000	101.000000	1.000000
15089.592209	0.095686	0.561678	0.000063	81.227837	-21.305639	-17.242931	0.000000	0.000000	0.000000	0.000000	0.000000	0.000000	-0.022840	-0.015652	-0.011690	0.000000	0.000000	1.000000	101.000000	1.000000
15089.595542	0.095686	0.561678	0.000063	81.230438	-21.333479	-17.264750	0.000000	0.000000	0.000000	0.000000	0.000000	0.000000	-0.022840	-0.015652	-0.011690	0.000000	0.000000	1.000000	101.000000	1.000000
15089.598875	0.095640	0.561635	0.000060	81.230438	-21.333479	-17.264750	0.000000	0.000000	0.000000	0.000000	0.000000	0.000000	-0.013775	-0.012878	-0.000860	0.000000	0.000000	1.000000	101.000000	1.000000
15089.602209	0.095640	0.561635	0.000060	81.230438	-21.333479	-17.264750	0.000000	0.000000	0.000000	0.000000	0.000000	0.000000	-0.013775	-0.012878	-0.000860	0.000000	0.000000	1.000000	101.000000	1.000000
15089.605542	0.095640	0.561635	0.000060	81.231262	-21.364214	-17.293711	0.000000	0.000000	0.000000	0.000000	0.000000	0.000000	-0.013775	-0.012878	-0.000860	0.000000	0.000000	1.000000	101.000000	1.000000
15089.608875	0.095640	0.561635	0.000060	81.231262	-21.364214	-17.293711	0.000000	0.000000	0.000000	0.000000	0.000000	0.000000	-0.013775	-0.012878	-0.000860	0.000000	0.000000	1.000000	101.000000	1.000000
15089.612209	0.095598	0.561609	0.000075	81.231262	-21.364214	-17.293711	0.000000	0.000000	0.000000	0.000000	0.000000	0.000000	-0.012673	-0.007676	0.004399	0.000000	0.000000	1.000000	101.000000	1.000000
15089.615542	0.095598	0.561609	0.000075	81.228508	-21.429171	-17.368677	0.000000	0.000000	0.000000	0.000000	0.000000	0.000000	-0.012673	-0.007676	0.004399	0.000000	0.000000	1.000000	101.000000	1.000000
15089.618875	0.095598	0.561609	0.000075	81.228508	-21.429171	-17.368677	0.000000	0.000000	0.000000	0.000000	0.000000	0.000000	-0.012673	-0.007676	0.004399	0.000000	0.000000	1.000000	101.000000	1.000000
15089.622209	0.095598	0.561609	0.000075	81.228508	-21.429171	-17.368677	0.000000	0.000000	0.000000	0.000000	0.000000	0.000000	-0.012673	-0.007676	0.004399	0.000000	0.000000	1.000000	101.000000	1.000000
15089.625542	0.095547	0.561564	-0.000060	81.213379	-21.590263	-17.567217	0.000000	0.000000	0.000000	0.000000	0.000000	0.000000	-0.015259	-0.013573	-0.040497	0.000000	0.000000	1.000000	101.000000	1.000000
15089.628875	0.095547	0.561564	-0.000060	81.213379	-21.590263	-17.567217	0.000000	0.000000	0.000000	0.000000	0.000000	0.000000	-0.015259	-0.013573	-0.040497	0.000000	0.000000	1.000000	101.000000	1.000000
15089.632209	0.095547	0.561564	-0.000060	81.213379	-21.590263	-17.567217	0.000000	0.000000	0.000000	0.000000	0.000000	0.000000	-0.015259	-0.013573	-0.040497	0.000000	0.000000	1.000000	101.000000	1.000000
15089.635542	0.095547	0.561564	-0.000060	81.174850	-21.843885	-17.887285	0.000000	0.000000	0.000000	0.000000	0.000000	0.000000	-0.015259	-0.013573	-0.040497	0.000000	0.000000	1.000000	101.000000	1.000000
15089.638875	0.095533	0.561552	-0.000233	81.174850	-21.843885	-17.887285	0.000000	0.000000	0.000000	0.000000	0.000000	0.000000	-0.004042	-0.003498	-0.051835	0.000000	0.000000	1.000000	101.000000	1.000000
15089.642209	0.095533	0.561552	-0.000233	81.174850	-21.843885	-17.887285	0.000000	0.000000	0.000000	0.000000	0.000000	0.000000	-0.004042	-0.003498	-0.051835	0.000000	0.000000	1.000000	101.000000	1.000000
15089.645542	0.095533	0.561552	-0.000233	81.094177	-22.101572	-18.253912	0.000000	0.000000	0.000000	0.000000	0.000000	0.000000	-0.004042	-0.003498	-0.051835	0.000000	0.000000	1.000000	101.000000	1.000000
15089.648875	0.095533	0.561552	-0.000233	81.094177	-22.101572	-18.253912	0.000000	0.000000	0.000000	0.000000	0.000000	0.000000	-0.004042	-0.003498	-0.051835	0.000000	0.000000	1.000000	101.000000	1.000000
15089.652209	0.095490	0.561531	-0.000442	81.094177	-22.101572	-18.253912	0.000000	0.000000	0.000000	0.000000	0.000000	0.000000	-0.013106	-0.006274	-0.062683	0.000000	0.000000	1.000000	101.000000	1.000000
15089.655542	0.095490	0.561531	-0.000442	80.951393	-22.153257	-18.442022	0.000000	0.000000	0.000000	0.000000	0.000000	0.000000	-0.013106	-0.006274	-0.062683	0.000000	0.000000	1.000000	101.000000	1.000000
15089.658875	0.095490	0.561531	-0.000442	80.951393	-22.153257	-18.442022	0.000000	0.000000	0.000000	0.000000	0.000000	0.000000	-0.013106	-0.006274	-0.062683	0.000000	0.000000	1.000000	101.000000	1.000000
15089.662209	0.095490	0.561531	-0.000442	80.951393	-22.153257	-18.442022	0.000000	0.000000	0.000000	0.000000	0.000000	0.000000	-0.013106	-0.006274	-0.062683	0.000000	0.000000	1.000000	101.000000	1.000000
15089.665542	0.095448	0.561522	-0.000966	80.744263	-22.001034	-18.455866	0.000000	0.000000	0.000000	0.000000	0.000000	0.000000	-0.012526	-0.002890	-0.157229	0.000000	0.000000	1.000000	101.000000	1.000000
15089.668875	0.095448	0.561522	-0.000966	80.744263	-22.001034	-18.455866	0.000000	0.000000	0.000000	0.000000	0.000000	0.000000	0.000000	0.000006	0.000000	0.000000	1.000000	1.000000	101.000000	1.000000
15089.672209	0.095448	0.561522	-0.000966	80.744263	-22.001034	-18.455866	0.000000	0.000000	0.000000	0.000000	0.000000	0.000000	0.000000	0.000006	0.000000	0.000000	1.000000	1.000000	101.000000	1.000000
