# Supplementary material for: Haptic Guidance Needs to Be Intuitive Not Just Informative to Improve Human Motor Accuracy
Source: PLoS One. 2016 Mar 16;11(3):e0150912. doi: 10.1371/journal.pone.0150912 (PMC4794196; doi:10.1371/journal.pone.0150912)
Supplement: S1 Data — (ZIP) [file pone.0150912.s001.zip › Subject6/exp1_0102.txt]

Time	PosX	PosY	PosZ	RotX	RotY	RotZ	ForceX	ForceY	ForceZ	MomentX	MomentY	MomentZ	VelocityX	VelocityY	VelocityZ	CalibratedWeight	ButtonDown	Condition	Trial	Visual
15091.145630	0.000624	0.491835	0.251498	75.381531	34.104359	30.972771	0.000000	0.000000	0.000000	0.000000	0.000000	0.000000	0.030228	-0.090600	-0.066548	0.000000	1.000000	1.000000	102.000000	0.000000
15091.148963	0.000624	0.491835	0.251498	75.381531	34.104359	30.972771	0.000000	0.000000	0.000000	0.000000	0.000000	0.000000	0.030228	-0.090600	-0.066548	0.000000	1.000000	1.000000	102.000000	0.000000
15091.152297	0.000624	0.491835	0.251498	75.381531	34.104359	30.972771	0.000000	0.000000	0.000000	0.000000	0.000000	0.000000	0.030228	-0.090600	-0.066548	0.000000	1.000000	1.000000	102.000000	0.000000
15091.155630	0.000624	0.491835	0.251498	75.391266	34.232296	31.114992	0.000000	0.000000	0.000000	0.000000	0.000000	0.000000	0.030228	-0.090600	-0.066548	0.000000	1.000000	1.000000	102.000000	0.000000
15091.158963	0.000725	0.491652	0.251333	75.391266	34.232296	31.114992	0.000000	0.000000	0.000000	0.000000	0.000000	0.000000	0.030227	-0.054798	-0.049422	0.000000	1.000000	1.000000	102.000000	0.000000
15091.162297	0.000725	0.491652	0.251333	75.391266	34.232296	31.114992	0.000000	0.000000	0.000000	0.000000	0.000000	0.000000	0.030227	-0.054798	-0.049422	0.000000	1.000000	1.000000	102.000000	0.000000
15091.165630	0.000826	0.491508	0.251167	75.412476	34.310379	31.190086	0.000000	0.000000	0.000000	0.000000	0.000000	0.000000	0.030212	-0.043158	-0.050018	0.000000	1.000000	1.000000	102.000000	0.000000
15091.168963	0.000826	0.491508	0.251167	75.412476	34.310379	31.190086	0.000000	0.000000	0.000000	0.000000	0.000000	0.000000	0.030212	-0.043158	-0.050018	0.000000	1.000000	1.000000	102.000000	0.000000
15091.172297	0.000826	0.491508	0.251167	75.412476	34.310379	31.190086	0.000000	0.000000	0.000000	0.000000	0.000000	0.000000	0.030212	-0.043158	-0.050018	0.000000	1.000000	1.000000	102.000000	0.000000
15091.175630	0.000826	0.491508	0.251167	75.435730	34.382259	31.253119	0.000000	0.000000	0.000000	0.000000	0.000000	0.000000	0.030212	-0.043158	-0.050018	0.000000	1.000000	1.000000	102.000000	0.000000
15091.178963	0.000960	0.491364	0.251000	75.435730	34.382259	31.253119	0.000000	0.000000	0.000000	0.000000	0.000000	0.000000	0.040283	-0.043141	-0.050069	0.000000	1.000000	1.000000	102.000000	0.000000
15091.182297	0.000960	0.491364	0.251000	75.435730	34.382259	31.253119	0.000000	0.000000	0.000000	0.000000	0.000000	0.000000	0.040283	-0.043141	-0.050069	0.000000	1.000000	1.000000	102.000000	0.000000
15091.185630	0.000960	0.491364	0.251000	75.459015	34.454365	31.316366	0.000000	0.000000	0.000000	0.000000	0.000000	0.000000	0.040283	-0.043141	-0.050069	0.000000	1.000000	1.000000	102.000000	0.000000
15091.188963	0.000960	0.491364	0.251000	75.459015	34.454365	31.316366	0.000000	0.000000	0.000000	0.000000	0.000000	0.000000	0.040283	-0.043141	-0.050069	0.000000	1.000000	1.000000	102.000000	0.000000
15091.192297	0.001094	0.491241	0.250848	75.459015	34.454365	31.316366	0.000000	0.000000	0.000000	0.000000	0.000000	0.000000	0.040271	-0.037099	-0.045654	0.000000	1.000000	1.000000	102.000000	0.000000
15091.195630	0.001094	0.491241	0.250848	75.479691	34.519817	31.372744	0.000000	0.000000	0.000000	0.000000	0.000000	0.000000	0.040271	-0.037099	-0.045654	0.000000	1.000000	1.000000	102.000000	0.000000
15091.198963	0.001094	0.491241	0.250848	75.479691	34.519817	31.372744	0.000000	0.000000	0.000000	0.000000	0.000000	0.000000	0.040271	-0.037099	-0.045654	0.000000	1.000000	1.000000	102.000000	0.000000
15091.202297	0.001094	0.491241	0.250848	75.479691	34.519817	31.372744	0.000000	0.000000	0.000000	0.000000	0.000000	0.000000	0.040271	-0.037099	-0.045654	0.000000	1.000000	1.000000	102.000000	0.000000
15091.205630	0.001362	0.490916	0.250547	75.502907	34.589554	31.436352	0.000000	0.000000	0.000000	0.000000	0.000000	0.000000	0.080492	-0.097334	-0.090292	0.000000	1.000000	1.000000	102.000000	0.000000
15091.208963	0.001362	0.490916	0.250547	75.502907	34.589554	31.436352	0.000000	0.000000	0.000000	0.000000	0.000000	0.000000	0.000000	0.000003	-0.000000	0.000000	1.000000	1.000000	102.000000	0.000000
15091.212297	0.001362	0.490916	0.250547	75.502907	34.589554	31.436352	0.000000	0.000000	0.000000	0.000000	0.000000	0.000000	0.000000	0.000003	-0.000000	0.000000	1.000000	1.000000	102.000000	0.000000
15091.215630	0.001362	0.490916	0.250547	75.523544	34.658070	31.493071	0.000000	0.000000	0.000000	0.000000	0.000000	0.000000	0.000000	0.000003	-0.000000	0.000000	1.000000	1.000000	102.000000	0.000000
15091.218963	0.001362	0.490916	0.250547	75.523544	34.658070	31.493071	0.000000	0.000000	0.000000	0.000000	0.000000	0.000000	0.000000	0.000003	-0.000000	0.000000	1.000000	1.000000	102.000000	0.000000
15091.222297	0.001497	0.490756	0.250428	75.523544	34.658070	31.493071	0.000000	0.000000	0.000000	0.000000	0.000000	0.000000	0.040240	-0.048200	-0.035733	0.000000	1.000000	1.000000	102.000000	0.000000
15091.225630	0.001497	0.490756	0.250428	75.546753	34.730904	31.557056	0.000000	0.000000	0.000000	0.000000	0.000000	0.000000	0.040240	-0.048200	-0.035733	0.000000	1.000000	1.000000	102.000000	0.000000
15091.228963	0.001497	0.490756	0.250428	75.546753	34.730904	31.557056	0.000000	0.000000	0.000000	0.000000	0.000000	0.000000	0.040240	-0.048200	-0.035733	0.000000	1.000000	1.000000	102.000000	0.000000
15091.232297	0.001497	0.490756	0.250428	75.546753	34.730904	31.557056	0.000000	0.000000	0.000000	0.000000	0.000000	0.000000	0.040240	-0.048200	-0.035733	0.000000	1.000000	1.000000	102.000000	0.000000
15091.235630	0.001832	0.490413	0.250143	75.569916	34.809380	31.621243	0.000000	0.000000	0.000000	0.000000	0.000000	0.000000	0.100551	-0.102805	-0.085531	0.000000	1.000000	1.000000	102.000000	0.000000
15091.238963	0.001832	0.490413	0.250143	75.569916	34.809380	31.621243	0.000000	0.000000	0.000000	0.000000	0.000000	0.000000	0.100551	-0.102805	-0.085531	0.000000	1.000000	1.000000	102.000000	0.000000
15091.242297	0.001832	0.490413	0.250143	75.569916	34.809380	31.621243	0.000000	0.000000	0.000000	0.000000	0.000000	0.000000	0.100551	-0.102805	-0.085531	0.000000	1.000000	1.000000	102.000000	0.000000
15091.245630	0.001832	0.490413	0.250143	75.601845	34.901600	31.700994	0.000000	0.000000	0.000000	0.000000	0.000000	0.000000	0.100551	-0.102805	-0.085531	0.000000	1.000000	1.000000	102.000000	0.000000
15091.248963	0.002033	0.490208	0.249898	75.601845	34.901600	31.700994	0.000000	0.000000	0.000000	0.000000	0.000000	0.000000	0.060229	-0.061492	-0.073246	0.000000	1.000000	1.000000	102.000000	0.000000
15091.252297	0.002033	0.490208	0.249898	75.601845	34.901600	31.700994	0.000000	0.000000	0.000000	0.000000	0.000000	0.000000	0.060229	-0.061492	-0.073246	0.000000	1.000000	1.000000	102.000000	0.000000
15091.255630	0.002033	0.490208	0.249898	75.642532	35.010563	31.796591	0.000000	0.000000	0.000000	0.000000	0.000000	0.000000	0.060229	-0.061492	-0.073246	0.000000	1.000000	1.000000	102.000000	0.000000
15091.258963	0.002033	0.490208	0.249898	75.642532	35.010563	31.796591	0.000000	0.000000	0.000000	0.000000	0.000000	0.000000	0.060229	-0.061492	-0.073246	0.000000	0.000000	1.000000	102.000000	0.000000
15091.262297	0.002166	0.490039	0.249589	75.642532	35.010563	31.796591	0.000000	0.000000	0.000000	0.000000	0.000000	0.000000	0.039995	-0.050764	-0.092756	0.000000	0.000000	1.000000	102.000000	0.000000
15091.265630	0.002166	0.490039	0.249589	75.692116	35.091415	31.863001	0.000000	0.000000	0.000000	0.000000	0.000000	0.000000	0.039995	-0.050764	-0.092756	0.000000	0.000000	1.000000	102.000000	0.000000
15091.268963	0.002166	0.490039	0.249589	75.692116	35.091415	31.863001	0.000000	0.000000	0.000000	0.000000	0.000000	0.000000	0.039995	-0.050764	-0.092756	0.000000	0.000000	1.000000	102.000000	0.000000
15091.272297	0.002166	0.490039	0.249589	75.692116	35.091415	31.863001	0.000000	0.000000	0.000000	0.000000	0.000000	0.000000	0.039995	-0.050764	-0.092756	0.000000	0.000000	1.000000	102.000000	0.000000
15091.275630	0.002230	0.489762	0.248619	75.758331	35.170727	31.922028	0.000000	0.000000	0.000000	0.000000	0.000000	0.000000	0.019211	-0.083073	-0.291120	0.000000	0.000000	1.000000	102.000000	0.000000
15091.278963	0.002230	0.489762	0.248619	75.758331	35.170727	31.922028	0.000000	0.000000	0.000000	0.000000	0.000000	0.000000	0.000000	0.000004	-0.000002	0.000000	0.000000	1.000000	102.000000	0.000000
15091.282297	0.002230	0.489762	0.248619	75.758331	35.170727	31.922028	0.000000	0.000000	0.000000	0.000000	0.000000	0.000000	0.000000	0.000004	-0.000002	0.000000	0.000000	1.000000	102.000000	0.000000
15091.285630	0.002230	0.489762	0.248619	75.819618	35.284798	32.032490	0.000000	0.000000	0.000000	0.000000	0.000000	0.000000	0.000000	0.000004	-0.000002	0.000000	0.000000	1.000000	102.000000	0.000000
15091.288963	0.002230	0.489762	0.248619	75.819618	35.284798	32.032490	0.000000	0.000000	0.000000	0.000000	0.000000	0.000000	0.000000	0.000004	-0.000002	0.000000	0.000000	1.000000	102.000000	0.000000
15091.292297	0.002228	0.489694	0.247987	75.819618	35.284798	32.032490	0.000000	0.000000	0.000000	0.000000	0.000000	0.000000	-0.000599	-0.020330	-0.189649	0.000000	0.000000	1.000000	102.000000	0.000000
15091.295630	0.002228	0.489694	0.247987	75.873329	35.434978	32.187370	0.000000	0.000000	0.000000	0.000000	0.000000	0.000000	-0.000599	-0.020330	-0.189649	0.000000	0.000000	1.000000	102.000000	0.000000
15091.298963	0.002226	0.489700	0.247287	75.873329	35.434978	32.187370	0.000000	0.000000	0.000000	0.000000	0.000000	0.000000	-0.000664	0.001896	-0.210016	0.000000	0.000000	1.000000	102.000000	0.000000
15091.302297	0.002226	0.489700	0.247287	75.873329	35.434978	32.187370	0.000000	0.000000	0.000000	0.000000	0.000000	0.000000	-0.000664	0.001896	-0.210016	0.000000	0.000000	1.000000	102.000000	0.000000
15091.305630	0.002226	0.489700	0.247287	75.926941	35.589020	32.343391	0.000000	0.000000	0.000000	0.000000	0.000000	0.000000	-0.000664	0.001896	-0.210016	0.000000	0.000000	1.000000	102.000000	0.000000
15091.308963	0.002226	0.489700	0.247287	75.926941	35.589020	32.343391	0.000000	0.000000	0.000000	0.000000	0.000000	0.000000	-0.000664	0.001896	-0.210016	0.000000	0.000000	1.000000	102.000000	0.000000
15091.312297	0.002257	0.489781	0.246518	75.926941	35.589020	32.343391	0.000000	0.000000	0.000000	0.000000	0.000000	0.000000	0.009293	0.024042	-0.230511	0.000000	0.000000	1.000000	102.000000	0.000000
15091.315630	0.002257	0.489781	0.246518	75.980492	35.746971	32.500607	0.000000	0.000000	0.000000	0.000000	0.000000	0.000000	0.009293	0.024042	-0.230511	0.000000	0.000000	1.000000	102.000000	0.000000
15091.318963	0.002321	0.489953	0.245664	75.980492	35.746971	32.500607	0.000000	0.000000	0.000000	0.000000	0.000000	0.000000	0.019198	0.051637	-0.256153	0.000000	0.000000	1.000000	102.000000	0.000000
15091.322297	0.002321	0.489953	0.245664	75.980492	35.746971	32.500607	0.000000	0.000000	0.000000	0.000000	0.000000	0.000000	0.019198	0.051637	-0.256153	0.000000	0.000000	1.000000	102.000000	0.000000
15091.325630	0.002321	0.489953	0.245664	76.028831	35.899563	32.643856	0.000000	0.000000	0.000000	0.000000	0.000000	0.000000	0.019198	0.051637	-0.256153	0.000000	0.000000	1.000000	102.000000	0.000000
15091.328963	0.002321	0.489953	0.245664	76.028831	35.899563	32.643856	0.000000	0.000000	0.000000	0.000000	0.000000	0.000000	0.019198	0.051637	-0.256153	0.000000	0.000000	1.000000	102.000000	0.000000
15091.332297	0.002518	0.490256	0.244754	76.028831	35.899563	32.643856	0.000000	0.000000	0.000000	0.000000	0.000000	0.000000	0.059078	0.091062	-0.273003	0.000000	0.000000	1.000000	102.000000	0.000000
15091.335630	0.002518	0.490256	0.244754	76.079597	36.071396	32.795685	0.000000	0.000000	0.000000	0.000000	0.000000	0.000000	0.059078	0.091062	-0.273003	0.000000	0.000000	1.000000	102.000000	0.000000
15091.338963	0.002813	0.490668	0.243709	76.079597	36.071396	32.795685	0.000000	0.000000	0.000000	0.000000	0.000000	0.000000	0.088710	0.123405	-0.313695	0.000000	0.000000	1.000000	102.000000	0.000000
15091.342297	0.002813	0.490668	0.243709	76.079597	36.071396	32.795685	0.000000	0.000000	0.000000	0.000000	0.000000	0.000000	0.088710	0.123405	-0.313695	0.000000	0.000000	1.000000	102.000000	0.000000
15091.345630	0.002813	0.490668	0.243709	76.130325	36.249790	32.948631	0.000000	0.000000	0.000000	0.000000	0.000000	0.000000	0.088710	0.123405	-0.313695	0.000000	0.000000	1.000000	102.000000	0.000000
15091.348963	0.003207	0.491187	0.242558	76.130325	36.249790	32.948631	0.000000	0.000000	0.000000	0.000000	0.000000	0.000000	0.118199	0.155975	-0.345110	0.000000	0.000000	1.000000	102.000000	0.000000
15091.352297	0.003207	0.491187	0.242558	76.130325	36.249790	32.948631	0.000000	0.000000	0.000000	0.000000	0.000000	0.000000	0.118199	0.155975	-0.345110	0.000000	0.000000	1.000000	102.000000	0.000000
15091.355630	0.003207	0.491187	0.242558	76.181992	36.432751	33.096405	0.000000	0.000000	0.000000	0.000000	0.000000	0.000000	0.118199	0.155975	-0.345110	0.000000	0.000000	1.000000	102.000000	0.000000
15091.358963	0.003632	0.491870	0.241251	76.181992	36.432751	33.096405	0.000000	0.000000	0.000000	0.000000	0.000000	0.000000	0.127511	0.204744	-0.392050	0.000000	0.000000	1.000000	102.000000	0.000000
15091.362297	0.003632	0.491870	0.241251	76.181992	36.432751	33.096405	0.000000	0.000000	0.000000	0.000000	0.000000	0.000000	0.127511	0.204744	-0.392050	0.000000	0.000000	1.000000	102.000000	0.000000
15091.365630	0.003632	0.491870	0.241251	76.243759	36.597229	33.209396	0.000000	0.000000	0.000000	0.000000	0.000000	0.000000	0.127511	0.204744	-0.392050	0.000000	0.000000	1.000000	102.000000	0.000000
15091.368963	0.004187	0.492694	0.239771	76.243759	36.597229	33.209396	0.000000	0.000000	0.000000	0.000000	0.000000	0.000000	0.166428	0.247131	-0.444201	0.000000	0.000000	1.000000	102.000000	0.000000
15091.372297	0.004187	0.492694	0.239771	76.243759	36.597229	33.209396	0.000000	0.000000	0.000000	0.000000	0.000000	0.000000	0.166428	0.247131	-0.444201	0.000000	0.000000	1.000000	102.000000	0.000000
15091.375630	0.004187	0.492694	0.239771	76.335915	36.695496	33.215389	0.000000	0.000000	0.000000	0.000000	0.000000	0.000000	0.166428	0.247131	-0.444201	0.000000	0.000000	1.000000	102.000000	0.000000
15091.378963	0.004804	0.493634	0.238035	76.335915	36.695496	33.215389	0.000000	0.000000	0.000000	0.000000	0.000000	0.000000	0.184993	0.282020	-0.520835	0.000000	0.000000	1.000000	102.000000	0.000000
15091.382297	0.004804	0.493634	0.238035	76.335915	36.695496	33.215389	0.000000	0.000000	0.000000	0.000000	0.000000	0.000000	0.184993	0.282020	-0.520835	0.000000	0.000000	1.000000	102.000000	0.000000
15091.385630	0.004804	0.493634	0.238035	76.459549	36.721462	33.106644	0.000000	0.000000	0.000000	0.000000	0.000000	0.000000	0.184993	0.282020	-0.520835	0.000000	0.000000	1.000000	102.000000	0.000000
15091.388963	0.005547	0.494710	0.236087	76.459549	36.721462	33.106644	0.000000	0.000000	0.000000	0.000000	0.000000	0.000000	0.223055	0.322727	-0.584229	0.000000	0.000000	1.000000	102.000000	0.000000
15091.392297	0.005547	0.494710	0.236087	76.459549	36.721462	33.106644	0.000000	0.000000	0.000000	0.000000	0.000000	0.000000	0.223055	0.322727	-0.584229	0.000000	0.000000	1.000000	102.000000	0.000000
15091.395630	0.005547	0.494710	0.236087	76.613792	36.697239	32.907444	0.000000	0.000000	0.000000	0.000000	0.000000	0.000000	0.223055	0.322727	-0.584229	0.000000	0.000000	1.000000	102.000000	0.000000
15091.398963	0.006349	0.495913	0.233828	76.613792	36.697239	32.907444	0.000000	0.000000	0.000000	0.000000	0.000000	0.000000	0.240616	0.361060	-0.677741	0.000000	0.000000	1.000000	102.000000	0.000000
15091.402297	0.006349	0.495913	0.233828	76.613792	36.697239	32.907444	0.000000	0.000000	0.000000	0.000000	0.000000	0.000000	0.240616	0.361060	-0.677741	0.000000	0.000000	1.000000	102.000000	0.000000
15091.405630	0.006349	0.495913	0.233828	76.807098	36.577682	32.562565	0.000000	0.000000	0.000000	0.000000	0.000000	0.000000	0.240616	0.361060	-0.677741	0.000000	0.000000	1.000000	102.000000	0.000000
15091.408963	0.007307	0.497245	0.231317	76.807098	36.577682	32.562565	0.000000	0.000000	0.000000	0.000000	0.000000	0.000000	0.287259	0.399517	-0.753292	0.000000	0.000000	1.000000	102.000000	0.000000
15091.412297	0.007307	0.497245	0.231317	76.807098	36.577682	32.562565	0.000000	0.000000	0.000000	0.000000	0.000000	0.000000	0.287259	0.399517	-0.753292	0.000000	0.000000	1.000000	102.000000	0.000000
15091.415630	0.008384	0.498697	0.228484	77.049019	36.330891	32.026321	0.000000	0.000000	0.000000	0.000000	0.000000	0.000000	0.323025	0.435765	-0.849832	0.000000	0.000000	1.000000	102.000000	0.000000
15091.418963	0.008384	0.498697	0.228484	77.049019	36.330891	32.026321	0.000000	0.000000	0.000000	0.000000	0.000000	0.000000	0.323025	0.435765	-0.849832	0.000000	0.000000	1.000000	102.000000	0.000000
15091.422297	0.008384	0.498697	0.228484	77.049019	36.330891	32.026321	0.000000	0.000000	0.000000	0.000000	0.000000	0.000000	0.323025	0.435765	-0.849832	0.000000	0.000000	1.000000	102.000000	0.000000
15091.425630	0.008384	0.498697	0.228484	77.338524	35.949005	31.285204	0.000000	0.000000	0.000000	0.000000	0.000000	0.000000	0.323025	0.435765	-0.849832	0.000000	0.000000	1.000000	102.000000	0.000000
15091.428963	0.009609	0.500212	0.225344	77.338524	35.949005	31.285204	0.000000	0.000000	0.000000	0.000000	0.000000	0.000000	0.367625	0.454253	-0.942252	0.000000	0.000000	1.000000	102.000000	0.000000
15091.432297	0.009609	0.500212	0.225344	77.338524	35.949005	31.285204	0.000000	0.000000	0.000000	0.000000	0.000000	0.000000	0.367625	0.454253	-0.942252	0.000000	0.000000	1.000000	102.000000	0.000000
15091.435630	0.009609	0.500212	0.225344	77.676910	35.416504	30.337051	0.000000	0.000000	0.000000	0.000000	0.000000	0.000000	0.367625	0.454253	-0.942252	0.000000	0.000000	1.000000	102.000000	0.000000
15091.438963	0.010979	0.501821	0.221886	77.676910	35.416504	30.337051	0.000000	0.000000	0.000000	0.000000	0.000000	0.000000	0.411009	0.482733	-1.037188	0.000000	0.000000	1.000000	102.000000	0.000000
15091.442297	0.010979	0.501821	0.221886	77.676910	35.416504	30.337051	0.000000	0.000000	0.000000	0.000000	0.000000	0.000000	0.411009	0.482733	-1.037188	0.000000	0.000000	1.000000	102.000000	0.000000
15091.445630	0.010979	0.501821	0.221886	78.068665	34.659077	29.179672	0.000000	0.000000	0.000000	0.000000	0.000000	0.000000	0.411009	0.482733	-1.037188	0.000000	0.000000	1.000000	102.000000	0.000000
15091.448963	0.012457	0.503483	0.218109	78.068665	34.659077	29.179672	0.000000	0.000000	0.000000	0.000000	0.000000	0.000000	0.443432	0.498741	-1.133185	0.000000	0.000000	1.000000	102.000000	0.000000
15091.452297	0.012457	0.503483	0.218109	78.068665	34.659077	29.179672	0.000000	0.000000	0.000000	0.000000	0.000000	0.000000	0.443432	0.498741	-1.133185	0.000000	0.000000	1.000000	102.000000	0.000000
15091.455630	0.012457	0.503483	0.218109	78.496452	33.669331	28.119883	0.000000	0.000000	0.000000	0.000000	0.000000	0.000000	0.443432	0.498741	-1.133185	0.000000	0.000000	1.000000	102.000000	0.000000
15091.458963	0.014008	0.505197	0.214039	78.496452	33.669331	28.119883	0.000000	0.000000	0.000000	0.000000	0.000000	0.000000	0.465178	0.514089	-1.220861	0.000000	0.000000	1.000000	102.000000	0.000000
15091.462297	0.014008	0.505197	0.214039	78.496452	33.669331	28.119883	0.000000	0.000000	0.000000	0.000000	0.000000	0.000000	0.465178	0.514089	-1.220861	0.000000	0.000000	1.000000	102.000000	0.000000
15091.465630	0.014008	0.505197	0.214039	78.912285	32.324951	26.852196	0.000000	0.000000	0.000000	0.000000	0.000000	0.000000	0.465178	0.514089	-1.220861	0.000000	0.000000	1.000000	102.000000	0.000000
15091.468963	0.015660	0.506979	0.209720	78.912285	32.324951	26.852196	0.000000	0.000000	0.000000	0.000000	0.000000	0.000000	0.495581	0.534713	-1.295700	0.000000	0.000000	1.000000	102.000000	0.000000
15091.472297	0.015660	0.506979	0.209720	78.912285	32.324951	26.852196	0.000000	0.000000	0.000000	0.000000	0.000000	0.000000	0.495581	0.534713	-1.295700	0.000000	0.000000	1.000000	102.000000	0.000000
15091.475630	0.015660	0.506979	0.209720	79.242195	30.509848	25.323072	0.000000	0.000000	0.000000	0.000000	0.000000	0.000000	0.495581	0.534713	-1.295700	0.000000	0.000000	1.000000	102.000000	0.000000
15091.478963	0.017410	0.508831	0.205215	79.242195	30.509848	25.323072	0.000000	0.000000	0.000000	0.000000	0.000000	0.000000	0.525173	0.555566	-1.351704	0.000000	0.000000	1.000000	102.000000	0.000000
15091.482297	0.017410	0.508831	0.205215	79.242195	30.509848	25.323072	0.000000	0.000000	0.000000	0.000000	0.000000	0.000000	0.525173	0.555566	-1.351704	0.000000	0.000000	1.000000	102.000000	0.000000
15091.485630	0.017410	0.508831	0.205215	79.420860	28.177528	23.557911	0.000000	0.000000	0.000000	0.000000	0.000000	0.000000	0.525173	0.555566	-1.351704	0.000000	0.000000	1.000000	102.000000	0.000000
15091.488963	0.019257	0.510734	0.200571	79.420860	28.177528	23.557911	0.000000	0.000000	0.000000	0.000000	0.000000	0.000000	0.553977	0.571051	-1.393067	0.000000	0.000000	1.000000	102.000000	0.000000
15091.492297	0.019257	0.510734	0.200571	79.420860	28.177528	23.557911	0.000000	0.000000	0.000000	0.000000	0.000000	0.000000	0.553977	0.571051	-1.393067	0.000000	0.000000	1.000000	102.000000	0.000000
15091.495630	0.019257	0.510734	0.200571	79.453888	25.486008	21.525982	0.000000	0.000000	0.000000	0.000000	0.000000	0.000000	0.553977	0.571051	-1.393067	0.000000	0.000000	1.000000	102.000000	0.000000
15091.498963	0.021257	0.512722	0.195782	79.453888	25.486008	21.525982	0.000000	0.000000	0.000000	0.000000	0.000000	0.000000	0.600180	0.596282	-1.436869	0.000000	0.000000	1.000000	102.000000	0.000000
15091.502297	0.021257	0.512722	0.195782	79.453888	25.486008	21.525982	0.000000	0.000000	0.000000	0.000000	0.000000	0.000000	0.600180	0.596282	-1.436869	0.000000	0.000000	1.000000	102.000000	0.000000
15091.505630	0.021257	0.512722	0.195782	79.370636	22.635927	18.971972	0.000000	0.000000	0.000000	0.000000	0.000000	0.000000	0.600180	0.596282	-1.436869	0.000000	0.000000	1.000000	102.000000	0.000000
15091.508963	0.023377	0.514757	0.190881	79.370636	22.635927	18.971972	0.000000	0.000000	0.000000	0.000000	0.000000	0.000000	0.635908	0.610538	-1.470140	0.000000	0.000000	1.000000	102.000000	0.000000
15091.512297	0.023377	0.514757	0.190881	79.370636	22.635927	18.971972	0.000000	0.000000	0.000000	0.000000	0.000000	0.000000	0.635908	0.610538	-1.470140	0.000000	0.000000	1.000000	102.000000	0.000000
15091.515630	0.023377	0.514757	0.190881	79.207855	19.793297	16.168514	0.000000	0.000000	0.000000	0.000000	0.000000	0.000000	0.635908	0.610538	-1.470140	0.000000	0.000000	1.000000	102.000000	0.000000
15091.518963	0.025609	0.516814	0.185816	79.207855	19.793297	16.168514	0.000000	0.000000	0.000000	0.000000	0.000000	0.000000	0.669640	0.617153	-1.519569	0.000000	0.000000	1.000000	102.000000	0.000000
15091.522297	0.025609	0.516814	0.185816	79.207855	19.793297	16.168514	0.000000	0.000000	0.000000	0.000000	0.000000	0.000000	0.669640	0.617153	-1.519569	0.000000	0.000000	1.000000	102.000000	0.000000
15091.525630	0.025609	0.516814	0.185816	79.022827	17.159374	13.506332	0.000000	0.000000	0.000000	0.000000	0.000000	0.000000	0.669640	0.617153	-1.519569	0.000000	0.000000	1.000000	102.000000	0.000000
15091.528963	0.027891	0.518932	0.180652	79.022827	17.159374	13.506332	0.000000	0.000000	0.000000	0.000000	0.000000	0.000000	0.684457	0.635279	-1.549090	0.000000	0.000000	1.000000	102.000000	0.000000
15091.532297	0.027891	0.518932	0.180652	79.022827	17.159374	13.506332	0.000000	0.000000	0.000000	0.000000	0.000000	0.000000	0.684457	0.635279	-1.549090	0.000000	0.000000	1.000000	102.000000	0.000000
15091.535630	0.027891	0.518932	0.180652	78.833305	14.760636	10.948599	0.000000	0.000000	0.000000	0.000000	0.000000	0.000000	0.684457	0.635279	-1.549090	0.000000	0.000000	1.000000	102.000000	0.000000
15091.538963	0.030188	0.521087	0.175374	78.833305	14.760636	10.948599	0.000000	0.000000	0.000000	0.000000	0.000000	0.000000	0.689044	0.646625	-1.583585	0.000000	0.000000	1.000000	102.000000	0.000000
15091.542297	0.030188	0.521087	0.175374	78.833305	14.760636	10.948599	0.000000	0.000000	0.000000	0.000000	0.000000	0.000000	0.689044	0.646625	-1.583585	0.000000	0.000000	1.000000	102.000000	0.000000
15091.545630	0.030188	0.521087	0.175374	78.653076	12.707786	9.031277	0.000000	0.000000	0.000000	0.000000	0.000000	0.000000	0.689044	0.646625	-1.583585	0.000000	0.000000	1.000000	102.000000	0.000000
15091.548963	0.032439	0.523281	0.170017	78.653076	12.707786	9.031277	0.000000	0.000000	0.000000	0.000000	0.000000	0.000000	0.675467	0.658098	-1.606911	0.000000	0.000000	1.000000	102.000000	0.000000
15091.552297	0.032439	0.523281	0.170017	78.653076	12.707786	9.031277	0.000000	0.000000	0.000000	0.000000	0.000000	0.000000	0.675467	0.658098	-1.606911	0.000000	0.000000	1.000000	102.000000	0.000000
15091.555630	0.032439	0.523281	0.170017	78.491814	10.956067	7.839545	0.000000	0.000000	0.000000	0.000000	0.000000	0.000000	0.675467	0.658098	-1.606911	0.000000	0.000000	1.000000	102.000000	0.000000
15091.558963	0.034618	0.525533	0.164637	78.491814	10.956067	7.839545	0.000000	0.000000	0.000000	0.000000	0.000000	0.000000	0.653642	0.675613	-1.614170	0.000000	0.000000	1.000000	102.000000	0.000000
15091.562297	0.034618	0.525533	0.164637	78.491814	10.956067	7.839545	0.000000	0.000000	0.000000	0.000000	0.000000	0.000000	0.653642	0.675613	-1.614170	0.000000	0.000000	1.000000	102.000000	0.000000
15091.565630	0.034618	0.525533	0.164637	78.346733	9.526961	7.021332	0.000000	0.000000	0.000000	0.000000	0.000000	0.000000	0.653642	0.675613	-1.614170	0.000000	0.000000	1.000000	102.000000	0.000000
15091.568963	0.036781	0.527837	0.159193	78.346733	9.526961	7.021332	0.000000	0.000000	0.000000	0.000000	0.000000	0.000000	0.648885	0.691114	-1.633126	0.000000	0.000000	1.000000	102.000000	0.000000
15091.572297	0.036781	0.527837	0.159193	78.346733	9.526961	7.021332	0.000000	0.000000	0.000000	0.000000	0.000000	0.000000	0.648885	0.691114	-1.633126	0.000000	0.000000	1.000000	102.000000	0.000000
15091.575630	0.036781	0.527837	0.159193	78.222923	8.431722	6.272257	0.000000	0.000000	0.000000	0.000000	0.000000	0.000000	0.648885	0.691114	-1.633126	0.000000	0.000000	1.000000	102.000000	0.000000
15091.578963	0.038960	0.530164	0.153761	78.222923	8.431722	6.272257	0.000000	0.000000	0.000000	0.000000	0.000000	0.000000	0.653860	0.698289	-1.629657	0.000000	0.000000	1.000000	102.000000	0.000000
15091.582297	0.038960	0.530164	0.153761	78.222923	8.431722	6.272257	0.000000	0.000000	0.000000	0.000000	0.000000	0.000000	0.653860	0.698289	-1.629657	0.000000	0.000000	1.000000	102.000000	0.000000
15091.585630	0.038960	0.530164	0.153761	78.121124	7.732936	5.874926	0.000000	0.000000	0.000000	0.000000	0.000000	0.000000	0.653860	0.698289	-1.629657	0.000000	0.000000	1.000000	102.000000	0.000000
15091.588963	0.041099	0.532567	0.148357	78.121124	7.732936	5.874926	0.000000	0.000000	0.000000	0.000000	0.000000	0.000000	0.641472	0.720779	-1.621079	0.000000	0.000000	1.000000	102.000000	0.000000
15091.592297	0.041099	0.532567	0.148357	78.121124	7.732936	5.874926	0.000000	0.000000	0.000000	0.000000	0.000000	0.000000	0.641472	0.720779	-1.621079	0.000000	0.000000	1.000000	102.000000	0.000000
15091.595630	0.041099	0.532567	0.148357	78.049385	7.370398	6.149257	0.000000	0.000000	0.000000	0.000000	0.000000	0.000000	0.641472	0.720779	-1.621079	0.000000	0.000000	1.000000	102.000000	0.000000
15091.598963	0.043195	0.535057	0.142963	78.049385	7.370398	6.149257	0.000000	0.000000	0.000000	0.000000	0.000000	0.000000	0.628787	0.746885	-1.618328	0.000000	0.000000	1.000000	102.000000	0.000000
15091.602297	0.043195	0.535057	0.142963	78.049385	7.370398	6.149257	0.000000	0.000000	0.000000	0.000000	0.000000	0.000000	0.628787	0.746885	-1.618328	0.000000	0.000000	1.000000	102.000000	0.000000
15091.605630	0.043195	0.535057	0.142963	78.022034	7.166652	6.360889	0.000000	0.000000	0.000000	0.000000	0.000000	0.000000	0.628787	0.746885	-1.618328	0.000000	0.000000	1.000000	102.000000	0.000000
15091.608963	0.045250	0.537584	0.137603	78.022034	7.166652	6.360889	0.000000	0.000000	0.000000	0.000000	0.000000	0.000000	0.616736	0.758328	-1.607854	0.000000	0.000000	1.000000	102.000000	0.000000
15091.612297	0.045250	0.537584	0.137603	78.022034	7.166652	6.360889	0.000000	0.000000	0.000000	0.000000	0.000000	0.000000	0.616736	0.758328	-1.607854	0.000000	0.000000	1.000000	102.000000	0.000000
15091.615630	0.045250	0.537584	0.137603	78.056564	7.078287	6.511477	0.000000	0.000000	0.000000	0.000000	0.000000	0.000000	0.616736	0.758328	-1.607854	0.000000	0.000000	1.000000	102.000000	0.000000
15091.618963	0.047318	0.540158	0.132217	78.056564	7.078287	6.511477	0.000000	0.000000	0.000000	0.000000	0.000000	0.000000	0.620247	0.771969	-1.615781	0.000000	0.000000	1.000000	102.000000	0.000000
15091.622297	0.047318	0.540158	0.132217	78.056564	7.078287	6.511477	0.000000	0.000000	0.000000	0.000000	0.000000	0.000000	0.620247	0.771969	-1.615781	0.000000	0.000000	1.000000	102.000000	0.000000
15091.625630	0.047318	0.540158	0.132217	78.146553	7.081686	7.071559	0.000000	0.000000	0.000000	0.000000	0.000000	0.000000	0.620247	0.771969	-1.615781	0.000000	0.000000	1.000000	102.000000	0.000000
15091.628963	0.049263	0.542785	0.126892	78.146553	7.081686	7.071559	0.000000	0.000000	0.000000	0.000000	0.000000	0.000000	0.583552	0.788208	-1.597754	0.000000	0.000000	1.000000	102.000000	0.000000
15091.632297	0.049263	0.542785	0.126892	78.146553	7.081686	7.071559	0.000000	0.000000	0.000000	0.000000	0.000000	0.000000	0.583552	0.788208	-1.597754	0.000000	0.000000	1.000000	102.000000	0.000000
15091.635630	0.049263	0.542785	0.126892	78.250580	7.103055	7.760935	0.000000	0.000000	0.000000	0.000000	0.000000	0.000000	0.583552	0.788208	-1.597754	0.000000	0.000000	1.000000	102.000000	0.000000
15091.638963	0.051164	0.545486	0.121540	78.250580	7.103055	7.760935	0.000000	0.000000	0.000000	0.000000	0.000000	0.000000	0.570382	0.810274	-1.605320	0.000000	0.000000	1.000000	102.000000	0.000000
15091.642297	0.051164	0.545486	0.121540	78.250580	7.103055	7.760935	0.000000	0.000000	0.000000	0.000000	0.000000	0.000000	0.570382	0.810274	-1.605320	0.000000	0.000000	1.000000	102.000000	0.000000
15091.645630	0.051164	0.545486	0.121540	78.364395	7.102139	8.558372	0.000000	0.000000	0.000000	0.000000	0.000000	0.000000	0.570382	0.810274	-1.605320	0.000000	0.000000	1.000000	102.000000	0.000000
15091.648963	0.053054	0.548251	0.116221	78.364395	7.102139	8.558372	0.000000	0.000000	0.000000	0.000000	0.000000	0.000000	0.566935	0.829391	-1.595915	0.000000	0.000000	1.000000	102.000000	0.000000
15091.652297	0.053054	0.548251	0.116221	78.364395	7.102139	8.558372	0.000000	0.000000	0.000000	0.000000	0.000000	0.000000	0.566935	0.829391	-1.595915	0.000000	0.000000	1.000000	102.000000	0.000000
15091.655630	0.053054	0.548251	0.116221	78.493950	7.092299	9.313143	0.000000	0.000000	0.000000	0.000000	0.000000	0.000000	0.566935	0.829391	-1.595915	0.000000	0.000000	1.000000	102.000000	0.000000
15091.658963	0.054880	0.551065	0.110960	78.493950	7.092299	9.313143	0.000000	0.000000	0.000000	0.000000	0.000000	0.000000	0.547858	0.844353	-1.578347	0.000000	0.000000	1.000000	102.000000	0.000000
15091.662297	0.054880	0.551065	0.110960	78.493950	7.092299	9.313143	0.000000	0.000000	0.000000	0.000000	0.000000	0.000000	0.547858	0.844353	-1.578347	0.000000	0.000000	1.000000	102.000000	0.000000
15091.665630	0.054880	0.551065	0.110960	78.647247	7.146771	10.017128	0.000000	0.000000	0.000000	0.000000	0.000000	0.000000	0.547858	0.844353	-1.578347	0.000000	0.000000	1.000000	102.000000	0.000000
15091.668963	0.056695	0.553972	0.105726	78.647247	7.146771	10.017128	0.000000	0.000000	0.000000	0.000000	0.000000	0.000000	0.544474	0.872051	-1.570082	0.000000	0.000000	1.000000	102.000000	0.000000
15091.672297	0.056695	0.553972	0.105726	78.647247	7.146771	10.017128	0.000000	0.000000	0.000000	0.000000	0.000000	0.000000	0.544474	0.872051	-1.570082	0.000000	0.000000	1.000000	102.000000	0.000000
15091.675630	0.056695	0.553972	0.105726	78.860268	7.372261	10.610165	0.000000	0.000000	0.000000	0.000000	0.000000	0.000000	0.544474	0.872051	-1.570082	0.000000	0.000000	1.000000	102.000000	0.000000
15091.678963	0.058551	0.556889	0.100509	78.860268	7.372261	10.610165	0.000000	0.000000	0.000000	0.000000	0.000000	0.000000	0.556696	0.875128	-1.565226	0.000000	0.000000	1.000000	102.000000	0.000000
15091.682297	0.058551	0.556889	0.100509	78.860268	7.372261	10.610165	0.000000	0.000000	0.000000	0.000000	0.000000	0.000000	0.556696	0.875128	-1.565226	0.000000	0.000000	1.000000	102.000000	0.000000
15091.685630	0.058551	0.556889	0.100509	79.153877	7.683535	11.057370	0.000000	0.000000	0.000000	0.000000	0.000000	0.000000	0.556696	0.875128	-1.565226	0.000000	0.000000	1.000000	102.000000	0.000000
15091.688963	0.060498	0.559816	0.095302	79.153877	7.683535	11.057370	0.000000	0.000000	0.000000	0.000000	0.000000	0.000000	0.584117	0.878095	-1.562035	0.000000	0.000000	1.000000	102.000000	0.000000
15091.692297	0.060498	0.559816	0.095302	79.153877	7.683535	11.057370	0.000000	0.000000	0.000000	0.000000	0.000000	0.000000	0.584117	0.878095	-1.562035	0.000000	0.000000	1.000000	102.000000	0.000000
15091.695630	0.060498	0.559816	0.095302	79.488243	8.005915	11.377990	0.000000	0.000000	0.000000	0.000000	0.000000	0.000000	0.584117	0.878095	-1.562035	0.000000	0.000000	1.000000	102.000000	0.000000
15091.698963	0.062506	0.562704	0.090098	79.488243	8.005915	11.377990	0.000000	0.000000	0.000000	0.000000	0.000000	0.000000	0.602410	0.866284	-1.561278	0.000000	0.000000	1.000000	102.000000	0.000000
15091.702297	0.062506	0.562704	0.090098	79.488243	8.005915	11.377990	0.000000	0.000000	0.000000	0.000000	0.000000	0.000000	0.602410	0.866284	-1.561278	0.000000	0.000000	1.000000	102.000000	0.000000
15091.705630	0.062506	0.562704	0.090098	79.837212	8.335029	11.767220	0.000000	0.000000	0.000000	0.000000	0.000000	0.000000	0.602410	0.866284	-1.561278	0.000000	0.000000	1.000000	102.000000	0.000000
15091.708963	0.064551	0.565560	0.084938	79.837212	8.335029	11.767220	0.000000	0.000000	0.000000	0.000000	0.000000	0.000000	0.613595	0.856991	-1.547920	0.000000	0.000000	1.000000	102.000000	0.000000
15091.712297	0.064551	0.565560	0.084938	79.837212	8.335029	11.767220	0.000000	0.000000	0.000000	0.000000	0.000000	0.000000	0.613595	0.856991	-1.547920	0.000000	0.000000	1.000000	102.000000	0.000000
15091.715630	0.064551	0.565560	0.084938	80.177628	8.674666	12.501868	0.000000	0.000000	0.000000	0.000000	0.000000	0.000000	0.613595	0.856991	-1.547920	0.000000	0.000000	1.000000	102.000000	0.000000
15091.718963	0.066576	0.568409	0.079785	80.177628	8.674666	12.501868	0.000000	0.000000	0.000000	0.000000	0.000000	0.000000	0.607468	0.854523	-1.545824	0.000000	0.000000	1.000000	102.000000	0.000000
15091.722297	0.066576	0.568409	0.079785	80.177628	8.674666	12.501868	0.000000	0.000000	0.000000	0.000000	0.000000	0.000000	0.607468	0.854523	-1.545824	0.000000	0.000000	1.000000	102.000000	0.000000
15091.725630	0.066576	0.568409	0.079785	80.491119	8.957115	13.211927	0.000000	0.000000	0.000000	0.000000	0.000000	0.000000	0.607468	0.854523	-1.545824	0.000000	0.000000	1.000000	102.000000	0.000000
15091.728963	0.068563	0.571247	0.074704	80.491119	8.957115	13.211927	0.000000	0.000000	0.000000	0.000000	0.000000	0.000000	0.596010	0.851356	-1.524170	0.000000	0.000000	1.000000	102.000000	0.000000
15091.732297	0.068563	0.571247	0.074704	80.491119	8.957115	13.211927	0.000000	0.000000	0.000000	0.000000	0.000000	0.000000	0.596010	0.851356	-1.524170	0.000000	0.000000	1.000000	102.000000	0.000000
15091.735630	0.068563	0.571247	0.074704	80.774933	9.122082	13.481516	0.000000	0.000000	0.000000	0.000000	0.000000	0.000000	0.596010	0.851356	-1.524170	0.000000	0.000000	1.000000	102.000000	0.000000
15091.738963	0.070511	0.574057	0.069681	80.774933	9.122082	13.481516	0.000000	0.000000	0.000000	0.000000	0.000000	0.000000	0.584294	0.842986	-1.506942	0.000000	0.000000	1.000000	102.000000	0.000000
15091.742297	0.070511	0.574057	0.069681	80.774933	9.122082	13.481516	0.000000	0.000000	0.000000	0.000000	0.000000	0.000000	0.584294	0.842986	-1.506942	0.000000	0.000000	1.000000	102.000000	0.000000
15091.745630	0.070511	0.574057	0.069681	81.025345	9.118359	13.444522	0.000000	0.000000	0.000000	0.000000	0.000000	0.000000	0.584294	0.842986	-1.506942	0.000000	0.000000	1.000000	102.000000	0.000000
15091.748963	0.072423	0.576830	0.064740	81.025345	9.118359	13.444522	0.000000	0.000000	0.000000	0.000000	0.000000	0.000000	0.573846	0.832090	-1.482446	0.000000	0.000000	1.000000	102.000000	0.000000
15091.752297	0.072423	0.576830	0.064740	81.025345	9.118359	13.444522	0.000000	0.000000	0.000000	0.000000	0.000000	0.000000	0.573846	0.832090	-1.482446	0.000000	0.000000	1.000000	102.000000	0.000000
15091.755630	0.072423	0.576830	0.064740	81.228622	8.932543	13.504480	0.000000	0.000000	0.000000	0.000000	0.000000	0.000000	0.573846	0.832090	-1.482446	0.000000	0.000000	1.000000	102.000000	0.000000
15091.758963	0.074232	0.579560	0.059915	81.228622	8.932543	13.504480	0.000000	0.000000	0.000000	0.000000	0.000000	0.000000	0.542736	0.819046	-1.447417	0.000000	0.000000	1.000000	102.000000	0.000000
15091.762297	0.074232	0.579560	0.059915	81.228622	8.932543	13.504480	0.000000	0.000000	0.000000	0.000000	0.000000	0.000000	0.542736	0.819046	-1.447417	0.000000	0.000000	1.000000	102.000000	0.000000
15091.765630	0.074232	0.579560	0.059915	81.377869	8.623775	13.621466	0.000000	0.000000	0.000000	0.000000	0.000000	0.000000	0.542736	0.819046	-1.447417	0.000000	0.000000	1.000000	102.000000	0.000000
15091.768963	0.075996	0.582260	0.055242	81.377869	8.623775	13.621466	0.000000	0.000000	0.000000	0.000000	0.000000	0.000000	0.529132	0.809809	-1.402038	0.000000	0.000000	1.000000	102.000000	0.000000
15091.772297	0.075996	0.582260	0.055242	81.377869	8.623775	13.621466	0.000000	0.000000	0.000000	0.000000	0.000000	0.000000	0.529132	0.809809	-1.402038	0.000000	0.000000	1.000000	102.000000	0.000000
15091.775630	0.075996	0.582260	0.055242	81.470985	8.243187	13.472839	0.000000	0.000000	0.000000	0.000000	0.000000	0.000000	0.529132	0.809809	-1.402038	0.000000	0.000000	1.000000	102.000000	0.000000
15091.778963	0.077769	0.584923	0.050737	81.470985	8.243187	13.472839	0.000000	0.000000	0.000000	0.000000	0.000000	0.000000	0.531971	0.799087	-1.351344	0.000000	0.000000	1.000000	102.000000	0.000000
15091.782297	0.077769	0.584923	0.050737	81.470985	8.243187	13.472839	0.000000	0.000000	0.000000	0.000000	0.000000	0.000000	0.531971	0.799087	-1.351344	0.000000	0.000000	1.000000	102.000000	0.000000
15091.785630	0.077769	0.584923	0.050737	81.497070	7.859920	13.198799	0.000000	0.000000	0.000000	0.000000	0.000000	0.000000	0.531971	0.799087	-1.351344	0.000000	0.000000	1.000000	102.000000	0.000000
15091.788963	0.079510	0.587547	0.046434	81.497070	7.859920	13.198799	0.000000	0.000000	0.000000	0.000000	0.000000	0.000000	0.522209	0.787156	-1.290969	0.000000	0.000000	1.000000	102.000000	0.000000
15091.792297	0.079510	0.587547	0.046434	81.497070	7.859920	13.198799	0.000000	0.000000	0.000000	0.000000	0.000000	0.000000	0.522209	0.787156	-1.290969	0.000000	0.000000	1.000000	102.000000	0.000000
15091.795630	0.079510	0.587547	0.046434	81.471054	7.526237	12.621425	0.000000	0.000000	0.000000	0.000000	0.000000	0.000000	0.522209	0.787156	-1.290969	0.000000	0.000000	1.000000	102.000000	0.000000
15091.798963	0.081182	0.590120	0.042388	81.471054	7.526237	12.621425	0.000000	0.000000	0.000000	0.000000	0.000000	0.000000	0.501609	0.771770	-1.213753	0.000000	0.000000	1.000000	102.000000	0.000000
15091.802297	0.081182	0.590120	0.042388	81.471054	7.526237	12.621425	0.000000	0.000000	0.000000	0.000000	0.000000	0.000000	0.501609	0.771770	-1.213753	0.000000	0.000000	1.000000	102.000000	0.000000
15091.805630	0.081182	0.590120	0.042388	81.406525	7.400397	12.245168	0.000000	0.000000	0.000000	0.000000	0.000000	0.000000	0.501609	0.771770	-1.213753	0.000000	0.000000	1.000000	102.000000	0.000000
15091.808963	0.082815	0.592648	0.038598	81.406525	7.400397	12.245168	0.000000	0.000000	0.000000	0.000000	0.000000	0.000000	0.489718	0.758432	-1.136892	0.000000	0.000000	1.000000	102.000000	0.000000
15091.812297	0.082815	0.592648	0.038598	81.406525	7.400397	12.245168	0.000000	0.000000	0.000000	0.000000	0.000000	0.000000	0.489718	0.758432	-1.136892	0.000000	0.000000	1.000000	102.000000	0.000000
15091.815630	0.082815	0.592648	0.038598	81.333038	7.488323	12.190857	0.000000	0.000000	0.000000	0.000000	0.000000	0.000000	0.489718	0.758432	-1.136892	0.000000	0.000000	1.000000	102.000000	0.000000
15091.818963	0.084283	0.595089	0.035016	81.333038	7.488323	12.190857	0.000000	0.000000	0.000000	0.000000	0.000000	0.000000	0.440575	0.732360	-1.074608	0.000000	0.000000	1.000000	102.000000	0.000000
15091.822297	0.084283	0.595089	0.035016	81.333038	7.488323	12.190857	0.000000	0.000000	0.000000	0.000000	0.000000	0.000000	0.440575	0.732360	-1.074608	0.000000	0.000000	1.000000	102.000000	0.000000
15091.825630	0.084283	0.595089	0.035016	81.299133	7.701275	12.310462	0.000000	0.000000	0.000000	0.000000	0.000000	0.000000	0.440575	0.732360	-1.074608	0.000000	0.000000	1.000000	102.000000	0.000000
15091.828963	0.085620	0.597468	0.031657	81.299133	7.701275	12.310462	0.000000	0.000000	0.000000	0.000000	0.000000	0.000000	0.401074	0.713664	-1.007811	0.000000	0.000000	1.000000	102.000000	0.000000
15091.832297	0.085620	0.597468	0.031657	81.299133	7.701275	12.310462	0.000000	0.000000	0.000000	0.000000	0.000000	0.000000	0.401074	0.713664	-1.007811	0.000000	0.000000	1.000000	102.000000	0.000000
15091.835630	0.085620	0.597468	0.031657	81.350052	7.882635	12.576289	0.000000	0.000000	0.000000	0.000000	0.000000	0.000000	0.401074	0.713664	-1.007811	0.000000	0.000000	1.000000	102.000000	0.000000
15091.838963	0.086841	0.599740	0.028448	81.350052	7.882635	12.576289	0.000000	0.000000	0.000000	0.000000	0.000000	0.000000	0.366354	0.681609	-0.962626	0.000000	0.000000	1.000000	102.000000	0.000000
15091.842297	0.086841	0.599740	0.028448	81.350052	7.882635	12.576289	0.000000	0.000000	0.000000	0.000000	0.000000	0.000000	0.366354	0.681609	-0.962626	0.000000	0.000000	1.000000	102.000000	0.000000
15091.845630	0.086841	0.599740	0.028448	81.508904	8.013966	13.359270	0.000000	0.000000	0.000000	0.000000	0.000000	0.000000	0.366354	0.681609	-0.962626	0.000000	0.000000	1.000000	102.000000	0.000000
15091.848963	0.087936	0.601967	0.025444	81.508904	8.013966	13.359270	0.000000	0.000000	0.000000	0.000000	0.000000	0.000000	0.328537	0.668103	-0.901326	0.000000	0.000000	1.000000	102.000000	0.000000
15091.852297	0.087936	0.601967	0.025444	81.508904	8.013966	13.359270	0.000000	0.000000	0.000000	0.000000	0.000000	0.000000	0.328537	0.668103	-0.901326	0.000000	0.000000	1.000000	102.000000	0.000000
15091.855630	0.087936	0.601967	0.025444	81.754143	8.106773	14.638700	0.000000	0.000000	0.000000	0.000000	0.000000	0.000000	0.328537	0.668103	-0.901326	0.000000	0.000000	1.000000	102.000000	0.000000
15091.858963	0.088978	0.604081	0.022633	81.754143	8.106773	14.638700	0.000000	0.000000	0.000000	0.000000	0.000000	0.000000	0.312604	0.634132	-0.843187	0.000000	0.000000	1.000000	102.000000	0.000000
15091.862297	0.088978	0.604081	0.022633	81.754143	8.106773	14.638700	0.000000	0.000000	0.000000	0.000000	0.000000	0.000000	0.312604	0.634132	-0.843187	0.000000	0.000000	1.000000	102.000000	0.000000
15091.865630	0.088978	0.604081	0.022633	82.029495	8.186426	15.471571	0.000000	0.000000	0.000000	0.000000	0.000000	0.000000	0.312604	0.634132	-0.843187	0.000000	0.000000	1.000000	102.000000	0.000000
15091.868963	0.090067	0.606125	0.020032	82.029495	8.186426	15.471571	0.000000	0.000000	0.000000	0.000000	0.000000	0.000000	0.326600	0.613224	-0.780228	0.000000	0.000000	1.000000	102.000000	0.000000
15091.872297	0.090067	0.606125	0.020032	82.029495	8.186426	15.471571	0.000000	0.000000	0.000000	0.000000	0.000000	0.000000	0.326600	0.613224	-0.780228	0.000000	0.000000	1.000000	102.000000	0.000000
15091.875630	0.090067	0.606125	0.020032	82.307190	8.278005	15.543933	0.000000	0.000000	0.000000	0.000000	0.000000	0.000000	0.326600	0.613224	-0.780228	0.000000	0.000000	1.000000	102.000000	0.000000
15091.878963	0.091236	0.608053	0.017564	82.307190	8.278005	15.543933	0.000000	0.000000	0.000000	0.000000	0.000000	0.000000	0.350678	0.578393	-0.740548	0.000000	0.000000	1.000000	102.000000	0.000000
15091.882297	0.091236	0.608053	0.017564	82.307190	8.278005	15.543933	0.000000	0.000000	0.000000	0.000000	0.000000	0.000000	0.350678	0.578393	-0.740548	0.000000	0.000000	1.000000	102.000000	0.000000
15091.885630	0.091236	0.608053	0.017564	82.588737	8.351550	15.426393	0.000000	0.000000	0.000000	0.000000	0.000000	0.000000	0.350678	0.578393	-0.740548	0.000000	0.000000	1.000000	102.000000	0.000000
15091.888963	0.092449	0.609881	0.015276	82.588737	8.351550	15.426393	0.000000	0.000000	0.000000	0.000000	0.000000	0.000000	0.363802	0.548457	-0.686271	0.000000	0.000000	1.000000	102.000000	0.000000
15091.892297	0.092449	0.609881	0.015276	82.588737	8.351550	15.426393	0.000000	0.000000	0.000000	0.000000	0.000000	0.000000	0.363802	0.548457	-0.686271	0.000000	0.000000	1.000000	102.000000	0.000000
15091.895630	0.092449	0.609881	0.015276	82.879578	8.409378	15.303814	0.000000	0.000000	0.000000	0.000000	0.000000	0.000000	0.363802	0.548457	-0.686271	0.000000	0.000000	1.000000	102.000000	0.000000
15091.898963	0.093642	0.611595	0.013078	82.879578	8.409378	15.303814	0.000000	0.000000	0.000000	0.000000	0.000000	0.000000	0.358034	0.514068	-0.659460	0.000000	0.000000	1.000000	102.000000	0.000000
15091.902297	0.093642	0.611595	0.013078	82.879578	8.409378	15.303814	0.000000	0.000000	0.000000	0.000000	0.000000	0.000000	0.358034	0.514068	-0.659460	0.000000	0.000000	1.000000	102.000000	0.000000
15091.905630	0.093642	0.611595	0.013078	83.175972	8.454028	15.175972	0.000000	0.000000	0.000000	0.000000	0.000000	0.000000	0.358034	0.514068	-0.659460	0.000000	0.000000	1.000000	102.000000	0.000000
15091.908963	0.094837	0.613176	0.010951	83.175972	8.454028	15.175972	0.000000	0.000000	0.000000	0.000000	0.000000	0.000000	0.358433	0.474459	-0.638174	0.000000	0.000000	1.000000	102.000000	0.000000
15091.912297	0.094837	0.613176	0.010951	83.175972	8.454028	15.175972	0.000000	0.000000	0.000000	0.000000	0.000000	0.000000	0.358433	0.474459	-0.638174	0.000000	0.000000	1.000000	102.000000	0.000000
15091.915630	0.094837	0.613176	0.010951	83.480103	8.464974	15.007586	0.000000	0.000000	0.000000	0.000000	0.000000	0.000000	0.358433	0.474459	-0.638174	0.000000	0.000000	1.000000	102.000000	0.000000
15091.918963	0.095972	0.614627	0.008819	83.480103	8.464974	15.007586	0.000000	0.000000	0.000000	0.000000	0.000000	0.000000	0.340537	0.435419	-0.639621	0.000000	0.000000	1.000000	102.000000	0.000000
15091.922297	0.095972	0.614627	0.008819	83.480103	8.464974	15.007586	0.000000	0.000000	0.000000	0.000000	0.000000	0.000000	0.340537	0.435419	-0.639621	0.000000	0.000000	1.000000	102.000000	0.000000
15091.925630	0.095972	0.614627	0.008819	83.779655	8.456335	14.840944	0.000000	0.000000	0.000000	0.000000	0.000000	0.000000	0.340537	0.435419	-0.639621	0.000000	0.000000	1.000000	102.000000	0.000000
15091.928963	0.097082	0.615982	0.006733	83.779655	8.456335	14.840944	0.000000	0.000000	0.000000	0.000000	0.000000	0.000000	0.332851	0.406446	-0.625824	0.000000	0.000000	1.000000	102.000000	0.000000
15091.932297	0.097082	0.615982	0.006733	83.779655	8.456335	14.840944	0.000000	0.000000	0.000000	0.000000	0.000000	0.000000	0.332851	0.406446	-0.625824	0.000000	0.000000	1.000000	102.000000	0.000000
15091.935630	0.097082	0.615982	0.006733	84.064293	8.366487	14.610970	0.000000	0.000000	0.000000	0.000000	0.000000	0.000000	0.332851	0.406446	-0.625824	0.000000	0.000000	1.000000	102.000000	0.000000
15091.938963	0.098109	0.617234	0.004641	84.064293	8.366487	14.610970	0.000000	0.000000	0.000000	0.000000	0.000000	0.000000	0.308292	0.375661	-0.627688	0.000000	0.000000	1.000000	102.000000	0.000000
15091.942297	0.098109	0.617234	0.004641	84.064293	8.366487	14.610970	0.000000	0.000000	0.000000	0.000000	0.000000	0.000000	0.308292	0.375661	-0.627688	0.000000	0.000000	1.000000	102.000000	0.000000
15091.945630	0.098109	0.617234	0.004641	84.303398	8.165866	14.556506	0.000000	0.000000	0.000000	0.000000	0.000000	0.000000	0.308292	0.375661	-0.627688	0.000000	0.000000	1.000000	102.000000	0.000000
15091.948963	0.098985	0.618412	0.002640	84.303398	8.165866	14.556506	0.000000	0.000000	0.000000	0.000000	0.000000	0.000000	0.262813	0.353164	-0.600289	0.000000	0.000000	1.000000	102.000000	0.000000
15091.952297	0.098985	0.618412	0.002640	84.303398	8.165866	14.556506	0.000000	0.000000	0.000000	0.000000	0.000000	0.000000	0.262813	0.353164	-0.600289	0.000000	0.000000	1.000000	102.000000	0.000000
15091.955630	0.098985	0.618412	0.002640	84.507385	7.788241	15.596121	0.000000	0.000000	0.000000	0.000000	0.000000	0.000000	0.262813	0.353164	-0.600289	0.000000	0.000000	1.000000	102.000000	0.000000
15091.958963	0.099749	0.619476	0.000692	84.507385	7.788241	15.596121	0.000000	0.000000	0.000000	0.000000	0.000000	0.000000	0.229197	0.319251	-0.584330	0.000000	0.000000	1.000000	102.000000	0.000000
15091.962297	0.099749	0.619476	0.000692	84.507385	7.788241	15.596121	0.000000	0.000000	0.000000	0.000000	0.000000	0.000000	0.229197	0.319251	-0.584330	0.000000	0.000000	1.000000	102.000000	0.000000
15091.965630	0.099749	0.619476	0.000692	84.666595	7.101081	16.638279	0.000000	0.000000	0.000000	0.000000	0.000000	0.000000	0.229197	0.319251	-0.584330	0.000000	0.000000	1.000000	102.000000	0.000000
15091.968963	0.100503	0.620436	-0.001158	84.666595	7.101081	16.638279	0.000000	0.000000	0.000000	0.000000	0.000000	0.000000	0.226217	0.288076	-0.554980	0.000000	0.000000	1.000000	102.000000	0.000000
15091.972297	0.100503	0.620436	-0.001158	84.666595	7.101081	16.638279	0.000000	0.000000	0.000000	0.000000	0.000000	0.000000	0.226217	0.288076	-0.554980	0.000000	0.000000	1.000000	102.000000	0.000000
15091.975630	0.100503	0.620436	-0.001158	84.780571	5.896269	16.357433	0.000000	0.000000	0.000000	0.000000	0.000000	0.000000	0.226217	0.288076	-0.554980	0.000000	0.000000	1.000000	102.000000	0.000000
15091.978963	0.101333	0.621320	-0.002937	84.780571	5.896269	16.357433	0.000000	0.000000	0.000000	0.000000	0.000000	0.000000	0.248863	0.265089	-0.533808	0.000000	0.000000	1.000000	102.000000	0.000000
15091.982297	0.101333	0.621320	-0.002937	84.780571	5.896269	16.357433	0.000000	0.000000	0.000000	0.000000	0.000000	0.000000	0.248863	0.265089	-0.533808	0.000000	0.000000	1.000000	102.000000	0.000000
15091.985630	0.101333	0.621320	-0.002937	84.843224	4.657898	15.192862	0.000000	0.000000	0.000000	0.000000	0.000000	0.000000	0.248863	0.265089	-0.533808	0.000000	0.000000	1.000000	102.000000	0.000000
15091.988963	0.102207	0.622162	-0.004583	84.843224	4.657898	15.192862	0.000000	0.000000	0.000000	0.000000	0.000000	0.000000	0.262258	0.252646	-0.493615	0.000000	0.000000	1.000000	102.000000	0.000000
15091.992297	0.102207	0.622162	-0.004583	84.843224	4.657898	15.192862	0.000000	0.000000	0.000000	0.000000	0.000000	0.000000	0.262258	0.252646	-0.493615	0.000000	0.000000	1.000000	102.000000	0.000000
15091.995630	0.102207	0.622162	-0.004583	84.860611	3.462772	13.747196	0.000000	0.000000	0.000000	0.000000	0.000000	0.000000	0.262258	0.252646	-0.493615	0.000000	0.000000	1.000000	102.000000	0.000000
15091.998963	0.103125	0.622919	-0.006100	84.860611	3.462772	13.747196	0.000000	0.000000	0.000000	0.000000	0.000000	0.000000	0.275524	0.227252	-0.455226	0.000000	0.000000	1.000000	102.000000	0.000000
15092.002297	0.103125	0.622919	-0.006100	84.860611	3.462772	13.747196	0.000000	0.000000	0.000000	0.000000	0.000000	0.000000	0.275524	0.227252	-0.455226	0.000000	0.000000	1.000000	102.000000	0.000000
15092.005630	0.103125	0.622919	-0.006100	84.834381	2.065144	12.071093	0.000000	0.000000	0.000000	0.000000	0.000000	0.000000	0.275524	0.227252	-0.455226	0.000000	0.000000	1.000000	102.000000	0.000000
15092.008963	0.104066	0.623619	-0.007493	84.834381	2.065144	12.071093	0.000000	0.000000	0.000000	0.000000	0.000000	0.000000	0.282061	0.209910	-0.417950	0.000000	0.000000	1.000000	102.000000	0.000000
15092.012297	0.104066	0.623619	-0.007493	84.834381	2.065144	12.071093	0.000000	0.000000	0.000000	0.000000	0.000000	0.000000	0.282061	0.209910	-0.417950	0.000000	0.000000	1.000000	102.000000	0.000000
15092.015630	0.104066	0.623619	-0.007493	84.765991	0.564879	10.291743	0.000000	0.000000	0.000000	0.000000	0.000000	0.000000	0.282061	0.209910	-0.417950	0.000000	0.000000	1.000000	102.000000	0.000000
15092.018963	0.104985	0.624217	-0.008758	84.765991	0.564879	10.291743	0.000000	0.000000	0.000000	0.000000	0.000000	0.000000	0.275736	0.179517	-0.379423	0.000000	0.000000	1.000000	102.000000	0.000000
15092.022297	0.104985	0.624217	-0.008758	84.765991	0.564879	10.291743	0.000000	0.000000	0.000000	0.000000	0.000000	0.000000	0.275736	0.179517	-0.379423	0.000000	0.000000	1.000000	102.000000	0.000000
15092.025630	0.104985	0.624217	-0.008758	84.671379	-1.217445	8.219221	0.000000	0.000000	0.000000	0.000000	0.000000	0.000000	0.275736	0.179517	-0.379423	0.000000	0.000000	1.000000	102.000000	0.000000
15092.028963	0.105834	0.624746	-0.009917	84.671379	-1.217445	8.219221	0.000000	0.000000	0.000000	0.000000	0.000000	0.000000	0.254771	0.158630	-0.347513	0.000000	0.000000	1.000000	102.000000	0.000000
15092.032297	0.105834	0.624746	-0.009917	84.671379	-1.217445	8.219221	0.000000	0.000000	0.000000	0.000000	0.000000	0.000000	0.254771	0.158630	-0.347513	0.000000	0.000000	1.000000	102.000000	0.000000
15092.035630	0.105834	0.624746	-0.009917	84.568047	-3.237725	5.933093	0.000000	0.000000	0.000000	0.000000	0.000000	0.000000	0.254771	0.158630	-0.347513	0.000000	0.000000	1.000000	102.000000	0.000000
15092.038963	0.106576	0.625226	-0.010943	84.568047	-3.237725	5.933093	0.000000	0.000000	0.000000	0.000000	0.000000	0.000000	0.222564	0.143961	-0.307927	0.000000	0.000000	1.000000	102.000000	0.000000
15092.042297	0.106576	0.625226	-0.010943	84.568047	-3.237725	5.933093	0.000000	0.000000	0.000000	0.000000	0.000000	0.000000	0.222564	0.143961	-0.307927	0.000000	0.000000	1.000000	102.000000	0.000000
15092.045630	0.106576	0.625226	-0.010943	84.461548	-5.240232	3.771126	0.000000	0.000000	0.000000	0.000000	0.000000	0.000000	0.222564	0.143961	-0.307927	0.000000	0.000000	1.000000	102.000000	0.000000
15092.048963	0.107187	0.625638	-0.011846	84.461548	-5.240232	3.771126	0.000000	0.000000	0.000000	0.000000	0.000000	0.000000	0.183420	0.123576	-0.271039	0.000000	0.000000	1.000000	102.000000	0.000000
15092.052297	0.107187	0.625638	-0.011846	84.461548	-5.240232	3.771126	0.000000	0.000000	0.000000	0.000000	0.000000	0.000000	0.183420	0.123576	-0.271039	0.000000	0.000000	1.000000	102.000000	0.000000
15092.055630	0.107187	0.625638	-0.011846	84.368835	-6.885011	2.305546	0.000000	0.000000	0.000000	0.000000	0.000000	0.000000	0.183420	0.123576	-0.271039	0.000000	0.000000	1.000000	102.000000	0.000000
15092.058963	0.107750	0.625963	-0.012661	84.368835	-6.885011	2.305546	0.000000	0.000000	0.000000	0.000000	0.000000	0.000000	0.168951	0.097465	-0.244503	0.000000	0.000000	1.000000	102.000000	0.000000
15092.062297	0.107750	0.625963	-0.012661	84.368835	-6.885011	2.305546	0.000000	0.000000	0.000000	0.000000	0.000000	0.000000	0.168951	0.097465	-0.244503	0.000000	0.000000	1.000000	102.000000	0.000000
15092.065630	0.107750	0.625963	-0.012661	84.299751	-7.972947	1.697809	0.000000	0.000000	0.000000	0.000000	0.000000	0.000000	0.168951	0.097465	-0.244503	0.000000	0.000000	1.000000	102.000000	0.000000
15092.068963	0.107750	0.625963	-0.012661	84.299751	-7.972947	1.697809	0.000000	0.000000	0.000000	0.000000	0.000000	0.000000	0.168951	0.097465	-0.244503	0.000000	0.000000	1.000000	102.000000	0.000000
15092.072297	0.108239	0.626206	-0.013406	84.299751	-7.972947	1.697809	0.000000	0.000000	0.000000	0.000000	0.000000	0.000000	0.146650	0.073071	-0.223438	0.000000	0.000000	1.000000	102.000000	0.000000
15092.075630	0.108239	0.626206	-0.013406	84.272682	-8.355204	1.557421	0.000000	0.000000	0.000000	0.000000	0.000000	0.000000	0.146650	0.073071	-0.223438	0.000000	0.000000	1.000000	102.000000	0.000000
15092.078963	0.108729	0.626359	-0.014048	84.272682	-8.355204	1.557421	0.000000	0.000000	0.000000	0.000000	0.000000	0.000000	0.146979	0.045747	-0.192658	0.000000	0.000000	1.000000	102.000000	0.000000
15092.082297	0.108729	0.626359	-0.014048	84.272682	-8.355204	1.557421	0.000000	0.000000	0.000000	0.000000	0.000000	0.000000	0.146979	0.045747	-0.192658	0.000000	0.000000	1.000000	102.000000	0.000000
15092.085630	0.108729	0.626359	-0.014048	84.272720	-8.279057	1.565395	0.000000	0.000000	0.000000	0.000000	0.000000	0.000000	0.146979	0.045747	-0.192658	0.000000	0.000000	1.000000	102.000000	0.000000
15092.088963	0.108729	0.626359	-0.014048	84.272720	-8.279057	1.565395	0.000000	0.000000	0.000000	0.000000	0.000000	0.000000	0.146979	0.045747	-0.192658	0.000000	0.000000	1.000000	102.000000	0.000000
15092.092297	0.109207	0.626456	-0.014644	84.272720	-8.279057	1.565395	0.000000	0.000000	0.000000	0.000000	0.000000	0.000000	0.143285	0.029065	-0.178786	0.000000	0.000000	1.000000	102.000000	0.000000
15092.095630	0.109207	0.626456	-0.014644	84.278481	-8.234596	1.541732	0.000000	0.000000	0.000000	0.000000	0.000000	0.000000	0.143285	0.029065	-0.178786	0.000000	0.000000	1.000000	102.000000	0.000000
15092.098963	0.109606	0.626478	-0.015193	84.278481	-8.234596	1.541732	0.000000	0.000000	0.000000	0.000000	0.000000	0.000000	0.119687	0.006563	-0.164635	0.000000	0.000000	1.000000	102.000000	0.000000
15092.102297	0.109606	0.626478	-0.015193	84.278481	-8.234596	1.541732	0.000000	0.000000	0.000000	0.000000	0.000000	0.000000	0.119687	0.006563	-0.164635	0.000000	0.000000	1.000000	102.000000	0.000000
15092.105630	0.109606	0.626478	-0.015193	84.298721	-8.262965	1.458557	0.000000	0.000000	0.000000	0.000000	0.000000	0.000000	0.119687	0.006563	-0.164635	0.000000	0.000000	1.000000	102.000000	0.000000
15092.108963	0.109606	0.626478	-0.015193	84.298721	-8.262965	1.458557	0.000000	0.000000	0.000000	0.000000	0.000000	0.000000	0.119687	0.006563	-0.164635	0.000000	0.000000	1.000000	102.000000	0.000000
15092.112297	0.109917	0.626410	-0.015733	84.298721	-8.262965	1.458557	0.000000	0.000000	0.000000	0.000000	0.000000	0.000000	0.093335	-0.020361	-0.161970	0.000000	0.000000	1.000000	102.000000	0.000000
15092.115630	0.109917	0.626410	-0.015733	84.325493	-8.302895	1.367913	0.000000	0.000000	0.000000	0.000000	0.000000	0.000000	0.093335	-0.020361	-0.161970	0.000000	0.000000	1.000000	102.000000	0.000000
15092.118963	0.110211	0.626292	-0.016250	84.325493	-8.302895	1.367913	0.000000	0.000000	0.000000	0.000000	0.000000	0.000000	0.088114	-0.035315	-0.155111	0.000000	0.000000	1.000000	102.000000	0.000000
15092.122297	0.110211	0.626292	-0.016250	84.325493	-8.302895	1.367913	0.000000	0.000000	0.000000	0.000000	0.000000	0.000000	0.088114	-0.035315	-0.155111	0.000000	0.000000	1.000000	102.000000	0.000000
15092.125630	0.110211	0.626292	-0.016250	84.360207	-8.398451	1.222688	0.000000	0.000000	0.000000	0.000000	0.000000	0.000000	0.088114	-0.035315	-0.155111	0.000000	0.000000	1.000000	102.000000	0.000000
15092.128963	0.110211	0.626292	-0.016250	84.360207	-8.398451	1.222688	0.000000	0.000000	0.000000	0.000000	0.000000	0.000000	0.088114	-0.035315	-0.155111	0.000000	0.000000	1.000000	102.000000	0.000000
15092.132297	0.110483	0.626105	-0.016759	84.360207	-8.398451	1.222688	0.000000	0.000000	0.000000	0.000000	0.000000	0.000000	0.081815	-0.056194	-0.152689	0.000000	0.000000	1.000000	102.000000	0.000000
15092.135630	0.110483	0.626105	-0.016759	84.400696	-8.523085	1.050995	0.000000	0.000000	0.000000	0.000000	0.000000	0.000000	0.081815	-0.056194	-0.152689	0.000000	0.000000	1.000000	102.000000	0.000000
15092.138963	0.110729	0.625853	-0.017284	84.400696	-8.523085	1.050995	0.000000	0.000000	0.000000	0.000000	0.000000	0.000000	0.073742	-0.075469	-0.157404	0.000000	0.000000	1.000000	102.000000	0.000000
15092.142297	0.110729	0.625853	-0.017284	84.400696	-8.523085	1.050995	0.000000	0.000000	0.000000	0.000000	0.000000	0.000000	0.073742	-0.075469	-0.157404	0.000000	0.000000	1.000000	102.000000	0.000000
15092.145630	0.110729	0.625853	-0.017284	84.446915	-8.680628	0.851718	0.000000	0.000000	0.000000	0.000000	0.000000	0.000000	0.073742	-0.075469	-0.157404	0.000000	0.000000	1.000000	102.000000	0.000000
15092.148963	0.110729	0.625853	-0.017284	84.446915	-8.680628	0.851718	0.000000	0.000000	0.000000	0.000000	0.000000	0.000000	0.073742	-0.075469	-0.157404	0.000000	0.000000	1.000000	102.000000	0.000000
15092.152297	0.110935	0.625577	-0.017789	84.446915	-8.680628	0.851718	0.000000	0.000000	0.000000	0.000000	0.000000	0.000000	0.061651	-0.082883	-0.151678	0.000000	0.000000	1.000000	102.000000	0.000000
15092.155630	0.110935	0.625577	-0.017789	84.498795	-8.869659	0.623550	0.000000	0.000000	0.000000	0.000000	0.000000	0.000000	0.061651	-0.082883	-0.151678	0.000000	0.000000	1.000000	102.000000	0.000000
15092.158963	0.111111	0.625261	-0.018320	84.498795	-8.869659	0.623550	0.000000	0.000000	0.000000	0.000000	0.000000	0.000000	0.052927	-0.094705	-0.159096	0.000000	0.000000	1.000000	102.000000	0.000000
15092.162297	0.111111	0.625261	-0.018320	84.498795	-8.869659	0.623550	0.000000	0.000000	0.000000	0.000000	0.000000	0.000000	0.052927	-0.094705	-0.159096	0.000000	0.000000	1.000000	102.000000	0.000000
15092.165630	0.111111	0.625261	-0.018320	84.554176	-9.062514	0.395712	0.000000	0.000000	0.000000	0.000000	0.000000	0.000000	0.052927	-0.094705	-0.159096	0.000000	0.000000	1.000000	102.000000	0.000000
15092.168963	0.111111	0.625261	-0.018320	84.554176	-9.062514	0.395712	0.000000	0.000000	0.000000	0.000000	0.000000	0.000000	0.052927	-0.094705	-0.159096	0.000000	0.000000	1.000000	102.000000	0.000000
15092.172297	0.111253	0.624916	-0.018807	84.554176	-9.062514	0.395712	0.000000	0.000000	0.000000	0.000000	0.000000	0.000000	0.042700	-0.103570	-0.146264	0.000000	0.000000	1.000000	102.000000	0.000000
15092.175630	0.111253	0.624916	-0.018807	84.618790	-9.288926	0.141083	0.000000	0.000000	0.000000	0.000000	0.000000	0.000000	0.042700	-0.103570	-0.146264	0.000000	0.000000	1.000000	102.000000	0.000000
15092.178963	0.111363	0.624512	-0.019334	84.618790	-9.288926	0.141083	0.000000	0.000000	0.000000	0.000000	0.000000	0.000000	0.032878	-0.121217	-0.158176	0.000000	0.000000	1.000000	102.000000	0.000000
15092.182297	0.111363	0.624512	-0.019334	84.618790	-9.288926	0.141083	0.000000	0.000000	0.000000	0.000000	0.000000	0.000000	0.032878	-0.121217	-0.158176	0.000000	0.000000	1.000000	102.000000	0.000000
15092.185630	0.111363	0.624512	-0.019334	84.693520	-9.449432	-0.038722	0.000000	0.000000	0.000000	0.000000	0.000000	0.000000	0.032878	-0.121217	-0.158176	0.000000	0.000000	1.000000	102.000000	0.000000
15092.188963	0.111363	0.624512	-0.019334	84.693520	-9.449432	-0.038722	0.000000	0.000000	0.000000	0.000000	0.000000	0.000000	0.032878	-0.121217	-0.158176	0.000000	0.000000	1.000000	102.000000	0.000000
15092.192297	0.111458	0.624074	-0.019916	84.693520	-9.449432	-0.038722	0.000000	0.000000	0.000000	0.000000	0.000000	0.000000	0.028589	-0.131450	-0.174378	0.000000	0.000000	1.000000	102.000000	0.000000
15092.195630	0.111458	0.624074	-0.019916	84.779747	-9.511319	-0.105285	0.000000	0.000000	0.000000	0.000000	0.000000	0.000000	0.028589	-0.131450	-0.174378	0.000000	0.000000	1.000000	102.000000	0.000000
15092.198963	0.111531	0.623592	-0.020498	84.779747	-9.511319	-0.105285	0.000000	0.000000	0.000000	0.000000	0.000000	0.000000	0.021685	-0.144602	-0.174798	0.000000	0.000000	1.000000	102.000000	0.000000
15092.202297	0.111531	0.623592	-0.020498	84.779747	-9.511319	-0.105285	0.000000	0.000000	0.000000	0.000000	0.000000	0.000000	0.021685	-0.144602	-0.174798	0.000000	0.000000	1.000000	102.000000	0.000000
15092.205630	0.111531	0.623592	-0.020498	84.878372	-9.452881	-0.035315	0.000000	0.000000	0.000000	0.000000	0.000000	0.000000	0.021685	-0.144602	-0.174798	0.000000	0.000000	1.000000	102.000000	0.000000
15092.208963	0.111531	0.623592	-0.020498	84.878372	-9.452881	-0.035315	0.000000	0.000000	0.000000	0.000000	0.000000	0.000000	0.021685	-0.144602	-0.174798	0.000000	0.000000	1.000000	102.000000	0.000000
15092.212297	0.111570	0.623051	-0.021121	84.878372	-9.452881	-0.035315	0.000000	0.000000	0.000000	0.000000	0.000000	0.000000	0.011821	-0.162117	-0.186859	0.000000	0.000000	1.000000	102.000000	0.000000
15092.215630	0.111570	0.623051	-0.021121	84.982292	-9.267687	0.171664	0.000000	0.000000	0.000000	0.000000	0.000000	0.000000	0.011821	-0.162117	-0.186859	0.000000	0.000000	1.000000	102.000000	0.000000
15092.218963	0.111613	0.622462	-0.021727	84.982292	-9.267687	0.171664	0.000000	0.000000	0.000000	0.000000	0.000000	0.000000	0.012943	-0.176683	-0.181863	0.000000	0.000000	1.000000	102.000000	0.000000
15092.222297	0.111613	0.622462	-0.021727	84.982292	-9.267687	0.171664	0.000000	0.000000	0.000000	0.000000	0.000000	0.000000	0.012943	-0.176683	-0.181863	0.000000	0.000000	1.000000	102.000000	0.000000
15092.225630	0.111613	0.622462	-0.021727	85.059776	-8.826044	0.647340	0.000000	0.000000	0.000000	0.000000	0.000000	0.000000	0.012943	-0.176683	-0.181863	0.000000	0.000000	1.000000	102.000000	0.000000
15092.228963	0.111613	0.622462	-0.021727	85.059776	-8.826044	0.647340	0.000000	0.000000	0.000000	0.000000	0.000000	0.000000	0.012943	-0.176683	-0.181863	0.000000	0.000000	1.000000	102.000000	0.000000
15092.232297	0.111625	0.621820	-0.022283	85.059776	-8.826044	0.647340	0.000000	0.000000	0.000000	0.000000	0.000000	0.000000	0.003501	-0.192624	-0.166629	0.000000	0.000000	1.000000	102.000000	0.000000
15092.235630	0.111625	0.621820	-0.022283	85.059059	-8.201470	1.293372	0.000000	0.000000	0.000000	0.000000	0.000000	0.000000	0.003501	-0.192624	-0.166629	0.000000	0.000000	1.000000	102.000000	0.000000
15092.238963	0.111568	0.621116	-0.022845	85.059059	-8.201470	1.293372	0.000000	0.000000	0.000000	0.000000	0.000000	0.000000	-0.016900	-0.211456	-0.168608	0.000000	0.000000	1.000000	102.000000	0.000000
15092.242297	0.111568	0.621116	-0.022845	85.059059	-8.201470	1.293372	0.000000	0.000000	0.000000	0.000000	0.000000	0.000000	-0.016900	-0.211456	-0.168608	0.000000	0.000000	1.000000	102.000000	0.000000
15092.245630	0.111568	0.621116	-0.022845	84.971527	-7.554270	1.942465	0.000000	0.000000	0.000000	0.000000	0.000000	0.000000	-0.016900	-0.211456	-0.168608	0.000000	0.000000	1.000000	102.000000	0.000000
15092.248963	0.111568	0.621116	-0.022845	84.971527	-7.554270	1.942465	0.000000	0.000000	0.000000	0.000000	0.000000	0.000000	-0.016900	-0.211456	-0.168608	0.000000	0.000000	1.000000	102.000000	0.000000
15092.252297	0.111450	0.620343	-0.023390	84.971527	-7.554270	1.942465	0.000000	0.000000	0.000000	0.000000	0.000000	0.000000	-0.035431	-0.231655	-0.163581	0.000000	0.000000	1.000000	102.000000	0.000000
15092.255630	0.111450	0.620343	-0.023390	84.834839	-6.779953	2.722072	0.000000	0.000000	0.000000	0.000000	0.000000	0.000000	-0.035431	-0.231655	-0.163581	0.000000	0.000000	1.000000	102.000000	0.000000
15092.258963	0.111302	0.619489	-0.023969	84.834839	-6.779953	2.722072	0.000000	0.000000	0.000000	0.000000	0.000000	0.000000	-0.044574	-0.256148	-0.173498	0.000000	0.000000	1.000000	102.000000	0.000000
15092.262297	0.111302	0.619489	-0.023969	84.834839	-6.779953	2.722072	0.000000	0.000000	0.000000	0.000000	0.000000	0.000000	-0.044574	-0.256148	-0.173498	0.000000	0.000000	1.000000	102.000000	0.000000
15092.265630	0.111302	0.619489	-0.023969	84.653313	-5.754093	3.751753	0.000000	0.000000	0.000000	0.000000	0.000000	0.000000	-0.044574	-0.256148	-0.173498	0.000000	0.000000	1.000000	102.000000	0.000000
15092.268963	0.111123	0.618555	-0.024580	84.653313	-5.754093	3.751753	0.000000	0.000000	0.000000	0.000000	0.000000	0.000000	-0.053732	-0.280496	-0.183581	0.000000	0.000000	1.000000	102.000000	0.000000
15092.272297	0.111123	0.618555	-0.024580	84.653313	-5.754093	3.751753	0.000000	0.000000	0.000000	0.000000	0.000000	0.000000	-0.053732	-0.280496	-0.183581	0.000000	0.000000	1.000000	102.000000	0.000000
15092.275630	0.111123	0.618555	-0.024580	84.457405	-4.616643	4.908454	0.000000	0.000000	0.000000	0.000000	0.000000	0.000000	-0.053732	-0.280496	-0.183581	0.000000	0.000000	1.000000	102.000000	0.000000
15092.278963	0.110930	0.617519	-0.025247	84.457405	-4.616643	4.908454	0.000000	0.000000	0.000000	0.000000	0.000000	0.000000	-0.057929	-0.310555	-0.199995	0.000000	0.000000	1.000000	102.000000	0.000000
15092.282297	0.110930	0.617519	-0.025247	84.457405	-4.616643	4.908454	0.000000	0.000000	0.000000	0.000000	0.000000	0.000000	-0.057929	-0.310555	-0.199995	0.000000	0.000000	1.000000	102.000000	0.000000
15092.285630	0.110930	0.617519	-0.025247	84.244080	-3.413627	6.135515	0.000000	0.000000	0.000000	0.000000	0.000000	0.000000	-0.057929	-0.310555	-0.199995	0.000000	0.000000	1.000000	102.000000	0.000000
15092.288963	0.110736	0.616418	-0.025915	84.244080	-3.413627	6.135515	0.000000	0.000000	0.000000	0.000000	0.000000	0.000000	-0.058001	-0.330259	-0.200364	0.000000	0.000000	1.000000	102.000000	0.000000
15092.292297	0.110736	0.616418	-0.025915	84.244080	-3.413627	6.135515	0.000000	0.000000	0.000000	0.000000	0.000000	0.000000	-0.058001	-0.330259	-0.200364	0.000000	0.000000	1.000000	102.000000	0.000000
15092.295630	0.110736	0.616418	-0.025915	84.015388	-2.328526	7.243751	0.000000	0.000000	0.000000	0.000000	0.000000	0.000000	-0.058001	-0.330259	-0.200364	0.000000	0.000000	1.000000	102.000000	0.000000
15092.298963	0.110503	0.615296	-0.026567	84.015388	-2.328526	7.243751	0.000000	0.000000	0.000000	0.000000	0.000000	0.000000	-0.069843	-0.336793	-0.195645	0.000000	0.000000	1.000000	102.000000	0.000000
15092.302297	0.110503	0.615296	-0.026567	84.015388	-2.328526	7.243751	0.000000	0.000000	0.000000	0.000000	0.000000	0.000000	-0.069843	-0.336793	-0.195645	0.000000	0.000000	1.000000	102.000000	0.000000
15092.305630	0.110503	0.615296	-0.026567	83.773010	-1.312058	8.284656	0.000000	0.000000	0.000000	0.000000	0.000000	0.000000	-0.069843	-0.336793	-0.195645	0.000000	0.000000	1.000000	102.000000	0.000000
15092.308963	0.110239	0.614122	-0.027172	83.773010	-1.312058	8.284656	0.000000	0.000000	0.000000	0.000000	0.000000	0.000000	-0.079183	-0.352054	-0.181393	0.000000	0.000000	1.000000	102.000000	0.000000
15092.312297	0.110239	0.614122	-0.027172	83.773010	-1.312058	8.284656	0.000000	0.000000	0.000000	0.000000	0.000000	0.000000	-0.079183	-0.352054	-0.181393	0.000000	0.000000	1.000000	102.000000	0.000000
15092.315630	0.110239	0.614122	-0.027172	83.532700	-0.360258	9.269772	0.000000	0.000000	0.000000	0.000000	0.000000	0.000000	-0.079183	-0.352054	-0.181393	0.000000	0.000000	1.000000	102.000000	0.000000
15092.318963	0.110003	0.612951	-0.027670	83.532700	-0.360258	9.269772	0.000000	0.000000	0.000000	0.000000	0.000000	0.000000	-0.070884	-0.351458	-0.149377	0.000000	0.000000	1.000000	102.000000	0.000000
15092.322297	0.110003	0.612951	-0.027670	83.532700	-0.360258	9.269772	0.000000	0.000000	0.000000	0.000000	0.000000	0.000000	-0.070884	-0.351458	-0.149377	0.000000	0.000000	1.000000	102.000000	0.000000
15092.325630	0.110003	0.612951	-0.027670	83.307045	0.640532	10.316622	0.000000	0.000000	0.000000	0.000000	0.000000	0.000000	-0.070884	-0.351458	-0.149377	0.000000	0.000000	1.000000	102.000000	0.000000
15092.328963	0.109799	0.611772	-0.028129	83.307045	0.640532	10.316622	0.000000	0.000000	0.000000	0.000000	0.000000	0.000000	-0.061322	-0.353722	-0.137754	0.000000	0.000000	1.000000	102.000000	0.000000
15092.332297	0.109799	0.611772	-0.028129	83.307045	0.640532	10.316622	0.000000	0.000000	0.000000	0.000000	0.000000	0.000000	-0.061322	-0.353722	-0.137754	0.000000	0.000000	1.000000	102.000000	0.000000
15092.335630	0.109799	0.611772	-0.028129	83.116898	1.714166	11.457413	0.000000	0.000000	0.000000	0.000000	0.000000	0.000000	-0.061322	-0.353722	-0.137754	0.000000	0.000000	1.000000	102.000000	0.000000
15092.338963	0.109661	0.610618	-0.028500	83.116898	1.714166	11.457413	0.000000	0.000000	0.000000	0.000000	0.000000	0.000000	-0.041473	-0.346080	-0.111233	0.000000	0.000000	1.000000	102.000000	0.000000
15092.342297	0.109661	0.610618	-0.028500	83.116898	1.714166	11.457413	0.000000	0.000000	0.000000	0.000000	0.000000	0.000000	-0.041473	-0.346080	-0.111233	0.000000	0.000000	1.000000	102.000000	0.000000
15092.345630	0.109661	0.610618	-0.028500	82.954330	2.758752	12.578976	0.000000	0.000000	0.000000	0.000000	0.000000	0.000000	-0.041473	-0.346080	-0.111233	0.000000	0.000000	1.000000	102.000000	0.000000
15092.348963	0.109560	0.609451	-0.028808	82.954330	2.758752	12.578976	0.000000	0.000000	0.000000	0.000000	0.000000	0.000000	-0.030143	-0.350010	-0.092428	0.000000	0.000000	1.000000	102.000000	0.000000
15092.352297	0.109560	0.609451	-0.028808	82.954330	2.758752	12.578976	0.000000	0.000000	0.000000	0.000000	0.000000	0.000000	-0.030143	-0.350010	-0.092428	0.000000	0.000000	1.000000	102.000000	0.000000
15092.355630	0.109560	0.609451	-0.028808	82.821434	3.570186	13.447240	0.000000	0.000000	0.000000	0.000000	0.000000	0.000000	-0.030143	-0.350010	-0.092428	0.000000	0.000000	1.000000	102.000000	0.000000
15092.358963	0.109520	0.608314	-0.029051	82.821434	3.570186	13.447240	0.000000	0.000000	0.000000	0.000000	0.000000	0.000000	-0.012144	-0.341088	-0.072884	0.000000	0.000000	1.000000	102.000000	0.000000
15092.362297	0.109520	0.608314	-0.029051	82.821434	3.570186	13.447240	0.000000	0.000000	0.000000	0.000000	0.000000	0.000000	-0.012144	-0.341088	-0.072884	0.000000	0.000000	1.000000	102.000000	0.000000
15092.365630	0.109520	0.608314	-0.029051	82.714684	3.983155	13.883226	0.000000	0.000000	0.000000	0.000000	0.000000	0.000000	-0.012144	-0.341088	-0.072884	0.000000	0.000000	1.000000	102.000000	0.000000
15092.368963	0.109452	0.607212	-0.029231	82.714684	3.983155	13.883226	0.000000	0.000000	0.000000	0.000000	0.000000	0.000000	-0.020337	-0.330762	-0.054118	0.000000	0.000000	1.000000	102.000000	0.000000
15092.372297	0.109452	0.607212	-0.029231	82.714684	3.983155	13.883226	0.000000	0.000000	0.000000	0.000000	0.000000	0.000000	-0.020337	-0.330762	-0.054118	0.000000	0.000000	1.000000	102.000000	0.000000
15092.375630	0.109452	0.607212	-0.029231	82.639526	4.136110	14.031365	0.000000	0.000000	0.000000	0.000000	0.000000	0.000000	-0.020337	-0.330762	-0.054118	0.000000	0.000000	1.000000	102.000000	0.000000
15092.378963	0.109408	0.606130	-0.029404	82.639526	4.136110	14.031365	0.000000	0.000000	0.000000	0.000000	0.000000	0.000000	-0.013242	-0.324638	-0.051781	0.000000	0.000000	1.000000	102.000000	0.000000
15092.382297	0.109408	0.606130	-0.029404	82.639526	4.136110	14.031365	0.000000	0.000000	0.000000	0.000000	0.000000	0.000000	-0.013242	-0.324638	-0.051781	0.000000	0.000000	1.000000	102.000000	0.000000
15092.385630	0.109408	0.606130	-0.029404	82.601288	4.218709	14.117966	0.000000	0.000000	0.000000	0.000000	0.000000	0.000000	-0.013242	-0.324638	-0.051781	0.000000	0.000000	1.000000	102.000000	0.000000
15092.388963	0.109310	0.605087	-0.029532	82.601288	4.218709	14.117966	0.000000	0.000000	0.000000	0.000000	0.000000	0.000000	-0.029291	-0.312929	-0.038415	0.000000	0.000000	1.000000	102.000000	0.000000
15092.392297	0.109310	0.605087	-0.029532	82.601288	4.218709	14.117966	0.000000	0.000000	0.000000	0.000000	0.000000	0.000000	-0.029291	-0.312929	-0.038415	0.000000	0.000000	1.000000	102.000000	0.000000
15092.395630	0.109310	0.605087	-0.029532	82.602356	4.235061	14.141725	0.000000	0.000000	0.000000	0.000000	0.000000	0.000000	-0.029291	-0.312929	-0.038415	0.000000	0.000000	1.000000	102.000000	0.000000
15092.398963	0.109310	0.605087	-0.029532	82.602356	4.235061	14.141725	0.000000	0.000000	0.000000	0.000000	0.000000	0.000000	-0.029291	-0.312929	-0.038415	0.000000	0.000000	1.000000	102.000000	0.000000
15092.402297	0.109210	0.604096	-0.029586	82.602356	4.235061	14.141725	0.000000	0.000000	0.000000	0.000000	0.000000	0.000000	-0.030092	-0.297203	-0.016221	0.000000	0.000000	1.000000	102.000000	0.000000
15092.405630	0.109210	0.604096	-0.029586	82.613449	4.218199	14.133794	0.000000	0.000000	0.000000	0.000000	0.000000	0.000000	-0.030092	-0.297203	-0.016221	0.000000	0.000000	1.000000	102.000000	0.000000
15092.408963	0.109076	0.603144	-0.029600	82.613449	4.218199	14.133794	0.000000	0.000000	0.000000	0.000000	0.000000	0.000000	-0.039997	-0.285659	-0.004231	0.000000	0.000000	1.000000	102.000000	0.000000
15092.412297	0.109076	0.603144	-0.029600	82.613449	4.218199	14.133794	0.000000	0.000000	0.000000	0.000000	0.000000	0.000000	-0.039997	-0.285659	-0.004231	0.000000	0.000000	1.000000	102.000000	0.000000
15092.415630	0.109076	0.603144	-0.029600	82.640564	4.180906	14.112945	0.000000	0.000000	0.000000	0.000000	0.000000	0.000000	-0.039997	-0.285659	-0.004231	0.000000	0.000000	1.000000	102.000000	0.000000
15092.418963	0.109076	0.603144	-0.029600	82.640564	4.180906	14.112945	0.000000	0.000000	0.000000	0.000000	0.000000	0.000000	-0.039997	-0.285659	-0.004231	0.000000	0.000000	1.000000	102.000000	0.000000
15092.422297	0.108953	0.602300	-0.029492	82.640564	4.180906	14.112945	0.000000	0.000000	0.000000	0.000000	0.000000	0.000000	-0.037110	-0.253275	0.032527	0.000000	0.000000	1.000000	102.000000	0.000000
15092.425630	0.108953	0.602300	-0.029492	82.677849	4.117289	14.071868	0.000000	0.000000	0.000000	0.000000	0.000000	0.000000	-0.037110	-0.253275	0.032527	0.000000	0.000000	1.000000	102.000000	0.000000
15092.428963	0.108814	0.601544	-0.029271	82.677849	4.117289	14.071868	0.000000	0.000000	0.000000	0.000000	0.000000	0.000000	-0.041527	-0.226706	0.066234	0.000000	0.000000	1.000000	102.000000	0.000000
15092.432297	0.108814	0.601544	-0.029271	82.677849	4.117289	14.071868	0.000000	0.000000	0.000000	0.000000	0.000000	0.000000	-0.041527	-0.226706	0.066234	0.000000	0.000000	1.000000	102.000000	0.000000
15092.435630	0.108814	0.601544	-0.029271	82.724731	4.037343	14.012256	0.000000	0.000000	0.000000	0.000000	0.000000	0.000000	-0.041527	-0.226706	0.066234	0.000000	0.000000	1.000000	102.000000	0.000000
15092.438963	0.108814	0.601544	-0.029271	82.724731	4.037343	14.012256	0.000000	0.000000	0.000000	0.000000	0.000000	0.000000	-0.041527	-0.226706	0.066234	0.000000	0.000000	1.000000	102.000000	0.000000
15092.442297	0.108726	0.600895	-0.028937	82.724731	4.037343	14.012256	0.000000	0.000000	0.000000	0.000000	0.000000	0.000000	-0.026452	-0.194702	0.100237	0.000000	0.000000	1.000000	102.000000	0.000000
15092.445630	0.108726	0.600895	-0.028937	82.782646	3.934693	13.930541	0.000000	0.000000	0.000000	0.000000	0.000000	0.000000	-0.026452	-0.194702	0.100237	0.000000	0.000000	1.000000	102.000000	0.000000
15092.448963	0.108652	0.600344	-0.028547	82.782646	3.934693	13.930541	0.000000	0.000000	0.000000	0.000000	0.000000	0.000000	-0.022289	-0.165171	0.116942	0.000000	0.000000	1.000000	102.000000	0.000000
15092.452297	0.108652	0.600344	-0.028547	82.782646	3.934693	13.930541	0.000000	0.000000	0.000000	0.000000	0.000000	0.000000	-0.022289	-0.165171	0.116942	0.000000	0.000000	1.000000	102.000000	0.000000
15092.455630	0.108652	0.600344	-0.028547	82.831879	3.844507	13.858826	0.000000	0.000000	0.000000	0.000000	0.000000	0.000000	-0.022289	-0.165171	0.116942	0.000000	0.000000	1.000000	102.000000	0.000000
15092.458963	0.108652	0.600344	-0.028547	82.831879	3.844507	13.858826	0.000000	0.000000	0.000000	0.000000	0.000000	0.000000	-0.022289	-0.165171	0.116942	0.000000	0.000000	1.000000	102.000000	0.000000
15092.462297	0.108618	0.599886	-0.028082	82.831879	3.844507	13.858826	0.000000	0.000000	0.000000	0.000000	0.000000	0.000000	-0.010215	-0.137366	0.139294	0.000000	0.000000	1.000000	102.000000	0.000000
15092.465630	0.108618	0.599886	-0.028082	82.871895	3.766943	13.799843	0.000000	0.000000	0.000000	0.000000	0.000000	0.000000	-0.010215	-0.137366	0.139294	0.000000	0.000000	1.000000	102.000000	0.000000
15092.468963	0.108582	0.599519	-0.027625	82.871895	3.766943	13.799843	0.000000	0.000000	0.000000	0.000000	0.000000	0.000000	-0.010836	-0.110249	0.137193	0.000000	0.000000	1.000000	102.000000	0.000000
15092.472297	0.108582	0.599519	-0.027625	82.871895	3.766943	13.799843	0.000000	0.000000	0.000000	0.000000	0.000000	0.000000	-0.010836	-0.110249	0.137193	0.000000	0.000000	1.000000	102.000000	0.000000
15092.475630	0.108582	0.599519	-0.027625	82.902672	3.705150	13.754012	0.000000	0.000000	0.000000	0.000000	0.000000	0.000000	-0.010836	-0.110249	0.137193	0.000000	0.000000	1.000000	102.000000	0.000000
15092.478963	0.108582	0.599519	-0.027625	82.902672	3.705150	13.754012	0.000000	0.000000	0.000000	0.000000	0.000000	0.000000	-0.010836	-0.110249	0.137193	0.000000	0.000000	1.000000	102.000000	0.000000
15092.482297	0.108564	0.599216	-0.027264	82.902672	3.705150	13.754012	0.000000	0.000000	0.000000	0.000000	0.000000	0.000000	-0.005207	-0.090941	0.108244	0.000000	0.000000	1.000000	102.000000	0.000000
15092.485630	0.108564	0.599216	-0.027264	82.924240	3.659493	13.721710	0.000000	0.000000	0.000000	0.000000	0.000000	0.000000	-0.005207	-0.090941	0.108244	0.000000	0.000000	1.000000	102.000000	0.000000
15092.488963	0.108564	0.599216	-0.027264	82.924240	3.659493	13.721710	0.000000	0.000000	0.000000	0.000000	0.000000	0.000000	-0.005207	-0.090941	0.108244	0.000000	0.000000	1.000000	102.000000	0.000000
15092.492297	0.108564	0.599216	-0.027264	82.924240	3.659493	13.721710	0.000000	0.000000	0.000000	0.000000	0.000000	0.000000	-0.005207	-0.090941	0.108244	0.000000	0.000000	1.000000	102.000000	0.000000
15092.495630	0.108486	0.598806	-0.026714	82.942642	3.618243	13.693841	0.000000	0.000000	0.000000	0.000000	0.000000	0.000000	-0.023505	-0.122970	0.165151	0.000000	0.000000	1.000000	102.000000	0.000000
15092.498963	0.108486	0.598806	-0.026714	82.942642	3.618243	13.693841	0.000000	0.000000	0.000000	0.000000	0.000000	0.000000	0.000000	0.000001	-0.000000	0.000000	0.000000	1.000000	102.000000	0.000000
15092.502297	0.108486	0.598806	-0.026714	82.942642	3.618243	13.693841	0.000000	0.000000	0.000000	0.000000	0.000000	0.000000	0.000000	0.000001	-0.000000	0.000000	0.000000	1.000000	102.000000	0.000000
15092.505630	0.108486	0.598806	-0.026714	82.958115	3.584220	13.670534	0.000000	0.000000	0.000000	0.000000	0.000000	0.000000	0.000000	0.000001	-0.000000	0.000000	0.000000	1.000000	102.000000	0.000000
15092.508963	0.108486	0.598806	-0.026714	82.958115	3.584220	13.670534	0.000000	0.000000	0.000000	0.000000	0.000000	0.000000	0.000000	0.000001	-0.000000	0.000000	0.000000	1.000000	102.000000	0.000000
15092.512297	0.108405	0.598673	-0.026603	82.958115	3.584220	13.670534	0.000000	0.000000	0.000000	0.000000	0.000000	0.000000	-0.024254	-0.039733	0.033132	0.000000	0.000000	1.000000	102.000000	0.000000
15092.515630	0.108405	0.598673	-0.026603	82.973480	3.544663	13.647111	0.000000	0.000000	0.000000	0.000000	0.000000	0.000000	-0.024254	-0.039733	0.033132	0.000000	0.000000	1.000000	102.000000	0.000000
15092.518963	0.108405	0.598673	-0.026603	82.973480	3.544663	13.647111	0.000000	0.000000	0.000000	0.000000	0.000000	0.000000	-0.024254	-0.039733	0.033132	0.000000	0.000000	1.000000	102.000000	0.000000
15092.522297	0.108405	0.598673	-0.026603	82.973480	3.544663	13.647111	0.000000	0.000000	0.000000	0.000000	0.000000	0.000000	-0.024254	-0.039733	0.033132	0.000000	0.000000	1.000000	102.000000	0.000000
15092.525630	0.108169	0.598459	-0.026590	82.988853	3.504992	13.623584	0.000000	0.000000	0.000000	0.000000	0.000000	0.000000	-0.070709	-0.064362	0.004025	0.000000	0.000000	1.000000	102.000000	0.000000
15092.528963	0.108169	0.598459	-0.026590	82.988853	3.504992	13.623584	0.000000	0.000000	0.000000	0.000000	0.000000	0.000000	-0.070709	-0.064362	0.004025	0.000000	0.000000	1.000000	102.000000	0.000000
15092.532297	0.108169	0.598459	-0.026590	82.988853	3.504992	13.623584	0.000000	0.000000	0.000000	0.000000	0.000000	0.000000	-0.070709	-0.064362	0.004025	0.000000	0.000000	1.000000	102.000000	0.000000
15092.535630	0.108169	0.598459	-0.026590	83.004562	3.482967	13.613906	0.000000	0.000000	0.000000	0.000000	0.000000	0.000000	-0.070709	-0.064362	0.004025	0.000000	0.000000	1.000000	102.000000	0.000000
15092.538963	0.108055	0.598377	-0.026697	83.004562	3.482967	13.613906	0.000000	0.000000	0.000000	0.000000	0.000000	0.000000	-0.034155	-0.024598	-0.032191	0.000000	0.000000	1.000000	102.000000	0.000000
15092.542297	0.108055	0.598377	-0.026697	83.004562	3.482967	13.613906	0.000000	0.000000	0.000000	0.000000	0.000000	0.000000	-0.034155	-0.024598	-0.032191	0.000000	0.000000	1.000000	102.000000	0.000000
15092.545630	0.108055	0.598377	-0.026697	83.023041	3.446553	13.585443	0.000000	0.000000	0.000000	0.000000	0.000000	0.000000	-0.034155	-0.024598	-0.032191	0.000000	0.000000	1.000000	102.000000	0.000000
15092.548963	0.108055	0.598377	-0.026697	83.023041	3.446553	13.585443	0.000000	0.000000	0.000000	0.000000	0.000000	0.000000	-0.034155	-0.024598	-0.032191	0.000000	0.000000	1.000000	102.000000	0.000000
15092.552297	0.107956	0.598301	-0.026833	83.023041	3.446553	13.585443	0.000000	0.000000	0.000000	0.000000	0.000000	0.000000	-0.029791	-0.022900	-0.040827	0.000000	0.000000	1.000000	102.000000	0.000000
15092.555630	0.107956	0.598301	-0.026833	83.039085	3.447624	13.589631	0.000000	0.000000	0.000000	0.000000	0.000000	0.000000	-0.029791	-0.022900	-0.040827	0.000000	0.000000	1.000000	102.000000	0.000000
15092.558963	0.107956	0.598301	-0.026833	83.039085	3.447624	13.589631	0.000000	0.000000	0.000000	0.000000	0.000000	0.000000	-0.029791	-0.022900	-0.040827	0.000000	0.000000	1.000000	102.000000	0.000000
15092.562297	0.107956	0.598301	-0.026833	83.039085	3.447624	13.589631	0.000000	0.000000	0.000000	0.000000	0.000000	0.000000	-0.029791	-0.022900	-0.040827	0.000000	0.000000	1.000000	102.000000	0.000000
15092.565630	0.107859	0.598120	-0.027308	83.062538	3.491557	13.640478	0.000000	0.000000	0.000000	0.000000	0.000000	0.000000	-0.029210	-0.054175	-0.142392	0.000000	0.000000	1.000000	102.000000	0.000000
15092.568963	0.107859	0.598120	-0.027308	83.062538	3.491557	13.640478	0.000000	0.000000	0.000000	0.000000	0.000000	0.000000	-0.000001	0.000006	0.000000	0.000000	0.000000	1.000000	102.000000	0.000000
15092.572297	0.107859	0.598120	-0.027308	83.062538	3.491557	13.640478	0.000000	0.000000	0.000000	0.000000	0.000000	0.000000	-0.000001	0.000006	0.000000	0.000000	0.000000	1.000000	102.000000	0.000000
15092.575630	0.107859	0.598120	-0.027308	83.092201	3.661111	13.827943	0.000000	0.000000	0.000000	0.000000	0.000000	0.000000	-0.000001	0.000006	0.000000	0.000000	0.000000	1.000000	102.000000	0.000000
15092.578963	0.107859	0.598120	-0.027308	83.092201	3.661111	13.827943	0.000000	0.000000	0.000000	0.000000	0.000000	0.000000	-0.000001	0.000006	0.000000	0.000000	0.000000	1.000000	102.000000	0.000000
15092.582297	0.107846	0.598010	-0.027618	83.092201	3.661111	13.827943	0.000000	0.000000	0.000000	0.000000	0.000000	0.000000	-0.003814	-0.032953	-0.092950	0.000000	0.000000	1.000000	102.000000	0.000000
15092.585630	0.107846	0.598010	-0.027618	83.126961	3.917954	14.111475	0.000000	0.000000	0.000000	0.000000	0.000000	0.000000	-0.003814	-0.032953	-0.092950	0.000000	0.000000	1.000000	102.000000	0.000000
15092.588963	0.107846	0.598010	-0.027618	83.126961	3.917954	14.111475	0.000000	0.000000	0.000000	0.000000	0.000000	0.000000	-0.003814	-0.032953	-0.092950	0.000000	0.000000	1.000000	102.000000	0.000000
15092.592297	0.107846	0.598010	-0.027618	83.126961	3.917954	14.111475	0.000000	0.000000	0.000000	0.000000	0.000000	0.000000	-0.003814	-0.032953	-0.092950	0.000000	0.000000	1.000000	102.000000	0.000000
15092.595630	0.107882	0.597738	-0.028422	83.167610	4.268671	14.492188	0.000000	0.000000	0.000000	0.000000	0.000000	0.000000	0.010811	-0.081571	-0.241380	0.000000	0.000000	1.000000	102.000000	0.000000
15092.598963	0.107882	0.597738	-0.028422	83.167610	4.268671	14.492188	0.000000	0.000000	0.000000	0.000000	0.000000	0.000000	-0.000000	0.000004	-0.000000	0.000000	0.000000	1.000000	102.000000	0.000000
15092.602297	0.107882	0.597738	-0.028422	83.167610	4.268671	14.492188	0.000000	0.000000	0.000000	0.000000	0.000000	0.000000	-0.000000	0.000004	-0.000000	0.000000	0.000000	1.000000	102.000000	0.000000
15092.605630	0.107882	0.597738	-0.028422	83.207108	4.651751	14.908505	0.000000	0.000000	0.000000	0.000000	0.000000	0.000000	-0.000000	0.000004	-0.000000	0.000000	0.000000	1.000000	102.000000	0.000000
15092.608963	0.107882	0.597738	-0.028422	83.207108	4.651751	14.908505	0.000000	0.000000	0.000000	0.000000	0.000000	0.000000	-0.000000	0.000004	-0.000000	0.000000	0.000000	1.000000	102.000000	0.000000
15092.612297	0.107925	0.597582	-0.028941	83.207108	4.651751	14.908505	0.000000	0.000000	0.000000	0.000000	0.000000	0.000000	0.012749	-0.046945	-0.155541	0.000000	0.000000	1.000000	102.000000	0.000000
15092.615630	0.107925	0.597582	-0.028941	83.235634	5.019520	15.301653	0.000000	0.000000	0.000000	0.000000	0.000000	0.000000	0.012749	-0.046945	-0.155541	0.000000	0.000000	1.000000	102.000000	0.000000
15092.618963	0.107932	0.597394	-0.029510	83.235634	5.019520	15.301653	0.000000	0.000000	0.000000	0.000000	0.000000	0.000000	0.002290	-0.056457	-0.170850	0.000000	0.000000	1.000000	102.000000	0.000000
15092.622297	0.107932	0.597394	-0.029510	83.235634	5.019520	15.301653	0.000000	0.000000	0.000000	0.000000	0.000000	0.000000	0.002290	-0.056457	-0.170850	0.000000	0.000000	1.000000	102.000000	0.000000
15092.625630	0.107932	0.597394	-0.029510	83.222572	5.479579	15.787364	0.000000	0.000000	0.000000	0.000000	0.000000	0.000000	0.002290	-0.056457	-0.170850	0.000000	0.000000	1.000000	102.000000	0.000000
15092.628963	0.107932	0.597394	-0.029510	83.222572	5.479579	15.787364	0.000000	0.000000	0.000000	0.000000	0.000000	0.000000	0.002290	-0.056457	-0.170850	0.000000	0.000000	1.000000	102.000000	0.000000
15092.632297	0.107986	0.597240	-0.030150	83.222572	5.479579	15.787364	0.000000	0.000000	0.000000	0.000000	0.000000	0.000000	0.016261	-0.045965	-0.191920	0.000000	0.000000	1.000000	102.000000	0.000000
15092.635630	0.107986	0.597240	-0.030150	83.165825	6.023245	16.344398	0.000000	0.000000	0.000000	0.000000	0.000000	0.000000	0.016261	-0.045965	-0.191920	0.000000	0.000000	1.000000	102.000000	0.000000
15092.638963	0.108121	0.597087	-0.030811	83.165825	6.023245	16.344398	0.000000	0.000000	0.000000	0.000000	0.000000	0.000000	0.040361	-0.045988	-0.198135	0.000000	0.000000	1.000000	102.000000	0.000000
15092.642297	0.108121	0.597087	-0.030811	83.165825	6.023245	16.344398	0.000000	0.000000	0.000000	0.000000	0.000000	0.000000	0.040361	-0.045988	-0.198135	0.000000	0.000000	1.000000	102.000000	0.000000
15092.645630	0.108121	0.597087	-0.030811	83.076073	6.586652	16.916796	0.000000	0.000000	0.000000	0.000000	0.000000	0.000000	0.040361	-0.045988	-0.198135	0.000000	0.000000	1.000000	102.000000	0.000000
15092.648963	0.108295	0.597000	-0.031480	83.076073	6.586652	16.916796	0.000000	0.000000	0.000000	0.000000	0.000000	0.000000	0.052325	-0.026108	-0.200862	0.000000	0.000000	1.000000	102.000000	0.000000
15092.652297	0.108295	0.597000	-0.031480	83.076073	6.586652	16.916796	0.000000	0.000000	0.000000	0.000000	0.000000	0.000000	0.052325	-0.026108	-0.200862	0.000000	0.000000	1.000000	102.000000	0.000000
15092.655630	0.108295	0.597000	-0.031480	82.979431	7.141145	17.480480	0.000000	0.000000	0.000000	0.000000	0.000000	0.000000	0.052325	-0.026108	-0.200862	0.000000	0.000000	1.000000	102.000000	0.000000
15092.658963	0.108425	0.596960	-0.032154	82.979431	7.141145	17.480480	0.000000	0.000000	0.000000	0.000000	0.000000	0.000000	0.038786	-0.011830	-0.202274	0.000000	0.000000	1.000000	102.000000	0.000000
15092.662297	0.108425	0.596960	-0.032154	82.979431	7.141145	17.480480	0.000000	0.000000	0.000000	0.000000	0.000000	0.000000	0.038786	-0.011830	-0.202274	0.000000	0.000000	1.000000	102.000000	0.000000
15092.665630	0.108425	0.596960	-0.032154	82.881287	7.679144	18.028006	0.000000	0.000000	0.000000	0.000000	0.000000	0.000000	0.038786	-0.011830	-0.202274	0.000000	0.000000	1.000000	102.000000	0.000000
15092.668963	0.108425	0.596960	-0.032154	82.881287	7.679144	18.028006	0.000000	0.000000	0.000000	0.000000	0.000000	0.000000	0.038786	-0.011830	-0.202274	0.000000	0.000000	1.000000	102.000000	0.000000
15092.672297	0.108614	0.597013	-0.032758	82.881287	7.679144	18.028006	0.000000	0.000000	0.000000	0.000000	0.000000	0.000000	0.056833	0.015846	-0.181073	0.000000	0.000000	1.000000	102.000000	0.000000
15092.675630	0.108614	0.597013	-0.032758	82.778107	8.134678	18.480650	0.000000	0.000000	0.000000	0.000000	0.000000	0.000000	0.056833	0.015846	-0.181073	0.000000	0.000000	1.000000	102.000000	0.000000
15092.678963	0.108807	0.597150	-0.033344	82.778107	8.134678	18.480650	0.000000	0.000000	0.000000	0.000000	0.000000	0.000000	0.057925	0.041129	-0.175832	0.000000	0.000000	1.000000	102.000000	0.000000
15092.682297	0.108807	0.597150	-0.033344	82.778107	8.134678	18.480650	0.000000	0.000000	0.000000	0.000000	0.000000	0.000000	0.057925	0.041129	-0.175832	0.000000	0.000000	1.000000	102.000000	0.000000
15092.685630	0.108807	0.597150	-0.033344	82.673889	8.487348	18.824541	0.000000	0.000000	0.000000	0.000000	0.000000	0.000000	0.057925	0.041129	-0.175832	0.000000	0.000000	1.000000	102.000000	0.000000
15092.688963	0.108807	0.597150	-0.033344	82.673889	8.487348	18.824541	0.000000	0.000000	0.000000	0.000000	0.000000	0.000000	0.057925	0.041129	-0.175832	0.000000	0.000000	1.000000	102.000000	0.000000
15092.692297	0.108956	0.597361	-0.033850	82.673889	8.487348	18.824541	0.000000	0.000000	0.000000	0.000000	0.000000	0.000000	0.044593	0.063173	-0.151775	0.000000	0.000000	1.000000	102.000000	0.000000
15092.695630	0.108956	0.597361	-0.033850	82.596840	8.690893	19.012941	0.000000	0.000000	0.000000	0.000000	0.000000	0.000000	0.044593	0.063173	-0.151775	0.000000	0.000000	1.000000	102.000000	0.000000
15092.698963	0.109074	0.597650	-0.034305	82.596840	8.690893	19.012941	0.000000	0.000000	0.000000	0.000000	0.000000	0.000000	0.035547	0.086845	-0.136366	0.000000	0.000000	1.000000	102.000000	0.000000
15092.702297	0.109074	0.597650	-0.034305	82.596840	8.690893	19.012941	0.000000	0.000000	0.000000	0.000000	0.000000	0.000000	0.035547	0.086845	-0.136366	0.000000	0.000000	1.000000	102.000000	0.000000
15092.705630	0.109074	0.597650	-0.034305	82.558632	8.794905	19.096590	0.000000	0.000000	0.000000	0.000000	0.000000	0.000000	0.035547	0.086845	-0.136366	0.000000	0.000000	1.000000	102.000000	0.000000
15092.708963	0.109074	0.597650	-0.034305	82.558632	8.794905	19.096590	0.000000	0.000000	0.000000	0.000000	0.000000	0.000000	0.035547	0.086845	-0.136366	0.000000	0.000000	1.000000	102.000000	0.000000
15092.712297	0.109159	0.598000	-0.034724	82.558632	8.794905	19.096590	0.000000	0.000000	0.000000	0.000000	0.000000	0.000000	0.025297	0.104933	-0.125847	0.000000	0.000000	1.000000	102.000000	0.000000
15092.715630	0.109159	0.598000	-0.034724	82.515388	8.872741	19.156275	0.000000	0.000000	0.000000	0.000000	0.000000	0.000000	0.025297	0.104933	-0.125847	0.000000	0.000000	1.000000	102.000000	0.000000
15092.718963	0.109231	0.598386	-0.035106	82.515388	8.872741	19.156275	0.000000	0.000000	0.000000	0.000000	0.000000	0.000000	0.021672	0.115874	-0.114676	0.000000	0.000000	1.000000	102.000000	0.000000
15092.722297	0.109231	0.598386	-0.035106	82.515388	8.872741	19.156275	0.000000	0.000000	0.000000	0.000000	0.000000	0.000000	0.021672	0.115874	-0.114676	0.000000	0.000000	1.000000	102.000000	0.000000
15092.725630	0.109231	0.598386	-0.035106	82.465714	8.934943	19.206858	0.000000	0.000000	0.000000	0.000000	0.000000	0.000000	0.021672	0.115874	-0.114676	0.000000	0.000000	1.000000	102.000000	0.000000
15092.728963	0.109231	0.598386	-0.035106	82.465714	8.934943	19.206858	0.000000	0.000000	0.000000	0.000000	0.000000	0.000000	0.021672	0.115874	-0.114676	0.000000	0.000000	1.000000	102.000000	0.000000
15092.732297	0.109271	0.598809	-0.035446	82.465714	8.934943	19.206858	0.000000	0.000000	0.000000	0.000000	0.000000	0.000000	0.012064	0.126858	-0.101973	0.000000	0.000000	1.000000	102.000000	0.000000
15092.735630	0.109271	0.598809	-0.035446	82.412918	8.998784	19.259104	0.000000	0.000000	0.000000	0.000000	0.000000	0.000000	0.012064	0.126858	-0.101973	0.000000	0.000000	1.000000	102.000000	0.000000
15092.738963	0.109271	0.599232	-0.035776	82.412918	8.998784	19.259104	0.000000	0.000000	0.000000	0.000000	0.000000	0.000000	-0.000024	0.126716	-0.098981	0.000000	0.000000	1.000000	102.000000	0.000000
15092.742297	0.109271	0.599232	-0.035776	82.412918	8.998784	19.259104	0.000000	0.000000	0.000000	0.000000	0.000000	0.000000	-0.000024	0.126716	-0.098981	0.000000	0.000000	1.000000	102.000000	0.000000
15092.745630	0.109271	0.599232	-0.035776	82.363213	9.054253	19.308386	0.000000	0.000000	0.000000	0.000000	0.000000	0.000000	-0.000024	0.126716	-0.098981	0.000000	0.000000	1.000000	102.000000	0.000000
15092.748963	0.109271	0.599232	-0.035776	82.363213	9.054253	19.308386	0.000000	0.000000	0.000000	0.000000	0.000000	0.000000	-0.000024	0.126716	-0.098981	0.000000	0.000000	1.000000	102.000000	0.000000
15092.752297	0.109255	0.599672	-0.036085	82.363213	9.054253	19.308386	0.000000	0.000000	0.000000	0.000000	0.000000	0.000000	-0.004838	0.132119	-0.092706	0.000000	0.000000	1.000000	102.000000	0.000000
15092.755630	0.109255	0.599672	-0.036085	82.313850	9.128793	19.382780	0.000000	0.000000	0.000000	0.000000	0.000000	0.000000	-0.004838	0.132119	-0.092706	0.000000	0.000000	1.000000	102.000000	0.000000
15092.758963	0.109216	0.600070	-0.036398	82.313850	9.128793	19.382780	0.000000	0.000000	0.000000	0.000000	0.000000	0.000000	-0.011553	0.119250	-0.093844	0.000000	0.000000	1.000000	102.000000	0.000000
15092.762297	0.109216	0.600070	-0.036398	82.313850	9.128793	19.382780	0.000000	0.000000	0.000000	0.000000	0.000000	0.000000	-0.011553	0.119250	-0.093844	0.000000	0.000000	1.000000	102.000000	0.000000
15092.765630	0.109216	0.600070	-0.036398	82.270569	9.184285	19.439154	0.000000	0.000000	0.000000	0.000000	0.000000	0.000000	-0.011553	0.119250	-0.093844	0.000000	0.000000	1.000000	102.000000	0.000000
15092.768963	0.109216	0.600070	-0.036398	82.270569	9.184285	19.439154	0.000000	0.000000	0.000000	0.000000	0.000000	0.000000	-0.011553	0.119250	-0.093844	0.000000	0.000000	1.000000	102.000000	0.000000
15092.772297	0.109158	0.600467	-0.036706	82.270569	9.184285	19.439154	0.000000	0.000000	0.000000	0.000000	0.000000	0.000000	-0.017589	0.119091	-0.092397	0.000000	0.000000	1.000000	102.000000	0.000000
15092.775630	0.109158	0.600467	-0.036706	82.226906	9.214312	19.469454	0.000000	0.000000	0.000000	0.000000	0.000000	0.000000	-0.017589	0.119091	-0.092397	0.000000	0.000000	1.000000	102.000000	0.000000
15092.778963	0.109069	0.600850	-0.037049	82.226906	9.214312	19.469454	0.000000	0.000000	0.000000	0.000000	0.000000	0.000000	-0.026706	0.114881	-0.102876	0.000000	0.000000	1.000000	102.000000	0.000000
15092.782297	0.109069	0.600850	-0.037049	82.226906	9.214312	19.469454	0.000000	0.000000	0.000000	0.000000	0.000000	0.000000	-0.026706	0.114881	-0.102876	0.000000	0.000000	1.000000	102.000000	0.000000
15092.785630	0.109069	0.600850	-0.037049	82.183502	9.252316	19.512114	0.000000	0.000000	0.000000	0.000000	0.000000	0.000000	-0.026706	0.114881	-0.102876	0.000000	0.000000	1.000000	102.000000	0.000000
15092.788963	0.109069	0.600850	-0.037049	82.183502	9.252316	19.512114	0.000000	0.000000	0.000000	0.000000	0.000000	0.000000	-0.026706	0.114881	-0.102876	0.000000	0.000000	1.000000	102.000000	0.000000
15092.792297	0.108966	0.601227	-0.037363	82.183502	9.252316	19.512114	0.000000	0.000000	0.000000	0.000000	0.000000	0.000000	-0.030867	0.113171	-0.094324	0.000000	0.000000	1.000000	102.000000	0.000000
15092.795630	0.108966	0.601227	-0.037363	82.140648	9.333690	19.604774	0.000000	0.000000	0.000000	0.000000	0.000000	0.000000	-0.030867	0.113171	-0.094324	0.000000	0.000000	1.000000	102.000000	0.000000
15092.798963	0.108857	0.601609	-0.037702	82.140648	9.333690	19.604774	0.000000	0.000000	0.000000	0.000000	0.000000	0.000000	-0.032728	0.114532	-0.101531	0.000000	0.000000	1.000000	102.000000	0.000000
15092.802297	0.108857	0.601609	-0.037702	82.140648	9.333690	19.604774	0.000000	0.000000	0.000000	0.000000	0.000000	0.000000	-0.032728	0.114532	-0.101531	0.000000	0.000000	1.000000	102.000000	0.000000
15092.805630	0.108857	0.601609	-0.037702	82.092323	9.472636	19.763309	0.000000	0.000000	0.000000	0.000000	0.000000	0.000000	-0.032728	0.114532	-0.101531	0.000000	0.000000	1.000000	102.000000	0.000000
15092.808963	0.108857	0.601609	-0.037702	82.092323	9.472636	19.763309	0.000000	0.000000	0.000000	0.000000	0.000000	0.000000	-0.032728	0.114532	-0.101531	0.000000	0.000000	1.000000	102.000000	0.000000
15092.812297	0.108758	0.602003	-0.038001	82.092323	9.472636	19.763309	0.000000	0.000000	0.000000	0.000000	0.000000	0.000000	-0.029654	0.118471	-0.089719	0.000000	0.000000	1.000000	102.000000	0.000000
15092.815630	0.108758	0.602003	-0.038001	82.038116	9.651636	19.961449	0.000000	0.000000	0.000000	0.000000	0.000000	0.000000	-0.029654	0.118471	-0.089719	0.000000	0.000000	1.000000	102.000000	0.000000
15092.818963	0.108715	0.602473	-0.038246	82.038116	9.651636	19.961449	0.000000	0.000000	0.000000	0.000000	0.000000	0.000000	-0.012753	0.140760	-0.073703	0.000000	0.000000	1.000000	102.000000	0.000000
15092.822297	0.108715	0.602473	-0.038246	82.038116	9.651636	19.961449	0.000000	0.000000	0.000000	0.000000	0.000000	0.000000	-0.012753	0.140760	-0.073703	0.000000	0.000000	1.000000	102.000000	0.000000
15092.825630	0.108715	0.602473	-0.038246	81.977448	9.818433	20.148462	0.000000	0.000000	0.000000	0.000000	0.000000	0.000000	-0.012753	0.140760	-0.073703	0.000000	0.000000	1.000000	102.000000	0.000000
15092.828963	0.108663	0.602955	-0.038448	81.977448	9.818433	20.148462	0.000000	0.000000	0.000000	0.000000	0.000000	0.000000	-0.015671	0.144797	-0.060391	0.000000	0.000000	1.000000	102.000000	0.000000
15092.832297	0.108663	0.602955	-0.038448	81.977448	9.818433	20.148462	0.000000	0.000000	0.000000	0.000000	0.000000	0.000000	-0.015671	0.144797	-0.060391	0.000000	0.000000	1.000000	102.000000	0.000000
15092.835630	0.108663	0.602955	-0.038448	81.906433	9.913442	20.252151	0.000000	0.000000	0.000000	0.000000	0.000000	0.000000	-0.015671	0.144797	-0.060391	0.000000	0.000000	1.000000	102.000000	0.000000
15092.838963	0.108623	0.603494	-0.038602	81.906433	9.913442	20.252151	0.000000	0.000000	0.000000	0.000000	0.000000	0.000000	-0.011980	0.161584	-0.046168	0.000000	0.000000	1.000000	102.000000	0.000000
15092.842297	0.108623	0.603494	-0.038602	81.906433	9.913442	20.252151	0.000000	0.000000	0.000000	0.000000	0.000000	0.000000	-0.011980	0.161584	-0.046168	0.000000	0.000000	1.000000	102.000000	0.000000
15092.845630	0.108623	0.603494	-0.038602	81.831558	9.955726	20.294867	0.000000	0.000000	0.000000	0.000000	0.000000	0.000000	-0.011980	0.161584	-0.046168	0.000000	0.000000	1.000000	102.000000	0.000000
15092.848963	0.108623	0.603494	-0.038602	81.831558	9.955726	20.294867	0.000000	0.000000	0.000000	0.000000	0.000000	0.000000	-0.011980	0.161584	-0.046168	0.000000	0.000000	1.000000	102.000000	0.000000
15092.852297	0.108587	0.604051	-0.038740	81.831558	9.955726	20.294867	0.000000	0.000000	0.000000	0.000000	0.000000	0.000000	-0.010789	0.167165	-0.041576	0.000000	0.000000	1.000000	102.000000	0.000000
15092.855630	0.108587	0.604051	-0.038740	81.756691	9.997244	20.336817	0.000000	0.000000	0.000000	0.000000	0.000000	0.000000	-0.010789	0.167165	-0.041576	0.000000	0.000000	1.000000	102.000000	0.000000
15092.858963	0.108549	0.604632	-0.038887	81.756691	9.997244	20.336817	0.000000	0.000000	0.000000	0.000000	0.000000	0.000000	-0.011448	0.174199	-0.044125	0.000000	0.000000	1.000000	102.000000	0.000000
15092.862297	0.108549	0.604632	-0.038887	81.756691	9.997244	20.336817	0.000000	0.000000	0.000000	0.000000	0.000000	0.000000	-0.011448	0.174199	-0.044125	0.000000	0.000000	1.000000	102.000000	0.000000
15092.865630	0.108549	0.604632	-0.038887	81.681808	10.040721	20.378006	0.000000	0.000000	0.000000	0.000000	0.000000	0.000000	-0.011448	0.174199	-0.044125	0.000000	0.000000	1.000000	102.000000	0.000000
15092.868963	0.108549	0.604632	-0.038887	81.681808	10.040721	20.378006	0.000000	0.000000	0.000000	0.000000	0.000000	0.000000	-0.011448	0.174199	-0.044125	0.000000	0.000000	1.000000	102.000000	0.000000
15092.872297	0.108546	0.605193	-0.039061	81.681808	10.040721	20.378006	0.000000	0.000000	0.000000	0.000000	0.000000	0.000000	-0.000837	0.168510	-0.052214	0.000000	0.000000	1.000000	102.000000	0.000000
15092.875630	0.108546	0.605193	-0.039061	81.609978	10.081817	20.416788	0.000000	0.000000	0.000000	0.000000	0.000000	0.000000	-0.000837	0.168510	-0.052214	0.000000	0.000000	1.000000	102.000000	0.000000
15092.878963	0.108515	0.605717	-0.039263	81.609978	10.081817	20.416788	0.000000	0.000000	0.000000	0.000000	0.000000	0.000000	-0.009328	0.157155	-0.060405	0.000000	0.000000	1.000000	102.000000	0.000000
15092.882297	0.108515	0.605717	-0.039263	81.609978	10.081817	20.416788	0.000000	0.000000	0.000000	0.000000	0.000000	0.000000	-0.009328	0.157155	-0.060405	0.000000	0.000000	1.000000	102.000000	0.000000
15092.885630	0.108515	0.605717	-0.039263	81.550682	10.118467	20.448334	0.000000	0.000000	0.000000	0.000000	0.000000	0.000000	-0.009328	0.157155	-0.060405	0.000000	0.000000	1.000000	102.000000	0.000000
15092.888963	0.108515	0.605717	-0.039263	81.550682	10.118467	20.448334	0.000000	0.000000	0.000000	0.000000	0.000000	0.000000	-0.009328	0.157155	-0.060405	0.000000	0.000000	1.000000	102.000000	0.000000
15092.892297	0.108465	0.606189	-0.039536	81.550682	10.118467	20.448334	0.000000	0.000000	0.000000	0.000000	0.000000	0.000000	-0.014938	0.141536	-0.081984	0.000000	0.000000	1.000000	102.000000	0.000000
15092.895630	0.108465	0.606189	-0.039536	81.494530	10.153070	20.477827	0.000000	0.000000	0.000000	0.000000	0.000000	0.000000	-0.014938	0.141536	-0.081984	0.000000	0.000000	1.000000	102.000000	0.000000
15092.898963	0.108453	0.606618	-0.039828	81.494530	10.153070	20.477827	0.000000	0.000000	0.000000	0.000000	0.000000	0.000000	-0.003717	0.128673	-0.087605	0.000000	0.000000	1.000000	102.000000	0.000000
15092.902297	0.108453	0.606618	-0.039828	81.494530	10.153070	20.477827	0.000000	0.000000	0.000000	0.000000	0.000000	0.000000	-0.003717	0.128673	-0.087605	0.000000	0.000000	1.000000	102.000000	0.000000
15092.905630	0.108453	0.606618	-0.039828	81.447716	10.185242	20.502108	0.000000	0.000000	0.000000	0.000000	0.000000	0.000000	-0.003717	0.128673	-0.087605	0.000000	0.000000	1.000000	102.000000	0.000000
15092.908963	0.108453	0.606618	-0.039828	81.447716	10.185242	20.502108	0.000000	0.000000	0.000000	0.000000	0.000000	0.000000	-0.003717	0.128673	-0.087605	0.000000	0.000000	1.000000	102.000000	0.000000
15092.912297	0.108438	0.607004	-0.040128	81.447716	10.185242	20.502108	0.000000	0.000000	0.000000	0.000000	0.000000	0.000000	-0.004390	0.115794	-0.090100	0.000000	0.000000	1.000000	102.000000	0.000000
15092.915630	0.108438	0.607004	-0.040128	81.410278	10.215141	20.521345	0.000000	0.000000	0.000000	0.000000	0.000000	0.000000	-0.004390	0.115794	-0.090100	0.000000	0.000000	1.000000	102.000000	0.000000
15092.918963	0.108438	0.607004	-0.040128	81.410278	10.215141	20.521345	0.000000	0.000000	0.000000	0.000000	0.000000	0.000000	-0.004390	0.115794	-0.090100	0.000000	0.000000	1.000000	102.000000	0.000000
15092.922297	0.108438	0.607004	-0.040128	81.410278	10.215141	20.521345	0.000000	0.000000	0.000000	0.000000	0.000000	0.000000	-0.004390	0.115794	-0.090100	0.000000	0.000000	1.000000	102.000000	0.000000
15092.925630	0.108449	0.607562	-0.040901	81.385300	10.244055	20.542059	0.000000	0.000000	0.000000	0.000000	0.000000	0.000000	0.003060	0.167445	-0.231691	0.000000	0.000000	1.000000	102.000000	0.000000
15092.928963	0.108449	0.607562	-0.040901	81.385300	10.244055	20.542059	0.000000	0.000000	0.000000	0.000000	0.000000	0.000000	-0.000000	0.000003	0.000000	0.000000	0.000000	1.000000	102.000000	0.000000
15092.932297	0.108449	0.607562	-0.040901	81.385300	10.244055	20.542059	0.000000	0.000000	0.000000	0.000000	0.000000	0.000000	-0.000000	0.000003	0.000000	0.000000	0.000000	1.000000	102.000000	0.000000
15092.935630	0.108449	0.607562	-0.040901	81.375931	10.275944	20.546804	0.000000	0.000000	0.000000	0.000000	0.000000	0.000000	-0.000000	0.000003	0.000000	0.000000	0.000000	1.000000	102.000000	0.000000
15092.938963	0.108449	0.607562	-0.040901	81.375931	10.275944	20.546804	0.000000	0.000000	0.000000	0.000000	0.000000	0.000000	-0.000000	0.000003	0.000000	0.000000	0.000000	1.000000	102.000000	0.000000
15092.942297	0.108528	0.607715	-0.041404	81.375931	10.275944	20.546804	0.000000	0.000000	0.000000	0.000000	0.000000	0.000000	0.023930	0.045944	-0.150897	0.000000	0.000000	1.000000	102.000000	0.000000
15092.945630	0.108528	0.607715	-0.041404	81.375931	10.305863	20.546801	0.000000	0.000000	0.000000	0.000000	0.000000	0.000000	0.023930	0.045944	-0.150897	0.000000	0.000000	1.000000	102.000000	0.000000
15092.948963	0.108611	0.607792	-0.041975	81.375931	10.305863	20.546801	0.000000	0.000000	0.000000	0.000000	0.000000	0.000000	0.024740	0.023097	-0.171432	0.000000	0.000000	1.000000	102.000000	0.000000
15092.952297	0.108611	0.607792	-0.041975	81.375931	10.305863	20.546801	0.000000	0.000000	0.000000	0.000000	0.000000	0.000000	0.024740	0.023097	-0.171432	0.000000	0.000000	1.000000	102.000000	0.000000
15092.955630	0.108611	0.607792	-0.041975	81.397774	10.330238	20.535696	0.000000	0.000000	0.000000	0.000000	0.000000	0.000000	0.024740	0.023097	-0.171432	0.000000	0.000000	1.000000	102.000000	0.000000
15092.958963	0.108611	0.607792	-0.041975	81.397774	10.330238	20.535696	0.000000	0.000000	0.000000	0.000000	0.000000	0.000000	0.024740	0.023097	-0.171432	0.000000	0.000000	1.000000	102.000000	0.000000
15092.962297	0.108707	0.607755	-0.042652	81.397774	10.330238	20.535696	0.000000	0.000000	0.000000	0.000000	0.000000	0.000000	0.028913	-0.011121	-0.202997	0.000000	0.000000	1.000000	102.000000	0.000000
15092.965630	0.108707	0.607755	-0.042652	81.432121	10.348214	20.518122	0.000000	0.000000	0.000000	0.000000	0.000000	0.000000	0.028913	-0.011121	-0.202997	0.000000	0.000000	1.000000	102.000000	0.000000
15092.968963	0.108825	0.607629	-0.043326	81.432121	10.348214	20.518122	0.000000	0.000000	0.000000	0.000000	0.000000	0.000000	0.035189	-0.037974	-0.202169	0.000000	0.000000	1.000000	102.000000	0.000000
15092.972297	0.108825	0.607629	-0.043326	81.432121	10.348214	20.518122	0.000000	0.000000	0.000000	0.000000	0.000000	0.000000	0.035189	-0.037974	-0.202169	0.000000	0.000000	1.000000	102.000000	0.000000
15092.975630	0.108825	0.607629	-0.043326	81.478943	10.362366	20.493931	0.000000	0.000000	0.000000	0.000000	0.000000	0.000000	0.035189	-0.037974	-0.202169	0.000000	0.000000	1.000000	102.000000	0.000000
15092.978963	0.108825	0.607629	-0.043326	81.478943	10.362366	20.493931	0.000000	0.000000	0.000000	0.000000	0.000000	0.000000	0.035189	-0.037974	-0.202169	0.000000	0.000000	1.000000	102.000000	0.000000
15092.982297	0.108913	0.607399	-0.044026	81.478943	10.362366	20.493931	0.000000	0.000000	0.000000	0.000000	0.000000	0.000000	0.026538	-0.069043	-0.210148	0.000000	0.000000	1.000000	102.000000	0.000000
15092.985630	0.108913	0.607399	-0.044026	81.541344	10.362699	20.469240	0.000000	0.000000	0.000000	0.000000	0.000000	0.000000	0.026538	-0.069043	-0.210148	0.000000	0.000000	1.000000	102.000000	0.000000
15092.988963	0.108989	0.607075	-0.044690	81.541344	10.362699	20.469240	0.000000	0.000000	0.000000	0.000000	0.000000	0.000000	0.022901	-0.097068	-0.199174	0.000000	0.000000	1.000000	102.000000	0.000000
15092.992297	0.108989	0.607075	-0.044690	81.541344	10.362699	20.469240	0.000000	0.000000	0.000000	0.000000	0.000000	0.000000	0.022901	-0.097068	-0.199174	0.000000	0.000000	1.000000	102.000000	0.000000
15092.995630	0.108989	0.607075	-0.044690	81.613113	10.354860	20.431074	0.000000	0.000000	0.000000	0.000000	0.000000	0.000000	0.022901	-0.097068	-0.199174	0.000000	0.000000	1.000000	102.000000	0.000000
15092.998963	0.108989	0.607075	-0.044690	81.613113	10.354860	20.431074	0.000000	0.000000	0.000000	0.000000	0.000000	0.000000	0.022901	-0.097068	-0.199174	0.000000	0.000000	1.000000	102.000000	0.000000
15093.002297	0.109054	0.606658	-0.045318	81.613113	10.354860	20.431074	0.000000	0.000000	0.000000	0.000000	0.000000	0.000000	0.019292	-0.124959	-0.188261	0.000000	0.000000	1.000000	102.000000	0.000000
15093.005630	0.109054	0.606658	-0.045318	81.694283	10.338600	20.395132	0.000000	0.000000	0.000000	0.000000	0.000000	0.000000	0.019292	-0.124959	-0.188261	0.000000	0.000000	1.000000	102.000000	0.000000
15093.008963	0.109105	0.606201	-0.045832	81.694283	10.338600	20.395132	0.000000	0.000000	0.000000	0.000000	0.000000	0.000000	0.015535	-0.137131	-0.154447	0.000000	0.000000	1.000000	102.000000	0.000000
15093.012297	0.109105	0.606201	-0.045832	81.694283	10.338600	20.395132	0.000000	0.000000	0.000000	0.000000	0.000000	0.000000	0.015535	-0.137131	-0.154447	0.000000	0.000000	1.000000	102.000000	0.000000
15093.015630	0.109105	0.606201	-0.045832	81.778542	10.308871	20.356581	0.000000	0.000000	0.000000	0.000000	0.000000	0.000000	0.015535	-0.137131	-0.154447	0.000000	0.000000	1.000000	102.000000	0.000000
15093.018963	0.109105	0.606201	-0.045832	81.778542	10.308871	20.356581	0.000000	0.000000	0.000000	0.000000	0.000000	0.000000	0.015535	-0.137131	-0.154447	0.000000	0.000000	1.000000	102.000000	0.000000
15093.022297	0.109109	0.605694	-0.046293	81.778542	10.308871	20.356581	0.000000	0.000000	0.000000	0.000000	0.000000	0.000000	0.000948	-0.152233	-0.138130	0.000000	0.000000	1.000000	102.000000	0.000000
15093.025630	0.109109	0.605694	-0.046293	81.862770	10.267301	20.309082	0.000000	0.000000	0.000000	0.000000	0.000000	0.000000	0.000948	-0.152233	-0.138130	0.000000	0.000000	1.000000	102.000000	0.000000
15093.028963	0.109052	0.605174	-0.046662	81.862770	10.267301	20.309082	0.000000	0.000000	0.000000	0.000000	0.000000	0.000000	-0.016889	-0.156032	-0.110744	0.000000	0.000000	1.000000	102.000000	0.000000
15093.032297	0.109052	0.605174	-0.046662	81.862770	10.267301	20.309082	0.000000	0.000000	0.000000	0.000000	0.000000	0.000000	-0.016889	-0.156032	-0.110744	0.000000	0.000000	1.000000	102.000000	0.000000
15093.035630	0.109052	0.605174	-0.046662	81.944725	10.218136	20.262146	0.000000	0.000000	0.000000	0.000000	0.000000	0.000000	-0.016889	-0.156032	-0.110744	0.000000	0.000000	1.000000	102.000000	0.000000
15093.038963	0.109052	0.605174	-0.046662	81.944725	10.218136	20.262146	0.000000	0.000000	0.000000	0.000000	0.000000	0.000000	-0.016889	-0.156032	-0.110744	0.000000	0.000000	1.000000	102.000000	0.000000
15093.042297	0.108958	0.604618	-0.046937	81.944725	10.218136	20.262146	0.000000	0.000000	0.000000	0.000000	0.000000	0.000000	-0.028192	-0.166809	-0.082589	0.000000	0.000000	1.000000	102.000000	0.000000
15093.045630	0.108958	0.604618	-0.046937	82.012817	10.177467	20.223604	0.000000	0.000000	0.000000	0.000000	0.000000	0.000000	-0.028192	-0.166809	-0.082589	0.000000	0.000000	1.000000	102.000000	0.000000
15093.048963	0.108862	0.604072	-0.047145	82.012817	10.177467	20.223604	0.000000	0.000000	0.000000	0.000000	0.000000	0.000000	-0.029028	-0.163671	-0.062227	0.000000	0.000000	1.000000	102.000000	0.000000
15093.052297	0.108862	0.604072	-0.047145	82.012817	10.177467	20.223604	0.000000	0.000000	0.000000	0.000000	0.000000	0.000000	-0.029028	-0.163671	-0.062227	0.000000	0.000000	1.000000	102.000000	0.000000
15093.055630	0.108862	0.604072	-0.047145	82.037079	10.155413	20.214273	0.000000	0.000000	0.000000	0.000000	0.000000	0.000000	-0.029028	-0.163671	-0.062227	0.000000	0.000000	1.000000	102.000000	0.000000
15093.058963	0.108862	0.604072	-0.047145	82.037079	10.155413	20.214273	0.000000	0.000000	0.000000	0.000000	0.000000	0.000000	-0.029028	-0.163671	-0.062227	0.000000	0.000000	1.000000	102.000000	0.000000
15093.062297	0.108738	0.603518	-0.047295	82.037079	10.155413	20.214273	0.000000	0.000000	0.000000	0.000000	0.000000	0.000000	-0.036969	-0.166207	-0.045106	0.000000	0.000000	1.000000	102.000000	0.000000
15093.065630	0.108738	0.603518	-0.047295	81.995972	10.174913	20.248819	0.000000	0.000000	0.000000	0.000000	0.000000	0.000000	-0.036969	-0.166207	-0.045106	0.000000	0.000000	1.000000	102.000000	0.000000
15093.068963	0.108573	0.602974	-0.047367	81.995972	10.174913	20.248819	0.000000	0.000000	0.000000	0.000000	0.000000	0.000000	-0.049465	-0.163165	-0.021635	0.000000	0.000000	1.000000	102.000000	0.000000
15093.072297	0.108573	0.602974	-0.047367	81.995972	10.174913	20.248819	0.000000	0.000000	0.000000	0.000000	0.000000	0.000000	-0.049465	-0.163165	-0.021635	0.000000	0.000000	1.000000	102.000000	0.000000
15093.075630	0.108573	0.602974	-0.047367	81.906410	10.220837	20.322891	0.000000	0.000000	0.000000	0.000000	0.000000	0.000000	-0.049465	-0.163165	-0.021635	0.000000	0.000000	1.000000	102.000000	0.000000
15093.078963	0.108573	0.602974	-0.047367	81.906410	10.220837	20.322891	0.000000	0.000000	0.000000	0.000000	0.000000	0.000000	-0.049465	-0.163165	-0.021635	0.000000	0.000000	1.000000	102.000000	0.000000
15093.082297	0.108408	0.602417	-0.047364	81.906410	10.220837	20.322891	0.000000	0.000000	0.000000	0.000000	0.000000	0.000000	-0.049687	-0.167118	0.001050	0.000000	0.000000	1.000000	102.000000	0.000000
15093.085630	0.108408	0.602417	-0.047364	81.792999	10.277685	20.402515	0.000000	0.000000	0.000000	0.000000	0.000000	0.000000	-0.049687	-0.167118	0.001050	0.000000	0.000000	1.000000	102.000000	0.000000
15093.088963	0.108246	0.601865	-0.047269	81.792999	10.277685	20.402515	0.000000	0.000000	0.000000	0.000000	0.000000	0.000000	-0.048657	-0.165544	0.028557	0.000000	0.000000	1.000000	102.000000	0.000000
15093.092297	0.108246	0.601865	-0.047269	81.792999	10.277685	20.402515	0.000000	0.000000	0.000000	0.000000	0.000000	0.000000	-0.048657	-0.165544	0.028557	0.000000	0.000000	1.000000	102.000000	0.000000
15093.095630	0.108246	0.601865	-0.047269	81.686462	10.325314	20.475681	0.000000	0.000000	0.000000	0.000000	0.000000	0.000000	-0.048657	-0.165544	0.028557	0.000000	0.000000	1.000000	102.000000	0.000000
15093.098963	0.108246	0.601865	-0.047269	81.686462	10.325314	20.475681	0.000000	0.000000	0.000000	0.000000	0.000000	0.000000	-0.048657	-0.165544	0.028557	0.000000	0.000000	1.000000	102.000000	0.000000
15093.102297	0.108076	0.601305	-0.047121	81.686462	10.325314	20.475681	0.000000	0.000000	0.000000	0.000000	0.000000	0.000000	-0.050813	-0.168272	0.044113	0.000000	0.000000	1.000000	102.000000	0.000000
15093.105630	0.108076	0.601305	-0.047121	81.589142	10.365479	20.541454	0.000000	0.000000	0.000000	0.000000	0.000000	0.000000	-0.050813	-0.168272	0.044113	0.000000	0.000000	1.000000	102.000000	0.000000
15093.108963	0.107925	0.600730	-0.046904	81.589142	10.365479	20.541454	0.000000	0.000000	0.000000	0.000000	0.000000	0.000000	-0.045285	-0.172420	0.065243	0.000000	0.000000	1.000000	102.000000	0.000000
15093.112297	0.107925	0.600730	-0.046904	81.589142	10.365479	20.541454	0.000000	0.000000	0.000000	0.000000	0.000000	0.000000	-0.045285	-0.172420	0.065243	0.000000	0.000000	1.000000	102.000000	0.000000
15093.115630	0.107925	0.600730	-0.046904	81.522682	10.391454	20.587767	0.000000	0.000000	0.000000	0.000000	0.000000	0.000000	-0.045285	-0.172420	0.065243	0.000000	0.000000	1.000000	102.000000	0.000000
15093.118963	0.107925	0.600730	-0.046904	81.522682	10.391454	20.587767	0.000000	0.000000	0.000000	0.000000	0.000000	0.000000	-0.045285	-0.172420	0.065243	0.000000	0.000000	1.000000	102.000000	0.000000
15093.122297	0.107821	0.600127	-0.046666	81.522682	10.391454	20.587767	0.000000	0.000000	0.000000	0.000000	0.000000	0.000000	-0.031243	-0.180843	0.071318	0.000000	0.000000	1.000000	102.000000	0.000000
15093.125630	0.107821	0.600127	-0.046666	81.489243	10.397394	20.614225	0.000000	0.000000	0.000000	0.000000	0.000000	0.000000	-0.031243	-0.180843	0.071318	0.000000	0.000000	1.000000	102.000000	0.000000
15093.128963	0.107731	0.599491	-0.046374	81.489243	10.397394	20.614225	0.000000	0.000000	0.000000	0.000000	0.000000	0.000000	-0.027033	-0.190694	0.087559	0.000000	0.000000	1.000000	102.000000	0.000000
15093.132297	0.107731	0.599491	-0.046374	81.489243	10.397394	20.614225	0.000000	0.000000	0.000000	0.000000	0.000000	0.000000	-0.027033	-0.190694	0.087559	0.000000	0.000000	1.000000	102.000000	0.000000
15093.135630	0.107731	0.599491	-0.046374	81.478226	10.393204	20.627899	0.000000	0.000000	0.000000	0.000000	0.000000	0.000000	-0.027033	-0.190694	0.087559	0.000000	0.000000	1.000000	102.000000	0.000000
15093.138963	0.107731	0.599491	-0.046374	81.478226	10.393204	20.627899	0.000000	0.000000	0.000000	0.000000	0.000000	0.000000	-0.027033	-0.190694	0.087559	0.000000	0.000000	1.000000	102.000000	0.000000
15093.142297	0.107677	0.598814	-0.046102	81.478226	10.393204	20.627899	0.000000	0.000000	0.000000	0.000000	0.000000	0.000000	-0.016144	-0.203327	0.081588	0.000000	0.000000	1.000000	102.000000	0.000000
15093.145630	0.107677	0.598814	-0.046102	81.495735	10.375143	20.625137	0.000000	0.000000	0.000000	0.000000	0.000000	0.000000	-0.016144	-0.203327	0.081588	0.000000	0.000000	1.000000	102.000000	0.000000
15093.148963	0.107601	0.598094	-0.045835	81.495735	10.375143	20.625137	0.000000	0.000000	0.000000	0.000000	0.000000	0.000000	-0.022821	-0.215971	0.080158	0.000000	0.000000	1.000000	102.000000	0.000000
15093.152297	0.107601	0.598094	-0.045835	81.495735	10.375143	20.625137	0.000000	0.000000	0.000000	0.000000	0.000000	0.000000	-0.022821	-0.215971	0.080158	0.000000	0.000000	1.000000	102.000000	0.000000
15093.155630	0.107601	0.598094	-0.045835	81.554893	10.333030	20.598484	0.000000	0.000000	0.000000	0.000000	0.000000	0.000000	-0.022821	-0.215971	0.080158	0.000000	0.000000	1.000000	102.000000	0.000000
15093.158963	0.107601	0.598094	-0.045835	81.554893	10.333030	20.598484	0.000000	0.000000	0.000000	0.000000	0.000000	0.000000	-0.022821	-0.215971	0.080158	0.000000	0.000000	1.000000	102.000000	0.000000
15093.162297	0.107552	0.597345	-0.045543	81.554893	10.333030	20.598484	0.000000	0.000000	0.000000	0.000000	0.000000	0.000000	-0.014662	-0.224523	0.087609	0.000000	0.000000	1.000000	102.000000	0.000000
15093.165630	0.107552	0.597345	-0.045543	81.618683	10.285028	20.568693	0.000000	0.000000	0.000000	0.000000	0.000000	0.000000	-0.014662	-0.224523	0.087609	0.000000	0.000000	1.000000	102.000000	0.000000
15093.168963	0.107499	0.596578	-0.045269	81.618683	10.285028	20.568693	0.000000	0.000000	0.000000	0.000000	0.000000	0.000000	-0.016087	-0.230186	0.082325	0.000000	0.000000	1.000000	102.000000	0.000000
15093.172297	0.107499	0.596578	-0.045269	81.618683	10.285028	20.568693	0.000000	0.000000	0.000000	0.000000	0.000000	0.000000	-0.016087	-0.230186	0.082325	0.000000	0.000000	1.000000	102.000000	0.000000
15093.175630	0.107499	0.596578	-0.045269	81.659386	10.253508	20.552515	0.000000	0.000000	0.000000	0.000000	0.000000	0.000000	-0.016087	-0.230186	0.082325	0.000000	0.000000	1.000000	102.000000	0.000000
15093.178963	0.107499	0.596578	-0.045269	81.659386	10.253508	20.552515	0.000000	0.000000	0.000000	0.000000	0.000000	0.000000	-0.016087	-0.230186	0.082325	0.000000	0.000000	1.000000	102.000000	0.000000
15093.182297	0.107425	0.595810	-0.044991	81.659386	10.253508	20.552515	0.000000	0.000000	0.000000	0.000000	0.000000	0.000000	-0.022109	-0.230328	0.083456	0.000000	0.000000	1.000000	102.000000	0.000000
15093.185630	0.107425	0.595810	-0.044991	81.669281	10.240537	20.554724	0.000000	0.000000	0.000000	0.000000	0.000000	0.000000	-0.022109	-0.230328	0.083456	0.000000	0.000000	1.000000	102.000000	0.000000
15093.188963	0.107370	0.595042	-0.044719	81.669281	10.240537	20.554724	0.000000	0.000000	0.000000	0.000000	0.000000	0.000000	-0.016388	-0.230454	0.081524	0.000000	0.000000	1.000000	102.000000	0.000000
15093.192297	0.107370	0.595042	-0.044719	81.669281	10.240537	20.554724	0.000000	0.000000	0.000000	0.000000	0.000000	0.000000	-0.016388	-0.230454	0.081524	0.000000	0.000000	1.000000	102.000000	0.000000
15093.195630	0.107370	0.595042	-0.044719	81.651482	10.244535	20.573725	0.000000	0.000000	0.000000	0.000000	0.000000	0.000000	-0.016388	-0.230454	0.081524	0.000000	0.000000	1.000000	102.000000	0.000000
15093.198963	0.107370	0.595042	-0.044719	81.651482	10.244535	20.573725	0.000000	0.000000	0.000000	0.000000	0.000000	0.000000	-0.016388	-0.230454	0.081524	0.000000	0.000000	1.000000	102.000000	0.000000
15093.202297	0.107337	0.594315	-0.044444	81.651482	10.244535	20.573725	0.000000	0.000000	0.000000	0.000000	0.000000	0.000000	-0.009945	-0.218114	0.082350	0.000000	0.000000	1.000000	102.000000	0.000000
15093.205630	0.107337	0.594315	-0.044444	81.612129	10.263983	20.605358	0.000000	0.000000	0.000000	0.000000	0.000000	0.000000	-0.009945	-0.218114	0.082350	0.000000	0.000000	1.000000	102.000000	0.000000
15093.208963	0.107297	0.593593	-0.044195	81.612129	10.263983	20.605358	0.000000	0.000000	0.000000	0.000000	0.000000	0.000000	-0.011921	-0.216739	0.074888	0.000000	0.000000	1.000000	102.000000	0.000000
15093.212297	0.107297	0.593593	-0.044195	81.612129	10.263983	20.605358	0.000000	0.000000	0.000000	0.000000	0.000000	0.000000	-0.011921	-0.216739	0.074888	0.000000	0.000000	1.000000	102.000000	0.000000
15093.215630	0.107297	0.593593	-0.044195	81.558098	10.294306	20.645094	0.000000	0.000000	0.000000	0.000000	0.000000	0.000000	-0.011921	-0.216739	0.074888	0.000000	0.000000	1.000000	102.000000	0.000000
15093.218963	0.107297	0.593593	-0.044195	81.558098	10.294306	20.645094	0.000000	0.000000	0.000000	0.000000	0.000000	0.000000	-0.011921	-0.216739	0.074888	0.000000	0.000000	1.000000	102.000000	0.000000
15093.222297	0.107269	0.592898	-0.043982	81.558098	10.294306	20.645094	0.000000	0.000000	0.000000	0.000000	0.000000	0.000000	-0.008563	-0.208336	0.063752	0.000000	0.000000	1.000000	102.000000	0.000000
15093.225630	0.107269	0.592898	-0.043982	81.495506	10.331276	20.688772	0.000000	0.000000	0.000000	0.000000	0.000000	0.000000	-0.008563	-0.208336	0.063752	0.000000	0.000000	1.000000	102.000000	0.000000
15093.228963	0.107262	0.592245	-0.043767	81.495506	10.331276	20.688772	0.000000	0.000000	0.000000	0.000000	0.000000	0.000000	-0.002053	-0.195959	0.064713	0.000000	0.000000	1.000000	102.000000	0.000000
15093.232297	0.107262	0.592245	-0.043767	81.495506	10.331276	20.688772	0.000000	0.000000	0.000000	0.000000	0.000000	0.000000	-0.002053	-0.195959	0.064713	0.000000	0.000000	1.000000	102.000000	0.000000
15093.235630	0.107262	0.592245	-0.043767	81.428314	10.375728	20.734470	0.000000	0.000000	0.000000	0.000000	0.000000	0.000000	-0.002053	-0.195959	0.064713	0.000000	0.000000	1.000000	102.000000	0.000000
15093.238963	0.107262	0.592245	-0.043767	81.428314	10.375728	20.734470	0.000000	0.000000	0.000000	0.000000	0.000000	0.000000	-0.002053	-0.195959	0.064713	0.000000	0.000000	1.000000	102.000000	0.000000
15093.242297	0.107282	0.591602	-0.043609	81.428314	10.375728	20.734470	0.000000	0.000000	0.000000	0.000000	0.000000	0.000000	0.005954	-0.192972	0.047173	0.000000	0.000000	1.000000	102.000000	0.000000
15093.245630	0.107282	0.591602	-0.043609	81.366394	10.415903	20.776011	0.000000	0.000000	0.000000	0.000000	0.000000	0.000000	0.005954	-0.192972	0.047173	0.000000	0.000000	1.000000	102.000000	0.000000
15093.248963	0.107304	0.591000	-0.043443	81.366394	10.415903	20.776011	0.000000	0.000000	0.000000	0.000000	0.000000	0.000000	0.006614	-0.180556	0.049745	0.000000	0.000000	1.000000	102.000000	0.000000
15093.252297	0.107304	0.591000	-0.043443	81.366394	10.415903	20.776011	0.000000	0.000000	0.000000	0.000000	0.000000	0.000000	0.006614	-0.180556	0.049745	0.000000	0.000000	1.000000	102.000000	0.000000
15093.255630	0.107304	0.591000	-0.043443	81.305954	10.457073	20.815861	0.000000	0.000000	0.000000	0.000000	0.000000	0.000000	0.006614	-0.180556	0.049745	0.000000	0.000000	1.000000	102.000000	0.000000
15093.258963	0.107304	0.591000	-0.043443	81.305954	10.457073	20.815861	0.000000	0.000000	0.000000	0.000000	0.000000	0.000000	0.006614	-0.180556	0.049745	0.000000	0.000000	1.000000	102.000000	0.000000
15093.262297	0.107342	0.590444	-0.043298	81.305954	10.457073	20.815861	0.000000	0.000000	0.000000	0.000000	0.000000	0.000000	0.011344	-0.166615	0.043743	0.000000	0.000000	1.000000	102.000000	0.000000
15093.265630	0.107342	0.590444	-0.043298	81.231560	10.504530	20.862032	0.000000	0.000000	0.000000	0.000000	0.000000	0.000000	0.011344	-0.166615	0.043743	0.000000	0.000000	1.000000	102.000000	0.000000
15093.268963	0.107394	0.589920	-0.043096	81.231560	10.504530	20.862032	0.000000	0.000000	0.000000	0.000000	0.000000	0.000000	0.015718	-0.157357	0.060601	0.000000	0.000000	1.000000	102.000000	0.000000
15093.272297	0.107394	0.589920	-0.043096	81.231560	10.504530	20.862032	0.000000	0.000000	0.000000	0.000000	0.000000	0.000000	0.015718	-0.157357	0.060601	0.000000	0.000000	1.000000	102.000000	0.000000
15093.275630	0.107394	0.589920	-0.043096	81.162422	10.547795	20.912090	0.000000	0.000000	0.000000	0.000000	0.000000	0.000000	0.015718	-0.157357	0.060601	0.000000	0.000000	1.000000	102.000000	0.000000
15093.278963	0.107394	0.589920	-0.043096	81.162422	10.547795	20.912090	0.000000	0.000000	0.000000	0.000000	0.000000	0.000000	0.015718	-0.157357	0.060601	0.000000	0.000000	1.000000	102.000000	0.000000
15093.282297	0.107449	0.589437	-0.042885	81.162422	10.547795	20.912090	0.000000	0.000000	0.000000	0.000000	0.000000	0.000000	0.016418	-0.144984	0.063308	0.000000	0.000000	1.000000	102.000000	0.000000
15093.285630	0.107449	0.589437	-0.042885	81.114754	10.581166	20.941780	0.000000	0.000000	0.000000	0.000000	0.000000	0.000000	0.016418	-0.144984	0.063308	0.000000	0.000000	1.000000	102.000000	0.000000
15093.288963	0.107532	0.588989	-0.042646	81.114754	10.581166	20.941780	0.000000	0.000000	0.000000	0.000000	0.000000	0.000000	0.024873	-0.134236	0.071614	0.000000	0.000000	1.000000	102.000000	0.000000
15093.292297	0.107532	0.588989	-0.042646	81.114754	10.581166	20.941780	0.000000	0.000000	0.000000	0.000000	0.000000	0.000000	0.024873	-0.134236	0.071614	0.000000	0.000000	1.000000	102.000000	0.000000
15093.295630	0.107532	0.588989	-0.042646	81.082291	10.596761	20.952087	0.000000	0.000000	0.000000	0.000000	0.000000	0.000000	0.024873	-0.134236	0.071614	0.000000	0.000000	1.000000	102.000000	0.000000
15093.298963	0.107532	0.588989	-0.042646	81.082291	10.596761	20.952087	0.000000	0.000000	0.000000	0.000000	0.000000	0.000000	0.024873	-0.134236	0.071614	0.000000	0.000000	1.000000	102.000000	0.000000
15093.302297	0.107613	0.588565	-0.042415	81.082291	10.596761	20.952087	0.000000	0.000000	0.000000	0.000000	0.000000	0.000000	0.024305	-0.127314	0.069391	0.000000	0.000000	1.000000	102.000000	0.000000
15093.305630	0.107613	0.588565	-0.042415	81.068443	10.611603	20.963499	0.000000	0.000000	0.000000	0.000000	0.000000	0.000000	0.024305	-0.127314	0.069391	0.000000	0.000000	1.000000	102.000000	0.000000
15093.308963	0.107613	0.588565	-0.042415	81.068443	10.611603	20.963499	0.000000	0.000000	0.000000	0.000000	0.000000	0.000000	0.024305	-0.127314	0.069391	0.000000	0.000000	1.000000	102.000000	0.000000
15093.312297	0.107613	0.588565	-0.042415	81.068443	10.611603	20.963499	0.000000	0.000000	0.000000	0.000000	0.000000	0.000000	0.024305	-0.127314	0.069391	0.000000	0.000000	1.000000	102.000000	0.000000
15093.315630	0.107730	0.587736	-0.042043	81.068443	10.616394	20.967667	0.000000	0.000000	0.000000	0.000000	0.000000	0.000000	0.035266	-0.248527	0.111608	0.000000	0.000000	1.000000	102.000000	0.000000
15093.318963	0.107730	0.587736	-0.042043	81.068443	10.616394	20.967667	0.000000	0.000000	0.000000	0.000000	0.000000	0.000000	-0.000001	0.000006	-0.000000	0.000000	0.000000	1.000000	102.000000	0.000000
15093.322297	0.107730	0.587736	-0.042043	81.068443	10.616394	20.967667	0.000000	0.000000	0.000000	0.000000	0.000000	0.000000	-0.000001	0.000006	-0.000000	0.000000	0.000000	1.000000	102.000000	0.000000
15093.325630	0.107730	0.587736	-0.042043	81.077667	10.613593	20.967018	0.000000	0.000000	0.000000	0.000000	0.000000	0.000000	-0.000001	0.000006	-0.000000	0.000000	0.000000	1.000000	102.000000	0.000000
15093.328963	0.107730	0.587736	-0.042043	81.077667	10.613593	20.967018	0.000000	0.000000	0.000000	0.000000	0.000000	0.000000	-0.000001	0.000006	-0.000000	0.000000	0.000000	1.000000	102.000000	0.000000
15093.332297	0.107747	0.587333	-0.041897	81.077667	10.613593	20.967018	0.000000	0.000000	0.000000	0.000000	0.000000	0.000000	0.005044	-0.121136	0.043767	0.000000	0.000000	1.000000	102.000000	0.000000
15093.335630	0.107747	0.587333	-0.041897	81.115311	10.586905	20.940905	0.000000	0.000000	0.000000	0.000000	0.000000	0.000000	0.005044	-0.121136	0.043767	0.000000	0.000000	1.000000	102.000000	0.000000
15093.338963	0.107747	0.587333	-0.041897	81.115311	10.586905	20.940905	0.000000	0.000000	0.000000	0.000000	0.000000	0.000000	0.005044	-0.121136	0.043767	0.000000	0.000000	1.000000	102.000000	0.000000
15093.342297	0.107747	0.587333	-0.041897	81.115311	10.586905	20.940905	0.000000	0.000000	0.000000	0.000000	0.000000	0.000000	0.005044	-0.121136	0.043767	0.000000	0.000000	1.000000	102.000000	0.000000
15093.345630	0.107781	0.586436	-0.041602	81.170715	10.550990	20.905600	0.000000	0.000000	0.000000	0.000000	0.000000	0.000000	0.010285	-0.268935	0.088329	0.000000	0.000000	1.000000	102.000000	0.000000
15093.348963	0.107781	0.586436	-0.041602	81.170715	10.550990	20.905600	0.000000	0.000000	0.000000	0.000000	0.000000	0.000000	0.000001	0.000001	0.000000	0.000000	0.000000	1.000000	102.000000	0.000000
15093.352297	0.107781	0.586436	-0.041602	81.170715	10.550990	20.905600	0.000000	0.000000	0.000000	0.000000	0.000000	0.000000	0.000001	0.000001	0.000000	0.000000	0.000000	1.000000	102.000000	0.000000
15093.355630	0.107781	0.586436	-0.041602	81.211678	10.479178	20.822897	0.000000	0.000000	0.000000	0.000000	0.000000	0.000000	0.000001	0.000001	0.000000	0.000000	0.000000	1.000000	102.000000	0.000000
15093.358963	0.107781	0.586436	-0.041602	81.211678	10.479178	20.822897	0.000000	0.000000	0.000000	0.000000	0.000000	0.000000	0.000001	0.000001	0.000000	0.000000	0.000000	1.000000	102.000000	0.000000
15093.362297	0.107829	0.585956	-0.041419	81.211678	10.479178	20.822897	0.000000	0.000000	0.000000	0.000000	0.000000	0.000000	0.014285	-0.144048	0.055085	0.000000	0.000000	1.000000	102.000000	0.000000
15093.365630	0.107829	0.585956	-0.041419	81.223289	10.347383	20.668770	0.000000	0.000000	0.000000	0.000000	0.000000	0.000000	0.014285	-0.144048	0.055085	0.000000	0.000000	1.000000	102.000000	0.000000
15093.368963	0.107860	0.585429	-0.041217	81.223289	10.347383	20.668770	0.000000	0.000000	0.000000	0.000000	0.000000	0.000000	0.009377	-0.158217	0.060534	0.000000	0.000000	1.000000	102.000000	0.000000
15093.372297	0.107860	0.585429	-0.041217	81.223289	10.347383	20.668770	0.000000	0.000000	0.000000	0.000000	0.000000	0.000000	0.009377	-0.158217	0.060534	0.000000	0.000000	1.000000	102.000000	0.000000
15093.375630	0.107860	0.585429	-0.041217	81.189026	10.090359	20.374666	0.000000	0.000000	0.000000	0.000000	0.000000	0.000000	0.009377	-0.158217	0.060534	0.000000	0.000000	1.000000	102.000000	0.000000
15093.378963	0.107860	0.585429	-0.041217	81.189026	10.090359	20.374666	0.000000	0.000000	0.000000	0.000000	0.000000	0.000000	0.009377	-0.158217	0.060534	0.000000	0.000000	1.000000	102.000000	0.000000
15093.382297	0.107858	0.584895	-0.040982	81.189026	10.090359	20.374666	0.000000	0.000000	0.000000	0.000000	0.000000	0.000000	-0.000700	-0.159963	0.070491	0.000000	0.000000	1.000000	102.000000	0.000000
15093.385630	0.107858	0.584895	-0.040982	81.116676	9.686110	19.894487	0.000000	0.000000	0.000000	0.000000	0.000000	0.000000	-0.000700	-0.159963	0.070491	0.000000	0.000000	1.000000	102.000000	0.000000
15093.388963	0.107813	0.584320	-0.040747	81.116676	9.686110	19.894487	0.000000	0.000000	0.000000	0.000000	0.000000	0.000000	-0.013415	-0.172518	0.070337	0.000000	0.000000	1.000000	102.000000	0.000000
15093.392297	0.107813	0.584320	-0.040747	81.116676	9.686110	19.894487	0.000000	0.000000	0.000000	0.000000	0.000000	0.000000	-0.013415	-0.172518	0.070337	0.000000	0.000000	1.000000	102.000000	0.000000
15093.395630	0.107813	0.584320	-0.040747	81.017166	9.223843	19.345510	0.000000	0.000000	0.000000	0.000000	0.000000	0.000000	-0.013415	-0.172518	0.070337	0.000000	0.000000	1.000000	102.000000	0.000000
15093.398963	0.107813	0.584320	-0.040747	81.017166	9.223843	19.345510	0.000000	0.000000	0.000000	0.000000	0.000000	0.000000	-0.013415	-0.172518	0.070337	0.000000	0.000000	1.000000	102.000000	0.000000
15093.402297	0.107764	0.583727	-0.040531	81.017166	9.223843	19.345510	0.000000	0.000000	0.000000	0.000000	0.000000	0.000000	-0.014812	-0.177977	0.065052	0.000000	0.000000	1.000000	102.000000	0.000000
15093.405630	0.107764	0.583727	-0.040531	80.930351	8.818701	18.863831	0.000000	0.000000	0.000000	0.000000	0.000000	0.000000	-0.014812	-0.177977	0.065052	0.000000	0.000000	1.000000	102.000000	0.000000
15093.408963	0.107673	0.583157	-0.040311	80.930351	8.818701	18.863831	0.000000	0.000000	0.000000	0.000000	0.000000	0.000000	-0.027296	-0.171024	0.065884	0.000000	0.000000	1.000000	102.000000	0.000000
15093.412297	0.107673	0.583157	-0.040311	80.930351	8.818701	18.863831	0.000000	0.000000	0.000000	0.000000	0.000000	0.000000	-0.027296	-0.171024	0.065884	0.000000	0.000000	1.000000	102.000000	0.000000
15093.415630	0.107673	0.583157	-0.040311	80.862427	8.493205	18.481934	0.000000	0.000000	0.000000	0.000000	0.000000	0.000000	-0.027296	-0.171024	0.065884	0.000000	0.000000	1.000000	102.000000	0.000000
15093.418963	0.107577	0.582569	-0.040109	80.862427	8.493205	18.481934	0.000000	0.000000	0.000000	0.000000	0.000000	0.000000	-0.028700	-0.176447	0.060584	0.000000	0.000000	1.000000	102.000000	0.000000
15093.422297	0.107577	0.582569	-0.040109	80.862427	8.493205	18.481934	0.000000	0.000000	0.000000	0.000000	0.000000	0.000000	-0.028700	-0.176447	0.060584	0.000000	0.000000	1.000000	102.000000	0.000000
15093.425630	0.107577	0.582569	-0.040109	80.822128	8.279140	18.240532	0.000000	0.000000	0.000000	0.000000	0.000000	0.000000	-0.028700	-0.176447	0.060584	0.000000	0.000000	1.000000	102.000000	0.000000
15093.428963	0.107458	0.582027	-0.039916	80.822128	8.279140	18.240532	0.000000	0.000000	0.000000	0.000000	0.000000	0.000000	-0.035761	-0.162408	0.057914	0.000000	0.000000	1.000000	102.000000	0.000000
15093.432297	0.107458	0.582027	-0.039916	80.822128	8.279140	18.240532	0.000000	0.000000	0.000000	0.000000	0.000000	0.000000	-0.035761	-0.162408	0.057914	0.000000	0.000000	1.000000	102.000000	0.000000
15093.435630	0.107458	0.582027	-0.039916	80.797371	8.184200	18.144667	0.000000	0.000000	0.000000	0.000000	0.000000	0.000000	-0.035761	-0.162408	0.057914	0.000000	0.000000	1.000000	102.000000	0.000000
15093.438963	0.107458	0.582027	-0.039916	80.797371	8.184200	18.144667	0.000000	0.000000	0.000000	0.000000	0.000000	0.000000	-0.035761	-0.162408	0.057914	0.000000	0.000000	1.000000	102.000000	0.000000
15093.442297	0.107326	0.581497	-0.039771	80.797371	8.184200	18.144667	0.000000	0.000000	0.000000	0.000000	0.000000	0.000000	-0.039482	-0.159018	0.043582	0.000000	0.000000	1.000000	102.000000	0.000000
15093.445630	0.107326	0.581497	-0.039771	80.803474	8.150394	18.135830	0.000000	0.000000	0.000000	0.000000	0.000000	0.000000	-0.039482	-0.159018	0.043582	0.000000	0.000000	1.000000	102.000000	0.000000
15093.448963	0.107193	0.580991	-0.039633	80.803474	8.150394	18.135830	0.000000	0.000000	0.000000	0.000000	0.000000	0.000000	-0.040064	-0.151976	0.041414	0.000000	0.000000	1.000000	102.000000	0.000000
15093.452297	0.107193	0.580991	-0.039633	80.803474	8.150394	18.135830	0.000000	0.000000	0.000000	0.000000	0.000000	0.000000	-0.040064	-0.151976	0.041414	0.000000	0.000000	1.000000	102.000000	0.000000
15093.455630	0.107193	0.580991	-0.039633	80.822876	8.119676	18.128523	0.000000	0.000000	0.000000	0.000000	0.000000	0.000000	-0.040064	-0.151976	0.041414	0.000000	0.000000	1.000000	102.000000	0.000000
15093.458963	0.107193	0.580991	-0.039633	80.822876	8.119676	18.128523	0.000000	0.000000	0.000000	0.000000	0.000000	0.000000	-0.040064	-0.151976	0.041414	0.000000	0.000000	1.000000	102.000000	0.000000
15093.462297	0.107033	0.580490	-0.039514	80.822876	8.119676	18.128523	0.000000	0.000000	0.000000	0.000000	0.000000	0.000000	-0.047894	-0.150258	0.035693	0.000000	0.000000	1.000000	102.000000	0.000000
15093.465630	0.107033	0.580490	-0.039514	80.843758	8.089967	18.119581	0.000000	0.000000	0.000000	0.000000	0.000000	0.000000	-0.047894	-0.150258	0.035693	0.000000	0.000000	1.000000	102.000000	0.000000
15093.468963	0.106894	0.580054	-0.039396	80.843758	8.089967	18.119581	0.000000	0.000000	0.000000	0.000000	0.000000	0.000000	-0.041701	-0.130793	0.035193	0.000000	0.000000	1.000000	102.000000	0.000000
15093.472297	0.106894	0.580054	-0.039396	80.843758	8.089967	18.119581	0.000000	0.000000	0.000000	0.000000	0.000000	0.000000	-0.041701	-0.130793	0.035193	0.000000	0.000000	1.000000	102.000000	0.000000
15093.475630	0.106894	0.580054	-0.039396	80.851570	8.072932	18.120586	0.000000	0.000000	0.000000	0.000000	0.000000	0.000000	-0.041701	-0.130793	0.035193	0.000000	0.000000	1.000000	102.000000	0.000000
15093.478963	0.106894	0.580054	-0.039396	80.851570	8.072932	18.120586	0.000000	0.000000	0.000000	0.000000	0.000000	0.000000	-0.041701	-0.130793	0.035193	0.000000	0.000000	1.000000	102.000000	0.000000
15093.482297	0.106797	0.579659	-0.039279	80.851570	8.072932	18.120586	0.000000	0.000000	0.000000	0.000000	0.000000	0.000000	-0.029042	-0.118423	0.035179	0.000000	0.000000	1.000000	102.000000	0.000000
15093.485630	0.106797	0.579659	-0.039279	80.828362	8.073853	18.134977	0.000000	0.000000	0.000000	0.000000	0.000000	0.000000	-0.029042	-0.118423	0.035179	0.000000	0.000000	1.000000	102.000000	0.000000
15093.488963	0.106797	0.579659	-0.039279	80.828362	8.073853	18.134977	0.000000	0.000000	0.000000	0.000000	0.000000	0.000000	-0.029042	-0.118423	0.035179	0.000000	0.000000	1.000000	102.000000	0.000000
15093.492297	0.106797	0.579659	-0.039279	80.828362	8.073853	18.134977	0.000000	0.000000	0.000000	0.000000	0.000000	0.000000	-0.029042	-0.118423	0.035179	0.000000	0.000000	1.000000	102.000000	0.000000
15093.495630	0.106604	0.579023	-0.039044	80.780167	8.079912	18.148106	0.000000	0.000000	0.000000	0.000000	0.000000	0.000000	-0.058072	-0.190918	0.070606	0.000000	0.000000	1.000000	102.000000	0.000000
15093.498963	0.106604	0.579023	-0.039044	80.780167	8.079912	18.148106	0.000000	0.000000	0.000000	0.000000	0.000000	0.000000	-0.000000	0.000001	-0.000000	0.000000	0.000000	1.000000	102.000000	0.000000
15093.502297	0.106604	0.579023	-0.039044	80.780167	8.079912	18.148106	0.000000	0.000000	0.000000	0.000000	0.000000	0.000000	-0.000000	0.000001	-0.000000	0.000000	0.000000	1.000000	102.000000	0.000000
15093.505630	0.106604	0.579023	-0.039044	80.715919	8.064147	18.132298	0.000000	0.000000	0.000000	0.000000	0.000000	0.000000	-0.000000	0.000001	-0.000000	0.000000	0.000000	1.000000	102.000000	0.000000
15093.508963	0.106604	0.579023	-0.039044	80.715919	8.064147	18.132298	0.000000	0.000000	0.000000	0.000000	0.000000	0.000000	-0.000000	0.000001	-0.000000	0.000000	0.000000	1.000000	102.000000	0.000000
15093.512297	0.106525	0.578805	-0.038937	80.715919	8.064147	18.132298	0.000000	0.000000	0.000000	0.000000	0.000000	0.000000	-0.023548	-0.065422	0.032042	0.000000	0.000000	1.000000	102.000000	0.000000
15093.515630	0.106525	0.578805	-0.038937	80.662888	7.993698	18.055908	0.000000	0.000000	0.000000	0.000000	0.000000	0.000000	-0.023548	-0.065422	0.032042	0.000000	0.000000	1.000000	102.000000	0.000000
15093.518963	0.106525	0.578805	-0.038937	80.662888	7.993698	18.055908	0.000000	0.000000	0.000000	0.000000	0.000000	0.000000	-0.023548	-0.065422	0.032042	0.000000	0.000000	1.000000	102.000000	0.000000
15093.522297	0.106525	0.578805	-0.038937	80.662888	7.993698	18.055908	0.000000	0.000000	0.000000	0.000000	0.000000	0.000000	-0.023548	-0.065422	0.032042	0.000000	0.000000	1.000000	102.000000	0.000000
15093.525630	0.106308	0.578498	-0.038793	80.631386	7.913834	17.972204	0.000000	0.000000	0.000000	0.000000	0.000000	0.000000	-0.065110	-0.091968	0.043263	0.000000	0.000000	1.000000	102.000000	0.000000
15093.528963	0.106308	0.578498	-0.038793	80.631386	7.913834	17.972204	0.000000	0.000000	0.000000	0.000000	0.000000	0.000000	-0.065110	-0.091968	0.043263	0.000000	0.000000	1.000000	102.000000	0.000000
15093.532297	0.106308	0.578498	-0.038793	80.631386	7.913834	17.972204	0.000000	0.000000	0.000000	0.000000	0.000000	0.000000	-0.065110	-0.091968	0.043263	0.000000	0.000000	1.000000	102.000000	0.000000
15093.535630	0.106308	0.578498	-0.038793	80.617554	7.899302	17.974596	0.000000	0.000000	0.000000	0.000000	0.000000	0.000000	-0.065110	-0.091968	0.043263	0.000000	0.000000	1.000000	102.000000	0.000000
15093.538963	0.106188	0.578433	-0.038767	80.617554	7.899302	17.974596	0.000000	0.000000	0.000000	0.000000	0.000000	0.000000	-0.036076	-0.019450	0.007801	0.000000	0.000000	1.000000	102.000000	0.000000
15093.542297	0.106188	0.578433	-0.038767	80.617554	7.899302	17.974596	0.000000	0.000000	0.000000	0.000000	0.000000	0.000000	-0.036076	-0.019450	0.007801	0.000000	0.000000	1.000000	102.000000	0.000000
15093.545630	0.106188	0.578433	-0.038767	80.615273	7.884878	17.976467	0.000000	0.000000	0.000000	0.000000	0.000000	0.000000	-0.036076	-0.019450	0.007801	0.000000	0.000000	1.000000	102.000000	0.000000
15093.548963	0.106188	0.578433	-0.038767	80.615273	7.884878	17.976467	0.000000	0.000000	0.000000	0.000000	0.000000	0.000000	-0.036076	-0.019450	0.007801	0.000000	0.000000	1.000000	102.000000	0.000000
15093.552297	0.106069	0.578433	-0.038737	80.615273	7.884878	17.976467	0.000000	0.000000	0.000000	0.000000	0.000000	0.000000	-0.035754	0.000005	0.009067	0.000000	0.000000	1.000000	102.000000	0.000000
15093.555630	0.106069	0.578433	-0.038737	80.612175	7.873380	17.978598	0.000000	0.000000	0.000000	0.000000	0.000000	0.000000	-0.035754	0.000005	0.009067	0.000000	0.000000	1.000000	102.000000	0.000000
15093.558963	0.106069	0.578433	-0.038737	80.612175	7.873380	17.978598	0.000000	0.000000	0.000000	0.000000	0.000000	0.000000	-0.035754	0.000005	0.009067	0.000000	0.000000	1.000000	102.000000	0.000000
15093.562297	0.106069	0.578433	-0.038737	80.612175	7.873380	17.978598	0.000000	0.000000	0.000000	0.000000	0.000000	0.000000	-0.035754	0.000005	0.009067	0.000000	0.000000	1.000000	102.000000	0.000000
15093.565630	0.105874	0.578539	-0.038671	80.599724	7.868130	17.987068	0.000000	0.000000	0.000000	0.000000	0.000000	0.000000	-0.058463	0.031829	0.019573	0.000000	0.000000	1.000000	102.000000	0.000000
15093.568963	0.105874	0.578539	-0.038671	80.599724	7.868130	17.987068	0.000000	0.000000	0.000000	0.000000	0.000000	0.000000	-0.058463	0.031829	0.019573	0.000000	0.000000	1.000000	102.000000	0.000000
15093.572297	0.105874	0.578539	-0.038671	80.599724	7.868130	17.987068	0.000000	0.000000	0.000000	0.000000	0.000000	0.000000	-0.058463	0.031829	0.019573	0.000000	0.000000	1.000000	102.000000	0.000000
15093.575630	0.105874	0.578539	-0.038671	80.587273	7.868289	17.995491	0.000000	0.000000	0.000000	0.000000	0.000000	0.000000	-0.058463	0.031829	0.019573	0.000000	0.000000	1.000000	102.000000	0.000000
15093.578963	0.105812	0.578652	-0.038665	80.587273	7.868289	17.995491	0.000000	0.000000	0.000000	0.000000	0.000000	0.000000	-0.018535	0.033618	0.001937	0.000000	0.000000	1.000000	102.000000	0.000000
15093.582297	0.105812	0.578652	-0.038665	80.587273	7.868289	17.995491	0.000000	0.000000	0.000000	0.000000	0.000000	0.000000	-0.018535	0.033618	0.001937	0.000000	0.000000	1.000000	102.000000	0.000000
15093.585630	0.105812	0.578652	-0.038665	80.565498	7.877373	18.010216	0.000000	0.000000	0.000000	0.000000	0.000000	0.000000	-0.018535	0.033618	0.001937	0.000000	0.000000	1.000000	102.000000	0.000000
15093.588963	0.105812	0.578652	-0.038665	80.565498	7.877373	18.010216	0.000000	0.000000	0.000000	0.000000	0.000000	0.000000	-0.018535	0.033618	0.001937	0.000000	0.000000	1.000000	102.000000	0.000000
15093.592297	0.105769	0.578787	-0.038670	80.565498	7.877373	18.010216	0.000000	0.000000	0.000000	0.000000	0.000000	0.000000	-0.013065	0.040669	-0.001513	0.000000	0.000000	1.000000	102.000000	0.000000
15093.595630	0.105769	0.578787	-0.038670	80.543686	7.894532	18.024849	0.000000	0.000000	0.000000	0.000000	0.000000	0.000000	-0.013065	0.040669	-0.001513	0.000000	0.000000	1.000000	102.000000	0.000000
15093.598963	0.105769	0.578787	-0.038670	80.543686	7.894532	18.024849	0.000000	0.000000	0.000000	0.000000	0.000000	0.000000	-0.013065	0.040669	-0.001513	0.000000	0.000000	1.000000	102.000000	0.000000
15093.602297	0.105769	0.578787	-0.038670	80.543686	7.894532	18.024849	0.000000	0.000000	0.000000	0.000000	0.000000	0.000000	-0.013065	0.040669	-0.001513	0.000000	0.000000	1.000000	102.000000	0.000000
15093.605630	0.105798	0.579106	-0.038723	80.525055	7.909586	18.037361	0.000000	0.000000	0.000000	0.000000	0.000000	0.000000	0.008642	0.095532	-0.015975	0.000000	0.000000	1.000000	102.000000	0.000000
15093.608963	0.105798	0.579106	-0.038723	80.525055	7.909586	18.037361	0.000000	0.000000	0.000000	0.000000	0.000000	0.000000	0.008642	0.095532	-0.015975	0.000000	0.000000	1.000000	102.000000	0.000000
15093.612297	0.105798	0.579106	-0.038723	80.525055	7.909586	18.037361	0.000000	0.000000	0.000000	0.000000	0.000000	0.000000	0.008642	0.095532	-0.015975	0.000000	0.000000	1.000000	102.000000	0.000000
15093.615630	0.105798	0.579106	-0.038723	80.503281	7.929345	18.051878	0.000000	0.000000	0.000000	0.000000	0.000000	0.000000	0.008642	0.095532	-0.015975	0.000000	0.000000	1.000000	102.000000	0.000000
15093.618963	0.105816	0.579259	-0.038819	80.503281	7.929345	18.051878	0.000000	0.000000	0.000000	0.000000	0.000000	0.000000	0.005407	0.045952	-0.028766	0.000000	0.000000	1.000000	102.000000	0.000000
15093.622297	0.105816	0.579259	-0.038819	80.503281	7.929345	18.051878	0.000000	0.000000	0.000000	0.000000	0.000000	0.000000	0.005407	0.045952	-0.028766	0.000000	0.000000	1.000000	102.000000	0.000000
15093.625630	0.105816	0.579259	-0.038819	80.487709	7.944978	18.062208	0.000000	0.000000	0.000000	0.000000	0.000000	0.000000	0.005407	0.045952	-0.028766	0.000000	0.000000	1.000000	102.000000	0.000000
15093.628963	0.105816	0.579259	-0.038819	80.487709	7.944978	18.062208	0.000000	0.000000	0.000000	0.000000	0.000000	0.000000	0.005407	0.045952	-0.028766	0.000000	0.000000	1.000000	102.000000	0.000000
15093.632297	0.105840	0.579406	-0.038891	80.487709	7.944978	18.062208	0.000000	0.000000	0.000000	0.000000	0.000000	0.000000	0.007185	0.044198	-0.021719	0.000000	0.000000	1.000000	102.000000	0.000000
15093.635630	0.105840	0.579406	-0.038891	80.472153	7.960579	18.072519	0.000000	0.000000	0.000000	0.000000	0.000000	0.000000	0.007185	0.044198	-0.021719	0.000000	0.000000	1.000000	102.000000	0.000000
15093.638963	0.105840	0.579406	-0.038891	80.472153	7.960579	18.072519	0.000000	0.000000	0.000000	0.000000	0.000000	0.000000	0.007185	0.044198	-0.021719	0.000000	0.000000	1.000000	102.000000	0.000000
15093.642297	0.105840	0.579406	-0.038891	80.472153	7.960579	18.072519	0.000000	0.000000	0.000000	0.000000	0.000000	0.000000	0.007185	0.044198	-0.021719	0.000000	0.000000	1.000000	102.000000	0.000000
15093.645630	0.105849	0.579653	-0.039106	80.456619	7.973424	18.082783	0.000000	0.000000	0.000000	0.000000	0.000000	0.000000	0.002715	0.074135	-0.064390	0.000000	0.000000	1.000000	102.000000	0.000000
15093.648963	0.105849	0.579653	-0.039106	80.456619	7.973424	18.082783	0.000000	0.000000	0.000000	0.000000	0.000000	0.000000	0.002715	0.074135	-0.064390	0.000000	0.000000	1.000000	102.000000	0.000000
15093.652297	0.105849	0.579653	-0.039106	80.456619	7.973424	18.082783	0.000000	0.000000	0.000000	0.000000	0.000000	0.000000	0.002715	0.074135	-0.064390	0.000000	0.000000	1.000000	102.000000	0.000000
15093.655630	0.105849	0.579653	-0.039106	80.447289	7.982209	18.088934	0.000000	0.000000	0.000000	0.000000	0.000000	0.000000	0.002715	0.074135	-0.064390	0.000000	0.000000	1.000000	102.000000	0.000000
15093.658963	0.105840	0.579747	-0.039225	80.447289	7.982209	18.088934	0.000000	0.000000	0.000000	0.000000	0.000000	0.000000	-0.002681	0.028197	-0.035599	0.000000	0.000000	1.000000	102.000000	0.000000
15093.662297	0.105840	0.579747	-0.039225	80.447289	7.982209	18.088934	0.000000	0.000000	0.000000	0.000000	0.000000	0.000000	-0.002681	0.028197	-0.035599	0.000000	0.000000	1.000000	102.000000	0.000000
15093.665630	0.105840	0.579747	-0.039225	80.441032	7.983517	18.093019	0.000000	0.000000	0.000000	0.000000	0.000000	0.000000	-0.002681	0.028197	-0.035599	0.000000	0.000000	1.000000	102.000000	0.000000
15093.668963	0.105840	0.579747	-0.039225	80.441032	7.983517	18.093019	0.000000	0.000000	0.000000	0.000000	0.000000	0.000000	-0.002681	0.028197	-0.035599	0.000000	0.000000	1.000000	102.000000	0.000000
15093.672297	0.105793	0.579818	-0.039327	80.441032	7.983517	18.093019	0.000000	0.000000	0.000000	0.000000	0.000000	0.000000	-0.014093	0.021128	-0.030644	0.000000	0.000000	1.000000	102.000000	0.000000
15093.675630	0.105793	0.579818	-0.039327	80.434799	7.984822	18.097101	0.000000	0.000000	0.000000	0.000000	0.000000	0.000000	-0.014093	0.021128	-0.030644	0.000000	0.000000	1.000000	102.000000	0.000000
15093.678963	0.105793	0.579818	-0.039327	80.434799	7.984822	18.097101	0.000000	0.000000	0.000000	0.000000	0.000000	0.000000	-0.014093	0.021128	-0.030644	0.000000	0.000000	1.000000	102.000000	0.000000
15093.682297	0.105793	0.579818	-0.039327	80.434799	7.984822	18.097101	0.000000	0.000000	0.000000	0.000000	0.000000	0.000000	-0.014093	0.021128	-0.030644	0.000000	0.000000	1.000000	102.000000	0.000000
15093.685630	0.105722	0.579911	-0.039523	80.434799	7.984822	18.097101	0.000000	0.000000	0.000000	0.000000	0.000000	0.000000	-0.021243	0.028062	-0.058910	0.000000	0.000000	1.000000	102.000000	0.000000
15093.688963	0.105722	0.579911	-0.039523	80.434799	7.984822	18.097101	0.000000	0.000000	0.000000	0.000000	0.000000	0.000000	-0.021243	0.028062	-0.058910	0.000000	0.000000	1.000000	102.000000	0.000000
15093.692297	0.105722	0.579911	-0.039523	80.434799	7.984822	18.097101	0.000000	0.000000	0.000000	0.000000	0.000000	0.000000	-0.021243	0.028062	-0.058910	0.000000	0.000000	1.000000	102.000000	0.000000
15093.695630	0.105722	0.579911	-0.039523	80.434799	7.984822	18.097101	0.000000	0.000000	0.000000	0.000000	0.000000	0.000000	-0.021243	0.028062	-0.058910	0.000000	0.000000	1.000000	102.000000	0.000000
15093.698963	0.105692	0.579940	-0.039641	80.434799	7.984822	18.097101	0.000000	0.000000	0.000000	0.000000	0.000000	0.000000	-0.008942	0.008704	-0.035328	0.000000	0.000000	1.000000	102.000000	0.000000
15093.702297	0.105692	0.579940	-0.039641	80.434799	7.984822	18.097101	0.000000	0.000000	0.000000	0.000000	0.000000	0.000000	-0.008942	0.008704	-0.035328	0.000000	0.000000	1.000000	102.000000	0.000000
15093.705630	0.105692	0.579940	-0.039641	80.434799	7.984822	18.097101	0.000000	0.000000	0.000000	0.000000	0.000000	0.000000	-0.008942	0.008704	-0.035328	0.000000	0.000000	1.000000	102.000000	0.000000
15093.708963	0.105692	0.579940	-0.039641	80.434799	7.984822	18.097101	0.000000	0.000000	0.000000	0.000000	0.000000	0.000000	-0.008942	0.008704	-0.035328	0.000000	0.000000	1.000000	102.000000	0.000000
15093.712297	0.105674	0.579958	-0.039712	80.434799	7.984822	18.097101	0.000000	0.000000	0.000000	0.000000	0.000000	0.000000	-0.005364	0.005214	-0.021197	0.000000	0.000000	1.000000	102.000000	0.000000
15093.715630	0.105674	0.579958	-0.039712	80.434799	7.987545	18.097101	0.000000	0.000000	0.000000	0.000000	0.000000	0.000000	-0.005364	0.005214	-0.021197	0.000000	0.000000	1.000000	102.000000	0.000000
15093.718963	0.105674	0.579958	-0.039712	80.434799	7.987545	18.097101	0.000000	0.000000	0.000000	0.000000	0.000000	0.000000	-0.005364	0.005214	-0.021197	0.000000	0.000000	1.000000	102.000000	0.000000
15093.722297	0.105674	0.579958	-0.039712	80.434799	7.987545	18.097101	0.000000	0.000000	0.000000	0.000000	0.000000	0.000000	-0.005364	0.005214	-0.021197	0.000000	0.000000	1.000000	102.000000	0.000000
15093.725630	0.105696	0.579975	-0.039792	80.434799	7.990259	18.097094	0.000000	0.000000	0.000000	0.000000	0.000000	0.000000	0.006523	0.005211	-0.024209	0.000000	0.000000	1.000000	102.000000	0.000000
15093.728963	0.105696	0.579975	-0.039792	80.434799	7.990259	18.097094	0.000000	0.000000	0.000000	0.000000	0.000000	0.000000	0.006523	0.005211	-0.024209	0.000000	0.000000	1.000000	102.000000	0.000000
15093.732297	0.105696	0.579975	-0.039792	80.434799	7.990259	18.097094	0.000000	0.000000	0.000000	0.000000	0.000000	0.000000	0.006523	0.005211	-0.024209	0.000000	0.000000	1.000000	102.000000	0.000000
15093.735630	0.105696	0.579975	-0.039792	80.434799	7.990259	18.097094	0.000000	0.000000	0.000000	0.000000	0.000000	0.000000	0.006523	0.005211	-0.024209	0.000000	0.000000	1.000000	102.000000	0.000000
15093.738963	0.105702	0.579969	-0.039769	80.434799	7.990259	18.097094	0.000000	0.000000	0.000000	0.000000	0.000000	0.000000	0.001787	-0.001732	0.007067	0.000000	0.000000	1.000000	102.000000	0.000000
15093.742297	0.105702	0.579969	-0.039769	80.434799	7.990259	18.097094	0.000000	0.000000	0.000000	0.000000	0.000000	0.000000	0.001787	-0.001732	0.007067	0.000000	0.000000	1.000000	102.000000	0.000000
15093.745630	0.105702	0.579969	-0.039769	80.434799	7.990259	18.097094	0.000000	0.000000	0.000000	0.000000	0.000000	0.000000	0.001787	-0.001732	0.007067	0.000000	0.000000	1.000000	102.000000	0.000000
15093.748963	0.105702	0.579969	-0.039769	80.434799	7.990259	18.097094	0.000000	0.000000	0.000000	0.000000	0.000000	0.000000	0.001787	-0.001732	0.007067	0.000000	0.000000	1.000000	102.000000	0.000000
15093.752297	0.105708	0.579963	-0.039745	80.434799	7.990259	18.097094	0.000000	0.000000	0.000000	0.000000	0.000000	0.000000	0.001791	-0.001737	0.007066	0.000000	0.000000	1.000000	102.000000	0.000000
15093.755630	0.105708	0.579963	-0.039745	80.434822	7.987542	18.105074	0.000000	0.000000	0.000000	0.000000	0.000000	0.000000	0.001791	-0.001737	0.007066	0.000000	0.000000	1.000000	102.000000	0.000000
15093.758963	0.105708	0.579963	-0.039745	80.434822	7.987542	18.105074	0.000000	0.000000	0.000000	0.000000	0.000000	0.000000	0.001791	-0.001737	0.007066	0.000000	0.000000	1.000000	102.000000	0.000000
15093.762297	0.105708	0.579963	-0.039745	80.434822	7.987542	18.105074	0.000000	0.000000	0.000000	0.000000	0.000000	0.000000	0.001791	-0.001737	0.007066	0.000000	0.000000	1.000000	102.000000	0.000000
15093.765630	0.105686	0.579946	-0.039665	80.434799	7.984827	18.105078	0.000000	0.000000	0.000000	0.000000	0.000000	0.000000	-0.006523	-0.005221	0.024208	0.000000	0.000000	1.000000	102.000000	0.000000
15093.768963	0.105686	0.579946	-0.039665	80.434799	7.984827	18.105078	0.000000	0.000000	0.000000	0.000000	0.000000	0.000000	-0.006523	-0.005221	0.024208	0.000000	0.000000	1.000000	102.000000	0.000000
15093.772297	0.105686	0.579946	-0.039665	80.434799	7.984827	18.105078	0.000000	0.000000	0.000000	0.000000	0.000000	0.000000	-0.006523	-0.005221	0.024208	0.000000	0.000000	1.000000	102.000000	0.000000
15093.775630	0.105686	0.579946	-0.039665	80.437927	7.980092	18.103037	0.000000	0.000000	0.000000	0.000000	0.000000	0.000000	-0.006523	-0.005221	0.024208	0.000000	0.000000	1.000000	102.000000	0.000000
15093.778963	0.105674	0.579917	-0.039629	80.437927	7.980092	18.103037	0.000000	0.000000	0.000000	0.000000	0.000000	0.000000	-0.003665	-0.008788	0.010521	0.000000	0.000000	1.000000	102.000000	0.000000
15093.782297	0.105674	0.579917	-0.039629	80.437927	7.980092	18.103037	0.000000	0.000000	0.000000	0.000000	0.000000	0.000000	-0.003665	-0.008788	0.010521	0.000000	0.000000	1.000000	102.000000	0.000000
15093.785630	0.105674	0.579917	-0.039629	80.441010	7.972630	18.100985	0.000000	0.000000	0.000000	0.000000	0.000000	0.000000	-0.003665	-0.008788	0.010521	0.000000	0.000000	1.000000	102.000000	0.000000
15093.788963	0.105674	0.579917	-0.039629	80.441010	7.972630	18.100985	0.000000	0.000000	0.000000	0.000000	0.000000	0.000000	-0.003665	-0.008788	0.010521	0.000000	0.000000	1.000000	102.000000	0.000000
15093.792297	0.105636	0.579893	-0.039613	80.441010	7.972630	18.100985	0.000000	0.000000	0.000000	0.000000	0.000000	0.000000	-0.011400	-0.007076	0.004959	0.000000	0.000000	1.000000	102.000000	0.000000
15093.795630	0.105636	0.579893	-0.039613	80.444138	7.967894	18.098940	0.000000	0.000000	0.000000	0.000000	0.000000	0.000000	-0.011400	-0.007076	0.004959	0.000000	0.000000	1.000000	102.000000	0.000000
15093.798963	0.105636	0.579893	-0.039613	80.444138	7.967894	18.098940	0.000000	0.000000	0.000000	0.000000	0.000000	0.000000	-0.011400	-0.007076	0.004959	0.000000	0.000000	1.000000	102.000000	0.000000
15093.802297	0.105636	0.579893	-0.039613	80.444138	7.967894	18.098940	0.000000	0.000000	0.000000	0.000000	0.000000	0.000000	-0.011400	-0.007076	0.004959	0.000000	0.000000	1.000000	102.000000	0.000000
15093.805630	0.105580	0.579846	-0.039585	80.447266	7.960445	18.096907	0.000000	0.000000	0.000000	0.000000	0.000000	0.000000	-0.016856	-0.014113	0.008410	0.000000	0.000000	1.000000	102.000000	0.000000
15093.808963	0.105580	0.579846	-0.039585	80.447266	7.960445	18.096907	0.000000	0.000000	0.000000	0.000000	0.000000	0.000000	-0.016856	-0.014113	0.008410	0.000000	0.000000	1.000000	102.000000	0.000000
15093.812297	0.105580	0.579846	-0.039585	80.447266	7.960445	18.096907	0.000000	0.000000	0.000000	0.000000	0.000000	0.000000	-0.016856	-0.014113	0.008410	0.000000	0.000000	1.000000	102.000000	0.000000
15093.815630	0.105580	0.579846	-0.039585	80.447266	7.957724	18.096903	0.000000	0.000000	0.000000	0.000000	0.000000	0.000000	-0.016856	-0.014113	0.008410	0.000000	0.000000	1.000000	102.000000	0.000000
15093.818963	0.105560	0.579846	-0.039580	80.447266	7.957724	18.096903	0.000000	0.000000	0.000000	0.000000	0.000000	0.000000	-0.005949	-0.000004	0.001503	0.000000	0.000000	1.000000	102.000000	0.000000
15093.822297	0.105560	0.579846	-0.039580	80.447266	7.957724	18.096903	0.000000	0.000000	0.000000	0.000000	0.000000	0.000000	-0.005949	-0.000004	0.001503	0.000000	0.000000	1.000000	102.000000	0.000000
15093.825630	0.105560	0.579846	-0.039580	80.444160	7.957017	18.098946	0.000000	0.000000	0.000000	0.000000	0.000000	0.000000	-0.005949	-0.000004	0.001503	0.000000	0.000000	1.000000	102.000000	0.000000
15093.828963	0.105560	0.579846	-0.039580	80.444160	7.957017	18.098946	0.000000	0.000000	0.000000	0.000000	0.000000	0.000000	-0.005949	-0.000004	0.001503	0.000000	0.000000	1.000000	102.000000	0.000000
15093.832297	0.105544	0.579864	-0.039558	80.444160	7.957017	18.098946	0.000000	0.000000	0.000000	0.000000	0.000000	0.000000	-0.004654	0.005306	0.006620	0.000000	0.000000	1.000000	102.000000	0.000000
15093.835630	0.105544	0.579864	-0.039558	80.437927	7.958332	18.103033	0.000000	0.000000	0.000000	0.000000	0.000000	0.000000	-0.004654	0.005306	0.006620	0.000000	0.000000	1.000000	102.000000	0.000000
15093.838963	0.105544	0.579864	-0.039558	80.437927	7.958332	18.103033	0.000000	0.000000	0.000000	0.000000	0.000000	0.000000	-0.004654	0.005306	0.006620	0.000000	0.000000	1.000000	102.000000	0.000000
15093.842297	0.105544	0.579864	-0.039558	80.437927	7.958332	18.103033	0.000000	0.000000	0.000000	0.000000	0.000000	0.000000	-0.004654	0.005306	0.006620	0.000000	0.000000	1.000000	102.000000	0.000000
15093.845630	0.105516	0.579941	-0.039503	80.431702	7.959634	18.107111	0.000000	0.000000	0.000000	0.000000	0.000000	0.000000	-0.008510	0.023030	0.016405	0.000000	0.000000	1.000000	102.000000	0.000000
15093.848963	0.105516	0.579941	-0.039503	80.431702	7.959634	18.107111	0.000000	0.000000	0.000000	0.000000	0.000000	0.000000	-0.008510	0.023030	0.016405	0.000000	0.000000	1.000000	102.000000	0.000000
15093.852297	0.105516	0.579941	-0.039503	80.431702	7.959634	18.107111	0.000000	0.000000	0.000000	0.000000	0.000000	0.000000	-0.008510	0.023030	0.016405	0.000000	0.000000	1.000000	102.000000	0.000000
15093.855630	0.105516	0.579941	-0.039503	80.422356	7.965659	18.113226	0.000000	0.000000	0.000000	0.000000	0.000000	0.000000	-0.008510	0.023030	0.016405	0.000000	0.000000	1.000000	102.000000	0.000000
15093.858963	0.105523	0.580000	-0.039476	80.422356	7.965659	18.113226	0.000000	0.000000	0.000000	0.000000	0.000000	0.000000	0.002091	0.017686	0.008281	0.000000	0.000000	1.000000	102.000000	0.000000
15093.862297	0.105523	0.580000	-0.039476	80.422356	7.965659	18.113226	0.000000	0.000000	0.000000	0.000000	0.000000	0.000000	0.002091	0.017686	0.008281	0.000000	0.000000	1.000000	102.000000	0.000000
15093.865630	0.105523	0.580000	-0.039476	80.413048	7.974401	18.119335	0.000000	0.000000	0.000000	0.000000	0.000000	0.000000	0.002091	0.017686	0.008281	0.000000	0.000000	1.000000	102.000000	0.000000
15093.868963	0.105523	0.580000	-0.039476	80.413048	7.974401	18.119335	0.000000	0.000000	0.000000	0.000000	0.000000	0.000000	0.002091	0.017686	0.008281	0.000000	0.000000	1.000000	102.000000	0.000000
15093.872297	0.105544	0.580064	-0.039477	80.413048	7.974401	18.119335	0.000000	0.000000	0.000000	0.000000	0.000000	0.000000	0.006254	0.019447	-0.000291	0.000000	0.000000	1.000000	102.000000	0.000000
15093.875630	0.105544	0.580064	-0.039477	80.406792	7.978404	18.123388	0.000000	0.000000	0.000000	0.000000	0.000000	0.000000	0.006254	0.019447	-0.000291	0.000000	0.000000	1.000000	102.000000	0.000000
15093.878963	0.105544	0.580064	-0.039477	80.406792	7.978404	18.123388	0.000000	0.000000	0.000000	0.000000	0.000000	0.000000	0.006254	0.019447	-0.000291	0.000000	0.000000	1.000000	102.000000	0.000000
15093.882297	0.105544	0.580064	-0.039477	80.406792	7.978404	18.123388	0.000000	0.000000	0.000000	0.000000	0.000000	0.000000	0.006254	0.019447	-0.000291	0.000000	0.000000	1.000000	102.000000	0.000000
15093.885630	0.105539	0.580176	-0.039578	80.400421	7.977075	18.117634	0.000000	0.000000	0.000000	0.000000	0.000000	0.000000	-0.001382	0.033446	-0.030517	0.000000	0.000000	1.000000	102.000000	0.000000
15093.888963	0.105539	0.580176	-0.039578	80.400421	7.977075	18.117634	0.000000	0.000000	0.000000	0.000000	0.000000	0.000000	-0.001382	0.033446	-0.030517	0.000000	0.000000	1.000000	102.000000	0.000000
15093.892297	0.105539	0.580176	-0.039578	80.400421	7.977075	18.117634	0.000000	0.000000	0.000000	0.000000	0.000000	0.000000	-0.001382	0.033446	-0.030517	0.000000	0.000000	1.000000	102.000000	0.000000
15093.895630	0.105539	0.580176	-0.039578	80.394196	7.983791	18.121687	0.000000	0.000000	0.000000	0.000000	0.000000	0.000000	-0.001382	0.033446	-0.030517	0.000000	0.000000	1.000000	102.000000	0.000000
15093.898963	0.105526	0.580252	-0.039714	80.394196	7.983791	18.121687	0.000000	0.000000	0.000000	0.000000	0.000000	0.000000	-0.003974	0.022804	-0.040749	0.000000	0.000000	1.000000	102.000000	0.000000
15093.902297	0.105526	0.580252	-0.039714	80.394196	7.983791	18.121687	0.000000	0.000000	0.000000	0.000000	0.000000	0.000000	-0.003974	0.022804	-0.040749	0.000000	0.000000	1.000000	102.000000	0.000000
15093.905630	0.105526	0.580252	-0.039714	80.390907	7.977757	18.113916	0.000000	0.000000	0.000000	0.000000	0.000000	0.000000	-0.003974	0.022804	-0.040749	0.000000	0.000000	1.000000	102.000000	0.000000
15093.908963	0.105526	0.580252	-0.039714	80.390907	7.977757	18.113916	0.000000	0.000000	0.000000	0.000000	0.000000	0.000000	-0.003974	0.022804	-0.040749	0.000000	1.000000	1.000000	102.000000	0.000000
15093.912297	0.105513	0.580328	-0.039850	80.390907	7.977757	18.113916	0.000000	0.000000	0.000000	0.000000	0.000000	0.000000	-0.003978	0.022784	-0.040754	0.000000	1.000000	1.000000	102.000000	0.000000
