# Supplementary material for: Haptic Guidance Needs to Be Intuitive Not Just Informative to Improve Human Motor Accuracy
Source: PLoS One. 2016 Mar 16;11(3):e0150912. doi: 10.1371/journal.pone.0150912 (PMC4794196; doi:10.1371/journal.pone.0150912)
Supplement: S1 Data — (ZIP) [file pone.0150912.s001.zip › Subject6/exp1_0103.txt]

Time	PosX	PosY	PosZ	RotX	RotY	RotZ	ForceX	ForceY	ForceZ	MomentX	MomentY	MomentZ	VelocityX	VelocityY	VelocityZ	CalibratedWeight	ButtonDown	Condition	Trial	Visual
15095.682831	0.002221	0.486153	0.245895	68.130775	24.199278	30.523630	0.000000	0.000000	0.000000	0.000000	0.000000	0.000000	-0.140307	-0.105308	-0.033452	0.000000	1.000000	1.000000	103.000000	1.000000
15095.686164	0.001687	0.485763	0.245753	68.028053	24.737425	30.497120	0.000000	0.000000	0.000000	0.000000	0.000000	0.000000	-0.160306	-0.117182	-0.042660	0.000000	1.000000	1.000000	103.000000	1.000000
15095.689498	0.001687	0.485763	0.245753	68.028053	24.737425	30.497120	0.000000	0.000000	0.000000	0.000000	0.000000	0.000000	-0.160306	-0.117182	-0.042660	0.000000	1.000000	1.000000	103.000000	1.000000
15095.692831	0.001687	0.485763	0.245753	68.028053	24.737425	30.497120	0.000000	0.000000	0.000000	0.000000	0.000000	0.000000	-0.160306	-0.117182	-0.042660	0.000000	1.000000	1.000000	103.000000	1.000000
15095.696164	0.001687	0.485763	0.245753	67.897087	25.376616	30.778444	0.000000	0.000000	0.000000	0.000000	0.000000	0.000000	-0.160306	-0.117182	-0.042660	0.000000	1.000000	1.000000	103.000000	1.000000
15095.699498	0.001153	0.485351	0.245563	67.897087	25.376616	30.778444	0.000000	0.000000	0.000000	0.000000	0.000000	0.000000	-0.160264	-0.123465	-0.056982	0.000000	1.000000	1.000000	103.000000	1.000000
15095.702831	0.001153	0.485351	0.245563	67.897087	25.376616	30.778444	0.000000	0.000000	0.000000	0.000000	0.000000	0.000000	-0.160264	-0.123465	-0.056982	0.000000	1.000000	1.000000	103.000000	1.000000
15095.706164	0.000619	0.484864	0.245407	67.749359	26.040909	31.329533	0.000000	0.000000	0.000000	0.000000	0.000000	0.000000	-0.160168	-0.146048	-0.046722	0.000000	1.000000	1.000000	103.000000	1.000000
15095.709498	0.000619	0.484864	0.245407	67.749359	26.040909	31.329533	0.000000	0.000000	0.000000	0.000000	0.000000	0.000000	-0.160168	-0.146048	-0.046722	0.000000	1.000000	1.000000	103.000000	1.000000
15095.712831	0.000619	0.484864	0.245407	67.749359	26.040909	31.329533	0.000000	0.000000	0.000000	0.000000	0.000000	0.000000	-0.160168	-0.146048	-0.046722	0.000000	1.000000	1.000000	103.000000	1.000000
15095.716164	0.000619	0.484864	0.245407	67.597153	26.713968	31.988703	0.000000	0.000000	0.000000	0.000000	0.000000	0.000000	-0.160168	-0.146048	-0.046722	0.000000	1.000000	1.000000	103.000000	1.000000
15095.719498	0.000018	0.484339	0.245252	67.597153	26.713968	31.988703	0.000000	0.000000	0.000000	0.000000	0.000000	0.000000	-0.180104	-0.157499	-0.046516	0.000000	1.000000	1.000000	103.000000	1.000000
15095.722831	0.000018	0.484339	0.245252	67.597153	26.713968	31.988703	0.000000	0.000000	0.000000	0.000000	0.000000	0.000000	-0.180104	-0.157499	-0.046516	0.000000	1.000000	1.000000	103.000000	1.000000
15095.726164	-0.000582	0.483816	0.245128	67.448662	27.331537	32.571133	0.000000	0.000000	0.000000	0.000000	0.000000	0.000000	-0.180032	-0.157059	-0.037232	0.000000	1.000000	1.000000	103.000000	1.000000
15095.729498	-0.000582	0.483816	0.245128	67.448662	27.331537	32.571133	0.000000	0.000000	0.000000	0.000000	0.000000	0.000000	-0.180032	-0.157059	-0.037232	0.000000	1.000000	1.000000	103.000000	1.000000
15095.732831	-0.000582	0.483816	0.245128	67.448662	27.331537	32.571133	0.000000	0.000000	0.000000	0.000000	0.000000	0.000000	-0.180032	-0.157059	-0.037232	0.000000	1.000000	1.000000	103.000000	1.000000
15095.736164	-0.000582	0.483816	0.245128	67.326546	27.847876	33.078049	0.000000	0.000000	0.000000	0.000000	0.000000	0.000000	-0.180032	-0.157059	-0.037232	0.000000	1.000000	1.000000	103.000000	1.000000
15095.739498	-0.001182	0.483274	0.245020	67.326546	27.847876	33.078049	0.000000	0.000000	0.000000	0.000000	0.000000	0.000000	-0.179977	-0.162577	-0.032504	0.000000	1.000000	1.000000	103.000000	1.000000
15095.742831	-0.001182	0.483274	0.245020	67.326546	27.847876	33.078049	0.000000	0.000000	0.000000	0.000000	0.000000	0.000000	-0.179977	-0.162577	-0.032504	0.000000	1.000000	1.000000	103.000000	1.000000
15095.746164	-0.001748	0.482732	0.244911	67.241257	28.243851	33.496666	0.000000	0.000000	0.000000	0.000000	0.000000	0.000000	-0.169923	-0.162515	-0.032771	0.000000	1.000000	1.000000	103.000000	1.000000
15095.749498	-0.001748	0.482732	0.244911	67.241257	28.243851	33.496666	0.000000	0.000000	0.000000	0.000000	0.000000	0.000000	-0.169923	-0.162515	-0.032771	0.000000	1.000000	1.000000	103.000000	1.000000
15095.752831	-0.001748	0.482732	0.244911	67.241257	28.243851	33.496666	0.000000	0.000000	0.000000	0.000000	0.000000	0.000000	-0.169923	-0.162515	-0.032771	0.000000	1.000000	1.000000	103.000000	1.000000
15095.756164	-0.001748	0.482732	0.244911	67.190819	28.528782	33.792213	0.000000	0.000000	0.000000	0.000000	0.000000	0.000000	-0.169923	-0.162515	-0.032771	0.000000	1.000000	1.000000	103.000000	1.000000
15095.759498	-0.002314	0.482210	0.244816	67.190819	28.528782	33.792213	0.000000	0.000000	0.000000	0.000000	0.000000	0.000000	-0.169885	-0.156546	-0.028454	0.000000	1.000000	1.000000	103.000000	1.000000
15095.762831	-0.002314	0.482210	0.244816	67.190819	28.528782	33.792213	0.000000	0.000000	0.000000	0.000000	0.000000	0.000000	-0.169885	-0.156546	-0.028454	0.000000	1.000000	1.000000	103.000000	1.000000
15095.766164	-0.002847	0.481728	0.244751	67.168480	28.722080	33.965160	0.000000	0.000000	0.000000	0.000000	0.000000	0.000000	-0.159880	-0.144665	-0.019483	0.000000	1.000000	1.000000	103.000000	1.000000
15095.769498	-0.002847	0.481728	0.244751	67.168480	28.722080	33.965160	0.000000	0.000000	0.000000	0.000000	0.000000	0.000000	-0.159880	-0.144665	-0.019483	0.000000	1.000000	1.000000	103.000000	1.000000
15095.772831	-0.002847	0.481728	0.244751	67.168480	28.722080	33.965160	0.000000	0.000000	0.000000	0.000000	0.000000	0.000000	-0.159880	-0.144665	-0.019483	0.000000	1.000000	1.000000	103.000000	1.000000
15095.776164	-0.002847	0.481728	0.244751	67.154335	28.864031	34.222893	0.000000	0.000000	0.000000	0.000000	0.000000	0.000000	-0.159880	-0.144665	-0.019483	0.000000	1.000000	1.000000	103.000000	1.000000
15095.779498	-0.003313	0.481341	0.244666	67.154335	28.864031	34.222893	0.000000	0.000000	0.000000	0.000000	0.000000	0.000000	-0.139832	-0.116039	-0.025402	0.000000	1.000000	1.000000	103.000000	1.000000
15095.782831	-0.003313	0.481341	0.244666	67.154335	28.864031	34.222893	0.000000	0.000000	0.000000	0.000000	0.000000	0.000000	-0.139832	-0.116039	-0.025402	0.000000	1.000000	1.000000	103.000000	1.000000
15095.786164	-0.003713	0.481032	0.244611	67.143295	28.966648	34.415024	0.000000	0.000000	0.000000	0.000000	0.000000	0.000000	-0.119857	-0.092677	-0.016641	0.000000	1.000000	1.000000	103.000000	1.000000
15095.789498	-0.003713	0.481032	0.244611	67.143295	28.966648	34.415024	0.000000	0.000000	0.000000	0.000000	0.000000	0.000000	-0.119857	-0.092677	-0.016641	0.000000	1.000000	1.000000	103.000000	1.000000
15095.792831	-0.003713	0.481032	0.244611	67.143295	28.966648	34.415024	0.000000	0.000000	0.000000	0.000000	0.000000	0.000000	-0.119857	-0.092677	-0.016641	0.000000	1.000000	1.000000	103.000000	1.000000
15095.796164	-0.003713	0.481032	0.244611	67.143578	29.003729	34.488636	0.000000	0.000000	0.000000	0.000000	0.000000	0.000000	-0.119857	-0.092677	-0.016641	0.000000	1.000000	1.000000	103.000000	1.000000
15095.799498	-0.004046	0.480859	0.244599	67.143578	29.003729	34.488636	0.000000	0.000000	0.000000	0.000000	0.000000	0.000000	-0.099926	-0.051917	-0.003596	0.000000	1.000000	1.000000	103.000000	1.000000
15095.802831	-0.004046	0.480859	0.244599	67.143578	29.003729	34.488636	0.000000	0.000000	0.000000	0.000000	0.000000	0.000000	-0.099926	-0.051917	-0.003596	0.000000	1.000000	1.000000	103.000000	1.000000
15095.806164	-0.004046	0.480859	0.244599	67.146301	28.980169	34.492584	0.000000	0.000000	0.000000	0.000000	0.000000	0.000000	-0.099926	-0.051917	-0.003596	0.000000	1.000000	1.000000	103.000000	1.000000
15095.809498	-0.004046	0.480859	0.244599	67.146301	28.980169	34.492584	0.000000	0.000000	0.000000	0.000000	0.000000	0.000000	-0.099926	-0.051917	-0.003596	0.000000	1.000000	1.000000	103.000000	1.000000
15095.812831	-0.004379	0.480784	0.244631	67.146301	28.980169	34.492584	0.000000	0.000000	0.000000	0.000000	0.000000	0.000000	-0.100007	-0.022685	0.009767	0.000000	1.000000	1.000000	103.000000	1.000000
15095.816164	-0.004379	0.480784	0.244631	67.138107	28.947493	34.472759	0.000000	0.000000	0.000000	0.000000	0.000000	0.000000	-0.100007	-0.022685	0.009767	0.000000	1.000000	1.000000	103.000000	1.000000
15095.819498	-0.004379	0.480784	0.244631	67.138107	28.947493	34.472759	0.000000	0.000000	0.000000	0.000000	0.000000	0.000000	-0.100007	-0.022685	0.009767	0.000000	1.000000	1.000000	103.000000	1.000000
15095.822831	-0.004379	0.480784	0.244631	67.138107	28.947493	34.472759	0.000000	0.000000	0.000000	0.000000	0.000000	0.000000	-0.100007	-0.022685	0.009767	0.000000	1.000000	1.000000	103.000000	1.000000
15095.826164	-0.004814	0.480982	0.244814	67.119011	28.905746	34.445164	0.000000	0.000000	0.000000	0.000000	0.000000	0.000000	-0.130312	0.059461	0.054752	0.000000	1.000000	1.000000	103.000000	1.000000
15095.829498	-0.004814	0.480982	0.244814	67.119011	28.905746	34.445164	0.000000	0.000000	0.000000	0.000000	0.000000	0.000000	-0.130312	0.059461	0.054752	0.000000	1.000000	1.000000	103.000000	1.000000
15095.832831	-0.004814	0.480982	0.244814	67.119011	28.905746	34.445164	0.000000	0.000000	0.000000	0.000000	0.000000	0.000000	-0.130312	0.059461	0.054752	0.000000	1.000000	1.000000	103.000000	1.000000
15095.836164	-0.004814	0.480982	0.244814	67.094429	28.859520	34.409740	0.000000	0.000000	0.000000	0.000000	0.000000	0.000000	-0.130312	0.059461	0.054752	0.000000	1.000000	1.000000	103.000000	1.000000
15095.839498	-0.005014	0.481178	0.244934	67.094429	28.859520	34.409740	0.000000	0.000000	0.000000	0.000000	0.000000	0.000000	-0.060243	0.058837	0.035975	0.000000	1.000000	1.000000	103.000000	1.000000
15095.842831	-0.005014	0.481178	0.244934	67.094429	28.859520	34.409740	0.000000	0.000000	0.000000	0.000000	0.000000	0.000000	-0.060243	0.058837	0.035975	0.000000	1.000000	1.000000	103.000000	1.000000
15095.846164	-0.005014	0.481178	0.244934	67.071465	28.806831	34.361996	0.000000	0.000000	0.000000	0.000000	0.000000	0.000000	-0.060243	0.058837	0.035975	0.000000	1.000000	1.000000	103.000000	1.000000
15095.849498	-0.005014	0.481178	0.244934	67.071465	28.806831	34.361996	0.000000	0.000000	0.000000	0.000000	0.000000	0.000000	-0.060243	0.058837	0.035975	0.000000	1.000000	1.000000	103.000000	1.000000
15095.852831	-0.005149	0.481413	0.245053	67.071465	28.806831	34.361996	0.000000	0.000000	0.000000	0.000000	0.000000	0.000000	-0.040260	0.070366	0.035685	0.000000	1.000000	1.000000	103.000000	1.000000
15095.856164	-0.005149	0.481413	0.245053	67.065849	28.747942	34.280380	0.000000	0.000000	0.000000	0.000000	0.000000	0.000000	-0.040260	0.070366	0.035685	0.000000	0.000000	1.000000	103.000000	1.000000
15095.859498	-0.005149	0.481413	0.245053	67.065849	28.747942	34.280380	0.000000	0.000000	0.000000	0.000000	0.000000	0.000000	-0.040260	0.070366	0.035685	0.000000	0.000000	1.000000	103.000000	1.000000
15095.862831	-0.005149	0.481413	0.245053	67.065849	28.747942	34.280380	0.000000	0.000000	0.000000	0.000000	0.000000	0.000000	-0.040260	0.070366	0.035685	0.000000	0.000000	1.000000	103.000000	1.000000
15095.866164	-0.005383	0.481876	0.245131	67.097336	28.733841	34.231400	0.000000	0.000000	0.000000	0.000000	0.000000	0.000000	-0.070188	0.139136	0.023413	0.000000	0.000000	1.000000	103.000000	1.000000
15095.869498	-0.005383	0.481876	0.245131	67.097336	28.733841	34.231400	0.000000	0.000000	0.000000	0.000000	0.000000	0.000000	-0.070188	0.139136	0.023413	0.000000	0.000000	1.000000	103.000000	1.000000
15095.872831	-0.005383	0.481876	0.245131	67.097336	28.733841	34.231400	0.000000	0.000000	0.000000	0.000000	0.000000	0.000000	-0.070188	0.139136	0.023413	0.000000	0.000000	1.000000	103.000000	1.000000
15095.876164	-0.005383	0.481876	0.245131	67.164444	28.803391	34.263241	0.000000	0.000000	0.000000	0.000000	0.000000	0.000000	-0.070188	0.139136	0.023413	0.000000	0.000000	1.000000	103.000000	1.000000
15095.879498	-0.005515	0.482066	0.245059	67.164444	28.803391	34.263241	0.000000	0.000000	0.000000	0.000000	0.000000	0.000000	-0.039841	0.056873	-0.021504	0.000000	0.000000	1.000000	103.000000	1.000000
15095.882831	-0.005515	0.482066	0.245059	67.164444	28.803391	34.263241	0.000000	0.000000	0.000000	0.000000	0.000000	0.000000	-0.039841	0.056873	-0.021504	0.000000	0.000000	1.000000	103.000000	1.000000
15095.886164	-0.005515	0.482066	0.245059	67.255058	28.955101	34.386173	0.000000	0.000000	0.000000	0.000000	0.000000	0.000000	-0.039841	0.056873	-0.021504	0.000000	0.000000	1.000000	103.000000	1.000000
15095.889498	-0.005515	0.482066	0.245059	67.255058	28.955101	34.386173	0.000000	0.000000	0.000000	0.000000	0.000000	0.000000	-0.039841	0.056873	-0.021504	0.000000	0.000000	1.000000	103.000000	1.000000
15095.892831	-0.005648	0.482195	0.244909	67.255058	28.955101	34.386173	0.000000	0.000000	0.000000	0.000000	0.000000	0.000000	-0.039645	0.038755	-0.044877	0.000000	0.000000	1.000000	103.000000	1.000000
15095.896164	-0.005648	0.482195	0.244909	67.341972	29.150106	34.575974	0.000000	0.000000	0.000000	0.000000	0.000000	0.000000	-0.039645	0.038755	-0.044877	0.000000	0.000000	1.000000	103.000000	1.000000
15095.899498	-0.005648	0.482195	0.244909	67.341972	29.150106	34.575974	0.000000	0.000000	0.000000	0.000000	0.000000	0.000000	-0.039645	0.038755	-0.044877	0.000000	0.000000	1.000000	103.000000	1.000000
15095.902831	-0.005648	0.482195	0.244909	67.341972	29.150106	34.575974	0.000000	0.000000	0.000000	0.000000	0.000000	0.000000	-0.039645	0.038755	-0.044877	0.000000	0.000000	1.000000	103.000000	1.000000
15095.906164	-0.005944	0.482429	0.244467	67.417229	29.318844	34.744152	0.000000	0.000000	0.000000	0.000000	0.000000	0.000000	-0.088868	0.070136	-0.132878	0.000000	0.000000	1.000000	103.000000	1.000000
15095.909498	-0.005944	0.482429	0.244467	67.417229	29.318844	34.744152	0.000000	0.000000	0.000000	0.000000	0.000000	0.000000	-0.088868	0.070136	-0.132878	0.000000	0.000000	1.000000	103.000000	1.000000
15095.912831	-0.005944	0.482429	0.244467	67.417229	29.318844	34.744152	0.000000	0.000000	0.000000	0.000000	0.000000	0.000000	-0.088868	0.070136	-0.132878	0.000000	0.000000	1.000000	103.000000	1.000000
15095.916164	-0.005944	0.482429	0.244467	67.476913	29.442938	34.874310	0.000000	0.000000	0.000000	0.000000	0.000000	0.000000	-0.088868	0.070136	-0.132878	0.000000	0.000000	1.000000	103.000000	1.000000
15095.919498	-0.006075	0.482553	0.244189	67.476913	29.442938	34.874310	0.000000	0.000000	0.000000	0.000000	0.000000	0.000000	-0.039250	0.037304	-0.083365	0.000000	0.000000	1.000000	103.000000	1.000000
15095.922831	-0.006075	0.482553	0.244189	67.476913	29.442938	34.874310	0.000000	0.000000	0.000000	0.000000	0.000000	0.000000	-0.039250	0.037304	-0.083365	0.000000	0.000000	1.000000	103.000000	1.000000
15095.926164	-0.006075	0.482553	0.244189	67.507401	29.488287	34.930443	0.000000	0.000000	0.000000	0.000000	0.000000	0.000000	-0.039250	0.037304	-0.083365	0.000000	0.000000	1.000000	103.000000	1.000000
15095.929498	-0.006075	0.482553	0.244189	67.507401	29.488287	34.930443	0.000000	0.000000	0.000000	0.000000	0.000000	0.000000	-0.039250	0.037304	-0.083365	0.000000	0.000000	1.000000	103.000000	1.000000
15095.932831	-0.006238	0.482714	0.243845	67.507401	29.488287	34.930443	0.000000	0.000000	0.000000	0.000000	0.000000	0.000000	-0.049028	0.048060	-0.103141	0.000000	0.000000	1.000000	103.000000	1.000000
15095.936164	-0.006401	0.482871	0.243437	67.526375	29.501179	34.951134	0.000000	0.000000	0.000000	0.000000	0.000000	0.000000	-0.048803	0.047309	-0.122457	0.000000	0.000000	1.000000	103.000000	1.000000
15095.939498	-0.006401	0.482871	0.243437	67.526375	29.501179	34.951134	0.000000	0.000000	0.000000	0.000000	0.000000	0.000000	-0.048803	0.047309	-0.122457	0.000000	0.000000	1.000000	103.000000	1.000000
15095.942831	-0.006401	0.482871	0.243437	67.526375	29.501179	34.951134	0.000000	0.000000	0.000000	0.000000	0.000000	0.000000	-0.048803	0.047309	-0.122457	0.000000	0.000000	1.000000	103.000000	1.000000
15095.946164	-0.006401	0.482871	0.243437	67.548058	29.515181	34.975960	0.000000	0.000000	0.000000	0.000000	0.000000	0.000000	-0.048803	0.047309	-0.122457	0.000000	0.000000	1.000000	103.000000	1.000000
15095.949498	-0.006596	0.483103	0.242961	67.548058	29.515181	34.975960	0.000000	0.000000	0.000000	0.000000	0.000000	0.000000	-0.058526	0.069492	-0.142759	0.000000	0.000000	1.000000	103.000000	1.000000
15095.952831	-0.006596	0.483103	0.242961	67.548058	29.515181	34.975960	0.000000	0.000000	0.000000	0.000000	0.000000	0.000000	-0.058526	0.069492	-0.142759	0.000000	0.000000	1.000000	103.000000	1.000000
15095.956164	-0.006856	0.483427	0.242400	67.569725	29.523794	34.984890	0.000000	0.000000	0.000000	0.000000	0.000000	0.000000	-0.078125	0.097142	-0.168277	0.000000	0.000000	1.000000	103.000000	1.000000
15095.959498	-0.006856	0.483427	0.242400	67.569725	29.523794	34.984890	0.000000	0.000000	0.000000	0.000000	0.000000	0.000000	-0.078125	0.097142	-0.168277	0.000000	0.000000	1.000000	103.000000	1.000000
15095.962831	-0.006856	0.483427	0.242400	67.569725	29.523794	34.984890	0.000000	0.000000	0.000000	0.000000	0.000000	0.000000	-0.078125	0.097142	-0.168277	0.000000	0.000000	1.000000	103.000000	1.000000
15095.966164	-0.006856	0.483427	0.242400	67.591385	29.527035	34.961971	0.000000	0.000000	0.000000	0.000000	0.000000	0.000000	-0.078125	0.097142	-0.168277	0.000000	0.000000	1.000000	103.000000	1.000000
15095.969498	-0.007182	0.483824	0.241770	67.591385	29.527035	34.961971	0.000000	0.000000	0.000000	0.000000	0.000000	0.000000	-0.097698	0.119158	-0.188896	0.000000	0.000000	1.000000	103.000000	1.000000
15095.972831	-0.007182	0.483824	0.241770	67.591385	29.527035	34.961971	0.000000	0.000000	0.000000	0.000000	0.000000	0.000000	-0.097698	0.119158	-0.188896	0.000000	0.000000	1.000000	103.000000	1.000000
15095.976164	-0.007572	0.484331	0.241038	67.613045	29.524897	34.867313	0.000000	0.000000	0.000000	0.000000	0.000000	0.000000	-0.117077	0.152129	-0.219751	0.000000	0.000000	1.000000	103.000000	1.000000
15095.979498	-0.007572	0.484331	0.241038	67.613045	29.524897	34.867313	0.000000	0.000000	0.000000	0.000000	0.000000	0.000000	-0.117077	0.152129	-0.219751	0.000000	0.000000	1.000000	103.000000	1.000000
15095.982831	-0.007572	0.484331	0.241038	67.613045	29.524897	34.867313	0.000000	0.000000	0.000000	0.000000	0.000000	0.000000	-0.117077	0.152129	-0.219751	0.000000	0.000000	1.000000	103.000000	1.000000
15095.986164	-0.008027	0.485007	0.240248	67.628372	29.514864	34.736687	0.000000	0.000000	0.000000	0.000000	0.000000	0.000000	-0.136498	0.202664	-0.237009	0.000000	0.000000	1.000000	103.000000	1.000000
15095.989498	-0.008027	0.485007	0.240248	67.628372	29.514864	34.736687	0.000000	0.000000	0.000000	0.000000	0.000000	0.000000	-0.136498	0.202664	-0.237009	0.000000	0.000000	1.000000	103.000000	1.000000
15095.992831	-0.008027	0.485007	0.240248	67.628372	29.514864	34.736687	0.000000	0.000000	0.000000	0.000000	0.000000	0.000000	-0.136498	0.202664	-0.237009	0.000000	0.000000	1.000000	103.000000	1.000000
15095.996164	-0.008513	0.485829	0.239352	67.639191	29.489355	34.609619	0.000000	0.000000	0.000000	0.000000	0.000000	0.000000	-0.145721	0.246658	-0.268694	0.000000	0.000000	1.000000	103.000000	1.000000
15095.999498	-0.008513	0.485829	0.239352	67.639191	29.489355	34.609619	0.000000	0.000000	0.000000	0.000000	0.000000	0.000000	-0.145721	0.246658	-0.268694	0.000000	0.000000	1.000000	103.000000	1.000000
15096.002831	-0.008513	0.485829	0.239352	67.639191	29.489355	34.609619	0.000000	0.000000	0.000000	0.000000	0.000000	0.000000	-0.145721	0.246658	-0.268694	0.000000	0.000000	1.000000	103.000000	1.000000
15096.006164	-0.008996	0.486778	0.238367	67.644592	29.453493	34.546101	0.000000	0.000000	0.000000	0.000000	0.000000	0.000000	-0.144994	0.284878	-0.295472	0.000000	0.000000	1.000000	103.000000	1.000000
15096.009498	-0.008996	0.486778	0.238367	67.644592	29.453493	34.546101	0.000000	0.000000	0.000000	0.000000	0.000000	0.000000	-0.144994	0.284878	-0.295472	0.000000	0.000000	1.000000	103.000000	1.000000
15096.012831	-0.008996	0.486778	0.238367	67.644592	29.453493	34.546101	0.000000	0.000000	0.000000	0.000000	0.000000	0.000000	-0.144994	0.284878	-0.295472	0.000000	0.000000	1.000000	103.000000	1.000000
15096.016164	-0.009576	0.487930	0.237287	67.647301	29.411081	34.518326	0.000000	0.000000	0.000000	0.000000	0.000000	0.000000	-0.173864	0.345575	-0.323963	0.000000	0.000000	1.000000	103.000000	1.000000
15096.019498	-0.009576	0.487930	0.237287	67.647301	29.411081	34.518326	0.000000	0.000000	0.000000	0.000000	0.000000	0.000000	-0.173864	0.345575	-0.323963	0.000000	0.000000	1.000000	103.000000	1.000000
15096.022831	-0.009576	0.487930	0.237287	67.647301	29.411081	34.518326	0.000000	0.000000	0.000000	0.000000	0.000000	0.000000	-0.173864	0.345575	-0.323963	0.000000	0.000000	1.000000	103.000000	1.000000
15096.026164	-0.010283	0.489206	0.236081	67.647316	29.353977	34.478443	0.000000	0.000000	0.000000	0.000000	0.000000	0.000000	-0.212260	0.382681	-0.361809	0.000000	0.000000	1.000000	103.000000	1.000000
15096.029498	-0.010283	0.489206	0.236081	67.647316	29.353977	34.478443	0.000000	0.000000	0.000000	0.000000	0.000000	0.000000	-0.212260	0.382681	-0.361809	0.000000	0.000000	1.000000	103.000000	1.000000
15096.032831	-0.010283	0.489206	0.236081	67.647316	29.353977	34.478443	0.000000	0.000000	0.000000	0.000000	0.000000	0.000000	-0.212260	0.382681	-0.361809	0.000000	0.000000	1.000000	103.000000	1.000000
15096.036164	-0.011085	0.490660	0.234729	67.645515	29.279734	34.422279	0.000000	0.000000	0.000000	0.000000	0.000000	0.000000	-0.240382	0.436131	-0.405763	0.000000	0.000000	1.000000	103.000000	1.000000
15096.039498	-0.011085	0.490660	0.234729	67.645515	29.279734	34.422279	0.000000	0.000000	0.000000	0.000000	0.000000	0.000000	-0.240382	0.436131	-0.405763	0.000000	0.000000	1.000000	103.000000	1.000000
15096.042831	-0.011085	0.490660	0.234729	67.645515	29.279734	34.422279	0.000000	0.000000	0.000000	0.000000	0.000000	0.000000	-0.240382	0.436131	-0.405763	0.000000	0.000000	1.000000	103.000000	1.000000
15096.046164	-0.012011	0.492252	0.233229	67.651924	29.216171	34.394035	0.000000	0.000000	0.000000	0.000000	0.000000	0.000000	-0.278006	0.477662	-0.450031	0.000000	0.000000	1.000000	103.000000	1.000000
15096.049498	-0.012011	0.492252	0.233229	67.651924	29.216171	34.394035	0.000000	0.000000	0.000000	0.000000	0.000000	0.000000	-0.278006	0.477662	-0.450031	0.000000	0.000000	1.000000	103.000000	1.000000
15096.052831	-0.012011	0.492252	0.233229	67.651924	29.216171	34.394035	0.000000	0.000000	0.000000	0.000000	0.000000	0.000000	-0.278006	0.477662	-0.450031	0.000000	0.000000	1.000000	103.000000	1.000000
15096.056164	-0.013094	0.493903	0.231549	67.722641	29.272734	34.405483	0.000000	0.000000	0.000000	0.000000	0.000000	0.000000	-0.324829	0.495479	-0.503866	0.000000	0.000000	1.000000	103.000000	1.000000
15096.059498	-0.013094	0.493903	0.231549	67.722641	29.272734	34.405483	0.000000	0.000000	0.000000	0.000000	0.000000	0.000000	-0.324829	0.495479	-0.503866	0.000000	0.000000	1.000000	103.000000	1.000000
15096.062831	-0.013094	0.493903	0.231549	67.722641	29.272734	34.405483	0.000000	0.000000	0.000000	0.000000	0.000000	0.000000	-0.324829	0.495479	-0.503866	0.000000	0.000000	1.000000	103.000000	1.000000
15096.066164	-0.014200	0.495686	0.229653	67.897644	29.573931	34.504642	0.000000	0.000000	0.000000	0.000000	0.000000	0.000000	-0.331669	0.534718	-0.568798	0.000000	0.000000	1.000000	103.000000	1.000000
15096.069498	-0.014200	0.495686	0.229653	67.897644	29.573931	34.504642	0.000000	0.000000	0.000000	0.000000	0.000000	0.000000	-0.331669	0.534718	-0.568798	0.000000	0.000000	1.000000	103.000000	1.000000
15096.072831	-0.014200	0.495686	0.229653	67.897644	29.573931	34.504642	0.000000	0.000000	0.000000	0.000000	0.000000	0.000000	-0.331669	0.534718	-0.568798	0.000000	0.000000	1.000000	103.000000	1.000000
15096.076164	-0.015326	0.497539	0.227524	68.164780	30.110718	34.773701	0.000000	0.000000	0.000000	0.000000	0.000000	0.000000	-0.337998	0.555910	-0.638626	0.000000	0.000000	1.000000	103.000000	1.000000
15096.079498	-0.015326	0.497539	0.227524	68.164780	30.110718	34.773701	0.000000	0.000000	0.000000	0.000000	0.000000	0.000000	-0.337998	0.555910	-0.638626	0.000000	0.000000	1.000000	103.000000	1.000000
15096.082831	-0.015326	0.497539	0.227524	68.164780	30.110718	34.773701	0.000000	0.000000	0.000000	0.000000	0.000000	0.000000	-0.337998	0.555910	-0.638626	0.000000	0.000000	1.000000	103.000000	1.000000
15096.086164	-0.016540	0.499466	0.225257	68.459106	30.721296	35.157516	0.000000	0.000000	0.000000	0.000000	0.000000	0.000000	-0.364016	0.578068	-0.680073	0.000000	0.000000	1.000000	103.000000	1.000000
15096.089498	-0.016540	0.499466	0.225257	68.459106	30.721296	35.157516	0.000000	0.000000	0.000000	0.000000	0.000000	0.000000	-0.364016	0.578068	-0.680073	0.000000	0.000000	1.000000	103.000000	1.000000
15096.092831	-0.016540	0.499466	0.225257	68.459106	30.721296	35.157516	0.000000	0.000000	0.000000	0.000000	0.000000	0.000000	-0.364016	0.578068	-0.680073	0.000000	0.000000	1.000000	103.000000	1.000000
15096.096164	-0.017805	0.501462	0.222817	68.758255	31.294954	35.603790	0.000000	0.000000	0.000000	0.000000	0.000000	0.000000	-0.379558	0.598936	-0.731981	0.000000	0.000000	1.000000	103.000000	1.000000
15096.099498	-0.017805	0.501462	0.222817	68.758255	31.294954	35.603790	0.000000	0.000000	0.000000	0.000000	0.000000	0.000000	-0.379558	0.598936	-0.731981	0.000000	0.000000	1.000000	103.000000	1.000000
15096.102831	-0.017805	0.501462	0.222817	68.758255	31.294954	35.603790	0.000000	0.000000	0.000000	0.000000	0.000000	0.000000	-0.379558	0.598936	-0.731981	0.000000	0.000000	1.000000	103.000000	1.000000
15096.106164	-0.019153	0.503528	0.220234	69.049904	31.782253	36.030144	0.000000	0.000000	0.000000	0.000000	0.000000	0.000000	-0.404501	0.619710	-0.774996	0.000000	0.000000	1.000000	103.000000	1.000000
15096.109498	-0.019153	0.503528	0.220234	69.049904	31.782253	36.030144	0.000000	0.000000	0.000000	0.000000	0.000000	0.000000	-0.404501	0.619710	-0.774996	0.000000	0.000000	1.000000	103.000000	1.000000
15096.112831	-0.019153	0.503528	0.220234	69.049904	31.782253	36.030144	0.000000	0.000000	0.000000	0.000000	0.000000	0.000000	-0.404501	0.619710	-0.774996	0.000000	0.000000	1.000000	103.000000	1.000000
15096.116164	-0.020584	0.505626	0.217541	69.338722	32.172966	36.364346	0.000000	0.000000	0.000000	0.000000	0.000000	0.000000	-0.429163	0.629410	-0.807983	0.000000	0.000000	1.000000	103.000000	1.000000
15096.119498	-0.020584	0.505626	0.217541	69.338722	32.172966	36.364346	0.000000	0.000000	0.000000	0.000000	0.000000	0.000000	-0.429163	0.629410	-0.807983	0.000000	0.000000	1.000000	103.000000	1.000000
15096.122831	-0.020584	0.505626	0.217541	69.338722	32.172966	36.364346	0.000000	0.000000	0.000000	0.000000	0.000000	0.000000	-0.429163	0.629410	-0.807983	0.000000	0.000000	1.000000	103.000000	1.000000
15096.126164	-0.021998	0.507808	0.214718	69.624702	32.471127	36.521999	0.000000	0.000000	0.000000	0.000000	0.000000	0.000000	-0.424342	0.654761	-0.846908	0.000000	0.000000	1.000000	103.000000	1.000000
15096.129498	-0.021998	0.507808	0.214718	69.624702	32.471127	36.521999	0.000000	0.000000	0.000000	0.000000	0.000000	0.000000	-0.424342	0.654761	-0.846908	0.000000	0.000000	1.000000	103.000000	1.000000
15096.132831	-0.021998	0.507808	0.214718	69.624702	32.471127	36.521999	0.000000	0.000000	0.000000	0.000000	0.000000	0.000000	-0.424342	0.654761	-0.846908	0.000000	0.000000	1.000000	103.000000	1.000000
15096.136164	-0.023461	0.510022	0.211816	69.920898	32.679180	36.363823	0.000000	0.000000	0.000000	0.000000	0.000000	0.000000	-0.438872	0.664048	-0.870662	0.000000	0.000000	1.000000	103.000000	1.000000
15096.139498	-0.023461	0.510022	0.211816	69.920898	32.679180	36.363823	0.000000	0.000000	0.000000	0.000000	0.000000	0.000000	-0.438872	0.664048	-0.870662	0.000000	0.000000	1.000000	103.000000	1.000000
15096.142831	-0.023461	0.510022	0.211816	69.920898	32.679180	36.363823	0.000000	0.000000	0.000000	0.000000	0.000000	0.000000	-0.438872	0.664048	-0.870662	0.000000	0.000000	1.000000	103.000000	1.000000
15096.146164	-0.024908	0.512248	0.208854	70.228912	32.818611	36.017605	0.000000	0.000000	0.000000	0.000000	0.000000	0.000000	-0.434223	0.667854	-0.888574	0.000000	0.000000	1.000000	103.000000	1.000000
15096.149498	-0.024908	0.512248	0.208854	70.228912	32.818611	36.017605	0.000000	0.000000	0.000000	0.000000	0.000000	0.000000	-0.434223	0.667854	-0.888574	0.000000	0.000000	1.000000	103.000000	1.000000
15096.152831	-0.024908	0.512248	0.208854	70.228912	32.818611	36.017605	0.000000	0.000000	0.000000	0.000000	0.000000	0.000000	-0.434223	0.667854	-0.888574	0.000000	0.000000	1.000000	103.000000	1.000000
15096.156164	-0.026371	0.514503	0.205812	70.588234	32.946602	35.630684	0.000000	0.000000	0.000000	0.000000	0.000000	0.000000	-0.438666	0.676339	-0.912623	0.000000	0.000000	1.000000	103.000000	1.000000
15096.159498	-0.026371	0.514503	0.205812	70.588234	32.946602	35.630684	0.000000	0.000000	0.000000	0.000000	0.000000	0.000000	-0.438666	0.676339	-0.912623	0.000000	0.000000	1.000000	103.000000	1.000000
15096.162831	-0.026371	0.514503	0.205812	70.588234	32.946602	35.630684	0.000000	0.000000	0.000000	0.000000	0.000000	0.000000	-0.438666	0.676339	-0.912623	0.000000	0.000000	1.000000	103.000000	1.000000
15096.166164	-0.027752	0.516708	0.202664	71.029579	33.154198	35.447399	0.000000	0.000000	0.000000	0.000000	0.000000	0.000000	-0.414259	0.661773	-0.944153	0.000000	0.000000	1.000000	103.000000	1.000000
15096.169498	-0.027752	0.516708	0.202664	71.029579	33.154198	35.447399	0.000000	0.000000	0.000000	0.000000	0.000000	0.000000	-0.414259	0.661773	-0.944153	0.000000	0.000000	1.000000	103.000000	1.000000
15096.172831	-0.027752	0.516708	0.202664	71.029579	33.154198	35.447399	0.000000	0.000000	0.000000	0.000000	0.000000	0.000000	-0.414259	0.661773	-0.944153	0.000000	0.000000	1.000000	103.000000	1.000000
15096.176164	-0.029113	0.518845	0.199394	71.568901	33.477753	35.457191	0.000000	0.000000	0.000000	0.000000	0.000000	0.000000	-0.408391	0.641071	-0.981264	0.000000	0.000000	1.000000	103.000000	1.000000
15096.179498	-0.029113	0.518845	0.199394	71.568901	33.477753	35.457191	0.000000	0.000000	0.000000	0.000000	0.000000	0.000000	-0.408391	0.641071	-0.981264	0.000000	0.000000	1.000000	103.000000	1.000000
15096.182831	-0.029113	0.518845	0.199394	71.568901	33.477753	35.457191	0.000000	0.000000	0.000000	0.000000	0.000000	0.000000	-0.408391	0.641071	-0.981264	0.000000	0.000000	1.000000	103.000000	1.000000
15096.186164	-0.030391	0.520928	0.195982	72.158684	33.794094	35.413330	0.000000	0.000000	0.000000	0.000000	0.000000	0.000000	-0.383390	0.624926	-1.023441	0.000000	0.000000	1.000000	103.000000	1.000000
15096.189498	-0.030391	0.520928	0.195982	72.158684	33.794094	35.413330	0.000000	0.000000	0.000000	0.000000	0.000000	0.000000	-0.383390	0.624926	-1.023441	0.000000	0.000000	1.000000	103.000000	1.000000
15096.192831	-0.030391	0.520928	0.195982	72.158684	33.794094	35.413330	0.000000	0.000000	0.000000	0.000000	0.000000	0.000000	-0.383390	0.624926	-1.023441	0.000000	0.000000	1.000000	103.000000	1.000000
15096.196164	-0.031677	0.522972	0.192406	72.757973	34.069054	35.276588	0.000000	0.000000	0.000000	0.000000	0.000000	0.000000	-0.385858	0.613190	-1.072979	0.000000	0.000000	1.000000	103.000000	1.000000
15096.199498	-0.031677	0.522972	0.192406	72.757973	34.069054	35.276588	0.000000	0.000000	0.000000	0.000000	0.000000	0.000000	-0.385858	0.613190	-1.072979	0.000000	0.000000	1.000000	103.000000	1.000000
15096.202831	-0.031677	0.522972	0.192406	72.757973	34.069054	35.276588	0.000000	0.000000	0.000000	0.000000	0.000000	0.000000	-0.385858	0.613190	-1.072979	0.000000	0.000000	1.000000	103.000000	1.000000
15096.206164	-0.033028	0.524987	0.188605	73.329453	34.300541	35.077805	0.000000	0.000000	0.000000	0.000000	0.000000	0.000000	-0.405383	0.604488	-1.140291	0.000000	0.000000	1.000000	103.000000	1.000000
15096.209498	-0.033028	0.524987	0.188605	73.329453	34.300541	35.077805	0.000000	0.000000	0.000000	0.000000	0.000000	0.000000	-0.405383	0.604488	-1.140291	0.000000	0.000000	1.000000	103.000000	1.000000
15096.212831	-0.033028	0.524987	0.188605	73.329453	34.300541	35.077805	0.000000	0.000000	0.000000	0.000000	0.000000	0.000000	-0.405383	0.604488	-1.140291	0.000000	0.000000	1.000000	103.000000	1.000000
15096.216164	-0.034411	0.526970	0.184578	73.843491	34.534809	34.949085	0.000000	0.000000	0.000000	0.000000	0.000000	0.000000	-0.414770	0.594917	-1.208087	0.000000	0.000000	1.000000	103.000000	1.000000
15096.219498	-0.034411	0.526970	0.184578	73.843491	34.534809	34.949085	0.000000	0.000000	0.000000	0.000000	0.000000	0.000000	-0.414770	0.594917	-1.208087	0.000000	0.000000	1.000000	103.000000	1.000000
15096.222831	-0.034411	0.526970	0.184578	73.843491	34.534809	34.949085	0.000000	0.000000	0.000000	0.000000	0.000000	0.000000	-0.414770	0.594917	-1.208087	0.000000	0.000000	1.000000	103.000000	1.000000
15096.226164	-0.035764	0.528977	0.180372	74.283501	34.817356	34.972927	0.000000	0.000000	0.000000	0.000000	0.000000	0.000000	-0.405906	0.601907	-1.261737	0.000000	0.000000	1.000000	103.000000	1.000000
15096.229498	-0.035764	0.528977	0.180372	74.283501	34.817356	34.972927	0.000000	0.000000	0.000000	0.000000	0.000000	0.000000	-0.405906	0.601907	-1.261737	0.000000	0.000000	1.000000	103.000000	1.000000
15096.232831	-0.035764	0.528977	0.180372	74.283501	34.817356	34.972927	0.000000	0.000000	0.000000	0.000000	0.000000	0.000000	-0.405906	0.601907	-1.261737	0.000000	0.000000	1.000000	103.000000	1.000000
15096.236164	-0.037208	0.530972	0.176017	74.645668	35.196636	35.207195	0.000000	0.000000	0.000000	0.000000	0.000000	0.000000	-0.433367	0.598702	-1.306397	0.000000	0.000000	1.000000	103.000000	1.000000
15096.239498	-0.037208	0.530972	0.176017	74.645668	35.196636	35.207195	0.000000	0.000000	0.000000	0.000000	0.000000	0.000000	-0.433367	0.598702	-1.306397	0.000000	0.000000	1.000000	103.000000	1.000000
15096.242831	-0.037208	0.530972	0.176017	74.645668	35.196636	35.207195	0.000000	0.000000	0.000000	0.000000	0.000000	0.000000	-0.433367	0.598702	-1.306397	0.000000	0.000000	1.000000	103.000000	1.000000
15096.246164	-0.038654	0.532979	0.171568	74.926559	35.633392	35.561150	0.000000	0.000000	0.000000	0.000000	0.000000	0.000000	-0.433804	0.601846	-1.334715	0.000000	0.000000	1.000000	103.000000	1.000000
15096.249498	-0.038654	0.532979	0.171568	74.926559	35.633392	35.561150	0.000000	0.000000	0.000000	0.000000	0.000000	0.000000	-0.433804	0.601846	-1.334715	0.000000	0.000000	1.000000	103.000000	1.000000
15096.252831	-0.038654	0.532979	0.171568	74.926559	35.633392	35.561150	0.000000	0.000000	0.000000	0.000000	0.000000	0.000000	-0.433804	0.601846	-1.334715	0.000000	0.000000	1.000000	103.000000	1.000000
15096.256164	-0.040131	0.535012	0.167037	75.133476	36.094555	36.107384	0.000000	0.000000	0.000000	0.000000	0.000000	0.000000	-0.443007	0.610175	-1.359177	0.000000	0.000000	1.000000	103.000000	1.000000
15096.259498	-0.040131	0.535012	0.167037	75.133476	36.094555	36.107384	0.000000	0.000000	0.000000	0.000000	0.000000	0.000000	-0.443007	0.610175	-1.359177	0.000000	0.000000	1.000000	103.000000	1.000000
15096.262831	-0.040131	0.535012	0.167037	75.133476	36.094555	36.107384	0.000000	0.000000	0.000000	0.000000	0.000000	0.000000	-0.443007	0.610175	-1.359177	0.000000	0.000000	1.000000	103.000000	1.000000
15096.266164	-0.041729	0.537028	0.162479	75.292679	36.529625	36.642487	0.000000	0.000000	0.000000	0.000000	0.000000	0.000000	-0.479311	0.604641	-1.367591	0.000000	0.000000	1.000000	103.000000	1.000000
15096.269498	-0.041729	0.537028	0.162479	75.292679	36.529625	36.642487	0.000000	0.000000	0.000000	0.000000	0.000000	0.000000	-0.479311	0.604641	-1.367591	0.000000	0.000000	1.000000	103.000000	1.000000
15096.272831	-0.041729	0.537028	0.162479	75.292679	36.529625	36.642487	0.000000	0.000000	0.000000	0.000000	0.000000	0.000000	-0.479311	0.604641	-1.367591	0.000000	0.000000	1.000000	103.000000	1.000000
15096.276164	-0.043332	0.539068	0.157968	75.421371	36.838123	36.750755	0.000000	0.000000	0.000000	0.000000	0.000000	0.000000	-0.481006	0.611993	-1.353291	0.000000	0.000000	1.000000	103.000000	1.000000
15096.279498	-0.043332	0.539068	0.157968	75.421371	36.838123	36.750755	0.000000	0.000000	0.000000	0.000000	0.000000	0.000000	-0.481006	0.611993	-1.353291	0.000000	0.000000	1.000000	103.000000	1.000000
15096.282831	-0.043332	0.539068	0.157968	75.421371	36.838123	36.750755	0.000000	0.000000	0.000000	0.000000	0.000000	0.000000	-0.481006	0.611993	-1.353291	0.000000	0.000000	1.000000	103.000000	1.000000
15096.286164	-0.044939	0.541094	0.153474	75.502769	36.956257	36.325451	0.000000	0.000000	0.000000	0.000000	0.000000	0.000000	-0.481982	0.607784	-1.348178	0.000000	0.000000	1.000000	103.000000	1.000000
15096.289498	-0.044939	0.541094	0.153474	75.502769	36.956257	36.325451	0.000000	0.000000	0.000000	0.000000	0.000000	0.000000	-0.481982	0.607784	-1.348178	0.000000	0.000000	1.000000	103.000000	1.000000
15096.292831	-0.044939	0.541094	0.153474	75.502769	36.956257	36.325451	0.000000	0.000000	0.000000	0.000000	0.000000	0.000000	-0.481982	0.607784	-1.348178	0.000000	0.000000	1.000000	103.000000	1.000000
15096.296164	-0.046551	0.543144	0.149030	75.562729	37.062996	36.002472	0.000000	0.000000	0.000000	0.000000	0.000000	0.000000	-0.483587	0.615138	-1.333229	0.000000	0.000000	1.000000	103.000000	1.000000
15096.299498	-0.046551	0.543144	0.149030	75.562729	37.062996	36.002472	0.000000	0.000000	0.000000	0.000000	0.000000	0.000000	-0.483587	0.615138	-1.333229	0.000000	0.000000	1.000000	103.000000	1.000000
15096.302831	-0.046551	0.543144	0.149030	75.562729	37.062996	36.002472	0.000000	0.000000	0.000000	0.000000	0.000000	0.000000	-0.483587	0.615138	-1.333229	0.000000	0.000000	1.000000	103.000000	1.000000
15096.306164	-0.048168	0.545186	0.144641	75.592804	37.217804	36.332577	0.000000	0.000000	0.000000	0.000000	0.000000	0.000000	-0.485301	0.612653	-1.316521	0.000000	0.000000	1.000000	103.000000	1.000000
15096.309498	-0.048168	0.545186	0.144641	75.592804	37.217804	36.332577	0.000000	0.000000	0.000000	0.000000	0.000000	0.000000	-0.485301	0.612653	-1.316521	0.000000	0.000000	1.000000	103.000000	1.000000
15096.312831	-0.048168	0.545186	0.144641	75.592804	37.217804	36.332577	0.000000	0.000000	0.000000	0.000000	0.000000	0.000000	-0.485301	0.612653	-1.316521	0.000000	0.000000	1.000000	103.000000	1.000000
15096.316164	-0.049675	0.547215	0.140283	75.615417	37.352020	36.702477	0.000000	0.000000	0.000000	0.000000	0.000000	0.000000	-0.452088	0.608680	-1.307628	0.000000	0.000000	1.000000	103.000000	1.000000
15096.319498	-0.049675	0.547215	0.140283	75.615417	37.352020	36.702477	0.000000	0.000000	0.000000	0.000000	0.000000	0.000000	-0.452088	0.608680	-1.307628	0.000000	0.000000	1.000000	103.000000	1.000000
15096.322831	-0.049675	0.547215	0.140283	75.615417	37.352020	36.702477	0.000000	0.000000	0.000000	0.000000	0.000000	0.000000	-0.452088	0.608680	-1.307628	0.000000	0.000000	1.000000	103.000000	1.000000
15096.326164	-0.051074	0.549199	0.135960	75.647179	37.453362	37.003891	0.000000	0.000000	0.000000	0.000000	0.000000	0.000000	-0.419660	0.595053	-1.296741	0.000000	0.000000	1.000000	103.000000	1.000000
15096.329498	-0.051074	0.549199	0.135960	75.647179	37.453362	37.003891	0.000000	0.000000	0.000000	0.000000	0.000000	0.000000	-0.419660	0.595053	-1.296741	0.000000	0.000000	1.000000	103.000000	1.000000
15096.332831	-0.051074	0.549199	0.135960	75.647179	37.453362	37.003891	0.000000	0.000000	0.000000	0.000000	0.000000	0.000000	-0.419660	0.595053	-1.296741	0.000000	0.000000	1.000000	103.000000	1.000000
15096.336164	-0.052393	0.551151	0.131652	75.693207	37.486664	37.212849	0.000000	0.000000	0.000000	0.000000	0.000000	0.000000	-0.395723	0.585678	-1.292350	0.000000	0.000000	1.000000	103.000000	1.000000
15096.339498	-0.052393	0.551151	0.131652	75.693207	37.486664	37.212849	0.000000	0.000000	0.000000	0.000000	0.000000	0.000000	-0.395723	0.585678	-1.292350	0.000000	0.000000	1.000000	103.000000	1.000000
15096.342831	-0.052393	0.551151	0.131652	75.693207	37.486664	37.212849	0.000000	0.000000	0.000000	0.000000	0.000000	0.000000	-0.395723	0.585678	-1.292350	0.000000	0.000000	1.000000	103.000000	1.000000
15096.346164	-0.053665	0.553079	0.127395	75.743851	37.509468	37.386009	0.000000	0.000000	0.000000	0.000000	0.000000	0.000000	-0.381561	0.578219	-1.277150	0.000000	0.000000	1.000000	103.000000	1.000000
15096.349498	-0.053665	0.553079	0.127395	75.743851	37.509468	37.386009	0.000000	0.000000	0.000000	0.000000	0.000000	0.000000	-0.381561	0.578219	-1.277150	0.000000	0.000000	1.000000	103.000000	1.000000
15096.352831	-0.053665	0.553079	0.127395	75.743851	37.509468	37.386009	0.000000	0.000000	0.000000	0.000000	0.000000	0.000000	-0.381561	0.578219	-1.277150	0.000000	0.000000	1.000000	103.000000	1.000000
15096.356164	-0.054861	0.554912	0.123166	75.796768	37.531803	37.494106	0.000000	0.000000	0.000000	0.000000	0.000000	0.000000	-0.358717	0.550037	-1.268754	0.000000	0.000000	1.000000	103.000000	1.000000
15096.359498	-0.054861	0.554912	0.123166	75.796768	37.531803	37.494106	0.000000	0.000000	0.000000	0.000000	0.000000	0.000000	-0.358717	0.550037	-1.268754	0.000000	0.000000	1.000000	103.000000	1.000000
15096.362831	-0.054861	0.554912	0.123166	75.796768	37.531803	37.494106	0.000000	0.000000	0.000000	0.000000	0.000000	0.000000	-0.358717	0.550037	-1.268754	0.000000	0.000000	1.000000	103.000000	1.000000
15096.366164	-0.055927	0.556653	0.118972	75.861610	37.527378	37.550697	0.000000	0.000000	0.000000	0.000000	0.000000	0.000000	-0.319926	0.522350	-1.258237	0.000000	0.000000	1.000000	103.000000	1.000000
15096.369498	-0.055927	0.556653	0.118972	75.861610	37.527378	37.550697	0.000000	0.000000	0.000000	0.000000	0.000000	0.000000	-0.319926	0.522350	-1.258237	0.000000	0.000000	1.000000	103.000000	1.000000
15096.372831	-0.055927	0.556653	0.118972	75.861610	37.527378	37.550697	0.000000	0.000000	0.000000	0.000000	0.000000	0.000000	-0.319926	0.522350	-1.258237	0.000000	0.000000	1.000000	103.000000	1.000000
15096.376164	-0.056952	0.558342	0.114839	75.954002	37.461788	37.577904	0.000000	0.000000	0.000000	0.000000	0.000000	0.000000	-0.307351	0.506615	-1.239894	0.000000	0.000000	1.000000	103.000000	1.000000
15096.379498	-0.056952	0.558342	0.114839	75.954002	37.461788	37.577904	0.000000	0.000000	0.000000	0.000000	0.000000	0.000000	-0.307351	0.506615	-1.239894	0.000000	0.000000	1.000000	103.000000	1.000000
15096.382831	-0.056952	0.558342	0.114839	75.954002	37.461788	37.577904	0.000000	0.000000	0.000000	0.000000	0.000000	0.000000	-0.307351	0.506615	-1.239894	0.000000	0.000000	1.000000	103.000000	1.000000
15096.386164	-0.057958	0.560004	0.110723	76.076744	37.273083	37.433308	0.000000	0.000000	0.000000	0.000000	0.000000	0.000000	-0.301886	0.498632	-1.234918	0.000000	0.000000	1.000000	103.000000	1.000000
15096.389498	-0.057958	0.560004	0.110723	76.076744	37.273083	37.433308	0.000000	0.000000	0.000000	0.000000	0.000000	0.000000	-0.301886	0.498632	-1.234918	0.000000	0.000000	1.000000	103.000000	1.000000
15096.392831	-0.057958	0.560004	0.110723	76.076744	37.273083	37.433308	0.000000	0.000000	0.000000	0.000000	0.000000	0.000000	-0.301886	0.498632	-1.234918	0.000000	0.000000	1.000000	103.000000	1.000000
15096.396164	-0.058922	0.561597	0.106654	76.212624	37.044678	37.227943	0.000000	0.000000	0.000000	0.000000	0.000000	0.000000	-0.289317	0.477878	-1.220631	0.000000	0.000000	1.000000	103.000000	1.000000
15096.399498	-0.058922	0.561597	0.106654	76.212624	37.044678	37.227943	0.000000	0.000000	0.000000	0.000000	0.000000	0.000000	-0.289317	0.477878	-1.220631	0.000000	0.000000	1.000000	103.000000	1.000000
15096.402831	-0.058922	0.561597	0.106654	76.212624	37.044678	37.227943	0.000000	0.000000	0.000000	0.000000	0.000000	0.000000	-0.289317	0.477878	-1.220631	0.000000	0.000000	1.000000	103.000000	1.000000
15096.406164	-0.059874	0.563172	0.102642	76.338837	36.827873	37.043781	0.000000	0.000000	0.000000	0.000000	0.000000	0.000000	-0.285368	0.472538	-1.203647	0.000000	0.000000	1.000000	103.000000	1.000000
15096.409498	-0.059874	0.563172	0.102642	76.338837	36.827873	37.043781	0.000000	0.000000	0.000000	0.000000	0.000000	0.000000	-0.285368	0.472538	-1.203647	0.000000	0.000000	1.000000	103.000000	1.000000
15096.412831	-0.059874	0.563172	0.102642	76.338837	36.827873	37.043781	0.000000	0.000000	0.000000	0.000000	0.000000	0.000000	-0.285368	0.472538	-1.203647	0.000000	0.000000	1.000000	103.000000	1.000000
15096.416164	-0.060756	0.564692	0.098661	76.431496	36.705502	36.991451	0.000000	0.000000	0.000000	0.000000	0.000000	0.000000	-0.264686	0.456102	-1.194313	0.000000	0.000000	1.000000	103.000000	1.000000
15096.419498	-0.060756	0.564692	0.098661	76.431496	36.705502	36.991451	0.000000	0.000000	0.000000	0.000000	0.000000	0.000000	-0.264686	0.456102	-1.194313	0.000000	0.000000	1.000000	103.000000	1.000000
15096.422831	-0.060756	0.564692	0.098661	76.431496	36.705502	36.991451	0.000000	0.000000	0.000000	0.000000	0.000000	0.000000	-0.264686	0.456102	-1.194313	0.000000	0.000000	1.000000	103.000000	1.000000
15096.426164	-0.061544	0.566189	0.094709	76.478828	36.704201	37.107941	0.000000	0.000000	0.000000	0.000000	0.000000	0.000000	-0.236373	0.449049	-1.185518	0.000000	0.000000	1.000000	103.000000	1.000000
15096.429498	-0.061544	0.566189	0.094709	76.478828	36.704201	37.107941	0.000000	0.000000	0.000000	0.000000	0.000000	0.000000	-0.236373	0.449049	-1.185518	0.000000	0.000000	1.000000	103.000000	1.000000
15096.432831	-0.061544	0.566189	0.094709	76.478828	36.704201	37.107941	0.000000	0.000000	0.000000	0.000000	0.000000	0.000000	-0.236373	0.449049	-1.185518	0.000000	0.000000	1.000000	103.000000	1.000000
15096.436164	-0.062294	0.567652	0.090804	76.518860	36.729492	37.258266	0.000000	0.000000	0.000000	0.000000	0.000000	0.000000	-0.224993	0.438788	-1.171545	0.000000	0.000000	1.000000	103.000000	1.000000
15096.439498	-0.062294	0.567652	0.090804	76.518860	36.729492	37.258266	0.000000	0.000000	0.000000	0.000000	0.000000	0.000000	-0.224993	0.438788	-1.171545	0.000000	0.000000	1.000000	103.000000	1.000000
15096.442831	-0.062294	0.567652	0.090804	76.518860	36.729492	37.258266	0.000000	0.000000	0.000000	0.000000	0.000000	0.000000	-0.224993	0.438788	-1.171545	0.000000	0.000000	1.000000	103.000000	1.000000
15096.446164	-0.063008	0.569130	0.086956	76.556671	36.730038	37.380009	0.000000	0.000000	0.000000	0.000000	0.000000	0.000000	-0.214250	0.443441	-1.154229	0.000000	0.000000	1.000000	103.000000	1.000000
15096.449498	-0.063008	0.569130	0.086956	76.556671	36.730038	37.380009	0.000000	0.000000	0.000000	0.000000	0.000000	0.000000	-0.214250	0.443441	-1.154229	0.000000	0.000000	1.000000	103.000000	1.000000
15096.452831	-0.063008	0.569130	0.086956	76.556671	36.730038	37.380009	0.000000	0.000000	0.000000	0.000000	0.000000	0.000000	-0.214250	0.443441	-1.154229	0.000000	0.000000	1.000000	103.000000	1.000000
15096.456164	-0.063630	0.570567	0.083125	76.607796	36.683319	37.413765	0.000000	0.000000	0.000000	0.000000	0.000000	0.000000	-0.186689	0.431195	-1.149447	0.000000	0.000000	1.000000	103.000000	1.000000
15096.459498	-0.063630	0.570567	0.083125	76.607796	36.683319	37.413765	0.000000	0.000000	0.000000	0.000000	0.000000	0.000000	-0.186689	0.431195	-1.149447	0.000000	0.000000	1.000000	103.000000	1.000000
15096.462831	-0.063630	0.570567	0.083125	76.607796	36.683319	37.413765	0.000000	0.000000	0.000000	0.000000	0.000000	0.000000	-0.186689	0.431195	-1.149447	0.000000	0.000000	1.000000	103.000000	1.000000
15096.466164	-0.064169	0.571991	0.079365	76.678444	36.547199	37.326862	0.000000	0.000000	0.000000	0.000000	0.000000	0.000000	-0.161622	0.427244	-1.127955	0.000000	0.000000	1.000000	103.000000	1.000000
15096.469498	-0.064169	0.571991	0.079365	76.678444	36.547199	37.326862	0.000000	0.000000	0.000000	0.000000	0.000000	0.000000	-0.161622	0.427244	-1.127955	0.000000	0.000000	1.000000	103.000000	1.000000
15096.472831	-0.064169	0.571991	0.079365	76.678444	36.547199	37.326862	0.000000	0.000000	0.000000	0.000000	0.000000	0.000000	-0.161622	0.427244	-1.127955	0.000000	0.000000	1.000000	103.000000	1.000000
15096.476164	-0.064671	0.573424	0.075627	76.773308	36.306808	37.087067	0.000000	0.000000	0.000000	0.000000	0.000000	0.000000	-0.150704	0.429825	-1.121493	0.000000	0.000000	1.000000	103.000000	1.000000
15096.479498	-0.064671	0.573424	0.075627	76.773308	36.306808	37.087067	0.000000	0.000000	0.000000	0.000000	0.000000	0.000000	-0.150704	0.429825	-1.121493	0.000000	0.000000	1.000000	103.000000	1.000000
15096.482831	-0.064671	0.573424	0.075627	76.773308	36.306808	37.087067	0.000000	0.000000	0.000000	0.000000	0.000000	0.000000	-0.150704	0.429825	-1.121493	0.000000	0.000000	1.000000	103.000000	1.000000
15096.486164	-0.065121	0.574835	0.071981	76.891983	35.969952	36.711216	0.000000	0.000000	0.000000	0.000000	0.000000	0.000000	-0.134960	0.423112	-1.093639	0.000000	0.000000	1.000000	103.000000	1.000000
15096.489498	-0.065121	0.574835	0.071981	76.891983	35.969952	36.711216	0.000000	0.000000	0.000000	0.000000	0.000000	0.000000	-0.134960	0.423112	-1.093639	0.000000	0.000000	1.000000	103.000000	1.000000
15096.492831	-0.065121	0.574835	0.071981	76.891983	35.969952	36.711216	0.000000	0.000000	0.000000	0.000000	0.000000	0.000000	-0.134960	0.423112	-1.093639	0.000000	0.000000	1.000000	103.000000	1.000000
15096.496164	-0.065563	0.576226	0.068362	77.015160	35.574158	36.265316	0.000000	0.000000	0.000000	0.000000	0.000000	0.000000	-0.132360	0.417282	-1.085785	0.000000	0.000000	1.000000	103.000000	1.000000
15096.499498	-0.065563	0.576226	0.068362	77.015160	35.574158	36.265316	0.000000	0.000000	0.000000	0.000000	0.000000	0.000000	-0.132360	0.417282	-1.085785	0.000000	0.000000	1.000000	103.000000	1.000000
15096.502831	-0.065563	0.576226	0.068362	77.015160	35.574158	36.265316	0.000000	0.000000	0.000000	0.000000	0.000000	0.000000	-0.132360	0.417282	-1.085785	0.000000	0.000000	1.000000	103.000000	1.000000
15096.506164	-0.066058	0.577606	0.064864	77.122597	35.170055	35.824749	0.000000	0.000000	0.000000	0.000000	0.000000	0.000000	-0.148510	0.414003	-1.049435	0.000000	0.000000	1.000000	103.000000	1.000000
15096.509498	-0.066058	0.577606	0.064864	77.122597	35.170055	35.824749	0.000000	0.000000	0.000000	0.000000	0.000000	0.000000	-0.148510	0.414003	-1.049435	0.000000	0.000000	1.000000	103.000000	1.000000
15096.512831	-0.066058	0.577606	0.064864	77.122597	35.170055	35.824749	0.000000	0.000000	0.000000	0.000000	0.000000	0.000000	-0.148510	0.414003	-1.049435	0.000000	0.000000	1.000000	103.000000	1.000000
15096.516164	-0.066579	0.578986	0.061468	77.186081	34.862263	35.531326	0.000000	0.000000	0.000000	0.000000	0.000000	0.000000	-0.156340	0.414235	-1.018684	0.000000	0.000000	1.000000	103.000000	1.000000
15096.519498	-0.066579	0.578986	0.061468	77.186081	34.862263	35.531326	0.000000	0.000000	0.000000	0.000000	0.000000	0.000000	-0.156340	0.414235	-1.018684	0.000000	0.000000	1.000000	103.000000	1.000000
15096.522831	-0.066579	0.578986	0.061468	77.186081	34.862263	35.531326	0.000000	0.000000	0.000000	0.000000	0.000000	0.000000	-0.156340	0.414235	-1.018684	0.000000	0.000000	1.000000	103.000000	1.000000
15096.526164	-0.067083	0.580350	0.058228	77.197868	34.702118	35.451622	0.000000	0.000000	0.000000	0.000000	0.000000	0.000000	-0.151347	0.409217	-0.972052	0.000000	0.000000	1.000000	103.000000	1.000000
15096.529498	-0.067083	0.580350	0.058228	77.197868	34.702118	35.451622	0.000000	0.000000	0.000000	0.000000	0.000000	0.000000	-0.151347	0.409217	-0.972052	0.000000	0.000000	1.000000	103.000000	1.000000
15096.532831	-0.067083	0.580350	0.058228	77.197868	34.702118	35.451622	0.000000	0.000000	0.000000	0.000000	0.000000	0.000000	-0.151347	0.409217	-0.972052	0.000000	0.000000	1.000000	103.000000	1.000000
15096.536164	-0.067562	0.581681	0.055066	77.187393	34.568741	35.419601	0.000000	0.000000	0.000000	0.000000	0.000000	0.000000	-0.143679	0.399281	-0.948554	0.000000	0.000000	1.000000	103.000000	1.000000
15096.539498	-0.067562	0.581681	0.055066	77.187393	34.568741	35.419601	0.000000	0.000000	0.000000	0.000000	0.000000	0.000000	-0.143679	0.399281	-0.948554	0.000000	0.000000	1.000000	103.000000	1.000000
15096.542831	-0.067562	0.581681	0.055066	77.187393	34.568741	35.419601	0.000000	0.000000	0.000000	0.000000	0.000000	0.000000	-0.143679	0.399281	-0.948554	0.000000	0.000000	1.000000	103.000000	1.000000
15096.546164	-0.068077	0.583019	0.052072	77.173431	34.412830	35.362907	0.000000	0.000000	0.000000	0.000000	0.000000	0.000000	-0.154589	0.401228	-0.898347	0.000000	0.000000	1.000000	103.000000	1.000000
15096.549498	-0.068077	0.583019	0.052072	77.173431	34.412830	35.362907	0.000000	0.000000	0.000000	0.000000	0.000000	0.000000	-0.154589	0.401228	-0.898347	0.000000	0.000000	1.000000	103.000000	1.000000
15096.552831	-0.068077	0.583019	0.052072	77.173431	34.412830	35.362907	0.000000	0.000000	0.000000	0.000000	0.000000	0.000000	-0.154589	0.401228	-0.898347	0.000000	0.000000	1.000000	103.000000	1.000000
15096.556164	-0.068618	0.584299	0.049158	77.157166	34.247864	35.296925	0.000000	0.000000	0.000000	0.000000	0.000000	0.000000	-0.162117	0.383977	-0.874232	0.000000	0.000000	1.000000	103.000000	1.000000
15096.559498	-0.068618	0.584299	0.049158	77.157166	34.247864	35.296925	0.000000	0.000000	0.000000	0.000000	0.000000	0.000000	-0.162117	0.383977	-0.874232	0.000000	0.000000	1.000000	103.000000	1.000000
15096.562831	-0.068618	0.584299	0.049158	77.157166	34.247864	35.296925	0.000000	0.000000	0.000000	0.000000	0.000000	0.000000	-0.162117	0.383977	-0.874232	0.000000	0.000000	1.000000	103.000000	1.000000
15096.566164	-0.069117	0.585533	0.046374	77.135017	34.068954	35.218193	0.000000	0.000000	0.000000	0.000000	0.000000	0.000000	-0.149796	0.370287	-0.835137	0.000000	0.000000	1.000000	103.000000	1.000000
15096.569498	-0.069117	0.585533	0.046374	77.135017	34.068954	35.218193	0.000000	0.000000	0.000000	0.000000	0.000000	0.000000	-0.149796	0.370287	-0.835137	0.000000	0.000000	1.000000	103.000000	1.000000
15096.572831	-0.069117	0.585533	0.046374	77.135017	34.068954	35.218193	0.000000	0.000000	0.000000	0.000000	0.000000	0.000000	-0.149796	0.370287	-0.835137	0.000000	0.000000	1.000000	103.000000	1.000000
15096.576164	-0.069642	0.586741	0.043665	77.115196	33.902172	35.149097	0.000000	0.000000	0.000000	0.000000	0.000000	0.000000	-0.157415	0.362529	-0.812608	0.000000	0.000000	1.000000	103.000000	1.000000
15096.579498	-0.069642	0.586741	0.043665	77.115196	33.902172	35.149097	0.000000	0.000000	0.000000	0.000000	0.000000	0.000000	-0.157415	0.362529	-0.812608	0.000000	0.000000	1.000000	103.000000	1.000000
15096.582831	-0.069642	0.586741	0.043665	77.115196	33.902172	35.149097	0.000000	0.000000	0.000000	0.000000	0.000000	0.000000	-0.157415	0.362529	-0.812608	0.000000	0.000000	1.000000	103.000000	1.000000
15096.586164	-0.070124	0.587843	0.041063	77.095375	33.755798	35.101257	0.000000	0.000000	0.000000	0.000000	0.000000	0.000000	-0.144677	0.330416	-0.780574	0.000000	0.000000	1.000000	103.000000	1.000000
15096.589498	-0.070124	0.587843	0.041063	77.095375	33.755798	35.101257	0.000000	0.000000	0.000000	0.000000	0.000000	0.000000	-0.144677	0.330416	-0.780574	0.000000	0.000000	1.000000	103.000000	1.000000
15096.592831	-0.070124	0.587843	0.041063	77.095375	33.755798	35.101257	0.000000	0.000000	0.000000	0.000000	0.000000	0.000000	-0.144677	0.330416	-0.780574	0.000000	0.000000	1.000000	103.000000	1.000000
15096.596164	-0.070555	0.588865	0.038499	77.077835	33.621365	35.062866	0.000000	0.000000	0.000000	0.000000	0.000000	0.000000	-0.129374	0.306687	-0.769134	0.000000	0.000000	1.000000	103.000000	1.000000
15096.599498	-0.070555	0.588865	0.038499	77.077835	33.621365	35.062866	0.000000	0.000000	0.000000	0.000000	0.000000	0.000000	-0.129374	0.306687	-0.769134	0.000000	0.000000	1.000000	103.000000	1.000000
15096.602831	-0.070555	0.588865	0.038499	77.077835	33.621365	35.062866	0.000000	0.000000	0.000000	0.000000	0.000000	0.000000	-0.129374	0.306687	-0.769134	0.000000	0.000000	1.000000	103.000000	1.000000
15096.606164	-0.070969	0.589812	0.036034	77.062668	33.519005	35.054901	0.000000	0.000000	0.000000	0.000000	0.000000	0.000000	-0.124095	0.283963	-0.739662	0.000000	0.000000	1.000000	103.000000	1.000000
15096.609498	-0.070969	0.589812	0.036034	77.062668	33.519005	35.054901	0.000000	0.000000	0.000000	0.000000	0.000000	0.000000	-0.124095	0.283963	-0.739662	0.000000	0.000000	1.000000	103.000000	1.000000
15096.612831	-0.070969	0.589812	0.036034	77.062668	33.519005	35.054901	0.000000	0.000000	0.000000	0.000000	0.000000	0.000000	-0.124095	0.283963	-0.739662	0.000000	0.000000	1.000000	103.000000	1.000000
15096.616164	-0.071381	0.590655	0.033608	77.053329	33.448036	35.080700	0.000000	0.000000	0.000000	0.000000	0.000000	0.000000	-0.123647	0.252966	-0.727654	0.000000	0.000000	1.000000	103.000000	1.000000
15096.619498	-0.071381	0.590655	0.033608	77.053329	33.448036	35.080700	0.000000	0.000000	0.000000	0.000000	0.000000	0.000000	-0.123647	0.252966	-0.727654	0.000000	0.000000	1.000000	103.000000	1.000000
15096.622831	-0.071381	0.590655	0.033608	77.053329	33.448036	35.080700	0.000000	0.000000	0.000000	0.000000	0.000000	0.000000	-0.123647	0.252966	-0.727654	0.000000	0.000000	1.000000	103.000000	1.000000
15096.626164	-0.071768	0.591423	0.031220	77.045151	33.392990	35.121590	0.000000	0.000000	0.000000	0.000000	0.000000	0.000000	-0.116006	0.230492	-0.716619	0.000000	0.000000	1.000000	103.000000	1.000000
15096.629498	-0.071768	0.591423	0.031220	77.045151	33.392990	35.121590	0.000000	0.000000	0.000000	0.000000	0.000000	0.000000	-0.116006	0.230492	-0.716619	0.000000	0.000000	1.000000	103.000000	1.000000
15096.632831	-0.071768	0.591423	0.031220	77.045151	33.392990	35.121590	0.000000	0.000000	0.000000	0.000000	0.000000	0.000000	-0.116006	0.230492	-0.716619	0.000000	0.000000	1.000000	103.000000	1.000000
15096.636164	-0.072133	0.592110	0.028892	77.033455	33.405304	35.242786	0.000000	0.000000	0.000000	0.000000	0.000000	0.000000	-0.109575	0.205976	-0.698409	0.000000	0.000000	1.000000	103.000000	1.000000
15096.639498	-0.072133	0.592110	0.028892	77.033455	33.405304	35.242786	0.000000	0.000000	0.000000	0.000000	0.000000	0.000000	-0.109575	0.205976	-0.698409	0.000000	0.000000	1.000000	103.000000	1.000000
15096.642831	-0.072133	0.592110	0.028892	77.033455	33.405304	35.242786	0.000000	0.000000	0.000000	0.000000	0.000000	0.000000	-0.109575	0.205976	-0.698409	0.000000	0.000000	1.000000	103.000000	1.000000
15096.646164	-0.072478	0.592716	0.026625	77.008781	33.500404	35.469456	0.000000	0.000000	0.000000	0.000000	0.000000	0.000000	-0.103340	0.181915	-0.680034	0.000000	0.000000	1.000000	103.000000	1.000000
15096.649498	-0.072478	0.592716	0.026625	77.008781	33.500404	35.469456	0.000000	0.000000	0.000000	0.000000	0.000000	0.000000	-0.103340	0.181915	-0.680034	0.000000	0.000000	1.000000	103.000000	1.000000
15096.652831	-0.072478	0.592716	0.026625	77.008781	33.500404	35.469456	0.000000	0.000000	0.000000	0.000000	0.000000	0.000000	-0.103340	0.181915	-0.680034	0.000000	0.000000	1.000000	103.000000	1.000000
15096.656164	-0.072796	0.593232	0.024380	76.985023	33.645229	35.752174	0.000000	0.000000	0.000000	0.000000	0.000000	0.000000	-0.095500	0.154897	-0.673400	0.000000	0.000000	1.000000	103.000000	1.000000
15096.659498	-0.072796	0.593232	0.024380	76.985023	33.645229	35.752174	0.000000	0.000000	0.000000	0.000000	0.000000	0.000000	-0.095500	0.154897	-0.673400	0.000000	0.000000	1.000000	103.000000	1.000000
15096.662831	-0.072796	0.593232	0.024380	76.985023	33.645229	35.752174	0.000000	0.000000	0.000000	0.000000	0.000000	0.000000	-0.095500	0.154897	-0.673400	0.000000	0.000000	1.000000	103.000000	1.000000
15096.666164	-0.073068	0.593678	0.022177	76.962090	33.822197	36.069817	0.000000	0.000000	0.000000	0.000000	0.000000	0.000000	-0.081702	0.133840	-0.660777	0.000000	0.000000	1.000000	103.000000	1.000000
15096.669498	-0.073068	0.593678	0.022177	76.962090	33.822197	36.069817	0.000000	0.000000	0.000000	0.000000	0.000000	0.000000	-0.081702	0.133840	-0.660777	0.000000	0.000000	1.000000	103.000000	1.000000
15096.672831	-0.073068	0.593678	0.022177	76.962090	33.822197	36.069817	0.000000	0.000000	0.000000	0.000000	0.000000	0.000000	-0.081702	0.133840	-0.660777	0.000000	0.000000	1.000000	103.000000	1.000000
15096.676164	-0.073341	0.594056	0.020010	76.938812	34.020679	36.407146	0.000000	0.000000	0.000000	0.000000	0.000000	0.000000	-0.081735	0.113120	-0.650136	0.000000	0.000000	1.000000	103.000000	1.000000
15096.679498	-0.073341	0.594056	0.020010	76.938812	34.020679	36.407146	0.000000	0.000000	0.000000	0.000000	0.000000	0.000000	-0.081735	0.113120	-0.650136	0.000000	0.000000	1.000000	103.000000	1.000000
15096.682831	-0.073341	0.594056	0.020010	76.938812	34.020679	36.407146	0.000000	0.000000	0.000000	0.000000	0.000000	0.000000	-0.081735	0.113120	-0.650136	0.000000	0.000000	1.000000	103.000000	1.000000
15096.686164	-0.073620	0.594376	0.017919	76.918472	34.252014	36.788525	0.000000	0.000000	0.000000	0.000000	0.000000	0.000000	-0.083670	0.096133	-0.627497	0.000000	0.000000	1.000000	103.000000	1.000000
15096.689498	-0.073620	0.594376	0.017919	76.918472	34.252014	36.788525	0.000000	0.000000	0.000000	0.000000	0.000000	0.000000	-0.083670	0.096133	-0.627497	0.000000	0.000000	1.000000	103.000000	1.000000
15096.692831	-0.073620	0.594376	0.017919	76.918472	34.252014	36.788525	0.000000	0.000000	0.000000	0.000000	0.000000	0.000000	-0.083670	0.096133	-0.627497	0.000000	0.000000	1.000000	103.000000	1.000000
15096.696164	-0.073928	0.594641	0.015899	76.900101	34.476871	37.157444	0.000000	0.000000	0.000000	0.000000	0.000000	0.000000	-0.092441	0.079489	-0.605814	0.000000	0.000000	1.000000	103.000000	1.000000
15096.699498	-0.073928	0.594641	0.015899	76.900101	34.476871	37.157444	0.000000	0.000000	0.000000	0.000000	0.000000	0.000000	-0.092441	0.079489	-0.605814	0.000000	0.000000	1.000000	103.000000	1.000000
15096.702831	-0.073928	0.594641	0.015899	76.900101	34.476871	37.157444	0.000000	0.000000	0.000000	0.000000	0.000000	0.000000	-0.092441	0.079489	-0.605814	0.000000	0.000000	1.000000	103.000000	1.000000
15096.706164	-0.074217	0.594859	0.013936	76.886017	34.702076	37.523678	0.000000	0.000000	0.000000	0.000000	0.000000	0.000000	-0.086697	0.065375	-0.589028	0.000000	0.000000	1.000000	103.000000	1.000000
15096.709498	-0.074217	0.594859	0.013936	76.886017	34.702076	37.523678	0.000000	0.000000	0.000000	0.000000	0.000000	0.000000	-0.086697	0.065375	-0.589028	0.000000	0.000000	1.000000	103.000000	1.000000
15096.712831	-0.074217	0.594859	0.013936	76.886017	34.702076	37.523678	0.000000	0.000000	0.000000	0.000000	0.000000	0.000000	-0.086697	0.065375	-0.589028	0.000000	0.000000	1.000000	103.000000	1.000000
15096.716164	-0.074522	0.595054	0.012105	76.865837	34.911579	37.875439	0.000000	0.000000	0.000000	0.000000	0.000000	0.000000	-0.091579	0.058539	-0.549322	0.000000	0.000000	1.000000	103.000000	1.000000
15096.719498	-0.074522	0.595054	0.012105	76.865837	34.911579	37.875439	0.000000	0.000000	0.000000	0.000000	0.000000	0.000000	-0.091579	0.058539	-0.549322	0.000000	0.000000	1.000000	103.000000	1.000000
15096.722831	-0.074522	0.595054	0.012105	76.865837	34.911579	37.875439	0.000000	0.000000	0.000000	0.000000	0.000000	0.000000	-0.091579	0.058539	-0.549322	0.000000	0.000000	1.000000	103.000000	1.000000
15096.726164	-0.074777	0.595227	0.010417	76.837975	35.148331	38.259056	0.000000	0.000000	0.000000	0.000000	0.000000	0.000000	-0.076654	0.052052	-0.506311	0.000000	0.000000	1.000000	103.000000	1.000000
15096.729498	-0.074777	0.595227	0.010417	76.837975	35.148331	38.259056	0.000000	0.000000	0.000000	0.000000	0.000000	0.000000	-0.076654	0.052052	-0.506311	0.000000	0.000000	1.000000	103.000000	1.000000
15096.732831	-0.074777	0.595227	0.010417	76.837975	35.148331	38.259056	0.000000	0.000000	0.000000	0.000000	0.000000	0.000000	-0.076654	0.052052	-0.506311	0.000000	0.000000	1.000000	103.000000	1.000000
15096.736164	-0.075027	0.595406	0.008859	76.806267	35.383286	38.636906	0.000000	0.000000	0.000000	0.000000	0.000000	0.000000	-0.075008	0.053631	-0.467541	0.000000	0.000000	1.000000	103.000000	1.000000
15096.739498	-0.075027	0.595406	0.008859	76.806267	35.383286	38.636906	0.000000	0.000000	0.000000	0.000000	0.000000	0.000000	-0.075008	0.053631	-0.467541	0.000000	0.000000	1.000000	103.000000	1.000000
15096.742831	-0.075027	0.595406	0.008859	76.806267	35.383286	38.636906	0.000000	0.000000	0.000000	0.000000	0.000000	0.000000	-0.075008	0.053631	-0.467541	0.000000	0.000000	1.000000	103.000000	1.000000
15096.746164	-0.075278	0.595559	0.007461	76.783165	35.559170	38.934166	0.000000	0.000000	0.000000	0.000000	0.000000	0.000000	-0.075078	0.045708	-0.419332	0.000000	0.000000	1.000000	103.000000	1.000000
15096.749498	-0.075278	0.595559	0.007461	76.783165	35.559170	38.934166	0.000000	0.000000	0.000000	0.000000	0.000000	0.000000	-0.075078	0.045708	-0.419332	0.000000	0.000000	1.000000	103.000000	1.000000
15096.752831	-0.075278	0.595559	0.007461	76.783165	35.559170	38.934166	0.000000	0.000000	0.000000	0.000000	0.000000	0.000000	-0.075078	0.045708	-0.419332	0.000000	0.000000	1.000000	103.000000	1.000000
15096.756164	-0.075543	0.595699	0.006173	76.782272	35.650181	39.104973	0.000000	0.000000	0.000000	0.000000	0.000000	0.000000	-0.079649	0.042191	-0.386323	0.000000	0.000000	1.000000	103.000000	1.000000
15096.759498	-0.075543	0.595699	0.006173	76.782272	35.650181	39.104973	0.000000	0.000000	0.000000	0.000000	0.000000	0.000000	-0.079649	0.042191	-0.386323	0.000000	0.000000	1.000000	103.000000	1.000000
15096.762831	-0.075543	0.595699	0.006173	76.782272	35.650181	39.104973	0.000000	0.000000	0.000000	0.000000	0.000000	0.000000	-0.079649	0.042191	-0.386323	0.000000	0.000000	1.000000	103.000000	1.000000
15096.766164	-0.075850	0.595822	0.005016	76.798782	35.669468	39.187817	0.000000	0.000000	0.000000	0.000000	0.000000	0.000000	-0.092080	0.036849	-0.347223	0.000000	0.000000	1.000000	103.000000	1.000000
15096.769498	-0.075850	0.595822	0.005016	76.798782	35.669468	39.187817	0.000000	0.000000	0.000000	0.000000	0.000000	0.000000	-0.092080	0.036849	-0.347223	0.000000	0.000000	1.000000	103.000000	1.000000
15096.772831	-0.075850	0.595822	0.005016	76.798782	35.669468	39.187817	0.000000	0.000000	0.000000	0.000000	0.000000	0.000000	-0.092080	0.036849	-0.347223	0.000000	0.000000	1.000000	103.000000	1.000000
15096.776164	-0.076203	0.595921	0.004013	76.813026	35.679462	39.261101	0.000000	0.000000	0.000000	0.000000	0.000000	0.000000	-0.105773	0.029714	-0.300963	0.000000	0.000000	1.000000	103.000000	1.000000
15096.779498	-0.076203	0.595921	0.004013	76.813026	35.679462	39.261101	0.000000	0.000000	0.000000	0.000000	0.000000	0.000000	-0.105773	0.029714	-0.300963	0.000000	0.000000	1.000000	103.000000	1.000000
15096.782831	-0.076203	0.595921	0.004013	76.813026	35.679462	39.261101	0.000000	0.000000	0.000000	0.000000	0.000000	0.000000	-0.105773	0.029714	-0.300963	0.000000	0.000000	1.000000	103.000000	1.000000
15096.786164	-0.076203	0.595921	0.004013	76.826027	35.693317	39.339931	0.000000	0.000000	0.000000	0.000000	0.000000	0.000000	-0.105773	0.029714	-0.300963	0.000000	0.000000	1.000000	103.000000	1.000000
15096.789498	-0.076533	0.595978	0.003158	76.826027	35.693317	39.339931	0.000000	0.000000	0.000000	0.000000	0.000000	0.000000	-0.099113	0.017170	-0.256273	0.000000	0.000000	1.000000	103.000000	1.000000
15096.792831	-0.076533	0.595978	0.003158	76.826027	35.693317	39.339931	0.000000	0.000000	0.000000	0.000000	0.000000	0.000000	-0.099113	0.017170	-0.256273	0.000000	0.000000	1.000000	103.000000	1.000000
15096.796164	-0.076907	0.595995	0.002442	76.835030	35.735424	39.455608	0.000000	0.000000	0.000000	0.000000	0.000000	0.000000	-0.112302	0.004856	-0.214804	0.000000	0.000000	1.000000	103.000000	1.000000
15096.799498	-0.076907	0.595995	0.002442	76.835030	35.735424	39.455608	0.000000	0.000000	0.000000	0.000000	0.000000	0.000000	-0.112302	0.004856	-0.214804	0.000000	0.000000	1.000000	103.000000	1.000000
15096.802831	-0.076907	0.595995	0.002442	76.835030	35.735424	39.455608	0.000000	0.000000	0.000000	0.000000	0.000000	0.000000	-0.112302	0.004856	-0.214804	0.000000	0.000000	1.000000	103.000000	1.000000
15096.806164	-0.076907	0.595995	0.002442	76.832863	35.813641	39.619717	0.000000	0.000000	0.000000	0.000000	0.000000	0.000000	-0.112302	0.004856	-0.214804	0.000000	0.000000	1.000000	103.000000	1.000000
15096.809498	-0.077291	0.595946	0.001788	76.832863	35.813641	39.619717	0.000000	0.000000	0.000000	0.000000	0.000000	0.000000	-0.115020	-0.014601	-0.196226	0.000000	0.000000	1.000000	103.000000	1.000000
15096.812831	-0.077291	0.595946	0.001788	76.832863	35.813641	39.619717	0.000000	0.000000	0.000000	0.000000	0.000000	0.000000	-0.115020	-0.014601	-0.196226	0.000000	0.000000	1.000000	103.000000	1.000000
15096.816164	-0.077701	0.595850	0.001300	76.821640	35.931675	39.841667	0.000000	0.000000	0.000000	0.000000	0.000000	0.000000	-0.123072	-0.028648	-0.146526	0.000000	0.000000	1.000000	103.000000	1.000000
15096.819498	-0.077701	0.595850	0.001300	76.821640	35.931675	39.841667	0.000000	0.000000	0.000000	0.000000	0.000000	0.000000	-0.123072	-0.028648	-0.146526	0.000000	0.000000	1.000000	103.000000	1.000000
15096.822831	-0.077701	0.595850	0.001300	76.821640	35.931675	39.841667	0.000000	0.000000	0.000000	0.000000	0.000000	0.000000	-0.123072	-0.028648	-0.146526	0.000000	0.000000	1.000000	103.000000	1.000000
15096.826164	-0.077701	0.595850	0.001300	76.804672	36.100296	40.125393	0.000000	0.000000	0.000000	0.000000	0.000000	0.000000	-0.123072	-0.028648	-0.146526	0.000000	0.000000	1.000000	103.000000	1.000000
15096.829498	-0.078082	0.595684	0.000904	76.804672	36.100296	40.125393	0.000000	0.000000	0.000000	0.000000	0.000000	0.000000	-0.114142	-0.049898	-0.118608	0.000000	0.000000	1.000000	103.000000	1.000000
15096.832831	-0.078082	0.595684	0.000904	76.804672	36.100296	40.125393	0.000000	0.000000	0.000000	0.000000	0.000000	0.000000	-0.114142	-0.049898	-0.118608	0.000000	0.000000	1.000000	103.000000	1.000000
15096.836164	-0.078440	0.595459	0.000642	76.788406	36.289490	40.423504	0.000000	0.000000	0.000000	0.000000	0.000000	0.000000	-0.107381	-0.067429	-0.078675	0.000000	0.000000	1.000000	103.000000	1.000000
15096.839498	-0.078440	0.595459	0.000642	76.788406	36.289490	40.423504	0.000000	0.000000	0.000000	0.000000	0.000000	0.000000	-0.107381	-0.067429	-0.078675	0.000000	0.000000	1.000000	103.000000	1.000000
15096.842831	-0.078440	0.595459	0.000642	76.788406	36.289490	40.423504	0.000000	0.000000	0.000000	0.000000	0.000000	0.000000	-0.107381	-0.067429	-0.078675	0.000000	0.000000	1.000000	103.000000	1.000000
15096.846164	-0.078440	0.595459	0.000642	76.780312	36.475067	40.704491	0.000000	0.000000	0.000000	0.000000	0.000000	0.000000	-0.107381	-0.067429	-0.078675	0.000000	0.000000	1.000000	103.000000	1.000000
15096.849498	-0.078771	0.595183	0.000489	76.780312	36.475067	40.704491	0.000000	0.000000	0.000000	0.000000	0.000000	0.000000	-0.099505	-0.083000	-0.045856	0.000000	0.000000	1.000000	103.000000	1.000000
15096.852831	-0.078771	0.595183	0.000489	76.780312	36.475067	40.704491	0.000000	0.000000	0.000000	0.000000	0.000000	0.000000	-0.099505	-0.083000	-0.045856	0.000000	0.000000	1.000000	103.000000	1.000000
15096.856164	-0.078771	0.595183	0.000489	76.799812	36.634163	40.925934	0.000000	0.000000	0.000000	0.000000	0.000000	0.000000	-0.099505	-0.083000	-0.045856	0.000000	0.000000	1.000000	103.000000	1.000000
15096.859498	-0.078771	0.595183	0.000489	76.799812	36.634163	40.925934	0.000000	0.000000	0.000000	0.000000	0.000000	0.000000	-0.099505	-0.083000	-0.045856	0.000000	0.000000	1.000000	103.000000	1.000000
15096.862831	-0.079064	0.594805	0.000373	76.799812	36.634163	40.925934	0.000000	0.000000	0.000000	0.000000	0.000000	0.000000	-0.087943	-0.113410	-0.034837	0.000000	0.000000	1.000000	103.000000	1.000000
15096.866164	-0.079342	0.594369	0.000299	76.840736	36.780384	41.115211	0.000000	0.000000	0.000000	0.000000	0.000000	0.000000	-0.083381	-0.130597	-0.022314	0.000000	0.000000	1.000000	103.000000	1.000000
15096.869498	-0.079342	0.594369	0.000299	76.840736	36.780384	41.115211	0.000000	0.000000	0.000000	0.000000	0.000000	0.000000	-0.083381	-0.130597	-0.022314	0.000000	0.000000	1.000000	103.000000	1.000000
15096.872831	-0.079342	0.594369	0.000299	76.840736	36.780384	41.115211	0.000000	0.000000	0.000000	0.000000	0.000000	0.000000	-0.083381	-0.130597	-0.022314	0.000000	0.000000	1.000000	103.000000	1.000000
15096.876164	-0.079342	0.594369	0.000299	76.887955	36.954433	41.327858	0.000000	0.000000	0.000000	0.000000	0.000000	0.000000	-0.083381	-0.130597	-0.022314	0.000000	0.000000	1.000000	103.000000	1.000000
15096.879498	-0.079656	0.593853	0.000175	76.887955	36.954433	41.327858	0.000000	0.000000	0.000000	0.000000	0.000000	0.000000	-0.094190	-0.154935	-0.037264	0.000000	0.000000	1.000000	103.000000	1.000000
15096.882831	-0.079656	0.593853	0.000175	76.887955	36.954433	41.327858	0.000000	0.000000	0.000000	0.000000	0.000000	0.000000	-0.094190	-0.154935	-0.037264	0.000000	0.000000	1.000000	103.000000	1.000000
15096.886164	-0.080033	0.593292	0.000029	76.941368	37.154236	41.572475	0.000000	0.000000	0.000000	0.000000	0.000000	0.000000	-0.113175	-0.168066	-0.043639	0.000000	0.000000	1.000000	103.000000	1.000000
15096.889498	-0.080033	0.593292	0.000029	76.941368	37.154236	41.572475	0.000000	0.000000	0.000000	0.000000	0.000000	0.000000	-0.113175	-0.168066	-0.043639	0.000000	0.000000	1.000000	103.000000	1.000000
15096.892831	-0.080033	0.593292	0.000029	76.941368	37.154236	41.572475	0.000000	0.000000	0.000000	0.000000	0.000000	0.000000	-0.113175	-0.168066	-0.043639	0.000000	0.000000	1.000000	103.000000	1.000000
15096.896164	-0.080033	0.593292	0.000029	77.000900	37.377815	41.833862	0.000000	0.000000	0.000000	0.000000	0.000000	0.000000	-0.113175	-0.168066	-0.043639	0.000000	0.000000	1.000000	103.000000	1.000000
15096.899498	-0.080471	0.592670	-0.000154	77.000900	37.377815	41.833862	0.000000	0.000000	0.000000	0.000000	0.000000	0.000000	-0.131263	-0.186766	-0.055029	0.000000	0.000000	1.000000	103.000000	1.000000
15096.902831	-0.080471	0.592670	-0.000154	77.000900	37.377815	41.833862	0.000000	0.000000	0.000000	0.000000	0.000000	0.000000	-0.131263	-0.186766	-0.055029	0.000000	0.000000	1.000000	103.000000	1.000000
15096.906164	-0.080917	0.591999	-0.000416	77.066429	37.626034	42.033100	0.000000	0.000000	0.000000	0.000000	0.000000	0.000000	-0.133761	-0.201337	-0.078454	0.000000	0.000000	1.000000	103.000000	1.000000
15096.909498	-0.080917	0.591999	-0.000416	77.066429	37.626034	42.033100	0.000000	0.000000	0.000000	0.000000	0.000000	0.000000	-0.133761	-0.201337	-0.078454	0.000000	0.000000	1.000000	103.000000	1.000000
15096.912831	-0.080917	0.591999	-0.000416	77.066429	37.626034	42.033100	0.000000	0.000000	0.000000	0.000000	0.000000	0.000000	-0.133761	-0.201337	-0.078454	0.000000	0.000000	1.000000	103.000000	1.000000
15096.916164	-0.080917	0.591999	-0.000416	77.130646	37.909027	41.957966	0.000000	0.000000	0.000000	0.000000	0.000000	0.000000	-0.133761	-0.201337	-0.078454	0.000000	0.000000	1.000000	103.000000	1.000000
15096.919498	-0.081397	0.591273	-0.000736	77.130646	37.909027	41.957966	0.000000	0.000000	0.000000	0.000000	0.000000	0.000000	-0.143927	-0.217852	-0.096021	0.000000	0.000000	1.000000	103.000000	1.000000
15096.922831	-0.081397	0.591273	-0.000736	77.130646	37.909027	41.957966	0.000000	0.000000	0.000000	0.000000	0.000000	0.000000	-0.143927	-0.217852	-0.096021	0.000000	0.000000	1.000000	103.000000	1.000000
15096.926164	-0.081890	0.590535	-0.001102	77.181839	38.258434	41.583431	0.000000	0.000000	0.000000	0.000000	0.000000	0.000000	-0.148008	-0.221139	-0.109749	0.000000	0.000000	1.000000	103.000000	1.000000
15096.929498	-0.081890	0.590535	-0.001102	77.181839	38.258434	41.583431	0.000000	0.000000	0.000000	0.000000	0.000000	0.000000	-0.148008	-0.221139	-0.109749	0.000000	0.000000	1.000000	103.000000	1.000000
15096.932831	-0.081890	0.590535	-0.001102	77.181839	38.258434	41.583431	0.000000	0.000000	0.000000	0.000000	0.000000	0.000000	-0.148008	-0.221139	-0.109749	0.000000	0.000000	1.000000	103.000000	1.000000
15096.936164	-0.082384	0.589774	-0.001462	77.204132	38.717243	41.281174	0.000000	0.000000	0.000000	0.000000	0.000000	0.000000	-0.148100	-0.228461	-0.108154	0.000000	0.000000	1.000000	103.000000	1.000000
15096.939498	-0.082384	0.589774	-0.001462	77.204132	38.717243	41.281174	0.000000	0.000000	0.000000	0.000000	0.000000	0.000000	-0.148100	-0.228461	-0.108154	0.000000	0.000000	1.000000	103.000000	1.000000
15096.942831	-0.082384	0.589774	-0.001462	77.204132	38.717243	41.281174	0.000000	0.000000	0.000000	0.000000	0.000000	0.000000	-0.148100	-0.228461	-0.108154	0.000000	0.000000	1.000000	103.000000	1.000000
15096.946164	-0.082834	0.588988	-0.001810	77.175049	39.295593	41.466354	0.000000	0.000000	0.000000	0.000000	0.000000	0.000000	-0.135220	-0.235775	-0.104235	0.000000	0.000000	1.000000	103.000000	1.000000
15096.949498	-0.082834	0.588988	-0.001810	77.175049	39.295593	41.466354	0.000000	0.000000	0.000000	0.000000	0.000000	0.000000	-0.135220	-0.235775	-0.104235	0.000000	0.000000	1.000000	103.000000	1.000000
15096.952831	-0.082834	0.588988	-0.001810	77.175049	39.295593	41.466354	0.000000	0.000000	0.000000	0.000000	0.000000	0.000000	-0.135220	-0.235775	-0.104235	0.000000	0.000000	1.000000	103.000000	1.000000
15096.956164	-0.082834	0.588988	-0.001810	77.106743	39.987492	42.180286	0.000000	0.000000	0.000000	0.000000	0.000000	0.000000	-0.135220	-0.235775	-0.104235	0.000000	0.000000	1.000000	103.000000	1.000000
15096.959498	-0.083184	0.588215	-0.002099	77.106743	39.987492	42.180286	0.000000	0.000000	0.000000	0.000000	0.000000	0.000000	-0.104745	-0.232022	-0.086808	0.000000	0.000000	1.000000	103.000000	1.000000
15096.962831	-0.083184	0.588215	-0.002099	77.106743	39.987492	42.180286	0.000000	0.000000	0.000000	0.000000	0.000000	0.000000	-0.104745	-0.232022	-0.086808	0.000000	0.000000	1.000000	103.000000	1.000000
15096.966164	-0.083512	0.587417	-0.002379	77.031433	40.672848	43.090424	0.000000	0.000000	0.000000	0.000000	0.000000	0.000000	-0.098449	-0.239311	-0.084012	0.000000	0.000000	1.000000	103.000000	1.000000
15096.969498	-0.083512	0.587417	-0.002379	77.031433	40.672848	43.090424	0.000000	0.000000	0.000000	0.000000	0.000000	0.000000	-0.098449	-0.239311	-0.084012	0.000000	0.000000	1.000000	103.000000	1.000000
15096.972831	-0.083512	0.587417	-0.002379	77.031433	40.672848	43.090424	0.000000	0.000000	0.000000	0.000000	0.000000	0.000000	-0.098449	-0.239311	-0.084012	0.000000	0.000000	1.000000	103.000000	1.000000
15096.976164	-0.083512	0.587417	-0.002379	76.997162	41.265263	43.823948	0.000000	0.000000	0.000000	0.000000	0.000000	0.000000	-0.098449	-0.239311	-0.084012	0.000000	0.000000	1.000000	103.000000	1.000000
15096.979498	-0.083800	0.586613	-0.002629	76.997162	41.265263	43.823948	0.000000	0.000000	0.000000	0.000000	0.000000	0.000000	-0.086609	-0.241136	-0.075049	0.000000	0.000000	1.000000	103.000000	1.000000
15096.982831	-0.083800	0.586613	-0.002629	76.997162	41.265263	43.823948	0.000000	0.000000	0.000000	0.000000	0.000000	0.000000	-0.086609	-0.241136	-0.075049	0.000000	0.000000	1.000000	103.000000	1.000000
15096.986164	-0.084071	0.585803	-0.002853	77.055214	41.655430	44.141129	0.000000	0.000000	0.000000	0.000000	0.000000	0.000000	-0.081275	-0.242950	-0.067267	0.000000	0.000000	1.000000	103.000000	1.000000
15096.989498	-0.084071	0.585803	-0.002853	77.055214	41.655430	44.141129	0.000000	0.000000	0.000000	0.000000	0.000000	0.000000	-0.081275	-0.242950	-0.067267	0.000000	0.000000	1.000000	103.000000	1.000000
15096.992831	-0.084071	0.585803	-0.002853	77.055214	41.655430	44.141129	0.000000	0.000000	0.000000	0.000000	0.000000	0.000000	-0.081275	-0.242950	-0.067267	0.000000	0.000000	1.000000	103.000000	1.000000
15096.996164	-0.084071	0.585803	-0.002853	77.155563	41.952499	44.417480	0.000000	0.000000	0.000000	0.000000	0.000000	0.000000	-0.081275	-0.242950	-0.067267	0.000000	0.000000	1.000000	103.000000	1.000000
15096.999498	-0.084320	0.584994	-0.003075	77.155563	41.952499	44.417480	0.000000	0.000000	0.000000	0.000000	0.000000	0.000000	-0.074644	-0.242720	-0.066559	0.000000	0.000000	1.000000	103.000000	1.000000
15097.002831	-0.084320	0.584994	-0.003075	77.155563	41.952499	44.417480	0.000000	0.000000	0.000000	0.000000	0.000000	0.000000	-0.074644	-0.242720	-0.066559	0.000000	0.000000	1.000000	103.000000	1.000000
15097.006164	-0.084573	0.584179	-0.003275	77.254707	42.274529	44.751587	0.000000	0.000000	0.000000	0.000000	0.000000	0.000000	-0.075809	-0.244554	-0.059969	0.000000	0.000000	1.000000	103.000000	1.000000
15097.009498	-0.084573	0.584179	-0.003275	77.254707	42.274529	44.751587	0.000000	0.000000	0.000000	0.000000	0.000000	0.000000	-0.075809	-0.244554	-0.059969	0.000000	0.000000	1.000000	103.000000	1.000000
15097.012831	-0.084573	0.584179	-0.003275	77.254707	42.274529	44.751587	0.000000	0.000000	0.000000	0.000000	0.000000	0.000000	-0.075809	-0.244554	-0.059969	0.000000	0.000000	1.000000	103.000000	1.000000
15097.016164	-0.084573	0.584179	-0.003275	77.328407	42.648838	45.142353	0.000000	0.000000	0.000000	0.000000	0.000000	0.000000	-0.075809	-0.244554	-0.059969	0.000000	0.000000	1.000000	103.000000	1.000000
15097.019498	-0.084753	0.583353	-0.003505	77.328407	42.648838	45.142353	0.000000	0.000000	0.000000	0.000000	0.000000	0.000000	-0.054014	-0.247713	-0.068945	0.000000	0.000000	1.000000	103.000000	1.000000
15097.022831	-0.084753	0.583353	-0.003505	77.328407	42.648838	45.142353	0.000000	0.000000	0.000000	0.000000	0.000000	0.000000	-0.054014	-0.247713	-0.068945	0.000000	0.000000	1.000000	103.000000	1.000000
15097.026164	-0.084915	0.582522	-0.003709	77.399277	43.050533	45.491352	0.000000	0.000000	0.000000	0.000000	0.000000	0.000000	-0.048730	-0.249556	-0.061152	0.000000	0.000000	1.000000	103.000000	1.000000
15097.029498	-0.084915	0.582522	-0.003709	77.399277	43.050533	45.491352	0.000000	0.000000	0.000000	0.000000	0.000000	0.000000	-0.048730	-0.249556	-0.061152	0.000000	0.000000	1.000000	103.000000	1.000000
15097.032831	-0.084915	0.582522	-0.003709	77.399277	43.050533	45.491352	0.000000	0.000000	0.000000	0.000000	0.000000	0.000000	-0.048730	-0.249556	-0.061152	0.000000	0.000000	1.000000	103.000000	1.000000
15097.036164	-0.084915	0.582522	-0.003709	77.467964	43.435795	45.643936	0.000000	0.000000	0.000000	0.000000	0.000000	0.000000	-0.048730	-0.249556	-0.061152	0.000000	0.000000	1.000000	103.000000	1.000000
15097.039498	-0.085055	0.581716	-0.003917	77.467964	43.435795	45.643936	0.000000	0.000000	0.000000	0.000000	0.000000	0.000000	-0.041765	-0.241758	-0.062431	0.000000	0.000000	1.000000	103.000000	1.000000
15097.042831	-0.085055	0.581716	-0.003917	77.467964	43.435795	45.643936	0.000000	0.000000	0.000000	0.000000	0.000000	0.000000	-0.041765	-0.241758	-0.062431	0.000000	0.000000	1.000000	103.000000	1.000000
15097.046164	-0.085155	0.580904	-0.004095	77.524673	43.710739	45.622421	0.000000	0.000000	0.000000	0.000000	0.000000	0.000000	-0.030060	-0.243623	-0.053396	0.000000	0.000000	1.000000	103.000000	1.000000
15097.049498	-0.085155	0.580904	-0.004095	77.524673	43.710739	45.622421	0.000000	0.000000	0.000000	0.000000	0.000000	0.000000	-0.030060	-0.243623	-0.053396	0.000000	0.000000	1.000000	103.000000	1.000000
15097.052831	-0.085155	0.580904	-0.004095	77.524673	43.710739	45.622421	0.000000	0.000000	0.000000	0.000000	0.000000	0.000000	-0.030060	-0.243623	-0.053396	0.000000	0.000000	1.000000	103.000000	1.000000
15097.056164	-0.085155	0.580904	-0.004095	77.558067	43.740746	45.500397	0.000000	0.000000	0.000000	0.000000	0.000000	0.000000	-0.030060	-0.243623	-0.053396	0.000000	0.000000	1.000000	103.000000	1.000000
15097.059498	-0.085262	0.580103	-0.004234	77.558067	43.740746	45.500397	0.000000	0.000000	0.000000	0.000000	0.000000	0.000000	-0.032235	-0.240095	-0.041706	0.000000	0.000000	1.000000	103.000000	1.000000
15097.062831	-0.085262	0.580103	-0.004234	77.558067	43.740746	45.500397	0.000000	0.000000	0.000000	0.000000	0.000000	0.000000	-0.032235	-0.240095	-0.041706	0.000000	0.000000	1.000000	103.000000	1.000000
15097.066164	-0.085354	0.579340	-0.004336	77.573898	43.464283	45.229156	0.000000	0.000000	0.000000	0.000000	0.000000	0.000000	-0.027600	-0.229085	-0.030744	0.000000	0.000000	1.000000	103.000000	1.000000
15097.069498	-0.085354	0.579340	-0.004336	77.573898	43.464283	45.229156	0.000000	0.000000	0.000000	0.000000	0.000000	0.000000	-0.027600	-0.229085	-0.030744	0.000000	0.000000	1.000000	103.000000	1.000000
15097.072831	-0.085354	0.579340	-0.004336	77.573898	43.464283	45.229156	0.000000	0.000000	0.000000	0.000000	0.000000	0.000000	-0.027600	-0.229085	-0.030744	0.000000	0.000000	1.000000	103.000000	1.000000
15097.076164	-0.085354	0.579340	-0.004336	77.584984	42.887691	44.640991	0.000000	0.000000	0.000000	0.000000	0.000000	0.000000	-0.027600	-0.229085	-0.030744	0.000000	0.000000	1.000000	103.000000	1.000000
15097.079498	-0.085429	0.578570	-0.004413	77.584984	42.887691	44.640991	0.000000	0.000000	0.000000	0.000000	0.000000	0.000000	-0.022401	-0.231067	-0.022865	0.000000	0.000000	1.000000	103.000000	1.000000
15097.082831	-0.085429	0.578570	-0.004413	77.584984	42.887691	44.640991	0.000000	0.000000	0.000000	0.000000	0.000000	0.000000	-0.022401	-0.231067	-0.022865	0.000000	0.000000	1.000000	103.000000	1.000000
15097.086164	-0.085529	0.577793	-0.004471	77.585983	42.112179	43.840408	0.000000	0.000000	0.000000	0.000000	0.000000	0.000000	-0.030098	-0.233097	-0.017426	0.000000	0.000000	1.000000	103.000000	1.000000
15097.089498	-0.085529	0.577793	-0.004471	77.585983	42.112179	43.840408	0.000000	0.000000	0.000000	0.000000	0.000000	0.000000	-0.030098	-0.233097	-0.017426	0.000000	0.000000	1.000000	103.000000	1.000000
15097.092831	-0.085529	0.577793	-0.004471	77.585983	42.112179	43.840408	0.000000	0.000000	0.000000	0.000000	0.000000	0.000000	-0.030098	-0.233097	-0.017426	0.000000	0.000000	1.000000	103.000000	1.000000
15097.096164	-0.085529	0.577793	-0.004471	77.575012	41.271400	42.937077	0.000000	0.000000	0.000000	0.000000	0.000000	0.000000	-0.030098	-0.233097	-0.017426	0.000000	0.000000	1.000000	103.000000	1.000000
15097.099498	-0.085646	0.577023	-0.004558	77.575012	41.271400	42.937077	0.000000	0.000000	0.000000	0.000000	0.000000	0.000000	-0.035128	-0.230800	-0.026097	0.000000	0.000000	1.000000	103.000000	1.000000
15097.102831	-0.085646	0.577023	-0.004558	77.575012	41.271400	42.937077	0.000000	0.000000	0.000000	0.000000	0.000000	0.000000	-0.035128	-0.230800	-0.026097	0.000000	0.000000	1.000000	103.000000	1.000000
15097.106164	-0.085763	0.576254	-0.004646	77.552811	40.515659	41.992798	0.000000	0.000000	0.000000	0.000000	0.000000	0.000000	-0.035042	-0.230662	-0.026496	0.000000	0.000000	1.000000	103.000000	1.000000
15097.109498	-0.085763	0.576254	-0.004646	77.552811	40.515659	41.992798	0.000000	0.000000	0.000000	0.000000	0.000000	0.000000	-0.035042	-0.230662	-0.026496	0.000000	0.000000	1.000000	103.000000	1.000000
15097.112831	-0.085763	0.576254	-0.004646	77.552811	40.515659	41.992798	0.000000	0.000000	0.000000	0.000000	0.000000	0.000000	-0.035042	-0.230662	-0.026496	0.000000	0.000000	1.000000	103.000000	1.000000
15097.116164	-0.085912	0.575457	-0.004802	77.514038	39.895428	41.021652	0.000000	0.000000	0.000000	0.000000	0.000000	0.000000	-0.044553	-0.239073	-0.046661	0.000000	0.000000	1.000000	103.000000	1.000000
15097.119498	-0.085912	0.575457	-0.004802	77.514038	39.895428	41.021652	0.000000	0.000000	0.000000	0.000000	0.000000	0.000000	-0.044553	-0.239073	-0.046661	0.000000	0.000000	1.000000	103.000000	1.000000
15097.122831	-0.085912	0.575457	-0.004802	77.514038	39.895428	41.021652	0.000000	0.000000	0.000000	0.000000	0.000000	0.000000	-0.044553	-0.239073	-0.046661	0.000000	0.000000	1.000000	103.000000	1.000000
15097.126164	-0.086078	0.574643	-0.004980	77.486282	39.407852	40.199741	0.000000	0.000000	0.000000	0.000000	0.000000	0.000000	-0.049898	-0.244225	-0.053475	0.000000	0.000000	1.000000	103.000000	1.000000
15097.129498	-0.086078	0.574643	-0.004980	77.486282	39.407852	40.199741	0.000000	0.000000	0.000000	0.000000	0.000000	0.000000	-0.049898	-0.244225	-0.053475	0.000000	0.000000	1.000000	103.000000	1.000000
15097.132831	-0.086078	0.574643	-0.004980	77.486282	39.407852	40.199741	0.000000	0.000000	0.000000	0.000000	0.000000	0.000000	-0.049898	-0.244225	-0.053475	0.000000	0.000000	1.000000	103.000000	1.000000
15097.136164	-0.086078	0.574643	-0.004980	77.474495	39.039364	39.662945	0.000000	0.000000	0.000000	0.000000	0.000000	0.000000	-0.049898	-0.244225	-0.053475	0.000000	0.000000	1.000000	103.000000	1.000000
15097.139498	-0.086261	0.573837	-0.005187	77.474495	39.039364	39.662945	0.000000	0.000000	0.000000	0.000000	0.000000	0.000000	-0.054870	-0.241810	-0.062203	0.000000	0.000000	1.000000	103.000000	1.000000
15097.142831	-0.086261	0.573837	-0.005187	77.474495	39.039364	39.662945	0.000000	0.000000	0.000000	0.000000	0.000000	0.000000	-0.054870	-0.241810	-0.062203	0.000000	0.000000	1.000000	103.000000	1.000000
15097.146164	-0.086457	0.573022	-0.005441	77.466515	38.764141	39.410027	0.000000	0.000000	0.000000	0.000000	0.000000	0.000000	-0.058830	-0.244702	-0.076099	0.000000	0.000000	1.000000	103.000000	1.000000
15097.149498	-0.086457	0.573022	-0.005441	77.466515	38.764141	39.410027	0.000000	0.000000	0.000000	0.000000	0.000000	0.000000	-0.058830	-0.244702	-0.076099	0.000000	0.000000	1.000000	103.000000	1.000000
15097.152831	-0.086457	0.573022	-0.005441	77.466515	38.764141	39.410027	0.000000	0.000000	0.000000	0.000000	0.000000	0.000000	-0.058830	-0.244702	-0.076099	0.000000	0.000000	1.000000	103.000000	1.000000
15097.156164	-0.086457	0.573022	-0.005441	77.463982	38.630100	39.310848	0.000000	0.000000	0.000000	0.000000	0.000000	0.000000	-0.058830	-0.244702	-0.076099	0.000000	0.000000	1.000000	103.000000	1.000000
15097.159498	-0.086613	0.572225	-0.005671	77.463982	38.630100	39.310848	0.000000	0.000000	0.000000	0.000000	0.000000	0.000000	-0.046804	-0.239113	-0.068932	0.000000	0.000000	1.000000	103.000000	1.000000
15097.162831	-0.086613	0.572225	-0.005671	77.463982	38.630100	39.310848	0.000000	0.000000	0.000000	0.000000	0.000000	0.000000	-0.046804	-0.239113	-0.068932	0.000000	0.000000	1.000000	103.000000	1.000000
15097.166164	-0.086726	0.571428	-0.005894	77.450470	38.570702	39.210522	0.000000	0.000000	0.000000	0.000000	0.000000	0.000000	-0.033812	-0.238864	-0.066911	0.000000	0.000000	1.000000	103.000000	1.000000
15097.169498	-0.086726	0.571428	-0.005894	77.450470	38.570702	39.210522	0.000000	0.000000	0.000000	0.000000	0.000000	0.000000	-0.033812	-0.238864	-0.066911	0.000000	0.000000	1.000000	103.000000	1.000000
15097.172831	-0.086726	0.571428	-0.005894	77.450470	38.570702	39.210522	0.000000	0.000000	0.000000	0.000000	0.000000	0.000000	-0.033812	-0.238864	-0.066911	0.000000	0.000000	1.000000	103.000000	1.000000
15097.176164	-0.086726	0.571428	-0.005894	77.417480	38.544296	38.976643	0.000000	0.000000	0.000000	0.000000	0.000000	0.000000	-0.033812	-0.238864	-0.066911	0.000000	0.000000	1.000000	103.000000	1.000000
15097.179498	-0.086754	0.570676	-0.006090	77.417480	38.544296	38.976643	0.000000	0.000000	0.000000	0.000000	0.000000	0.000000	-0.008641	-0.225773	-0.059033	0.000000	0.000000	1.000000	103.000000	1.000000
15097.182831	-0.086754	0.570676	-0.006090	77.417480	38.544296	38.976643	0.000000	0.000000	0.000000	0.000000	0.000000	0.000000	-0.008641	-0.225773	-0.059033	0.000000	0.000000	1.000000	103.000000	1.000000
15097.186164	-0.086762	0.569924	-0.006284	77.360840	38.518105	38.898575	0.000000	0.000000	0.000000	0.000000	0.000000	0.000000	-0.002129	-0.225552	-0.058184	0.000000	0.000000	1.000000	103.000000	1.000000
15097.189498	-0.086762	0.569924	-0.006284	77.360840	38.518105	38.898575	0.000000	0.000000	0.000000	0.000000	0.000000	0.000000	-0.002129	-0.225552	-0.058184	0.000000	0.000000	1.000000	103.000000	1.000000
15097.192831	-0.086762	0.569924	-0.006284	77.360840	38.518105	38.898575	0.000000	0.000000	0.000000	0.000000	0.000000	0.000000	-0.002129	-0.225552	-0.058184	0.000000	0.000000	1.000000	103.000000	1.000000
15097.196164	-0.086762	0.569924	-0.006284	77.294518	38.445244	38.924656	0.000000	0.000000	0.000000	0.000000	0.000000	0.000000	-0.002129	-0.225552	-0.058184	0.000000	0.000000	1.000000	103.000000	1.000000
15097.199498	-0.086729	0.569191	-0.006454	77.294518	38.445244	38.924656	0.000000	0.000000	0.000000	0.000000	0.000000	0.000000	0.009791	-0.220016	-0.050880	0.000000	0.000000	1.000000	103.000000	1.000000
15097.202831	-0.086729	0.569191	-0.006454	77.294518	38.445244	38.924656	0.000000	0.000000	0.000000	0.000000	0.000000	0.000000	0.009791	-0.220016	-0.050880	0.000000	0.000000	1.000000	103.000000	1.000000
15097.206164	-0.086717	0.568458	-0.006629	77.244934	38.172554	38.696808	0.000000	0.000000	0.000000	0.000000	0.000000	0.000000	0.003443	-0.219839	-0.052481	0.000000	0.000000	1.000000	103.000000	1.000000
15097.209498	-0.086717	0.568458	-0.006629	77.244934	38.172554	38.696808	0.000000	0.000000	0.000000	0.000000	0.000000	0.000000	0.003443	-0.219839	-0.052481	0.000000	0.000000	1.000000	103.000000	1.000000
15097.212831	-0.086717	0.568458	-0.006629	77.244934	38.172554	38.696808	0.000000	0.000000	0.000000	0.000000	0.000000	0.000000	0.003443	-0.219839	-0.052481	0.000000	0.000000	1.000000	103.000000	1.000000
15097.216164	-0.086717	0.568458	-0.006629	77.211113	37.761978	38.271454	0.000000	0.000000	0.000000	0.000000	0.000000	0.000000	0.003443	-0.219839	-0.052481	0.000000	0.000000	1.000000	103.000000	1.000000
15097.219498	-0.086705	0.567751	-0.006811	77.211113	37.761978	38.271454	0.000000	0.000000	0.000000	0.000000	0.000000	0.000000	0.003862	-0.212097	-0.054626	0.000000	0.000000	1.000000	103.000000	1.000000
15097.222831	-0.086705	0.567751	-0.006811	77.211113	37.761978	38.271454	0.000000	0.000000	0.000000	0.000000	0.000000	0.000000	0.003862	-0.212097	-0.054626	0.000000	0.000000	1.000000	103.000000	1.000000
15097.226164	-0.086730	0.567052	-0.007026	77.182930	37.320042	37.666145	0.000000	0.000000	0.000000	0.000000	0.000000	0.000000	-0.007537	-0.209643	-0.064452	0.000000	0.000000	1.000000	103.000000	1.000000
15097.229498	-0.086730	0.567052	-0.007026	77.182930	37.320042	37.666145	0.000000	0.000000	0.000000	0.000000	0.000000	0.000000	-0.007537	-0.209643	-0.064452	0.000000	0.000000	1.000000	103.000000	1.000000
15097.232831	-0.086730	0.567052	-0.007026	77.182930	37.320042	37.666145	0.000000	0.000000	0.000000	0.000000	0.000000	0.000000	-0.007537	-0.209643	-0.064452	0.000000	0.000000	1.000000	103.000000	1.000000
15097.236164	-0.086750	0.566361	-0.007265	77.143562	36.835110	36.809048	0.000000	0.000000	0.000000	0.000000	0.000000	0.000000	-0.006105	-0.207149	-0.071802	0.000000	0.000000	1.000000	103.000000	1.000000
15097.239498	-0.086750	0.566361	-0.007265	77.143562	36.835110	36.809048	0.000000	0.000000	0.000000	0.000000	0.000000	0.000000	-0.006105	-0.207149	-0.071802	0.000000	0.000000	1.000000	103.000000	1.000000
15097.242831	-0.086750	0.566361	-0.007265	77.143562	36.835110	36.809048	0.000000	0.000000	0.000000	0.000000	0.000000	0.000000	-0.006105	-0.207149	-0.071802	0.000000	0.000000	1.000000	103.000000	1.000000
15097.246164	-0.086770	0.565672	-0.007506	77.083305	36.357754	35.903763	0.000000	0.000000	0.000000	0.000000	0.000000	0.000000	-0.006018	-0.206902	-0.072135	0.000000	0.000000	1.000000	103.000000	1.000000
15097.249498	-0.086770	0.565672	-0.007506	77.083305	36.357754	35.903763	0.000000	0.000000	0.000000	0.000000	0.000000	0.000000	-0.006018	-0.206902	-0.072135	0.000000	0.000000	1.000000	103.000000	1.000000
15097.252831	-0.086770	0.565672	-0.007506	77.083305	36.357754	35.903763	0.000000	0.000000	0.000000	0.000000	0.000000	0.000000	-0.006018	-0.206902	-0.072135	0.000000	0.000000	1.000000	103.000000	1.000000
15097.256164	-0.086770	0.565672	-0.007506	76.988464	35.857323	34.920650	0.000000	0.000000	0.000000	0.000000	0.000000	0.000000	-0.006018	-0.206902	-0.072135	0.000000	0.000000	1.000000	103.000000	1.000000
15097.259498	-0.086836	0.565000	-0.007738	76.988464	35.857323	34.920650	0.000000	0.000000	0.000000	0.000000	0.000000	0.000000	-0.019755	-0.201449	-0.069665	0.000000	0.000000	1.000000	103.000000	1.000000
15097.262831	-0.086836	0.565000	-0.007738	76.988464	35.857323	34.920650	0.000000	0.000000	0.000000	0.000000	0.000000	0.000000	-0.019755	-0.201449	-0.069665	0.000000	0.000000	1.000000	103.000000	1.000000
15097.266164	-0.086935	0.564332	-0.007911	76.851067	35.325348	33.976330	0.000000	0.000000	0.000000	0.000000	0.000000	0.000000	-0.029794	-0.200607	-0.051924	0.000000	0.000000	1.000000	103.000000	1.000000
15097.269498	-0.086935	0.564332	-0.007911	76.851067	35.325348	33.976330	0.000000	0.000000	0.000000	0.000000	0.000000	0.000000	-0.029794	-0.200607	-0.051924	0.000000	0.000000	1.000000	103.000000	1.000000
15097.272831	-0.086935	0.564332	-0.007911	76.851067	35.325348	33.976330	0.000000	0.000000	0.000000	0.000000	0.000000	0.000000	-0.029794	-0.200607	-0.051924	0.000000	0.000000	1.000000	103.000000	1.000000
15097.276164	-0.086935	0.564332	-0.007911	76.677948	34.704025	33.086384	0.000000	0.000000	0.000000	0.000000	0.000000	0.000000	-0.029794	-0.200607	-0.051924	0.000000	0.000000	1.000000	103.000000	1.000000
15097.279498	-0.087081	0.563656	-0.008070	76.677948	34.704025	33.086384	0.000000	0.000000	0.000000	0.000000	0.000000	0.000000	-0.043856	-0.202712	-0.047709	0.000000	0.000000	1.000000	103.000000	1.000000
15097.282831	-0.087081	0.563656	-0.008070	76.677948	34.704025	33.086384	0.000000	0.000000	0.000000	0.000000	0.000000	0.000000	-0.043856	-0.202712	-0.047709	0.000000	0.000000	1.000000	103.000000	1.000000
15097.286164	-0.087289	0.563017	-0.008139	76.499252	33.936760	32.063171	0.000000	0.000000	0.000000	0.000000	0.000000	0.000000	-0.062360	-0.191592	-0.020619	0.000000	0.000000	1.000000	103.000000	1.000000
15097.289498	-0.087289	0.563017	-0.008139	76.499252	33.936760	32.063171	0.000000	0.000000	0.000000	0.000000	0.000000	0.000000	-0.062360	-0.191592	-0.020619	0.000000	0.000000	1.000000	103.000000	1.000000
15097.292831	-0.087289	0.563017	-0.008139	76.499252	33.936760	32.063171	0.000000	0.000000	0.000000	0.000000	0.000000	0.000000	-0.062360	-0.191592	-0.020619	0.000000	0.000000	1.000000	103.000000	1.000000
15097.296164	-0.087542	0.562408	-0.008090	76.336578	33.131119	30.826830	0.000000	0.000000	0.000000	0.000000	0.000000	0.000000	-0.075885	-0.182842	0.014745	0.000000	0.000000	1.000000	103.000000	1.000000
15097.299498	-0.087542	0.562408	-0.008090	76.336578	33.131119	30.826830	0.000000	0.000000	0.000000	0.000000	0.000000	0.000000	-0.075885	-0.182842	0.014745	0.000000	0.000000	1.000000	103.000000	1.000000
15097.302831	-0.087542	0.562408	-0.008090	76.336578	33.131119	30.826830	0.000000	0.000000	0.000000	0.000000	0.000000	0.000000	-0.075885	-0.182842	0.014745	0.000000	0.000000	1.000000	103.000000	1.000000
15097.306164	-0.087819	0.561827	-0.007918	76.188019	32.266457	29.381409	0.000000	0.000000	0.000000	0.000000	0.000000	0.000000	-0.083076	-0.174285	0.051374	0.000000	0.000000	1.000000	103.000000	1.000000
15097.309498	-0.087819	0.561827	-0.007918	76.188019	32.266457	29.381409	0.000000	0.000000	0.000000	0.000000	0.000000	0.000000	-0.083076	-0.174285	0.051374	0.000000	0.000000	1.000000	103.000000	1.000000
15097.312831	-0.087819	0.561827	-0.007918	76.188019	32.266457	29.381409	0.000000	0.000000	0.000000	0.000000	0.000000	0.000000	-0.083076	-0.174285	0.051374	0.000000	0.000000	1.000000	103.000000	1.000000
15097.316164	-0.088099	0.561274	-0.007621	76.053474	31.413120	27.947906	0.000000	0.000000	0.000000	0.000000	0.000000	0.000000	-0.083927	-0.165852	0.089274	0.000000	0.000000	1.000000	103.000000	1.000000
15097.319498	-0.088099	0.561274	-0.007621	76.053474	31.413120	27.947906	0.000000	0.000000	0.000000	0.000000	0.000000	0.000000	-0.083927	-0.165852	0.089274	0.000000	0.000000	1.000000	103.000000	1.000000
15097.322831	-0.088099	0.561274	-0.007621	76.053474	31.413120	27.947906	0.000000	0.000000	0.000000	0.000000	0.000000	0.000000	-0.083927	-0.165852	0.089274	0.000000	0.000000	1.000000	103.000000	1.000000
15097.326164	-0.088432	0.560758	-0.007164	75.933441	30.594002	26.689604	0.000000	0.000000	0.000000	0.000000	0.000000	0.000000	-0.100054	-0.154744	0.136974	0.000000	0.000000	1.000000	103.000000	1.000000
15097.329498	-0.088432	0.560758	-0.007164	75.933441	30.594002	26.689604	0.000000	0.000000	0.000000	0.000000	0.000000	0.000000	-0.100054	-0.154744	0.136974	0.000000	0.000000	1.000000	103.000000	1.000000
15097.332831	-0.088432	0.560758	-0.007164	75.933441	30.594002	26.689604	0.000000	0.000000	0.000000	0.000000	0.000000	0.000000	-0.100054	-0.154744	0.136974	0.000000	0.000000	1.000000	103.000000	1.000000
15097.336164	-0.088432	0.560758	-0.007164	75.821541	29.859457	25.661303	0.000000	0.000000	0.000000	0.000000	0.000000	0.000000	-0.100054	-0.154744	0.136974	0.000000	0.000000	1.000000	103.000000	1.000000
15097.339498	-0.088795	0.560261	-0.006562	75.821541	29.859457	25.661303	0.000000	0.000000	0.000000	0.000000	0.000000	0.000000	-0.108809	-0.149028	0.180588	0.000000	0.000000	1.000000	103.000000	1.000000
15097.342831	-0.088795	0.560261	-0.006562	75.821541	29.859457	25.661303	0.000000	0.000000	0.000000	0.000000	0.000000	0.000000	-0.108809	-0.149028	0.180588	0.000000	0.000000	1.000000	103.000000	1.000000
15097.346164	-0.089203	0.559816	-0.005848	75.730835	29.275192	25.099194	0.000000	0.000000	0.000000	0.000000	0.000000	0.000000	-0.122357	-0.133580	0.214268	0.000000	0.000000	1.000000	103.000000	1.000000
15097.349498	-0.089203	0.559816	-0.005848	75.730835	29.275192	25.099194	0.000000	0.000000	0.000000	0.000000	0.000000	0.000000	-0.122357	-0.133580	0.214268	0.000000	0.000000	1.000000	103.000000	1.000000
15097.352831	-0.089203	0.559816	-0.005848	75.730835	29.275192	25.099194	0.000000	0.000000	0.000000	0.000000	0.000000	0.000000	-0.122357	-0.133580	0.214268	0.000000	0.000000	1.000000	103.000000	1.000000
15097.356164	-0.089683	0.559389	-0.004997	75.661308	28.835526	24.709913	0.000000	0.000000	0.000000	0.000000	0.000000	0.000000	-0.144137	-0.128216	0.255248	0.000000	0.000000	1.000000	103.000000	1.000000
15097.359498	-0.089683	0.559389	-0.004997	75.661308	28.835526	24.709913	0.000000	0.000000	0.000000	0.000000	0.000000	0.000000	-0.144137	-0.128216	0.255248	0.000000	0.000000	1.000000	103.000000	1.000000
15097.362831	-0.089683	0.559389	-0.004997	75.661308	28.835526	24.709913	0.000000	0.000000	0.000000	0.000000	0.000000	0.000000	-0.144137	-0.128216	0.255248	0.000000	0.000000	1.000000	103.000000	1.000000
15097.366164	-0.090206	0.558995	-0.004052	75.613190	28.524078	24.443378	0.000000	0.000000	0.000000	0.000000	0.000000	0.000000	-0.156841	-0.118256	0.283480	0.000000	0.000000	1.000000	103.000000	1.000000
15097.369498	-0.090206	0.558995	-0.004052	75.613190	28.524078	24.443378	0.000000	0.000000	0.000000	0.000000	0.000000	0.000000	-0.156841	-0.118256	0.283480	0.000000	0.000000	1.000000	103.000000	1.000000
15097.372831	-0.090206	0.558995	-0.004052	75.613190	28.524078	24.443378	0.000000	0.000000	0.000000	0.000000	0.000000	0.000000	-0.156841	-0.118256	0.283480	0.000000	0.000000	1.000000	103.000000	1.000000
15097.376164	-0.090790	0.558616	-0.003035	75.595047	28.381275	24.341867	0.000000	0.000000	0.000000	0.000000	0.000000	0.000000	-0.175048	-0.113550	0.305029	0.000000	0.000000	1.000000	103.000000	1.000000
15097.379498	-0.090790	0.558616	-0.003035	75.595047	28.381275	24.341867	0.000000	0.000000	0.000000	0.000000	0.000000	0.000000	-0.175048	-0.113550	0.305029	0.000000	0.000000	1.000000	103.000000	1.000000
15097.382831	-0.090790	0.558616	-0.003035	75.595047	28.381275	24.341867	0.000000	0.000000	0.000000	0.000000	0.000000	0.000000	-0.175048	-0.113550	0.305029	0.000000	0.000000	1.000000	103.000000	1.000000
15097.386164	-0.091408	0.558261	-0.001966	75.593636	28.324139	24.320904	0.000000	0.000000	0.000000	0.000000	0.000000	0.000000	-0.185513	-0.106498	0.320835	0.000000	0.000000	1.000000	103.000000	1.000000
15097.389498	-0.091408	0.558261	-0.001966	75.593636	28.324139	24.320904	0.000000	0.000000	0.000000	0.000000	0.000000	0.000000	-0.185513	-0.106498	0.320835	0.000000	0.000000	1.000000	103.000000	1.000000
15097.392831	-0.091408	0.558261	-0.001966	75.593636	28.324139	24.320904	0.000000	0.000000	0.000000	0.000000	0.000000	0.000000	-0.185513	-0.106498	0.320835	0.000000	0.000000	1.000000	103.000000	1.000000
15097.396164	-0.092036	0.557912	-0.000857	75.583984	28.244087	24.288799	0.000000	0.000000	0.000000	0.000000	0.000000	0.000000	-0.188492	-0.104696	0.332571	0.000000	0.000000	1.000000	103.000000	1.000000
15097.399498	-0.092036	0.557912	-0.000857	75.583984	28.244087	24.288799	0.000000	0.000000	0.000000	0.000000	0.000000	0.000000	-0.188492	-0.104696	0.332571	0.000000	0.000000	1.000000	103.000000	1.000000
15097.402831	-0.092036	0.557912	-0.000857	75.583984	28.244087	24.288799	0.000000	0.000000	0.000000	0.000000	0.000000	0.000000	-0.188492	-0.104696	0.332571	0.000000	0.000000	1.000000	103.000000	1.000000
15097.406164	-0.092670	0.557577	0.000267	75.574356	28.164082	24.248762	0.000000	0.000000	0.000000	0.000000	0.000000	0.000000	-0.190093	-0.100452	0.337347	0.000000	0.000000	1.000000	103.000000	1.000000
15097.409498	-0.092670	0.557577	0.000267	75.574356	28.164082	24.248762	0.000000	0.000000	0.000000	0.000000	0.000000	0.000000	-0.190093	-0.100452	0.337347	0.000000	0.000000	1.000000	103.000000	1.000000
15097.412831	-0.092670	0.557577	0.000267	75.574356	28.164082	24.248762	0.000000	0.000000	0.000000	0.000000	0.000000	0.000000	-0.190093	-0.100452	0.337347	0.000000	0.000000	1.000000	103.000000	1.000000
15097.416164	-0.093279	0.557248	0.001371	75.564713	28.086836	24.208763	0.000000	0.000000	0.000000	0.000000	0.000000	0.000000	-0.182686	-0.098853	0.331205	0.000000	0.000000	1.000000	103.000000	1.000000
15097.419498	-0.093279	0.557248	0.001371	75.564713	28.086836	24.208763	0.000000	0.000000	0.000000	0.000000	0.000000	0.000000	-0.182686	-0.098853	0.331205	0.000000	0.000000	1.000000	103.000000	1.000000
15097.422831	-0.093279	0.557248	0.001371	75.564713	28.086836	24.208763	0.000000	0.000000	0.000000	0.000000	0.000000	0.000000	-0.182686	-0.098853	0.331205	0.000000	0.000000	1.000000	103.000000	1.000000
15097.426164	-0.093850	0.556933	0.002500	75.555054	28.012346	24.168800	0.000000	0.000000	0.000000	0.000000	0.000000	0.000000	-0.171164	-0.094597	0.338673	0.000000	0.000000	1.000000	103.000000	1.000000
15097.429498	-0.093850	0.556933	0.002500	75.555054	28.012346	24.168800	0.000000	0.000000	0.000000	0.000000	0.000000	0.000000	-0.171164	-0.094597	0.338673	0.000000	0.000000	1.000000	103.000000	1.000000
15097.432831	-0.093850	0.556933	0.002500	75.555054	28.012346	24.168800	0.000000	0.000000	0.000000	0.000000	0.000000	0.000000	-0.171164	-0.094597	0.338673	0.000000	0.000000	1.000000	103.000000	1.000000
15097.436164	-0.094427	0.556597	0.003541	75.545380	27.937891	24.136854	0.000000	0.000000	0.000000	0.000000	0.000000	0.000000	-0.173152	-0.100749	0.312400	0.000000	0.000000	1.000000	103.000000	1.000000
15097.439498	-0.094427	0.556597	0.003541	75.545380	27.937891	24.136854	0.000000	0.000000	0.000000	0.000000	0.000000	0.000000	-0.173152	-0.100749	0.312400	0.000000	0.000000	1.000000	103.000000	1.000000
15097.442831	-0.094427	0.556597	0.003541	75.545380	27.937891	24.136854	0.000000	0.000000	0.000000	0.000000	0.000000	0.000000	-0.173152	-0.100749	0.312400	0.000000	0.000000	1.000000	103.000000	1.000000
15097.446164	-0.094992	0.556258	0.004517	75.540581	27.878939	24.112932	0.000000	0.000000	0.000000	0.000000	0.000000	0.000000	-0.169652	-0.101610	0.292816	0.000000	0.000000	1.000000	103.000000	1.000000
15097.449498	-0.094992	0.556258	0.004517	75.540581	27.878939	24.112932	0.000000	0.000000	0.000000	0.000000	0.000000	0.000000	-0.169652	-0.101610	0.292816	0.000000	0.000000	1.000000	103.000000	1.000000
15097.452831	-0.094992	0.556258	0.004517	75.540581	27.878939	24.112932	0.000000	0.000000	0.000000	0.000000	0.000000	0.000000	-0.169652	-0.101610	0.292816	0.000000	0.000000	1.000000	103.000000	1.000000
15097.456164	-0.095542	0.555899	0.005411	75.540565	27.835409	24.104946	0.000000	0.000000	0.000000	0.000000	0.000000	0.000000	-0.165017	-0.107583	0.267967	0.000000	0.000000	1.000000	103.000000	1.000000
15097.459498	-0.095542	0.555899	0.005411	75.540565	27.835409	24.104946	0.000000	0.000000	0.000000	0.000000	0.000000	0.000000	-0.165017	-0.107583	0.267967	0.000000	0.000000	1.000000	103.000000	1.000000
15097.462831	-0.095542	0.555899	0.005411	75.540565	27.835409	24.104946	0.000000	0.000000	0.000000	0.000000	0.000000	0.000000	-0.165017	-0.107583	0.267967	0.000000	0.000000	1.000000	103.000000	1.000000
15097.466164	-0.096084	0.555556	0.006256	75.540565	27.794619	24.088993	0.000000	0.000000	0.000000	0.000000	0.000000	0.000000	-0.162534	-0.103078	0.253780	0.000000	0.000000	1.000000	103.000000	1.000000
15097.469498	-0.096084	0.555556	0.006256	75.540565	27.794619	24.088993	0.000000	0.000000	0.000000	0.000000	0.000000	0.000000	-0.162534	-0.103078	0.253780	0.000000	0.000000	1.000000	103.000000	1.000000
15097.472831	-0.096084	0.555556	0.006256	75.540565	27.794619	24.088993	0.000000	0.000000	0.000000	0.000000	0.000000	0.000000	-0.162534	-0.103078	0.253780	0.000000	0.000000	1.000000	103.000000	1.000000
15097.476164	-0.096084	0.555556	0.006256	75.544403	27.768932	24.072212	0.000000	0.000000	0.000000	0.000000	0.000000	0.000000	-0.162534	-0.103078	0.253780	0.000000	0.000000	1.000000	103.000000	1.000000
15097.479498	-0.096561	0.555202	0.007006	75.544403	27.768932	24.072212	0.000000	0.000000	0.000000	0.000000	0.000000	0.000000	-0.143165	-0.106230	0.224885	0.000000	0.000000	1.000000	103.000000	1.000000
15097.482831	-0.096561	0.555202	0.007006	75.544403	27.768932	24.072212	0.000000	0.000000	0.000000	0.000000	0.000000	0.000000	-0.143165	-0.106230	0.224885	0.000000	0.000000	1.000000	103.000000	1.000000
15097.486164	-0.097009	0.554837	0.007719	75.551636	27.759480	24.016376	0.000000	0.000000	0.000000	0.000000	0.000000	0.000000	-0.134271	-0.109329	0.213763	0.000000	0.000000	1.000000	103.000000	1.000000
15097.489498	-0.097009	0.554837	0.007719	75.551636	27.759480	24.016376	0.000000	0.000000	0.000000	0.000000	0.000000	0.000000	-0.134271	-0.109329	0.213763	0.000000	0.000000	1.000000	103.000000	1.000000
15097.492831	-0.097009	0.554837	0.007719	75.551636	27.759480	24.016376	0.000000	0.000000	0.000000	0.000000	0.000000	0.000000	-0.134271	-0.109329	0.213763	0.000000	0.000000	1.000000	103.000000	1.000000
15097.496164	-0.097009	0.554837	0.007719	75.561676	27.771013	23.948746	0.000000	0.000000	0.000000	0.000000	0.000000	0.000000	-0.134271	-0.109329	0.213763	0.000000	0.000000	1.000000	103.000000	1.000000
15097.499498	-0.097378	0.554471	0.008381	75.561676	27.771013	23.948746	0.000000	0.000000	0.000000	0.000000	0.000000	0.000000	-0.110632	-0.109737	0.198581	0.000000	0.000000	1.000000	103.000000	1.000000
15097.502831	-0.097378	0.554471	0.008381	75.561676	27.771013	23.948746	0.000000	0.000000	0.000000	0.000000	0.000000	0.000000	-0.110632	-0.109737	0.198581	0.000000	0.000000	1.000000	103.000000	1.000000
15097.506164	-0.097707	0.554113	0.008960	75.572701	27.788403	23.969780	0.000000	0.000000	0.000000	0.000000	0.000000	0.000000	-0.098721	-0.107427	0.173830	0.000000	0.000000	1.000000	103.000000	1.000000
15097.509498	-0.097707	0.554113	0.008960	75.572701	27.788403	23.969780	0.000000	0.000000	0.000000	0.000000	0.000000	0.000000	-0.098721	-0.107427	0.173830	0.000000	0.000000	1.000000	103.000000	1.000000
15097.512831	-0.097707	0.554113	0.008960	75.572701	27.788403	23.969780	0.000000	0.000000	0.000000	0.000000	0.000000	0.000000	-0.098721	-0.107427	0.173830	0.000000	0.000000	1.000000	103.000000	1.000000
15097.516164	-0.097707	0.554113	0.008960	75.585136	27.821440	24.021997	0.000000	0.000000	0.000000	0.000000	0.000000	0.000000	-0.098721	-0.107427	0.173830	0.000000	0.000000	1.000000	103.000000	1.000000
15097.519498	-0.097965	0.553763	0.009530	75.585136	27.821440	24.021997	0.000000	0.000000	0.000000	0.000000	0.000000	0.000000	-0.077467	-0.105135	0.170956	0.000000	0.000000	1.000000	103.000000	1.000000
15097.522831	-0.097965	0.553763	0.009530	75.585136	27.821440	24.021997	0.000000	0.000000	0.000000	0.000000	0.000000	0.000000	-0.077467	-0.105135	0.170956	0.000000	0.000000	1.000000	103.000000	1.000000
15097.526164	-0.098166	0.553412	0.010045	75.599602	27.854538	24.070208	0.000000	0.000000	0.000000	0.000000	0.000000	0.000000	-0.060233	-0.105296	0.154562	0.000000	0.000000	1.000000	103.000000	1.000000
15097.529498	-0.098166	0.553412	0.010045	75.599602	27.854538	24.070208	0.000000	0.000000	0.000000	0.000000	0.000000	0.000000	-0.060233	-0.105296	0.154562	0.000000	0.000000	1.000000	103.000000	1.000000
15097.532831	-0.098166	0.553412	0.010045	75.599602	27.854538	24.070208	0.000000	0.000000	0.000000	0.000000	0.000000	0.000000	-0.060233	-0.105296	0.154562	0.000000	0.000000	1.000000	103.000000	1.000000
15097.536164	-0.098166	0.553412	0.010045	75.618843	27.911503	24.134636	0.000000	0.000000	0.000000	0.000000	0.000000	0.000000	-0.060233	-0.105296	0.154562	0.000000	0.000000	1.000000	103.000000	1.000000
15097.539498	-0.098304	0.553069	0.010483	75.618843	27.911503	24.134636	0.000000	0.000000	0.000000	0.000000	0.000000	0.000000	-0.041505	-0.102770	0.131354	0.000000	0.000000	1.000000	103.000000	1.000000
15097.542831	-0.098304	0.553069	0.010483	75.618843	27.911503	24.134636	0.000000	0.000000	0.000000	0.000000	0.000000	0.000000	-0.041505	-0.102770	0.131354	0.000000	0.000000	1.000000	103.000000	1.000000
15097.546164	-0.098385	0.552727	0.010866	75.635666	27.966248	24.191149	0.000000	0.000000	0.000000	0.000000	0.000000	0.000000	-0.024179	-0.102801	0.115034	0.000000	0.000000	1.000000	103.000000	1.000000
15097.549498	-0.098385	0.552727	0.010866	75.635666	27.966248	24.191149	0.000000	0.000000	0.000000	0.000000	0.000000	0.000000	-0.024179	-0.102801	0.115034	0.000000	0.000000	1.000000	103.000000	1.000000
15097.552831	-0.098385	0.552727	0.010866	75.635666	27.966248	24.191149	0.000000	0.000000	0.000000	0.000000	0.000000	0.000000	-0.024179	-0.102801	0.115034	0.000000	0.000000	1.000000	103.000000	1.000000
15097.556164	-0.098385	0.552727	0.010866	75.657280	28.034098	24.263992	0.000000	0.000000	0.000000	0.000000	0.000000	0.000000	-0.024179	-0.102801	0.115034	0.000000	0.000000	1.000000	103.000000	1.000000
15097.559498	-0.098469	0.552393	0.011159	75.657280	28.034098	24.263992	0.000000	0.000000	0.000000	0.000000	0.000000	0.000000	-0.025393	-0.100068	0.087683	0.000000	0.000000	1.000000	103.000000	1.000000
15097.562831	-0.098469	0.552393	0.011159	75.657280	28.034098	24.263992	0.000000	0.000000	0.000000	0.000000	0.000000	0.000000	-0.025393	-0.100068	0.087683	0.000000	0.000000	1.000000	103.000000	1.000000
15097.566164	-0.098469	0.552393	0.011159	75.681305	28.110062	24.345205	0.000000	0.000000	0.000000	0.000000	0.000000	0.000000	-0.025393	-0.100068	0.087683	0.000000	0.000000	1.000000	103.000000	1.000000
15097.569498	-0.098469	0.552393	0.011159	75.681305	28.110062	24.345205	0.000000	0.000000	0.000000	0.000000	0.000000	0.000000	-0.025393	-0.100068	0.087683	0.000000	0.000000	1.000000	103.000000	1.000000
15097.572831	-0.098536	0.552069	0.011364	75.681305	28.110062	24.345205	0.000000	0.000000	0.000000	0.000000	0.000000	0.000000	-0.019951	-0.097287	0.061751	0.000000	0.000000	1.000000	103.000000	1.000000
15097.576164	-0.098637	0.551762	0.011515	75.705254	28.180834	24.426662	0.000000	0.000000	0.000000	0.000000	0.000000	0.000000	-0.030414	-0.091950	0.045189	0.000000	0.000000	1.000000	103.000000	1.000000
15097.579498	-0.098637	0.551762	0.011515	75.705254	28.180834	24.426662	0.000000	0.000000	0.000000	0.000000	0.000000	0.000000	-0.030414	-0.091950	0.045189	0.000000	0.000000	1.000000	103.000000	1.000000
15097.582831	-0.098637	0.551762	0.011515	75.705254	28.180834	24.426662	0.000000	0.000000	0.000000	0.000000	0.000000	0.000000	-0.030414	-0.091950	0.045189	0.000000	0.000000	1.000000	103.000000	1.000000
15097.586164	-0.098637	0.551762	0.011515	75.729195	28.251881	24.508396	0.000000	0.000000	0.000000	0.000000	0.000000	0.000000	-0.030414	-0.091950	0.045189	0.000000	0.000000	1.000000	103.000000	1.000000
15097.589498	-0.098750	0.551500	0.011610	75.729195	28.251881	24.508396	0.000000	0.000000	0.000000	0.000000	0.000000	0.000000	-0.033890	-0.078776	0.028528	0.000000	0.000000	1.000000	103.000000	1.000000
15097.592831	-0.098750	0.551500	0.011610	75.729195	28.251881	24.508396	0.000000	0.000000	0.000000	0.000000	0.000000	0.000000	-0.033890	-0.078776	0.028528	0.000000	0.000000	1.000000	103.000000	1.000000
15097.596164	-0.098750	0.551500	0.011610	75.750732	28.312519	24.574207	0.000000	0.000000	0.000000	0.000000	0.000000	0.000000	-0.033890	-0.078776	0.028528	0.000000	0.000000	1.000000	103.000000	1.000000
15097.599498	-0.098750	0.551500	0.011610	75.750732	28.312519	24.574207	0.000000	0.000000	0.000000	0.000000	0.000000	0.000000	-0.033890	-0.078776	0.028528	0.000000	0.000000	1.000000	103.000000	1.000000
15097.602831	-0.098828	0.551238	0.011646	75.750732	28.312519	24.574207	0.000000	0.000000	0.000000	0.000000	0.000000	0.000000	-0.023214	-0.078524	0.010881	0.000000	0.000000	1.000000	103.000000	1.000000
15097.606164	-0.098828	0.551238	0.011646	75.767464	28.362854	24.631752	0.000000	0.000000	0.000000	0.000000	0.000000	0.000000	-0.023214	-0.078524	0.010881	0.000000	0.000000	1.000000	103.000000	1.000000
15097.609498	-0.098828	0.551238	0.011646	75.767464	28.362854	24.631752	0.000000	0.000000	0.000000	0.000000	0.000000	0.000000	-0.023214	-0.078524	0.010881	0.000000	0.000000	1.000000	103.000000	1.000000
15097.612831	-0.098828	0.551238	0.011646	75.767464	28.362854	24.631752	0.000000	0.000000	0.000000	0.000000	0.000000	0.000000	-0.023214	-0.078524	0.010881	0.000000	0.000000	1.000000	103.000000	1.000000
15097.616164	-0.098921	0.550916	0.011647	75.781776	28.405319	24.681173	0.000000	0.000000	0.000000	0.000000	0.000000	0.000000	-0.027950	-0.096687	0.000267	0.000000	0.000000	1.000000	103.000000	1.000000
15097.619498	-0.098921	0.550916	0.011647	75.781776	28.405319	24.681173	0.000000	0.000000	0.000000	0.000000	0.000000	0.000000	-0.027950	-0.096687	0.000267	0.000000	0.000000	1.000000	103.000000	1.000000
15097.622831	-0.098921	0.550916	0.011647	75.781776	28.405319	24.681173	0.000000	0.000000	0.000000	0.000000	0.000000	0.000000	-0.027950	-0.096687	0.000267	0.000000	0.000000	1.000000	103.000000	1.000000
15097.626164	-0.098921	0.550916	0.011647	75.793694	28.445330	24.722445	0.000000	0.000000	0.000000	0.000000	0.000000	0.000000	-0.027950	-0.096687	0.000267	0.000000	0.000000	1.000000	103.000000	1.000000
15097.629498	-0.098920	0.550820	0.011645	75.793694	28.445330	24.722445	0.000000	0.000000	0.000000	0.000000	0.000000	0.000000	0.000177	-0.028694	-0.000827	0.000000	0.000000	1.000000	103.000000	1.000000
15097.632831	-0.098920	0.550820	0.011645	75.793694	28.445330	24.722445	0.000000	0.000000	0.000000	0.000000	0.000000	0.000000	0.000177	-0.028694	-0.000827	0.000000	0.000000	1.000000	103.000000	1.000000
15097.636164	-0.098908	0.550795	0.011586	75.798485	28.461349	24.738970	0.000000	0.000000	0.000000	0.000000	0.000000	0.000000	0.003692	-0.007575	-0.017502	0.000000	0.000000	1.000000	103.000000	1.000000
15097.639498	-0.098908	0.550795	0.011586	75.798485	28.461349	24.738970	0.000000	0.000000	0.000000	0.000000	0.000000	0.000000	0.003692	-0.007575	-0.017502	0.000000	0.000000	1.000000	103.000000	1.000000
15097.642831	-0.098908	0.550795	0.011586	75.798485	28.461349	24.738970	0.000000	0.000000	0.000000	0.000000	0.000000	0.000000	0.003692	-0.007575	-0.017502	0.000000	0.000000	1.000000	103.000000	1.000000
15097.646164	-0.098908	0.550795	0.011586	75.803261	28.480095	24.755501	0.000000	0.000000	0.000000	0.000000	0.000000	0.000000	0.003692	-0.007575	-0.017502	0.000000	0.000000	1.000000	103.000000	1.000000
15097.649498	-0.098864	0.550788	0.011487	75.803261	28.480095	24.755501	0.000000	0.000000	0.000000	0.000000	0.000000	0.000000	0.013252	-0.002136	-0.029767	0.000000	0.000000	1.000000	103.000000	1.000000
15097.652831	-0.098864	0.550788	0.011487	75.803261	28.480095	24.755501	0.000000	0.000000	0.000000	0.000000	0.000000	0.000000	0.013252	-0.002136	-0.029767	0.000000	0.000000	1.000000	103.000000	1.000000
15097.656164	-0.098864	0.550788	0.011487	75.805641	28.485399	24.763775	0.000000	0.000000	0.000000	0.000000	0.000000	0.000000	0.013252	-0.002136	-0.029767	0.000000	0.000000	1.000000	103.000000	1.000000
15097.659498	-0.098864	0.550788	0.011487	75.805641	28.485399	24.763775	0.000000	0.000000	0.000000	0.000000	0.000000	0.000000	0.013252	-0.002136	-0.029767	0.000000	0.000000	1.000000	103.000000	1.000000
15097.662831	-0.098853	0.550825	0.011328	75.805641	28.485399	24.763775	0.000000	0.000000	0.000000	0.000000	0.000000	0.000000	0.003103	0.011106	-0.047758	0.000000	0.000000	1.000000	103.000000	1.000000
15097.666164	-0.098853	0.550825	0.011328	75.808037	28.487988	24.772055	0.000000	0.000000	0.000000	0.000000	0.000000	0.000000	0.003103	0.011106	-0.047758	0.000000	0.000000	1.000000	103.000000	1.000000
15097.669498	-0.098853	0.550825	0.011328	75.808037	28.487988	24.772055	0.000000	0.000000	0.000000	0.000000	0.000000	0.000000	0.003103	0.011106	-0.047758	0.000000	0.000000	1.000000	103.000000	1.000000
15097.672831	-0.098853	0.550825	0.011328	75.808037	28.487988	24.772055	0.000000	0.000000	0.000000	0.000000	0.000000	0.000000	0.003103	0.011106	-0.047758	0.000000	0.000000	1.000000	103.000000	1.000000
15097.676164	-0.098919	0.550963	0.010758	75.810722	28.496626	24.798470	0.000000	0.000000	0.000000	0.000000	0.000000	0.000000	-0.019640	0.041366	-0.170861	0.000000	0.000000	1.000000	103.000000	1.000000
15097.679498	-0.098919	0.550963	0.010758	75.810722	28.496626	24.798470	0.000000	0.000000	0.000000	0.000000	0.000000	0.000000	-0.019640	0.041366	-0.170861	0.000000	0.000000	1.000000	103.000000	1.000000
15097.682831	-0.098919	0.550963	0.010758	75.810722	28.496626	24.798470	0.000000	0.000000	0.000000	0.000000	0.000000	0.000000	-0.019640	0.041366	-0.170861	0.000000	0.000000	1.000000	103.000000	1.000000
15097.686164	-0.098981	0.551071	0.010393	75.806915	28.506914	24.836349	0.000000	0.000000	0.000000	0.000000	0.000000	0.000000	-0.018584	0.032617	-0.109545	0.000000	0.000000	1.000000	103.000000	1.000000
15097.689498	-0.098981	0.551071	0.010393	75.806915	28.506914	24.836349	0.000000	0.000000	0.000000	0.000000	0.000000	0.000000	-0.018584	0.032617	-0.109545	0.000000	0.000000	1.000000	103.000000	1.000000
15097.692831	-0.098981	0.551071	0.010393	75.806915	28.506914	24.836349	0.000000	0.000000	0.000000	0.000000	0.000000	0.000000	-0.018584	0.032617	-0.109545	0.000000	0.000000	1.000000	103.000000	1.000000
15097.696164	-0.098981	0.551071	0.010393	75.797249	28.544462	24.921869	0.000000	0.000000	0.000000	0.000000	0.000000	0.000000	-0.018584	0.032617	-0.109545	0.000000	0.000000	1.000000	103.000000	1.000000
15097.699498	-0.099069	0.551190	0.009932	75.797249	28.544462	24.921869	0.000000	0.000000	0.000000	0.000000	0.000000	0.000000	-0.026341	0.035487	-0.138256	0.000000	0.000000	1.000000	103.000000	1.000000
15097.702831	-0.099069	0.551190	0.009932	75.797249	28.544462	24.921869	0.000000	0.000000	0.000000	0.000000	0.000000	0.000000	-0.026341	0.035487	-0.138256	0.000000	0.000000	1.000000	103.000000	1.000000
15097.706164	-0.099150	0.551343	0.009443	75.774834	28.604620	25.048113	0.000000	0.000000	0.000000	0.000000	0.000000	0.000000	-0.024455	0.045860	-0.146652	0.000000	0.000000	1.000000	103.000000	1.000000
15097.709498	-0.099150	0.551343	0.009443	75.774834	28.604620	25.048113	0.000000	0.000000	0.000000	0.000000	0.000000	0.000000	-0.024455	0.045860	-0.146652	0.000000	0.000000	1.000000	103.000000	1.000000
15097.712831	-0.099150	0.551343	0.009443	75.774834	28.604620	25.048113	0.000000	0.000000	0.000000	0.000000	0.000000	0.000000	-0.024455	0.045860	-0.146652	0.000000	0.000000	1.000000	103.000000	1.000000
15097.716164	-0.099150	0.551343	0.009443	75.749596	28.690466	25.206768	0.000000	0.000000	0.000000	0.000000	0.000000	0.000000	-0.024455	0.045860	-0.146652	0.000000	0.000000	1.000000	103.000000	1.000000
15097.719498	-0.099192	0.551479	0.008878	75.749596	28.690466	25.206768	0.000000	0.000000	0.000000	0.000000	0.000000	0.000000	-0.012516	0.040791	-0.169654	0.000000	0.000000	1.000000	103.000000	1.000000
15097.722831	-0.099192	0.551479	0.008878	75.749596	28.690466	25.206768	0.000000	0.000000	0.000000	0.000000	0.000000	0.000000	-0.012516	0.040791	-0.169654	0.000000	0.000000	1.000000	103.000000	1.000000
15097.726164	-0.099210	0.551640	0.008312	75.718025	28.796751	25.394173	0.000000	0.000000	0.000000	0.000000	0.000000	0.000000	-0.005441	0.048435	-0.169813	0.000000	0.000000	1.000000	103.000000	1.000000
15097.729498	-0.099210	0.551640	0.008312	75.718025	28.796751	25.394173	0.000000	0.000000	0.000000	0.000000	0.000000	0.000000	-0.005441	0.048435	-0.169813	0.000000	0.000000	1.000000	103.000000	1.000000
15097.732831	-0.099210	0.551640	0.008312	75.718025	28.796751	25.394173	0.000000	0.000000	0.000000	0.000000	0.000000	0.000000	-0.005441	0.048435	-0.169813	0.000000	0.000000	1.000000	103.000000	1.000000
15097.736164	-0.099210	0.551640	0.008312	75.686676	28.921835	25.590899	0.000000	0.000000	0.000000	0.000000	0.000000	0.000000	-0.005441	0.048435	-0.169813	0.000000	0.000000	1.000000	103.000000	1.000000
15097.739498	-0.099174	0.551818	0.007709	75.686676	28.921835	25.590899	0.000000	0.000000	0.000000	0.000000	0.000000	0.000000	0.010834	0.053552	-0.180755	0.000000	0.000000	1.000000	103.000000	1.000000
15097.742831	-0.099174	0.551818	0.007709	75.686676	28.921835	25.590899	0.000000	0.000000	0.000000	0.000000	0.000000	0.000000	0.010834	0.053552	-0.180755	0.000000	0.000000	1.000000	103.000000	1.000000
15097.746164	-0.099067	0.551979	0.007103	75.658623	29.053225	25.792570	0.000000	0.000000	0.000000	0.000000	0.000000	0.000000	0.031897	0.048209	-0.181931	0.000000	0.000000	1.000000	103.000000	1.000000
15097.749498	-0.099067	0.551979	0.007103	75.658623	29.053225	25.792570	0.000000	0.000000	0.000000	0.000000	0.000000	0.000000	0.031897	0.048209	-0.181931	0.000000	0.000000	1.000000	103.000000	1.000000
15097.752831	-0.099067	0.551979	0.007103	75.658623	29.053225	25.792570	0.000000	0.000000	0.000000	0.000000	0.000000	0.000000	0.031897	0.048209	-0.181931	0.000000	0.000000	1.000000	103.000000	1.000000
15097.756164	-0.099067	0.551979	0.007103	75.635681	29.177898	25.975243	0.000000	0.000000	0.000000	0.000000	0.000000	0.000000	0.031897	0.048209	-0.181931	0.000000	0.000000	1.000000	103.000000	1.000000
15097.759498	-0.098935	0.552122	0.006483	75.635681	29.177898	25.975243	0.000000	0.000000	0.000000	0.000000	0.000000	0.000000	0.039673	0.042848	-0.185941	0.000000	0.000000	1.000000	103.000000	1.000000
15097.762831	-0.098935	0.552122	0.006483	75.635681	29.177898	25.975243	0.000000	0.000000	0.000000	0.000000	0.000000	0.000000	0.039673	0.042848	-0.185941	0.000000	0.000000	1.000000	103.000000	1.000000
15097.766164	-0.098778	0.552221	0.005855	75.621521	29.309050	26.154863	0.000000	0.000000	0.000000	0.000000	0.000000	0.000000	0.047098	0.029758	-0.188436	0.000000	0.000000	1.000000	103.000000	1.000000
15097.769498	-0.098778	0.552221	0.005855	75.621521	29.309050	26.154863	0.000000	0.000000	0.000000	0.000000	0.000000	0.000000	0.047098	0.029758	-0.188436	0.000000	0.000000	1.000000	103.000000	1.000000
15097.772831	-0.098778	0.552221	0.005855	75.621521	29.309050	26.154863	0.000000	0.000000	0.000000	0.000000	0.000000	0.000000	0.047098	0.029758	-0.188436	0.000000	0.000000	1.000000	103.000000	1.000000
15097.776164	-0.098778	0.552221	0.005855	75.624329	29.406700	26.275511	0.000000	0.000000	0.000000	0.000000	0.000000	0.000000	0.047098	0.029758	-0.188436	0.000000	0.000000	1.000000	103.000000	1.000000
15097.779498	-0.098614	0.552286	0.005191	75.624329	29.406700	26.275511	0.000000	0.000000	0.000000	0.000000	0.000000	0.000000	0.049380	0.019303	-0.199207	0.000000	0.000000	1.000000	103.000000	1.000000
15097.782831	-0.098614	0.552286	0.005191	75.624329	29.406700	26.275511	0.000000	0.000000	0.000000	0.000000	0.000000	0.000000	0.049380	0.019303	-0.199207	0.000000	0.000000	1.000000	103.000000	1.000000
15097.786164	-0.098430	0.552272	0.004547	75.645897	29.510277	26.386599	0.000000	0.000000	0.000000	0.000000	0.000000	0.000000	0.054983	-0.004110	-0.193328	0.000000	0.000000	1.000000	103.000000	1.000000
15097.789498	-0.098430	0.552272	0.004547	75.645897	29.510277	26.386599	0.000000	0.000000	0.000000	0.000000	0.000000	0.000000	0.054983	-0.004110	-0.193328	0.000000	0.000000	1.000000	103.000000	1.000000
15097.792831	-0.098430	0.552272	0.004547	75.645897	29.510277	26.386599	0.000000	0.000000	0.000000	0.000000	0.000000	0.000000	0.054983	-0.004110	-0.193328	0.000000	0.000000	1.000000	103.000000	1.000000
15097.796164	-0.098430	0.552272	0.004547	75.668976	29.642010	26.529163	0.000000	0.000000	0.000000	0.000000	0.000000	0.000000	0.054983	-0.004110	-0.193328	0.000000	0.000000	1.000000	103.000000	1.000000
15097.799498	-0.098266	0.552215	0.003884	75.668976	29.642010	26.529163	0.000000	0.000000	0.000000	0.000000	0.000000	0.000000	0.049209	-0.017081	-0.198650	0.000000	0.000000	1.000000	103.000000	1.000000
15097.802831	-0.098266	0.552215	0.003884	75.668976	29.642010	26.529163	0.000000	0.000000	0.000000	0.000000	0.000000	0.000000	0.049209	-0.017081	-0.198650	0.000000	0.000000	1.000000	103.000000	1.000000
15097.806164	-0.098087	0.552098	0.003260	75.682899	29.828564	26.750999	0.000000	0.000000	0.000000	0.000000	0.000000	0.000000	0.053656	-0.035179	-0.187437	0.000000	0.000000	1.000000	103.000000	1.000000
15097.809498	-0.098087	0.552098	0.003260	75.682899	29.828564	26.750999	0.000000	0.000000	0.000000	0.000000	0.000000	0.000000	0.053656	-0.035179	-0.187437	0.000000	0.000000	1.000000	103.000000	1.000000
15097.812831	-0.098087	0.552098	0.003260	75.682899	29.828564	26.750999	0.000000	0.000000	0.000000	0.000000	0.000000	0.000000	0.053656	-0.035179	-0.187437	0.000000	0.000000	1.000000	103.000000	1.000000
15097.816164	-0.098087	0.552098	0.003260	75.688652	30.069485	27.047108	0.000000	0.000000	0.000000	0.000000	0.000000	0.000000	0.053656	-0.035179	-0.187437	0.000000	0.000000	1.000000	103.000000	1.000000
15097.819498	-0.097884	0.551938	0.002626	75.688652	30.069485	27.047108	0.000000	0.000000	0.000000	0.000000	0.000000	0.000000	0.061007	-0.048053	-0.189987	0.000000	0.000000	1.000000	103.000000	1.000000
15097.822831	-0.097884	0.551938	0.002626	75.688652	30.069485	27.047108	0.000000	0.000000	0.000000	0.000000	0.000000	0.000000	0.061007	-0.048053	-0.189987	0.000000	0.000000	1.000000	103.000000	1.000000
15097.826164	-0.097693	0.551709	0.002049	75.688957	30.336119	27.384850	0.000000	0.000000	0.000000	0.000000	0.000000	0.000000	0.057406	-0.068597	-0.173323	0.000000	0.000000	1.000000	103.000000	1.000000
15097.829498	-0.097693	0.551709	0.002049	75.688957	30.336119	27.384850	0.000000	0.000000	0.000000	0.000000	0.000000	0.000000	0.057406	-0.068597	-0.173323	0.000000	0.000000	1.000000	103.000000	1.000000
15097.832831	-0.097693	0.551709	0.002049	75.688957	30.336119	27.384850	0.000000	0.000000	0.000000	0.000000	0.000000	0.000000	0.057406	-0.068597	-0.173323	0.000000	0.000000	1.000000	103.000000	1.000000
15097.836164	-0.097693	0.551709	0.002049	75.687157	30.638975	27.767733	0.000000	0.000000	0.000000	0.000000	0.000000	0.000000	0.057406	-0.068597	-0.173323	0.000000	0.000000	1.000000	103.000000	1.000000
15097.839498	-0.097529	0.551446	0.001494	75.687157	30.638975	27.767733	0.000000	0.000000	0.000000	0.000000	0.000000	0.000000	0.049063	-0.078813	-0.166450	0.000000	0.000000	1.000000	103.000000	1.000000
15097.842831	-0.097529	0.551446	0.001494	75.687157	30.638975	27.767733	0.000000	0.000000	0.000000	0.000000	0.000000	0.000000	0.049063	-0.078813	-0.166450	0.000000	0.000000	1.000000	103.000000	1.000000
15097.846164	-0.097442	0.551141	0.000976	75.681847	30.955694	28.182196	0.000000	0.000000	0.000000	0.000000	0.000000	0.000000	0.026236	-0.091545	-0.155472	0.000000	0.000000	1.000000	103.000000	1.000000
15097.849498	-0.097442	0.551141	0.000976	75.681847	30.955694	28.182196	0.000000	0.000000	0.000000	0.000000	0.000000	0.000000	0.026236	-0.091545	-0.155472	0.000000	0.000000	1.000000	103.000000	1.000000
15097.852831	-0.097442	0.551141	0.000976	75.681847	30.955694	28.182196	0.000000	0.000000	0.000000	0.000000	0.000000	0.000000	0.026236	-0.091545	-0.155472	0.000000	0.000000	1.000000	103.000000	1.000000
15097.856164	-0.097442	0.551141	0.000976	75.671585	31.263514	28.596687	0.000000	0.000000	0.000000	0.000000	0.000000	0.000000	0.026236	-0.091545	-0.155472	0.000000	0.000000	1.000000	103.000000	1.000000
15097.859498	-0.097373	0.550827	0.000544	75.671585	31.263514	28.596687	0.000000	0.000000	0.000000	0.000000	0.000000	0.000000	0.020743	-0.094090	-0.129571	0.000000	0.000000	1.000000	103.000000	1.000000
15097.862831	-0.097373	0.550827	0.000544	75.671585	31.263514	28.596687	0.000000	0.000000	0.000000	0.000000	0.000000	0.000000	0.020743	-0.094090	-0.129571	0.000000	0.000000	1.000000	103.000000	1.000000
15097.866164	-0.097344	0.550505	0.000193	75.652084	31.578478	29.021238	0.000000	0.000000	0.000000	0.000000	0.000000	0.000000	0.008725	-0.096641	-0.105038	0.000000	0.000000	1.000000	103.000000	1.000000
15097.869498	-0.097344	0.550505	0.000193	75.652084	31.578478	29.021238	0.000000	0.000000	0.000000	0.000000	0.000000	0.000000	0.008725	-0.096641	-0.105038	0.000000	0.000000	1.000000	103.000000	1.000000
15097.872831	-0.097344	0.550505	0.000193	75.652084	31.578478	29.021238	0.000000	0.000000	0.000000	0.000000	0.000000	0.000000	0.008725	-0.096641	-0.105038	0.000000	0.000000	1.000000	103.000000	1.000000
15097.876164	-0.097344	0.550505	0.000193	75.622101	31.891352	29.457726	0.000000	0.000000	0.000000	0.000000	0.000000	0.000000	0.008725	-0.096641	-0.105038	0.000000	0.000000	1.000000	103.000000	1.000000
15097.879498	-0.097320	0.550183	-0.000025	75.622101	31.891352	29.457726	0.000000	0.000000	0.000000	0.000000	0.000000	0.000000	0.007122	-0.096690	-0.065447	0.000000	0.000000	1.000000	103.000000	1.000000
15097.882831	-0.097320	0.550183	-0.000025	75.622101	31.891352	29.457726	0.000000	0.000000	0.000000	0.000000	0.000000	0.000000	0.007122	-0.096690	-0.065447	0.000000	0.000000	1.000000	103.000000	1.000000
15097.886164	-0.097310	0.549861	-0.000179	75.586060	32.201805	29.889168	0.000000	0.000000	0.000000	0.000000	0.000000	0.000000	0.003070	-0.096703	-0.046374	0.000000	0.000000	1.000000	103.000000	1.000000
15097.889498	-0.097310	0.549861	-0.000179	75.586060	32.201805	29.889168	0.000000	0.000000	0.000000	0.000000	0.000000	0.000000	0.003070	-0.096703	-0.046374	0.000000	0.000000	1.000000	103.000000	1.000000
15097.892831	-0.097310	0.549861	-0.000179	75.586060	32.201805	29.889168	0.000000	0.000000	0.000000	0.000000	0.000000	0.000000	0.003070	-0.096703	-0.046374	0.000000	0.000000	1.000000	103.000000	1.000000
15097.896164	-0.097343	0.549546	-0.000234	75.554962	32.483070	30.254368	0.000000	0.000000	0.000000	0.000000	0.000000	0.000000	-0.010113	-0.094282	-0.016404	0.000000	0.000000	1.000000	103.000000	1.000000
15097.899498	-0.097343	0.549546	-0.000234	75.554962	32.483070	30.254368	0.000000	0.000000	0.000000	0.000000	0.000000	0.000000	-0.010113	-0.094282	-0.016404	0.000000	0.000000	1.000000	103.000000	1.000000
15097.902831	-0.097343	0.549546	-0.000234	75.554962	32.483070	30.254368	0.000000	0.000000	0.000000	0.000000	0.000000	0.000000	-0.010113	-0.094282	-0.016404	0.000000	0.000000	1.000000	103.000000	1.000000
15097.906164	-0.097343	0.549546	-0.000234	75.531090	32.700417	30.445826	0.000000	0.000000	0.000000	0.000000	0.000000	0.000000	-0.010113	-0.094282	-0.016404	0.000000	0.000000	1.000000	103.000000	1.000000
15097.909498	-0.097363	0.549266	-0.000248	75.531090	32.700417	30.445826	0.000000	0.000000	0.000000	0.000000	0.000000	0.000000	-0.005890	-0.084112	-0.004281	0.000000	0.000000	1.000000	103.000000	1.000000
15097.912831	-0.097363	0.549266	-0.000248	75.531090	32.700417	30.445826	0.000000	0.000000	0.000000	0.000000	0.000000	0.000000	-0.005890	-0.084112	-0.004281	0.000000	0.000000	1.000000	103.000000	1.000000
15097.916164	-0.097363	0.549266	-0.000248	75.519081	32.877304	30.466124	0.000000	0.000000	0.000000	0.000000	0.000000	0.000000	-0.005890	-0.084112	-0.004281	0.000000	0.000000	1.000000	103.000000	1.000000
15097.919498	-0.097363	0.549266	-0.000248	75.519081	32.877304	30.466124	0.000000	0.000000	0.000000	0.000000	0.000000	0.000000	-0.005890	-0.084112	-0.004281	0.000000	0.000000	1.000000	103.000000	1.000000
15097.922831	-0.097386	0.549002	-0.000245	75.519081	32.877304	30.466124	0.000000	0.000000	0.000000	0.000000	0.000000	0.000000	-0.007032	-0.079044	0.001072	0.000000	0.000000	1.000000	103.000000	1.000000
15097.926164	-0.097386	0.549002	-0.000245	75.511368	33.016064	30.560619	0.000000	0.000000	0.000000	0.000000	0.000000	0.000000	-0.007032	-0.079044	0.001072	0.000000	0.000000	1.000000	103.000000	1.000000
15097.929498	-0.097386	0.549002	-0.000245	75.511368	33.016064	30.560619	0.000000	0.000000	0.000000	0.000000	0.000000	0.000000	-0.007032	-0.079044	0.001072	0.000000	0.000000	1.000000	103.000000	1.000000
15097.932831	-0.097386	0.549002	-0.000245	75.511368	33.016064	30.560619	0.000000	0.000000	0.000000	0.000000	0.000000	0.000000	-0.007032	-0.079044	0.001072	0.000000	0.000000	1.000000	103.000000	1.000000
15097.936164	-0.097430	0.548585	-0.000148	75.510223	33.114552	30.688820	0.000000	0.000000	0.000000	0.000000	0.000000	0.000000	-0.012980	-0.125143	0.028978	0.000000	0.000000	1.000000	103.000000	1.000000
15097.939498	-0.097430	0.548585	-0.000148	75.510223	33.114552	30.688820	0.000000	0.000000	0.000000	0.000000	0.000000	0.000000	-0.012980	-0.125143	0.028978	0.000000	0.000000	1.000000	103.000000	1.000000
15097.942831	-0.097430	0.548585	-0.000148	75.510223	33.114552	30.688820	0.000000	0.000000	0.000000	0.000000	0.000000	0.000000	-0.012980	-0.125143	0.028978	0.000000	0.000000	1.000000	103.000000	1.000000
15097.946164	-0.097423	0.548440	-0.000073	75.516800	33.184166	30.768507	0.000000	0.000000	0.000000	0.000000	0.000000	0.000000	0.002018	-0.043515	0.022450	0.000000	0.000000	1.000000	103.000000	1.000000
15097.949498	-0.097423	0.548440	-0.000073	75.516800	33.184166	30.768507	0.000000	0.000000	0.000000	0.000000	0.000000	0.000000	0.002018	-0.043515	0.022450	0.000000	0.000000	1.000000	103.000000	1.000000
15097.952831	-0.097423	0.548440	-0.000073	75.516800	33.184166	30.768507	0.000000	0.000000	0.000000	0.000000	0.000000	0.000000	0.002018	-0.043515	0.022450	0.000000	0.000000	1.000000	103.000000	1.000000
15097.956164	-0.097423	0.548440	-0.000073	75.525635	33.224037	30.804068	0.000000	0.000000	0.000000	0.000000	0.000000	0.000000	0.002018	-0.043515	0.022450	0.000000	0.000000	1.000000	103.000000	1.000000
15097.959498	-0.097393	0.548321	0.000001	75.525635	33.224037	30.804068	0.000000	0.000000	0.000000	0.000000	0.000000	0.000000	0.008849	-0.035843	0.022363	0.000000	0.000000	1.000000	103.000000	1.000000
15097.962831	-0.097393	0.548321	0.000001	75.525635	33.224037	30.804068	0.000000	0.000000	0.000000	0.000000	0.000000	0.000000	0.008849	-0.035843	0.022363	0.000000	0.000000	1.000000	103.000000	1.000000
15097.966164	-0.097393	0.548321	0.000001	75.530037	33.246712	30.821865	0.000000	0.000000	0.000000	0.000000	0.000000	0.000000	0.008849	-0.035843	0.022363	0.000000	0.000000	1.000000	103.000000	1.000000
15097.969498	-0.097393	0.548321	0.000001	75.530037	33.246712	30.821865	0.000000	0.000000	0.000000	0.000000	0.000000	0.000000	0.008849	-0.035843	0.022363	0.000000	0.000000	1.000000	103.000000	1.000000
15097.972831	-0.097363	0.548227	0.000071	75.530037	33.246712	30.821865	0.000000	0.000000	0.000000	0.000000	0.000000	0.000000	0.009162	-0.028190	0.020895	0.000000	0.000000	1.000000	103.000000	1.000000
15097.976164	-0.097363	0.548227	0.000071	75.534439	33.269386	30.839666	0.000000	0.000000	0.000000	0.000000	0.000000	0.000000	0.009162	-0.028190	0.020895	0.000000	0.000000	1.000000	103.000000	1.000000
15097.979498	-0.097363	0.548227	0.000071	75.534439	33.269386	30.839666	0.000000	0.000000	0.000000	0.000000	0.000000	0.000000	0.009162	-0.028190	0.020895	0.000000	0.000000	1.000000	103.000000	1.000000
15097.982831	-0.097363	0.548227	0.000071	75.534439	33.269386	30.839666	0.000000	0.000000	0.000000	0.000000	0.000000	0.000000	0.009162	-0.028190	0.020895	0.000000	0.000000	1.000000	103.000000	1.000000
15097.986164	-0.097342	0.548115	0.000186	75.538841	33.286625	30.857470	0.000000	0.000000	0.000000	0.000000	0.000000	0.000000	0.006244	-0.033443	0.034628	0.000000	0.000000	1.000000	103.000000	1.000000
15097.989498	-0.097342	0.548115	0.000186	75.538841	33.286625	30.857470	0.000000	0.000000	0.000000	0.000000	0.000000	0.000000	0.006244	-0.033443	0.034628	0.000000	0.000000	1.000000	103.000000	1.000000
15097.992831	-0.097342	0.548115	0.000186	75.538841	33.286625	30.857470	0.000000	0.000000	0.000000	0.000000	0.000000	0.000000	0.006244	-0.033443	0.034628	0.000000	0.000000	1.000000	103.000000	1.000000
15097.996164	-0.097342	0.548115	0.000186	75.539932	33.295101	30.870792	0.000000	0.000000	0.000000	0.000000	0.000000	0.000000	0.006244	-0.033443	0.034628	0.000000	0.000000	1.000000	103.000000	1.000000
15097.999498	-0.097375	0.548072	0.000232	75.539932	33.295101	30.870792	0.000000	0.000000	0.000000	0.000000	0.000000	0.000000	-0.009747	-0.012896	0.013809	0.000000	0.000000	1.000000	103.000000	1.000000
15098.002831	-0.097375	0.548072	0.000232	75.539932	33.295101	30.870792	0.000000	0.000000	0.000000	0.000000	0.000000	0.000000	-0.009747	-0.012896	0.013809	0.000000	0.000000	1.000000	103.000000	1.000000
15098.006164	-0.097375	0.548072	0.000232	75.539932	33.292374	30.870785	0.000000	0.000000	0.000000	0.000000	0.000000	0.000000	-0.009747	-0.012896	0.013809	0.000000	0.000000	1.000000	103.000000	1.000000
15098.009498	-0.097375	0.548072	0.000232	75.539932	33.292374	30.870785	0.000000	0.000000	0.000000	0.000000	0.000000	0.000000	-0.009747	-0.012896	0.013809	0.000000	0.000000	1.000000	103.000000	1.000000
15098.012831	-0.097406	0.548055	0.000274	75.539932	33.292374	30.870785	0.000000	0.000000	0.000000	0.000000	0.000000	0.000000	-0.009439	-0.005222	0.012351	0.000000	0.000000	1.000000	103.000000	1.000000
15098.016164	-0.097406	0.548055	0.000274	75.537750	33.283756	30.861883	0.000000	0.000000	0.000000	0.000000	0.000000	0.000000	-0.009439	-0.005222	0.012351	0.000000	0.000000	1.000000	103.000000	1.000000
15098.019498	-0.097406	0.548055	0.000274	75.537750	33.283756	30.861883	0.000000	0.000000	0.000000	0.000000	0.000000	0.000000	-0.009439	-0.005222	0.012351	0.000000	0.000000	1.000000	103.000000	1.000000
15098.022831	-0.097406	0.548055	0.000274	75.537750	33.283756	30.861883	0.000000	0.000000	0.000000	0.000000	0.000000	0.000000	-0.009439	-0.005222	0.012351	0.000000	0.000000	1.000000	103.000000	1.000000
15098.026164	-0.097432	0.548079	0.000396	75.533333	33.266491	30.844063	0.000000	0.000000	0.000000	0.000000	0.000000	0.000000	-0.007843	0.007305	0.036842	0.000000	0.000000	1.000000	103.000000	1.000000
15098.029498	-0.097432	0.548079	0.000396	75.533333	33.266491	30.844063	0.000000	0.000000	0.000000	0.000000	0.000000	0.000000	-0.007843	0.007305	0.036842	0.000000	0.000000	1.000000	103.000000	1.000000
15098.032831	-0.097432	0.548079	0.000396	75.533333	33.266491	30.844063	0.000000	0.000000	0.000000	0.000000	0.000000	0.000000	-0.007843	0.007305	0.036842	0.000000	0.000000	1.000000	103.000000	1.000000
15098.036164	-0.097432	0.548079	0.000396	75.528931	33.251968	30.826250	0.000000	0.000000	0.000000	0.000000	0.000000	0.000000	-0.007843	0.007305	0.036842	0.000000	0.000000	1.000000	103.000000	1.000000
15098.039498	-0.097423	0.548104	0.000460	75.528931	33.251968	30.826250	0.000000	0.000000	0.000000	0.000000	0.000000	0.000000	0.002751	0.007481	0.019078	0.000000	0.000000	1.000000	103.000000	1.000000
15098.042831	-0.097423	0.548104	0.000460	75.528931	33.251968	30.826250	0.000000	0.000000	0.000000	0.000000	0.000000	0.000000	0.002751	0.007481	0.019078	0.000000	0.000000	1.000000	103.000000	1.000000
15098.046164	-0.097423	0.548104	0.000460	75.524506	33.232029	30.808466	0.000000	0.000000	0.000000	0.000000	0.000000	0.000000	0.002751	0.007481	0.019078	0.000000	0.000000	1.000000	103.000000	1.000000
15098.049498	-0.097423	0.548104	0.000460	75.524506	33.232029	30.808466	0.000000	0.000000	0.000000	0.000000	0.000000	0.000000	0.002751	0.007481	0.019078	0.000000	0.000000	1.000000	103.000000	1.000000
15098.052831	-0.097461	0.548146	0.000532	75.524506	33.232029	30.808466	0.000000	0.000000	0.000000	0.000000	0.000000	0.000000	-0.011438	0.012567	0.021713	0.000000	0.000000	1.000000	103.000000	1.000000
15098.056164	-0.097461	0.548146	0.000532	75.517906	33.203484	30.781796	0.000000	0.000000	0.000000	0.000000	0.000000	0.000000	-0.011438	0.012567	0.021713	0.000000	0.000000	1.000000	103.000000	1.000000
15098.059498	-0.097461	0.548146	0.000532	75.517906	33.203484	30.781796	0.000000	0.000000	0.000000	0.000000	0.000000	0.000000	-0.011438	0.012567	0.021713	0.000000	0.000000	1.000000	103.000000	1.000000
15098.062831	-0.097461	0.548146	0.000532	75.517906	33.203484	30.781796	0.000000	0.000000	0.000000	0.000000	0.000000	0.000000	-0.011438	0.012567	0.021713	0.000000	0.000000	1.000000	103.000000	1.000000
15098.066164	-0.097546	0.548230	0.000609	75.511284	33.172245	30.755150	0.000000	0.000000	0.000000	0.000000	0.000000	0.000000	-0.025317	0.025265	0.022882	0.000000	0.000000	1.000000	103.000000	1.000000
15098.069498	-0.097546	0.548230	0.000609	75.511284	33.172245	30.755150	0.000000	0.000000	0.000000	0.000000	0.000000	0.000000	-0.025317	0.025265	0.022882	0.000000	0.000000	1.000000	103.000000	1.000000
15098.072831	-0.097546	0.548230	0.000609	75.511284	33.172245	30.755150	0.000000	0.000000	0.000000	0.000000	0.000000	0.000000	-0.025317	0.025265	0.022882	0.000000	0.000000	1.000000	103.000000	1.000000
15098.076164	-0.097546	0.548230	0.000609	75.504669	33.141029	30.720549	0.000000	0.000000	0.000000	0.000000	0.000000	0.000000	-0.025317	0.025265	0.022882	0.000000	0.000000	1.000000	103.000000	1.000000
15098.079498	-0.097600	0.548281	0.000653	75.504669	33.141029	30.720549	0.000000	0.000000	0.000000	0.000000	0.000000	0.000000	-0.016497	0.015178	0.013446	0.000000	0.000000	1.000000	103.000000	1.000000
15098.082831	-0.097600	0.548281	0.000653	75.504669	33.141029	30.720549	0.000000	0.000000	0.000000	0.000000	0.000000	0.000000	-0.016497	0.015178	0.013446	0.000000	0.000000	1.000000	103.000000	1.000000
15098.086164	-0.097600	0.548281	0.000653	75.500267	33.118435	30.702827	0.000000	0.000000	0.000000	0.000000	0.000000	0.000000	-0.016497	0.015178	0.013446	0.000000	0.000000	1.000000	103.000000	1.000000
15098.089498	-0.097600	0.548281	0.000653	75.500267	33.118435	30.702827	0.000000	0.000000	0.000000	0.000000	0.000000	0.000000	-0.016497	0.015178	0.013446	0.000000	0.000000	1.000000	103.000000	1.000000
15098.092831	-0.097651	0.548340	0.000675	75.500267	33.118435	30.702827	0.000000	0.000000	0.000000	0.000000	0.000000	0.000000	-0.015034	0.017777	0.006574	0.000000	0.000000	1.000000	103.000000	1.000000
15098.096164	-0.097651	0.548340	0.000675	75.493645	33.087257	30.676241	0.000000	0.000000	0.000000	0.000000	0.000000	0.000000	-0.015034	0.017777	0.006574	0.000000	0.000000	1.000000	103.000000	1.000000
15098.099498	-0.097651	0.548340	0.000675	75.493645	33.087257	30.676241	0.000000	0.000000	0.000000	0.000000	0.000000	0.000000	-0.015034	0.017777	0.006574	0.000000	0.000000	1.000000	103.000000	1.000000
15098.102831	-0.097651	0.548340	0.000675	75.493645	33.087257	30.676241	0.000000	0.000000	0.000000	0.000000	0.000000	0.000000	-0.015034	0.017777	0.006574	0.000000	0.000000	1.000000	103.000000	1.000000
15098.106164	-0.097752	0.548433	0.000724	75.487007	33.056110	30.649689	0.000000	0.000000	0.000000	0.000000	0.000000	0.000000	-0.030387	0.027926	0.014597	0.000000	0.000000	1.000000	103.000000	1.000000
15098.109498	-0.097752	0.548433	0.000724	75.487007	33.056110	30.649689	0.000000	0.000000	0.000000	0.000000	0.000000	0.000000	-0.030387	0.027926	0.014597	0.000000	0.000000	1.000000	103.000000	1.000000
15098.112831	-0.097752	0.548433	0.000724	75.487007	33.056110	30.649689	0.000000	0.000000	0.000000	0.000000	0.000000	0.000000	-0.030387	0.027926	0.014597	0.000000	0.000000	1.000000	103.000000	1.000000
15098.116164	-0.097752	0.548433	0.000724	75.482605	33.030827	30.632002	0.000000	0.000000	0.000000	0.000000	0.000000	0.000000	-0.030387	0.027926	0.014597	0.000000	0.000000	1.000000	103.000000	1.000000
15098.119498	-0.097825	0.548467	0.000746	75.482605	33.030827	30.632002	0.000000	0.000000	0.000000	0.000000	0.000000	0.000000	-0.021872	0.010103	0.006632	0.000000	0.000000	1.000000	103.000000	1.000000
15098.122831	-0.097825	0.548467	0.000746	75.482605	33.030827	30.632002	0.000000	0.000000	0.000000	0.000000	0.000000	0.000000	-0.021872	0.010103	0.006632	0.000000	0.000000	1.000000	103.000000	1.000000
15098.126164	-0.097825	0.548467	0.000746	75.478180	33.008266	30.614315	0.000000	0.000000	0.000000	0.000000	0.000000	0.000000	-0.021872	0.010103	0.006632	0.000000	0.000000	1.000000	103.000000	1.000000
15098.129498	-0.097825	0.548467	0.000746	75.478180	33.008266	30.614315	0.000000	0.000000	0.000000	0.000000	0.000000	0.000000	-0.021872	0.010103	0.006632	0.000000	0.000000	1.000000	103.000000	1.000000
15098.132831	-0.097880	0.548518	0.000791	75.478180	33.008266	30.614315	0.000000	0.000000	0.000000	0.000000	0.000000	0.000000	-0.016507	0.015179	0.013425	0.000000	0.000000	1.000000	103.000000	1.000000
15098.136164	-0.097948	0.548560	0.000790	75.471550	32.974449	30.587811	0.000000	0.000000	0.000000	0.000000	0.000000	0.000000	-0.020410	0.012742	-0.000244	0.000000	0.000000	1.000000	103.000000	1.000000
15098.139498	-0.097948	0.548560	0.000790	75.471550	32.974449	30.587811	0.000000	0.000000	0.000000	0.000000	0.000000	0.000000	-0.020410	0.012742	-0.000244	0.000000	0.000000	1.000000	103.000000	1.000000
15098.142831	-0.097948	0.548560	0.000790	75.471550	32.974449	30.587811	0.000000	0.000000	0.000000	0.000000	0.000000	0.000000	-0.020410	0.012742	-0.000244	0.000000	0.000000	1.000000	103.000000	1.000000
15098.146164	-0.097948	0.548560	0.000790	75.467094	32.946472	30.570150	0.000000	0.000000	0.000000	0.000000	0.000000	0.000000	-0.020410	0.012742	-0.000244	0.000000	0.000000	1.000000	103.000000	1.000000
15098.149498	-0.098038	0.548603	0.000785	75.467094	32.946472	30.570150	0.000000	0.000000	0.000000	0.000000	0.000000	0.000000	-0.026933	0.012737	-0.001644	0.000000	0.000000	1.000000	103.000000	1.000000
15098.152831	-0.098038	0.548603	0.000785	75.467094	32.946472	30.570150	0.000000	0.000000	0.000000	0.000000	0.000000	0.000000	-0.026933	0.012737	-0.001644	0.000000	0.000000	1.000000	103.000000	1.000000
15098.156164	-0.098038	0.548603	0.000785	75.462677	32.921230	30.552498	0.000000	0.000000	0.000000	0.000000	0.000000	0.000000	-0.026933	0.012737	-0.001644	0.000000	0.000000	1.000000	103.000000	1.000000
15098.159498	-0.098038	0.548603	0.000785	75.462677	32.921230	30.552498	0.000000	0.000000	0.000000	0.000000	0.000000	0.000000	-0.026933	0.012737	-0.001644	0.000000	0.000000	1.000000	103.000000	1.000000
15098.162831	-0.098106	0.548645	0.000784	75.462677	32.921230	30.552498	0.000000	0.000000	0.000000	0.000000	0.000000	0.000000	-0.020407	0.012731	-0.000253	0.000000	0.000000	1.000000	103.000000	1.000000
15098.166164	-0.098106	0.548645	0.000784	75.458252	32.896000	30.534863	0.000000	0.000000	0.000000	0.000000	0.000000	0.000000	-0.020407	0.012731	-0.000253	0.000000	0.000000	1.000000	103.000000	1.000000
15098.169498	-0.098106	0.548645	0.000784	75.458252	32.896000	30.534863	0.000000	0.000000	0.000000	0.000000	0.000000	0.000000	-0.020407	0.012731	-0.000253	0.000000	0.000000	1.000000	103.000000	1.000000
15098.172831	-0.098106	0.548645	0.000784	75.458252	32.896000	30.534863	0.000000	0.000000	0.000000	0.000000	0.000000	0.000000	-0.020407	0.012731	-0.000253	0.000000	0.000000	1.000000	103.000000	1.000000
15098.176164	-0.098247	0.548721	0.000805	75.453835	32.870796	30.517256	0.000000	0.000000	0.000000	0.000000	0.000000	0.000000	-0.042292	0.022869	0.006348	0.000000	0.000000	1.000000	103.000000	1.000000
15098.179498	-0.098247	0.548721	0.000805	75.453835	32.870796	30.517256	0.000000	0.000000	0.000000	0.000000	0.000000	0.000000	-0.042292	0.022869	0.006348	0.000000	0.000000	1.000000	103.000000	1.000000
15098.182831	-0.098247	0.548721	0.000805	75.453835	32.870796	30.517256	0.000000	0.000000	0.000000	0.000000	0.000000	0.000000	-0.042292	0.022869	0.006348	0.000000	0.000000	1.000000	103.000000	1.000000
15098.186164	-0.098247	0.548721	0.000805	75.449409	32.848305	30.499640	0.000000	0.000000	0.000000	0.000000	0.000000	0.000000	-0.042292	0.022869	0.006348	0.000000	0.000000	1.000000	103.000000	1.000000
15098.189498	-0.098298	0.548755	0.000832	75.449409	32.848305	30.499640	0.000000	0.000000	0.000000	0.000000	0.000000	0.000000	-0.015363	0.010125	0.008001	0.000000	0.000000	1.000000	103.000000	1.000000
15098.192831	-0.098298	0.548755	0.000832	75.449409	32.848305	30.499640	0.000000	0.000000	0.000000	0.000000	0.000000	0.000000	-0.015363	0.010125	0.008001	0.000000	0.000000	1.000000	103.000000	1.000000
15098.196164	-0.098298	0.548755	0.000832	75.444969	32.825832	30.482038	0.000000	0.000000	0.000000	0.000000	0.000000	0.000000	-0.015363	0.010125	0.008001	0.000000	0.000000	1.000000	103.000000	1.000000
15098.199498	-0.098298	0.548755	0.000832	75.444969	32.825832	30.482038	0.000000	0.000000	0.000000	0.000000	0.000000	0.000000	-0.015363	0.010125	0.008001	0.000000	0.000000	1.000000	103.000000	1.000000
15098.202831	-0.098349	0.548789	0.000858	75.444969	32.825832	30.482038	0.000000	0.000000	0.000000	0.000000	0.000000	0.000000	-0.015365	0.010148	0.007998	0.000000	0.000000	1.000000	103.000000	1.000000
15098.206164	-0.098349	0.548789	0.000858	75.440552	32.806084	30.464447	0.000000	0.000000	0.000000	0.000000	0.000000	0.000000	-0.015365	0.010148	0.007998	0.000000	0.000000	1.000000	103.000000	1.000000
15098.209498	-0.098349	0.548789	0.000858	75.440552	32.806084	30.464447	0.000000	0.000000	0.000000	0.000000	0.000000	0.000000	-0.015365	0.010148	0.007998	0.000000	0.000000	1.000000	103.000000	1.000000
15098.212831	-0.098349	0.548789	0.000858	75.440552	32.806084	30.464447	0.000000	0.000000	0.000000	0.000000	0.000000	0.000000	-0.015365	0.010148	0.007998	0.000000	0.000000	1.000000	103.000000	1.000000
15098.216164	-0.098391	0.548848	0.000948	75.438324	32.797573	30.447680	0.000000	0.000000	0.000000	0.000000	0.000000	0.000000	-0.012635	0.017643	0.027058	0.000000	0.000000	1.000000	103.000000	1.000000
15098.219498	-0.098391	0.548848	0.000948	75.438324	32.797573	30.447680	0.000000	0.000000	0.000000	0.000000	0.000000	0.000000	-0.012635	0.017643	0.027058	0.000000	0.000000	1.000000	103.000000	1.000000
15098.222831	-0.098391	0.548848	0.000948	75.438324	32.797573	30.447680	0.000000	0.000000	0.000000	0.000000	0.000000	0.000000	-0.012635	0.017643	0.027058	0.000000	0.000000	1.000000	103.000000	1.000000
15098.226164	-0.098391	0.548848	0.000948	75.433884	32.780544	30.430084	0.000000	0.000000	0.000000	0.000000	0.000000	0.000000	-0.012635	0.017643	0.027058	0.000000	0.000000	1.000000	103.000000	1.000000
15098.229498	-0.098400	0.548856	0.000989	75.433884	32.780544	30.430084	0.000000	0.000000	0.000000	0.000000	0.000000	0.000000	-0.002634	0.002447	0.012264	0.000000	0.000000	1.000000	103.000000	1.000000
15098.232831	-0.098400	0.548856	0.000989	75.433884	32.780544	30.430084	0.000000	0.000000	0.000000	0.000000	0.000000	0.000000	-0.002634	0.002447	0.012264	0.000000	0.000000	1.000000	103.000000	1.000000
15098.236164	-0.098400	0.548856	0.000989	75.431686	32.772053	30.421310	0.000000	0.000000	0.000000	0.000000	0.000000	0.000000	-0.002634	0.002447	0.012264	0.000000	0.000000	1.000000	103.000000	1.000000
15098.239498	-0.098400	0.548856	0.000989	75.431686	32.772053	30.421310	0.000000	0.000000	0.000000	0.000000	0.000000	0.000000	-0.002634	0.002447	0.012264	0.000000	0.000000	1.000000	103.000000	1.000000
15098.242831	-0.098409	0.548864	0.001030	75.431686	32.772053	30.421310	0.000000	0.000000	0.000000	0.000000	0.000000	0.000000	-0.002633	0.002451	0.012263	0.000000	0.000000	1.000000	103.000000	1.000000
15098.246164	-0.098409	0.548864	0.001030	75.428360	32.768837	30.416941	0.000000	0.000000	0.000000	0.000000	0.000000	0.000000	-0.002633	0.002451	0.012263	0.000000	0.000000	1.000000	103.000000	1.000000
15098.249498	-0.098409	0.548864	0.001030	75.428360	32.768837	30.416941	0.000000	0.000000	0.000000	0.000000	0.000000	0.000000	-0.002633	0.002451	0.012263	0.000000	0.000000	1.000000	103.000000	1.000000
15098.252831	-0.098409	0.548864	0.001030	75.428360	32.768837	30.416941	0.000000	0.000000	0.000000	0.000000	0.000000	0.000000	-0.002633	0.002451	0.012263	0.000000	0.000000	1.000000	103.000000	1.000000
15098.256164	-0.098396	0.548872	0.001076	75.426147	32.773972	30.417788	0.000000	0.000000	0.000000	0.000000	0.000000	0.000000	0.003891	0.002455	0.013664	0.000000	0.000000	1.000000	103.000000	1.000000
15098.259498	-0.098396	0.548872	0.001076	75.426147	32.773972	30.417788	0.000000	0.000000	0.000000	0.000000	0.000000	0.000000	0.003891	0.002455	0.013664	0.000000	0.000000	1.000000	103.000000	1.000000
15098.262831	-0.098396	0.548872	0.001076	75.426147	32.773972	30.417788	0.000000	0.000000	0.000000	0.000000	0.000000	0.000000	0.003891	0.002455	0.013664	0.000000	0.000000	1.000000	103.000000	1.000000
15098.266164	-0.098396	0.548872	0.001076	75.423920	32.792698	30.436218	0.000000	0.000000	0.000000	0.000000	0.000000	0.000000	0.003891	0.002455	0.013664	0.000000	0.000000	1.000000	103.000000	1.000000
15098.269498	-0.098397	0.548846	0.001081	75.423920	32.792698	30.436218	0.000000	0.000000	0.000000	0.000000	0.000000	0.000000	-0.000314	-0.007685	0.001469	0.000000	0.000000	1.000000	103.000000	1.000000
15098.272831	-0.098397	0.548846	0.001081	75.423920	32.792698	30.436218	0.000000	0.000000	0.000000	0.000000	0.000000	0.000000	-0.000314	-0.007685	0.001469	0.000000	0.000000	1.000000	103.000000	1.000000
15098.276164	-0.098397	0.548846	0.001081	75.417305	32.821663	30.472271	0.000000	0.000000	0.000000	0.000000	0.000000	0.000000	-0.000314	-0.007685	0.001469	0.000000	0.000000	1.000000	103.000000	1.000000
15098.279498	-0.098397	0.548846	0.001081	75.417305	32.821663	30.472271	0.000000	0.000000	0.000000	0.000000	0.000000	0.000000	-0.000314	-0.007685	0.001469	0.000000	0.000000	1.000000	103.000000	1.000000
15098.282831	-0.098393	0.548830	0.001063	75.417305	32.821663	30.472271	0.000000	0.000000	0.000000	0.000000	0.000000	0.000000	0.001159	-0.005068	-0.005397	0.000000	0.000000	1.000000	103.000000	1.000000
15098.286164	-0.098393	0.548830	0.001063	75.399590	32.876053	30.504374	0.000000	0.000000	0.000000	0.000000	0.000000	0.000000	0.001159	-0.005068	-0.005397	0.000000	1.000000	1.000000	103.000000	1.000000
15098.289498	-0.098393	0.548830	0.001063	75.399590	32.876053	30.504374	0.000000	0.000000	0.000000	0.000000	0.000000	0.000000	0.001159	-0.005068	-0.005397	0.000000	1.000000	1.000000	103.000000	1.000000
