# Supplementary material for: Haptic Guidance Needs to Be Intuitive Not Just Informative to Improve Human Motor Accuracy
Source: PLoS One. 2016 Mar 16;11(3):e0150912. doi: 10.1371/journal.pone.0150912 (PMC4794196; doi:10.1371/journal.pone.0150912)
Supplement: S1 Data — (ZIP) [file pone.0150912.s001.zip › Subject6/exp1_0104.txt]

Time	PosX	PosY	PosZ	RotX	RotY	RotZ	ForceX	ForceY	ForceZ	MomentX	MomentY	MomentZ	VelocityX	VelocityY	VelocityZ	CalibratedWeight	ButtonDown	Condition	Trial	Visual
15099.662942	0.000052	0.517264	0.251408	73.912697	31.632902	21.753044	0.000000	0.000000	0.000000	0.000000	0.000000	0.000000	-0.020193	-0.052044	-0.061745	0.000000	1.000000	1.000000	104.000000	0.000000
15099.666276	0.000052	0.517264	0.251408	73.944672	31.701344	21.824272	0.000000	0.000000	0.000000	0.000000	0.000000	0.000000	-0.020193	-0.052044	-0.061745	0.000000	1.000000	1.000000	104.000000	0.000000
15099.669609	0.000052	0.517264	0.251408	73.944672	31.701344	21.824272	0.000000	0.000000	0.000000	0.000000	0.000000	0.000000	-0.020193	-0.052044	-0.061745	0.000000	1.000000	1.000000	104.000000	0.000000
15099.672942	0.000052	0.517264	0.251408	73.944672	31.701344	21.824272	0.000000	0.000000	0.000000	0.000000	0.000000	0.000000	-0.020193	-0.052044	-0.061745	0.000000	1.000000	1.000000	104.000000	0.000000
15099.676276	0.000019	0.516819	0.250988	73.979294	31.773085	21.901747	0.000000	0.000000	0.000000	0.000000	0.000000	0.000000	-0.010094	-0.133402	-0.125886	0.000000	1.000000	1.000000	104.000000	0.000000
15099.679609	0.000019	0.516819	0.250988	73.979294	31.773085	21.901747	0.000000	0.000000	0.000000	0.000000	0.000000	0.000000	-0.010094	-0.133402	-0.125886	0.000000	1.000000	1.000000	104.000000	0.000000
15099.682942	0.000019	0.516819	0.250988	73.979294	31.773085	21.901747	0.000000	0.000000	0.000000	0.000000	0.000000	0.000000	-0.010094	-0.133402	-0.125886	0.000000	1.000000	1.000000	104.000000	0.000000
15099.686276	0.000019	0.516819	0.250988	74.013870	31.847864	21.979538	0.000000	0.000000	0.000000	0.000000	0.000000	0.000000	-0.010094	-0.133402	-0.125886	0.000000	1.000000	1.000000	104.000000	0.000000
15099.689609	0.000019	0.516569	0.250788	74.013870	31.847864	21.979538	0.000000	0.000000	0.000000	0.000000	0.000000	0.000000	-0.000002	-0.075172	-0.059945	0.000000	1.000000	1.000000	104.000000	0.000000
15099.692942	0.000019	0.516569	0.250788	74.013870	31.847864	21.979538	0.000000	0.000000	0.000000	0.000000	0.000000	0.000000	-0.000002	-0.075172	-0.059945	0.000000	1.000000	1.000000	104.000000	0.000000
15099.696276	0.000019	0.516569	0.250788	74.051071	31.926043	22.063686	0.000000	0.000000	0.000000	0.000000	0.000000	0.000000	-0.000002	-0.075172	-0.059945	0.000000	1.000000	1.000000	104.000000	0.000000
15099.699609	0.000019	0.516569	0.250788	74.051071	31.926043	22.063686	0.000000	0.000000	0.000000	0.000000	0.000000	0.000000	-0.000002	-0.075172	-0.059945	0.000000	1.000000	1.000000	104.000000	0.000000
15099.702942	-0.000015	0.516259	0.250577	74.051071	31.926043	22.063686	0.000000	0.000000	0.000000	0.000000	0.000000	0.000000	-0.010081	-0.092906	-0.063247	0.000000	1.000000	1.000000	104.000000	0.000000
15099.706276	-0.000082	0.515967	0.250349	74.090919	32.010445	22.154284	0.000000	0.000000	0.000000	0.000000	0.000000	0.000000	-0.020151	-0.087464	-0.068514	0.000000	1.000000	1.000000	104.000000	0.000000
15099.709609	-0.000082	0.515967	0.250349	74.090919	32.010445	22.154284	0.000000	0.000000	0.000000	0.000000	0.000000	0.000000	-0.020151	-0.087464	-0.068514	0.000000	1.000000	1.000000	104.000000	0.000000
15099.712942	-0.000082	0.515967	0.250349	74.090919	32.010445	22.154284	0.000000	0.000000	0.000000	0.000000	0.000000	0.000000	-0.020151	-0.087464	-0.068514	0.000000	1.000000	1.000000	104.000000	0.000000
15099.716276	-0.000082	0.515967	0.250349	74.133354	32.095676	22.251389	0.000000	0.000000	0.000000	0.000000	0.000000	0.000000	-0.020151	-0.087464	-0.068514	0.000000	1.000000	1.000000	104.000000	0.000000
15099.719609	-0.000149	0.515656	0.250106	74.133354	32.095676	22.251389	0.000000	0.000000	0.000000	0.000000	0.000000	0.000000	-0.020137	-0.093591	-0.072827	0.000000	1.000000	1.000000	104.000000	0.000000
15099.722942	-0.000149	0.515656	0.250106	74.133354	32.095676	22.251389	0.000000	0.000000	0.000000	0.000000	0.000000	0.000000	-0.020137	-0.093591	-0.072827	0.000000	1.000000	1.000000	104.000000	0.000000
15099.726276	-0.000149	0.515656	0.250106	74.181061	32.195919	22.361246	0.000000	0.000000	0.000000	0.000000	0.000000	0.000000	-0.020137	-0.093591	-0.072827	0.000000	1.000000	1.000000	104.000000	0.000000
15099.729609	-0.000149	0.515656	0.250106	74.181061	32.195919	22.361246	0.000000	0.000000	0.000000	0.000000	0.000000	0.000000	-0.020137	-0.093591	-0.072827	0.000000	1.000000	1.000000	104.000000	0.000000
15099.732942	-0.000250	0.515321	0.249818	74.181061	32.195919	22.361246	0.000000	0.000000	0.000000	0.000000	0.000000	0.000000	-0.030187	-0.100488	-0.086568	0.000000	1.000000	1.000000	104.000000	0.000000
15099.736276	-0.000317	0.514983	0.249497	74.231339	32.300026	22.477913	0.000000	0.000000	0.000000	0.000000	0.000000	0.000000	-0.020094	-0.101161	-0.096116	0.000000	1.000000	1.000000	104.000000	0.000000
15099.739609	-0.000317	0.514983	0.249497	74.231339	32.300026	22.477913	0.000000	0.000000	0.000000	0.000000	0.000000	0.000000	-0.020094	-0.101161	-0.096116	0.000000	1.000000	1.000000	104.000000	0.000000
15099.742942	-0.000317	0.514983	0.249497	74.231339	32.300026	22.477913	0.000000	0.000000	0.000000	0.000000	0.000000	0.000000	-0.020094	-0.101161	-0.096116	0.000000	1.000000	1.000000	104.000000	0.000000
15099.746276	-0.000317	0.514983	0.249497	74.284218	32.410824	22.601507	0.000000	0.000000	0.000000	0.000000	0.000000	0.000000	-0.020094	-0.101161	-0.096116	0.000000	1.000000	1.000000	104.000000	0.000000
15099.749609	-0.000417	0.514662	0.249128	74.284218	32.410824	22.601507	0.000000	0.000000	0.000000	0.000000	0.000000	0.000000	-0.030126	-0.096484	-0.110879	0.000000	1.000000	1.000000	104.000000	0.000000
15099.752942	-0.000417	0.514662	0.249128	74.284218	32.410824	22.601507	0.000000	0.000000	0.000000	0.000000	0.000000	0.000000	-0.030126	-0.096484	-0.110879	0.000000	1.000000	1.000000	104.000000	0.000000
15099.756276	-0.000518	0.514356	0.248709	74.339653	32.528431	22.732140	0.000000	0.000000	0.000000	0.000000	0.000000	0.000000	-0.030084	-0.091732	-0.125666	0.000000	1.000000	1.000000	104.000000	0.000000
15099.759609	-0.000518	0.514356	0.248709	74.339653	32.528431	22.732140	0.000000	0.000000	0.000000	0.000000	0.000000	0.000000	-0.030084	-0.091732	-0.125666	0.000000	1.000000	1.000000	104.000000	0.000000
15099.762942	-0.000518	0.514356	0.248709	74.339653	32.528431	22.732140	0.000000	0.000000	0.000000	0.000000	0.000000	0.000000	-0.030084	-0.091732	-0.125666	0.000000	1.000000	1.000000	104.000000	0.000000
15099.766276	-0.000518	0.514356	0.248709	74.398521	32.653439	22.870838	0.000000	0.000000	0.000000	0.000000	0.000000	0.000000	-0.030084	-0.091732	-0.125666	0.000000	1.000000	1.000000	104.000000	0.000000
15099.769609	-0.000618	0.514045	0.248226	74.398521	32.653439	22.870838	0.000000	0.000000	0.000000	0.000000	0.000000	0.000000	-0.030031	-0.093183	-0.144750	0.000000	1.000000	1.000000	104.000000	0.000000
15099.772942	-0.000618	0.514045	0.248226	74.398521	32.653439	22.870838	0.000000	0.000000	0.000000	0.000000	0.000000	0.000000	-0.030031	-0.093183	-0.144750	0.000000	1.000000	1.000000	104.000000	0.000000
15099.776276	-0.000784	0.513728	0.247648	74.462547	32.788937	23.023218	0.000000	0.000000	0.000000	0.000000	0.000000	0.000000	-0.050036	-0.095346	-0.173387	0.000000	1.000000	1.000000	104.000000	0.000000
15099.779609	-0.000784	0.513728	0.247648	74.462547	32.788937	23.023218	0.000000	0.000000	0.000000	0.000000	0.000000	0.000000	-0.050036	-0.095346	-0.173387	0.000000	1.000000	1.000000	104.000000	0.000000
15099.782942	-0.000784	0.513728	0.247648	74.462547	32.788937	23.023218	0.000000	0.000000	0.000000	0.000000	0.000000	0.000000	-0.050036	-0.095346	-0.173387	0.000000	1.000000	1.000000	104.000000	0.000000
15099.786276	-0.000784	0.513728	0.247648	74.528252	32.918400	23.178600	0.000000	0.000000	0.000000	0.000000	0.000000	0.000000	-0.050036	-0.095346	-0.173387	0.000000	1.000000	1.000000	104.000000	0.000000
15099.789609	-0.000984	0.513443	0.247003	74.528252	32.918400	23.178600	0.000000	0.000000	0.000000	0.000000	0.000000	0.000000	-0.059955	-0.085219	-0.193575	0.000000	1.000000	1.000000	104.000000	0.000000
15099.792942	-0.000984	0.513443	0.247003	74.528252	32.918400	23.178600	0.000000	0.000000	0.000000	0.000000	0.000000	0.000000	-0.059955	-0.085219	-0.193575	0.000000	1.000000	1.000000	104.000000	0.000000
15099.796276	-0.001284	0.513211	0.246273	74.587761	33.023846	23.313940	0.000000	0.000000	0.000000	0.000000	0.000000	0.000000	-0.089856	-0.069705	-0.219081	0.000000	1.000000	1.000000	104.000000	0.000000
15099.799609	-0.001284	0.513211	0.246273	74.587761	33.023846	23.313940	0.000000	0.000000	0.000000	0.000000	0.000000	0.000000	-0.089856	-0.069705	-0.219081	0.000000	1.000000	1.000000	104.000000	0.000000
15099.802942	-0.001284	0.513211	0.246273	74.587761	33.023846	23.313940	0.000000	0.000000	0.000000	0.000000	0.000000	0.000000	-0.089856	-0.069705	-0.219081	0.000000	1.000000	1.000000	104.000000	0.000000
15099.806276	-0.001284	0.513211	0.246273	74.636826	33.085278	23.413025	0.000000	0.000000	0.000000	0.000000	0.000000	0.000000	-0.089856	-0.069705	-0.219081	0.000000	0.000000	1.000000	104.000000	0.000000
15099.809609	-0.001616	0.512992	0.245460	74.636826	33.085278	23.413025	0.000000	0.000000	0.000000	0.000000	0.000000	0.000000	-0.099620	-0.065738	-0.243757	0.000000	0.000000	1.000000	104.000000	0.000000
15099.812942	-0.001616	0.512992	0.245460	74.636826	33.085278	23.413025	0.000000	0.000000	0.000000	0.000000	0.000000	0.000000	-0.099620	-0.065738	-0.243757	0.000000	0.000000	1.000000	104.000000	0.000000
15099.816276	-0.002014	0.512842	0.244544	74.683250	33.130665	23.502350	0.000000	0.000000	0.000000	0.000000	0.000000	0.000000	-0.119290	-0.044940	-0.274725	0.000000	0.000000	1.000000	104.000000	0.000000
15099.819609	-0.002014	0.512842	0.244544	74.683250	33.130665	23.502350	0.000000	0.000000	0.000000	0.000000	0.000000	0.000000	-0.119290	-0.044940	-0.274725	0.000000	0.000000	1.000000	104.000000	0.000000
15099.822942	-0.002014	0.512842	0.244544	74.683250	33.130665	23.502350	0.000000	0.000000	0.000000	0.000000	0.000000	0.000000	-0.119290	-0.044940	-0.274725	0.000000	0.000000	1.000000	104.000000	0.000000
15099.826276	-0.002543	0.512779	0.243507	74.737457	33.192223	23.615599	0.000000	0.000000	0.000000	0.000000	0.000000	0.000000	-0.158767	-0.018864	-0.311187	0.000000	0.000000	1.000000	104.000000	0.000000
15099.829609	-0.002543	0.512779	0.243507	74.737457	33.192223	23.615599	0.000000	0.000000	0.000000	0.000000	0.000000	0.000000	-0.158767	-0.018864	-0.311187	0.000000	0.000000	1.000000	104.000000	0.000000
15099.832942	-0.002543	0.512779	0.243507	74.737457	33.192223	23.615599	0.000000	0.000000	0.000000	0.000000	0.000000	0.000000	-0.158767	-0.018864	-0.311187	0.000000	0.000000	1.000000	104.000000	0.000000
15099.836276	-0.003103	0.512823	0.242362	74.803726	33.290222	23.769281	0.000000	0.000000	0.000000	0.000000	0.000000	0.000000	-0.168116	0.013184	-0.343480	0.000000	0.000000	1.000000	104.000000	0.000000
15099.839609	-0.003103	0.512823	0.242362	74.803726	33.290222	23.769281	0.000000	0.000000	0.000000	0.000000	0.000000	0.000000	-0.168116	0.013184	-0.343480	0.000000	0.000000	1.000000	104.000000	0.000000
15099.842942	-0.003103	0.512823	0.242362	74.803726	33.290222	23.769281	0.000000	0.000000	0.000000	0.000000	0.000000	0.000000	-0.168116	0.013184	-0.343480	0.000000	0.000000	1.000000	104.000000	0.000000
15099.846276	-0.003727	0.512971	0.241077	74.884346	33.444683	23.981833	0.000000	0.000000	0.000000	0.000000	0.000000	0.000000	-0.187231	0.044281	-0.385644	0.000000	0.000000	1.000000	104.000000	0.000000
15099.849609	-0.003727	0.512971	0.241077	74.884346	33.444683	23.981833	0.000000	0.000000	0.000000	0.000000	0.000000	0.000000	-0.187231	0.044281	-0.385644	0.000000	0.000000	1.000000	104.000000	0.000000
15099.852942	-0.003727	0.512971	0.241077	74.884346	33.444683	23.981833	0.000000	0.000000	0.000000	0.000000	0.000000	0.000000	-0.187231	0.044281	-0.385644	0.000000	0.000000	1.000000	104.000000	0.000000
15099.856276	-0.004447	0.513221	0.239649	74.970642	33.611244	24.221895	0.000000	0.000000	0.000000	0.000000	0.000000	0.000000	-0.216044	0.075098	-0.428238	0.000000	0.000000	1.000000	104.000000	0.000000
15099.859609	-0.004447	0.513221	0.239649	74.970642	33.611244	24.221895	0.000000	0.000000	0.000000	0.000000	0.000000	0.000000	-0.216044	0.075098	-0.428238	0.000000	0.000000	1.000000	104.000000	0.000000
15099.862942	-0.004447	0.513221	0.239649	74.970642	33.611244	24.221895	0.000000	0.000000	0.000000	0.000000	0.000000	0.000000	-0.216044	0.075098	-0.428238	0.000000	0.000000	1.000000	104.000000	0.000000
15099.866276	-0.005197	0.513573	0.238079	75.057121	33.796017	24.483517	0.000000	0.000000	0.000000	0.000000	0.000000	0.000000	-0.224735	0.105630	-0.471132	0.000000	0.000000	1.000000	104.000000	0.000000
15099.869609	-0.005197	0.513573	0.238079	75.057121	33.796017	24.483517	0.000000	0.000000	0.000000	0.000000	0.000000	0.000000	-0.224735	0.105630	-0.471132	0.000000	0.000000	1.000000	104.000000	0.000000
15099.872942	-0.005197	0.513573	0.238079	75.057121	33.796017	24.483517	0.000000	0.000000	0.000000	0.000000	0.000000	0.000000	-0.224735	0.105630	-0.471132	0.000000	0.000000	1.000000	104.000000	0.000000
15099.876276	-0.006040	0.514044	0.236346	75.142715	33.998405	24.773094	0.000000	0.000000	0.000000	0.000000	0.000000	0.000000	-0.252925	0.141105	-0.519930	0.000000	0.000000	1.000000	104.000000	0.000000
15099.879609	-0.006040	0.514044	0.236346	75.142715	33.998405	24.773094	0.000000	0.000000	0.000000	0.000000	0.000000	0.000000	-0.252925	0.141105	-0.519930	0.000000	0.000000	1.000000	104.000000	0.000000
15099.882942	-0.006040	0.514044	0.236346	75.142715	33.998405	24.773094	0.000000	0.000000	0.000000	0.000000	0.000000	0.000000	-0.252925	0.141105	-0.519930	0.000000	0.000000	1.000000	104.000000	0.000000
15099.886276	-0.006942	0.514590	0.234419	75.234619	34.220577	25.092884	0.000000	0.000000	0.000000	0.000000	0.000000	0.000000	-0.270769	0.163974	-0.578024	0.000000	0.000000	1.000000	104.000000	0.000000
15099.889609	-0.006942	0.514590	0.234419	75.234619	34.220577	25.092884	0.000000	0.000000	0.000000	0.000000	0.000000	0.000000	-0.270769	0.163974	-0.578024	0.000000	0.000000	1.000000	104.000000	0.000000
15099.892942	-0.006942	0.514590	0.234419	75.234619	34.220577	25.092884	0.000000	0.000000	0.000000	0.000000	0.000000	0.000000	-0.270769	0.163974	-0.578024	0.000000	0.000000	1.000000	104.000000	0.000000
15099.896276	-0.007903	0.515249	0.232293	75.338768	34.426041	25.388268	0.000000	0.000000	0.000000	0.000000	0.000000	0.000000	-0.288201	0.197701	-0.637765	0.000000	0.000000	1.000000	104.000000	0.000000
15099.899609	-0.007903	0.515249	0.232293	75.338768	34.426041	25.388268	0.000000	0.000000	0.000000	0.000000	0.000000	0.000000	-0.288201	0.197701	-0.637765	0.000000	0.000000	1.000000	104.000000	0.000000
15099.902942	-0.007903	0.515249	0.232293	75.338768	34.426041	25.388268	0.000000	0.000000	0.000000	0.000000	0.000000	0.000000	-0.288201	0.197701	-0.637765	0.000000	0.000000	1.000000	104.000000	0.000000
15099.906276	-0.008919	0.516013	0.229900	75.453819	34.648121	25.710520	0.000000	0.000000	0.000000	0.000000	0.000000	0.000000	-0.304934	0.229142	-0.717922	0.000000	0.000000	1.000000	104.000000	0.000000
15099.909609	-0.008919	0.516013	0.229900	75.453819	34.648121	25.710520	0.000000	0.000000	0.000000	0.000000	0.000000	0.000000	-0.304934	0.229142	-0.717922	0.000000	0.000000	1.000000	104.000000	0.000000
15099.912942	-0.008919	0.516013	0.229900	75.453819	34.648121	25.710520	0.000000	0.000000	0.000000	0.000000	0.000000	0.000000	-0.304934	0.229142	-0.717922	0.000000	0.000000	1.000000	104.000000	0.000000
15099.916276	-0.010023	0.516844	0.227272	75.576057	34.891098	26.059790	0.000000	0.000000	0.000000	0.000000	0.000000	0.000000	-0.330990	0.249382	-0.788537	0.000000	0.000000	1.000000	104.000000	0.000000
15099.919609	-0.010023	0.516844	0.227272	75.576057	34.891098	26.059790	0.000000	0.000000	0.000000	0.000000	0.000000	0.000000	-0.330990	0.249382	-0.788537	0.000000	0.000000	1.000000	104.000000	0.000000
15099.922942	-0.010023	0.516844	0.227272	75.576057	34.891098	26.059790	0.000000	0.000000	0.000000	0.000000	0.000000	0.000000	-0.330990	0.249382	-0.788537	0.000000	0.000000	1.000000	104.000000	0.000000
15099.926276	-0.011210	0.517795	0.224383	75.707924	35.163418	26.444757	0.000000	0.000000	0.000000	0.000000	0.000000	0.000000	-0.356238	0.285268	-0.866701	0.000000	0.000000	1.000000	104.000000	0.000000
15099.929609	-0.011210	0.517795	0.224383	75.707924	35.163418	26.444757	0.000000	0.000000	0.000000	0.000000	0.000000	0.000000	-0.356238	0.285268	-0.866701	0.000000	0.000000	1.000000	104.000000	0.000000
15099.932942	-0.011210	0.517795	0.224383	75.707924	35.163418	26.444757	0.000000	0.000000	0.000000	0.000000	0.000000	0.000000	-0.356238	0.285268	-0.866701	0.000000	0.000000	1.000000	104.000000	0.000000
15099.936276	-0.012511	0.518822	0.221198	75.849167	35.461349	26.867151	0.000000	0.000000	0.000000	0.000000	0.000000	0.000000	-0.390172	0.308063	-0.955333	0.000000	0.000000	1.000000	104.000000	0.000000
15099.939609	-0.012511	0.518822	0.221198	75.849167	35.461349	26.867151	0.000000	0.000000	0.000000	0.000000	0.000000	0.000000	-0.390172	0.308063	-0.955333	0.000000	0.000000	1.000000	104.000000	0.000000
15099.942942	-0.012511	0.518822	0.221198	75.849167	35.461349	26.867151	0.000000	0.000000	0.000000	0.000000	0.000000	0.000000	-0.390172	0.308063	-0.955333	0.000000	0.000000	1.000000	104.000000	0.000000
15099.946276	-0.013890	0.519981	0.217758	75.994690	35.771820	27.313414	0.000000	0.000000	0.000000	0.000000	0.000000	0.000000	-0.413674	0.347793	-1.031911	0.000000	0.000000	1.000000	104.000000	0.000000
15099.949609	-0.013890	0.519981	0.217758	75.994690	35.771820	27.313414	0.000000	0.000000	0.000000	0.000000	0.000000	0.000000	-0.413674	0.347793	-1.031911	0.000000	0.000000	1.000000	104.000000	0.000000
15099.952942	-0.013890	0.519981	0.217758	75.994690	35.771820	27.313414	0.000000	0.000000	0.000000	0.000000	0.000000	0.000000	-0.413674	0.347793	-1.031911	0.000000	0.000000	1.000000	104.000000	0.000000
15099.956276	-0.015376	0.521272	0.214091	76.145721	36.108250	27.798782	0.000000	0.000000	0.000000	0.000000	0.000000	0.000000	-0.446011	0.387121	-1.100119	0.000000	0.000000	1.000000	104.000000	0.000000
15099.959609	-0.015376	0.521272	0.214091	76.145721	36.108250	27.798782	0.000000	0.000000	0.000000	0.000000	0.000000	0.000000	-0.446011	0.387121	-1.100119	0.000000	0.000000	1.000000	104.000000	0.000000
15099.962942	-0.015376	0.521272	0.214091	76.145721	36.108250	27.798782	0.000000	0.000000	0.000000	0.000000	0.000000	0.000000	-0.446011	0.387121	-1.100119	0.000000	0.000000	1.000000	104.000000	0.000000
15099.966276	-0.016935	0.522649	0.210163	76.299385	36.452995	28.296555	0.000000	0.000000	0.000000	0.000000	0.000000	0.000000	-0.467490	0.413239	-1.178606	0.000000	0.000000	1.000000	104.000000	0.000000
15099.969609	-0.016935	0.522649	0.210163	76.299385	36.452995	28.296555	0.000000	0.000000	0.000000	0.000000	0.000000	0.000000	-0.467490	0.413239	-1.178606	0.000000	0.000000	1.000000	104.000000	0.000000
15099.972942	-0.016935	0.522649	0.210163	76.299385	36.452995	28.296555	0.000000	0.000000	0.000000	0.000000	0.000000	0.000000	-0.467490	0.413239	-1.178606	0.000000	0.000000	1.000000	104.000000	0.000000
15099.976276	-0.018531	0.524208	0.206044	76.450874	36.802452	28.811497	0.000000	0.000000	0.000000	0.000000	0.000000	0.000000	-0.479046	0.467688	-1.235640	0.000000	0.000000	1.000000	104.000000	0.000000
15099.979609	-0.018531	0.524208	0.206044	76.450874	36.802452	28.811497	0.000000	0.000000	0.000000	0.000000	0.000000	0.000000	-0.479046	0.467688	-1.235640	0.000000	0.000000	1.000000	104.000000	0.000000
15099.982942	-0.018531	0.524208	0.206044	76.450874	36.802452	28.811497	0.000000	0.000000	0.000000	0.000000	0.000000	0.000000	-0.479046	0.467688	-1.235640	0.000000	0.000000	1.000000	104.000000	0.000000
15099.986276	-0.020226	0.525851	0.201721	76.600037	37.144989	29.323147	0.000000	0.000000	0.000000	0.000000	0.000000	0.000000	-0.508482	0.492939	-1.296835	0.000000	0.000000	1.000000	104.000000	0.000000
15099.989609	-0.020226	0.525851	0.201721	76.600037	37.144989	29.323147	0.000000	0.000000	0.000000	0.000000	0.000000	0.000000	-0.508482	0.492939	-1.296835	0.000000	0.000000	1.000000	104.000000	0.000000
15099.992942	-0.020226	0.525851	0.201721	76.600037	37.144989	29.323147	0.000000	0.000000	0.000000	0.000000	0.000000	0.000000	-0.508482	0.492939	-1.296835	0.000000	0.000000	1.000000	104.000000	0.000000
15099.996276	-0.021955	0.527633	0.197238	76.745697	37.484940	29.837412	0.000000	0.000000	0.000000	0.000000	0.000000	0.000000	-0.518476	0.534579	-1.344970	0.000000	0.000000	1.000000	104.000000	0.000000
15099.999609	-0.021955	0.527633	0.197238	76.745697	37.484940	29.837412	0.000000	0.000000	0.000000	0.000000	0.000000	0.000000	-0.518476	0.534579	-1.344970	0.000000	0.000000	1.000000	104.000000	0.000000
15100.002942	-0.021955	0.527633	0.197238	76.745697	37.484940	29.837412	0.000000	0.000000	0.000000	0.000000	0.000000	0.000000	-0.518476	0.534579	-1.344970	0.000000	0.000000	1.000000	104.000000	0.000000
15100.006276	-0.023716	0.529501	0.192649	76.886406	37.808945	30.346575	0.000000	0.000000	0.000000	0.000000	0.000000	0.000000	-0.528289	0.560409	-1.376778	0.000000	0.000000	1.000000	104.000000	0.000000
15100.009609	-0.023716	0.529501	0.192649	76.886406	37.808945	30.346575	0.000000	0.000000	0.000000	0.000000	0.000000	0.000000	-0.528289	0.560409	-1.376778	0.000000	0.000000	1.000000	104.000000	0.000000
15100.012942	-0.023716	0.529501	0.192649	76.886406	37.808945	30.346575	0.000000	0.000000	0.000000	0.000000	0.000000	0.000000	-0.528289	0.560409	-1.376778	0.000000	0.000000	1.000000	104.000000	0.000000
15100.016276	-0.025538	0.531436	0.187970	77.009735	38.065357	30.794086	0.000000	0.000000	0.000000	0.000000	0.000000	0.000000	-0.546842	0.580524	-1.403723	0.000000	0.000000	1.000000	104.000000	0.000000
15100.019609	-0.025538	0.531436	0.187970	77.009735	38.065357	30.794086	0.000000	0.000000	0.000000	0.000000	0.000000	0.000000	-0.546842	0.580524	-1.403723	0.000000	0.000000	1.000000	104.000000	0.000000
15100.022942	-0.025538	0.531436	0.187970	77.009735	38.065357	30.794086	0.000000	0.000000	0.000000	0.000000	0.000000	0.000000	-0.546842	0.580524	-1.403723	0.000000	0.000000	1.000000	104.000000	0.000000
15100.026276	-0.027420	0.533470	0.183195	77.092735	38.126205	31.055542	0.000000	0.000000	0.000000	0.000000	0.000000	0.000000	-0.564494	0.610185	-1.432464	0.000000	0.000000	1.000000	104.000000	0.000000
15100.029609	-0.027420	0.533470	0.183195	77.092735	38.126205	31.055542	0.000000	0.000000	0.000000	0.000000	0.000000	0.000000	-0.564494	0.610185	-1.432464	0.000000	0.000000	1.000000	104.000000	0.000000
15100.032942	-0.027420	0.533470	0.183195	77.092735	38.126205	31.055542	0.000000	0.000000	0.000000	0.000000	0.000000	0.000000	-0.564494	0.610185	-1.432464	0.000000	0.000000	1.000000	104.000000	0.000000
15100.036276	-0.029301	0.535573	0.178399	77.123947	37.922623	31.060562	0.000000	0.000000	0.000000	0.000000	0.000000	0.000000	-0.564192	0.630854	-1.438540	0.000000	0.000000	1.000000	104.000000	0.000000
15100.039609	-0.029301	0.535573	0.178399	77.123947	37.922623	31.060562	0.000000	0.000000	0.000000	0.000000	0.000000	0.000000	-0.564192	0.630854	-1.438540	0.000000	0.000000	1.000000	104.000000	0.000000
15100.042942	-0.029301	0.535573	0.178399	77.123947	37.922623	31.060562	0.000000	0.000000	0.000000	0.000000	0.000000	0.000000	-0.564192	0.630854	-1.438540	0.000000	0.000000	1.000000	104.000000	0.000000
15100.046276	-0.031239	0.537723	0.173566	77.112762	37.509243	30.869761	0.000000	0.000000	0.000000	0.000000	0.000000	0.000000	-0.581376	0.645024	-1.450176	0.000000	0.000000	1.000000	104.000000	0.000000
15100.049609	-0.031239	0.537723	0.173566	77.112762	37.509243	30.869761	0.000000	0.000000	0.000000	0.000000	0.000000	0.000000	-0.581376	0.645024	-1.450176	0.000000	0.000000	1.000000	104.000000	0.000000
15100.052942	-0.031239	0.537723	0.173566	77.112762	37.509243	30.869761	0.000000	0.000000	0.000000	0.000000	0.000000	0.000000	-0.581376	0.645024	-1.450176	0.000000	0.000000	1.000000	104.000000	0.000000
15100.056276	-0.033202	0.539918	0.168694	77.088837	37.000851	30.580233	0.000000	0.000000	0.000000	0.000000	0.000000	0.000000	-0.588933	0.658600	-1.461561	0.000000	0.000000	1.000000	104.000000	0.000000
15100.059609	-0.033202	0.539918	0.168694	77.088837	37.000851	30.580233	0.000000	0.000000	0.000000	0.000000	0.000000	0.000000	-0.588933	0.658600	-1.461561	0.000000	0.000000	1.000000	104.000000	0.000000
15100.062942	-0.033202	0.539918	0.168694	77.088837	37.000851	30.580233	0.000000	0.000000	0.000000	0.000000	0.000000	0.000000	-0.588933	0.658600	-1.461561	0.000000	0.000000	1.000000	104.000000	0.000000
15100.066276	-0.035220	0.542128	0.163822	77.091637	36.472584	30.254623	0.000000	0.000000	0.000000	0.000000	0.000000	0.000000	-0.605508	0.662816	-1.461405	0.000000	0.000000	1.000000	104.000000	0.000000
15100.069609	-0.035220	0.542128	0.163822	77.091637	36.472584	30.254623	0.000000	0.000000	0.000000	0.000000	0.000000	0.000000	-0.605508	0.662816	-1.461405	0.000000	0.000000	1.000000	104.000000	0.000000
15100.072942	-0.035220	0.542128	0.163822	77.091637	36.472584	30.254623	0.000000	0.000000	0.000000	0.000000	0.000000	0.000000	-0.605508	0.662816	-1.461405	0.000000	0.000000	1.000000	104.000000	0.000000
15100.076276	-0.037259	0.544394	0.158892	77.142952	35.944500	29.889202	0.000000	0.000000	0.000000	0.000000	0.000000	0.000000	-0.611619	0.679730	-1.479042	0.000000	0.000000	1.000000	104.000000	0.000000
15100.079609	-0.037259	0.544394	0.158892	77.142952	35.944500	29.889202	0.000000	0.000000	0.000000	0.000000	0.000000	0.000000	-0.611619	0.679730	-1.479042	0.000000	0.000000	1.000000	104.000000	0.000000
15100.082942	-0.037259	0.544394	0.158892	77.142952	35.944500	29.889202	0.000000	0.000000	0.000000	0.000000	0.000000	0.000000	-0.611619	0.679730	-1.479042	0.000000	0.000000	1.000000	104.000000	0.000000
15100.086276	-0.039321	0.546690	0.153980	77.233932	35.341621	29.412083	0.000000	0.000000	0.000000	0.000000	0.000000	0.000000	-0.618623	0.688976	-1.473707	0.000000	0.000000	1.000000	104.000000	0.000000
15100.089609	-0.039321	0.546690	0.153980	77.233932	35.341621	29.412083	0.000000	0.000000	0.000000	0.000000	0.000000	0.000000	-0.618623	0.688976	-1.473707	0.000000	0.000000	1.000000	104.000000	0.000000
15100.092942	-0.039321	0.546690	0.153980	77.233932	35.341621	29.412083	0.000000	0.000000	0.000000	0.000000	0.000000	0.000000	-0.618623	0.688976	-1.473707	0.000000	0.000000	1.000000	104.000000	0.000000
15100.096276	-0.041406	0.549036	0.149102	77.370071	34.805466	28.964733	0.000000	0.000000	0.000000	0.000000	0.000000	0.000000	-0.625641	0.703808	-1.463478	0.000000	0.000000	1.000000	104.000000	0.000000
15100.099609	-0.041406	0.549036	0.149102	77.370071	34.805466	28.964733	0.000000	0.000000	0.000000	0.000000	0.000000	0.000000	-0.625641	0.703808	-1.463478	0.000000	0.000000	1.000000	104.000000	0.000000
15100.102942	-0.041406	0.549036	0.149102	77.370071	34.805466	28.964733	0.000000	0.000000	0.000000	0.000000	0.000000	0.000000	-0.625641	0.703808	-1.463478	0.000000	0.000000	1.000000	104.000000	0.000000
15100.106276	-0.043518	0.551371	0.144305	77.519012	34.383190	28.643545	0.000000	0.000000	0.000000	0.000000	0.000000	0.000000	-0.633432	0.700357	-1.439001	0.000000	0.000000	1.000000	104.000000	0.000000
15100.109609	-0.043518	0.551371	0.144305	77.519012	34.383190	28.643545	0.000000	0.000000	0.000000	0.000000	0.000000	0.000000	-0.633432	0.700357	-1.439001	0.000000	0.000000	1.000000	104.000000	0.000000
15100.112942	-0.043518	0.551371	0.144305	77.519012	34.383190	28.643545	0.000000	0.000000	0.000000	0.000000	0.000000	0.000000	-0.633432	0.700357	-1.439001	0.000000	0.000000	1.000000	104.000000	0.000000
15100.116276	-0.045570	0.553728	0.139593	77.654686	33.926189	28.292223	0.000000	0.000000	0.000000	0.000000	0.000000	0.000000	-0.615576	0.707186	-1.413615	0.000000	0.000000	1.000000	104.000000	0.000000
15100.119609	-0.045570	0.553728	0.139593	77.654686	33.926189	28.292223	0.000000	0.000000	0.000000	0.000000	0.000000	0.000000	-0.615576	0.707186	-1.413615	0.000000	0.000000	1.000000	104.000000	0.000000
15100.122942	-0.045570	0.553728	0.139593	77.654686	33.926189	28.292223	0.000000	0.000000	0.000000	0.000000	0.000000	0.000000	-0.615576	0.707186	-1.413615	0.000000	0.000000	1.000000	104.000000	0.000000
15100.126276	-0.047644	0.556116	0.134903	77.783470	33.412643	27.878555	0.000000	0.000000	0.000000	0.000000	0.000000	0.000000	-0.622174	0.716340	-1.407076	0.000000	0.000000	1.000000	104.000000	0.000000
15100.129609	-0.047644	0.556116	0.134903	77.783470	33.412643	27.878555	0.000000	0.000000	0.000000	0.000000	0.000000	0.000000	-0.622174	0.716340	-1.407076	0.000000	0.000000	1.000000	104.000000	0.000000
15100.132942	-0.047644	0.556116	0.134903	77.783470	33.412643	27.878555	0.000000	0.000000	0.000000	0.000000	0.000000	0.000000	-0.622174	0.716340	-1.407076	0.000000	0.000000	1.000000	104.000000	0.000000
15100.136276	-0.049688	0.558495	0.130303	77.911972	32.823929	27.383133	0.000000	0.000000	0.000000	0.000000	0.000000	0.000000	-0.613394	0.713739	-1.379840	0.000000	0.000000	1.000000	104.000000	0.000000
15100.139609	-0.049688	0.558495	0.130303	77.911972	32.823929	27.383133	0.000000	0.000000	0.000000	0.000000	0.000000	0.000000	-0.613394	0.713739	-1.379840	0.000000	0.000000	1.000000	104.000000	0.000000
15100.142942	-0.049688	0.558495	0.130303	77.911972	32.823929	27.383133	0.000000	0.000000	0.000000	0.000000	0.000000	0.000000	-0.613394	0.713739	-1.379840	0.000000	0.000000	1.000000	104.000000	0.000000
15100.146276	-0.051729	0.560861	0.125757	78.036591	32.181438	26.816101	0.000000	0.000000	0.000000	0.000000	0.000000	0.000000	-0.612329	0.709665	-1.363899	0.000000	0.000000	1.000000	104.000000	0.000000
15100.149609	-0.051729	0.560861	0.125757	78.036591	32.181438	26.816101	0.000000	0.000000	0.000000	0.000000	0.000000	0.000000	-0.612329	0.709665	-1.363899	0.000000	0.000000	1.000000	104.000000	0.000000
15100.152942	-0.051729	0.560861	0.125757	78.036591	32.181438	26.816101	0.000000	0.000000	0.000000	0.000000	0.000000	0.000000	-0.612329	0.709665	-1.363899	0.000000	0.000000	1.000000	104.000000	0.000000
15100.156276	-0.053708	0.563238	0.121227	78.155647	31.466604	26.175781	0.000000	0.000000	0.000000	0.000000	0.000000	0.000000	-0.593655	0.713367	-1.358998	0.000000	0.000000	1.000000	104.000000	0.000000
15100.159609	-0.053708	0.563238	0.121227	78.155647	31.466604	26.175781	0.000000	0.000000	0.000000	0.000000	0.000000	0.000000	-0.593655	0.713367	-1.358998	0.000000	0.000000	1.000000	104.000000	0.000000
15100.162942	-0.053708	0.563238	0.121227	78.155647	31.466604	26.175781	0.000000	0.000000	0.000000	0.000000	0.000000	0.000000	-0.593655	0.713367	-1.358998	0.000000	0.000000	1.000000	104.000000	0.000000
15100.166276	-0.055686	0.565592	0.116774	78.278709	30.645426	25.411823	0.000000	0.000000	0.000000	0.000000	0.000000	0.000000	-0.593500	0.705951	-1.335854	0.000000	0.000000	1.000000	104.000000	0.000000
15100.169609	-0.055686	0.565592	0.116774	78.278709	30.645426	25.411823	0.000000	0.000000	0.000000	0.000000	0.000000	0.000000	-0.593500	0.705951	-1.335854	0.000000	0.000000	1.000000	104.000000	0.000000
15100.172942	-0.055686	0.565592	0.116774	78.278709	30.645426	25.411823	0.000000	0.000000	0.000000	0.000000	0.000000	0.000000	-0.593500	0.705951	-1.335854	0.000000	0.000000	1.000000	104.000000	0.000000
15100.176276	-0.057683	0.567970	0.112310	78.408043	29.693756	24.497986	0.000000	0.000000	0.000000	0.000000	0.000000	0.000000	-0.598981	0.713464	-1.339247	0.000000	0.000000	1.000000	104.000000	0.000000
15100.179609	-0.057683	0.567970	0.112310	78.408043	29.693756	24.497986	0.000000	0.000000	0.000000	0.000000	0.000000	0.000000	-0.598981	0.713464	-1.339247	0.000000	0.000000	1.000000	104.000000	0.000000
15100.182942	-0.057683	0.567970	0.112310	78.408043	29.693756	24.497986	0.000000	0.000000	0.000000	0.000000	0.000000	0.000000	-0.598981	0.713464	-1.339247	0.000000	0.000000	1.000000	104.000000	0.000000
15100.186276	-0.059706	0.570325	0.107922	78.537498	28.636997	23.465115	0.000000	0.000000	0.000000	0.000000	0.000000	0.000000	-0.606858	0.706601	-1.316411	0.000000	0.000000	1.000000	104.000000	0.000000
15100.189609	-0.059706	0.570325	0.107922	78.537498	28.636997	23.465115	0.000000	0.000000	0.000000	0.000000	0.000000	0.000000	-0.606858	0.706601	-1.316411	0.000000	0.000000	1.000000	104.000000	0.000000
15100.192942	-0.059706	0.570325	0.107922	78.537498	28.636997	23.465115	0.000000	0.000000	0.000000	0.000000	0.000000	0.000000	-0.606858	0.706601	-1.316411	0.000000	0.000000	1.000000	104.000000	0.000000
15100.196276	-0.061724	0.572682	0.103570	78.648895	27.593119	22.461241	0.000000	0.000000	0.000000	0.000000	0.000000	0.000000	-0.605308	0.707208	-1.305591	0.000000	0.000000	1.000000	104.000000	0.000000
15100.199609	-0.061724	0.572682	0.103570	78.648895	27.593119	22.461241	0.000000	0.000000	0.000000	0.000000	0.000000	0.000000	-0.605308	0.707208	-1.305591	0.000000	0.000000	1.000000	104.000000	0.000000
15100.202942	-0.061724	0.572682	0.103570	78.648895	27.593119	22.461241	0.000000	0.000000	0.000000	0.000000	0.000000	0.000000	-0.605308	0.707208	-1.305591	0.000000	0.000000	1.000000	104.000000	0.000000
15100.206276	-0.063792	0.575031	0.099271	78.738251	26.549067	21.481878	0.000000	0.000000	0.000000	0.000000	0.000000	0.000000	-0.620379	0.704570	-1.289750	0.000000	0.000000	1.000000	104.000000	0.000000
15100.209609	-0.063792	0.575031	0.099271	78.738251	26.549067	21.481878	0.000000	0.000000	0.000000	0.000000	0.000000	0.000000	-0.620379	0.704570	-1.289750	0.000000	0.000000	1.000000	104.000000	0.000000
15100.212942	-0.063792	0.575031	0.099271	78.738251	26.549067	21.481878	0.000000	0.000000	0.000000	0.000000	0.000000	0.000000	-0.620379	0.704570	-1.289750	0.000000	0.000000	1.000000	104.000000	0.000000
15100.216276	-0.065857	0.577342	0.095037	78.804352	25.567276	20.587914	0.000000	0.000000	0.000000	0.000000	0.000000	0.000000	-0.619716	0.693190	-1.269987	0.000000	0.000000	1.000000	104.000000	0.000000
15100.219609	-0.065857	0.577342	0.095037	78.804352	25.567276	20.587914	0.000000	0.000000	0.000000	0.000000	0.000000	0.000000	-0.619716	0.693190	-1.269987	0.000000	0.000000	1.000000	104.000000	0.000000
15100.222942	-0.065857	0.577342	0.095037	78.804352	25.567276	20.587914	0.000000	0.000000	0.000000	0.000000	0.000000	0.000000	-0.619716	0.693190	-1.269987	0.000000	0.000000	1.000000	104.000000	0.000000
15100.226276	-0.067892	0.579657	0.090845	78.840607	24.682407	19.824448	0.000000	0.000000	0.000000	0.000000	0.000000	0.000000	-0.610343	0.694684	-1.257590	0.000000	0.000000	1.000000	104.000000	0.000000
15100.229609	-0.067892	0.579657	0.090845	78.840607	24.682407	19.824448	0.000000	0.000000	0.000000	0.000000	0.000000	0.000000	-0.610343	0.694684	-1.257590	0.000000	0.000000	1.000000	104.000000	0.000000
15100.232942	-0.067892	0.579657	0.090845	78.840607	24.682407	19.824448	0.000000	0.000000	0.000000	0.000000	0.000000	0.000000	-0.610343	0.694684	-1.257590	0.000000	0.000000	1.000000	104.000000	0.000000
15100.236276	-0.069931	0.581996	0.086768	78.844162	23.896328	19.197502	0.000000	0.000000	0.000000	0.000000	0.000000	0.000000	-0.611872	0.701578	-1.223097	0.000000	0.000000	1.000000	104.000000	0.000000
15100.239609	-0.069931	0.581996	0.086768	78.844162	23.896328	19.197502	0.000000	0.000000	0.000000	0.000000	0.000000	0.000000	-0.611872	0.701578	-1.223097	0.000000	0.000000	1.000000	104.000000	0.000000
15100.242942	-0.069931	0.581996	0.086768	78.844162	23.896328	19.197502	0.000000	0.000000	0.000000	0.000000	0.000000	0.000000	-0.611872	0.701578	-1.223097	0.000000	0.000000	1.000000	104.000000	0.000000
15100.246276	-0.071997	0.584302	0.082757	78.816589	23.232273	18.712444	0.000000	0.000000	0.000000	0.000000	0.000000	0.000000	-0.619594	0.691683	-1.203463	0.000000	0.000000	1.000000	104.000000	0.000000
15100.249609	-0.071997	0.584302	0.082757	78.816589	23.232273	18.712444	0.000000	0.000000	0.000000	0.000000	0.000000	0.000000	-0.619594	0.691683	-1.203463	0.000000	0.000000	1.000000	104.000000	0.000000
15100.252942	-0.071997	0.584302	0.082757	78.816589	23.232273	18.712444	0.000000	0.000000	0.000000	0.000000	0.000000	0.000000	-0.619594	0.691683	-1.203463	0.000000	0.000000	1.000000	104.000000	0.000000
15100.256276	-0.074097	0.586624	0.078881	78.754829	22.693905	18.220039	0.000000	0.000000	0.000000	0.000000	0.000000	0.000000	-0.630228	0.696766	-1.162814	0.000000	0.000000	1.000000	104.000000	0.000000
15100.259609	-0.074097	0.586624	0.078881	78.754829	22.693905	18.220039	0.000000	0.000000	0.000000	0.000000	0.000000	0.000000	-0.630228	0.696766	-1.162814	0.000000	0.000000	1.000000	104.000000	0.000000
15100.262942	-0.074097	0.586624	0.078881	78.754829	22.693905	18.220039	0.000000	0.000000	0.000000	0.000000	0.000000	0.000000	-0.630228	0.696766	-1.162814	0.000000	0.000000	1.000000	104.000000	0.000000
15100.266276	-0.076206	0.588898	0.075120	78.676514	22.183424	17.466595	0.000000	0.000000	0.000000	0.000000	0.000000	0.000000	-0.632607	0.682214	-1.128132	0.000000	0.000000	1.000000	104.000000	0.000000
15100.269609	-0.076206	0.588898	0.075120	78.676514	22.183424	17.466595	0.000000	0.000000	0.000000	0.000000	0.000000	0.000000	-0.632607	0.682214	-1.128132	0.000000	0.000000	1.000000	104.000000	0.000000
15100.272942	-0.076206	0.588898	0.075120	78.676514	22.183424	17.466595	0.000000	0.000000	0.000000	0.000000	0.000000	0.000000	-0.632607	0.682214	-1.128132	0.000000	0.000000	1.000000	104.000000	0.000000
15100.276276	-0.078321	0.591137	0.071454	78.592636	21.660582	16.501036	0.000000	0.000000	0.000000	0.000000	0.000000	0.000000	-0.634425	0.671561	-1.099905	0.000000	0.000000	1.000000	104.000000	0.000000
15100.279609	-0.078321	0.591137	0.071454	78.592636	21.660582	16.501036	0.000000	0.000000	0.000000	0.000000	0.000000	0.000000	-0.634425	0.671561	-1.099905	0.000000	0.000000	1.000000	104.000000	0.000000
15100.282942	-0.078321	0.591137	0.071454	78.592636	21.660582	16.501036	0.000000	0.000000	0.000000	0.000000	0.000000	0.000000	-0.634425	0.671561	-1.099905	0.000000	0.000000	1.000000	104.000000	0.000000
15100.286276	-0.080426	0.593294	0.067939	78.506798	21.156559	15.834011	0.000000	0.000000	0.000000	0.000000	0.000000	0.000000	-0.631554	0.647212	-1.054374	0.000000	0.000000	1.000000	104.000000	0.000000
15100.289609	-0.080426	0.593294	0.067939	78.506798	21.156559	15.834011	0.000000	0.000000	0.000000	0.000000	0.000000	0.000000	-0.631554	0.647212	-1.054374	0.000000	0.000000	1.000000	104.000000	0.000000
15100.292942	-0.080426	0.593294	0.067939	78.506798	21.156559	15.834011	0.000000	0.000000	0.000000	0.000000	0.000000	0.000000	-0.631554	0.647212	-1.054374	0.000000	0.000000	1.000000	104.000000	0.000000
15100.296276	-0.082293	0.595165	0.064880	78.423431	20.687933	15.545037	0.000000	0.000000	0.000000	0.000000	0.000000	0.000000	-0.559956	0.561341	-0.917841	0.000000	0.000000	1.000000	104.000000	0.000000
15100.299609	-0.082293	0.595165	0.064880	78.423431	20.687933	15.545037	0.000000	0.000000	0.000000	0.000000	0.000000	0.000000	-0.559956	0.561341	-0.917841	0.000000	0.000000	1.000000	104.000000	0.000000
15100.302942	-0.082293	0.595165	0.064880	78.423431	20.687933	15.545037	0.000000	0.000000	0.000000	0.000000	0.000000	0.000000	-0.559956	0.561341	-0.917841	0.000000	0.000000	1.000000	104.000000	0.000000
15100.306276	-0.084300	0.597164	0.061589	78.337265	20.188925	15.298506	0.000000	0.000000	0.000000	0.000000	0.000000	0.000000	-0.602090	0.599532	-0.987392	0.000000	0.000000	1.000000	104.000000	0.000000
15100.309609	-0.084300	0.597164	0.061589	78.337265	20.188925	15.298506	0.000000	0.000000	0.000000	0.000000	0.000000	0.000000	-0.602090	0.599532	-0.987392	0.000000	0.000000	1.000000	104.000000	0.000000
15100.312942	-0.084300	0.597164	0.061589	78.337265	20.188925	15.298506	0.000000	0.000000	0.000000	0.000000	0.000000	0.000000	-0.602090	0.599532	-0.987392	0.000000	0.000000	1.000000	104.000000	0.000000
15100.316276	-0.086218	0.599070	0.058390	78.262230	19.747721	15.038864	0.000000	0.000000	0.000000	0.000000	0.000000	0.000000	-0.575650	0.572063	-0.959581	0.000000	0.000000	1.000000	104.000000	0.000000
15100.319609	-0.086218	0.599070	0.058390	78.262230	19.747721	15.038864	0.000000	0.000000	0.000000	0.000000	0.000000	0.000000	-0.575650	0.572063	-0.959581	0.000000	0.000000	1.000000	104.000000	0.000000
15100.322942	-0.086218	0.599070	0.058390	78.262230	19.747721	15.038864	0.000000	0.000000	0.000000	0.000000	0.000000	0.000000	-0.575650	0.572063	-0.959581	0.000000	0.000000	1.000000	104.000000	0.000000
15100.326276	-0.088094	0.600878	0.055240	78.243805	19.521006	14.735372	0.000000	0.000000	0.000000	0.000000	0.000000	0.000000	-0.562664	0.542158	-0.945133	0.000000	0.000000	1.000000	104.000000	0.000000
15100.329609	-0.088094	0.600878	0.055240	78.243805	19.521006	14.735372	0.000000	0.000000	0.000000	0.000000	0.000000	0.000000	-0.562664	0.542158	-0.945133	0.000000	0.000000	1.000000	104.000000	0.000000
15100.332942	-0.088094	0.600878	0.055240	78.243805	19.521006	14.735372	0.000000	0.000000	0.000000	0.000000	0.000000	0.000000	-0.562664	0.542158	-0.945133	0.000000	0.000000	1.000000	104.000000	0.000000
15100.336276	-0.089909	0.602550	0.052174	78.318901	19.695103	14.538543	0.000000	0.000000	0.000000	0.000000	0.000000	0.000000	-0.544460	0.501740	-0.919683	0.000000	0.000000	1.000000	104.000000	0.000000
15100.339609	-0.089909	0.602550	0.052174	78.318901	19.695103	14.538543	0.000000	0.000000	0.000000	0.000000	0.000000	0.000000	-0.544460	0.501740	-0.919683	0.000000	0.000000	1.000000	104.000000	0.000000
15100.342942	-0.089909	0.602550	0.052174	78.318901	19.695103	14.538543	0.000000	0.000000	0.000000	0.000000	0.000000	0.000000	-0.544460	0.501740	-0.919683	0.000000	0.000000	1.000000	104.000000	0.000000
15100.346276	-0.091706	0.604080	0.049148	78.459572	20.300360	14.881887	0.000000	0.000000	0.000000	0.000000	0.000000	0.000000	-0.539270	0.458850	-0.907737	0.000000	0.000000	1.000000	104.000000	0.000000
15100.349609	-0.091706	0.604080	0.049148	78.459572	20.300360	14.881887	0.000000	0.000000	0.000000	0.000000	0.000000	0.000000	-0.539270	0.458850	-0.907737	0.000000	0.000000	1.000000	104.000000	0.000000
15100.352942	-0.091706	0.604080	0.049148	78.459572	20.300360	14.881887	0.000000	0.000000	0.000000	0.000000	0.000000	0.000000	-0.539270	0.458850	-0.907737	0.000000	0.000000	1.000000	104.000000	0.000000
15100.356276	-0.093544	0.605527	0.046200	78.607239	21.219097	15.907466	0.000000	0.000000	0.000000	0.000000	0.000000	0.000000	-0.551203	0.434267	-0.884381	0.000000	0.000000	1.000000	104.000000	0.000000
15100.359609	-0.093544	0.605527	0.046200	78.607239	21.219097	15.907466	0.000000	0.000000	0.000000	0.000000	0.000000	0.000000	-0.551203	0.434267	-0.884381	0.000000	0.000000	1.000000	104.000000	0.000000
15100.362942	-0.093544	0.605527	0.046200	78.607239	21.219097	15.907466	0.000000	0.000000	0.000000	0.000000	0.000000	0.000000	-0.551203	0.434267	-0.884381	0.000000	0.000000	1.000000	104.000000	0.000000
15100.366276	-0.095349	0.606848	0.043337	78.731728	22.322468	17.293407	0.000000	0.000000	0.000000	0.000000	0.000000	0.000000	-0.541527	0.396130	-0.858953	0.000000	0.000000	1.000000	104.000000	0.000000
15100.369609	-0.095349	0.606848	0.043337	78.731728	22.322468	17.293407	0.000000	0.000000	0.000000	0.000000	0.000000	0.000000	-0.541527	0.396130	-0.858953	0.000000	0.000000	1.000000	104.000000	0.000000
15100.372942	-0.095349	0.606848	0.043337	78.731728	22.322468	17.293407	0.000000	0.000000	0.000000	0.000000	0.000000	0.000000	-0.541527	0.396130	-0.858953	0.000000	0.000000	1.000000	104.000000	0.000000
15100.376276	-0.097068	0.608107	0.040530	78.803101	23.448311	18.522415	0.000000	0.000000	0.000000	0.000000	0.000000	0.000000	-0.515912	0.377786	-0.842154	0.000000	0.000000	1.000000	104.000000	0.000000
15100.379609	-0.097068	0.608107	0.040530	78.803101	23.448311	18.522415	0.000000	0.000000	0.000000	0.000000	0.000000	0.000000	-0.515912	0.377786	-0.842154	0.000000	0.000000	1.000000	104.000000	0.000000
15100.382942	-0.097068	0.608107	0.040530	78.803101	23.448311	18.522415	0.000000	0.000000	0.000000	0.000000	0.000000	0.000000	-0.515912	0.377786	-0.842154	0.000000	0.000000	1.000000	104.000000	0.000000
15100.386276	-0.098719	0.609283	0.037850	78.832863	24.505676	19.542830	0.000000	0.000000	0.000000	0.000000	0.000000	0.000000	-0.495044	0.352704	-0.804033	0.000000	0.000000	1.000000	104.000000	0.000000
15100.389609	-0.098719	0.609283	0.037850	78.832863	24.505676	19.542830	0.000000	0.000000	0.000000	0.000000	0.000000	0.000000	-0.495044	0.352704	-0.804033	0.000000	0.000000	1.000000	104.000000	0.000000
15100.392942	-0.098719	0.609283	0.037850	78.832863	24.505676	19.542830	0.000000	0.000000	0.000000	0.000000	0.000000	0.000000	-0.495044	0.352704	-0.804033	0.000000	0.000000	1.000000	104.000000	0.000000
15100.396276	-0.100241	0.610400	0.035238	78.823952	25.379786	20.533232	0.000000	0.000000	0.000000	0.000000	0.000000	0.000000	-0.456736	0.335333	-0.783539	0.000000	0.000000	1.000000	104.000000	0.000000
15100.399609	-0.100241	0.610400	0.035238	78.823952	25.379786	20.533232	0.000000	0.000000	0.000000	0.000000	0.000000	0.000000	-0.456736	0.335333	-0.783539	0.000000	0.000000	1.000000	104.000000	0.000000
15100.402942	-0.100241	0.610400	0.035238	78.823952	25.379786	20.533232	0.000000	0.000000	0.000000	0.000000	0.000000	0.000000	-0.456736	0.335333	-0.783539	0.000000	0.000000	1.000000	104.000000	0.000000
15100.406276	-0.101671	0.611446	0.032738	78.805389	26.030815	21.388956	0.000000	0.000000	0.000000	0.000000	0.000000	0.000000	-0.429074	0.313754	-0.750043	0.000000	0.000000	1.000000	104.000000	0.000000
15100.409609	-0.101671	0.611446	0.032738	78.805389	26.030815	21.388956	0.000000	0.000000	0.000000	0.000000	0.000000	0.000000	-0.429074	0.313754	-0.750043	0.000000	0.000000	1.000000	104.000000	0.000000
15100.412942	-0.101671	0.611446	0.032738	78.805389	26.030815	21.388956	0.000000	0.000000	0.000000	0.000000	0.000000	0.000000	-0.429074	0.313754	-0.750043	0.000000	0.000000	1.000000	104.000000	0.000000
15100.416276	-0.102984	0.612429	0.030332	78.777702	26.313044	21.940838	0.000000	0.000000	0.000000	0.000000	0.000000	0.000000	-0.393789	0.294972	-0.721646	0.000000	0.000000	1.000000	104.000000	0.000000
15100.419609	-0.102984	0.612429	0.030332	78.777702	26.313044	21.940838	0.000000	0.000000	0.000000	0.000000	0.000000	0.000000	-0.393789	0.294972	-0.721646	0.000000	0.000000	1.000000	104.000000	0.000000
15100.422942	-0.102984	0.612429	0.030332	78.777702	26.313044	21.940838	0.000000	0.000000	0.000000	0.000000	0.000000	0.000000	-0.393789	0.294972	-0.721646	0.000000	0.000000	1.000000	104.000000	0.000000
15100.426276	-0.104219	0.613403	0.028086	78.752357	26.239170	22.074654	0.000000	0.000000	0.000000	0.000000	0.000000	0.000000	-0.370600	0.292164	-0.673822	0.000000	0.000000	1.000000	104.000000	0.000000
15100.429609	-0.104219	0.613403	0.028086	78.752357	26.239170	22.074654	0.000000	0.000000	0.000000	0.000000	0.000000	0.000000	-0.370600	0.292164	-0.673822	0.000000	0.000000	1.000000	104.000000	0.000000
15100.432942	-0.104219	0.613403	0.028086	78.752357	26.239170	22.074654	0.000000	0.000000	0.000000	0.000000	0.000000	0.000000	-0.370600	0.292164	-0.673822	0.000000	0.000000	1.000000	104.000000	0.000000
15100.436276	-0.105324	0.614310	0.025966	78.722069	25.949890	21.918755	0.000000	0.000000	0.000000	0.000000	0.000000	0.000000	-0.331561	0.272149	-0.636169	0.000000	0.000000	1.000000	104.000000	0.000000
15100.439609	-0.105324	0.614310	0.025966	78.722069	25.949890	21.918755	0.000000	0.000000	0.000000	0.000000	0.000000	0.000000	-0.331561	0.272149	-0.636169	0.000000	0.000000	1.000000	104.000000	0.000000
15100.442942	-0.105324	0.614310	0.025966	78.722069	25.949890	21.918755	0.000000	0.000000	0.000000	0.000000	0.000000	0.000000	-0.331561	0.272149	-0.636169	0.000000	0.000000	1.000000	104.000000	0.000000
15100.446276	-0.106329	0.615172	0.023982	78.687599	25.648418	21.644890	0.000000	0.000000	0.000000	0.000000	0.000000	0.000000	-0.301220	0.258539	-0.595131	0.000000	0.000000	1.000000	104.000000	0.000000
15100.449609	-0.106329	0.615172	0.023982	78.687599	25.648418	21.644890	0.000000	0.000000	0.000000	0.000000	0.000000	0.000000	-0.301220	0.258539	-0.595131	0.000000	0.000000	1.000000	104.000000	0.000000
15100.452942	-0.106329	0.615172	0.023982	78.687599	25.648418	21.644890	0.000000	0.000000	0.000000	0.000000	0.000000	0.000000	-0.301220	0.258539	-0.595131	0.000000	0.000000	1.000000	104.000000	0.000000
15100.456276	-0.107274	0.615997	0.022103	78.656372	25.375231	21.180683	0.000000	0.000000	0.000000	0.000000	0.000000	0.000000	-0.283712	0.247533	-0.563845	0.000000	0.000000	1.000000	104.000000	0.000000
15100.459609	-0.107274	0.615997	0.022103	78.656372	25.375231	21.180683	0.000000	0.000000	0.000000	0.000000	0.000000	0.000000	-0.283712	0.247533	-0.563845	0.000000	0.000000	1.000000	104.000000	0.000000
15100.462942	-0.107274	0.615997	0.022103	78.656372	25.375231	21.180683	0.000000	0.000000	0.000000	0.000000	0.000000	0.000000	-0.283712	0.247533	-0.563845	0.000000	0.000000	1.000000	104.000000	0.000000
15100.466276	-0.108181	0.616794	0.020299	78.637444	25.167248	20.671747	0.000000	0.000000	0.000000	0.000000	0.000000	0.000000	-0.271899	0.238971	-0.540919	0.000000	0.000000	1.000000	104.000000	0.000000
15100.469609	-0.108181	0.616794	0.020299	78.637444	25.167248	20.671747	0.000000	0.000000	0.000000	0.000000	0.000000	0.000000	-0.271899	0.238971	-0.540919	0.000000	0.000000	1.000000	104.000000	0.000000
15100.472942	-0.108181	0.616794	0.020299	78.637444	25.167248	20.671747	0.000000	0.000000	0.000000	0.000000	0.000000	0.000000	-0.271899	0.238971	-0.540919	0.000000	0.000000	1.000000	104.000000	0.000000
15100.476276	-0.109017	0.617550	0.018540	78.632530	25.037882	20.433622	0.000000	0.000000	0.000000	0.000000	0.000000	0.000000	-0.251012	0.226817	-0.527785	0.000000	0.000000	1.000000	104.000000	0.000000
15100.479609	-0.109017	0.617550	0.018540	78.632530	25.037882	20.433622	0.000000	0.000000	0.000000	0.000000	0.000000	0.000000	-0.251012	0.226817	-0.527785	0.000000	0.000000	1.000000	104.000000	0.000000
15100.482942	-0.109017	0.617550	0.018540	78.632530	25.037882	20.433622	0.000000	0.000000	0.000000	0.000000	0.000000	0.000000	-0.251012	0.226817	-0.527785	0.000000	0.000000	1.000000	104.000000	0.000000
15100.486276	-0.109815	0.618306	0.016850	78.654701	25.050497	20.566406	0.000000	0.000000	0.000000	0.000000	0.000000	0.000000	-0.239249	0.226676	-0.507141	0.000000	0.000000	1.000000	104.000000	0.000000
15100.489609	-0.109815	0.618306	0.016850	78.654701	25.050497	20.566406	0.000000	0.000000	0.000000	0.000000	0.000000	0.000000	-0.239249	0.226676	-0.507141	0.000000	0.000000	1.000000	104.000000	0.000000
15100.492942	-0.109815	0.618306	0.016850	78.654701	25.050497	20.566406	0.000000	0.000000	0.000000	0.000000	0.000000	0.000000	-0.239249	0.226676	-0.507141	0.000000	0.000000	1.000000	104.000000	0.000000
15100.496276	-0.110503	0.619042	0.015229	78.685875	25.123285	20.755123	0.000000	0.000000	0.000000	0.000000	0.000000	0.000000	-0.206542	0.220764	-0.486134	0.000000	0.000000	1.000000	104.000000	0.000000
15100.499609	-0.110503	0.619042	0.015229	78.685875	25.123285	20.755123	0.000000	0.000000	0.000000	0.000000	0.000000	0.000000	-0.206542	0.220764	-0.486134	0.000000	0.000000	1.000000	104.000000	0.000000
15100.502942	-0.110503	0.619042	0.015229	78.685875	25.123285	20.755123	0.000000	0.000000	0.000000	0.000000	0.000000	0.000000	-0.206542	0.220764	-0.486134	0.000000	0.000000	1.000000	104.000000	0.000000
15100.506276	-0.111162	0.619745	0.013710	78.719711	25.207850	20.945740	0.000000	0.000000	0.000000	0.000000	0.000000	0.000000	-0.197715	0.211066	-0.455626	0.000000	0.000000	1.000000	104.000000	0.000000
15100.509609	-0.111162	0.619745	0.013710	78.719711	25.207850	20.945740	0.000000	0.000000	0.000000	0.000000	0.000000	0.000000	-0.197715	0.211066	-0.455626	0.000000	0.000000	1.000000	104.000000	0.000000
15100.512942	-0.111162	0.619745	0.013710	78.719711	25.207850	20.945740	0.000000	0.000000	0.000000	0.000000	0.000000	0.000000	-0.197715	0.211066	-0.455626	0.000000	0.000000	1.000000	104.000000	0.000000
15100.516276	-0.111815	0.620417	0.012288	78.732521	25.179331	21.020758	0.000000	0.000000	0.000000	0.000000	0.000000	0.000000	-0.195894	0.201648	-0.426601	0.000000	0.000000	1.000000	104.000000	0.000000
15100.519609	-0.111815	0.620417	0.012288	78.732521	25.179331	21.020758	0.000000	0.000000	0.000000	0.000000	0.000000	0.000000	-0.195894	0.201648	-0.426601	0.000000	0.000000	1.000000	104.000000	0.000000
15100.522942	-0.111815	0.620417	0.012288	78.732521	25.179331	21.020758	0.000000	0.000000	0.000000	0.000000	0.000000	0.000000	-0.195894	0.201648	-0.426601	0.000000	0.000000	1.000000	104.000000	0.000000
15100.526276	-0.112439	0.621085	0.010960	78.726295	25.008087	20.944202	0.000000	0.000000	0.000000	0.000000	0.000000	0.000000	-0.187023	0.200427	-0.398513	0.000000	0.000000	1.000000	104.000000	0.000000
15100.529609	-0.112439	0.621085	0.010960	78.726295	25.008087	20.944202	0.000000	0.000000	0.000000	0.000000	0.000000	0.000000	-0.187023	0.200427	-0.398513	0.000000	0.000000	1.000000	104.000000	0.000000
15100.532942	-0.112439	0.621085	0.010960	78.726295	25.008087	20.944202	0.000000	0.000000	0.000000	0.000000	0.000000	0.000000	-0.187023	0.200427	-0.398513	0.000000	0.000000	1.000000	104.000000	0.000000
15100.536276	-0.113071	0.621710	0.009685	78.704575	24.760082	20.792000	0.000000	0.000000	0.000000	0.000000	0.000000	0.000000	-0.189579	0.187476	-0.382419	0.000000	0.000000	1.000000	104.000000	0.000000
15100.539609	-0.113071	0.621710	0.009685	78.704575	24.760082	20.792000	0.000000	0.000000	0.000000	0.000000	0.000000	0.000000	-0.189579	0.187476	-0.382419	0.000000	0.000000	1.000000	104.000000	0.000000
15100.542942	-0.113071	0.621710	0.009685	78.704575	24.760082	20.792000	0.000000	0.000000	0.000000	0.000000	0.000000	0.000000	-0.189579	0.187476	-0.382419	0.000000	0.000000	1.000000	104.000000	0.000000
15100.546276	-0.113693	0.622313	0.008485	78.678009	24.511620	20.640408	0.000000	0.000000	0.000000	0.000000	0.000000	0.000000	-0.186688	0.180696	-0.360243	0.000000	0.000000	1.000000	104.000000	0.000000
15100.549609	-0.113693	0.622313	0.008485	78.678009	24.511620	20.640408	0.000000	0.000000	0.000000	0.000000	0.000000	0.000000	-0.186688	0.180696	-0.360243	0.000000	0.000000	1.000000	104.000000	0.000000
15100.552942	-0.113693	0.622313	0.008485	78.678009	24.511620	20.640408	0.000000	0.000000	0.000000	0.000000	0.000000	0.000000	-0.186688	0.180696	-0.360243	0.000000	0.000000	1.000000	104.000000	0.000000
15100.556276	-0.114319	0.622879	0.007314	78.663689	24.323235	20.540133	0.000000	0.000000	0.000000	0.000000	0.000000	0.000000	-0.187770	0.169981	-0.351096	0.000000	0.000000	1.000000	104.000000	0.000000
15100.559609	-0.114319	0.622879	0.007314	78.663689	24.323235	20.540133	0.000000	0.000000	0.000000	0.000000	0.000000	0.000000	-0.187770	0.169981	-0.351096	0.000000	0.000000	1.000000	104.000000	0.000000
15100.562942	-0.114319	0.622879	0.007314	78.663689	24.323235	20.540133	0.000000	0.000000	0.000000	0.000000	0.000000	0.000000	-0.187770	0.169981	-0.351096	0.000000	0.000000	1.000000	104.000000	0.000000
15100.566276	-0.114927	0.623410	0.006180	78.660469	24.237072	20.552425	0.000000	0.000000	0.000000	0.000000	0.000000	0.000000	-0.182322	0.159394	-0.340278	0.000000	0.000000	1.000000	104.000000	0.000000
15100.569609	-0.114927	0.623410	0.006180	78.660469	24.237072	20.552425	0.000000	0.000000	0.000000	0.000000	0.000000	0.000000	-0.182322	0.159394	-0.340278	0.000000	0.000000	1.000000	104.000000	0.000000
15100.572942	-0.114927	0.623410	0.006180	78.660469	24.237072	20.552425	0.000000	0.000000	0.000000	0.000000	0.000000	0.000000	-0.182322	0.159394	-0.340278	0.000000	0.000000	1.000000	104.000000	0.000000
15100.576276	-0.115544	0.623901	0.005100	78.667870	24.202078	20.607286	0.000000	0.000000	0.000000	0.000000	0.000000	0.000000	-0.185325	0.147070	-0.324000	0.000000	0.000000	1.000000	104.000000	0.000000
15100.579609	-0.115544	0.623901	0.005100	78.667870	24.202078	20.607286	0.000000	0.000000	0.000000	0.000000	0.000000	0.000000	-0.185325	0.147070	-0.324000	0.000000	0.000000	1.000000	104.000000	0.000000
15100.582942	-0.115544	0.623901	0.005100	78.667870	24.202078	20.607286	0.000000	0.000000	0.000000	0.000000	0.000000	0.000000	-0.185325	0.147070	-0.324000	0.000000	0.000000	1.000000	104.000000	0.000000
15100.586276	-0.116135	0.624343	0.004018	78.677750	24.179579	20.664141	0.000000	0.000000	0.000000	0.000000	0.000000	0.000000	-0.177205	0.132545	-0.324523	0.000000	0.000000	1.000000	104.000000	0.000000
15100.589609	-0.116135	0.624343	0.004018	78.677750	24.179579	20.664141	0.000000	0.000000	0.000000	0.000000	0.000000	0.000000	-0.177205	0.132545	-0.324523	0.000000	0.000000	1.000000	104.000000	0.000000
15100.592942	-0.116135	0.624343	0.004018	78.677750	24.179579	20.664141	0.000000	0.000000	0.000000	0.000000	0.000000	0.000000	-0.177205	0.132545	-0.324523	0.000000	0.000000	1.000000	104.000000	0.000000
15100.596276	-0.116677	0.624738	0.003031	78.690834	24.173700	20.724733	0.000000	0.000000	0.000000	0.000000	0.000000	0.000000	-0.162499	0.118642	-0.296127	0.000000	0.000000	1.000000	104.000000	0.000000
15100.599609	-0.116677	0.624738	0.003031	78.690834	24.173700	20.724733	0.000000	0.000000	0.000000	0.000000	0.000000	0.000000	-0.162499	0.118642	-0.296127	0.000000	0.000000	1.000000	104.000000	0.000000
15100.602942	-0.116677	0.624738	0.003031	78.690834	24.173700	20.724733	0.000000	0.000000	0.000000	0.000000	0.000000	0.000000	-0.162499	0.118642	-0.296127	0.000000	0.000000	1.000000	104.000000	0.000000
15100.606276	-0.117210	0.625068	0.002113	78.705582	24.176212	20.733145	0.000000	0.000000	0.000000	0.000000	0.000000	0.000000	-0.160011	0.098931	-0.275356	0.000000	0.000000	1.000000	104.000000	0.000000
15100.609609	-0.117210	0.625068	0.002113	78.705582	24.176212	20.733145	0.000000	0.000000	0.000000	0.000000	0.000000	0.000000	-0.160011	0.098931	-0.275356	0.000000	0.000000	1.000000	104.000000	0.000000
15100.612942	-0.117210	0.625068	0.002113	78.705582	24.176212	20.733145	0.000000	0.000000	0.000000	0.000000	0.000000	0.000000	-0.160011	0.098931	-0.275356	0.000000	0.000000	1.000000	104.000000	0.000000
15100.616276	-0.117745	0.625344	0.001212	78.725616	24.215488	20.737473	0.000000	0.000000	0.000000	0.000000	0.000000	0.000000	-0.160572	0.082922	-0.270307	0.000000	0.000000	1.000000	104.000000	0.000000
15100.619609	-0.117745	0.625344	0.001212	78.725616	24.215488	20.737473	0.000000	0.000000	0.000000	0.000000	0.000000	0.000000	-0.160572	0.082922	-0.270307	0.000000	0.000000	1.000000	104.000000	0.000000
15100.622942	-0.117745	0.625344	0.001212	78.725616	24.215488	20.737473	0.000000	0.000000	0.000000	0.000000	0.000000	0.000000	-0.160572	0.082922	-0.270307	0.000000	0.000000	1.000000	104.000000	0.000000
15100.626276	-0.118289	0.625562	0.000352	78.746811	24.238291	20.730097	0.000000	0.000000	0.000000	0.000000	0.000000	0.000000	-0.162986	0.065246	-0.258185	0.000000	0.000000	1.000000	104.000000	0.000000
15100.629609	-0.118289	0.625562	0.000352	78.746811	24.238291	20.730097	0.000000	0.000000	0.000000	0.000000	0.000000	0.000000	-0.162986	0.065246	-0.258185	0.000000	0.000000	1.000000	104.000000	0.000000
15100.632942	-0.118289	0.625562	0.000352	78.746811	24.238291	20.730097	0.000000	0.000000	0.000000	0.000000	0.000000	0.000000	-0.162986	0.065246	-0.258185	0.000000	0.000000	1.000000	104.000000	0.000000
15100.636276	-0.118856	0.625726	-0.000498	78.751007	24.191319	20.682293	0.000000	0.000000	0.000000	0.000000	0.000000	0.000000	-0.170138	0.049417	-0.254789	0.000000	0.000000	1.000000	104.000000	0.000000
15100.639609	-0.118856	0.625726	-0.000498	78.751007	24.191319	20.682293	0.000000	0.000000	0.000000	0.000000	0.000000	0.000000	-0.170138	0.049417	-0.254789	0.000000	0.000000	1.000000	104.000000	0.000000
15100.642942	-0.118856	0.625726	-0.000498	78.751007	24.191319	20.682293	0.000000	0.000000	0.000000	0.000000	0.000000	0.000000	-0.170138	0.049417	-0.254789	0.000000	0.000000	1.000000	104.000000	0.000000
15100.646276	-0.119455	0.625807	-0.001303	78.744286	24.174192	20.688385	0.000000	0.000000	0.000000	0.000000	0.000000	0.000000	-0.179829	0.024182	-0.241684	0.000000	0.000000	1.000000	104.000000	0.000000
15100.649609	-0.119455	0.625807	-0.001303	78.744286	24.174192	20.688385	0.000000	0.000000	0.000000	0.000000	0.000000	0.000000	-0.179829	0.024182	-0.241684	0.000000	0.000000	1.000000	104.000000	0.000000
15100.652942	-0.119455	0.625807	-0.001303	78.744286	24.174192	20.688385	0.000000	0.000000	0.000000	0.000000	0.000000	0.000000	-0.179829	0.024182	-0.241684	0.000000	0.000000	1.000000	104.000000	0.000000
15100.656276	-0.119455	0.625807	-0.001303	78.721657	24.308136	20.855536	0.000000	0.000000	0.000000	0.000000	0.000000	0.000000	-0.179829	0.024182	-0.241684	0.000000	0.000000	1.000000	104.000000	0.000000
15100.659609	-0.120039	0.625855	-0.002072	78.721657	24.308136	20.855536	0.000000	0.000000	0.000000	0.000000	0.000000	0.000000	-0.175194	0.014508	-0.230529	0.000000	0.000000	1.000000	104.000000	0.000000
15100.662942	-0.120039	0.625855	-0.002072	78.721657	24.308136	20.855536	0.000000	0.000000	0.000000	0.000000	0.000000	0.000000	-0.175194	0.014508	-0.230529	0.000000	0.000000	1.000000	104.000000	0.000000
15100.666276	-0.120552	0.625840	-0.002753	78.687508	24.518127	21.126045	0.000000	0.000000	0.000000	0.000000	0.000000	0.000000	-0.153805	-0.004572	-0.204482	0.000000	0.000000	1.000000	104.000000	0.000000
15100.669609	-0.120552	0.625840	-0.002753	78.687508	24.518127	21.126045	0.000000	0.000000	0.000000	0.000000	0.000000	0.000000	-0.153805	-0.004572	-0.204482	0.000000	0.000000	1.000000	104.000000	0.000000
15100.672942	-0.120552	0.625840	-0.002753	78.687508	24.518127	21.126045	0.000000	0.000000	0.000000	0.000000	0.000000	0.000000	-0.153805	-0.004572	-0.204482	0.000000	0.000000	1.000000	104.000000	0.000000
15100.676276	-0.120552	0.625840	-0.002753	78.653961	24.808046	21.443018	0.000000	0.000000	0.000000	0.000000	0.000000	0.000000	-0.153805	-0.004572	-0.204482	0.000000	0.000000	1.000000	104.000000	0.000000
15100.679609	-0.121000	0.625799	-0.003409	78.653961	24.808046	21.443018	0.000000	0.000000	0.000000	0.000000	0.000000	0.000000	-0.134608	-0.012372	-0.196843	0.000000	0.000000	1.000000	104.000000	0.000000
15100.682942	-0.121000	0.625799	-0.003409	78.653961	24.808046	21.443018	0.000000	0.000000	0.000000	0.000000	0.000000	0.000000	-0.134608	-0.012372	-0.196843	0.000000	0.000000	1.000000	104.000000	0.000000
15100.686276	-0.121355	0.625720	-0.003981	78.625443	25.133595	21.720808	0.000000	0.000000	0.000000	0.000000	0.000000	0.000000	-0.106372	-0.023619	-0.171604	0.000000	0.000000	1.000000	104.000000	0.000000
15100.689609	-0.121355	0.625720	-0.003981	78.625443	25.133595	21.720808	0.000000	0.000000	0.000000	0.000000	0.000000	0.000000	-0.106372	-0.023619	-0.171604	0.000000	0.000000	1.000000	104.000000	0.000000
15100.692942	-0.121355	0.625720	-0.003981	78.625443	25.133595	21.720808	0.000000	0.000000	0.000000	0.000000	0.000000	0.000000	-0.106372	-0.023619	-0.171604	0.000000	0.000000	1.000000	104.000000	0.000000
15100.696276	-0.121355	0.625720	-0.003981	78.605789	25.495409	22.025873	0.000000	0.000000	0.000000	0.000000	0.000000	0.000000	-0.106372	-0.023619	-0.171604	0.000000	0.000000	1.000000	104.000000	0.000000
15100.699609	-0.121638	0.625604	-0.004475	78.605789	25.495409	22.025873	0.000000	0.000000	0.000000	0.000000	0.000000	0.000000	-0.084762	-0.034787	-0.148031	0.000000	0.000000	1.000000	104.000000	0.000000
15100.702942	-0.121638	0.625604	-0.004475	78.605789	25.495409	22.025873	0.000000	0.000000	0.000000	0.000000	0.000000	0.000000	-0.084762	-0.034787	-0.148031	0.000000	0.000000	1.000000	104.000000	0.000000
15100.706276	-0.121836	0.625462	-0.004937	78.608292	25.890850	22.430853	0.000000	0.000000	0.000000	0.000000	0.000000	0.000000	-0.059481	-0.042507	-0.138507	0.000000	0.000000	1.000000	104.000000	0.000000
15100.709609	-0.121836	0.625462	-0.004937	78.608292	25.890850	22.430853	0.000000	0.000000	0.000000	0.000000	0.000000	0.000000	-0.059481	-0.042507	-0.138507	0.000000	0.000000	1.000000	104.000000	0.000000
15100.712942	-0.121836	0.625462	-0.004937	78.608292	25.890850	22.430853	0.000000	0.000000	0.000000	0.000000	0.000000	0.000000	-0.059481	-0.042507	-0.138507	0.000000	0.000000	1.000000	104.000000	0.000000
15100.716276	-0.121836	0.625462	-0.004937	78.656479	26.208935	22.788288	0.000000	0.000000	0.000000	0.000000	0.000000	0.000000	-0.059481	-0.042507	-0.138507	0.000000	0.000000	1.000000	104.000000	0.000000
15100.719609	-0.122031	0.625304	-0.005322	78.656479	26.208935	22.788288	0.000000	0.000000	0.000000	0.000000	0.000000	0.000000	-0.058574	-0.047628	-0.115699	0.000000	0.000000	1.000000	104.000000	0.000000
15100.722942	-0.122031	0.625304	-0.005322	78.656479	26.208935	22.788288	0.000000	0.000000	0.000000	0.000000	0.000000	0.000000	-0.058574	-0.047628	-0.115699	0.000000	0.000000	1.000000	104.000000	0.000000
15100.726276	-0.122031	0.625304	-0.005322	78.729774	26.567759	23.173956	0.000000	0.000000	0.000000	0.000000	0.000000	0.000000	-0.058574	-0.047628	-0.115699	0.000000	0.000000	1.000000	104.000000	0.000000
15100.729609	-0.122031	0.625304	-0.005322	78.729774	26.567759	23.173956	0.000000	0.000000	0.000000	0.000000	0.000000	0.000000	-0.058574	-0.047628	-0.115699	0.000000	0.000000	1.000000	104.000000	0.000000
15100.732942	-0.122185	0.625119	-0.005688	78.729774	26.567759	23.173956	0.000000	0.000000	0.000000	0.000000	0.000000	0.000000	-0.046295	-0.055309	-0.109618	0.000000	0.000000	1.000000	104.000000	0.000000
15100.736276	-0.122327	0.624904	-0.006015	78.802521	26.934343	23.564676	0.000000	0.000000	0.000000	0.000000	0.000000	0.000000	-0.042382	-0.064656	-0.098233	0.000000	0.000000	1.000000	104.000000	0.000000
15100.739609	-0.122327	0.624904	-0.006015	78.802521	26.934343	23.564676	0.000000	0.000000	0.000000	0.000000	0.000000	0.000000	-0.042382	-0.064656	-0.098233	0.000000	0.000000	1.000000	104.000000	0.000000
15100.742942	-0.122327	0.624904	-0.006015	78.802521	26.934343	23.564676	0.000000	0.000000	0.000000	0.000000	0.000000	0.000000	-0.042382	-0.064656	-0.098233	0.000000	0.000000	1.000000	104.000000	0.000000
15100.746276	-0.122327	0.624904	-0.006015	78.869545	27.271158	23.926693	0.000000	0.000000	0.000000	0.000000	0.000000	0.000000	-0.042382	-0.064656	-0.098233	0.000000	0.000000	1.000000	104.000000	0.000000
15100.749609	-0.122484	0.624697	-0.006281	78.869545	27.271158	23.926693	0.000000	0.000000	0.000000	0.000000	0.000000	0.000000	-0.047306	-0.062070	-0.079814	0.000000	0.000000	1.000000	104.000000	0.000000
15100.752942	-0.122484	0.624697	-0.006281	78.869545	27.271158	23.926693	0.000000	0.000000	0.000000	0.000000	0.000000	0.000000	-0.047306	-0.062070	-0.079814	0.000000	0.000000	1.000000	104.000000	0.000000
15100.756276	-0.122484	0.624697	-0.006281	78.924881	27.548857	24.227699	0.000000	0.000000	0.000000	0.000000	0.000000	0.000000	-0.047306	-0.062070	-0.079814	0.000000	0.000000	1.000000	104.000000	0.000000
15100.759609	-0.122484	0.624697	-0.006281	78.924881	27.548857	24.227699	0.000000	0.000000	0.000000	0.000000	0.000000	0.000000	-0.047306	-0.062070	-0.079814	0.000000	0.000000	1.000000	104.000000	0.000000
15100.762942	-0.122627	0.624484	-0.006518	78.924881	27.548857	24.227699	0.000000	0.000000	0.000000	0.000000	0.000000	0.000000	-0.042726	-0.063761	-0.071080	0.000000	0.000000	1.000000	104.000000	0.000000
15100.766276	-0.122760	0.624261	-0.006702	78.967216	27.756334	24.456770	0.000000	0.000000	0.000000	0.000000	0.000000	0.000000	-0.040083	-0.067140	-0.055302	0.000000	0.000000	1.000000	104.000000	0.000000
15100.769609	-0.122760	0.624261	-0.006702	78.967216	27.756334	24.456770	0.000000	0.000000	0.000000	0.000000	0.000000	0.000000	-0.040083	-0.067140	-0.055302	0.000000	0.000000	1.000000	104.000000	0.000000
15100.772942	-0.122760	0.624261	-0.006702	78.967216	27.756334	24.456770	0.000000	0.000000	0.000000	0.000000	0.000000	0.000000	-0.040083	-0.067140	-0.055302	0.000000	0.000000	1.000000	104.000000	0.000000
15100.776276	-0.122760	0.624261	-0.006702	79.001015	27.893682	24.618464	0.000000	0.000000	0.000000	0.000000	0.000000	0.000000	-0.040083	-0.067140	-0.055302	0.000000	0.000000	1.000000	104.000000	0.000000
15100.779609	-0.122932	0.624045	-0.006831	79.001015	27.893682	24.618464	0.000000	0.000000	0.000000	0.000000	0.000000	0.000000	-0.051491	-0.064577	-0.038622	0.000000	0.000000	1.000000	104.000000	0.000000
15100.782942	-0.122932	0.624045	-0.006831	79.001015	27.893682	24.618464	0.000000	0.000000	0.000000	0.000000	0.000000	0.000000	-0.051491	-0.064577	-0.038622	0.000000	0.000000	1.000000	104.000000	0.000000
15100.786276	-0.122932	0.624045	-0.006831	79.023827	27.979584	24.722931	0.000000	0.000000	0.000000	0.000000	0.000000	0.000000	-0.051491	-0.064577	-0.038622	0.000000	0.000000	1.000000	104.000000	0.000000
15100.789609	-0.122932	0.624045	-0.006831	79.023827	27.979584	24.722931	0.000000	0.000000	0.000000	0.000000	0.000000	0.000000	-0.051491	-0.064577	-0.038622	0.000000	0.000000	1.000000	104.000000	0.000000
15100.792942	-0.123082	0.623830	-0.006954	79.023827	27.979584	24.722931	0.000000	0.000000	0.000000	0.000000	0.000000	0.000000	-0.045043	-0.064552	-0.036920	0.000000	0.000000	1.000000	104.000000	0.000000
15100.796276	-0.123082	0.623830	-0.006954	79.044342	28.060303	24.824545	0.000000	0.000000	0.000000	0.000000	0.000000	0.000000	-0.045043	-0.064552	-0.036920	0.000000	0.000000	1.000000	104.000000	0.000000
15100.799609	-0.123082	0.623830	-0.006954	79.044342	28.060303	24.824545	0.000000	0.000000	0.000000	0.000000	0.000000	0.000000	-0.045043	-0.064552	-0.036920	0.000000	0.000000	1.000000	104.000000	0.000000
15100.802942	-0.123082	0.623830	-0.006954	79.044342	28.060303	24.824545	0.000000	0.000000	0.000000	0.000000	0.000000	0.000000	-0.045043	-0.064552	-0.036920	0.000000	0.000000	1.000000	104.000000	0.000000
15100.806276	-0.123328	0.623442	-0.007063	79.062531	28.135687	24.899221	0.000000	0.000000	0.000000	0.000000	0.000000	0.000000	-0.073769	-0.116382	-0.032622	0.000000	0.000000	1.000000	104.000000	0.000000
15100.809609	-0.123328	0.623442	-0.007063	79.062531	28.135687	24.899221	0.000000	0.000000	0.000000	0.000000	0.000000	0.000000	-0.073769	-0.116382	-0.032622	0.000000	0.000000	1.000000	104.000000	0.000000
15100.812942	-0.123328	0.623442	-0.007063	79.062531	28.135687	24.899221	0.000000	0.000000	0.000000	0.000000	0.000000	0.000000	-0.073769	-0.116382	-0.032622	0.000000	0.000000	1.000000	104.000000	0.000000
15100.816276	-0.123328	0.623442	-0.007063	79.078438	28.205631	24.962812	0.000000	0.000000	0.000000	0.000000	0.000000	0.000000	-0.073769	-0.116382	-0.032622	0.000000	0.000000	1.000000	104.000000	0.000000
15100.819609	-0.123409	0.623264	-0.007019	79.078438	28.205631	24.962812	0.000000	0.000000	0.000000	0.000000	0.000000	0.000000	-0.024267	-0.053532	0.013114	0.000000	0.000000	1.000000	104.000000	0.000000
15100.822942	-0.123409	0.623264	-0.007019	79.078438	28.205631	24.962812	0.000000	0.000000	0.000000	0.000000	0.000000	0.000000	-0.024267	-0.053532	0.013114	0.000000	0.000000	1.000000	104.000000	0.000000
15100.826276	-0.123409	0.623264	-0.007019	79.094574	28.256359	24.993198	0.000000	0.000000	0.000000	0.000000	0.000000	0.000000	-0.024267	-0.053532	0.013114	0.000000	0.000000	1.000000	104.000000	0.000000
15100.829609	-0.123409	0.623264	-0.007019	79.094574	28.256359	24.993198	0.000000	0.000000	0.000000	0.000000	0.000000	0.000000	-0.024267	-0.053532	0.013114	0.000000	0.000000	1.000000	104.000000	0.000000
15100.832942	-0.123487	0.623111	-0.006984	79.094574	28.256359	24.993198	0.000000	0.000000	0.000000	0.000000	0.000000	0.000000	-0.023552	-0.045900	0.010468	0.000000	0.000000	1.000000	104.000000	0.000000
15100.836276	-0.123487	0.623111	-0.006984	79.113220	28.296276	25.025648	0.000000	0.000000	0.000000	0.000000	0.000000	0.000000	-0.023552	-0.045900	0.010468	0.000000	0.000000	1.000000	104.000000	0.000000
15100.839609	-0.123487	0.623111	-0.006984	79.113220	28.296276	25.025648	0.000000	0.000000	0.000000	0.000000	0.000000	0.000000	-0.023552	-0.045900	0.010468	0.000000	0.000000	1.000000	104.000000	0.000000
15100.842942	-0.123487	0.623111	-0.006984	79.113220	28.296276	25.025648	0.000000	0.000000	0.000000	0.000000	0.000000	0.000000	-0.023552	-0.045900	0.010468	0.000000	0.000000	1.000000	104.000000	0.000000
15100.846276	-0.123538	0.622805	-0.006885	79.135887	28.340322	25.061514	0.000000	0.000000	0.000000	0.000000	0.000000	0.000000	-0.015035	-0.091826	0.029680	0.000000	0.000000	1.000000	104.000000	0.000000
15100.849609	-0.123538	0.622805	-0.006885	79.135887	28.340322	25.061514	0.000000	0.000000	0.000000	0.000000	0.000000	0.000000	-0.015035	-0.091826	0.029680	0.000000	0.000000	1.000000	104.000000	0.000000
15100.852942	-0.123538	0.622805	-0.006885	79.135887	28.340322	25.061514	0.000000	0.000000	0.000000	0.000000	0.000000	0.000000	-0.015035	-0.091826	0.029680	0.000000	0.000000	1.000000	104.000000	0.000000
15100.856276	-0.123538	0.622805	-0.006885	79.155991	28.392809	25.111616	0.000000	0.000000	0.000000	0.000000	0.000000	0.000000	-0.015035	-0.091826	0.029680	0.000000	0.000000	1.000000	104.000000	0.000000
15100.859609	-0.123564	0.622683	-0.006871	79.155991	28.392809	25.111616	0.000000	0.000000	0.000000	0.000000	0.000000	0.000000	-0.008072	-0.036552	0.004290	0.000000	0.000000	1.000000	104.000000	0.000000
15100.862942	-0.123564	0.622683	-0.006871	79.155991	28.392809	25.111616	0.000000	0.000000	0.000000	0.000000	0.000000	0.000000	-0.008072	-0.036552	0.004290	0.000000	0.000000	1.000000	104.000000	0.000000
15100.866276	-0.123564	0.622683	-0.006871	79.173363	28.444201	25.159613	0.000000	0.000000	0.000000	0.000000	0.000000	0.000000	-0.008072	-0.036552	0.004290	0.000000	0.000000	1.000000	104.000000	0.000000
15100.869609	-0.123564	0.622683	-0.006871	79.173363	28.444201	25.159613	0.000000	0.000000	0.000000	0.000000	0.000000	0.000000	-0.008072	-0.036552	0.004290	0.000000	0.000000	1.000000	104.000000	0.000000
15100.872942	-0.123538	0.622547	-0.006883	79.173363	28.444201	25.159613	0.000000	0.000000	0.000000	0.000000	0.000000	0.000000	0.007896	-0.040744	-0.003651	0.000000	0.000000	1.000000	104.000000	0.000000
15100.876276	-0.123520	0.622423	-0.006948	79.188461	28.487093	25.196188	0.000000	0.000000	0.000000	0.000000	0.000000	0.000000	0.005346	-0.037291	-0.019487	0.000000	0.000000	1.000000	104.000000	0.000000
15100.879609	-0.123520	0.622423	-0.006948	79.188461	28.487093	25.196188	0.000000	0.000000	0.000000	0.000000	0.000000	0.000000	0.005346	-0.037291	-0.019487	0.000000	0.000000	1.000000	104.000000	0.000000
15100.882942	-0.123520	0.622423	-0.006948	79.188461	28.487093	25.196188	0.000000	0.000000	0.000000	0.000000	0.000000	0.000000	0.005346	-0.037291	-0.019487	0.000000	0.000000	1.000000	104.000000	0.000000
15100.886276	-0.123520	0.622423	-0.006948	79.207069	28.535984	25.237421	0.000000	0.000000	0.000000	0.000000	0.000000	0.000000	0.005346	-0.037291	-0.019487	0.000000	0.000000	1.000000	104.000000	0.000000
15100.889609	-0.123475	0.622304	-0.007031	79.207069	28.535984	25.237421	0.000000	0.000000	0.000000	0.000000	0.000000	0.000000	0.013688	-0.035567	-0.024772	0.000000	0.000000	1.000000	104.000000	0.000000
15100.892942	-0.123475	0.622304	-0.007031	79.207069	28.535984	25.237421	0.000000	0.000000	0.000000	0.000000	0.000000	0.000000	0.013688	-0.035567	-0.024772	0.000000	0.000000	1.000000	104.000000	0.000000
15100.896276	-0.123475	0.622304	-0.007031	79.229507	28.565762	25.257627	0.000000	0.000000	0.000000	0.000000	0.000000	0.000000	0.013688	-0.035567	-0.024772	0.000000	0.000000	1.000000	104.000000	0.000000
15100.899609	-0.123475	0.622304	-0.007031	79.229507	28.565762	25.257627	0.000000	0.000000	0.000000	0.000000	0.000000	0.000000	0.013688	-0.035567	-0.024772	0.000000	0.000000	1.000000	104.000000	0.000000
15100.902942	-0.123427	0.622211	-0.007122	79.229507	28.565762	25.257627	0.000000	0.000000	0.000000	0.000000	0.000000	0.000000	0.014406	-0.027906	-0.027392	0.000000	0.000000	1.000000	104.000000	0.000000
15100.906276	-0.123427	0.622211	-0.007122	79.249924	28.567150	25.240513	0.000000	0.000000	0.000000	0.000000	0.000000	0.000000	0.014406	-0.027906	-0.027392	0.000000	0.000000	1.000000	104.000000	0.000000
15100.909609	-0.123427	0.622211	-0.007122	79.249924	28.567150	25.240513	0.000000	0.000000	0.000000	0.000000	0.000000	0.000000	0.014406	-0.027906	-0.027392	0.000000	0.000000	1.000000	104.000000	0.000000
15100.912942	-0.123427	0.622211	-0.007122	79.249924	28.567150	25.240513	0.000000	0.000000	0.000000	0.000000	0.000000	0.000000	0.014406	-0.027906	-0.027392	0.000000	0.000000	1.000000	104.000000	0.000000
15100.916276	-0.123292	0.622045	-0.007278	79.277725	28.560522	25.206690	0.000000	0.000000	0.000000	0.000000	0.000000	0.000000	0.040407	-0.049853	-0.046872	0.000000	0.000000	1.000000	104.000000	0.000000
15100.919609	-0.123292	0.622045	-0.007278	79.277725	28.560522	25.206690	0.000000	0.000000	0.000000	0.000000	0.000000	0.000000	0.040407	-0.049853	-0.046872	0.000000	0.000000	1.000000	104.000000	0.000000
15100.922942	-0.123292	0.622045	-0.007278	79.277725	28.560522	25.206690	0.000000	0.000000	0.000000	0.000000	0.000000	0.000000	0.040407	-0.049853	-0.046872	0.000000	0.000000	1.000000	104.000000	0.000000
15100.926276	-0.123292	0.622045	-0.007278	79.304520	28.536734	25.153954	0.000000	0.000000	0.000000	0.000000	0.000000	0.000000	0.040407	-0.049853	-0.046872	0.000000	0.000000	1.000000	104.000000	0.000000
15100.929609	-0.123218	0.621960	-0.007296	79.304520	28.536734	25.153954	0.000000	0.000000	0.000000	0.000000	0.000000	0.000000	0.022149	-0.025415	-0.005414	0.000000	0.000000	1.000000	104.000000	0.000000
15100.932942	-0.123218	0.621960	-0.007296	79.304520	28.536734	25.153954	0.000000	0.000000	0.000000	0.000000	0.000000	0.000000	0.022149	-0.025415	-0.005414	0.000000	0.000000	1.000000	104.000000	0.000000
15100.936276	-0.123218	0.621960	-0.007296	79.341408	28.470722	25.043926	0.000000	0.000000	0.000000	0.000000	0.000000	0.000000	0.022149	-0.025415	-0.005414	0.000000	0.000000	1.000000	104.000000	0.000000
15100.939609	-0.123218	0.621960	-0.007296	79.341408	28.470722	25.043926	0.000000	0.000000	0.000000	0.000000	0.000000	0.000000	0.022149	-0.025415	-0.005414	0.000000	0.000000	1.000000	104.000000	0.000000
15100.942942	-0.123119	0.621856	-0.007323	79.341408	28.470722	25.043926	0.000000	0.000000	0.000000	0.000000	0.000000	0.000000	0.029764	-0.031335	-0.008099	0.000000	0.000000	1.000000	104.000000	0.000000
15100.946276	-0.123119	0.621856	-0.007323	79.385628	28.395805	24.916292	0.000000	0.000000	0.000000	0.000000	0.000000	0.000000	0.029764	-0.031335	-0.008099	0.000000	0.000000	1.000000	104.000000	0.000000
15100.949609	-0.123119	0.621856	-0.007323	79.385628	28.395805	24.916292	0.000000	0.000000	0.000000	0.000000	0.000000	0.000000	0.029764	-0.031335	-0.008099	0.000000	0.000000	1.000000	104.000000	0.000000
15100.952942	-0.123119	0.621856	-0.007323	79.385628	28.395805	24.916292	0.000000	0.000000	0.000000	0.000000	0.000000	0.000000	0.029764	-0.031335	-0.008099	0.000000	0.000000	1.000000	104.000000	0.000000
15100.956276	-0.122899	0.621604	-0.007287	79.437088	28.306139	24.770651	0.000000	0.000000	0.000000	0.000000	0.000000	0.000000	0.065864	-0.075464	0.010961	0.000000	0.000000	1.000000	104.000000	0.000000
15100.959609	-0.122899	0.621604	-0.007287	79.437088	28.306139	24.770651	0.000000	0.000000	0.000000	0.000000	0.000000	0.000000	0.065864	-0.075464	0.010961	0.000000	0.000000	1.000000	104.000000	0.000000
15100.962942	-0.122899	0.621604	-0.007287	79.437088	28.306139	24.770651	0.000000	0.000000	0.000000	0.000000	0.000000	0.000000	0.065864	-0.075464	0.010961	0.000000	0.000000	1.000000	104.000000	0.000000
15100.966276	-0.122899	0.621604	-0.007287	79.488014	28.264221	24.676592	0.000000	0.000000	0.000000	0.000000	0.000000	0.000000	0.065864	-0.075464	0.010961	0.000000	0.000000	1.000000	104.000000	0.000000
15100.969609	-0.122786	0.621423	-0.007282	79.488014	28.264221	24.676592	0.000000	0.000000	0.000000	0.000000	0.000000	0.000000	0.034041	-0.054241	0.001394	0.000000	0.000000	1.000000	104.000000	0.000000
15100.972942	-0.122786	0.621423	-0.007282	79.488014	28.264221	24.676592	0.000000	0.000000	0.000000	0.000000	0.000000	0.000000	0.034041	-0.054241	0.001394	0.000000	0.000000	1.000000	104.000000	0.000000
15100.976276	-0.122712	0.621152	-0.007302	79.530350	28.346140	24.731476	0.000000	0.000000	0.000000	0.000000	0.000000	0.000000	0.022242	-0.081360	-0.005825	0.000000	0.000000	1.000000	104.000000	0.000000
15100.979609	-0.122712	0.621152	-0.007302	79.530350	28.346140	24.731476	0.000000	0.000000	0.000000	0.000000	0.000000	0.000000	0.022242	-0.081360	-0.005825	0.000000	0.000000	1.000000	104.000000	0.000000
15100.982942	-0.122712	0.621152	-0.007302	79.530350	28.346140	24.731476	0.000000	0.000000	0.000000	0.000000	0.000000	0.000000	0.022242	-0.081360	-0.005825	0.000000	0.000000	1.000000	104.000000	0.000000
15100.986276	-0.122712	0.621152	-0.007302	79.562027	28.515631	24.898302	0.000000	0.000000	0.000000	0.000000	0.000000	0.000000	0.022242	-0.081360	-0.005825	0.000000	0.000000	1.000000	104.000000	0.000000
15100.989609	-0.122647	0.620822	-0.007371	79.562027	28.515631	24.898302	0.000000	0.000000	0.000000	0.000000	0.000000	0.000000	0.019482	-0.099041	-0.020961	0.000000	0.000000	1.000000	104.000000	0.000000
15100.992942	-0.122647	0.620822	-0.007371	79.562027	28.515631	24.898302	0.000000	0.000000	0.000000	0.000000	0.000000	0.000000	0.019482	-0.099041	-0.020961	0.000000	0.000000	1.000000	104.000000	0.000000
15100.996276	-0.122587	0.620413	-0.007507	79.602654	28.730738	25.114250	0.000000	0.000000	0.000000	0.000000	0.000000	0.000000	0.017947	-0.122622	-0.040589	0.000000	0.000000	1.000000	104.000000	0.000000
15100.999609	-0.122587	0.620413	-0.007507	79.602654	28.730738	25.114250	0.000000	0.000000	0.000000	0.000000	0.000000	0.000000	0.017947	-0.122622	-0.040589	0.000000	0.000000	1.000000	104.000000	0.000000
15101.002942	-0.122587	0.620413	-0.007507	79.602654	28.730738	25.114250	0.000000	0.000000	0.000000	0.000000	0.000000	0.000000	0.017947	-0.122622	-0.040589	0.000000	0.000000	1.000000	104.000000	0.000000
15101.006276	-0.122587	0.620413	-0.007507	79.652077	28.992586	25.380451	0.000000	0.000000	0.000000	0.000000	0.000000	0.000000	0.017947	-0.122622	-0.040589	0.000000	0.000000	1.000000	104.000000	0.000000
15101.009609	-0.122547	0.619960	-0.007655	79.652077	28.992586	25.380451	0.000000	0.000000	0.000000	0.000000	0.000000	0.000000	0.012084	-0.136076	-0.044335	0.000000	0.000000	1.000000	104.000000	0.000000
15101.012942	-0.122547	0.619960	-0.007655	79.652077	28.992586	25.380451	0.000000	0.000000	0.000000	0.000000	0.000000	0.000000	0.012084	-0.136076	-0.044335	0.000000	0.000000	1.000000	104.000000	0.000000
15101.016276	-0.122511	0.619428	-0.007868	79.708008	29.290518	25.686043	0.000000	0.000000	0.000000	0.000000	0.000000	0.000000	0.010595	-0.159556	-0.064084	0.000000	0.000000	1.000000	104.000000	0.000000
15101.019609	-0.122511	0.619428	-0.007868	79.708008	29.290518	25.686043	0.000000	0.000000	0.000000	0.000000	0.000000	0.000000	0.010595	-0.159556	-0.064084	0.000000	0.000000	1.000000	104.000000	0.000000
15101.022942	-0.122511	0.619428	-0.007868	79.708008	29.290518	25.686043	0.000000	0.000000	0.000000	0.000000	0.000000	0.000000	0.010595	-0.159556	-0.064084	0.000000	0.000000	1.000000	104.000000	0.000000
15101.026276	-0.122511	0.619428	-0.007868	79.766800	29.624611	26.027020	0.000000	0.000000	0.000000	0.000000	0.000000	0.000000	0.010595	-0.159556	-0.064084	0.000000	0.000000	1.000000	104.000000	0.000000
15101.029609	-0.122442	0.618838	-0.008121	79.766800	29.624611	26.027020	0.000000	0.000000	0.000000	0.000000	0.000000	0.000000	0.020712	-0.177082	-0.075961	0.000000	0.000000	1.000000	104.000000	0.000000
15101.032942	-0.122442	0.618838	-0.008121	79.766800	29.624611	26.027020	0.000000	0.000000	0.000000	0.000000	0.000000	0.000000	0.020712	-0.177082	-0.075961	0.000000	0.000000	1.000000	104.000000	0.000000
15101.036276	-0.122382	0.618189	-0.008426	79.829254	30.008398	26.424114	0.000000	0.000000	0.000000	0.000000	0.000000	0.000000	0.018055	-0.194534	-0.091404	0.000000	0.000000	1.000000	104.000000	0.000000
15101.039609	-0.122382	0.618189	-0.008426	79.829254	30.008398	26.424114	0.000000	0.000000	0.000000	0.000000	0.000000	0.000000	0.018055	-0.194534	-0.091404	0.000000	0.000000	1.000000	104.000000	0.000000
15101.042942	-0.122382	0.618189	-0.008426	79.829254	30.008398	26.424114	0.000000	0.000000	0.000000	0.000000	0.000000	0.000000	0.018055	-0.194534	-0.091404	0.000000	0.000000	1.000000	104.000000	0.000000
15101.046276	-0.122382	0.618189	-0.008426	79.889153	30.455896	26.887636	0.000000	0.000000	0.000000	0.000000	0.000000	0.000000	0.018055	-0.194534	-0.091404	0.000000	0.000000	1.000000	104.000000	0.000000
15101.049609	-0.122281	0.617516	-0.008712	79.889153	30.455896	26.887636	0.000000	0.000000	0.000000	0.000000	0.000000	0.000000	0.030228	-0.201931	-0.085686	0.000000	0.000000	1.000000	104.000000	0.000000
15101.052942	-0.122281	0.617516	-0.008712	79.889153	30.455896	26.887636	0.000000	0.000000	0.000000	0.000000	0.000000	0.000000	0.030228	-0.201931	-0.085686	0.000000	0.000000	1.000000	104.000000	0.000000
15101.056276	-0.122191	0.616830	-0.009043	79.942253	30.976456	27.439789	0.000000	0.000000	0.000000	0.000000	0.000000	0.000000	0.027069	-0.205788	-0.099284	0.000000	0.000000	1.000000	104.000000	0.000000
15101.059609	-0.122191	0.616830	-0.009043	79.942253	30.976456	27.439789	0.000000	0.000000	0.000000	0.000000	0.000000	0.000000	0.027069	-0.205788	-0.099284	0.000000	0.000000	1.000000	104.000000	0.000000
15101.062942	-0.122191	0.616830	-0.009043	79.942253	30.976456	27.439789	0.000000	0.000000	0.000000	0.000000	0.000000	0.000000	0.027069	-0.205788	-0.099284	0.000000	0.000000	1.000000	104.000000	0.000000
15101.066276	-0.122191	0.616830	-0.009043	79.990517	31.521849	28.018766	0.000000	0.000000	0.000000	0.000000	0.000000	0.000000	0.027069	-0.205788	-0.099284	0.000000	0.000000	1.000000	104.000000	0.000000
15101.069609	-0.122084	0.616094	-0.009352	79.990517	31.521849	28.018766	0.000000	0.000000	0.000000	0.000000	0.000000	0.000000	0.032171	-0.220743	-0.092861	0.000000	0.000000	1.000000	104.000000	0.000000
15101.072942	-0.122084	0.616094	-0.009352	79.990517	31.521849	28.018766	0.000000	0.000000	0.000000	0.000000	0.000000	0.000000	0.032171	-0.220743	-0.092861	0.000000	0.000000	1.000000	104.000000	0.000000
15101.076276	-0.121998	0.615359	-0.009669	80.047485	32.073788	28.601238	0.000000	0.000000	0.000000	0.000000	0.000000	0.000000	0.025893	-0.220475	-0.094986	0.000000	0.000000	1.000000	104.000000	0.000000
15101.079609	-0.121998	0.615359	-0.009669	80.047485	32.073788	28.601238	0.000000	0.000000	0.000000	0.000000	0.000000	0.000000	0.025893	-0.220475	-0.094986	0.000000	0.000000	1.000000	104.000000	0.000000
15101.082942	-0.121998	0.615359	-0.009669	80.047485	32.073788	28.601238	0.000000	0.000000	0.000000	0.000000	0.000000	0.000000	0.025893	-0.220475	-0.094986	0.000000	0.000000	1.000000	104.000000	0.000000
15101.086276	-0.121998	0.615359	-0.009669	80.100060	32.626842	29.175543	0.000000	0.000000	0.000000	0.000000	0.000000	0.000000	0.025893	-0.220475	-0.094986	0.000000	0.000000	1.000000	104.000000	0.000000
15101.089609	-0.121898	0.614594	-0.009949	80.100060	32.626842	29.175543	0.000000	0.000000	0.000000	0.000000	0.000000	0.000000	0.029774	-0.229557	-0.084120	0.000000	0.000000	1.000000	104.000000	0.000000
15101.092942	-0.121898	0.614594	-0.009949	80.100060	32.626842	29.175543	0.000000	0.000000	0.000000	0.000000	0.000000	0.000000	0.029774	-0.229557	-0.084120	0.000000	0.000000	1.000000	104.000000	0.000000
15101.096276	-0.121809	0.613843	-0.010192	80.153740	33.199142	29.777317	0.000000	0.000000	0.000000	0.000000	0.000000	0.000000	0.026724	-0.225215	-0.072958	0.000000	0.000000	1.000000	104.000000	0.000000
15101.099609	-0.121809	0.613843	-0.010192	80.153740	33.199142	29.777317	0.000000	0.000000	0.000000	0.000000	0.000000	0.000000	0.026724	-0.225215	-0.072958	0.000000	0.000000	1.000000	104.000000	0.000000
15101.102942	-0.121809	0.613843	-0.010192	80.153740	33.199142	29.777317	0.000000	0.000000	0.000000	0.000000	0.000000	0.000000	0.026724	-0.225215	-0.072958	0.000000	0.000000	1.000000	104.000000	0.000000
15101.106276	-0.121711	0.613082	-0.010384	80.200302	33.782673	30.392132	0.000000	0.000000	0.000000	0.000000	0.000000	0.000000	0.029356	-0.228496	-0.057568	0.000000	0.000000	1.000000	104.000000	0.000000
15101.109609	-0.121711	0.613082	-0.010384	80.200302	33.782673	30.392132	0.000000	0.000000	0.000000	0.000000	0.000000	0.000000	0.029356	-0.228496	-0.057568	0.000000	0.000000	1.000000	104.000000	0.000000
15101.112942	-0.121711	0.613082	-0.010384	80.200302	33.782673	30.392132	0.000000	0.000000	0.000000	0.000000	0.000000	0.000000	0.029356	-0.228496	-0.057568	0.000000	0.000000	1.000000	104.000000	0.000000
15101.116276	-0.121605	0.612309	-0.010525	80.242462	34.363029	31.005199	0.000000	0.000000	0.000000	0.000000	0.000000	0.000000	0.031990	-0.231838	-0.042188	0.000000	0.000000	1.000000	104.000000	0.000000
15101.119609	-0.121605	0.612309	-0.010525	80.242462	34.363029	31.005199	0.000000	0.000000	0.000000	0.000000	0.000000	0.000000	0.031990	-0.231838	-0.042188	0.000000	0.000000	1.000000	104.000000	0.000000
15101.122942	-0.121605	0.612309	-0.010525	80.242462	34.363029	31.005199	0.000000	0.000000	0.000000	0.000000	0.000000	0.000000	0.031990	-0.231838	-0.042188	0.000000	0.000000	1.000000	104.000000	0.000000
15101.126276	-0.121605	0.612309	-0.010525	80.270958	34.955372	31.631433	0.000000	0.000000	0.000000	0.000000	0.000000	0.000000	0.031990	-0.231838	-0.042188	0.000000	0.000000	1.000000	104.000000	0.000000
15101.129609	-0.121523	0.611556	-0.010657	80.270958	34.955372	31.631433	0.000000	0.000000	0.000000	0.000000	0.000000	0.000000	0.024482	-0.225811	-0.039743	0.000000	0.000000	1.000000	104.000000	0.000000
15101.132942	-0.121523	0.611556	-0.010657	80.270958	34.955372	31.631433	0.000000	0.000000	0.000000	0.000000	0.000000	0.000000	0.024482	-0.225811	-0.039743	0.000000	0.000000	1.000000	104.000000	0.000000
15101.136276	-0.121458	0.610812	-0.010729	80.277977	35.418968	32.145664	0.000000	0.000000	0.000000	0.000000	0.000000	0.000000	0.019505	-0.223430	-0.021492	0.000000	0.000000	1.000000	104.000000	0.000000
15101.139609	-0.121458	0.610812	-0.010729	80.277977	35.418968	32.145664	0.000000	0.000000	0.000000	0.000000	0.000000	0.000000	0.019505	-0.223430	-0.021492	0.000000	0.000000	1.000000	104.000000	0.000000
15101.142942	-0.121458	0.610812	-0.010729	80.277977	35.418968	32.145664	0.000000	0.000000	0.000000	0.000000	0.000000	0.000000	0.019505	-0.223430	-0.021492	0.000000	0.000000	1.000000	104.000000	0.000000
15101.146276	-0.121458	0.610812	-0.010729	80.270164	35.620319	32.392307	0.000000	0.000000	0.000000	0.000000	0.000000	0.000000	0.019505	-0.223430	-0.021492	0.000000	0.000000	1.000000	104.000000	0.000000
15101.149609	-0.121427	0.610055	-0.010761	80.270164	35.620319	32.392307	0.000000	0.000000	0.000000	0.000000	0.000000	0.000000	0.009429	-0.226870	-0.009550	0.000000	0.000000	1.000000	104.000000	0.000000
15101.152942	-0.121427	0.610055	-0.010761	80.270164	35.620319	32.392307	0.000000	0.000000	0.000000	0.000000	0.000000	0.000000	0.009429	-0.226870	-0.009550	0.000000	0.000000	1.000000	104.000000	0.000000
15101.156276	-0.121425	0.609338	-0.010769	80.250183	35.701710	32.523495	0.000000	0.000000	0.000000	0.000000	0.000000	0.000000	0.000660	-0.215194	-0.002428	0.000000	0.000000	1.000000	104.000000	0.000000
15101.159609	-0.121425	0.609338	-0.010769	80.250183	35.701710	32.523495	0.000000	0.000000	0.000000	0.000000	0.000000	0.000000	0.000660	-0.215194	-0.002428	0.000000	0.000000	1.000000	104.000000	0.000000
15101.162942	-0.121425	0.609338	-0.010769	80.250183	35.701710	32.523495	0.000000	0.000000	0.000000	0.000000	0.000000	0.000000	0.000660	-0.215194	-0.002428	0.000000	0.000000	1.000000	104.000000	0.000000
15101.166276	-0.121425	0.609338	-0.010769	80.220161	35.784222	32.661041	0.000000	0.000000	0.000000	0.000000	0.000000	0.000000	0.000660	-0.215194	-0.002428	0.000000	0.000000	1.000000	104.000000	0.000000
15101.169609	-0.121407	0.608615	-0.010749	80.220161	35.784222	32.661041	0.000000	0.000000	0.000000	0.000000	0.000000	0.000000	0.005201	-0.216916	0.005985	0.000000	0.000000	1.000000	104.000000	0.000000
15101.172942	-0.121407	0.608615	-0.010749	80.220161	35.784222	32.661041	0.000000	0.000000	0.000000	0.000000	0.000000	0.000000	0.005201	-0.216916	0.005985	0.000000	0.000000	1.000000	104.000000	0.000000
15101.176276	-0.121394	0.607911	-0.010715	80.179436	35.928162	32.876358	0.000000	0.000000	0.000000	0.000000	0.000000	0.000000	0.004032	-0.211081	0.010280	0.000000	0.000000	1.000000	104.000000	0.000000
15101.179609	-0.121394	0.607911	-0.010715	80.179436	35.928162	32.876358	0.000000	0.000000	0.000000	0.000000	0.000000	0.000000	0.004032	-0.211081	0.010280	0.000000	0.000000	1.000000	104.000000	0.000000
15101.182942	-0.121394	0.607911	-0.010715	80.179436	35.928162	32.876358	0.000000	0.000000	0.000000	0.000000	0.000000	0.000000	0.004032	-0.211081	0.010280	0.000000	0.000000	1.000000	104.000000	0.000000
15101.186276	-0.121394	0.607911	-0.010715	80.129883	36.085766	33.099812	0.000000	0.000000	0.000000	0.000000	0.000000	0.000000	0.004032	-0.211081	0.010280	0.000000	0.000000	1.000000	104.000000	0.000000
15101.189609	-0.121369	0.607221	-0.010637	80.129883	36.085766	33.099812	0.000000	0.000000	0.000000	0.000000	0.000000	0.000000	0.007313	-0.207102	0.023341	0.000000	0.000000	1.000000	104.000000	0.000000
15101.192942	-0.121369	0.607221	-0.010637	80.129883	36.085766	33.099812	0.000000	0.000000	0.000000	0.000000	0.000000	0.000000	0.007313	-0.207102	0.023341	0.000000	0.000000	1.000000	104.000000	0.000000
15101.196276	-0.121347	0.606575	-0.010553	80.084656	36.312370	33.397518	0.000000	0.000000	0.000000	0.000000	0.000000	0.000000	0.006776	-0.193762	0.025324	0.000000	0.000000	1.000000	104.000000	0.000000
15101.199609	-0.121347	0.606575	-0.010553	80.084656	36.312370	33.397518	0.000000	0.000000	0.000000	0.000000	0.000000	0.000000	0.006776	-0.193762	0.025324	0.000000	0.000000	1.000000	104.000000	0.000000
15101.202942	-0.121347	0.606575	-0.010553	80.084656	36.312370	33.397518	0.000000	0.000000	0.000000	0.000000	0.000000	0.000000	0.006776	-0.193762	0.025324	0.000000	0.000000	1.000000	104.000000	0.000000
15101.206276	-0.121347	0.606575	-0.010553	80.068626	36.513596	33.630745	0.000000	0.000000	0.000000	0.000000	0.000000	0.000000	0.006776	-0.193762	0.025324	0.000000	0.000000	1.000000	104.000000	0.000000
15101.209609	-0.121345	0.605955	-0.010391	80.068626	36.513596	33.630745	0.000000	0.000000	0.000000	0.000000	0.000000	0.000000	0.000521	-0.185979	0.048383	0.000000	0.000000	1.000000	104.000000	0.000000
15101.212942	-0.121345	0.605955	-0.010391	80.068626	36.513596	33.630745	0.000000	0.000000	0.000000	0.000000	0.000000	0.000000	0.000521	-0.185979	0.048383	0.000000	0.000000	1.000000	104.000000	0.000000
15101.216276	-0.121392	0.605399	-0.010219	80.083626	36.659988	33.736122	0.000000	0.000000	0.000000	0.000000	0.000000	0.000000	-0.014032	-0.166969	0.051665	0.000000	0.000000	1.000000	104.000000	0.000000
15101.219609	-0.121392	0.605399	-0.010219	80.083626	36.659988	33.736122	0.000000	0.000000	0.000000	0.000000	0.000000	0.000000	-0.014032	-0.166969	0.051665	0.000000	0.000000	1.000000	104.000000	0.000000
15101.222942	-0.121392	0.605399	-0.010219	80.083626	36.659988	33.736122	0.000000	0.000000	0.000000	0.000000	0.000000	0.000000	-0.014032	-0.166969	0.051665	0.000000	0.000000	1.000000	104.000000	0.000000
15101.226276	-0.121392	0.605399	-0.010219	80.106575	36.782146	33.697826	0.000000	0.000000	0.000000	0.000000	0.000000	0.000000	-0.014032	-0.166969	0.051665	0.000000	0.000000	1.000000	104.000000	0.000000
15101.229609	-0.121449	0.604855	-0.010009	80.106575	36.782146	33.697826	0.000000	0.000000	0.000000	0.000000	0.000000	0.000000	-0.017148	-0.163176	0.063140	0.000000	0.000000	1.000000	104.000000	0.000000
15101.232942	-0.121449	0.604855	-0.010009	80.106575	36.782146	33.697826	0.000000	0.000000	0.000000	0.000000	0.000000	0.000000	-0.017148	-0.163176	0.063140	0.000000	0.000000	1.000000	104.000000	0.000000
15101.236276	-0.121519	0.604368	-0.009752	80.126953	36.913719	33.613350	0.000000	0.000000	0.000000	0.000000	0.000000	0.000000	-0.020903	-0.146126	0.076974	0.000000	0.000000	1.000000	104.000000	0.000000
15101.239609	-0.121519	0.604368	-0.009752	80.126953	36.913719	33.613350	0.000000	0.000000	0.000000	0.000000	0.000000	0.000000	-0.020903	-0.146126	0.076974	0.000000	0.000000	1.000000	104.000000	0.000000
15101.242942	-0.121519	0.604368	-0.009752	80.126953	36.913719	33.613350	0.000000	0.000000	0.000000	0.000000	0.000000	0.000000	-0.020903	-0.146126	0.076974	0.000000	0.000000	1.000000	104.000000	0.000000
15101.246276	-0.121519	0.604368	-0.009752	80.143936	37.075634	33.621441	0.000000	0.000000	0.000000	0.000000	0.000000	0.000000	-0.020903	-0.146126	0.076974	0.000000	0.000000	1.000000	104.000000	0.000000
15101.249609	-0.121622	0.603937	-0.009455	80.143936	37.075634	33.621441	0.000000	0.000000	0.000000	0.000000	0.000000	0.000000	-0.031050	-0.129107	0.089124	0.000000	0.000000	1.000000	104.000000	0.000000
15101.252942	-0.121622	0.603937	-0.009455	80.143936	37.075634	33.621441	0.000000	0.000000	0.000000	0.000000	0.000000	0.000000	-0.031050	-0.129107	0.089124	0.000000	0.000000	1.000000	104.000000	0.000000
15101.256276	-0.121734	0.603544	-0.009127	80.159492	37.258644	33.786335	0.000000	0.000000	0.000000	0.000000	0.000000	0.000000	-0.033571	-0.117832	0.098362	0.000000	0.000000	1.000000	104.000000	0.000000
15101.259609	-0.121734	0.603544	-0.009127	80.159492	37.258644	33.786335	0.000000	0.000000	0.000000	0.000000	0.000000	0.000000	-0.033571	-0.117832	0.098362	0.000000	0.000000	1.000000	104.000000	0.000000
15101.262942	-0.121734	0.603544	-0.009127	80.159492	37.258644	33.786335	0.000000	0.000000	0.000000	0.000000	0.000000	0.000000	-0.033571	-0.117832	0.098362	0.000000	0.000000	1.000000	104.000000	0.000000
15101.266276	-0.121734	0.603544	-0.009127	80.176712	37.446770	33.986111	0.000000	0.000000	0.000000	0.000000	0.000000	0.000000	-0.033571	-0.117832	0.098362	0.000000	0.000000	1.000000	104.000000	0.000000
15101.269609	-0.121844	0.603177	-0.008807	80.176712	37.446770	33.986111	0.000000	0.000000	0.000000	0.000000	0.000000	0.000000	-0.032921	-0.110370	0.095947	0.000000	0.000000	1.000000	104.000000	0.000000
15101.272942	-0.121844	0.603177	-0.008807	80.176712	37.446770	33.986111	0.000000	0.000000	0.000000	0.000000	0.000000	0.000000	-0.032921	-0.110370	0.095947	0.000000	0.000000	1.000000	104.000000	0.000000
15101.276276	-0.121844	0.603177	-0.008807	80.193344	37.616463	34.165661	0.000000	0.000000	0.000000	0.000000	0.000000	0.000000	-0.032921	-0.110370	0.095947	0.000000	0.000000	1.000000	104.000000	0.000000
15101.279609	-0.121844	0.603177	-0.008807	80.193344	37.616463	34.165661	0.000000	0.000000	0.000000	0.000000	0.000000	0.000000	-0.032921	-0.110370	0.095947	0.000000	0.000000	1.000000	104.000000	0.000000
15101.282942	-0.121958	0.602827	-0.008472	80.193344	37.616463	34.165661	0.000000	0.000000	0.000000	0.000000	0.000000	0.000000	-0.034183	-0.104834	0.100540	0.000000	0.000000	1.000000	104.000000	0.000000
15101.286276	-0.122048	0.602503	-0.008139	80.210800	37.765682	34.310631	0.000000	0.000000	0.000000	0.000000	0.000000	0.000000	-0.027150	-0.097352	0.099892	0.000000	0.000000	1.000000	104.000000	0.000000
15101.289609	-0.122048	0.602503	-0.008139	80.210800	37.765682	34.310631	0.000000	0.000000	0.000000	0.000000	0.000000	0.000000	-0.027150	-0.097352	0.099892	0.000000	0.000000	1.000000	104.000000	0.000000
15101.292942	-0.122048	0.602503	-0.008139	80.210800	37.765682	34.310631	0.000000	0.000000	0.000000	0.000000	0.000000	0.000000	-0.027150	-0.097352	0.099892	0.000000	0.000000	1.000000	104.000000	0.000000
15101.296276	-0.122048	0.602503	-0.008139	80.229637	37.910812	34.457901	0.000000	0.000000	0.000000	0.000000	0.000000	0.000000	-0.027150	-0.097352	0.099892	0.000000	0.000000	1.000000	104.000000	0.000000
15101.299609	-0.122139	0.602178	-0.007806	80.229637	37.910812	34.457901	0.000000	0.000000	0.000000	0.000000	0.000000	0.000000	-0.027127	-0.097510	0.099818	0.000000	0.000000	1.000000	104.000000	0.000000
15101.302942	-0.122139	0.602178	-0.007806	80.229637	37.910812	34.457901	0.000000	0.000000	0.000000	0.000000	0.000000	0.000000	-0.027127	-0.097510	0.099818	0.000000	0.000000	1.000000	104.000000	0.000000
15101.306276	-0.122139	0.602178	-0.007806	80.250267	38.071083	34.612549	0.000000	0.000000	0.000000	0.000000	0.000000	0.000000	-0.027127	-0.097510	0.099818	0.000000	0.000000	1.000000	104.000000	0.000000
15101.309609	-0.122139	0.602178	-0.007806	80.250267	38.071083	34.612549	0.000000	0.000000	0.000000	0.000000	0.000000	0.000000	-0.027127	-0.097510	0.099818	0.000000	0.000000	1.000000	104.000000	0.000000
15101.312942	-0.122219	0.601840	-0.007513	80.250267	38.071083	34.612549	0.000000	0.000000	0.000000	0.000000	0.000000	0.000000	-0.023935	-0.101406	0.088062	0.000000	0.000000	1.000000	104.000000	0.000000
15101.316276	-0.122298	0.601501	-0.007220	80.270798	38.232021	34.759880	0.000000	0.000000	0.000000	0.000000	0.000000	0.000000	-0.023914	-0.101533	0.087984	0.000000	0.000000	1.000000	104.000000	0.000000
15101.319609	-0.122298	0.601501	-0.007220	80.270798	38.232021	34.759880	0.000000	0.000000	0.000000	0.000000	0.000000	0.000000	-0.023914	-0.101533	0.087984	0.000000	0.000000	1.000000	104.000000	0.000000
15101.322942	-0.122298	0.601501	-0.007220	80.270798	38.232021	34.759880	0.000000	0.000000	0.000000	0.000000	0.000000	0.000000	-0.023914	-0.101533	0.087984	0.000000	0.000000	1.000000	104.000000	0.000000
15101.326276	-0.122298	0.601501	-0.007220	80.293579	38.425014	34.896152	0.000000	0.000000	0.000000	0.000000	0.000000	0.000000	-0.023914	-0.101533	0.087984	0.000000	0.000000	1.000000	104.000000	0.000000
15101.329609	-0.122384	0.601131	-0.006987	80.293579	38.425014	34.896152	0.000000	0.000000	0.000000	0.000000	0.000000	0.000000	-0.025850	-0.111092	0.069776	0.000000	0.000000	1.000000	104.000000	0.000000
15101.332942	-0.122384	0.601131	-0.006987	80.293579	38.425014	34.896152	0.000000	0.000000	0.000000	0.000000	0.000000	0.000000	-0.025850	-0.111092	0.069776	0.000000	0.000000	1.000000	104.000000	0.000000
15101.336276	-0.122384	0.601131	-0.006987	80.317673	38.611603	34.987251	0.000000	0.000000	0.000000	0.000000	0.000000	0.000000	-0.025850	-0.111092	0.069776	0.000000	0.000000	1.000000	104.000000	0.000000
15101.339609	-0.122384	0.601131	-0.006987	80.317673	38.611603	34.987251	0.000000	0.000000	0.000000	0.000000	0.000000	0.000000	-0.025850	-0.111092	0.069776	0.000000	0.000000	1.000000	104.000000	0.000000
15101.342942	-0.122486	0.600767	-0.006784	80.317673	38.611603	34.987251	0.000000	0.000000	0.000000	0.000000	0.000000	0.000000	-0.030350	-0.109236	0.060964	0.000000	0.000000	1.000000	104.000000	0.000000
15101.346276	-0.122561	0.600383	-0.006591	80.339539	38.813736	35.118687	0.000000	0.000000	0.000000	0.000000	0.000000	0.000000	-0.022640	-0.114989	0.057909	0.000000	0.000000	1.000000	104.000000	0.000000
15101.349609	-0.122561	0.600383	-0.006591	80.339539	38.813736	35.118687	0.000000	0.000000	0.000000	0.000000	0.000000	0.000000	-0.022640	-0.114989	0.057909	0.000000	0.000000	1.000000	104.000000	0.000000
15101.352942	-0.122561	0.600383	-0.006591	80.339539	38.813736	35.118687	0.000000	0.000000	0.000000	0.000000	0.000000	0.000000	-0.022640	-0.114989	0.057909	0.000000	0.000000	1.000000	104.000000	0.000000
15101.356276	-0.122561	0.600383	-0.006591	80.352661	38.981571	35.253216	0.000000	0.000000	0.000000	0.000000	0.000000	0.000000	-0.022640	-0.114989	0.057909	0.000000	0.000000	1.000000	104.000000	0.000000
15101.359609	-0.122632	0.599981	-0.006414	80.352661	38.981571	35.253216	0.000000	0.000000	0.000000	0.000000	0.000000	0.000000	-0.021336	-0.120733	0.053099	0.000000	0.000000	1.000000	104.000000	0.000000
15101.362942	-0.122632	0.599981	-0.006414	80.352661	38.981571	35.253216	0.000000	0.000000	0.000000	0.000000	0.000000	0.000000	-0.021336	-0.120733	0.053099	0.000000	0.000000	1.000000	104.000000	0.000000
15101.366276	-0.122632	0.599981	-0.006414	80.352768	39.104500	35.397415	0.000000	0.000000	0.000000	0.000000	0.000000	0.000000	-0.021336	-0.120733	0.053099	0.000000	0.000000	1.000000	104.000000	0.000000
15101.369609	-0.122632	0.599981	-0.006414	80.352768	39.104500	35.397415	0.000000	0.000000	0.000000	0.000000	0.000000	0.000000	-0.021336	-0.120733	0.053099	0.000000	0.000000	1.000000	104.000000	0.000000
15101.372942	-0.122669	0.599591	-0.006278	80.352768	39.104500	35.397415	0.000000	0.000000	0.000000	0.000000	0.000000	0.000000	-0.011100	-0.116838	0.040798	0.000000	0.000000	1.000000	104.000000	0.000000
15101.376276	-0.122712	0.599195	-0.006119	80.339096	39.051914	35.366940	0.000000	0.000000	0.000000	0.000000	0.000000	0.000000	-0.012970	-0.118891	0.047675	0.000000	0.000000	1.000000	104.000000	0.000000
15101.379609	-0.122712	0.599195	-0.006119	80.339096	39.051914	35.366940	0.000000	0.000000	0.000000	0.000000	0.000000	0.000000	-0.012970	-0.118891	0.047675	0.000000	0.000000	1.000000	104.000000	0.000000
15101.382942	-0.122712	0.599195	-0.006119	80.339096	39.051914	35.366940	0.000000	0.000000	0.000000	0.000000	0.000000	0.000000	-0.012970	-0.118891	0.047675	0.000000	0.000000	1.000000	104.000000	0.000000
15101.386276	-0.122712	0.599195	-0.006119	80.322037	38.841290	35.168015	0.000000	0.000000	0.000000	0.000000	0.000000	0.000000	-0.012970	-0.118891	0.047675	0.000000	0.000000	1.000000	104.000000	0.000000
15101.389609	-0.122721	0.598812	-0.006001	80.322037	38.841290	35.168015	0.000000	0.000000	0.000000	0.000000	0.000000	0.000000	-0.002726	-0.114933	0.035387	0.000000	0.000000	1.000000	104.000000	0.000000
15101.392942	-0.122721	0.598812	-0.006001	80.322037	38.841290	35.168015	0.000000	0.000000	0.000000	0.000000	0.000000	0.000000	-0.002726	-0.114933	0.035387	0.000000	0.000000	1.000000	104.000000	0.000000
15101.396276	-0.122721	0.598812	-0.006001	80.306221	38.598019	34.936684	0.000000	0.000000	0.000000	0.000000	0.000000	0.000000	-0.002726	-0.114933	0.035387	0.000000	0.000000	1.000000	104.000000	0.000000
15101.399609	-0.122721	0.598812	-0.006001	80.306221	38.598019	34.936684	0.000000	0.000000	0.000000	0.000000	0.000000	0.000000	-0.002726	-0.114933	0.035387	0.000000	0.000000	1.000000	104.000000	0.000000
15101.402942	-0.122761	0.598442	-0.005941	80.306221	38.598019	34.936684	0.000000	0.000000	0.000000	0.000000	0.000000	0.000000	-0.011761	-0.110953	0.017865	0.000000	0.000000	1.000000	104.000000	0.000000
15101.406276	-0.122794	0.598079	-0.005905	80.288719	38.318699	34.673100	0.000000	0.000000	0.000000	0.000000	0.000000	0.000000	-0.009844	-0.108965	0.010812	0.000000	0.000000	1.000000	104.000000	0.000000
15101.409609	-0.122794	0.598079	-0.005905	80.288719	38.318699	34.673100	0.000000	0.000000	0.000000	0.000000	0.000000	0.000000	-0.009844	-0.108965	0.010812	0.000000	0.000000	1.000000	104.000000	0.000000
15101.412942	-0.122794	0.598079	-0.005905	80.288719	38.318699	34.673100	0.000000	0.000000	0.000000	0.000000	0.000000	0.000000	-0.009844	-0.108965	0.010812	0.000000	0.000000	1.000000	104.000000	0.000000
15101.416276	-0.122794	0.598079	-0.005905	80.260094	37.929817	34.301109	0.000000	0.000000	0.000000	0.000000	0.000000	0.000000	-0.009844	-0.108965	0.010812	0.000000	0.000000	1.000000	104.000000	0.000000
15101.419609	-0.122839	0.597748	-0.005906	80.260094	37.929817	34.301109	0.000000	0.000000	0.000000	0.000000	0.000000	0.000000	-0.013749	-0.099276	-0.000208	0.000000	0.000000	1.000000	104.000000	0.000000
15101.422942	-0.122839	0.597748	-0.005906	80.260094	37.929817	34.301109	0.000000	0.000000	0.000000	0.000000	0.000000	0.000000	-0.013749	-0.099276	-0.000208	0.000000	0.000000	1.000000	104.000000	0.000000
15101.426276	-0.122839	0.597748	-0.005906	80.206062	37.295410	33.688591	0.000000	0.000000	0.000000	0.000000	0.000000	0.000000	-0.013749	-0.099276	-0.000208	0.000000	0.000000	1.000000	104.000000	0.000000
15101.429609	-0.122839	0.597748	-0.005906	80.206062	37.295410	33.688591	0.000000	0.000000	0.000000	0.000000	0.000000	0.000000	-0.013749	-0.099276	-0.000208	0.000000	0.000000	1.000000	104.000000	0.000000
15101.432942	-0.122928	0.597487	-0.005918	80.206062	37.295410	33.688591	0.000000	0.000000	0.000000	0.000000	0.000000	0.000000	-0.026667	-0.078294	-0.003468	0.000000	0.000000	1.000000	104.000000	0.000000
15101.436276	-0.122928	0.597487	-0.005918	80.123970	36.412647	32.824921	0.000000	0.000000	0.000000	0.000000	0.000000	0.000000	-0.026667	-0.078294	-0.003468	0.000000	0.000000	1.000000	104.000000	0.000000
15101.439609	-0.122928	0.597487	-0.005918	80.123970	36.412647	32.824921	0.000000	0.000000	0.000000	0.000000	0.000000	0.000000	-0.026667	-0.078294	-0.003468	0.000000	0.000000	1.000000	104.000000	0.000000
15101.442942	-0.122928	0.597487	-0.005918	80.123970	36.412647	32.824921	0.000000	0.000000	0.000000	0.000000	0.000000	0.000000	-0.026667	-0.078294	-0.003468	0.000000	0.000000	1.000000	104.000000	0.000000
15101.446276	-0.123128	0.597175	-0.005944	80.017616	35.342728	31.786940	0.000000	0.000000	0.000000	0.000000	0.000000	0.000000	-0.059996	-0.093613	-0.007852	0.000000	0.000000	1.000000	104.000000	0.000000
15101.449609	-0.123128	0.597175	-0.005944	80.017616	35.342728	31.786940	0.000000	0.000000	0.000000	0.000000	0.000000	0.000000	-0.059996	-0.093613	-0.007852	0.000000	0.000000	1.000000	104.000000	0.000000
15101.452942	-0.123128	0.597175	-0.005944	80.017616	35.342728	31.786940	0.000000	0.000000	0.000000	0.000000	0.000000	0.000000	-0.059996	-0.093613	-0.007852	0.000000	0.000000	1.000000	104.000000	0.000000
15101.456276	-0.123269	0.597092	-0.005933	79.896950	34.207790	30.686712	0.000000	0.000000	0.000000	0.000000	0.000000	0.000000	-0.042272	-0.025016	0.003072	0.000000	0.000000	1.000000	104.000000	0.000000
15101.459609	-0.123269	0.597092	-0.005933	79.896950	34.207790	30.686712	0.000000	0.000000	0.000000	0.000000	0.000000	0.000000	-0.042272	-0.025016	0.003072	0.000000	0.000000	1.000000	104.000000	0.000000
15101.462942	-0.123269	0.597092	-0.005933	79.896950	34.207790	30.686712	0.000000	0.000000	0.000000	0.000000	0.000000	0.000000	-0.042272	-0.025016	0.003072	0.000000	0.000000	1.000000	104.000000	0.000000
15101.466276	-0.123269	0.597092	-0.005933	79.772301	33.108688	29.618666	0.000000	0.000000	0.000000	0.000000	0.000000	0.000000	-0.042272	-0.025016	0.003072	0.000000	0.000000	1.000000	104.000000	0.000000
15101.469609	-0.123391	0.597053	-0.005909	79.772301	33.108688	29.618666	0.000000	0.000000	0.000000	0.000000	0.000000	0.000000	-0.036541	-0.011701	0.007352	0.000000	0.000000	1.000000	104.000000	0.000000
15101.472942	-0.123391	0.597053	-0.005909	79.772301	33.108688	29.618666	0.000000	0.000000	0.000000	0.000000	0.000000	0.000000	-0.036541	-0.011701	0.007352	0.000000	0.000000	1.000000	104.000000	0.000000
15101.476276	-0.123391	0.597053	-0.005909	79.647797	32.074142	28.613724	0.000000	0.000000	0.000000	0.000000	0.000000	0.000000	-0.036541	-0.011701	0.007352	0.000000	0.000000	1.000000	104.000000	0.000000
15101.479609	-0.123391	0.597053	-0.005909	79.647797	32.074142	28.613724	0.000000	0.000000	0.000000	0.000000	0.000000	0.000000	-0.036541	-0.011701	0.007352	0.000000	0.000000	1.000000	104.000000	0.000000
15101.482942	-0.123521	0.597051	-0.005853	79.647797	32.074142	28.613724	0.000000	0.000000	0.000000	0.000000	0.000000	0.000000	-0.039146	-0.000428	0.016839	0.000000	0.000000	1.000000	104.000000	0.000000
15101.486276	-0.123521	0.597051	-0.005853	79.541763	31.229742	27.788191	0.000000	0.000000	0.000000	0.000000	0.000000	0.000000	-0.039146	-0.000428	0.016839	0.000000	0.000000	1.000000	104.000000	0.000000
15101.489609	-0.123521	0.597051	-0.005853	79.541763	31.229742	27.788191	0.000000	0.000000	0.000000	0.000000	0.000000	0.000000	-0.039146	-0.000428	0.016839	0.000000	0.000000	1.000000	104.000000	0.000000
15101.492942	-0.123521	0.597051	-0.005853	79.541763	31.229742	27.788191	0.000000	0.000000	0.000000	0.000000	0.000000	0.000000	-0.039146	-0.000428	0.016839	0.000000	0.000000	1.000000	104.000000	0.000000
15101.496276	-0.123787	0.597021	-0.005642	79.455498	30.567902	27.147720	0.000000	0.000000	0.000000	0.000000	0.000000	0.000000	-0.079524	-0.008916	0.063237	0.000000	0.000000	1.000000	104.000000	0.000000
15101.499609	-0.123787	0.597021	-0.005642	79.455498	30.567902	27.147720	0.000000	0.000000	0.000000	0.000000	0.000000	0.000000	-0.079524	-0.008916	0.063237	0.000000	0.000000	1.000000	104.000000	0.000000
15101.502942	-0.123787	0.597021	-0.005642	79.455498	30.567902	27.147720	0.000000	0.000000	0.000000	0.000000	0.000000	0.000000	-0.079524	-0.008916	0.063237	0.000000	0.000000	1.000000	104.000000	0.000000
15101.506276	-0.123787	0.597021	-0.005642	79.402794	30.162287	26.752117	0.000000	0.000000	0.000000	0.000000	0.000000	0.000000	-0.079524	-0.008916	0.063237	0.000000	0.000000	1.000000	104.000000	0.000000
15101.509609	-0.123880	0.596943	-0.005552	79.402794	30.162287	26.752117	0.000000	0.000000	0.000000	0.000000	0.000000	0.000000	-0.028136	-0.023449	0.026958	0.000000	0.000000	1.000000	104.000000	0.000000
15101.512942	-0.123880	0.596943	-0.005552	79.402794	30.162287	26.752117	0.000000	0.000000	0.000000	0.000000	0.000000	0.000000	-0.028136	-0.023449	0.026958	0.000000	0.000000	1.000000	104.000000	0.000000
15101.516276	-0.123880	0.596943	-0.005552	79.393867	30.103329	26.696621	0.000000	0.000000	0.000000	0.000000	0.000000	0.000000	-0.028136	-0.023449	0.026958	0.000000	0.000000	1.000000	104.000000	0.000000
15101.519609	-0.123880	0.596943	-0.005552	79.393867	30.103329	26.696621	0.000000	0.000000	0.000000	0.000000	0.000000	0.000000	-0.028136	-0.023449	0.026958	0.000000	0.000000	1.000000	104.000000	0.000000
15101.522942	-0.123955	0.596839	-0.005449	79.393867	30.103329	26.696621	0.000000	0.000000	0.000000	0.000000	0.000000	0.000000	-0.022315	-0.031152	0.030920	0.000000	0.000000	1.000000	104.000000	0.000000
15101.526276	-0.123955	0.596839	-0.005449	79.403465	30.202366	26.798014	0.000000	0.000000	0.000000	0.000000	0.000000	0.000000	-0.022315	-0.031152	0.030920	0.000000	0.000000	1.000000	104.000000	0.000000
15101.529609	-0.123955	0.596839	-0.005449	79.403465	30.202366	26.798014	0.000000	0.000000	0.000000	0.000000	0.000000	0.000000	-0.022315	-0.031152	0.030920	0.000000	0.000000	1.000000	104.000000	0.000000
15101.532942	-0.123955	0.596839	-0.005449	79.403465	30.202366	26.798014	0.000000	0.000000	0.000000	0.000000	0.000000	0.000000	-0.022315	-0.031152	0.030920	0.000000	0.000000	1.000000	104.000000	0.000000
15101.536276	-0.123981	0.596413	-0.005439	79.415054	30.384052	26.990368	0.000000	0.000000	0.000000	0.000000	0.000000	0.000000	-0.007774	-0.128049	0.003124	0.000000	0.000000	1.000000	104.000000	0.000000
15101.539609	-0.123981	0.596413	-0.005439	79.415054	30.384052	26.990368	0.000000	0.000000	0.000000	0.000000	0.000000	0.000000	-0.007774	-0.128049	0.003124	0.000000	0.000000	1.000000	104.000000	0.000000
15101.542942	-0.123981	0.596413	-0.005439	79.415054	30.384052	26.990368	0.000000	0.000000	0.000000	0.000000	0.000000	0.000000	-0.007774	-0.128049	0.003124	0.000000	0.000000	1.000000	104.000000	0.000000
15101.546276	-0.123981	0.596413	-0.005439	79.426460	30.651789	27.286333	0.000000	0.000000	0.000000	0.000000	0.000000	0.000000	-0.007774	-0.128049	0.003124	0.000000	0.000000	1.000000	104.000000	0.000000
15101.549609	-0.123921	0.596078	-0.005571	79.426460	30.651789	27.286333	0.000000	0.000000	0.000000	0.000000	0.000000	0.000000	0.017777	-0.100433	-0.039570	0.000000	0.000000	1.000000	104.000000	0.000000
15101.552942	-0.123921	0.596078	-0.005571	79.426460	30.651789	27.286333	0.000000	0.000000	0.000000	0.000000	0.000000	0.000000	0.017777	-0.100433	-0.039570	0.000000	0.000000	1.000000	104.000000	0.000000
15101.556276	-0.123921	0.596078	-0.005571	79.440018	30.993217	27.665035	0.000000	0.000000	0.000000	0.000000	0.000000	0.000000	0.017777	-0.100433	-0.039570	0.000000	0.000000	1.000000	104.000000	0.000000
15101.559609	-0.123921	0.596078	-0.005571	79.440018	30.993217	27.665035	0.000000	0.000000	0.000000	0.000000	0.000000	0.000000	0.017777	-0.100433	-0.039570	0.000000	0.000000	1.000000	104.000000	0.000000
15101.562942	-0.123843	0.595694	-0.005774	79.440018	30.993217	27.665035	0.000000	0.000000	0.000000	0.000000	0.000000	0.000000	0.023621	-0.115222	-0.060897	0.000000	0.000000	1.000000	104.000000	0.000000
15101.566276	-0.123719	0.595242	-0.006058	79.452003	31.401369	28.120966	0.000000	0.000000	0.000000	0.000000	0.000000	0.000000	0.037214	-0.135620	-0.085284	0.000000	0.000000	1.000000	104.000000	0.000000
15101.569609	-0.123719	0.595242	-0.006058	79.452003	31.401369	28.120966	0.000000	0.000000	0.000000	0.000000	0.000000	0.000000	0.037214	-0.135620	-0.085284	0.000000	0.000000	1.000000	104.000000	0.000000
15101.572942	-0.123719	0.595242	-0.006058	79.452003	31.401369	28.120966	0.000000	0.000000	0.000000	0.000000	0.000000	0.000000	0.037214	-0.135620	-0.085284	0.000000	0.000000	1.000000	104.000000	0.000000
15101.576276	-0.123719	0.595242	-0.006058	79.455788	31.902925	28.686327	0.000000	0.000000	0.000000	0.000000	0.000000	0.000000	0.037214	-0.135620	-0.085284	0.000000	0.000000	1.000000	104.000000	0.000000
15101.579609	-0.123586	0.594753	-0.006375	79.455788	31.902925	28.686327	0.000000	0.000000	0.000000	0.000000	0.000000	0.000000	0.039858	-0.146730	-0.095005	0.000000	0.000000	1.000000	104.000000	0.000000
15101.582942	-0.123586	0.594753	-0.006375	79.455788	31.902925	28.686327	0.000000	0.000000	0.000000	0.000000	0.000000	0.000000	0.039858	-0.146730	-0.095005	0.000000	0.000000	1.000000	104.000000	0.000000
15101.586276	-0.123427	0.594245	-0.006702	79.451797	32.361435	29.200937	0.000000	0.000000	0.000000	0.000000	0.000000	0.000000	0.047619	-0.152156	-0.098227	0.000000	0.000000	1.000000	104.000000	0.000000
15101.589609	-0.123427	0.594245	-0.006702	79.451797	32.361435	29.200937	0.000000	0.000000	0.000000	0.000000	0.000000	0.000000	0.047619	-0.152156	-0.098227	0.000000	0.000000	1.000000	104.000000	0.000000
15101.592942	-0.123427	0.594245	-0.006702	79.451797	32.361435	29.200937	0.000000	0.000000	0.000000	0.000000	0.000000	0.000000	0.047619	-0.152156	-0.098227	0.000000	0.000000	1.000000	104.000000	0.000000
15101.596276	-0.123427	0.594245	-0.006702	79.423111	32.585022	29.487410	0.000000	0.000000	0.000000	0.000000	0.000000	0.000000	0.047619	-0.152156	-0.098227	0.000000	0.000000	1.000000	104.000000	0.000000
15101.599609	-0.123266	0.593695	-0.007039	79.423111	32.585022	29.487410	0.000000	0.000000	0.000000	0.000000	0.000000	0.000000	0.048370	-0.165256	-0.101076	0.000000	0.000000	1.000000	104.000000	0.000000
15101.602942	-0.123266	0.593695	-0.007039	79.423111	32.585022	29.487410	0.000000	0.000000	0.000000	0.000000	0.000000	0.000000	0.048370	-0.165256	-0.101076	0.000000	0.000000	1.000000	104.000000	0.000000
15101.606276	-0.123115	0.593156	-0.007337	79.349426	32.468124	29.421558	0.000000	0.000000	0.000000	0.000000	0.000000	0.000000	0.045183	-0.161477	-0.089563	0.000000	0.000000	1.000000	104.000000	0.000000
15101.609609	-0.123115	0.593156	-0.007337	79.349426	32.468124	29.421558	0.000000	0.000000	0.000000	0.000000	0.000000	0.000000	0.045183	-0.161477	-0.089563	0.000000	0.000000	1.000000	104.000000	0.000000
15101.612942	-0.123115	0.593156	-0.007337	79.349426	32.468124	29.421558	0.000000	0.000000	0.000000	0.000000	0.000000	0.000000	0.045183	-0.161477	-0.089563	0.000000	0.000000	1.000000	104.000000	0.000000
15101.616276	-0.123115	0.593156	-0.007337	79.228607	32.068176	29.039963	0.000000	0.000000	0.000000	0.000000	0.000000	0.000000	0.045183	-0.161477	-0.089563	0.000000	0.000000	1.000000	104.000000	0.000000
15101.619609	-0.122966	0.592593	-0.007630	79.228607	32.068176	29.039963	0.000000	0.000000	0.000000	0.000000	0.000000	0.000000	0.044633	-0.168941	-0.087651	0.000000	0.000000	1.000000	104.000000	0.000000
15101.622942	-0.122966	0.592593	-0.007630	79.228607	32.068176	29.039963	0.000000	0.000000	0.000000	0.000000	0.000000	0.000000	0.044633	-0.168941	-0.087651	0.000000	0.000000	1.000000	104.000000	0.000000
15101.626276	-0.122828	0.592043	-0.007883	79.075546	31.583696	28.435423	0.000000	0.000000	0.000000	0.000000	0.000000	0.000000	0.041454	-0.165195	-0.076123	0.000000	0.000000	1.000000	104.000000	0.000000
15101.629609	-0.122828	0.592043	-0.007883	79.075546	31.583696	28.435423	0.000000	0.000000	0.000000	0.000000	0.000000	0.000000	0.041454	-0.165195	-0.076123	0.000000	0.000000	1.000000	104.000000	0.000000
15101.632942	-0.122828	0.592043	-0.007883	79.075546	31.583696	28.435423	0.000000	0.000000	0.000000	0.000000	0.000000	0.000000	0.041454	-0.165195	-0.076123	0.000000	0.000000	1.000000	104.000000	0.000000
15101.636276	-0.122828	0.592043	-0.007883	78.895569	31.088867	27.796263	0.000000	0.000000	0.000000	0.000000	0.000000	0.000000	0.041454	-0.165195	-0.076123	0.000000	0.000000	1.000000	104.000000	0.000000
15101.639609	-0.122696	0.591486	-0.008115	78.895569	31.088867	27.796263	0.000000	0.000000	0.000000	0.000000	0.000000	0.000000	0.039590	-0.167091	-0.069400	0.000000	0.000000	1.000000	104.000000	0.000000
15101.642942	-0.122696	0.591486	-0.008115	78.895569	31.088867	27.796263	0.000000	0.000000	0.000000	0.000000	0.000000	0.000000	0.039590	-0.167091	-0.069400	0.000000	0.000000	1.000000	104.000000	0.000000
15101.646276	-0.122611	0.590948	-0.008342	78.711250	30.702312	27.478516	0.000000	0.000000	0.000000	0.000000	0.000000	0.000000	0.025525	-0.161341	-0.068285	0.000000	0.000000	1.000000	104.000000	0.000000
15101.649609	-0.122611	0.590948	-0.008342	78.711250	30.702312	27.478516	0.000000	0.000000	0.000000	0.000000	0.000000	0.000000	0.025525	-0.161341	-0.068285	0.000000	0.000000	1.000000	104.000000	0.000000
15101.652942	-0.122611	0.590948	-0.008342	78.711250	30.702312	27.478516	0.000000	0.000000	0.000000	0.000000	0.000000	0.000000	0.025525	-0.161341	-0.068285	0.000000	0.000000	1.000000	104.000000	0.000000
15101.656276	-0.122611	0.590948	-0.008342	78.529991	30.448742	27.388060	0.000000	0.000000	0.000000	0.000000	0.000000	0.000000	0.025525	-0.161341	-0.068285	0.000000	0.000000	1.000000	104.000000	0.000000
15101.659609	-0.122543	0.590392	-0.008593	78.529991	30.448742	27.388060	0.000000	0.000000	0.000000	0.000000	0.000000	0.000000	0.020510	-0.166733	-0.075081	0.000000	0.000000	1.000000	104.000000	0.000000
15101.662942	-0.122543	0.590392	-0.008593	78.529991	30.448742	27.388060	0.000000	0.000000	0.000000	0.000000	0.000000	0.000000	0.020510	-0.166733	-0.075081	0.000000	0.000000	1.000000	104.000000	0.000000
15101.666276	-0.122485	0.589849	-0.008804	78.366737	30.379971	27.472736	0.000000	0.000000	0.000000	0.000000	0.000000	0.000000	0.017347	-0.163063	-0.063501	0.000000	0.000000	1.000000	104.000000	0.000000
15101.669609	-0.122485	0.589849	-0.008804	78.366737	30.379971	27.472736	0.000000	0.000000	0.000000	0.000000	0.000000	0.000000	0.017347	-0.163063	-0.063501	0.000000	0.000000	1.000000	104.000000	0.000000
15101.672942	-0.122485	0.589849	-0.008804	78.366737	30.379971	27.472736	0.000000	0.000000	0.000000	0.000000	0.000000	0.000000	0.017347	-0.163063	-0.063501	0.000000	0.000000	1.000000	104.000000	0.000000
15101.676276	-0.122485	0.589849	-0.008804	78.219612	30.426113	27.589859	0.000000	0.000000	0.000000	0.000000	0.000000	0.000000	0.017347	-0.163063	-0.063501	0.000000	0.000000	1.000000	104.000000	0.000000
15101.679609	-0.122427	0.589305	-0.009017	78.219612	30.426113	27.589859	0.000000	0.000000	0.000000	0.000000	0.000000	0.000000	0.017401	-0.162930	-0.063708	0.000000	0.000000	1.000000	104.000000	0.000000
15101.682942	-0.122427	0.589305	-0.009017	78.219612	30.426113	27.589859	0.000000	0.000000	0.000000	0.000000	0.000000	0.000000	0.017401	-0.162930	-0.063708	0.000000	0.000000	1.000000	104.000000	0.000000
15101.686276	-0.122337	0.588775	-0.009179	78.112549	30.569124	27.647146	0.000000	0.000000	0.000000	0.000000	0.000000	0.000000	0.026992	-0.159278	-0.048615	0.000000	0.000000	1.000000	104.000000	0.000000
15101.689609	-0.122337	0.588775	-0.009179	78.112549	30.569124	27.647146	0.000000	0.000000	0.000000	0.000000	0.000000	0.000000	0.026992	-0.159278	-0.048615	0.000000	0.000000	1.000000	104.000000	0.000000
15101.692942	-0.122337	0.588775	-0.009179	78.112549	30.569124	27.647146	0.000000	0.000000	0.000000	0.000000	0.000000	0.000000	0.026992	-0.159278	-0.048615	0.000000	0.000000	1.000000	104.000000	0.000000
15101.696276	-0.122337	0.588775	-0.009179	78.037285	30.840521	27.804564	0.000000	0.000000	0.000000	0.000000	0.000000	0.000000	0.026992	-0.159278	-0.048615	0.000000	0.000000	1.000000	104.000000	0.000000
15101.699609	-0.122266	0.588292	-0.009269	78.037285	30.840521	27.804564	0.000000	0.000000	0.000000	0.000000	0.000000	0.000000	0.021149	-0.144643	-0.027245	0.000000	0.000000	1.000000	104.000000	0.000000
15101.702942	-0.122266	0.588292	-0.009269	78.037285	30.840521	27.804564	0.000000	0.000000	0.000000	0.000000	0.000000	0.000000	0.021149	-0.144643	-0.027245	0.000000	0.000000	1.000000	104.000000	0.000000
15101.706276	-0.122266	0.588292	-0.009269	77.981705	31.195021	28.185188	0.000000	0.000000	0.000000	0.000000	0.000000	0.000000	0.021149	-0.144643	-0.027245	0.000000	0.000000	1.000000	104.000000	0.000000
15101.709609	-0.122266	0.588292	-0.009269	77.981705	31.195021	28.185188	0.000000	0.000000	0.000000	0.000000	0.000000	0.000000	0.021149	-0.144643	-0.027245	0.000000	0.000000	1.000000	104.000000	0.000000
15101.712942	-0.122200	0.587829	-0.009345	77.981705	31.195021	28.185188	0.000000	0.000000	0.000000	0.000000	0.000000	0.000000	0.019853	-0.139014	-0.022523	0.000000	0.000000	1.000000	104.000000	0.000000
15101.716276	-0.122177	0.587389	-0.009347	77.944160	31.611561	28.694748	0.000000	0.000000	0.000000	0.000000	0.000000	0.000000	0.007057	-0.132078	-0.000748	0.000000	0.000000	1.000000	104.000000	0.000000
15101.719609	-0.122177	0.587389	-0.009347	77.944160	31.611561	28.694748	0.000000	0.000000	0.000000	0.000000	0.000000	0.000000	0.007057	-0.132078	-0.000748	0.000000	0.000000	1.000000	104.000000	0.000000
15101.722942	-0.122177	0.587389	-0.009347	77.944160	31.611561	28.694748	0.000000	0.000000	0.000000	0.000000	0.000000	0.000000	0.007057	-0.132078	-0.000748	0.000000	0.000000	1.000000	104.000000	0.000000
15101.726276	-0.122177	0.587389	-0.009347	77.915810	31.979353	29.140160	0.000000	0.000000	0.000000	0.000000	0.000000	0.000000	0.007057	-0.132078	-0.000748	0.000000	0.000000	1.000000	104.000000	0.000000
15101.729609	-0.122166	0.587004	-0.009301	77.915810	31.979353	29.140160	0.000000	0.000000	0.000000	0.000000	0.000000	0.000000	0.003090	-0.115473	0.013799	0.000000	0.000000	1.000000	104.000000	0.000000
15101.732942	-0.122166	0.587004	-0.009301	77.915810	31.979353	29.140160	0.000000	0.000000	0.000000	0.000000	0.000000	0.000000	0.003090	-0.115473	0.013799	0.000000	0.000000	1.000000	104.000000	0.000000
15101.736276	-0.122166	0.587004	-0.009301	77.893608	32.304878	29.510086	0.000000	0.000000	0.000000	0.000000	0.000000	0.000000	0.003090	-0.115473	0.013799	0.000000	0.000000	1.000000	104.000000	0.000000
15101.739609	-0.122166	0.587004	-0.009301	77.893608	32.304878	29.510086	0.000000	0.000000	0.000000	0.000000	0.000000	0.000000	0.003090	-0.115473	0.013799	0.000000	0.000000	1.000000	104.000000	0.000000
15101.742942	-0.122186	0.586656	-0.009229	77.893608	32.304878	29.510086	0.000000	0.000000	0.000000	0.000000	0.000000	0.000000	-0.005936	-0.104438	0.021754	0.000000	0.000000	1.000000	104.000000	0.000000
15101.746276	-0.122215	0.586344	-0.009124	77.876045	32.549568	29.765839	0.000000	0.000000	0.000000	0.000000	0.000000	0.000000	-0.008582	-0.093431	0.031474	0.000000	0.000000	1.000000	104.000000	0.000000
15101.749609	-0.122215	0.586344	-0.009124	77.876045	32.549568	29.765839	0.000000	0.000000	0.000000	0.000000	0.000000	0.000000	-0.008582	-0.093431	0.031474	0.000000	0.000000	1.000000	104.000000	0.000000
15101.752942	-0.122215	0.586344	-0.009124	77.876045	32.549568	29.765839	0.000000	0.000000	0.000000	0.000000	0.000000	0.000000	-0.008582	-0.093431	0.031474	0.000000	0.000000	1.000000	104.000000	0.000000
15101.756276	-0.122215	0.586344	-0.009124	77.859550	32.751606	29.961601	0.000000	0.000000	0.000000	0.000000	0.000000	0.000000	-0.008582	-0.093431	0.031474	0.000000	0.000000	1.000000	104.000000	0.000000
15101.759609	-0.122250	0.586095	-0.008993	77.859550	32.751606	29.961601	0.000000	0.000000	0.000000	0.000000	0.000000	0.000000	-0.010686	-0.074818	0.039177	0.000000	0.000000	1.000000	104.000000	0.000000
15101.762942	-0.122250	0.586095	-0.008993	77.859550	32.751606	29.961601	0.000000	0.000000	0.000000	0.000000	0.000000	0.000000	-0.010686	-0.074818	0.039177	0.000000	0.000000	1.000000	104.000000	0.000000
15101.766276	-0.122250	0.586095	-0.008993	77.839500	32.945789	30.135017	0.000000	0.000000	0.000000	0.000000	0.000000	0.000000	-0.010686	-0.074818	0.039177	0.000000	0.000000	1.000000	104.000000	0.000000
15101.769609	-0.122250	0.586095	-0.008993	77.839500	32.945789	30.135017	0.000000	0.000000	0.000000	0.000000	0.000000	0.000000	-0.010686	-0.074818	0.039177	0.000000	0.000000	1.000000	104.000000	0.000000
15101.772942	-0.122291	0.585864	-0.008846	77.839500	32.945789	30.135017	0.000000	0.000000	0.000000	0.000000	0.000000	0.000000	-0.012011	-0.069363	0.044040	0.000000	0.000000	1.000000	104.000000	0.000000
15101.776276	-0.122291	0.585864	-0.008846	77.810875	33.149349	30.347256	0.000000	0.000000	0.000000	0.000000	0.000000	0.000000	-0.012011	-0.069363	0.044040	0.000000	0.000000	1.000000	104.000000	0.000000
15101.779609	-0.122291	0.585864	-0.008846	77.810875	33.149349	30.347256	0.000000	0.000000	0.000000	0.000000	0.000000	0.000000	-0.012011	-0.069363	0.044040	0.000000	0.000000	1.000000	104.000000	0.000000
15101.782942	-0.122291	0.585864	-0.008846	77.810875	33.149349	30.347256	0.000000	0.000000	0.000000	0.000000	0.000000	0.000000	-0.012011	-0.069363	0.044040	0.000000	0.000000	1.000000	104.000000	0.000000
15101.786276	-0.122365	0.585477	-0.008573	77.779984	33.338200	30.571203	0.000000	0.000000	0.000000	0.000000	0.000000	0.000000	-0.022336	-0.115961	0.081892	0.000000	0.000000	1.000000	104.000000	0.000000
15101.789609	-0.122365	0.585477	-0.008573	77.779984	33.338200	30.571203	0.000000	0.000000	0.000000	0.000000	0.000000	0.000000	-0.022336	-0.115961	0.081892	0.000000	0.000000	1.000000	104.000000	0.000000
15101.792942	-0.122365	0.585477	-0.008573	77.779984	33.338200	30.571203	0.000000	0.000000	0.000000	0.000000	0.000000	0.000000	-0.022336	-0.115961	0.081892	0.000000	0.000000	1.000000	104.000000	0.000000
15101.796276	-0.122365	0.585477	-0.008573	77.751511	33.515961	30.799379	0.000000	0.000000	0.000000	0.000000	0.000000	0.000000	-0.022336	-0.115961	0.081892	0.000000	0.000000	1.000000	104.000000	0.000000
15101.799609	-0.122395	0.585303	-0.008463	77.751511	33.515961	30.799379	0.000000	0.000000	0.000000	0.000000	0.000000	0.000000	-0.008990	-0.052094	0.032963	0.000000	0.000000	1.000000	104.000000	0.000000
15101.802942	-0.122395	0.585303	-0.008463	77.751511	33.515961	30.799379	0.000000	0.000000	0.000000	0.000000	0.000000	0.000000	-0.008990	-0.052094	0.032963	0.000000	0.000000	1.000000	104.000000	0.000000
15101.806276	-0.122395	0.585303	-0.008463	77.728783	33.695591	31.013922	0.000000	0.000000	0.000000	0.000000	0.000000	0.000000	-0.008990	-0.052094	0.032963	0.000000	0.000000	1.000000	104.000000	0.000000
15101.809609	-0.122395	0.585303	-0.008463	77.728783	33.695591	31.013922	0.000000	0.000000	0.000000	0.000000	0.000000	0.000000	-0.008990	-0.052094	0.032963	0.000000	0.000000	1.000000	104.000000	0.000000
15101.812942	-0.122414	0.585119	-0.008393	77.728783	33.695591	31.013922	0.000000	0.000000	0.000000	0.000000	0.000000	0.000000	-0.005757	-0.055487	0.021102	0.000000	0.000000	1.000000	104.000000	0.000000
15101.816276	-0.122414	0.585119	-0.008393	77.722115	33.846390	31.173302	0.000000	0.000000	0.000000	0.000000	0.000000	0.000000	-0.005757	-0.055487	0.021102	0.000000	0.000000	1.000000	104.000000	0.000000
15101.819609	-0.122414	0.585119	-0.008393	77.722115	33.846390	31.173302	0.000000	0.000000	0.000000	0.000000	0.000000	0.000000	-0.005757	-0.055487	0.021102	0.000000	0.000000	1.000000	104.000000	0.000000
15101.822942	-0.122414	0.585119	-0.008393	77.722115	33.846390	31.173302	0.000000	0.000000	0.000000	0.000000	0.000000	0.000000	-0.005757	-0.055487	0.021102	0.000000	0.000000	1.000000	104.000000	0.000000
15101.826276	-0.122460	0.584694	-0.008308	77.734116	33.959312	31.291723	0.000000	0.000000	0.000000	0.000000	0.000000	0.000000	-0.013865	-0.127497	0.025652	0.000000	0.000000	1.000000	104.000000	0.000000
15101.829609	-0.122460	0.584694	-0.008308	77.734116	33.959312	31.291723	0.000000	0.000000	0.000000	0.000000	0.000000	0.000000	-0.013865	-0.127497	0.025652	0.000000	0.000000	1.000000	104.000000	0.000000
15101.832942	-0.122460	0.584694	-0.008308	77.734116	33.959312	31.291723	0.000000	0.000000	0.000000	0.000000	0.000000	0.000000	-0.013865	-0.127497	0.025652	0.000000	0.000000	1.000000	104.000000	0.000000
15101.836276	-0.122487	0.584454	-0.008292	77.753212	34.069309	31.408680	0.000000	0.000000	0.000000	0.000000	0.000000	0.000000	-0.008105	-0.072000	0.004535	0.000000	0.000000	1.000000	104.000000	0.000000
15101.839609	-0.122487	0.584454	-0.008292	77.753212	34.069309	31.408680	0.000000	0.000000	0.000000	0.000000	0.000000	0.000000	-0.008105	-0.072000	0.004535	0.000000	0.000000	1.000000	104.000000	0.000000
15101.842942	-0.122487	0.584454	-0.008292	77.753212	34.069309	31.408680	0.000000	0.000000	0.000000	0.000000	0.000000	0.000000	-0.008105	-0.072000	0.004535	0.000000	0.000000	1.000000	104.000000	0.000000
15101.846276	-0.122487	0.584454	-0.008292	77.771919	34.187408	31.525209	0.000000	0.000000	0.000000	0.000000	0.000000	0.000000	-0.008105	-0.072000	0.004535	0.000000	0.000000	1.000000	104.000000	0.000000
15101.849609	-0.122484	0.584177	-0.008304	77.771919	34.187408	31.525209	0.000000	0.000000	0.000000	0.000000	0.000000	0.000000	0.000982	-0.082975	-0.003598	0.000000	0.000000	1.000000	104.000000	0.000000
15101.852942	-0.122484	0.584177	-0.008304	77.771919	34.187408	31.525209	0.000000	0.000000	0.000000	0.000000	0.000000	0.000000	0.000982	-0.082975	-0.003598	0.000000	0.000000	1.000000	104.000000	0.000000
15101.856276	-0.122484	0.584177	-0.008304	77.791138	34.302128	31.644770	0.000000	0.000000	0.000000	0.000000	0.000000	0.000000	0.000982	-0.082975	-0.003598	0.000000	0.000000	1.000000	104.000000	0.000000
15101.859609	-0.122484	0.584177	-0.008304	77.791138	34.302128	31.644770	0.000000	0.000000	0.000000	0.000000	0.000000	0.000000	0.000982	-0.082975	-0.003598	0.000000	0.000000	1.000000	104.000000	0.000000
15101.862942	-0.122459	0.583900	-0.008311	77.791138	34.302128	31.644770	0.000000	0.000000	0.000000	0.000000	0.000000	0.000000	0.007387	-0.082952	-0.001903	0.000000	0.000000	1.000000	104.000000	0.000000
15101.866276	-0.122459	0.583900	-0.008311	77.804855	34.343559	31.681170	0.000000	0.000000	0.000000	0.000000	0.000000	0.000000	0.007387	-0.082952	-0.001903	0.000000	0.000000	1.000000	104.000000	0.000000
15101.869609	-0.122459	0.583900	-0.008311	77.804855	34.343559	31.681170	0.000000	0.000000	0.000000	0.000000	0.000000	0.000000	0.007387	-0.082952	-0.001903	0.000000	0.000000	1.000000	104.000000	0.000000
15101.872942	-0.122459	0.583900	-0.008311	77.804855	34.343559	31.681170	0.000000	0.000000	0.000000	0.000000	0.000000	0.000000	0.007387	-0.082952	-0.001903	0.000000	0.000000	1.000000	104.000000	0.000000
15101.876276	-0.122435	0.583297	-0.008316	77.810486	34.315704	31.660492	0.000000	0.000000	0.000000	0.000000	0.000000	0.000000	0.007335	-0.181128	-0.001709	0.000000	0.000000	1.000000	104.000000	0.000000
15101.879609	-0.122435	0.583297	-0.008316	77.810486	34.315704	31.660492	0.000000	0.000000	0.000000	0.000000	0.000000	0.000000	0.007335	-0.181128	-0.001709	0.000000	0.000000	1.000000	104.000000	0.000000
15101.882942	-0.122435	0.583297	-0.008316	77.810486	34.315704	31.660492	0.000000	0.000000	0.000000	0.000000	0.000000	0.000000	0.007335	-0.181128	-0.001709	0.000000	0.000000	1.000000	104.000000	0.000000
15101.886276	-0.122435	0.583297	-0.008316	77.803543	34.204231	31.559347	0.000000	0.000000	0.000000	0.000000	0.000000	0.000000	0.007335	-0.181128	-0.001709	0.000000	0.000000	1.000000	104.000000	0.000000
15101.889609	-0.122438	0.583013	-0.008306	77.803543	34.204231	31.559347	0.000000	0.000000	0.000000	0.000000	0.000000	0.000000	-0.000852	-0.085078	0.003123	0.000000	0.000000	1.000000	104.000000	0.000000
15101.892942	-0.122438	0.583013	-0.008306	77.803543	34.204231	31.559347	0.000000	0.000000	0.000000	0.000000	0.000000	0.000000	-0.000852	-0.085078	0.003123	0.000000	0.000000	1.000000	104.000000	0.000000
15101.896276	-0.122438	0.583013	-0.008306	77.792076	34.039238	31.406767	0.000000	0.000000	0.000000	0.000000	0.000000	0.000000	-0.000852	-0.085078	0.003123	0.000000	0.000000	1.000000	104.000000	0.000000
15101.899609	-0.122438	0.583013	-0.008306	77.792076	34.039238	31.406767	0.000000	0.000000	0.000000	0.000000	0.000000	0.000000	-0.000852	-0.085078	0.003123	0.000000	0.000000	1.000000	104.000000	0.000000
15101.902942	-0.122456	0.582737	-0.008325	77.792076	34.039238	31.406767	0.000000	0.000000	0.000000	0.000000	0.000000	0.000000	-0.005342	-0.082890	-0.005596	0.000000	0.000000	1.000000	104.000000	0.000000
15101.906276	-0.122456	0.582737	-0.008325	77.771423	33.806908	31.187866	0.000000	0.000000	0.000000	0.000000	0.000000	0.000000	-0.005342	-0.082890	-0.005596	0.000000	0.000000	1.000000	104.000000	0.000000
15101.909609	-0.122456	0.582737	-0.008325	77.771423	33.806908	31.187866	0.000000	0.000000	0.000000	0.000000	0.000000	0.000000	-0.005342	-0.082890	-0.005596	0.000000	0.000000	1.000000	104.000000	0.000000
15101.912942	-0.122456	0.582737	-0.008325	77.771423	33.806908	31.187866	0.000000	0.000000	0.000000	0.000000	0.000000	0.000000	-0.005342	-0.082890	-0.005596	0.000000	0.000000	1.000000	104.000000	0.000000
15101.916276	-0.122509	0.582257	-0.008297	77.748596	33.611259	31.009182	0.000000	0.000000	0.000000	0.000000	0.000000	0.000000	-0.016040	-0.143876	0.008442	0.000000	0.000000	1.000000	104.000000	0.000000
15101.919609	-0.122509	0.582257	-0.008297	77.748596	33.611259	31.009182	0.000000	0.000000	0.000000	0.000000	0.000000	0.000000	-0.016040	-0.143876	0.008442	0.000000	0.000000	1.000000	104.000000	0.000000
15101.922942	-0.122509	0.582257	-0.008297	77.748596	33.611259	31.009182	0.000000	0.000000	0.000000	0.000000	0.000000	0.000000	-0.016040	-0.143876	0.008442	0.000000	0.000000	1.000000	104.000000	0.000000
15101.926276	-0.122509	0.582257	-0.008297	77.730568	33.471867	30.881451	0.000000	0.000000	0.000000	0.000000	0.000000	0.000000	-0.016040	-0.143876	0.008442	0.000000	0.000000	1.000000	104.000000	0.000000
15101.929609	-0.122566	0.582054	-0.008255	77.730568	33.471867	30.881451	0.000000	0.000000	0.000000	0.000000	0.000000	0.000000	-0.017103	-0.061032	0.012315	0.000000	0.000000	1.000000	104.000000	0.000000
15101.932942	-0.122566	0.582054	-0.008255	77.730568	33.471867	30.881451	0.000000	0.000000	0.000000	0.000000	0.000000	0.000000	-0.017103	-0.061032	0.012315	0.000000	0.000000	1.000000	104.000000	0.000000
15101.936276	-0.122566	0.582054	-0.008255	77.713509	33.417271	30.850332	0.000000	0.000000	0.000000	0.000000	0.000000	0.000000	-0.017103	-0.061032	0.012315	0.000000	0.000000	1.000000	104.000000	0.000000
15101.939609	-0.122566	0.582054	-0.008255	77.713509	33.417271	30.850332	0.000000	0.000000	0.000000	0.000000	0.000000	0.000000	-0.017103	-0.061032	0.012315	0.000000	0.000000	1.000000	104.000000	0.000000
15101.942942	-0.122621	0.581876	-0.008221	77.713509	33.417271	30.850332	0.000000	0.000000	0.000000	0.000000	0.000000	0.000000	-0.016557	-0.053396	0.010317	0.000000	0.000000	1.000000	104.000000	0.000000
15101.946276	-0.122621	0.581876	-0.008221	77.695564	33.418045	30.874159	0.000000	0.000000	0.000000	0.000000	0.000000	0.000000	-0.016557	-0.053396	0.010317	0.000000	0.000000	1.000000	104.000000	0.000000
15101.949609	-0.122621	0.581876	-0.008221	77.695564	33.418045	30.874159	0.000000	0.000000	0.000000	0.000000	0.000000	0.000000	-0.016557	-0.053396	0.010317	0.000000	0.000000	1.000000	104.000000	0.000000
15101.952942	-0.122621	0.581876	-0.008221	77.695564	33.418045	30.874159	0.000000	0.000000	0.000000	0.000000	0.000000	0.000000	-0.016557	-0.053396	0.010317	0.000000	0.000000	1.000000	104.000000	0.000000
15101.956276	-0.122740	0.581651	-0.008123	77.678810	33.474545	30.957296	0.000000	0.000000	0.000000	0.000000	0.000000	0.000000	-0.035553	-0.067532	0.029524	0.000000	0.000000	1.000000	104.000000	0.000000
15101.959609	-0.122740	0.581651	-0.008123	77.678810	33.474545	30.957296	0.000000	0.000000	0.000000	0.000000	0.000000	0.000000	-0.035553	-0.067532	0.029524	0.000000	0.000000	1.000000	104.000000	0.000000
15101.962942	-0.122740	0.581651	-0.008123	77.678810	33.474545	30.957296	0.000000	0.000000	0.000000	0.000000	0.000000	0.000000	-0.035553	-0.067532	0.029524	0.000000	0.000000	1.000000	104.000000	0.000000
15101.966276	-0.122740	0.581651	-0.008123	77.665154	33.539669	31.052259	0.000000	0.000000	0.000000	0.000000	0.000000	0.000000	-0.035553	-0.067532	0.029524	0.000000	0.000000	1.000000	104.000000	0.000000
15101.969609	-0.122777	0.581585	-0.008069	77.665154	33.539669	31.052259	0.000000	0.000000	0.000000	0.000000	0.000000	0.000000	-0.011254	-0.019604	0.016022	0.000000	0.000000	1.000000	104.000000	0.000000
15101.972942	-0.122777	0.581585	-0.008069	77.665154	33.539669	31.052259	0.000000	0.000000	0.000000	0.000000	0.000000	0.000000	-0.011254	-0.019604	0.016022	0.000000	0.000000	1.000000	104.000000	0.000000
15101.976276	-0.122777	0.581585	-0.008069	77.655006	33.564854	31.093822	0.000000	0.000000	0.000000	0.000000	0.000000	0.000000	-0.011254	-0.019604	0.016022	0.000000	0.000000	1.000000	104.000000	0.000000
15101.979609	-0.122777	0.581585	-0.008069	77.655006	33.564854	31.093822	0.000000	0.000000	0.000000	0.000000	0.000000	0.000000	-0.011254	-0.019604	0.016022	0.000000	0.000000	1.000000	104.000000	0.000000
15101.982942	-0.122818	0.581564	-0.008006	77.655006	33.564854	31.093822	0.000000	0.000000	0.000000	0.000000	0.000000	0.000000	-0.012069	-0.006525	0.019004	0.000000	0.000000	1.000000	104.000000	0.000000
15101.986276	-0.122818	0.581564	-0.008006	77.651176	33.569874	31.109402	0.000000	0.000000	0.000000	0.000000	0.000000	0.000000	-0.012069	-0.006525	0.019004	0.000000	0.000000	1.000000	104.000000	0.000000
15101.989609	-0.122818	0.581564	-0.008006	77.651176	33.569874	31.109402	0.000000	0.000000	0.000000	0.000000	0.000000	0.000000	-0.012069	-0.006525	0.019004	0.000000	0.000000	1.000000	104.000000	0.000000
15101.992942	-0.122818	0.581564	-0.008006	77.651176	33.569874	31.109402	0.000000	0.000000	0.000000	0.000000	0.000000	0.000000	-0.012069	-0.006525	0.019004	0.000000	0.000000	1.000000	104.000000	0.000000
15101.996276	-0.122946	0.581586	-0.007956	77.644630	33.534332	31.083429	0.000000	0.000000	0.000000	0.000000	0.000000	0.000000	-0.038479	0.006575	0.014986	0.000000	0.000000	1.000000	104.000000	0.000000
15101.999609	-0.122946	0.581586	-0.007956	77.644630	33.534332	31.083429	0.000000	0.000000	0.000000	0.000000	0.000000	0.000000	-0.038479	0.006575	0.014986	0.000000	0.000000	1.000000	104.000000	0.000000
15102.002942	-0.122946	0.581586	-0.007956	77.644630	33.534332	31.083429	0.000000	0.000000	0.000000	0.000000	0.000000	0.000000	-0.038479	0.006575	0.014986	0.000000	0.000000	1.000000	104.000000	0.000000
15102.006276	-0.122946	0.581586	-0.007956	77.637993	33.514370	31.071812	0.000000	0.000000	0.000000	0.000000	0.000000	0.000000	-0.038479	0.006575	0.014986	0.000000	0.000000	1.000000	104.000000	0.000000
15102.009609	-0.122998	0.581622	-0.007935	77.637993	33.514370	31.071812	0.000000	0.000000	0.000000	0.000000	0.000000	0.000000	-0.015505	0.010927	0.006397	0.000000	0.000000	1.000000	104.000000	0.000000
15102.012942	-0.122998	0.581622	-0.007935	77.637993	33.514370	31.071812	0.000000	0.000000	0.000000	0.000000	0.000000	0.000000	-0.015505	0.010927	0.006397	0.000000	0.000000	1.000000	104.000000	0.000000
15102.016276	-0.122998	0.581622	-0.007935	77.625893	33.476383	31.043364	0.000000	0.000000	0.000000	0.000000	0.000000	0.000000	-0.015505	0.010927	0.006397	0.000000	0.000000	1.000000	104.000000	0.000000
15102.019609	-0.122998	0.581622	-0.007935	77.625893	33.476383	31.043364	0.000000	0.000000	0.000000	0.000000	0.000000	0.000000	-0.015505	0.010927	0.006397	0.000000	0.000000	1.000000	104.000000	0.000000
15102.022942	-0.123046	0.581709	-0.007926	77.625893	33.476383	31.043364	0.000000	0.000000	0.000000	0.000000	0.000000	0.000000	-0.014430	0.026185	0.002459	0.000000	0.000000	1.000000	104.000000	0.000000
15102.026276	-0.123046	0.581709	-0.007926	77.611412	33.432693	31.011135	0.000000	0.000000	0.000000	0.000000	0.000000	0.000000	-0.014430	0.026185	0.002459	0.000000	0.000000	1.000000	104.000000	0.000000
15102.029609	-0.123046	0.581709	-0.007926	77.611412	33.432693	31.011135	0.000000	0.000000	0.000000	0.000000	0.000000	0.000000	-0.014430	0.026185	0.002459	0.000000	0.000000	1.000000	104.000000	0.000000
15102.032942	-0.123046	0.581709	-0.007926	77.611412	33.432693	31.011135	0.000000	0.000000	0.000000	0.000000	0.000000	0.000000	-0.014430	0.026185	0.002459	0.000000	0.000000	1.000000	104.000000	0.000000
15102.036276	-0.123121	0.581953	-0.007901	77.593948	33.379681	30.966131	0.000000	0.000000	0.000000	0.000000	0.000000	0.000000	-0.022730	0.073139	0.007655	0.000000	0.000000	1.000000	104.000000	0.000000
15102.039609	-0.123121	0.581953	-0.007901	77.593948	33.379681	30.966131	0.000000	0.000000	0.000000	0.000000	0.000000	0.000000	-0.022730	0.073139	0.007655	0.000000	0.000000	1.000000	104.000000	0.000000
15102.042942	-0.123121	0.581953	-0.007901	77.593948	33.379681	30.966131	0.000000	0.000000	0.000000	0.000000	0.000000	0.000000	-0.022730	0.073139	0.007655	0.000000	0.000000	1.000000	104.000000	0.000000
15102.046276	-0.123121	0.581953	-0.007901	77.576935	33.309174	30.891987	0.000000	0.000000	0.000000	0.000000	0.000000	0.000000	-0.022730	0.073139	0.007655	0.000000	0.000000	1.000000	104.000000	0.000000
15102.049609	-0.123151	0.582084	-0.007877	77.576935	33.309174	30.891987	0.000000	0.000000	0.000000	0.000000	0.000000	0.000000	-0.008843	0.039299	0.007160	0.000000	0.000000	1.000000	104.000000	0.000000
15102.052942	-0.123151	0.582084	-0.007877	77.576935	33.309174	30.891987	0.000000	0.000000	0.000000	0.000000	0.000000	0.000000	-0.008843	0.039299	0.007160	0.000000	0.000000	1.000000	104.000000	0.000000
15102.056276	-0.123151	0.582084	-0.007877	77.564507	33.242546	30.826546	0.000000	0.000000	0.000000	0.000000	0.000000	0.000000	-0.008843	0.039299	0.007160	0.000000	0.000000	1.000000	104.000000	0.000000
15102.059609	-0.123151	0.582084	-0.007877	77.564507	33.242546	30.826546	0.000000	0.000000	0.000000	0.000000	0.000000	0.000000	-0.008843	0.039299	0.007160	0.000000	0.000000	1.000000	104.000000	0.000000
15102.062942	-0.123185	0.582233	-0.007837	77.564507	33.242546	30.826546	0.000000	0.000000	0.000000	0.000000	0.000000	0.000000	-0.010195	0.044765	0.012089	0.000000	0.000000	1.000000	104.000000	0.000000
15102.066276	-0.123185	0.582233	-0.007837	77.547913	33.157494	30.739450	0.000000	0.000000	0.000000	0.000000	0.000000	0.000000	-0.010195	0.044765	0.012089	0.000000	0.000000	1.000000	104.000000	0.000000
15102.069609	-0.123185	0.582233	-0.007837	77.547913	33.157494	30.739450	0.000000	0.000000	0.000000	0.000000	0.000000	0.000000	-0.010195	0.044765	0.012089	0.000000	0.000000	1.000000	104.000000	0.000000
15102.072942	-0.123185	0.582233	-0.007837	77.547913	33.157494	30.739450	0.000000	0.000000	0.000000	0.000000	0.000000	0.000000	-0.010195	0.044765	0.012089	0.000000	0.000000	1.000000	104.000000	0.000000
15102.076276	-0.123215	0.582550	-0.007728	77.533401	33.083294	30.663456	0.000000	0.000000	0.000000	0.000000	0.000000	0.000000	-0.008931	0.095076	0.032578	0.000000	0.000000	1.000000	104.000000	0.000000
15102.079609	-0.123215	0.582550	-0.007728	77.533401	33.083294	30.663456	0.000000	0.000000	0.000000	0.000000	0.000000	0.000000	-0.008931	0.095076	0.032578	0.000000	0.000000	1.000000	104.000000	0.000000
15102.082942	-0.123215	0.582550	-0.007728	77.533401	33.083294	30.663456	0.000000	0.000000	0.000000	0.000000	0.000000	0.000000	-0.008931	0.095076	0.032578	0.000000	0.000000	1.000000	104.000000	0.000000
15102.086276	-0.123238	0.582711	-0.007643	77.516785	32.998688	30.576807	0.000000	0.000000	0.000000	0.000000	0.000000	0.000000	-0.007030	0.048121	0.025649	0.000000	0.000000	1.000000	104.000000	0.000000
15102.089609	-0.123238	0.582711	-0.007643	77.516785	32.998688	30.576807	0.000000	0.000000	0.000000	0.000000	0.000000	0.000000	-0.007030	0.048121	0.025649	0.000000	0.000000	1.000000	104.000000	0.000000
15102.092942	-0.123238	0.582711	-0.007643	77.516785	32.998688	30.576807	0.000000	0.000000	0.000000	0.000000	0.000000	0.000000	-0.007030	0.048121	0.025649	0.000000	0.000000	1.000000	104.000000	0.000000
15102.096276	-0.123238	0.582711	-0.007643	77.502190	32.924843	30.501169	0.000000	0.000000	0.000000	0.000000	0.000000	0.000000	-0.007030	0.048121	0.025649	0.000000	0.000000	1.000000	104.000000	0.000000
15102.099609	-0.123263	0.582845	-0.007551	77.502190	32.924843	30.501169	0.000000	0.000000	0.000000	0.000000	0.000000	0.000000	-0.007570	0.040486	0.027616	0.000000	0.000000	1.000000	104.000000	0.000000
15102.102942	-0.123263	0.582845	-0.007551	77.502190	32.924843	30.501169	0.000000	0.000000	0.000000	0.000000	0.000000	0.000000	-0.007570	0.040486	0.027616	0.000000	0.000000	1.000000	104.000000	0.000000
15102.106276	-0.123263	0.582845	-0.007551	77.487587	32.853886	30.425711	0.000000	0.000000	0.000000	0.000000	0.000000	0.000000	-0.007570	0.040486	0.027616	0.000000	0.000000	1.000000	104.000000	0.000000
15102.109609	-0.123263	0.582845	-0.007551	77.487587	32.853886	30.425711	0.000000	0.000000	0.000000	0.000000	0.000000	0.000000	-0.007570	0.040486	0.027616	0.000000	0.000000	1.000000	104.000000	0.000000
15102.112942	-0.123273	0.582973	-0.007430	77.487587	32.853886	30.425711	0.000000	0.000000	0.000000	0.000000	0.000000	0.000000	-0.003057	0.038345	0.036276	0.000000	0.000000	1.000000	104.000000	0.000000
15102.116276	-0.123273	0.582973	-0.007430	77.475060	32.790894	30.361177	0.000000	0.000000	0.000000	0.000000	0.000000	0.000000	-0.003057	0.038345	0.036276	0.000000	0.000000	1.000000	104.000000	0.000000
15102.119609	-0.123273	0.582973	-0.007430	77.475060	32.790894	30.361177	0.000000	0.000000	0.000000	0.000000	0.000000	0.000000	-0.003057	0.038345	0.036276	0.000000	0.000000	1.000000	104.000000	0.000000
15102.122942	-0.123273	0.582973	-0.007430	77.475060	32.790894	30.361177	0.000000	0.000000	0.000000	0.000000	0.000000	0.000000	-0.003057	0.038345	0.036276	0.000000	0.000000	1.000000	104.000000	0.000000
15102.126276	-0.123303	0.583149	-0.007236	77.464615	32.741196	30.307482	0.000000	0.000000	0.000000	0.000000	0.000000	0.000000	-0.008999	0.052650	0.057965	0.000000	0.000000	1.000000	104.000000	0.000000
15102.129609	-0.123303	0.583149	-0.007236	77.464615	32.741196	30.307482	0.000000	0.000000	0.000000	0.000000	0.000000	0.000000	-0.008999	0.052650	0.057965	0.000000	0.000000	1.000000	104.000000	0.000000
15102.132942	-0.123303	0.583149	-0.007236	77.464615	32.741196	30.307482	0.000000	0.000000	0.000000	0.000000	0.000000	0.000000	-0.008999	0.052650	0.057965	0.000000	0.000000	1.000000	104.000000	0.000000
15102.136276	-0.123303	0.583149	-0.007236	77.456245	32.696613	30.264595	0.000000	0.000000	0.000000	0.000000	0.000000	0.000000	-0.008999	0.052650	0.057965	0.000000	0.000000	1.000000	104.000000	0.000000
15102.139609	-0.123343	0.583222	-0.007177	77.456245	32.696613	30.264595	0.000000	0.000000	0.000000	0.000000	0.000000	0.000000	-0.011808	0.021925	0.017952	0.000000	0.000000	1.000000	104.000000	0.000000
15102.142942	-0.123343	0.583222	-0.007177	77.456245	32.696613	30.264595	0.000000	0.000000	0.000000	0.000000	0.000000	0.000000	-0.011808	0.021925	0.017952	0.000000	0.000000	1.000000	104.000000	0.000000
15102.146276	-0.123343	0.583222	-0.007177	77.452042	32.675709	30.243179	0.000000	0.000000	0.000000	0.000000	0.000000	0.000000	-0.011808	0.021925	0.017952	0.000000	0.000000	1.000000	104.000000	0.000000
15102.149609	-0.123343	0.583222	-0.007177	77.452042	32.675709	30.243179	0.000000	0.000000	0.000000	0.000000	0.000000	0.000000	-0.011808	0.021925	0.017952	0.000000	0.000000	1.000000	104.000000	0.000000
15102.152942	-0.123364	0.583244	-0.007098	77.452042	32.675709	30.243179	0.000000	0.000000	0.000000	0.000000	0.000000	0.000000	-0.006493	0.006631	0.023689	0.000000	0.000000	1.000000	104.000000	0.000000
15102.156276	-0.123364	0.583244	-0.007098	77.446594	32.655602	30.226990	0.000000	0.000000	0.000000	0.000000	0.000000	0.000000	-0.006493	0.006631	0.023689	0.000000	0.000000	1.000000	104.000000	0.000000
15102.159609	-0.123364	0.583244	-0.007098	77.446594	32.655602	30.226990	0.000000	0.000000	0.000000	0.000000	0.000000	0.000000	-0.006493	0.006631	0.023689	0.000000	0.000000	1.000000	104.000000	0.000000
15102.162942	-0.123364	0.583244	-0.007098	77.446594	32.655602	30.226990	0.000000	0.000000	0.000000	0.000000	0.000000	0.000000	-0.006493	0.006631	0.023689	0.000000	0.000000	1.000000	104.000000	0.000000
15102.166276	-0.123429	0.583266	-0.007030	77.437782	32.677471	30.263500	0.000000	0.000000	0.000000	0.000000	0.000000	0.000000	-0.019313	0.006644	0.020173	0.000000	0.000000	1.000000	104.000000	0.000000
15102.169609	-0.123429	0.583266	-0.007030	77.437782	32.677471	30.263500	0.000000	0.000000	0.000000	0.000000	0.000000	0.000000	-0.019313	0.006644	0.020173	0.000000	0.000000	1.000000	104.000000	0.000000
15102.172942	-0.123429	0.583266	-0.007030	77.437782	32.677471	30.263500	0.000000	0.000000	0.000000	0.000000	0.000000	0.000000	-0.019313	0.006644	0.020173	0.000000	0.000000	1.000000	104.000000	0.000000
15102.176276	-0.123429	0.583266	-0.007030	77.415100	32.737793	30.357206	0.000000	0.000000	0.000000	0.000000	0.000000	0.000000	-0.019313	0.006644	0.020173	0.000000	0.000000	1.000000	104.000000	0.000000
15102.179609	-0.123450	0.583266	-0.007036	77.415100	32.737793	30.357206	0.000000	0.000000	0.000000	0.000000	0.000000	0.000000	-0.006410	-0.000008	-0.001758	0.000000	0.000000	1.000000	104.000000	0.000000
15102.182942	-0.123450	0.583266	-0.007036	77.415100	32.737793	30.357206	0.000000	0.000000	0.000000	0.000000	0.000000	0.000000	-0.006410	-0.000008	-0.001758	0.000000	0.000000	1.000000	104.000000	0.000000
15102.186276	-0.123450	0.583266	-0.007036	77.379753	32.838032	30.502420	0.000000	0.000000	0.000000	0.000000	0.000000	0.000000	-0.006410	-0.000008	-0.001758	0.000000	0.000000	1.000000	104.000000	0.000000
15102.189609	-0.123450	0.583266	-0.007036	77.379753	32.838032	30.502420	0.000000	0.000000	0.000000	0.000000	0.000000	0.000000	-0.006410	-0.000008	-0.001758	0.000000	0.000000	1.000000	104.000000	0.000000
15102.192942	-0.123435	0.583259	-0.007007	77.379753	32.838032	30.502420	0.000000	0.000000	0.000000	0.000000	0.000000	0.000000	0.004514	-0.002187	0.008676	0.000000	0.000000	1.000000	104.000000	0.000000
15102.196276	-0.123435	0.583259	-0.007007	77.348160	32.924507	30.631489	0.000000	0.000000	0.000000	0.000000	0.000000	0.000000	0.004514	-0.002187	0.008676	0.000000	0.000000	1.000000	104.000000	0.000000
15102.199609	-0.123435	0.583259	-0.007007	77.348160	32.924507	30.631489	0.000000	0.000000	0.000000	0.000000	0.000000	0.000000	0.004514	-0.002187	0.008676	0.000000	0.000000	1.000000	104.000000	0.000000
15102.202942	-0.123435	0.583259	-0.007007	77.348160	32.924507	30.631489	0.000000	0.000000	0.000000	0.000000	0.000000	0.000000	0.004514	-0.002187	0.008676	0.000000	0.000000	1.000000	104.000000	0.000000
15102.206276	-0.123411	0.583237	-0.006927	77.335503	32.961666	30.682968	0.000000	0.000000	0.000000	0.000000	0.000000	0.000000	0.007135	-0.006506	0.024268	0.000000	0.000000	1.000000	104.000000	0.000000
15102.209609	-0.123411	0.583237	-0.006927	77.335503	32.961666	30.682968	0.000000	0.000000	0.000000	0.000000	0.000000	0.000000	0.007135	-0.006506	0.024268	0.000000	0.000000	1.000000	104.000000	0.000000
15102.212942	-0.123411	0.583237	-0.006927	77.335503	32.961666	30.682968	0.000000	0.000000	0.000000	0.000000	0.000000	0.000000	0.007135	-0.006506	0.024268	0.000000	0.000000	1.000000	104.000000	0.000000
15102.216276	-0.123411	0.583237	-0.006927	77.337593	32.977516	30.693638	0.000000	0.000000	0.000000	0.000000	0.000000	0.000000	0.007135	-0.006506	0.024268	0.000000	0.000000	1.000000	104.000000	0.000000
15102.219609	-0.123392	0.583212	-0.006914	77.337593	32.977516	30.693638	0.000000	0.000000	0.000000	0.000000	0.000000	0.000000	0.005867	-0.007651	0.003749	0.000000	0.000000	1.000000	104.000000	0.000000
15102.222942	-0.123392	0.583212	-0.006914	77.337593	32.977516	30.693638	0.000000	0.000000	0.000000	0.000000	0.000000	0.000000	0.005867	-0.007651	0.003749	0.000000	0.000000	1.000000	104.000000	0.000000
15102.226276	-0.123392	0.583212	-0.006914	77.336342	32.986404	30.698788	0.000000	0.000000	0.000000	0.000000	0.000000	0.000000	0.005867	-0.007651	0.003749	0.000000	0.000000	1.000000	104.000000	0.000000
15102.229609	-0.123392	0.583212	-0.006914	77.336342	32.986404	30.698788	0.000000	0.000000	0.000000	0.000000	0.000000	0.000000	0.005867	-0.007651	0.003749	0.000000	0.000000	1.000000	104.000000	0.000000
15102.232942	-0.123355	0.583204	-0.006879	77.336342	32.986404	30.698788	0.000000	0.000000	0.000000	0.000000	0.000000	0.000000	0.010931	-0.002158	0.010431	0.000000	0.000000	1.000000	104.000000	0.000000
15102.236276	-0.123355	0.583204	-0.006879	77.335052	32.995274	30.695942	0.000000	0.000000	0.000000	0.000000	0.000000	0.000000	0.010931	-0.002158	0.010431	0.000000	0.000000	1.000000	104.000000	0.000000
15102.239609	-0.123355	0.583204	-0.006879	77.335052	32.995274	30.695942	0.000000	0.000000	0.000000	0.000000	0.000000	0.000000	0.010931	-0.002158	0.010431	0.000000	0.000000	1.000000	104.000000	0.000000
15102.242942	-0.123355	0.583204	-0.006879	77.335052	32.995274	30.695942	0.000000	0.000000	0.000000	0.000000	0.000000	0.000000	0.010931	-0.002158	0.010431	0.000000	0.000000	1.000000	104.000000	0.000000
15102.246276	-0.123328	0.583212	-0.006896	77.326195	33.016598	30.731915	0.000000	0.000000	0.000000	0.000000	0.000000	0.000000	0.008307	0.002166	-0.005161	0.000000	0.000000	1.000000	104.000000	0.000000
15102.249609	-0.123328	0.583212	-0.006896	77.326195	33.016598	30.731915	0.000000	0.000000	0.000000	0.000000	0.000000	0.000000	0.008307	0.002166	-0.005161	0.000000	0.000000	1.000000	104.000000	0.000000
15102.252942	-0.123328	0.583212	-0.006896	77.326195	33.016598	30.731915	0.000000	0.000000	0.000000	0.000000	0.000000	0.000000	0.008307	0.002166	-0.005161	0.000000	0.000000	1.000000	104.000000	0.000000
15102.256276	-0.123328	0.583212	-0.006896	77.305923	33.071404	30.798027	0.000000	0.000000	0.000000	0.000000	0.000000	0.000000	0.008307	0.002166	-0.005161	0.000000	1.000000	1.000000	104.000000	0.000000
15102.259609	-0.123315	0.583226	-0.006943	77.305923	33.071404	30.798027	0.000000	0.000000	0.000000	0.000000	0.000000	0.000000	0.003789	0.004342	-0.013836	0.000000	1.000000	1.000000	104.000000	0.000000
