# Supplementary material for: Haptic Guidance Needs to Be Intuitive Not Just Informative to Improve Human Motor Accuracy
Source: PLoS One. 2016 Mar 16;11(3):e0150912. doi: 10.1371/journal.pone.0150912 (PMC4794196; doi:10.1371/journal.pone.0150912)
Supplement: S1 Data — (ZIP) [file pone.0150912.s001.zip › Subject6/exp1_0105.txt]

Time	PosX	PosY	PosZ	RotX	RotY	RotZ	ForceX	ForceY	ForceZ	MomentX	MomentY	MomentZ	VelocityX	VelocityY	VelocityZ	CalibratedWeight	ButtonDown	Condition	Trial	Visual
15104.033028	-0.003370	0.538621	0.249596	74.040054	19.536833	8.849860	0.000000	0.000000	0.000000	0.000000	0.000000	0.000000	0.070342	-0.032590	0.023056	0.000000	1.000000	1.000000	105.000000	1.000000
15104.036362	-0.003370	0.538621	0.249596	74.047272	19.552895	8.844182	0.000000	0.000000	0.000000	0.000000	0.000000	0.000000	0.070342	-0.032590	0.023056	0.000000	1.000000	1.000000	105.000000	1.000000
15104.039695	-0.003370	0.538621	0.249596	74.047272	19.552895	8.844182	0.000000	0.000000	0.000000	0.000000	0.000000	0.000000	0.070342	-0.032590	0.023056	0.000000	1.000000	1.000000	105.000000	1.000000
15104.043028	-0.003169	0.538488	0.249628	74.047272	19.552895	8.844182	0.000000	0.000000	0.000000	0.000000	0.000000	0.000000	0.060350	-0.040001	0.009624	0.000000	1.000000	1.000000	105.000000	1.000000
15104.046362	-0.003169	0.538488	0.249628	74.066635	19.548622	8.816569	0.000000	0.000000	0.000000	0.000000	0.000000	0.000000	0.060350	-0.040001	0.009624	0.000000	1.000000	1.000000	105.000000	1.000000
15104.049695	-0.003169	0.538488	0.249628	74.066635	19.548622	8.816569	0.000000	0.000000	0.000000	0.000000	0.000000	0.000000	0.060350	-0.040001	0.009624	0.000000	1.000000	1.000000	105.000000	1.000000
15104.053028	-0.003169	0.538488	0.249628	74.066635	19.548622	8.816569	0.000000	0.000000	0.000000	0.000000	0.000000	0.000000	0.060350	-0.040001	0.009624	0.000000	1.000000	1.000000	105.000000	1.000000
15104.056362	-0.002833	0.538151	0.249589	74.097176	19.509975	8.742901	0.000000	0.000000	0.000000	0.000000	0.000000	0.000000	0.100707	-0.101148	-0.011655	0.000000	1.000000	1.000000	105.000000	1.000000
15104.059695	-0.002833	0.538151	0.249589	74.097176	19.509975	8.742901	0.000000	0.000000	0.000000	0.000000	0.000000	0.000000	0.100707	-0.101148	-0.011655	0.000000	1.000000	1.000000	105.000000	1.000000
15104.063028	-0.002833	0.538151	0.249589	74.097176	19.509975	8.742901	0.000000	0.000000	0.000000	0.000000	0.000000	0.000000	0.100707	-0.101148	-0.011655	0.000000	1.000000	1.000000	105.000000	1.000000
15104.066362	-0.002766	0.537961	0.249469	74.132935	19.475630	8.683465	0.000000	0.000000	0.000000	0.000000	0.000000	0.000000	0.020272	-0.056938	-0.036059	0.000000	1.000000	1.000000	105.000000	1.000000
15104.069695	-0.002766	0.537961	0.249469	74.132935	19.475630	8.683465	0.000000	0.000000	0.000000	0.000000	0.000000	0.000000	0.020272	-0.056938	-0.036059	0.000000	1.000000	1.000000	105.000000	1.000000
15104.073028	-0.002766	0.537961	0.249469	74.132935	19.475630	8.683465	0.000000	0.000000	0.000000	0.000000	0.000000	0.000000	0.020272	-0.056938	-0.036059	0.000000	1.000000	1.000000	105.000000	1.000000
15104.076362	-0.002766	0.537961	0.249469	74.166656	19.508770	8.712510	0.000000	0.000000	0.000000	0.000000	0.000000	0.000000	0.020272	-0.056938	-0.036059	0.000000	1.000000	1.000000	105.000000	1.000000
15104.079695	-0.002731	0.537760	0.249255	74.166656	19.508770	8.712510	0.000000	0.000000	0.000000	0.000000	0.000000	0.000000	0.010312	-0.060136	-0.064212	0.000000	1.000000	1.000000	105.000000	1.000000
15104.083028	-0.002731	0.537760	0.249255	74.166656	19.508770	8.712510	0.000000	0.000000	0.000000	0.000000	0.000000	0.000000	0.010312	-0.060136	-0.064212	0.000000	1.000000	1.000000	105.000000	1.000000
15104.086362	-0.002731	0.537760	0.249255	74.207901	19.561079	8.766875	0.000000	0.000000	0.000000	0.000000	0.000000	0.000000	0.010312	-0.060136	-0.064212	0.000000	1.000000	1.000000	105.000000	1.000000
15104.089695	-0.002731	0.537760	0.249255	74.207901	19.561079	8.766875	0.000000	0.000000	0.000000	0.000000	0.000000	0.000000	0.010312	-0.060136	-0.064212	0.000000	1.000000	1.000000	105.000000	1.000000
15104.093028	-0.002730	0.537535	0.248996	74.207901	19.561079	8.766875	0.000000	0.000000	0.000000	0.000000	0.000000	0.000000	0.000300	-0.067475	-0.077691	0.000000	1.000000	1.000000	105.000000	1.000000
15104.096362	-0.002729	0.537307	0.248705	74.249130	19.613663	8.821511	0.000000	0.000000	0.000000	0.000000	0.000000	0.000000	0.000337	-0.068508	-0.087141	0.000000	1.000000	1.000000	105.000000	1.000000
15104.099695	-0.002729	0.537307	0.248705	74.249130	19.613663	8.821511	0.000000	0.000000	0.000000	0.000000	0.000000	0.000000	0.000337	-0.068508	-0.087141	0.000000	1.000000	1.000000	105.000000	1.000000
15104.103028	-0.002729	0.537307	0.248705	74.249130	19.613663	8.821511	0.000000	0.000000	0.000000	0.000000	0.000000	0.000000	0.000337	-0.068508	-0.087141	0.000000	1.000000	1.000000	105.000000	1.000000
15104.106362	-0.002729	0.537307	0.248705	74.288429	19.668375	8.880200	0.000000	0.000000	0.000000	0.000000	0.000000	0.000000	0.000337	-0.068508	-0.087141	0.000000	1.000000	1.000000	105.000000	1.000000
15104.109695	-0.002728	0.537096	0.248397	74.288429	19.668375	8.880200	0.000000	0.000000	0.000000	0.000000	0.000000	0.000000	0.000358	-0.063231	-0.092574	0.000000	1.000000	1.000000	105.000000	1.000000
15104.113028	-0.002728	0.537096	0.248397	74.288429	19.668375	8.880200	0.000000	0.000000	0.000000	0.000000	0.000000	0.000000	0.000358	-0.063231	-0.092574	0.000000	1.000000	1.000000	105.000000	1.000000
15104.116362	-0.002728	0.537096	0.248397	74.318726	19.697451	8.915424	0.000000	0.000000	0.000000	0.000000	0.000000	0.000000	0.000358	-0.063231	-0.092574	0.000000	1.000000	1.000000	105.000000	1.000000
15104.119695	-0.002728	0.537096	0.248397	74.318726	19.697451	8.915424	0.000000	0.000000	0.000000	0.000000	0.000000	0.000000	0.000358	-0.063231	-0.092574	0.000000	1.000000	1.000000	105.000000	1.000000
15104.123028	-0.002760	0.536865	0.248074	74.318726	19.697451	8.915424	0.000000	0.000000	0.000000	0.000000	0.000000	0.000000	-0.009670	-0.069491	-0.096741	0.000000	1.000000	1.000000	105.000000	1.000000
15104.126362	-0.002826	0.536651	0.247734	74.323792	19.683186	8.908919	0.000000	0.000000	0.000000	0.000000	0.000000	0.000000	-0.019678	-0.064182	-0.102226	0.000000	1.000000	1.000000	105.000000	1.000000
15104.129695	-0.002826	0.536651	0.247734	74.323792	19.683186	8.908919	0.000000	0.000000	0.000000	0.000000	0.000000	0.000000	-0.019678	-0.064182	-0.102226	0.000000	1.000000	1.000000	105.000000	1.000000
15104.133028	-0.002826	0.536651	0.247734	74.323792	19.683186	8.908919	0.000000	0.000000	0.000000	0.000000	0.000000	0.000000	-0.019678	-0.064182	-0.102226	0.000000	1.000000	1.000000	105.000000	1.000000
15104.136362	-0.002826	0.536651	0.247734	74.294037	19.599579	8.843793	0.000000	0.000000	0.000000	0.000000	0.000000	0.000000	-0.019678	-0.064182	-0.102226	0.000000	1.000000	1.000000	105.000000	1.000000
15104.139695	-0.002925	0.536454	0.247375	74.294037	19.599579	8.843793	0.000000	0.000000	0.000000	0.000000	0.000000	0.000000	-0.029670	-0.058911	-0.107724	0.000000	1.000000	1.000000	105.000000	1.000000
15104.143028	-0.002925	0.536454	0.247375	74.294037	19.599579	8.843793	0.000000	0.000000	0.000000	0.000000	0.000000	0.000000	-0.029670	-0.058911	-0.107724	0.000000	1.000000	1.000000	105.000000	1.000000
15104.146362	-0.002925	0.536454	0.247375	74.220055	19.443825	8.706617	0.000000	0.000000	0.000000	0.000000	0.000000	0.000000	-0.029670	-0.058911	-0.107724	0.000000	1.000000	1.000000	105.000000	1.000000
15104.149695	-0.002925	0.536454	0.247375	74.220055	19.443825	8.706617	0.000000	0.000000	0.000000	0.000000	0.000000	0.000000	-0.029670	-0.058911	-0.107724	0.000000	1.000000	1.000000	105.000000	1.000000
15104.153028	-0.003023	0.536234	0.246970	74.220055	19.443825	8.706617	0.000000	0.000000	0.000000	0.000000	0.000000	0.000000	-0.029581	-0.066221	-0.121305	0.000000	1.000000	1.000000	105.000000	1.000000
15104.156362	-0.003122	0.536048	0.246530	74.111046	19.232327	8.513533	0.000000	0.000000	0.000000	0.000000	0.000000	0.000000	-0.029498	-0.055689	-0.132163	0.000000	1.000000	1.000000	105.000000	1.000000
15104.159695	-0.003122	0.536048	0.246530	74.111046	19.232327	8.513533	0.000000	0.000000	0.000000	0.000000	0.000000	0.000000	-0.029498	-0.055689	-0.132163	0.000000	1.000000	1.000000	105.000000	1.000000
15104.163028	-0.003122	0.536048	0.246530	74.111046	19.232327	8.513533	0.000000	0.000000	0.000000	0.000000	0.000000	0.000000	-0.029498	-0.055689	-0.132163	0.000000	1.000000	1.000000	105.000000	1.000000
15104.166362	-0.003122	0.536048	0.246530	73.980759	18.988853	8.289799	0.000000	0.000000	0.000000	0.000000	0.000000	0.000000	-0.029498	-0.055689	-0.132163	0.000000	1.000000	1.000000	105.000000	1.000000
15104.169695	-0.003186	0.535897	0.246053	73.980759	18.988853	8.289799	0.000000	0.000000	0.000000	0.000000	0.000000	0.000000	-0.019396	-0.045196	-0.142984	0.000000	1.000000	1.000000	105.000000	1.000000
15104.173028	-0.003186	0.535897	0.246053	73.980759	18.988853	8.289799	0.000000	0.000000	0.000000	0.000000	0.000000	0.000000	-0.019396	-0.045196	-0.142984	0.000000	1.000000	1.000000	105.000000	1.000000
15104.176362	-0.003184	0.535764	0.245558	73.833717	18.700836	8.013917	0.000000	0.000000	0.000000	0.000000	0.000000	0.000000	0.000672	-0.039928	-0.148420	0.000000	1.000000	1.000000	105.000000	1.000000
15104.179695	-0.003184	0.535764	0.245558	73.833717	18.700836	8.013917	0.000000	0.000000	0.000000	0.000000	0.000000	0.000000	0.000672	-0.039928	-0.148420	0.000000	1.000000	1.000000	105.000000	1.000000
15104.183028	-0.003184	0.535764	0.245558	73.833717	18.700836	8.013917	0.000000	0.000000	0.000000	0.000000	0.000000	0.000000	0.000672	-0.039928	-0.148420	0.000000	1.000000	1.000000	105.000000	1.000000
15104.186362	-0.003184	0.535764	0.245558	73.706177	18.364817	7.644747	0.000000	0.000000	0.000000	0.000000	0.000000	0.000000	0.000672	-0.039928	-0.148420	0.000000	0.000000	1.000000	105.000000	1.000000
15104.189695	-0.002948	0.535663	0.244997	73.706177	18.364817	7.644747	0.000000	0.000000	0.000000	0.000000	0.000000	0.000000	0.070764	-0.030522	-0.168476	0.000000	0.000000	1.000000	105.000000	1.000000
15104.193028	-0.002948	0.535663	0.244997	73.706177	18.364817	7.644747	0.000000	0.000000	0.000000	0.000000	0.000000	0.000000	0.070764	-0.030522	-0.168476	0.000000	0.000000	1.000000	105.000000	1.000000
15104.196362	-0.002679	0.535557	0.244403	73.601273	17.982666	7.196082	0.000000	0.000000	0.000000	0.000000	0.000000	0.000000	0.080680	-0.031584	-0.178131	0.000000	0.000000	1.000000	105.000000	1.000000
15104.199695	-0.002679	0.535557	0.244403	73.601273	17.982666	7.196082	0.000000	0.000000	0.000000	0.000000	0.000000	0.000000	0.080680	-0.031584	-0.178131	0.000000	0.000000	1.000000	105.000000	1.000000
15104.203028	-0.002679	0.535557	0.244403	73.601273	17.982666	7.196082	0.000000	0.000000	0.000000	0.000000	0.000000	0.000000	0.080680	-0.031584	-0.178131	0.000000	0.000000	1.000000	105.000000	1.000000
15104.206362	-0.002477	0.535504	0.243754	73.519669	17.497383	6.618899	0.000000	0.000000	0.000000	0.000000	0.000000	0.000000	0.060637	-0.015936	-0.194606	0.000000	0.000000	1.000000	105.000000	1.000000
15104.209695	-0.002477	0.535504	0.243754	73.519669	17.497383	6.618899	0.000000	0.000000	0.000000	0.000000	0.000000	0.000000	0.060637	-0.015936	-0.194606	0.000000	0.000000	1.000000	105.000000	1.000000
15104.213028	-0.002477	0.535504	0.243754	73.519669	17.497383	6.618899	0.000000	0.000000	0.000000	0.000000	0.000000	0.000000	0.060637	-0.015936	-0.194606	0.000000	0.000000	1.000000	105.000000	1.000000
15104.216362	-0.002242	0.535499	0.243019	73.456635	16.878569	5.856233	0.000000	0.000000	0.000000	0.000000	0.000000	0.000000	0.070582	-0.001432	-0.220503	0.000000	0.000000	1.000000	105.000000	1.000000
15104.219695	-0.002242	0.535499	0.243019	73.456635	16.878569	5.856233	0.000000	0.000000	0.000000	0.000000	0.000000	0.000000	0.070582	-0.001432	-0.220503	0.000000	0.000000	1.000000	105.000000	1.000000
15104.223028	-0.002242	0.535499	0.243019	73.456635	16.878569	5.856233	0.000000	0.000000	0.000000	0.000000	0.000000	0.000000	0.070582	-0.001432	-0.220503	0.000000	0.000000	1.000000	105.000000	1.000000
15104.226362	-0.002242	0.535499	0.243019	73.391052	16.262363	5.091782	0.000000	0.000000	0.000000	0.000000	0.000000	0.000000	0.070582	-0.001432	-0.220503	0.000000	0.000000	1.000000	105.000000	1.000000
15104.229695	-0.001974	0.535501	0.242170	73.391052	16.262363	5.091782	0.000000	0.000000	0.000000	0.000000	0.000000	0.000000	0.080493	0.000493	-0.254749	0.000000	0.000000	1.000000	105.000000	1.000000
15104.233028	-0.001974	0.535501	0.242170	73.391052	16.262363	5.091782	0.000000	0.000000	0.000000	0.000000	0.000000	0.000000	0.080493	0.000493	-0.254749	0.000000	0.000000	1.000000	105.000000	1.000000
15104.236362	-0.001739	0.535585	0.241197	73.324158	15.846985	4.583992	0.000000	0.000000	0.000000	0.000000	0.000000	0.000000	0.070444	0.025261	-0.291798	0.000000	0.000000	1.000000	105.000000	1.000000
15104.239695	-0.001739	0.535585	0.241197	73.324158	15.846985	4.583992	0.000000	0.000000	0.000000	0.000000	0.000000	0.000000	0.070444	0.025261	-0.291798	0.000000	0.000000	1.000000	105.000000	1.000000
15104.243028	-0.001739	0.535585	0.241197	73.324158	15.846985	4.583992	0.000000	0.000000	0.000000	0.000000	0.000000	0.000000	0.070444	0.025261	-0.291798	0.000000	0.000000	1.000000	105.000000	1.000000
15104.246362	-0.001438	0.535748	0.240069	73.234718	15.668491	4.374083	0.000000	0.000000	0.000000	0.000000	0.000000	0.000000	0.090211	0.048774	-0.338521	0.000000	0.000000	1.000000	105.000000	1.000000
15104.249695	-0.001438	0.535748	0.240069	73.234718	15.668491	4.374083	0.000000	0.000000	0.000000	0.000000	0.000000	0.000000	0.090211	0.048774	-0.338521	0.000000	0.000000	1.000000	105.000000	1.000000
15104.253028	-0.001438	0.535748	0.240069	73.234718	15.668491	4.374083	0.000000	0.000000	0.000000	0.000000	0.000000	0.000000	0.090211	0.048774	-0.338521	0.000000	0.000000	1.000000	105.000000	1.000000
15104.256362	-0.001138	0.535975	0.238834	73.164391	15.575808	4.273155	0.000000	0.000000	0.000000	0.000000	0.000000	0.000000	0.089974	0.067980	-0.370601	0.000000	0.000000	1.000000	105.000000	1.000000
15104.259695	-0.001138	0.535975	0.238834	73.164391	15.575808	4.273155	0.000000	0.000000	0.000000	0.000000	0.000000	0.000000	0.089974	0.067980	-0.370601	0.000000	0.000000	1.000000	105.000000	1.000000
15104.263028	-0.001138	0.535975	0.238834	73.164391	15.575808	4.273155	0.000000	0.000000	0.000000	0.000000	0.000000	0.000000	0.089974	0.067980	-0.370601	0.000000	0.000000	1.000000	105.000000	1.000000
15104.266362	-0.000905	0.536320	0.237468	73.116142	15.538440	4.234262	0.000000	0.000000	0.000000	0.000000	0.000000	0.000000	0.069919	0.103523	-0.409676	0.000000	0.000000	1.000000	105.000000	1.000000
15104.269695	-0.000905	0.536320	0.237468	73.116142	15.538440	4.234262	0.000000	0.000000	0.000000	0.000000	0.000000	0.000000	0.069919	0.103523	-0.409676	0.000000	0.000000	1.000000	105.000000	1.000000
15104.273028	-0.000905	0.536320	0.237468	73.116142	15.538440	4.234262	0.000000	0.000000	0.000000	0.000000	0.000000	0.000000	0.069919	0.103523	-0.409676	0.000000	0.000000	1.000000	105.000000	1.000000
15104.276362	-0.000673	0.536744	0.235976	73.074333	15.682780	4.428234	0.000000	0.000000	0.000000	0.000000	0.000000	0.000000	0.069683	0.127413	-0.447720	0.000000	0.000000	1.000000	105.000000	1.000000
15104.279695	-0.000673	0.536744	0.235976	73.074333	15.682780	4.428234	0.000000	0.000000	0.000000	0.000000	0.000000	0.000000	0.069683	0.127413	-0.447720	0.000000	0.000000	1.000000	105.000000	1.000000
15104.283028	-0.000673	0.536744	0.235976	73.074333	15.682780	4.428234	0.000000	0.000000	0.000000	0.000000	0.000000	0.000000	0.069683	0.127413	-0.447720	0.000000	0.000000	1.000000	105.000000	1.000000
15104.286362	-0.000441	0.537264	0.234337	73.050995	16.272024	5.213166	0.000000	0.000000	0.000000	0.000000	0.000000	0.000000	0.069414	0.156050	-0.491580	0.000000	0.000000	1.000000	105.000000	1.000000
15104.289695	-0.000441	0.537264	0.234337	73.050995	16.272024	5.213166	0.000000	0.000000	0.000000	0.000000	0.000000	0.000000	0.069414	0.156050	-0.491580	0.000000	0.000000	1.000000	105.000000	1.000000
15104.293028	-0.000441	0.537264	0.234337	73.050995	16.272024	5.213166	0.000000	0.000000	0.000000	0.000000	0.000000	0.000000	0.069414	0.156050	-0.491580	0.000000	0.000000	1.000000	105.000000	1.000000
15104.296362	-0.000211	0.537875	0.232519	73.020424	17.397438	6.748470	0.000000	0.000000	0.000000	0.000000	0.000000	0.000000	0.069103	0.183160	-0.545537	0.000000	0.000000	1.000000	105.000000	1.000000
15104.299695	-0.000211	0.537875	0.232519	73.020424	17.397438	6.748470	0.000000	0.000000	0.000000	0.000000	0.000000	0.000000	0.069103	0.183160	-0.545537	0.000000	0.000000	1.000000	105.000000	1.000000
15104.303028	-0.000211	0.537875	0.232519	73.020424	17.397438	6.748470	0.000000	0.000000	0.000000	0.000000	0.000000	0.000000	0.069103	0.183160	-0.545537	0.000000	0.000000	1.000000	105.000000	1.000000
15104.306362	0.000083	0.538574	0.230519	72.946907	18.867914	9.183495	0.000000	0.000000	0.000000	0.000000	0.000000	0.000000	0.088327	0.209785	-0.600058	0.000000	0.000000	1.000000	105.000000	1.000000
15104.309695	0.000083	0.538574	0.230519	72.946907	18.867914	9.183495	0.000000	0.000000	0.000000	0.000000	0.000000	0.000000	0.088327	0.209785	-0.600058	0.000000	0.000000	1.000000	105.000000	1.000000
15104.313028	0.000083	0.538574	0.230519	72.946907	18.867914	9.183495	0.000000	0.000000	0.000000	0.000000	0.000000	0.000000	0.088327	0.209785	-0.600058	0.000000	0.000000	1.000000	105.000000	1.000000
15104.316362	0.000474	0.539356	0.228302	72.857407	20.437113	12.876559	0.000000	0.000000	0.000000	0.000000	0.000000	0.000000	0.117065	0.234668	-0.664978	0.000000	0.000000	1.000000	105.000000	1.000000
15104.319695	0.000474	0.539356	0.228302	72.857407	20.437113	12.876559	0.000000	0.000000	0.000000	0.000000	0.000000	0.000000	0.117065	0.234668	-0.664978	0.000000	0.000000	1.000000	105.000000	1.000000
15104.323028	0.000474	0.539356	0.228302	72.857407	20.437113	12.876559	0.000000	0.000000	0.000000	0.000000	0.000000	0.000000	0.117065	0.234668	-0.664978	0.000000	0.000000	1.000000	105.000000	1.000000
15104.326362	0.001023	0.540302	0.225922	72.788658	21.767647	16.687836	0.000000	0.000000	0.000000	0.000000	0.000000	0.000000	0.164887	0.283641	-0.713883	0.000000	0.000000	1.000000	105.000000	1.000000
15104.329695	0.001023	0.540302	0.225922	72.788658	21.767647	16.687836	0.000000	0.000000	0.000000	0.000000	0.000000	0.000000	0.164887	0.283641	-0.713883	0.000000	0.000000	1.000000	105.000000	1.000000
15104.333028	0.001023	0.540302	0.225922	72.788658	21.767647	16.687836	0.000000	0.000000	0.000000	0.000000	0.000000	0.000000	0.164887	0.283641	-0.713883	0.000000	0.000000	1.000000	105.000000	1.000000
15104.336362	0.001795	0.541362	0.223316	72.829369	22.420874	19.085852	0.000000	0.000000	0.000000	0.000000	0.000000	0.000000	0.231417	0.318152	-0.781952	0.000000	0.000000	1.000000	105.000000	1.000000
15104.339695	0.001795	0.541362	0.223316	72.829369	22.420874	19.085852	0.000000	0.000000	0.000000	0.000000	0.000000	0.000000	0.231417	0.318152	-0.781952	0.000000	0.000000	1.000000	105.000000	1.000000
15104.343028	0.001795	0.541362	0.223316	72.829369	22.420874	19.085852	0.000000	0.000000	0.000000	0.000000	0.000000	0.000000	0.231417	0.318152	-0.781952	0.000000	0.000000	1.000000	105.000000	1.000000
15104.346362	0.002752	0.542481	0.220502	72.980560	22.513395	19.950237	0.000000	0.000000	0.000000	0.000000	0.000000	0.000000	0.287309	0.335657	-0.844124	0.000000	0.000000	1.000000	105.000000	1.000000
15104.349695	0.002752	0.542481	0.220502	72.980560	22.513395	19.950237	0.000000	0.000000	0.000000	0.000000	0.000000	0.000000	0.287309	0.335657	-0.844124	0.000000	0.000000	1.000000	105.000000	1.000000
15104.353028	0.002752	0.542481	0.220502	72.980560	22.513395	19.950237	0.000000	0.000000	0.000000	0.000000	0.000000	0.000000	0.287309	0.335657	-0.844124	0.000000	0.000000	1.000000	105.000000	1.000000
15104.356362	0.003893	0.543709	0.217454	73.237831	22.601524	20.193834	0.000000	0.000000	0.000000	0.000000	0.000000	0.000000	0.342169	0.368286	-0.914503	0.000000	0.000000	1.000000	105.000000	1.000000
15104.359695	0.003893	0.543709	0.217454	73.237831	22.601524	20.193834	0.000000	0.000000	0.000000	0.000000	0.000000	0.000000	0.342169	0.368286	-0.914503	0.000000	0.000000	1.000000	105.000000	1.000000
15104.363028	0.003893	0.543709	0.217454	73.237831	22.601524	20.193834	0.000000	0.000000	0.000000	0.000000	0.000000	0.000000	0.342169	0.368286	-0.914503	0.000000	0.000000	1.000000	105.000000	1.000000
15104.366362	0.005308	0.545037	0.214132	73.605492	22.775806	20.265957	0.000000	0.000000	0.000000	0.000000	0.000000	0.000000	0.424486	0.398438	-0.996450	0.000000	0.000000	1.000000	105.000000	1.000000
15104.369695	0.005308	0.545037	0.214132	73.605492	22.775806	20.265957	0.000000	0.000000	0.000000	0.000000	0.000000	0.000000	0.424486	0.398438	-0.996450	0.000000	0.000000	1.000000	105.000000	1.000000
15104.373028	0.005308	0.545037	0.214132	73.605492	22.775806	20.265957	0.000000	0.000000	0.000000	0.000000	0.000000	0.000000	0.424486	0.398438	-0.996450	0.000000	0.000000	1.000000	105.000000	1.000000
15104.376362	0.006960	0.546481	0.210546	74.060501	23.011124	20.530996	0.000000	0.000000	0.000000	0.000000	0.000000	0.000000	0.495527	0.433342	-1.075869	0.000000	0.000000	1.000000	105.000000	1.000000
15104.379695	0.006960	0.546481	0.210546	74.060501	23.011124	20.530996	0.000000	0.000000	0.000000	0.000000	0.000000	0.000000	0.495527	0.433342	-1.075869	0.000000	0.000000	1.000000	105.000000	1.000000
15104.383028	0.006960	0.546481	0.210546	74.060501	23.011124	20.530996	0.000000	0.000000	0.000000	0.000000	0.000000	0.000000	0.495527	0.433342	-1.075869	0.000000	0.000000	1.000000	105.000000	1.000000
15104.386362	0.008748	0.548083	0.206752	74.549324	23.102911	20.924450	0.000000	0.000000	0.000000	0.000000	0.000000	0.000000	0.536619	0.480382	-1.138077	0.000000	0.000000	1.000000	105.000000	1.000000
15104.389695	0.008748	0.548083	0.206752	74.549324	23.102911	20.924450	0.000000	0.000000	0.000000	0.000000	0.000000	0.000000	0.536619	0.480382	-1.138077	0.000000	0.000000	1.000000	105.000000	1.000000
15104.393028	0.008748	0.548083	0.206752	74.549324	23.102911	20.924450	0.000000	0.000000	0.000000	0.000000	0.000000	0.000000	0.536619	0.480382	-1.138077	0.000000	0.000000	1.000000	105.000000	1.000000
15104.396362	0.010795	0.549820	0.202764	75.056587	22.773064	20.815584	0.000000	0.000000	0.000000	0.000000	0.000000	0.000000	0.614067	0.521080	-1.196551	0.000000	0.000000	1.000000	105.000000	1.000000
15104.399695	0.010795	0.549820	0.202764	75.056587	22.773064	20.815584	0.000000	0.000000	0.000000	0.000000	0.000000	0.000000	0.614067	0.521080	-1.196551	0.000000	0.000000	1.000000	105.000000	1.000000
15104.403028	0.010795	0.549820	0.202764	75.056587	22.773064	20.815584	0.000000	0.000000	0.000000	0.000000	0.000000	0.000000	0.614067	0.521080	-1.196551	0.000000	0.000000	1.000000	105.000000	1.000000
15104.406362	0.012938	0.551687	0.198578	75.573059	21.806160	19.742275	0.000000	0.000000	0.000000	0.000000	0.000000	0.000000	0.642730	0.560227	-1.255893	0.000000	0.000000	1.000000	105.000000	1.000000
15104.409695	0.012938	0.551687	0.198578	75.573059	21.806160	19.742275	0.000000	0.000000	0.000000	0.000000	0.000000	0.000000	0.642730	0.560227	-1.255893	0.000000	0.000000	1.000000	105.000000	1.000000
15104.413028	0.012938	0.551687	0.198578	75.573059	21.806160	19.742275	0.000000	0.000000	0.000000	0.000000	0.000000	0.000000	0.642730	0.560227	-1.255893	0.000000	0.000000	1.000000	105.000000	1.000000
15104.416362	0.015111	0.553690	0.194259	76.074875	20.111017	17.871841	0.000000	0.000000	0.000000	0.000000	0.000000	0.000000	0.651996	0.600791	-1.295643	0.000000	0.000000	1.000000	105.000000	1.000000
15104.419695	0.015111	0.553690	0.194259	76.074875	20.111017	17.871841	0.000000	0.000000	0.000000	0.000000	0.000000	0.000000	0.651996	0.600791	-1.295643	0.000000	0.000000	1.000000	105.000000	1.000000
15104.423028	0.015111	0.553690	0.194259	76.074875	20.111017	17.871841	0.000000	0.000000	0.000000	0.000000	0.000000	0.000000	0.651996	0.600791	-1.295643	0.000000	0.000000	1.000000	105.000000	1.000000
15104.426362	0.017373	0.555838	0.189783	76.537193	17.717489	15.245331	0.000000	0.000000	0.000000	0.000000	0.000000	0.000000	0.678745	0.644378	-1.342732	0.000000	0.000000	1.000000	105.000000	1.000000
15104.429695	0.017373	0.555838	0.189783	76.537193	17.717489	15.245331	0.000000	0.000000	0.000000	0.000000	0.000000	0.000000	0.678745	0.644378	-1.342732	0.000000	0.000000	1.000000	105.000000	1.000000
15104.433028	0.017373	0.555838	0.189783	76.537193	17.717489	15.245331	0.000000	0.000000	0.000000	0.000000	0.000000	0.000000	0.678745	0.644378	-1.342732	0.000000	0.000000	1.000000	105.000000	1.000000
15104.436362	0.019602	0.558071	0.185265	76.915840	14.858867	11.898065	0.000000	0.000000	0.000000	0.000000	0.000000	0.000000	0.668675	0.670152	-1.355434	0.000000	0.000000	1.000000	105.000000	1.000000
15104.439695	0.019602	0.558071	0.185265	76.915840	14.858867	11.898065	0.000000	0.000000	0.000000	0.000000	0.000000	0.000000	0.668675	0.670152	-1.355434	0.000000	0.000000	1.000000	105.000000	1.000000
15104.443028	0.019602	0.558071	0.185265	76.915840	14.858867	11.898065	0.000000	0.000000	0.000000	0.000000	0.000000	0.000000	0.668675	0.670152	-1.355434	0.000000	0.000000	1.000000	105.000000	1.000000
15104.446362	0.021889	0.560429	0.180730	77.191139	11.985429	8.359206	0.000000	0.000000	0.000000	0.000000	0.000000	0.000000	0.686030	0.707275	-1.360403	0.000000	0.000000	1.000000	105.000000	1.000000
15104.449695	0.021889	0.560429	0.180730	77.191139	11.985429	8.359206	0.000000	0.000000	0.000000	0.000000	0.000000	0.000000	0.686030	0.707275	-1.360403	0.000000	0.000000	1.000000	105.000000	1.000000
15104.453028	0.021889	0.560429	0.180730	77.191139	11.985429	8.359206	0.000000	0.000000	0.000000	0.000000	0.000000	0.000000	0.686030	0.707275	-1.360403	0.000000	0.000000	1.000000	105.000000	1.000000
15104.456362	0.024171	0.562833	0.176157	77.388290	9.420828	5.592269	0.000000	0.000000	0.000000	0.000000	0.000000	0.000000	0.684462	0.721027	-1.372078	0.000000	0.000000	1.000000	105.000000	1.000000
15104.459695	0.024171	0.562833	0.176157	77.388290	9.420828	5.592269	0.000000	0.000000	0.000000	0.000000	0.000000	0.000000	0.684462	0.721027	-1.372078	0.000000	0.000000	1.000000	105.000000	1.000000
15104.463028	0.024171	0.562833	0.176157	77.388290	9.420828	5.592269	0.000000	0.000000	0.000000	0.000000	0.000000	0.000000	0.684462	0.721027	-1.372078	0.000000	0.000000	1.000000	105.000000	1.000000
15104.466362	0.026388	0.565252	0.171587	77.526520	7.326331	3.971334	0.000000	0.000000	0.000000	0.000000	0.000000	0.000000	0.665195	0.725752	-1.370767	0.000000	0.000000	1.000000	105.000000	1.000000
15104.469695	0.026388	0.565252	0.171587	77.526520	7.326331	3.971334	0.000000	0.000000	0.000000	0.000000	0.000000	0.000000	0.665195	0.725752	-1.370767	0.000000	0.000000	1.000000	105.000000	1.000000
15104.473028	0.026388	0.565252	0.171587	77.526520	7.326331	3.971334	0.000000	0.000000	0.000000	0.000000	0.000000	0.000000	0.665195	0.725752	-1.370767	0.000000	0.000000	1.000000	105.000000	1.000000
15104.476362	0.028600	0.567700	0.167000	77.623802	5.671212	3.156098	0.000000	0.000000	0.000000	0.000000	0.000000	0.000000	0.663658	0.734473	-1.376108	0.000000	0.000000	1.000000	105.000000	1.000000
15104.479695	0.028600	0.567700	0.167000	77.623802	5.671212	3.156098	0.000000	0.000000	0.000000	0.000000	0.000000	0.000000	0.663658	0.734473	-1.376108	0.000000	0.000000	1.000000	105.000000	1.000000
15104.483028	0.028600	0.567700	0.167000	77.623802	5.671212	3.156098	0.000000	0.000000	0.000000	0.000000	0.000000	0.000000	0.663658	0.734473	-1.376108	0.000000	0.000000	1.000000	105.000000	1.000000
15104.486362	0.030778	0.570108	0.162409	77.700134	4.245226	2.173907	0.000000	0.000000	0.000000	0.000000	0.000000	0.000000	0.653250	0.722511	-1.377270	0.000000	0.000000	1.000000	105.000000	1.000000
15104.489695	0.030778	0.570108	0.162409	77.700134	4.245226	2.173907	0.000000	0.000000	0.000000	0.000000	0.000000	0.000000	0.653250	0.722511	-1.377270	0.000000	0.000000	1.000000	105.000000	1.000000
15104.493028	0.030778	0.570108	0.162409	77.700134	4.245226	2.173907	0.000000	0.000000	0.000000	0.000000	0.000000	0.000000	0.653250	0.722511	-1.377270	0.000000	0.000000	1.000000	105.000000	1.000000
15104.496362	0.032891	0.572511	0.157811	77.761055	2.970042	0.880838	0.000000	0.000000	0.000000	0.000000	0.000000	0.000000	0.634004	0.720735	-1.379485	0.000000	0.000000	1.000000	105.000000	1.000000
15104.499695	0.032891	0.572511	0.157811	77.761055	2.970042	0.880838	0.000000	0.000000	0.000000	0.000000	0.000000	0.000000	0.634004	0.720735	-1.379485	0.000000	0.000000	1.000000	105.000000	1.000000
15104.503028	0.032891	0.572511	0.157811	77.761055	2.970042	0.880838	0.000000	0.000000	0.000000	0.000000	0.000000	0.000000	0.634004	0.720735	-1.379485	0.000000	0.000000	1.000000	105.000000	1.000000
15104.506362	0.034939	0.574900	0.153171	77.806374	1.793212	-0.052302	0.000000	0.000000	0.000000	0.000000	0.000000	0.000000	0.614339	0.716774	-1.392116	0.000000	0.000000	1.000000	105.000000	1.000000
15104.509695	0.034939	0.574900	0.153171	77.806374	1.793212	-0.052302	0.000000	0.000000	0.000000	0.000000	0.000000	0.000000	0.614339	0.716774	-1.392116	0.000000	0.000000	1.000000	105.000000	1.000000
15104.513028	0.034939	0.574900	0.153171	77.806374	1.793212	-0.052302	0.000000	0.000000	0.000000	0.000000	0.000000	0.000000	0.614339	0.716774	-1.392116	0.000000	0.000000	1.000000	105.000000	1.000000
15104.516362	0.036779	0.577229	0.148526	77.840965	0.682020	-0.664260	0.000000	0.000000	0.000000	0.000000	0.000000	0.000000	0.552120	0.698619	-1.393589	0.000000	0.000000	1.000000	105.000000	1.000000
15104.519695	0.036779	0.577229	0.148526	77.840965	0.682020	-0.664260	0.000000	0.000000	0.000000	0.000000	0.000000	0.000000	0.552120	0.698619	-1.393589	0.000000	0.000000	1.000000	105.000000	1.000000
15104.523028	0.036779	0.577229	0.148526	77.840965	0.682020	-0.664260	0.000000	0.000000	0.000000	0.000000	0.000000	0.000000	0.552120	0.698619	-1.393589	0.000000	0.000000	1.000000	105.000000	1.000000
15104.526362	0.038505	0.579525	0.143923	77.870171	-0.314877	-1.314514	0.000000	0.000000	0.000000	0.000000	0.000000	0.000000	0.517738	0.688835	-1.380613	0.000000	0.000000	1.000000	105.000000	1.000000
15104.529695	0.038505	0.579525	0.143923	77.870171	-0.314877	-1.314514	0.000000	0.000000	0.000000	0.000000	0.000000	0.000000	0.517738	0.688835	-1.380613	0.000000	0.000000	1.000000	105.000000	1.000000
15104.533028	0.038505	0.579525	0.143923	77.870171	-0.314877	-1.314514	0.000000	0.000000	0.000000	0.000000	0.000000	0.000000	0.517738	0.688835	-1.380613	0.000000	0.000000	1.000000	105.000000	1.000000
15104.536362	0.040061	0.581717	0.139348	77.895531	-1.080626	-1.634941	0.000000	0.000000	0.000000	0.000000	0.000000	0.000000	0.466650	0.657503	-1.372627	0.000000	0.000000	1.000000	105.000000	1.000000
15104.539695	0.040061	0.581717	0.139348	77.895531	-1.080626	-1.634941	0.000000	0.000000	0.000000	0.000000	0.000000	0.000000	0.466650	0.657503	-1.372627	0.000000	0.000000	1.000000	105.000000	1.000000
15104.543028	0.040061	0.581717	0.139348	77.895531	-1.080626	-1.634941	0.000000	0.000000	0.000000	0.000000	0.000000	0.000000	0.466650	0.657503	-1.372627	0.000000	0.000000	1.000000	105.000000	1.000000
15104.546362	0.041448	0.583870	0.134788	77.930359	-1.453035	-1.615006	0.000000	0.000000	0.000000	0.000000	0.000000	0.000000	0.416344	0.646147	-1.367919	0.000000	0.000000	1.000000	105.000000	1.000000
15104.549695	0.041448	0.583870	0.134788	77.930359	-1.453035	-1.615006	0.000000	0.000000	0.000000	0.000000	0.000000	0.000000	0.416344	0.646147	-1.367919	0.000000	0.000000	1.000000	105.000000	1.000000
15104.553028	0.041448	0.583870	0.134788	77.930359	-1.453035	-1.615006	0.000000	0.000000	0.000000	0.000000	0.000000	0.000000	0.416344	0.646147	-1.367919	0.000000	0.000000	1.000000	105.000000	1.000000
15104.556362	0.042757	0.585975	0.130262	77.969444	-1.372052	-0.986738	0.000000	0.000000	0.000000	0.000000	0.000000	0.000000	0.392626	0.631314	-1.357880	0.000000	0.000000	1.000000	105.000000	1.000000
15104.559695	0.042757	0.585975	0.130262	77.969444	-1.372052	-0.986738	0.000000	0.000000	0.000000	0.000000	0.000000	0.000000	0.392626	0.631314	-1.357880	0.000000	0.000000	1.000000	105.000000	1.000000
15104.563028	0.042757	0.585975	0.130262	77.969444	-1.372052	-0.986738	0.000000	0.000000	0.000000	0.000000	0.000000	0.000000	0.392626	0.631314	-1.357880	0.000000	0.000000	1.000000	105.000000	1.000000
15104.566362	0.043987	0.588042	0.125749	78.008255	-1.177912	-0.358315	0.000000	0.000000	0.000000	0.000000	0.000000	0.000000	0.368909	0.620318	-1.353896	0.000000	0.000000	1.000000	105.000000	1.000000
15104.569695	0.043987	0.588042	0.125749	78.008255	-1.177912	-0.358315	0.000000	0.000000	0.000000	0.000000	0.000000	0.000000	0.368909	0.620318	-1.353896	0.000000	0.000000	1.000000	105.000000	1.000000
15104.573028	0.043987	0.588042	0.125749	78.008255	-1.177912	-0.358315	0.000000	0.000000	0.000000	0.000000	0.000000	0.000000	0.368909	0.620318	-1.353896	0.000000	0.000000	1.000000	105.000000	1.000000
15104.576362	0.045142	0.590083	0.121288	78.041351	-0.961294	0.308066	0.000000	0.000000	0.000000	0.000000	0.000000	0.000000	0.346486	0.612007	-1.338468	0.000000	0.000000	1.000000	105.000000	1.000000
15104.579695	0.045142	0.590083	0.121288	78.041351	-0.961294	0.308066	0.000000	0.000000	0.000000	0.000000	0.000000	0.000000	0.346486	0.612007	-1.338468	0.000000	0.000000	1.000000	105.000000	1.000000
15104.583028	0.045142	0.590083	0.121288	78.041351	-0.961294	0.308066	0.000000	0.000000	0.000000	0.000000	0.000000	0.000000	0.346486	0.612007	-1.338468	0.000000	0.000000	1.000000	105.000000	1.000000
15104.586362	0.046252	0.592116	0.116892	78.065430	-0.733547	1.148559	0.000000	0.000000	0.000000	0.000000	0.000000	0.000000	0.333122	0.610050	-1.318754	0.000000	0.000000	1.000000	105.000000	1.000000
15104.589695	0.046252	0.592116	0.116892	78.065430	-0.733547	1.148559	0.000000	0.000000	0.000000	0.000000	0.000000	0.000000	0.333122	0.610050	-1.318754	0.000000	0.000000	1.000000	105.000000	1.000000
15104.593028	0.046252	0.592116	0.116892	78.065430	-0.733547	1.148559	0.000000	0.000000	0.000000	0.000000	0.000000	0.000000	0.333122	0.610050	-1.318754	0.000000	0.000000	1.000000	105.000000	1.000000
15104.596362	0.047262	0.594135	0.112530	78.086517	-0.499411	1.864148	0.000000	0.000000	0.000000	0.000000	0.000000	0.000000	0.302972	0.605758	-1.308393	0.000000	0.000000	1.000000	105.000000	1.000000
15104.599695	0.047262	0.594135	0.112530	78.086517	-0.499411	1.864148	0.000000	0.000000	0.000000	0.000000	0.000000	0.000000	0.302972	0.605758	-1.308393	0.000000	0.000000	1.000000	105.000000	1.000000
15104.603028	0.047262	0.594135	0.112530	78.086517	-0.499411	1.864148	0.000000	0.000000	0.000000	0.000000	0.000000	0.000000	0.302972	0.605758	-1.308393	0.000000	0.000000	1.000000	105.000000	1.000000
15104.606362	0.048284	0.596150	0.108233	78.097244	-0.163215	2.478975	0.000000	0.000000	0.000000	0.000000	0.000000	0.000000	0.306626	0.604330	-1.289232	0.000000	0.000000	1.000000	105.000000	1.000000
15104.609695	0.048284	0.596150	0.108233	78.097244	-0.163215	2.478975	0.000000	0.000000	0.000000	0.000000	0.000000	0.000000	0.306626	0.604330	-1.289232	0.000000	0.000000	1.000000	105.000000	1.000000
15104.613028	0.048284	0.596150	0.108233	78.097244	-0.163215	2.478975	0.000000	0.000000	0.000000	0.000000	0.000000	0.000000	0.306626	0.604330	-1.289232	0.000000	0.000000	1.000000	105.000000	1.000000
15104.616362	0.049293	0.598099	0.104018	78.109795	0.307175	3.136684	0.000000	0.000000	0.000000	0.000000	0.000000	0.000000	0.302684	0.584739	-1.264462	0.000000	0.000000	1.000000	105.000000	1.000000
15104.619695	0.049293	0.598099	0.104018	78.109795	0.307175	3.136684	0.000000	0.000000	0.000000	0.000000	0.000000	0.000000	0.302684	0.584739	-1.264462	0.000000	0.000000	1.000000	105.000000	1.000000
15104.623028	0.049293	0.598099	0.104018	78.109795	0.307175	3.136684	0.000000	0.000000	0.000000	0.000000	0.000000	0.000000	0.302684	0.584739	-1.264462	0.000000	0.000000	1.000000	105.000000	1.000000
15104.626362	0.050259	0.600006	0.099845	78.121559	0.805470	3.863258	0.000000	0.000000	0.000000	0.000000	0.000000	0.000000	0.289817	0.572241	-1.252008	0.000000	0.000000	1.000000	105.000000	1.000000
15104.629695	0.050259	0.600006	0.099845	78.121559	0.805470	3.863258	0.000000	0.000000	0.000000	0.000000	0.000000	0.000000	0.289817	0.572241	-1.252008	0.000000	0.000000	1.000000	105.000000	1.000000
15104.633028	0.050259	0.600006	0.099845	78.121559	0.805470	3.863258	0.000000	0.000000	0.000000	0.000000	0.000000	0.000000	0.289817	0.572241	-1.252008	0.000000	0.000000	1.000000	105.000000	1.000000
15104.636362	0.051217	0.601862	0.095794	78.127068	1.336453	4.636825	0.000000	0.000000	0.000000	0.000000	0.000000	0.000000	0.287415	0.556843	-1.215083	0.000000	0.000000	1.000000	105.000000	1.000000
15104.639695	0.051217	0.601862	0.095794	78.127068	1.336453	4.636825	0.000000	0.000000	0.000000	0.000000	0.000000	0.000000	0.287415	0.556843	-1.215083	0.000000	0.000000	1.000000	105.000000	1.000000
15104.643028	0.051217	0.601862	0.095794	78.127068	1.336453	4.636825	0.000000	0.000000	0.000000	0.000000	0.000000	0.000000	0.287415	0.556843	-1.215083	0.000000	0.000000	1.000000	105.000000	1.000000
15104.646362	0.052219	0.603650	0.091849	78.134758	1.812007	5.169473	0.000000	0.000000	0.000000	0.000000	0.000000	0.000000	0.300550	0.536351	-1.183534	0.000000	0.000000	1.000000	105.000000	1.000000
15104.649695	0.052219	0.603650	0.091849	78.134758	1.812007	5.169473	0.000000	0.000000	0.000000	0.000000	0.000000	0.000000	0.300550	0.536351	-1.183534	0.000000	0.000000	1.000000	105.000000	1.000000
15104.653028	0.052219	0.603650	0.091849	78.134758	1.812007	5.169473	0.000000	0.000000	0.000000	0.000000	0.000000	0.000000	0.300550	0.536351	-1.183534	0.000000	0.000000	1.000000	105.000000	1.000000
15104.656362	0.053214	0.605393	0.088031	78.162956	2.190545	5.610365	0.000000	0.000000	0.000000	0.000000	0.000000	0.000000	0.298548	0.522820	-1.145604	0.000000	0.000000	1.000000	105.000000	1.000000
15104.659695	0.053214	0.605393	0.088031	78.162956	2.190545	5.610365	0.000000	0.000000	0.000000	0.000000	0.000000	0.000000	0.298548	0.522820	-1.145604	0.000000	0.000000	1.000000	105.000000	1.000000
15104.663028	0.053214	0.605393	0.088031	78.162956	2.190545	5.610365	0.000000	0.000000	0.000000	0.000000	0.000000	0.000000	0.298548	0.522820	-1.145604	0.000000	0.000000	1.000000	105.000000	1.000000
15104.666362	0.054229	0.607044	0.084331	78.224396	2.425682	6.108518	0.000000	0.000000	0.000000	0.000000	0.000000	0.000000	0.304392	0.495194	-1.109953	0.000000	0.000000	1.000000	105.000000	1.000000
15104.669695	0.054229	0.607044	0.084331	78.224396	2.425682	6.108518	0.000000	0.000000	0.000000	0.000000	0.000000	0.000000	0.304392	0.495194	-1.109953	0.000000	0.000000	1.000000	105.000000	1.000000
15104.673028	0.054229	0.607044	0.084331	78.224396	2.425682	6.108518	0.000000	0.000000	0.000000	0.000000	0.000000	0.000000	0.304392	0.495194	-1.109953	0.000000	0.000000	1.000000	105.000000	1.000000
15104.676362	0.055243	0.608636	0.080807	78.331932	2.528893	6.645756	0.000000	0.000000	0.000000	0.000000	0.000000	0.000000	0.304370	0.477873	-1.057275	0.000000	0.000000	1.000000	105.000000	1.000000
15104.679695	0.055243	0.608636	0.080807	78.331932	2.528893	6.645756	0.000000	0.000000	0.000000	0.000000	0.000000	0.000000	0.304370	0.477873	-1.057275	0.000000	0.000000	1.000000	105.000000	1.000000
15104.683028	0.055243	0.608636	0.080807	78.331932	2.528893	6.645756	0.000000	0.000000	0.000000	0.000000	0.000000	0.000000	0.304370	0.477873	-1.057275	0.000000	0.000000	1.000000	105.000000	1.000000
15104.686362	0.056208	0.610126	0.077459	78.478722	2.617538	7.041063	0.000000	0.000000	0.000000	0.000000	0.000000	0.000000	0.289374	0.446880	-1.004388	0.000000	0.000000	1.000000	105.000000	1.000000
15104.689695	0.056208	0.610126	0.077459	78.478722	2.617538	7.041063	0.000000	0.000000	0.000000	0.000000	0.000000	0.000000	0.289374	0.446880	-1.004388	0.000000	0.000000	1.000000	105.000000	1.000000
15104.693028	0.056208	0.610126	0.077459	78.478722	2.617538	7.041063	0.000000	0.000000	0.000000	0.000000	0.000000	0.000000	0.289374	0.446880	-1.004388	0.000000	0.000000	1.000000	105.000000	1.000000
15104.696362	0.057200	0.611546	0.074273	78.660172	2.692212	7.047692	0.000000	0.000000	0.000000	0.000000	0.000000	0.000000	0.297538	0.425928	-0.955812	0.000000	0.000000	1.000000	105.000000	1.000000
15104.699695	0.057200	0.611546	0.074273	78.660172	2.692212	7.047692	0.000000	0.000000	0.000000	0.000000	0.000000	0.000000	0.297538	0.425928	-0.955812	0.000000	0.000000	1.000000	105.000000	1.000000
15104.703028	0.057200	0.611546	0.074273	78.660172	2.692212	7.047692	0.000000	0.000000	0.000000	0.000000	0.000000	0.000000	0.297538	0.425928	-0.955812	0.000000	0.000000	1.000000	105.000000	1.000000
15104.706362	0.058190	0.612839	0.071208	78.886284	2.748007	6.979872	0.000000	0.000000	0.000000	0.000000	0.000000	0.000000	0.297004	0.387957	-0.919249	0.000000	0.000000	1.000000	105.000000	1.000000
15104.709695	0.058190	0.612839	0.071208	78.886284	2.748007	6.979872	0.000000	0.000000	0.000000	0.000000	0.000000	0.000000	0.297004	0.387957	-0.919249	0.000000	0.000000	1.000000	105.000000	1.000000
15104.713028	0.058190	0.612839	0.071208	78.886284	2.748007	6.979872	0.000000	0.000000	0.000000	0.000000	0.000000	0.000000	0.297004	0.387957	-0.919249	0.000000	0.000000	1.000000	105.000000	1.000000
15104.716362	0.059185	0.614041	0.068320	79.162407	2.780162	6.992524	0.000000	0.000000	0.000000	0.000000	0.000000	0.000000	0.298572	0.360445	-0.866439	0.000000	0.000000	1.000000	105.000000	1.000000
15104.719695	0.059185	0.614041	0.068320	79.162407	2.780162	6.992524	0.000000	0.000000	0.000000	0.000000	0.000000	0.000000	0.298572	0.360445	-0.866439	0.000000	0.000000	1.000000	105.000000	1.000000
15104.723028	0.059185	0.614041	0.068320	79.162407	2.780162	6.992524	0.000000	0.000000	0.000000	0.000000	0.000000	0.000000	0.298572	0.360445	-0.866439	0.000000	0.000000	1.000000	105.000000	1.000000
15104.726362	0.060205	0.615151	0.065545	79.487099	2.789489	7.243119	0.000000	0.000000	0.000000	0.000000	0.000000	0.000000	0.305918	0.333189	-0.832439	0.000000	0.000000	1.000000	105.000000	1.000000
15104.729695	0.060205	0.615151	0.065545	79.487099	2.789489	7.243119	0.000000	0.000000	0.000000	0.000000	0.000000	0.000000	0.305918	0.333189	-0.832439	0.000000	0.000000	1.000000	105.000000	1.000000
15104.733028	0.060205	0.615151	0.065545	79.487099	2.789489	7.243119	0.000000	0.000000	0.000000	0.000000	0.000000	0.000000	0.305918	0.333189	-0.832439	0.000000	0.000000	1.000000	105.000000	1.000000
15104.736362	0.061322	0.616153	0.062861	79.823143	2.784259	7.581234	0.000000	0.000000	0.000000	0.000000	0.000000	0.000000	0.335149	0.300664	-0.805192	0.000000	0.000000	1.000000	105.000000	1.000000
15104.739695	0.061322	0.616153	0.062861	79.823143	2.784259	7.581234	0.000000	0.000000	0.000000	0.000000	0.000000	0.000000	0.335149	0.300664	-0.805192	0.000000	0.000000	1.000000	105.000000	1.000000
15104.743028	0.061322	0.616153	0.062861	79.823143	2.784259	7.581234	0.000000	0.000000	0.000000	0.000000	0.000000	0.000000	0.335149	0.300664	-0.805192	0.000000	0.000000	1.000000	105.000000	1.000000
15104.746362	0.062490	0.617090	0.060304	80.155457	2.787878	7.817800	0.000000	0.000000	0.000000	0.000000	0.000000	0.000000	0.350536	0.281000	-0.767242	0.000000	0.000000	1.000000	105.000000	1.000000
15104.749695	0.062490	0.617090	0.060304	80.155457	2.787878	7.817800	0.000000	0.000000	0.000000	0.000000	0.000000	0.000000	0.350536	0.281000	-0.767242	0.000000	0.000000	1.000000	105.000000	1.000000
15104.753028	0.062490	0.617090	0.060304	80.155457	2.787878	7.817800	0.000000	0.000000	0.000000	0.000000	0.000000	0.000000	0.350536	0.281000	-0.767242	0.000000	0.000000	1.000000	105.000000	1.000000
15104.756362	0.063730	0.617951	0.057832	80.471931	2.767883	7.834368	0.000000	0.000000	0.000000	0.000000	0.000000	0.000000	0.372001	0.258429	-0.741469	0.000000	0.000000	1.000000	105.000000	1.000000
15104.759695	0.063730	0.617951	0.057832	80.471931	2.767883	7.834368	0.000000	0.000000	0.000000	0.000000	0.000000	0.000000	0.372001	0.258429	-0.741469	0.000000	0.000000	1.000000	105.000000	1.000000
15104.763028	0.063730	0.617951	0.057832	80.471931	2.767883	7.834368	0.000000	0.000000	0.000000	0.000000	0.000000	0.000000	0.372001	0.258429	-0.741469	0.000000	0.000000	1.000000	105.000000	1.000000
15104.766362	0.064968	0.618768	0.055447	80.773033	2.591083	7.631294	0.000000	0.000000	0.000000	0.000000	0.000000	0.000000	0.371197	0.244911	-0.715495	0.000000	0.000000	1.000000	105.000000	1.000000
15104.769695	0.064968	0.618768	0.055447	80.773033	2.591083	7.631294	0.000000	0.000000	0.000000	0.000000	0.000000	0.000000	0.371197	0.244911	-0.715495	0.000000	0.000000	1.000000	105.000000	1.000000
15104.773028	0.064968	0.618768	0.055447	80.773033	2.591083	7.631294	0.000000	0.000000	0.000000	0.000000	0.000000	0.000000	0.371197	0.244911	-0.715495	0.000000	0.000000	1.000000	105.000000	1.000000
15104.776362	0.066095	0.619545	0.053077	81.048782	2.035717	6.913286	0.000000	0.000000	0.000000	0.000000	0.000000	0.000000	0.338270	0.233009	-0.711120	0.000000	0.000000	1.000000	105.000000	1.000000
15104.779695	0.066095	0.619545	0.053077	81.048782	2.035717	6.913286	0.000000	0.000000	0.000000	0.000000	0.000000	0.000000	0.338270	0.233009	-0.711120	0.000000	0.000000	1.000000	105.000000	1.000000
15104.783028	0.066095	0.619545	0.053077	81.048782	2.035717	6.913286	0.000000	0.000000	0.000000	0.000000	0.000000	0.000000	0.338270	0.233009	-0.711120	0.000000	0.000000	1.000000	105.000000	1.000000
15104.786362	0.067022	0.620322	0.050764	81.305481	1.064608	5.884617	0.000000	0.000000	0.000000	0.000000	0.000000	0.000000	0.277999	0.233236	-0.693862	0.000000	0.000000	1.000000	105.000000	1.000000
15104.789695	0.067022	0.620322	0.050764	81.305481	1.064608	5.884617	0.000000	0.000000	0.000000	0.000000	0.000000	0.000000	0.277999	0.233236	-0.693862	0.000000	0.000000	1.000000	105.000000	1.000000
15104.793028	0.067022	0.620322	0.050764	81.305481	1.064608	5.884617	0.000000	0.000000	0.000000	0.000000	0.000000	0.000000	0.277999	0.233236	-0.693862	0.000000	0.000000	1.000000	105.000000	1.000000
15104.796362	0.067800	0.621073	0.048512	81.524300	0.024787	5.121692	0.000000	0.000000	0.000000	0.000000	0.000000	0.000000	0.233356	0.225211	-0.675501	0.000000	0.000000	1.000000	105.000000	1.000000
15104.799695	0.067800	0.621073	0.048512	81.524300	0.024787	5.121692	0.000000	0.000000	0.000000	0.000000	0.000000	0.000000	0.233356	0.225211	-0.675501	0.000000	0.000000	1.000000	105.000000	1.000000
15104.803028	0.067800	0.621073	0.048512	81.524300	0.024787	5.121692	0.000000	0.000000	0.000000	0.000000	0.000000	0.000000	0.233356	0.225211	-0.675501	0.000000	0.000000	1.000000	105.000000	1.000000
15104.806362	0.068570	0.621833	0.046271	81.707504	-0.838708	4.621009	0.000000	0.000000	0.000000	0.000000	0.000000	0.000000	0.231078	0.228053	-0.672457	0.000000	0.000000	1.000000	105.000000	1.000000
15104.809695	0.068570	0.621833	0.046271	81.707504	-0.838708	4.621009	0.000000	0.000000	0.000000	0.000000	0.000000	0.000000	0.231078	0.228053	-0.672457	0.000000	0.000000	1.000000	105.000000	1.000000
15104.813028	0.068570	0.621833	0.046271	81.707504	-0.838708	4.621009	0.000000	0.000000	0.000000	0.000000	0.000000	0.000000	0.231078	0.228053	-0.672457	0.000000	0.000000	1.000000	105.000000	1.000000
15104.816362	0.069413	0.622608	0.044092	81.838318	-1.146164	4.323485	0.000000	0.000000	0.000000	0.000000	0.000000	0.000000	0.252806	0.232391	-0.653805	0.000000	0.000000	1.000000	105.000000	1.000000
15104.819695	0.069413	0.622608	0.044092	81.838318	-1.146164	4.323485	0.000000	0.000000	0.000000	0.000000	0.000000	0.000000	0.252806	0.232391	-0.653805	0.000000	0.000000	1.000000	105.000000	1.000000
15104.823028	0.069413	0.622608	0.044092	81.838318	-1.146164	4.323485	0.000000	0.000000	0.000000	0.000000	0.000000	0.000000	0.252806	0.232391	-0.653805	0.000000	0.000000	1.000000	105.000000	1.000000
15104.826362	0.070322	0.623385	0.041936	81.925903	-0.980923	4.372268	0.000000	0.000000	0.000000	0.000000	0.000000	0.000000	0.272796	0.233134	-0.646678	0.000000	0.000000	1.000000	105.000000	1.000000
15104.829695	0.070322	0.623385	0.041936	81.925903	-0.980923	4.372268	0.000000	0.000000	0.000000	0.000000	0.000000	0.000000	0.272796	0.233134	-0.646678	0.000000	0.000000	1.000000	105.000000	1.000000
15104.833028	0.070322	0.623385	0.041936	81.925903	-0.980923	4.372268	0.000000	0.000000	0.000000	0.000000	0.000000	0.000000	0.272796	0.233134	-0.646678	0.000000	0.000000	1.000000	105.000000	1.000000
15104.836362	0.071377	0.624170	0.039856	81.962273	-0.712682	4.544816	0.000000	0.000000	0.000000	0.000000	0.000000	0.000000	0.316486	0.235635	-0.624101	0.000000	0.000000	1.000000	105.000000	1.000000
15104.839695	0.071377	0.624170	0.039856	81.962273	-0.712682	4.544816	0.000000	0.000000	0.000000	0.000000	0.000000	0.000000	0.316486	0.235635	-0.624101	0.000000	0.000000	1.000000	105.000000	1.000000
15104.843028	0.071377	0.624170	0.039856	81.962273	-0.712682	4.544816	0.000000	0.000000	0.000000	0.000000	0.000000	0.000000	0.316486	0.235635	-0.624101	0.000000	0.000000	1.000000	105.000000	1.000000
15104.846362	0.072524	0.624952	0.037819	81.955727	-0.547851	4.613495	0.000000	0.000000	0.000000	0.000000	0.000000	0.000000	0.344109	0.234552	-0.611140	0.000000	0.000000	1.000000	105.000000	1.000000
15104.849695	0.072524	0.624952	0.037819	81.955727	-0.547851	4.613495	0.000000	0.000000	0.000000	0.000000	0.000000	0.000000	0.344109	0.234552	-0.611140	0.000000	0.000000	1.000000	105.000000	1.000000
15104.853028	0.072524	0.624952	0.037819	81.955727	-0.547851	4.613495	0.000000	0.000000	0.000000	0.000000	0.000000	0.000000	0.344109	0.234552	-0.611140	0.000000	0.000000	1.000000	105.000000	1.000000
15104.856362	0.073764	0.625704	0.035833	81.930191	-0.346026	4.705411	0.000000	0.000000	0.000000	0.000000	0.000000	0.000000	0.371949	0.225515	-0.595592	0.000000	0.000000	1.000000	105.000000	1.000000
15104.859695	0.073764	0.625704	0.035833	81.930191	-0.346026	4.705411	0.000000	0.000000	0.000000	0.000000	0.000000	0.000000	0.371949	0.225515	-0.595592	0.000000	0.000000	1.000000	105.000000	1.000000
15104.863028	0.073764	0.625704	0.035833	81.930191	-0.346026	4.705411	0.000000	0.000000	0.000000	0.000000	0.000000	0.000000	0.371949	0.225515	-0.595592	0.000000	0.000000	1.000000	105.000000	1.000000
15104.866362	0.075003	0.626426	0.033914	81.904076	-0.164905	4.794839	0.000000	0.000000	0.000000	0.000000	0.000000	0.000000	0.371674	0.216737	-0.575897	0.000000	0.000000	1.000000	105.000000	1.000000
15104.869695	0.075003	0.626426	0.033914	81.904076	-0.164905	4.794839	0.000000	0.000000	0.000000	0.000000	0.000000	0.000000	0.371674	0.216737	-0.575897	0.000000	0.000000	1.000000	105.000000	1.000000
15104.873028	0.075003	0.626426	0.033914	81.904076	-0.164905	4.794839	0.000000	0.000000	0.000000	0.000000	0.000000	0.000000	0.371674	0.216737	-0.575897	0.000000	0.000000	1.000000	105.000000	1.000000
15104.876362	0.076215	0.627127	0.032040	81.878197	-0.075915	4.805800	0.000000	0.000000	0.000000	0.000000	0.000000	0.000000	0.363525	0.210293	-0.562161	0.000000	0.000000	1.000000	105.000000	1.000000
15104.879695	0.076215	0.627127	0.032040	81.878197	-0.075915	4.805800	0.000000	0.000000	0.000000	0.000000	0.000000	0.000000	0.363525	0.210293	-0.562161	0.000000	0.000000	1.000000	105.000000	1.000000
15104.883028	0.076215	0.627127	0.032040	81.878197	-0.075915	4.805800	0.000000	0.000000	0.000000	0.000000	0.000000	0.000000	0.363525	0.210293	-0.562161	0.000000	0.000000	1.000000	105.000000	1.000000
15104.886362	0.077323	0.627747	0.030179	81.869522	-0.120158	4.779327	0.000000	0.000000	0.000000	0.000000	0.000000	0.000000	0.332682	0.185896	-0.558097	0.000000	0.000000	1.000000	105.000000	1.000000
15104.889695	0.077323	0.627747	0.030179	81.869522	-0.120158	4.779327	0.000000	0.000000	0.000000	0.000000	0.000000	0.000000	0.332682	0.185896	-0.558097	0.000000	0.000000	1.000000	105.000000	1.000000
15104.893028	0.077323	0.627747	0.030179	81.869522	-0.120158	4.779327	0.000000	0.000000	0.000000	0.000000	0.000000	0.000000	0.332682	0.185896	-0.558097	0.000000	0.000000	1.000000	105.000000	1.000000
15104.896362	0.078360	0.628299	0.028368	81.886978	-0.253209	5.145045	0.000000	0.000000	0.000000	0.000000	0.000000	0.000000	0.310940	0.165675	-0.543389	0.000000	0.000000	1.000000	105.000000	1.000000
15104.899695	0.078360	0.628299	0.028368	81.886978	-0.253209	5.145045	0.000000	0.000000	0.000000	0.000000	0.000000	0.000000	0.310940	0.165675	-0.543389	0.000000	0.000000	1.000000	105.000000	1.000000
15104.903028	0.078360	0.628299	0.028368	81.886978	-0.253209	5.145045	0.000000	0.000000	0.000000	0.000000	0.000000	0.000000	0.310940	0.165675	-0.543389	0.000000	0.000000	1.000000	105.000000	1.000000
15104.906362	0.079386	0.628798	0.026548	81.905296	-0.501977	6.216658	0.000000	0.000000	0.000000	0.000000	0.000000	0.000000	0.307867	0.149638	-0.546121	0.000000	0.000000	1.000000	105.000000	1.000000
15104.909695	0.079386	0.628798	0.026548	81.905296	-0.501977	6.216658	0.000000	0.000000	0.000000	0.000000	0.000000	0.000000	0.307867	0.149638	-0.546121	0.000000	0.000000	1.000000	105.000000	1.000000
15104.913028	0.079386	0.628798	0.026548	81.905296	-0.501977	6.216658	0.000000	0.000000	0.000000	0.000000	0.000000	0.000000	0.307867	0.149638	-0.546121	0.000000	0.000000	1.000000	105.000000	1.000000
15104.916362	0.080452	0.629237	0.024734	81.900612	-0.843869	7.114295	0.000000	0.000000	0.000000	0.000000	0.000000	0.000000	0.319703	0.131769	-0.543961	0.000000	0.000000	1.000000	105.000000	1.000000
15104.919695	0.080452	0.629237	0.024734	81.900612	-0.843869	7.114295	0.000000	0.000000	0.000000	0.000000	0.000000	0.000000	0.319703	0.131769	-0.543961	0.000000	0.000000	1.000000	105.000000	1.000000
15104.923028	0.080452	0.629237	0.024734	81.900612	-0.843869	7.114295	0.000000	0.000000	0.000000	0.000000	0.000000	0.000000	0.319703	0.131769	-0.543961	0.000000	0.000000	1.000000	105.000000	1.000000
15104.926362	0.081673	0.629637	0.022923	81.886131	-1.262922	7.306492	0.000000	0.000000	0.000000	0.000000	0.000000	0.000000	0.366354	0.120063	-0.543299	0.000000	0.000000	1.000000	105.000000	1.000000
15104.929695	0.081673	0.629637	0.022923	81.886131	-1.262922	7.306492	0.000000	0.000000	0.000000	0.000000	0.000000	0.000000	0.366354	0.120063	-0.543299	0.000000	0.000000	1.000000	105.000000	1.000000
15104.933028	0.081673	0.629637	0.022923	81.886131	-1.262922	7.306492	0.000000	0.000000	0.000000	0.000000	0.000000	0.000000	0.366354	0.120063	-0.543299	0.000000	0.000000	1.000000	105.000000	1.000000
15104.936362	0.082973	0.629985	0.021087	81.870750	-1.762180	6.946113	0.000000	0.000000	0.000000	0.000000	0.000000	0.000000	0.390132	0.104396	-0.550901	0.000000	0.000000	1.000000	105.000000	1.000000
15104.939695	0.082973	0.629985	0.021087	81.870750	-1.762180	6.946113	0.000000	0.000000	0.000000	0.000000	0.000000	0.000000	0.390132	0.104396	-0.550901	0.000000	0.000000	1.000000	105.000000	1.000000
15104.943028	0.082973	0.629985	0.021087	81.870750	-1.762180	6.946113	0.000000	0.000000	0.000000	0.000000	0.000000	0.000000	0.390132	0.104396	-0.550901	0.000000	0.000000	1.000000	105.000000	1.000000
15104.946362	0.084429	0.630315	0.019266	81.854706	-2.315276	6.275189	0.000000	0.000000	0.000000	0.000000	0.000000	0.000000	0.436736	0.099010	-0.546450	0.000000	0.000000	1.000000	105.000000	1.000000
15104.949695	0.084429	0.630315	0.019266	81.854706	-2.315276	6.275189	0.000000	0.000000	0.000000	0.000000	0.000000	0.000000	0.436736	0.099010	-0.546450	0.000000	0.000000	1.000000	105.000000	1.000000
15104.953028	0.084429	0.630315	0.019266	81.854706	-2.315276	6.275189	0.000000	0.000000	0.000000	0.000000	0.000000	0.000000	0.436736	0.099010	-0.546450	0.000000	0.000000	1.000000	105.000000	1.000000
15104.956362	0.085969	0.630608	0.017455	81.831192	-3.178442	5.079044	0.000000	0.000000	0.000000	0.000000	0.000000	0.000000	0.461887	0.087744	-0.543072	0.000000	0.000000	1.000000	105.000000	1.000000
15104.959695	0.085969	0.630608	0.017455	81.831192	-3.178442	5.079044	0.000000	0.000000	0.000000	0.000000	0.000000	0.000000	0.461887	0.087744	-0.543072	0.000000	0.000000	1.000000	105.000000	1.000000
15104.963028	0.085969	0.630608	0.017455	81.831192	-3.178442	5.079044	0.000000	0.000000	0.000000	0.000000	0.000000	0.000000	0.461887	0.087744	-0.543072	0.000000	0.000000	1.000000	105.000000	1.000000
15104.966362	0.087515	0.630875	0.015621	81.786354	-4.459146	3.456325	0.000000	0.000000	0.000000	0.000000	0.000000	0.000000	0.463988	0.080256	-0.550468	0.000000	0.000000	1.000000	105.000000	1.000000
15104.969695	0.087515	0.630875	0.015621	81.786354	-4.459146	3.456325	0.000000	0.000000	0.000000	0.000000	0.000000	0.000000	0.463988	0.080256	-0.550468	0.000000	0.000000	1.000000	105.000000	1.000000
15104.973028	0.087515	0.630875	0.015621	81.786354	-4.459146	3.456325	0.000000	0.000000	0.000000	0.000000	0.000000	0.000000	0.463988	0.080256	-0.550468	0.000000	0.000000	1.000000	105.000000	1.000000
15104.976362	0.089021	0.631140	0.013874	81.713615	-6.098254	1.638219	0.000000	0.000000	0.000000	0.000000	0.000000	0.000000	0.451526	0.079472	-0.523969	0.000000	0.000000	1.000000	105.000000	1.000000
15104.979695	0.089021	0.631140	0.013874	81.713615	-6.098254	1.638219	0.000000	0.000000	0.000000	0.000000	0.000000	0.000000	0.451526	0.079472	-0.523969	0.000000	0.000000	1.000000	105.000000	1.000000
15104.983028	0.089021	0.631140	0.013874	81.713615	-6.098254	1.638219	0.000000	0.000000	0.000000	0.000000	0.000000	0.000000	0.451526	0.079472	-0.523969	0.000000	0.000000	1.000000	105.000000	1.000000
15104.986362	0.090457	0.631435	0.012187	81.601250	-8.063264	0.162862	0.000000	0.000000	0.000000	0.000000	0.000000	0.000000	0.430908	0.088483	-0.505979	0.000000	0.000000	1.000000	105.000000	1.000000
15104.989695	0.090457	0.631435	0.012187	81.601250	-8.063264	0.162862	0.000000	0.000000	0.000000	0.000000	0.000000	0.000000	0.430908	0.088483	-0.505979	0.000000	0.000000	1.000000	105.000000	1.000000
15104.993028	0.090457	0.631435	0.012187	81.601250	-8.063264	0.162862	0.000000	0.000000	0.000000	0.000000	0.000000	0.000000	0.430908	0.088483	-0.505979	0.000000	0.000000	1.000000	105.000000	1.000000
15104.996362	0.091815	0.631722	0.010623	81.456863	-10.307085	-1.104652	0.000000	0.000000	0.000000	0.000000	0.000000	0.000000	0.407364	0.086249	-0.469387	0.000000	0.000000	1.000000	105.000000	1.000000
15104.999695	0.091815	0.631722	0.010623	81.456863	-10.307085	-1.104652	0.000000	0.000000	0.000000	0.000000	0.000000	0.000000	0.407364	0.086249	-0.469387	0.000000	0.000000	1.000000	105.000000	1.000000
15105.003028	0.091815	0.631722	0.010623	81.456863	-10.307085	-1.104652	0.000000	0.000000	0.000000	0.000000	0.000000	0.000000	0.407364	0.086249	-0.469387	0.000000	0.000000	1.000000	105.000000	1.000000
15105.006362	0.093227	0.632029	0.009145	81.274719	-12.590720	-2.738933	0.000000	0.000000	0.000000	0.000000	0.000000	0.000000	0.423723	0.092036	-0.443322	0.000000	0.000000	1.000000	105.000000	1.000000
15105.009695	0.093227	0.632029	0.009145	81.274719	-12.590720	-2.738933	0.000000	0.000000	0.000000	0.000000	0.000000	0.000000	0.423723	0.092036	-0.443322	0.000000	0.000000	1.000000	105.000000	1.000000
15105.013028	0.093227	0.632029	0.009145	81.274719	-12.590720	-2.738933	0.000000	0.000000	0.000000	0.000000	0.000000	0.000000	0.423723	0.092036	-0.443322	0.000000	0.000000	1.000000	105.000000	1.000000
15105.016362	0.094636	0.632370	0.007805	81.084671	-14.562773	-4.665994	0.000000	0.000000	0.000000	0.000000	0.000000	0.000000	0.422746	0.102319	-0.401862	0.000000	0.000000	1.000000	105.000000	1.000000
15105.019695	0.094636	0.632370	0.007805	81.084671	-14.562773	-4.665994	0.000000	0.000000	0.000000	0.000000	0.000000	0.000000	0.422746	0.102319	-0.401862	0.000000	0.000000	1.000000	105.000000	1.000000
15105.023028	0.094636	0.632370	0.007805	81.084671	-14.562773	-4.665994	0.000000	0.000000	0.000000	0.000000	0.000000	0.000000	0.422746	0.102319	-0.401862	0.000000	0.000000	1.000000	105.000000	1.000000
15105.026362	0.096069	0.632697	0.006504	80.927277	-15.880456	-6.316587	0.000000	0.000000	0.000000	0.000000	0.000000	0.000000	0.429820	0.098092	-0.390380	0.000000	0.000000	1.000000	105.000000	1.000000
15105.029695	0.096069	0.632697	0.006504	80.927277	-15.880456	-6.316587	0.000000	0.000000	0.000000	0.000000	0.000000	0.000000	0.429820	0.098092	-0.390380	0.000000	0.000000	1.000000	105.000000	1.000000
15105.033028	0.096069	0.632697	0.006504	80.927277	-15.880456	-6.316587	0.000000	0.000000	0.000000	0.000000	0.000000	0.000000	0.429820	0.098092	-0.390380	0.000000	0.000000	1.000000	105.000000	1.000000
15105.036362	0.097500	0.633014	0.005336	80.841652	-16.369152	-6.958510	0.000000	0.000000	0.000000	0.000000	0.000000	0.000000	0.429246	0.094953	-0.350426	0.000000	0.000000	1.000000	105.000000	1.000000
15105.039695	0.097500	0.633014	0.005336	80.841652	-16.369152	-6.958510	0.000000	0.000000	0.000000	0.000000	0.000000	0.000000	0.429246	0.094953	-0.350426	0.000000	0.000000	1.000000	105.000000	1.000000
15105.043028	0.097500	0.633014	0.005336	80.841652	-16.369152	-6.958510	0.000000	0.000000	0.000000	0.000000	0.000000	0.000000	0.429246	0.094953	-0.350426	0.000000	0.000000	1.000000	105.000000	1.000000
15105.046362	0.098892	0.633291	0.004230	80.827972	-16.163145	-6.601326	0.000000	0.000000	0.000000	0.000000	0.000000	0.000000	0.417657	0.083279	-0.331946	0.000000	0.000000	1.000000	105.000000	1.000000
15105.049695	0.098892	0.633291	0.004230	80.827972	-16.163145	-6.601326	0.000000	0.000000	0.000000	0.000000	0.000000	0.000000	0.417657	0.083279	-0.331946	0.000000	0.000000	1.000000	105.000000	1.000000
15105.053028	0.098892	0.633291	0.004230	80.827972	-16.163145	-6.601326	0.000000	0.000000	0.000000	0.000000	0.000000	0.000000	0.417657	0.083279	-0.331946	0.000000	0.000000	1.000000	105.000000	1.000000
15105.056362	0.100243	0.633510	0.003171	80.825104	-15.930626	-6.432069	0.000000	0.000000	0.000000	0.000000	0.000000	0.000000	0.405402	0.065704	-0.317657	0.000000	0.000000	1.000000	105.000000	1.000000
15105.059695	0.100243	0.633510	0.003171	80.825104	-15.930626	-6.432069	0.000000	0.000000	0.000000	0.000000	0.000000	0.000000	0.405402	0.065704	-0.317657	0.000000	0.000000	1.000000	105.000000	1.000000
15105.063028	0.100243	0.633510	0.003171	80.825104	-15.930626	-6.432069	0.000000	0.000000	0.000000	0.000000	0.000000	0.000000	0.405402	0.065704	-0.317657	0.000000	0.000000	1.000000	105.000000	1.000000
15105.066362	0.101541	0.633686	0.002203	80.822342	-15.741952	-6.422789	0.000000	0.000000	0.000000	0.000000	0.000000	0.000000	0.389350	0.052614	-0.290346	0.000000	0.000000	1.000000	105.000000	1.000000
15105.069695	0.101541	0.633686	0.002203	80.822342	-15.741952	-6.422789	0.000000	0.000000	0.000000	0.000000	0.000000	0.000000	0.389350	0.052614	-0.290346	0.000000	0.000000	1.000000	105.000000	1.000000
15105.073028	0.101541	0.633686	0.002203	80.822342	-15.741952	-6.422789	0.000000	0.000000	0.000000	0.000000	0.000000	0.000000	0.389350	0.052614	-0.290346	0.000000	0.000000	1.000000	105.000000	1.000000
15105.076362	0.102737	0.633777	0.001308	80.831764	-15.607083	-6.456590	0.000000	0.000000	0.000000	0.000000	0.000000	0.000000	0.358668	0.027546	-0.268573	0.000000	0.000000	1.000000	105.000000	1.000000
15105.079695	0.102737	0.633777	0.001308	80.831764	-15.607083	-6.456590	0.000000	0.000000	0.000000	0.000000	0.000000	0.000000	0.358668	0.027546	-0.268573	0.000000	0.000000	1.000000	105.000000	1.000000
15105.083028	0.102737	0.633777	0.001308	80.831764	-15.607083	-6.456590	0.000000	0.000000	0.000000	0.000000	0.000000	0.000000	0.358668	0.027546	-0.268573	0.000000	0.000000	1.000000	105.000000	1.000000
15105.086362	0.103845	0.633817	0.000448	80.867218	-15.573071	-6.567417	0.000000	0.000000	0.000000	0.000000	0.000000	0.000000	0.332570	0.011928	-0.257980	0.000000	0.000000	1.000000	105.000000	1.000000
15105.089695	0.103845	0.633817	0.000448	80.867218	-15.573071	-6.567417	0.000000	0.000000	0.000000	0.000000	0.000000	0.000000	0.332570	0.011928	-0.257980	0.000000	0.000000	1.000000	105.000000	1.000000
15105.093028	0.103845	0.633817	0.000448	80.867218	-15.573071	-6.567417	0.000000	0.000000	0.000000	0.000000	0.000000	0.000000	0.332570	0.011928	-0.257980	0.000000	0.000000	1.000000	105.000000	1.000000
15105.096362	0.104850	0.633754	-0.000352	80.953560	-15.700746	-6.829441	0.000000	0.000000	0.000000	0.000000	0.000000	0.000000	0.301452	-0.018986	-0.240065	0.000000	0.000000	1.000000	105.000000	1.000000
15105.099695	0.104850	0.633754	-0.000352	80.953560	-15.700746	-6.829441	0.000000	0.000000	0.000000	0.000000	0.000000	0.000000	0.301452	-0.018986	-0.240065	0.000000	0.000000	1.000000	105.000000	1.000000
15105.103028	0.104850	0.633754	-0.000352	80.953560	-15.700746	-6.829441	0.000000	0.000000	0.000000	0.000000	0.000000	0.000000	0.301452	-0.018986	-0.240065	0.000000	0.000000	1.000000	105.000000	1.000000
15105.106362	0.105769	0.633639	-0.001116	81.111328	-15.985914	-7.215137	0.000000	0.000000	0.000000	0.000000	0.000000	0.000000	0.275776	-0.034439	-0.229103	0.000000	0.000000	1.000000	105.000000	1.000000
15105.109695	0.105769	0.633639	-0.001116	81.111328	-15.985914	-7.215137	0.000000	0.000000	0.000000	0.000000	0.000000	0.000000	0.275776	-0.034439	-0.229103	0.000000	0.000000	1.000000	105.000000	1.000000
15105.113028	0.105769	0.633639	-0.001116	81.111328	-15.985914	-7.215137	0.000000	0.000000	0.000000	0.000000	0.000000	0.000000	0.275776	-0.034439	-0.229103	0.000000	0.000000	1.000000	105.000000	1.000000
15105.116362	0.106588	0.633468	-0.001814	81.332787	-16.199186	-7.474948	0.000000	0.000000	0.000000	0.000000	0.000000	0.000000	0.245444	-0.051470	-0.209358	0.000000	0.000000	1.000000	105.000000	1.000000
15105.119695	0.106588	0.633468	-0.001814	81.332787	-16.199186	-7.474948	0.000000	0.000000	0.000000	0.000000	0.000000	0.000000	0.245444	-0.051470	-0.209358	0.000000	0.000000	1.000000	105.000000	1.000000
15105.123028	0.106588	0.633468	-0.001814	81.332787	-16.199186	-7.474948	0.000000	0.000000	0.000000	0.000000	0.000000	0.000000	0.245444	-0.051470	-0.209358	0.000000	0.000000	1.000000	105.000000	1.000000
15105.126362	0.107309	0.633210	-0.002527	81.597679	-16.218765	-7.482966	0.000000	0.000000	0.000000	0.000000	0.000000	0.000000	0.216412	-0.077314	-0.213867	0.000000	0.000000	1.000000	105.000000	1.000000
15105.129695	0.107309	0.633210	-0.002527	81.597679	-16.218765	-7.482966	0.000000	0.000000	0.000000	0.000000	0.000000	0.000000	0.216412	-0.077314	-0.213867	0.000000	0.000000	1.000000	105.000000	1.000000
15105.133028	0.107309	0.633210	-0.002527	81.597679	-16.218765	-7.482966	0.000000	0.000000	0.000000	0.000000	0.000000	0.000000	0.216412	-0.077314	-0.213867	0.000000	0.000000	1.000000	105.000000	1.000000
15105.136362	0.107309	0.633210	-0.002527	81.880493	-16.026937	-7.241338	0.000000	0.000000	0.000000	0.000000	0.000000	0.000000	0.216412	-0.077314	-0.213867	0.000000	0.000000	1.000000	105.000000	1.000000
15105.139695	0.107952	0.632896	-0.003178	81.880493	-16.026937	-7.241338	0.000000	0.000000	0.000000	0.000000	0.000000	0.000000	0.192876	-0.094185	-0.195419	0.000000	0.000000	1.000000	105.000000	1.000000
15105.143028	0.107952	0.632896	-0.003178	81.880493	-16.026937	-7.241338	0.000000	0.000000	0.000000	0.000000	0.000000	0.000000	0.192876	-0.094185	-0.195419	0.000000	0.000000	1.000000	105.000000	1.000000
15105.146362	0.108474	0.632526	-0.003758	82.157478	-15.647004	-6.769810	0.000000	0.000000	0.000000	0.000000	0.000000	0.000000	0.156590	-0.111039	-0.173813	0.000000	0.000000	1.000000	105.000000	1.000000
15105.149695	0.108474	0.632526	-0.003758	82.157478	-15.647004	-6.769810	0.000000	0.000000	0.000000	0.000000	0.000000	0.000000	0.156590	-0.111039	-0.173813	0.000000	0.000000	1.000000	105.000000	1.000000
15105.153028	0.108474	0.632526	-0.003758	82.157478	-15.647004	-6.769810	0.000000	0.000000	0.000000	0.000000	0.000000	0.000000	0.156590	-0.111039	-0.173813	0.000000	0.000000	1.000000	105.000000	1.000000
15105.156362	0.108872	0.632080	-0.004279	82.410896	-15.092746	-6.115735	0.000000	0.000000	0.000000	0.000000	0.000000	0.000000	0.119454	-0.133845	-0.156447	0.000000	0.000000	1.000000	105.000000	1.000000
15105.159695	0.108872	0.632080	-0.004279	82.410896	-15.092746	-6.115735	0.000000	0.000000	0.000000	0.000000	0.000000	0.000000	0.119454	-0.133845	-0.156447	0.000000	0.000000	1.000000	105.000000	1.000000
15105.163028	0.108872	0.632080	-0.004279	82.410896	-15.092746	-6.115735	0.000000	0.000000	0.000000	0.000000	0.000000	0.000000	0.119454	-0.133845	-0.156447	0.000000	0.000000	1.000000	105.000000	1.000000
15105.166362	0.109190	0.631558	-0.004753	82.645767	-14.406165	-5.315974	0.000000	0.000000	0.000000	0.000000	0.000000	0.000000	0.095352	-0.156631	-0.142158	0.000000	0.000000	1.000000	105.000000	1.000000
15105.169695	0.109190	0.631558	-0.004753	82.645767	-14.406165	-5.315974	0.000000	0.000000	0.000000	0.000000	0.000000	0.000000	0.095352	-0.156631	-0.142158	0.000000	0.000000	1.000000	105.000000	1.000000
15105.173028	0.109190	0.631558	-0.004753	82.645767	-14.406165	-5.315974	0.000000	0.000000	0.000000	0.000000	0.000000	0.000000	0.095352	-0.156631	-0.142158	0.000000	0.000000	1.000000	105.000000	1.000000
15105.176362	0.109190	0.631558	-0.004753	82.872192	-13.359677	-4.122646	0.000000	0.000000	0.000000	0.000000	0.000000	0.000000	0.095352	-0.156631	-0.142158	0.000000	0.000000	1.000000	105.000000	1.000000
15105.179695	0.109449	0.630960	-0.005185	82.872192	-13.359677	-4.122646	0.000000	0.000000	0.000000	0.000000	0.000000	0.000000	0.077769	-0.179323	-0.129453	0.000000	0.000000	1.000000	105.000000	1.000000
15105.183028	0.109449	0.630960	-0.005185	82.872192	-13.359677	-4.122646	0.000000	0.000000	0.000000	0.000000	0.000000	0.000000	0.077769	-0.179323	-0.129453	0.000000	0.000000	1.000000	105.000000	1.000000
15105.186362	0.109615	0.630323	-0.005625	83.112083	-11.852583	-2.418275	0.000000	0.000000	0.000000	0.000000	0.000000	0.000000	0.049691	-0.191134	-0.132224	0.000000	0.000000	1.000000	105.000000	1.000000
15105.189695	0.109615	0.630323	-0.005625	83.112083	-11.852583	-2.418275	0.000000	0.000000	0.000000	0.000000	0.000000	0.000000	0.049691	-0.191134	-0.132224	0.000000	0.000000	1.000000	105.000000	1.000000
15105.193028	0.109615	0.630323	-0.005625	83.112083	-11.852583	-2.418275	0.000000	0.000000	0.000000	0.000000	0.000000	0.000000	0.049691	-0.191134	-0.132224	0.000000	0.000000	1.000000	105.000000	1.000000
15105.196362	0.109748	0.629626	-0.006106	83.356956	-9.809770	-0.129929	0.000000	0.000000	0.000000	0.000000	0.000000	0.000000	0.039865	-0.208887	-0.144073	0.000000	0.000000	1.000000	105.000000	1.000000
15105.199695	0.109748	0.629626	-0.006106	83.356956	-9.809770	-0.129929	0.000000	0.000000	0.000000	0.000000	0.000000	0.000000	0.039865	-0.208887	-0.144073	0.000000	0.000000	1.000000	105.000000	1.000000
15105.203028	0.109748	0.629626	-0.006106	83.356956	-9.809770	-0.129929	0.000000	0.000000	0.000000	0.000000	0.000000	0.000000	0.039865	-0.208887	-0.144073	0.000000	0.000000	1.000000	105.000000	1.000000
15105.206362	0.109876	0.628911	-0.006602	83.596992	-7.464400	2.476219	0.000000	0.000000	0.000000	0.000000	0.000000	0.000000	0.038567	-0.214614	-0.148821	0.000000	0.000000	1.000000	105.000000	1.000000
15105.209695	0.109876	0.628911	-0.006602	83.596992	-7.464400	2.476219	0.000000	0.000000	0.000000	0.000000	0.000000	0.000000	0.038567	-0.214614	-0.148821	0.000000	0.000000	1.000000	105.000000	1.000000
15105.213028	0.109876	0.628911	-0.006602	83.596992	-7.464400	2.476219	0.000000	0.000000	0.000000	0.000000	0.000000	0.000000	0.038567	-0.214614	-0.148821	0.000000	0.000000	1.000000	105.000000	1.000000
15105.216362	0.109876	0.628911	-0.006602	83.819458	-5.144938	5.043074	0.000000	0.000000	0.000000	0.000000	0.000000	0.000000	0.038567	-0.214614	-0.148821	0.000000	0.000000	1.000000	105.000000	1.000000
15105.219695	0.109927	0.628162	-0.007136	83.819458	-5.144938	5.043074	0.000000	0.000000	0.000000	0.000000	0.000000	0.000000	0.015215	-0.224636	-0.160398	0.000000	0.000000	1.000000	105.000000	1.000000
15105.223028	0.109927	0.628162	-0.007136	83.819458	-5.144938	5.043074	0.000000	0.000000	0.000000	0.000000	0.000000	0.000000	0.015215	-0.224636	-0.160398	0.000000	0.000000	1.000000	105.000000	1.000000
15105.226362	0.109925	0.627400	-0.007700	84.021645	-3.101062	7.305453	0.000000	0.000000	0.000000	0.000000	0.000000	0.000000	-0.000624	-0.228672	-0.169199	0.000000	0.000000	1.000000	105.000000	1.000000
15105.229695	0.109925	0.627400	-0.007700	84.021645	-3.101062	7.305453	0.000000	0.000000	0.000000	0.000000	0.000000	0.000000	-0.000624	-0.228672	-0.169199	0.000000	0.000000	1.000000	105.000000	1.000000
15105.233028	0.109925	0.627400	-0.007700	84.021645	-3.101062	7.305453	0.000000	0.000000	0.000000	0.000000	0.000000	0.000000	-0.000624	-0.228672	-0.169199	0.000000	0.000000	1.000000	105.000000	1.000000
15105.236362	0.109925	0.627400	-0.007700	84.199135	-1.453830	9.127886	0.000000	0.000000	0.000000	0.000000	0.000000	0.000000	-0.000624	-0.228672	-0.169199	0.000000	0.000000	1.000000	105.000000	1.000000
15105.239695	0.109825	0.626650	-0.008292	84.199135	-1.453830	9.127886	0.000000	0.000000	0.000000	0.000000	0.000000	0.000000	-0.029884	-0.225096	-0.177602	0.000000	0.000000	1.000000	105.000000	1.000000
15105.243028	0.109825	0.626650	-0.008292	84.199135	-1.453830	9.127886	0.000000	0.000000	0.000000	0.000000	0.000000	0.000000	-0.029884	-0.225096	-0.177602	0.000000	0.000000	1.000000	105.000000	1.000000
15105.246362	0.109670	0.625866	-0.008929	84.364761	-0.194622	10.528950	0.000000	0.000000	0.000000	0.000000	0.000000	0.000000	-0.046698	-0.235021	-0.190880	0.000000	0.000000	1.000000	105.000000	1.000000
15105.249695	0.109670	0.625866	-0.008929	84.364761	-0.194622	10.528950	0.000000	0.000000	0.000000	0.000000	0.000000	0.000000	-0.046698	-0.235021	-0.190880	0.000000	0.000000	1.000000	105.000000	1.000000
15105.253028	0.109670	0.625866	-0.008929	84.364761	-0.194622	10.528950	0.000000	0.000000	0.000000	0.000000	0.000000	0.000000	-0.046698	-0.235021	-0.190880	0.000000	0.000000	1.000000	105.000000	1.000000
15105.256362	0.109498	0.625075	-0.009629	84.521492	0.898968	11.743792	0.000000	0.000000	0.000000	0.000000	0.000000	0.000000	-0.051385	-0.237347	-0.210039	0.000000	0.000000	1.000000	105.000000	1.000000
15105.259695	0.109498	0.625075	-0.009629	84.521492	0.898968	11.743792	0.000000	0.000000	0.000000	0.000000	0.000000	0.000000	-0.051385	-0.237347	-0.210039	0.000000	0.000000	1.000000	105.000000	1.000000
15105.263028	0.109498	0.625075	-0.009629	84.521492	0.898968	11.743792	0.000000	0.000000	0.000000	0.000000	0.000000	0.000000	-0.051385	-0.237347	-0.210039	0.000000	0.000000	1.000000	105.000000	1.000000
15105.266362	0.109315	0.624296	-0.010378	84.680466	1.971907	12.932230	0.000000	0.000000	0.000000	0.000000	0.000000	0.000000	-0.054996	-0.233705	-0.224788	0.000000	0.000000	1.000000	105.000000	1.000000
15105.269695	0.109315	0.624296	-0.010378	84.680466	1.971907	12.932230	0.000000	0.000000	0.000000	0.000000	0.000000	0.000000	-0.054996	-0.233705	-0.224788	0.000000	0.000000	1.000000	105.000000	1.000000
15105.273028	0.109315	0.624296	-0.010378	84.680466	1.971907	12.932230	0.000000	0.000000	0.000000	0.000000	0.000000	0.000000	-0.054996	-0.233705	-0.224788	0.000000	0.000000	1.000000	105.000000	1.000000
15105.276362	0.109133	0.623493	-0.011120	84.832481	3.024883	14.093552	0.000000	0.000000	0.000000	0.000000	0.000000	0.000000	-0.054476	-0.240834	-0.222672	0.000000	0.000000	1.000000	105.000000	1.000000
15105.279695	0.109133	0.623493	-0.011120	84.832481	3.024883	14.093552	0.000000	0.000000	0.000000	0.000000	0.000000	0.000000	-0.054476	-0.240834	-0.222672	0.000000	0.000000	1.000000	105.000000	1.000000
15105.283028	0.109133	0.623493	-0.011120	84.832481	3.024883	14.093552	0.000000	0.000000	0.000000	0.000000	0.000000	0.000000	-0.054476	-0.240834	-0.222672	0.000000	0.000000	1.000000	105.000000	1.000000
15105.286362	0.108972	0.622692	-0.011869	84.985771	3.960396	15.121378	0.000000	0.000000	0.000000	0.000000	0.000000	0.000000	-0.048271	-0.240407	-0.224780	0.000000	0.000000	1.000000	105.000000	1.000000
15105.289695	0.108972	0.622692	-0.011869	84.985771	3.960396	15.121378	0.000000	0.000000	0.000000	0.000000	0.000000	0.000000	-0.048271	-0.240407	-0.224780	0.000000	0.000000	1.000000	105.000000	1.000000
15105.293028	0.108972	0.622692	-0.011869	84.985771	3.960396	15.121378	0.000000	0.000000	0.000000	0.000000	0.000000	0.000000	-0.048271	-0.240407	-0.224780	0.000000	0.000000	1.000000	105.000000	1.000000
15105.296362	0.108784	0.621898	-0.012639	85.128906	4.582766	15.810451	0.000000	0.000000	0.000000	0.000000	0.000000	0.000000	-0.056500	-0.238358	-0.230891	0.000000	0.000000	1.000000	105.000000	1.000000
15105.299695	0.108784	0.621898	-0.012639	85.128906	4.582766	15.810451	0.000000	0.000000	0.000000	0.000000	0.000000	0.000000	-0.056500	-0.238358	-0.230891	0.000000	0.000000	1.000000	105.000000	1.000000
15105.303028	0.108784	0.621898	-0.012639	85.128906	4.582766	15.810451	0.000000	0.000000	0.000000	0.000000	0.000000	0.000000	-0.056500	-0.238358	-0.230891	0.000000	0.000000	1.000000	105.000000	1.000000
15105.306362	0.108599	0.621124	-0.013396	85.262520	4.822176	16.085154	0.000000	0.000000	0.000000	0.000000	0.000000	0.000000	-0.055533	-0.232030	-0.226945	0.000000	0.000000	1.000000	105.000000	1.000000
15105.309695	0.108599	0.621124	-0.013396	85.262520	4.822176	16.085154	0.000000	0.000000	0.000000	0.000000	0.000000	0.000000	-0.055533	-0.232030	-0.226945	0.000000	0.000000	1.000000	105.000000	1.000000
15105.313028	0.108599	0.621124	-0.013396	85.262520	4.822176	16.085154	0.000000	0.000000	0.000000	0.000000	0.000000	0.000000	-0.055533	-0.232030	-0.226945	0.000000	0.000000	1.000000	105.000000	1.000000
15105.316362	0.108417	0.620372	-0.014139	85.386749	4.623021	15.888204	0.000000	0.000000	0.000000	0.000000	0.000000	0.000000	-0.054558	-0.225752	-0.222960	0.000000	0.000000	1.000000	105.000000	1.000000
15105.319695	0.108417	0.620372	-0.014139	85.386749	4.623021	15.888204	0.000000	0.000000	0.000000	0.000000	0.000000	0.000000	-0.054558	-0.225752	-0.222960	0.000000	0.000000	1.000000	105.000000	1.000000
15105.323028	0.108417	0.620372	-0.014139	85.386749	4.623021	15.888204	0.000000	0.000000	0.000000	0.000000	0.000000	0.000000	-0.054558	-0.225752	-0.222960	0.000000	0.000000	1.000000	105.000000	1.000000
15105.326362	0.108200	0.619659	-0.014843	85.501900	4.382784	15.652634	0.000000	0.000000	0.000000	0.000000	0.000000	0.000000	-0.065064	-0.213629	-0.211328	0.000000	0.000000	1.000000	105.000000	1.000000
15105.329695	0.108200	0.619659	-0.014843	85.501900	4.382784	15.652634	0.000000	0.000000	0.000000	0.000000	0.000000	0.000000	-0.065064	-0.213629	-0.211328	0.000000	0.000000	1.000000	105.000000	1.000000
15105.333028	0.108200	0.619659	-0.014843	85.501900	4.382784	15.652634	0.000000	0.000000	0.000000	0.000000	0.000000	0.000000	-0.065064	-0.213629	-0.211328	0.000000	0.000000	1.000000	105.000000	1.000000
15105.336362	0.108200	0.619659	-0.014843	85.611618	4.139676	15.416936	0.000000	0.000000	0.000000	0.000000	0.000000	0.000000	-0.065064	-0.213629	-0.211328	0.000000	0.000000	1.000000	105.000000	1.000000
15105.339695	0.107951	0.618963	-0.015500	85.611618	4.139676	15.416936	0.000000	0.000000	0.000000	0.000000	0.000000	0.000000	-0.074868	-0.208996	-0.197067	0.000000	0.000000	1.000000	105.000000	1.000000
15105.343028	0.107951	0.618963	-0.015500	85.611618	4.139676	15.416936	0.000000	0.000000	0.000000	0.000000	0.000000	0.000000	-0.074868	-0.208996	-0.197067	0.000000	0.000000	1.000000	105.000000	1.000000
15105.346362	0.107655	0.618320	-0.016074	85.677727	3.978839	15.274166	0.000000	0.000000	0.000000	0.000000	0.000000	0.000000	-0.088674	-0.192717	-0.172159	0.000000	0.000000	1.000000	105.000000	1.000000
15105.349695	0.107655	0.618320	-0.016074	85.677727	3.978839	15.274166	0.000000	0.000000	0.000000	0.000000	0.000000	0.000000	-0.088674	-0.192717	-0.172159	0.000000	0.000000	1.000000	105.000000	1.000000
15105.353028	0.107655	0.618320	-0.016074	85.677727	3.978839	15.274166	0.000000	0.000000	0.000000	0.000000	0.000000	0.000000	-0.088674	-0.192717	-0.172159	0.000000	0.000000	1.000000	105.000000	1.000000
15105.356362	0.107655	0.618320	-0.016074	85.649406	4.013932	15.333398	0.000000	0.000000	0.000000	0.000000	0.000000	0.000000	-0.088674	-0.192717	-0.172159	0.000000	0.000000	1.000000	105.000000	1.000000
15105.359695	0.107316	0.617707	-0.016556	85.649406	4.013932	15.333398	0.000000	0.000000	0.000000	0.000000	0.000000	0.000000	-0.101777	-0.183884	-0.144632	0.000000	0.000000	1.000000	105.000000	1.000000
15105.363028	0.107316	0.617707	-0.016556	85.649406	4.013932	15.333398	0.000000	0.000000	0.000000	0.000000	0.000000	0.000000	-0.101777	-0.183884	-0.144632	0.000000	0.000000	1.000000	105.000000	1.000000
15105.366362	0.106950	0.617104	-0.016967	85.530823	4.273751	15.623759	0.000000	0.000000	0.000000	0.000000	0.000000	0.000000	-0.109681	-0.180992	-0.123169	0.000000	0.000000	1.000000	105.000000	1.000000
15105.369695	0.106950	0.617104	-0.016967	85.530823	4.273751	15.623759	0.000000	0.000000	0.000000	0.000000	0.000000	0.000000	-0.109681	-0.180992	-0.123169	0.000000	0.000000	1.000000	105.000000	1.000000
15105.373028	0.106950	0.617104	-0.016967	85.530823	4.273751	15.623759	0.000000	0.000000	0.000000	0.000000	0.000000	0.000000	-0.109681	-0.180992	-0.123169	0.000000	0.000000	1.000000	105.000000	1.000000
15105.376362	0.106950	0.617104	-0.016967	85.360252	4.622468	16.008173	0.000000	0.000000	0.000000	0.000000	0.000000	0.000000	-0.109681	-0.180992	-0.123169	0.000000	0.000000	1.000000	105.000000	1.000000
15105.379695	0.106541	0.616530	-0.017285	85.360252	4.622468	16.008173	0.000000	0.000000	0.000000	0.000000	0.000000	0.000000	-0.122727	-0.172280	-0.095605	0.000000	0.000000	1.000000	105.000000	1.000000
15105.383028	0.106541	0.616530	-0.017285	85.360252	4.622468	16.008173	0.000000	0.000000	0.000000	0.000000	0.000000	0.000000	-0.122727	-0.172280	-0.095605	0.000000	0.000000	1.000000	105.000000	1.000000
15105.386362	0.106134	0.615932	-0.017597	85.162888	4.990599	16.417229	0.000000	0.000000	0.000000	0.000000	0.000000	0.000000	-0.122027	-0.179473	-0.093445	0.000000	0.000000	1.000000	105.000000	1.000000
15105.389695	0.106134	0.615932	-0.017597	85.162888	4.990599	16.417229	0.000000	0.000000	0.000000	0.000000	0.000000	0.000000	-0.122027	-0.179473	-0.093445	0.000000	0.000000	1.000000	105.000000	1.000000
15105.393028	0.106134	0.615932	-0.017597	85.162888	4.990599	16.417229	0.000000	0.000000	0.000000	0.000000	0.000000	0.000000	-0.122027	-0.179473	-0.093445	0.000000	0.000000	1.000000	105.000000	1.000000
15105.396362	0.106134	0.615932	-0.017597	84.971527	5.336862	16.803316	0.000000	0.000000	0.000000	0.000000	0.000000	0.000000	-0.122027	-0.179473	-0.093445	0.000000	0.000000	1.000000	105.000000	1.000000
15105.399695	0.105717	0.615348	-0.017865	84.971527	5.336862	16.803316	0.000000	0.000000	0.000000	0.000000	0.000000	0.000000	-0.125381	-0.175009	-0.080607	0.000000	0.000000	1.000000	105.000000	1.000000
15105.403028	0.105717	0.615348	-0.017865	84.971527	5.336862	16.803316	0.000000	0.000000	0.000000	0.000000	0.000000	0.000000	-0.125381	-0.175009	-0.080607	0.000000	0.000000	1.000000	105.000000	1.000000
15105.406362	0.105331	0.614751	-0.018184	84.808121	5.590319	17.095238	0.000000	0.000000	0.000000	0.000000	0.000000	0.000000	-0.115610	-0.179045	-0.095711	0.000000	0.000000	1.000000	105.000000	1.000000
15105.409695	0.105331	0.614751	-0.018184	84.808121	5.590319	17.095238	0.000000	0.000000	0.000000	0.000000	0.000000	0.000000	-0.115610	-0.179045	-0.095711	0.000000	0.000000	1.000000	105.000000	1.000000
15105.413028	0.105331	0.614751	-0.018184	84.808121	5.590319	17.095238	0.000000	0.000000	0.000000	0.000000	0.000000	0.000000	-0.115610	-0.179045	-0.095711	0.000000	0.000000	1.000000	105.000000	1.000000
15105.416362	0.105331	0.614751	-0.018184	84.678917	5.774632	17.315519	0.000000	0.000000	0.000000	0.000000	0.000000	0.000000	-0.115610	-0.179045	-0.095711	0.000000	0.000000	1.000000	105.000000	1.000000
15105.419695	0.104942	0.614136	-0.018520	84.678917	5.774632	17.315519	0.000000	0.000000	0.000000	0.000000	0.000000	0.000000	-0.116640	-0.184587	-0.100702	0.000000	0.000000	1.000000	105.000000	1.000000
15105.423028	0.104942	0.614136	-0.018520	84.678917	5.774632	17.315519	0.000000	0.000000	0.000000	0.000000	0.000000	0.000000	-0.116640	-0.184587	-0.100702	0.000000	0.000000	1.000000	105.000000	1.000000
15105.426362	0.104575	0.613522	-0.018862	84.596336	5.880720	17.455156	0.000000	0.000000	0.000000	0.000000	0.000000	0.000000	-0.110323	-0.184330	-0.102585	0.000000	0.000000	1.000000	105.000000	1.000000
15105.429695	0.104575	0.613522	-0.018862	84.596336	5.880720	17.455156	0.000000	0.000000	0.000000	0.000000	0.000000	0.000000	-0.110323	-0.184330	-0.102585	0.000000	0.000000	1.000000	105.000000	1.000000
15105.433028	0.104575	0.613522	-0.018862	84.596336	5.880720	17.455156	0.000000	0.000000	0.000000	0.000000	0.000000	0.000000	-0.110323	-0.184330	-0.102585	0.000000	0.000000	1.000000	105.000000	1.000000
15105.436362	0.104575	0.613522	-0.018862	84.552666	5.927106	17.532619	0.000000	0.000000	0.000000	0.000000	0.000000	0.000000	-0.110323	-0.184330	-0.102585	0.000000	0.000000	1.000000	105.000000	1.000000
15105.439695	0.104226	0.612933	-0.019219	84.552666	5.927106	17.532619	0.000000	0.000000	0.000000	0.000000	0.000000	0.000000	-0.104607	-0.176742	-0.106935	0.000000	0.000000	1.000000	105.000000	1.000000
15105.443028	0.104226	0.612933	-0.019219	84.552666	5.927106	17.532619	0.000000	0.000000	0.000000	0.000000	0.000000	0.000000	-0.104607	-0.176742	-0.106935	0.000000	0.000000	1.000000	105.000000	1.000000
15105.446362	0.103942	0.612320	-0.019583	84.529648	5.949784	17.578371	0.000000	0.000000	0.000000	0.000000	0.000000	0.000000	-0.085255	-0.183858	-0.109253	0.000000	0.000000	1.000000	105.000000	1.000000
15105.449695	0.103942	0.612320	-0.019583	84.529648	5.949784	17.578371	0.000000	0.000000	0.000000	0.000000	0.000000	0.000000	-0.085255	-0.183858	-0.109253	0.000000	0.000000	1.000000	105.000000	1.000000
15105.453028	0.103942	0.612320	-0.019583	84.529648	5.949784	17.578371	0.000000	0.000000	0.000000	0.000000	0.000000	0.000000	-0.085255	-0.183858	-0.109253	0.000000	0.000000	1.000000	105.000000	1.000000
15105.456362	0.103942	0.612320	-0.019583	84.515770	5.961251	17.610256	0.000000	0.000000	0.000000	0.000000	0.000000	0.000000	-0.085255	-0.183858	-0.109253	0.000000	0.000000	1.000000	105.000000	1.000000
15105.459695	0.103694	0.611713	-0.019982	84.515770	5.961251	17.610256	0.000000	0.000000	0.000000	0.000000	0.000000	0.000000	-0.074463	-0.182009	-0.119674	0.000000	0.000000	1.000000	105.000000	1.000000
15105.463028	0.103694	0.611713	-0.019982	84.515770	5.961251	17.610256	0.000000	0.000000	0.000000	0.000000	0.000000	0.000000	-0.074463	-0.182009	-0.119674	0.000000	0.000000	1.000000	105.000000	1.000000
15105.466362	0.103474	0.611077	-0.020355	84.502747	5.979963	17.641180	0.000000	0.000000	0.000000	0.000000	0.000000	0.000000	-0.065962	-0.190717	-0.111900	0.000000	0.000000	1.000000	105.000000	1.000000
15105.469695	0.103474	0.611077	-0.020355	84.502747	5.979963	17.641180	0.000000	0.000000	0.000000	0.000000	0.000000	0.000000	-0.065962	-0.190717	-0.111900	0.000000	0.000000	1.000000	105.000000	1.000000
15105.473028	0.103474	0.611077	-0.020355	84.502747	5.979963	17.641180	0.000000	0.000000	0.000000	0.000000	0.000000	0.000000	-0.065962	-0.190717	-0.111900	0.000000	0.000000	1.000000	105.000000	1.000000
15105.476362	0.103474	0.611077	-0.020355	84.467354	6.017194	17.686157	0.000000	0.000000	0.000000	0.000000	0.000000	0.000000	-0.065962	-0.190717	-0.111900	0.000000	0.000000	1.000000	105.000000	1.000000
15105.479695	0.103314	0.610399	-0.020751	84.467354	6.017194	17.686157	0.000000	0.000000	0.000000	0.000000	0.000000	0.000000	-0.047852	-0.203552	-0.118889	0.000000	0.000000	1.000000	105.000000	1.000000
15105.483028	0.103314	0.610399	-0.020751	84.467354	6.017194	17.686157	0.000000	0.000000	0.000000	0.000000	0.000000	0.000000	-0.047852	-0.203552	-0.118889	0.000000	0.000000	1.000000	105.000000	1.000000
15105.486362	0.103181	0.609716	-0.021130	84.389374	6.137182	17.809694	0.000000	0.000000	0.000000	0.000000	0.000000	0.000000	-0.040008	-0.204885	-0.113602	0.000000	0.000000	1.000000	105.000000	1.000000
15105.489695	0.103181	0.609716	-0.021130	84.389374	6.137182	17.809694	0.000000	0.000000	0.000000	0.000000	0.000000	0.000000	-0.040008	-0.204885	-0.113602	0.000000	0.000000	1.000000	105.000000	1.000000
15105.493028	0.103181	0.609716	-0.021130	84.389374	6.137182	17.809694	0.000000	0.000000	0.000000	0.000000	0.000000	0.000000	-0.040008	-0.204885	-0.113602	0.000000	0.000000	1.000000	105.000000	1.000000
15105.496362	0.103181	0.609716	-0.021130	84.271492	6.298017	17.966705	0.000000	0.000000	0.000000	0.000000	0.000000	0.000000	-0.040008	-0.204885	-0.113602	0.000000	0.000000	1.000000	105.000000	1.000000
15105.499695	0.103087	0.608990	-0.021527	84.271492	6.298017	17.966705	0.000000	0.000000	0.000000	0.000000	0.000000	0.000000	-0.028199	-0.217639	-0.119179	0.000000	0.000000	1.000000	105.000000	1.000000
15105.503028	0.103087	0.608990	-0.021527	84.271492	6.298017	17.966705	0.000000	0.000000	0.000000	0.000000	0.000000	0.000000	-0.028199	-0.217639	-0.119179	0.000000	0.000000	1.000000	105.000000	1.000000
15105.506362	0.103019	0.608261	-0.021907	84.107010	6.468039	18.125116	0.000000	0.000000	0.000000	0.000000	0.000000	0.000000	-0.020409	-0.218944	-0.113924	0.000000	0.000000	1.000000	105.000000	1.000000
15105.509695	0.103019	0.608261	-0.021907	84.107010	6.468039	18.125116	0.000000	0.000000	0.000000	0.000000	0.000000	0.000000	-0.020409	-0.218944	-0.113924	0.000000	0.000000	1.000000	105.000000	1.000000
15105.513028	0.103019	0.608261	-0.021907	84.107010	6.468039	18.125116	0.000000	0.000000	0.000000	0.000000	0.000000	0.000000	-0.020409	-0.218944	-0.113924	0.000000	0.000000	1.000000	105.000000	1.000000
15105.516362	0.103019	0.608261	-0.021907	83.928688	6.586074	18.224995	0.000000	0.000000	0.000000	0.000000	0.000000	0.000000	-0.020409	-0.218944	-0.113924	0.000000	0.000000	1.000000	105.000000	1.000000
15105.519695	0.102958	0.607502	-0.022256	83.928688	6.586074	18.224995	0.000000	0.000000	0.000000	0.000000	0.000000	0.000000	-0.018263	-0.227567	-0.104803	0.000000	0.000000	1.000000	105.000000	1.000000
15105.523028	0.102958	0.607502	-0.022256	83.928688	6.586074	18.224995	0.000000	0.000000	0.000000	0.000000	0.000000	0.000000	-0.018263	-0.227567	-0.104803	0.000000	0.000000	1.000000	105.000000	1.000000
15105.526362	0.102929	0.606734	-0.022564	83.743698	6.562463	18.164398	0.000000	0.000000	0.000000	0.000000	0.000000	0.000000	-0.008811	-0.230484	-0.092453	0.000000	0.000000	1.000000	105.000000	1.000000
15105.529695	0.102929	0.606734	-0.022564	83.743698	6.562463	18.164398	0.000000	0.000000	0.000000	0.000000	0.000000	0.000000	-0.008811	-0.230484	-0.092453	0.000000	0.000000	1.000000	105.000000	1.000000
15105.533028	0.102929	0.606734	-0.022564	83.743698	6.562463	18.164398	0.000000	0.000000	0.000000	0.000000	0.000000	0.000000	-0.008811	-0.230484	-0.092453	0.000000	0.000000	1.000000	105.000000	1.000000
15105.536362	0.102929	0.606734	-0.022564	83.561028	6.387040	17.931416	0.000000	0.000000	0.000000	0.000000	0.000000	0.000000	-0.008811	-0.230484	-0.092453	0.000000	0.000000	1.000000	105.000000	1.000000
15105.539695	0.102931	0.605956	-0.022831	83.561028	6.387040	17.931416	0.000000	0.000000	0.000000	0.000000	0.000000	0.000000	0.000627	-0.233415	-0.080107	0.000000	0.000000	1.000000	105.000000	1.000000
15105.543028	0.102931	0.605956	-0.022831	83.561028	6.387040	17.931416	0.000000	0.000000	0.000000	0.000000	0.000000	0.000000	0.000627	-0.233415	-0.080107	0.000000	0.000000	1.000000	105.000000	1.000000
15105.546362	0.102932	0.605181	-0.023008	83.386810	6.074952	17.548180	0.000000	0.000000	0.000000	0.000000	0.000000	0.000000	0.000510	-0.232352	-0.052967	0.000000	0.000000	1.000000	105.000000	1.000000
15105.549695	0.102932	0.605181	-0.023008	83.386810	6.074952	17.548180	0.000000	0.000000	0.000000	0.000000	0.000000	0.000000	0.000510	-0.232352	-0.052967	0.000000	0.000000	1.000000	105.000000	1.000000
15105.553028	0.102932	0.605181	-0.023008	83.386810	6.074952	17.548180	0.000000	0.000000	0.000000	0.000000	0.000000	0.000000	0.000510	-0.232352	-0.052967	0.000000	0.000000	1.000000	105.000000	1.000000
15105.556362	0.102932	0.605181	-0.023008	83.226219	5.686323	17.078432	0.000000	0.000000	0.000000	0.000000	0.000000	0.000000	0.000510	-0.232352	-0.052967	0.000000	0.000000	1.000000	105.000000	1.000000
15105.559695	0.102975	0.604410	-0.023104	83.226219	5.686323	17.078432	0.000000	0.000000	0.000000	0.000000	0.000000	0.000000	0.012774	-0.231392	-0.028740	0.000000	0.000000	1.000000	105.000000	1.000000
15105.563028	0.102975	0.604410	-0.023104	83.226219	5.686323	17.078432	0.000000	0.000000	0.000000	0.000000	0.000000	0.000000	0.012774	-0.231392	-0.028740	0.000000	0.000000	1.000000	105.000000	1.000000
15105.566362	0.103017	0.603642	-0.023109	83.100845	5.343192	16.659403	0.000000	0.000000	0.000000	0.000000	0.000000	0.000000	0.012689	-0.230500	-0.001566	0.000000	0.000000	1.000000	105.000000	1.000000
15105.569695	0.103017	0.603642	-0.023109	83.100845	5.343192	16.659403	0.000000	0.000000	0.000000	0.000000	0.000000	0.000000	0.012689	-0.230500	-0.001566	0.000000	0.000000	1.000000	105.000000	1.000000
15105.573028	0.103017	0.603642	-0.023109	83.100845	5.343192	16.659403	0.000000	0.000000	0.000000	0.000000	0.000000	0.000000	0.012689	-0.230500	-0.001566	0.000000	0.000000	1.000000	105.000000	1.000000
15105.576362	0.103017	0.603642	-0.023109	83.011299	4.975076	16.222496	0.000000	0.000000	0.000000	0.000000	0.000000	0.000000	0.012689	-0.230500	-0.001566	0.000000	0.000000	1.000000	105.000000	1.000000
15105.579695	0.103052	0.602838	-0.023055	83.011299	4.975076	16.222496	0.000000	0.000000	0.000000	0.000000	0.000000	0.000000	0.010339	-0.241049	0.016047	0.000000	0.000000	1.000000	105.000000	1.000000
15105.583028	0.103052	0.602838	-0.023055	83.011299	4.975076	16.222496	0.000000	0.000000	0.000000	0.000000	0.000000	0.000000	0.010339	-0.241049	0.016047	0.000000	0.000000	1.000000	105.000000	1.000000
15105.586362	0.103075	0.602048	-0.022959	82.969345	4.551918	15.730726	0.000000	0.000000	0.000000	0.000000	0.000000	0.000000	0.006883	-0.237019	0.028991	0.000000	0.000000	1.000000	105.000000	1.000000
15105.589695	0.103075	0.602048	-0.022959	82.969345	4.551918	15.730726	0.000000	0.000000	0.000000	0.000000	0.000000	0.000000	0.006883	-0.237019	0.028991	0.000000	0.000000	1.000000	105.000000	1.000000
15105.593028	0.103075	0.602048	-0.022959	82.969345	4.551918	15.730726	0.000000	0.000000	0.000000	0.000000	0.000000	0.000000	0.006883	-0.237019	0.028991	0.000000	0.000000	1.000000	105.000000	1.000000
15105.596362	0.103075	0.602048	-0.022959	82.976608	4.028181	15.143577	0.000000	0.000000	0.000000	0.000000	0.000000	0.000000	0.006883	-0.237019	0.028991	0.000000	0.000000	1.000000	105.000000	1.000000
15105.599695	0.103082	0.601252	-0.022835	82.976608	4.028181	15.143577	0.000000	0.000000	0.000000	0.000000	0.000000	0.000000	0.002283	-0.238661	0.037152	0.000000	0.000000	1.000000	105.000000	1.000000
15105.603028	0.103082	0.601252	-0.022835	82.976608	4.028181	15.143577	0.000000	0.000000	0.000000	0.000000	0.000000	0.000000	0.002283	-0.238661	0.037152	0.000000	0.000000	1.000000	105.000000	1.000000
15105.606362	0.103054	0.600451	-0.022679	83.026695	3.445245	14.501871	0.000000	0.000000	0.000000	0.000000	0.000000	0.000000	-0.008509	-0.240379	0.046774	0.000000	0.000000	1.000000	105.000000	1.000000
15105.609695	0.103054	0.600451	-0.022679	83.026695	3.445245	14.501871	0.000000	0.000000	0.000000	0.000000	0.000000	0.000000	-0.008509	-0.240379	0.046774	0.000000	0.000000	1.000000	105.000000	1.000000
15105.613028	0.103054	0.600451	-0.022679	83.026695	3.445245	14.501871	0.000000	0.000000	0.000000	0.000000	0.000000	0.000000	-0.008509	-0.240379	0.046774	0.000000	0.000000	1.000000	105.000000	1.000000
15105.616362	0.103054	0.600451	-0.022679	83.117691	2.911192	13.928441	0.000000	0.000000	0.000000	0.000000	0.000000	0.000000	-0.008509	-0.240379	0.046774	0.000000	0.000000	1.000000	105.000000	1.000000
15105.619695	0.102982	0.599674	-0.022522	83.117691	2.911192	13.928441	0.000000	0.000000	0.000000	0.000000	0.000000	0.000000	-0.021539	-0.233056	0.047014	0.000000	0.000000	1.000000	105.000000	1.000000
15105.623028	0.102982	0.599674	-0.022522	83.117691	2.911192	13.928441	0.000000	0.000000	0.000000	0.000000	0.000000	0.000000	-0.021539	-0.233056	0.047014	0.000000	0.000000	1.000000	105.000000	1.000000
15105.626362	0.102889	0.598897	-0.022362	83.211205	2.511821	13.514758	0.000000	0.000000	0.000000	0.000000	0.000000	0.000000	-0.027847	-0.233101	0.048080	0.000000	0.000000	1.000000	105.000000	1.000000
15105.629695	0.102889	0.598897	-0.022362	83.211205	2.511821	13.514758	0.000000	0.000000	0.000000	0.000000	0.000000	0.000000	-0.027847	-0.233101	0.048080	0.000000	0.000000	1.000000	105.000000	1.000000
15105.633028	0.102889	0.598897	-0.022362	83.211205	2.511821	13.514758	0.000000	0.000000	0.000000	0.000000	0.000000	0.000000	-0.027847	-0.233101	0.048080	0.000000	0.000000	1.000000	105.000000	1.000000
15105.636362	0.102889	0.598897	-0.022362	83.304993	2.249158	13.255803	0.000000	0.000000	0.000000	0.000000	0.000000	0.000000	-0.027847	-0.233101	0.048080	0.000000	0.000000	1.000000	105.000000	1.000000
15105.639695	0.102800	0.598139	-0.022187	83.304993	2.249158	13.255803	0.000000	0.000000	0.000000	0.000000	0.000000	0.000000	-0.026817	-0.227490	0.052527	0.000000	0.000000	1.000000	105.000000	1.000000
15105.643028	0.102800	0.598139	-0.022187	83.304993	2.249158	13.255803	0.000000	0.000000	0.000000	0.000000	0.000000	0.000000	-0.026817	-0.227490	0.052527	0.000000	0.000000	1.000000	105.000000	1.000000
15105.646362	0.102680	0.597369	-0.021956	83.389709	2.087700	13.114809	0.000000	0.000000	0.000000	0.000000	0.000000	0.000000	-0.035984	-0.231027	0.069259	0.000000	0.000000	1.000000	105.000000	1.000000
15105.649695	0.102680	0.597369	-0.021956	83.389709	2.087700	13.114809	0.000000	0.000000	0.000000	0.000000	0.000000	0.000000	-0.035984	-0.231027	0.069259	0.000000	0.000000	1.000000	105.000000	1.000000
15105.653028	0.102680	0.597369	-0.021956	83.389709	2.087700	13.114809	0.000000	0.000000	0.000000	0.000000	0.000000	0.000000	-0.035984	-0.231027	0.069259	0.000000	0.000000	1.000000	105.000000	1.000000
15105.656362	0.102680	0.597369	-0.021956	83.446442	1.977020	13.024303	0.000000	0.000000	0.000000	0.000000	0.000000	0.000000	-0.035984	-0.231027	0.069259	0.000000	0.000000	1.000000	105.000000	1.000000
15105.659695	0.102571	0.596587	-0.021679	83.446442	1.977020	13.024303	0.000000	0.000000	0.000000	0.000000	0.000000	0.000000	-0.032783	-0.234594	0.083045	0.000000	0.000000	1.000000	105.000000	1.000000
15105.663028	0.102571	0.596587	-0.021679	83.446442	1.977020	13.024303	0.000000	0.000000	0.000000	0.000000	0.000000	0.000000	-0.032783	-0.234594	0.083045	0.000000	0.000000	1.000000	105.000000	1.000000
15105.666362	0.102459	0.595830	-0.021319	83.467003	1.933861	13.003579	0.000000	0.000000	0.000000	0.000000	0.000000	0.000000	-0.033515	-0.227132	0.108031	0.000000	0.000000	1.000000	105.000000	1.000000
15105.669695	0.102459	0.595830	-0.021319	83.467003	1.933861	13.003579	0.000000	0.000000	0.000000	0.000000	0.000000	0.000000	-0.033515	-0.227132	0.108031	0.000000	0.000000	1.000000	105.000000	1.000000
15105.673028	0.102459	0.595830	-0.021319	83.467003	1.933861	13.003579	0.000000	0.000000	0.000000	0.000000	0.000000	0.000000	-0.033515	-0.227132	0.108031	0.000000	0.000000	1.000000	105.000000	1.000000
15105.676362	0.102459	0.595830	-0.021319	83.463432	1.937069	13.029075	0.000000	0.000000	0.000000	0.000000	0.000000	0.000000	-0.033515	-0.227132	0.108031	0.000000	0.000000	1.000000	105.000000	1.000000
15105.679695	0.102388	0.595073	-0.020878	83.463432	1.937069	13.029075	0.000000	0.000000	0.000000	0.000000	0.000000	0.000000	-0.021344	-0.227108	0.132338	0.000000	0.000000	1.000000	105.000000	1.000000
15105.683028	0.102388	0.595073	-0.020878	83.463432	1.937069	13.029075	0.000000	0.000000	0.000000	0.000000	0.000000	0.000000	-0.021344	-0.227108	0.132338	0.000000	0.000000	1.000000	105.000000	1.000000
15105.686362	0.102316	0.594315	-0.020438	83.466515	1.929645	13.041289	0.000000	0.000000	0.000000	0.000000	0.000000	0.000000	-0.021529	-0.227413	0.131963	0.000000	0.000000	1.000000	105.000000	1.000000
15105.689695	0.102316	0.594315	-0.020438	83.466515	1.929645	13.041289	0.000000	0.000000	0.000000	0.000000	0.000000	0.000000	-0.021529	-0.227413	0.131963	0.000000	0.000000	1.000000	105.000000	1.000000
15105.693028	0.102316	0.594315	-0.020438	83.466515	1.929645	13.041289	0.000000	0.000000	0.000000	0.000000	0.000000	0.000000	-0.021529	-0.227413	0.131963	0.000000	0.000000	1.000000	105.000000	1.000000
15105.696362	0.102316	0.594315	-0.020438	83.490005	1.884837	13.013677	0.000000	0.000000	0.000000	0.000000	0.000000	0.000000	-0.021529	-0.227413	0.131963	0.000000	0.000000	1.000000	105.000000	1.000000
15105.699695	0.102260	0.593538	-0.019929	83.490005	1.884837	13.013677	0.000000	0.000000	0.000000	0.000000	0.000000	0.000000	-0.016745	-0.233164	0.152826	0.000000	0.000000	1.000000	105.000000	1.000000
15105.703028	0.102260	0.593538	-0.019929	83.490005	1.884837	13.013677	0.000000	0.000000	0.000000	0.000000	0.000000	0.000000	-0.016745	-0.233164	0.152826	0.000000	0.000000	1.000000	105.000000	1.000000
15105.706362	0.102177	0.592765	-0.019439	83.526703	1.794134	12.944123	0.000000	0.000000	0.000000	0.000000	0.000000	0.000000	-0.024837	-0.231747	0.146808	0.000000	0.000000	1.000000	105.000000	1.000000
15105.709695	0.102177	0.592765	-0.019439	83.526703	1.794134	12.944123	0.000000	0.000000	0.000000	0.000000	0.000000	0.000000	-0.024837	-0.231747	0.146808	0.000000	0.000000	1.000000	105.000000	1.000000
15105.713028	0.102177	0.592765	-0.019439	83.526703	1.794134	12.944123	0.000000	0.000000	0.000000	0.000000	0.000000	0.000000	-0.024837	-0.231747	0.146808	0.000000	0.000000	1.000000	105.000000	1.000000
15105.716362	0.102177	0.592765	-0.019439	83.574806	1.654934	12.820116	0.000000	0.000000	0.000000	0.000000	0.000000	0.000000	-0.024837	-0.231747	0.146808	0.000000	0.000000	1.000000	105.000000	1.000000
15105.719695	0.102118	0.591942	-0.018942	83.574806	1.654934	12.820116	0.000000	0.000000	0.000000	0.000000	0.000000	0.000000	-0.017804	-0.246885	0.149263	0.000000	0.000000	1.000000	105.000000	1.000000
15105.723028	0.102118	0.591942	-0.018942	83.574806	1.654934	12.820116	0.000000	0.000000	0.000000	0.000000	0.000000	0.000000	-0.017804	-0.246885	0.149263	0.000000	0.000000	1.000000	105.000000	1.000000
15105.726362	0.102032	0.591124	-0.018464	83.612724	1.421106	12.590687	0.000000	0.000000	0.000000	0.000000	0.000000	0.000000	-0.025911	-0.245395	0.143204	0.000000	0.000000	1.000000	105.000000	1.000000
15105.729695	0.102032	0.591124	-0.018464	83.612724	1.421106	12.590687	0.000000	0.000000	0.000000	0.000000	0.000000	0.000000	-0.025911	-0.245395	0.143204	0.000000	0.000000	1.000000	105.000000	1.000000
15105.733028	0.102032	0.591124	-0.018464	83.612724	1.421106	12.590687	0.000000	0.000000	0.000000	0.000000	0.000000	0.000000	-0.025911	-0.245395	0.143204	0.000000	0.000000	1.000000	105.000000	1.000000
15105.736362	0.102032	0.591124	-0.018464	83.605789	1.106048	12.264953	0.000000	0.000000	0.000000	0.000000	0.000000	0.000000	-0.025911	-0.245395	0.143204	0.000000	0.000000	1.000000	105.000000	1.000000
15105.739695	0.101901	0.590262	-0.017988	83.605789	1.106048	12.264953	0.000000	0.000000	0.000000	0.000000	0.000000	0.000000	-0.039295	-0.258700	0.142850	0.000000	0.000000	1.000000	105.000000	1.000000
15105.743028	0.101901	0.590262	-0.017988	83.605789	1.106048	12.264953	0.000000	0.000000	0.000000	0.000000	0.000000	0.000000	-0.039295	-0.258700	0.142850	0.000000	0.000000	1.000000	105.000000	1.000000
15105.746362	0.101757	0.589411	-0.017469	83.530708	0.718935	11.839468	0.000000	0.000000	0.000000	0.000000	0.000000	0.000000	-0.043028	-0.255424	0.155823	0.000000	0.000000	1.000000	105.000000	1.000000
15105.749695	0.101757	0.589411	-0.017469	83.530708	0.718935	11.839468	0.000000	0.000000	0.000000	0.000000	0.000000	0.000000	-0.043028	-0.255424	0.155823	0.000000	0.000000	1.000000	105.000000	1.000000
15105.753028	0.101757	0.589411	-0.017469	83.530708	0.718935	11.839468	0.000000	0.000000	0.000000	0.000000	0.000000	0.000000	-0.043028	-0.255424	0.155823	0.000000	0.000000	1.000000	105.000000	1.000000
15105.756362	0.101577	0.588551	-0.016918	83.390663	0.190013	11.246956	0.000000	0.000000	0.000000	0.000000	0.000000	0.000000	-0.054216	-0.257764	0.165293	0.000000	0.000000	1.000000	105.000000	1.000000
15105.759695	0.101577	0.588551	-0.016918	83.390663	0.190013	11.246956	0.000000	0.000000	0.000000	0.000000	0.000000	0.000000	-0.054216	-0.257764	0.165293	0.000000	0.000000	1.000000	105.000000	1.000000
15105.763028	0.101577	0.588551	-0.016918	83.390663	0.190013	11.246956	0.000000	0.000000	0.000000	0.000000	0.000000	0.000000	-0.054216	-0.257764	0.165293	0.000000	0.000000	1.000000	105.000000	1.000000
15105.766362	0.101358	0.587684	-0.016335	83.199715	-0.315697	10.661292	0.000000	0.000000	0.000000	0.000000	0.000000	0.000000	-0.065467	-0.260123	0.174736	0.000000	0.000000	1.000000	105.000000	1.000000
15105.769695	0.101358	0.587684	-0.016335	83.199715	-0.315697	10.661292	0.000000	0.000000	0.000000	0.000000	0.000000	0.000000	-0.065467	-0.260123	0.174736	0.000000	0.000000	1.000000	105.000000	1.000000
15105.773028	0.101358	0.587684	-0.016335	83.199715	-0.315697	10.661292	0.000000	0.000000	0.000000	0.000000	0.000000	0.000000	-0.065467	-0.260123	0.174736	0.000000	0.000000	1.000000	105.000000	1.000000
15105.776362	0.101108	0.586803	-0.015698	82.993385	-0.811177	10.086324	0.000000	0.000000	0.000000	0.000000	0.000000	0.000000	-0.075175	-0.264498	0.191203	0.000000	0.000000	1.000000	105.000000	1.000000
15105.779695	0.101108	0.586803	-0.015698	82.993385	-0.811177	10.086324	0.000000	0.000000	0.000000	0.000000	0.000000	0.000000	-0.075175	-0.264498	0.191203	0.000000	0.000000	1.000000	105.000000	1.000000
15105.783028	0.101108	0.586803	-0.015698	82.993385	-0.811177	10.086324	0.000000	0.000000	0.000000	0.000000	0.000000	0.000000	-0.075175	-0.264498	0.191203	0.000000	0.000000	1.000000	105.000000	1.000000
15105.786362	0.100832	0.585942	-0.014973	82.795784	-1.249190	9.580570	0.000000	0.000000	0.000000	0.000000	0.000000	0.000000	-0.082694	-0.258047	0.217613	0.000000	0.000000	1.000000	105.000000	1.000000
15105.789695	0.100832	0.585942	-0.014973	82.795784	-1.249190	9.580570	0.000000	0.000000	0.000000	0.000000	0.000000	0.000000	-0.082694	-0.258047	0.217613	0.000000	0.000000	1.000000	105.000000	1.000000
15105.793028	0.100832	0.585942	-0.014973	82.795784	-1.249190	9.580570	0.000000	0.000000	0.000000	0.000000	0.000000	0.000000	-0.082694	-0.258047	0.217613	0.000000	0.000000	1.000000	105.000000	1.000000
15105.796362	0.100534	0.585080	-0.014244	82.637848	-1.499923	9.300190	0.000000	0.000000	0.000000	0.000000	0.000000	0.000000	-0.089504	-0.258692	0.218503	0.000000	0.000000	1.000000	105.000000	1.000000
15105.799695	0.100534	0.585080	-0.014244	82.637848	-1.499923	9.300190	0.000000	0.000000	0.000000	0.000000	0.000000	0.000000	-0.089504	-0.258692	0.218503	0.000000	0.000000	1.000000	105.000000	1.000000
15105.803028	0.100534	0.585080	-0.014244	82.637848	-1.499923	9.300190	0.000000	0.000000	0.000000	0.000000	0.000000	0.000000	-0.089504	-0.258692	0.218503	0.000000	0.000000	1.000000	105.000000	1.000000
15105.806362	0.100258	0.584234	-0.013506	82.530815	-1.521026	9.294626	0.000000	0.000000	0.000000	0.000000	0.000000	0.000000	-0.082572	-0.253896	0.221537	0.000000	0.000000	1.000000	105.000000	1.000000
15105.809695	0.100258	0.584234	-0.013506	82.530815	-1.521026	9.294626	0.000000	0.000000	0.000000	0.000000	0.000000	0.000000	-0.082572	-0.253896	0.221537	0.000000	0.000000	1.000000	105.000000	1.000000
15105.813028	0.100258	0.584234	-0.013506	82.530815	-1.521026	9.294626	0.000000	0.000000	0.000000	0.000000	0.000000	0.000000	-0.082572	-0.253896	0.221537	0.000000	0.000000	1.000000	105.000000	1.000000
15105.816362	0.099959	0.583410	-0.012771	82.485428	-1.448119	9.420640	0.000000	0.000000	0.000000	0.000000	0.000000	0.000000	-0.089859	-0.247118	0.220415	0.000000	0.000000	1.000000	105.000000	1.000000
15105.819695	0.099959	0.583410	-0.012771	82.485428	-1.448119	9.420640	0.000000	0.000000	0.000000	0.000000	0.000000	0.000000	-0.089859	-0.247118	0.220415	0.000000	0.000000	1.000000	105.000000	1.000000
15105.823028	0.099959	0.583410	-0.012771	82.485428	-1.448119	9.420640	0.000000	0.000000	0.000000	0.000000	0.000000	0.000000	-0.089859	-0.247118	0.220415	0.000000	0.000000	1.000000	105.000000	1.000000
15105.826362	0.099647	0.582598	-0.012085	82.476189	-1.458539	9.464237	0.000000	0.000000	0.000000	0.000000	0.000000	0.000000	-0.093524	-0.243673	0.205829	0.000000	0.000000	1.000000	105.000000	1.000000
15105.829695	0.099647	0.582598	-0.012085	82.476189	-1.458539	9.464237	0.000000	0.000000	0.000000	0.000000	0.000000	0.000000	-0.093524	-0.243673	0.205829	0.000000	0.000000	1.000000	105.000000	1.000000
15105.833028	0.099647	0.582598	-0.012085	82.476189	-1.458539	9.464237	0.000000	0.000000	0.000000	0.000000	0.000000	0.000000	-0.093524	-0.243673	0.205829	0.000000	0.000000	1.000000	105.000000	1.000000
15105.836362	0.099391	0.581815	-0.011445	82.522598	-1.587429	9.384993	0.000000	0.000000	0.000000	0.000000	0.000000	0.000000	-0.076971	-0.234708	0.192056	0.000000	0.000000	1.000000	105.000000	1.000000
15105.839695	0.099391	0.581815	-0.011445	82.522598	-1.587429	9.384993	0.000000	0.000000	0.000000	0.000000	0.000000	0.000000	-0.076971	-0.234708	0.192056	0.000000	0.000000	1.000000	105.000000	1.000000
15105.843028	0.099391	0.581815	-0.011445	82.522598	-1.587429	9.384993	0.000000	0.000000	0.000000	0.000000	0.000000	0.000000	-0.076971	-0.234708	0.192056	0.000000	0.000000	1.000000	105.000000	1.000000
15105.846362	0.099391	0.581815	-0.011445	82.604500	-1.787491	9.224375	0.000000	0.000000	0.000000	0.000000	0.000000	0.000000	-0.076971	-0.234708	0.192056	0.000000	0.000000	1.000000	105.000000	1.000000
15105.849695	0.099174	0.581084	-0.010921	82.604500	-1.787491	9.224375	0.000000	0.000000	0.000000	0.000000	0.000000	0.000000	-0.064989	-0.219467	0.157270	0.000000	0.000000	1.000000	105.000000	1.000000
15105.853028	0.099174	0.581084	-0.010921	82.604500	-1.787491	9.224375	0.000000	0.000000	0.000000	0.000000	0.000000	0.000000	-0.064989	-0.219467	0.157270	0.000000	0.000000	1.000000	105.000000	1.000000
15105.856362	0.098983	0.580372	-0.010477	82.683319	-1.979594	9.066329	0.000000	0.000000	0.000000	0.000000	0.000000	0.000000	-0.057219	-0.213584	0.132990	0.000000	0.000000	1.000000	105.000000	1.000000
15105.859695	0.098983	0.580372	-0.010477	82.683319	-1.979594	9.066329	0.000000	0.000000	0.000000	0.000000	0.000000	0.000000	-0.057219	-0.213584	0.132990	0.000000	0.000000	1.000000	105.000000	1.000000
15105.863028	0.098983	0.580372	-0.010477	82.683319	-1.979594	9.066329	0.000000	0.000000	0.000000	0.000000	0.000000	0.000000	-0.057219	-0.213584	0.132990	0.000000	0.000000	1.000000	105.000000	1.000000
15105.866362	0.098983	0.580372	-0.010477	82.756081	-2.151806	8.917404	0.000000	0.000000	0.000000	0.000000	0.000000	0.000000	-0.057219	-0.213584	0.132990	0.000000	0.000000	1.000000	105.000000	1.000000
15105.869695	0.098876	0.579712	-0.010159	82.756081	-2.151806	8.917404	0.000000	0.000000	0.000000	0.000000	0.000000	0.000000	-0.032255	-0.197982	0.095544	0.000000	0.000000	1.000000	105.000000	1.000000
15105.873028	0.098876	0.579712	-0.010159	82.756081	-2.151806	8.917404	0.000000	0.000000	0.000000	0.000000	0.000000	0.000000	-0.032255	-0.197982	0.095544	0.000000	0.000000	1.000000	105.000000	1.000000
15105.876362	0.098788	0.579105	-0.009951	82.824303	-2.305352	8.776163	0.000000	0.000000	0.000000	0.000000	0.000000	0.000000	-0.026277	-0.182226	0.062406	0.000000	0.000000	1.000000	105.000000	1.000000
15105.879695	0.098788	0.579105	-0.009951	82.824303	-2.305352	8.776163	0.000000	0.000000	0.000000	0.000000	0.000000	0.000000	-0.026277	-0.182226	0.062406	0.000000	0.000000	1.000000	105.000000	1.000000
15105.883028	0.098788	0.579105	-0.009951	82.824303	-2.305352	8.776163	0.000000	0.000000	0.000000	0.000000	0.000000	0.000000	-0.026277	-0.182226	0.062406	0.000000	0.000000	1.000000	105.000000	1.000000
15105.886362	0.098788	0.579105	-0.009951	82.871735	-2.408700	8.682122	0.000000	0.000000	0.000000	0.000000	0.000000	0.000000	-0.026277	-0.182226	0.062406	0.000000	0.000000	1.000000	105.000000	1.000000
15105.889695	0.098756	0.578554	-0.009794	82.871735	-2.408700	8.682122	0.000000	0.000000	0.000000	0.000000	0.000000	0.000000	-0.009657	-0.165176	0.047044	0.000000	0.000000	1.000000	105.000000	1.000000
15105.893028	0.098756	0.578554	-0.009794	82.871735	-2.408700	8.682122	0.000000	0.000000	0.000000	0.000000	0.000000	0.000000	-0.009657	-0.165176	0.047044	0.000000	0.000000	1.000000	105.000000	1.000000
15105.896362	0.098749	0.578049	-0.009724	82.870987	-2.388068	8.703197	0.000000	0.000000	0.000000	0.000000	0.000000	0.000000	-0.002034	-0.151360	0.021051	0.000000	0.000000	1.000000	105.000000	1.000000
15105.899695	0.098749	0.578049	-0.009724	82.870987	-2.388068	8.703197	0.000000	0.000000	0.000000	0.000000	0.000000	0.000000	-0.002034	-0.151360	0.021051	0.000000	0.000000	1.000000	105.000000	1.000000
15105.903028	0.098749	0.578049	-0.009724	82.870987	-2.388068	8.703197	0.000000	0.000000	0.000000	0.000000	0.000000	0.000000	-0.002034	-0.151360	0.021051	0.000000	0.000000	1.000000	105.000000	1.000000
15105.906362	0.098749	0.578049	-0.009724	82.806633	-2.211898	8.876120	0.000000	0.000000	0.000000	0.000000	0.000000	0.000000	-0.002034	-0.151360	0.021051	0.000000	0.000000	1.000000	105.000000	1.000000
15105.909695	0.098750	0.577609	-0.009718	82.806633	-2.211898	8.876120	0.000000	0.000000	0.000000	0.000000	0.000000	0.000000	0.000350	-0.132068	0.001596	0.000000	0.000000	1.000000	105.000000	1.000000
15105.913028	0.098750	0.577609	-0.009718	82.806633	-2.211898	8.876120	0.000000	0.000000	0.000000	0.000000	0.000000	0.000000	0.000350	-0.132068	0.001596	0.000000	0.000000	1.000000	105.000000	1.000000
15105.916362	0.098750	0.577609	-0.009718	82.696144	-1.930047	9.151330	0.000000	0.000000	0.000000	0.000000	0.000000	0.000000	0.000350	-0.132068	0.001596	0.000000	0.000000	1.000000	105.000000	1.000000
15105.919695	0.098750	0.577609	-0.009718	82.696144	-1.930047	9.151330	0.000000	0.000000	0.000000	0.000000	0.000000	0.000000	0.000350	-0.132068	0.001596	0.000000	0.000000	1.000000	105.000000	1.000000
15105.923028	0.098770	0.577219	-0.009731	82.696144	-1.930047	9.151330	0.000000	0.000000	0.000000	0.000000	0.000000	0.000000	0.005850	-0.117037	-0.003778	0.000000	0.000000	1.000000	105.000000	1.000000
15105.926362	0.098781	0.576886	-0.009780	82.562035	-1.618973	9.456447	0.000000	0.000000	0.000000	0.000000	0.000000	0.000000	0.003433	-0.099851	-0.014721	0.000000	0.000000	1.000000	105.000000	1.000000
15105.929695	0.098781	0.576886	-0.009780	82.562035	-1.618973	9.456447	0.000000	0.000000	0.000000	0.000000	0.000000	0.000000	0.003433	-0.099851	-0.014721	0.000000	0.000000	1.000000	105.000000	1.000000
15105.933028	0.098781	0.576886	-0.009780	82.562035	-1.618973	9.456447	0.000000	0.000000	0.000000	0.000000	0.000000	0.000000	0.003433	-0.099851	-0.014721	0.000000	0.000000	1.000000	105.000000	1.000000
15105.936362	0.098781	0.576886	-0.009780	82.422050	-1.291566	9.774279	0.000000	0.000000	0.000000	0.000000	0.000000	0.000000	0.003433	-0.099851	-0.014721	0.000000	0.000000	1.000000	105.000000	1.000000
15105.939695	0.098781	0.576593	-0.009883	82.422050	-1.291566	9.774279	0.000000	0.000000	0.000000	0.000000	0.000000	0.000000	-0.000105	-0.088039	-0.030731	0.000000	0.000000	1.000000	105.000000	1.000000
15105.943028	0.098781	0.576593	-0.009883	82.422050	-1.291566	9.774279	0.000000	0.000000	0.000000	0.000000	0.000000	0.000000	-0.000105	-0.088039	-0.030731	0.000000	0.000000	1.000000	105.000000	1.000000
15105.946362	0.098781	0.576593	-0.009883	82.289124	-0.995536	10.063811	0.000000	0.000000	0.000000	0.000000	0.000000	0.000000	-0.000105	-0.088039	-0.030731	0.000000	0.000000	1.000000	105.000000	1.000000
15105.949695	0.098781	0.576593	-0.009883	82.289124	-0.995536	10.063811	0.000000	0.000000	0.000000	0.000000	0.000000	0.000000	-0.000105	-0.088039	-0.030731	0.000000	0.000000	1.000000	105.000000	1.000000
15105.953028	0.098799	0.576350	-0.010003	82.289124	-0.995536	10.063811	0.000000	0.000000	0.000000	0.000000	0.000000	0.000000	0.005406	-0.072994	-0.036010	0.000000	0.000000	1.000000	105.000000	1.000000
15105.956362	0.098799	0.576350	-0.010003	82.177551	-0.748184	10.299742	0.000000	0.000000	0.000000	0.000000	0.000000	0.000000	0.005406	-0.072994	-0.036010	0.000000	0.000000	1.000000	105.000000	1.000000
15105.959695	0.098799	0.576350	-0.010003	82.177551	-0.748184	10.299742	0.000000	0.000000	0.000000	0.000000	0.000000	0.000000	0.005406	-0.072994	-0.036010	0.000000	0.000000	1.000000	105.000000	1.000000
15105.963028	0.098799	0.576350	-0.010003	82.177551	-0.748184	10.299742	0.000000	0.000000	0.000000	0.000000	0.000000	0.000000	0.005406	-0.072994	-0.036010	0.000000	0.000000	1.000000	105.000000	1.000000
15105.966362	0.098836	0.575960	-0.010337	82.089561	-0.555154	10.481890	0.000000	0.000000	0.000000	0.000000	0.000000	0.000000	0.011217	-0.116934	-0.100292	0.000000	0.000000	1.000000	105.000000	1.000000
15105.969695	0.098836	0.575960	-0.010337	82.089561	-0.555154	10.481890	0.000000	0.000000	0.000000	0.000000	0.000000	0.000000	0.011217	-0.116934	-0.100292	0.000000	0.000000	1.000000	105.000000	1.000000
15105.973028	0.098836	0.575960	-0.010337	82.089561	-0.555154	10.481890	0.000000	0.000000	0.000000	0.000000	0.000000	0.000000	0.011217	-0.116934	-0.100292	0.000000	0.000000	1.000000	105.000000	1.000000
15105.976362	0.098834	0.575813	-0.010546	82.025337	-0.415765	10.613686	0.000000	0.000000	0.000000	0.000000	0.000000	0.000000	-0.000558	-0.043971	-0.062853	0.000000	0.000000	1.000000	105.000000	1.000000
15105.979695	0.098834	0.575813	-0.010546	82.025337	-0.415765	10.613686	0.000000	0.000000	0.000000	0.000000	0.000000	0.000000	-0.000558	-0.043971	-0.062853	0.000000	0.000000	1.000000	105.000000	1.000000
15105.983028	0.098834	0.575813	-0.010546	82.025337	-0.415765	10.613686	0.000000	0.000000	0.000000	0.000000	0.000000	0.000000	-0.000558	-0.043971	-0.062853	0.000000	0.000000	1.000000	105.000000	1.000000
15105.986362	0.098834	0.575813	-0.010546	81.979019	-0.315401	10.709514	0.000000	0.000000	0.000000	0.000000	0.000000	0.000000	-0.000558	-0.043971	-0.062853	0.000000	0.000000	1.000000	105.000000	1.000000
15105.989695	0.098806	0.575674	-0.010775	81.979019	-0.315401	10.709514	0.000000	0.000000	0.000000	0.000000	0.000000	0.000000	-0.008484	-0.041803	-0.068480	0.000000	0.000000	1.000000	105.000000	1.000000
15105.993028	0.098806	0.575674	-0.010775	81.979019	-0.315401	10.709514	0.000000	0.000000	0.000000	0.000000	0.000000	0.000000	-0.008484	-0.041803	-0.068480	0.000000	0.000000	1.000000	105.000000	1.000000
15105.996362	0.098806	0.575674	-0.010775	81.947502	-0.247922	10.775555	0.000000	0.000000	0.000000	0.000000	0.000000	0.000000	-0.008484	-0.041803	-0.068480	0.000000	0.000000	1.000000	105.000000	1.000000
15105.999695	0.098806	0.575674	-0.010775	81.947502	-0.247922	10.775555	0.000000	0.000000	0.000000	0.000000	0.000000	0.000000	-0.008484	-0.041803	-0.068480	0.000000	0.000000	1.000000	105.000000	1.000000
15106.003028	0.098750	0.575567	-0.011028	81.947502	-0.247922	10.775555	0.000000	0.000000	0.000000	0.000000	0.000000	0.000000	-0.016819	-0.032150	-0.076003	0.000000	0.000000	1.000000	105.000000	1.000000
15106.006362	0.098686	0.575488	-0.011219	81.935280	-0.221073	10.804154	0.000000	0.000000	0.000000	0.000000	0.000000	0.000000	-0.019359	-0.023583	-0.057364	0.000000	0.000000	1.000000	105.000000	1.000000
15106.009695	0.098686	0.575488	-0.011219	81.935280	-0.221073	10.804154	0.000000	0.000000	0.000000	0.000000	0.000000	0.000000	-0.019359	-0.023583	-0.057364	0.000000	0.000000	1.000000	105.000000	1.000000
15106.013028	0.098686	0.575488	-0.011219	81.935280	-0.221073	10.804154	0.000000	0.000000	0.000000	0.000000	0.000000	0.000000	-0.019359	-0.023583	-0.057364	0.000000	0.000000	1.000000	105.000000	1.000000
15106.016362	0.098686	0.575488	-0.011219	81.935684	-0.219051	10.808270	0.000000	0.000000	0.000000	0.000000	0.000000	0.000000	-0.019359	-0.023583	-0.057364	0.000000	0.000000	1.000000	105.000000	1.000000
15106.019695	0.098621	0.575410	-0.011411	81.935684	-0.219051	10.808270	0.000000	0.000000	0.000000	0.000000	0.000000	0.000000	-0.019356	-0.023563	-0.057378	0.000000	0.000000	1.000000	105.000000	1.000000
15106.023028	0.098621	0.575410	-0.011411	81.935684	-0.219051	10.808270	0.000000	0.000000	0.000000	0.000000	0.000000	0.000000	-0.019356	-0.023563	-0.057378	0.000000	0.000000	1.000000	105.000000	1.000000
15106.026362	0.098621	0.575410	-0.011411	81.939781	-0.222160	10.804714	0.000000	0.000000	0.000000	0.000000	0.000000	0.000000	-0.019356	-0.023563	-0.057378	0.000000	0.000000	1.000000	105.000000	1.000000
15106.029695	0.098621	0.575410	-0.011411	81.939781	-0.222160	10.804714	0.000000	0.000000	0.000000	0.000000	0.000000	0.000000	-0.019356	-0.023563	-0.057378	0.000000	0.000000	1.000000	105.000000	1.000000
15106.033028	0.098593	0.575310	-0.011536	81.939781	-0.222160	10.804714	0.000000	0.000000	0.000000	0.000000	0.000000	0.000000	-0.008352	-0.029970	-0.037752	0.000000	0.000000	1.000000	105.000000	1.000000
15106.036362	0.098593	0.575310	-0.011536	81.951355	-0.238622	10.787835	0.000000	0.000000	0.000000	0.000000	0.000000	0.000000	-0.008352	-0.029970	-0.037752	0.000000	0.000000	1.000000	105.000000	1.000000
15106.039695	0.098593	0.575310	-0.011536	81.951355	-0.238622	10.787835	0.000000	0.000000	0.000000	0.000000	0.000000	0.000000	-0.008352	-0.029970	-0.037752	0.000000	0.000000	1.000000	105.000000	1.000000
15106.043028	0.098593	0.575310	-0.011536	81.951355	-0.238622	10.787835	0.000000	0.000000	0.000000	0.000000	0.000000	0.000000	-0.008352	-0.029970	-0.037752	0.000000	0.000000	1.000000	105.000000	1.000000
15106.046362	0.098579	0.575082	-0.011699	81.968620	-0.254488	10.773281	0.000000	0.000000	0.000000	0.000000	0.000000	0.000000	-0.004160	-0.068427	-0.048884	0.000000	0.000000	1.000000	105.000000	1.000000
15106.049695	0.098579	0.575082	-0.011699	81.968620	-0.254488	10.773281	0.000000	0.000000	0.000000	0.000000	0.000000	0.000000	-0.004160	-0.068427	-0.048884	0.000000	0.000000	1.000000	105.000000	1.000000
15106.053028	0.098579	0.575082	-0.011699	81.968620	-0.254488	10.773281	0.000000	0.000000	0.000000	0.000000	0.000000	0.000000	-0.004160	-0.068427	-0.048884	0.000000	0.000000	1.000000	105.000000	1.000000
15106.056362	0.098579	0.575082	-0.011699	81.986359	-0.275423	10.746389	0.000000	0.000000	0.000000	0.000000	0.000000	0.000000	-0.004160	-0.068427	-0.048884	0.000000	0.000000	1.000000	105.000000	1.000000
15106.059695	0.098587	0.574893	-0.011764	81.986359	-0.275423	10.746389	0.000000	0.000000	0.000000	0.000000	0.000000	0.000000	0.002337	-0.056630	-0.019507	0.000000	0.000000	1.000000	105.000000	1.000000
15106.063028	0.098587	0.574893	-0.011764	81.986359	-0.275423	10.746389	0.000000	0.000000	0.000000	0.000000	0.000000	0.000000	0.002337	-0.056630	-0.019507	0.000000	0.000000	1.000000	105.000000	1.000000
15106.066362	0.098587	0.574893	-0.011764	82.002594	-0.292828	10.722902	0.000000	0.000000	0.000000	0.000000	0.000000	0.000000	0.002337	-0.056630	-0.019507	0.000000	0.000000	1.000000	105.000000	1.000000
15106.069695	0.098587	0.574893	-0.011764	82.002594	-0.292828	10.722902	0.000000	0.000000	0.000000	0.000000	0.000000	0.000000	0.002337	-0.056630	-0.019507	0.000000	0.000000	1.000000	105.000000	1.000000
15106.073028	0.098621	0.574697	-0.011811	82.002594	-0.292828	10.722902	0.000000	0.000000	0.000000	0.000000	0.000000	0.000000	0.010227	-0.058740	-0.013924	0.000000	0.000000	1.000000	105.000000	1.000000
15106.076362	0.098649	0.574441	-0.011885	82.014633	-0.299322	10.709931	0.000000	0.000000	0.000000	0.000000	0.000000	0.000000	0.008356	-0.076885	-0.022344	0.000000	0.000000	1.000000	105.000000	1.000000
15106.079695	0.098649	0.574441	-0.011885	82.014633	-0.299322	10.709931	0.000000	0.000000	0.000000	0.000000	0.000000	0.000000	0.008356	-0.076885	-0.022344	0.000000	0.000000	1.000000	105.000000	1.000000
15106.083028	0.098649	0.574441	-0.011885	82.014633	-0.299322	10.709931	0.000000	0.000000	0.000000	0.000000	0.000000	0.000000	0.008356	-0.076885	-0.022344	0.000000	0.000000	1.000000	105.000000	1.000000
15106.086362	0.098649	0.574441	-0.011885	82.002029	-0.261266	10.743770	0.000000	0.000000	0.000000	0.000000	0.000000	0.000000	0.008356	-0.076885	-0.022344	0.000000	0.000000	1.000000	105.000000	1.000000
15106.089695	0.098662	0.574152	-0.011926	82.002029	-0.261266	10.743770	0.000000	0.000000	0.000000	0.000000	0.000000	0.000000	0.003974	-0.086476	-0.012102	0.000000	0.000000	1.000000	105.000000	1.000000
15106.093028	0.098662	0.574152	-0.011926	82.002029	-0.261266	10.743770	0.000000	0.000000	0.000000	0.000000	0.000000	0.000000	0.003974	-0.086476	-0.012102	0.000000	0.000000	1.000000	105.000000	1.000000
15106.096362	0.098662	0.574152	-0.011926	81.957458	-0.163489	10.839238	0.000000	0.000000	0.000000	0.000000	0.000000	0.000000	0.003974	-0.086476	-0.012102	0.000000	0.000000	1.000000	105.000000	1.000000
15106.099695	0.098662	0.574152	-0.011926	81.957458	-0.163489	10.839238	0.000000	0.000000	0.000000	0.000000	0.000000	0.000000	0.003974	-0.086476	-0.012102	0.000000	0.000000	1.000000	105.000000	1.000000
15106.103028	0.098666	0.573825	-0.011908	81.957458	-0.163489	10.839238	0.000000	0.000000	0.000000	0.000000	0.000000	0.000000	0.001135	-0.098219	0.005133	0.000000	0.000000	1.000000	105.000000	1.000000
15106.106362	0.098666	0.573825	-0.011908	81.882332	-0.011675	10.990803	0.000000	0.000000	0.000000	0.000000	0.000000	0.000000	0.001135	-0.098219	0.005133	0.000000	0.000000	1.000000	105.000000	1.000000
15106.109695	0.098666	0.573825	-0.011908	81.882332	-0.011675	10.990803	0.000000	0.000000	0.000000	0.000000	0.000000	0.000000	0.001135	-0.098219	0.005133	0.000000	0.000000	1.000000	105.000000	1.000000
15106.113028	0.098666	0.573825	-0.011908	81.882332	-0.011675	10.990803	0.000000	0.000000	0.000000	0.000000	0.000000	0.000000	0.001135	-0.098219	0.005133	0.000000	0.000000	1.000000	105.000000	1.000000
15106.116362	0.098576	0.573113	-0.011816	81.796417	0.142174	11.147806	0.000000	0.000000	0.000000	0.000000	0.000000	0.000000	-0.027109	-0.213516	0.027797	0.000000	0.000000	1.000000	105.000000	1.000000
15106.119695	0.098576	0.573113	-0.011816	81.796417	0.142174	11.147806	0.000000	0.000000	0.000000	0.000000	0.000000	0.000000	-0.027109	-0.213516	0.027797	0.000000	0.000000	1.000000	105.000000	1.000000
15106.123028	0.098576	0.573113	-0.011816	81.796417	0.142174	11.147806	0.000000	0.000000	0.000000	0.000000	0.000000	0.000000	-0.027109	-0.213516	0.027797	0.000000	0.000000	1.000000	105.000000	1.000000
15106.126362	0.098576	0.573113	-0.011816	81.717484	0.284790	11.300875	0.000000	0.000000	0.000000	0.000000	0.000000	0.000000	-0.027109	-0.213516	0.027797	0.000000	0.000000	1.000000	105.000000	1.000000
15106.129695	0.098488	0.572697	-0.011711	81.717484	0.284790	11.300875	0.000000	0.000000	0.000000	0.000000	0.000000	0.000000	-0.026304	-0.124946	0.031487	0.000000	0.000000	1.000000	105.000000	1.000000
15106.133028	0.098488	0.572697	-0.011711	81.717484	0.284790	11.300875	0.000000	0.000000	0.000000	0.000000	0.000000	0.000000	-0.026304	-0.124946	0.031487	0.000000	0.000000	1.000000	105.000000	1.000000
15106.136362	0.098488	0.572697	-0.011711	81.647690	0.408463	11.437595	0.000000	0.000000	0.000000	0.000000	0.000000	0.000000	-0.026304	-0.124946	0.031487	0.000000	0.000000	1.000000	105.000000	1.000000
15106.139695	0.098488	0.572697	-0.011711	81.647690	0.408463	11.437595	0.000000	0.000000	0.000000	0.000000	0.000000	0.000000	-0.026304	-0.124946	0.031487	0.000000	0.000000	1.000000	105.000000	1.000000
15106.143028	0.098387	0.572223	-0.011566	81.647690	0.408463	11.437595	0.000000	0.000000	0.000000	0.000000	0.000000	0.000000	-0.030330	-0.142098	0.043458	0.000000	0.000000	1.000000	105.000000	1.000000
15106.146362	0.098275	0.571735	-0.011370	81.571121	0.538692	11.583463	0.000000	0.000000	0.000000	0.000000	0.000000	0.000000	-0.033644	-0.146479	0.058711	0.000000	0.000000	1.000000	105.000000	1.000000
15106.149695	0.098275	0.571735	-0.011370	81.571121	0.538692	11.583463	0.000000	0.000000	0.000000	0.000000	0.000000	0.000000	-0.033644	-0.146479	0.058711	0.000000	0.000000	1.000000	105.000000	1.000000
15106.153028	0.098275	0.571735	-0.011370	81.571121	0.538692	11.583463	0.000000	0.000000	0.000000	0.000000	0.000000	0.000000	-0.033644	-0.146479	0.058711	0.000000	0.000000	1.000000	105.000000	1.000000
15106.156362	0.098275	0.571735	-0.011370	81.497208	0.650229	11.711557	0.000000	0.000000	0.000000	0.000000	0.000000	0.000000	-0.033644	-0.146479	0.058711	0.000000	0.000000	1.000000	105.000000	1.000000
15106.159695	0.098153	0.571207	-0.011118	81.497208	0.650229	11.711557	0.000000	0.000000	0.000000	0.000000	0.000000	0.000000	-0.036582	-0.158418	0.075772	0.000000	0.000000	1.000000	105.000000	1.000000
15106.163028	0.098153	0.571207	-0.011118	81.497208	0.650229	11.711557	0.000000	0.000000	0.000000	0.000000	0.000000	0.000000	-0.036582	-0.158418	0.075772	0.000000	0.000000	1.000000	105.000000	1.000000
15106.166362	0.097999	0.570664	-0.010810	81.432274	0.739284	11.822787	0.000000	0.000000	0.000000	0.000000	0.000000	0.000000	-0.046316	-0.162915	0.092369	0.000000	0.000000	1.000000	105.000000	1.000000
15106.169695	0.097999	0.570664	-0.010810	81.432274	0.739284	11.822787	0.000000	0.000000	0.000000	0.000000	0.000000	0.000000	-0.046316	-0.162915	0.092369	0.000000	0.000000	1.000000	105.000000	1.000000
15106.173028	0.097999	0.570664	-0.010810	81.432274	0.739284	11.822787	0.000000	0.000000	0.000000	0.000000	0.000000	0.000000	-0.046316	-0.162915	0.092369	0.000000	0.000000	1.000000	105.000000	1.000000
15106.176362	0.097999	0.570664	-0.010810	81.377113	0.806133	11.925295	0.000000	0.000000	0.000000	0.000000	0.000000	0.000000	-0.046316	-0.162915	0.092369	0.000000	0.000000	1.000000	105.000000	1.000000
15106.179695	0.097813	0.570081	-0.010441	81.377113	0.806133	11.925295	0.000000	0.000000	0.000000	0.000000	0.000000	0.000000	-0.055704	-0.174973	0.110747	0.000000	0.000000	1.000000	105.000000	1.000000
15106.183028	0.097813	0.570081	-0.010441	81.377113	0.806133	11.925295	0.000000	0.000000	0.000000	0.000000	0.000000	0.000000	-0.055704	-0.174973	0.110747	0.000000	0.000000	1.000000	105.000000	1.000000
15106.186362	0.097618	0.569524	-0.010010	81.320648	0.878835	12.030346	0.000000	0.000000	0.000000	0.000000	0.000000	0.000000	-0.058443	-0.166850	0.129273	0.000000	0.000000	1.000000	105.000000	1.000000
15106.189695	0.097618	0.569524	-0.010010	81.320648	0.878835	12.030346	0.000000	0.000000	0.000000	0.000000	0.000000	0.000000	-0.058443	-0.166850	0.129273	0.000000	0.000000	1.000000	105.000000	1.000000
15106.193028	0.097618	0.569524	-0.010010	81.320648	0.878835	12.030346	0.000000	0.000000	0.000000	0.000000	0.000000	0.000000	-0.058443	-0.166850	0.129273	0.000000	0.000000	1.000000	105.000000	1.000000
15106.196362	0.097618	0.569524	-0.010010	81.276764	0.923717	12.121326	0.000000	0.000000	0.000000	0.000000	0.000000	0.000000	-0.058443	-0.166850	0.129273	0.000000	0.000000	1.000000	105.000000	1.000000
15106.199695	0.097373	0.568970	-0.009502	81.276764	0.923717	12.121326	0.000000	0.000000	0.000000	0.000000	0.000000	0.000000	-0.073590	-0.166258	0.152383	0.000000	0.000000	1.000000	105.000000	1.000000
15106.203028	0.097373	0.568970	-0.009502	81.276764	0.923717	12.121326	0.000000	0.000000	0.000000	0.000000	0.000000	0.000000	-0.073590	-0.166258	0.152383	0.000000	0.000000	1.000000	105.000000	1.000000
15106.206362	0.097135	0.568425	-0.008954	81.245682	0.941481	12.183003	0.000000	0.000000	0.000000	0.000000	0.000000	0.000000	-0.071207	-0.163565	0.164326	0.000000	0.000000	1.000000	105.000000	1.000000
15106.209695	0.097135	0.568425	-0.008954	81.245682	0.941481	12.183003	0.000000	0.000000	0.000000	0.000000	0.000000	0.000000	-0.071207	-0.163565	0.164326	0.000000	0.000000	1.000000	105.000000	1.000000
15106.213028	0.097135	0.568425	-0.008954	81.245682	0.941481	12.183003	0.000000	0.000000	0.000000	0.000000	0.000000	0.000000	-0.071207	-0.163565	0.164326	0.000000	0.000000	1.000000	105.000000	1.000000
15106.216362	0.097135	0.568425	-0.008954	81.222374	0.933720	12.220351	0.000000	0.000000	0.000000	0.000000	0.000000	0.000000	-0.071207	-0.163565	0.164326	0.000000	0.000000	1.000000	105.000000	1.000000
15106.219695	0.096842	0.567889	-0.008353	81.222374	0.933720	12.220351	0.000000	0.000000	0.000000	0.000000	0.000000	0.000000	-0.088029	-0.160880	0.180417	0.000000	0.000000	1.000000	105.000000	1.000000
15106.223028	0.096842	0.567889	-0.008353	81.222374	0.933720	12.220351	0.000000	0.000000	0.000000	0.000000	0.000000	0.000000	-0.088029	-0.160880	0.180417	0.000000	0.000000	1.000000	105.000000	1.000000
15106.226362	0.096556	0.567361	-0.007711	81.195381	0.909676	12.240646	0.000000	0.000000	0.000000	0.000000	0.000000	0.000000	-0.085759	-0.158278	0.192353	0.000000	0.000000	1.000000	105.000000	1.000000
15106.229695	0.096556	0.567361	-0.007711	81.195381	0.909676	12.240646	0.000000	0.000000	0.000000	0.000000	0.000000	0.000000	-0.085759	-0.158278	0.192353	0.000000	0.000000	1.000000	105.000000	1.000000
15106.233028	0.096556	0.567361	-0.007711	81.195381	0.909676	12.240646	0.000000	0.000000	0.000000	0.000000	0.000000	0.000000	-0.085759	-0.158278	0.192353	0.000000	0.000000	1.000000	105.000000	1.000000
15106.236362	0.096556	0.567361	-0.007711	81.151848	0.841372	12.209529	0.000000	0.000000	0.000000	0.000000	0.000000	0.000000	-0.085759	-0.158278	0.192353	0.000000	0.000000	1.000000	105.000000	1.000000
15106.239695	0.096212	0.566867	-0.007023	81.151848	0.841372	12.209529	0.000000	0.000000	0.000000	0.000000	0.000000	0.000000	-0.103124	-0.148161	0.206649	0.000000	0.000000	1.000000	105.000000	1.000000
15106.243028	0.096212	0.566867	-0.007023	81.151848	0.841372	12.209529	0.000000	0.000000	0.000000	0.000000	0.000000	0.000000	-0.103124	-0.148161	0.206649	0.000000	0.000000	1.000000	105.000000	1.000000
15106.246362	0.095879	0.566399	-0.006277	81.100754	0.696087	12.099072	0.000000	0.000000	0.000000	0.000000	0.000000	0.000000	-0.099861	-0.140401	0.223809	0.000000	0.000000	1.000000	105.000000	1.000000
15106.249695	0.095879	0.566399	-0.006277	81.100754	0.696087	12.099072	0.000000	0.000000	0.000000	0.000000	0.000000	0.000000	-0.099861	-0.140401	0.223809	0.000000	0.000000	1.000000	105.000000	1.000000
15106.253028	0.095879	0.566399	-0.006277	81.100754	0.696087	12.099072	0.000000	0.000000	0.000000	0.000000	0.000000	0.000000	-0.099861	-0.140401	0.223809	0.000000	0.000000	1.000000	105.000000	1.000000
15106.256362	0.095879	0.566399	-0.006277	81.060043	0.452670	11.867037	0.000000	0.000000	0.000000	0.000000	0.000000	0.000000	-0.099861	-0.140401	0.223809	0.000000	0.000000	1.000000	105.000000	1.000000
15106.259695	0.095513	0.565982	-0.005470	81.060043	0.452670	11.867037	0.000000	0.000000	0.000000	0.000000	0.000000	0.000000	-0.109884	-0.125094	0.241961	0.000000	0.000000	1.000000	105.000000	1.000000
15106.263028	0.095513	0.565982	-0.005470	81.060043	0.452670	11.867037	0.000000	0.000000	0.000000	0.000000	0.000000	0.000000	-0.109884	-0.125094	0.241961	0.000000	0.000000	1.000000	105.000000	1.000000
15106.266362	0.095178	0.565616	-0.004617	81.038116	0.123045	11.541415	0.000000	0.000000	0.000000	0.000000	0.000000	0.000000	-0.100693	-0.109822	0.256047	0.000000	0.000000	1.000000	105.000000	1.000000
15106.269695	0.095178	0.565616	-0.004617	81.038116	0.123045	11.541415	0.000000	0.000000	0.000000	0.000000	0.000000	0.000000	-0.100693	-0.109822	0.256047	0.000000	0.000000	1.000000	105.000000	1.000000
15106.273028	0.095178	0.565616	-0.004617	81.038116	0.123045	11.541415	0.000000	0.000000	0.000000	0.000000	0.000000	0.000000	-0.100693	-0.109822	0.256047	0.000000	0.000000	1.000000	105.000000	1.000000
15106.276362	0.094850	0.565326	-0.003717	81.028412	-0.263306	11.150049	0.000000	0.000000	0.000000	0.000000	0.000000	0.000000	-0.098333	-0.086988	0.269785	0.000000	0.000000	1.000000	105.000000	1.000000
15106.279695	0.094850	0.565326	-0.003717	81.028412	-0.263306	11.150049	0.000000	0.000000	0.000000	0.000000	0.000000	0.000000	-0.098333	-0.086988	0.269785	0.000000	0.000000	1.000000	105.000000	1.000000
15106.283028	0.094850	0.565326	-0.003717	81.028412	-0.263306	11.150049	0.000000	0.000000	0.000000	0.000000	0.000000	0.000000	-0.098333	-0.086988	0.269785	0.000000	0.000000	1.000000	105.000000	1.000000
15106.286362	0.094556	0.565105	-0.002753	81.016510	-0.457467	10.985620	0.000000	0.000000	0.000000	0.000000	0.000000	0.000000	-0.088093	-0.066462	0.289165	0.000000	0.000000	1.000000	105.000000	1.000000
15106.289695	0.094556	0.565105	-0.002753	81.016510	-0.457467	10.985620	0.000000	0.000000	0.000000	0.000000	0.000000	0.000000	-0.088093	-0.066462	0.289165	0.000000	0.000000	1.000000	105.000000	1.000000
15106.293028	0.094556	0.565105	-0.002753	81.016510	-0.457467	10.985620	0.000000	0.000000	0.000000	0.000000	0.000000	0.000000	-0.088093	-0.066462	0.289165	0.000000	0.000000	1.000000	105.000000	1.000000
15106.296362	0.094298	0.564926	-0.001719	80.998154	-0.489490	11.011025	0.000000	0.000000	0.000000	0.000000	0.000000	0.000000	-0.077522	-0.053537	0.310288	0.000000	0.000000	1.000000	105.000000	1.000000
15106.299695	0.094298	0.564926	-0.001719	80.998154	-0.489490	11.011025	0.000000	0.000000	0.000000	0.000000	0.000000	0.000000	-0.077522	-0.053537	0.310288	0.000000	0.000000	1.000000	105.000000	1.000000
15106.303028	0.094298	0.564926	-0.001719	80.998154	-0.489490	11.011025	0.000000	0.000000	0.000000	0.000000	0.000000	0.000000	-0.077522	-0.053537	0.310288	0.000000	0.000000	1.000000	105.000000	1.000000
15106.306362	0.094088	0.564781	-0.000660	80.974045	-0.499537	11.054856	0.000000	0.000000	0.000000	0.000000	0.000000	0.000000	-0.062988	-0.043525	0.317878	0.000000	0.000000	1.000000	105.000000	1.000000
15106.309695	0.094088	0.564781	-0.000660	80.974045	-0.499537	11.054856	0.000000	0.000000	0.000000	0.000000	0.000000	0.000000	-0.062988	-0.043525	0.317878	0.000000	0.000000	1.000000	105.000000	1.000000
15106.313028	0.094088	0.564781	-0.000660	80.974045	-0.499537	11.054856	0.000000	0.000000	0.000000	0.000000	0.000000	0.000000	-0.062988	-0.043525	0.317878	0.000000	0.000000	1.000000	105.000000	1.000000
15106.316362	0.093965	0.564677	0.000393	80.943428	-0.501716	11.096708	0.000000	0.000000	0.000000	0.000000	0.000000	0.000000	-0.036794	-0.031093	0.315846	0.000000	0.000000	1.000000	105.000000	1.000000
15106.319695	0.093965	0.564677	0.000393	80.943428	-0.501716	11.096708	0.000000	0.000000	0.000000	0.000000	0.000000	0.000000	-0.036794	-0.031093	0.315846	0.000000	0.000000	1.000000	105.000000	1.000000
15106.323028	0.093965	0.564677	0.000393	80.943428	-0.501716	11.096708	0.000000	0.000000	0.000000	0.000000	0.000000	0.000000	-0.036794	-0.031093	0.315846	0.000000	0.000000	1.000000	105.000000	1.000000
15106.326362	0.093889	0.564564	0.001460	80.912758	-0.496021	11.138279	0.000000	0.000000	0.000000	0.000000	0.000000	0.000000	-0.022781	-0.033963	0.319955	0.000000	0.000000	1.000000	105.000000	1.000000
15106.329695	0.093889	0.564564	0.001460	80.912758	-0.496021	11.138279	0.000000	0.000000	0.000000	0.000000	0.000000	0.000000	-0.022781	-0.033963	0.319955	0.000000	0.000000	1.000000	105.000000	1.000000
15106.333028	0.093889	0.564564	0.001460	80.912758	-0.496021	11.138279	0.000000	0.000000	0.000000	0.000000	0.000000	0.000000	-0.022781	-0.033963	0.319955	0.000000	0.000000	1.000000	105.000000	1.000000
15106.336362	0.093859	0.564467	0.002534	80.882187	-0.485159	11.179575	0.000000	0.000000	0.000000	0.000000	0.000000	0.000000	-0.009043	-0.029157	0.322335	0.000000	0.000000	1.000000	105.000000	1.000000
15106.339695	0.093859	0.564467	0.002534	80.882187	-0.485159	11.179575	0.000000	0.000000	0.000000	0.000000	0.000000	0.000000	-0.009043	-0.029157	0.322335	0.000000	0.000000	1.000000	105.000000	1.000000
15106.343028	0.093859	0.564467	0.002534	80.882187	-0.485159	11.179575	0.000000	0.000000	0.000000	0.000000	0.000000	0.000000	-0.009043	-0.029157	0.322335	0.000000	0.000000	1.000000	105.000000	1.000000
15106.346362	0.093841	0.564359	0.003563	80.848518	-0.467823	11.224689	0.000000	0.000000	0.000000	0.000000	0.000000	0.000000	-0.005328	-0.032457	0.308660	0.000000	0.000000	1.000000	105.000000	1.000000
15106.349695	0.093841	0.564359	0.003563	80.848518	-0.467823	11.224689	0.000000	0.000000	0.000000	0.000000	0.000000	0.000000	-0.005328	-0.032457	0.308660	0.000000	0.000000	1.000000	105.000000	1.000000
15106.353028	0.093841	0.564359	0.003563	80.848518	-0.467823	11.224689	0.000000	0.000000	0.000000	0.000000	0.000000	0.000000	-0.005328	-0.032457	0.308660	0.000000	0.000000	1.000000	105.000000	1.000000
15106.356362	0.093841	0.564359	0.003563	80.820587	-0.461602	11.251352	0.000000	0.000000	0.000000	0.000000	0.000000	0.000000	-0.005328	-0.032457	0.308660	0.000000	0.000000	1.000000	105.000000	1.000000
15106.359695	0.093853	0.564248	0.004519	80.820587	-0.461602	11.251352	0.000000	0.000000	0.000000	0.000000	0.000000	0.000000	0.003617	-0.033272	0.286728	0.000000	0.000000	1.000000	105.000000	1.000000
15106.363028	0.093853	0.564248	0.004519	80.820587	-0.461602	11.251352	0.000000	0.000000	0.000000	0.000000	0.000000	0.000000	0.003617	-0.033272	0.286728	0.000000	0.000000	1.000000	105.000000	1.000000
15106.366362	0.093862	0.564108	0.005348	80.804138	-0.468422	11.262161	0.000000	0.000000	0.000000	0.000000	0.000000	0.000000	0.002559	-0.042091	0.248788	0.000000	0.000000	1.000000	105.000000	1.000000
15106.369695	0.093862	0.564108	0.005348	80.804138	-0.468422	11.262161	0.000000	0.000000	0.000000	0.000000	0.000000	0.000000	0.002559	-0.042091	0.248788	0.000000	0.000000	1.000000	105.000000	1.000000
15106.373028	0.093862	0.564108	0.005348	80.804138	-0.468422	11.262161	0.000000	0.000000	0.000000	0.000000	0.000000	0.000000	0.002559	-0.042091	0.248788	0.000000	0.000000	1.000000	105.000000	1.000000
15106.376362	0.093862	0.564108	0.005348	80.792458	-0.516050	11.224957	0.000000	0.000000	0.000000	0.000000	0.000000	0.000000	0.002559	-0.042091	0.248788	0.000000	0.000000	1.000000	105.000000	1.000000
15106.379695	0.093872	0.563930	0.006074	80.792458	-0.516050	11.224957	0.000000	0.000000	0.000000	0.000000	0.000000	0.000000	0.002989	-0.053300	0.217823	0.000000	0.000000	1.000000	105.000000	1.000000
15106.383028	0.093872	0.563930	0.006074	80.792458	-0.516050	11.224957	0.000000	0.000000	0.000000	0.000000	0.000000	0.000000	0.002989	-0.053300	0.217823	0.000000	0.000000	1.000000	105.000000	1.000000
15106.386362	0.093830	0.563732	0.006660	80.801315	-0.607869	11.137273	0.000000	0.000000	0.000000	0.000000	0.000000	0.000000	-0.012533	-0.059468	0.175696	0.000000	0.000000	1.000000	105.000000	1.000000
15106.389695	0.093830	0.563732	0.006660	80.801315	-0.607869	11.137273	0.000000	0.000000	0.000000	0.000000	0.000000	0.000000	-0.012533	-0.059468	0.175696	0.000000	0.000000	1.000000	105.000000	1.000000
15106.393028	0.093830	0.563732	0.006660	80.801315	-0.607869	11.137273	0.000000	0.000000	0.000000	0.000000	0.000000	0.000000	-0.012533	-0.059468	0.175696	0.000000	0.000000	1.000000	105.000000	1.000000
15106.396362	0.093830	0.563732	0.006660	80.824738	-0.714065	11.045150	0.000000	0.000000	0.000000	0.000000	0.000000	0.000000	-0.012533	-0.059468	0.175696	0.000000	0.000000	1.000000	105.000000	1.000000
15106.399695	0.093788	0.563548	0.007131	80.824738	-0.714065	11.045150	0.000000	0.000000	0.000000	0.000000	0.000000	0.000000	-0.012701	-0.055018	0.141364	0.000000	0.000000	1.000000	105.000000	1.000000
15106.403028	0.093788	0.563548	0.007131	80.824738	-0.714065	11.045150	0.000000	0.000000	0.000000	0.000000	0.000000	0.000000	-0.012701	-0.055018	0.141364	0.000000	0.000000	1.000000	105.000000	1.000000
15106.406362	0.093788	0.563548	0.007131	80.865738	-0.800279	10.971159	0.000000	0.000000	0.000000	0.000000	0.000000	0.000000	-0.012701	-0.055018	0.141364	0.000000	0.000000	1.000000	105.000000	1.000000
15106.409695	0.093788	0.563548	0.007131	80.865738	-0.800279	10.971159	0.000000	0.000000	0.000000	0.000000	0.000000	0.000000	-0.012701	-0.055018	0.141364	0.000000	0.000000	1.000000	105.000000	1.000000
15106.413028	0.093769	0.563328	0.007495	80.865738	-0.800279	10.971159	0.000000	0.000000	0.000000	0.000000	0.000000	0.000000	-0.005508	-0.065988	0.109135	0.000000	0.000000	1.000000	105.000000	1.000000
15106.416362	0.093793	0.563080	0.007724	80.910965	-0.872551	10.901852	0.000000	0.000000	0.000000	0.000000	0.000000	0.000000	0.006963	-0.074401	0.068650	0.000000	0.000000	1.000000	105.000000	1.000000
15106.419695	0.093793	0.563080	0.007724	80.910965	-0.872551	10.901852	0.000000	0.000000	0.000000	0.000000	0.000000	0.000000	0.006963	-0.074401	0.068650	0.000000	0.000000	1.000000	105.000000	1.000000
15106.423028	0.093793	0.563080	0.007724	80.910965	-0.872551	10.901852	0.000000	0.000000	0.000000	0.000000	0.000000	0.000000	0.006963	-0.074401	0.068650	0.000000	0.000000	1.000000	105.000000	1.000000
15106.426362	0.093793	0.563080	0.007724	80.951958	-0.966737	10.797812	0.000000	0.000000	0.000000	0.000000	0.000000	0.000000	0.006963	-0.074401	0.068650	0.000000	0.000000	1.000000	105.000000	1.000000
15106.429695	0.093847	0.562831	0.007880	80.951958	-0.966737	10.797812	0.000000	0.000000	0.000000	0.000000	0.000000	0.000000	0.016347	-0.074741	0.046868	0.000000	0.000000	1.000000	105.000000	1.000000
15106.433028	0.093847	0.562831	0.007880	80.951958	-0.966737	10.797812	0.000000	0.000000	0.000000	0.000000	0.000000	0.000000	0.016347	-0.074741	0.046868	0.000000	0.000000	1.000000	105.000000	1.000000
15106.436362	0.093847	0.562831	0.007880	80.976555	-1.182524	10.538957	0.000000	0.000000	0.000000	0.000000	0.000000	0.000000	0.016347	-0.074741	0.046868	0.000000	0.000000	1.000000	105.000000	1.000000
15106.439695	0.093847	0.562831	0.007880	80.976555	-1.182524	10.538957	0.000000	0.000000	0.000000	0.000000	0.000000	0.000000	0.016347	-0.074741	0.046868	0.000000	0.000000	1.000000	105.000000	1.000000
15106.443028	0.093906	0.562589	0.007945	80.976555	-1.182524	10.538957	0.000000	0.000000	0.000000	0.000000	0.000000	0.000000	0.017726	-0.072488	0.019502	0.000000	0.000000	1.000000	105.000000	1.000000
15106.446362	0.093906	0.562589	0.007945	80.986092	-1.702291	9.907605	0.000000	0.000000	0.000000	0.000000	0.000000	0.000000	0.017726	-0.072488	0.019502	0.000000	0.000000	1.000000	105.000000	1.000000
15106.449695	0.093906	0.562589	0.007945	80.986092	-1.702291	9.907605	0.000000	0.000000	0.000000	0.000000	0.000000	0.000000	0.017726	-0.072488	0.019502	0.000000	0.000000	1.000000	105.000000	1.000000
15106.453028	0.093906	0.562589	0.007945	80.986092	-1.702291	9.907605	0.000000	0.000000	0.000000	0.000000	0.000000	0.000000	0.017726	-0.072488	0.019502	0.000000	0.000000	1.000000	105.000000	1.000000
15106.456362	0.094081	0.562139	0.007901	80.978775	-2.560508	8.862292	0.000000	0.000000	0.000000	0.000000	0.000000	0.000000	0.052485	-0.135183	-0.013202	0.000000	0.000000	1.000000	105.000000	1.000000
15106.459695	0.094081	0.562139	0.007901	80.978775	-2.560508	8.862292	0.000000	0.000000	0.000000	0.000000	0.000000	0.000000	0.052485	-0.135183	-0.013202	0.000000	0.000000	1.000000	105.000000	1.000000
15106.463028	0.094081	0.562139	0.007901	80.978775	-2.560508	8.862292	0.000000	0.000000	0.000000	0.000000	0.000000	0.000000	0.052485	-0.135183	-0.013202	0.000000	0.000000	1.000000	105.000000	1.000000
15106.466362	0.094081	0.562139	0.007901	80.936226	-3.854834	7.276146	0.000000	0.000000	0.000000	0.000000	0.000000	0.000000	0.052485	-0.135183	-0.013202	0.000000	0.000000	1.000000	105.000000	1.000000
15106.469695	0.094195	0.561982	0.007781	80.936226	-3.854834	7.276146	0.000000	0.000000	0.000000	0.000000	0.000000	0.000000	0.034061	-0.047113	-0.036071	0.000000	0.000000	1.000000	105.000000	1.000000
15106.473028	0.094195	0.561982	0.007781	80.936226	-3.854834	7.276146	0.000000	0.000000	0.000000	0.000000	0.000000	0.000000	0.034061	-0.047113	-0.036071	0.000000	0.000000	1.000000	105.000000	1.000000
15106.476362	0.094336	0.561886	0.007685	80.853508	-5.663251	5.054214	0.000000	0.000000	0.000000	0.000000	0.000000	0.000000	0.042443	-0.028798	-0.028651	0.000000	0.000000	1.000000	105.000000	1.000000
15106.479695	0.094336	0.561886	0.007685	80.853508	-5.663251	5.054214	0.000000	0.000000	0.000000	0.000000	0.000000	0.000000	0.042443	-0.028798	-0.028651	0.000000	0.000000	1.000000	105.000000	1.000000
15106.483028	0.094336	0.561886	0.007685	80.853508	-5.663251	5.054214	0.000000	0.000000	0.000000	0.000000	0.000000	0.000000	0.042443	-0.028798	-0.028651	0.000000	0.000000	1.000000	105.000000	1.000000
15106.486362	0.094336	0.561886	0.007685	80.722466	-7.779735	2.439159	0.000000	0.000000	0.000000	0.000000	0.000000	0.000000	0.042443	-0.028798	-0.028651	0.000000	0.000000	1.000000	105.000000	1.000000
15106.489695	0.094474	0.561868	0.007573	80.722466	-7.779735	2.439159	0.000000	0.000000	0.000000	0.000000	0.000000	0.000000	0.041400	-0.005448	-0.033713	0.000000	0.000000	1.000000	105.000000	1.000000
15106.493028	0.094474	0.561868	0.007573	80.722466	-7.779735	2.439159	0.000000	0.000000	0.000000	0.000000	0.000000	0.000000	0.041400	-0.005448	-0.033713	0.000000	0.000000	1.000000	105.000000	1.000000
15106.496362	0.094644	0.561928	0.007503	80.553169	-9.981468	-0.298368	0.000000	0.000000	0.000000	0.000000	0.000000	0.000000	0.050855	0.018060	-0.021052	0.000000	0.000000	1.000000	105.000000	1.000000
15106.499695	0.094644	0.561928	0.007503	80.553169	-9.981468	-0.298368	0.000000	0.000000	0.000000	0.000000	0.000000	0.000000	0.050855	0.018060	-0.021052	0.000000	0.000000	1.000000	105.000000	1.000000
15106.503028	0.094644	0.561928	0.007503	80.553169	-9.981468	-0.298368	0.000000	0.000000	0.000000	0.000000	0.000000	0.000000	0.050855	0.018060	-0.021052	0.000000	0.000000	1.000000	105.000000	1.000000
15106.506362	0.094644	0.561928	0.007503	80.365280	-11.958165	-2.781192	0.000000	0.000000	0.000000	0.000000	0.000000	0.000000	0.050855	0.018060	-0.021052	0.000000	0.000000	1.000000	105.000000	1.000000
15106.509695	0.094793	0.562031	0.007449	80.365280	-11.958165	-2.781192	0.000000	0.000000	0.000000	0.000000	0.000000	0.000000	0.044951	0.031091	-0.016173	0.000000	0.000000	1.000000	105.000000	1.000000
15106.513028	0.094793	0.562031	0.007449	80.365280	-11.958165	-2.781192	0.000000	0.000000	0.000000	0.000000	0.000000	0.000000	0.044951	0.031091	-0.016173	0.000000	0.000000	1.000000	105.000000	1.000000
15106.516362	0.094975	0.562214	0.007437	80.191696	-13.493440	-4.730064	0.000000	0.000000	0.000000	0.000000	0.000000	0.000000	0.054418	0.054634	-0.003541	0.000000	0.000000	1.000000	105.000000	1.000000
15106.519695	0.094975	0.562214	0.007437	80.191696	-13.493440	-4.730064	0.000000	0.000000	0.000000	0.000000	0.000000	0.000000	0.054418	0.054634	-0.003541	0.000000	0.000000	1.000000	105.000000	1.000000
15106.523028	0.094975	0.562214	0.007437	80.191696	-13.493440	-4.730064	0.000000	0.000000	0.000000	0.000000	0.000000	0.000000	0.054418	0.054634	-0.003541	0.000000	0.000000	1.000000	105.000000	1.000000
15106.526362	0.094975	0.562214	0.007437	80.050507	-14.490208	-6.004065	0.000000	0.000000	0.000000	0.000000	0.000000	0.000000	0.054418	0.054634	-0.003541	0.000000	0.000000	1.000000	105.000000	1.000000
15106.529695	0.095119	0.562431	0.007469	80.050507	-14.490208	-6.004065	0.000000	0.000000	0.000000	0.000000	0.000000	0.000000	0.043323	0.065174	0.009580	0.000000	0.000000	1.000000	105.000000	1.000000
15106.533028	0.095119	0.562431	0.007469	80.050507	-14.490208	-6.004065	0.000000	0.000000	0.000000	0.000000	0.000000	0.000000	0.043323	0.065174	0.009580	0.000000	0.000000	1.000000	105.000000	1.000000
15106.536362	0.095119	0.562431	0.007469	79.960579	-14.939063	-6.573489	0.000000	0.000000	0.000000	0.000000	0.000000	0.000000	0.043323	0.065174	0.009580	0.000000	0.000000	1.000000	105.000000	1.000000
15106.539695	0.095119	0.562431	0.007469	79.960579	-14.939063	-6.573489	0.000000	0.000000	0.000000	0.000000	0.000000	0.000000	0.043323	0.065174	0.009580	0.000000	0.000000	1.000000	105.000000	1.000000
15106.543028	0.095174	0.562674	0.007513	79.960579	-14.939063	-6.573489	0.000000	0.000000	0.000000	0.000000	0.000000	0.000000	0.016508	0.072945	0.013266	0.000000	0.000000	1.000000	105.000000	1.000000
15106.546362	0.095174	0.562674	0.007513	79.915955	-14.974311	-6.564069	0.000000	0.000000	0.000000	0.000000	0.000000	0.000000	0.016508	0.072945	0.013266	0.000000	0.000000	1.000000	105.000000	1.000000
15106.549695	0.095174	0.562674	0.007513	79.915955	-14.974311	-6.564069	0.000000	0.000000	0.000000	0.000000	0.000000	0.000000	0.016508	0.072945	0.013266	0.000000	0.000000	1.000000	105.000000	1.000000
15106.553028	0.095174	0.562674	0.007513	79.915955	-14.974311	-6.564069	0.000000	0.000000	0.000000	0.000000	0.000000	0.000000	0.016508	0.072945	0.013266	0.000000	0.000000	1.000000	105.000000	1.000000
15106.556362	0.095173	0.563187	0.007618	79.882339	-14.885658	-6.221181	0.000000	0.000000	0.000000	0.000000	0.000000	0.000000	-0.000450	0.153779	0.031489	0.000000	0.000000	1.000000	105.000000	1.000000
15106.559695	0.095173	0.563187	0.007618	79.882339	-14.885658	-6.221181	0.000000	0.000000	0.000000	0.000000	0.000000	0.000000	-0.000450	0.153779	0.031489	0.000000	0.000000	1.000000	105.000000	1.000000
15106.563028	0.095173	0.563187	0.007618	79.882339	-14.885658	-6.221181	0.000000	0.000000	0.000000	0.000000	0.000000	0.000000	-0.000450	0.153779	0.031489	0.000000	0.000000	1.000000	105.000000	1.000000
15106.566362	0.095173	0.563187	0.007618	79.847237	-14.816090	-5.632225	0.000000	0.000000	0.000000	0.000000	0.000000	0.000000	-0.000450	0.153779	0.031489	0.000000	0.000000	1.000000	105.000000	1.000000
15106.569695	0.095085	0.563473	0.007637	79.847237	-14.816090	-5.632225	0.000000	0.000000	0.000000	0.000000	0.000000	0.000000	-0.026413	0.085802	0.005728	0.000000	0.000000	1.000000	105.000000	1.000000
15106.573028	0.095085	0.563473	0.007637	79.847237	-14.816090	-5.632225	0.000000	0.000000	0.000000	0.000000	0.000000	0.000000	-0.026413	0.085802	0.005728	0.000000	0.000000	1.000000	105.000000	1.000000
15106.576362	0.095085	0.563473	0.007637	79.810593	-14.799209	-5.532078	0.000000	0.000000	0.000000	0.000000	0.000000	0.000000	-0.026413	0.085802	0.005728	0.000000	0.000000	1.000000	105.000000	1.000000
15106.579695	0.095085	0.563473	0.007637	79.810593	-14.799209	-5.532078	0.000000	0.000000	0.000000	0.000000	0.000000	0.000000	-0.026413	0.085802	0.005728	0.000000	0.000000	1.000000	105.000000	1.000000
15106.583028	0.094944	0.563749	0.007625	79.810593	-14.799209	-5.532078	0.000000	0.000000	0.000000	0.000000	0.000000	0.000000	-0.042147	0.083046	-0.003756	0.000000	0.000000	1.000000	105.000000	1.000000
15106.586362	0.094944	0.563749	0.007625	79.776031	-14.794001	-5.528000	0.000000	0.000000	0.000000	0.000000	0.000000	0.000000	-0.042147	0.083046	-0.003756	0.000000	0.000000	1.000000	105.000000	1.000000
15106.589695	0.094944	0.563749	0.007625	79.776031	-14.794001	-5.528000	0.000000	0.000000	0.000000	0.000000	0.000000	0.000000	-0.042147	0.083046	-0.003756	0.000000	0.000000	1.000000	105.000000	1.000000
15106.593028	0.094944	0.563749	0.007625	79.776031	-14.794001	-5.528000	0.000000	0.000000	0.000000	0.000000	0.000000	0.000000	-0.042147	0.083046	-0.003756	0.000000	0.000000	1.000000	105.000000	1.000000
15106.596362	0.094666	0.564241	0.007502	79.749252	-14.784904	-5.514957	0.000000	0.000000	0.000000	0.000000	0.000000	0.000000	-0.083338	0.147423	-0.036790	0.000000	0.000000	1.000000	105.000000	1.000000
15106.599695	0.094666	0.564241	0.007502	79.749252	-14.784904	-5.514957	0.000000	0.000000	0.000000	0.000000	0.000000	0.000000	-0.083338	0.147423	-0.036790	0.000000	0.000000	1.000000	105.000000	1.000000
15106.603028	0.094666	0.564241	0.007502	79.749252	-14.784904	-5.514957	0.000000	0.000000	0.000000	0.000000	0.000000	0.000000	-0.083338	0.147423	-0.036790	0.000000	0.000000	1.000000	105.000000	1.000000
15106.606362	0.094666	0.564241	0.007502	79.725365	-14.747458	-5.469178	0.000000	0.000000	0.000000	0.000000	0.000000	0.000000	-0.083338	0.147423	-0.036790	0.000000	0.000000	1.000000	105.000000	1.000000
15106.609695	0.094569	0.564463	0.007360	79.725365	-14.747458	-5.469178	0.000000	0.000000	0.000000	0.000000	0.000000	0.000000	-0.029356	0.066842	-0.042636	0.000000	0.000000	1.000000	105.000000	1.000000
15106.613028	0.094569	0.564463	0.007360	79.725365	-14.747458	-5.469178	0.000000	0.000000	0.000000	0.000000	0.000000	0.000000	-0.029356	0.066842	-0.042636	0.000000	0.000000	1.000000	105.000000	1.000000
15106.616362	0.094569	0.564463	0.007360	79.710587	-14.715751	-5.438622	0.000000	0.000000	0.000000	0.000000	0.000000	0.000000	-0.029356	0.066842	-0.042636	0.000000	0.000000	1.000000	105.000000	1.000000
15106.619695	0.094569	0.564463	0.007360	79.710587	-14.715751	-5.438622	0.000000	0.000000	0.000000	0.000000	0.000000	0.000000	-0.029356	0.066842	-0.042636	0.000000	0.000000	1.000000	105.000000	1.000000
15106.623028	0.094533	0.564669	0.007187	79.710587	-14.715751	-5.438622	0.000000	0.000000	0.000000	0.000000	0.000000	0.000000	-0.010567	0.061507	-0.051915	0.000000	0.000000	1.000000	105.000000	1.000000
15106.626362	0.094533	0.564669	0.007187	79.694374	-14.694269	-5.424560	0.000000	0.000000	0.000000	0.000000	0.000000	0.000000	-0.010567	0.061507	-0.051915	0.000000	0.000000	1.000000	105.000000	1.000000
15106.629695	0.094533	0.564669	0.007187	79.694374	-14.694269	-5.424560	0.000000	0.000000	0.000000	0.000000	0.000000	0.000000	-0.010567	0.061507	-0.051915	0.000000	0.000000	1.000000	105.000000	1.000000
15106.633028	0.094533	0.564669	0.007187	79.694374	-14.694269	-5.424560	0.000000	0.000000	0.000000	0.000000	0.000000	0.000000	-0.010567	0.061507	-0.051915	0.000000	0.000000	1.000000	105.000000	1.000000
15106.636362	0.094488	0.565016	0.006739	79.676552	-14.752160	-5.507847	0.000000	0.000000	0.000000	0.000000	0.000000	0.000000	-0.013585	0.104163	-0.134341	0.000000	0.000000	1.000000	105.000000	1.000000
15106.639695	0.094488	0.565016	0.006739	79.676552	-14.752160	-5.507847	0.000000	0.000000	0.000000	0.000000	0.000000	0.000000	-0.013585	0.104163	-0.134341	0.000000	0.000000	1.000000	105.000000	1.000000
15106.643028	0.094488	0.565016	0.006739	79.676552	-14.752160	-5.507847	0.000000	0.000000	0.000000	0.000000	0.000000	0.000000	-0.013585	0.104163	-0.134341	0.000000	0.000000	1.000000	105.000000	1.000000
15106.646362	0.094488	0.565016	0.006739	79.644287	-14.898907	-5.713674	0.000000	0.000000	0.000000	0.000000	0.000000	0.000000	-0.013585	0.104163	-0.134341	0.000000	0.000000	1.000000	105.000000	1.000000
15106.649695	0.094526	0.565176	0.006473	79.644287	-14.898907	-5.713674	0.000000	0.000000	0.000000	0.000000	0.000000	0.000000	0.011233	0.047959	-0.079910	0.000000	0.000000	1.000000	105.000000	1.000000
15106.653028	0.094526	0.565176	0.006473	79.644287	-14.898907	-5.713674	0.000000	0.000000	0.000000	0.000000	0.000000	0.000000	0.011233	0.047959	-0.079910	0.000000	0.000000	1.000000	105.000000	1.000000
15106.656362	0.094526	0.565176	0.006473	79.601379	-15.196461	-6.112274	0.000000	0.000000	0.000000	0.000000	0.000000	0.000000	0.011233	0.047959	-0.079910	0.000000	0.000000	1.000000	105.000000	1.000000
15106.659695	0.094526	0.565176	0.006473	79.601379	-15.196461	-6.112274	0.000000	0.000000	0.000000	0.000000	0.000000	0.000000	0.011233	0.047959	-0.079910	0.000000	0.000000	1.000000	105.000000	1.000000
15106.663028	0.094572	0.565319	0.006252	79.601379	-15.196461	-6.112274	0.000000	0.000000	0.000000	0.000000	0.000000	0.000000	0.014030	0.042976	-0.066065	0.000000	0.000000	1.000000	105.000000	1.000000
15106.666362	0.094572	0.565319	0.006252	79.546371	-15.555813	-6.596539	0.000000	0.000000	0.000000	0.000000	0.000000	0.000000	0.014030	0.042976	-0.066065	0.000000	0.000000	1.000000	105.000000	1.000000
15106.669695	0.094572	0.565319	0.006252	79.546371	-15.555813	-6.596539	0.000000	0.000000	0.000000	0.000000	0.000000	0.000000	0.014030	0.042976	-0.066065	0.000000	0.000000	1.000000	105.000000	1.000000
15106.673028	0.094572	0.565319	0.006252	79.546371	-15.555813	-6.596539	0.000000	0.000000	0.000000	0.000000	0.000000	0.000000	0.014030	0.042976	-0.066065	0.000000	0.000000	1.000000	105.000000	1.000000
15106.676362	0.094720	0.565563	0.005855	79.483948	-15.966380	-7.147980	0.000000	0.000000	0.000000	0.000000	0.000000	0.000000	0.044357	0.073140	-0.119268	0.000000	0.000000	1.000000	105.000000	1.000000
15106.679695	0.094720	0.565563	0.005855	79.483948	-15.966380	-7.147980	0.000000	0.000000	0.000000	0.000000	0.000000	0.000000	0.044357	0.073140	-0.119268	0.000000	0.000000	1.000000	105.000000	1.000000
15106.683028	0.094720	0.565563	0.005855	79.483948	-15.966380	-7.147980	0.000000	0.000000	0.000000	0.000000	0.000000	0.000000	0.044357	0.073140	-0.119268	0.000000	0.000000	1.000000	105.000000	1.000000
15106.686362	0.094720	0.565563	0.005855	79.420525	-16.400831	-7.725263	0.000000	0.000000	0.000000	0.000000	0.000000	0.000000	0.044357	0.073140	-0.119268	0.000000	0.000000	1.000000	105.000000	1.000000
15106.689695	0.094804	0.565655	0.005705	79.420525	-16.400831	-7.725263	0.000000	0.000000	0.000000	0.000000	0.000000	0.000000	0.025154	0.027764	-0.044913	0.000000	0.000000	1.000000	105.000000	1.000000
15106.693028	0.094804	0.565655	0.005705	79.420525	-16.400831	-7.725263	0.000000	0.000000	0.000000	0.000000	0.000000	0.000000	0.025154	0.027764	-0.044913	0.000000	0.000000	1.000000	105.000000	1.000000
15106.696362	0.094804	0.565655	0.005705	79.357025	-16.820408	-8.288621	0.000000	0.000000	0.000000	0.000000	0.000000	0.000000	0.025154	0.027764	-0.044913	0.000000	0.000000	1.000000	105.000000	1.000000
15106.699695	0.094804	0.565655	0.005705	79.357025	-16.820408	-8.288621	0.000000	0.000000	0.000000	0.000000	0.000000	0.000000	0.025154	0.027764	-0.044913	0.000000	0.000000	1.000000	105.000000	1.000000
15106.703028	0.094941	0.565731	0.005593	79.357025	-16.820408	-8.288621	0.000000	0.000000	0.000000	0.000000	0.000000	0.000000	0.041159	0.022827	-0.033753	0.000000	0.000000	1.000000	105.000000	1.000000
15106.706362	0.095132	0.565791	0.005517	79.295471	-17.239323	-8.854176	0.000000	0.000000	0.000000	0.000000	0.000000	0.000000	0.057171	0.017937	-0.022604	0.000000	0.000000	1.000000	105.000000	1.000000
15106.709695	0.095132	0.565791	0.005517	79.295471	-17.239323	-8.854176	0.000000	0.000000	0.000000	0.000000	0.000000	0.000000	0.057171	0.017937	-0.022604	0.000000	0.000000	1.000000	105.000000	1.000000
15106.713028	0.095132	0.565791	0.005517	79.295471	-17.239323	-8.854176	0.000000	0.000000	0.000000	0.000000	0.000000	0.000000	0.057171	0.017937	-0.022604	0.000000	0.000000	1.000000	105.000000	1.000000
15106.716362	0.095132	0.565791	0.005517	79.236290	-17.626244	-9.383371	0.000000	0.000000	0.000000	0.000000	0.000000	0.000000	0.057171	0.017937	-0.022604	0.000000	0.000000	1.000000	105.000000	1.000000
15106.719695	0.095298	0.565807	0.005435	79.236290	-17.626244	-9.383371	0.000000	0.000000	0.000000	0.000000	0.000000	0.000000	0.049857	0.004891	-0.024721	0.000000	0.000000	1.000000	105.000000	1.000000
15106.723028	0.095298	0.565807	0.005435	79.236290	-17.626244	-9.383371	0.000000	0.000000	0.000000	0.000000	0.000000	0.000000	0.049857	0.004891	-0.024721	0.000000	0.000000	1.000000	105.000000	1.000000
15106.726362	0.095298	0.565807	0.005435	79.192375	-17.962311	-9.833335	0.000000	0.000000	0.000000	0.000000	0.000000	0.000000	0.049857	0.004891	-0.024721	0.000000	0.000000	1.000000	105.000000	1.000000
15106.729695	0.095298	0.565807	0.005435	79.192375	-17.962311	-9.833335	0.000000	0.000000	0.000000	0.000000	0.000000	0.000000	0.049857	0.004891	-0.024721	0.000000	0.000000	1.000000	105.000000	1.000000
15106.733028	0.095373	0.565806	0.005353	79.192375	-17.962311	-9.833335	0.000000	0.000000	0.000000	0.000000	0.000000	0.000000	0.022420	-0.000412	-0.024498	0.000000	0.000000	1.000000	105.000000	1.000000
15106.736362	0.095373	0.565806	0.005353	79.160995	-18.211039	-10.159430	0.000000	0.000000	0.000000	0.000000	0.000000	0.000000	0.022420	-0.000412	-0.024498	0.000000	0.000000	1.000000	105.000000	1.000000
15106.739695	0.095373	0.565806	0.005353	79.160995	-18.211039	-10.159430	0.000000	0.000000	0.000000	0.000000	0.000000	0.000000	0.022420	-0.000412	-0.024498	0.000000	0.000000	1.000000	105.000000	1.000000
15106.743028	0.095373	0.565806	0.005353	79.160995	-18.211039	-10.159430	0.000000	0.000000	0.000000	0.000000	0.000000	0.000000	0.022420	-0.000412	-0.024498	0.000000	0.000000	1.000000	105.000000	1.000000
15106.746362	0.095349	0.565752	0.005238	79.152779	-18.353497	-10.335094	0.000000	0.000000	0.000000	0.000000	0.000000	0.000000	-0.007146	-0.016278	-0.034650	0.000000	0.000000	1.000000	105.000000	1.000000
15106.749695	0.095349	0.565752	0.005238	79.152779	-18.353497	-10.335094	0.000000	0.000000	0.000000	0.000000	0.000000	0.000000	-0.007146	-0.016278	-0.034650	0.000000	0.000000	1.000000	105.000000	1.000000
15106.753028	0.095349	0.565752	0.005238	79.152779	-18.353497	-10.335094	0.000000	0.000000	0.000000	0.000000	0.000000	0.000000	-0.007146	-0.016278	-0.034650	0.000000	0.000000	1.000000	105.000000	1.000000
15106.756362	0.095349	0.565752	0.005238	79.159286	-18.394978	-10.375129	0.000000	0.000000	0.000000	0.000000	0.000000	0.000000	-0.007146	-0.016278	-0.034650	0.000000	0.000000	1.000000	105.000000	1.000000
15106.759695	0.095290	0.565707	0.005172	79.159286	-18.394978	-10.375129	0.000000	0.000000	0.000000	0.000000	0.000000	0.000000	-0.017812	-0.013446	-0.019808	0.000000	0.000000	1.000000	105.000000	1.000000
15106.763028	0.095290	0.565707	0.005172	79.159286	-18.394978	-10.375129	0.000000	0.000000	0.000000	0.000000	0.000000	0.000000	-0.017812	-0.013446	-0.019808	0.000000	0.000000	1.000000	105.000000	1.000000
15106.766362	0.095290	0.565707	0.005172	79.164696	-18.419502	-10.391792	0.000000	0.000000	0.000000	0.000000	0.000000	0.000000	-0.017812	-0.013446	-0.019808	0.000000	0.000000	1.000000	105.000000	1.000000
15106.769695	0.095290	0.565707	0.005172	79.164696	-18.419502	-10.391792	0.000000	0.000000	0.000000	0.000000	0.000000	0.000000	-0.017812	-0.013446	-0.019808	0.000000	0.000000	1.000000	105.000000	1.000000
15106.773028	0.095213	0.565654	0.005133	79.164696	-18.419502	-10.391792	0.000000	0.000000	0.000000	0.000000	0.000000	0.000000	-0.022966	-0.015875	-0.011519	0.000000	0.000000	1.000000	105.000000	1.000000
15106.776362	0.095213	0.565654	0.005133	79.172836	-18.449539	-10.416839	0.000000	0.000000	0.000000	0.000000	0.000000	0.000000	-0.022966	-0.015875	-0.011519	0.000000	0.000000	1.000000	105.000000	1.000000
15106.779695	0.095213	0.565654	0.005133	79.172836	-18.449539	-10.416839	0.000000	0.000000	0.000000	0.000000	0.000000	0.000000	-0.022966	-0.015875	-0.011519	0.000000	0.000000	1.000000	105.000000	1.000000
15106.783028	0.095213	0.565654	0.005133	79.172836	-18.449539	-10.416839	0.000000	0.000000	0.000000	0.000000	0.000000	0.000000	-0.022966	-0.015875	-0.011519	0.000000	0.000000	1.000000	105.000000	1.000000
15106.786362	0.095172	0.565592	0.005045	79.178253	-18.463240	-10.433550	0.000000	0.000000	0.000000	0.000000	0.000000	0.000000	-0.012291	-0.018709	-0.026371	0.000000	0.000000	1.000000	105.000000	1.000000
15106.789695	0.095172	0.565592	0.005045	79.178253	-18.463240	-10.433550	0.000000	0.000000	0.000000	0.000000	0.000000	0.000000	-0.012291	-0.018709	-0.026371	0.000000	0.000000	1.000000	105.000000	1.000000
15106.793028	0.095172	0.565592	0.005045	79.178253	-18.463240	-10.433550	0.000000	0.000000	0.000000	0.000000	0.000000	0.000000	-0.012291	-0.018709	-0.026371	0.000000	0.000000	1.000000	105.000000	1.000000
15106.796362	0.095247	0.565590	0.004964	79.179314	-18.474804	-10.456975	0.000000	0.000000	0.000000	0.000000	0.000000	0.000000	0.022399	-0.000408	-0.024497	0.000000	0.000000	1.000000	105.000000	1.000000
15106.799695	0.095247	0.565590	0.004964	79.179314	-18.474804	-10.456975	0.000000	0.000000	0.000000	0.000000	0.000000	0.000000	0.022399	-0.000408	-0.024497	0.000000	0.000000	1.000000	105.000000	1.000000
15106.803028	0.095247	0.565590	0.004964	79.179314	-18.474804	-10.456975	0.000000	0.000000	0.000000	0.000000	0.000000	0.000000	0.022399	-0.000408	-0.024497	0.000000	0.000000	1.000000	105.000000	1.000000
15106.806362	0.095247	0.565590	0.004964	79.167221	-18.572954	-10.592837	0.000000	0.000000	0.000000	0.000000	0.000000	0.000000	0.022399	-0.000408	-0.024497	0.000000	0.000000	1.000000	105.000000	1.000000
15106.809695	0.095343	0.565589	0.004878	79.167221	-18.572954	-10.592837	0.000000	0.000000	0.000000	0.000000	0.000000	0.000000	0.028972	-0.000400	-0.025859	0.000000	0.000000	1.000000	105.000000	1.000000
15106.813028	0.095343	0.565589	0.004878	79.167221	-18.572954	-10.592837	0.000000	0.000000	0.000000	0.000000	0.000000	0.000000	0.028972	-0.000400	-0.025859	0.000000	0.000000	1.000000	105.000000	1.000000
15106.816362	0.095343	0.565589	0.004878	79.115715	-18.885416	-11.026168	0.000000	0.000000	0.000000	0.000000	0.000000	0.000000	0.028972	-0.000400	-0.025859	0.000000	0.000000	1.000000	105.000000	1.000000
15106.819695	0.095343	0.565589	0.004878	79.115715	-18.885416	-11.026168	0.000000	0.000000	0.000000	0.000000	0.000000	0.000000	0.028972	-0.000400	-0.025859	0.000000	0.000000	1.000000	105.000000	1.000000
15106.823028	0.095455	0.565647	0.004752	79.115715	-18.885416	-11.026168	0.000000	0.000000	0.000000	0.000000	0.000000	0.000000	0.033387	0.017498	-0.037643	0.000000	0.000000	1.000000	105.000000	1.000000
15106.826362	0.095455	0.565647	0.004752	79.016510	-19.513063	-11.868636	0.000000	0.000000	0.000000	0.000000	0.000000	0.000000	0.033387	0.017498	-0.037643	0.000000	0.000000	1.000000	105.000000	1.000000
15106.829695	0.095455	0.565647	0.004752	79.016510	-19.513063	-11.868636	0.000000	0.000000	0.000000	0.000000	0.000000	0.000000	0.033387	0.017498	-0.037643	0.000000	0.000000	1.000000	105.000000	1.000000
15106.833028	0.095455	0.565647	0.004752	79.016510	-19.513063	-11.868636	0.000000	0.000000	0.000000	0.000000	0.000000	0.000000	0.033387	0.017498	-0.037643	0.000000	0.000000	1.000000	105.000000	1.000000
15106.836362	0.095491	0.565806	0.004485	78.862671	-20.441713	-13.106779	0.000000	0.000000	0.000000	0.000000	0.000000	0.000000	0.010883	0.047563	-0.080050	0.000000	0.000000	1.000000	105.000000	1.000000
15106.839695	0.095491	0.565806	0.004485	78.862671	-20.441713	-13.106779	0.000000	0.000000	0.000000	0.000000	0.000000	0.000000	0.010883	0.047563	-0.080050	0.000000	0.000000	1.000000	105.000000	1.000000
15106.843028	0.095491	0.565806	0.004485	78.862671	-20.441713	-13.106779	0.000000	0.000000	0.000000	0.000000	0.000000	0.000000	0.010883	0.047563	-0.080050	0.000000	0.000000	1.000000	105.000000	1.000000
15106.846362	0.095491	0.565806	0.004485	78.678169	-21.526583	-14.554522	0.000000	0.000000	0.000000	0.000000	0.000000	0.000000	0.010883	0.047563	-0.080050	0.000000	0.000000	1.000000	105.000000	1.000000
15106.849695	0.095434	0.565888	0.004322	78.678169	-21.526583	-14.554522	0.000000	0.000000	0.000000	0.000000	0.000000	0.000000	-0.016980	0.024755	-0.048964	0.000000	0.000000	1.000000	105.000000	1.000000
15106.853028	0.095434	0.565888	0.004322	78.678169	-21.526583	-14.554522	0.000000	0.000000	0.000000	0.000000	0.000000	0.000000	-0.016980	0.024755	-0.048964	0.000000	0.000000	1.000000	105.000000	1.000000
15106.856362	0.095434	0.565888	0.004322	78.482002	-22.605455	-16.008797	0.000000	0.000000	0.000000	0.000000	0.000000	0.000000	-0.016980	0.024755	-0.048964	0.000000	0.000000	1.000000	105.000000	1.000000
15106.859695	0.095434	0.565888	0.004322	78.482002	-22.605455	-16.008797	0.000000	0.000000	0.000000	0.000000	0.000000	0.000000	-0.016980	0.024755	-0.048964	0.000000	0.000000	1.000000	105.000000	1.000000
15106.863028	0.095378	0.565971	0.004159	78.482002	-22.605455	-16.008797	0.000000	0.000000	0.000000	0.000000	0.000000	0.000000	-0.016978	0.024763	-0.048974	0.000000	0.000000	1.000000	105.000000	1.000000
15106.866362	0.095251	0.566061	0.003986	78.298508	-23.555779	-17.295444	0.000000	0.000000	0.000000	0.000000	0.000000	0.000000	-0.038113	0.027133	-0.051855	0.000000	0.000000	1.000000	105.000000	1.000000
15106.869695	0.095251	0.566061	0.003986	78.298508	-23.555779	-17.295444	0.000000	0.000000	0.000000	0.000000	0.000000	0.000000	-0.038113	0.027133	-0.051855	0.000000	0.000000	1.000000	105.000000	1.000000
15106.873028	0.095251	0.566061	0.003986	78.298508	-23.555779	-17.295444	0.000000	0.000000	0.000000	0.000000	0.000000	0.000000	-0.038113	0.027133	-0.051855	0.000000	0.000000	1.000000	105.000000	1.000000
15106.876362	0.095251	0.566061	0.003986	78.157997	-24.245964	-18.232239	0.000000	0.000000	0.000000	0.000000	0.000000	0.000000	-0.038113	0.027133	-0.051855	0.000000	0.000000	1.000000	105.000000	1.000000
15106.879695	0.095141	0.566160	0.003785	78.157997	-24.245964	-18.232239	0.000000	0.000000	0.000000	0.000000	0.000000	0.000000	-0.032960	0.029542	-0.060175	0.000000	0.000000	1.000000	105.000000	1.000000
15106.883028	0.095141	0.566160	0.003785	78.157997	-24.245964	-18.232239	0.000000	0.000000	0.000000	0.000000	0.000000	0.000000	-0.032960	0.029542	-0.060175	0.000000	0.000000	1.000000	105.000000	1.000000
15106.886362	0.095141	0.566160	0.003785	78.089233	-24.606697	-18.716532	0.000000	0.000000	0.000000	0.000000	0.000000	0.000000	-0.032960	0.029542	-0.060175	0.000000	0.000000	1.000000	105.000000	1.000000
15106.889695	0.095141	0.566160	0.003785	78.089233	-24.606697	-18.716532	0.000000	0.000000	0.000000	0.000000	0.000000	0.000000	-0.032960	0.029542	-0.060175	0.000000	0.000000	1.000000	105.000000	1.000000
15106.893028	0.095029	0.566215	0.003573	78.089233	-24.606697	-18.716532	0.000000	0.000000	0.000000	0.000000	0.000000	0.000000	-0.033657	0.016500	-0.063640	0.000000	0.000000	1.000000	105.000000	1.000000
15106.896362	0.095029	0.566215	0.003573	78.080528	-24.650898	-18.774014	0.000000	0.000000	0.000000	0.000000	0.000000	0.000000	-0.033657	0.016500	-0.063640	0.000000	0.000000	1.000000	105.000000	1.000000
15106.899695	0.095029	0.566215	0.003573	78.080528	-24.650898	-18.774014	0.000000	0.000000	0.000000	0.000000	0.000000	0.000000	-0.033657	0.016500	-0.063640	0.000000	0.000000	1.000000	105.000000	1.000000
15106.903028	0.095029	0.566215	0.003573	78.080528	-24.650898	-18.774014	0.000000	0.000000	0.000000	0.000000	0.000000	0.000000	-0.033657	0.016500	-0.063640	0.000000	0.000000	1.000000	105.000000	1.000000
15106.906362	0.094905	0.566326	0.003194	78.083046	-24.662409	-18.782995	0.000000	0.000000	0.000000	0.000000	0.000000	0.000000	-0.037109	0.033357	-0.113643	0.000000	0.000000	1.000000	105.000000	1.000000
15106.909695	0.094905	0.566326	0.003194	78.083046	-24.662409	-18.782995	0.000000	0.000000	0.000000	0.000000	0.000000	0.000000	-0.037109	0.033357	-0.113643	0.000000	0.000000	1.000000	105.000000	1.000000
15106.913028	0.094905	0.566326	0.003194	78.083046	-24.662409	-18.782995	0.000000	0.000000	0.000000	0.000000	0.000000	0.000000	-0.037109	0.033357	-0.113643	0.000000	0.000000	1.000000	105.000000	1.000000
15106.916362	0.094837	0.566366	0.003088	78.083061	-24.667850	-18.782995	0.000000	0.000000	0.000000	0.000000	0.000000	0.000000	-0.020273	0.012075	-0.032040	0.000000	0.000000	1.000000	105.000000	1.000000
15106.919695	0.094837	0.566366	0.003088	78.083061	-24.667850	-18.782995	0.000000	0.000000	0.000000	0.000000	0.000000	0.000000	-0.020273	0.012075	-0.032040	0.000000	0.000000	1.000000	105.000000	1.000000
15106.923028	0.094837	0.566366	0.003088	78.083061	-24.667850	-18.782995	0.000000	0.000000	0.000000	0.000000	0.000000	0.000000	-0.020273	0.012075	-0.032040	0.000000	0.000000	1.000000	105.000000	1.000000
15106.926362	0.094837	0.566366	0.003088	78.083061	-24.670563	-18.782990	0.000000	0.000000	0.000000	0.000000	0.000000	0.000000	-0.020273	0.012075	-0.032040	0.000000	0.000000	1.000000	105.000000	1.000000
15106.929695	0.094806	0.566382	0.003046	78.083061	-24.670563	-18.782990	0.000000	0.000000	0.000000	0.000000	0.000000	0.000000	-0.009416	0.004821	-0.012548	0.000000	0.000000	1.000000	105.000000	1.000000
15106.933028	0.094806	0.566382	0.003046	78.083061	-24.670563	-18.782990	0.000000	0.000000	0.000000	0.000000	0.000000	0.000000	-0.009416	0.004821	-0.012548	0.000000	0.000000	1.000000	105.000000	1.000000
15106.936362	0.094806	0.566382	0.003046	78.083061	-24.673288	-18.782999	0.000000	0.000000	0.000000	0.000000	0.000000	0.000000	-0.009416	0.004821	-0.012548	0.000000	0.000000	1.000000	105.000000	1.000000
15106.939695	0.094806	0.566382	0.003046	78.083061	-24.673288	-18.782999	0.000000	0.000000	0.000000	0.000000	0.000000	0.000000	-0.009416	0.004821	-0.012548	0.000000	0.000000	1.000000	105.000000	1.000000
15106.943028	0.094784	0.566382	0.003050	78.083061	-24.673288	-18.782999	0.000000	0.000000	0.000000	0.000000	0.000000	0.000000	-0.006554	-0.000007	0.001350	0.000000	0.000000	1.000000	105.000000	1.000000
15106.946362	0.094784	0.566382	0.003050	78.086945	-24.657587	-18.757463	0.000000	0.000000	0.000000	0.000000	0.000000	0.000000	-0.006554	-0.000007	0.001350	0.000000	0.000000	1.000000	105.000000	1.000000
15106.949695	0.094784	0.566382	0.003050	78.086945	-24.657587	-18.757463	0.000000	0.000000	0.000000	0.000000	0.000000	0.000000	-0.006554	-0.000007	0.001350	0.000000	0.000000	1.000000	105.000000	1.000000
15106.953028	0.094784	0.566382	0.003050	78.086945	-24.657587	-18.757463	0.000000	0.000000	0.000000	0.000000	0.000000	0.000000	-0.006554	-0.000007	0.001350	0.000000	0.000000	1.000000	105.000000	1.000000
15106.956362	0.094791	0.566334	0.003194	78.100456	-24.592955	-18.667946	0.000000	0.000000	0.000000	0.000000	0.000000	0.000000	0.002030	-0.014473	0.043043	0.000000	0.000000	1.000000	105.000000	1.000000
15106.959695	0.094791	0.566334	0.003194	78.100456	-24.592955	-18.667946	0.000000	0.000000	0.000000	0.000000	0.000000	0.000000	0.002030	-0.014473	0.043043	0.000000	0.000000	1.000000	105.000000	1.000000
15106.963028	0.094791	0.566334	0.003194	78.100456	-24.592955	-18.667946	0.000000	0.000000	0.000000	0.000000	0.000000	0.000000	0.002030	-0.014473	0.043043	0.000000	0.000000	1.000000	105.000000	1.000000
15106.966362	0.094791	0.566334	0.003194	78.130615	-24.484606	-18.519205	0.000000	0.000000	0.000000	0.000000	0.000000	0.000000	0.002030	-0.014473	0.043043	0.000000	0.000000	1.000000	105.000000	1.000000
15106.969695	0.094846	0.566267	0.003243	78.130615	-24.484606	-18.519205	0.000000	0.000000	0.000000	0.000000	0.000000	0.000000	0.016697	-0.020240	0.014699	0.000000	0.000000	1.000000	105.000000	1.000000
15106.973028	0.094846	0.566267	0.003243	78.130615	-24.484606	-18.519205	0.000000	0.000000	0.000000	0.000000	0.000000	0.000000	0.016697	-0.020240	0.014699	0.000000	0.000000	1.000000	105.000000	1.000000
15106.976362	0.094846	0.566267	0.003243	78.159760	-24.372150	-18.376291	0.000000	0.000000	0.000000	0.000000	0.000000	0.000000	0.016697	-0.020240	0.014699	0.000000	0.000000	1.000000	105.000000	1.000000
15106.979695	0.094846	0.566267	0.003243	78.159760	-24.372150	-18.376291	0.000000	0.000000	0.000000	0.000000	0.000000	0.000000	0.016697	-0.020240	0.014699	0.000000	0.000000	1.000000	105.000000	1.000000
15106.983028	0.094985	0.566207	0.003251	78.159760	-24.372150	-18.376291	0.000000	0.000000	0.000000	0.000000	0.000000	0.000000	0.041497	-0.017832	0.002338	0.000000	0.000000	1.000000	105.000000	1.000000
15106.986362	0.094985	0.566207	0.003251	78.176964	-24.330025	-18.338722	0.000000	0.000000	0.000000	0.000000	0.000000	0.000000	0.041497	-0.017832	0.002338	0.000000	0.000000	1.000000	105.000000	1.000000
15106.989695	0.094985	0.566207	0.003251	78.176964	-24.330025	-18.338722	0.000000	0.000000	0.000000	0.000000	0.000000	0.000000	0.041497	-0.017832	0.002338	0.000000	0.000000	1.000000	105.000000	1.000000
15106.993028	0.094985	0.566207	0.003251	78.176964	-24.330025	-18.338722	0.000000	0.000000	0.000000	0.000000	0.000000	0.000000	0.041497	-0.017832	0.002338	0.000000	0.000000	1.000000	105.000000	1.000000
15106.996362	0.095320	0.566053	0.003218	78.181038	-24.333248	-18.363144	0.000000	0.000000	0.000000	0.000000	0.000000	0.000000	0.100523	-0.046239	-0.009836	0.000000	0.000000	1.000000	105.000000	1.000000
15106.999695	0.095320	0.566053	0.003218	78.181038	-24.333248	-18.363144	0.000000	0.000000	0.000000	0.000000	0.000000	0.000000	0.100523	-0.046239	-0.009836	0.000000	0.000000	1.000000	105.000000	1.000000
15107.003028	0.095320	0.566053	0.003218	78.181038	-24.333248	-18.363144	0.000000	0.000000	0.000000	0.000000	0.000000	0.000000	0.100523	-0.046239	-0.009836	0.000000	0.000000	1.000000	105.000000	1.000000
15107.006362	0.095320	0.566053	0.003218	78.188301	-24.363472	-18.418501	0.000000	0.000000	0.000000	0.000000	0.000000	0.000000	0.100523	-0.046239	-0.009836	0.000000	0.000000	1.000000	105.000000	1.000000
15107.009695	0.095472	0.565984	0.003180	78.188301	-24.363472	-18.418501	0.000000	0.000000	0.000000	0.000000	0.000000	0.000000	0.045544	-0.020688	-0.011215	0.000000	0.000000	1.000000	105.000000	1.000000
15107.013028	0.095472	0.565984	0.003180	78.188301	-24.363472	-18.418501	0.000000	0.000000	0.000000	0.000000	0.000000	0.000000	0.045544	-0.020688	-0.011215	0.000000	0.000000	1.000000	105.000000	1.000000
15107.016362	0.095472	0.565984	0.003180	78.183739	-24.406065	-18.493034	0.000000	0.000000	0.000000	0.000000	0.000000	0.000000	0.045544	-0.020688	-0.011215	0.000000	0.000000	1.000000	105.000000	1.000000
15107.019695	0.095472	0.565984	0.003180	78.183739	-24.406065	-18.493034	0.000000	0.000000	0.000000	0.000000	0.000000	0.000000	0.045544	-0.020688	-0.011215	0.000000	0.000000	1.000000	105.000000	1.000000
15107.023028	0.095639	0.565949	0.003109	78.183739	-24.406065	-18.493034	0.000000	0.000000	0.000000	0.000000	0.000000	0.000000	0.050285	-0.010583	-0.021284	0.000000	0.000000	1.000000	105.000000	1.000000
15107.026362	0.095763	0.565914	0.003048	78.164635	-24.521090	-18.671932	0.000000	0.000000	0.000000	0.000000	0.000000	0.000000	0.037168	-0.010563	-0.018575	0.000000	0.000000	1.000000	105.000000	1.000000
15107.029695	0.095763	0.565914	0.003048	78.164635	-24.521090	-18.671932	0.000000	0.000000	0.000000	0.000000	0.000000	0.000000	0.037168	-0.010563	-0.018575	0.000000	0.000000	1.000000	105.000000	1.000000
15107.033028	0.095763	0.565914	0.003048	78.164635	-24.521090	-18.671932	0.000000	0.000000	0.000000	0.000000	0.000000	0.000000	0.037168	-0.010563	-0.018575	0.000000	0.000000	1.000000	105.000000	1.000000
15107.036362	0.095763	0.565914	0.003048	78.120644	-24.746439	-18.988268	0.000000	0.000000	0.000000	0.000000	0.000000	0.000000	0.037168	-0.010563	-0.018575	0.000000	0.000000	1.000000	105.000000	1.000000
15107.039695	0.095798	0.565904	0.002998	78.120644	-24.746439	-18.988268	0.000000	0.000000	0.000000	0.000000	0.000000	0.000000	0.010579	-0.002869	-0.014871	0.000000	0.000000	1.000000	105.000000	1.000000
15107.043028	0.095798	0.565904	0.002998	78.120644	-24.746439	-18.988268	0.000000	0.000000	0.000000	0.000000	0.000000	0.000000	0.010579	-0.002869	-0.014871	0.000000	0.000000	1.000000	105.000000	1.000000
15107.046362	0.095798	0.565904	0.002998	78.055809	-25.070724	-19.435461	0.000000	0.000000	0.000000	0.000000	0.000000	0.000000	0.010579	-0.002869	-0.014871	0.000000	0.000000	1.000000	105.000000	1.000000
15107.049695	0.095798	0.565904	0.002998	78.055809	-25.070724	-19.435461	0.000000	0.000000	0.000000	0.000000	0.000000	0.000000	0.010579	-0.002869	-0.014871	0.000000	0.000000	1.000000	105.000000	1.000000
15107.053028	0.095790	0.565894	0.002957	78.055809	-25.070724	-19.435461	0.000000	0.000000	0.000000	0.000000	0.000000	0.000000	-0.002527	-0.002883	-0.012143	0.000000	0.000000	1.000000	105.000000	1.000000
15107.056362	0.095790	0.565894	0.002957	77.989944	-25.375687	-19.856878	0.000000	0.000000	0.000000	0.000000	0.000000	0.000000	-0.002527	-0.002883	-0.012143	0.000000	0.000000	1.000000	105.000000	1.000000
15107.059695	0.095790	0.565894	0.002957	77.989944	-25.375687	-19.856878	0.000000	0.000000	0.000000	0.000000	0.000000	0.000000	-0.002527	-0.002883	-0.012143	0.000000	0.000000	1.000000	105.000000	1.000000
15107.063028	0.095790	0.565894	0.002957	77.989944	-25.375687	-19.856878	0.000000	0.000000	0.000000	0.000000	0.000000	0.000000	-0.002527	-0.002883	-0.012143	0.000000	0.000000	1.000000	105.000000	1.000000
15107.066362	0.095735	0.565936	0.002914	77.942001	-25.572023	-20.134836	0.000000	0.000000	0.000000	0.000000	0.000000	0.000000	-0.016358	0.012538	-0.012905	0.000000	0.000000	1.000000	105.000000	1.000000
15107.069695	0.095735	0.565936	0.002914	77.942001	-25.572023	-20.134836	0.000000	0.000000	0.000000	0.000000	0.000000	0.000000	-0.016358	0.012538	-0.012905	0.000000	0.000000	1.000000	105.000000	1.000000
15107.073028	0.095735	0.565936	0.002914	77.942001	-25.572023	-20.134836	0.000000	0.000000	0.000000	0.000000	0.000000	0.000000	-0.016358	0.012538	-0.012905	0.000000	0.000000	1.000000	105.000000	1.000000
15107.076362	0.095735	0.565936	0.002914	77.928108	-25.636829	-20.221828	0.000000	0.000000	0.000000	0.000000	0.000000	0.000000	-0.016358	0.012538	-0.012905	0.000000	0.000000	1.000000	105.000000	1.000000
15107.079695	0.095731	0.565944	0.002891	77.928108	-25.636829	-20.221828	0.000000	0.000000	0.000000	0.000000	0.000000	0.000000	-0.001447	0.002421	-0.006944	0.000000	0.000000	1.000000	105.000000	1.000000
15107.083028	0.095731	0.565944	0.002891	77.928108	-25.636829	-20.221828	0.000000	0.000000	0.000000	0.000000	0.000000	0.000000	-0.001447	0.002421	-0.006944	0.000000	0.000000	1.000000	105.000000	1.000000
15107.086362	0.095731	0.565944	0.002891	77.925613	-25.630659	-20.212740	0.000000	0.000000	0.000000	0.000000	0.000000	0.000000	-0.001447	0.002421	-0.006944	0.000000	0.000000	1.000000	105.000000	1.000000
15107.089695	0.095731	0.565944	0.002891	77.925613	-25.630659	-20.212740	0.000000	0.000000	0.000000	0.000000	0.000000	0.000000	-0.001447	0.002421	-0.006944	0.000000	0.000000	1.000000	105.000000	1.000000
15107.093028	0.095703	0.565978	0.002867	77.925613	-25.630659	-20.212740	0.000000	0.000000	0.000000	0.000000	0.000000	0.000000	-0.008360	0.010132	-0.007327	0.000000	0.000000	1.000000	105.000000	1.000000
15107.096362	0.095703	0.565978	0.002867	77.923126	-25.621780	-20.203659	0.000000	0.000000	0.000000	0.000000	0.000000	0.000000	-0.008360	0.010132	-0.007327	0.000000	0.000000	1.000000	105.000000	1.000000
15107.099695	0.095703	0.565978	0.002867	77.923126	-25.621780	-20.203659	0.000000	0.000000	0.000000	0.000000	0.000000	0.000000	-0.008360	0.010132	-0.007327	0.000000	0.000000	1.000000	105.000000	1.000000
15107.103028	0.095703	0.565978	0.002867	77.923126	-25.621780	-20.203659	0.000000	0.000000	0.000000	0.000000	0.000000	0.000000	-0.008360	0.010132	-0.007327	0.000000	0.000000	1.000000	105.000000	1.000000
15107.106362	0.095691	0.566046	0.002809	77.920647	-25.612906	-20.194580	0.000000	0.000000	0.000000	0.000000	0.000000	0.000000	-0.003616	0.020227	-0.017382	0.000000	0.000000	1.000000	105.000000	1.000000
15107.109695	0.095691	0.566046	0.002809	77.920647	-25.612906	-20.194580	0.000000	0.000000	0.000000	0.000000	0.000000	0.000000	-0.003616	0.020227	-0.017382	0.000000	0.000000	1.000000	105.000000	1.000000
15107.113028	0.095691	0.566046	0.002809	77.920647	-25.612906	-20.194580	0.000000	0.000000	0.000000	0.000000	0.000000	0.000000	-0.003616	0.020227	-0.017382	0.000000	0.000000	1.000000	105.000000	1.000000
15107.116362	0.095691	0.566046	0.002809	77.918159	-25.598581	-20.185497	0.000000	0.000000	0.000000	0.000000	0.000000	0.000000	-0.003616	0.020227	-0.017382	0.000000	0.000000	1.000000	105.000000	1.000000
15107.119695	0.095750	0.566079	0.002766	77.918159	-25.598581	-20.185497	0.000000	0.000000	0.000000	0.000000	0.000000	0.000000	0.017844	0.010110	-0.012781	0.000000	0.000000	1.000000	105.000000	1.000000
15107.123028	0.095750	0.566079	0.002766	77.918159	-25.598581	-20.185497	0.000000	0.000000	0.000000	0.000000	0.000000	0.000000	0.017844	0.010110	-0.012781	0.000000	0.000000	1.000000	105.000000	1.000000
15107.126362	0.095750	0.566079	0.002766	77.915680	-25.581554	-20.176426	0.000000	0.000000	0.000000	0.000000	0.000000	0.000000	0.017844	0.010110	-0.012781	0.000000	0.000000	1.000000	105.000000	1.000000
15107.129695	0.095750	0.566079	0.002766	77.915680	-25.581554	-20.176426	0.000000	0.000000	0.000000	0.000000	0.000000	0.000000	0.017844	0.010110	-0.012781	0.000000	0.000000	1.000000	105.000000	1.000000
15107.133028	0.095810	0.566113	0.002724	77.915680	-25.581554	-20.176426	0.000000	0.000000	0.000000	0.000000	0.000000	0.000000	0.017839	0.010115	-0.012785	0.000000	0.000000	1.000000	105.000000	1.000000
15107.136362	0.095810	0.566113	0.002724	77.913681	-25.579521	-20.188831	0.000000	0.000000	0.000000	0.000000	0.000000	0.000000	0.017839	0.010115	-0.012785	0.000000	0.000000	1.000000	105.000000	1.000000
15107.139695	0.095810	0.566113	0.002724	77.913681	-25.579521	-20.188831	0.000000	0.000000	0.000000	0.000000	0.000000	0.000000	0.017839	0.010115	-0.012785	0.000000	0.000000	1.000000	105.000000	1.000000
15107.143028	0.095810	0.566113	0.002724	77.913681	-25.579521	-20.188831	0.000000	0.000000	0.000000	0.000000	0.000000	0.000000	0.017839	0.010115	-0.012785	0.000000	0.000000	1.000000	105.000000	1.000000
15107.146362	0.095990	0.566163	0.002607	77.898293	-25.614525	-20.260357	0.000000	0.000000	0.000000	0.000000	0.000000	0.000000	0.054232	0.014935	-0.034875	0.000000	0.000000	1.000000	105.000000	1.000000
15107.149695	0.095990	0.566163	0.002607	77.898293	-25.614525	-20.260357	0.000000	0.000000	0.000000	0.000000	0.000000	0.000000	0.054232	0.014935	-0.034875	0.000000	0.000000	1.000000	105.000000	1.000000
15107.153028	0.095990	0.566163	0.002607	77.898293	-25.614525	-20.260357	0.000000	0.000000	0.000000	0.000000	0.000000	0.000000	0.054232	0.014935	-0.034875	0.000000	0.000000	1.000000	105.000000	1.000000
15107.156362	0.096094	0.566196	0.002556	77.857040	-25.760862	-20.492182	0.000000	0.000000	0.000000	0.000000	0.000000	0.000000	0.030922	0.010112	-0.015532	0.000000	0.000000	1.000000	105.000000	1.000000
15107.159695	0.096094	0.566196	0.002556	77.857040	-25.760862	-20.492182	0.000000	0.000000	0.000000	0.000000	0.000000	0.000000	0.030922	0.010112	-0.015532	0.000000	0.000000	1.000000	105.000000	1.000000
15107.163028	0.096094	0.566196	0.002556	77.857040	-25.760862	-20.492182	0.000000	0.000000	0.000000	0.000000	0.000000	0.000000	0.030922	0.010112	-0.015532	0.000000	0.000000	1.000000	105.000000	1.000000
15107.166362	0.096094	0.566196	0.002556	77.784554	-26.045660	-20.912186	0.000000	0.000000	0.000000	0.000000	0.000000	0.000000	0.030922	0.010112	-0.015532	0.000000	0.000000	1.000000	105.000000	1.000000
15107.169695	0.096180	0.566222	0.002532	77.784554	-26.045660	-20.912186	0.000000	0.000000	0.000000	0.000000	0.000000	0.000000	0.025823	0.007699	-0.007225	0.000000	0.000000	1.000000	105.000000	1.000000
15107.173028	0.096180	0.566222	0.002532	77.784554	-26.045660	-20.912186	0.000000	0.000000	0.000000	0.000000	0.000000	0.000000	0.025823	0.007699	-0.007225	0.000000	0.000000	1.000000	105.000000	1.000000
15107.176362	0.096180	0.566222	0.002532	77.697006	-26.376602	-21.391323	0.000000	0.000000	0.000000	0.000000	0.000000	0.000000	0.025823	0.007699	-0.007225	0.000000	0.000000	1.000000	105.000000	1.000000
15107.179695	0.096180	0.566222	0.002532	77.697006	-26.376602	-21.391323	0.000000	0.000000	0.000000	0.000000	0.000000	0.000000	0.025823	0.007699	-0.007225	0.000000	0.000000	1.000000	105.000000	1.000000
15107.183028	0.096209	0.566257	0.002562	77.697006	-26.376602	-21.391323	0.000000	0.000000	0.000000	0.000000	0.000000	0.000000	0.008722	0.010576	0.009022	0.000000	0.000000	1.000000	105.000000	1.000000
15107.186362	0.096209	0.566257	0.002562	77.618484	-26.684183	-21.832144	0.000000	0.000000	0.000000	0.000000	0.000000	0.000000	0.008722	0.010576	0.009022	0.000000	0.000000	1.000000	105.000000	1.000000
15107.189695	0.096209	0.566257	0.002562	77.618484	-26.684183	-21.832144	0.000000	0.000000	0.000000	0.000000	0.000000	0.000000	0.008722	0.010576	0.009022	0.000000	0.000000	1.000000	105.000000	1.000000
15107.193028	0.096209	0.566257	0.002562	77.618484	-26.684183	-21.832144	0.000000	0.000000	0.000000	0.000000	0.000000	0.000000	0.008722	0.010576	0.009022	0.000000	0.000000	1.000000	105.000000	1.000000
15107.196362	0.096224	0.566302	0.002637	77.562607	-26.874794	-22.111303	0.000000	0.000000	0.000000	0.000000	0.000000	0.000000	0.004716	0.013466	0.022530	0.000000	0.000000	1.000000	105.000000	1.000000
15107.199695	0.096224	0.566302	0.002637	77.562607	-26.874794	-22.111303	0.000000	0.000000	0.000000	0.000000	0.000000	0.000000	0.004716	0.013466	0.022530	0.000000	0.000000	1.000000	105.000000	1.000000
15107.203028	0.096224	0.566302	0.002637	77.562607	-26.874794	-22.111303	0.000000	0.000000	0.000000	0.000000	0.000000	0.000000	0.004716	0.013466	0.022530	0.000000	0.000000	1.000000	105.000000	1.000000
15107.206362	0.096224	0.566302	0.002637	77.555840	-26.920946	-22.173685	0.000000	0.000000	0.000000	0.000000	0.000000	0.000000	0.004716	0.013466	0.022530	0.000000	0.000000	1.000000	105.000000	1.000000
15107.209695	0.096226	0.566276	0.002643	77.555840	-26.920946	-22.173685	0.000000	0.000000	0.000000	0.000000	0.000000	0.000000	0.000366	-0.007707	0.001750	0.000000	0.000000	1.000000	105.000000	1.000000
15107.213028	0.096226	0.566276	0.002643	77.555840	-26.920946	-22.173685	0.000000	0.000000	0.000000	0.000000	0.000000	0.000000	0.000366	-0.007707	0.001750	0.000000	0.000000	1.000000	105.000000	1.000000
15107.216362	0.096226	0.566276	0.002643	77.559303	-26.922972	-22.176865	0.000000	0.000000	0.000000	0.000000	0.000000	0.000000	0.000366	-0.007707	0.001750	0.000000	0.000000	1.000000	105.000000	1.000000
15107.219695	0.096226	0.566276	0.002643	77.559303	-26.922972	-22.176865	0.000000	0.000000	0.000000	0.000000	0.000000	0.000000	0.000366	-0.007707	0.001750	0.000000	0.000000	1.000000	105.000000	1.000000
15107.223028	0.096249	0.566251	0.002644	77.559303	-26.922972	-22.176865	0.000000	0.000000	0.000000	0.000000	0.000000	0.000000	0.006914	-0.007691	0.000379	0.000000	0.000000	1.000000	105.000000	1.000000
15107.226362	0.096249	0.566251	0.002644	77.560707	-26.927828	-22.191877	0.000000	0.000000	0.000000	0.000000	0.000000	0.000000	0.006914	-0.007691	0.000379	0.000000	0.000000	1.000000	105.000000	1.000000
15107.229695	0.096249	0.566251	0.002644	77.560707	-26.927828	-22.191877	0.000000	0.000000	0.000000	0.000000	0.000000	0.000000	0.006914	-0.007691	0.000379	0.000000	0.000000	1.000000	105.000000	1.000000
15107.233028	0.096249	0.566251	0.002644	77.560707	-26.927828	-22.191877	0.000000	0.000000	0.000000	0.000000	0.000000	0.000000	0.006914	-0.007691	0.000379	0.000000	0.000000	1.000000	105.000000	1.000000
15107.236362	0.096488	0.566182	0.002588	77.565590	-26.926559	-22.210073	0.000000	0.000000	0.000000	0.000000	0.000000	0.000000	0.071675	-0.020693	-0.016794	0.000000	0.000000	1.000000	105.000000	1.000000
15107.239695	0.096488	0.566182	0.002588	77.565590	-26.926559	-22.210073	0.000000	0.000000	0.000000	0.000000	0.000000	0.000000	0.071675	-0.020693	-0.016794	0.000000	0.000000	1.000000	105.000000	1.000000
15107.243028	0.096488	0.566182	0.002588	77.565590	-26.926559	-22.210073	0.000000	0.000000	0.000000	0.000000	0.000000	0.000000	0.071675	-0.020693	-0.016794	0.000000	0.000000	1.000000	105.000000	1.000000
15107.246362	0.096703	0.566139	0.002531	77.557167	-26.970903	-22.305176	0.000000	0.000000	0.000000	0.000000	0.000000	0.000000	0.064748	-0.012986	-0.017204	0.000000	0.000000	1.000000	105.000000	1.000000
15107.249695	0.096703	0.566139	0.002531	77.557167	-26.970903	-22.305176	0.000000	0.000000	0.000000	0.000000	0.000000	0.000000	0.064748	-0.012986	-0.017204	0.000000	0.000000	1.000000	105.000000	1.000000
15107.253028	0.096703	0.566139	0.002531	77.557167	-26.970903	-22.305176	0.000000	0.000000	0.000000	0.000000	0.000000	0.000000	0.064748	-0.012986	-0.017204	0.000000	0.000000	1.000000	105.000000	1.000000
15107.256362	0.096703	0.566139	0.002531	77.506142	-27.166161	-22.620411	0.000000	0.000000	0.000000	0.000000	0.000000	0.000000	0.064748	-0.012986	-0.017204	0.000000	0.000000	1.000000	105.000000	1.000000
15107.259695	0.096923	0.566113	0.002490	77.506142	-27.166161	-22.620411	0.000000	0.000000	0.000000	0.000000	0.000000	0.000000	0.065832	-0.007713	-0.012040	0.000000	0.000000	1.000000	105.000000	1.000000
15107.263028	0.096923	0.566113	0.002490	77.506142	-27.166161	-22.620411	0.000000	0.000000	0.000000	0.000000	0.000000	0.000000	0.065832	-0.007713	-0.012040	0.000000	0.000000	1.000000	105.000000	1.000000
15107.266362	0.096923	0.566113	0.002490	77.406136	-27.553816	-23.198311	0.000000	0.000000	0.000000	0.000000	0.000000	0.000000	0.065832	-0.007713	-0.012040	0.000000	0.000000	1.000000	105.000000	1.000000
15107.269695	0.096923	0.566113	0.002490	77.406136	-27.553816	-23.198311	0.000000	0.000000	0.000000	0.000000	0.000000	0.000000	0.065832	-0.007713	-0.012040	0.000000	0.000000	1.000000	105.000000	1.000000
15107.273028	0.097099	0.566087	0.002459	77.406136	-27.553816	-23.198311	0.000000	0.000000	0.000000	0.000000	0.000000	0.000000	0.052739	-0.007697	-0.009306	0.000000	0.000000	1.000000	105.000000	1.000000
15107.276362	0.097204	0.566070	0.002419	77.282150	-28.027891	-23.869766	0.000000	0.000000	0.000000	0.000000	0.000000	0.000000	0.031629	-0.005299	-0.012113	0.000000	0.000000	1.000000	105.000000	1.000000
15107.279695	0.097204	0.566070	0.002419	77.282150	-28.027891	-23.869766	0.000000	0.000000	0.000000	0.000000	0.000000	0.000000	0.031629	-0.005299	-0.012113	0.000000	0.000000	1.000000	105.000000	1.000000
15107.283028	0.097204	0.566070	0.002419	77.282150	-28.027891	-23.869766	0.000000	0.000000	0.000000	0.000000	0.000000	0.000000	0.031629	-0.005299	-0.012113	0.000000	0.000000	1.000000	105.000000	1.000000
15107.286362	0.097204	0.566070	0.002419	77.165375	-28.467999	-24.492884	0.000000	0.000000	0.000000	0.000000	0.000000	0.000000	0.031629	-0.005299	-0.012113	0.000000	0.000000	1.000000	105.000000	1.000000
15107.289695	0.097222	0.566052	0.002397	77.165375	-28.467999	-24.492884	0.000000	0.000000	0.000000	0.000000	0.000000	0.000000	0.005446	-0.005298	-0.006580	0.000000	0.000000	1.000000	105.000000	1.000000
15107.293028	0.097222	0.566052	0.002397	77.165375	-28.467999	-24.492884	0.000000	0.000000	0.000000	0.000000	0.000000	0.000000	0.005446	-0.005298	-0.006580	0.000000	0.000000	1.000000	105.000000	1.000000
15107.296362	0.097222	0.566052	0.002397	77.077408	-28.801546	-24.967400	0.000000	0.000000	0.000000	0.000000	0.000000	0.000000	0.005446	-0.005298	-0.006580	0.000000	0.000000	1.000000	105.000000	1.000000
15107.299695	0.097222	0.566052	0.002397	77.077408	-28.801546	-24.967400	0.000000	0.000000	0.000000	0.000000	0.000000	0.000000	0.005446	-0.005298	-0.006580	0.000000	0.000000	1.000000	105.000000	1.000000
15107.303028	0.097187	0.566050	0.002338	77.077408	-28.801546	-24.967400	0.000000	0.000000	0.000000	0.000000	0.000000	0.000000	-0.010580	-0.000463	-0.017693	0.000000	0.000000	1.000000	105.000000	1.000000
15107.306362	0.097187	0.566050	0.002338	77.044777	-28.953014	-25.178976	0.000000	0.000000	0.000000	0.000000	0.000000	0.000000	-0.010580	-0.000463	-0.017693	0.000000	0.000000	1.000000	105.000000	1.000000
15107.309695	0.097187	0.566050	0.002338	77.044777	-28.953014	-25.178976	0.000000	0.000000	0.000000	0.000000	0.000000	0.000000	-0.010580	-0.000463	-0.017693	0.000000	0.000000	1.000000	105.000000	1.000000
15107.313028	0.097187	0.566050	0.002338	77.044777	-28.953014	-25.178976	0.000000	0.000000	0.000000	0.000000	0.000000	0.000000	-0.010580	-0.000463	-0.017693	0.000000	0.000000	1.000000	105.000000	1.000000
15107.316362	0.097091	0.566030	0.002207	77.055695	-28.937517	-25.144020	0.000000	0.000000	0.000000	0.000000	0.000000	0.000000	-0.028796	-0.006205	-0.039204	0.000000	0.000000	1.000000	105.000000	1.000000
15107.319695	0.097091	0.566030	0.002207	77.055695	-28.937517	-25.144020	0.000000	0.000000	0.000000	0.000000	0.000000	0.000000	-0.028796	-0.006205	-0.039204	0.000000	0.000000	1.000000	105.000000	1.000000
15107.323028	0.097091	0.566030	0.002207	77.055695	-28.937517	-25.144020	0.000000	0.000000	0.000000	0.000000	0.000000	0.000000	-0.028796	-0.006205	-0.039204	0.000000	0.000000	1.000000	105.000000	1.000000
15107.326362	0.097091	0.566030	0.002207	77.067459	-28.896406	-25.083305	0.000000	0.000000	0.000000	0.000000	0.000000	0.000000	-0.028796	-0.006205	-0.039204	0.000000	0.000000	1.000000	105.000000	1.000000
15107.329695	0.097076	0.566054	0.002138	77.067459	-28.896406	-25.083305	0.000000	0.000000	0.000000	0.000000	0.000000	0.000000	-0.004402	0.007214	-0.020826	0.000000	0.000000	1.000000	105.000000	1.000000
15107.333028	0.097076	0.566054	0.002138	77.067459	-28.896406	-25.083305	0.000000	0.000000	0.000000	0.000000	0.000000	0.000000	-0.004402	0.007214	-0.020826	0.000000	0.000000	1.000000	105.000000	1.000000
15107.336362	0.097076	0.566054	0.002138	77.071701	-28.878696	-25.061188	0.000000	0.000000	0.000000	0.000000	0.000000	0.000000	-0.004402	0.007214	-0.020826	0.000000	0.000000	1.000000	105.000000	1.000000
15107.339695	0.097076	0.566054	0.002138	77.071701	-28.878696	-25.061188	0.000000	0.000000	0.000000	0.000000	0.000000	0.000000	-0.004402	0.007214	-0.020826	0.000000	0.000000	1.000000	105.000000	1.000000
15107.343028	0.097088	0.566070	0.002087	77.071701	-28.878696	-25.061188	0.000000	0.000000	0.000000	0.000000	0.000000	0.000000	0.003604	0.004823	-0.015267	0.000000	0.000000	1.000000	105.000000	1.000000
15107.346362	0.097088	0.566070	0.002087	77.069351	-28.864353	-25.052050	0.000000	0.000000	0.000000	0.000000	0.000000	0.000000	0.003604	0.004823	-0.015267	0.000000	0.000000	1.000000	105.000000	1.000000
15107.349695	0.097088	0.566070	0.002087	77.069351	-28.864353	-25.052050	0.000000	0.000000	0.000000	0.000000	0.000000	0.000000	0.003604	0.004823	-0.015267	0.000000	0.000000	1.000000	105.000000	1.000000
15107.353028	0.097088	0.566070	0.002087	77.069351	-28.864353	-25.052050	0.000000	0.000000	0.000000	0.000000	0.000000	0.000000	0.003604	0.004823	-0.015267	0.000000	0.000000	1.000000	105.000000	1.000000
15107.356362	0.097166	0.566181	0.002022	77.064598	-28.841095	-25.033772	0.000000	0.000000	0.000000	0.000000	0.000000	0.000000	0.023217	0.033192	-0.019462	0.000000	0.000000	1.000000	105.000000	1.000000
15107.359695	0.097166	0.566181	0.002022	77.064598	-28.841095	-25.033772	0.000000	0.000000	0.000000	0.000000	0.000000	0.000000	0.023217	0.033192	-0.019462	0.000000	0.000000	1.000000	105.000000	1.000000
15107.363028	0.097166	0.566181	0.002022	77.064598	-28.841095	-25.033772	0.000000	0.000000	0.000000	0.000000	0.000000	0.000000	0.023217	0.033192	-0.019462	0.000000	0.000000	1.000000	105.000000	1.000000
15107.366362	0.097166	0.566181	0.002022	77.055115	-28.802803	-24.997269	0.000000	0.000000	0.000000	0.000000	0.000000	0.000000	0.023217	0.033192	-0.019462	0.000000	0.000000	1.000000	105.000000	1.000000
15107.369695	0.097192	0.566267	0.002041	77.055115	-28.802803	-24.997269	0.000000	0.000000	0.000000	0.000000	0.000000	0.000000	0.007999	0.025950	0.005509	0.000000	0.000000	1.000000	105.000000	1.000000
15107.373028	0.097192	0.566267	0.002041	77.055115	-28.802803	-24.997269	0.000000	0.000000	0.000000	0.000000	0.000000	0.000000	0.007999	0.025950	0.005509	0.000000	0.000000	1.000000	105.000000	1.000000
15107.376362	0.097192	0.566267	0.002041	77.043266	-28.752945	-24.951693	0.000000	0.000000	0.000000	0.000000	0.000000	0.000000	0.007999	0.025950	0.005509	0.000000	0.000000	1.000000	105.000000	1.000000
15107.379695	0.097192	0.566267	0.002041	77.043266	-28.752945	-24.951693	0.000000	0.000000	0.000000	0.000000	0.000000	0.000000	0.007999	0.025950	0.005509	0.000000	0.000000	1.000000	105.000000	1.000000
15107.383028	0.097241	0.566354	0.002054	77.043266	-28.752945	-24.951693	0.000000	0.000000	0.000000	0.000000	0.000000	0.000000	0.014536	0.025969	0.004119	0.000000	0.000000	1.000000	105.000000	1.000000
15107.386362	0.097241	0.566354	0.002054	77.031387	-28.703176	-24.906202	0.000000	0.000000	0.000000	0.000000	0.000000	0.000000	0.014536	0.025969	0.004119	0.000000	0.000000	1.000000	105.000000	1.000000
15107.389695	0.097241	0.566354	0.002054	77.031387	-28.703176	-24.906202	0.000000	0.000000	0.000000	0.000000	0.000000	0.000000	0.014536	0.025969	0.004119	0.000000	0.000000	1.000000	105.000000	1.000000
15107.393028	0.097241	0.566354	0.002054	77.031387	-28.703176	-24.906202	0.000000	0.000000	0.000000	0.000000	0.000000	0.000000	0.014536	0.025969	0.004119	0.000000	0.000000	1.000000	105.000000	1.000000
15107.396362	0.097333	0.566546	0.002167	77.019508	-28.656216	-24.860802	0.000000	0.000000	0.000000	0.000000	0.000000	0.000000	0.027679	0.057720	0.033871	0.000000	0.000000	1.000000	105.000000	1.000000
15107.399695	0.097333	0.566546	0.002167	77.019508	-28.656216	-24.860802	0.000000	0.000000	0.000000	0.000000	0.000000	0.000000	0.027679	0.057720	0.033871	0.000000	0.000000	1.000000	105.000000	1.000000
15107.403028	0.097333	0.566546	0.002167	77.019508	-28.656216	-24.860802	0.000000	0.000000	0.000000	0.000000	0.000000	0.000000	0.027679	0.057720	0.033871	0.000000	0.000000	1.000000	105.000000	1.000000
15107.406362	0.097333	0.566546	0.002167	77.012390	-28.626997	-24.833612	0.000000	0.000000	0.000000	0.000000	0.000000	0.000000	0.027679	0.057720	0.033871	0.000000	0.000000	1.000000	105.000000	1.000000
15107.409695	0.097391	0.566617	0.002227	77.012390	-28.626997	-24.833612	0.000000	0.000000	0.000000	0.000000	0.000000	0.000000	0.017485	0.021166	0.017984	0.000000	0.000000	1.000000	105.000000	1.000000
15107.413028	0.097391	0.566617	0.002227	77.012390	-28.626997	-24.833612	0.000000	0.000000	0.000000	0.000000	0.000000	0.000000	0.017485	0.021166	0.017984	0.000000	0.000000	1.000000	105.000000	1.000000
15107.416362	0.097391	0.566617	0.002227	77.005257	-28.592360	-24.806437	0.000000	0.000000	0.000000	0.000000	0.000000	0.000000	0.017485	0.021166	0.017984	0.000000	0.000000	1.000000	105.000000	1.000000
15107.419695	0.097391	0.566617	0.002227	77.005257	-28.592360	-24.806437	0.000000	0.000000	0.000000	0.000000	0.000000	0.000000	0.017485	0.021166	0.017984	0.000000	0.000000	1.000000	105.000000	1.000000
15107.423028	0.097442	0.566652	0.002253	77.005257	-28.592360	-24.806437	0.000000	0.000000	0.000000	0.000000	0.000000	0.000000	0.015284	0.010596	0.007602	0.000000	0.000000	1.000000	105.000000	1.000000
15107.426362	0.097550	0.566678	0.002224	77.002869	-28.572651	-24.797375	0.000000	0.000000	0.000000	0.000000	0.000000	0.000000	0.032341	0.007683	-0.008697	0.000000	0.000000	1.000000	105.000000	1.000000
15107.429695	0.097550	0.566678	0.002224	77.002869	-28.572651	-24.797375	0.000000	0.000000	0.000000	0.000000	0.000000	0.000000	0.032341	0.007683	-0.008697	0.000000	0.000000	1.000000	105.000000	1.000000
15107.433028	0.097550	0.566678	0.002224	77.002869	-28.572651	-24.797375	0.000000	0.000000	0.000000	0.000000	0.000000	0.000000	0.032341	0.007683	-0.008697	0.000000	0.000000	1.000000	105.000000	1.000000
15107.436362	0.097550	0.566678	0.002224	77.000488	-28.542080	-24.788332	0.000000	0.000000	0.000000	0.000000	0.000000	0.000000	0.032341	0.007683	-0.008697	0.000000	0.000000	1.000000	105.000000	1.000000
15107.439695	0.097723	0.566703	0.002181	77.000488	-28.542080	-24.788332	0.000000	0.000000	0.000000	0.000000	0.000000	0.000000	0.051966	0.007684	-0.012879	0.000000	0.000000	1.000000	105.000000	1.000000
15107.443028	0.097723	0.566703	0.002181	77.000488	-28.542080	-24.788332	0.000000	0.000000	0.000000	0.000000	0.000000	0.000000	0.051966	0.007684	-0.012879	0.000000	0.000000	1.000000	105.000000	1.000000
15107.446362	0.097723	0.566703	0.002181	76.999443	-28.510479	-24.785887	0.000000	0.000000	0.000000	0.000000	0.000000	0.000000	0.051966	0.007684	-0.012879	0.000000	0.000000	1.000000	105.000000	1.000000
15107.449695	0.097723	0.566703	0.002181	76.999443	-28.510479	-24.785887	0.000000	0.000000	0.000000	0.000000	0.000000	0.000000	0.051966	0.007684	-0.012879	0.000000	0.000000	1.000000	105.000000	1.000000
15107.453028	0.097997	0.566719	0.002074	76.999443	-28.510479	-24.785887	0.000000	0.000000	0.000000	0.000000	0.000000	0.000000	0.082079	0.004811	-0.032001	0.000000	0.000000	1.000000	105.000000	1.000000
15107.456362	0.097997	0.566719	0.002074	76.994354	-28.504696	-24.833601	0.000000	0.000000	0.000000	0.000000	0.000000	0.000000	0.082079	0.004811	-0.032001	0.000000	0.000000	1.000000	105.000000	1.000000
15107.459695	0.097997	0.566719	0.002074	76.994354	-28.504696	-24.833601	0.000000	0.000000	0.000000	0.000000	0.000000	0.000000	0.082079	0.004811	-0.032001	0.000000	0.000000	1.000000	105.000000	1.000000
15107.463028	0.097997	0.566719	0.002074	76.994354	-28.504696	-24.833601	0.000000	0.000000	0.000000	0.000000	0.000000	0.000000	0.082079	0.004811	-0.032001	0.000000	0.000000	1.000000	105.000000	1.000000
15107.466362	0.098724	0.566718	0.001852	76.952782	-28.601078	-25.040421	0.000000	0.000000	0.000000	0.000000	0.000000	0.000000	0.218236	-0.000494	-0.066691	0.000000	0.000000	1.000000	105.000000	1.000000
15107.469695	0.098724	0.566718	0.001852	76.952782	-28.601078	-25.040421	0.000000	0.000000	0.000000	0.000000	0.000000	0.000000	0.218236	-0.000494	-0.066691	0.000000	0.000000	1.000000	105.000000	1.000000
15107.473028	0.098724	0.566718	0.001852	76.952782	-28.601078	-25.040421	0.000000	0.000000	0.000000	0.000000	0.000000	0.000000	0.218236	-0.000494	-0.066691	0.000000	0.000000	1.000000	105.000000	1.000000
15107.476362	0.098724	0.566718	0.001852	76.861061	-28.898052	-25.541876	0.000000	0.000000	0.000000	0.000000	0.000000	0.000000	0.218236	-0.000494	-0.066691	0.000000	0.000000	1.000000	105.000000	1.000000
15107.479695	0.099126	0.566690	0.001705	76.861061	-28.898052	-25.541876	0.000000	0.000000	0.000000	0.000000	0.000000	0.000000	0.120458	-0.008178	-0.044074	0.000000	0.000000	1.000000	105.000000	1.000000
15107.483028	0.099126	0.566690	0.001705	76.861061	-28.898052	-25.541876	0.000000	0.000000	0.000000	0.000000	0.000000	0.000000	0.120458	-0.008178	-0.044074	0.000000	0.000000	1.000000	105.000000	1.000000
15107.486362	0.099496	0.566690	0.001625	76.697815	-29.393761	-26.328932	0.000000	0.000000	0.000000	0.000000	0.000000	0.000000	0.111088	-0.000006	-0.024043	0.000000	0.000000	1.000000	105.000000	1.000000
15107.489695	0.099496	0.566690	0.001625	76.697815	-29.393761	-26.328932	0.000000	0.000000	0.000000	0.000000	0.000000	0.000000	0.111088	-0.000006	-0.024043	0.000000	0.000000	1.000000	105.000000	1.000000
15107.493028	0.099496	0.566690	0.001625	76.697815	-29.393761	-26.328932	0.000000	0.000000	0.000000	0.000000	0.000000	0.000000	0.111088	-0.000006	-0.024043	0.000000	0.000000	1.000000	105.000000	1.000000
15107.496362	0.099802	0.566665	0.001564	76.487885	-30.036621	-27.331978	0.000000	0.000000	0.000000	0.000000	0.000000	0.000000	0.091853	-0.007696	-0.018114	0.000000	0.000000	1.000000	105.000000	1.000000
15107.499695	0.099802	0.566665	0.001564	76.487885	-30.036621	-27.331978	0.000000	0.000000	0.000000	0.000000	0.000000	0.000000	0.091853	-0.007696	-0.018114	0.000000	0.000000	1.000000	105.000000	1.000000
15107.503028	0.099802	0.566665	0.001564	76.487885	-30.036621	-27.331978	0.000000	0.000000	0.000000	0.000000	0.000000	0.000000	0.091853	-0.007696	-0.018114	0.000000	0.000000	1.000000	105.000000	1.000000
15107.506362	0.099802	0.566665	0.001564	76.261772	-30.682470	-28.318409	0.000000	0.000000	0.000000	0.000000	0.000000	0.000000	0.091853	-0.007696	-0.018114	0.000000	0.000000	1.000000	105.000000	1.000000
15107.509695	0.100047	0.566657	0.001535	76.261772	-30.682470	-28.318409	0.000000	0.000000	0.000000	0.000000	0.000000	0.000000	0.073373	-0.002406	-0.008718	0.000000	0.000000	1.000000	105.000000	1.000000
15107.513028	0.100047	0.566657	0.001535	76.261772	-30.682470	-28.318409	0.000000	0.000000	0.000000	0.000000	0.000000	0.000000	0.073373	-0.002406	-0.008718	0.000000	0.000000	1.000000	105.000000	1.000000
15107.516362	0.100283	0.566639	0.001466	76.053131	-31.261698	-29.119627	0.000000	0.000000	0.000000	0.000000	0.000000	0.000000	0.070723	-0.005284	-0.020873	0.000000	0.000000	1.000000	105.000000	1.000000
15107.519695	0.100283	0.566639	0.001466	76.053131	-31.261698	-29.119627	0.000000	0.000000	0.000000	0.000000	0.000000	0.000000	0.070723	-0.005284	-0.020873	0.000000	0.000000	1.000000	105.000000	1.000000
15107.523028	0.100283	0.566639	0.001466	76.053131	-31.261698	-29.119627	0.000000	0.000000	0.000000	0.000000	0.000000	0.000000	0.070723	-0.005284	-0.020873	0.000000	0.000000	1.000000	105.000000	1.000000
15107.526362	0.100283	0.566639	0.001466	75.909309	-31.662004	-29.472895	0.000000	0.000000	0.000000	0.000000	0.000000	0.000000	0.070723	-0.005284	-0.020873	0.000000	0.000000	1.000000	105.000000	1.000000
15107.529695	0.100454	0.566596	0.001416	75.909309	-31.662004	-29.472895	0.000000	0.000000	0.000000	0.000000	0.000000	0.000000	0.051501	-0.013009	-0.014865	0.000000	0.000000	1.000000	105.000000	1.000000
15107.533028	0.100454	0.566596	0.001416	75.909309	-31.662004	-29.472895	0.000000	0.000000	0.000000	0.000000	0.000000	0.000000	0.051501	-0.013009	-0.014865	0.000000	0.000000	1.000000	105.000000	1.000000
15107.536362	0.100454	0.566596	0.001416	75.858002	-31.806114	-29.535309	0.000000	0.000000	0.000000	0.000000	0.000000	0.000000	0.051501	-0.013009	-0.014865	0.000000	0.000000	1.000000	105.000000	1.000000
15107.539695	0.100454	0.566596	0.001416	75.858002	-31.806114	-29.535309	0.000000	0.000000	0.000000	0.000000	0.000000	0.000000	0.051501	-0.013009	-0.014865	0.000000	0.000000	1.000000	105.000000	1.000000
15107.543028	0.100590	0.566551	0.001308	75.858002	-31.806114	-29.535309	0.000000	0.000000	0.000000	0.000000	0.000000	0.000000	0.040785	-0.013468	-0.032500	0.000000	0.000000	1.000000	105.000000	1.000000
15107.546362	0.100795	0.566523	0.001202	75.876144	-31.777428	-29.498098	0.000000	0.000000	0.000000	0.000000	0.000000	0.000000	0.061486	-0.008170	-0.031637	0.000000	0.000000	1.000000	105.000000	1.000000
15107.549695	0.100795	0.566523	0.001202	75.876144	-31.777428	-29.498098	0.000000	0.000000	0.000000	0.000000	0.000000	0.000000	0.061486	-0.008170	-0.031637	0.000000	0.000000	1.000000	105.000000	1.000000
15107.553028	0.100795	0.566523	0.001202	75.876144	-31.777428	-29.498098	0.000000	0.000000	0.000000	0.000000	0.000000	0.000000	0.061486	-0.008170	-0.031637	0.000000	0.000000	1.000000	105.000000	1.000000
15107.556362	0.100795	0.566523	0.001202	75.896591	-31.727943	-29.448641	0.000000	0.000000	0.000000	0.000000	0.000000	0.000000	0.061486	-0.008170	-0.031637	0.000000	0.000000	1.000000	105.000000	1.000000
15107.559695	0.100978	0.566496	0.001101	75.896591	-31.727943	-29.448641	0.000000	0.000000	0.000000	0.000000	0.000000	0.000000	0.054938	-0.008183	-0.030227	0.000000	0.000000	1.000000	105.000000	1.000000
15107.563028	0.100978	0.566496	0.001101	75.896591	-31.727943	-29.448641	0.000000	0.000000	0.000000	0.000000	0.000000	0.000000	0.054938	-0.008183	-0.030227	0.000000	0.000000	1.000000	105.000000	1.000000
15107.566362	0.100978	0.566496	0.001101	75.902237	-31.705784	-29.443146	0.000000	0.000000	0.000000	0.000000	0.000000	0.000000	0.054938	-0.008183	-0.030227	0.000000	0.000000	1.000000	105.000000	1.000000
15107.569695	0.100978	0.566496	0.001101	75.902237	-31.705784	-29.443146	0.000000	0.000000	0.000000	0.000000	0.000000	0.000000	0.054938	-0.008183	-0.030227	0.000000	0.000000	1.000000	105.000000	1.000000
15107.573028	0.101144	0.566487	0.001023	75.902237	-31.705784	-29.443146	0.000000	0.000000	0.000000	0.000000	0.000000	0.000000	0.049536	-0.002886	-0.023628	0.000000	0.000000	1.000000	105.000000	1.000000
15107.576362	0.101144	0.566487	0.001023	75.903374	-31.695745	-29.448944	0.000000	0.000000	0.000000	0.000000	0.000000	0.000000	0.049536	-0.002886	-0.023628	0.000000	0.000000	1.000000	105.000000	1.000000
15107.579695	0.101144	0.566487	0.001023	75.903374	-31.695745	-29.448944	0.000000	0.000000	0.000000	0.000000	0.000000	0.000000	0.049536	-0.002886	-0.023628	0.000000	0.000000	1.000000	105.000000	1.000000
15107.583028	0.101144	0.566487	0.001023	75.903374	-31.695745	-29.448944	0.000000	0.000000	0.000000	0.000000	0.000000	0.000000	0.049536	-0.002886	-0.023628	0.000000	0.000000	1.000000	105.000000	1.000000
15107.586362	0.101492	0.566487	0.000946	75.901108	-31.665293	-29.439983	0.000000	0.000000	0.000000	0.000000	0.000000	0.000000	0.104400	-0.000007	-0.023086	0.000000	0.000000	1.000000	105.000000	1.000000
15107.589695	0.101492	0.566487	0.000946	75.901108	-31.665293	-29.439983	0.000000	0.000000	0.000000	0.000000	0.000000	0.000000	0.104400	-0.000007	-0.023086	0.000000	0.000000	1.000000	105.000000	1.000000
15107.593028	0.101492	0.566487	0.000946	75.901108	-31.665293	-29.439983	0.000000	0.000000	0.000000	0.000000	0.000000	0.000000	0.104400	-0.000007	-0.023086	0.000000	0.000000	1.000000	105.000000	1.000000
15107.596362	0.101492	0.566487	0.000946	75.898872	-31.632139	-29.431036	0.000000	0.000000	0.000000	0.000000	0.000000	0.000000	0.104400	-0.000007	-0.023086	0.000000	0.000000	1.000000	105.000000	1.000000
15107.599695	0.101664	0.566512	0.000901	75.898872	-31.632139	-29.431036	0.000000	0.000000	0.000000	0.000000	0.000000	0.000000	0.051805	0.007683	-0.013321	0.000000	0.000000	1.000000	105.000000	1.000000
15107.603028	0.101664	0.566512	0.000901	75.898872	-31.632139	-29.431036	0.000000	0.000000	0.000000	0.000000	0.000000	0.000000	0.051805	0.007683	-0.013321	0.000000	0.000000	1.000000	105.000000	1.000000
15107.606362	0.101806	0.566565	0.000924	75.894363	-31.598459	-29.413137	0.000000	0.000000	0.000000	0.000000	0.000000	0.000000	0.042595	0.015869	0.006848	0.000000	0.000000	1.000000	105.000000	1.000000
15107.609695	0.101806	0.566565	0.000924	75.894363	-31.598459	-29.413137	0.000000	0.000000	0.000000	0.000000	0.000000	0.000000	0.042595	0.015869	0.006848	0.000000	0.000000	1.000000	105.000000	1.000000
15107.613028	0.101806	0.566565	0.000924	75.894363	-31.598459	-29.413137	0.000000	0.000000	0.000000	0.000000	0.000000	0.000000	0.042595	0.015869	0.006848	0.000000	0.000000	1.000000	105.000000	1.000000
15107.616362	0.101806	0.566565	0.000924	75.887634	-31.567020	-29.386330	0.000000	0.000000	0.000000	0.000000	0.000000	0.000000	0.042595	0.015869	0.006848	0.000000	0.000000	1.000000	105.000000	1.000000
15107.619695	0.101857	0.566600	0.000949	75.887634	-31.567020	-29.386330	0.000000	0.000000	0.000000	0.000000	0.000000	0.000000	0.015350	0.010592	0.007458	0.000000	0.000000	1.000000	105.000000	1.000000
15107.623028	0.101857	0.566600	0.000949	75.887634	-31.567020	-29.386330	0.000000	0.000000	0.000000	0.000000	0.000000	0.000000	0.015350	0.010592	0.007458	0.000000	0.000000	1.000000	105.000000	1.000000
15107.626362	0.101857	0.566600	0.000949	75.884262	-31.541220	-29.363644	0.000000	0.000000	0.000000	0.000000	0.000000	0.000000	0.015350	0.010592	0.007458	0.000000	0.000000	1.000000	105.000000	1.000000
15107.629695	0.101857	0.566600	0.000949	75.884262	-31.541220	-29.363644	0.000000	0.000000	0.000000	0.000000	0.000000	0.000000	0.015350	0.010592	0.007458	0.000000	0.000000	1.000000	105.000000	1.000000
15107.633028	0.101909	0.566636	0.000974	75.884262	-31.541220	-29.363644	0.000000	0.000000	0.000000	0.000000	0.000000	0.000000	0.015350	0.010590	0.007455	0.000000	0.000000	1.000000	105.000000	1.000000
15107.636362	0.101909	0.566636	0.000974	75.887733	-31.502661	-29.312048	0.000000	0.000000	0.000000	0.000000	0.000000	0.000000	0.015350	0.010590	0.007455	0.000000	0.000000	1.000000	105.000000	1.000000
15107.639695	0.101909	0.566636	0.000974	75.887733	-31.502661	-29.312048	0.000000	0.000000	0.000000	0.000000	0.000000	0.000000	0.015350	0.010590	0.007455	0.000000	0.000000	1.000000	105.000000	1.000000
15107.643028	0.101909	0.566636	0.000974	75.887733	-31.502661	-29.312048	0.000000	0.000000	0.000000	0.000000	0.000000	0.000000	0.015350	0.010590	0.007455	0.000000	0.000000	1.000000	105.000000	1.000000
15107.646362	0.101905	0.566713	0.000956	75.913895	-31.417839	-29.182329	0.000000	0.000000	0.000000	0.000000	0.000000	0.000000	-0.001171	0.023075	-0.005254	0.000000	0.000000	1.000000	105.000000	1.000000
15107.649695	0.101905	0.566713	0.000956	75.913895	-31.417839	-29.182329	0.000000	0.000000	0.000000	0.000000	0.000000	0.000000	-0.001171	0.023075	-0.005254	0.000000	0.000000	1.000000	105.000000	1.000000
15107.653028	0.101905	0.566713	0.000956	75.913895	-31.417839	-29.182329	0.000000	0.000000	0.000000	0.000000	0.000000	0.000000	-0.001171	0.023075	-0.005254	0.000000	0.000000	1.000000	105.000000	1.000000
15107.656362	0.101905	0.566713	0.000956	75.959305	-31.274893	-28.961611	0.000000	0.000000	0.000000	0.000000	0.000000	0.000000	-0.001171	0.023075	-0.005254	0.000000	0.000000	1.000000	105.000000	1.000000
15107.659695	0.101942	0.566746	0.000918	75.959305	-31.274893	-28.961611	0.000000	0.000000	0.000000	0.000000	0.000000	0.000000	0.011120	0.010116	-0.011585	0.000000	0.000000	1.000000	105.000000	1.000000
15107.663028	0.101942	0.566746	0.000918	75.959305	-31.274893	-28.961611	0.000000	0.000000	0.000000	0.000000	0.000000	0.000000	0.011120	0.010116	-0.011585	0.000000	0.000000	1.000000	105.000000	1.000000
15107.666362	0.101942	0.566746	0.000918	76.011353	-31.118876	-28.737099	0.000000	0.000000	0.000000	0.000000	0.000000	0.000000	0.011120	0.010116	-0.011585	0.000000	0.000000	1.000000	105.000000	1.000000
15107.669695	0.101942	0.566746	0.000918	76.011353	-31.118876	-28.737099	0.000000	0.000000	0.000000	0.000000	0.000000	0.000000	0.011120	0.010116	-0.011585	0.000000	0.000000	1.000000	105.000000	1.000000
15107.673028	0.102035	0.566770	0.000824	76.011353	-31.118876	-28.737099	0.000000	0.000000	0.000000	0.000000	0.000000	0.000000	0.027987	0.007172	-0.028051	0.000000	0.000000	1.000000	105.000000	1.000000
15107.676362	0.102035	0.566770	0.000824	76.053093	-30.986984	-28.555496	0.000000	0.000000	0.000000	0.000000	0.000000	0.000000	0.027987	0.007172	-0.028051	0.000000	0.000000	1.000000	105.000000	1.000000
15107.679695	0.102035	0.566770	0.000824	76.053093	-30.986984	-28.555496	0.000000	0.000000	0.000000	0.000000	0.000000	0.000000	0.027987	0.007172	-0.028051	0.000000	0.000000	1.000000	105.000000	1.000000
15107.683028	0.102035	0.566770	0.000824	76.053093	-30.986984	-28.555496	0.000000	0.000000	0.000000	0.000000	0.000000	0.000000	0.027987	0.007172	-0.028051	0.000000	0.000000	1.000000	105.000000	1.000000
15107.686362	0.102291	0.566836	0.000640	76.066605	-30.918034	-28.477621	0.000000	0.000000	0.000000	0.000000	0.000000	0.000000	0.076656	0.019686	-0.055314	0.000000	0.000000	1.000000	105.000000	1.000000
15107.689695	0.102291	0.566836	0.000640	76.066605	-30.918034	-28.477621	0.000000	0.000000	0.000000	0.000000	0.000000	0.000000	0.076656	0.019686	-0.055314	0.000000	0.000000	1.000000	105.000000	1.000000
15107.693028	0.102291	0.566836	0.000640	76.066605	-30.918034	-28.477621	0.000000	0.000000	0.000000	0.000000	0.000000	0.000000	0.076656	0.019686	-0.055314	0.000000	0.000000	1.000000	105.000000	1.000000
15107.696362	0.102291	0.566836	0.000640	76.064346	-30.890312	-28.468676	0.000000	0.000000	0.000000	0.000000	0.000000	0.000000	0.076656	0.019686	-0.055314	0.000000	0.000000	1.000000	105.000000	1.000000
15107.699695	0.102409	0.566877	0.000559	76.064346	-30.890312	-28.468676	0.000000	0.000000	0.000000	0.000000	0.000000	0.000000	0.035628	0.012468	-0.024358	0.000000	0.000000	1.000000	105.000000	1.000000
15107.703028	0.102409	0.566877	0.000559	76.064346	-30.890312	-28.468676	0.000000	0.000000	0.000000	0.000000	0.000000	0.000000	0.035628	0.012468	-0.024358	0.000000	0.000000	1.000000	105.000000	1.000000
15107.706362	0.102409	0.566877	0.000559	76.062080	-30.868023	-28.459723	0.000000	0.000000	0.000000	0.000000	0.000000	0.000000	0.035628	0.012468	-0.024358	0.000000	0.000000	1.000000	105.000000	1.000000
15107.709695	0.102409	0.566877	0.000559	76.062080	-30.868023	-28.459723	0.000000	0.000000	0.000000	0.000000	0.000000	0.000000	0.035628	0.012468	-0.024358	0.000000	0.000000	1.000000	105.000000	1.000000
15107.713028	0.102533	0.566911	0.000501	76.062080	-30.868023	-28.459723	0.000000	0.000000	0.000000	0.000000	0.000000	0.000000	0.037165	0.010094	-0.017439	0.000000	0.000000	1.000000	105.000000	1.000000
15107.716362	0.102533	0.566911	0.000501	76.059799	-30.851200	-28.450790	0.000000	0.000000	0.000000	0.000000	0.000000	0.000000	0.037165	0.010094	-0.017439	0.000000	0.000000	1.000000	105.000000	1.000000
15107.719695	0.102533	0.566911	0.000501	76.059799	-30.851200	-28.450790	0.000000	0.000000	0.000000	0.000000	0.000000	0.000000	0.037165	0.010094	-0.017439	0.000000	0.000000	1.000000	105.000000	1.000000
15107.723028	0.102533	0.566911	0.000501	76.059799	-30.851200	-28.450790	0.000000	0.000000	0.000000	0.000000	0.000000	0.000000	0.037165	0.010094	-0.017439	0.000000	0.000000	1.000000	105.000000	1.000000
15107.726362	0.102580	0.566986	0.000405	76.057518	-30.839787	-28.441839	0.000000	0.000000	0.000000	0.000000	0.000000	0.000000	0.014109	0.022549	-0.028680	0.000000	0.000000	1.000000	105.000000	1.000000
15107.729695	0.102580	0.566986	0.000405	76.057518	-30.839787	-28.441839	0.000000	0.000000	0.000000	0.000000	0.000000	0.000000	0.014109	0.022549	-0.028680	0.000000	0.000000	1.000000	105.000000	1.000000
15107.733028	0.102580	0.566986	0.000405	76.057518	-30.839787	-28.441839	0.000000	0.000000	0.000000	0.000000	0.000000	0.000000	0.014109	0.022549	-0.028680	0.000000	0.000000	1.000000	105.000000	1.000000
15107.736362	0.102580	0.566986	0.000405	76.060905	-30.830351	-28.427046	0.000000	0.000000	0.000000	0.000000	0.000000	0.000000	0.014109	0.022549	-0.028680	0.000000	0.000000	1.000000	105.000000	1.000000
15107.739695	0.102565	0.567010	0.000336	76.060905	-30.830351	-28.427046	0.000000	0.000000	0.000000	0.000000	0.000000	0.000000	-0.004659	0.007178	-0.020789	0.000000	0.000000	1.000000	105.000000	1.000000
15107.743028	0.102565	0.567010	0.000336	76.060905	-30.830351	-28.427046	0.000000	0.000000	0.000000	0.000000	0.000000	0.000000	-0.004659	0.007178	-0.020789	0.000000	0.000000	1.000000	105.000000	1.000000
15107.746362	0.102565	0.567010	0.000336	76.077827	-30.800800	-28.371847	0.000000	0.000000	0.000000	0.000000	0.000000	0.000000	-0.004659	0.007178	-0.020789	0.000000	0.000000	1.000000	105.000000	1.000000
15107.749695	0.102565	0.567010	0.000336	76.077827	-30.800800	-28.371847	0.000000	0.000000	0.000000	0.000000	0.000000	0.000000	-0.004659	0.007178	-0.020789	0.000000	0.000000	1.000000	105.000000	1.000000
15107.753028	0.102518	0.567024	0.000231	76.077827	-30.800800	-28.371847	0.000000	0.000000	0.000000	0.000000	0.000000	0.000000	-0.013890	0.004274	-0.031435	0.000000	0.000000	1.000000	105.000000	1.000000
15107.756362	0.102518	0.567024	0.000231	76.117142	-30.695375	-28.198542	0.000000	0.000000	0.000000	0.000000	0.000000	0.000000	-0.013890	0.004274	-0.031435	0.000000	0.000000	1.000000	105.000000	1.000000
15107.759695	0.102518	0.567024	0.000231	76.117142	-30.695375	-28.198542	0.000000	0.000000	0.000000	0.000000	0.000000	0.000000	-0.013890	0.004274	-0.031435	0.000000	0.000000	1.000000	105.000000	1.000000
15107.763028	0.102518	0.567024	0.000231	76.117142	-30.695375	-28.198542	0.000000	0.000000	0.000000	0.000000	0.000000	0.000000	-0.013890	0.004274	-0.031435	0.000000	0.000000	1.000000	105.000000	1.000000
15107.766362	0.102358	0.567104	0.000024	76.181046	-30.518579	-27.914621	0.000000	0.000000	0.000000	0.000000	0.000000	0.000000	-0.048091	0.023859	-0.062019	0.000000	0.000000	1.000000	105.000000	1.000000
15107.769695	0.102358	0.567104	0.000024	76.181046	-30.518579	-27.914621	0.000000	0.000000	0.000000	0.000000	0.000000	0.000000	-0.048091	0.023859	-0.062019	0.000000	0.000000	1.000000	105.000000	1.000000
15107.773028	0.102358	0.567104	0.000024	76.181046	-30.518579	-27.914621	0.000000	0.000000	0.000000	0.000000	0.000000	0.000000	-0.048091	0.023859	-0.062019	0.000000	0.000000	1.000000	105.000000	1.000000
15107.776362	0.102358	0.567104	0.000024	76.261444	-30.293463	-27.552925	0.000000	0.000000	0.000000	0.000000	0.000000	0.000000	-0.048091	0.023859	-0.062019	0.000000	0.000000	1.000000	105.000000	1.000000
15107.779695	0.102267	0.567144	-0.000077	76.261444	-30.293463	-27.552925	0.000000	0.000000	0.000000	0.000000	0.000000	0.000000	-0.027290	0.011925	-0.030292	0.000000	0.000000	1.000000	105.000000	1.000000
15107.783028	0.102267	0.567144	-0.000077	76.261444	-30.293463	-27.552925	0.000000	0.000000	0.000000	0.000000	0.000000	0.000000	-0.027290	0.011925	-0.030292	0.000000	0.000000	1.000000	105.000000	1.000000
15107.786362	0.102267	0.567144	-0.000077	76.347046	-30.051012	-27.162275	0.000000	0.000000	0.000000	0.000000	0.000000	0.000000	-0.027290	0.011925	-0.030292	0.000000	0.000000	1.000000	105.000000	1.000000
15107.789695	0.102267	0.567144	-0.000077	76.347046	-30.051012	-27.162275	0.000000	0.000000	0.000000	0.000000	0.000000	0.000000	-0.027290	0.011925	-0.030292	0.000000	0.000000	1.000000	105.000000	1.000000
15107.793028	0.102176	0.567183	-0.000178	76.347046	-30.051012	-27.162275	0.000000	0.000000	0.000000	0.000000	0.000000	0.000000	-0.027279	0.011900	-0.030300	0.000000	0.000000	1.000000	105.000000	1.000000
15107.796362	0.102176	0.567183	-0.000178	76.430016	-29.813940	-26.777878	0.000000	0.000000	0.000000	0.000000	0.000000	0.000000	-0.027279	0.011900	-0.030300	0.000000	0.000000	1.000000	105.000000	1.000000
15107.799695	0.102176	0.567183	-0.000178	76.430016	-29.813940	-26.777878	0.000000	0.000000	0.000000	0.000000	0.000000	0.000000	-0.027279	0.011900	-0.030300	0.000000	0.000000	1.000000	105.000000	1.000000
15107.803028	0.102176	0.567183	-0.000178	76.430016	-29.813940	-26.777878	0.000000	0.000000	0.000000	0.000000	0.000000	0.000000	-0.027279	0.011900	-0.030300	0.000000	0.000000	1.000000	105.000000	1.000000
15107.806362	0.101886	0.567263	-0.000356	76.515877	-29.565447	-26.374022	0.000000	0.000000	0.000000	0.000000	0.000000	0.000000	-0.087061	0.023777	-0.053366	0.000000	0.000000	1.000000	105.000000	1.000000
15107.809695	0.101886	0.567263	-0.000356	76.515877	-29.565447	-26.374022	0.000000	0.000000	0.000000	0.000000	0.000000	0.000000	-0.087061	0.023777	-0.053366	0.000000	0.000000	1.000000	105.000000	1.000000
15107.813028	0.101886	0.567263	-0.000356	76.515877	-29.565447	-26.374022	0.000000	0.000000	0.000000	0.000000	0.000000	0.000000	-0.087061	0.023777	-0.053366	0.000000	0.000000	1.000000	105.000000	1.000000
15107.816362	0.101886	0.567263	-0.000356	76.598038	-29.317682	-25.981695	0.000000	0.000000	0.000000	0.000000	0.000000	0.000000	-0.087061	0.023777	-0.053366	0.000000	0.000000	1.000000	105.000000	1.000000
15107.819695	0.101773	0.567302	-0.000452	76.598038	-29.317682	-25.981695	0.000000	0.000000	0.000000	0.000000	0.000000	0.000000	-0.033754	0.011878	-0.028881	0.000000	0.000000	1.000000	105.000000	1.000000
15107.823028	0.101773	0.567302	-0.000452	76.598038	-29.317682	-25.981695	0.000000	0.000000	0.000000	0.000000	0.000000	0.000000	-0.033754	0.011878	-0.028881	0.000000	0.000000	1.000000	105.000000	1.000000
15107.826362	0.101773	0.567302	-0.000452	76.676506	-29.076511	-25.601336	0.000000	0.000000	0.000000	0.000000	0.000000	0.000000	-0.033754	0.011878	-0.028881	0.000000	0.000000	1.000000	105.000000	1.000000
15107.829695	0.101773	0.567302	-0.000452	76.676506	-29.076511	-25.601336	0.000000	0.000000	0.000000	0.000000	0.000000	0.000000	-0.033754	0.011878	-0.028881	0.000000	0.000000	1.000000	105.000000	1.000000
15107.833028	0.101666	0.567334	-0.000525	76.676506	-29.076511	-25.601336	0.000000	0.000000	0.000000	0.000000	0.000000	0.000000	-0.032195	0.009508	-0.021955	0.000000	0.000000	1.000000	105.000000	1.000000
15107.836362	0.101666	0.567334	-0.000525	76.747017	-28.856628	-25.254755	0.000000	0.000000	0.000000	0.000000	0.000000	0.000000	-0.032195	0.009508	-0.021955	0.000000	0.000000	1.000000	105.000000	1.000000
15107.839695	0.101666	0.567334	-0.000525	76.747017	-28.856628	-25.254755	0.000000	0.000000	0.000000	0.000000	0.000000	0.000000	-0.032195	0.009508	-0.021955	0.000000	0.000000	1.000000	105.000000	1.000000
15107.843028	0.101666	0.567334	-0.000525	76.747017	-28.856628	-25.254755	0.000000	0.000000	0.000000	0.000000	0.000000	0.000000	-0.032195	0.009508	-0.021955	0.000000	0.000000	1.000000	105.000000	1.000000
15107.846362	0.101403	0.567405	-0.000685	76.804253	-28.679790	-24.969896	0.000000	0.000000	0.000000	0.000000	0.000000	0.000000	-0.078912	0.021327	-0.047988	0.000000	0.000000	1.000000	105.000000	1.000000
15107.849695	0.101403	0.567405	-0.000685	76.804253	-28.679790	-24.969896	0.000000	0.000000	0.000000	0.000000	0.000000	0.000000	-0.078912	0.021327	-0.047988	0.000000	0.000000	1.000000	105.000000	1.000000
15107.853028	0.101403	0.567405	-0.000685	76.804253	-28.679790	-24.969896	0.000000	0.000000	0.000000	0.000000	0.000000	0.000000	-0.078912	0.021327	-0.047988	0.000000	0.000000	1.000000	105.000000	1.000000
15107.856362	0.101403	0.567405	-0.000685	76.846466	-28.568033	-24.778862	0.000000	0.000000	0.000000	0.000000	0.000000	0.000000	-0.078912	0.021327	-0.047988	0.000000	0.000000	1.000000	105.000000	1.000000
15107.859695	0.101297	0.567411	-0.000753	76.846466	-28.568033	-24.778862	0.000000	0.000000	0.000000	0.000000	0.000000	0.000000	-0.031774	0.001807	-0.020223	0.000000	0.000000	1.000000	105.000000	1.000000
15107.863028	0.101297	0.567411	-0.000753	76.846466	-28.568033	-24.778862	0.000000	0.000000	0.000000	0.000000	0.000000	0.000000	-0.031774	0.001807	-0.020223	0.000000	0.000000	1.000000	105.000000	1.000000
15107.866362	0.101297	0.567411	-0.000753	76.883209	-28.473598	-24.614061	0.000000	0.000000	0.000000	0.000000	0.000000	0.000000	-0.031774	0.001807	-0.020223	0.000000	0.000000	1.000000	105.000000	1.000000
15107.869695	0.101297	0.567411	-0.000753	76.883209	-28.473598	-24.614061	0.000000	0.000000	0.000000	0.000000	0.000000	0.000000	-0.031774	0.001807	-0.020223	0.000000	0.000000	1.000000	105.000000	1.000000
15107.873028	0.101138	0.567433	-0.000857	76.883209	-28.473598	-24.614061	0.000000	0.000000	0.000000	0.000000	0.000000	0.000000	-0.047840	0.006556	-0.031232	0.000000	0.000000	1.000000	105.000000	1.000000
15107.876362	0.100978	0.567455	-0.000961	76.917732	-28.391209	-24.459431	0.000000	0.000000	0.000000	0.000000	0.000000	0.000000	-0.047823	0.006531	-0.031252	0.000000	0.000000	1.000000	105.000000	1.000000
15107.879695	0.100978	0.567455	-0.000961	76.917732	-28.391209	-24.459431	0.000000	0.000000	0.000000	0.000000	0.000000	0.000000	-0.047823	0.006531	-0.031252	0.000000	0.000000	1.000000	105.000000	1.000000
15107.883028	0.100978	0.567455	-0.000961	76.917732	-28.391209	-24.459431	0.000000	0.000000	0.000000	0.000000	0.000000	0.000000	-0.047823	0.006531	-0.031252	0.000000	0.000000	1.000000	105.000000	1.000000
15107.886362	0.100978	0.567455	-0.000961	76.956436	-28.290604	-24.282183	0.000000	0.000000	0.000000	0.000000	0.000000	0.000000	-0.047823	0.006531	-0.031252	0.000000	0.000000	1.000000	105.000000	1.000000
15107.889695	0.100797	0.567476	-0.001060	76.956436	-28.290604	-24.282183	0.000000	0.000000	0.000000	0.000000	0.000000	0.000000	-0.054297	0.006523	-0.029836	0.000000	0.000000	1.000000	105.000000	1.000000
15107.893028	0.100797	0.567476	-0.001060	76.956436	-28.290604	-24.282183	0.000000	0.000000	0.000000	0.000000	0.000000	0.000000	-0.054297	0.006523	-0.029836	0.000000	0.000000	1.000000	105.000000	1.000000
15107.896362	0.100797	0.567476	-0.001060	77.004677	-28.158199	-24.054390	0.000000	0.000000	0.000000	0.000000	0.000000	0.000000	-0.054297	0.006523	-0.029836	0.000000	0.000000	1.000000	105.000000	1.000000
15107.899695	0.100797	0.567476	-0.001060	77.004677	-28.158199	-24.054390	0.000000	0.000000	0.000000	0.000000	0.000000	0.000000	-0.054297	0.006523	-0.029836	0.000000	0.000000	1.000000	105.000000	1.000000
15107.903028	0.100638	0.567498	-0.001165	77.004677	-28.158199	-24.054390	0.000000	0.000000	0.000000	0.000000	0.000000	0.000000	-0.047782	0.006514	-0.031293	0.000000	0.000000	1.000000	105.000000	1.000000
15107.906362	0.100483	0.567537	-0.001252	77.062073	-27.968559	-23.754978	0.000000	0.000000	0.000000	0.000000	0.000000	0.000000	-0.046621	0.011798	-0.026133	0.000000	0.000000	1.000000	105.000000	1.000000
15107.909695	0.100483	0.567537	-0.001252	77.062073	-27.968559	-23.754978	0.000000	0.000000	0.000000	0.000000	0.000000	0.000000	-0.046621	0.011798	-0.026133	0.000000	0.000000	1.000000	105.000000	1.000000
15107.913028	0.100483	0.567537	-0.001252	77.062073	-27.968559	-23.754978	0.000000	0.000000	0.000000	0.000000	0.000000	0.000000	-0.046621	0.011798	-0.026133	0.000000	0.000000	1.000000	105.000000	1.000000
15107.916362	0.100483	0.567537	-0.001252	77.128426	-27.725714	-23.382565	0.000000	0.000000	0.000000	0.000000	0.000000	0.000000	-0.046621	0.011798	-0.026133	0.000000	0.000000	1.000000	105.000000	1.000000
15107.919695	0.100363	0.567579	-0.001280	77.128426	-27.725714	-23.382565	0.000000	0.000000	0.000000	0.000000	0.000000	0.000000	-0.035914	0.012374	-0.008508	0.000000	0.000000	1.000000	105.000000	1.000000
15107.923028	0.100363	0.567579	-0.001280	77.128426	-27.725714	-23.382565	0.000000	0.000000	0.000000	0.000000	0.000000	0.000000	-0.035914	0.012374	-0.008508	0.000000	0.000000	1.000000	105.000000	1.000000
15107.926362	0.100363	0.567579	-0.001280	77.225533	-27.346043	-22.816151	0.000000	0.000000	0.000000	0.000000	0.000000	0.000000	-0.035914	0.012374	-0.008508	0.000000	0.000000	1.000000	105.000000	1.000000
15107.929695	0.100363	0.567579	-0.001280	77.225533	-27.346043	-22.816151	0.000000	0.000000	0.000000	0.000000	0.000000	0.000000	-0.035914	0.012374	-0.008508	0.000000	0.000000	1.000000	105.000000	1.000000
15107.933028	0.100269	0.567637	-0.001296	77.225533	-27.346043	-22.816151	0.000000	0.000000	0.000000	0.000000	0.000000	0.000000	-0.028275	0.017651	-0.004767	0.000000	0.000000	1.000000	105.000000	1.000000
15107.936362	0.100269	0.567637	-0.001296	77.330429	-26.938446	-22.216846	0.000000	0.000000	0.000000	0.000000	0.000000	0.000000	-0.028275	0.017651	-0.004767	0.000000	0.000000	1.000000	105.000000	1.000000
15107.939695	0.100269	0.567637	-0.001296	77.330429	-26.938446	-22.216846	0.000000	0.000000	0.000000	0.000000	0.000000	0.000000	-0.028275	0.017651	-0.004767	0.000000	0.000000	1.000000	105.000000	1.000000
15107.943028	0.100269	0.567637	-0.001296	77.330429	-26.938446	-22.216846	0.000000	0.000000	0.000000	0.000000	0.000000	0.000000	-0.028275	0.017651	-0.004767	0.000000	0.000000	1.000000	105.000000	1.000000
15107.946362	0.100104	0.567704	-0.001321	77.451836	-26.455734	-21.509506	0.000000	0.000000	0.000000	0.000000	0.000000	0.000000	-0.049276	0.020016	-0.007445	0.000000	0.000000	1.000000	105.000000	1.000000
15107.949695	0.100104	0.567704	-0.001321	77.451836	-26.455734	-21.509506	0.000000	0.000000	0.000000	0.000000	0.000000	0.000000	-0.049276	0.020016	-0.007445	0.000000	0.000000	1.000000	105.000000	1.000000
15107.953028	0.100104	0.567704	-0.001321	77.451836	-26.455734	-21.509506	0.000000	0.000000	0.000000	0.000000	0.000000	0.000000	-0.049276	0.020016	-0.007445	0.000000	0.000000	1.000000	105.000000	1.000000
15107.956362	0.100011	0.567737	-0.001331	77.581009	-25.920883	-20.736794	0.000000	0.000000	0.000000	0.000000	0.000000	0.000000	-0.027882	0.010004	-0.003018	0.000000	0.000000	1.000000	105.000000	1.000000
15107.959695	0.100011	0.567737	-0.001331	77.581009	-25.920883	-20.736794	0.000000	0.000000	0.000000	0.000000	0.000000	0.000000	-0.027882	0.010004	-0.003018	0.000000	0.000000	1.000000	105.000000	1.000000
15107.963028	0.100011	0.567737	-0.001331	77.581009	-25.920883	-20.736794	0.000000	0.000000	0.000000	0.000000	0.000000	0.000000	-0.027882	0.010004	-0.003018	0.000000	0.000000	1.000000	105.000000	1.000000
15107.966362	0.100011	0.567737	-0.001331	77.715080	-25.366579	-19.935066	0.000000	0.000000	0.000000	0.000000	0.000000	0.000000	-0.027882	0.010004	-0.003018	0.000000	0.000000	1.000000	105.000000	1.000000
15107.969695	0.099910	0.567761	-0.001381	77.715080	-25.366579	-19.935066	0.000000	0.000000	0.000000	0.000000	0.000000	0.000000	-0.030538	0.007076	-0.015153	0.000000	0.000000	1.000000	105.000000	1.000000
15107.973028	0.099910	0.567761	-0.001381	77.715080	-25.366579	-19.935066	0.000000	0.000000	0.000000	0.000000	0.000000	0.000000	-0.030538	0.007076	-0.015153	0.000000	0.000000	1.000000	105.000000	1.000000
15107.976362	0.099910	0.567761	-0.001381	77.844482	-24.815994	-19.137018	0.000000	0.000000	0.000000	0.000000	0.000000	0.000000	-0.030538	0.007076	-0.015153	0.000000	0.000000	1.000000	105.000000	1.000000
15107.979695	0.099910	0.567761	-0.001381	77.844482	-24.815994	-19.137018	0.000000	0.000000	0.000000	0.000000	0.000000	0.000000	-0.030538	0.007076	-0.015153	0.000000	0.000000	1.000000	105.000000	1.000000
15107.983028	0.099783	0.567767	-0.001444	77.844482	-24.815994	-19.137018	0.000000	0.000000	0.000000	0.000000	0.000000	0.000000	-0.038155	0.001753	-0.018919	0.000000	0.000000	1.000000	105.000000	1.000000
15107.986362	0.099783	0.567767	-0.001444	77.965858	-24.303066	-18.390152	0.000000	0.000000	0.000000	0.000000	0.000000	0.000000	-0.038155	0.001753	-0.018919	0.000000	1.000000	1.000000	105.000000	1.000000
15107.989695	0.099783	0.567767	-0.001444	77.965858	-24.303066	-18.390152	0.000000	0.000000	0.000000	0.000000	0.000000	0.000000	-0.038155	0.001753	-0.018919	0.000000	1.000000	1.000000	105.000000	1.000000
