# Supplementary material for: Haptic Guidance Needs to Be Intuitive Not Just Informative to Improve Human Motor Accuracy
Source: PLoS One. 2016 Mar 16;11(3):e0150912. doi: 10.1371/journal.pone.0150912 (PMC4794196; doi:10.1371/journal.pone.0150912)
Supplement: S1 Data — (ZIP) [file pone.0150912.s001.zip › Subject6/exp1_0106.txt]

Time	PosX	PosY	PosZ	RotX	RotY	RotZ	ForceX	ForceY	ForceZ	MomentX	MomentY	MomentZ	VelocityX	VelocityY	VelocityZ	CalibratedWeight	ButtonDown	Condition	Trial	Visual
15109.483278	0.005039	0.478253	0.247914	68.304474	25.164373	34.381706	0.000000	0.000000	0.000000	0.000000	0.000000	0.000000	-0.000161	-0.041170	-0.022613	0.000000	1.000000	1.000000	106.000000	0.000000
15109.486611	0.005039	0.478253	0.247914	68.299263	25.264069	34.182301	0.000000	0.000000	0.000000	0.000000	0.000000	0.000000	-0.000161	-0.041170	-0.022613	0.000000	1.000000	1.000000	106.000000	0.000000
15109.489944	0.005039	0.478115	0.247807	68.299263	25.264069	34.182301	0.000000	0.000000	0.000000	0.000000	0.000000	0.000000	-0.000230	-0.041434	-0.032159	0.000000	1.000000	1.000000	106.000000	0.000000
15109.493278	0.005039	0.478115	0.247807	68.299263	25.264069	34.182301	0.000000	0.000000	0.000000	0.000000	0.000000	0.000000	-0.000230	-0.041434	-0.032159	0.000000	1.000000	1.000000	106.000000	0.000000
15109.496611	0.005039	0.478115	0.247807	68.300392	25.367523	34.304550	0.000000	0.000000	0.000000	0.000000	0.000000	0.000000	-0.000230	-0.041434	-0.032159	0.000000	1.000000	1.000000	106.000000	0.000000
15109.499944	0.005039	0.478115	0.247807	68.300392	25.367523	34.304550	0.000000	0.000000	0.000000	0.000000	0.000000	0.000000	-0.000230	-0.041434	-0.032159	0.000000	1.000000	1.000000	106.000000	0.000000
15109.503278	0.005038	0.477938	0.247700	68.300392	25.367523	34.304550	0.000000	0.000000	0.000000	0.000000	0.000000	0.000000	-0.000227	-0.052985	-0.031833	0.000000	1.000000	1.000000	106.000000	0.000000
15109.506611	0.005038	0.477938	0.247700	68.312538	25.418242	34.374432	0.000000	0.000000	0.000000	0.000000	0.000000	0.000000	-0.000227	-0.052985	-0.031833	0.000000	1.000000	1.000000	106.000000	0.000000
15109.509944	0.005038	0.477938	0.247700	68.312538	25.418242	34.374432	0.000000	0.000000	0.000000	0.000000	0.000000	0.000000	-0.000227	-0.052985	-0.031833	0.000000	1.000000	1.000000	106.000000	0.000000
15109.513278	0.005038	0.477938	0.247700	68.312538	25.418242	34.374432	0.000000	0.000000	0.000000	0.000000	0.000000	0.000000	-0.000227	-0.052985	-0.031833	0.000000	1.000000	1.000000	106.000000	0.000000
15109.516611	0.005037	0.477701	0.247516	68.329559	25.438227	34.387962	0.000000	0.000000	0.000000	0.000000	0.000000	0.000000	-0.000395	-0.070983	-0.055196	0.000000	1.000000	1.000000	106.000000	0.000000
15109.519944	0.005037	0.477701	0.247516	68.329559	25.438227	34.387962	0.000000	0.000000	0.000000	0.000000	0.000000	0.000000	-0.000395	-0.070983	-0.055196	0.000000	1.000000	1.000000	106.000000	0.000000
15109.523278	0.005037	0.477701	0.247516	68.329559	25.438227	34.387962	0.000000	0.000000	0.000000	0.000000	0.000000	0.000000	-0.000395	-0.070983	-0.055196	0.000000	1.000000	1.000000	106.000000	0.000000
15109.526611	0.005002	0.477622	0.247424	68.343719	25.452171	34.405891	0.000000	0.000000	0.000000	0.000000	0.000000	0.000000	-0.010234	-0.023935	-0.027879	0.000000	1.000000	1.000000	106.000000	0.000000
15109.529944	0.005002	0.477622	0.247424	68.343719	25.452171	34.405891	0.000000	0.000000	0.000000	0.000000	0.000000	0.000000	-0.010234	-0.023935	-0.027879	0.000000	1.000000	1.000000	106.000000	0.000000
15109.533278	0.005002	0.477622	0.247424	68.343719	25.452171	34.405891	0.000000	0.000000	0.000000	0.000000	0.000000	0.000000	-0.010234	-0.023935	-0.027879	0.000000	1.000000	1.000000	106.000000	0.000000
15109.536611	0.005002	0.477622	0.247424	68.357910	25.468874	34.423866	0.000000	0.000000	0.000000	0.000000	0.000000	0.000000	-0.010234	-0.023935	-0.027879	0.000000	1.000000	1.000000	106.000000	0.000000
15109.539944	0.005002	0.477561	0.247314	68.357910	25.468874	34.423866	0.000000	0.000000	0.000000	0.000000	0.000000	0.000000	-0.000234	-0.018284	-0.032897	0.000000	1.000000	1.000000	106.000000	0.000000
15109.543278	0.005002	0.477561	0.247314	68.357910	25.468874	34.423866	0.000000	0.000000	0.000000	0.000000	0.000000	0.000000	-0.000234	-0.018284	-0.032897	0.000000	1.000000	1.000000	106.000000	0.000000
15109.546611	0.005002	0.477561	0.247314	68.374931	25.486221	34.445454	0.000000	0.000000	0.000000	0.000000	0.000000	0.000000	-0.000234	-0.018284	-0.032897	0.000000	1.000000	1.000000	106.000000	0.000000
15109.549944	0.005002	0.477561	0.247314	68.374931	25.486221	34.445454	0.000000	0.000000	0.000000	0.000000	0.000000	0.000000	-0.000234	-0.018284	-0.032897	0.000000	1.000000	1.000000	106.000000	0.000000
15109.553278	0.004967	0.477499	0.247173	68.374931	25.486221	34.445454	0.000000	0.000000	0.000000	0.000000	0.000000	0.000000	-0.010332	-0.018558	-0.042379	0.000000	1.000000	1.000000	106.000000	0.000000
15109.556611	0.004967	0.477499	0.247173	68.391945	25.503603	34.467072	0.000000	0.000000	0.000000	0.000000	0.000000	0.000000	-0.010332	-0.018558	-0.042379	0.000000	1.000000	1.000000	106.000000	0.000000
15109.559944	0.004967	0.477499	0.247173	68.391945	25.503603	34.467072	0.000000	0.000000	0.000000	0.000000	0.000000	0.000000	-0.010332	-0.018558	-0.042379	0.000000	1.000000	1.000000	106.000000	0.000000
15109.563278	0.004967	0.477499	0.247173	68.391945	25.503603	34.467072	0.000000	0.000000	0.000000	0.000000	0.000000	0.000000	-0.010332	-0.018558	-0.042379	0.000000	1.000000	1.000000	106.000000	0.000000
15109.566611	0.004930	0.477465	0.246680	68.417442	25.533815	34.499565	0.000000	0.000000	0.000000	0.000000	0.000000	0.000000	-0.011067	-0.010040	-0.147808	0.000000	1.000000	1.000000	106.000000	0.000000
15109.569944	0.004930	0.477465	0.246680	68.417442	25.533815	34.499565	0.000000	0.000000	0.000000	0.000000	0.000000	0.000000	-0.011067	-0.010040	-0.147808	0.000000	1.000000	1.000000	106.000000	0.000000
15109.573278	0.004930	0.477465	0.246680	68.417442	25.533815	34.499565	0.000000	0.000000	0.000000	0.000000	0.000000	0.000000	-0.011067	-0.010040	-0.147808	0.000000	1.000000	1.000000	106.000000	0.000000
15109.576611	0.004994	0.477453	0.246265	68.454277	25.583017	34.546623	0.000000	0.000000	0.000000	0.000000	0.000000	0.000000	0.019165	-0.003570	-0.124420	0.000000	1.000000	1.000000	106.000000	0.000000
15109.579944	0.004994	0.477453	0.246265	68.454277	25.583017	34.546623	0.000000	0.000000	0.000000	0.000000	0.000000	0.000000	0.019165	-0.003570	-0.124420	0.000000	1.000000	1.000000	106.000000	0.000000
15109.583278	0.004994	0.477453	0.246265	68.454277	25.583017	34.546623	0.000000	0.000000	0.000000	0.000000	0.000000	0.000000	0.019165	-0.003570	-0.124420	0.000000	1.000000	1.000000	106.000000	0.000000
15109.586611	0.004994	0.477453	0.246265	68.499588	25.639811	34.604748	0.000000	0.000000	0.000000	0.000000	0.000000	0.000000	0.019165	-0.003570	-0.124420	0.000000	1.000000	1.000000	106.000000	0.000000
15109.589944	0.005024	0.477457	0.245706	68.499588	25.639811	34.604748	0.000000	0.000000	0.000000	0.000000	0.000000	0.000000	0.008820	0.000931	-0.167703	0.000000	1.000000	1.000000	106.000000	0.000000
15109.593278	0.005024	0.477457	0.245706	68.499588	25.639811	34.604748	0.000000	0.000000	0.000000	0.000000	0.000000	0.000000	0.008820	0.000931	-0.167703	0.000000	1.000000	1.000000	106.000000	0.000000
15109.596611	0.005118	0.477492	0.244953	68.561867	25.719995	34.685062	0.000000	0.000000	0.000000	0.000000	0.000000	0.000000	0.028385	0.010777	-0.225904	0.000000	1.000000	1.000000	106.000000	0.000000
15109.599944	0.005118	0.477492	0.244953	68.561867	25.719995	34.685062	0.000000	0.000000	0.000000	0.000000	0.000000	0.000000	0.028385	0.010777	-0.225904	0.000000	1.000000	1.000000	106.000000	0.000000
15109.603278	0.005118	0.477492	0.244953	68.561867	25.719995	34.685062	0.000000	0.000000	0.000000	0.000000	0.000000	0.000000	0.028385	0.010777	-0.225904	0.000000	1.000000	1.000000	106.000000	0.000000
15109.606611	0.005118	0.477492	0.244953	68.641068	25.829357	34.787918	0.000000	0.000000	0.000000	0.000000	0.000000	0.000000	0.028385	0.010777	-0.225904	0.000000	1.000000	1.000000	106.000000	0.000000
15109.609944	0.005244	0.477503	0.243991	68.641068	25.829357	34.787918	0.000000	0.000000	0.000000	0.000000	0.000000	0.000000	0.037841	0.003171	-0.288601	0.000000	1.000000	1.000000	106.000000	0.000000
15109.613278	0.005244	0.477503	0.243991	68.641068	25.829357	34.787918	0.000000	0.000000	0.000000	0.000000	0.000000	0.000000	0.037841	0.003171	-0.288601	0.000000	1.000000	1.000000	106.000000	0.000000
15109.616611	0.005501	0.477507	0.242802	68.739975	25.971859	34.917526	0.000000	0.000000	0.000000	0.000000	0.000000	0.000000	0.077084	0.001169	-0.356896	0.000000	1.000000	1.000000	106.000000	0.000000
15109.619944	0.005501	0.477507	0.242802	68.739975	25.971859	34.917526	0.000000	0.000000	0.000000	0.000000	0.000000	0.000000	0.077084	0.001169	-0.356896	0.000000	1.000000	1.000000	106.000000	0.000000
15109.623278	0.005501	0.477507	0.242802	68.739975	25.971859	34.917526	0.000000	0.000000	0.000000	0.000000	0.000000	0.000000	0.077084	0.001169	-0.356896	0.000000	1.000000	1.000000	106.000000	0.000000
15109.626611	0.005855	0.477579	0.241348	68.855736	26.139257	35.070820	0.000000	0.000000	0.000000	0.000000	0.000000	0.000000	0.106008	0.021751	-0.435957	0.000000	0.000000	1.000000	106.000000	0.000000
15109.629944	0.005855	0.477579	0.241348	68.855736	26.139257	35.070820	0.000000	0.000000	0.000000	0.000000	0.000000	0.000000	0.106008	0.021751	-0.435957	0.000000	0.000000	1.000000	106.000000	0.000000
15109.633278	0.005855	0.477579	0.241348	68.855736	26.139257	35.070820	0.000000	0.000000	0.000000	0.000000	0.000000	0.000000	0.106008	0.021751	-0.435957	0.000000	0.000000	1.000000	106.000000	0.000000
15109.636611	0.006238	0.477722	0.239694	68.985420	26.336868	35.244709	0.000000	0.000000	0.000000	0.000000	0.000000	0.000000	0.114943	0.042707	-0.496174	0.000000	0.000000	1.000000	106.000000	0.000000
15109.639944	0.006238	0.477722	0.239694	68.985420	26.336868	35.244709	0.000000	0.000000	0.000000	0.000000	0.000000	0.000000	0.114943	0.042707	-0.496174	0.000000	0.000000	1.000000	106.000000	0.000000
15109.643278	0.006238	0.477722	0.239694	68.985420	26.336868	35.244709	0.000000	0.000000	0.000000	0.000000	0.000000	0.000000	0.114943	0.042707	-0.496174	0.000000	0.000000	1.000000	106.000000	0.000000
15109.646611	0.006748	0.477931	0.237772	69.129799	26.559902	35.435375	0.000000	0.000000	0.000000	0.000000	0.000000	0.000000	0.153203	0.062867	-0.576733	0.000000	0.000000	1.000000	106.000000	0.000000
15109.649944	0.006748	0.477931	0.237772	69.129799	26.559902	35.435375	0.000000	0.000000	0.000000	0.000000	0.000000	0.000000	0.153203	0.062867	-0.576733	0.000000	0.000000	1.000000	106.000000	0.000000
15109.653278	0.006748	0.477931	0.237772	69.129799	26.559902	35.435375	0.000000	0.000000	0.000000	0.000000	0.000000	0.000000	0.153203	0.062867	-0.576733	0.000000	0.000000	1.000000	106.000000	0.000000
15109.656611	0.007385	0.478264	0.235592	69.292786	26.795004	35.620693	0.000000	0.000000	0.000000	0.000000	0.000000	0.000000	0.190990	0.099889	-0.653902	0.000000	0.000000	1.000000	106.000000	0.000000
15109.659944	0.007385	0.478264	0.235592	69.292786	26.795004	35.620693	0.000000	0.000000	0.000000	0.000000	0.000000	0.000000	0.190990	0.099889	-0.653902	0.000000	0.000000	1.000000	106.000000	0.000000
15109.663278	0.007385	0.478264	0.235592	69.292786	26.795004	35.620693	0.000000	0.000000	0.000000	0.000000	0.000000	0.000000	0.190990	0.099889	-0.653902	0.000000	0.000000	1.000000	106.000000	0.000000
15109.666611	0.008048	0.478721	0.233218	69.473671	26.990770	35.730404	0.000000	0.000000	0.000000	0.000000	0.000000	0.000000	0.198909	0.136994	-0.712176	0.000000	0.000000	1.000000	106.000000	0.000000
15109.669944	0.008048	0.478721	0.233218	69.473671	26.990770	35.730404	0.000000	0.000000	0.000000	0.000000	0.000000	0.000000	0.198909	0.136994	-0.712176	0.000000	0.000000	1.000000	106.000000	0.000000
15109.673278	0.008048	0.478721	0.233218	69.473671	26.990770	35.730404	0.000000	0.000000	0.000000	0.000000	0.000000	0.000000	0.198909	0.136994	-0.712176	0.000000	0.000000	1.000000	106.000000	0.000000
15109.676611	0.008834	0.479298	0.230613	69.680328	27.103146	35.695827	0.000000	0.000000	0.000000	0.000000	0.000000	0.000000	0.235803	0.173223	-0.781509	0.000000	0.000000	1.000000	106.000000	0.000000
15109.679944	0.008834	0.479298	0.230613	69.680328	27.103146	35.695827	0.000000	0.000000	0.000000	0.000000	0.000000	0.000000	0.235803	0.173223	-0.781509	0.000000	0.000000	1.000000	106.000000	0.000000
15109.683278	0.008834	0.479298	0.230613	69.680328	27.103146	35.695827	0.000000	0.000000	0.000000	0.000000	0.000000	0.000000	0.235803	0.173223	-0.781509	0.000000	0.000000	1.000000	106.000000	0.000000
15109.686611	0.009709	0.480033	0.227806	69.853661	26.973459	35.352455	0.000000	0.000000	0.000000	0.000000	0.000000	0.000000	0.262373	0.220337	-0.842310	0.000000	0.000000	1.000000	106.000000	0.000000
15109.689944	0.009709	0.480033	0.227806	69.853661	26.973459	35.352455	0.000000	0.000000	0.000000	0.000000	0.000000	0.000000	0.262373	0.220337	-0.842310	0.000000	0.000000	1.000000	106.000000	0.000000
15109.693278	0.009709	0.480033	0.227806	69.853661	26.973459	35.352455	0.000000	0.000000	0.000000	0.000000	0.000000	0.000000	0.262373	0.220337	-0.842310	0.000000	0.000000	1.000000	106.000000	0.000000
15109.696611	0.010734	0.480902	0.224775	69.926460	26.442114	34.543327	0.000000	0.000000	0.000000	0.000000	0.000000	0.000000	0.307676	0.260827	-0.909296	0.000000	0.000000	1.000000	106.000000	0.000000
15109.699944	0.010734	0.480902	0.224775	69.926460	26.442114	34.543327	0.000000	0.000000	0.000000	0.000000	0.000000	0.000000	0.307676	0.260827	-0.909296	0.000000	0.000000	1.000000	106.000000	0.000000
15109.703278	0.010734	0.480902	0.224775	69.926460	26.442114	34.543327	0.000000	0.000000	0.000000	0.000000	0.000000	0.000000	0.307676	0.260827	-0.909296	0.000000	0.000000	1.000000	106.000000	0.000000
15109.706611	0.011844	0.481924	0.221566	69.908165	25.540318	33.296951	0.000000	0.000000	0.000000	0.000000	0.000000	0.000000	0.332930	0.306537	-0.962453	0.000000	0.000000	1.000000	106.000000	0.000000
15109.709944	0.011844	0.481924	0.221566	69.908165	25.540318	33.296951	0.000000	0.000000	0.000000	0.000000	0.000000	0.000000	0.332930	0.306537	-0.962453	0.000000	0.000000	1.000000	106.000000	0.000000
15109.713278	0.011844	0.481924	0.221566	69.908165	25.540318	33.296951	0.000000	0.000000	0.000000	0.000000	0.000000	0.000000	0.332930	0.306537	-0.962453	0.000000	0.000000	1.000000	106.000000	0.000000
15109.716611	0.013036	0.483095	0.218178	69.826256	24.353603	31.684999	0.000000	0.000000	0.000000	0.000000	0.000000	0.000000	0.357486	0.351247	-1.016689	0.000000	0.000000	1.000000	106.000000	0.000000
15109.719944	0.013036	0.483095	0.218178	69.826256	24.353603	31.684999	0.000000	0.000000	0.000000	0.000000	0.000000	0.000000	0.357486	0.351247	-1.016689	0.000000	0.000000	1.000000	106.000000	0.000000
15109.723278	0.013036	0.483095	0.218178	69.826256	24.353603	31.684999	0.000000	0.000000	0.000000	0.000000	0.000000	0.000000	0.357486	0.351247	-1.016689	0.000000	0.000000	1.000000	106.000000	0.000000
15109.726611	0.014305	0.484372	0.214538	69.713379	22.968519	29.781923	0.000000	0.000000	0.000000	0.000000	0.000000	0.000000	0.380867	0.383069	-1.091924	0.000000	0.000000	1.000000	106.000000	0.000000
15109.729944	0.014305	0.484372	0.214538	69.713379	22.968519	29.781923	0.000000	0.000000	0.000000	0.000000	0.000000	0.000000	0.380867	0.383069	-1.091924	0.000000	0.000000	1.000000	106.000000	0.000000
15109.733278	0.014305	0.484372	0.214538	69.713379	22.968519	29.781923	0.000000	0.000000	0.000000	0.000000	0.000000	0.000000	0.380867	0.383069	-1.091924	0.000000	0.000000	1.000000	106.000000	0.000000
15109.736611	0.015714	0.485752	0.210675	69.604584	21.488459	27.687651	0.000000	0.000000	0.000000	0.000000	0.000000	0.000000	0.422566	0.414180	-1.158935	0.000000	0.000000	1.000000	106.000000	0.000000
15109.739944	0.015714	0.485752	0.210675	69.604584	21.488459	27.687651	0.000000	0.000000	0.000000	0.000000	0.000000	0.000000	0.422566	0.414180	-1.158935	0.000000	0.000000	1.000000	106.000000	0.000000
15109.743278	0.015714	0.485752	0.210675	69.604584	21.488459	27.687651	0.000000	0.000000	0.000000	0.000000	0.000000	0.000000	0.422566	0.414180	-1.158935	0.000000	0.000000	1.000000	106.000000	0.000000
15109.746611	0.017225	0.487214	0.206568	69.519173	20.008146	25.515574	0.000000	0.000000	0.000000	0.000000	0.000000	0.000000	0.453389	0.438494	-1.232123	0.000000	0.000000	1.000000	106.000000	0.000000
15109.749944	0.017225	0.487214	0.206568	69.519173	20.008146	25.515574	0.000000	0.000000	0.000000	0.000000	0.000000	0.000000	0.453389	0.438494	-1.232123	0.000000	0.000000	1.000000	106.000000	0.000000
15109.753278	0.017225	0.487214	0.206568	69.519173	20.008146	25.515574	0.000000	0.000000	0.000000	0.000000	0.000000	0.000000	0.453389	0.438494	-1.232123	0.000000	0.000000	1.000000	106.000000	0.000000
15109.756611	0.018804	0.488700	0.202232	69.455643	18.566927	23.329086	0.000000	0.000000	0.000000	0.000000	0.000000	0.000000	0.473729	0.445658	-1.300686	0.000000	0.000000	1.000000	106.000000	0.000000
15109.759944	0.018804	0.488700	0.202232	69.455643	18.566927	23.329086	0.000000	0.000000	0.000000	0.000000	0.000000	0.000000	0.473729	0.445658	-1.300686	0.000000	0.000000	1.000000	106.000000	0.000000
15109.763278	0.018804	0.488700	0.202232	69.455643	18.566927	23.329086	0.000000	0.000000	0.000000	0.000000	0.000000	0.000000	0.473729	0.445658	-1.300686	0.000000	0.000000	1.000000	106.000000	0.000000
15109.766611	0.020478	0.490223	0.197644	69.399368	17.246790	21.310850	0.000000	0.000000	0.000000	0.000000	0.000000	0.000000	0.502116	0.457068	-1.376393	0.000000	0.000000	1.000000	106.000000	0.000000
15109.769944	0.020478	0.490223	0.197644	69.399368	17.246790	21.310850	0.000000	0.000000	0.000000	0.000000	0.000000	0.000000	0.502116	0.457068	-1.376393	0.000000	0.000000	1.000000	106.000000	0.000000
15109.773278	0.020478	0.490223	0.197644	69.399368	17.246790	21.310850	0.000000	0.000000	0.000000	0.000000	0.000000	0.000000	0.502116	0.457068	-1.376393	0.000000	0.000000	1.000000	106.000000	0.000000
15109.776611	0.022181	0.491819	0.192833	69.346344	16.111122	19.761703	0.000000	0.000000	0.000000	0.000000	0.000000	0.000000	0.510886	0.478603	-1.443163	0.000000	0.000000	1.000000	106.000000	0.000000
15109.779944	0.022181	0.491819	0.192833	69.346344	16.111122	19.761703	0.000000	0.000000	0.000000	0.000000	0.000000	0.000000	0.510886	0.478603	-1.443163	0.000000	0.000000	1.000000	106.000000	0.000000
15109.783278	0.022181	0.491819	0.192833	69.346344	16.111122	19.761703	0.000000	0.000000	0.000000	0.000000	0.000000	0.000000	0.510886	0.478603	-1.443163	0.000000	0.000000	1.000000	106.000000	0.000000
15109.786611	0.023882	0.493450	0.187869	69.293633	15.145839	19.036963	0.000000	0.000000	0.000000	0.000000	0.000000	0.000000	0.510260	0.489448	-1.489211	0.000000	0.000000	1.000000	106.000000	0.000000
15109.789944	0.023882	0.493450	0.187869	69.293633	15.145839	19.036963	0.000000	0.000000	0.000000	0.000000	0.000000	0.000000	0.510260	0.489448	-1.489211	0.000000	0.000000	1.000000	106.000000	0.000000
15109.793278	0.023882	0.493450	0.187869	69.293633	15.145839	19.036963	0.000000	0.000000	0.000000	0.000000	0.000000	0.000000	0.510260	0.489448	-1.489211	0.000000	0.000000	1.000000	106.000000	0.000000
15109.796611	0.025548	0.495150	0.182749	69.238029	14.290328	18.753630	0.000000	0.000000	0.000000	0.000000	0.000000	0.000000	0.499866	0.509911	-1.536268	0.000000	0.000000	1.000000	106.000000	0.000000
15109.799944	0.025548	0.495150	0.182749	69.238029	14.290328	18.753630	0.000000	0.000000	0.000000	0.000000	0.000000	0.000000	0.499866	0.509911	-1.536268	0.000000	0.000000	1.000000	106.000000	0.000000
15109.803278	0.025548	0.495150	0.182749	69.238029	14.290328	18.753630	0.000000	0.000000	0.000000	0.000000	0.000000	0.000000	0.499866	0.509911	-1.536268	0.000000	0.000000	1.000000	106.000000	0.000000
15109.806611	0.027239	0.496863	0.177487	69.180664	13.527700	18.479731	0.000000	0.000000	0.000000	0.000000	0.000000	0.000000	0.507383	0.513909	-1.578536	0.000000	0.000000	1.000000	106.000000	0.000000
15109.809944	0.027239	0.496863	0.177487	69.180664	13.527700	18.479731	0.000000	0.000000	0.000000	0.000000	0.000000	0.000000	0.507383	0.513909	-1.578536	0.000000	0.000000	1.000000	106.000000	0.000000
15109.813278	0.027239	0.496863	0.177487	69.180664	13.527700	18.479731	0.000000	0.000000	0.000000	0.000000	0.000000	0.000000	0.507383	0.513909	-1.578536	0.000000	0.000000	1.000000	106.000000	0.000000
15109.816611	0.028987	0.498697	0.172182	69.119362	12.842676	18.075420	0.000000	0.000000	0.000000	0.000000	0.000000	0.000000	0.524422	0.550230	-1.591491	0.000000	0.000000	1.000000	106.000000	0.000000
15109.819944	0.028987	0.498697	0.172182	69.119362	12.842676	18.075420	0.000000	0.000000	0.000000	0.000000	0.000000	0.000000	0.524422	0.550230	-1.591491	0.000000	0.000000	1.000000	106.000000	0.000000
15109.823278	0.028987	0.498697	0.172182	69.119362	12.842676	18.075420	0.000000	0.000000	0.000000	0.000000	0.000000	0.000000	0.524422	0.550230	-1.591491	0.000000	0.000000	1.000000	106.000000	0.000000
15109.826611	0.030818	0.500577	0.166800	69.042923	12.224940	17.844204	0.000000	0.000000	0.000000	0.000000	0.000000	0.000000	0.549091	0.564113	-1.614653	0.000000	0.000000	1.000000	106.000000	0.000000
15109.829944	0.030818	0.500577	0.166800	69.042923	12.224940	17.844204	0.000000	0.000000	0.000000	0.000000	0.000000	0.000000	0.549091	0.564113	-1.614653	0.000000	0.000000	1.000000	106.000000	0.000000
15109.833278	0.030818	0.500577	0.166800	69.042923	12.224940	17.844204	0.000000	0.000000	0.000000	0.000000	0.000000	0.000000	0.549091	0.564113	-1.614653	0.000000	0.000000	1.000000	106.000000	0.000000
15109.836611	0.032704	0.502561	0.161464	68.950562	11.634748	17.273602	0.000000	0.000000	0.000000	0.000000	0.000000	0.000000	0.565787	0.595211	-1.600561	0.000000	0.000000	1.000000	106.000000	0.000000
15109.839944	0.032704	0.502561	0.161464	68.950562	11.634748	17.273602	0.000000	0.000000	0.000000	0.000000	0.000000	0.000000	0.565787	0.595211	-1.600561	0.000000	0.000000	1.000000	106.000000	0.000000
15109.843278	0.032704	0.502561	0.161464	68.950562	11.634748	17.273602	0.000000	0.000000	0.000000	0.000000	0.000000	0.000000	0.565787	0.595211	-1.600561	0.000000	0.000000	1.000000	106.000000	0.000000
15109.846611	0.034614	0.504646	0.156179	68.848244	11.075350	17.069952	0.000000	0.000000	0.000000	0.000000	0.000000	0.000000	0.573260	0.625546	-1.585727	0.000000	0.000000	1.000000	106.000000	0.000000
15109.849944	0.034614	0.504646	0.156179	68.848244	11.075350	17.069952	0.000000	0.000000	0.000000	0.000000	0.000000	0.000000	0.573260	0.625546	-1.585727	0.000000	0.000000	1.000000	106.000000	0.000000
15109.853278	0.034614	0.504646	0.156179	68.848244	11.075350	17.069952	0.000000	0.000000	0.000000	0.000000	0.000000	0.000000	0.573260	0.625546	-1.585727	0.000000	0.000000	1.000000	106.000000	0.000000
15109.856611	0.036492	0.506797	0.150949	68.754448	10.497223	17.349039	0.000000	0.000000	0.000000	0.000000	0.000000	0.000000	0.563216	0.645228	-1.568757	0.000000	0.000000	1.000000	106.000000	0.000000
15109.859944	0.036492	0.506797	0.150949	68.754448	10.497223	17.349039	0.000000	0.000000	0.000000	0.000000	0.000000	0.000000	0.563216	0.645228	-1.568757	0.000000	0.000000	1.000000	106.000000	0.000000
15109.863278	0.036492	0.506797	0.150949	68.754448	10.497223	17.349039	0.000000	0.000000	0.000000	0.000000	0.000000	0.000000	0.563216	0.645228	-1.568757	0.000000	0.000000	1.000000	106.000000	0.000000
15109.866611	0.038341	0.509019	0.145853	68.682404	9.844136	17.794735	0.000000	0.000000	0.000000	0.000000	0.000000	0.000000	0.554814	0.666408	-1.528963	0.000000	0.000000	1.000000	106.000000	0.000000
15109.869944	0.038341	0.509019	0.145853	68.682404	9.844136	17.794735	0.000000	0.000000	0.000000	0.000000	0.000000	0.000000	0.554814	0.666408	-1.528963	0.000000	0.000000	1.000000	106.000000	0.000000
15109.873278	0.038341	0.509019	0.145853	68.682404	9.844136	17.794735	0.000000	0.000000	0.000000	0.000000	0.000000	0.000000	0.554814	0.666408	-1.528963	0.000000	0.000000	1.000000	106.000000	0.000000
15109.876611	0.040190	0.511307	0.140853	68.638252	9.089983	17.918289	0.000000	0.000000	0.000000	0.000000	0.000000	0.000000	0.554667	0.686540	-1.500115	0.000000	0.000000	1.000000	106.000000	0.000000
15109.879944	0.040190	0.511307	0.140853	68.638252	9.089983	17.918289	0.000000	0.000000	0.000000	0.000000	0.000000	0.000000	0.554667	0.686540	-1.500115	0.000000	0.000000	1.000000	106.000000	0.000000
15109.883278	0.040190	0.511307	0.140853	68.638252	9.089983	17.918289	0.000000	0.000000	0.000000	0.000000	0.000000	0.000000	0.554667	0.686540	-1.500115	0.000000	0.000000	1.000000	106.000000	0.000000
15109.886611	0.042039	0.513695	0.135947	68.614037	8.295096	17.496744	0.000000	0.000000	0.000000	0.000000	0.000000	0.000000	0.554615	0.716255	-1.471660	0.000000	0.000000	1.000000	106.000000	0.000000
15109.889944	0.042039	0.513695	0.135947	68.614037	8.295096	17.496744	0.000000	0.000000	0.000000	0.000000	0.000000	0.000000	0.554615	0.716255	-1.471660	0.000000	0.000000	1.000000	106.000000	0.000000
15109.893278	0.042039	0.513695	0.135947	68.614037	8.295096	17.496744	0.000000	0.000000	0.000000	0.000000	0.000000	0.000000	0.554615	0.716255	-1.471660	0.000000	0.000000	1.000000	106.000000	0.000000
15109.896611	0.043943	0.516097	0.131123	68.636230	7.529776	16.719002	0.000000	0.000000	0.000000	0.000000	0.000000	0.000000	0.571229	0.720866	-1.447352	0.000000	0.000000	1.000000	106.000000	0.000000
15109.899944	0.043943	0.516097	0.131123	68.636230	7.529776	16.719002	0.000000	0.000000	0.000000	0.000000	0.000000	0.000000	0.571229	0.720866	-1.447352	0.000000	0.000000	1.000000	106.000000	0.000000
15109.903278	0.043943	0.516097	0.131123	68.636230	7.529776	16.719002	0.000000	0.000000	0.000000	0.000000	0.000000	0.000000	0.571229	0.720866	-1.447352	0.000000	0.000000	1.000000	106.000000	0.000000
15109.906611	0.045901	0.518548	0.126377	68.730125	6.854029	16.025257	0.000000	0.000000	0.000000	0.000000	0.000000	0.000000	0.587500	0.735274	-1.423684	0.000000	0.000000	1.000000	106.000000	0.000000
15109.909944	0.045901	0.518548	0.126377	68.730125	6.854029	16.025257	0.000000	0.000000	0.000000	0.000000	0.000000	0.000000	0.587500	0.735274	-1.423684	0.000000	0.000000	1.000000	106.000000	0.000000
15109.913278	0.045901	0.518548	0.126377	68.730125	6.854029	16.025257	0.000000	0.000000	0.000000	0.000000	0.000000	0.000000	0.587500	0.735274	-1.423684	0.000000	0.000000	1.000000	106.000000	0.000000
15109.916611	0.047851	0.520926	0.121632	68.874252	6.281272	15.653316	0.000000	0.000000	0.000000	0.000000	0.000000	0.000000	0.584970	0.713187	-1.423351	0.000000	0.000000	1.000000	106.000000	0.000000
15109.919944	0.047851	0.520926	0.121632	68.874252	6.281272	15.653316	0.000000	0.000000	0.000000	0.000000	0.000000	0.000000	0.584970	0.713187	-1.423351	0.000000	0.000000	1.000000	106.000000	0.000000
15109.923278	0.047851	0.520926	0.121632	68.874252	6.281272	15.653316	0.000000	0.000000	0.000000	0.000000	0.000000	0.000000	0.584970	0.713187	-1.423351	0.000000	0.000000	1.000000	106.000000	0.000000
15109.926611	0.049822	0.523298	0.116919	69.102318	5.796271	15.391526	0.000000	0.000000	0.000000	0.000000	0.000000	0.000000	0.591284	0.711645	-1.414010	0.000000	0.000000	1.000000	106.000000	0.000000
15109.929944	0.049822	0.523298	0.116919	69.102318	5.796271	15.391526	0.000000	0.000000	0.000000	0.000000	0.000000	0.000000	0.591284	0.711645	-1.414010	0.000000	0.000000	1.000000	106.000000	0.000000
15109.933278	0.049822	0.523298	0.116919	69.102318	5.796271	15.391526	0.000000	0.000000	0.000000	0.000000	0.000000	0.000000	0.591284	0.711645	-1.414010	0.000000	0.000000	1.000000	106.000000	0.000000
15109.936611	0.051781	0.525642	0.112184	69.422638	5.358824	14.881692	0.000000	0.000000	0.000000	0.000000	0.000000	0.000000	0.587748	0.703346	-1.420419	0.000000	0.000000	1.000000	106.000000	0.000000
15109.939944	0.051781	0.525642	0.112184	69.422638	5.358824	14.881692	0.000000	0.000000	0.000000	0.000000	0.000000	0.000000	0.587748	0.703346	-1.420419	0.000000	0.000000	1.000000	106.000000	0.000000
15109.943278	0.051781	0.525642	0.112184	69.422638	5.358824	14.881692	0.000000	0.000000	0.000000	0.000000	0.000000	0.000000	0.587748	0.703346	-1.420419	0.000000	0.000000	1.000000	106.000000	0.000000
15109.946611	0.053754	0.527990	0.107422	69.803932	4.962677	13.866959	0.000000	0.000000	0.000000	0.000000	0.000000	0.000000	0.591902	0.704278	-1.428591	0.000000	0.000000	1.000000	106.000000	0.000000
15109.949944	0.053754	0.527990	0.107422	69.803932	4.962677	13.866959	0.000000	0.000000	0.000000	0.000000	0.000000	0.000000	0.591902	0.704278	-1.428591	0.000000	0.000000	1.000000	106.000000	0.000000
15109.953278	0.053754	0.527990	0.107422	69.803932	4.962677	13.866959	0.000000	0.000000	0.000000	0.000000	0.000000	0.000000	0.591902	0.704278	-1.428591	0.000000	0.000000	1.000000	106.000000	0.000000
15109.956611	0.055666	0.530332	0.102701	70.203140	4.591332	12.925719	0.000000	0.000000	0.000000	0.000000	0.000000	0.000000	0.573461	0.702522	-1.416425	0.000000	0.000000	1.000000	106.000000	0.000000
15109.959944	0.055666	0.530332	0.102701	70.203140	4.591332	12.925719	0.000000	0.000000	0.000000	0.000000	0.000000	0.000000	0.573461	0.702522	-1.416425	0.000000	0.000000	1.000000	106.000000	0.000000
15109.963278	0.055666	0.530332	0.102701	70.203140	4.591332	12.925719	0.000000	0.000000	0.000000	0.000000	0.000000	0.000000	0.573461	0.702522	-1.416425	0.000000	0.000000	1.000000	106.000000	0.000000
15109.966611	0.057439	0.532716	0.098043	70.583763	4.229319	12.070107	0.000000	0.000000	0.000000	0.000000	0.000000	0.000000	0.532105	0.715354	-1.397376	0.000000	0.000000	1.000000	106.000000	0.000000
15109.969944	0.057439	0.532716	0.098043	70.583763	4.229319	12.070107	0.000000	0.000000	0.000000	0.000000	0.000000	0.000000	0.532105	0.715354	-1.397376	0.000000	0.000000	1.000000	106.000000	0.000000
15109.973278	0.057439	0.532716	0.098043	70.583763	4.229319	12.070107	0.000000	0.000000	0.000000	0.000000	0.000000	0.000000	0.532105	0.715354	-1.397376	0.000000	0.000000	1.000000	106.000000	0.000000
15109.976611	0.059005	0.535088	0.093506	70.920715	3.897877	11.309813	0.000000	0.000000	0.000000	0.000000	0.000000	0.000000	0.469769	0.711557	-1.361058	0.000000	0.000000	1.000000	106.000000	0.000000
15109.979944	0.059005	0.535088	0.093506	70.920715	3.897877	11.309813	0.000000	0.000000	0.000000	0.000000	0.000000	0.000000	0.469769	0.711557	-1.361058	0.000000	0.000000	1.000000	106.000000	0.000000
15109.983278	0.059005	0.535088	0.093506	70.920715	3.897877	11.309813	0.000000	0.000000	0.000000	0.000000	0.000000	0.000000	0.469769	0.711557	-1.361058	0.000000	0.000000	1.000000	106.000000	0.000000
15109.986611	0.060347	0.537485	0.089131	71.205986	3.648642	10.761729	0.000000	0.000000	0.000000	0.000000	0.000000	0.000000	0.402567	0.719022	-1.312464	0.000000	0.000000	1.000000	106.000000	0.000000
15109.989944	0.060347	0.537485	0.089131	71.205986	3.648642	10.761729	0.000000	0.000000	0.000000	0.000000	0.000000	0.000000	0.402567	0.719022	-1.312464	0.000000	0.000000	1.000000	106.000000	0.000000
15109.993278	0.060347	0.537485	0.089131	71.205986	3.648642	10.761729	0.000000	0.000000	0.000000	0.000000	0.000000	0.000000	0.402567	0.719022	-1.312464	0.000000	0.000000	1.000000	106.000000	0.000000
15109.996611	0.061524	0.539849	0.084925	71.431702	3.622953	10.785147	0.000000	0.000000	0.000000	0.000000	0.000000	0.000000	0.353079	0.709142	-1.261993	0.000000	0.000000	1.000000	106.000000	0.000000
15109.999944	0.061524	0.539849	0.084925	71.431702	3.622953	10.785147	0.000000	0.000000	0.000000	0.000000	0.000000	0.000000	0.353079	0.709142	-1.261993	0.000000	0.000000	1.000000	106.000000	0.000000
15110.003278	0.061524	0.539849	0.084925	71.431702	3.622953	10.785147	0.000000	0.000000	0.000000	0.000000	0.000000	0.000000	0.353079	0.709142	-1.261993	0.000000	0.000000	1.000000	106.000000	0.000000
15110.006611	0.062623	0.542189	0.080920	71.598930	3.799791	11.735021	0.000000	0.000000	0.000000	0.000000	0.000000	0.000000	0.329519	0.702083	-1.201465	0.000000	0.000000	1.000000	106.000000	0.000000
15110.009944	0.062623	0.542189	0.080920	71.598930	3.799791	11.735021	0.000000	0.000000	0.000000	0.000000	0.000000	0.000000	0.329519	0.702083	-1.201465	0.000000	0.000000	1.000000	106.000000	0.000000
15110.013278	0.062623	0.542189	0.080920	71.598930	3.799791	11.735021	0.000000	0.000000	0.000000	0.000000	0.000000	0.000000	0.329519	0.702083	-1.201465	0.000000	0.000000	1.000000	106.000000	0.000000
15110.016611	0.063681	0.544443	0.076983	71.724365	4.008745	13.163143	0.000000	0.000000	0.000000	0.000000	0.000000	0.000000	0.317607	0.676233	-1.181082	0.000000	0.000000	1.000000	106.000000	0.000000
15110.019944	0.063681	0.544443	0.076983	71.724365	4.008745	13.163143	0.000000	0.000000	0.000000	0.000000	0.000000	0.000000	0.317607	0.676233	-1.181082	0.000000	0.000000	1.000000	106.000000	0.000000
15110.023278	0.063681	0.544443	0.076983	71.724365	4.008745	13.163143	0.000000	0.000000	0.000000	0.000000	0.000000	0.000000	0.317607	0.676233	-1.181082	0.000000	0.000000	1.000000	106.000000	0.000000
15110.026611	0.064759	0.546638	0.073166	71.816757	4.170366	14.181799	0.000000	0.000000	0.000000	0.000000	0.000000	0.000000	0.323275	0.658441	-1.144970	0.000000	0.000000	1.000000	106.000000	0.000000
15110.029944	0.064759	0.546638	0.073166	71.816757	4.170366	14.181799	0.000000	0.000000	0.000000	0.000000	0.000000	0.000000	0.323275	0.658441	-1.144970	0.000000	0.000000	1.000000	106.000000	0.000000
15110.033278	0.064759	0.546638	0.073166	71.816757	4.170366	14.181799	0.000000	0.000000	0.000000	0.000000	0.000000	0.000000	0.323275	0.658441	-1.144970	0.000000	0.000000	1.000000	106.000000	0.000000
15110.036611	0.065967	0.548727	0.069343	71.910210	4.321683	14.389424	0.000000	0.000000	0.000000	0.000000	0.000000	0.000000	0.362406	0.626710	-1.147080	0.000000	0.000000	1.000000	106.000000	0.000000
15110.039944	0.065967	0.548727	0.069343	71.910210	4.321683	14.389424	0.000000	0.000000	0.000000	0.000000	0.000000	0.000000	0.362406	0.626710	-1.147080	0.000000	0.000000	1.000000	106.000000	0.000000
15110.043278	0.065967	0.548727	0.069343	71.910210	4.321683	14.389424	0.000000	0.000000	0.000000	0.000000	0.000000	0.000000	0.362406	0.626710	-1.147080	0.000000	0.000000	1.000000	106.000000	0.000000
15110.046611	0.067205	0.550730	0.065542	72.040627	4.471822	14.364779	0.000000	0.000000	0.000000	0.000000	0.000000	0.000000	0.371534	0.600882	-1.140072	0.000000	0.000000	1.000000	106.000000	0.000000
15110.049944	0.067205	0.550730	0.065542	72.040627	4.471822	14.364779	0.000000	0.000000	0.000000	0.000000	0.000000	0.000000	0.371534	0.600882	-1.140072	0.000000	0.000000	1.000000	106.000000	0.000000
15110.053278	0.067205	0.550730	0.065542	72.040627	4.471822	14.364779	0.000000	0.000000	0.000000	0.000000	0.000000	0.000000	0.371534	0.600882	-1.140072	0.000000	0.000000	1.000000	106.000000	0.000000
15110.056611	0.068371	0.552687	0.061752	72.225792	4.602903	14.335026	0.000000	0.000000	0.000000	0.000000	0.000000	0.000000	0.349827	0.587270	-1.137148	0.000000	0.000000	1.000000	106.000000	0.000000
15110.059944	0.068371	0.552687	0.061752	72.225792	4.602903	14.335026	0.000000	0.000000	0.000000	0.000000	0.000000	0.000000	0.349827	0.587270	-1.137148	0.000000	0.000000	1.000000	106.000000	0.000000
15110.063278	0.068371	0.552687	0.061752	72.225792	4.602903	14.335026	0.000000	0.000000	0.000000	0.000000	0.000000	0.000000	0.349827	0.587270	-1.137148	0.000000	0.000000	1.000000	106.000000	0.000000
15110.066611	0.069500	0.554569	0.058036	72.470169	4.717456	14.329412	0.000000	0.000000	0.000000	0.000000	0.000000	0.000000	0.338552	0.564450	-1.114670	0.000000	0.000000	1.000000	106.000000	0.000000
15110.069944	0.069500	0.554569	0.058036	72.470169	4.717456	14.329412	0.000000	0.000000	0.000000	0.000000	0.000000	0.000000	0.338552	0.564450	-1.114670	0.000000	0.000000	1.000000	106.000000	0.000000
15110.073278	0.069500	0.554569	0.058036	72.470169	4.717456	14.329412	0.000000	0.000000	0.000000	0.000000	0.000000	0.000000	0.338552	0.564450	-1.114670	0.000000	0.000000	1.000000	106.000000	0.000000
15110.076611	0.070536	0.556351	0.054347	72.742943	4.808329	14.476945	0.000000	0.000000	0.000000	0.000000	0.000000	0.000000	0.310768	0.534600	-1.106795	0.000000	0.000000	1.000000	106.000000	0.000000
15110.079944	0.070536	0.556351	0.054347	72.742943	4.808329	14.476945	0.000000	0.000000	0.000000	0.000000	0.000000	0.000000	0.310768	0.534600	-1.106795	0.000000	0.000000	1.000000	106.000000	0.000000
15110.083278	0.070536	0.556351	0.054347	72.742943	4.808329	14.476945	0.000000	0.000000	0.000000	0.000000	0.000000	0.000000	0.310768	0.534600	-1.106795	0.000000	0.000000	1.000000	106.000000	0.000000
15110.086611	0.071479	0.558066	0.050848	73.006561	4.894948	15.052969	0.000000	0.000000	0.000000	0.000000	0.000000	0.000000	0.283043	0.514710	-1.049623	0.000000	0.000000	1.000000	106.000000	0.000000
15110.089944	0.071479	0.558066	0.050848	73.006561	4.894948	15.052969	0.000000	0.000000	0.000000	0.000000	0.000000	0.000000	0.283043	0.514710	-1.049623	0.000000	0.000000	1.000000	106.000000	0.000000
15110.093278	0.071479	0.558066	0.050848	73.006561	4.894948	15.052969	0.000000	0.000000	0.000000	0.000000	0.000000	0.000000	0.283043	0.514710	-1.049623	0.000000	0.000000	1.000000	106.000000	0.000000
15110.096611	0.072368	0.559686	0.047439	73.228409	4.972374	15.977498	0.000000	0.000000	0.000000	0.000000	0.000000	0.000000	0.266653	0.485754	-1.022877	0.000000	0.000000	1.000000	106.000000	0.000000
15110.099944	0.072368	0.559686	0.047439	73.228409	4.972374	15.977498	0.000000	0.000000	0.000000	0.000000	0.000000	0.000000	0.266653	0.485754	-1.022877	0.000000	0.000000	1.000000	106.000000	0.000000
15110.103278	0.072368	0.559686	0.047439	73.228409	4.972374	15.977498	0.000000	0.000000	0.000000	0.000000	0.000000	0.000000	0.266653	0.485754	-1.022877	0.000000	0.000000	1.000000	106.000000	0.000000
15110.106611	0.073240	0.561228	0.044196	73.400742	5.056578	16.726357	0.000000	0.000000	0.000000	0.000000	0.000000	0.000000	0.261453	0.462567	-0.972716	0.000000	0.000000	1.000000	106.000000	0.000000
15110.109944	0.073240	0.561228	0.044196	73.400742	5.056578	16.726357	0.000000	0.000000	0.000000	0.000000	0.000000	0.000000	0.261453	0.462567	-0.972716	0.000000	0.000000	1.000000	106.000000	0.000000
15110.113278	0.073240	0.561228	0.044196	73.400742	5.056578	16.726357	0.000000	0.000000	0.000000	0.000000	0.000000	0.000000	0.261453	0.462567	-0.972716	0.000000	0.000000	1.000000	106.000000	0.000000
15110.116611	0.074136	0.562715	0.041070	73.516541	5.143516	17.176636	0.000000	0.000000	0.000000	0.000000	0.000000	0.000000	0.269007	0.446203	-0.937849	0.000000	0.000000	1.000000	106.000000	0.000000
15110.119944	0.074136	0.562715	0.041070	73.516541	5.143516	17.176636	0.000000	0.000000	0.000000	0.000000	0.000000	0.000000	0.269007	0.446203	-0.937849	0.000000	0.000000	1.000000	106.000000	0.000000
15110.123278	0.074136	0.562715	0.041070	73.516541	5.143516	17.176636	0.000000	0.000000	0.000000	0.000000	0.000000	0.000000	0.269007	0.446203	-0.937849	0.000000	0.000000	1.000000	106.000000	0.000000
15110.126611	0.075021	0.564149	0.038131	73.591995	5.226244	17.124868	0.000000	0.000000	0.000000	0.000000	0.000000	0.000000	0.265527	0.430362	-0.881675	0.000000	0.000000	1.000000	106.000000	0.000000
15110.129944	0.075021	0.564149	0.038131	73.591995	5.226244	17.124868	0.000000	0.000000	0.000000	0.000000	0.000000	0.000000	0.265527	0.430362	-0.881675	0.000000	0.000000	1.000000	106.000000	0.000000
15110.133278	0.075021	0.564149	0.038131	73.591995	5.226244	17.124868	0.000000	0.000000	0.000000	0.000000	0.000000	0.000000	0.265527	0.430362	-0.881675	0.000000	0.000000	1.000000	106.000000	0.000000
15110.136611	0.075884	0.565544	0.035295	73.631950	5.348536	17.097948	0.000000	0.000000	0.000000	0.000000	0.000000	0.000000	0.258703	0.418462	-0.850854	0.000000	0.000000	1.000000	106.000000	0.000000
15110.139944	0.075884	0.565544	0.035295	73.631950	5.348536	17.097948	0.000000	0.000000	0.000000	0.000000	0.000000	0.000000	0.258703	0.418462	-0.850854	0.000000	0.000000	1.000000	106.000000	0.000000
15110.143278	0.075884	0.565544	0.035295	73.631950	5.348536	17.097948	0.000000	0.000000	0.000000	0.000000	0.000000	0.000000	0.258703	0.418462	-0.850854	0.000000	0.000000	1.000000	106.000000	0.000000
15110.146611	0.076711	0.566901	0.032629	73.628914	5.483298	17.102924	0.000000	0.000000	0.000000	0.000000	0.000000	0.000000	0.248258	0.407100	-0.799746	0.000000	0.000000	1.000000	106.000000	0.000000
15110.149944	0.076711	0.566901	0.032629	73.628914	5.483298	17.102924	0.000000	0.000000	0.000000	0.000000	0.000000	0.000000	0.248258	0.407100	-0.799746	0.000000	0.000000	1.000000	106.000000	0.000000
15110.153278	0.076711	0.566901	0.032629	73.628914	5.483298	17.102924	0.000000	0.000000	0.000000	0.000000	0.000000	0.000000	0.248258	0.407100	-0.799746	0.000000	0.000000	1.000000	106.000000	0.000000
15110.156611	0.077503	0.568205	0.030118	73.612709	5.621454	17.103277	0.000000	0.000000	0.000000	0.000000	0.000000	0.000000	0.237643	0.391126	-0.753402	0.000000	0.000000	1.000000	106.000000	0.000000
15110.159944	0.077503	0.568205	0.030118	73.612709	5.621454	17.103277	0.000000	0.000000	0.000000	0.000000	0.000000	0.000000	0.237643	0.391126	-0.753402	0.000000	0.000000	1.000000	106.000000	0.000000
15110.163278	0.077503	0.568205	0.030118	73.612709	5.621454	17.103277	0.000000	0.000000	0.000000	0.000000	0.000000	0.000000	0.237643	0.391126	-0.753402	0.000000	0.000000	1.000000	106.000000	0.000000
15110.166611	0.078261	0.569485	0.027756	73.619583	5.744386	17.096863	0.000000	0.000000	0.000000	0.000000	0.000000	0.000000	0.227320	0.384015	-0.708533	0.000000	0.000000	1.000000	106.000000	0.000000
15110.169944	0.078261	0.569485	0.027756	73.619583	5.744386	17.096863	0.000000	0.000000	0.000000	0.000000	0.000000	0.000000	0.227320	0.384015	-0.708533	0.000000	0.000000	1.000000	106.000000	0.000000
15110.173278	0.078261	0.569485	0.027756	73.619583	5.744386	17.096863	0.000000	0.000000	0.000000	0.000000	0.000000	0.000000	0.227320	0.384015	-0.708533	0.000000	0.000000	1.000000	106.000000	0.000000
15110.176611	0.079023	0.570716	0.025480	73.692596	5.846634	17.078629	0.000000	0.000000	0.000000	0.000000	0.000000	0.000000	0.228471	0.369245	-0.682804	0.000000	0.000000	1.000000	106.000000	0.000000
15110.179944	0.079023	0.570716	0.025480	73.692596	5.846634	17.078629	0.000000	0.000000	0.000000	0.000000	0.000000	0.000000	0.228471	0.369245	-0.682804	0.000000	0.000000	1.000000	106.000000	0.000000
15110.183278	0.079023	0.570716	0.025480	73.692596	5.846634	17.078629	0.000000	0.000000	0.000000	0.000000	0.000000	0.000000	0.228471	0.369245	-0.682804	0.000000	0.000000	1.000000	106.000000	0.000000
15110.186611	0.079835	0.571873	0.023289	73.887848	5.912873	17.015213	0.000000	0.000000	0.000000	0.000000	0.000000	0.000000	0.243823	0.346997	-0.657311	0.000000	0.000000	1.000000	106.000000	0.000000
15110.189944	0.079835	0.571873	0.023289	73.887848	5.912873	17.015213	0.000000	0.000000	0.000000	0.000000	0.000000	0.000000	0.243823	0.346997	-0.657311	0.000000	0.000000	1.000000	106.000000	0.000000
15110.193278	0.079835	0.571873	0.023289	73.887848	5.912873	17.015213	0.000000	0.000000	0.000000	0.000000	0.000000	0.000000	0.243823	0.346997	-0.657311	0.000000	0.000000	1.000000	106.000000	0.000000
15110.196611	0.080668	0.573000	0.021135	74.197891	5.953169	16.936781	0.000000	0.000000	0.000000	0.000000	0.000000	0.000000	0.249753	0.338278	-0.646312	0.000000	0.000000	1.000000	106.000000	0.000000
15110.199944	0.080668	0.573000	0.021135	74.197891	5.953169	16.936781	0.000000	0.000000	0.000000	0.000000	0.000000	0.000000	0.249753	0.338278	-0.646312	0.000000	0.000000	1.000000	106.000000	0.000000
15110.203278	0.080668	0.573000	0.021135	74.197891	5.953169	16.936781	0.000000	0.000000	0.000000	0.000000	0.000000	0.000000	0.249753	0.338278	-0.646312	0.000000	0.000000	1.000000	106.000000	0.000000
15110.206611	0.081520	0.574099	0.019017	74.578461	5.960542	16.816566	0.000000	0.000000	0.000000	0.000000	0.000000	0.000000	0.255699	0.329771	-0.635254	0.000000	0.000000	1.000000	106.000000	0.000000
15110.209944	0.081520	0.574099	0.019017	74.578461	5.960542	16.816566	0.000000	0.000000	0.000000	0.000000	0.000000	0.000000	0.255699	0.329771	-0.635254	0.000000	0.000000	1.000000	106.000000	0.000000
15110.213278	0.081520	0.574099	0.019017	74.578461	5.960542	16.816566	0.000000	0.000000	0.000000	0.000000	0.000000	0.000000	0.255699	0.329771	-0.635254	0.000000	0.000000	1.000000	106.000000	0.000000
15110.216611	0.082415	0.575171	0.016933	74.979836	5.963898	16.696945	0.000000	0.000000	0.000000	0.000000	0.000000	0.000000	0.268416	0.321480	-0.625316	0.000000	0.000000	1.000000	106.000000	0.000000
15110.219944	0.082415	0.575171	0.016933	74.979836	5.963898	16.696945	0.000000	0.000000	0.000000	0.000000	0.000000	0.000000	0.268416	0.321480	-0.625316	0.000000	0.000000	1.000000	106.000000	0.000000
15110.223278	0.082415	0.575171	0.016933	74.979836	5.963898	16.696945	0.000000	0.000000	0.000000	0.000000	0.000000	0.000000	0.268416	0.321480	-0.625316	0.000000	0.000000	1.000000	106.000000	0.000000
15110.226611	0.083311	0.576208	0.014913	75.354805	5.964577	16.588533	0.000000	0.000000	0.000000	0.000000	0.000000	0.000000	0.268857	0.310995	-0.606009	0.000000	0.000000	1.000000	106.000000	0.000000
15110.229944	0.083311	0.576208	0.014913	75.354805	5.964577	16.588533	0.000000	0.000000	0.000000	0.000000	0.000000	0.000000	0.268857	0.310995	-0.606009	0.000000	0.000000	1.000000	106.000000	0.000000
15110.233278	0.083311	0.576208	0.014913	75.354805	5.964577	16.588533	0.000000	0.000000	0.000000	0.000000	0.000000	0.000000	0.268857	0.310995	-0.606009	0.000000	0.000000	1.000000	106.000000	0.000000
15110.236611	0.084159	0.577244	0.012936	75.700783	5.974463	16.529856	0.000000	0.000000	0.000000	0.000000	0.000000	0.000000	0.254479	0.311006	-0.593131	0.000000	0.000000	1.000000	106.000000	0.000000
15110.239944	0.084159	0.577244	0.012936	75.700783	5.974463	16.529856	0.000000	0.000000	0.000000	0.000000	0.000000	0.000000	0.254479	0.311006	-0.593131	0.000000	0.000000	1.000000	106.000000	0.000000
15110.243278	0.084159	0.577244	0.012936	75.700783	5.974463	16.529856	0.000000	0.000000	0.000000	0.000000	0.000000	0.000000	0.254479	0.311006	-0.593131	0.000000	0.000000	1.000000	106.000000	0.000000
15110.246611	0.084958	0.578263	0.010985	76.004791	6.005614	16.646383	0.000000	0.000000	0.000000	0.000000	0.000000	0.000000	0.239440	0.305671	-0.585203	0.000000	0.000000	1.000000	106.000000	0.000000
15110.249944	0.084958	0.578263	0.010985	76.004791	6.005614	16.646383	0.000000	0.000000	0.000000	0.000000	0.000000	0.000000	0.239440	0.305671	-0.585203	0.000000	0.000000	1.000000	106.000000	0.000000
15110.253278	0.084958	0.578263	0.010985	76.004791	6.005614	16.646383	0.000000	0.000000	0.000000	0.000000	0.000000	0.000000	0.239440	0.305671	-0.585203	0.000000	0.000000	1.000000	106.000000	0.000000
15110.256611	0.085721	0.579254	0.009017	76.266380	6.075425	17.698124	0.000000	0.000000	0.000000	0.000000	0.000000	0.000000	0.229039	0.297297	-0.590434	0.000000	0.000000	1.000000	106.000000	0.000000
15110.259944	0.085721	0.579254	0.009017	76.266380	6.075425	17.698124	0.000000	0.000000	0.000000	0.000000	0.000000	0.000000	0.229039	0.297297	-0.590434	0.000000	0.000000	1.000000	106.000000	0.000000
15110.263278	0.085721	0.579254	0.009017	76.266380	6.075425	17.698124	0.000000	0.000000	0.000000	0.000000	0.000000	0.000000	0.229039	0.297297	-0.590434	0.000000	0.000000	1.000000	106.000000	0.000000
15110.266611	0.086500	0.580184	0.007053	76.486191	6.115773	19.291334	0.000000	0.000000	0.000000	0.000000	0.000000	0.000000	0.233588	0.278889	-0.589049	0.000000	0.000000	1.000000	106.000000	0.000000
15110.269944	0.086500	0.580184	0.007053	76.486191	6.115773	19.291334	0.000000	0.000000	0.000000	0.000000	0.000000	0.000000	0.233588	0.278889	-0.589049	0.000000	0.000000	1.000000	106.000000	0.000000
15110.273278	0.086500	0.580184	0.007053	76.486191	6.115773	19.291334	0.000000	0.000000	0.000000	0.000000	0.000000	0.000000	0.233588	0.278889	-0.589049	0.000000	0.000000	1.000000	106.000000	0.000000
15110.276611	0.087386	0.581115	0.005105	76.659760	6.179336	20.463734	0.000000	0.000000	0.000000	0.000000	0.000000	0.000000	0.265948	0.279283	-0.584496	0.000000	0.000000	1.000000	106.000000	0.000000
15110.279944	0.087386	0.581115	0.005105	76.659760	6.179336	20.463734	0.000000	0.000000	0.000000	0.000000	0.000000	0.000000	0.265948	0.279283	-0.584496	0.000000	0.000000	1.000000	106.000000	0.000000
15110.283278	0.087386	0.581115	0.005105	76.659760	6.179336	20.463734	0.000000	0.000000	0.000000	0.000000	0.000000	0.000000	0.265948	0.279283	-0.584496	0.000000	0.000000	1.000000	106.000000	0.000000
15110.286611	0.088372	0.582037	0.003131	76.775520	6.278091	20.759003	0.000000	0.000000	0.000000	0.000000	0.000000	0.000000	0.295672	0.276538	-0.592164	0.000000	0.000000	1.000000	106.000000	0.000000
15110.289944	0.088372	0.582037	0.003131	76.775520	6.278091	20.759003	0.000000	0.000000	0.000000	0.000000	0.000000	0.000000	0.295672	0.276538	-0.592164	0.000000	0.000000	1.000000	106.000000	0.000000
15110.293278	0.088372	0.582037	0.003131	76.775520	6.278091	20.759003	0.000000	0.000000	0.000000	0.000000	0.000000	0.000000	0.295672	0.276538	-0.592164	0.000000	0.000000	1.000000	106.000000	0.000000
15110.296611	0.089506	0.582960	0.001163	76.839699	6.410093	20.709881	0.000000	0.000000	0.000000	0.000000	0.000000	0.000000	0.340374	0.277096	-0.590509	0.000000	0.000000	1.000000	106.000000	0.000000
15110.299944	0.089506	0.582960	0.001163	76.839699	6.410093	20.709881	0.000000	0.000000	0.000000	0.000000	0.000000	0.000000	0.340374	0.277096	-0.590509	0.000000	0.000000	1.000000	106.000000	0.000000
15110.303278	0.089506	0.582960	0.001163	76.839699	6.410093	20.709881	0.000000	0.000000	0.000000	0.000000	0.000000	0.000000	0.340374	0.277096	-0.590509	0.000000	0.000000	1.000000	106.000000	0.000000
15110.306611	0.090745	0.583886	-0.000793	76.855042	6.500381	20.577410	0.000000	0.000000	0.000000	0.000000	0.000000	0.000000	0.371598	0.277759	-0.586586	0.000000	0.000000	1.000000	106.000000	0.000000
15110.309944	0.090745	0.583886	-0.000793	76.855042	6.500381	20.577410	0.000000	0.000000	0.000000	0.000000	0.000000	0.000000	0.371598	0.277759	-0.586586	0.000000	0.000000	1.000000	106.000000	0.000000
15110.313278	0.090745	0.583886	-0.000793	76.855042	6.500381	20.577410	0.000000	0.000000	0.000000	0.000000	0.000000	0.000000	0.371598	0.277759	-0.586586	0.000000	0.000000	1.000000	106.000000	0.000000
15110.316611	0.092068	0.584764	-0.002718	76.837364	6.376905	20.201382	0.000000	0.000000	0.000000	0.000000	0.000000	0.000000	0.396881	0.263331	-0.577497	0.000000	0.000000	1.000000	106.000000	0.000000
15110.319944	0.092068	0.584764	-0.002718	76.837364	6.376905	20.201382	0.000000	0.000000	0.000000	0.000000	0.000000	0.000000	0.396881	0.263331	-0.577497	0.000000	0.000000	1.000000	106.000000	0.000000
15110.323278	0.092068	0.584764	-0.002718	76.837364	6.376905	20.201382	0.000000	0.000000	0.000000	0.000000	0.000000	0.000000	0.396881	0.263331	-0.577497	0.000000	0.000000	1.000000	106.000000	0.000000
15110.326611	0.093318	0.585627	-0.004612	76.775131	5.938101	19.510872	0.000000	0.000000	0.000000	0.000000	0.000000	0.000000	0.375022	0.258793	-0.568340	0.000000	0.000000	1.000000	106.000000	0.000000
15110.329944	0.093318	0.585627	-0.004612	76.775131	5.938101	19.510872	0.000000	0.000000	0.000000	0.000000	0.000000	0.000000	0.375022	0.258793	-0.568340	0.000000	0.000000	1.000000	106.000000	0.000000
15110.333278	0.093318	0.585627	-0.004612	76.775131	5.938101	19.510872	0.000000	0.000000	0.000000	0.000000	0.000000	0.000000	0.375022	0.258793	-0.568340	0.000000	0.000000	1.000000	106.000000	0.000000
15110.336611	0.094514	0.586456	-0.006496	76.695091	5.134989	18.488184	0.000000	0.000000	0.000000	0.000000	0.000000	0.000000	0.358853	0.248891	-0.565309	0.000000	0.000000	1.000000	106.000000	0.000000
15110.339944	0.094514	0.586456	-0.006496	76.695091	5.134989	18.488184	0.000000	0.000000	0.000000	0.000000	0.000000	0.000000	0.358853	0.248891	-0.565309	0.000000	0.000000	1.000000	106.000000	0.000000
15110.343278	0.094514	0.586456	-0.006496	76.695091	5.134989	18.488184	0.000000	0.000000	0.000000	0.000000	0.000000	0.000000	0.358853	0.248891	-0.565309	0.000000	0.000000	1.000000	106.000000	0.000000
15110.346611	0.095676	0.587210	-0.008384	76.603867	4.068823	17.278160	0.000000	0.000000	0.000000	0.000000	0.000000	0.000000	0.348640	0.226025	-0.566363	0.000000	0.000000	1.000000	106.000000	0.000000
15110.349944	0.095676	0.587210	-0.008384	76.603867	4.068823	17.278160	0.000000	0.000000	0.000000	0.000000	0.000000	0.000000	0.348640	0.226025	-0.566363	0.000000	0.000000	1.000000	106.000000	0.000000
15110.353278	0.095676	0.587210	-0.008384	76.603867	4.068823	17.278160	0.000000	0.000000	0.000000	0.000000	0.000000	0.000000	0.348640	0.226025	-0.566363	0.000000	0.000000	1.000000	106.000000	0.000000
15110.356611	0.096786	0.587931	-0.010261	76.499939	2.854089	16.036758	0.000000	0.000000	0.000000	0.000000	0.000000	0.000000	0.332768	0.216288	-0.563002	0.000000	0.000000	1.000000	106.000000	0.000000
15110.359944	0.096786	0.587931	-0.010261	76.499939	2.854089	16.036758	0.000000	0.000000	0.000000	0.000000	0.000000	0.000000	0.332768	0.216288	-0.563002	0.000000	0.000000	1.000000	106.000000	0.000000
15110.363278	0.096786	0.587931	-0.010261	76.499939	2.854089	16.036758	0.000000	0.000000	0.000000	0.000000	0.000000	0.000000	0.332768	0.216288	-0.563002	0.000000	0.000000	1.000000	106.000000	0.000000
15110.366611	0.097872	0.588589	-0.012192	76.392181	1.608710	15.083030	0.000000	0.000000	0.000000	0.000000	0.000000	0.000000	0.326022	0.197584	-0.579263	0.000000	0.000000	1.000000	106.000000	0.000000
15110.369944	0.097872	0.588589	-0.012192	76.392181	1.608710	15.083030	0.000000	0.000000	0.000000	0.000000	0.000000	0.000000	0.326022	0.197584	-0.579263	0.000000	0.000000	1.000000	106.000000	0.000000
15110.373278	0.097872	0.588589	-0.012192	76.392181	1.608710	15.083030	0.000000	0.000000	0.000000	0.000000	0.000000	0.000000	0.326022	0.197584	-0.579263	0.000000	0.000000	1.000000	106.000000	0.000000
15110.376611	0.098966	0.589197	-0.014141	76.282402	0.431732	14.158484	0.000000	0.000000	0.000000	0.000000	0.000000	0.000000	0.328122	0.182441	-0.584829	0.000000	0.000000	1.000000	106.000000	0.000000
15110.379944	0.098966	0.589197	-0.014141	76.282402	0.431732	14.158484	0.000000	0.000000	0.000000	0.000000	0.000000	0.000000	0.328122	0.182441	-0.584829	0.000000	0.000000	1.000000	106.000000	0.000000
15110.383278	0.098966	0.589197	-0.014141	76.282402	0.431732	14.158484	0.000000	0.000000	0.000000	0.000000	0.000000	0.000000	0.328122	0.182441	-0.584829	0.000000	0.000000	1.000000	106.000000	0.000000
15110.386611	0.100114	0.589749	-0.016095	76.176033	-0.619263	12.946472	0.000000	0.000000	0.000000	0.000000	0.000000	0.000000	0.344285	0.165451	-0.586156	0.000000	0.000000	1.000000	106.000000	0.000000
15110.389944	0.100114	0.589749	-0.016095	76.176033	-0.619263	12.946472	0.000000	0.000000	0.000000	0.000000	0.000000	0.000000	0.344285	0.165451	-0.586156	0.000000	0.000000	1.000000	106.000000	0.000000
15110.393278	0.100114	0.589749	-0.016095	76.176033	-0.619263	12.946472	0.000000	0.000000	0.000000	0.000000	0.000000	0.000000	0.344285	0.165451	-0.586156	0.000000	0.000000	1.000000	106.000000	0.000000
15110.396611	0.101256	0.590263	-0.018023	76.076874	-1.459574	11.795243	0.000000	0.000000	0.000000	0.000000	0.000000	0.000000	0.342623	0.154133	-0.578288	0.000000	0.000000	1.000000	106.000000	0.000000
15110.399944	0.101256	0.590263	-0.018023	76.076874	-1.459574	11.795243	0.000000	0.000000	0.000000	0.000000	0.000000	0.000000	0.342623	0.154133	-0.578288	0.000000	0.000000	1.000000	106.000000	0.000000
15110.403278	0.101256	0.590263	-0.018023	76.076874	-1.459574	11.795243	0.000000	0.000000	0.000000	0.000000	0.000000	0.000000	0.342623	0.154133	-0.578288	0.000000	0.000000	1.000000	106.000000	0.000000
15110.406611	0.102381	0.590752	-0.019879	75.994102	-2.072939	11.013526	0.000000	0.000000	0.000000	0.000000	0.000000	0.000000	0.337647	0.146681	-0.556900	0.000000	0.000000	1.000000	106.000000	0.000000
15110.409944	0.102381	0.590752	-0.019879	75.994102	-2.072939	11.013526	0.000000	0.000000	0.000000	0.000000	0.000000	0.000000	0.337647	0.146681	-0.556900	0.000000	0.000000	1.000000	106.000000	0.000000
15110.413278	0.102381	0.590752	-0.019879	75.994102	-2.072939	11.013526	0.000000	0.000000	0.000000	0.000000	0.000000	0.000000	0.337647	0.146681	-0.556900	0.000000	0.000000	1.000000	106.000000	0.000000
15110.416611	0.103498	0.591186	-0.021633	75.923775	-2.542311	10.483834	0.000000	0.000000	0.000000	0.000000	0.000000	0.000000	0.335162	0.130261	-0.526223	0.000000	0.000000	1.000000	106.000000	0.000000
15110.419944	0.103498	0.591186	-0.021633	75.923775	-2.542311	10.483834	0.000000	0.000000	0.000000	0.000000	0.000000	0.000000	0.335162	0.130261	-0.526223	0.000000	0.000000	1.000000	106.000000	0.000000
15110.423278	0.103498	0.591186	-0.021633	75.923775	-2.542311	10.483834	0.000000	0.000000	0.000000	0.000000	0.000000	0.000000	0.335162	0.130261	-0.526223	0.000000	0.000000	1.000000	106.000000	0.000000
15110.426611	0.104557	0.591579	-0.023230	75.855812	-2.965698	10.092531	0.000000	0.000000	0.000000	0.000000	0.000000	0.000000	0.317425	0.117970	-0.478983	0.000000	0.000000	1.000000	106.000000	0.000000
15110.429944	0.104557	0.591579	-0.023230	75.855812	-2.965698	10.092531	0.000000	0.000000	0.000000	0.000000	0.000000	0.000000	0.317425	0.117970	-0.478983	0.000000	0.000000	1.000000	106.000000	0.000000
15110.433278	0.104557	0.591579	-0.023230	75.855812	-2.965698	10.092531	0.000000	0.000000	0.000000	0.000000	0.000000	0.000000	0.317425	0.117970	-0.478983	0.000000	0.000000	1.000000	106.000000	0.000000
15110.436611	0.105474	0.591957	-0.024655	75.784248	-3.380425	9.300836	0.000000	0.000000	0.000000	0.000000	0.000000	0.000000	0.275217	0.113349	-0.427681	0.000000	0.000000	1.000000	106.000000	0.000000
15110.439944	0.105474	0.591957	-0.024655	75.784248	-3.380425	9.300836	0.000000	0.000000	0.000000	0.000000	0.000000	0.000000	0.275217	0.113349	-0.427681	0.000000	0.000000	1.000000	106.000000	0.000000
15110.443278	0.105474	0.591957	-0.024655	75.784248	-3.380425	9.300836	0.000000	0.000000	0.000000	0.000000	0.000000	0.000000	0.275217	0.113349	-0.427681	0.000000	0.000000	1.000000	106.000000	0.000000
15110.446611	0.106296	0.592296	-0.025912	75.717941	-3.742714	8.608117	0.000000	0.000000	0.000000	0.000000	0.000000	0.000000	0.246660	0.101732	-0.376941	0.000000	0.000000	1.000000	106.000000	0.000000
15110.449944	0.106296	0.592296	-0.025912	75.717941	-3.742714	8.608117	0.000000	0.000000	0.000000	0.000000	0.000000	0.000000	0.246660	0.101732	-0.376941	0.000000	0.000000	1.000000	106.000000	0.000000
15110.453278	0.106296	0.592296	-0.025912	75.717941	-3.742714	8.608117	0.000000	0.000000	0.000000	0.000000	0.000000	0.000000	0.246660	0.101732	-0.376941	0.000000	0.000000	1.000000	106.000000	0.000000
15110.456611	0.107034	0.592609	-0.027051	75.667542	-3.952726	8.137010	0.000000	0.000000	0.000000	0.000000	0.000000	0.000000	0.221360	0.093975	-0.341649	0.000000	0.000000	1.000000	106.000000	0.000000
15110.459944	0.107034	0.592609	-0.027051	75.667542	-3.952726	8.137010	0.000000	0.000000	0.000000	0.000000	0.000000	0.000000	0.221360	0.093975	-0.341649	0.000000	0.000000	1.000000	106.000000	0.000000
15110.463278	0.107034	0.592609	-0.027051	75.667542	-3.952726	8.137010	0.000000	0.000000	0.000000	0.000000	0.000000	0.000000	0.221360	0.093975	-0.341649	0.000000	0.000000	1.000000	106.000000	0.000000
15110.466611	0.107689	0.592897	-0.028071	75.645447	-3.946692	7.984908	0.000000	0.000000	0.000000	0.000000	0.000000	0.000000	0.196506	0.086397	-0.306196	0.000000	0.000000	1.000000	106.000000	0.000000
15110.469944	0.107689	0.592897	-0.028071	75.645447	-3.946692	7.984908	0.000000	0.000000	0.000000	0.000000	0.000000	0.000000	0.196506	0.086397	-0.306196	0.000000	0.000000	1.000000	106.000000	0.000000
15110.473278	0.107689	0.592897	-0.028071	75.645447	-3.946692	7.984908	0.000000	0.000000	0.000000	0.000000	0.000000	0.000000	0.196506	0.086397	-0.306196	0.000000	0.000000	1.000000	106.000000	0.000000
15110.476611	0.108256	0.593100	-0.028999	75.645309	-3.783249	8.072700	0.000000	0.000000	0.000000	0.000000	0.000000	0.000000	0.170108	0.060694	-0.278262	0.000000	0.000000	1.000000	106.000000	0.000000
15110.479944	0.108256	0.593100	-0.028999	75.645309	-3.783249	8.072700	0.000000	0.000000	0.000000	0.000000	0.000000	0.000000	0.170108	0.060694	-0.278262	0.000000	0.000000	1.000000	106.000000	0.000000
15110.483278	0.108256	0.593100	-0.028999	75.645309	-3.783249	8.072700	0.000000	0.000000	0.000000	0.000000	0.000000	0.000000	0.170108	0.060694	-0.278262	0.000000	0.000000	1.000000	106.000000	0.000000
15110.486611	0.108751	0.593289	-0.029860	75.651260	-3.608457	8.187953	0.000000	0.000000	0.000000	0.000000	0.000000	0.000000	0.148469	0.056877	-0.258216	0.000000	0.000000	1.000000	106.000000	0.000000
15110.489944	0.108751	0.593289	-0.029860	75.651260	-3.608457	8.187953	0.000000	0.000000	0.000000	0.000000	0.000000	0.000000	0.148469	0.056877	-0.258216	0.000000	0.000000	1.000000	106.000000	0.000000
15110.493278	0.108751	0.593289	-0.029860	75.651260	-3.608457	8.187953	0.000000	0.000000	0.000000	0.000000	0.000000	0.000000	0.148469	0.056877	-0.258216	0.000000	0.000000	1.000000	106.000000	0.000000
15110.496611	0.108751	0.593289	-0.029860	75.665352	-3.397554	8.365067	0.000000	0.000000	0.000000	0.000000	0.000000	0.000000	0.148469	0.056877	-0.258216	0.000000	0.000000	1.000000	106.000000	0.000000
15110.499944	0.109192	0.593424	-0.030667	75.665352	-3.397554	8.365067	0.000000	0.000000	0.000000	0.000000	0.000000	0.000000	0.132415	0.040389	-0.242383	0.000000	0.000000	1.000000	106.000000	0.000000
15110.503278	0.109192	0.593424	-0.030667	75.665352	-3.397554	8.365067	0.000000	0.000000	0.000000	0.000000	0.000000	0.000000	0.132415	0.040389	-0.242383	0.000000	0.000000	1.000000	106.000000	0.000000
15110.506611	0.109567	0.593565	-0.031392	75.686951	-3.154945	8.597853	0.000000	0.000000	0.000000	0.000000	0.000000	0.000000	0.112425	0.042256	-0.217274	0.000000	0.000000	1.000000	106.000000	0.000000
15110.509944	0.109567	0.593565	-0.031392	75.686951	-3.154945	8.597853	0.000000	0.000000	0.000000	0.000000	0.000000	0.000000	0.112425	0.042256	-0.217274	0.000000	0.000000	1.000000	106.000000	0.000000
15110.513278	0.109567	0.593565	-0.031392	75.686951	-3.154945	8.597853	0.000000	0.000000	0.000000	0.000000	0.000000	0.000000	0.112425	0.042256	-0.217274	0.000000	0.000000	1.000000	106.000000	0.000000
15110.516611	0.109567	0.593565	-0.031392	75.708931	-2.917797	8.837831	0.000000	0.000000	0.000000	0.000000	0.000000	0.000000	0.112425	0.042256	-0.217274	0.000000	0.000000	1.000000	106.000000	0.000000
15110.519944	0.109894	0.593669	-0.032046	75.708931	-2.917797	8.837831	0.000000	0.000000	0.000000	0.000000	0.000000	0.000000	0.097978	0.031460	-0.196409	0.000000	0.000000	1.000000	106.000000	0.000000
15110.523278	0.109894	0.593669	-0.032046	75.708931	-2.917797	8.837831	0.000000	0.000000	0.000000	0.000000	0.000000	0.000000	0.097978	0.031460	-0.196409	0.000000	0.000000	1.000000	106.000000	0.000000
15110.526611	0.110144	0.593768	-0.032657	75.731224	-2.686071	9.085037	0.000000	0.000000	0.000000	0.000000	0.000000	0.000000	0.075230	0.029596	-0.183164	0.000000	0.000000	1.000000	106.000000	0.000000
15110.529944	0.110144	0.593768	-0.032657	75.731224	-2.686071	9.085037	0.000000	0.000000	0.000000	0.000000	0.000000	0.000000	0.075230	0.029596	-0.183164	0.000000	0.000000	1.000000	106.000000	0.000000
15110.533278	0.110144	0.593768	-0.032657	75.731224	-2.686071	9.085037	0.000000	0.000000	0.000000	0.000000	0.000000	0.000000	0.075230	0.029596	-0.183164	0.000000	0.000000	1.000000	106.000000	0.000000
15110.536611	0.110144	0.593768	-0.032657	75.756813	-2.457886	9.335793	0.000000	0.000000	0.000000	0.000000	0.000000	0.000000	0.075230	0.029596	-0.183164	0.000000	0.000000	1.000000	106.000000	0.000000
15110.539944	0.110362	0.593837	-0.033226	75.756813	-2.457886	9.335793	0.000000	0.000000	0.000000	0.000000	0.000000	0.000000	0.065248	0.020583	-0.170854	0.000000	0.000000	1.000000	106.000000	0.000000
15110.543278	0.110362	0.593837	-0.033226	75.756813	-2.457886	9.335793	0.000000	0.000000	0.000000	0.000000	0.000000	0.000000	0.065248	0.020583	-0.170854	0.000000	0.000000	1.000000	106.000000	0.000000
15110.546611	0.110508	0.593852	-0.033737	75.781723	-2.274851	9.537057	0.000000	0.000000	0.000000	0.000000	0.000000	0.000000	0.043841	0.004433	-0.153206	0.000000	0.000000	1.000000	106.000000	0.000000
15110.549944	0.110508	0.593852	-0.033737	75.781723	-2.274851	9.537057	0.000000	0.000000	0.000000	0.000000	0.000000	0.000000	0.043841	0.004433	-0.153206	0.000000	0.000000	1.000000	106.000000	0.000000
15110.553278	0.110508	0.593852	-0.033737	75.781723	-2.274851	9.537057	0.000000	0.000000	0.000000	0.000000	0.000000	0.000000	0.043841	0.004433	-0.153206	0.000000	0.000000	1.000000	106.000000	0.000000
15110.556611	0.110508	0.593852	-0.033737	75.803093	-2.166533	9.648644	0.000000	0.000000	0.000000	0.000000	0.000000	0.000000	0.043841	0.004433	-0.153206	0.000000	0.000000	1.000000	106.000000	0.000000
15110.559944	0.110630	0.593873	-0.034174	75.803093	-2.166533	9.648644	0.000000	0.000000	0.000000	0.000000	0.000000	0.000000	0.036594	0.006572	-0.131038	0.000000	0.000000	1.000000	106.000000	0.000000
15110.563278	0.110630	0.593873	-0.034174	75.803093	-2.166533	9.648644	0.000000	0.000000	0.000000	0.000000	0.000000	0.000000	0.036594	0.006572	-0.131038	0.000000	0.000000	1.000000	106.000000	0.000000
15110.566611	0.110630	0.593873	-0.034174	75.817070	-2.142264	9.660505	0.000000	0.000000	0.000000	0.000000	0.000000	0.000000	0.036594	0.006572	-0.131038	0.000000	0.000000	1.000000	106.000000	0.000000
15110.569944	0.110630	0.593873	-0.034174	75.817070	-2.142264	9.660505	0.000000	0.000000	0.000000	0.000000	0.000000	0.000000	0.036594	0.006572	-0.131038	0.000000	0.000000	1.000000	106.000000	0.000000
15110.573278	0.110687	0.593836	-0.034528	75.817070	-2.142264	9.660505	0.000000	0.000000	0.000000	0.000000	0.000000	0.000000	0.017225	-0.011141	-0.106278	0.000000	0.000000	1.000000	106.000000	0.000000
15110.576611	0.110685	0.593825	-0.034782	75.829056	-2.145723	9.645719	0.000000	0.000000	0.000000	0.000000	0.000000	0.000000	-0.000624	-0.003407	-0.076026	0.000000	0.000000	1.000000	106.000000	0.000000
15110.579944	0.110685	0.593825	-0.034782	75.829056	-2.145723	9.645719	0.000000	0.000000	0.000000	0.000000	0.000000	0.000000	-0.000624	-0.003407	-0.076026	0.000000	0.000000	1.000000	106.000000	0.000000
15110.583278	0.110685	0.593825	-0.034782	75.829056	-2.145723	9.645719	0.000000	0.000000	0.000000	0.000000	0.000000	0.000000	-0.000624	-0.003407	-0.076026	0.000000	0.000000	1.000000	106.000000	0.000000
15110.586611	0.110685	0.593825	-0.034782	75.844032	-2.163692	9.627185	0.000000	0.000000	0.000000	0.000000	0.000000	0.000000	-0.000624	-0.003407	-0.076026	0.000000	0.000000	1.000000	106.000000	0.000000
15110.589944	0.110639	0.593755	-0.034958	75.844032	-2.163692	9.627185	0.000000	0.000000	0.000000	0.000000	0.000000	0.000000	-0.013843	-0.020994	-0.052827	0.000000	0.000000	1.000000	106.000000	0.000000
15110.593278	0.110639	0.593755	-0.034958	75.844032	-2.163692	9.627185	0.000000	0.000000	0.000000	0.000000	0.000000	0.000000	-0.013843	-0.020994	-0.052827	0.000000	0.000000	1.000000	106.000000	0.000000
15110.596611	0.110639	0.593755	-0.034958	75.860001	-2.171882	9.621973	0.000000	0.000000	0.000000	0.000000	0.000000	0.000000	-0.013843	-0.020994	-0.052827	0.000000	0.000000	1.000000	106.000000	0.000000
15110.599944	0.110639	0.593755	-0.034958	75.860001	-2.171882	9.621973	0.000000	0.000000	0.000000	0.000000	0.000000	0.000000	-0.013843	-0.020994	-0.052827	0.000000	0.000000	1.000000	106.000000	0.000000
15110.603278	0.110613	0.593645	-0.035056	75.860001	-2.171882	9.621973	0.000000	0.000000	0.000000	0.000000	0.000000	0.000000	-0.007718	-0.033088	-0.029452	0.000000	0.000000	1.000000	106.000000	0.000000
15110.606611	0.110613	0.593645	-0.035056	75.882454	-2.187845	9.615977	0.000000	0.000000	0.000000	0.000000	0.000000	0.000000	-0.007718	-0.033088	-0.029452	0.000000	0.000000	1.000000	106.000000	0.000000
15110.609944	0.110613	0.593645	-0.035056	75.882454	-2.187845	9.615977	0.000000	0.000000	0.000000	0.000000	0.000000	0.000000	-0.007718	-0.033088	-0.029452	0.000000	0.000000	1.000000	106.000000	0.000000
15110.613278	0.110613	0.593645	-0.035056	75.882454	-2.187845	9.615977	0.000000	0.000000	0.000000	0.000000	0.000000	0.000000	-0.007718	-0.033088	-0.029452	0.000000	0.000000	1.000000	106.000000	0.000000
15110.616611	0.110511	0.593314	-0.035039	75.908897	-2.200334	9.619606	0.000000	0.000000	0.000000	0.000000	0.000000	0.000000	-0.030833	-0.099086	0.004920	0.000000	0.000000	1.000000	106.000000	0.000000
15110.619944	0.110511	0.593314	-0.035039	75.908897	-2.200334	9.619606	0.000000	0.000000	0.000000	0.000000	0.000000	0.000000	-0.030833	-0.099086	0.004920	0.000000	0.000000	1.000000	106.000000	0.000000
15110.623278	0.110511	0.593314	-0.035039	75.908897	-2.200334	9.619606	0.000000	0.000000	0.000000	0.000000	0.000000	0.000000	-0.030833	-0.099086	0.004920	0.000000	0.000000	1.000000	106.000000	0.000000
15110.626611	0.110511	0.593314	-0.035039	75.938820	-2.242041	9.582211	0.000000	0.000000	0.000000	0.000000	0.000000	0.000000	-0.030833	-0.099086	0.004920	0.000000	0.000000	1.000000	106.000000	0.000000
15110.629944	0.110489	0.593076	-0.034957	75.938820	-2.242041	9.582211	0.000000	0.000000	0.000000	0.000000	0.000000	0.000000	-0.006382	-0.071526	0.024708	0.000000	0.000000	1.000000	106.000000	0.000000
15110.633278	0.110489	0.593076	-0.034957	75.938820	-2.242041	9.582211	0.000000	0.000000	0.000000	0.000000	0.000000	0.000000	-0.006382	-0.071526	0.024708	0.000000	0.000000	1.000000	106.000000	0.000000
15110.636611	0.110488	0.592771	-0.034882	75.974754	-2.288483	9.537146	0.000000	0.000000	0.000000	0.000000	0.000000	0.000000	-0.000545	-0.091352	0.022478	0.000000	0.000000	1.000000	106.000000	0.000000
15110.639944	0.110488	0.592771	-0.034882	75.974754	-2.288483	9.537146	0.000000	0.000000	0.000000	0.000000	0.000000	0.000000	-0.000545	-0.091352	0.022478	0.000000	0.000000	1.000000	106.000000	0.000000
15110.643278	0.110488	0.592771	-0.034882	75.974754	-2.288483	9.537146	0.000000	0.000000	0.000000	0.000000	0.000000	0.000000	-0.000545	-0.091352	0.022478	0.000000	0.000000	1.000000	106.000000	0.000000
15110.646611	0.110488	0.592771	-0.034882	76.019676	-2.346182	9.480486	0.000000	0.000000	0.000000	0.000000	0.000000	0.000000	-0.000545	-0.091352	0.022478	0.000000	0.000000	1.000000	106.000000	0.000000
15110.649944	0.110500	0.592432	-0.034753	76.019676	-2.346182	9.480486	0.000000	0.000000	0.000000	0.000000	0.000000	0.000000	0.003699	-0.101821	0.038701	0.000000	0.000000	1.000000	106.000000	0.000000
15110.653278	0.110500	0.592432	-0.034753	76.019676	-2.346182	9.480486	0.000000	0.000000	0.000000	0.000000	0.000000	0.000000	0.003699	-0.101821	0.038701	0.000000	0.000000	1.000000	106.000000	0.000000
15110.656611	0.110500	0.592432	-0.034753	76.067551	-2.407936	9.419652	0.000000	0.000000	0.000000	0.000000	0.000000	0.000000	0.003699	-0.101821	0.038701	0.000000	0.000000	1.000000	106.000000	0.000000
15110.659944	0.110500	0.592432	-0.034753	76.067551	-2.407936	9.419652	0.000000	0.000000	0.000000	0.000000	0.000000	0.000000	0.003699	-0.101821	0.038701	0.000000	0.000000	1.000000	106.000000	0.000000
15110.663278	0.110512	0.592026	-0.034627	76.067551	-2.407936	9.419652	0.000000	0.000000	0.000000	0.000000	0.000000	0.000000	0.003501	-0.121696	0.037971	0.000000	0.000000	1.000000	106.000000	0.000000
15110.666611	0.110527	0.591573	-0.034486	76.124397	-2.481294	9.346884	0.000000	0.000000	0.000000	0.000000	0.000000	0.000000	0.004586	-0.136024	0.042125	0.000000	0.000000	1.000000	106.000000	0.000000
15110.669944	0.110527	0.591573	-0.034486	76.124397	-2.481294	9.346884	0.000000	0.000000	0.000000	0.000000	0.000000	0.000000	0.004586	-0.136024	0.042125	0.000000	0.000000	1.000000	106.000000	0.000000
15110.673278	0.110527	0.591573	-0.034486	76.124397	-2.481294	9.346884	0.000000	0.000000	0.000000	0.000000	0.000000	0.000000	0.004586	-0.136024	0.042125	0.000000	0.000000	1.000000	106.000000	0.000000
15110.676611	0.110527	0.591573	-0.034486	76.187218	-2.562773	9.265767	0.000000	0.000000	0.000000	0.000000	0.000000	0.000000	0.004586	-0.136024	0.042125	0.000000	0.000000	1.000000	106.000000	0.000000
15110.679944	0.110526	0.591072	-0.034327	76.187218	-2.562773	9.265767	0.000000	0.000000	0.000000	0.000000	0.000000	0.000000	-0.000367	-0.150403	0.047811	0.000000	0.000000	1.000000	106.000000	0.000000
15110.683278	0.110526	0.591072	-0.034327	76.187218	-2.562773	9.265767	0.000000	0.000000	0.000000	0.000000	0.000000	0.000000	-0.000367	-0.150403	0.047811	0.000000	0.000000	1.000000	106.000000	0.000000
15110.686611	0.110508	0.590522	-0.034149	76.255959	-2.658024	9.176096	0.000000	0.000000	0.000000	0.000000	0.000000	0.000000	-0.005338	-0.164798	0.053446	0.000000	0.000000	1.000000	106.000000	0.000000
15110.689944	0.110508	0.590522	-0.034149	76.255959	-2.658024	9.176096	0.000000	0.000000	0.000000	0.000000	0.000000	0.000000	-0.005338	-0.164798	0.053446	0.000000	0.000000	1.000000	106.000000	0.000000
15110.693278	0.110508	0.590522	-0.034149	76.255959	-2.658024	9.176096	0.000000	0.000000	0.000000	0.000000	0.000000	0.000000	-0.005338	-0.164798	0.053446	0.000000	0.000000	1.000000	106.000000	0.000000
15110.696611	0.110508	0.590522	-0.034149	76.333649	-2.771140	9.073660	0.000000	0.000000	0.000000	0.000000	0.000000	0.000000	-0.005338	-0.164798	0.053446	0.000000	0.000000	1.000000	106.000000	0.000000
15110.699944	0.110459	0.589894	-0.034009	76.333649	-2.771140	9.073660	0.000000	0.000000	0.000000	0.000000	0.000000	0.000000	-0.014766	-0.188437	0.042056	0.000000	0.000000	1.000000	106.000000	0.000000
15110.703278	0.110459	0.589894	-0.034009	76.333649	-2.771140	9.073660	0.000000	0.000000	0.000000	0.000000	0.000000	0.000000	-0.014766	-0.188437	0.042056	0.000000	0.000000	1.000000	106.000000	0.000000
15110.706611	0.110383	0.589231	-0.033805	76.417267	-2.893197	8.962066	0.000000	0.000000	0.000000	0.000000	0.000000	0.000000	-0.022678	-0.199057	0.061149	0.000000	0.000000	1.000000	106.000000	0.000000
15110.709944	0.110383	0.589231	-0.033805	76.417267	-2.893197	8.962066	0.000000	0.000000	0.000000	0.000000	0.000000	0.000000	-0.022678	-0.199057	0.061149	0.000000	0.000000	1.000000	106.000000	0.000000
15110.713278	0.110383	0.589231	-0.033805	76.417267	-2.893197	8.962066	0.000000	0.000000	0.000000	0.000000	0.000000	0.000000	-0.022678	-0.199057	0.061149	0.000000	0.000000	1.000000	106.000000	0.000000
15110.716611	0.110383	0.589231	-0.033805	76.509232	-3.039006	8.830036	0.000000	0.000000	0.000000	0.000000	0.000000	0.000000	-0.022678	-0.199057	0.061149	0.000000	0.000000	1.000000	106.000000	0.000000
15110.719944	0.110280	0.588507	-0.033623	76.509232	-3.039006	8.830036	0.000000	0.000000	0.000000	0.000000	0.000000	0.000000	-0.030867	-0.217201	0.054560	0.000000	0.000000	1.000000	106.000000	0.000000
15110.723278	0.110280	0.588507	-0.033623	76.509232	-3.039006	8.830036	0.000000	0.000000	0.000000	0.000000	0.000000	0.000000	-0.030867	-0.217201	0.054560	0.000000	0.000000	1.000000	106.000000	0.000000
15110.726611	0.110150	0.587722	-0.033463	76.607635	-3.192170	8.694929	0.000000	0.000000	0.000000	0.000000	0.000000	0.000000	-0.039076	-0.235286	0.047875	0.000000	0.000000	1.000000	106.000000	0.000000
15110.729944	0.110150	0.587722	-0.033463	76.607635	-3.192170	8.694929	0.000000	0.000000	0.000000	0.000000	0.000000	0.000000	-0.039076	-0.235286	0.047875	0.000000	0.000000	1.000000	106.000000	0.000000
15110.733278	0.110150	0.587722	-0.033463	76.607635	-3.192170	8.694929	0.000000	0.000000	0.000000	0.000000	0.000000	0.000000	-0.039076	-0.235286	0.047875	0.000000	0.000000	1.000000	106.000000	0.000000
15110.736611	0.110150	0.587722	-0.033463	76.714943	-3.364964	8.545300	0.000000	0.000000	0.000000	0.000000	0.000000	0.000000	-0.039076	-0.235286	0.047875	0.000000	0.000000	1.000000	106.000000	0.000000
15110.739944	0.109976	0.586896	-0.033304	76.714943	-3.364964	8.545300	0.000000	0.000000	0.000000	0.000000	0.000000	0.000000	-0.052053	-0.247927	0.047648	0.000000	0.000000	1.000000	106.000000	0.000000
15110.743278	0.109976	0.586896	-0.033304	76.714943	-3.364964	8.545300	0.000000	0.000000	0.000000	0.000000	0.000000	0.000000	-0.052053	-0.247927	0.047648	0.000000	0.000000	1.000000	106.000000	0.000000
15110.746611	0.109774	0.586034	-0.033175	76.828049	-3.551160	8.384760	0.000000	0.000000	0.000000	0.000000	0.000000	0.000000	-0.060839	-0.258748	0.038721	0.000000	0.000000	1.000000	106.000000	0.000000
15110.749944	0.109774	0.586034	-0.033175	76.828049	-3.551160	8.384760	0.000000	0.000000	0.000000	0.000000	0.000000	0.000000	-0.060839	-0.258748	0.038721	0.000000	0.000000	1.000000	106.000000	0.000000
15110.753278	0.109774	0.586034	-0.033175	76.828049	-3.551160	8.384760	0.000000	0.000000	0.000000	0.000000	0.000000	0.000000	-0.060839	-0.258748	0.038721	0.000000	0.000000	1.000000	106.000000	0.000000
15110.756611	0.109774	0.586034	-0.033175	76.941925	-3.740171	8.221188	0.000000	0.000000	0.000000	0.000000	0.000000	0.000000	-0.060839	-0.258748	0.038721	0.000000	0.000000	1.000000	106.000000	0.000000
15110.759944	0.109566	0.585153	-0.033065	76.941925	-3.740171	8.221188	0.000000	0.000000	0.000000	0.000000	0.000000	0.000000	-0.062295	-0.264134	0.033176	0.000000	0.000000	1.000000	106.000000	0.000000
15110.763278	0.109566	0.585153	-0.033065	76.941925	-3.740171	8.221188	0.000000	0.000000	0.000000	0.000000	0.000000	0.000000	-0.062295	-0.264134	0.033176	0.000000	0.000000	1.000000	106.000000	0.000000
15110.766611	0.109384	0.584267	-0.032938	77.055733	-3.929288	8.054796	0.000000	0.000000	0.000000	0.000000	0.000000	0.000000	-0.054596	-0.265822	0.038115	0.000000	0.000000	1.000000	106.000000	0.000000
15110.769944	0.109384	0.584267	-0.032938	77.055733	-3.929288	8.054796	0.000000	0.000000	0.000000	0.000000	0.000000	0.000000	-0.054596	-0.265822	0.038115	0.000000	0.000000	1.000000	106.000000	0.000000
15110.773278	0.109384	0.584267	-0.032938	77.055733	-3.929288	8.054796	0.000000	0.000000	0.000000	0.000000	0.000000	0.000000	-0.054596	-0.265822	0.038115	0.000000	0.000000	1.000000	106.000000	0.000000
15110.776611	0.109384	0.584267	-0.032938	77.148247	-4.073261	7.927037	0.000000	0.000000	0.000000	0.000000	0.000000	0.000000	-0.054596	-0.265822	0.038115	0.000000	0.000000	1.000000	106.000000	0.000000
15110.779944	0.109236	0.583387	-0.032846	77.148247	-4.073261	7.927037	0.000000	0.000000	0.000000	0.000000	0.000000	0.000000	-0.044487	-0.263981	0.027411	0.000000	0.000000	1.000000	106.000000	0.000000
15110.783278	0.109236	0.583387	-0.032846	77.148247	-4.073261	7.927037	0.000000	0.000000	0.000000	0.000000	0.000000	0.000000	-0.044487	-0.263981	0.027411	0.000000	0.000000	1.000000	106.000000	0.000000
15110.786611	0.109132	0.582525	-0.032750	77.188637	-4.118610	7.891077	0.000000	0.000000	0.000000	0.000000	0.000000	0.000000	-0.031247	-0.258524	0.028823	0.000000	0.000000	1.000000	106.000000	0.000000
15110.789944	0.109132	0.582525	-0.032750	77.188637	-4.118610	7.891077	0.000000	0.000000	0.000000	0.000000	0.000000	0.000000	-0.031247	-0.258524	0.028823	0.000000	0.000000	1.000000	106.000000	0.000000
15110.793278	0.109132	0.582525	-0.032750	77.188637	-4.118610	7.891077	0.000000	0.000000	0.000000	0.000000	0.000000	0.000000	-0.031247	-0.258524	0.028823	0.000000	0.000000	1.000000	106.000000	0.000000
15110.796611	0.109132	0.582525	-0.032750	77.174049	-4.044813	7.963342	0.000000	0.000000	0.000000	0.000000	0.000000	0.000000	-0.031247	-0.258524	0.028823	0.000000	0.000000	1.000000	106.000000	0.000000
15110.799944	0.109047	0.581664	-0.032661	77.174049	-4.044813	7.963342	0.000000	0.000000	0.000000	0.000000	0.000000	0.000000	-0.025344	-0.258467	0.026767	0.000000	0.000000	1.000000	106.000000	0.000000
15110.803278	0.109047	0.581664	-0.032661	77.174049	-4.044813	7.963342	0.000000	0.000000	0.000000	0.000000	0.000000	0.000000	-0.025344	-0.258467	0.026767	0.000000	0.000000	1.000000	106.000000	0.000000
15110.806611	0.109011	0.580838	-0.032550	77.105705	-3.890666	8.106466	0.000000	0.000000	0.000000	0.000000	0.000000	0.000000	-0.010779	-0.247715	0.033312	0.000000	0.000000	1.000000	106.000000	0.000000
15110.809944	0.109011	0.580838	-0.032550	77.105705	-3.890666	8.106466	0.000000	0.000000	0.000000	0.000000	0.000000	0.000000	-0.010779	-0.247715	0.033312	0.000000	0.000000	1.000000	106.000000	0.000000
15110.813278	0.109011	0.580838	-0.032550	77.105705	-3.890666	8.106466	0.000000	0.000000	0.000000	0.000000	0.000000	0.000000	-0.010779	-0.247715	0.033312	0.000000	0.000000	1.000000	106.000000	0.000000
15110.816611	0.109011	0.580838	-0.032550	76.983604	-3.681017	8.285730	0.000000	0.000000	0.000000	0.000000	0.000000	0.000000	-0.010779	-0.247715	0.033312	0.000000	0.000000	1.000000	106.000000	0.000000
15110.819944	0.108964	0.580001	-0.032481	76.983604	-3.681017	8.285730	0.000000	0.000000	0.000000	0.000000	0.000000	0.000000	-0.014016	-0.251188	0.020736	0.000000	0.000000	1.000000	106.000000	0.000000
15110.823278	0.108964	0.580001	-0.032481	76.983604	-3.681017	8.285730	0.000000	0.000000	0.000000	0.000000	0.000000	0.000000	-0.014016	-0.251188	0.020736	0.000000	0.000000	1.000000	106.000000	0.000000
15110.826611	0.108905	0.579176	-0.032460	76.823326	-3.484481	8.424677	0.000000	0.000000	0.000000	0.000000	0.000000	0.000000	-0.017749	-0.247456	0.006199	0.000000	0.000000	1.000000	106.000000	0.000000
15110.829944	0.108905	0.579176	-0.032460	76.823326	-3.484481	8.424677	0.000000	0.000000	0.000000	0.000000	0.000000	0.000000	-0.017749	-0.247456	0.006199	0.000000	0.000000	1.000000	106.000000	0.000000
15110.833278	0.108905	0.579176	-0.032460	76.823326	-3.484481	8.424677	0.000000	0.000000	0.000000	0.000000	0.000000	0.000000	-0.017749	-0.247456	0.006199	0.000000	0.000000	1.000000	106.000000	0.000000
15110.836611	0.108905	0.579176	-0.032460	76.640846	-3.358299	8.455217	0.000000	0.000000	0.000000	0.000000	0.000000	0.000000	-0.017749	-0.247456	0.006199	0.000000	0.000000	1.000000	106.000000	0.000000
15110.839944	0.108846	0.578351	-0.032441	76.640846	-3.358299	8.455217	0.000000	0.000000	0.000000	0.000000	0.000000	0.000000	-0.017868	-0.247316	0.005738	0.000000	0.000000	1.000000	106.000000	0.000000
15110.843278	0.108846	0.578351	-0.032441	76.640846	-3.358299	8.455217	0.000000	0.000000	0.000000	0.000000	0.000000	0.000000	-0.017868	-0.247316	0.005738	0.000000	0.000000	1.000000	106.000000	0.000000
15110.846611	0.108754	0.577540	-0.032465	76.459373	-3.278990	8.431354	0.000000	0.000000	0.000000	0.000000	0.000000	0.000000	-0.027635	-0.243493	-0.007231	0.000000	0.000000	1.000000	106.000000	0.000000
15110.849944	0.108754	0.577540	-0.032465	76.459373	-3.278990	8.431354	0.000000	0.000000	0.000000	0.000000	0.000000	0.000000	-0.027635	-0.243493	-0.007231	0.000000	0.000000	1.000000	106.000000	0.000000
15110.853278	0.108754	0.577540	-0.032465	76.459373	-3.278990	8.431354	0.000000	0.000000	0.000000	0.000000	0.000000	0.000000	-0.027635	-0.243493	-0.007231	0.000000	0.000000	1.000000	106.000000	0.000000
15110.856611	0.108754	0.577540	-0.032465	76.292542	-3.232398	8.375921	0.000000	0.000000	0.000000	0.000000	0.000000	0.000000	-0.027635	-0.243493	-0.007231	0.000000	0.000000	1.000000	106.000000	0.000000
15110.859944	0.108639	0.576753	-0.032492	76.292542	-3.232398	8.375921	0.000000	0.000000	0.000000	0.000000	0.000000	0.000000	-0.034277	-0.236153	-0.008034	0.000000	0.000000	1.000000	106.000000	0.000000
15110.863278	0.108639	0.576753	-0.032492	76.292542	-3.232398	8.375921	0.000000	0.000000	0.000000	0.000000	0.000000	0.000000	-0.034277	-0.236153	-0.008034	0.000000	0.000000	1.000000	106.000000	0.000000
15110.866611	0.108478	0.575972	-0.032533	76.138817	-3.202357	8.313427	0.000000	0.000000	0.000000	0.000000	0.000000	0.000000	-0.048272	-0.234093	-0.012399	0.000000	0.000000	1.000000	106.000000	0.000000
15110.869944	0.108478	0.575972	-0.032533	76.138817	-3.202357	8.313427	0.000000	0.000000	0.000000	0.000000	0.000000	0.000000	-0.048272	-0.234093	-0.012399	0.000000	0.000000	1.000000	106.000000	0.000000
15110.873278	0.108478	0.575972	-0.032533	76.138817	-3.202357	8.313427	0.000000	0.000000	0.000000	0.000000	0.000000	0.000000	-0.048272	-0.234093	-0.012399	0.000000	0.000000	1.000000	106.000000	0.000000
15110.876611	0.108478	0.575972	-0.032533	75.998466	-3.196670	8.227379	0.000000	0.000000	0.000000	0.000000	0.000000	0.000000	-0.048272	-0.234093	-0.012399	0.000000	0.000000	1.000000	106.000000	0.000000
15110.879944	0.108310	0.575223	-0.032606	75.998466	-3.196670	8.227379	0.000000	0.000000	0.000000	0.000000	0.000000	0.000000	-0.050637	-0.224880	-0.021731	0.000000	0.000000	1.000000	106.000000	0.000000
15110.883278	0.108310	0.575223	-0.032606	75.998466	-3.196670	8.227379	0.000000	0.000000	0.000000	0.000000	0.000000	0.000000	-0.050637	-0.224880	-0.021731	0.000000	0.000000	1.000000	106.000000	0.000000
15110.886611	0.108096	0.574546	-0.032688	75.856705	-3.154091	8.196097	0.000000	0.000000	0.000000	0.000000	0.000000	0.000000	-0.064232	-0.203141	-0.024648	0.000000	0.000000	1.000000	106.000000	0.000000
15110.889944	0.108096	0.574546	-0.032688	75.856705	-3.154091	8.196097	0.000000	0.000000	0.000000	0.000000	0.000000	0.000000	-0.064232	-0.203141	-0.024648	0.000000	0.000000	1.000000	106.000000	0.000000
15110.893278	0.108096	0.574546	-0.032688	75.856705	-3.154091	8.196097	0.000000	0.000000	0.000000	0.000000	0.000000	0.000000	-0.064232	-0.203141	-0.024648	0.000000	0.000000	1.000000	106.000000	0.000000
15110.896611	0.107904	0.573911	-0.032765	75.709564	-3.067567	8.221644	0.000000	0.000000	0.000000	0.000000	0.000000	0.000000	-0.057397	-0.190548	-0.023220	0.000000	0.000000	1.000000	106.000000	0.000000
15110.899944	0.107904	0.573911	-0.032765	75.709564	-3.067567	8.221644	0.000000	0.000000	0.000000	0.000000	0.000000	0.000000	-0.057397	-0.190548	-0.023220	0.000000	0.000000	1.000000	106.000000	0.000000
15110.903278	0.107904	0.573911	-0.032765	75.709564	-3.067567	8.221644	0.000000	0.000000	0.000000	0.000000	0.000000	0.000000	-0.057397	-0.190548	-0.023220	0.000000	0.000000	1.000000	106.000000	0.000000
15110.906611	0.107708	0.573348	-0.032862	75.549942	-2.905738	8.335107	0.000000	0.000000	0.000000	0.000000	0.000000	0.000000	-0.058850	-0.168863	-0.029059	0.000000	0.000000	1.000000	106.000000	0.000000
15110.909944	0.107708	0.573348	-0.032862	75.549942	-2.905738	8.335107	0.000000	0.000000	0.000000	0.000000	0.000000	0.000000	-0.058850	-0.168863	-0.029059	0.000000	0.000000	1.000000	106.000000	0.000000
15110.913278	0.107708	0.573348	-0.032862	75.549942	-2.905738	8.335107	0.000000	0.000000	0.000000	0.000000	0.000000	0.000000	-0.058850	-0.168863	-0.029059	0.000000	0.000000	1.000000	106.000000	0.000000
15110.916611	0.107708	0.573348	-0.032862	75.397896	-2.679516	8.547775	0.000000	0.000000	0.000000	0.000000	0.000000	0.000000	-0.058850	-0.168863	-0.029059	0.000000	0.000000	1.000000	106.000000	0.000000
15110.919944	0.107533	0.572851	-0.032960	75.397896	-2.679516	8.547775	0.000000	0.000000	0.000000	0.000000	0.000000	0.000000	-0.052457	-0.149113	-0.029330	0.000000	0.000000	1.000000	106.000000	0.000000
15110.923278	0.107533	0.572851	-0.032960	75.397896	-2.679516	8.547775	0.000000	0.000000	0.000000	0.000000	0.000000	0.000000	-0.052457	-0.149113	-0.029330	0.000000	0.000000	1.000000	106.000000	0.000000
15110.926611	0.107533	0.572851	-0.032960	75.242989	-2.407246	8.818158	0.000000	0.000000	0.000000	0.000000	0.000000	0.000000	-0.052457	-0.149113	-0.029330	0.000000	0.000000	1.000000	106.000000	0.000000
15110.929944	0.107533	0.572851	-0.032960	75.242989	-2.407246	8.818158	0.000000	0.000000	0.000000	0.000000	0.000000	0.000000	-0.052457	-0.149113	-0.029330	0.000000	0.000000	1.000000	106.000000	0.000000
15110.933278	0.107384	0.572437	-0.033041	75.242989	-2.407246	8.818158	0.000000	0.000000	0.000000	0.000000	0.000000	0.000000	-0.044735	-0.124200	-0.024336	0.000000	0.000000	1.000000	106.000000	0.000000
15110.936611	0.107262	0.572082	-0.033099	75.088989	-2.141548	9.082284	0.000000	0.000000	0.000000	0.000000	0.000000	0.000000	-0.036546	-0.106454	-0.017435	0.000000	0.000000	1.000000	106.000000	0.000000
15110.939944	0.107262	0.572082	-0.033099	75.088989	-2.141548	9.082284	0.000000	0.000000	0.000000	0.000000	0.000000	0.000000	-0.036546	-0.106454	-0.017435	0.000000	0.000000	1.000000	106.000000	0.000000
15110.943278	0.107262	0.572082	-0.033099	75.088989	-2.141548	9.082284	0.000000	0.000000	0.000000	0.000000	0.000000	0.000000	-0.036546	-0.106454	-0.017435	0.000000	0.000000	1.000000	106.000000	0.000000
15110.946611	0.107262	0.572082	-0.033099	74.940628	-1.898422	9.327743	0.000000	0.000000	0.000000	0.000000	0.000000	0.000000	-0.036546	-0.106454	-0.017435	0.000000	0.000000	1.000000	106.000000	0.000000
15110.949944	0.107126	0.571810	-0.033130	74.940628	-1.898422	9.327743	0.000000	0.000000	0.000000	0.000000	0.000000	0.000000	-0.040890	-0.081616	-0.009254	0.000000	0.000000	1.000000	106.000000	0.000000
15110.953278	0.107126	0.571810	-0.033130	74.940628	-1.898422	9.327743	0.000000	0.000000	0.000000	0.000000	0.000000	0.000000	-0.040890	-0.081616	-0.009254	0.000000	0.000000	1.000000	106.000000	0.000000
15110.956611	0.107126	0.571810	-0.033130	74.813286	-1.701839	9.529243	0.000000	0.000000	0.000000	0.000000	0.000000	0.000000	-0.040890	-0.081616	-0.009254	0.000000	0.000000	1.000000	106.000000	0.000000
15110.959944	0.107126	0.571810	-0.033130	74.813286	-1.701839	9.529243	0.000000	0.000000	0.000000	0.000000	0.000000	0.000000	-0.040890	-0.081616	-0.009254	0.000000	0.000000	1.000000	106.000000	0.000000
15110.963278	0.106995	0.571620	-0.033138	74.813286	-1.701839	9.529243	0.000000	0.000000	0.000000	0.000000	0.000000	0.000000	-0.039189	-0.056786	-0.002551	0.000000	0.000000	1.000000	106.000000	0.000000
15110.966611	0.106995	0.571620	-0.033138	74.707596	-1.543068	9.691976	0.000000	0.000000	0.000000	0.000000	0.000000	0.000000	-0.039189	-0.056786	-0.002551	0.000000	0.000000	1.000000	106.000000	0.000000
15110.969944	0.106995	0.571620	-0.033138	74.707596	-1.543068	9.691976	0.000000	0.000000	0.000000	0.000000	0.000000	0.000000	-0.039189	-0.056786	-0.002551	0.000000	0.000000	1.000000	106.000000	0.000000
15110.973278	0.106995	0.571620	-0.033138	74.707596	-1.543068	9.691976	0.000000	0.000000	0.000000	0.000000	0.000000	0.000000	-0.039189	-0.056786	-0.002551	0.000000	0.000000	1.000000	106.000000	0.000000
15110.976611	0.106797	0.571394	-0.033074	74.633049	-1.436339	9.807351	0.000000	0.000000	0.000000	0.000000	0.000000	0.000000	-0.059353	-0.067799	0.019352	0.000000	0.000000	1.000000	106.000000	0.000000
15110.979944	0.106797	0.571394	-0.033074	74.633049	-1.436339	9.807351	0.000000	0.000000	0.000000	0.000000	0.000000	0.000000	-0.059353	-0.067799	0.019352	0.000000	0.000000	1.000000	106.000000	0.000000
15110.983278	0.106797	0.571394	-0.033074	74.633049	-1.436339	9.807351	0.000000	0.000000	0.000000	0.000000	0.000000	0.000000	-0.059353	-0.067799	0.019352	0.000000	0.000000	1.000000	106.000000	0.000000
15110.986611	0.106797	0.571394	-0.033074	74.606926	-1.401096	9.848757	0.000000	0.000000	0.000000	0.000000	0.000000	0.000000	-0.059353	-0.067799	0.019352	0.000000	0.000000	1.000000	106.000000	0.000000
15110.989944	0.106724	0.571364	-0.033024	74.606926	-1.401096	9.848757	0.000000	0.000000	0.000000	0.000000	0.000000	0.000000	-0.021939	-0.009093	0.014916	0.000000	0.000000	1.000000	106.000000	0.000000
15110.993278	0.106724	0.571364	-0.033024	74.606926	-1.401096	9.848757	0.000000	0.000000	0.000000	0.000000	0.000000	0.000000	-0.021939	-0.009093	0.014916	0.000000	0.000000	1.000000	106.000000	0.000000
15110.996611	0.106724	0.571364	-0.033024	74.603912	-1.411651	9.851915	0.000000	0.000000	0.000000	0.000000	0.000000	0.000000	-0.021939	-0.009093	0.014916	0.000000	0.000000	1.000000	106.000000	0.000000
15110.999944	0.106724	0.571364	-0.033024	74.603912	-1.411651	9.851915	0.000000	0.000000	0.000000	0.000000	0.000000	0.000000	-0.021939	-0.009093	0.014916	0.000000	0.000000	1.000000	106.000000	0.000000
15111.003278	0.106654	0.571375	-0.032963	74.603912	-1.411651	9.851915	0.000000	0.000000	0.000000	0.000000	0.000000	0.000000	-0.021090	0.003286	0.018302	0.000000	0.000000	1.000000	106.000000	0.000000
15111.006611	0.106654	0.571375	-0.032963	74.594437	-1.417404	9.855512	0.000000	0.000000	0.000000	0.000000	0.000000	0.000000	-0.021090	0.003286	0.018302	0.000000	0.000000	1.000000	106.000000	0.000000
15111.009944	0.106654	0.571375	-0.032963	74.594437	-1.417404	9.855512	0.000000	0.000000	0.000000	0.000000	0.000000	0.000000	-0.021090	0.003286	0.018302	0.000000	0.000000	1.000000	106.000000	0.000000
15111.013278	0.106654	0.571375	-0.032963	74.594437	-1.417404	9.855512	0.000000	0.000000	0.000000	0.000000	0.000000	0.000000	-0.021090	0.003286	0.018302	0.000000	0.000000	1.000000	106.000000	0.000000
15111.016611	0.106528	0.571515	-0.032784	74.582367	-1.416135	9.868113	0.000000	0.000000	0.000000	0.000000	0.000000	0.000000	-0.037886	0.041854	0.053774	0.000000	0.000000	1.000000	106.000000	0.000000
15111.019944	0.106528	0.571515	-0.032784	74.582367	-1.416135	9.868113	0.000000	0.000000	0.000000	0.000000	0.000000	0.000000	-0.037886	0.041854	0.053774	0.000000	0.000000	1.000000	106.000000	0.000000
15111.023278	0.106528	0.571515	-0.032784	74.582367	-1.416135	9.868113	0.000000	0.000000	0.000000	0.000000	0.000000	0.000000	-0.037886	0.041854	0.053774	0.000000	0.000000	1.000000	106.000000	0.000000
15111.026611	0.106463	0.571608	-0.032700	74.564270	-1.408831	9.886972	0.000000	0.000000	0.000000	0.000000	0.000000	0.000000	-0.019413	0.028101	0.025058	0.000000	0.000000	1.000000	106.000000	0.000000
15111.029944	0.106463	0.571608	-0.032700	74.564270	-1.408831	9.886972	0.000000	0.000000	0.000000	0.000000	0.000000	0.000000	-0.019413	0.028101	0.025058	0.000000	0.000000	1.000000	106.000000	0.000000
15111.033278	0.106463	0.571608	-0.032700	74.564270	-1.408831	9.886972	0.000000	0.000000	0.000000	0.000000	0.000000	0.000000	-0.019413	0.028101	0.025058	0.000000	0.000000	1.000000	106.000000	0.000000
15111.036611	0.106463	0.571608	-0.032700	74.549202	-1.407309	9.902662	0.000000	0.000000	0.000000	0.000000	0.000000	0.000000	-0.019413	0.028101	0.025058	0.000000	0.000000	1.000000	106.000000	0.000000
15111.039944	0.106388	0.571713	-0.032571	74.549202	-1.407309	9.902662	0.000000	0.000000	0.000000	0.000000	0.000000	0.000000	-0.022408	0.031411	0.038784	0.000000	0.000000	1.000000	106.000000	0.000000
15111.043278	0.106388	0.571713	-0.032571	74.549202	-1.407309	9.902662	0.000000	0.000000	0.000000	0.000000	0.000000	0.000000	-0.022408	0.031411	0.038784	0.000000	0.000000	1.000000	106.000000	0.000000
15111.046611	0.106388	0.571713	-0.032571	74.531067	-1.402803	9.921442	0.000000	0.000000	0.000000	0.000000	0.000000	0.000000	-0.022408	0.031411	0.038784	0.000000	0.000000	1.000000	106.000000	0.000000
15111.049944	0.106388	0.571713	-0.032571	74.531067	-1.402803	9.921442	0.000000	0.000000	0.000000	0.000000	0.000000	0.000000	-0.022408	0.031411	0.038784	0.000000	0.000000	1.000000	106.000000	0.000000
15111.053278	0.106283	0.571807	-0.032478	74.531067	-1.402803	9.921442	0.000000	0.000000	0.000000	0.000000	0.000000	0.000000	-0.031536	0.028101	0.028064	0.000000	0.000000	1.000000	106.000000	0.000000
15111.056611	0.106283	0.571807	-0.032478	74.519035	-1.409795	9.933950	0.000000	0.000000	0.000000	0.000000	0.000000	0.000000	-0.031536	0.028101	0.028064	0.000000	0.000000	1.000000	106.000000	0.000000
15111.059944	0.106283	0.571807	-0.032478	74.519035	-1.409795	9.933950	0.000000	0.000000	0.000000	0.000000	0.000000	0.000000	-0.031536	0.028101	0.028064	0.000000	0.000000	1.000000	106.000000	0.000000
15111.063278	0.106283	0.571807	-0.032478	74.519035	-1.409795	9.933950	0.000000	0.000000	0.000000	0.000000	0.000000	0.000000	-0.031536	0.028101	0.028064	0.000000	0.000000	1.000000	106.000000	0.000000
15111.066611	0.106022	0.571983	-0.032321	74.506966	-1.416801	9.946433	0.000000	0.000000	0.000000	0.000000	0.000000	0.000000	-0.078266	0.052981	0.046884	0.000000	0.000000	1.000000	106.000000	0.000000
15111.069944	0.106022	0.571983	-0.032321	74.506966	-1.416801	9.946433	0.000000	0.000000	0.000000	0.000000	0.000000	0.000000	-0.078266	0.052981	0.046884	0.000000	0.000000	1.000000	106.000000	0.000000
15111.073278	0.106022	0.571983	-0.032321	74.506966	-1.416801	9.946433	0.000000	0.000000	0.000000	0.000000	0.000000	0.000000	-0.078266	0.052981	0.046884	0.000000	0.000000	1.000000	106.000000	0.000000
15111.076611	0.106022	0.571983	-0.032321	74.497894	-1.426835	9.955778	0.000000	0.000000	0.000000	0.000000	0.000000	0.000000	-0.078266	0.052981	0.046884	0.000000	0.000000	1.000000	106.000000	0.000000
15111.079944	0.105878	0.572031	-0.032298	74.497894	-1.426835	9.955778	0.000000	0.000000	0.000000	0.000000	0.000000	0.000000	-0.043265	0.014336	0.006910	0.000000	0.000000	1.000000	106.000000	0.000000
15111.083278	0.105878	0.572031	-0.032298	74.497894	-1.426835	9.955778	0.000000	0.000000	0.000000	0.000000	0.000000	0.000000	-0.043265	0.014336	0.006910	0.000000	0.000000	1.000000	106.000000	0.000000
15111.086611	0.105878	0.572031	-0.032298	74.492279	-1.435902	9.967844	0.000000	0.000000	0.000000	0.000000	0.000000	0.000000	-0.043265	0.014336	0.006910	0.000000	0.000000	1.000000	106.000000	0.000000
15111.089944	0.105878	0.572031	-0.032298	74.492279	-1.435902	9.967844	0.000000	0.000000	0.000000	0.000000	0.000000	0.000000	-0.043265	0.014336	0.006910	0.000000	0.000000	1.000000	106.000000	0.000000
15111.093278	0.105760	0.572072	-0.032257	74.492279	-1.435902	9.967844	0.000000	0.000000	0.000000	0.000000	0.000000	0.000000	-0.035468	0.012428	0.012414	0.000000	0.000000	1.000000	106.000000	0.000000
15111.096611	0.105637	0.572096	-0.032233	74.489296	-1.446504	9.970956	0.000000	0.000000	0.000000	0.000000	0.000000	0.000000	-0.036766	0.007178	0.007204	0.000000	0.000000	1.000000	106.000000	0.000000
15111.099944	0.105637	0.572096	-0.032233	74.489296	-1.446504	9.970956	0.000000	0.000000	0.000000	0.000000	0.000000	0.000000	-0.036766	0.007178	0.007204	0.000000	0.000000	1.000000	106.000000	0.000000
15111.103278	0.105637	0.572096	-0.032233	74.489296	-1.446504	9.970956	0.000000	0.000000	0.000000	0.000000	0.000000	0.000000	-0.036766	0.007178	0.007204	0.000000	0.000000	1.000000	106.000000	0.000000
15111.106611	0.105637	0.572096	-0.032233	74.486282	-1.454385	9.974068	0.000000	0.000000	0.000000	0.000000	0.000000	0.000000	-0.036766	0.007178	0.007204	0.000000	0.000000	1.000000	106.000000	0.000000
15111.109944	0.105561	0.572114	-0.032196	74.486282	-1.454385	9.974068	0.000000	0.000000	0.000000	0.000000	0.000000	0.000000	-0.022917	0.005244	0.011213	0.000000	0.000000	1.000000	106.000000	0.000000
15111.113278	0.105561	0.572114	-0.032196	74.486282	-1.454385	9.974068	0.000000	0.000000	0.000000	0.000000	0.000000	0.000000	-0.022917	0.005244	0.011213	0.000000	0.000000	1.000000	106.000000	0.000000
15111.116611	0.105561	0.572114	-0.032196	74.483231	-1.459550	9.977172	0.000000	0.000000	0.000000	0.000000	0.000000	0.000000	-0.022917	0.005244	0.011213	0.000000	0.000000	1.000000	106.000000	0.000000
15111.119944	0.105561	0.572114	-0.032196	74.483231	-1.459550	9.977172	0.000000	0.000000	0.000000	0.000000	0.000000	0.000000	-0.022917	0.005244	0.011213	0.000000	0.000000	1.000000	106.000000	0.000000
15111.123278	0.105525	0.572131	-0.032168	74.483231	-1.459550	9.977172	0.000000	0.000000	0.000000	0.000000	0.000000	0.000000	-0.010815	0.005242	0.008203	0.000000	0.000000	1.000000	106.000000	0.000000
15111.126611	0.105525	0.572131	-0.032168	74.483238	-1.462270	9.977174	0.000000	0.000000	0.000000	0.000000	0.000000	0.000000	-0.010815	0.005242	0.008203	0.000000	0.000000	1.000000	106.000000	0.000000
15111.129944	0.105525	0.572131	-0.032168	74.483238	-1.462270	9.977174	0.000000	0.000000	0.000000	0.000000	0.000000	0.000000	-0.010815	0.005242	0.008203	0.000000	0.000000	1.000000	106.000000	0.000000
15111.133278	0.105525	0.572131	-0.032168	74.483238	-1.462270	9.977174	0.000000	0.000000	0.000000	0.000000	0.000000	0.000000	-0.010815	0.005242	0.008203	0.000000	0.000000	1.000000	106.000000	0.000000
15111.136611	0.105548	0.572105	-0.032075	74.483231	-1.459550	9.977172	0.000000	0.000000	0.000000	0.000000	0.000000	0.000000	0.006978	-0.007743	0.028101	0.000000	0.000000	1.000000	106.000000	0.000000
15111.139944	0.105548	0.572105	-0.032075	74.483231	-1.459550	9.977172	0.000000	0.000000	0.000000	0.000000	0.000000	0.000000	0.006978	-0.007743	0.028101	0.000000	0.000000	1.000000	106.000000	0.000000
15111.143278	0.105548	0.572105	-0.032075	74.483231	-1.459550	9.977172	0.000000	0.000000	0.000000	0.000000	0.000000	0.000000	0.006978	-0.007743	0.028101	0.000000	0.000000	1.000000	106.000000	0.000000
15111.146611	0.105548	0.572105	-0.032075	74.483231	-1.459550	9.977172	0.000000	0.000000	0.000000	0.000000	0.000000	0.000000	0.006978	-0.007743	0.028101	0.000000	0.000000	1.000000	106.000000	0.000000
15111.149944	0.105560	0.572092	-0.032028	74.483231	-1.459550	9.977172	0.000000	0.000000	0.000000	0.000000	0.000000	0.000000	0.003488	-0.003882	0.014050	0.000000	0.000000	1.000000	106.000000	0.000000
15111.153278	0.105560	0.572092	-0.032028	74.483231	-1.459550	9.977172	0.000000	0.000000	0.000000	0.000000	0.000000	0.000000	0.003488	-0.003882	0.014050	0.000000	0.000000	1.000000	106.000000	0.000000
15111.156611	0.105560	0.572092	-0.032028	74.483231	-1.459550	9.977172	0.000000	0.000000	0.000000	0.000000	0.000000	0.000000	0.003488	-0.003882	0.014050	0.000000	0.000000	1.000000	106.000000	0.000000
15111.159944	0.105560	0.572092	-0.032028	74.483231	-1.459550	9.977172	0.000000	0.000000	0.000000	0.000000	0.000000	0.000000	0.003488	-0.003882	0.014050	0.000000	0.000000	1.000000	106.000000	0.000000
15111.163278	0.105577	0.572073	-0.031957	74.483231	-1.459550	9.977172	0.000000	0.000000	0.000000	0.000000	0.000000	0.000000	0.005233	-0.005824	0.021075	0.000000	0.000000	1.000000	106.000000	0.000000
15111.166611	0.105577	0.572073	-0.031957	74.486267	-1.462546	9.974063	0.000000	0.000000	0.000000	0.000000	0.000000	0.000000	0.005233	-0.005824	0.021075	0.000000	0.000000	1.000000	106.000000	0.000000
15111.169944	0.105577	0.572073	-0.031957	74.486267	-1.462546	9.974063	0.000000	0.000000	0.000000	0.000000	0.000000	0.000000	0.005233	-0.005824	0.021075	0.000000	0.000000	1.000000	106.000000	0.000000
15111.173278	0.105577	0.572073	-0.031957	74.486267	-1.462546	9.974063	0.000000	0.000000	0.000000	0.000000	0.000000	0.000000	0.005233	-0.005824	0.021075	0.000000	0.000000	1.000000	106.000000	0.000000
15111.176611	0.105585	0.571975	-0.031841	74.491440	-1.471515	9.967819	0.000000	0.000000	0.000000	0.000000	0.000000	0.000000	0.002278	-0.029292	0.035081	0.000000	0.000000	1.000000	106.000000	0.000000
15111.179944	0.105585	0.571975	-0.031841	74.491440	-1.471515	9.967819	0.000000	0.000000	0.000000	0.000000	0.000000	0.000000	0.002278	-0.029292	0.035081	0.000000	0.000000	1.000000	106.000000	0.000000
15111.183278	0.105585	0.571975	-0.031841	74.491440	-1.471515	9.967819	0.000000	0.000000	0.000000	0.000000	0.000000	0.000000	0.002278	-0.029292	0.035081	0.000000	0.000000	1.000000	106.000000	0.000000
15111.186611	0.105585	0.571975	-0.031841	74.497452	-1.480230	9.961598	0.000000	0.000000	0.000000	0.000000	0.000000	0.000000	0.002278	-0.029292	0.035081	0.000000	0.000000	1.000000	106.000000	0.000000
15111.189944	0.105589	0.571926	-0.031736	74.497452	-1.480230	9.961598	0.000000	0.000000	0.000000	0.000000	0.000000	0.000000	0.001369	-0.014962	0.031423	0.000000	0.000000	1.000000	106.000000	0.000000
15111.193278	0.105589	0.571926	-0.031736	74.497452	-1.480230	9.961598	0.000000	0.000000	0.000000	0.000000	0.000000	0.000000	0.001369	-0.014962	0.031423	0.000000	0.000000	1.000000	106.000000	0.000000
15111.196611	0.105589	0.571926	-0.031736	74.500473	-1.483234	9.958481	0.000000	0.000000	0.000000	0.000000	0.000000	0.000000	0.001369	-0.014962	0.031423	0.000000	0.000000	1.000000	106.000000	0.000000
15111.199944	0.105589	0.571926	-0.031736	74.500473	-1.483234	9.958481	0.000000	0.000000	0.000000	0.000000	0.000000	0.000000	0.001369	-0.014962	0.031423	0.000000	0.000000	1.000000	106.000000	0.000000
15111.203278	0.105608	0.571882	-0.031659	74.500473	-1.483234	9.958481	0.000000	0.000000	0.000000	0.000000	0.000000	0.000000	0.005682	-0.013014	0.022895	0.000000	0.000000	1.000000	106.000000	0.000000
15111.206611	0.105608	0.571882	-0.031659	74.503502	-1.486234	9.955368	0.000000	0.000000	0.000000	0.000000	0.000000	0.000000	0.005682	-0.013014	0.022895	0.000000	0.000000	1.000000	106.000000	0.000000
15111.209944	0.105608	0.571882	-0.031659	74.503502	-1.486234	9.955368	0.000000	0.000000	0.000000	0.000000	0.000000	0.000000	0.005682	-0.013014	0.022895	0.000000	0.000000	1.000000	106.000000	0.000000
15111.213278	0.105608	0.571882	-0.031659	74.503502	-1.486234	9.955368	0.000000	0.000000	0.000000	0.000000	0.000000	0.000000	0.005682	-0.013014	0.022895	0.000000	0.000000	1.000000	106.000000	0.000000
15111.216611	0.105636	0.571806	-0.031461	74.503487	-1.488956	9.955366	0.000000	0.000000	0.000000	0.000000	0.000000	0.000000	0.008334	-0.022775	0.059509	0.000000	0.000000	1.000000	106.000000	0.000000
15111.219944	0.105636	0.571806	-0.031461	74.503487	-1.488956	9.955366	0.000000	0.000000	0.000000	0.000000	0.000000	0.000000	0.008334	-0.022775	0.059509	0.000000	0.000000	1.000000	106.000000	0.000000
15111.223278	0.105636	0.571806	-0.031461	74.503487	-1.488956	9.955366	0.000000	0.000000	0.000000	0.000000	0.000000	0.000000	0.008334	-0.022775	0.059509	0.000000	0.000000	1.000000	106.000000	0.000000
15111.226611	0.105636	0.571806	-0.031461	74.503502	-1.494395	9.955366	0.000000	0.000000	0.000000	0.000000	0.000000	0.000000	0.008334	-0.022775	0.059509	0.000000	0.000000	1.000000	106.000000	0.000000
15111.229944	0.105613	0.571787	-0.031381	74.503502	-1.494395	9.955366	0.000000	0.000000	0.000000	0.000000	0.000000	0.000000	-0.006900	-0.005835	0.024075	0.000000	0.000000	1.000000	106.000000	0.000000
15111.233278	0.105613	0.571787	-0.031381	74.503502	-1.494395	9.955366	0.000000	0.000000	0.000000	0.000000	0.000000	0.000000	-0.006900	-0.005835	0.024075	0.000000	0.000000	1.000000	106.000000	0.000000
15111.236611	0.105600	0.571778	-0.031260	74.500473	-1.496831	9.958480	0.000000	0.000000	0.000000	0.000000	0.000000	0.000000	-0.003875	-0.002587	0.036294	0.000000	0.000000	1.000000	106.000000	0.000000
15111.239944	0.105600	0.571778	-0.031260	74.500473	-1.496831	9.958480	0.000000	0.000000	0.000000	0.000000	0.000000	0.000000	-0.003875	-0.002587	0.036294	0.000000	0.000000	1.000000	106.000000	0.000000
15111.243278	0.105600	0.571778	-0.031260	74.500473	-1.496831	9.958480	0.000000	0.000000	0.000000	0.000000	0.000000	0.000000	-0.003875	-0.002587	0.036294	0.000000	0.000000	1.000000	106.000000	0.000000
15111.246611	0.105600	0.571778	-0.031260	74.497444	-1.499271	9.961595	0.000000	0.000000	0.000000	0.000000	0.000000	0.000000	-0.003875	-0.002587	0.036294	0.000000	0.000000	1.000000	106.000000	0.000000
15111.249944	0.105576	0.571783	-0.031186	74.497444	-1.499271	9.961595	0.000000	0.000000	0.000000	0.000000	0.000000	0.000000	-0.007362	0.001342	0.022250	0.000000	0.000000	1.000000	106.000000	0.000000
15111.253278	0.105576	0.571783	-0.031186	74.497444	-1.499271	9.961595	0.000000	0.000000	0.000000	0.000000	0.000000	0.000000	-0.007362	0.001342	0.022250	0.000000	0.000000	1.000000	106.000000	0.000000
15111.256611	0.105576	0.571783	-0.031186	74.494858	-1.495018	9.970548	0.000000	0.000000	0.000000	0.000000	0.000000	0.000000	-0.007362	0.001342	0.022250	0.000000	0.000000	1.000000	106.000000	0.000000
15111.259944	0.105576	0.571783	-0.031186	74.494858	-1.495018	9.970548	0.000000	0.000000	0.000000	0.000000	0.000000	0.000000	-0.007362	0.001342	0.022250	0.000000	0.000000	1.000000	106.000000	0.000000
15111.263278	0.105577	0.571781	-0.031093	74.494858	-1.495018	9.970548	0.000000	0.000000	0.000000	0.000000	0.000000	0.000000	0.000440	-0.000621	0.027768	0.000000	0.000000	1.000000	106.000000	0.000000
15111.266611	0.105577	0.571781	-0.031093	74.488838	-1.489025	9.976769	0.000000	0.000000	0.000000	0.000000	0.000000	0.000000	0.000440	-0.000621	0.027768	0.000000	0.000000	1.000000	106.000000	0.000000
15111.269944	0.105577	0.571781	-0.031093	74.488838	-1.489025	9.976769	0.000000	0.000000	0.000000	0.000000	0.000000	0.000000	0.000440	-0.000621	0.027768	0.000000	0.000000	1.000000	106.000000	0.000000
15111.273278	0.105577	0.571781	-0.031093	74.488838	-1.489025	9.976769	0.000000	0.000000	0.000000	0.000000	0.000000	0.000000	0.000440	-0.000621	0.027768	0.000000	0.000000	1.000000	106.000000	0.000000
15111.276611	0.105607	0.571813	-0.030971	74.485817	-1.486027	9.979882	0.000000	0.000000	0.000000	0.000000	0.000000	0.000000	0.009084	0.009874	0.036660	0.000000	0.000000	1.000000	106.000000	0.000000
15111.279944	0.105607	0.571813	-0.030971	74.485817	-1.486027	9.979882	0.000000	0.000000	0.000000	0.000000	0.000000	0.000000	0.009084	0.009874	0.036660	0.000000	0.000000	1.000000	106.000000	0.000000
15111.283278	0.105607	0.571813	-0.030971	74.485817	-1.486027	9.979882	0.000000	0.000000	0.000000	0.000000	0.000000	0.000000	0.009084	0.009874	0.036660	0.000000	0.000000	1.000000	106.000000	0.000000
15111.286611	0.105607	0.571813	-0.030971	74.482788	-1.483034	9.982986	0.000000	0.000000	0.000000	0.000000	0.000000	0.000000	0.009084	0.009874	0.036660	0.000000	0.000000	1.000000	106.000000	0.000000
15111.289944	0.105612	0.571831	-0.030954	74.482788	-1.483034	9.982986	0.000000	0.000000	0.000000	0.000000	0.000000	0.000000	0.001289	0.005240	0.005198	0.000000	0.000000	1.000000	106.000000	0.000000
15111.293278	0.105612	0.571831	-0.030954	74.482788	-1.483034	9.982986	0.000000	0.000000	0.000000	0.000000	0.000000	0.000000	0.001289	0.005240	0.005198	0.000000	0.000000	1.000000	106.000000	0.000000
15111.296611	0.105612	0.571831	-0.030954	74.479790	-1.480040	9.986097	0.000000	0.000000	0.000000	0.000000	0.000000	0.000000	0.001289	0.005240	0.005198	0.000000	0.000000	1.000000	106.000000	0.000000
15111.299944	0.105612	0.571831	-0.030954	74.479790	-1.480040	9.986097	0.000000	0.000000	0.000000	0.000000	0.000000	0.000000	0.001289	0.005240	0.005198	0.000000	0.000000	1.000000	106.000000	0.000000
15111.303278	0.105610	0.571855	-0.030960	74.479790	-1.480040	9.986097	0.000000	0.000000	0.000000	0.000000	0.000000	0.000000	-0.000454	0.007197	-0.001824	0.000000	0.000000	1.000000	106.000000	0.000000
15111.306611	0.105610	0.571855	-0.030960	74.479790	-1.480040	9.986097	0.000000	0.000000	0.000000	0.000000	0.000000	0.000000	-0.000454	0.007197	-0.001824	0.000000	0.000000	1.000000	106.000000	0.000000
15111.309944	0.105610	0.571855	-0.030960	74.479790	-1.480040	9.986097	0.000000	0.000000	0.000000	0.000000	0.000000	0.000000	-0.000454	0.007197	-0.001824	0.000000	0.000000	1.000000	106.000000	0.000000
15111.313278	0.105610	0.571855	-0.030960	74.479790	-1.480040	9.986097	0.000000	0.000000	0.000000	0.000000	0.000000	0.000000	-0.000454	0.007197	-0.001824	0.000000	0.000000	1.000000	106.000000	0.000000
15111.316611	0.105599	0.571868	-0.031007	74.479790	-1.480040	9.986097	0.000000	0.000000	0.000000	0.000000	0.000000	0.000000	-0.003479	0.003927	-0.014043	0.000000	0.000000	1.000000	106.000000	0.000000
15111.319944	0.105599	0.571868	-0.031007	74.479790	-1.480040	9.986097	0.000000	0.000000	0.000000	0.000000	0.000000	0.000000	-0.003479	0.003927	-0.014043	0.000000	0.000000	1.000000	106.000000	0.000000
15111.323278	0.105599	0.571868	-0.031007	74.479790	-1.480040	9.986097	0.000000	0.000000	0.000000	0.000000	0.000000	0.000000	-0.003479	0.003927	-0.014043	0.000000	0.000000	1.000000	106.000000	0.000000
15111.326611	0.105599	0.571868	-0.031007	74.479790	-1.480040	9.986097	0.000000	0.000000	0.000000	0.000000	0.000000	0.000000	-0.003479	0.003927	-0.014043	0.000000	0.000000	1.000000	106.000000	0.000000
15111.329944	0.105567	0.571881	-0.031048	74.479790	-1.480040	9.986097	0.000000	0.000000	0.000000	0.000000	0.000000	0.000000	-0.009548	0.003893	-0.012540	0.000000	0.000000	1.000000	106.000000	0.000000
15111.333278	0.105567	0.571881	-0.031048	74.479790	-1.480040	9.986097	0.000000	0.000000	0.000000	0.000000	0.000000	0.000000	-0.009548	0.003893	-0.012540	0.000000	0.000000	1.000000	106.000000	0.000000
15111.336611	0.105567	0.571881	-0.031048	74.479774	-1.482760	9.986092	0.000000	0.000000	0.000000	0.000000	0.000000	0.000000	-0.009548	0.003893	-0.012540	0.000000	0.000000	1.000000	106.000000	0.000000
15111.339944	0.105567	0.571881	-0.031048	74.479774	-1.482760	9.986092	0.000000	0.000000	0.000000	0.000000	0.000000	0.000000	-0.009548	0.003893	-0.012540	0.000000	0.000000	1.000000	106.000000	0.000000
15111.343278	0.105555	0.571894	-0.031095	74.479774	-1.482760	9.986092	0.000000	0.000000	0.000000	0.000000	0.000000	0.000000	-0.003478	0.003895	-0.014043	0.000000	0.000000	1.000000	106.000000	0.000000
15111.346611	0.105555	0.571894	-0.031095	74.479774	-1.482760	9.986092	0.000000	0.000000	0.000000	0.000000	0.000000	0.000000	-0.003478	0.003895	-0.014043	0.000000	0.000000	1.000000	106.000000	0.000000
15111.349944	0.105555	0.571894	-0.031095	74.479774	-1.482760	9.986092	0.000000	0.000000	0.000000	0.000000	0.000000	0.000000	-0.003478	0.003895	-0.014043	0.000000	0.000000	1.000000	106.000000	0.000000
15111.353278	0.105555	0.571894	-0.031095	74.479774	-1.482760	9.986092	0.000000	0.000000	0.000000	0.000000	0.000000	0.000000	-0.003478	0.003895	-0.014043	0.000000	0.000000	1.000000	106.000000	0.000000
15111.356611	0.105532	0.571920	-0.031189	74.479774	-1.482760	9.986092	0.000000	0.000000	0.000000	0.000000	0.000000	0.000000	-0.006959	0.007816	-0.028089	0.000000	0.000000	1.000000	106.000000	0.000000
15111.359944	0.105532	0.571920	-0.031189	74.479774	-1.482760	9.986092	0.000000	0.000000	0.000000	0.000000	0.000000	0.000000	-0.006959	0.007816	-0.028089	0.000000	0.000000	1.000000	106.000000	0.000000
15111.363278	0.105532	0.571920	-0.031189	74.479774	-1.482760	9.986092	0.000000	0.000000	0.000000	0.000000	0.000000	0.000000	-0.006959	0.007816	-0.028089	0.000000	0.000000	1.000000	106.000000	0.000000
15111.366611	0.105532	0.571920	-0.031189	74.479774	-1.482760	9.986092	0.000000	0.000000	0.000000	0.000000	0.000000	0.000000	-0.006959	0.007816	-0.028089	0.000000	1.000000	1.000000	106.000000	0.000000
15111.369944	0.105525	0.571950	-0.031218	74.479774	-1.482760	9.986092	0.000000	0.000000	0.000000	0.000000	0.000000	0.000000	-0.002193	0.009139	-0.008848	0.000000	1.000000	1.000000	106.000000	0.000000
