# Supplementary material for: Haptic Guidance Needs to Be Intuitive Not Just Informative to Improve Human Motor Accuracy
Source: PLoS One. 2016 Mar 16;11(3):e0150912. doi: 10.1371/journal.pone.0150912 (PMC4794196; doi:10.1371/journal.pone.0150912)
Supplement: S1 Data — (ZIP) [file pone.0150912.s001.zip › Subject6/exp1_0107.txt]

Time	PosX	PosY	PosZ	RotX	RotY	RotZ	ForceX	ForceY	ForceZ	MomentX	MomentY	MomentZ	VelocityX	VelocityY	VelocityZ	CalibratedWeight	ButtonDown	Condition	Trial	Visual
15114.103574	-0.000986	0.468202	0.248477	63.608875	27.998644	34.005630	0.000000	0.000000	0.000000	0.000000	0.000000	0.000000	-0.080445	-0.057071	0.048458	0.000000	1.000000	1.000000	107.000000	1.000000
15114.106907	-0.000986	0.468202	0.248477	63.608875	27.998644	34.005630	0.000000	0.000000	0.000000	0.000000	0.000000	0.000000	-0.000000	-0.000003	-0.000000	0.000000	1.000000	1.000000	107.000000	1.000000
15114.110240	-0.000986	0.468202	0.248477	63.608875	27.998644	34.005630	0.000000	0.000000	0.000000	0.000000	0.000000	0.000000	-0.000000	-0.000003	-0.000000	0.000000	1.000000	1.000000	107.000000	1.000000
15114.113574	-0.000986	0.468202	0.248477	63.605270	28.254433	34.263535	0.000000	0.000000	0.000000	0.000000	0.000000	0.000000	-0.000000	-0.000003	-0.000000	0.000000	1.000000	1.000000	107.000000	1.000000
15114.116907	-0.000986	0.468202	0.248477	63.605270	28.254433	34.263535	0.000000	0.000000	0.000000	0.000000	0.000000	0.000000	-0.000000	-0.000003	-0.000000	0.000000	1.000000	1.000000	107.000000	1.000000
15114.120240	-0.001120	0.468106	0.248526	63.605270	28.254433	34.263535	0.000000	0.000000	0.000000	0.000000	0.000000	0.000000	-0.040221	-0.028696	0.014680	0.000000	1.000000	1.000000	107.000000	1.000000
15114.123574	-0.001120	0.468106	0.248526	63.573689	28.596136	34.545986	0.000000	0.000000	0.000000	0.000000	0.000000	0.000000	-0.040221	-0.028696	0.014680	0.000000	1.000000	1.000000	107.000000	1.000000
15114.126907	-0.001120	0.468106	0.248526	63.573689	28.596136	34.545986	0.000000	0.000000	0.000000	0.000000	0.000000	0.000000	-0.040221	-0.028696	0.014680	0.000000	1.000000	1.000000	107.000000	1.000000
15114.130240	-0.001120	0.468106	0.248526	63.573689	28.596136	34.545986	0.000000	0.000000	0.000000	0.000000	0.000000	0.000000	-0.040221	-0.028696	0.014680	0.000000	1.000000	1.000000	107.000000	1.000000
15114.133574	-0.001522	0.467952	0.248528	63.494545	28.981899	34.879326	0.000000	0.000000	0.000000	0.000000	0.000000	0.000000	-0.120603	-0.046267	0.000485	0.000000	1.000000	1.000000	107.000000	1.000000
15114.136907	-0.001522	0.467952	0.248528	63.494545	28.981899	34.879326	0.000000	0.000000	0.000000	0.000000	0.000000	0.000000	-0.120603	-0.046267	0.000485	0.000000	1.000000	1.000000	107.000000	1.000000
15114.140240	-0.001522	0.467952	0.248528	63.494545	28.981899	34.879326	0.000000	0.000000	0.000000	0.000000	0.000000	0.000000	-0.120603	-0.046267	0.000485	0.000000	1.000000	1.000000	107.000000	1.000000
15114.143574	-0.001522	0.467952	0.248528	63.367359	29.378510	35.322426	0.000000	0.000000	0.000000	0.000000	0.000000	0.000000	-0.120603	-0.046267	0.000485	0.000000	1.000000	1.000000	107.000000	1.000000
15114.146907	-0.001757	0.467874	0.248465	63.367359	29.378510	35.322426	0.000000	0.000000	0.000000	0.000000	0.000000	0.000000	-0.070304	-0.023418	-0.018867	0.000000	1.000000	1.000000	107.000000	1.000000
15114.150240	-0.001757	0.467874	0.248465	63.367359	29.378510	35.322426	0.000000	0.000000	0.000000	0.000000	0.000000	0.000000	-0.070304	-0.023418	-0.018867	0.000000	1.000000	1.000000	107.000000	1.000000
15114.153574	-0.001757	0.467874	0.248465	63.220062	29.735199	35.775211	0.000000	0.000000	0.000000	0.000000	0.000000	0.000000	-0.070304	-0.023418	-0.018867	0.000000	1.000000	1.000000	107.000000	1.000000
15114.156907	-0.002025	0.467776	0.248386	63.220062	29.735199	35.775211	0.000000	0.000000	0.000000	0.000000	0.000000	0.000000	-0.080327	-0.029271	-0.023604	0.000000	1.000000	1.000000	107.000000	1.000000
15114.160240	-0.002025	0.467776	0.248386	63.220062	29.735199	35.775211	0.000000	0.000000	0.000000	0.000000	0.000000	0.000000	-0.080327	-0.029271	-0.023604	0.000000	1.000000	1.000000	107.000000	1.000000
15114.163574	-0.002025	0.467776	0.248386	63.085621	30.007532	36.097088	0.000000	0.000000	0.000000	0.000000	0.000000	0.000000	-0.080327	-0.029271	-0.023604	0.000000	1.000000	1.000000	107.000000	1.000000
15114.166907	-0.002259	0.467736	0.248291	63.085621	30.007532	36.097088	0.000000	0.000000	0.000000	0.000000	0.000000	0.000000	-0.070246	-0.011993	-0.028634	0.000000	1.000000	1.000000	107.000000	1.000000
15114.170240	-0.002259	0.467736	0.248291	63.085621	30.007532	36.097088	0.000000	0.000000	0.000000	0.000000	0.000000	0.000000	-0.070246	-0.011993	-0.028634	0.000000	1.000000	1.000000	107.000000	1.000000
15114.173574	-0.002259	0.467736	0.248291	63.002991	30.179127	36.223492	0.000000	0.000000	0.000000	0.000000	0.000000	0.000000	-0.070246	-0.011993	-0.028634	0.000000	1.000000	1.000000	107.000000	1.000000
15114.176907	-0.002259	0.467736	0.248291	63.002991	30.179127	36.223492	0.000000	0.000000	0.000000	0.000000	0.000000	0.000000	-0.070246	-0.011993	-0.028634	0.000000	1.000000	1.000000	107.000000	1.000000
15114.180240	-0.002526	0.467696	0.248163	63.002991	30.179127	36.223492	0.000000	0.000000	0.000000	0.000000	0.000000	0.000000	-0.080238	-0.012134	-0.038234	0.000000	1.000000	1.000000	107.000000	1.000000
15114.183574	-0.002526	0.467696	0.248163	62.988140	30.214972	36.190022	0.000000	0.000000	0.000000	0.000000	0.000000	0.000000	-0.080238	-0.012134	-0.038234	0.000000	1.000000	1.000000	107.000000	1.000000
15114.186907	-0.002526	0.467696	0.248163	62.988140	30.214972	36.190022	0.000000	0.000000	0.000000	0.000000	0.000000	0.000000	-0.080238	-0.012134	-0.038234	0.000000	1.000000	1.000000	107.000000	1.000000
15114.190240	-0.002526	0.467696	0.248163	62.988140	30.214972	36.190022	0.000000	0.000000	0.000000	0.000000	0.000000	0.000000	-0.080238	-0.012134	-0.038234	0.000000	1.000000	1.000000	107.000000	1.000000
15114.193574	-0.003027	0.467749	0.247859	63.005409	30.189156	36.150211	0.000000	0.000000	0.000000	0.000000	0.000000	0.000000	-0.150284	0.015983	-0.091451	0.000000	1.000000	1.000000	107.000000	1.000000
15114.196907	-0.003027	0.467749	0.247859	63.005409	30.189156	36.150211	0.000000	0.000000	0.000000	0.000000	0.000000	0.000000	0.000000	-0.000003	-0.000001	0.000000	1.000000	1.000000	107.000000	1.000000
15114.200240	-0.003027	0.467749	0.247859	63.005409	30.189156	36.150211	0.000000	0.000000	0.000000	0.000000	0.000000	0.000000	0.000000	-0.000003	-0.000001	0.000000	1.000000	1.000000	107.000000	1.000000
15114.203574	-0.003027	0.467749	0.247859	63.031857	30.144638	36.078152	0.000000	0.000000	0.000000	0.000000	0.000000	0.000000	0.000000	-0.000003	-0.000001	0.000000	1.000000	1.000000	107.000000	1.000000
15114.206907	-0.003027	0.467749	0.247859	63.031857	30.144638	36.078152	0.000000	0.000000	0.000000	0.000000	0.000000	0.000000	0.000000	-0.000003	-0.000001	0.000000	1.000000	1.000000	107.000000	1.000000
15114.210240	-0.003194	0.467862	0.247697	63.031857	30.144638	36.078152	0.000000	0.000000	0.000000	0.000000	0.000000	0.000000	-0.049985	0.033945	-0.048451	0.000000	1.000000	1.000000	107.000000	1.000000
15114.213574	-0.003194	0.467862	0.247697	63.082069	30.049845	35.902615	0.000000	0.000000	0.000000	0.000000	0.000000	0.000000	-0.049985	0.033945	-0.048451	0.000000	1.000000	1.000000	107.000000	1.000000
15114.216907	-0.003194	0.467862	0.247697	63.082069	30.049845	35.902615	0.000000	0.000000	0.000000	0.000000	0.000000	0.000000	-0.049985	0.033945	-0.048451	0.000000	1.000000	1.000000	107.000000	1.000000
15114.220240	-0.003194	0.467862	0.247697	63.082069	30.049845	35.902615	0.000000	0.000000	0.000000	0.000000	0.000000	0.000000	-0.049985	0.033945	-0.048451	0.000000	1.000000	1.000000	107.000000	1.000000
15114.223574	-0.003560	0.468356	0.247242	63.176743	29.871546	35.557076	0.000000	0.000000	0.000000	0.000000	0.000000	0.000000	-0.109734	0.148066	-0.136520	0.000000	1.000000	1.000000	107.000000	1.000000
15114.226907	-0.003560	0.468356	0.247242	63.176743	29.871546	35.557076	0.000000	0.000000	0.000000	0.000000	0.000000	0.000000	-0.000000	-0.000001	0.000000	0.000000	1.000000	1.000000	107.000000	1.000000
15114.230240	-0.003560	0.468356	0.247242	63.176743	29.871546	35.557076	0.000000	0.000000	0.000000	0.000000	0.000000	0.000000	-0.000000	-0.000001	0.000000	0.000000	1.000000	1.000000	107.000000	1.000000
15114.233574	-0.003560	0.468356	0.247242	63.309761	29.617184	35.052021	0.000000	0.000000	0.000000	0.000000	0.000000	0.000000	-0.000000	-0.000001	0.000000	0.000000	1.000000	1.000000	107.000000	1.000000
15114.236907	-0.003560	0.468356	0.247242	63.309761	29.617184	35.052021	0.000000	0.000000	0.000000	0.000000	0.000000	0.000000	-0.000000	-0.000001	0.000000	0.000000	1.000000	1.000000	107.000000	1.000000
15114.240240	-0.003792	0.468678	0.246933	63.309761	29.617184	35.052021	0.000000	0.000000	0.000000	0.000000	0.000000	0.000000	-0.069726	0.096660	-0.092711	0.000000	1.000000	1.000000	107.000000	1.000000
15114.243574	-0.003792	0.468678	0.246933	63.469597	29.306604	34.370686	0.000000	0.000000	0.000000	0.000000	0.000000	0.000000	-0.069726	0.096660	-0.092711	0.000000	1.000000	1.000000	107.000000	1.000000
15114.246907	-0.004024	0.469095	0.246542	63.469597	29.306604	34.370686	0.000000	0.000000	0.000000	0.000000	0.000000	0.000000	-0.069524	0.125008	-0.117238	0.000000	1.000000	1.000000	107.000000	1.000000
15114.250240	-0.004024	0.469095	0.246542	63.469597	29.306604	34.370686	0.000000	0.000000	0.000000	0.000000	0.000000	0.000000	-0.069524	0.125008	-0.117238	0.000000	1.000000	1.000000	107.000000	1.000000
15114.253574	-0.004024	0.469095	0.246542	63.647411	28.944231	33.240921	0.000000	0.000000	0.000000	0.000000	0.000000	0.000000	-0.069524	0.125008	-0.117238	0.000000	1.000000	1.000000	107.000000	1.000000
15114.256907	-0.004024	0.469095	0.246542	63.647411	28.944231	33.240921	0.000000	0.000000	0.000000	0.000000	0.000000	0.000000	-0.069524	0.125008	-0.117238	0.000000	1.000000	1.000000	107.000000	1.000000
15114.260240	-0.004255	0.469568	0.246102	63.647411	28.944231	33.240921	0.000000	0.000000	0.000000	0.000000	0.000000	0.000000	-0.069356	0.141906	-0.132082	0.000000	1.000000	1.000000	107.000000	1.000000
15114.263574	-0.004255	0.469568	0.246102	63.838638	28.589108	32.132027	0.000000	0.000000	0.000000	0.000000	0.000000	0.000000	-0.069356	0.141906	-0.132082	0.000000	1.000000	1.000000	107.000000	1.000000
15114.266907	-0.004318	0.470076	0.245533	63.838638	28.589108	32.132027	0.000000	0.000000	0.000000	0.000000	0.000000	0.000000	-0.018984	0.152535	-0.170545	0.000000	0.000000	1.000000	107.000000	1.000000
15114.270240	-0.004318	0.470076	0.245533	63.838638	28.589108	32.132027	0.000000	0.000000	0.000000	0.000000	0.000000	0.000000	-0.018984	0.152535	-0.170545	0.000000	0.000000	1.000000	107.000000	1.000000
15114.273574	-0.004318	0.470076	0.245533	64.010567	28.257063	31.455156	0.000000	0.000000	0.000000	0.000000	0.000000	0.000000	-0.018984	0.152535	-0.170545	0.000000	0.000000	1.000000	107.000000	1.000000
15114.276907	-0.004318	0.470076	0.245533	64.010567	28.257063	31.455156	0.000000	0.000000	0.000000	0.000000	0.000000	0.000000	-0.018984	0.152535	-0.170545	0.000000	0.000000	1.000000	107.000000	1.000000
15114.280240	-0.004514	0.470640	0.244914	64.010567	28.257063	31.455156	0.000000	0.000000	0.000000	0.000000	0.000000	0.000000	-0.058853	0.169279	-0.185831	0.000000	0.000000	1.000000	107.000000	1.000000
15114.283574	-0.004514	0.470640	0.244914	64.159142	27.975899	30.934105	0.000000	0.000000	0.000000	0.000000	0.000000	0.000000	-0.058853	0.169279	-0.185831	0.000000	0.000000	1.000000	107.000000	1.000000
15114.286907	-0.004876	0.471220	0.244180	64.159142	27.975899	30.934105	0.000000	0.000000	0.000000	0.000000	0.000000	0.000000	-0.108459	0.174038	-0.220297	0.000000	0.000000	1.000000	107.000000	1.000000
15114.290240	-0.004876	0.471220	0.244180	64.159142	27.975899	30.934105	0.000000	0.000000	0.000000	0.000000	0.000000	0.000000	-0.108459	0.174038	-0.220297	0.000000	0.000000	1.000000	107.000000	1.000000
15114.293574	-0.004876	0.471220	0.244180	64.286171	27.768780	30.550375	0.000000	0.000000	0.000000	0.000000	0.000000	0.000000	-0.108459	0.174038	-0.220297	0.000000	0.000000	1.000000	107.000000	1.000000
15114.296907	-0.005302	0.471815	0.243298	64.286171	27.768780	30.550375	0.000000	0.000000	0.000000	0.000000	0.000000	0.000000	-0.127853	0.178508	-0.264394	0.000000	0.000000	1.000000	107.000000	1.000000
15114.300240	-0.005302	0.471815	0.243298	64.286171	27.768780	30.550375	0.000000	0.000000	0.000000	0.000000	0.000000	0.000000	-0.127853	0.178508	-0.264394	0.000000	0.000000	1.000000	107.000000	1.000000
15114.303574	-0.005302	0.471815	0.243298	64.375923	27.656723	30.377705	0.000000	0.000000	0.000000	0.000000	0.000000	0.000000	-0.127853	0.178508	-0.264394	0.000000	0.000000	1.000000	107.000000	1.000000
15114.306907	-0.005792	0.472462	0.242236	64.375923	27.656723	30.377705	0.000000	0.000000	0.000000	0.000000	0.000000	0.000000	-0.147006	0.194080	-0.318671	0.000000	0.000000	1.000000	107.000000	1.000000
15114.310240	-0.005792	0.472462	0.242236	64.375923	27.656723	30.377705	0.000000	0.000000	0.000000	0.000000	0.000000	0.000000	-0.147006	0.194080	-0.318671	0.000000	0.000000	1.000000	107.000000	1.000000
15114.313574	-0.005792	0.472462	0.242236	64.429855	27.653923	30.412849	0.000000	0.000000	0.000000	0.000000	0.000000	0.000000	-0.147006	0.194080	-0.318671	0.000000	0.000000	1.000000	107.000000	1.000000
15114.316907	-0.006445	0.473180	0.241006	64.429855	27.653923	30.412849	0.000000	0.000000	0.000000	0.000000	0.000000	0.000000	-0.195821	0.215245	-0.368928	0.000000	0.000000	1.000000	107.000000	1.000000
15114.320240	-0.006445	0.473180	0.241006	64.429855	27.653923	30.412849	0.000000	0.000000	0.000000	0.000000	0.000000	0.000000	-0.195821	0.215245	-0.368928	0.000000	0.000000	1.000000	107.000000	1.000000
15114.323574	-0.006445	0.473180	0.241006	64.470337	27.676334	30.521624	0.000000	0.000000	0.000000	0.000000	0.000000	0.000000	-0.195821	0.215245	-0.368928	0.000000	0.000000	1.000000	107.000000	1.000000
15114.326907	-0.007160	0.474006	0.239640	64.470337	27.676334	30.521624	0.000000	0.000000	0.000000	0.000000	0.000000	0.000000	-0.214555	0.247795	-0.410018	0.000000	0.000000	1.000000	107.000000	1.000000
15114.330240	-0.007160	0.474006	0.239640	64.470337	27.676334	30.521624	0.000000	0.000000	0.000000	0.000000	0.000000	0.000000	-0.214555	0.247795	-0.410018	0.000000	0.000000	1.000000	107.000000	1.000000
15114.333574	-0.007160	0.474006	0.239640	64.499825	27.726496	30.700977	0.000000	0.000000	0.000000	0.000000	0.000000	0.000000	-0.214555	0.247795	-0.410018	0.000000	0.000000	1.000000	107.000000	1.000000
15114.336907	-0.008003	0.474902	0.238167	64.499825	27.726496	30.700977	0.000000	0.000000	0.000000	0.000000	0.000000	0.000000	-0.252959	0.268820	-0.441799	0.000000	0.000000	1.000000	107.000000	1.000000
15114.340240	-0.008003	0.474902	0.238167	64.499825	27.726496	30.700977	0.000000	0.000000	0.000000	0.000000	0.000000	0.000000	-0.252959	0.268820	-0.441799	0.000000	0.000000	1.000000	107.000000	1.000000
15114.343574	-0.008003	0.474902	0.238167	64.528343	27.795067	30.909639	0.000000	0.000000	0.000000	0.000000	0.000000	0.000000	-0.252959	0.268820	-0.441799	0.000000	0.000000	1.000000	107.000000	1.000000
15114.346907	-0.008808	0.475886	0.236572	64.528343	27.795067	30.909639	0.000000	0.000000	0.000000	0.000000	0.000000	0.000000	-0.241527	0.295139	-0.478454	0.000000	0.000000	1.000000	107.000000	1.000000
15114.350240	-0.008808	0.475886	0.236572	64.528343	27.795067	30.909639	0.000000	0.000000	0.000000	0.000000	0.000000	0.000000	-0.241527	0.295139	-0.478454	0.000000	0.000000	1.000000	107.000000	1.000000
15114.353574	-0.008808	0.475886	0.236572	64.620575	27.926252	31.115402	0.000000	0.000000	0.000000	0.000000	0.000000	0.000000	-0.241527	0.295139	-0.478454	0.000000	0.000000	1.000000	107.000000	1.000000
15114.356907	-0.009509	0.476936	0.234806	64.620575	27.926252	31.115402	0.000000	0.000000	0.000000	0.000000	0.000000	0.000000	-0.210117	0.314994	-0.529730	0.000000	0.000000	1.000000	107.000000	1.000000
15114.360240	-0.009509	0.476936	0.234806	64.620575	27.926252	31.115402	0.000000	0.000000	0.000000	0.000000	0.000000	0.000000	-0.210117	0.314994	-0.529730	0.000000	0.000000	1.000000	107.000000	1.000000
15114.363574	-0.009509	0.476936	0.234806	64.863686	28.359837	31.580166	0.000000	0.000000	0.000000	0.000000	0.000000	0.000000	-0.210117	0.314994	-0.529730	0.000000	0.000000	1.000000	107.000000	1.000000
15114.366907	-0.010267	0.478028	0.232752	64.863686	28.359837	31.580166	0.000000	0.000000	0.000000	0.000000	0.000000	0.000000	-0.227390	0.327754	-0.616423	0.000000	0.000000	1.000000	107.000000	1.000000
15114.370240	-0.010267	0.478028	0.232752	64.863686	28.359837	31.580166	0.000000	0.000000	0.000000	0.000000	0.000000	0.000000	-0.227390	0.327754	-0.616423	0.000000	0.000000	1.000000	107.000000	1.000000
15114.373574	-0.010267	0.478028	0.232752	65.219025	29.050560	32.278728	0.000000	0.000000	0.000000	0.000000	0.000000	0.000000	-0.227390	0.327754	-0.616423	0.000000	0.000000	1.000000	107.000000	1.000000
15114.376907	-0.011081	0.479161	0.230404	65.219025	29.050560	32.278728	0.000000	0.000000	0.000000	0.000000	0.000000	0.000000	-0.244176	0.339877	-0.704203	0.000000	0.000000	1.000000	107.000000	1.000000
15114.380240	-0.011081	0.479161	0.230404	65.219025	29.050560	32.278728	0.000000	0.000000	0.000000	0.000000	0.000000	0.000000	-0.244176	0.339877	-0.704203	0.000000	0.000000	1.000000	107.000000	1.000000
15114.383574	-0.011081	0.479161	0.230404	65.617973	29.776699	32.993378	0.000000	0.000000	0.000000	0.000000	0.000000	0.000000	-0.244176	0.339877	-0.704203	0.000000	0.000000	1.000000	107.000000	1.000000
15114.386907	-0.012013	0.480349	0.227709	65.617973	29.776699	32.993378	0.000000	0.000000	0.000000	0.000000	0.000000	0.000000	-0.279663	0.356457	-0.808596	0.000000	0.000000	1.000000	107.000000	1.000000
15114.390240	-0.012013	0.480349	0.227709	65.617973	29.776699	32.993378	0.000000	0.000000	0.000000	0.000000	0.000000	0.000000	-0.279663	0.356457	-0.808596	0.000000	0.000000	1.000000	107.000000	1.000000
15114.393574	-0.012013	0.480349	0.227709	66.016762	30.410776	33.610813	0.000000	0.000000	0.000000	0.000000	0.000000	0.000000	-0.279663	0.356457	-0.808596	0.000000	0.000000	1.000000	107.000000	1.000000
15114.396907	-0.013159	0.481537	0.224743	66.016762	30.410776	33.610813	0.000000	0.000000	0.000000	0.000000	0.000000	0.000000	-0.343840	0.356287	-0.889727	0.000000	0.000000	1.000000	107.000000	1.000000
15114.400240	-0.013159	0.481537	0.224743	66.016762	30.410776	33.610813	0.000000	0.000000	0.000000	0.000000	0.000000	0.000000	-0.343840	0.356287	-0.889727	0.000000	0.000000	1.000000	107.000000	1.000000
15114.403574	-0.013159	0.481537	0.224743	66.404831	30.939022	34.125423	0.000000	0.000000	0.000000	0.000000	0.000000	0.000000	-0.343840	0.356287	-0.889727	0.000000	0.000000	1.000000	107.000000	1.000000
15114.406907	-0.014449	0.482776	0.221451	66.404831	30.939022	34.125423	0.000000	0.000000	0.000000	0.000000	0.000000	0.000000	-0.387021	0.371668	-0.987628	0.000000	0.000000	1.000000	107.000000	1.000000
15114.410240	-0.014449	0.482776	0.221451	66.404831	30.939022	34.125423	0.000000	0.000000	0.000000	0.000000	0.000000	0.000000	-0.387021	0.371668	-0.987628	0.000000	0.000000	1.000000	107.000000	1.000000
15114.413574	-0.014449	0.482776	0.221451	66.754166	31.409315	34.629433	0.000000	0.000000	0.000000	0.000000	0.000000	0.000000	-0.387021	0.371668	-0.987628	0.000000	0.000000	1.000000	107.000000	1.000000
15114.416907	-0.015817	0.484011	0.217914	66.754166	31.409315	34.629433	0.000000	0.000000	0.000000	0.000000	0.000000	0.000000	-0.410264	0.370499	-1.061104	0.000000	0.000000	1.000000	107.000000	1.000000
15114.420240	-0.015817	0.484011	0.217914	66.754166	31.409315	34.629433	0.000000	0.000000	0.000000	0.000000	0.000000	0.000000	-0.410264	0.370499	-1.061104	0.000000	0.000000	1.000000	107.000000	1.000000
15114.423574	-0.015817	0.484011	0.217914	67.042809	31.860607	35.186409	0.000000	0.000000	0.000000	0.000000	0.000000	0.000000	-0.410264	0.370499	-1.061104	0.000000	0.000000	1.000000	107.000000	1.000000
15114.426907	-0.017257	0.485312	0.214091	67.042809	31.860607	35.186409	0.000000	0.000000	0.000000	0.000000	0.000000	0.000000	-0.432273	0.390350	-1.146986	0.000000	0.000000	1.000000	107.000000	1.000000
15114.430240	-0.017257	0.485312	0.214091	67.042809	31.860607	35.186409	0.000000	0.000000	0.000000	0.000000	0.000000	0.000000	-0.432273	0.390350	-1.146986	0.000000	0.000000	1.000000	107.000000	1.000000
15114.433574	-0.017257	0.485312	0.214091	67.301659	32.239059	35.671051	0.000000	0.000000	0.000000	0.000000	0.000000	0.000000	-0.432273	0.390350	-1.146986	0.000000	0.000000	1.000000	107.000000	1.000000
15114.436907	-0.018769	0.486641	0.210011	67.301659	32.239059	35.671051	0.000000	0.000000	0.000000	0.000000	0.000000	0.000000	-0.453472	0.398638	-1.223902	0.000000	0.000000	1.000000	107.000000	1.000000
15114.440240	-0.018769	0.486641	0.210011	67.301659	32.239059	35.671051	0.000000	0.000000	0.000000	0.000000	0.000000	0.000000	-0.453472	0.398638	-1.223902	0.000000	0.000000	1.000000	107.000000	1.000000
15114.443574	-0.018769	0.486641	0.210011	67.538910	32.551598	36.013519	0.000000	0.000000	0.000000	0.000000	0.000000	0.000000	-0.453472	0.398638	-1.223902	0.000000	0.000000	1.000000	107.000000	1.000000
15114.446907	-0.020350	0.488034	0.205737	67.538910	32.551598	36.013519	0.000000	0.000000	0.000000	0.000000	0.000000	0.000000	-0.474172	0.417910	-1.282275	0.000000	0.000000	1.000000	107.000000	1.000000
15114.450240	-0.020350	0.488034	0.205737	67.538910	32.551598	36.013519	0.000000	0.000000	0.000000	0.000000	0.000000	0.000000	-0.474172	0.417910	-1.282275	0.000000	0.000000	1.000000	107.000000	1.000000
15114.453574	-0.020350	0.488034	0.205737	67.750191	32.805092	36.086040	0.000000	0.000000	0.000000	0.000000	0.000000	0.000000	-0.474172	0.417910	-1.282275	0.000000	0.000000	1.000000	107.000000	1.000000
15114.456907	-0.021965	0.489452	0.201267	67.750191	32.805092	36.086040	0.000000	0.000000	0.000000	0.000000	0.000000	0.000000	-0.484493	0.425431	-1.341023	0.000000	0.000000	1.000000	107.000000	1.000000
15114.460240	-0.021965	0.489452	0.201267	67.750191	32.805092	36.086040	0.000000	0.000000	0.000000	0.000000	0.000000	0.000000	-0.484493	0.425431	-1.341023	0.000000	0.000000	1.000000	107.000000	1.000000
15114.463574	-0.021965	0.489452	0.201267	67.925949	33.061771	35.742027	0.000000	0.000000	0.000000	0.000000	0.000000	0.000000	-0.484493	0.425431	-1.341023	0.000000	0.000000	1.000000	107.000000	1.000000
15114.466907	-0.023611	0.490928	0.196595	67.925949	33.061771	35.742027	0.000000	0.000000	0.000000	0.000000	0.000000	0.000000	-0.493919	0.442874	-1.401429	0.000000	0.000000	1.000000	107.000000	1.000000
15114.470240	-0.023611	0.490928	0.196595	67.925949	33.061771	35.742027	0.000000	0.000000	0.000000	0.000000	0.000000	0.000000	-0.493919	0.442874	-1.401429	0.000000	0.000000	1.000000	107.000000	1.000000
15114.473574	-0.023611	0.490928	0.196595	68.044945	33.335030	35.213127	0.000000	0.000000	0.000000	0.000000	0.000000	0.000000	-0.493919	0.442874	-1.401429	0.000000	0.000000	1.000000	107.000000	1.000000
15114.476907	-0.025321	0.492465	0.191822	68.044945	33.335030	35.213127	0.000000	0.000000	0.000000	0.000000	0.000000	0.000000	-0.512887	0.460974	-1.431850	0.000000	0.000000	1.000000	107.000000	1.000000
15114.480240	-0.025321	0.492465	0.191822	68.044945	33.335030	35.213127	0.000000	0.000000	0.000000	0.000000	0.000000	0.000000	-0.512887	0.460974	-1.431850	0.000000	0.000000	1.000000	107.000000	1.000000
15114.483574	-0.025321	0.492465	0.191822	68.011230	33.268803	34.630619	0.000000	0.000000	0.000000	0.000000	0.000000	0.000000	-0.512887	0.460974	-1.431850	0.000000	0.000000	1.000000	107.000000	1.000000
15114.486907	-0.027153	0.494096	0.186977	68.011230	33.268803	34.630619	0.000000	0.000000	0.000000	0.000000	0.000000	0.000000	-0.549745	0.489451	-1.453658	0.000000	0.000000	1.000000	107.000000	1.000000
15114.490240	-0.027153	0.494096	0.186977	68.011230	33.268803	34.630619	0.000000	0.000000	0.000000	0.000000	0.000000	0.000000	-0.549745	0.489451	-1.453658	0.000000	0.000000	1.000000	107.000000	1.000000
15114.493574	-0.027153	0.494096	0.186977	67.781281	32.587143	33.968430	0.000000	0.000000	0.000000	0.000000	0.000000	0.000000	-0.549745	0.489451	-1.453658	0.000000	0.000000	1.000000	107.000000	1.000000
15114.496907	-0.029078	0.495842	0.182146	67.781281	32.587143	33.968430	0.000000	0.000000	0.000000	0.000000	0.000000	0.000000	-0.577469	0.523811	-1.449352	0.000000	0.000000	1.000000	107.000000	1.000000
15114.500240	-0.029078	0.495842	0.182146	67.781281	32.587143	33.968430	0.000000	0.000000	0.000000	0.000000	0.000000	0.000000	-0.577469	0.523811	-1.449352	0.000000	0.000000	1.000000	107.000000	1.000000
15114.503574	-0.029078	0.495842	0.182146	67.421692	31.520201	33.013103	0.000000	0.000000	0.000000	0.000000	0.000000	0.000000	-0.577469	0.523811	-1.449352	0.000000	0.000000	1.000000	107.000000	1.000000
15114.506907	-0.031122	0.497647	0.177313	67.421692	31.520201	33.013103	0.000000	0.000000	0.000000	0.000000	0.000000	0.000000	-0.613271	0.541418	-1.449932	0.000000	0.000000	1.000000	107.000000	1.000000
15114.510240	-0.031122	0.497647	0.177313	67.421692	31.520201	33.013103	0.000000	0.000000	0.000000	0.000000	0.000000	0.000000	-0.613271	0.541418	-1.449932	0.000000	0.000000	1.000000	107.000000	1.000000
15114.513574	-0.031122	0.497647	0.177313	67.028046	30.404823	31.683592	0.000000	0.000000	0.000000	0.000000	0.000000	0.000000	-0.613271	0.541418	-1.449932	0.000000	0.000000	1.000000	107.000000	1.000000
15114.516907	-0.033221	0.499506	0.172444	67.028046	30.404823	31.683592	0.000000	0.000000	0.000000	0.000000	0.000000	0.000000	-0.629576	0.557799	-1.460524	0.000000	0.000000	1.000000	107.000000	1.000000
15114.520240	-0.033221	0.499506	0.172444	67.028046	30.404823	31.683592	0.000000	0.000000	0.000000	0.000000	0.000000	0.000000	-0.629576	0.557799	-1.460524	0.000000	0.000000	1.000000	107.000000	1.000000
15114.523574	-0.033221	0.499506	0.172444	66.616203	29.386871	30.391088	0.000000	0.000000	0.000000	0.000000	0.000000	0.000000	-0.629576	0.557799	-1.460524	0.000000	0.000000	1.000000	107.000000	1.000000
15114.526907	-0.035376	0.501389	0.167615	66.616203	29.386871	30.391088	0.000000	0.000000	0.000000	0.000000	0.000000	0.000000	-0.646441	0.564842	-1.448866	0.000000	0.000000	1.000000	107.000000	1.000000
15114.530240	-0.035376	0.501389	0.167615	66.616203	29.386871	30.391088	0.000000	0.000000	0.000000	0.000000	0.000000	0.000000	-0.646441	0.564842	-1.448866	0.000000	0.000000	1.000000	107.000000	1.000000
15114.533574	-0.035376	0.501389	0.167615	66.203781	28.520462	29.586586	0.000000	0.000000	0.000000	0.000000	0.000000	0.000000	-0.646441	0.564842	-1.448866	0.000000	0.000000	1.000000	107.000000	1.000000
15114.536907	-0.037526	0.503363	0.162823	66.203781	28.520462	29.586586	0.000000	0.000000	0.000000	0.000000	0.000000	0.000000	-0.645134	0.592122	-1.437391	0.000000	0.000000	1.000000	107.000000	1.000000
15114.540240	-0.037526	0.503363	0.162823	66.203781	28.520462	29.586586	0.000000	0.000000	0.000000	0.000000	0.000000	0.000000	-0.645134	0.592122	-1.437391	0.000000	0.000000	1.000000	107.000000	1.000000
15114.543574	-0.037526	0.503363	0.162823	65.819626	27.777988	29.078049	0.000000	0.000000	0.000000	0.000000	0.000000	0.000000	-0.645134	0.592122	-1.437391	0.000000	0.000000	1.000000	107.000000	1.000000
15114.546907	-0.039649	0.505416	0.158166	65.819626	27.777988	29.078049	0.000000	0.000000	0.000000	0.000000	0.000000	0.000000	-0.636832	0.615964	-1.397259	0.000000	0.000000	1.000000	107.000000	1.000000
15114.550240	-0.039649	0.505416	0.158166	65.819626	27.777988	29.078049	0.000000	0.000000	0.000000	0.000000	0.000000	0.000000	-0.636832	0.615964	-1.397259	0.000000	0.000000	1.000000	107.000000	1.000000
15114.553574	-0.039649	0.505416	0.158166	65.477798	27.070045	28.313919	0.000000	0.000000	0.000000	0.000000	0.000000	0.000000	-0.636832	0.615964	-1.397259	0.000000	0.000000	1.000000	107.000000	1.000000
15114.556907	-0.041689	0.507500	0.153671	65.477798	27.070045	28.313919	0.000000	0.000000	0.000000	0.000000	0.000000	0.000000	-0.612130	0.625144	-1.348392	0.000000	0.000000	1.000000	107.000000	1.000000
15114.560240	-0.041689	0.507500	0.153671	65.477798	27.070045	28.313919	0.000000	0.000000	0.000000	0.000000	0.000000	0.000000	-0.612130	0.625144	-1.348392	0.000000	0.000000	1.000000	107.000000	1.000000
15114.563574	-0.041689	0.507500	0.153671	65.213516	26.331495	27.207336	0.000000	0.000000	0.000000	0.000000	0.000000	0.000000	-0.612130	0.625144	-1.348392	0.000000	0.000000	1.000000	107.000000	1.000000
15114.566907	-0.043707	0.509631	0.149319	65.213516	26.331495	27.207336	0.000000	0.000000	0.000000	0.000000	0.000000	0.000000	-0.605285	0.639214	-1.305638	0.000000	0.000000	1.000000	107.000000	1.000000
15114.570240	-0.043707	0.509631	0.149319	65.213516	26.331495	27.207336	0.000000	0.000000	0.000000	0.000000	0.000000	0.000000	-0.605285	0.639214	-1.305638	0.000000	0.000000	1.000000	107.000000	1.000000
15114.573574	-0.043707	0.509631	0.149319	65.047096	25.534983	26.130178	0.000000	0.000000	0.000000	0.000000	0.000000	0.000000	-0.605285	0.639214	-1.305638	0.000000	0.000000	1.000000	107.000000	1.000000
15114.576907	-0.045787	0.511773	0.145071	65.047096	25.534983	26.130178	0.000000	0.000000	0.000000	0.000000	0.000000	0.000000	-0.623951	0.642644	-1.274329	0.000000	0.000000	1.000000	107.000000	1.000000
15114.580240	-0.045787	0.511773	0.145071	65.047096	25.534983	26.130178	0.000000	0.000000	0.000000	0.000000	0.000000	0.000000	-0.623951	0.642644	-1.274329	0.000000	0.000000	1.000000	107.000000	1.000000
15114.583574	-0.045787	0.511773	0.145071	64.939178	24.747765	25.363358	0.000000	0.000000	0.000000	0.000000	0.000000	0.000000	-0.623951	0.642644	-1.274329	0.000000	0.000000	1.000000	107.000000	1.000000
15114.586907	-0.047957	0.513895	0.140930	64.939178	24.747765	25.363358	0.000000	0.000000	0.000000	0.000000	0.000000	0.000000	-0.651125	0.636571	-1.242396	0.000000	0.000000	1.000000	107.000000	1.000000
15114.590240	-0.047957	0.513895	0.140930	64.939178	24.747765	25.363358	0.000000	0.000000	0.000000	0.000000	0.000000	0.000000	-0.651125	0.636571	-1.242396	0.000000	0.000000	1.000000	107.000000	1.000000
15114.593574	-0.047957	0.513895	0.140930	64.872650	24.052116	24.779829	0.000000	0.000000	0.000000	0.000000	0.000000	0.000000	-0.651125	0.636571	-1.242396	0.000000	0.000000	1.000000	107.000000	1.000000
15114.596907	-0.050162	0.516016	0.136918	64.872650	24.052116	24.779829	0.000000	0.000000	0.000000	0.000000	0.000000	0.000000	-0.661609	0.636450	-1.203553	0.000000	0.000000	1.000000	107.000000	1.000000
15114.600240	-0.050162	0.516016	0.136918	64.872650	24.052116	24.779829	0.000000	0.000000	0.000000	0.000000	0.000000	0.000000	-0.661609	0.636450	-1.203553	0.000000	0.000000	1.000000	107.000000	1.000000
15114.603574	-0.050162	0.516016	0.136918	64.895897	23.610344	24.121750	0.000000	0.000000	0.000000	0.000000	0.000000	0.000000	-0.661609	0.636450	-1.203553	0.000000	0.000000	1.000000	107.000000	1.000000
15114.606907	-0.052511	0.518085	0.132976	64.895897	23.610344	24.121750	0.000000	0.000000	0.000000	0.000000	0.000000	0.000000	-0.704591	0.620578	-1.182611	0.000000	0.000000	1.000000	107.000000	1.000000
15114.610240	-0.052511	0.518085	0.132976	64.895897	23.610344	24.121750	0.000000	0.000000	0.000000	0.000000	0.000000	0.000000	-0.704591	0.620578	-1.182611	0.000000	0.000000	1.000000	107.000000	1.000000
15114.613574	-0.052511	0.518085	0.132976	64.997459	23.496019	23.404989	0.000000	0.000000	0.000000	0.000000	0.000000	0.000000	-0.704591	0.620578	-1.182611	0.000000	0.000000	1.000000	107.000000	1.000000
15114.616907	-0.054916	0.520117	0.129091	64.997459	23.496019	23.404989	0.000000	0.000000	0.000000	0.000000	0.000000	0.000000	-0.721358	0.609508	-1.165460	0.000000	0.000000	1.000000	107.000000	1.000000
15114.620240	-0.054916	0.520117	0.129091	64.997459	23.496019	23.404989	0.000000	0.000000	0.000000	0.000000	0.000000	0.000000	-0.721358	0.609508	-1.165460	0.000000	0.000000	1.000000	107.000000	1.000000
15114.623574	-0.054916	0.520117	0.129091	65.124069	23.597845	22.912289	0.000000	0.000000	0.000000	0.000000	0.000000	0.000000	-0.721358	0.609508	-1.165460	0.000000	0.000000	1.000000	107.000000	1.000000
15114.626907	-0.057405	0.522131	0.125279	65.124069	23.597845	22.912289	0.000000	0.000000	0.000000	0.000000	0.000000	0.000000	-0.746769	0.604269	-1.143810	0.000000	0.000000	1.000000	107.000000	1.000000
15114.630240	-0.057405	0.522131	0.125279	65.124069	23.597845	22.912289	0.000000	0.000000	0.000000	0.000000	0.000000	0.000000	-0.746769	0.604269	-1.143810	0.000000	0.000000	1.000000	107.000000	1.000000
15114.633574	-0.057405	0.522131	0.125279	65.258682	23.866922	23.205149	0.000000	0.000000	0.000000	0.000000	0.000000	0.000000	-0.746769	0.604269	-1.143810	0.000000	0.000000	1.000000	107.000000	1.000000
15114.636907	-0.059898	0.524115	0.121568	65.258682	23.866922	23.205149	0.000000	0.000000	0.000000	0.000000	0.000000	0.000000	-0.747885	0.595334	-1.113308	0.000000	0.000000	1.000000	107.000000	1.000000
15114.640240	-0.059898	0.524115	0.121568	65.258682	23.866922	23.205149	0.000000	0.000000	0.000000	0.000000	0.000000	0.000000	-0.747885	0.595334	-1.113308	0.000000	0.000000	1.000000	107.000000	1.000000
15114.643574	-0.059898	0.524115	0.121568	65.382721	24.232590	23.926537	0.000000	0.000000	0.000000	0.000000	0.000000	0.000000	-0.747885	0.595334	-1.113308	0.000000	0.000000	1.000000	107.000000	1.000000
15114.646907	-0.062342	0.526153	0.117975	65.382721	24.232590	23.926537	0.000000	0.000000	0.000000	0.000000	0.000000	0.000000	-0.733326	0.611343	-1.077694	0.000000	0.000000	1.000000	107.000000	1.000000
15114.650240	-0.062342	0.526153	0.117975	65.382721	24.232590	23.926537	0.000000	0.000000	0.000000	0.000000	0.000000	0.000000	-0.733326	0.611343	-1.077694	0.000000	0.000000	1.000000	107.000000	1.000000
15114.653574	-0.062342	0.526153	0.117975	65.523544	24.643604	24.656157	0.000000	0.000000	0.000000	0.000000	0.000000	0.000000	-0.733326	0.611343	-1.077694	0.000000	0.000000	1.000000	107.000000	1.000000
15114.656907	-0.064689	0.528200	0.114534	65.523544	24.643604	24.656157	0.000000	0.000000	0.000000	0.000000	0.000000	0.000000	-0.704049	0.614186	-1.032378	0.000000	0.000000	1.000000	107.000000	1.000000
15114.660240	-0.064689	0.528200	0.114534	65.523544	24.643604	24.656157	0.000000	0.000000	0.000000	0.000000	0.000000	0.000000	-0.704049	0.614186	-1.032378	0.000000	0.000000	1.000000	107.000000	1.000000
15114.663574	-0.064689	0.528200	0.114534	65.719780	25.087675	25.321173	0.000000	0.000000	0.000000	0.000000	0.000000	0.000000	-0.704049	0.614186	-1.032378	0.000000	0.000000	1.000000	107.000000	1.000000
15114.666907	-0.066989	0.530267	0.111181	65.719780	25.087675	25.321173	0.000000	0.000000	0.000000	0.000000	0.000000	0.000000	-0.689994	0.620083	-1.005989	0.000000	0.000000	1.000000	107.000000	1.000000
15114.670240	-0.066989	0.530267	0.111181	65.719780	25.087675	25.321173	0.000000	0.000000	0.000000	0.000000	0.000000	0.000000	-0.689994	0.620083	-1.005989	0.000000	0.000000	1.000000	107.000000	1.000000
15114.673574	-0.066989	0.530267	0.111181	65.957031	25.625299	26.014074	0.000000	0.000000	0.000000	0.000000	0.000000	0.000000	-0.689994	0.620083	-1.005989	0.000000	0.000000	1.000000	107.000000	1.000000
15114.676907	-0.069220	0.532311	0.107945	65.957031	25.625299	26.014074	0.000000	0.000000	0.000000	0.000000	0.000000	0.000000	-0.669375	0.613047	-0.970692	0.000000	0.000000	1.000000	107.000000	1.000000
15114.680240	-0.069220	0.532311	0.107945	65.957031	25.625299	26.014074	0.000000	0.000000	0.000000	0.000000	0.000000	0.000000	-0.669375	0.613047	-0.970692	0.000000	0.000000	1.000000	107.000000	1.000000
15114.683574	-0.069220	0.532311	0.107945	66.227463	26.260208	26.775095	0.000000	0.000000	0.000000	0.000000	0.000000	0.000000	-0.669375	0.613047	-0.970692	0.000000	0.000000	1.000000	107.000000	1.000000
15114.686907	-0.071405	0.534340	0.104766	66.227463	26.260208	26.775095	0.000000	0.000000	0.000000	0.000000	0.000000	0.000000	-0.655300	0.608882	-0.953690	0.000000	0.000000	1.000000	107.000000	1.000000
15114.690240	-0.071405	0.534340	0.104766	66.227463	26.260208	26.775095	0.000000	0.000000	0.000000	0.000000	0.000000	0.000000	-0.655300	0.608882	-0.953690	0.000000	0.000000	1.000000	107.000000	1.000000
15114.693574	-0.071405	0.534340	0.104766	66.524124	26.968983	27.578989	0.000000	0.000000	0.000000	0.000000	0.000000	0.000000	-0.655300	0.608882	-0.953690	0.000000	0.000000	1.000000	107.000000	1.000000
15114.696907	-0.073542	0.536308	0.101632	66.524124	26.968983	27.578989	0.000000	0.000000	0.000000	0.000000	0.000000	0.000000	-0.641129	0.590317	-0.940181	0.000000	0.000000	1.000000	107.000000	1.000000
15114.700240	-0.073542	0.536308	0.101632	66.524124	26.968983	27.578989	0.000000	0.000000	0.000000	0.000000	0.000000	0.000000	-0.641129	0.590317	-0.940181	0.000000	0.000000	1.000000	107.000000	1.000000
15114.703574	-0.073542	0.536308	0.101632	66.814575	27.699389	28.404285	0.000000	0.000000	0.000000	0.000000	0.000000	0.000000	-0.641129	0.590317	-0.940181	0.000000	0.000000	1.000000	107.000000	1.000000
15114.706907	-0.075664	0.538221	0.098580	66.814575	27.699389	28.404285	0.000000	0.000000	0.000000	0.000000	0.000000	0.000000	-0.636807	0.573851	-0.915781	0.000000	0.000000	1.000000	107.000000	1.000000
15114.710240	-0.075664	0.538221	0.098580	66.814575	27.699389	28.404285	0.000000	0.000000	0.000000	0.000000	0.000000	0.000000	-0.636807	0.573851	-0.915781	0.000000	0.000000	1.000000	107.000000	1.000000
15114.713574	-0.075664	0.538221	0.098580	67.080330	28.436195	29.257113	0.000000	0.000000	0.000000	0.000000	0.000000	0.000000	-0.636807	0.573851	-0.915781	0.000000	0.000000	1.000000	107.000000	1.000000
15114.716907	-0.077710	0.540100	0.095535	67.080330	28.436195	29.257113	0.000000	0.000000	0.000000	0.000000	0.000000	0.000000	-0.613705	0.563636	-0.913245	0.000000	0.000000	1.000000	107.000000	1.000000
15114.720240	-0.077710	0.540100	0.095535	67.080330	28.436195	29.257113	0.000000	0.000000	0.000000	0.000000	0.000000	0.000000	-0.613705	0.563636	-0.913245	0.000000	0.000000	1.000000	107.000000	1.000000
15114.723574	-0.077710	0.540100	0.095535	67.309532	29.149284	30.104742	0.000000	0.000000	0.000000	0.000000	0.000000	0.000000	-0.613705	0.563636	-0.913245	0.000000	0.000000	1.000000	107.000000	1.000000
15114.726907	-0.079711	0.541951	0.092536	67.309532	29.149284	30.104742	0.000000	0.000000	0.000000	0.000000	0.000000	0.000000	-0.600416	0.555283	-0.899922	0.000000	0.000000	1.000000	107.000000	1.000000
15114.730240	-0.079711	0.541951	0.092536	67.309532	29.149284	30.104742	0.000000	0.000000	0.000000	0.000000	0.000000	0.000000	-0.600416	0.555283	-0.899922	0.000000	0.000000	1.000000	107.000000	1.000000
15114.733574	-0.079711	0.541951	0.092536	67.501671	29.815918	30.930355	0.000000	0.000000	0.000000	0.000000	0.000000	0.000000	-0.600416	0.555283	-0.899922	0.000000	0.000000	1.000000	107.000000	1.000000
15114.736907	-0.081613	0.543738	0.089555	67.501671	29.815918	30.930355	0.000000	0.000000	0.000000	0.000000	0.000000	0.000000	-0.570370	0.536346	-0.894159	0.000000	0.000000	1.000000	107.000000	1.000000
15114.740240	-0.081613	0.543738	0.089555	67.501671	29.815918	30.930355	0.000000	0.000000	0.000000	0.000000	0.000000	0.000000	-0.570370	0.536346	-0.894159	0.000000	0.000000	1.000000	107.000000	1.000000
15114.743574	-0.081613	0.543738	0.089555	67.665878	30.379511	31.642982	0.000000	0.000000	0.000000	0.000000	0.000000	0.000000	-0.570370	0.536346	-0.894159	0.000000	0.000000	1.000000	107.000000	1.000000
15114.746907	-0.083392	0.545482	0.086616	67.665878	30.379511	31.642982	0.000000	0.000000	0.000000	0.000000	0.000000	0.000000	-0.533826	0.523090	-0.881637	0.000000	0.000000	1.000000	107.000000	1.000000
15114.750240	-0.083392	0.545482	0.086616	67.665878	30.379511	31.642982	0.000000	0.000000	0.000000	0.000000	0.000000	0.000000	-0.533826	0.523090	-0.881637	0.000000	0.000000	1.000000	107.000000	1.000000
15114.753574	-0.083392	0.545482	0.086616	67.807945	30.826071	32.219757	0.000000	0.000000	0.000000	0.000000	0.000000	0.000000	-0.533826	0.523090	-0.881637	0.000000	0.000000	1.000000	107.000000	1.000000
15114.756907	-0.085052	0.547182	0.083721	67.807945	30.826071	32.219757	0.000000	0.000000	0.000000	0.000000	0.000000	0.000000	-0.497918	0.510100	-0.868597	0.000000	0.000000	1.000000	107.000000	1.000000
15114.760240	-0.085052	0.547182	0.083721	67.807945	30.826071	32.219757	0.000000	0.000000	0.000000	0.000000	0.000000	0.000000	-0.497918	0.510100	-0.868597	0.000000	0.000000	1.000000	107.000000	1.000000
15114.763574	-0.085052	0.547182	0.083721	67.948471	31.126959	32.610386	0.000000	0.000000	0.000000	0.000000	0.000000	0.000000	-0.497918	0.510100	-0.868597	0.000000	0.000000	1.000000	107.000000	1.000000
15114.766907	-0.086617	0.548822	0.080850	67.948471	31.126959	32.610386	0.000000	0.000000	0.000000	0.000000	0.000000	0.000000	-0.469494	0.491893	-0.861373	0.000000	0.000000	1.000000	107.000000	1.000000
15114.770240	-0.086617	0.548822	0.080850	67.948471	31.126959	32.610386	0.000000	0.000000	0.000000	0.000000	0.000000	0.000000	-0.469494	0.491893	-0.861373	0.000000	0.000000	1.000000	107.000000	1.000000
15114.773574	-0.086617	0.548822	0.080850	68.091385	31.292187	32.821602	0.000000	0.000000	0.000000	0.000000	0.000000	0.000000	-0.469494	0.491893	-0.861373	0.000000	0.000000	1.000000	107.000000	1.000000
15114.776907	-0.088038	0.550402	0.078012	68.091385	31.292187	32.821602	0.000000	0.000000	0.000000	0.000000	0.000000	0.000000	-0.426274	0.473925	-0.851232	0.000000	0.000000	1.000000	107.000000	1.000000
15114.780240	-0.088038	0.550402	0.078012	68.091385	31.292187	32.821602	0.000000	0.000000	0.000000	0.000000	0.000000	0.000000	-0.426274	0.473925	-0.851232	0.000000	0.000000	1.000000	107.000000	1.000000
15114.783574	-0.088038	0.550402	0.078012	68.226738	31.318790	32.867119	0.000000	0.000000	0.000000	0.000000	0.000000	0.000000	-0.426274	0.473925	-0.851232	0.000000	0.000000	1.000000	107.000000	1.000000
15114.786907	-0.089292	0.551923	0.075215	68.226738	31.318790	32.867119	0.000000	0.000000	0.000000	0.000000	0.000000	0.000000	-0.376160	0.456222	-0.839313	0.000000	0.000000	1.000000	107.000000	1.000000
15114.790240	-0.089292	0.551923	0.075215	68.226738	31.318790	32.867119	0.000000	0.000000	0.000000	0.000000	0.000000	0.000000	-0.376160	0.456222	-0.839313	0.000000	0.000000	1.000000	107.000000	1.000000
15114.793574	-0.089292	0.551923	0.075215	68.352661	31.209679	32.734791	0.000000	0.000000	0.000000	0.000000	0.000000	0.000000	-0.376160	0.456222	-0.839313	0.000000	0.000000	1.000000	107.000000	1.000000
15114.796907	-0.090378	0.553367	0.072441	68.352661	31.209679	32.734791	0.000000	0.000000	0.000000	0.000000	0.000000	0.000000	-0.325981	0.433261	-0.831941	0.000000	0.000000	1.000000	107.000000	1.000000
15114.800240	-0.090378	0.553367	0.072441	68.352661	31.209679	32.734791	0.000000	0.000000	0.000000	0.000000	0.000000	0.000000	-0.325981	0.433261	-0.831941	0.000000	0.000000	1.000000	107.000000	1.000000
15114.803574	-0.090378	0.553367	0.072441	68.467804	30.971930	32.467293	0.000000	0.000000	0.000000	0.000000	0.000000	0.000000	-0.325981	0.433261	-0.831941	0.000000	0.000000	1.000000	107.000000	1.000000
15114.806907	-0.091385	0.554761	0.069737	68.467804	30.971930	32.467293	0.000000	0.000000	0.000000	0.000000	0.000000	0.000000	-0.301955	0.418189	-0.811262	0.000000	0.000000	1.000000	107.000000	1.000000
15114.810240	-0.091385	0.554761	0.069737	68.467804	30.971930	32.467293	0.000000	0.000000	0.000000	0.000000	0.000000	0.000000	-0.301955	0.418189	-0.811262	0.000000	0.000000	1.000000	107.000000	1.000000
15114.813574	-0.091385	0.554761	0.069737	68.562683	30.640434	32.105000	0.000000	0.000000	0.000000	0.000000	0.000000	0.000000	-0.301955	0.418189	-0.811262	0.000000	0.000000	1.000000	107.000000	1.000000
15114.816907	-0.092338	0.556106	0.067099	68.562683	30.640434	32.105000	0.000000	0.000000	0.000000	0.000000	0.000000	0.000000	-0.285923	0.403488	-0.791564	0.000000	0.000000	1.000000	107.000000	1.000000
15114.820240	-0.092338	0.556106	0.067099	68.562683	30.640434	32.105000	0.000000	0.000000	0.000000	0.000000	0.000000	0.000000	-0.285923	0.403488	-0.791564	0.000000	0.000000	1.000000	107.000000	1.000000
15114.823574	-0.092338	0.556106	0.067099	68.657089	30.300020	31.722851	0.000000	0.000000	0.000000	0.000000	0.000000	0.000000	-0.285923	0.403488	-0.791564	0.000000	0.000000	1.000000	107.000000	1.000000
15114.826907	-0.093242	0.557421	0.064544	68.657089	30.300020	31.722851	0.000000	0.000000	0.000000	0.000000	0.000000	0.000000	-0.271187	0.394587	-0.766538	0.000000	0.000000	1.000000	107.000000	1.000000
15114.830240	-0.093242	0.557421	0.064544	68.657089	30.300020	31.722851	0.000000	0.000000	0.000000	0.000000	0.000000	0.000000	-0.271187	0.394587	-0.766538	0.000000	0.000000	1.000000	107.000000	1.000000
15114.833574	-0.093242	0.557421	0.064544	68.734230	29.971018	31.366100	0.000000	0.000000	0.000000	0.000000	0.000000	0.000000	-0.271187	0.394587	-0.766538	0.000000	0.000000	1.000000	107.000000	1.000000
15114.836907	-0.094024	0.558708	0.062086	68.734230	29.971018	31.366100	0.000000	0.000000	0.000000	0.000000	0.000000	0.000000	-0.234696	0.386076	-0.737242	0.000000	0.000000	1.000000	107.000000	1.000000
15114.840240	-0.094024	0.558708	0.062086	68.734230	29.971018	31.366100	0.000000	0.000000	0.000000	0.000000	0.000000	0.000000	-0.234696	0.386076	-0.737242	0.000000	0.000000	1.000000	107.000000	1.000000
15114.843574	-0.094024	0.558708	0.062086	68.787712	29.675621	31.057001	0.000000	0.000000	0.000000	0.000000	0.000000	0.000000	-0.234696	0.386076	-0.737242	0.000000	0.000000	1.000000	107.000000	1.000000
15114.846907	-0.094715	0.559986	0.059740	68.787712	29.675621	31.057001	0.000000	0.000000	0.000000	0.000000	0.000000	0.000000	-0.207202	0.383367	-0.703929	0.000000	0.000000	1.000000	107.000000	1.000000
15114.850240	-0.094715	0.559986	0.059740	68.787712	29.675621	31.057001	0.000000	0.000000	0.000000	0.000000	0.000000	0.000000	-0.207202	0.383367	-0.703929	0.000000	0.000000	1.000000	107.000000	1.000000
15114.853574	-0.094715	0.559986	0.059740	68.830856	29.399654	30.766209	0.000000	0.000000	0.000000	0.000000	0.000000	0.000000	-0.207202	0.383367	-0.703929	0.000000	0.000000	1.000000	107.000000	1.000000
15114.856907	-0.095267	0.561256	0.057514	68.830856	29.399654	30.766209	0.000000	0.000000	0.000000	0.000000	0.000000	0.000000	-0.165657	0.381032	-0.667640	0.000000	0.000000	1.000000	107.000000	1.000000
15114.860240	-0.095267	0.561256	0.057514	68.830856	29.399654	30.766209	0.000000	0.000000	0.000000	0.000000	0.000000	0.000000	-0.165657	0.381032	-0.667640	0.000000	0.000000	1.000000	107.000000	1.000000
15114.863574	-0.095267	0.561256	0.057514	68.875687	29.121103	30.454359	0.000000	0.000000	0.000000	0.000000	0.000000	0.000000	-0.165657	0.381032	-0.667640	0.000000	0.000000	1.000000	107.000000	1.000000
15114.866907	-0.095747	0.562465	0.055347	68.875687	29.121103	30.454359	0.000000	0.000000	0.000000	0.000000	0.000000	0.000000	-0.143950	0.362582	-0.650243	0.000000	0.000000	1.000000	107.000000	1.000000
15114.870240	-0.095747	0.562465	0.055347	68.875687	29.121103	30.454359	0.000000	0.000000	0.000000	0.000000	0.000000	0.000000	-0.143950	0.362582	-0.650243	0.000000	0.000000	1.000000	107.000000	1.000000
15114.873574	-0.095747	0.562465	0.055347	68.948189	28.799496	30.046721	0.000000	0.000000	0.000000	0.000000	0.000000	0.000000	-0.143950	0.362582	-0.650243	0.000000	0.000000	1.000000	107.000000	1.000000
15114.876907	-0.096186	0.563649	0.053267	68.948189	28.799496	30.046721	0.000000	0.000000	0.000000	0.000000	0.000000	0.000000	-0.131782	0.355427	-0.623947	0.000000	0.000000	1.000000	107.000000	1.000000
15114.880240	-0.096186	0.563649	0.053267	68.948189	28.799496	30.046721	0.000000	0.000000	0.000000	0.000000	0.000000	0.000000	-0.131782	0.355427	-0.623947	0.000000	0.000000	1.000000	107.000000	1.000000
15114.883574	-0.096186	0.563649	0.053267	69.056847	28.429453	29.524702	0.000000	0.000000	0.000000	0.000000	0.000000	0.000000	-0.131782	0.355427	-0.623947	0.000000	0.000000	1.000000	107.000000	1.000000
15114.886907	-0.096555	0.564775	0.051246	69.056847	28.429453	29.524702	0.000000	0.000000	0.000000	0.000000	0.000000	0.000000	-0.110781	0.337609	-0.606138	0.000000	0.000000	1.000000	107.000000	1.000000
15114.890240	-0.096555	0.564775	0.051246	69.056847	28.429453	29.524702	0.000000	0.000000	0.000000	0.000000	0.000000	0.000000	-0.110781	0.337609	-0.606138	0.000000	0.000000	1.000000	107.000000	1.000000
15114.893574	-0.096555	0.564775	0.051246	69.191917	28.030811	28.931353	0.000000	0.000000	0.000000	0.000000	0.000000	0.000000	-0.110781	0.337609	-0.606138	0.000000	0.000000	1.000000	107.000000	1.000000
15114.896907	-0.096877	0.565823	0.049265	69.191917	28.030811	28.931353	0.000000	0.000000	0.000000	0.000000	0.000000	0.000000	-0.096384	0.314602	-0.594521	0.000000	0.000000	1.000000	107.000000	1.000000
15114.900240	-0.096877	0.565823	0.049265	69.191917	28.030811	28.931353	0.000000	0.000000	0.000000	0.000000	0.000000	0.000000	-0.096384	0.314602	-0.594521	0.000000	0.000000	1.000000	107.000000	1.000000
15114.903574	-0.096877	0.565823	0.049265	69.334259	27.618443	28.301786	0.000000	0.000000	0.000000	0.000000	0.000000	0.000000	-0.096384	0.314602	-0.594521	0.000000	0.000000	1.000000	107.000000	1.000000
15114.906907	-0.097124	0.566852	0.047315	69.334259	27.618443	28.301786	0.000000	0.000000	0.000000	0.000000	0.000000	0.000000	-0.074358	0.308712	-0.584867	0.000000	0.000000	1.000000	107.000000	1.000000
15114.910240	-0.097124	0.566852	0.047315	69.334259	27.618443	28.301786	0.000000	0.000000	0.000000	0.000000	0.000000	0.000000	-0.074358	0.308712	-0.584867	0.000000	0.000000	1.000000	107.000000	1.000000
15114.913574	-0.097124	0.566852	0.047315	69.470474	27.218096	27.697556	0.000000	0.000000	0.000000	0.000000	0.000000	0.000000	-0.074358	0.308712	-0.584867	0.000000	0.000000	1.000000	107.000000	1.000000
15114.916907	-0.097350	0.567806	0.045401	69.470474	27.218096	27.697556	0.000000	0.000000	0.000000	0.000000	0.000000	0.000000	-0.067619	0.286147	-0.574338	0.000000	0.000000	1.000000	107.000000	1.000000
15114.920240	-0.097350	0.567806	0.045401	69.470474	27.218096	27.697556	0.000000	0.000000	0.000000	0.000000	0.000000	0.000000	-0.067619	0.286147	-0.574338	0.000000	0.000000	1.000000	107.000000	1.000000
15114.923574	-0.097350	0.567806	0.045401	69.580200	26.880350	27.209503	0.000000	0.000000	0.000000	0.000000	0.000000	0.000000	-0.067619	0.286147	-0.574338	0.000000	0.000000	1.000000	107.000000	1.000000
15114.926907	-0.097627	0.568732	0.043519	69.580200	26.880350	27.209503	0.000000	0.000000	0.000000	0.000000	0.000000	0.000000	-0.083036	0.277706	-0.564620	0.000000	0.000000	1.000000	107.000000	1.000000
15114.930240	-0.097627	0.568732	0.043519	69.580200	26.880350	27.209503	0.000000	0.000000	0.000000	0.000000	0.000000	0.000000	-0.083036	0.277706	-0.564620	0.000000	0.000000	1.000000	107.000000	1.000000
15114.933574	-0.097627	0.568732	0.043519	69.649689	26.613697	26.864389	0.000000	0.000000	0.000000	0.000000	0.000000	0.000000	-0.083036	0.277706	-0.564620	0.000000	0.000000	1.000000	107.000000	1.000000
15114.936907	-0.097877	0.569593	0.041650	69.649689	26.613697	26.864389	0.000000	0.000000	0.000000	0.000000	0.000000	0.000000	-0.075082	0.258444	-0.560657	0.000000	0.000000	1.000000	107.000000	1.000000
15114.940240	-0.097877	0.569593	0.041650	69.649689	26.613697	26.864389	0.000000	0.000000	0.000000	0.000000	0.000000	0.000000	-0.075082	0.258444	-0.560657	0.000000	0.000000	1.000000	107.000000	1.000000
15114.943574	-0.097877	0.569593	0.041650	69.685455	26.431896	26.672049	0.000000	0.000000	0.000000	0.000000	0.000000	0.000000	-0.075082	0.258444	-0.560657	0.000000	0.000000	1.000000	107.000000	1.000000
15114.946907	-0.098174	0.570437	0.039791	69.685455	26.431896	26.672049	0.000000	0.000000	0.000000	0.000000	0.000000	0.000000	-0.089095	0.253165	-0.557608	0.000000	0.000000	1.000000	107.000000	1.000000
15114.950240	-0.098174	0.570437	0.039791	69.685455	26.431896	26.672049	0.000000	0.000000	0.000000	0.000000	0.000000	0.000000	-0.089095	0.253165	-0.557608	0.000000	0.000000	1.000000	107.000000	1.000000
15114.953574	-0.098174	0.570437	0.039791	69.684853	26.316540	26.615141	0.000000	0.000000	0.000000	0.000000	0.000000	0.000000	-0.089095	0.253165	-0.557608	0.000000	0.000000	1.000000	107.000000	1.000000
15114.956907	-0.098487	0.571227	0.037914	69.684853	26.316540	26.615141	0.000000	0.000000	0.000000	0.000000	0.000000	0.000000	-0.093945	0.236957	-0.563122	0.000000	0.000000	1.000000	107.000000	1.000000
15114.960240	-0.098487	0.571227	0.037914	69.684853	26.316540	26.615141	0.000000	0.000000	0.000000	0.000000	0.000000	0.000000	-0.093945	0.236957	-0.563122	0.000000	0.000000	1.000000	107.000000	1.000000
15114.963574	-0.098487	0.571227	0.037914	69.679893	26.227365	26.604155	0.000000	0.000000	0.000000	0.000000	0.000000	0.000000	-0.093945	0.236957	-0.563122	0.000000	0.000000	1.000000	107.000000	1.000000
15114.966907	-0.098824	0.571972	0.036058	69.679893	26.227365	26.604155	0.000000	0.000000	0.000000	0.000000	0.000000	0.000000	-0.101077	0.223602	-0.556763	0.000000	0.000000	1.000000	107.000000	1.000000
15114.970240	-0.098824	0.571972	0.036058	69.679893	26.227365	26.604155	0.000000	0.000000	0.000000	0.000000	0.000000	0.000000	-0.101077	0.223602	-0.556763	0.000000	0.000000	1.000000	107.000000	1.000000
15114.973574	-0.098824	0.571972	0.036058	69.675964	26.136122	26.589289	0.000000	0.000000	0.000000	0.000000	0.000000	0.000000	-0.101077	0.223602	-0.556763	0.000000	0.000000	1.000000	107.000000	1.000000
15114.976907	-0.099165	0.572692	0.034245	69.675964	26.136122	26.589289	0.000000	0.000000	0.000000	0.000000	0.000000	0.000000	-0.102187	0.215894	-0.543942	0.000000	0.000000	1.000000	107.000000	1.000000
15114.980240	-0.099165	0.572692	0.034245	69.675964	26.136122	26.589289	0.000000	0.000000	0.000000	0.000000	0.000000	0.000000	-0.102187	0.215894	-0.543942	0.000000	0.000000	1.000000	107.000000	1.000000
15114.983574	-0.099165	0.572692	0.034245	69.670998	26.046955	26.578310	0.000000	0.000000	0.000000	0.000000	0.000000	0.000000	-0.102187	0.215894	-0.543942	0.000000	0.000000	1.000000	107.000000	1.000000
15114.986907	-0.099504	0.573396	0.032452	69.670998	26.046955	26.578310	0.000000	0.000000	0.000000	0.000000	0.000000	0.000000	-0.101969	0.211060	-0.537908	0.000000	0.000000	1.000000	107.000000	1.000000
15114.990240	-0.099504	0.573396	0.032452	69.670998	26.046955	26.578310	0.000000	0.000000	0.000000	0.000000	0.000000	0.000000	-0.101969	0.211060	-0.537908	0.000000	0.000000	1.000000	107.000000	1.000000
15114.993574	-0.099504	0.573396	0.032452	69.668526	25.962936	26.572823	0.000000	0.000000	0.000000	0.000000	0.000000	0.000000	-0.101969	0.211060	-0.537908	0.000000	0.000000	1.000000	107.000000	1.000000
15114.996907	-0.099853	0.574066	0.030725	69.668526	25.962936	26.572823	0.000000	0.000000	0.000000	0.000000	0.000000	0.000000	-0.104599	0.201001	-0.518111	0.000000	0.000000	1.000000	107.000000	1.000000
15115.000240	-0.099853	0.574066	0.030725	69.668526	25.962936	26.572823	0.000000	0.000000	0.000000	0.000000	0.000000	0.000000	-0.104599	0.201001	-0.518111	0.000000	0.000000	1.000000	107.000000	1.000000
15115.003574	-0.099853	0.574066	0.030725	69.662399	25.876823	26.561501	0.000000	0.000000	0.000000	0.000000	0.000000	0.000000	-0.104599	0.201001	-0.518111	0.000000	0.000000	1.000000	107.000000	1.000000
15115.006907	-0.100178	0.574720	0.029023	69.662399	25.876823	26.561501	0.000000	0.000000	0.000000	0.000000	0.000000	0.000000	-0.097572	0.196432	-0.510542	0.000000	0.000000	1.000000	107.000000	1.000000
15115.010240	-0.100178	0.574720	0.029023	69.662399	25.876823	26.561501	0.000000	0.000000	0.000000	0.000000	0.000000	0.000000	-0.097572	0.196432	-0.510542	0.000000	0.000000	1.000000	107.000000	1.000000
15115.013574	-0.100178	0.574720	0.029023	69.661400	25.806816	26.565941	0.000000	0.000000	0.000000	0.000000	0.000000	0.000000	-0.097572	0.196432	-0.510542	0.000000	0.000000	1.000000	107.000000	1.000000
15115.016907	-0.100517	0.575361	0.027404	69.661400	25.806816	26.565941	0.000000	0.000000	0.000000	0.000000	0.000000	0.000000	-0.101436	0.192247	-0.485619	0.000000	0.000000	1.000000	107.000000	1.000000
15115.020240	-0.100517	0.575361	0.027404	69.661400	25.806816	26.565941	0.000000	0.000000	0.000000	0.000000	0.000000	0.000000	-0.101436	0.192247	-0.485619	0.000000	0.000000	1.000000	107.000000	1.000000
15115.023574	-0.100517	0.575361	0.027404	69.668457	25.772768	26.605984	0.000000	0.000000	0.000000	0.000000	0.000000	0.000000	-0.101436	0.192247	-0.485619	0.000000	0.000000	1.000000	107.000000	1.000000
15115.026907	-0.100851	0.575969	0.025790	69.668457	25.772768	26.605984	0.000000	0.000000	0.000000	0.000000	0.000000	0.000000	-0.100464	0.182414	-0.484353	0.000000	0.000000	1.000000	107.000000	1.000000
15115.030240	-0.100851	0.575969	0.025790	69.668457	25.772768	26.605984	0.000000	0.000000	0.000000	0.000000	0.000000	0.000000	-0.100464	0.182414	-0.484353	0.000000	0.000000	1.000000	107.000000	1.000000
15115.033574	-0.100851	0.575969	0.025790	69.711006	25.892542	26.785191	0.000000	0.000000	0.000000	0.000000	0.000000	0.000000	-0.100464	0.182414	-0.484353	0.000000	0.000000	1.000000	107.000000	1.000000
15115.036907	-0.101195	0.576573	0.024236	69.711006	25.892542	26.785191	0.000000	0.000000	0.000000	0.000000	0.000000	0.000000	-0.103050	0.181152	-0.466204	0.000000	0.000000	1.000000	107.000000	1.000000
15115.040240	-0.101195	0.576573	0.024236	69.711006	25.892542	26.785191	0.000000	0.000000	0.000000	0.000000	0.000000	0.000000	-0.103050	0.181152	-0.466204	0.000000	0.000000	1.000000	107.000000	1.000000
15115.043574	-0.101195	0.576573	0.024236	69.791168	26.176363	27.115816	0.000000	0.000000	0.000000	0.000000	0.000000	0.000000	-0.103050	0.181152	-0.466204	0.000000	0.000000	1.000000	107.000000	1.000000
15115.046907	-0.101466	0.577172	0.022694	69.791168	26.176363	27.115816	0.000000	0.000000	0.000000	0.000000	0.000000	0.000000	-0.081241	0.179549	-0.462449	0.000000	0.000000	1.000000	107.000000	1.000000
15115.050240	-0.101466	0.577172	0.022694	69.791168	26.176363	27.115816	0.000000	0.000000	0.000000	0.000000	0.000000	0.000000	-0.081241	0.179549	-0.462449	0.000000	0.000000	1.000000	107.000000	1.000000
15115.053574	-0.101466	0.577172	0.022694	69.895126	26.577358	27.548969	0.000000	0.000000	0.000000	0.000000	0.000000	0.000000	-0.081241	0.179549	-0.462449	0.000000	0.000000	1.000000	107.000000	1.000000
15115.056907	-0.101697	0.577748	0.021207	69.895126	26.577358	27.548969	0.000000	0.000000	0.000000	0.000000	0.000000	0.000000	-0.069382	0.172963	-0.446286	0.000000	0.000000	1.000000	107.000000	1.000000
15115.060240	-0.101697	0.577748	0.021207	69.895126	26.577358	27.548969	0.000000	0.000000	0.000000	0.000000	0.000000	0.000000	-0.069382	0.172963	-0.446286	0.000000	0.000000	1.000000	107.000000	1.000000
15115.063574	-0.101697	0.577748	0.021207	70.001778	27.016659	28.007492	0.000000	0.000000	0.000000	0.000000	0.000000	0.000000	-0.069382	0.172963	-0.446286	0.000000	0.000000	1.000000	107.000000	1.000000
15115.066907	-0.101843	0.578330	0.019776	70.001778	27.016659	28.007492	0.000000	0.000000	0.000000	0.000000	0.000000	0.000000	-0.043700	0.174496	-0.429097	0.000000	0.000000	1.000000	107.000000	1.000000
15115.070240	-0.101843	0.578330	0.019776	70.001778	27.016659	28.007492	0.000000	0.000000	0.000000	0.000000	0.000000	0.000000	-0.043700	0.174496	-0.429097	0.000000	0.000000	1.000000	107.000000	1.000000
15115.073574	-0.101843	0.578330	0.019776	70.093277	27.403528	28.411898	0.000000	0.000000	0.000000	0.000000	0.000000	0.000000	-0.043700	0.174496	-0.429097	0.000000	0.000000	1.000000	107.000000	1.000000
15115.076907	-0.101928	0.578890	0.018405	70.093277	27.403528	28.411898	0.000000	0.000000	0.000000	0.000000	0.000000	0.000000	-0.025493	0.168137	-0.411364	0.000000	0.000000	1.000000	107.000000	1.000000
15115.080240	-0.101928	0.578890	0.018405	70.093277	27.403528	28.411898	0.000000	0.000000	0.000000	0.000000	0.000000	0.000000	-0.025493	0.168137	-0.411364	0.000000	0.000000	1.000000	107.000000	1.000000
15115.083574	-0.101928	0.578890	0.018405	70.170631	27.716204	28.728815	0.000000	0.000000	0.000000	0.000000	0.000000	0.000000	-0.025493	0.168137	-0.411364	0.000000	0.000000	1.000000	107.000000	1.000000
15115.086907	-0.101951	0.579457	0.017087	70.170631	27.716204	28.728815	0.000000	0.000000	0.000000	0.000000	0.000000	0.000000	-0.007083	0.169865	-0.395534	0.000000	0.000000	1.000000	107.000000	1.000000
15115.090240	-0.101951	0.579457	0.017087	70.170631	27.716204	28.728815	0.000000	0.000000	0.000000	0.000000	0.000000	0.000000	-0.007083	0.169865	-0.395534	0.000000	0.000000	1.000000	107.000000	1.000000
15115.093574	-0.101951	0.579457	0.017087	70.245346	27.925117	28.913664	0.000000	0.000000	0.000000	0.000000	0.000000	0.000000	-0.007083	0.169865	-0.395534	0.000000	0.000000	1.000000	107.000000	1.000000
15115.096907	-0.101960	0.580002	0.015818	70.245346	27.925117	28.913664	0.000000	0.000000	0.000000	0.000000	0.000000	0.000000	-0.002762	0.163707	-0.380618	0.000000	0.000000	1.000000	107.000000	1.000000
15115.100240	-0.101960	0.580002	0.015818	70.245346	27.925117	28.913664	0.000000	0.000000	0.000000	0.000000	0.000000	0.000000	-0.002762	0.163707	-0.380618	0.000000	0.000000	1.000000	107.000000	1.000000
15115.103574	-0.101960	0.580002	0.015818	70.321617	27.972834	28.902786	0.000000	0.000000	0.000000	0.000000	0.000000	0.000000	-0.002762	0.163707	-0.380618	0.000000	0.000000	1.000000	107.000000	1.000000
15115.106907	-0.101956	0.580528	0.014599	70.321617	27.972834	28.902786	0.000000	0.000000	0.000000	0.000000	0.000000	0.000000	0.001470	0.157730	-0.365658	0.000000	0.000000	1.000000	107.000000	1.000000
15115.110240	-0.101956	0.580528	0.014599	70.321617	27.972834	28.902786	0.000000	0.000000	0.000000	0.000000	0.000000	0.000000	0.001470	0.157730	-0.365658	0.000000	0.000000	1.000000	107.000000	1.000000
15115.113574	-0.101956	0.580528	0.014599	70.403732	27.902548	28.738127	0.000000	0.000000	0.000000	0.000000	0.000000	0.000000	0.001470	0.157730	-0.365658	0.000000	0.000000	1.000000	107.000000	1.000000
15115.116907	-0.101945	0.581044	0.013470	70.403732	27.902548	28.738127	0.000000	0.000000	0.000000	0.000000	0.000000	0.000000	0.003039	0.154960	-0.338754	0.000000	0.000000	1.000000	107.000000	1.000000
15115.120240	-0.101945	0.581044	0.013470	70.403732	27.902548	28.738127	0.000000	0.000000	0.000000	0.000000	0.000000	0.000000	0.003039	0.154960	-0.338754	0.000000	0.000000	1.000000	107.000000	1.000000
15115.123574	-0.101945	0.581044	0.013470	70.489815	27.743843	28.458914	0.000000	0.000000	0.000000	0.000000	0.000000	0.000000	0.003039	0.154960	-0.338754	0.000000	0.000000	1.000000	107.000000	1.000000
15115.126907	-0.101920	0.581497	0.012381	70.489815	27.743843	28.458914	0.000000	0.000000	0.000000	0.000000	0.000000	0.000000	0.007742	0.135864	-0.326676	0.000000	0.000000	1.000000	107.000000	1.000000
15115.130240	-0.101920	0.581497	0.012381	70.489815	27.743843	28.458914	0.000000	0.000000	0.000000	0.000000	0.000000	0.000000	0.007742	0.135864	-0.326676	0.000000	0.000000	1.000000	107.000000	1.000000
15115.133574	-0.101920	0.581497	0.012381	70.585098	27.547285	28.118477	0.000000	0.000000	0.000000	0.000000	0.000000	0.000000	0.007742	0.135864	-0.326676	0.000000	0.000000	1.000000	107.000000	1.000000
15115.136907	-0.101868	0.581916	0.011394	70.585098	27.547285	28.118477	0.000000	0.000000	0.000000	0.000000	0.000000	0.000000	0.015376	0.125593	-0.296218	0.000000	0.000000	1.000000	107.000000	1.000000
15115.140240	-0.101868	0.581916	0.011394	70.585098	27.547285	28.118477	0.000000	0.000000	0.000000	0.000000	0.000000	0.000000	0.015376	0.125593	-0.296218	0.000000	0.000000	1.000000	107.000000	1.000000
15115.143574	-0.101868	0.581916	0.011394	70.693962	27.363441	27.774698	0.000000	0.000000	0.000000	0.000000	0.000000	0.000000	0.015376	0.125593	-0.296218	0.000000	0.000000	1.000000	107.000000	1.000000
15115.146907	-0.101761	0.582291	0.010473	70.693962	27.363441	27.774698	0.000000	0.000000	0.000000	0.000000	0.000000	0.000000	0.032135	0.112348	-0.276168	0.000000	0.000000	1.000000	107.000000	1.000000
15115.150240	-0.101761	0.582291	0.010473	70.693962	27.363441	27.774698	0.000000	0.000000	0.000000	0.000000	0.000000	0.000000	0.032135	0.112348	-0.276168	0.000000	0.000000	1.000000	107.000000	1.000000
15115.153574	-0.101761	0.582291	0.010473	70.826607	27.327198	27.570213	0.000000	0.000000	0.000000	0.000000	0.000000	0.000000	0.032135	0.112348	-0.276168	0.000000	0.000000	1.000000	107.000000	1.000000
15115.156907	-0.101586	0.582592	0.009563	70.826607	27.327198	27.570213	0.000000	0.000000	0.000000	0.000000	0.000000	0.000000	0.052432	0.090508	-0.272959	0.000000	0.000000	1.000000	107.000000	1.000000
15115.160240	-0.101586	0.582592	0.009563	70.826607	27.327198	27.570213	0.000000	0.000000	0.000000	0.000000	0.000000	0.000000	0.052432	0.090508	-0.272959	0.000000	0.000000	1.000000	107.000000	1.000000
15115.163574	-0.101586	0.582592	0.009563	70.991470	27.529949	27.612123	0.000000	0.000000	0.000000	0.000000	0.000000	0.000000	0.052432	0.090508	-0.272959	0.000000	0.000000	1.000000	107.000000	1.000000
15115.166907	-0.101586	0.582592	0.009563	70.991470	27.529949	27.612123	0.000000	0.000000	0.000000	0.000000	0.000000	0.000000	0.052432	0.090508	-0.272959	0.000000	0.000000	1.000000	107.000000	1.000000
15115.170240	-0.101372	0.582884	0.008686	70.991470	27.529949	27.612123	0.000000	0.000000	0.000000	0.000000	0.000000	0.000000	0.064249	0.087627	-0.263285	0.000000	0.000000	1.000000	107.000000	1.000000
15115.173574	-0.101372	0.582884	0.008686	71.186279	27.889179	27.809580	0.000000	0.000000	0.000000	0.000000	0.000000	0.000000	0.064249	0.087627	-0.263285	0.000000	0.000000	1.000000	107.000000	1.000000
15115.176907	-0.101130	0.583112	0.007786	71.186279	27.889179	27.809580	0.000000	0.000000	0.000000	0.000000	0.000000	0.000000	0.072604	0.068233	-0.269924	0.000000	0.000000	1.000000	107.000000	1.000000
15115.180240	-0.101130	0.583112	0.007786	71.186279	27.889179	27.809580	0.000000	0.000000	0.000000	0.000000	0.000000	0.000000	0.072604	0.068233	-0.269924	0.000000	0.000000	1.000000	107.000000	1.000000
15115.183574	-0.101130	0.583112	0.007786	71.369507	28.253811	28.023582	0.000000	0.000000	0.000000	0.000000	0.000000	0.000000	0.072604	0.068233	-0.269924	0.000000	0.000000	1.000000	107.000000	1.000000
15115.186907	-0.101130	0.583112	0.007786	71.369507	28.253811	28.023582	0.000000	0.000000	0.000000	0.000000	0.000000	0.000000	0.072604	0.068233	-0.269924	0.000000	0.000000	1.000000	107.000000	1.000000
15115.190240	-0.100866	0.583337	0.006890	71.369507	28.253811	28.023582	0.000000	0.000000	0.000000	0.000000	0.000000	0.000000	0.079197	0.067710	-0.268669	0.000000	0.000000	1.000000	107.000000	1.000000
15115.193574	-0.100866	0.583337	0.006890	71.539162	28.583500	28.213327	0.000000	0.000000	0.000000	0.000000	0.000000	0.000000	0.079197	0.067710	-0.268669	0.000000	0.000000	1.000000	107.000000	1.000000
15115.196907	-0.100588	0.583502	0.006036	71.539162	28.583500	28.213327	0.000000	0.000000	0.000000	0.000000	0.000000	0.000000	0.083357	0.049377	-0.256395	0.000000	0.000000	1.000000	107.000000	1.000000
15115.200240	-0.100588	0.583502	0.006036	71.539162	28.583500	28.213327	0.000000	0.000000	0.000000	0.000000	0.000000	0.000000	0.083357	0.049377	-0.256395	0.000000	0.000000	1.000000	107.000000	1.000000
15115.203574	-0.100588	0.583502	0.006036	71.690918	28.829573	28.324810	0.000000	0.000000	0.000000	0.000000	0.000000	0.000000	0.083357	0.049377	-0.256395	0.000000	0.000000	1.000000	107.000000	1.000000
15115.206907	-0.100588	0.583502	0.006036	71.690918	28.829573	28.324810	0.000000	0.000000	0.000000	0.000000	0.000000	0.000000	0.083357	0.049377	-0.256395	0.000000	0.000000	1.000000	107.000000	1.000000
15115.210240	-0.100312	0.583639	0.005187	71.690918	28.829573	28.324810	0.000000	0.000000	0.000000	0.000000	0.000000	0.000000	0.082853	0.041187	-0.254543	0.000000	0.000000	1.000000	107.000000	1.000000
15115.213574	-0.100312	0.583639	0.005187	71.809242	29.014900	28.403528	0.000000	0.000000	0.000000	0.000000	0.000000	0.000000	0.082853	0.041187	-0.254543	0.000000	0.000000	1.000000	107.000000	1.000000
15115.216907	-0.100051	0.583753	0.004408	71.809242	29.014900	28.403528	0.000000	0.000000	0.000000	0.000000	0.000000	0.000000	0.078239	0.034082	-0.233738	0.000000	0.000000	1.000000	107.000000	1.000000
15115.220240	-0.100051	0.583753	0.004408	71.809242	29.014900	28.403528	0.000000	0.000000	0.000000	0.000000	0.000000	0.000000	0.078239	0.034082	-0.233738	0.000000	0.000000	1.000000	107.000000	1.000000
15115.223574	-0.100051	0.583753	0.004408	71.889679	29.160841	28.484087	0.000000	0.000000	0.000000	0.000000	0.000000	0.000000	0.078239	0.034082	-0.233738	0.000000	0.000000	1.000000	107.000000	1.000000
15115.226907	-0.100051	0.583753	0.004408	71.889679	29.160841	28.484087	0.000000	0.000000	0.000000	0.000000	0.000000	0.000000	0.078239	0.034082	-0.233738	0.000000	0.000000	1.000000	107.000000	1.000000
15115.230240	-0.099797	0.583832	0.003659	71.889679	29.160841	28.484087	0.000000	0.000000	0.000000	0.000000	0.000000	0.000000	0.076223	0.023767	-0.224857	0.000000	0.000000	1.000000	107.000000	1.000000
15115.233574	-0.099797	0.583832	0.003659	71.926430	29.253855	28.551542	0.000000	0.000000	0.000000	0.000000	0.000000	0.000000	0.076223	0.023767	-0.224857	0.000000	0.000000	1.000000	107.000000	1.000000
15115.236907	-0.099577	0.583870	0.002957	71.926430	29.253855	28.551542	0.000000	0.000000	0.000000	0.000000	0.000000	0.000000	0.066137	0.011355	-0.210381	0.000000	0.000000	1.000000	107.000000	1.000000
15115.240240	-0.099577	0.583870	0.002957	71.926430	29.253855	28.551542	0.000000	0.000000	0.000000	0.000000	0.000000	0.000000	0.066137	0.011355	-0.210381	0.000000	0.000000	1.000000	107.000000	1.000000
15115.243574	-0.099577	0.583870	0.002957	71.942825	29.303787	28.598343	0.000000	0.000000	0.000000	0.000000	0.000000	0.000000	0.066137	0.011355	-0.210381	0.000000	0.000000	1.000000	107.000000	1.000000
15115.246907	-0.099577	0.583870	0.002957	71.942825	29.303787	28.598343	0.000000	0.000000	0.000000	0.000000	0.000000	0.000000	0.066137	0.011355	-0.210381	0.000000	0.000000	1.000000	107.000000	1.000000
15115.250240	-0.099392	0.583911	0.002314	71.942825	29.303787	28.598343	0.000000	0.000000	0.000000	0.000000	0.000000	0.000000	0.055449	0.012232	-0.192933	0.000000	0.000000	1.000000	107.000000	1.000000
15115.253574	-0.099392	0.583911	0.002314	71.961586	29.360193	28.651943	0.000000	0.000000	0.000000	0.000000	0.000000	0.000000	0.055449	0.012232	-0.192933	0.000000	0.000000	1.000000	107.000000	1.000000
15115.256907	-0.099217	0.583936	0.001717	71.961586	29.360193	28.651943	0.000000	0.000000	0.000000	0.000000	0.000000	0.000000	0.052401	0.007636	-0.179012	0.000000	0.000000	1.000000	107.000000	1.000000
15115.260240	-0.099217	0.583936	0.001717	71.961586	29.360193	28.651943	0.000000	0.000000	0.000000	0.000000	0.000000	0.000000	0.052401	0.007636	-0.179012	0.000000	0.000000	1.000000	107.000000	1.000000
15115.263574	-0.099217	0.583936	0.001717	71.977997	29.407589	28.698929	0.000000	0.000000	0.000000	0.000000	0.000000	0.000000	0.052401	0.007636	-0.179012	0.000000	0.000000	1.000000	107.000000	1.000000
15115.266907	-0.099217	0.583936	0.001717	71.977997	29.407589	28.698929	0.000000	0.000000	0.000000	0.000000	0.000000	0.000000	0.052401	0.007636	-0.179012	0.000000	0.000000	1.000000	107.000000	1.000000
15115.270240	-0.099049	0.583928	0.001151	71.977997	29.407589	28.698929	0.000000	0.000000	0.000000	0.000000	0.000000	0.000000	0.050430	-0.002379	-0.170051	0.000000	0.000000	1.000000	107.000000	1.000000
15115.273574	-0.099049	0.583928	0.001151	71.992004	29.454105	28.739262	0.000000	0.000000	0.000000	0.000000	0.000000	0.000000	0.050430	-0.002379	-0.170051	0.000000	0.000000	1.000000	107.000000	1.000000
15115.276907	-0.098882	0.583935	0.000692	71.992004	29.454105	28.739262	0.000000	0.000000	0.000000	0.000000	0.000000	0.000000	0.050239	0.001940	-0.137734	0.000000	0.000000	1.000000	107.000000	1.000000
15115.280240	-0.098882	0.583935	0.000692	71.992004	29.454105	28.739262	0.000000	0.000000	0.000000	0.000000	0.000000	0.000000	0.050239	0.001940	-0.137734	0.000000	0.000000	1.000000	107.000000	1.000000
15115.283574	-0.098882	0.583935	0.000692	72.003716	29.499718	28.772924	0.000000	0.000000	0.000000	0.000000	0.000000	0.000000	0.050239	0.001940	-0.137734	0.000000	0.000000	1.000000	107.000000	1.000000
15115.286907	-0.098882	0.583935	0.000692	72.003716	29.499718	28.772924	0.000000	0.000000	0.000000	0.000000	0.000000	0.000000	0.050239	0.001940	-0.137734	0.000000	0.000000	1.000000	107.000000	1.000000
15115.290240	-0.098690	0.583938	0.000328	72.003716	29.499718	28.772924	0.000000	0.000000	0.000000	0.000000	0.000000	0.000000	0.057627	0.000833	-0.108967	0.000000	0.000000	1.000000	107.000000	1.000000
15115.293574	-0.098690	0.583938	0.000328	72.015396	29.553530	28.806627	0.000000	0.000000	0.000000	0.000000	0.000000	0.000000	0.057627	0.000833	-0.108967	0.000000	0.000000	1.000000	107.000000	1.000000
15115.296907	-0.098690	0.583938	0.000328	72.015396	29.553530	28.806627	0.000000	0.000000	0.000000	0.000000	0.000000	0.000000	0.057627	0.000833	-0.108967	0.000000	0.000000	1.000000	107.000000	1.000000
15115.300240	-0.098690	0.583938	0.000328	72.015396	29.553530	28.806627	0.000000	0.000000	0.000000	0.000000	0.000000	0.000000	0.057627	0.000833	-0.108967	0.000000	0.000000	1.000000	107.000000	1.000000
15115.303574	-0.098238	0.583885	-0.000188	72.029411	29.611094	28.847126	0.000000	0.000000	0.000000	0.000000	0.000000	0.000000	0.135578	-0.015865	-0.154973	0.000000	0.000000	1.000000	107.000000	1.000000
15115.306907	-0.098238	0.583885	-0.000188	72.029411	29.611094	28.847126	0.000000	0.000000	0.000000	0.000000	0.000000	0.000000	-0.000001	-0.000004	0.000000	0.000000	0.000000	1.000000	107.000000	1.000000
15115.310240	-0.098238	0.583885	-0.000188	72.029411	29.611094	28.847126	0.000000	0.000000	0.000000	0.000000	0.000000	0.000000	-0.000001	-0.000004	0.000000	0.000000	0.000000	1.000000	107.000000	1.000000
15115.313574	-0.098238	0.583885	-0.000188	72.044540	29.663658	28.883574	0.000000	0.000000	0.000000	0.000000	0.000000	0.000000	-0.000001	-0.000004	0.000000	0.000000	0.000000	1.000000	107.000000	1.000000
15115.316907	-0.098238	0.583885	-0.000188	72.044540	29.663658	28.883574	0.000000	0.000000	0.000000	0.000000	0.000000	0.000000	-0.000001	-0.000004	0.000000	0.000000	0.000000	1.000000	107.000000	1.000000
15115.320240	-0.098083	0.583811	-0.000382	72.044540	29.663658	28.883574	0.000000	0.000000	0.000000	0.000000	0.000000	0.000000	0.046489	-0.022123	-0.057978	0.000000	0.000000	1.000000	107.000000	1.000000
15115.323574	-0.098083	0.583811	-0.000382	72.058556	29.707750	28.924206	0.000000	0.000000	0.000000	0.000000	0.000000	0.000000	0.046489	-0.022123	-0.057978	0.000000	0.000000	1.000000	107.000000	1.000000
15115.326907	-0.098083	0.583811	-0.000382	72.058556	29.707750	28.924206	0.000000	0.000000	0.000000	0.000000	0.000000	0.000000	0.046489	-0.022123	-0.057978	0.000000	0.000000	1.000000	107.000000	1.000000
15115.330240	-0.098083	0.583811	-0.000382	72.058556	29.707750	28.924206	0.000000	0.000000	0.000000	0.000000	0.000000	0.000000	0.046489	-0.022123	-0.057978	0.000000	0.000000	1.000000	107.000000	1.000000
15115.333574	-0.097928	0.583613	-0.000787	72.077202	29.762085	28.978458	0.000000	0.000000	0.000000	0.000000	0.000000	0.000000	0.046536	-0.059531	-0.121741	0.000000	0.000000	1.000000	107.000000	1.000000
15115.336907	-0.097928	0.583613	-0.000787	72.077202	29.762085	28.978458	0.000000	0.000000	0.000000	0.000000	0.000000	0.000000	0.046536	-0.059531	-0.121741	0.000000	0.000000	1.000000	107.000000	1.000000
15115.340240	-0.097928	0.583613	-0.000787	72.077202	29.762085	28.978458	0.000000	0.000000	0.000000	0.000000	0.000000	0.000000	0.046536	-0.059531	-0.121741	0.000000	0.000000	1.000000	107.000000	1.000000
15115.343574	-0.097928	0.583613	-0.000787	72.092369	29.809671	29.030128	0.000000	0.000000	0.000000	0.000000	0.000000	0.000000	0.046536	-0.059531	-0.121741	0.000000	0.000000	1.000000	107.000000	1.000000
15115.346907	-0.097894	0.583473	-0.000944	72.092369	29.809671	29.030128	0.000000	0.000000	0.000000	0.000000	0.000000	0.000000	0.010071	-0.041734	-0.046936	0.000000	0.000000	1.000000	107.000000	1.000000
15115.350240	-0.097894	0.583473	-0.000944	72.092369	29.809671	29.030128	0.000000	0.000000	0.000000	0.000000	0.000000	0.000000	0.010071	-0.041734	-0.046936	0.000000	0.000000	1.000000	107.000000	1.000000
15115.353574	-0.097894	0.583473	-0.000944	72.108688	29.857742	29.077778	0.000000	0.000000	0.000000	0.000000	0.000000	0.000000	0.010071	-0.041734	-0.046936	0.000000	0.000000	1.000000	107.000000	1.000000
15115.356907	-0.097851	0.583364	-0.001039	72.108688	29.857742	29.077778	0.000000	0.000000	0.000000	0.000000	0.000000	0.000000	0.012922	-0.032903	-0.028559	0.000000	0.000000	1.000000	107.000000	1.000000
15115.360240	-0.097851	0.583364	-0.001039	72.108688	29.857742	29.077778	0.000000	0.000000	0.000000	0.000000	0.000000	0.000000	0.012922	-0.032903	-0.028559	0.000000	0.000000	1.000000	107.000000	1.000000
15115.363574	-0.097851	0.583364	-0.001039	72.120300	29.892887	29.111858	0.000000	0.000000	0.000000	0.000000	0.000000	0.000000	0.012922	-0.032903	-0.028559	0.000000	0.000000	1.000000	107.000000	1.000000
15115.366907	-0.097851	0.583364	-0.001039	72.120300	29.892887	29.111858	0.000000	0.000000	0.000000	0.000000	0.000000	0.000000	0.012922	-0.032903	-0.028559	0.000000	0.000000	1.000000	107.000000	1.000000
15115.370240	-0.097801	0.583232	-0.001059	72.120300	29.892887	29.111858	0.000000	0.000000	0.000000	0.000000	0.000000	0.000000	0.014905	-0.039387	-0.006134	0.000000	0.000000	1.000000	107.000000	1.000000
15115.373574	-0.097801	0.583232	-0.001059	72.131927	29.933533	29.145988	0.000000	0.000000	0.000000	0.000000	0.000000	0.000000	0.014905	-0.039387	-0.006134	0.000000	0.000000	1.000000	107.000000	1.000000
15115.376907	-0.097801	0.583232	-0.001059	72.131927	29.933533	29.145988	0.000000	0.000000	0.000000	0.000000	0.000000	0.000000	0.014905	-0.039387	-0.006134	0.000000	0.000000	1.000000	107.000000	1.000000
15115.380240	-0.097801	0.583232	-0.001059	72.131927	29.933533	29.145988	0.000000	0.000000	0.000000	0.000000	0.000000	0.000000	0.014905	-0.039387	-0.006134	0.000000	0.000000	1.000000	107.000000	1.000000
15115.383574	-0.097703	0.583000	-0.000884	72.141251	29.967718	29.173332	0.000000	0.000000	0.000000	0.000000	0.000000	0.000000	0.029513	-0.069849	0.052552	0.000000	0.000000	1.000000	107.000000	1.000000
15115.386907	-0.097703	0.583000	-0.000884	72.141251	29.967718	29.173332	0.000000	0.000000	0.000000	0.000000	0.000000	0.000000	0.029513	-0.069849	0.052552	0.000000	0.000000	1.000000	107.000000	1.000000
15115.390240	-0.097703	0.583000	-0.000884	72.141251	29.967718	29.173332	0.000000	0.000000	0.000000	0.000000	0.000000	0.000000	0.029513	-0.069849	0.052552	0.000000	0.000000	1.000000	107.000000	1.000000
15115.393574	-0.097703	0.583000	-0.000884	72.148201	29.995401	29.193848	0.000000	0.000000	0.000000	0.000000	0.000000	0.000000	0.029513	-0.069849	0.052552	0.000000	0.000000	1.000000	107.000000	1.000000
15115.396907	-0.097689	0.582887	-0.000738	72.148201	29.995401	29.193848	0.000000	0.000000	0.000000	0.000000	0.000000	0.000000	0.004197	-0.033806	0.043895	0.000000	0.000000	1.000000	107.000000	1.000000
15115.400240	-0.097689	0.582887	-0.000738	72.148201	29.995401	29.193848	0.000000	0.000000	0.000000	0.000000	0.000000	0.000000	0.004197	-0.033806	0.043895	0.000000	0.000000	1.000000	107.000000	1.000000
15115.403574	-0.097689	0.582887	-0.000738	72.157516	30.021482	29.221243	0.000000	0.000000	0.000000	0.000000	0.000000	0.000000	0.004197	-0.033806	0.043895	0.000000	0.000000	1.000000	107.000000	1.000000
15115.406907	-0.097689	0.582887	-0.000738	72.157516	30.021482	29.221243	0.000000	0.000000	0.000000	0.000000	0.000000	0.000000	0.004197	-0.033806	0.043895	0.000000	0.000000	1.000000	107.000000	1.000000
15115.410240	-0.097741	0.582749	-0.000599	72.157516	30.021482	29.221243	0.000000	0.000000	0.000000	0.000000	0.000000	0.000000	-0.015729	-0.041465	0.041723	0.000000	0.000000	1.000000	107.000000	1.000000
15115.413574	-0.097741	0.582749	-0.000599	72.169098	30.048645	29.255493	0.000000	0.000000	0.000000	0.000000	0.000000	0.000000	-0.015729	-0.041465	0.041723	0.000000	0.000000	1.000000	107.000000	1.000000
15115.416907	-0.097741	0.582749	-0.000599	72.169098	30.048645	29.255493	0.000000	0.000000	0.000000	0.000000	0.000000	0.000000	-0.015729	-0.041465	0.041723	0.000000	0.000000	1.000000	107.000000	1.000000
15115.420240	-0.097741	0.582749	-0.000599	72.169098	30.048645	29.255493	0.000000	0.000000	0.000000	0.000000	0.000000	0.000000	-0.015729	-0.041465	0.041723	0.000000	0.000000	1.000000	107.000000	1.000000
15115.423574	-0.097864	0.582439	-0.000450	72.181953	30.082306	29.295931	0.000000	0.000000	0.000000	0.000000	0.000000	0.000000	-0.036754	-0.092906	0.044577	0.000000	0.000000	1.000000	107.000000	1.000000
15115.426907	-0.097864	0.582439	-0.000450	72.181953	30.082306	29.295931	0.000000	0.000000	0.000000	0.000000	0.000000	0.000000	-0.000001	0.000006	-0.000000	0.000000	0.000000	1.000000	107.000000	1.000000
15115.430240	-0.097864	0.582439	-0.000450	72.181953	30.082306	29.295931	0.000000	0.000000	0.000000	0.000000	0.000000	0.000000	-0.000001	0.000006	-0.000000	0.000000	0.000000	1.000000	107.000000	1.000000
15115.433574	-0.097864	0.582439	-0.000450	72.198174	30.114498	29.344030	0.000000	0.000000	0.000000	0.000000	0.000000	0.000000	-0.000001	0.000006	-0.000000	0.000000	0.000000	1.000000	107.000000	1.000000
15115.436907	-0.097864	0.582439	-0.000450	72.198174	30.114498	29.344030	0.000000	0.000000	0.000000	0.000000	0.000000	0.000000	-0.000001	0.000006	-0.000000	0.000000	0.000000	1.000000	107.000000	1.000000
15115.440240	-0.097956	0.582268	-0.000445	72.198174	30.114498	29.344030	0.000000	0.000000	0.000000	0.000000	0.000000	0.000000	-0.027526	-0.051392	0.001453	0.000000	0.000000	1.000000	107.000000	1.000000
15115.443574	-0.097956	0.582268	-0.000445	72.214409	30.149525	29.392244	0.000000	0.000000	0.000000	0.000000	0.000000	0.000000	-0.027526	-0.051392	0.001453	0.000000	0.000000	1.000000	107.000000	1.000000
15115.446907	-0.097956	0.582268	-0.000445	72.214409	30.149525	29.392244	0.000000	0.000000	0.000000	0.000000	0.000000	0.000000	-0.027526	-0.051392	0.001453	0.000000	0.000000	1.000000	107.000000	1.000000
15115.450240	-0.097956	0.582268	-0.000445	72.214409	30.149525	29.392244	0.000000	0.000000	0.000000	0.000000	0.000000	0.000000	-0.027526	-0.051392	0.001453	0.000000	0.000000	1.000000	107.000000	1.000000
15115.453574	-0.098119	0.581939	-0.000638	72.234100	30.197372	29.458429	0.000000	0.000000	0.000000	0.000000	0.000000	0.000000	-0.048855	-0.098457	-0.057631	0.000000	0.000000	1.000000	107.000000	1.000000
15115.456907	-0.098119	0.581939	-0.000638	72.234100	30.197372	29.458429	0.000000	0.000000	0.000000	0.000000	0.000000	0.000000	-0.048855	-0.098457	-0.057631	0.000000	0.000000	1.000000	107.000000	1.000000
15115.460240	-0.098119	0.581939	-0.000638	72.234100	30.197372	29.458429	0.000000	0.000000	0.000000	0.000000	0.000000	0.000000	-0.048855	-0.098457	-0.057631	0.000000	0.000000	1.000000	107.000000	1.000000
15115.463574	-0.098119	0.581939	-0.000638	72.256073	30.254679	29.531687	0.000000	0.000000	0.000000	0.000000	0.000000	0.000000	-0.048855	-0.098457	-0.057631	0.000000	0.000000	1.000000	107.000000	1.000000
15115.466907	-0.098164	0.581764	-0.000847	72.256073	30.254679	29.531687	0.000000	0.000000	0.000000	0.000000	0.000000	0.000000	-0.013722	-0.052498	-0.062699	0.000000	0.000000	1.000000	107.000000	1.000000
15115.470240	-0.098164	0.581764	-0.000847	72.256073	30.254679	29.531687	0.000000	0.000000	0.000000	0.000000	0.000000	0.000000	-0.013722	-0.052498	-0.062699	0.000000	0.000000	1.000000	107.000000	1.000000
15115.473574	-0.098164	0.581764	-0.000847	72.275757	30.310989	29.598185	0.000000	0.000000	0.000000	0.000000	0.000000	0.000000	-0.013722	-0.052498	-0.062699	0.000000	0.000000	1.000000	107.000000	1.000000
15115.476907	-0.098172	0.581582	-0.001023	72.275757	30.310989	29.598185	0.000000	0.000000	0.000000	0.000000	0.000000	0.000000	-0.002212	-0.054637	-0.052925	0.000000	0.000000	1.000000	107.000000	1.000000
15115.480240	-0.098172	0.581582	-0.001023	72.275757	30.310989	29.598185	0.000000	0.000000	0.000000	0.000000	0.000000	0.000000	-0.002212	-0.054637	-0.052925	0.000000	0.000000	1.000000	107.000000	1.000000
15115.483574	-0.098172	0.581582	-0.001023	72.301140	30.383810	29.674627	0.000000	0.000000	0.000000	0.000000	0.000000	0.000000	-0.002212	-0.054637	-0.052925	0.000000	0.000000	1.000000	107.000000	1.000000
15115.486907	-0.098172	0.581582	-0.001023	72.301140	30.383810	29.674627	0.000000	0.000000	0.000000	0.000000	0.000000	0.000000	-0.002212	-0.054637	-0.052925	0.000000	0.000000	1.000000	107.000000	1.000000
15115.490240	-0.098127	0.581389	-0.001230	72.301140	30.383810	29.674627	0.000000	0.000000	0.000000	0.000000	0.000000	0.000000	0.013382	-0.057871	-0.062182	0.000000	0.000000	1.000000	107.000000	1.000000
15115.493574	-0.098127	0.581389	-0.001230	72.331116	30.478319	29.765261	0.000000	0.000000	0.000000	0.000000	0.000000	0.000000	0.013382	-0.057871	-0.062182	0.000000	0.000000	1.000000	107.000000	1.000000
15115.496907	-0.098127	0.581389	-0.001230	72.331116	30.478319	29.765261	0.000000	0.000000	0.000000	0.000000	0.000000	0.000000	0.013382	-0.057871	-0.062182	0.000000	0.000000	1.000000	107.000000	1.000000
15115.500240	-0.098127	0.581389	-0.001230	72.331116	30.478319	29.765261	0.000000	0.000000	0.000000	0.000000	0.000000	0.000000	0.013382	-0.057871	-0.062182	0.000000	0.000000	1.000000	107.000000	1.000000
15115.503574	-0.097872	0.580877	-0.001575	72.366783	30.589607	29.866112	0.000000	0.000000	0.000000	0.000000	0.000000	0.000000	0.076558	-0.153870	-0.103397	0.000000	0.000000	1.000000	107.000000	1.000000
15115.506907	-0.097872	0.580877	-0.001575	72.366783	30.589607	29.866112	0.000000	0.000000	0.000000	0.000000	0.000000	0.000000	0.076558	-0.153870	-0.103397	0.000000	0.000000	1.000000	107.000000	1.000000
15115.510240	-0.097872	0.580877	-0.001575	72.366783	30.589607	29.866112	0.000000	0.000000	0.000000	0.000000	0.000000	0.000000	0.076558	-0.153870	-0.103397	0.000000	0.000000	1.000000	107.000000	1.000000
15115.513574	-0.097872	0.580877	-0.001575	72.406975	30.711987	29.981426	0.000000	0.000000	0.000000	0.000000	0.000000	0.000000	0.076558	-0.153870	-0.103397	0.000000	0.000000	1.000000	107.000000	1.000000
15115.516907	-0.097719	0.580520	-0.001760	72.406975	30.711987	29.981426	0.000000	0.000000	0.000000	0.000000	0.000000	0.000000	0.045849	-0.106843	-0.055520	0.000000	0.000000	1.000000	107.000000	1.000000
15115.520240	-0.097719	0.580520	-0.001760	72.406975	30.711987	29.981426	0.000000	0.000000	0.000000	0.000000	0.000000	0.000000	0.045849	-0.106843	-0.055520	0.000000	0.000000	1.000000	107.000000	1.000000
15115.523574	-0.097719	0.580520	-0.001760	72.458565	30.874071	30.132654	0.000000	0.000000	0.000000	0.000000	0.000000	0.000000	0.045849	-0.106843	-0.055520	0.000000	0.000000	1.000000	107.000000	1.000000
15115.526907	-0.097562	0.580077	-0.001966	72.458565	30.874071	30.132654	0.000000	0.000000	0.000000	0.000000	0.000000	0.000000	0.047160	-0.132900	-0.061765	0.000000	0.000000	1.000000	107.000000	1.000000
15115.530240	-0.097562	0.580077	-0.001966	72.458565	30.874071	30.132654	0.000000	0.000000	0.000000	0.000000	0.000000	0.000000	0.047160	-0.132900	-0.061765	0.000000	0.000000	1.000000	107.000000	1.000000
15115.533574	-0.097562	0.580077	-0.001966	72.524933	31.049999	30.292843	0.000000	0.000000	0.000000	0.000000	0.000000	0.000000	0.047160	-0.132900	-0.061765	0.000000	0.000000	1.000000	107.000000	1.000000
15115.536907	-0.097402	0.579522	-0.002186	72.524933	31.049999	30.292843	0.000000	0.000000	0.000000	0.000000	0.000000	0.000000	0.048056	-0.166521	-0.066131	0.000000	0.000000	1.000000	107.000000	1.000000
15115.540240	-0.097402	0.579522	-0.002186	72.524933	31.049999	30.292843	0.000000	0.000000	0.000000	0.000000	0.000000	0.000000	0.048056	-0.166521	-0.066131	0.000000	0.000000	1.000000	107.000000	1.000000
15115.543574	-0.097402	0.579522	-0.002186	72.610535	31.262808	30.492283	0.000000	0.000000	0.000000	0.000000	0.000000	0.000000	0.048056	-0.166521	-0.066131	0.000000	0.000000	1.000000	107.000000	1.000000
15115.546907	-0.097402	0.579522	-0.002186	72.610535	31.262808	30.492283	0.000000	0.000000	0.000000	0.000000	0.000000	0.000000	0.048056	-0.166521	-0.066131	0.000000	0.000000	1.000000	107.000000	1.000000
15115.550240	-0.097264	0.578834	-0.002511	72.610535	31.262808	30.492283	0.000000	0.000000	0.000000	0.000000	0.000000	0.000000	0.041191	-0.206517	-0.097518	0.000000	0.000000	1.000000	107.000000	1.000000
15115.553574	-0.097264	0.578834	-0.002511	72.706055	31.520702	30.749550	0.000000	0.000000	0.000000	0.000000	0.000000	0.000000	0.041191	-0.206517	-0.097518	0.000000	0.000000	1.000000	107.000000	1.000000
15115.556907	-0.097162	0.578042	-0.002885	72.706055	31.520702	30.749550	0.000000	0.000000	0.000000	0.000000	0.000000	0.000000	0.030715	-0.237712	-0.111965	0.000000	0.000000	1.000000	107.000000	1.000000
15115.560240	-0.097162	0.578042	-0.002885	72.706055	31.520702	30.749550	0.000000	0.000000	0.000000	0.000000	0.000000	0.000000	0.030715	-0.237712	-0.111965	0.000000	0.000000	1.000000	107.000000	1.000000
15115.563574	-0.097162	0.578042	-0.002885	72.808960	31.829519	31.074072	0.000000	0.000000	0.000000	0.000000	0.000000	0.000000	0.030715	-0.237712	-0.111965	0.000000	0.000000	1.000000	107.000000	1.000000
15115.566907	-0.097104	0.577117	-0.003368	72.808960	31.829519	31.074072	0.000000	0.000000	0.000000	0.000000	0.000000	0.000000	0.017521	-0.277328	-0.145127	0.000000	0.000000	1.000000	107.000000	1.000000
15115.570240	-0.097104	0.577117	-0.003368	72.808960	31.829519	31.074072	0.000000	0.000000	0.000000	0.000000	0.000000	0.000000	0.017521	-0.277328	-0.145127	0.000000	0.000000	1.000000	107.000000	1.000000
15115.573574	-0.097104	0.577117	-0.003368	72.920235	32.176785	31.447687	0.000000	0.000000	0.000000	0.000000	0.000000	0.000000	0.017521	-0.277328	-0.145127	0.000000	0.000000	1.000000	107.000000	1.000000
15115.576907	-0.097057	0.576115	-0.003903	72.920235	32.176785	31.447687	0.000000	0.000000	0.000000	0.000000	0.000000	0.000000	0.014089	-0.300555	-0.160511	0.000000	0.000000	1.000000	107.000000	1.000000
15115.580240	-0.097057	0.576115	-0.003903	72.920235	32.176785	31.447687	0.000000	0.000000	0.000000	0.000000	0.000000	0.000000	0.014089	-0.300555	-0.160511	0.000000	0.000000	1.000000	107.000000	1.000000
15115.583574	-0.097057	0.576115	-0.003903	73.035271	32.540451	31.841082	0.000000	0.000000	0.000000	0.000000	0.000000	0.000000	0.014089	-0.300555	-0.160511	0.000000	0.000000	1.000000	107.000000	1.000000
15115.586907	-0.097033	0.575065	-0.004433	73.035271	32.540451	31.841082	0.000000	0.000000	0.000000	0.000000	0.000000	0.000000	0.007037	-0.315111	-0.158849	0.000000	0.000000	1.000000	107.000000	1.000000
15115.590240	-0.097033	0.575065	-0.004433	73.035271	32.540451	31.841082	0.000000	0.000000	0.000000	0.000000	0.000000	0.000000	0.007037	-0.315111	-0.158849	0.000000	0.000000	1.000000	107.000000	1.000000
15115.593574	-0.097033	0.575065	-0.004433	73.143555	32.937759	32.275551	0.000000	0.000000	0.000000	0.000000	0.000000	0.000000	0.007037	-0.315111	-0.158849	0.000000	0.000000	1.000000	107.000000	1.000000
15115.596907	-0.096942	0.573974	-0.004962	73.143555	32.937759	32.275551	0.000000	0.000000	0.000000	0.000000	0.000000	0.000000	0.027287	-0.327379	-0.158758	0.000000	0.000000	1.000000	107.000000	1.000000
15115.600240	-0.096942	0.573974	-0.004962	73.143555	32.937759	32.275551	0.000000	0.000000	0.000000	0.000000	0.000000	0.000000	0.027287	-0.327379	-0.158758	0.000000	0.000000	1.000000	107.000000	1.000000
15115.603574	-0.096942	0.573974	-0.004962	73.230812	33.392620	32.799316	0.000000	0.000000	0.000000	0.000000	0.000000	0.000000	0.027287	-0.327379	-0.158758	0.000000	0.000000	1.000000	107.000000	1.000000
15115.606907	-0.096859	0.572895	-0.005454	73.230812	33.392620	32.799316	0.000000	0.000000	0.000000	0.000000	0.000000	0.000000	0.024889	-0.323536	-0.147489	0.000000	0.000000	1.000000	107.000000	1.000000
15115.610240	-0.096859	0.572895	-0.005454	73.230812	33.392620	32.799316	0.000000	0.000000	0.000000	0.000000	0.000000	0.000000	0.024889	-0.323536	-0.147489	0.000000	0.000000	1.000000	107.000000	1.000000
15115.613574	-0.096859	0.572895	-0.005454	73.282005	33.884766	33.399891	0.000000	0.000000	0.000000	0.000000	0.000000	0.000000	0.024889	-0.323536	-0.147489	0.000000	0.000000	1.000000	107.000000	1.000000
15115.616907	-0.096772	0.571840	-0.005863	73.282005	33.884766	33.399891	0.000000	0.000000	0.000000	0.000000	0.000000	0.000000	0.026299	-0.316688	-0.122655	0.000000	0.000000	1.000000	107.000000	1.000000
15115.620240	-0.096772	0.571840	-0.005863	73.282005	33.884766	33.399891	0.000000	0.000000	0.000000	0.000000	0.000000	0.000000	0.026299	-0.316688	-0.122655	0.000000	0.000000	1.000000	107.000000	1.000000
15115.623574	-0.096772	0.571840	-0.005863	73.301369	34.419483	34.073990	0.000000	0.000000	0.000000	0.000000	0.000000	0.000000	0.026299	-0.316688	-0.122655	0.000000	0.000000	1.000000	107.000000	1.000000
15115.626907	-0.096632	0.570814	-0.006202	73.301369	34.419483	34.073990	0.000000	0.000000	0.000000	0.000000	0.000000	0.000000	0.042018	-0.307736	-0.101986	0.000000	0.000000	1.000000	107.000000	1.000000
15115.630240	-0.096632	0.570814	-0.006202	73.301369	34.419483	34.073990	0.000000	0.000000	0.000000	0.000000	0.000000	0.000000	0.042018	-0.307736	-0.101986	0.000000	0.000000	1.000000	107.000000	1.000000
15115.633574	-0.096632	0.570814	-0.006202	73.307701	34.948982	34.756016	0.000000	0.000000	0.000000	0.000000	0.000000	0.000000	0.042018	-0.307736	-0.101986	0.000000	0.000000	1.000000	107.000000	1.000000
15115.636907	-0.096503	0.569818	-0.006487	73.307701	34.948982	34.756016	0.000000	0.000000	0.000000	0.000000	0.000000	0.000000	0.038433	-0.298844	-0.085378	0.000000	0.000000	1.000000	107.000000	1.000000
15115.640240	-0.096503	0.569818	-0.006487	73.307701	34.948982	34.756016	0.000000	0.000000	0.000000	0.000000	0.000000	0.000000	0.038433	-0.298844	-0.085378	0.000000	0.000000	1.000000	107.000000	1.000000
15115.643574	-0.096503	0.569818	-0.006487	73.316704	35.450844	35.394680	0.000000	0.000000	0.000000	0.000000	0.000000	0.000000	0.038433	-0.298844	-0.085378	0.000000	0.000000	1.000000	107.000000	1.000000
15115.646907	-0.096503	0.569818	-0.006487	73.316704	35.450844	35.394680	0.000000	0.000000	0.000000	0.000000	0.000000	0.000000	0.038433	-0.298844	-0.085378	0.000000	0.000000	1.000000	107.000000	1.000000
15115.650240	-0.096399	0.568866	-0.006767	73.316704	35.450844	35.394680	0.000000	0.000000	0.000000	0.000000	0.000000	0.000000	0.031408	-0.285581	-0.084036	0.000000	0.000000	1.000000	107.000000	1.000000
15115.653574	-0.096399	0.568866	-0.006767	73.331955	35.925877	35.994701	0.000000	0.000000	0.000000	0.000000	0.000000	0.000000	0.031408	-0.285581	-0.084036	0.000000	0.000000	1.000000	107.000000	1.000000
15115.656907	-0.096301	0.567950	-0.007015	73.331955	35.925877	35.994701	0.000000	0.000000	0.000000	0.000000	0.000000	0.000000	0.029299	-0.274601	-0.074251	0.000000	0.000000	1.000000	107.000000	1.000000
15115.660240	-0.096301	0.567950	-0.007015	73.331955	35.925877	35.994701	0.000000	0.000000	0.000000	0.000000	0.000000	0.000000	0.029299	-0.274601	-0.074251	0.000000	0.000000	1.000000	107.000000	1.000000
15115.663574	-0.096301	0.567950	-0.007015	73.351906	36.352516	36.532894	0.000000	0.000000	0.000000	0.000000	0.000000	0.000000	0.029299	-0.274601	-0.074251	0.000000	0.000000	1.000000	107.000000	1.000000
15115.666907	-0.096301	0.567950	-0.007015	73.351906	36.352516	36.532894	0.000000	0.000000	0.000000	0.000000	0.000000	0.000000	0.029299	-0.274601	-0.074251	0.000000	0.000000	1.000000	107.000000	1.000000
15115.670240	-0.096243	0.567087	-0.007285	73.351906	36.352516	36.532894	0.000000	0.000000	0.000000	0.000000	0.000000	0.000000	0.017347	-0.259164	-0.081092	0.000000	0.000000	1.000000	107.000000	1.000000
15115.673574	-0.096243	0.567087	-0.007285	73.371635	36.756172	37.040344	0.000000	0.000000	0.000000	0.000000	0.000000	0.000000	0.017347	-0.259164	-0.081092	0.000000	0.000000	1.000000	107.000000	1.000000
15115.676907	-0.096191	0.566284	-0.007528	73.371635	36.756172	37.040344	0.000000	0.000000	0.000000	0.000000	0.000000	0.000000	0.015594	-0.240793	-0.072896	0.000000	0.000000	1.000000	107.000000	1.000000
15115.680240	-0.096191	0.566284	-0.007528	73.371635	36.756172	37.040344	0.000000	0.000000	0.000000	0.000000	0.000000	0.000000	0.015594	-0.240793	-0.072896	0.000000	0.000000	1.000000	107.000000	1.000000
15115.683574	-0.096191	0.566284	-0.007528	73.371147	37.147949	37.553448	0.000000	0.000000	0.000000	0.000000	0.000000	0.000000	0.015594	-0.240793	-0.072896	0.000000	0.000000	1.000000	107.000000	1.000000
15115.686907	-0.096191	0.566284	-0.007528	73.371147	37.147949	37.553448	0.000000	0.000000	0.000000	0.000000	0.000000	0.000000	0.015594	-0.240793	-0.072896	0.000000	0.000000	1.000000	107.000000	1.000000
15115.690240	-0.096141	0.565525	-0.007761	73.371147	37.147949	37.553448	0.000000	0.000000	0.000000	0.000000	0.000000	0.000000	0.014938	-0.227730	-0.069837	0.000000	0.000000	1.000000	107.000000	1.000000
15115.693574	-0.096141	0.565525	-0.007761	73.358002	37.512676	38.043720	0.000000	0.000000	0.000000	0.000000	0.000000	0.000000	0.014938	-0.227730	-0.069837	0.000000	0.000000	1.000000	107.000000	1.000000
15115.696907	-0.096096	0.564852	-0.007971	73.358002	37.512676	38.043720	0.000000	0.000000	0.000000	0.000000	0.000000	0.000000	0.013518	-0.201921	-0.063186	0.000000	0.000000	1.000000	107.000000	1.000000
15115.700240	-0.096096	0.564852	-0.007971	73.358002	37.512676	38.043720	0.000000	0.000000	0.000000	0.000000	0.000000	0.000000	0.013518	-0.201921	-0.063186	0.000000	0.000000	1.000000	107.000000	1.000000
15115.703574	-0.096096	0.564852	-0.007971	73.346794	37.771332	38.408440	0.000000	0.000000	0.000000	0.000000	0.000000	0.000000	0.013518	-0.201921	-0.063186	0.000000	0.000000	1.000000	107.000000	1.000000
15115.706907	-0.096096	0.564852	-0.007971	73.346794	37.771332	38.408440	0.000000	0.000000	0.000000	0.000000	0.000000	0.000000	0.013518	-0.201921	-0.063186	0.000000	0.000000	1.000000	107.000000	1.000000
15115.710240	-0.096059	0.564214	-0.008148	73.346794	37.771332	38.408440	0.000000	0.000000	0.000000	0.000000	0.000000	0.000000	0.011334	-0.191295	-0.052986	0.000000	0.000000	1.000000	107.000000	1.000000
15115.713574	-0.096059	0.564214	-0.008148	73.333061	37.839787	38.556141	0.000000	0.000000	0.000000	0.000000	0.000000	0.000000	0.011334	-0.191295	-0.052986	0.000000	0.000000	1.000000	107.000000	1.000000
15115.716907	-0.096034	0.563672	-0.008261	73.333061	37.839787	38.556141	0.000000	0.000000	0.000000	0.000000	0.000000	0.000000	0.007253	-0.162744	-0.033912	0.000000	0.000000	1.000000	107.000000	1.000000
15115.720240	-0.096034	0.563672	-0.008261	73.333061	37.839787	38.556141	0.000000	0.000000	0.000000	0.000000	0.000000	0.000000	0.007253	-0.162744	-0.033912	0.000000	0.000000	1.000000	107.000000	1.000000
15115.723574	-0.096034	0.563672	-0.008261	73.316628	37.763065	38.537498	0.000000	0.000000	0.000000	0.000000	0.000000	0.000000	0.007253	-0.162744	-0.033912	0.000000	0.000000	1.000000	107.000000	1.000000
15115.726907	-0.096034	0.563672	-0.008261	73.316628	37.763065	38.537498	0.000000	0.000000	0.000000	0.000000	0.000000	0.000000	0.007253	-0.162744	-0.033912	0.000000	0.000000	1.000000	107.000000	1.000000
15115.730240	-0.096021	0.563182	-0.008322	73.316628	37.763065	38.537498	0.000000	0.000000	0.000000	0.000000	0.000000	0.000000	0.003913	-0.147021	-0.018300	0.000000	0.000000	1.000000	107.000000	1.000000
15115.733574	-0.096021	0.563182	-0.008322	73.299644	37.608475	38.424515	0.000000	0.000000	0.000000	0.000000	0.000000	0.000000	0.003913	-0.147021	-0.018300	0.000000	0.000000	1.000000	107.000000	1.000000
15115.736907	-0.096021	0.563182	-0.008322	73.299644	37.608475	38.424515	0.000000	0.000000	0.000000	0.000000	0.000000	0.000000	0.003913	-0.147021	-0.018300	0.000000	0.000000	1.000000	107.000000	1.000000
15115.740240	-0.096021	0.563182	-0.008322	73.299644	37.608475	38.424515	0.000000	0.000000	0.000000	0.000000	0.000000	0.000000	0.003913	-0.147021	-0.018300	0.000000	0.000000	1.000000	107.000000	1.000000
15115.743574	-0.096043	0.562452	-0.008222	73.284683	37.431381	38.273285	0.000000	0.000000	0.000000	0.000000	0.000000	0.000000	-0.006391	-0.218756	0.029881	0.000000	0.000000	1.000000	107.000000	1.000000
15115.746907	-0.096043	0.562452	-0.008222	73.284683	37.431381	38.273285	0.000000	0.000000	0.000000	0.000000	0.000000	0.000000	-0.000000	0.000005	0.000000	0.000000	0.000000	1.000000	107.000000	1.000000
15115.750240	-0.096043	0.562452	-0.008222	73.284683	37.431381	38.273285	0.000000	0.000000	0.000000	0.000000	0.000000	0.000000	-0.000000	0.000005	0.000000	0.000000	0.000000	1.000000	107.000000	1.000000
15115.753574	-0.096043	0.562452	-0.008222	73.277779	37.288361	38.143154	0.000000	0.000000	0.000000	0.000000	0.000000	0.000000	-0.000000	0.000005	0.000000	0.000000	0.000000	1.000000	107.000000	1.000000
15115.756907	-0.096043	0.562452	-0.008222	73.277779	37.288361	38.143154	0.000000	0.000000	0.000000	0.000000	0.000000	0.000000	-0.000000	0.000005	0.000000	0.000000	0.000000	1.000000	107.000000	1.000000
15115.760240	-0.096070	0.562178	-0.008097	73.277779	37.288361	38.143154	0.000000	0.000000	0.000000	0.000000	0.000000	0.000000	-0.008073	-0.082246	0.037740	0.000000	0.000000	1.000000	107.000000	1.000000
15115.763574	-0.096070	0.562178	-0.008097	73.279892	37.256687	38.119503	0.000000	0.000000	0.000000	0.000000	0.000000	0.000000	-0.008073	-0.082246	0.037740	0.000000	0.000000	1.000000	107.000000	1.000000
15115.766907	-0.096070	0.562178	-0.008097	73.279892	37.256687	38.119503	0.000000	0.000000	0.000000	0.000000	0.000000	0.000000	-0.008073	-0.082246	0.037740	0.000000	0.000000	1.000000	107.000000	1.000000
15115.770240	-0.096070	0.562178	-0.008097	73.279892	37.256687	38.119503	0.000000	0.000000	0.000000	0.000000	0.000000	0.000000	-0.008073	-0.082246	0.037740	0.000000	0.000000	1.000000	107.000000	1.000000
15115.773574	-0.096158	0.561842	-0.007790	73.288063	37.285610	38.152542	0.000000	0.000000	0.000000	0.000000	0.000000	0.000000	-0.026376	-0.100993	0.092012	0.000000	0.000000	1.000000	107.000000	1.000000
15115.776907	-0.096158	0.561842	-0.007790	73.288063	37.285610	38.152542	0.000000	0.000000	0.000000	0.000000	0.000000	0.000000	-0.026376	-0.100993	0.092012	0.000000	0.000000	1.000000	107.000000	1.000000
15115.780240	-0.096158	0.561842	-0.007790	73.288063	37.285610	38.152542	0.000000	0.000000	0.000000	0.000000	0.000000	0.000000	-0.026376	-0.100993	0.092012	0.000000	0.000000	1.000000	107.000000	1.000000
15115.783574	-0.096158	0.561842	-0.007790	73.292114	37.298698	38.169044	0.000000	0.000000	0.000000	0.000000	0.000000	0.000000	-0.026376	-0.100993	0.092012	0.000000	0.000000	1.000000	107.000000	1.000000
15115.786907	-0.096237	0.561737	-0.007626	73.292114	37.298698	38.169044	0.000000	0.000000	0.000000	0.000000	0.000000	0.000000	-0.023949	-0.031456	0.049334	0.000000	0.000000	1.000000	107.000000	1.000000
15115.790240	-0.096237	0.561737	-0.007626	73.292114	37.298698	38.169044	0.000000	0.000000	0.000000	0.000000	0.000000	0.000000	-0.023949	-0.031456	0.049334	0.000000	0.000000	1.000000	107.000000	1.000000
15115.793574	-0.096237	0.561737	-0.007626	73.292122	37.290550	38.169056	0.000000	0.000000	0.000000	0.000000	0.000000	0.000000	-0.023949	-0.031456	0.049334	0.000000	0.000000	1.000000	107.000000	1.000000
15115.796907	-0.096320	0.561674	-0.007449	73.292122	37.290550	38.169056	0.000000	0.000000	0.000000	0.000000	0.000000	0.000000	-0.024727	-0.018771	0.052929	0.000000	0.000000	1.000000	107.000000	1.000000
15115.800240	-0.096320	0.561674	-0.007449	73.292122	37.290550	38.169056	0.000000	0.000000	0.000000	0.000000	0.000000	0.000000	-0.024727	-0.018771	0.052929	0.000000	0.000000	1.000000	107.000000	1.000000
15115.803574	-0.096320	0.561674	-0.007449	73.290085	37.274471	38.160789	0.000000	0.000000	0.000000	0.000000	0.000000	0.000000	-0.024727	-0.018771	0.052929	0.000000	0.000000	1.000000	107.000000	1.000000
15115.806907	-0.096320	0.561674	-0.007449	73.290085	37.274471	38.160789	0.000000	0.000000	0.000000	0.000000	0.000000	0.000000	-0.024727	-0.018771	0.052929	0.000000	0.000000	1.000000	107.000000	1.000000
15115.810240	-0.096422	0.561637	-0.007283	73.290085	37.274471	38.160789	0.000000	0.000000	0.000000	0.000000	0.000000	0.000000	-0.030784	-0.011238	0.049871	0.000000	0.000000	1.000000	107.000000	1.000000
15115.813574	-0.096422	0.561637	-0.007283	73.286011	37.247768	38.144268	0.000000	0.000000	0.000000	0.000000	0.000000	0.000000	-0.030784	-0.011238	0.049871	0.000000	0.000000	1.000000	107.000000	1.000000
15115.816907	-0.096422	0.561637	-0.007283	73.286011	37.247768	38.144268	0.000000	0.000000	0.000000	0.000000	0.000000	0.000000	-0.030784	-0.011238	0.049871	0.000000	0.000000	1.000000	107.000000	1.000000
15115.820240	-0.096422	0.561637	-0.007283	73.286011	37.247768	38.144268	0.000000	0.000000	0.000000	0.000000	0.000000	0.000000	-0.030784	-0.011238	0.049871	0.000000	0.000000	1.000000	107.000000	1.000000
15115.823574	-0.096669	0.561679	-0.006964	73.277863	37.207989	38.111256	0.000000	0.000000	0.000000	0.000000	0.000000	0.000000	-0.074129	0.012809	0.095542	0.000000	0.000000	1.000000	107.000000	1.000000
15115.826907	-0.096669	0.561679	-0.006964	73.277863	37.207989	38.111256	0.000000	0.000000	0.000000	0.000000	0.000000	0.000000	-0.074129	0.012809	0.095542	0.000000	0.000000	1.000000	107.000000	1.000000
15115.830240	-0.096669	0.561679	-0.006964	73.277863	37.207989	38.111256	0.000000	0.000000	0.000000	0.000000	0.000000	0.000000	-0.074129	0.012809	0.095542	0.000000	0.000000	1.000000	107.000000	1.000000
15115.833574	-0.096669	0.561679	-0.006964	73.267647	37.160347	38.070023	0.000000	0.000000	0.000000	0.000000	0.000000	0.000000	-0.074129	0.012809	0.095542	0.000000	0.000000	1.000000	107.000000	1.000000
15115.836907	-0.096746	0.561742	-0.006816	73.267647	37.160347	38.070023	0.000000	0.000000	0.000000	0.000000	0.000000	0.000000	-0.022975	0.018921	0.044514	0.000000	0.000000	1.000000	107.000000	1.000000
15115.840240	-0.096746	0.561742	-0.006816	73.267647	37.160347	38.070023	0.000000	0.000000	0.000000	0.000000	0.000000	0.000000	-0.022975	0.018921	0.044514	0.000000	0.000000	1.000000	107.000000	1.000000
15115.843574	-0.096746	0.561742	-0.006816	73.253365	37.102440	38.012394	0.000000	0.000000	0.000000	0.000000	0.000000	0.000000	-0.022975	0.018921	0.044514	0.000000	0.000000	1.000000	107.000000	1.000000
15115.846907	-0.096746	0.561742	-0.006816	73.253365	37.102440	38.012394	0.000000	0.000000	0.000000	0.000000	0.000000	0.000000	-0.022975	0.018921	0.044514	0.000000	0.000000	1.000000	107.000000	1.000000
15115.850240	-0.096809	0.561840	-0.006628	73.253365	37.102440	38.012394	0.000000	0.000000	0.000000	0.000000	0.000000	0.000000	-0.018836	0.029317	0.056437	0.000000	0.000000	1.000000	107.000000	1.000000
15115.853574	-0.096809	0.561840	-0.006628	73.239037	37.047337	37.954849	0.000000	0.000000	0.000000	0.000000	0.000000	0.000000	-0.018836	0.029317	0.056437	0.000000	0.000000	1.000000	107.000000	1.000000
15115.856907	-0.096850	0.561938	-0.006435	73.239037	37.047337	37.954849	0.000000	0.000000	0.000000	0.000000	0.000000	0.000000	-0.012420	0.029307	0.057800	0.000000	0.000000	1.000000	107.000000	1.000000
15115.860240	-0.096850	0.561938	-0.006435	73.239037	37.047337	37.954849	0.000000	0.000000	0.000000	0.000000	0.000000	0.000000	-0.012420	0.029307	0.057800	0.000000	0.000000	1.000000	107.000000	1.000000
15115.863574	-0.096850	0.561938	-0.006435	73.224693	36.995049	37.897396	0.000000	0.000000	0.000000	0.000000	0.000000	0.000000	-0.012420	0.029307	0.057800	0.000000	0.000000	1.000000	107.000000	1.000000
15115.866907	-0.096850	0.561938	-0.006435	73.224693	36.995049	37.897396	0.000000	0.000000	0.000000	0.000000	0.000000	0.000000	-0.012420	0.029307	0.057800	0.000000	0.000000	1.000000	107.000000	1.000000
15115.870240	-0.096844	0.562043	-0.006257	73.224693	36.995049	37.897396	0.000000	0.000000	0.000000	0.000000	0.000000	0.000000	0.001924	0.031677	0.053591	0.000000	0.000000	1.000000	107.000000	1.000000
15115.873574	-0.096844	0.562043	-0.006257	73.210342	36.942871	37.840061	0.000000	0.000000	0.000000	0.000000	0.000000	0.000000	0.001924	0.031677	0.053591	0.000000	0.000000	1.000000	107.000000	1.000000
15115.876907	-0.096844	0.562043	-0.006257	73.210342	36.942871	37.840061	0.000000	0.000000	0.000000	0.000000	0.000000	0.000000	0.001924	0.031677	0.053591	0.000000	0.000000	1.000000	107.000000	1.000000
15115.880240	-0.096844	0.562043	-0.006257	73.210342	36.942871	37.840061	0.000000	0.000000	0.000000	0.000000	0.000000	0.000000	0.001924	0.031677	0.053591	0.000000	0.000000	1.000000	107.000000	1.000000
15115.883574	-0.096890	0.562226	-0.006040	73.200081	36.903698	37.799141	0.000000	0.000000	0.000000	0.000000	0.000000	0.000000	-0.013949	0.054885	0.064951	0.000000	0.000000	1.000000	107.000000	1.000000
15115.886907	-0.096890	0.562226	-0.006040	73.200081	36.903698	37.799141	0.000000	0.000000	0.000000	0.000000	0.000000	0.000000	-0.013949	0.054885	0.064951	0.000000	0.000000	1.000000	107.000000	1.000000
15115.890240	-0.096890	0.562226	-0.006040	73.200081	36.903698	37.799141	0.000000	0.000000	0.000000	0.000000	0.000000	0.000000	-0.013949	0.054885	0.064951	0.000000	0.000000	1.000000	107.000000	1.000000
15115.893574	-0.096890	0.562226	-0.006040	73.193939	36.874786	37.774628	0.000000	0.000000	0.000000	0.000000	0.000000	0.000000	-0.013949	0.054885	0.064951	0.000000	0.000000	1.000000	107.000000	1.000000
15115.896907	-0.096948	0.562296	-0.005979	73.193939	36.874786	37.774628	0.000000	0.000000	0.000000	0.000000	0.000000	0.000000	-0.017380	0.020826	0.018321	0.000000	0.000000	1.000000	107.000000	1.000000
15115.900240	-0.096948	0.562296	-0.005979	73.193939	36.874786	37.774628	0.000000	0.000000	0.000000	0.000000	0.000000	0.000000	-0.017380	0.020826	0.018321	0.000000	0.000000	1.000000	107.000000	1.000000
15115.903574	-0.096948	0.562296	-0.005979	73.187752	36.845886	37.750111	0.000000	0.000000	0.000000	0.000000	0.000000	0.000000	-0.017380	0.020826	0.018321	0.000000	0.000000	1.000000	107.000000	1.000000
15115.906907	-0.096948	0.562296	-0.005979	73.187752	36.845886	37.750111	0.000000	0.000000	0.000000	0.000000	0.000000	0.000000	-0.017380	0.020826	0.018321	0.000000	0.000000	1.000000	107.000000	1.000000
15115.910240	-0.096994	0.562338	-0.005976	73.187752	36.845886	37.750111	0.000000	0.000000	0.000000	0.000000	0.000000	0.000000	-0.013620	0.012757	0.000823	0.000000	0.000000	1.000000	107.000000	1.000000
15115.913574	-0.096994	0.562338	-0.005976	73.187767	36.843166	37.750118	0.000000	0.000000	0.000000	0.000000	0.000000	0.000000	-0.013620	0.012757	0.000823	0.000000	0.000000	1.000000	107.000000	1.000000
15115.916907	-0.096994	0.562338	-0.005976	73.187767	36.843166	37.750118	0.000000	0.000000	0.000000	0.000000	0.000000	0.000000	-0.013620	0.012757	0.000823	0.000000	0.000000	1.000000	107.000000	1.000000
15115.920240	-0.096994	0.562338	-0.005976	73.187767	36.843166	37.750118	0.000000	0.000000	0.000000	0.000000	0.000000	0.000000	-0.013620	0.012757	0.000823	0.000000	0.000000	1.000000	107.000000	1.000000
15115.923574	-0.097005	0.562354	-0.006027	73.187767	36.843163	37.742138	0.000000	0.000000	0.000000	0.000000	0.000000	0.000000	-0.003435	0.004732	-0.015289	0.000000	0.000000	1.000000	107.000000	1.000000
15115.926907	-0.097005	0.562354	-0.006027	73.187767	36.843163	37.742138	0.000000	0.000000	0.000000	0.000000	0.000000	0.000000	-0.003435	0.004732	-0.015289	0.000000	0.000000	1.000000	107.000000	1.000000
15115.930240	-0.097005	0.562354	-0.006027	73.187767	36.843163	37.742138	0.000000	0.000000	0.000000	0.000000	0.000000	0.000000	-0.003435	0.004732	-0.015289	0.000000	0.000000	1.000000	107.000000	1.000000
15115.933574	-0.097005	0.562354	-0.006027	73.189819	36.853703	37.750298	0.000000	0.000000	0.000000	0.000000	0.000000	0.000000	-0.003435	0.004732	-0.015289	0.000000	0.000000	1.000000	107.000000	1.000000
15115.936907	-0.096955	0.562319	-0.006053	73.189819	36.853703	37.750298	0.000000	0.000000	0.000000	0.000000	0.000000	0.000000	0.015116	-0.010426	-0.007777	0.000000	0.000000	1.000000	107.000000	1.000000
15115.940240	-0.096955	0.562319	-0.006053	73.189819	36.853703	37.750298	0.000000	0.000000	0.000000	0.000000	0.000000	0.000000	0.015116	-0.010426	-0.007777	0.000000	0.000000	1.000000	107.000000	1.000000
15115.943574	-0.096955	0.562319	-0.006053	73.195984	36.885330	37.774818	0.000000	0.000000	0.000000	0.000000	0.000000	0.000000	0.015116	-0.010426	-0.007777	0.000000	0.000000	1.000000	107.000000	1.000000
15115.946907	-0.096955	0.562319	-0.006053	73.195984	36.885330	37.774818	0.000000	0.000000	0.000000	0.000000	0.000000	0.000000	0.015116	-0.010426	-0.007777	0.000000	0.000000	1.000000	107.000000	1.000000
15115.950240	-0.096883	0.562285	-0.006074	73.195984	36.885330	37.774818	0.000000	0.000000	0.000000	0.000000	0.000000	0.000000	0.021537	-0.010401	-0.006399	0.000000	0.000000	1.000000	107.000000	1.000000
15115.953574	-0.096883	0.562285	-0.006074	73.202164	36.922417	37.799351	0.000000	0.000000	0.000000	0.000000	0.000000	0.000000	0.021537	-0.010401	-0.006399	0.000000	0.000000	1.000000	107.000000	1.000000
15115.956907	-0.096883	0.562285	-0.006074	73.202164	36.922417	37.799351	0.000000	0.000000	0.000000	0.000000	0.000000	0.000000	0.021537	-0.010401	-0.006399	0.000000	0.000000	1.000000	107.000000	1.000000
15115.960240	-0.096883	0.562285	-0.006074	73.202164	36.922417	37.799351	0.000000	0.000000	0.000000	0.000000	0.000000	0.000000	0.021537	-0.010401	-0.006399	0.000000	0.000000	1.000000	107.000000	1.000000
15115.963574	-0.096662	0.562132	-0.006059	73.208511	36.952637	37.817997	0.000000	0.000000	0.000000	0.000000	0.000000	0.000000	0.066192	-0.045862	0.004697	0.000000	0.000000	1.000000	107.000000	1.000000
15115.966907	-0.096662	0.562132	-0.006059	73.208511	36.952637	37.817997	0.000000	0.000000	0.000000	0.000000	0.000000	0.000000	0.066192	-0.045862	0.004697	0.000000	0.000000	1.000000	107.000000	1.000000
15115.970240	-0.096662	0.562132	-0.006059	73.208511	36.952637	37.817997	0.000000	0.000000	0.000000	0.000000	0.000000	0.000000	0.066192	-0.045862	0.004697	0.000000	0.000000	1.000000	107.000000	1.000000
15115.973574	-0.096662	0.562132	-0.006059	73.210045	36.952961	37.807335	0.000000	0.000000	0.000000	0.000000	0.000000	0.000000	0.066192	-0.045862	0.004697	0.000000	0.000000	1.000000	107.000000	1.000000
15115.976907	-0.096560	0.562031	-0.006013	73.210045	36.952961	37.807335	0.000000	0.000000	0.000000	0.000000	0.000000	0.000000	0.030686	-0.030245	0.013602	0.000000	0.000000	1.000000	107.000000	1.000000
15115.980240	-0.096560	0.562031	-0.006013	73.210045	36.952961	37.807335	0.000000	0.000000	0.000000	0.000000	0.000000	0.000000	0.030686	-0.030245	0.013602	0.000000	0.000000	1.000000	107.000000	1.000000
15115.983574	-0.096560	0.562031	-0.006013	73.204399	36.887611	37.734482	0.000000	0.000000	0.000000	0.000000	0.000000	0.000000	0.030686	-0.030245	0.013602	0.000000	0.000000	1.000000	107.000000	1.000000
15115.986907	-0.096560	0.562031	-0.006013	73.204399	36.887611	37.734482	0.000000	0.000000	0.000000	0.000000	0.000000	0.000000	0.030686	-0.030245	0.013602	0.000000	0.000000	1.000000	107.000000	1.000000
15115.990240	-0.096494	0.561907	-0.005903	73.204399	36.887611	37.734482	0.000000	0.000000	0.000000	0.000000	0.000000	0.000000	0.019806	-0.037343	0.033077	0.000000	0.000000	1.000000	107.000000	1.000000
15115.993574	-0.096494	0.561907	-0.005903	73.187538	36.734257	37.577385	0.000000	0.000000	0.000000	0.000000	0.000000	0.000000	0.019806	-0.037343	0.033077	0.000000	0.000000	1.000000	107.000000	1.000000
15115.996907	-0.096494	0.561907	-0.005903	73.187538	36.734257	37.577385	0.000000	0.000000	0.000000	0.000000	0.000000	0.000000	0.019806	-0.037343	0.033077	0.000000	0.000000	1.000000	107.000000	1.000000
15116.000240	-0.096494	0.561907	-0.005903	73.187538	36.734257	37.577385	0.000000	0.000000	0.000000	0.000000	0.000000	0.000000	0.019806	-0.037343	0.033077	0.000000	0.000000	1.000000	107.000000	1.000000
15116.003574	-0.096329	0.561596	-0.005415	73.159119	36.505817	37.342545	0.000000	0.000000	0.000000	0.000000	0.000000	0.000000	0.049423	-0.093226	0.146401	0.000000	0.000000	1.000000	107.000000	1.000000
15116.006907	-0.096329	0.561596	-0.005415	73.159119	36.505817	37.342545	0.000000	0.000000	0.000000	0.000000	0.000000	0.000000	0.000001	0.000008	0.000000	0.000000	0.000000	1.000000	107.000000	1.000000
15116.010240	-0.096329	0.561596	-0.005415	73.159119	36.505817	37.342545	0.000000	0.000000	0.000000	0.000000	0.000000	0.000000	0.000001	0.000008	0.000000	0.000000	0.000000	1.000000	107.000000	1.000000
15116.013574	-0.096329	0.561596	-0.005415	73.128746	36.259907	37.083900	0.000000	0.000000	0.000000	0.000000	0.000000	0.000000	0.000001	0.000008	0.000000	0.000000	0.000000	1.000000	107.000000	1.000000
15116.016907	-0.096329	0.561596	-0.005415	73.128746	36.259907	37.083900	0.000000	0.000000	0.000000	0.000000	0.000000	0.000000	0.000001	0.000008	0.000000	0.000000	0.000000	1.000000	107.000000	1.000000
15116.020240	-0.096201	0.561411	-0.004964	73.128746	36.259907	37.083900	0.000000	0.000000	0.000000	0.000000	0.000000	0.000000	0.038494	-0.055546	0.135214	0.000000	0.000000	1.000000	107.000000	1.000000
15116.023574	-0.096201	0.561411	-0.004964	73.100647	36.004807	36.808174	0.000000	0.000000	0.000000	0.000000	0.000000	0.000000	0.038494	-0.055546	0.135214	0.000000	0.000000	1.000000	107.000000	1.000000
15116.026907	-0.096083	0.561184	-0.004462	73.100647	36.004807	36.808174	0.000000	0.000000	0.000000	0.000000	0.000000	0.000000	0.035321	-0.068049	0.150724	0.000000	0.000000	1.000000	107.000000	1.000000
15116.030240	-0.096083	0.561184	-0.004462	73.100647	36.004807	36.808174	0.000000	0.000000	0.000000	0.000000	0.000000	0.000000	0.035321	-0.068049	0.150724	0.000000	0.000000	1.000000	107.000000	1.000000
15116.033574	-0.096083	0.561184	-0.004462	73.090370	35.795212	36.565922	0.000000	0.000000	0.000000	0.000000	0.000000	0.000000	0.035321	-0.068049	0.150724	0.000000	0.000000	1.000000	107.000000	1.000000
15116.036907	-0.096083	0.561184	-0.004462	73.090370	35.795212	36.565922	0.000000	0.000000	0.000000	0.000000	0.000000	0.000000	0.035321	-0.068049	0.150724	0.000000	0.000000	1.000000	107.000000	1.000000
15116.040240	-0.096045	0.560907	-0.003899	73.090370	35.795212	36.565922	0.000000	0.000000	0.000000	0.000000	0.000000	0.000000	0.011342	-0.083012	0.169054	0.000000	0.000000	1.000000	107.000000	1.000000
15116.043574	-0.096045	0.560907	-0.003899	73.110504	35.676960	36.406284	0.000000	0.000000	0.000000	0.000000	0.000000	0.000000	0.011342	-0.083012	0.169054	0.000000	0.000000	1.000000	107.000000	1.000000
15116.046907	-0.096103	0.560613	-0.003307	73.110504	35.676960	36.406284	0.000000	0.000000	0.000000	0.000000	0.000000	0.000000	-0.017321	-0.088099	0.177383	0.000000	0.000000	1.000000	107.000000	1.000000
15116.050240	-0.096103	0.560613	-0.003307	73.110504	35.676960	36.406284	0.000000	0.000000	0.000000	0.000000	0.000000	0.000000	-0.017321	-0.088099	0.177383	0.000000	0.000000	1.000000	107.000000	1.000000
15116.053574	-0.096103	0.560613	-0.003307	73.149956	35.648521	36.335327	0.000000	0.000000	0.000000	0.000000	0.000000	0.000000	-0.017321	-0.088099	0.177383	0.000000	0.000000	1.000000	107.000000	1.000000
15116.056907	-0.096103	0.560613	-0.003307	73.149956	35.648521	36.335327	0.000000	0.000000	0.000000	0.000000	0.000000	0.000000	-0.017321	-0.088099	0.177383	0.000000	0.000000	1.000000	107.000000	1.000000
15116.060240	-0.096271	0.560268	-0.002728	73.149956	35.648521	36.335327	0.000000	0.000000	0.000000	0.000000	0.000000	0.000000	-0.050311	-0.103617	0.173740	0.000000	0.000000	1.000000	107.000000	1.000000
15116.063574	-0.096271	0.560268	-0.002728	73.170906	35.672874	36.357079	0.000000	0.000000	0.000000	0.000000	0.000000	0.000000	-0.050311	-0.103617	0.173740	0.000000	0.000000	1.000000	107.000000	1.000000
15116.066907	-0.096465	0.559913	-0.002131	73.170906	35.672874	36.357079	0.000000	0.000000	0.000000	0.000000	0.000000	0.000000	-0.058266	-0.106378	0.179165	0.000000	0.000000	1.000000	107.000000	1.000000
15116.070240	-0.096465	0.559913	-0.002131	73.170906	35.672874	36.357079	0.000000	0.000000	0.000000	0.000000	0.000000	0.000000	-0.058266	-0.106378	0.179165	0.000000	0.000000	1.000000	107.000000	1.000000
15116.073574	-0.096465	0.559913	-0.002131	73.183556	35.705189	36.405048	0.000000	0.000000	0.000000	0.000000	0.000000	0.000000	-0.058266	-0.106378	0.179165	0.000000	0.000000	1.000000	107.000000	1.000000
15116.076907	-0.096465	0.559913	-0.002131	73.183556	35.705189	36.405048	0.000000	0.000000	0.000000	0.000000	0.000000	0.000000	-0.058266	-0.106378	0.179165	0.000000	0.000000	1.000000	107.000000	1.000000
15116.080240	-0.096711	0.559567	-0.001503	73.183556	35.705189	36.405048	0.000000	0.000000	0.000000	0.000000	0.000000	0.000000	-0.073862	-0.104006	0.188479	0.000000	0.000000	1.000000	107.000000	1.000000
15116.083574	-0.096711	0.559567	-0.001503	73.194084	35.727177	36.445065	0.000000	0.000000	0.000000	0.000000	0.000000	0.000000	-0.073862	-0.104006	0.188479	0.000000	0.000000	1.000000	107.000000	1.000000
15116.086907	-0.096980	0.559193	-0.000874	73.194084	35.727177	36.445065	0.000000	0.000000	0.000000	0.000000	0.000000	0.000000	-0.080769	-0.112050	0.188565	0.000000	0.000000	1.000000	107.000000	1.000000
15116.090240	-0.096980	0.559193	-0.000874	73.194084	35.727177	36.445065	0.000000	0.000000	0.000000	0.000000	0.000000	0.000000	-0.080769	-0.112050	0.188565	0.000000	0.000000	1.000000	107.000000	1.000000
15116.093574	-0.096980	0.559193	-0.000874	73.204613	35.751942	36.477161	0.000000	0.000000	0.000000	0.000000	0.000000	0.000000	-0.080769	-0.112050	0.188565	0.000000	0.000000	1.000000	107.000000	1.000000
15116.096907	-0.096980	0.559193	-0.000874	73.204613	35.751942	36.477161	0.000000	0.000000	0.000000	0.000000	0.000000	0.000000	-0.080769	-0.112050	0.188565	0.000000	0.000000	1.000000	107.000000	1.000000
15116.100240	-0.097204	0.558869	-0.000248	73.204613	35.751942	36.477161	0.000000	0.000000	0.000000	0.000000	0.000000	0.000000	-0.067136	-0.097142	0.187888	0.000000	0.000000	1.000000	107.000000	1.000000
15116.103574	-0.097204	0.558869	-0.000248	73.210922	35.769554	36.501240	0.000000	0.000000	0.000000	0.000000	0.000000	0.000000	-0.067136	-0.097142	0.187888	0.000000	0.000000	1.000000	107.000000	1.000000
15116.106907	-0.097385	0.558544	0.000387	73.210922	35.769554	36.501240	0.000000	0.000000	0.000000	0.000000	0.000000	0.000000	-0.054149	-0.097496	0.190510	0.000000	0.000000	1.000000	107.000000	1.000000
15116.110240	-0.097385	0.558544	0.000387	73.210922	35.769554	36.501240	0.000000	0.000000	0.000000	0.000000	0.000000	0.000000	-0.054149	-0.097496	0.190510	0.000000	0.000000	1.000000	107.000000	1.000000
15116.113574	-0.097385	0.558544	0.000387	73.216042	35.791782	36.529045	0.000000	0.000000	0.000000	0.000000	0.000000	0.000000	-0.054149	-0.097496	0.190510	0.000000	0.000000	1.000000	107.000000	1.000000
15116.116907	-0.097385	0.558544	0.000387	73.216042	35.791782	36.529045	0.000000	0.000000	0.000000	0.000000	0.000000	0.000000	-0.054149	-0.097496	0.190510	0.000000	0.000000	1.000000	107.000000	1.000000
15116.120240	-0.097536	0.558278	0.000993	73.216042	35.791782	36.529045	0.000000	0.000000	0.000000	0.000000	0.000000	0.000000	-0.045472	-0.080024	0.181607	0.000000	0.000000	1.000000	107.000000	1.000000
15116.123574	-0.097536	0.558278	0.000993	73.222343	35.814865	36.553158	0.000000	0.000000	0.000000	0.000000	0.000000	0.000000	-0.045472	-0.080024	0.181607	0.000000	0.000000	1.000000	107.000000	1.000000
15116.126907	-0.097636	0.558001	0.001566	73.222343	35.814865	36.553158	0.000000	0.000000	0.000000	0.000000	0.000000	0.000000	-0.029800	-0.083007	0.172079	0.000000	0.000000	1.000000	107.000000	1.000000
15116.130240	-0.097636	0.558001	0.001566	73.222343	35.814865	36.553158	0.000000	0.000000	0.000000	0.000000	0.000000	0.000000	-0.029800	-0.083007	0.172079	0.000000	0.000000	1.000000	107.000000	1.000000
15116.133574	-0.097636	0.558001	0.001566	73.228653	35.840687	36.577278	0.000000	0.000000	0.000000	0.000000	0.000000	0.000000	-0.029800	-0.083007	0.172079	0.000000	0.000000	1.000000	107.000000	1.000000
15116.136907	-0.097636	0.558001	0.001566	73.228653	35.840687	36.577278	0.000000	0.000000	0.000000	0.000000	0.000000	0.000000	-0.029800	-0.083007	0.172079	0.000000	0.000000	1.000000	107.000000	1.000000
15116.140240	-0.097752	0.557732	0.002112	73.228653	35.840687	36.577278	0.000000	0.000000	0.000000	0.000000	0.000000	0.000000	-0.034839	-0.080769	0.163686	0.000000	0.000000	1.000000	107.000000	1.000000
15116.143574	-0.097752	0.557732	0.002112	73.237045	35.871490	36.609455	0.000000	0.000000	0.000000	0.000000	0.000000	0.000000	-0.034839	-0.080769	0.163686	0.000000	0.000000	1.000000	107.000000	1.000000
15116.146907	-0.097849	0.557470	0.002570	73.237045	35.871490	36.609455	0.000000	0.000000	0.000000	0.000000	0.000000	0.000000	-0.029282	-0.078643	0.137595	0.000000	0.000000	1.000000	107.000000	1.000000
15116.150240	-0.097849	0.557470	0.002570	73.237045	35.871490	36.609455	0.000000	0.000000	0.000000	0.000000	0.000000	0.000000	-0.029282	-0.078643	0.137595	0.000000	0.000000	1.000000	107.000000	1.000000
15116.153574	-0.097849	0.557470	0.002570	73.249649	35.917793	36.657806	0.000000	0.000000	0.000000	0.000000	0.000000	0.000000	-0.029282	-0.078643	0.137595	0.000000	0.000000	1.000000	107.000000	1.000000
15116.156907	-0.097849	0.557470	0.002570	73.249649	35.917793	36.657806	0.000000	0.000000	0.000000	0.000000	0.000000	0.000000	-0.029282	-0.078643	0.137595	0.000000	0.000000	1.000000	107.000000	1.000000
15116.160240	-0.097913	0.557181	0.002975	73.249649	35.917793	36.657806	0.000000	0.000000	0.000000	0.000000	0.000000	0.000000	-0.018990	-0.086664	0.121425	0.000000	0.000000	1.000000	107.000000	1.000000
15116.163574	-0.097913	0.557181	0.002975	73.264328	35.974609	36.714298	0.000000	0.000000	0.000000	0.000000	0.000000	0.000000	-0.018990	-0.086664	0.121425	0.000000	0.000000	1.000000	107.000000	1.000000
15116.166907	-0.097913	0.557181	0.002975	73.264328	35.974609	36.714298	0.000000	0.000000	0.000000	0.000000	0.000000	0.000000	-0.018990	-0.086664	0.121425	0.000000	0.000000	1.000000	107.000000	1.000000
15116.170240	-0.097913	0.557181	0.002975	73.264328	35.974609	36.714298	0.000000	0.000000	0.000000	0.000000	0.000000	0.000000	-0.018990	-0.086664	0.121425	0.000000	0.000000	1.000000	107.000000	1.000000
15116.173574	-0.098044	0.556540	0.003485	73.285263	36.049335	36.795166	0.000000	0.000000	0.000000	0.000000	0.000000	0.000000	-0.039431	-0.192272	0.153088	0.000000	0.000000	1.000000	107.000000	1.000000
15116.176907	-0.098044	0.556540	0.003485	73.285263	36.049335	36.795166	0.000000	0.000000	0.000000	0.000000	0.000000	0.000000	-0.000001	0.000007	-0.000000	0.000000	0.000000	1.000000	107.000000	1.000000
15116.180240	-0.098044	0.556540	0.003485	73.285263	36.049335	36.795166	0.000000	0.000000	0.000000	0.000000	0.000000	0.000000	-0.000001	0.000007	-0.000000	0.000000	0.000000	1.000000	107.000000	1.000000
15116.183574	-0.098044	0.556540	0.003485	73.312416	36.150288	36.900562	0.000000	0.000000	0.000000	0.000000	0.000000	0.000000	-0.000001	0.000007	-0.000000	0.000000	0.000000	1.000000	107.000000	1.000000
15116.186907	-0.098044	0.556540	0.003485	73.312416	36.150288	36.900562	0.000000	0.000000	0.000000	0.000000	0.000000	0.000000	-0.000001	0.000007	-0.000000	0.000000	0.000000	1.000000	107.000000	1.000000
15116.190240	-0.098072	0.556206	0.003618	73.312416	36.150288	36.900562	0.000000	0.000000	0.000000	0.000000	0.000000	0.000000	-0.008460	-0.100280	0.039755	0.000000	0.000000	1.000000	107.000000	1.000000
15116.193574	-0.098072	0.556206	0.003618	73.341621	36.256687	37.014473	0.000000	0.000000	0.000000	0.000000	0.000000	0.000000	-0.008460	-0.100280	0.039755	0.000000	0.000000	1.000000	107.000000	1.000000
15116.196907	-0.098072	0.556206	0.003618	73.341621	36.256687	37.014473	0.000000	0.000000	0.000000	0.000000	0.000000	0.000000	-0.008460	-0.100280	0.039755	0.000000	0.000000	1.000000	107.000000	1.000000
15116.200240	-0.098072	0.556206	0.003618	73.341621	36.256687	37.014473	0.000000	0.000000	0.000000	0.000000	0.000000	0.000000	-0.008460	-0.100280	0.039755	0.000000	0.000000	1.000000	107.000000	1.000000
15116.203574	-0.098108	0.555467	0.003680	73.371635	36.375889	37.140640	0.000000	0.000000	0.000000	0.000000	0.000000	0.000000	-0.010794	-0.221449	0.018480	0.000000	0.000000	1.000000	107.000000	1.000000
15116.206907	-0.098108	0.555467	0.003680	73.371635	36.375889	37.140640	0.000000	0.000000	0.000000	0.000000	0.000000	0.000000	-0.000000	-0.000006	0.000000	0.000000	0.000000	1.000000	107.000000	1.000000
15116.210240	-0.098108	0.555467	0.003680	73.371635	36.375889	37.140640	0.000000	0.000000	0.000000	0.000000	0.000000	0.000000	-0.000000	-0.000006	0.000000	0.000000	0.000000	1.000000	107.000000	1.000000
15116.213574	-0.098108	0.555467	0.003680	73.403648	36.503384	37.275440	0.000000	0.000000	0.000000	0.000000	0.000000	0.000000	-0.000000	-0.000006	0.000000	0.000000	0.000000	1.000000	107.000000	1.000000
15116.216907	-0.098108	0.555467	0.003680	73.403648	36.503384	37.275440	0.000000	0.000000	0.000000	0.000000	0.000000	0.000000	-0.000000	-0.000006	0.000000	0.000000	0.000000	1.000000	107.000000	1.000000
15116.220240	-0.098102	0.555098	0.003649	73.403648	36.503384	37.275440	0.000000	0.000000	0.000000	0.000000	0.000000	0.000000	0.001975	-0.110748	-0.009278	0.000000	0.000000	1.000000	107.000000	1.000000
15116.223574	-0.098102	0.555098	0.003649	73.429970	36.589561	37.368053	0.000000	0.000000	0.000000	0.000000	0.000000	0.000000	0.001975	-0.110748	-0.009278	0.000000	0.000000	1.000000	107.000000	1.000000
15116.226907	-0.098102	0.555098	0.003649	73.429970	36.589561	37.368053	0.000000	0.000000	0.000000	0.000000	0.000000	0.000000	0.001975	-0.110748	-0.009278	0.000000	0.000000	1.000000	107.000000	1.000000
15116.230240	-0.098102	0.555098	0.003649	73.429970	36.589561	37.368053	0.000000	0.000000	0.000000	0.000000	0.000000	0.000000	0.001975	-0.110748	-0.009278	0.000000	0.000000	1.000000	107.000000	1.000000
15116.233574	-0.098048	0.554377	0.003613	73.436516	36.519897	37.311295	0.000000	0.000000	0.000000	0.000000	0.000000	0.000000	0.015996	-0.216274	-0.010700	0.000000	0.000000	1.000000	107.000000	1.000000
15116.236907	-0.098048	0.554377	0.003613	73.436516	36.519897	37.311295	0.000000	0.000000	0.000000	0.000000	0.000000	0.000000	0.000001	0.000001	-0.000000	0.000000	0.000000	1.000000	107.000000	1.000000
15116.240240	-0.098048	0.554377	0.003613	73.436516	36.519897	37.311295	0.000000	0.000000	0.000000	0.000000	0.000000	0.000000	0.000001	0.000001	-0.000000	0.000000	0.000000	1.000000	107.000000	1.000000
15116.243574	-0.098048	0.554377	0.003613	73.411850	36.203335	37.015297	0.000000	0.000000	0.000000	0.000000	0.000000	0.000000	0.000001	0.000001	-0.000000	0.000000	0.000000	1.000000	107.000000	1.000000
15116.246907	-0.098048	0.554377	0.003613	73.411850	36.203335	37.015297	0.000000	0.000000	0.000000	0.000000	0.000000	0.000000	0.000001	0.000001	-0.000000	0.000000	0.000000	1.000000	107.000000	1.000000
15116.250240	-0.098019	0.554034	0.003581	73.411850	36.203335	37.015297	0.000000	0.000000	0.000000	0.000000	0.000000	0.000000	0.008922	-0.102941	-0.009692	0.000000	0.000000	1.000000	107.000000	1.000000
15116.253574	-0.098019	0.554034	0.003581	73.357361	35.683163	36.517479	0.000000	0.000000	0.000000	0.000000	0.000000	0.000000	0.008922	-0.102941	-0.009692	0.000000	0.000000	1.000000	107.000000	1.000000
15116.256907	-0.098019	0.554034	0.003581	73.357361	35.683163	36.517479	0.000000	0.000000	0.000000	0.000000	0.000000	0.000000	0.008922	-0.102941	-0.009692	0.000000	0.000000	1.000000	107.000000	1.000000
15116.260240	-0.098019	0.554034	0.003581	73.357361	35.683163	36.517479	0.000000	0.000000	0.000000	0.000000	0.000000	0.000000	0.008922	-0.102941	-0.009692	0.000000	0.000000	1.000000	107.000000	1.000000
15116.263574	-0.097955	0.553365	0.003601	73.283829	35.032894	35.900562	0.000000	0.000000	0.000000	0.000000	0.000000	0.000000	0.019253	-0.200681	0.006218	0.000000	0.000000	1.000000	107.000000	1.000000
15116.266907	-0.097955	0.553365	0.003601	73.283829	35.032894	35.900562	0.000000	0.000000	0.000000	0.000000	0.000000	0.000000	-0.000001	0.000002	0.000000	0.000000	0.000000	1.000000	107.000000	1.000000
15116.270240	-0.097955	0.553365	0.003601	73.283829	35.032894	35.900562	0.000000	0.000000	0.000000	0.000000	0.000000	0.000000	-0.000001	0.000002	0.000000	0.000000	0.000000	1.000000	107.000000	1.000000
15116.273574	-0.097955	0.553365	0.003601	73.194862	34.315994	35.208130	0.000000	0.000000	0.000000	0.000000	0.000000	0.000000	-0.000001	0.000002	0.000000	0.000000	0.000000	1.000000	107.000000	1.000000
15116.276907	-0.097955	0.553365	0.003601	73.194862	34.315994	35.208130	0.000000	0.000000	0.000000	0.000000	0.000000	0.000000	-0.000001	0.000002	0.000000	0.000000	0.000000	1.000000	107.000000	1.000000
15116.280240	-0.097923	0.553082	0.003667	73.194862	34.315994	35.208130	0.000000	0.000000	0.000000	0.000000	0.000000	0.000000	0.009525	-0.084941	0.019723	0.000000	0.000000	1.000000	107.000000	1.000000
15116.283574	-0.097923	0.553082	0.003667	73.097046	33.563030	34.475471	0.000000	0.000000	0.000000	0.000000	0.000000	0.000000	0.009525	-0.084941	0.019723	0.000000	0.000000	1.000000	107.000000	1.000000
15116.286907	-0.097923	0.553082	0.003667	73.097046	33.563030	34.475471	0.000000	0.000000	0.000000	0.000000	0.000000	0.000000	0.009525	-0.084941	0.019723	0.000000	0.000000	1.000000	107.000000	1.000000
15116.290240	-0.097923	0.553082	0.003667	73.097046	33.563030	34.475471	0.000000	0.000000	0.000000	0.000000	0.000000	0.000000	0.009525	-0.084941	0.019723	0.000000	0.000000	1.000000	107.000000	1.000000
15116.293574	-0.097892	0.552567	0.003847	72.998634	32.842167	33.770592	0.000000	0.000000	0.000000	0.000000	0.000000	0.000000	0.009125	-0.154527	0.053940	0.000000	0.000000	1.000000	107.000000	1.000000
15116.296907	-0.097892	0.552567	0.003847	72.998634	32.842167	33.770592	0.000000	0.000000	0.000000	0.000000	0.000000	0.000000	0.000001	0.000004	0.000000	0.000000	0.000000	1.000000	107.000000	1.000000
15116.300240	-0.097892	0.552567	0.003847	72.998634	32.842167	33.770592	0.000000	0.000000	0.000000	0.000000	0.000000	0.000000	0.000001	0.000004	0.000000	0.000000	0.000000	1.000000	107.000000	1.000000
15116.303574	-0.097892	0.552567	0.003847	72.914009	32.237812	33.171391	0.000000	0.000000	0.000000	0.000000	0.000000	0.000000	0.000001	0.000004	0.000000	0.000000	0.000000	1.000000	107.000000	1.000000
15116.306907	-0.097889	0.552344	0.003938	72.914009	32.237812	33.171391	0.000000	0.000000	0.000000	0.000000	0.000000	0.000000	0.001054	-0.067013	0.027360	0.000000	0.000000	1.000000	107.000000	1.000000
15116.310240	-0.097889	0.552344	0.003938	72.914009	32.237812	33.171391	0.000000	0.000000	0.000000	0.000000	0.000000	0.000000	0.001054	-0.067013	0.027360	0.000000	0.000000	1.000000	107.000000	1.000000
15116.313574	-0.097889	0.552344	0.003938	72.838600	31.719013	32.631569	0.000000	0.000000	0.000000	0.000000	0.000000	0.000000	0.001054	-0.067013	0.027360	0.000000	0.000000	1.000000	107.000000	1.000000
15116.316907	-0.097889	0.552344	0.003938	72.838600	31.719013	32.631569	0.000000	0.000000	0.000000	0.000000	0.000000	0.000000	0.001054	-0.067013	0.027360	0.000000	0.000000	1.000000	107.000000	1.000000
15116.320240	-0.097914	0.552180	0.004055	72.838600	31.719013	32.631569	0.000000	0.000000	0.000000	0.000000	0.000000	0.000000	-0.007452	-0.049047	0.035113	0.000000	0.000000	1.000000	107.000000	1.000000
15116.323574	-0.097914	0.552180	0.004055	72.786453	31.370087	32.241505	0.000000	0.000000	0.000000	0.000000	0.000000	0.000000	-0.007452	-0.049047	0.035113	0.000000	0.000000	1.000000	107.000000	1.000000
15116.326907	-0.097914	0.552180	0.004055	72.786453	31.370087	32.241505	0.000000	0.000000	0.000000	0.000000	0.000000	0.000000	-0.007452	-0.049047	0.035113	0.000000	0.000000	1.000000	107.000000	1.000000
15116.330240	-0.097914	0.552180	0.004055	72.786453	31.370087	32.241505	0.000000	0.000000	0.000000	0.000000	0.000000	0.000000	-0.007452	-0.049047	0.035113	0.000000	0.000000	1.000000	107.000000	1.000000
15116.333574	-0.098065	0.551947	0.004337	72.762993	31.207354	31.996799	0.000000	0.000000	0.000000	0.000000	0.000000	0.000000	-0.045410	-0.069945	0.084476	0.000000	0.000000	1.000000	107.000000	1.000000
15116.336907	-0.098065	0.551947	0.004337	72.762993	31.207354	31.996799	0.000000	0.000000	0.000000	0.000000	0.000000	0.000000	-0.045410	-0.069945	0.084476	0.000000	0.000000	1.000000	107.000000	1.000000
15116.340240	-0.098065	0.551947	0.004337	72.762993	31.207354	31.996799	0.000000	0.000000	0.000000	0.000000	0.000000	0.000000	-0.045410	-0.069945	0.084476	0.000000	0.000000	1.000000	107.000000	1.000000
15116.343574	-0.098065	0.551947	0.004337	72.758560	31.186180	31.933273	0.000000	0.000000	0.000000	0.000000	0.000000	0.000000	-0.045410	-0.069945	0.084476	0.000000	0.000000	1.000000	107.000000	1.000000
15116.346907	-0.098152	0.551894	0.004528	72.758560	31.186180	31.933273	0.000000	0.000000	0.000000	0.000000	0.000000	0.000000	-0.025964	-0.015795	0.057510	0.000000	0.000000	1.000000	107.000000	1.000000
15116.350240	-0.098152	0.551894	0.004528	72.758560	31.186180	31.933273	0.000000	0.000000	0.000000	0.000000	0.000000	0.000000	-0.025964	-0.015795	0.057510	0.000000	0.000000	1.000000	107.000000	1.000000
15116.353574	-0.098152	0.551894	0.004528	72.751694	31.160017	31.895618	0.000000	0.000000	0.000000	0.000000	0.000000	0.000000	-0.025964	-0.015795	0.057510	0.000000	0.000000	1.000000	107.000000	1.000000
15116.356907	-0.098224	0.551876	0.004760	72.751694	31.160017	31.895618	0.000000	0.000000	0.000000	0.000000	0.000000	0.000000	-0.021671	-0.005572	0.069596	0.000000	0.000000	1.000000	107.000000	1.000000
15116.360240	-0.098224	0.551876	0.004760	72.751694	31.160017	31.895618	0.000000	0.000000	0.000000	0.000000	0.000000	0.000000	-0.021671	-0.005572	0.069596	0.000000	0.000000	1.000000	107.000000	1.000000
15116.363574	-0.098224	0.551876	0.004760	72.739197	31.124878	31.847488	0.000000	0.000000	0.000000	0.000000	0.000000	0.000000	-0.021671	-0.005572	0.069596	0.000000	0.000000	1.000000	107.000000	1.000000
15116.366907	-0.098224	0.551876	0.004760	72.739197	31.124878	31.847488	0.000000	0.000000	0.000000	0.000000	0.000000	0.000000	-0.021671	-0.005572	0.069596	0.000000	0.000000	1.000000	107.000000	1.000000
15116.370240	-0.098290	0.551892	0.004964	72.739197	31.124878	31.847488	0.000000	0.000000	0.000000	0.000000	0.000000	0.000000	-0.019891	0.004786	0.061199	0.000000	0.000000	1.000000	107.000000	1.000000
15116.373574	-0.098290	0.551892	0.004964	72.727768	31.087732	31.811436	0.000000	0.000000	0.000000	0.000000	0.000000	0.000000	-0.019891	0.004786	0.061199	0.000000	0.000000	1.000000	107.000000	1.000000
15116.376907	-0.098290	0.551892	0.004964	72.727768	31.087732	31.811436	0.000000	0.000000	0.000000	0.000000	0.000000	0.000000	-0.019891	0.004786	0.061199	0.000000	0.000000	1.000000	107.000000	1.000000
15116.380240	-0.098290	0.551892	0.004964	72.727768	31.087732	31.811436	0.000000	0.000000	0.000000	0.000000	0.000000	0.000000	-0.019891	0.004786	0.061199	0.000000	0.000000	1.000000	107.000000	1.000000
15116.383574	-0.098431	0.552044	0.005302	72.714058	31.041079	31.760292	0.000000	0.000000	0.000000	0.000000	0.000000	0.000000	-0.042167	0.045770	0.101155	0.000000	0.000000	1.000000	107.000000	1.000000
15116.386907	-0.098431	0.552044	0.005302	72.714058	31.041079	31.760292	0.000000	0.000000	0.000000	0.000000	0.000000	0.000000	-0.042167	0.045770	0.101155	0.000000	0.000000	1.000000	107.000000	1.000000
15116.390240	-0.098431	0.552044	0.005302	72.714058	31.041079	31.760292	0.000000	0.000000	0.000000	0.000000	0.000000	0.000000	-0.042167	0.045770	0.101155	0.000000	0.000000	1.000000	107.000000	1.000000
15116.393574	-0.098431	0.552044	0.005302	72.699242	30.993776	31.721066	0.000000	0.000000	0.000000	0.000000	0.000000	0.000000	-0.042167	0.045770	0.101155	0.000000	0.000000	1.000000	107.000000	1.000000
15116.396907	-0.098519	0.552147	0.005395	72.699242	30.993776	31.721066	0.000000	0.000000	0.000000	0.000000	0.000000	0.000000	-0.026590	0.030756	0.027858	0.000000	0.000000	1.000000	107.000000	1.000000
15116.400240	-0.098519	0.552147	0.005395	72.699242	30.993776	31.721066	0.000000	0.000000	0.000000	0.000000	0.000000	0.000000	-0.026590	0.030756	0.027858	0.000000	0.000000	1.000000	107.000000	1.000000
15116.403574	-0.098519	0.552147	0.005395	72.682274	30.950617	31.689714	0.000000	0.000000	0.000000	0.000000	0.000000	0.000000	-0.026590	0.030756	0.027858	0.000000	0.000000	1.000000	107.000000	1.000000
15116.406907	-0.098519	0.552147	0.005395	72.682274	30.950617	31.689714	0.000000	0.000000	0.000000	0.000000	0.000000	0.000000	-0.026590	0.030756	0.027858	0.000000	0.000000	1.000000	107.000000	1.000000
15116.410240	-0.098594	0.552250	0.005424	72.682274	30.950617	31.689714	0.000000	0.000000	0.000000	0.000000	0.000000	0.000000	-0.022529	0.030889	0.008771	0.000000	0.000000	1.000000	107.000000	1.000000
15116.413574	-0.098594	0.552250	0.005424	72.664322	30.920448	31.677263	0.000000	0.000000	0.000000	0.000000	0.000000	0.000000	-0.022529	0.030889	0.008771	0.000000	0.000000	1.000000	107.000000	1.000000
15116.416907	-0.098594	0.552250	0.005424	72.664322	30.920448	31.677263	0.000000	0.000000	0.000000	0.000000	0.000000	0.000000	-0.022529	0.030889	0.008771	0.000000	0.000000	1.000000	107.000000	1.000000
15116.420240	-0.098594	0.552250	0.005424	72.664322	30.920448	31.677263	0.000000	0.000000	0.000000	0.000000	0.000000	0.000000	-0.022529	0.030889	0.008771	0.000000	0.000000	1.000000	107.000000	1.000000
15116.423574	-0.098710	0.552517	0.005322	72.644203	30.897099	31.664675	0.000000	0.000000	0.000000	0.000000	0.000000	0.000000	-0.034807	0.080154	-0.030552	0.000000	0.000000	1.000000	107.000000	1.000000
15116.426907	-0.098710	0.552517	0.005322	72.644203	30.897099	31.664675	0.000000	0.000000	0.000000	0.000000	0.000000	0.000000	-0.034807	0.080154	-0.030552	0.000000	0.000000	1.000000	107.000000	1.000000
15116.430240	-0.098710	0.552517	0.005322	72.644203	30.897099	31.664675	0.000000	0.000000	0.000000	0.000000	0.000000	0.000000	-0.034807	0.080154	-0.030552	0.000000	0.000000	1.000000	107.000000	1.000000
15116.433574	-0.098710	0.552517	0.005322	72.622093	30.888721	31.682806	0.000000	0.000000	0.000000	0.000000	0.000000	0.000000	-0.034807	0.080154	-0.030552	0.000000	0.000000	1.000000	107.000000	1.000000
15116.436907	-0.098717	0.552664	0.005246	72.622093	30.888721	31.682806	0.000000	0.000000	0.000000	0.000000	0.000000	0.000000	-0.002024	0.043973	-0.022784	0.000000	0.000000	1.000000	107.000000	1.000000
15116.440240	-0.098717	0.552664	0.005246	72.622093	30.888721	31.682806	0.000000	0.000000	0.000000	0.000000	0.000000	0.000000	-0.002024	0.043973	-0.022784	0.000000	0.000000	1.000000	107.000000	1.000000
15116.443574	-0.098717	0.552664	0.005246	72.592232	30.886351	31.713224	0.000000	0.000000	0.000000	0.000000	0.000000	0.000000	-0.002024	0.043973	-0.022784	0.000000	0.000000	1.000000	107.000000	1.000000
15116.446907	-0.098717	0.552664	0.005246	72.592232	30.886351	31.713224	0.000000	0.000000	0.000000	0.000000	0.000000	0.000000	-0.002024	0.043973	-0.022784	0.000000	0.000000	1.000000	107.000000	1.000000
15116.450240	-0.098710	0.552810	0.005106	72.592232	30.886351	31.713224	0.000000	0.000000	0.000000	0.000000	0.000000	0.000000	0.002054	0.044058	-0.041871	0.000000	0.000000	1.000000	107.000000	1.000000
15116.453574	-0.098710	0.552810	0.005106	72.563599	30.895487	31.754612	0.000000	0.000000	0.000000	0.000000	0.000000	0.000000	0.002054	0.044058	-0.041871	0.000000	0.000000	1.000000	107.000000	1.000000
15116.456907	-0.098710	0.552810	0.005106	72.563599	30.895487	31.754612	0.000000	0.000000	0.000000	0.000000	0.000000	0.000000	0.002054	0.044058	-0.041871	0.000000	0.000000	1.000000	107.000000	1.000000
15116.460240	-0.098710	0.552810	0.005106	72.563599	30.895487	31.754612	0.000000	0.000000	0.000000	0.000000	0.000000	0.000000	0.002054	0.044058	-0.041871	0.000000	0.000000	1.000000	107.000000	1.000000
15116.463574	-0.098626	0.553113	0.004818	72.541435	30.895210	31.772680	0.000000	0.000000	0.000000	0.000000	0.000000	0.000000	0.025335	0.090654	-0.086443	0.000000	0.000000	1.000000	107.000000	1.000000
15116.466907	-0.098626	0.553113	0.004818	72.541435	30.895210	31.772680	0.000000	0.000000	0.000000	0.000000	0.000000	0.000000	0.025335	0.090654	-0.086443	0.000000	0.000000	1.000000	107.000000	1.000000
15116.470240	-0.098626	0.553113	0.004818	72.541435	30.895210	31.772680	0.000000	0.000000	0.000000	0.000000	0.000000	0.000000	0.025335	0.090654	-0.086443	0.000000	0.000000	1.000000	107.000000	1.000000
15116.473574	-0.098626	0.553113	0.004818	72.532280	30.870831	31.744270	0.000000	0.000000	0.000000	0.000000	0.000000	0.000000	0.025335	0.090654	-0.086443	0.000000	0.000000	1.000000	107.000000	1.000000
15116.476907	-0.098570	0.553268	0.004665	72.532280	30.870831	31.744270	0.000000	0.000000	0.000000	0.000000	0.000000	0.000000	0.016692	0.046577	-0.045982	0.000000	0.000000	1.000000	107.000000	1.000000
15116.480240	-0.098570	0.553268	0.004665	72.532280	30.870831	31.744270	0.000000	0.000000	0.000000	0.000000	0.000000	0.000000	0.016692	0.046577	-0.045982	0.000000	0.000000	1.000000	107.000000	1.000000
15116.483574	-0.098570	0.553268	0.004665	72.524345	30.855249	31.726854	0.000000	0.000000	0.000000	0.000000	0.000000	0.000000	0.016692	0.046577	-0.045982	0.000000	0.000000	1.000000	107.000000	1.000000
15116.486907	-0.098506	0.553415	0.004471	72.524345	30.855249	31.726854	0.000000	0.000000	0.000000	0.000000	0.000000	0.000000	0.019297	0.043996	-0.058208	0.000000	0.000000	1.000000	107.000000	1.000000
15116.490240	-0.098506	0.553415	0.004471	72.524345	30.855249	31.726854	0.000000	0.000000	0.000000	0.000000	0.000000	0.000000	0.019297	0.043996	-0.058208	0.000000	0.000000	1.000000	107.000000	1.000000
15116.493574	-0.098506	0.553415	0.004471	72.518654	30.849169	31.716537	0.000000	0.000000	0.000000	0.000000	0.000000	0.000000	0.019297	0.043996	-0.058208	0.000000	0.000000	1.000000	107.000000	1.000000
15116.496907	-0.098506	0.553415	0.004471	72.518654	30.849169	31.716537	0.000000	0.000000	0.000000	0.000000	0.000000	0.000000	0.019297	0.043996	-0.058208	0.000000	0.000000	1.000000	107.000000	1.000000
15116.500240	-0.098394	0.553544	0.004268	72.518654	30.849169	31.716537	0.000000	0.000000	0.000000	0.000000	0.000000	0.000000	0.033577	0.038827	-0.060757	0.000000	0.000000	1.000000	107.000000	1.000000
15116.503574	-0.098394	0.553544	0.004268	72.512039	30.855896	31.724955	0.000000	0.000000	0.000000	0.000000	0.000000	0.000000	0.033577	0.038827	-0.060757	0.000000	0.000000	1.000000	107.000000	1.000000
15116.506907	-0.098394	0.553544	0.004268	72.512039	30.855896	31.724955	0.000000	0.000000	0.000000	0.000000	0.000000	0.000000	0.033577	0.038827	-0.060757	0.000000	0.000000	1.000000	107.000000	1.000000
15116.510240	-0.098394	0.553544	0.004268	72.512039	30.855896	31.724955	0.000000	0.000000	0.000000	0.000000	0.000000	0.000000	0.033577	0.038827	-0.060757	0.000000	0.000000	1.000000	107.000000	1.000000
15116.513574	-0.098198	0.553760	0.003778	72.501221	30.881416	31.755705	0.000000	0.000000	0.000000	0.000000	0.000000	0.000000	0.058848	0.064679	-0.147258	0.000000	0.000000	1.000000	107.000000	1.000000
15116.516907	-0.098198	0.553760	0.003778	72.501221	30.881416	31.755705	0.000000	0.000000	0.000000	0.000000	0.000000	0.000000	0.058848	0.064679	-0.147258	0.000000	0.000000	1.000000	107.000000	1.000000
15116.520240	-0.098198	0.553760	0.003778	72.501221	30.881416	31.755705	0.000000	0.000000	0.000000	0.000000	0.000000	0.000000	0.058848	0.064679	-0.147258	0.000000	0.000000	1.000000	107.000000	1.000000
15116.523574	-0.098198	0.553760	0.003778	72.481873	30.933691	31.832176	0.000000	0.000000	0.000000	0.000000	0.000000	0.000000	0.058848	0.064679	-0.147258	0.000000	0.000000	1.000000	107.000000	1.000000
15116.526907	-0.098118	0.553837	0.003512	72.481873	30.933691	31.832176	0.000000	0.000000	0.000000	0.000000	0.000000	0.000000	0.023820	0.023256	-0.079617	0.000000	0.000000	1.000000	107.000000	1.000000
15116.530240	-0.098118	0.553837	0.003512	72.481873	30.933691	31.832176	0.000000	0.000000	0.000000	0.000000	0.000000	0.000000	0.023820	0.023256	-0.079617	0.000000	0.000000	1.000000	107.000000	1.000000
15116.533574	-0.098118	0.553837	0.003512	72.444061	31.019608	31.958033	0.000000	0.000000	0.000000	0.000000	0.000000	0.000000	0.023820	0.023256	-0.079617	0.000000	0.000000	1.000000	107.000000	1.000000
15116.536907	-0.098118	0.553837	0.003512	72.444061	31.019608	31.958033	0.000000	0.000000	0.000000	0.000000	0.000000	0.000000	0.023820	0.023256	-0.079617	0.000000	0.000000	1.000000	107.000000	1.000000
15116.540240	-0.098018	0.553889	0.003257	72.444061	31.019608	31.958033	0.000000	0.000000	0.000000	0.000000	0.000000	0.000000	0.030041	0.015483	-0.076690	0.000000	0.000000	1.000000	107.000000	1.000000
15116.543574	-0.098018	0.553889	0.003257	72.393265	31.139345	32.080334	0.000000	0.000000	0.000000	0.000000	0.000000	0.000000	0.030041	0.015483	-0.076690	0.000000	0.000000	1.000000	107.000000	1.000000
15116.546907	-0.098018	0.553889	0.003257	72.393265	31.139345	32.080334	0.000000	0.000000	0.000000	0.000000	0.000000	0.000000	0.030041	0.015483	-0.076690	0.000000	0.000000	1.000000	107.000000	1.000000
15116.550240	-0.098018	0.553889	0.003257	72.393265	31.139345	32.080334	0.000000	0.000000	0.000000	0.000000	0.000000	0.000000	0.030041	0.015483	-0.076690	0.000000	0.000000	1.000000	107.000000	1.000000
15116.553574	-0.097793	0.553983	0.002841	72.323853	31.296644	32.098961	0.000000	0.000000	0.000000	0.000000	0.000000	0.000000	0.067626	0.028306	-0.124662	0.000000	0.000000	1.000000	107.000000	1.000000
15116.556907	-0.097793	0.553983	0.002841	72.323853	31.296644	32.098961	0.000000	0.000000	0.000000	0.000000	0.000000	0.000000	0.067626	0.028306	-0.124662	0.000000	0.000000	1.000000	107.000000	1.000000
15116.560240	-0.097793	0.553983	0.002841	72.323853	31.296644	32.098961	0.000000	0.000000	0.000000	0.000000	0.000000	0.000000	0.067626	0.028306	-0.124662	0.000000	0.000000	1.000000	107.000000	1.000000
15116.563574	-0.097793	0.553983	0.002841	72.237816	31.478258	32.084892	0.000000	0.000000	0.000000	0.000000	0.000000	0.000000	0.067626	0.028306	-0.124662	0.000000	0.000000	1.000000	107.000000	1.000000
15116.566907	-0.097691	0.554000	0.002682	72.237816	31.478258	32.084892	0.000000	0.000000	0.000000	0.000000	0.000000	0.000000	0.030698	0.005127	-0.047808	0.000000	0.000000	1.000000	107.000000	1.000000
15116.570240	-0.097691	0.554000	0.002682	72.237816	31.478258	32.084892	0.000000	0.000000	0.000000	0.000000	0.000000	0.000000	0.030698	0.005127	-0.047808	0.000000	0.000000	1.000000	107.000000	1.000000
15116.573574	-0.097691	0.554000	0.002682	72.140549	31.670799	32.113869	0.000000	0.000000	0.000000	0.000000	0.000000	0.000000	0.030698	0.005127	-0.047808	0.000000	0.000000	1.000000	107.000000	1.000000
15116.576907	-0.097642	0.554000	0.002559	72.140549	31.670799	32.113869	0.000000	0.000000	0.000000	0.000000	0.000000	0.000000	0.014665	-0.000023	-0.036825	0.000000	0.000000	1.000000	107.000000	1.000000
15116.580240	-0.097642	0.554000	0.002559	72.140549	31.670799	32.113869	0.000000	0.000000	0.000000	0.000000	0.000000	0.000000	0.014665	-0.000023	-0.036825	0.000000	0.000000	1.000000	107.000000	1.000000
15116.583574	-0.097642	0.554000	0.002559	72.038559	31.875309	32.304775	0.000000	0.000000	0.000000	0.000000	0.000000	0.000000	0.014665	-0.000023	-0.036825	0.000000	0.000000	1.000000	107.000000	1.000000
15116.586907	-0.097642	0.554000	0.002559	72.038559	31.875309	32.304775	0.000000	0.000000	0.000000	0.000000	0.000000	0.000000	0.014665	-0.000023	-0.036825	0.000000	0.000000	1.000000	107.000000	1.000000
15116.590240	-0.097616	0.553974	0.002437	72.038559	31.875309	32.304775	0.000000	0.000000	0.000000	0.000000	0.000000	0.000000	0.007786	-0.007733	-0.036668	0.000000	0.000000	1.000000	107.000000	1.000000
15116.593574	-0.097616	0.553974	0.002437	71.941711	32.064602	32.649426	0.000000	0.000000	0.000000	0.000000	0.000000	0.000000	0.007786	-0.007733	-0.036668	0.000000	0.000000	1.000000	107.000000	1.000000
15116.596907	-0.097626	0.553923	0.002379	71.941711	32.064602	32.649426	0.000000	0.000000	0.000000	0.000000	0.000000	0.000000	-0.003146	-0.015407	-0.017399	0.000000	0.000000	1.000000	107.000000	1.000000
15116.600240	-0.097626	0.553923	0.002379	71.941711	32.064602	32.649426	0.000000	0.000000	0.000000	0.000000	0.000000	0.000000	-0.003146	-0.015407	-0.017399	0.000000	0.000000	1.000000	107.000000	1.000000
15116.603574	-0.097626	0.553923	0.002379	71.856667	32.223694	32.960526	0.000000	0.000000	0.000000	0.000000	0.000000	0.000000	-0.003146	-0.015407	-0.017399	0.000000	0.000000	1.000000	107.000000	1.000000
15116.606907	-0.097626	0.553923	0.002379	71.856667	32.223694	32.960526	0.000000	0.000000	0.000000	0.000000	0.000000	0.000000	-0.003146	-0.015407	-0.017399	0.000000	0.000000	1.000000	107.000000	1.000000
15116.610240	-0.097628	0.553872	0.002389	71.856667	32.223694	32.960526	0.000000	0.000000	0.000000	0.000000	0.000000	0.000000	-0.000658	-0.015392	0.003100	0.000000	0.000000	1.000000	107.000000	1.000000
15116.613574	-0.097628	0.553872	0.002389	71.811302	32.327213	33.144936	0.000000	0.000000	0.000000	0.000000	0.000000	0.000000	-0.000658	-0.015392	0.003100	0.000000	0.000000	1.000000	107.000000	1.000000
15116.616907	-0.097628	0.553872	0.002389	71.811302	32.327213	33.144936	0.000000	0.000000	0.000000	0.000000	0.000000	0.000000	-0.000658	-0.015392	0.003100	0.000000	0.000000	1.000000	107.000000	1.000000
15116.620240	-0.097628	0.553872	0.002389	71.811302	32.327213	33.144936	0.000000	0.000000	0.000000	0.000000	0.000000	0.000000	-0.000658	-0.015392	0.003100	0.000000	0.000000	1.000000	107.000000	1.000000
15116.623574	-0.097632	0.553709	0.002511	71.809128	32.351143	33.180775	0.000000	0.000000	0.000000	0.000000	0.000000	0.000000	-0.000951	-0.048776	0.036679	0.000000	0.000000	1.000000	107.000000	1.000000
15116.626907	-0.097632	0.553709	0.002511	71.809128	32.351143	33.180775	0.000000	0.000000	0.000000	0.000000	0.000000	0.000000	-0.000951	-0.048776	0.036679	0.000000	0.000000	1.000000	107.000000	1.000000
15116.630240	-0.097632	0.553709	0.002511	71.809128	32.351143	33.180775	0.000000	0.000000	0.000000	0.000000	0.000000	0.000000	-0.000951	-0.048776	0.036679	0.000000	0.000000	1.000000	107.000000	1.000000
15116.633574	-0.097632	0.553709	0.002511	71.813606	32.367172	33.186806	0.000000	0.000000	0.000000	0.000000	0.000000	0.000000	-0.000951	-0.048776	0.036679	0.000000	0.000000	1.000000	107.000000	1.000000
15116.636907	-0.097653	0.553623	0.002613	71.813606	32.367172	33.186806	0.000000	0.000000	0.000000	0.000000	0.000000	0.000000	-0.006508	-0.025685	0.030635	0.000000	0.000000	1.000000	107.000000	1.000000
15116.640240	-0.097653	0.553623	0.002613	71.813606	32.367172	33.186806	0.000000	0.000000	0.000000	0.000000	0.000000	0.000000	-0.006508	-0.025685	0.030635	0.000000	0.000000	1.000000	107.000000	1.000000
15116.643574	-0.097653	0.553623	0.002613	71.818069	32.380497	33.192856	0.000000	0.000000	0.000000	0.000000	0.000000	0.000000	-0.006508	-0.025685	0.030635	0.000000	0.000000	1.000000	107.000000	1.000000
15116.646907	-0.097653	0.553623	0.002613	71.818069	32.380497	33.192856	0.000000	0.000000	0.000000	0.000000	0.000000	0.000000	-0.006508	-0.025685	0.030635	0.000000	0.000000	1.000000	107.000000	1.000000
15116.650240	-0.097680	0.553529	0.002738	71.818069	32.380497	33.192856	0.000000	0.000000	0.000000	0.000000	0.000000	0.000000	-0.007966	-0.028279	0.037513	0.000000	0.000000	1.000000	107.000000	1.000000
15116.653574	-0.097680	0.553529	0.002738	71.822556	32.393841	33.206902	0.000000	0.000000	0.000000	0.000000	0.000000	0.000000	-0.007966	-0.028279	0.037513	0.000000	0.000000	1.000000	107.000000	1.000000
15116.656907	-0.097680	0.553529	0.002738	71.822556	32.393841	33.206902	0.000000	0.000000	0.000000	0.000000	0.000000	0.000000	-0.007966	-0.028279	0.037513	0.000000	0.000000	1.000000	107.000000	1.000000
15116.660240	-0.097680	0.553529	0.002738	71.822556	32.393841	33.206902	0.000000	0.000000	0.000000	0.000000	0.000000	0.000000	-0.007966	-0.028279	0.037513	0.000000	0.000000	1.000000	107.000000	1.000000
15116.663574	-0.097723	0.553366	0.003052	71.822548	32.393837	33.198914	0.000000	0.000000	0.000000	0.000000	0.000000	0.000000	-0.013104	-0.048898	0.093958	0.000000	0.000000	1.000000	107.000000	1.000000
15116.666907	-0.097723	0.553366	0.003052	71.822548	32.393837	33.198914	0.000000	0.000000	0.000000	0.000000	0.000000	0.000000	-0.013104	-0.048898	0.093958	0.000000	0.000000	1.000000	107.000000	1.000000
15116.670240	-0.097723	0.553366	0.003052	71.822548	32.393837	33.198914	0.000000	0.000000	0.000000	0.000000	0.000000	0.000000	-0.013104	-0.048898	0.093958	0.000000	0.000000	1.000000	107.000000	1.000000
15116.673574	-0.097723	0.553366	0.003052	71.821419	32.388123	33.172302	0.000000	0.000000	0.000000	0.000000	0.000000	0.000000	-0.013104	-0.048898	0.093958	0.000000	0.000000	1.000000	107.000000	1.000000
15116.676907	-0.097765	0.553340	0.003248	71.821419	32.388123	33.172302	0.000000	0.000000	0.000000	0.000000	0.000000	0.000000	-0.012496	-0.007792	0.058852	0.000000	0.000000	1.000000	107.000000	1.000000
15116.680240	-0.097765	0.553340	0.003248	71.821419	32.388123	33.172302	0.000000	0.000000	0.000000	0.000000	0.000000	0.000000	-0.012496	-0.007792	0.058852	0.000000	0.000000	1.000000	107.000000	1.000000
15116.683574	-0.097765	0.553340	0.003248	71.814705	32.368137	33.111382	0.000000	0.000000	0.000000	0.000000	0.000000	0.000000	-0.012496	-0.007792	0.058852	0.000000	0.000000	1.000000	107.000000	1.000000
15116.686907	-0.097807	0.553314	0.003444	71.814705	32.368137	33.111382	0.000000	0.000000	0.000000	0.000000	0.000000	0.000000	-0.012494	-0.007815	0.058844	0.000000	0.000000	1.000000	107.000000	1.000000
15116.690240	-0.097807	0.553314	0.003444	71.814705	32.368137	33.111382	0.000000	0.000000	0.000000	0.000000	0.000000	0.000000	-0.012494	-0.007815	0.058844	0.000000	0.000000	1.000000	107.000000	1.000000
15116.693574	-0.097807	0.553314	0.003444	71.810249	32.352097	32.969715	0.000000	0.000000	0.000000	0.000000	0.000000	0.000000	-0.012494	-0.007815	0.058844	0.000000	0.000000	1.000000	107.000000	1.000000
15116.696907	-0.097807	0.553314	0.003444	71.810249	32.352097	32.969715	0.000000	0.000000	0.000000	0.000000	0.000000	0.000000	-0.012494	-0.007815	0.058844	0.000000	0.000000	1.000000	107.000000	1.000000
15116.700240	-0.097869	0.553314	0.003630	71.810249	32.352097	32.969715	0.000000	0.000000	0.000000	0.000000	0.000000	0.000000	-0.018728	-0.000110	0.055902	0.000000	0.000000	1.000000	107.000000	1.000000
15116.703574	-0.097869	0.553314	0.003630	71.795700	32.313950	32.644131	0.000000	0.000000	0.000000	0.000000	0.000000	0.000000	-0.018728	-0.000110	0.055902	0.000000	0.000000	1.000000	107.000000	1.000000
15116.706907	-0.097869	0.553314	0.003630	71.795700	32.313950	32.644131	0.000000	0.000000	0.000000	0.000000	0.000000	0.000000	-0.018728	-0.000110	0.055902	0.000000	0.000000	1.000000	107.000000	1.000000
15116.710240	-0.097869	0.553314	0.003630	71.795700	32.313950	32.644131	0.000000	0.000000	0.000000	0.000000	0.000000	0.000000	-0.018728	-0.000110	0.055902	0.000000	0.000000	1.000000	107.000000	1.000000
15116.713574	-0.097951	0.553416	0.004124	71.779999	32.270168	32.260109	0.000000	0.000000	0.000000	0.000000	0.000000	0.000000	-0.024559	0.030576	0.147978	0.000000	0.000000	1.000000	107.000000	1.000000
15116.716907	-0.097951	0.553416	0.004124	71.779999	32.270168	32.260109	0.000000	0.000000	0.000000	0.000000	0.000000	0.000000	-0.024559	0.030576	0.147978	0.000000	0.000000	1.000000	107.000000	1.000000
15116.720240	-0.097951	0.553416	0.004124	71.779999	32.270168	32.260109	0.000000	0.000000	0.000000	0.000000	0.000000	0.000000	-0.024559	0.030576	0.147978	0.000000	0.000000	1.000000	107.000000	1.000000
15116.723574	-0.097951	0.553416	0.004124	71.760963	32.224346	32.016445	0.000000	0.000000	0.000000	0.000000	0.000000	0.000000	-0.024559	0.030576	0.147978	0.000000	0.000000	1.000000	107.000000	1.000000
15116.726907	-0.097970	0.553518	0.004430	71.760963	32.224346	32.016445	0.000000	0.000000	0.000000	0.000000	0.000000	0.000000	-0.005808	0.030705	0.092060	0.000000	0.000000	1.000000	107.000000	1.000000
15116.730240	-0.097970	0.553518	0.004430	71.760963	32.224346	32.016445	0.000000	0.000000	0.000000	0.000000	0.000000	0.000000	-0.005808	0.030705	0.092060	0.000000	0.000000	1.000000	107.000000	1.000000
15116.733574	-0.097970	0.553518	0.004430	71.738495	32.163631	31.938808	0.000000	0.000000	0.000000	0.000000	0.000000	0.000000	-0.005808	0.030705	0.092060	0.000000	0.000000	1.000000	107.000000	1.000000
15116.736907	-0.097970	0.553518	0.004430	71.738495	32.163631	31.938808	0.000000	0.000000	0.000000	0.000000	0.000000	0.000000	-0.005808	0.030705	0.092060	0.000000	0.000000	1.000000	107.000000	1.000000
15116.740240	-0.097976	0.553629	0.004783	71.738495	32.163631	31.938808	0.000000	0.000000	0.000000	0.000000	0.000000	0.000000	-0.001795	0.033255	0.105637	0.000000	0.000000	1.000000	107.000000	1.000000
15116.743574	-0.097976	0.553629	0.004783	71.716026	32.105808	31.869328	0.000000	0.000000	0.000000	0.000000	0.000000	0.000000	-0.001795	0.033255	0.105637	0.000000	0.000000	1.000000	107.000000	1.000000
15116.746907	-0.097976	0.553629	0.004783	71.716026	32.105808	31.869328	0.000000	0.000000	0.000000	0.000000	0.000000	0.000000	-0.001795	0.033255	0.105637	0.000000	0.000000	1.000000	107.000000	1.000000
15116.750240	-0.097976	0.553629	0.004783	71.716026	32.105808	31.869328	0.000000	0.000000	0.000000	0.000000	0.000000	0.000000	-0.001795	0.033255	0.105637	0.000000	0.000000	1.000000	107.000000	1.000000
15116.753574	-0.098089	0.553851	0.005531	71.691261	32.033417	31.793079	0.000000	0.000000	0.000000	0.000000	0.000000	0.000000	-0.033875	0.066499	0.224670	0.000000	0.000000	1.000000	107.000000	1.000000
15116.756907	-0.098089	0.553851	0.005531	71.691261	32.033417	31.793079	0.000000	0.000000	0.000000	0.000000	0.000000	0.000000	-0.000001	-0.000002	0.000000	0.000000	0.000000	1.000000	107.000000	1.000000
15116.760240	-0.098089	0.553851	0.005531	71.691261	32.033417	31.793079	0.000000	0.000000	0.000000	0.000000	0.000000	0.000000	-0.000001	-0.000002	0.000000	0.000000	0.000000	1.000000	107.000000	1.000000
15116.763574	-0.098089	0.553851	0.005531	71.666496	31.961239	31.709068	0.000000	0.000000	0.000000	0.000000	0.000000	0.000000	-0.000001	-0.000002	0.000000	0.000000	0.000000	1.000000	107.000000	1.000000
15116.766907	-0.098089	0.553851	0.005531	71.666496	31.961239	31.709068	0.000000	0.000000	0.000000	0.000000	0.000000	0.000000	-0.000001	-0.000002	0.000000	0.000000	0.000000	1.000000	107.000000	1.000000
15116.770240	-0.098170	0.553970	0.005910	71.666496	31.961239	31.709068	0.000000	0.000000	0.000000	0.000000	0.000000	0.000000	-0.024070	0.035832	0.113542	0.000000	0.000000	1.000000	107.000000	1.000000
15116.773574	-0.098170	0.553970	0.005910	71.643936	31.893070	31.632133	0.000000	0.000000	0.000000	0.000000	0.000000	0.000000	-0.024070	0.035832	0.113542	0.000000	0.000000	1.000000	107.000000	1.000000
15116.776907	-0.098170	0.553970	0.005910	71.643936	31.893070	31.632133	0.000000	0.000000	0.000000	0.000000	0.000000	0.000000	-0.024070	0.035832	0.113542	0.000000	0.000000	1.000000	107.000000	1.000000
15116.780240	-0.098170	0.553970	0.005910	71.643936	31.893070	31.632133	0.000000	0.000000	0.000000	0.000000	0.000000	0.000000	-0.024070	0.035832	0.113542	0.000000	0.000000	1.000000	107.000000	1.000000
15116.783574	-0.098385	0.554158	0.006599	71.623627	31.828859	31.570211	0.000000	0.000000	0.000000	0.000000	0.000000	0.000000	-0.064544	0.056248	0.206808	0.000000	0.000000	1.000000	107.000000	1.000000
15116.786907	-0.098385	0.554158	0.006599	71.623627	31.828859	31.570211	0.000000	0.000000	0.000000	0.000000	0.000000	0.000000	0.000001	-0.000007	0.000000	0.000000	0.000000	1.000000	107.000000	1.000000
15116.790240	-0.098385	0.554158	0.006599	71.623627	31.828859	31.570211	0.000000	0.000000	0.000000	0.000000	0.000000	0.000000	0.000001	-0.000007	0.000000	0.000000	0.000000	1.000000	107.000000	1.000000
15116.793574	-0.098385	0.554158	0.006599	71.603271	31.767500	31.508421	0.000000	0.000000	0.000000	0.000000	0.000000	0.000000	0.000001	-0.000007	0.000000	0.000000	0.000000	1.000000	107.000000	1.000000
15116.796907	-0.098385	0.554158	0.006599	71.603271	31.767500	31.508421	0.000000	0.000000	0.000000	0.000000	0.000000	0.000000	0.000001	-0.000007	0.000000	0.000000	0.000000	1.000000	107.000000	1.000000
15116.800240	-0.098475	0.554251	0.006914	71.603271	31.767500	31.508421	0.000000	0.000000	0.000000	0.000000	0.000000	0.000000	-0.026957	0.028136	0.094523	0.000000	0.000000	1.000000	107.000000	1.000000
15116.803574	-0.098475	0.554251	0.006914	71.585175	31.712763	31.453596	0.000000	0.000000	0.000000	0.000000	0.000000	0.000000	-0.026957	0.028136	0.094523	0.000000	0.000000	1.000000	107.000000	1.000000
15116.806907	-0.098475	0.554251	0.006914	71.585175	31.712763	31.453596	0.000000	0.000000	0.000000	0.000000	0.000000	0.000000	-0.026957	0.028136	0.094523	0.000000	0.000000	1.000000	107.000000	1.000000
15116.810240	-0.098475	0.554251	0.006914	71.585175	31.712763	31.453596	0.000000	0.000000	0.000000	0.000000	0.000000	0.000000	-0.026957	0.028136	0.094523	0.000000	0.000000	1.000000	107.000000	1.000000
15116.813574	-0.098646	0.554422	0.007395	71.567024	31.663736	31.408737	0.000000	0.000000	0.000000	0.000000	0.000000	0.000000	-0.051329	0.051315	0.144148	0.000000	0.000000	1.000000	107.000000	1.000000
15116.816907	-0.098646	0.554422	0.007395	71.567024	31.663736	31.408737	0.000000	0.000000	0.000000	0.000000	0.000000	0.000000	-0.051329	0.051315	0.144148	0.000000	0.000000	1.000000	107.000000	1.000000
15116.820240	-0.098646	0.554422	0.007395	71.567024	31.663736	31.408737	0.000000	0.000000	0.000000	0.000000	0.000000	0.000000	-0.051329	0.051315	0.144148	0.000000	0.000000	1.000000	107.000000	1.000000
15116.823574	-0.098646	0.554422	0.007395	71.551170	31.636744	31.384901	0.000000	0.000000	0.000000	0.000000	0.000000	0.000000	-0.051329	0.051315	0.144148	0.000000	0.000000	1.000000	107.000000	1.000000
15116.826907	-0.098678	0.554508	0.007547	71.551170	31.636744	31.384901	0.000000	0.000000	0.000000	0.000000	0.000000	0.000000	-0.009680	0.025758	0.045586	0.000000	0.000000	1.000000	107.000000	1.000000
15116.830240	-0.098678	0.554508	0.007547	71.551170	31.636744	31.384901	0.000000	0.000000	0.000000	0.000000	0.000000	0.000000	-0.009680	0.025758	0.045586	0.000000	0.000000	1.000000	107.000000	1.000000
15116.833574	-0.098678	0.554508	0.007547	71.544136	31.640472	31.389616	0.000000	0.000000	0.000000	0.000000	0.000000	0.000000	-0.009680	0.025758	0.045586	0.000000	0.000000	1.000000	107.000000	1.000000
15116.836907	-0.098678	0.554508	0.007547	71.544136	31.640472	31.389616	0.000000	0.000000	0.000000	0.000000	0.000000	0.000000	-0.009680	0.025758	0.045586	0.000000	0.000000	1.000000	107.000000	1.000000
15116.840240	-0.098698	0.554568	0.007640	71.544136	31.640472	31.389616	0.000000	0.000000	0.000000	0.000000	0.000000	0.000000	-0.005964	0.018045	0.028096	0.000000	0.000000	1.000000	107.000000	1.000000
15116.843574	-0.098698	0.554568	0.007640	71.540482	31.651600	31.397503	0.000000	0.000000	0.000000	0.000000	0.000000	0.000000	-0.005964	0.018045	0.028096	0.000000	0.000000	1.000000	107.000000	1.000000
15116.846907	-0.098698	0.554568	0.007640	71.540482	31.651600	31.397503	0.000000	0.000000	0.000000	0.000000	0.000000	0.000000	-0.005964	0.018045	0.028096	0.000000	0.000000	1.000000	107.000000	1.000000
15116.850240	-0.098698	0.554568	0.007640	71.540482	31.651600	31.397503	0.000000	0.000000	0.000000	0.000000	0.000000	0.000000	-0.005964	0.018045	0.028096	0.000000	0.000000	1.000000	107.000000	1.000000
15116.853574	-0.098637	0.554655	0.007679	71.541389	31.670099	31.409199	0.000000	0.000000	0.000000	0.000000	0.000000	0.000000	0.018271	0.025913	0.011704	0.000000	0.000000	1.000000	107.000000	1.000000
15116.856907	-0.098637	0.554655	0.007679	71.541389	31.670099	31.409199	0.000000	0.000000	0.000000	0.000000	0.000000	0.000000	0.018271	0.025913	0.011704	0.000000	0.000000	1.000000	107.000000	1.000000
15116.860240	-0.098637	0.554655	0.007679	71.541389	31.670099	31.409199	0.000000	0.000000	0.000000	0.000000	0.000000	0.000000	0.018271	0.025913	0.011704	0.000000	0.000000	1.000000	107.000000	1.000000
15116.863574	-0.098637	0.554655	0.007679	71.540291	31.677322	31.412846	0.000000	0.000000	0.000000	0.000000	0.000000	0.000000	0.018271	0.025913	0.011704	0.000000	0.000000	1.000000	107.000000	1.000000
15116.866907	-0.098583	0.554672	0.007643	71.540291	31.677322	31.412846	0.000000	0.000000	0.000000	0.000000	0.000000	0.000000	0.016152	0.005239	-0.010928	0.000000	0.000000	1.000000	107.000000	1.000000
15116.870240	-0.098583	0.554672	0.007643	71.540291	31.677322	31.412846	0.000000	0.000000	0.000000	0.000000	0.000000	0.000000	0.016152	0.005239	-0.010928	0.000000	0.000000	1.000000	107.000000	1.000000
15116.873574	-0.098583	0.554672	0.007643	71.539162	31.681820	31.416494	0.000000	0.000000	0.000000	0.000000	0.000000	0.000000	0.016152	0.005239	-0.010928	0.000000	0.000000	1.000000	107.000000	1.000000
15116.876907	-0.098583	0.554672	0.007643	71.539162	31.681820	31.416494	0.000000	0.000000	0.000000	0.000000	0.000000	0.000000	0.016152	0.005239	-0.010928	0.000000	0.000000	1.000000	107.000000	1.000000
15116.880240	-0.098546	0.554698	0.007579	71.539162	31.681820	31.416494	0.000000	0.000000	0.000000	0.000000	0.000000	0.000000	0.010988	0.007855	-0.019203	0.000000	0.000000	1.000000	107.000000	1.000000
15116.883574	-0.098546	0.554698	0.007579	71.539230	31.689148	31.430618	0.000000	0.000000	0.000000	0.000000	0.000000	0.000000	0.010988	0.007855	-0.019203	0.000000	0.000000	1.000000	107.000000	1.000000
15116.886907	-0.098546	0.554698	0.007579	71.539230	31.689148	31.430618	0.000000	0.000000	0.000000	0.000000	0.000000	0.000000	0.010988	0.007855	-0.019203	0.000000	0.000000	1.000000	107.000000	1.000000
15116.890240	-0.098546	0.554698	0.007579	71.539230	31.689148	31.430618	0.000000	0.000000	0.000000	0.000000	0.000000	0.000000	0.010988	0.007855	-0.019203	0.000000	0.000000	1.000000	107.000000	1.000000
15116.893574	-0.098554	0.554716	0.007397	71.533791	31.705414	31.463007	0.000000	0.000000	0.000000	0.000000	0.000000	0.000000	-0.002244	0.005352	-0.054635	0.000000	0.000000	1.000000	107.000000	1.000000
15116.896907	-0.098554	0.554716	0.007397	71.533791	31.705414	31.463007	0.000000	0.000000	0.000000	0.000000	0.000000	0.000000	-0.002244	0.005352	-0.054635	0.000000	0.000000	1.000000	107.000000	1.000000
15116.900240	-0.098554	0.554716	0.007397	71.533791	31.705414	31.463007	0.000000	0.000000	0.000000	0.000000	0.000000	0.000000	-0.002244	0.005352	-0.054635	0.000000	0.000000	1.000000	107.000000	1.000000
15116.903574	-0.098554	0.554716	0.007397	71.519470	31.735880	31.524513	0.000000	0.000000	0.000000	0.000000	0.000000	0.000000	-0.002244	0.005352	-0.054635	0.000000	0.000000	1.000000	107.000000	1.000000
15116.906907	-0.098558	0.554725	0.007306	71.519470	31.735880	31.524513	0.000000	0.000000	0.000000	0.000000	0.000000	0.000000	-0.001116	0.002679	-0.027319	0.000000	0.000000	1.000000	107.000000	1.000000
15116.910240	-0.098558	0.554725	0.007306	71.519470	31.735880	31.524513	0.000000	0.000000	0.000000	0.000000	0.000000	0.000000	-0.001116	0.002679	-0.027319	0.000000	0.000000	1.000000	107.000000	1.000000
15116.913574	-0.098558	0.554725	0.007306	71.493019	31.788486	31.625961	0.000000	0.000000	0.000000	0.000000	0.000000	0.000000	-0.001116	0.002679	-0.027319	0.000000	0.000000	1.000000	107.000000	1.000000
15116.916907	-0.098558	0.554725	0.007306	71.493019	31.788486	31.625961	0.000000	0.000000	0.000000	0.000000	0.000000	0.000000	-0.001116	0.002679	-0.027319	0.000000	0.000000	1.000000	107.000000	1.000000
15116.920240	-0.098539	0.554734	0.007219	71.493019	31.788486	31.625961	0.000000	0.000000	0.000000	0.000000	0.000000	0.000000	0.005501	0.002670	-0.025917	0.000000	0.000000	1.000000	107.000000	1.000000
15116.923574	-0.098539	0.554734	0.007219	71.459846	31.841457	31.734882	0.000000	0.000000	0.000000	0.000000	0.000000	0.000000	0.005501	0.002670	-0.025917	0.000000	0.000000	1.000000	107.000000	1.000000
15116.926907	-0.098539	0.554734	0.007219	71.459846	31.841457	31.734882	0.000000	0.000000	0.000000	0.000000	0.000000	0.000000	0.005501	0.002670	-0.025917	0.000000	0.000000	1.000000	107.000000	1.000000
15116.930240	-0.098539	0.554734	0.007219	71.459846	31.841457	31.734882	0.000000	0.000000	0.000000	0.000000	0.000000	0.000000	0.005501	0.002670	-0.025917	0.000000	0.000000	1.000000	107.000000	1.000000
15116.933574	-0.098548	0.554734	0.007151	71.432213	31.892620	31.839474	0.000000	0.000000	0.000000	0.000000	0.000000	0.000000	-0.002572	0.000061	-0.020451	0.000000	0.000000	1.000000	107.000000	1.000000
15116.936907	-0.098548	0.554734	0.007151	71.432213	31.892620	31.839474	0.000000	0.000000	0.000000	0.000000	0.000000	0.000000	-0.002572	0.000061	-0.020451	0.000000	0.000000	1.000000	107.000000	1.000000
15116.940240	-0.098548	0.554734	0.007151	71.432213	31.892620	31.839474	0.000000	0.000000	0.000000	0.000000	0.000000	0.000000	-0.002572	0.000061	-0.020451	0.000000	0.000000	1.000000	107.000000	1.000000
15116.943574	-0.098548	0.554734	0.007151	71.418922	31.913616	31.882858	0.000000	0.000000	0.000000	0.000000	0.000000	0.000000	-0.002572	0.000061	-0.020451	0.000000	0.000000	1.000000	107.000000	1.000000
15116.946907	-0.098548	0.554734	0.007151	71.418922	31.913616	31.882858	0.000000	0.000000	0.000000	0.000000	0.000000	0.000000	0.000000	0.000007	0.000000	0.000000	0.000000	1.000000	107.000000	1.000000
15116.950240	-0.098548	0.554734	0.007151	71.418922	31.913616	31.882858	0.000000	0.000000	0.000000	0.000000	0.000000	0.000000	0.000000	0.000007	0.000000	0.000000	0.000000	1.000000	107.000000	1.000000
15116.953574	-0.098548	0.554734	0.007151	71.420067	31.919096	31.893278	0.000000	0.000000	0.000000	0.000000	0.000000	0.000000	0.000000	0.000007	0.000000	0.000000	0.000000	1.000000	107.000000	1.000000
15116.956907	-0.098548	0.554734	0.007151	71.420067	31.919096	31.893278	0.000000	0.000000	0.000000	0.000000	0.000000	0.000000	0.000000	0.000007	0.000000	0.000000	0.000000	1.000000	107.000000	1.000000
15116.960240	-0.098593	0.554708	0.007147	71.420067	31.919096	31.893278	0.000000	0.000000	0.000000	0.000000	0.000000	0.000000	-0.013556	-0.007775	-0.001244	0.000000	0.000000	1.000000	107.000000	1.000000
15116.963574	-0.098593	0.554708	0.007147	71.420105	31.923611	31.907314	0.000000	0.000000	0.000000	0.000000	0.000000	0.000000	-0.013556	-0.007775	-0.001244	0.000000	0.000000	1.000000	107.000000	1.000000
15116.966907	-0.098593	0.554708	0.007147	71.420105	31.923611	31.907314	0.000000	0.000000	0.000000	0.000000	0.000000	0.000000	-0.013556	-0.007775	-0.001244	0.000000	0.000000	1.000000	107.000000	1.000000
15116.970240	-0.098593	0.554708	0.007147	71.420105	31.923611	31.907314	0.000000	0.000000	0.000000	0.000000	0.000000	0.000000	-0.013556	-0.007775	-0.001244	0.000000	0.000000	1.000000	107.000000	1.000000
15116.973574	-0.098617	0.554656	0.007153	71.417931	31.937056	31.928577	0.000000	0.000000	0.000000	0.000000	0.000000	0.000000	-0.007276	-0.015561	0.001722	0.000000	0.000000	1.000000	107.000000	1.000000
15116.976907	-0.098617	0.554656	0.007153	71.417931	31.937056	31.928577	0.000000	0.000000	0.000000	0.000000	0.000000	0.000000	-0.007276	-0.015561	0.001722	0.000000	0.000000	1.000000	107.000000	1.000000
15116.980240	-0.098617	0.554656	0.007153	71.417931	31.937056	31.928577	0.000000	0.000000	0.000000	0.000000	0.000000	0.000000	-0.007276	-0.015561	0.001722	0.000000	0.000000	1.000000	107.000000	1.000000
15116.983574	-0.098617	0.554656	0.007153	71.415741	31.947769	31.949829	0.000000	0.000000	0.000000	0.000000	0.000000	0.000000	-0.007276	-0.015561	0.001722	0.000000	0.000000	1.000000	107.000000	1.000000
15116.986907	-0.098640	0.554631	0.007153	71.415741	31.947769	31.949829	0.000000	0.000000	0.000000	0.000000	0.000000	0.000000	-0.006945	-0.007786	0.000158	0.000000	0.000000	1.000000	107.000000	1.000000
15116.990240	-0.098640	0.554631	0.007153	71.415741	31.947769	31.949829	0.000000	0.000000	0.000000	0.000000	0.000000	0.000000	-0.006945	-0.007786	0.000158	0.000000	0.000000	1.000000	107.000000	1.000000
15116.993574	-0.098640	0.554631	0.007153	71.411316	31.952028	31.964268	0.000000	0.000000	0.000000	0.000000	0.000000	0.000000	-0.006945	-0.007786	0.000158	0.000000	0.000000	1.000000	107.000000	1.000000
15116.996907	-0.098640	0.554631	0.007153	71.411316	31.952028	31.964268	0.000000	0.000000	0.000000	0.000000	0.000000	0.000000	-0.006945	-0.007786	0.000158	0.000000	0.000000	1.000000	107.000000	1.000000
15117.000240	-0.098667	0.554622	0.007172	71.411316	31.952028	31.964268	0.000000	0.000000	0.000000	0.000000	0.000000	0.000000	-0.008073	-0.002608	0.005465	0.000000	0.000000	1.000000	107.000000	1.000000
15117.003574	-0.098667	0.554622	0.007172	71.407959	31.944590	31.961058	0.000000	0.000000	0.000000	0.000000	0.000000	0.000000	-0.008073	-0.002608	0.005465	0.000000	0.000000	1.000000	107.000000	1.000000
15117.006907	-0.098667	0.554622	0.007172	71.407959	31.944590	31.961058	0.000000	0.000000	0.000000	0.000000	0.000000	0.000000	-0.008073	-0.002608	0.005465	0.000000	0.000000	1.000000	107.000000	1.000000
15117.010240	-0.098667	0.554622	0.007172	71.407959	31.944590	31.961058	0.000000	0.000000	0.000000	0.000000	0.000000	0.000000	-0.008073	-0.002608	0.005465	0.000000	0.000000	1.000000	107.000000	1.000000
15117.013574	-0.098714	0.554673	0.007283	71.402344	31.933422	31.951048	0.000000	0.000000	0.000000	0.000000	0.000000	0.000000	-0.014044	0.015439	0.033562	0.000000	0.000000	1.000000	107.000000	1.000000
15117.016907	-0.098714	0.554673	0.007283	71.402344	31.933422	31.951048	0.000000	0.000000	0.000000	0.000000	0.000000	0.000000	-0.014044	0.015439	0.033562	0.000000	0.000000	1.000000	107.000000	1.000000
15117.020240	-0.098714	0.554673	0.007283	71.402344	31.933422	31.951048	0.000000	0.000000	0.000000	0.000000	0.000000	0.000000	-0.014044	0.015439	0.033562	0.000000	0.000000	1.000000	107.000000	1.000000
15117.023574	-0.098714	0.554673	0.007283	71.393318	31.907625	31.923826	0.000000	0.000000	0.000000	0.000000	0.000000	0.000000	-0.014044	0.015439	0.033562	0.000000	0.000000	1.000000	107.000000	1.000000
15117.026907	-0.098725	0.554725	0.007337	71.393318	31.907625	31.923826	0.000000	0.000000	0.000000	0.000000	0.000000	0.000000	-0.003385	0.015516	0.015918	0.000000	0.000000	1.000000	107.000000	1.000000
15117.030240	-0.098725	0.554725	0.007337	71.393318	31.907625	31.923826	0.000000	0.000000	0.000000	0.000000	0.000000	0.000000	-0.003385	0.015516	0.015918	0.000000	0.000000	1.000000	107.000000	1.000000
15117.033574	-0.098725	0.554725	0.007337	71.388809	31.897442	31.910210	0.000000	0.000000	0.000000	0.000000	0.000000	0.000000	-0.003385	0.015516	0.015918	0.000000	0.000000	1.000000	107.000000	1.000000
15117.036907	-0.098725	0.554725	0.007337	71.388809	31.897442	31.910210	0.000000	0.000000	0.000000	0.000000	0.000000	0.000000	-0.003385	0.015516	0.015918	0.000000	0.000000	1.000000	107.000000	1.000000
15117.040240	-0.098711	0.554759	0.007377	71.388809	31.897442	31.910210	0.000000	0.000000	0.000000	0.000000	0.000000	0.000000	0.004361	0.010341	0.012017	0.000000	0.000000	1.000000	107.000000	1.000000
15117.043574	-0.098711	0.554759	0.007377	71.382027	31.880840	31.889822	0.000000	0.000000	0.000000	0.000000	0.000000	0.000000	0.004361	0.010341	0.012017	0.000000	0.000000	1.000000	107.000000	1.000000
15117.046907	-0.098711	0.554759	0.007377	71.382027	31.880840	31.889822	0.000000	0.000000	0.000000	0.000000	0.000000	0.000000	0.004361	0.010341	0.012017	0.000000	0.000000	1.000000	107.000000	1.000000
15117.050240	-0.098711	0.554759	0.007377	71.382027	31.880840	31.889822	0.000000	0.000000	0.000000	0.000000	0.000000	0.000000	0.004361	0.010341	0.012017	0.000000	0.000000	1.000000	107.000000	1.000000
15117.053574	-0.098724	0.554880	0.007437	71.375282	31.858810	31.869448	0.000000	0.000000	0.000000	0.000000	0.000000	0.000000	-0.003842	0.036260	0.018088	0.000000	0.000000	1.000000	107.000000	1.000000
15117.056907	-0.098724	0.554880	0.007437	71.375282	31.858810	31.869448	0.000000	0.000000	0.000000	0.000000	0.000000	0.000000	-0.003842	0.036260	0.018088	0.000000	0.000000	1.000000	107.000000	1.000000
15117.060240	-0.098724	0.554880	0.007437	71.375282	31.858810	31.869448	0.000000	0.000000	0.000000	0.000000	0.000000	0.000000	-0.003842	0.036260	0.018088	0.000000	0.000000	1.000000	107.000000	1.000000
15117.063574	-0.098724	0.554880	0.007437	71.368507	31.836792	31.849081	0.000000	0.000000	0.000000	0.000000	0.000000	0.000000	-0.003842	0.036260	0.018088	0.000000	0.000000	1.000000	107.000000	1.000000
15117.066907	-0.098756	0.554958	0.007480	71.368507	31.836792	31.849081	0.000000	0.000000	0.000000	0.000000	0.000000	0.000000	-0.009666	0.023306	0.012936	0.000000	0.000000	1.000000	107.000000	1.000000
15117.070240	-0.098756	0.554958	0.007480	71.368507	31.836792	31.849081	0.000000	0.000000	0.000000	0.000000	0.000000	0.000000	-0.009666	0.023306	0.012936	0.000000	0.000000	1.000000	107.000000	1.000000
15117.073574	-0.098756	0.554958	0.007480	71.361694	31.812054	31.828716	0.000000	0.000000	0.000000	0.000000	0.000000	0.000000	-0.009666	0.023306	0.012936	0.000000	0.000000	1.000000	107.000000	1.000000
15117.076907	-0.098756	0.554958	0.007480	71.361694	31.812054	31.828716	0.000000	0.000000	0.000000	0.000000	0.000000	0.000000	-0.009666	0.023306	0.012936	0.000000	0.000000	1.000000	107.000000	1.000000
15117.080240	-0.098802	0.555027	0.007478	71.361694	31.812054	31.828716	0.000000	0.000000	0.000000	0.000000	0.000000	0.000000	-0.013697	0.020752	-0.000647	0.000000	0.000000	1.000000	107.000000	1.000000
15117.083574	-0.098802	0.555027	0.007478	71.353722	31.790119	31.807737	0.000000	0.000000	0.000000	0.000000	0.000000	0.000000	-0.013697	0.020752	-0.000647	0.000000	0.000000	1.000000	107.000000	1.000000
15117.086907	-0.098802	0.555027	0.007478	71.353722	31.790119	31.807737	0.000000	0.000000	0.000000	0.000000	0.000000	0.000000	-0.013697	0.020752	-0.000647	0.000000	0.000000	1.000000	107.000000	1.000000
15117.090240	-0.098802	0.555027	0.007478	71.353722	31.790119	31.807737	0.000000	0.000000	0.000000	0.000000	0.000000	0.000000	-0.013697	0.020752	-0.000647	0.000000	0.000000	1.000000	107.000000	1.000000
15117.093574	-0.098884	0.555165	0.007542	71.345673	31.773695	31.796515	0.000000	0.000000	0.000000	0.000000	0.000000	0.000000	-0.024822	0.041429	0.019141	0.000000	0.000000	1.000000	107.000000	1.000000
15117.096907	-0.098884	0.555165	0.007542	71.345673	31.773695	31.796515	0.000000	0.000000	0.000000	0.000000	0.000000	0.000000	-0.024822	0.041429	0.019141	0.000000	0.000000	1.000000	107.000000	1.000000
15117.100240	-0.098884	0.555165	0.007542	71.345673	31.773695	31.796515	0.000000	0.000000	0.000000	0.000000	0.000000	0.000000	-0.024822	0.041429	0.019141	0.000000	0.000000	1.000000	107.000000	1.000000
15117.103574	-0.098884	0.555165	0.007542	71.341682	31.784153	31.805538	0.000000	0.000000	0.000000	0.000000	0.000000	0.000000	-0.024822	0.041429	0.019141	0.000000	0.000000	1.000000	107.000000	1.000000
15117.106907	-0.098915	0.555269	0.007579	71.341682	31.784153	31.805538	0.000000	0.000000	0.000000	0.000000	0.000000	0.000000	-0.009332	0.031107	0.011345	0.000000	0.000000	1.000000	107.000000	1.000000
15117.110240	-0.098915	0.555269	0.007579	71.341682	31.784153	31.805538	0.000000	0.000000	0.000000	0.000000	0.000000	0.000000	-0.009332	0.031107	0.011345	0.000000	0.000000	1.000000	107.000000	1.000000
15117.113574	-0.098915	0.555269	0.007579	71.344971	31.837128	31.857420	0.000000	0.000000	0.000000	0.000000	0.000000	0.000000	-0.009332	0.031107	0.011345	0.000000	0.000000	1.000000	107.000000	1.000000
15117.116907	-0.098915	0.555269	0.007579	71.344971	31.837128	31.857420	0.000000	0.000000	0.000000	0.000000	0.000000	0.000000	-0.009332	0.031107	0.011345	0.000000	0.000000	1.000000	107.000000	1.000000
15117.120240	-0.098972	0.555390	0.007630	71.344971	31.837128	31.857420	0.000000	0.000000	0.000000	0.000000	0.000000	0.000000	-0.017079	0.036285	0.015224	0.000000	0.000000	1.000000	107.000000	1.000000
15117.123574	-0.098972	0.555390	0.007630	71.354309	31.935499	31.951612	0.000000	0.000000	0.000000	0.000000	0.000000	0.000000	-0.017079	0.036285	0.015224	0.000000	0.000000	1.000000	107.000000	1.000000
15117.126907	-0.099051	0.555511	0.007676	71.354309	31.935499	31.951612	0.000000	0.000000	0.000000	0.000000	0.000000	0.000000	-0.023701	0.036314	0.013801	0.000000	0.000000	1.000000	107.000000	1.000000
15117.130240	-0.099051	0.555511	0.007676	71.354309	31.935499	31.951612	0.000000	0.000000	0.000000	0.000000	0.000000	0.000000	-0.023701	0.036314	0.013801	0.000000	0.000000	1.000000	107.000000	1.000000
15117.133574	-0.099051	0.555511	0.007676	71.375999	32.109089	32.119659	0.000000	0.000000	0.000000	0.000000	0.000000	0.000000	-0.023701	0.036314	0.013801	0.000000	0.000000	1.000000	107.000000	1.000000
15117.136907	-0.099051	0.555511	0.007676	71.375999	32.109089	32.119659	0.000000	0.000000	0.000000	0.000000	0.000000	0.000000	-0.023701	0.036314	0.013801	0.000000	0.000000	1.000000	107.000000	1.000000
15117.140240	-0.099130	0.555632	0.007722	71.375999	32.109089	32.119659	0.000000	0.000000	0.000000	0.000000	0.000000	0.000000	-0.023702	0.036306	0.013787	0.000000	0.000000	1.000000	107.000000	1.000000
15117.143574	-0.099130	0.555632	0.007722	71.410751	32.376041	32.378159	0.000000	0.000000	0.000000	0.000000	0.000000	0.000000	-0.023702	0.036306	0.013787	0.000000	0.000000	1.000000	107.000000	1.000000
15117.146907	-0.099130	0.555632	0.007722	71.410751	32.376041	32.378159	0.000000	0.000000	0.000000	0.000000	0.000000	0.000000	-0.023702	0.036306	0.013787	0.000000	0.000000	1.000000	107.000000	1.000000
15117.150240	-0.099130	0.555632	0.007722	71.410751	32.376041	32.378159	0.000000	0.000000	0.000000	0.000000	0.000000	0.000000	-0.023702	0.036306	0.013787	0.000000	0.000000	1.000000	107.000000	1.000000
15117.153574	-0.099288	0.555874	0.007814	71.448936	32.676682	32.667931	0.000000	0.000000	0.000000	0.000000	0.000000	0.000000	-0.047413	0.072645	0.027530	0.000000	0.000000	1.000000	107.000000	1.000000
15117.156907	-0.099288	0.555874	0.007814	71.448936	32.676682	32.667931	0.000000	0.000000	0.000000	0.000000	0.000000	0.000000	-0.047413	0.072645	0.027530	0.000000	0.000000	1.000000	107.000000	1.000000
15117.160240	-0.099288	0.555874	0.007814	71.448936	32.676682	32.667931	0.000000	0.000000	0.000000	0.000000	0.000000	0.000000	-0.047413	0.072645	0.027530	0.000000	0.000000	1.000000	107.000000	1.000000
15117.163574	-0.099288	0.555874	0.007814	71.492943	33.013222	32.995140	0.000000	0.000000	0.000000	0.000000	0.000000	0.000000	-0.047413	0.072645	0.027530	0.000000	0.000000	1.000000	107.000000	1.000000
15117.166907	-0.099350	0.555987	0.007887	71.492943	33.013222	32.995140	0.000000	0.000000	0.000000	0.000000	0.000000	0.000000	-0.018554	0.033721	0.022029	0.000000	0.000000	1.000000	107.000000	1.000000
15117.170240	-0.099350	0.555987	0.007887	71.492943	33.013222	32.995140	0.000000	0.000000	0.000000	0.000000	0.000000	0.000000	-0.018554	0.033721	0.022029	0.000000	0.000000	1.000000	107.000000	1.000000
15117.173574	-0.099350	0.555987	0.007887	71.539124	33.379509	33.352577	0.000000	0.000000	0.000000	0.000000	0.000000	0.000000	-0.018554	0.033721	0.022029	0.000000	0.000000	1.000000	107.000000	1.000000
15117.176907	-0.099350	0.555987	0.007887	71.539124	33.379509	33.352577	0.000000	0.000000	0.000000	0.000000	0.000000	0.000000	-0.018554	0.033721	0.022029	0.000000	0.000000	1.000000	107.000000	1.000000
15117.180240	-0.099426	0.556090	0.007916	71.539124	33.379509	33.352577	0.000000	0.000000	0.000000	0.000000	0.000000	0.000000	-0.022581	0.031161	0.008445	0.000000	0.000000	1.000000	107.000000	1.000000
15117.183574	-0.099426	0.556090	0.007916	71.590797	33.775341	33.734306	0.000000	0.000000	0.000000	0.000000	0.000000	0.000000	-0.022581	0.031161	0.008445	0.000000	0.000000	1.000000	107.000000	1.000000
15117.186907	-0.099426	0.556090	0.007916	71.590797	33.775341	33.734306	0.000000	0.000000	0.000000	0.000000	0.000000	0.000000	-0.022581	0.031161	0.008445	0.000000	0.000000	1.000000	107.000000	1.000000
15117.190240	-0.099426	0.556090	0.007916	71.590797	33.775341	33.734306	0.000000	0.000000	0.000000	0.000000	0.000000	0.000000	-0.022581	0.031161	0.008445	0.000000	0.000000	1.000000	107.000000	1.000000
15117.193574	-0.099556	0.556238	0.007878	71.638397	34.166359	34.123241	0.000000	0.000000	0.000000	0.000000	0.000000	0.000000	-0.039175	0.044159	-0.011147	0.000000	0.000000	1.000000	107.000000	1.000000
15117.196907	-0.099556	0.556238	0.007878	71.638397	34.166359	34.123241	0.000000	0.000000	0.000000	0.000000	0.000000	0.000000	-0.039175	0.044159	-0.011147	0.000000	0.000000	1.000000	107.000000	1.000000
15117.200240	-0.099556	0.556238	0.007878	71.638397	34.166359	34.123241	0.000000	0.000000	0.000000	0.000000	0.000000	0.000000	-0.039175	0.044159	-0.011147	0.000000	0.000000	1.000000	107.000000	1.000000
15117.203574	-0.099556	0.556238	0.007878	71.689171	34.584293	34.538586	0.000000	0.000000	0.000000	0.000000	0.000000	0.000000	-0.039175	0.044159	-0.011147	0.000000	0.000000	1.000000	107.000000	1.000000
15117.206907	-0.099629	0.556290	0.007785	71.689171	34.584293	34.538586	0.000000	0.000000	0.000000	0.000000	0.000000	0.000000	-0.021734	0.015593	-0.027874	0.000000	0.000000	1.000000	107.000000	1.000000
15117.210240	-0.099629	0.556290	0.007785	71.689171	34.584293	34.538586	0.000000	0.000000	0.000000	0.000000	0.000000	0.000000	-0.021734	0.015593	-0.027874	0.000000	0.000000	1.000000	107.000000	1.000000
15117.213574	-0.099629	0.556290	0.007785	71.731750	34.981503	34.945351	0.000000	0.000000	0.000000	0.000000	0.000000	0.000000	-0.021734	0.015593	-0.027874	0.000000	0.000000	1.000000	107.000000	1.000000
15117.216907	-0.099670	0.556333	0.007657	71.731750	34.981503	34.945351	0.000000	0.000000	0.000000	0.000000	0.000000	0.000000	-0.012500	0.013000	-0.038614	0.000000	0.000000	1.000000	107.000000	1.000000
15117.220240	-0.099670	0.556333	0.007657	71.731750	34.981503	34.945351	0.000000	0.000000	0.000000	0.000000	0.000000	0.000000	-0.012500	0.013000	-0.038614	0.000000	0.000000	1.000000	107.000000	1.000000
15117.223574	-0.099670	0.556333	0.007657	71.753212	35.305393	35.298683	0.000000	0.000000	0.000000	0.000000	0.000000	0.000000	-0.012500	0.013000	-0.038614	0.000000	0.000000	1.000000	107.000000	1.000000
15117.226907	-0.099670	0.556333	0.007657	71.753212	35.305393	35.298683	0.000000	0.000000	0.000000	0.000000	0.000000	0.000000	-0.012500	0.013000	-0.038614	0.000000	0.000000	1.000000	107.000000	1.000000
15117.230240	-0.099721	0.556350	0.007465	71.753212	35.305393	35.298683	0.000000	0.000000	0.000000	0.000000	0.000000	0.000000	-0.015361	0.005219	-0.057476	0.000000	0.000000	1.000000	107.000000	1.000000
15117.233574	-0.099721	0.556350	0.007465	71.757309	35.596619	35.641747	0.000000	0.000000	0.000000	0.000000	0.000000	0.000000	-0.015361	0.005219	-0.057476	0.000000	0.000000	1.000000	107.000000	1.000000
15117.236907	-0.099742	0.556359	0.007238	71.757309	35.596619	35.641747	0.000000	0.000000	0.000000	0.000000	0.000000	0.000000	-0.006115	0.002598	-0.068219	0.000000	0.000000	1.000000	107.000000	1.000000
15117.240240	-0.099742	0.556359	0.007238	71.757309	35.596619	35.641747	0.000000	0.000000	0.000000	0.000000	0.000000	0.000000	-0.006115	0.002598	-0.068219	0.000000	0.000000	1.000000	107.000000	1.000000
15117.243574	-0.099742	0.556359	0.007238	71.740578	35.852673	35.975189	0.000000	0.000000	0.000000	0.000000	0.000000	0.000000	-0.006115	0.002598	-0.068219	0.000000	0.000000	1.000000	107.000000	1.000000
15117.246907	-0.099742	0.556359	0.007238	71.740578	35.852673	35.975189	0.000000	0.000000	0.000000	0.000000	0.000000	0.000000	-0.006115	0.002598	-0.068219	0.000000	0.000000	1.000000	107.000000	1.000000
15117.250240	-0.099755	0.556333	0.006975	71.740578	35.852673	35.975189	0.000000	0.000000	0.000000	0.000000	0.000000	0.000000	-0.003824	-0.007795	-0.078797	0.000000	0.000000	1.000000	107.000000	1.000000
15117.253574	-0.099755	0.556333	0.006975	71.709030	36.096722	36.317120	0.000000	0.000000	0.000000	0.000000	0.000000	0.000000	-0.003824	-0.007795	-0.078797	0.000000	0.000000	1.000000	107.000000	1.000000
15117.256907	-0.099754	0.556307	0.006649	71.709030	36.096722	36.317120	0.000000	0.000000	0.000000	0.000000	0.000000	0.000000	0.000296	-0.007799	-0.097845	0.000000	0.000000	1.000000	107.000000	1.000000
15117.260240	-0.099754	0.556307	0.006649	71.709030	36.096722	36.317120	0.000000	0.000000	0.000000	0.000000	0.000000	0.000000	0.000296	-0.007799	-0.097845	0.000000	0.000000	1.000000	107.000000	1.000000
15117.263574	-0.099754	0.556307	0.006649	71.672157	36.347672	36.675884	0.000000	0.000000	0.000000	0.000000	0.000000	0.000000	0.000296	-0.007799	-0.097845	0.000000	0.000000	1.000000	107.000000	1.000000
15117.266907	-0.099754	0.556307	0.006649	71.672157	36.347672	36.675884	0.000000	0.000000	0.000000	0.000000	0.000000	0.000000	0.000296	-0.007799	-0.097845	0.000000	0.000000	1.000000	107.000000	1.000000
15117.270240	-0.099744	0.556272	0.006282	71.672157	36.347672	36.675884	0.000000	0.000000	0.000000	0.000000	0.000000	0.000000	0.002944	-0.010440	-0.110028	0.000000	0.000000	1.000000	107.000000	1.000000
15117.273574	-0.099744	0.556272	0.006282	71.649681	36.594429	37.009460	0.000000	0.000000	0.000000	0.000000	0.000000	0.000000	0.002944	-0.010440	-0.110028	0.000000	0.000000	1.000000	107.000000	1.000000
15117.276907	-0.099744	0.556272	0.006282	71.649681	36.594429	37.009460	0.000000	0.000000	0.000000	0.000000	0.000000	0.000000	0.002944	-0.010440	-0.110028	0.000000	0.000000	1.000000	107.000000	1.000000
15117.280240	-0.099744	0.556272	0.006282	71.649681	36.594429	37.009460	0.000000	0.000000	0.000000	0.000000	0.000000	0.000000	0.002944	-0.010440	-0.110028	0.000000	0.000000	1.000000	107.000000	1.000000
15117.283574	-0.099754	0.556202	0.005475	71.644455	36.823700	37.302097	0.000000	0.000000	0.000000	0.000000	0.000000	0.000000	-0.003074	-0.020963	-0.242015	0.000000	0.000000	1.000000	107.000000	1.000000
15117.286907	-0.099754	0.556202	0.005475	71.644455	36.823700	37.302097	0.000000	0.000000	0.000000	0.000000	0.000000	0.000000	-0.000000	-0.000006	-0.000000	0.000000	0.000000	1.000000	107.000000	1.000000
15117.290240	-0.099754	0.556202	0.005475	71.644455	36.823700	37.302097	0.000000	0.000000	0.000000	0.000000	0.000000	0.000000	-0.000000	-0.000006	-0.000000	0.000000	0.000000	1.000000	107.000000	1.000000
15117.293574	-0.099754	0.556202	0.005475	71.644363	37.006691	37.535454	0.000000	0.000000	0.000000	0.000000	0.000000	0.000000	-0.000000	-0.000006	-0.000000	0.000000	0.000000	1.000000	107.000000	1.000000
15117.296907	-0.099754	0.556202	0.005475	71.644363	37.006691	37.535454	0.000000	0.000000	0.000000	0.000000	0.000000	0.000000	-0.000000	-0.000006	-0.000000	0.000000	0.000000	1.000000	107.000000	1.000000
15117.300240	-0.099733	0.556210	0.005057	71.644363	37.006691	37.535454	0.000000	0.000000	0.000000	0.000000	0.000000	0.000000	0.006381	0.002375	-0.125448	0.000000	0.000000	1.000000	107.000000	1.000000
15117.303574	-0.099733	0.556210	0.005057	71.637390	37.135624	37.712250	0.000000	0.000000	0.000000	0.000000	0.000000	0.000000	0.006381	0.002375	-0.125448	0.000000	0.000000	1.000000	107.000000	1.000000
15117.306907	-0.099733	0.556210	0.005057	71.637390	37.135624	37.712250	0.000000	0.000000	0.000000	0.000000	0.000000	0.000000	0.006381	0.002375	-0.125448	0.000000	0.000000	1.000000	107.000000	1.000000
15117.310240	-0.099733	0.556210	0.005057	71.637390	37.135624	37.712250	0.000000	0.000000	0.000000	0.000000	0.000000	0.000000	0.006381	0.002375	-0.125448	0.000000	0.000000	1.000000	107.000000	1.000000
15117.313574	-0.099679	0.556269	0.004170	71.624199	37.269981	37.901108	0.000000	0.000000	0.000000	0.000000	0.000000	0.000000	0.016202	0.017446	-0.266334	0.000000	0.000000	1.000000	107.000000	1.000000
15117.316907	-0.099679	0.556269	0.004170	71.624199	37.269981	37.901108	0.000000	0.000000	0.000000	0.000000	0.000000	0.000000	-0.000001	-0.000006	-0.000000	0.000000	0.000000	1.000000	107.000000	1.000000
15117.320240	-0.099679	0.556269	0.004170	71.624199	37.269981	37.901108	0.000000	0.000000	0.000000	0.000000	0.000000	0.000000	-0.000001	-0.000006	-0.000000	0.000000	0.000000	1.000000	107.000000	1.000000
15117.323574	-0.099679	0.556269	0.004170	71.613289	37.451962	38.131145	0.000000	0.000000	0.000000	0.000000	0.000000	0.000000	-0.000001	-0.000006	-0.000000	0.000000	0.000000	1.000000	107.000000	1.000000
15117.326907	-0.099679	0.556269	0.004170	71.613289	37.451962	38.131145	0.000000	0.000000	0.000000	0.000000	0.000000	0.000000	-0.000001	-0.000006	-0.000000	0.000000	0.000000	1.000000	107.000000	1.000000
15117.330240	-0.099606	0.556336	0.003727	71.613289	37.451962	38.131145	0.000000	0.000000	0.000000	0.000000	0.000000	0.000000	0.021812	0.020209	-0.132759	0.000000	0.000000	1.000000	107.000000	1.000000
15117.333574	-0.099606	0.556336	0.003727	71.626045	37.664219	38.353321	0.000000	0.000000	0.000000	0.000000	0.000000	0.000000	0.021812	0.020209	-0.132759	0.000000	0.000000	1.000000	107.000000	1.000000
15117.336907	-0.099606	0.556336	0.003727	71.626045	37.664219	38.353321	0.000000	0.000000	0.000000	0.000000	0.000000	0.000000	0.021812	0.020209	-0.132759	0.000000	0.000000	1.000000	107.000000	1.000000
15117.340240	-0.099606	0.556336	0.003727	71.626045	37.664219	38.353321	0.000000	0.000000	0.000000	0.000000	0.000000	0.000000	0.021812	0.020209	-0.132759	0.000000	0.000000	1.000000	107.000000	1.000000
15117.343574	-0.099391	0.556547	0.002840	71.648422	37.837437	38.519230	0.000000	0.000000	0.000000	0.000000	0.000000	0.000000	0.064374	0.063303	-0.266154	0.000000	0.000000	1.000000	107.000000	1.000000
15117.346907	-0.099391	0.556547	0.002840	71.648422	37.837437	38.519230	0.000000	0.000000	0.000000	0.000000	0.000000	0.000000	0.000001	0.000002	0.000000	0.000000	0.000000	1.000000	107.000000	1.000000
15117.350240	-0.099391	0.556547	0.002840	71.648422	37.837437	38.519230	0.000000	0.000000	0.000000	0.000000	0.000000	0.000000	0.000001	0.000002	0.000000	0.000000	0.000000	1.000000	107.000000	1.000000
15117.353574	-0.099391	0.556547	0.002840	71.663467	37.971546	38.643951	0.000000	0.000000	0.000000	0.000000	0.000000	0.000000	0.000001	0.000002	0.000000	0.000000	0.000000	1.000000	107.000000	1.000000
15117.356907	-0.099391	0.556547	0.002840	71.663467	37.971546	38.643951	0.000000	0.000000	0.000000	0.000000	0.000000	0.000000	0.000001	0.000002	0.000000	0.000000	0.000000	1.000000	107.000000	1.000000
15117.360240	-0.099280	0.556699	0.002431	71.663467	37.971546	38.643951	0.000000	0.000000	0.000000	0.000000	0.000000	0.000000	0.033347	0.045669	-0.122635	0.000000	0.000000	1.000000	107.000000	1.000000
15117.363574	-0.099280	0.556699	0.002431	71.669350	38.036263	38.702038	0.000000	0.000000	0.000000	0.000000	0.000000	0.000000	0.033347	0.045669	-0.122635	0.000000	0.000000	1.000000	107.000000	1.000000
15117.366907	-0.099280	0.556699	0.002431	71.669350	38.036263	38.702038	0.000000	0.000000	0.000000	0.000000	0.000000	0.000000	0.033347	0.045669	-0.122635	0.000000	0.000000	1.000000	107.000000	1.000000
15117.370240	-0.099280	0.556699	0.002431	71.669350	38.036263	38.702038	0.000000	0.000000	0.000000	0.000000	0.000000	0.000000	0.033347	0.045669	-0.122635	0.000000	0.000000	1.000000	107.000000	1.000000
15117.373574	-0.099086	0.557063	0.001638	71.666138	38.028667	38.693317	0.000000	0.000000	0.000000	0.000000	0.000000	0.000000	0.058209	0.109021	-0.237824	0.000000	0.000000	1.000000	107.000000	1.000000
15117.376907	-0.099086	0.557063	0.001638	71.666138	38.028667	38.693317	0.000000	0.000000	0.000000	0.000000	0.000000	0.000000	0.000001	-0.000002	0.000000	0.000000	0.000000	1.000000	107.000000	1.000000
15117.380240	-0.099086	0.557063	0.001638	71.666138	38.028667	38.693317	0.000000	0.000000	0.000000	0.000000	0.000000	0.000000	0.000001	-0.000002	0.000000	0.000000	0.000000	1.000000	107.000000	1.000000
15117.383574	-0.099086	0.557063	0.001638	71.658119	38.002354	38.662739	0.000000	0.000000	0.000000	0.000000	0.000000	0.000000	0.000001	-0.000002	0.000000	0.000000	0.000000	1.000000	107.000000	1.000000
15117.386907	-0.099086	0.557063	0.001638	71.658119	38.002354	38.662739	0.000000	0.000000	0.000000	0.000000	0.000000	0.000000	0.000001	-0.000002	0.000000	0.000000	0.000000	1.000000	107.000000	1.000000
15117.390240	-0.098990	0.557282	0.001300	71.658119	38.002354	38.662739	0.000000	0.000000	0.000000	0.000000	0.000000	0.000000	0.028771	0.065971	-0.101585	0.000000	0.000000	1.000000	107.000000	1.000000
15117.393574	-0.098990	0.557282	0.001300	71.652107	37.983330	38.639824	0.000000	0.000000	0.000000	0.000000	0.000000	0.000000	0.028771	0.065971	-0.101585	0.000000	0.000000	1.000000	107.000000	1.000000
15117.396907	-0.098990	0.557282	0.001300	71.652107	37.983330	38.639824	0.000000	0.000000	0.000000	0.000000	0.000000	0.000000	0.028771	0.065971	-0.101585	0.000000	0.000000	1.000000	107.000000	1.000000
15117.400240	-0.098990	0.557282	0.001300	71.652107	37.983330	38.639824	0.000000	0.000000	0.000000	0.000000	0.000000	0.000000	0.028771	0.065971	-0.101585	0.000000	0.000000	1.000000	107.000000	1.000000
15117.403574	-0.098808	0.557695	0.000559	71.646080	37.961590	38.608944	0.000000	0.000000	0.000000	0.000000	0.000000	0.000000	0.054801	0.123767	-0.222224	0.000000	0.000000	1.000000	107.000000	1.000000
15117.406907	-0.098808	0.557695	0.000559	71.646080	37.961590	38.608944	0.000000	0.000000	0.000000	0.000000	0.000000	0.000000	-0.000001	-0.000008	0.000000	0.000000	0.000000	1.000000	107.000000	1.000000
15117.410240	-0.098808	0.557695	0.000559	71.646080	37.961590	38.608944	0.000000	0.000000	0.000000	0.000000	0.000000	0.000000	-0.000001	-0.000008	0.000000	0.000000	0.000000	1.000000	107.000000	1.000000
15117.413574	-0.098808	0.557695	0.000559	71.640076	37.939869	38.586060	0.000000	0.000000	0.000000	0.000000	0.000000	0.000000	-0.000001	-0.000008	0.000000	0.000000	0.000000	1.000000	107.000000	1.000000
15117.416907	-0.098808	0.557695	0.000559	71.640076	37.939869	38.586060	0.000000	0.000000	0.000000	0.000000	0.000000	0.000000	-0.000001	-0.000008	0.000000	0.000000	0.000000	1.000000	107.000000	1.000000
15117.420240	-0.098735	0.557888	0.000221	71.640076	37.939869	38.586060	0.000000	0.000000	0.000000	0.000000	0.000000	0.000000	0.021915	0.057945	-0.101527	0.000000	0.000000	1.000000	107.000000	1.000000
15117.423574	-0.098735	0.557888	0.000221	71.634041	37.918163	38.555210	0.000000	0.000000	0.000000	0.000000	0.000000	0.000000	0.021915	0.057945	-0.101527	0.000000	0.000000	1.000000	107.000000	1.000000
15117.426907	-0.098735	0.557888	0.000221	71.634041	37.918163	38.555210	0.000000	0.000000	0.000000	0.000000	0.000000	0.000000	0.021915	0.057945	-0.101527	0.000000	0.000000	1.000000	107.000000	1.000000
15117.430240	-0.098735	0.557888	0.000221	71.634041	37.918163	38.555210	0.000000	0.000000	0.000000	0.000000	0.000000	0.000000	0.021915	0.057945	-0.101527	0.000000	0.000000	1.000000	107.000000	1.000000
15117.433574	-0.098523	0.558273	-0.000443	71.630020	37.909142	38.508057	0.000000	0.000000	0.000000	0.000000	0.000000	0.000000	0.063367	0.115568	-0.198967	0.000000	0.000000	1.000000	107.000000	1.000000
15117.436907	-0.098523	0.558273	-0.000443	71.630020	37.909142	38.508057	0.000000	0.000000	0.000000	0.000000	0.000000	0.000000	0.000000	0.000000	-0.000000	0.000000	1.000000	1.000000	107.000000	1.000000
15117.440240	-0.098523	0.558273	-0.000443	71.630020	37.909142	38.508057	0.000000	0.000000	0.000000	0.000000	0.000000	0.000000	0.000000	0.000000	-0.000000	0.000000	1.000000	1.000000	107.000000	1.000000
