# Supplementary material for: Haptic Guidance Needs to Be Intuitive Not Just Informative to Improve Human Motor Accuracy
Source: PLoS One. 2016 Mar 16;11(3):e0150912. doi: 10.1371/journal.pone.0150912 (PMC4794196; doi:10.1371/journal.pone.0150912)
Supplement: S1 Data — (ZIP) [file pone.0150912.s001.zip › Subject6/exp1_0108.txt]

Time	PosX	PosY	PosZ	RotX	RotY	RotZ	ForceX	ForceY	ForceZ	MomentX	MomentY	MomentZ	VelocityX	VelocityY	VelocityZ	CalibratedWeight	ButtonDown	Condition	Trial	Visual
15118.983882	-0.001360	0.487831	0.251334	70.707756	36.212147	29.163464	0.000000	0.000000	0.000000	0.000000	0.000000	0.000000	0.020248	0.015997	-0.033792	0.000000	1.000000	1.000000	108.000000	0.000000
15118.987216	-0.001360	0.487831	0.251334	70.707756	36.212147	29.163464	0.000000	0.000000	0.000000	0.000000	0.000000	0.000000	0.020248	0.015997	-0.033792	0.000000	1.000000	1.000000	108.000000	0.000000
15118.990549	-0.001293	0.487846	0.251223	70.707756	36.212147	29.163464	0.000000	0.000000	0.000000	0.000000	0.000000	0.000000	0.020241	0.004378	-0.033294	0.000000	1.000000	1.000000	108.000000	0.000000
15118.993882	-0.001293	0.487846	0.251223	70.734024	36.184238	29.103218	0.000000	0.000000	0.000000	0.000000	0.000000	0.000000	0.020241	0.004378	-0.033294	0.000000	1.000000	1.000000	108.000000	0.000000
15118.997216	-0.001192	0.487861	0.251112	70.734024	36.184238	29.103218	0.000000	0.000000	0.000000	0.000000	0.000000	0.000000	0.030322	0.004373	-0.033287	0.000000	1.000000	1.000000	108.000000	0.000000
15119.000549	-0.001192	0.487861	0.251112	70.734024	36.184238	29.103218	0.000000	0.000000	0.000000	0.000000	0.000000	0.000000	0.030322	0.004373	-0.033287	0.000000	1.000000	1.000000	108.000000	0.000000
15119.003882	-0.001192	0.487861	0.251112	70.775963	36.129307	28.993883	0.000000	0.000000	0.000000	0.000000	0.000000	0.000000	0.030322	0.004373	-0.033287	0.000000	1.000000	1.000000	108.000000	0.000000
15119.007216	-0.001192	0.487861	0.251112	70.775963	36.129307	28.993883	0.000000	0.000000	0.000000	0.000000	0.000000	0.000000	0.030322	0.004373	-0.033287	0.000000	1.000000	1.000000	108.000000	0.000000
15119.010549	-0.001124	0.487816	0.250988	70.775963	36.129307	28.993883	0.000000	0.000000	0.000000	0.000000	0.000000	0.000000	0.020233	-0.013246	-0.037295	0.000000	1.000000	1.000000	108.000000	0.000000
15119.013882	-0.001124	0.487816	0.250988	70.834633	36.041306	28.830492	0.000000	0.000000	0.000000	0.000000	0.000000	0.000000	0.020233	-0.013246	-0.037295	0.000000	1.000000	1.000000	108.000000	0.000000
15119.017216	-0.001124	0.487816	0.250988	70.834633	36.041306	28.830492	0.000000	0.000000	0.000000	0.000000	0.000000	0.000000	0.020233	-0.013246	-0.037295	0.000000	1.000000	1.000000	108.000000	0.000000
15119.020549	-0.001124	0.487816	0.250988	70.834633	36.041306	28.830492	0.000000	0.000000	0.000000	0.000000	0.000000	0.000000	0.020233	-0.013246	-0.037295	0.000000	1.000000	1.000000	108.000000	0.000000
15119.023882	-0.000956	0.487669	0.250726	70.898262	35.960468	28.677595	0.000000	0.000000	0.000000	0.000000	0.000000	0.000000	0.050532	-0.044079	-0.078592	0.000000	1.000000	1.000000	108.000000	0.000000
15119.027216	-0.000956	0.487669	0.250726	70.898262	35.960468	28.677595	0.000000	0.000000	0.000000	0.000000	0.000000	0.000000	0.050532	-0.044079	-0.078592	0.000000	1.000000	1.000000	108.000000	0.000000
15119.030549	-0.000956	0.487669	0.250726	70.898262	35.960468	28.677595	0.000000	0.000000	0.000000	0.000000	0.000000	0.000000	0.050532	-0.044079	-0.078592	0.000000	1.000000	1.000000	108.000000	0.000000
15119.033882	-0.000956	0.487669	0.250726	70.951248	35.919823	28.584846	0.000000	0.000000	0.000000	0.000000	0.000000	0.000000	0.050532	-0.044079	-0.078592	0.000000	1.000000	1.000000	108.000000	0.000000
15119.037216	-0.000888	0.487565	0.250557	70.951248	35.919823	28.584846	0.000000	0.000000	0.000000	0.000000	0.000000	0.000000	0.020227	-0.031248	-0.050792	0.000000	1.000000	1.000000	108.000000	0.000000
15119.040549	-0.000888	0.487565	0.250557	70.951248	35.919823	28.584846	0.000000	0.000000	0.000000	0.000000	0.000000	0.000000	0.020227	-0.031248	-0.050792	0.000000	1.000000	1.000000	108.000000	0.000000
15119.043882	-0.000888	0.487565	0.250557	70.984566	35.963699	28.623922	0.000000	0.000000	0.000000	0.000000	0.000000	0.000000	0.020227	-0.031248	-0.050792	0.000000	1.000000	1.000000	108.000000	0.000000
15119.047216	-0.000888	0.487565	0.250557	70.984566	35.963699	28.623922	0.000000	0.000000	0.000000	0.000000	0.000000	0.000000	0.020227	-0.031248	-0.050792	0.000000	1.000000	1.000000	108.000000	0.000000
15119.050549	-0.000855	0.487401	0.250343	70.984566	35.963699	28.623922	0.000000	0.000000	0.000000	0.000000	0.000000	0.000000	0.010157	-0.049228	-0.064289	0.000000	1.000000	1.000000	108.000000	0.000000
15119.053882	-0.000855	0.487401	0.250343	71.012390	36.025276	28.686172	0.000000	0.000000	0.000000	0.000000	0.000000	0.000000	0.010157	-0.049228	-0.064289	0.000000	1.000000	1.000000	108.000000	0.000000
15119.057216	-0.000854	0.487199	0.250130	71.012390	36.025276	28.686172	0.000000	0.000000	0.000000	0.000000	0.000000	0.000000	0.000077	-0.060792	-0.063849	0.000000	1.000000	1.000000	108.000000	0.000000
15119.060549	-0.000854	0.487199	0.250130	71.012390	36.025276	28.686172	0.000000	0.000000	0.000000	0.000000	0.000000	0.000000	0.000077	-0.060792	-0.063849	0.000000	1.000000	1.000000	108.000000	0.000000
15119.063882	-0.000854	0.487199	0.250130	71.045273	36.092354	28.759981	0.000000	0.000000	0.000000	0.000000	0.000000	0.000000	0.000077	-0.060792	-0.063849	0.000000	1.000000	1.000000	108.000000	0.000000
15119.067216	-0.000854	0.487199	0.250130	71.045273	36.092354	28.759981	0.000000	0.000000	0.000000	0.000000	0.000000	0.000000	0.000077	-0.060792	-0.063849	0.000000	1.000000	1.000000	108.000000	0.000000
15119.070549	-0.000888	0.486996	0.249917	71.045273	36.092354	28.759981	0.000000	0.000000	0.000000	0.000000	0.000000	0.000000	-0.009993	-0.060768	-0.063917	0.000000	1.000000	1.000000	108.000000	0.000000
15119.073882	-0.000888	0.486996	0.249917	71.078094	36.159679	28.834034	0.000000	0.000000	0.000000	0.000000	0.000000	0.000000	-0.009993	-0.060768	-0.063917	0.000000	1.000000	1.000000	108.000000	0.000000
15119.077216	-0.000888	0.486996	0.249917	71.078094	36.159679	28.834034	0.000000	0.000000	0.000000	0.000000	0.000000	0.000000	-0.009993	-0.060768	-0.063917	0.000000	1.000000	1.000000	108.000000	0.000000
15119.080549	-0.000888	0.486996	0.249917	71.078094	36.159679	28.834034	0.000000	0.000000	0.000000	0.000000	0.000000	0.000000	-0.009993	-0.060768	-0.063917	0.000000	1.000000	1.000000	108.000000	0.000000
15119.083882	-0.000954	0.486475	0.249495	71.110901	36.227242	28.908321	0.000000	0.000000	0.000000	0.000000	0.000000	0.000000	-0.019969	-0.156159	-0.126530	0.000000	1.000000	1.000000	108.000000	0.000000
15119.087216	-0.000954	0.486475	0.249495	71.110901	36.227242	28.908321	0.000000	0.000000	0.000000	0.000000	0.000000	0.000000	-0.019969	-0.156159	-0.126530	0.000000	1.000000	1.000000	108.000000	0.000000
15119.090549	-0.000954	0.486475	0.249495	71.110901	36.227242	28.908321	0.000000	0.000000	0.000000	0.000000	0.000000	0.000000	-0.019969	-0.156159	-0.126530	0.000000	1.000000	1.000000	108.000000	0.000000
15119.093882	-0.000954	0.486475	0.249495	71.148720	36.303207	28.994358	0.000000	0.000000	0.000000	0.000000	0.000000	0.000000	-0.019969	-0.156159	-0.126530	0.000000	1.000000	1.000000	108.000000	0.000000
15119.097216	-0.001021	0.486195	0.249253	71.148720	36.303207	28.994358	0.000000	0.000000	0.000000	0.000000	0.000000	0.000000	-0.020023	-0.084193	-0.072626	0.000000	1.000000	1.000000	108.000000	0.000000
15119.100549	-0.001021	0.486195	0.249253	71.148720	36.303207	28.994358	0.000000	0.000000	0.000000	0.000000	0.000000	0.000000	-0.020023	-0.084193	-0.072626	0.000000	1.000000	1.000000	108.000000	0.000000
15119.103882	-0.001021	0.486195	0.249253	71.191528	36.387718	29.092266	0.000000	0.000000	0.000000	0.000000	0.000000	0.000000	-0.020023	-0.084193	-0.072626	0.000000	1.000000	1.000000	108.000000	0.000000
15119.107216	-0.001121	0.485893	0.248964	71.191528	36.387718	29.092266	0.000000	0.000000	0.000000	0.000000	0.000000	0.000000	-0.030044	-0.090507	-0.086733	0.000000	1.000000	1.000000	108.000000	0.000000
15119.110549	-0.001121	0.485893	0.248964	71.191528	36.387718	29.092266	0.000000	0.000000	0.000000	0.000000	0.000000	0.000000	-0.030044	-0.090507	-0.086733	0.000000	1.000000	1.000000	108.000000	0.000000
15119.113882	-0.001121	0.485893	0.248964	71.237801	36.475491	29.197062	0.000000	0.000000	0.000000	0.000000	0.000000	0.000000	-0.030044	-0.090507	-0.086733	0.000000	1.000000	1.000000	108.000000	0.000000
15119.117216	-0.001121	0.485893	0.248964	71.237801	36.475491	29.197062	0.000000	0.000000	0.000000	0.000000	0.000000	0.000000	-0.030044	-0.090507	-0.086733	0.000000	1.000000	1.000000	108.000000	0.000000
15119.120549	-0.001255	0.485571	0.248627	71.237801	36.475491	29.197062	0.000000	0.000000	0.000000	0.000000	0.000000	0.000000	-0.040046	-0.096790	-0.100881	0.000000	1.000000	1.000000	108.000000	0.000000
15119.123882	-0.001255	0.485571	0.248627	71.288719	36.560600	29.298933	0.000000	0.000000	0.000000	0.000000	0.000000	0.000000	-0.040046	-0.096790	-0.100881	0.000000	1.000000	1.000000	108.000000	0.000000
15119.127216	-0.001455	0.485284	0.248226	71.288719	36.560600	29.298933	0.000000	0.000000	0.000000	0.000000	0.000000	0.000000	-0.060061	-0.085902	-0.120542	0.000000	1.000000	1.000000	108.000000	0.000000
15119.130549	-0.001455	0.485284	0.248226	71.288719	36.560600	29.298933	0.000000	0.000000	0.000000	0.000000	0.000000	0.000000	-0.060061	-0.085902	-0.120542	0.000000	1.000000	1.000000	108.000000	0.000000
15119.133882	-0.001455	0.485284	0.248226	71.338959	36.607071	29.362780	0.000000	0.000000	0.000000	0.000000	0.000000	0.000000	-0.060061	-0.085902	-0.120542	0.000000	1.000000	1.000000	108.000000	0.000000
15119.137216	-0.001455	0.485284	0.248226	71.338959	36.607071	29.362780	0.000000	0.000000	0.000000	0.000000	0.000000	0.000000	-0.060061	-0.085902	-0.120542	0.000000	1.000000	1.000000	108.000000	0.000000
15119.140549	-0.001688	0.485016	0.247775	71.338959	36.607071	29.362780	0.000000	0.000000	0.000000	0.000000	0.000000	0.000000	-0.069997	-0.080594	-0.135241	0.000000	1.000000	1.000000	108.000000	0.000000
15119.143882	-0.001688	0.485016	0.247775	71.374298	36.544910	29.311237	0.000000	0.000000	0.000000	0.000000	0.000000	0.000000	-0.069997	-0.080594	-0.135241	0.000000	1.000000	1.000000	108.000000	0.000000
15119.147216	-0.001954	0.484842	0.247272	71.374298	36.544910	29.311237	0.000000	0.000000	0.000000	0.000000	0.000000	0.000000	-0.079897	-0.052206	-0.150887	0.000000	1.000000	1.000000	108.000000	0.000000
15119.150549	-0.001954	0.484842	0.247272	71.374298	36.544910	29.311237	0.000000	0.000000	0.000000	0.000000	0.000000	0.000000	-0.079897	-0.052206	-0.150887	0.000000	1.000000	1.000000	108.000000	0.000000
15119.153882	-0.001954	0.484842	0.247272	71.398285	36.365147	29.131338	0.000000	0.000000	0.000000	0.000000	0.000000	0.000000	-0.079897	-0.052206	-0.150887	0.000000	1.000000	1.000000	108.000000	0.000000
15119.157216	-0.001954	0.484842	0.247272	71.398285	36.365147	29.131338	0.000000	0.000000	0.000000	0.000000	0.000000	0.000000	-0.079897	-0.052206	-0.150887	0.000000	0.000000	1.000000	108.000000	0.000000
15119.160549	-0.002187	0.484684	0.246688	71.398285	36.365147	29.131338	0.000000	0.000000	0.000000	0.000000	0.000000	0.000000	-0.069682	-0.047306	-0.175154	0.000000	0.000000	1.000000	108.000000	0.000000
15119.163882	-0.002187	0.484684	0.246688	71.389244	36.082260	28.862150	0.000000	0.000000	0.000000	0.000000	0.000000	0.000000	-0.069682	-0.047306	-0.175154	0.000000	0.000000	1.000000	108.000000	0.000000
15119.167216	-0.002518	0.484598	0.245973	71.389244	36.082260	28.862150	0.000000	0.000000	0.000000	0.000000	0.000000	0.000000	-0.099472	-0.025682	-0.214655	0.000000	0.000000	1.000000	108.000000	0.000000
15119.170549	-0.002518	0.484598	0.245973	71.389244	36.082260	28.862150	0.000000	0.000000	0.000000	0.000000	0.000000	0.000000	-0.099472	-0.025682	-0.214655	0.000000	0.000000	1.000000	108.000000	0.000000
15119.173882	-0.002518	0.484598	0.245973	71.350861	35.770775	28.593197	0.000000	0.000000	0.000000	0.000000	0.000000	0.000000	-0.099472	-0.025682	-0.214655	0.000000	0.000000	1.000000	108.000000	0.000000
15119.177216	-0.002518	0.484598	0.245973	71.350861	35.770775	28.593197	0.000000	0.000000	0.000000	0.000000	0.000000	0.000000	-0.099472	-0.025682	-0.214655	0.000000	0.000000	1.000000	108.000000	0.000000
15119.180549	-0.002882	0.484625	0.245187	71.350861	35.770775	28.593197	0.000000	0.000000	0.000000	0.000000	0.000000	0.000000	-0.109186	0.008126	-0.235554	0.000000	0.000000	1.000000	108.000000	0.000000
15119.183882	-0.002882	0.484625	0.245187	71.289047	35.430576	28.312122	0.000000	0.000000	0.000000	0.000000	0.000000	0.000000	-0.109186	0.008126	-0.235554	0.000000	0.000000	1.000000	108.000000	0.000000
15119.187216	-0.003245	0.484704	0.244255	71.289047	35.430576	28.312122	0.000000	0.000000	0.000000	0.000000	0.000000	0.000000	-0.108736	0.023638	-0.279843	0.000000	0.000000	1.000000	108.000000	0.000000
15119.190549	-0.003245	0.484704	0.244255	71.289047	35.430576	28.312122	0.000000	0.000000	0.000000	0.000000	0.000000	0.000000	-0.108736	0.023638	-0.279843	0.000000	0.000000	1.000000	108.000000	0.000000
15119.193882	-0.003245	0.484704	0.244255	71.218933	35.057648	28.012810	0.000000	0.000000	0.000000	0.000000	0.000000	0.000000	-0.108736	0.023638	-0.279843	0.000000	0.000000	1.000000	108.000000	0.000000
15119.197216	-0.003772	0.484894	0.243218	71.218933	35.057648	28.012810	0.000000	0.000000	0.000000	0.000000	0.000000	0.000000	-0.158159	0.056825	-0.310894	0.000000	0.000000	1.000000	108.000000	0.000000
15119.200549	-0.003772	0.484894	0.243218	71.218933	35.057648	28.012810	0.000000	0.000000	0.000000	0.000000	0.000000	0.000000	-0.158159	0.056825	-0.310894	0.000000	0.000000	1.000000	108.000000	0.000000
15119.203882	-0.003772	0.484894	0.243218	71.151451	34.692078	27.725674	0.000000	0.000000	0.000000	0.000000	0.000000	0.000000	-0.158159	0.056825	-0.310894	0.000000	0.000000	1.000000	108.000000	0.000000
15119.207216	-0.004330	0.485211	0.242061	71.151451	34.692078	27.725674	0.000000	0.000000	0.000000	0.000000	0.000000	0.000000	-0.167424	0.095360	-0.347066	0.000000	0.000000	1.000000	108.000000	0.000000
15119.210549	-0.004330	0.485211	0.242061	71.151451	34.692078	27.725674	0.000000	0.000000	0.000000	0.000000	0.000000	0.000000	-0.167424	0.095360	-0.347066	0.000000	0.000000	1.000000	108.000000	0.000000
15119.213882	-0.004330	0.485211	0.242061	71.093895	34.357296	27.470863	0.000000	0.000000	0.000000	0.000000	0.000000	0.000000	-0.167424	0.095360	-0.347066	0.000000	0.000000	1.000000	108.000000	0.000000
15119.217216	-0.004918	0.485656	0.240751	71.093895	34.357296	27.470863	0.000000	0.000000	0.000000	0.000000	0.000000	0.000000	-0.176482	0.133253	-0.393203	0.000000	0.000000	1.000000	108.000000	0.000000
15119.220549	-0.004918	0.485656	0.240751	71.093895	34.357296	27.470863	0.000000	0.000000	0.000000	0.000000	0.000000	0.000000	-0.176482	0.133253	-0.393203	0.000000	0.000000	1.000000	108.000000	0.000000
15119.223882	-0.004918	0.485656	0.240751	71.066360	34.112568	27.307550	0.000000	0.000000	0.000000	0.000000	0.000000	0.000000	-0.176482	0.133253	-0.393203	0.000000	0.000000	1.000000	108.000000	0.000000
15119.227216	-0.005602	0.486205	0.239269	71.066360	34.112568	27.307550	0.000000	0.000000	0.000000	0.000000	0.000000	0.000000	-0.205164	0.164887	-0.444534	0.000000	0.000000	1.000000	108.000000	0.000000
15119.230549	-0.005602	0.486205	0.239269	71.066360	34.112568	27.307550	0.000000	0.000000	0.000000	0.000000	0.000000	0.000000	-0.205164	0.164887	-0.444534	0.000000	0.000000	1.000000	108.000000	0.000000
15119.233882	-0.005602	0.486205	0.239269	71.072243	33.964409	27.244423	0.000000	0.000000	0.000000	0.000000	0.000000	0.000000	-0.205164	0.164887	-0.444534	0.000000	0.000000	1.000000	108.000000	0.000000
15119.237216	-0.006315	0.486859	0.237615	71.072243	33.964409	27.244423	0.000000	0.000000	0.000000	0.000000	0.000000	0.000000	-0.213708	0.196173	-0.496264	0.000000	0.000000	1.000000	108.000000	0.000000
15119.240549	-0.006315	0.486859	0.237615	71.072243	33.964409	27.244423	0.000000	0.000000	0.000000	0.000000	0.000000	0.000000	-0.213708	0.196173	-0.496264	0.000000	0.000000	1.000000	108.000000	0.000000
15119.243882	-0.006315	0.486859	0.237615	71.123650	33.960461	27.326797	0.000000	0.000000	0.000000	0.000000	0.000000	0.000000	-0.213708	0.196173	-0.496264	0.000000	0.000000	1.000000	108.000000	0.000000
15119.247216	-0.007119	0.487612	0.235688	71.123650	33.960461	27.326797	0.000000	0.000000	0.000000	0.000000	0.000000	0.000000	-0.241452	0.225738	-0.578052	0.000000	0.000000	1.000000	108.000000	0.000000
15119.250549	-0.007119	0.487612	0.235688	71.123650	33.960461	27.326797	0.000000	0.000000	0.000000	0.000000	0.000000	0.000000	-0.241452	0.225738	-0.578052	0.000000	0.000000	1.000000	108.000000	0.000000
15119.253882	-0.007119	0.487612	0.235688	71.211037	34.084526	27.545160	0.000000	0.000000	0.000000	0.000000	0.000000	0.000000	-0.241452	0.225738	-0.578052	0.000000	0.000000	1.000000	108.000000	0.000000
15119.257216	-0.007950	0.488406	0.233537	71.211037	34.084526	27.545160	0.000000	0.000000	0.000000	0.000000	0.000000	0.000000	-0.249155	0.238397	-0.645186	0.000000	0.000000	1.000000	108.000000	0.000000
15119.260549	-0.007950	0.488406	0.233537	71.211037	34.084526	27.545160	0.000000	0.000000	0.000000	0.000000	0.000000	0.000000	-0.249155	0.238397	-0.645186	0.000000	0.000000	1.000000	108.000000	0.000000
15119.263882	-0.007950	0.488406	0.233537	71.309395	34.301826	27.889612	0.000000	0.000000	0.000000	0.000000	0.000000	0.000000	-0.249155	0.238397	-0.645186	0.000000	0.000000	1.000000	108.000000	0.000000
15119.267216	-0.008903	0.489240	0.231126	71.309395	34.301826	27.889612	0.000000	0.000000	0.000000	0.000000	0.000000	0.000000	-0.285788	0.250134	-0.723393	0.000000	0.000000	1.000000	108.000000	0.000000
15119.270549	-0.008903	0.489240	0.231126	71.309395	34.301826	27.889612	0.000000	0.000000	0.000000	0.000000	0.000000	0.000000	-0.285788	0.250134	-0.723393	0.000000	0.000000	1.000000	108.000000	0.000000
15119.273882	-0.008903	0.489240	0.231126	71.401581	34.608047	28.363987	0.000000	0.000000	0.000000	0.000000	0.000000	0.000000	-0.285788	0.250134	-0.723393	0.000000	0.000000	1.000000	108.000000	0.000000
15119.277216	-0.009910	0.490149	0.228449	71.401581	34.608047	28.363987	0.000000	0.000000	0.000000	0.000000	0.000000	0.000000	-0.302128	0.272571	-0.803043	0.000000	0.000000	1.000000	108.000000	0.000000
15119.280549	-0.009910	0.490149	0.228449	71.401581	34.608047	28.363987	0.000000	0.000000	0.000000	0.000000	0.000000	0.000000	-0.302128	0.272571	-0.803043	0.000000	0.000000	1.000000	108.000000	0.000000
15119.283882	-0.009910	0.490149	0.228449	71.497444	34.974602	28.922972	0.000000	0.000000	0.000000	0.000000	0.000000	0.000000	-0.302128	0.272571	-0.803043	0.000000	0.000000	1.000000	108.000000	0.000000
15119.287216	-0.011002	0.491055	0.225506	71.497444	34.974602	28.922972	0.000000	0.000000	0.000000	0.000000	0.000000	0.000000	-0.327599	0.271898	-0.882983	0.000000	0.000000	1.000000	108.000000	0.000000
15119.290549	-0.011002	0.491055	0.225506	71.497444	34.974602	28.922972	0.000000	0.000000	0.000000	0.000000	0.000000	0.000000	-0.327599	0.271898	-0.882983	0.000000	0.000000	1.000000	108.000000	0.000000
15119.293882	-0.011002	0.491055	0.225506	71.604958	35.376678	29.531048	0.000000	0.000000	0.000000	0.000000	0.000000	0.000000	-0.327599	0.271898	-0.882983	0.000000	0.000000	1.000000	108.000000	0.000000
15119.297216	-0.012144	0.491996	0.222324	71.604958	35.376678	29.531048	0.000000	0.000000	0.000000	0.000000	0.000000	0.000000	-0.342768	0.282397	-0.954634	0.000000	0.000000	1.000000	108.000000	0.000000
15119.300549	-0.012144	0.491996	0.222324	71.604958	35.376678	29.531048	0.000000	0.000000	0.000000	0.000000	0.000000	0.000000	-0.342768	0.282397	-0.954634	0.000000	0.000000	1.000000	108.000000	0.000000
15119.303882	-0.012144	0.491996	0.222324	71.719414	35.801552	30.168663	0.000000	0.000000	0.000000	0.000000	0.000000	0.000000	-0.342768	0.282397	-0.954634	0.000000	0.000000	1.000000	108.000000	0.000000
15119.307216	-0.013303	0.492951	0.218884	71.719414	35.801552	30.168663	0.000000	0.000000	0.000000	0.000000	0.000000	0.000000	-0.347549	0.286437	-1.032042	0.000000	0.000000	1.000000	108.000000	0.000000
15119.310549	-0.013303	0.492951	0.218884	71.719414	35.801552	30.168663	0.000000	0.000000	0.000000	0.000000	0.000000	0.000000	-0.347549	0.286437	-1.032042	0.000000	0.000000	1.000000	108.000000	0.000000
15119.313882	-0.013303	0.492951	0.218884	71.820389	36.178429	30.770512	0.000000	0.000000	0.000000	0.000000	0.000000	0.000000	-0.347549	0.286437	-1.032042	0.000000	0.000000	1.000000	108.000000	0.000000
15119.317216	-0.014475	0.493973	0.215195	71.820389	36.178429	30.770512	0.000000	0.000000	0.000000	0.000000	0.000000	0.000000	-0.351829	0.306697	-1.106593	0.000000	0.000000	1.000000	108.000000	0.000000
15119.320549	-0.014475	0.493973	0.215195	71.820389	36.178429	30.770512	0.000000	0.000000	0.000000	0.000000	0.000000	0.000000	-0.351829	0.306697	-1.106593	0.000000	0.000000	1.000000	108.000000	0.000000
15119.323882	-0.014475	0.493973	0.215195	71.851967	36.236141	31.064281	0.000000	0.000000	0.000000	0.000000	0.000000	0.000000	-0.351829	0.306697	-1.106593	0.000000	0.000000	1.000000	108.000000	0.000000
15119.327216	-0.015694	0.495064	0.211320	71.851967	36.236141	31.064281	0.000000	0.000000	0.000000	0.000000	0.000000	0.000000	-0.365507	0.327195	-1.162347	0.000000	0.000000	1.000000	108.000000	0.000000
15119.330549	-0.015694	0.495064	0.211320	71.851967	36.236141	31.064281	0.000000	0.000000	0.000000	0.000000	0.000000	0.000000	-0.365507	0.327195	-1.162347	0.000000	0.000000	1.000000	108.000000	0.000000
15119.333882	-0.015694	0.495064	0.211320	71.783653	35.794834	30.860891	0.000000	0.000000	0.000000	0.000000	0.000000	0.000000	-0.365507	0.327195	-1.162347	0.000000	0.000000	1.000000	108.000000	0.000000
15119.337216	-0.016926	0.496260	0.207324	71.783653	35.794834	30.860891	0.000000	0.000000	0.000000	0.000000	0.000000	0.000000	-0.369552	0.358952	-1.199051	0.000000	0.000000	1.000000	108.000000	0.000000
15119.340549	-0.016926	0.496260	0.207324	71.783653	35.794834	30.860891	0.000000	0.000000	0.000000	0.000000	0.000000	0.000000	-0.369552	0.358952	-1.199051	0.000000	0.000000	1.000000	108.000000	0.000000
15119.343882	-0.016926	0.496260	0.207324	71.606590	34.819382	30.123617	0.000000	0.000000	0.000000	0.000000	0.000000	0.000000	-0.369552	0.358952	-1.199051	0.000000	0.000000	1.000000	108.000000	0.000000
15119.347216	-0.018203	0.497528	0.203272	71.606590	34.819382	30.123617	0.000000	0.000000	0.000000	0.000000	0.000000	0.000000	-0.383185	0.380220	-1.215391	0.000000	0.000000	1.000000	108.000000	0.000000
15119.350549	-0.018203	0.497528	0.203272	71.606590	34.819382	30.123617	0.000000	0.000000	0.000000	0.000000	0.000000	0.000000	-0.383185	0.380220	-1.215391	0.000000	0.000000	1.000000	108.000000	0.000000
15119.353882	-0.018203	0.497528	0.203272	71.377434	33.565815	29.093969	0.000000	0.000000	0.000000	0.000000	0.000000	0.000000	-0.383185	0.380220	-1.215391	0.000000	0.000000	1.000000	108.000000	0.000000
15119.357216	-0.019492	0.498807	0.199118	71.377434	33.565815	29.093969	0.000000	0.000000	0.000000	0.000000	0.000000	0.000000	-0.386590	0.383760	-1.246286	0.000000	0.000000	1.000000	108.000000	0.000000
15119.360549	-0.019492	0.498807	0.199118	71.377434	33.565815	29.093969	0.000000	0.000000	0.000000	0.000000	0.000000	0.000000	-0.386590	0.383760	-1.246286	0.000000	0.000000	1.000000	108.000000	0.000000
15119.363882	-0.019492	0.498807	0.199118	71.127266	32.289925	28.043446	0.000000	0.000000	0.000000	0.000000	0.000000	0.000000	-0.386590	0.383760	-1.246286	0.000000	0.000000	1.000000	108.000000	0.000000
15119.367216	-0.020791	0.500099	0.194894	71.127266	32.289925	28.043446	0.000000	0.000000	0.000000	0.000000	0.000000	0.000000	-0.389946	0.387587	-1.267156	0.000000	0.000000	1.000000	108.000000	0.000000
15119.370549	-0.020791	0.500099	0.194894	71.127266	32.289925	28.043446	0.000000	0.000000	0.000000	0.000000	0.000000	0.000000	-0.389946	0.387587	-1.267156	0.000000	0.000000	1.000000	108.000000	0.000000
15119.373882	-0.020791	0.500099	0.194894	70.886604	31.088152	27.069078	0.000000	0.000000	0.000000	0.000000	0.000000	0.000000	-0.389946	0.387587	-1.267156	0.000000	0.000000	1.000000	108.000000	0.000000
15119.377216	-0.022070	0.501473	0.190596	70.886604	31.088152	27.069078	0.000000	0.000000	0.000000	0.000000	0.000000	0.000000	-0.383708	0.412298	-1.289383	0.000000	0.000000	1.000000	108.000000	0.000000
15119.380549	-0.022070	0.501473	0.190596	70.886604	31.088152	27.069078	0.000000	0.000000	0.000000	0.000000	0.000000	0.000000	-0.383708	0.412298	-1.289383	0.000000	0.000000	1.000000	108.000000	0.000000
15119.383882	-0.022070	0.501473	0.190596	70.660408	29.984890	26.188868	0.000000	0.000000	0.000000	0.000000	0.000000	0.000000	-0.383708	0.412298	-1.289383	0.000000	0.000000	1.000000	108.000000	0.000000
15119.387216	-0.023422	0.502914	0.186274	70.660408	29.984890	26.188868	0.000000	0.000000	0.000000	0.000000	0.000000	0.000000	-0.405397	0.432080	-1.296662	0.000000	0.000000	1.000000	108.000000	0.000000
15119.390549	-0.023422	0.502914	0.186274	70.660408	29.984890	26.188868	0.000000	0.000000	0.000000	0.000000	0.000000	0.000000	-0.405397	0.432080	-1.296662	0.000000	0.000000	1.000000	108.000000	0.000000
15119.393882	-0.023422	0.502914	0.186274	70.468811	29.002121	25.421694	0.000000	0.000000	0.000000	0.000000	0.000000	0.000000	-0.405397	0.432080	-1.296662	0.000000	0.000000	1.000000	108.000000	0.000000
15119.397216	-0.024783	0.504383	0.181932	70.468811	29.002121	25.421694	0.000000	0.000000	0.000000	0.000000	0.000000	0.000000	-0.408318	0.440830	-1.302609	0.000000	0.000000	1.000000	108.000000	0.000000
15119.400549	-0.024783	0.504383	0.181932	70.468811	29.002121	25.421694	0.000000	0.000000	0.000000	0.000000	0.000000	0.000000	-0.408318	0.440830	-1.302609	0.000000	0.000000	1.000000	108.000000	0.000000
15119.403882	-0.024783	0.504383	0.181932	70.309540	28.108509	24.723669	0.000000	0.000000	0.000000	0.000000	0.000000	0.000000	-0.408318	0.440830	-1.302609	0.000000	0.000000	1.000000	108.000000	0.000000
15119.407216	-0.026184	0.505899	0.177586	70.309540	28.108509	24.723669	0.000000	0.000000	0.000000	0.000000	0.000000	0.000000	-0.420266	0.454889	-1.303934	0.000000	0.000000	1.000000	108.000000	0.000000
15119.410549	-0.026184	0.505899	0.177586	70.309540	28.108509	24.723669	0.000000	0.000000	0.000000	0.000000	0.000000	0.000000	-0.420266	0.454889	-1.303934	0.000000	0.000000	1.000000	108.000000	0.000000
15119.413882	-0.026184	0.505899	0.177586	70.185081	27.273022	24.067635	0.000000	0.000000	0.000000	0.000000	0.000000	0.000000	-0.420266	0.454889	-1.303934	0.000000	0.000000	1.000000	108.000000	0.000000
15119.417216	-0.027654	0.507480	0.173250	70.185081	27.273022	24.067635	0.000000	0.000000	0.000000	0.000000	0.000000	0.000000	-0.441043	0.474156	-1.300644	0.000000	0.000000	1.000000	108.000000	0.000000
15119.420549	-0.027654	0.507480	0.173250	70.185081	27.273022	24.067635	0.000000	0.000000	0.000000	0.000000	0.000000	0.000000	-0.441043	0.474156	-1.300644	0.000000	0.000000	1.000000	108.000000	0.000000
15119.423882	-0.027654	0.507480	0.173250	70.102539	26.496174	23.440716	0.000000	0.000000	0.000000	0.000000	0.000000	0.000000	-0.441043	0.474156	-1.300644	0.000000	0.000000	1.000000	108.000000	0.000000
15119.427216	-0.029222	0.509108	0.168944	70.102539	26.496174	23.440716	0.000000	0.000000	0.000000	0.000000	0.000000	0.000000	-0.470502	0.488310	-1.291920	0.000000	0.000000	1.000000	108.000000	0.000000
15119.430549	-0.029222	0.509108	0.168944	70.102539	26.496174	23.440716	0.000000	0.000000	0.000000	0.000000	0.000000	0.000000	-0.470502	0.488310	-1.291920	0.000000	0.000000	1.000000	108.000000	0.000000
15119.433882	-0.029222	0.509108	0.168944	70.049484	25.759968	22.826429	0.000000	0.000000	0.000000	0.000000	0.000000	0.000000	-0.470502	0.488310	-1.291920	0.000000	0.000000	1.000000	108.000000	0.000000
15119.437216	-0.030859	0.510785	0.164704	70.049484	25.759968	22.826429	0.000000	0.000000	0.000000	0.000000	0.000000	0.000000	-0.491016	0.503160	-1.271812	0.000000	0.000000	1.000000	108.000000	0.000000
15119.440549	-0.030859	0.510785	0.164704	70.049484	25.759968	22.826429	0.000000	0.000000	0.000000	0.000000	0.000000	0.000000	-0.491016	0.503160	-1.271812	0.000000	0.000000	1.000000	108.000000	0.000000
15119.443882	-0.030859	0.510785	0.164704	70.012085	25.096268	22.285351	0.000000	0.000000	0.000000	0.000000	0.000000	0.000000	-0.491016	0.503160	-1.271812	0.000000	0.000000	1.000000	108.000000	0.000000
15119.447216	-0.032532	0.512508	0.160498	70.012085	25.096268	22.285351	0.000000	0.000000	0.000000	0.000000	0.000000	0.000000	-0.501834	0.516921	-1.261933	0.000000	0.000000	1.000000	108.000000	0.000000
15119.450549	-0.032532	0.512508	0.160498	70.012085	25.096268	22.285351	0.000000	0.000000	0.000000	0.000000	0.000000	0.000000	-0.501834	0.516921	-1.261933	0.000000	0.000000	1.000000	108.000000	0.000000
15119.453882	-0.032532	0.512508	0.160498	69.977844	24.488499	21.828384	0.000000	0.000000	0.000000	0.000000	0.000000	0.000000	-0.501834	0.516921	-1.261933	0.000000	0.000000	1.000000	108.000000	0.000000
15119.457216	-0.034300	0.514279	0.156358	69.977844	24.488499	21.828384	0.000000	0.000000	0.000000	0.000000	0.000000	0.000000	-0.530503	0.531469	-1.241880	0.000000	0.000000	1.000000	108.000000	0.000000
15119.460549	-0.034300	0.514279	0.156358	69.977844	24.488499	21.828384	0.000000	0.000000	0.000000	0.000000	0.000000	0.000000	-0.530503	0.531469	-1.241880	0.000000	0.000000	1.000000	108.000000	0.000000
15119.463882	-0.034300	0.514279	0.156358	69.955276	23.992910	21.511007	0.000000	0.000000	0.000000	0.000000	0.000000	0.000000	-0.530503	0.531469	-1.241880	0.000000	0.000000	1.000000	108.000000	0.000000
15119.467216	-0.036163	0.516118	0.152303	69.955276	23.992910	21.511007	0.000000	0.000000	0.000000	0.000000	0.000000	0.000000	-0.559007	0.551512	-1.216671	0.000000	0.000000	1.000000	108.000000	0.000000
15119.470549	-0.036163	0.516118	0.152303	69.955276	23.992910	21.511007	0.000000	0.000000	0.000000	0.000000	0.000000	0.000000	-0.559007	0.551512	-1.216671	0.000000	0.000000	1.000000	108.000000	0.000000
15119.473882	-0.036163	0.516118	0.152303	69.979820	23.701523	21.412243	0.000000	0.000000	0.000000	0.000000	0.000000	0.000000	-0.559007	0.551512	-1.216671	0.000000	0.000000	1.000000	108.000000	0.000000
15119.477216	-0.038092	0.517989	0.148337	69.979820	23.701523	21.412243	0.000000	0.000000	0.000000	0.000000	0.000000	0.000000	-0.578573	0.561489	-1.189813	0.000000	0.000000	1.000000	108.000000	0.000000
15119.480549	-0.038092	0.517989	0.148337	69.979820	23.701523	21.412243	0.000000	0.000000	0.000000	0.000000	0.000000	0.000000	-0.578573	0.561489	-1.189813	0.000000	0.000000	1.000000	108.000000	0.000000
15119.483882	-0.038092	0.517989	0.148337	70.104233	23.704832	21.602053	0.000000	0.000000	0.000000	0.000000	0.000000	0.000000	-0.578573	0.561489	-1.189813	0.000000	0.000000	1.000000	108.000000	0.000000
15119.487216	-0.040051	0.519920	0.144385	70.104233	23.704832	21.602053	0.000000	0.000000	0.000000	0.000000	0.000000	0.000000	-0.587858	0.579213	-1.185442	0.000000	0.000000	1.000000	108.000000	0.000000
15119.490549	-0.040051	0.519920	0.144385	70.104233	23.704832	21.602053	0.000000	0.000000	0.000000	0.000000	0.000000	0.000000	-0.587858	0.579213	-1.185442	0.000000	0.000000	1.000000	108.000000	0.000000
15119.493882	-0.040051	0.519920	0.144385	70.365616	24.080669	22.140486	0.000000	0.000000	0.000000	0.000000	0.000000	0.000000	-0.587858	0.579213	-1.185442	0.000000	0.000000	1.000000	108.000000	0.000000
15119.497216	-0.042071	0.521862	0.140470	70.365616	24.080669	22.140486	0.000000	0.000000	0.000000	0.000000	0.000000	0.000000	-0.605902	0.582457	-1.174557	0.000000	0.000000	1.000000	108.000000	0.000000
15119.500549	-0.042071	0.521862	0.140470	70.365616	24.080669	22.140486	0.000000	0.000000	0.000000	0.000000	0.000000	0.000000	-0.605902	0.582457	-1.174557	0.000000	0.000000	1.000000	108.000000	0.000000
15119.503882	-0.042071	0.521862	0.140470	70.765167	24.855446	22.905487	0.000000	0.000000	0.000000	0.000000	0.000000	0.000000	-0.605902	0.582457	-1.174557	0.000000	0.000000	1.000000	108.000000	0.000000
15119.507216	-0.044092	0.523861	0.136571	70.765167	24.855446	22.905487	0.000000	0.000000	0.000000	0.000000	0.000000	0.000000	-0.606171	0.599805	-1.169618	0.000000	0.000000	1.000000	108.000000	0.000000
15119.510549	-0.044092	0.523861	0.136571	70.765167	24.855446	22.905487	0.000000	0.000000	0.000000	0.000000	0.000000	0.000000	-0.606171	0.599805	-1.169618	0.000000	0.000000	1.000000	108.000000	0.000000
15119.513882	-0.044092	0.523861	0.136571	71.200043	25.793331	23.536713	0.000000	0.000000	0.000000	0.000000	0.000000	0.000000	-0.606171	0.599805	-1.169618	0.000000	0.000000	1.000000	108.000000	0.000000
15119.517216	-0.046117	0.525908	0.132747	71.200043	25.793331	23.536713	0.000000	0.000000	0.000000	0.000000	0.000000	0.000000	-0.607722	0.613944	-1.147229	0.000000	0.000000	1.000000	108.000000	0.000000
15119.520549	-0.046117	0.525908	0.132747	71.200043	25.793331	23.536713	0.000000	0.000000	0.000000	0.000000	0.000000	0.000000	-0.607722	0.613944	-1.147229	0.000000	0.000000	1.000000	108.000000	0.000000
15119.523882	-0.046117	0.525908	0.132747	71.606636	26.784077	24.131941	0.000000	0.000000	0.000000	0.000000	0.000000	0.000000	-0.607722	0.613944	-1.147229	0.000000	0.000000	1.000000	108.000000	0.000000
15119.527216	-0.048149	0.528033	0.128994	71.606636	26.784077	24.131941	0.000000	0.000000	0.000000	0.000000	0.000000	0.000000	-0.609323	0.637779	-1.125791	0.000000	0.000000	1.000000	108.000000	0.000000
15119.530549	-0.048149	0.528033	0.128994	71.606636	26.784077	24.131941	0.000000	0.000000	0.000000	0.000000	0.000000	0.000000	-0.609323	0.637779	-1.125791	0.000000	0.000000	1.000000	108.000000	0.000000
15119.533882	-0.048149	0.528033	0.128994	71.976334	27.758415	24.927641	0.000000	0.000000	0.000000	0.000000	0.000000	0.000000	-0.609323	0.637779	-1.125791	0.000000	0.000000	1.000000	108.000000	0.000000
15119.537216	-0.050216	0.530243	0.125349	71.976334	27.758415	24.927641	0.000000	0.000000	0.000000	0.000000	0.000000	0.000000	-0.620324	0.662937	-1.093667	0.000000	0.000000	1.000000	108.000000	0.000000
15119.540549	-0.050216	0.530243	0.125349	71.976334	27.758415	24.927641	0.000000	0.000000	0.000000	0.000000	0.000000	0.000000	-0.620324	0.662937	-1.093667	0.000000	0.000000	1.000000	108.000000	0.000000
15119.543882	-0.050216	0.530243	0.125349	72.312820	28.674818	25.979919	0.000000	0.000000	0.000000	0.000000	0.000000	0.000000	-0.620324	0.662937	-1.093667	0.000000	0.000000	1.000000	108.000000	0.000000
15119.547216	-0.052318	0.532501	0.121777	72.312820	28.674818	25.979919	0.000000	0.000000	0.000000	0.000000	0.000000	0.000000	-0.630542	0.677181	-1.071630	0.000000	0.000000	1.000000	108.000000	0.000000
15119.550549	-0.052318	0.532501	0.121777	72.312820	28.674818	25.979919	0.000000	0.000000	0.000000	0.000000	0.000000	0.000000	-0.630542	0.677181	-1.071630	0.000000	0.000000	1.000000	108.000000	0.000000
15119.553882	-0.052318	0.532501	0.121777	72.641548	29.529991	26.967222	0.000000	0.000000	0.000000	0.000000	0.000000	0.000000	-0.630542	0.677181	-1.071630	0.000000	0.000000	1.000000	108.000000	0.000000
15119.557216	-0.054400	0.534774	0.118288	72.641548	29.529991	26.967222	0.000000	0.000000	0.000000	0.000000	0.000000	0.000000	-0.624508	0.682081	-1.046755	0.000000	0.000000	1.000000	108.000000	0.000000
15119.560549	-0.054400	0.534774	0.118288	72.641548	29.529991	26.967222	0.000000	0.000000	0.000000	0.000000	0.000000	0.000000	-0.624508	0.682081	-1.046755	0.000000	0.000000	1.000000	108.000000	0.000000
15119.563882	-0.054400	0.534774	0.118288	73.000786	30.437696	27.964678	0.000000	0.000000	0.000000	0.000000	0.000000	0.000000	-0.624508	0.682081	-1.046755	0.000000	0.000000	1.000000	108.000000	0.000000
15119.567216	-0.056540	0.537060	0.114836	73.000786	30.437696	27.964678	0.000000	0.000000	0.000000	0.000000	0.000000	0.000000	-0.642143	0.685707	-1.035425	0.000000	0.000000	1.000000	108.000000	0.000000
15119.570549	-0.056540	0.537060	0.114836	73.000786	30.437696	27.964678	0.000000	0.000000	0.000000	0.000000	0.000000	0.000000	-0.642143	0.685707	-1.035425	0.000000	0.000000	1.000000	108.000000	0.000000
15119.573882	-0.056540	0.537060	0.114836	73.395424	31.443039	28.984365	0.000000	0.000000	0.000000	0.000000	0.000000	0.000000	-0.642143	0.685707	-1.035425	0.000000	0.000000	1.000000	108.000000	0.000000
15119.577216	-0.058706	0.539365	0.111366	73.395424	31.443039	28.984365	0.000000	0.000000	0.000000	0.000000	0.000000	0.000000	-0.649607	0.691672	-1.041180	0.000000	0.000000	1.000000	108.000000	0.000000
15119.580549	-0.058706	0.539365	0.111366	73.395424	31.443039	28.984365	0.000000	0.000000	0.000000	0.000000	0.000000	0.000000	-0.649607	0.691672	-1.041180	0.000000	0.000000	1.000000	108.000000	0.000000
15119.583882	-0.058706	0.539365	0.111366	73.814384	32.575996	30.023672	0.000000	0.000000	0.000000	0.000000	0.000000	0.000000	-0.649607	0.691672	-1.041180	0.000000	0.000000	1.000000	108.000000	0.000000
15119.587216	-0.060924	0.541647	0.107898	73.814384	32.575996	30.023672	0.000000	0.000000	0.000000	0.000000	0.000000	0.000000	-0.665626	0.684340	-1.040170	0.000000	0.000000	1.000000	108.000000	0.000000
15119.590549	-0.060924	0.541647	0.107898	73.814384	32.575996	30.023672	0.000000	0.000000	0.000000	0.000000	0.000000	0.000000	-0.665626	0.684340	-1.040170	0.000000	0.000000	1.000000	108.000000	0.000000
15119.593882	-0.060924	0.541647	0.107898	74.224289	33.862366	31.251892	0.000000	0.000000	0.000000	0.000000	0.000000	0.000000	-0.665626	0.684340	-1.040170	0.000000	0.000000	1.000000	108.000000	0.000000
15119.597216	-0.063141	0.543935	0.104436	74.224289	33.862366	31.251892	0.000000	0.000000	0.000000	0.000000	0.000000	0.000000	-0.665136	0.686391	-1.038842	0.000000	0.000000	1.000000	108.000000	0.000000
15119.600549	-0.063141	0.543935	0.104436	74.224289	33.862366	31.251892	0.000000	0.000000	0.000000	0.000000	0.000000	0.000000	-0.665136	0.686391	-1.038842	0.000000	0.000000	1.000000	108.000000	0.000000
15119.603882	-0.063141	0.543935	0.104436	74.575027	35.249973	32.661163	0.000000	0.000000	0.000000	0.000000	0.000000	0.000000	-0.665136	0.686391	-1.038842	0.000000	0.000000	1.000000	108.000000	0.000000
15119.607216	-0.065428	0.546186	0.100896	74.575027	35.249973	32.661163	0.000000	0.000000	0.000000	0.000000	0.000000	0.000000	-0.685876	0.675545	-1.061865	0.000000	0.000000	1.000000	108.000000	0.000000
15119.610549	-0.065428	0.546186	0.100896	74.575027	35.249973	32.661163	0.000000	0.000000	0.000000	0.000000	0.000000	0.000000	-0.685876	0.675545	-1.061865	0.000000	0.000000	1.000000	108.000000	0.000000
15119.613882	-0.065428	0.546186	0.100896	74.870850	36.666954	34.044064	0.000000	0.000000	0.000000	0.000000	0.000000	0.000000	-0.685876	0.675545	-1.061865	0.000000	0.000000	1.000000	108.000000	0.000000
15119.617216	-0.067711	0.548414	0.097365	74.870850	36.666954	34.044064	0.000000	0.000000	0.000000	0.000000	0.000000	0.000000	-0.684890	0.668247	-1.059234	0.000000	0.000000	1.000000	108.000000	0.000000
15119.620549	-0.067711	0.548414	0.097365	74.870850	36.666954	34.044064	0.000000	0.000000	0.000000	0.000000	0.000000	0.000000	-0.684890	0.668247	-1.059234	0.000000	0.000000	1.000000	108.000000	0.000000
15119.623882	-0.067711	0.548414	0.097365	75.129204	38.010674	35.311317	0.000000	0.000000	0.000000	0.000000	0.000000	0.000000	-0.684890	0.668247	-1.059234	0.000000	0.000000	1.000000	108.000000	0.000000
15119.627216	-0.070010	0.550562	0.093790	75.129204	38.010674	35.311317	0.000000	0.000000	0.000000	0.000000	0.000000	0.000000	-0.689791	0.644515	-1.072527	0.000000	0.000000	1.000000	108.000000	0.000000
15119.630549	-0.070010	0.550562	0.093790	75.129204	38.010674	35.311317	0.000000	0.000000	0.000000	0.000000	0.000000	0.000000	-0.689791	0.644515	-1.072527	0.000000	0.000000	1.000000	108.000000	0.000000
15119.633882	-0.070010	0.550562	0.093790	75.355446	39.247223	36.725864	0.000000	0.000000	0.000000	0.000000	0.000000	0.000000	-0.689791	0.644515	-1.072527	0.000000	0.000000	1.000000	108.000000	0.000000
15119.637216	-0.072295	0.552674	0.090147	75.355446	39.247223	36.725864	0.000000	0.000000	0.000000	0.000000	0.000000	0.000000	-0.685404	0.633433	-1.092809	0.000000	0.000000	1.000000	108.000000	0.000000
15119.640549	-0.072295	0.552674	0.090147	75.355446	39.247223	36.725864	0.000000	0.000000	0.000000	0.000000	0.000000	0.000000	-0.685404	0.633433	-1.092809	0.000000	0.000000	1.000000	108.000000	0.000000
15119.643882	-0.072295	0.552674	0.090147	75.547653	40.357224	38.014568	0.000000	0.000000	0.000000	0.000000	0.000000	0.000000	-0.685404	0.633433	-1.092809	0.000000	0.000000	1.000000	108.000000	0.000000
15119.647216	-0.074494	0.554743	0.086508	75.547653	40.357224	38.014568	0.000000	0.000000	0.000000	0.000000	0.000000	0.000000	-0.659874	0.620785	-1.091731	0.000000	0.000000	1.000000	108.000000	0.000000
15119.650549	-0.074494	0.554743	0.086508	75.547653	40.357224	38.014568	0.000000	0.000000	0.000000	0.000000	0.000000	0.000000	-0.659874	0.620785	-1.091731	0.000000	0.000000	1.000000	108.000000	0.000000
15119.653882	-0.074494	0.554743	0.086508	75.706696	41.324924	39.048885	0.000000	0.000000	0.000000	0.000000	0.000000	0.000000	-0.659874	0.620785	-1.091731	0.000000	0.000000	1.000000	108.000000	0.000000
15119.657216	-0.076608	0.556752	0.082858	75.706696	41.324924	39.048885	0.000000	0.000000	0.000000	0.000000	0.000000	0.000000	-0.633981	0.602688	-1.095223	0.000000	0.000000	1.000000	108.000000	0.000000
15119.660549	-0.076608	0.556752	0.082858	75.706696	41.324924	39.048885	0.000000	0.000000	0.000000	0.000000	0.000000	0.000000	-0.633981	0.602688	-1.095223	0.000000	0.000000	1.000000	108.000000	0.000000
15119.663882	-0.076608	0.556752	0.082858	75.842339	42.184998	39.836662	0.000000	0.000000	0.000000	0.000000	0.000000	0.000000	-0.633981	0.602688	-1.095223	0.000000	0.000000	1.000000	108.000000	0.000000
15119.667216	-0.078609	0.558731	0.079195	75.842339	42.184998	39.836662	0.000000	0.000000	0.000000	0.000000	0.000000	0.000000	-0.600500	0.593605	-1.098808	0.000000	0.000000	1.000000	108.000000	0.000000
15119.670549	-0.078609	0.558731	0.079195	75.842339	42.184998	39.836662	0.000000	0.000000	0.000000	0.000000	0.000000	0.000000	-0.600500	0.593605	-1.098808	0.000000	0.000000	1.000000	108.000000	0.000000
15119.673882	-0.078609	0.558731	0.079195	75.955673	42.909443	40.572117	0.000000	0.000000	0.000000	0.000000	0.000000	0.000000	-0.600500	0.593605	-1.098808	0.000000	0.000000	1.000000	108.000000	0.000000
15119.677216	-0.080476	0.560649	0.075531	75.955673	42.909443	40.572117	0.000000	0.000000	0.000000	0.000000	0.000000	0.000000	-0.560088	0.575662	-1.099162	0.000000	0.000000	1.000000	108.000000	0.000000
15119.680549	-0.080476	0.560649	0.075531	75.955673	42.909443	40.572117	0.000000	0.000000	0.000000	0.000000	0.000000	0.000000	-0.560088	0.575662	-1.099162	0.000000	0.000000	1.000000	108.000000	0.000000
15119.683882	-0.080476	0.560649	0.075531	76.053894	43.520077	41.293041	0.000000	0.000000	0.000000	0.000000	0.000000	0.000000	-0.560088	0.575662	-1.099162	0.000000	0.000000	1.000000	108.000000	0.000000
15119.687216	-0.082282	0.562520	0.071834	76.053894	43.520077	41.293041	0.000000	0.000000	0.000000	0.000000	0.000000	0.000000	-0.541855	0.561096	-1.109156	0.000000	0.000000	1.000000	108.000000	0.000000
15119.690549	-0.082282	0.562520	0.071834	76.053894	43.520077	41.293041	0.000000	0.000000	0.000000	0.000000	0.000000	0.000000	-0.541855	0.561096	-1.109156	0.000000	0.000000	1.000000	108.000000	0.000000
15119.693882	-0.082282	0.562520	0.071834	76.144653	43.973114	41.887730	0.000000	0.000000	0.000000	0.000000	0.000000	0.000000	-0.541855	0.561096	-1.109156	0.000000	0.000000	1.000000	108.000000	0.000000
15119.697216	-0.084060	0.564320	0.068145	76.144653	43.973114	41.887730	0.000000	0.000000	0.000000	0.000000	0.000000	0.000000	-0.533290	0.540102	-1.106699	0.000000	0.000000	1.000000	108.000000	0.000000
15119.700549	-0.084060	0.564320	0.068145	76.144653	43.973114	41.887730	0.000000	0.000000	0.000000	0.000000	0.000000	0.000000	-0.533290	0.540102	-1.106699	0.000000	0.000000	1.000000	108.000000	0.000000
15119.703882	-0.084060	0.564320	0.068145	76.236397	44.264324	42.313435	0.000000	0.000000	0.000000	0.000000	0.000000	0.000000	-0.533290	0.540102	-1.106699	0.000000	0.000000	1.000000	108.000000	0.000000
15119.707216	-0.085756	0.566062	0.064451	76.236397	44.264324	42.313435	0.000000	0.000000	0.000000	0.000000	0.000000	0.000000	-0.508852	0.522541	-1.108229	0.000000	0.000000	1.000000	108.000000	0.000000
15119.710549	-0.085756	0.566062	0.064451	76.236397	44.264324	42.313435	0.000000	0.000000	0.000000	0.000000	0.000000	0.000000	-0.508852	0.522541	-1.108229	0.000000	0.000000	1.000000	108.000000	0.000000
15119.713882	-0.085756	0.566062	0.064451	76.329819	44.376476	42.559586	0.000000	0.000000	0.000000	0.000000	0.000000	0.000000	-0.508852	0.522541	-1.108229	0.000000	0.000000	1.000000	108.000000	0.000000
15119.717216	-0.087376	0.567736	0.060775	76.329819	44.376476	42.559586	0.000000	0.000000	0.000000	0.000000	0.000000	0.000000	-0.485860	0.502068	-1.102651	0.000000	0.000000	1.000000	108.000000	0.000000
15119.720549	-0.087376	0.567736	0.060775	76.329819	44.376476	42.559586	0.000000	0.000000	0.000000	0.000000	0.000000	0.000000	-0.485860	0.502068	-1.102651	0.000000	0.000000	1.000000	108.000000	0.000000
15119.723882	-0.087376	0.567736	0.060775	76.419136	44.290112	42.585541	0.000000	0.000000	0.000000	0.000000	0.000000	0.000000	-0.485860	0.502068	-1.102651	0.000000	0.000000	1.000000	108.000000	0.000000
15119.727216	-0.088970	0.569313	0.057117	76.419136	44.290112	42.585541	0.000000	0.000000	0.000000	0.000000	0.000000	0.000000	-0.478237	0.473322	-1.097384	0.000000	0.000000	1.000000	108.000000	0.000000
15119.730549	-0.088970	0.569313	0.057117	76.419136	44.290112	42.585541	0.000000	0.000000	0.000000	0.000000	0.000000	0.000000	-0.478237	0.473322	-1.097384	0.000000	0.000000	1.000000	108.000000	0.000000
15119.733882	-0.088970	0.569313	0.057117	76.502296	44.029995	42.401852	0.000000	0.000000	0.000000	0.000000	0.000000	0.000000	-0.478237	0.473322	-1.097384	0.000000	0.000000	1.000000	108.000000	0.000000
15119.737216	-0.090511	0.570807	0.053460	76.502296	44.029995	42.401852	0.000000	0.000000	0.000000	0.000000	0.000000	0.000000	-0.462270	0.448024	-1.097281	0.000000	0.000000	1.000000	108.000000	0.000000
15119.740549	-0.090511	0.570807	0.053460	76.502296	44.029995	42.401852	0.000000	0.000000	0.000000	0.000000	0.000000	0.000000	-0.462270	0.448024	-1.097281	0.000000	0.000000	1.000000	108.000000	0.000000
15119.743882	-0.090511	0.570807	0.053460	76.554230	43.721313	42.135960	0.000000	0.000000	0.000000	0.000000	0.000000	0.000000	-0.462270	0.448024	-1.097281	0.000000	0.000000	1.000000	108.000000	0.000000
15119.747216	-0.091979	0.572207	0.049831	76.554230	43.721313	42.135960	0.000000	0.000000	0.000000	0.000000	0.000000	0.000000	-0.440513	0.420105	-1.088740	0.000000	0.000000	1.000000	108.000000	0.000000
15119.750549	-0.091979	0.572207	0.049831	76.554230	43.721313	42.135960	0.000000	0.000000	0.000000	0.000000	0.000000	0.000000	-0.440513	0.420105	-1.088740	0.000000	0.000000	1.000000	108.000000	0.000000
15119.753882	-0.091979	0.572207	0.049831	76.566734	43.471531	41.865501	0.000000	0.000000	0.000000	0.000000	0.000000	0.000000	-0.440513	0.420105	-1.088740	0.000000	0.000000	1.000000	108.000000	0.000000
15119.757216	-0.093359	0.573553	0.046269	76.566734	43.471531	41.865501	0.000000	0.000000	0.000000	0.000000	0.000000	0.000000	-0.413860	0.403747	-1.068554	0.000000	0.000000	1.000000	108.000000	0.000000
15119.760549	-0.093359	0.573553	0.046269	76.566734	43.471531	41.865501	0.000000	0.000000	0.000000	0.000000	0.000000	0.000000	-0.413860	0.403747	-1.068554	0.000000	0.000000	1.000000	108.000000	0.000000
15119.763882	-0.093359	0.573553	0.046269	76.570396	43.277855	41.576149	0.000000	0.000000	0.000000	0.000000	0.000000	0.000000	-0.413860	0.403747	-1.068554	0.000000	0.000000	1.000000	108.000000	0.000000
15119.767216	-0.094650	0.574799	0.042765	76.570396	43.277855	41.576149	0.000000	0.000000	0.000000	0.000000	0.000000	0.000000	-0.387338	0.373977	-1.050981	0.000000	0.000000	1.000000	108.000000	0.000000
15119.770549	-0.094650	0.574799	0.042765	76.570396	43.277855	41.576149	0.000000	0.000000	0.000000	0.000000	0.000000	0.000000	-0.387338	0.373977	-1.050981	0.000000	0.000000	1.000000	108.000000	0.000000
15119.773882	-0.094650	0.574799	0.042765	76.570412	43.076595	41.336819	0.000000	0.000000	0.000000	0.000000	0.000000	0.000000	-0.387338	0.373977	-1.050981	0.000000	0.000000	1.000000	108.000000	0.000000
15119.777216	-0.095789	0.576014	0.039363	76.570412	43.076595	41.336819	0.000000	0.000000	0.000000	0.000000	0.000000	0.000000	-0.341808	0.364221	-1.020873	0.000000	0.000000	1.000000	108.000000	0.000000
15119.780549	-0.095789	0.576014	0.039363	76.570412	43.076595	41.336819	0.000000	0.000000	0.000000	0.000000	0.000000	0.000000	-0.341808	0.364221	-1.020873	0.000000	0.000000	1.000000	108.000000	0.000000
15119.783882	-0.095789	0.576014	0.039363	76.577812	42.888832	41.274479	0.000000	0.000000	0.000000	0.000000	0.000000	0.000000	-0.341808	0.364221	-1.020873	0.000000	0.000000	1.000000	108.000000	0.000000
15119.787216	-0.096840	0.577197	0.036115	76.577812	42.888832	41.274479	0.000000	0.000000	0.000000	0.000000	0.000000	0.000000	-0.315141	0.355036	-0.974348	0.000000	0.000000	1.000000	108.000000	0.000000
15119.790549	-0.096840	0.577197	0.036115	76.577812	42.888832	41.274479	0.000000	0.000000	0.000000	0.000000	0.000000	0.000000	-0.315141	0.355036	-0.974348	0.000000	0.000000	1.000000	108.000000	0.000000
15119.793882	-0.096840	0.577197	0.036115	76.593567	42.650532	41.183685	0.000000	0.000000	0.000000	0.000000	0.000000	0.000000	-0.315141	0.355036	-0.974348	0.000000	0.000000	1.000000	108.000000	0.000000
15119.797216	-0.097825	0.578334	0.033002	76.593567	42.650532	41.183685	0.000000	0.000000	0.000000	0.000000	0.000000	0.000000	-0.295502	0.341054	-0.933694	0.000000	0.000000	1.000000	108.000000	0.000000
15119.800549	-0.097825	0.578334	0.033002	76.593567	42.650532	41.183685	0.000000	0.000000	0.000000	0.000000	0.000000	0.000000	-0.295502	0.341054	-0.933694	0.000000	0.000000	1.000000	108.000000	0.000000
15119.803882	-0.097825	0.578334	0.033002	76.628220	42.369011	41.016121	0.000000	0.000000	0.000000	0.000000	0.000000	0.000000	-0.295502	0.341054	-0.933694	0.000000	0.000000	1.000000	108.000000	0.000000
15119.807216	-0.098742	0.579435	0.030004	76.628220	42.369011	41.016121	0.000000	0.000000	0.000000	0.000000	0.000000	0.000000	-0.275275	0.330379	-0.899545	0.000000	0.000000	1.000000	108.000000	0.000000
15119.810549	-0.098742	0.579435	0.030004	76.628220	42.369011	41.016121	0.000000	0.000000	0.000000	0.000000	0.000000	0.000000	-0.275275	0.330379	-0.899545	0.000000	0.000000	1.000000	108.000000	0.000000
15119.813882	-0.098742	0.579435	0.030004	76.667427	42.011635	40.757042	0.000000	0.000000	0.000000	0.000000	0.000000	0.000000	-0.275275	0.330379	-0.899545	0.000000	0.000000	1.000000	108.000000	0.000000
15119.817216	-0.099618	0.580560	0.027232	76.667427	42.011635	40.757042	0.000000	0.000000	0.000000	0.000000	0.000000	0.000000	-0.262637	0.337356	-0.831580	0.000000	0.000000	1.000000	108.000000	0.000000
15119.820549	-0.099618	0.580560	0.027232	76.667427	42.011635	40.757042	0.000000	0.000000	0.000000	0.000000	0.000000	0.000000	-0.262637	0.337356	-0.831580	0.000000	0.000000	1.000000	108.000000	0.000000
15119.823882	-0.099618	0.580560	0.027232	76.714615	41.603909	40.411205	0.000000	0.000000	0.000000	0.000000	0.000000	0.000000	-0.262637	0.337356	-0.831580	0.000000	0.000000	1.000000	108.000000	0.000000
15119.827216	-0.100446	0.581700	0.024648	76.714615	41.603909	40.411205	0.000000	0.000000	0.000000	0.000000	0.000000	0.000000	-0.248499	0.342083	-0.775148	0.000000	0.000000	1.000000	108.000000	0.000000
15119.830549	-0.100446	0.581700	0.024648	76.714615	41.603909	40.411205	0.000000	0.000000	0.000000	0.000000	0.000000	0.000000	-0.248499	0.342083	-0.775148	0.000000	0.000000	1.000000	108.000000	0.000000
15119.833882	-0.100446	0.581700	0.024648	76.758125	41.153744	40.013901	0.000000	0.000000	0.000000	0.000000	0.000000	0.000000	-0.248499	0.342083	-0.775148	0.000000	0.000000	1.000000	108.000000	0.000000
15119.837216	-0.101176	0.582848	0.022223	76.758125	41.153744	40.013901	0.000000	0.000000	0.000000	0.000000	0.000000	0.000000	-0.219002	0.344379	-0.727427	0.000000	0.000000	1.000000	108.000000	0.000000
15119.840549	-0.101176	0.582848	0.022223	76.758125	41.153744	40.013901	0.000000	0.000000	0.000000	0.000000	0.000000	0.000000	-0.219002	0.344379	-0.727427	0.000000	0.000000	1.000000	108.000000	0.000000
15119.843882	-0.101176	0.582848	0.022223	76.799576	40.676781	39.567684	0.000000	0.000000	0.000000	0.000000	0.000000	0.000000	-0.219002	0.344379	-0.727427	0.000000	0.000000	1.000000	108.000000	0.000000
15119.847216	-0.101815	0.583997	0.019982	76.799576	40.676781	39.567684	0.000000	0.000000	0.000000	0.000000	0.000000	0.000000	-0.191844	0.344771	-0.672516	0.000000	0.000000	1.000000	108.000000	0.000000
15119.850549	-0.101815	0.583997	0.019982	76.799576	40.676781	39.567684	0.000000	0.000000	0.000000	0.000000	0.000000	0.000000	-0.191844	0.344771	-0.672516	0.000000	0.000000	1.000000	108.000000	0.000000
15119.853882	-0.101815	0.583997	0.019982	76.844322	40.155426	39.053753	0.000000	0.000000	0.000000	0.000000	0.000000	0.000000	-0.191844	0.344771	-0.672516	0.000000	0.000000	1.000000	108.000000	0.000000
15119.857216	-0.102362	0.585158	0.017901	76.844322	40.155426	39.053753	0.000000	0.000000	0.000000	0.000000	0.000000	0.000000	-0.164020	0.348156	-0.624302	0.000000	0.000000	1.000000	108.000000	0.000000
15119.860549	-0.102362	0.585158	0.017901	76.844322	40.155426	39.053753	0.000000	0.000000	0.000000	0.000000	0.000000	0.000000	-0.164020	0.348156	-0.624302	0.000000	0.000000	1.000000	108.000000	0.000000
15119.863882	-0.102362	0.585158	0.017901	76.901520	39.559097	38.438053	0.000000	0.000000	0.000000	0.000000	0.000000	0.000000	-0.164020	0.348156	-0.624302	0.000000	0.000000	1.000000	108.000000	0.000000
15119.867216	-0.102934	0.586350	0.015973	76.901520	39.559097	38.438053	0.000000	0.000000	0.000000	0.000000	0.000000	0.000000	-0.171672	0.357629	-0.578348	0.000000	0.000000	1.000000	108.000000	0.000000
15119.870549	-0.102934	0.586350	0.015973	76.901520	39.559097	38.438053	0.000000	0.000000	0.000000	0.000000	0.000000	0.000000	-0.171672	0.357629	-0.578348	0.000000	0.000000	1.000000	108.000000	0.000000
15119.873882	-0.102934	0.586350	0.015973	76.970627	38.887463	37.717625	0.000000	0.000000	0.000000	0.000000	0.000000	0.000000	-0.171672	0.357629	-0.578348	0.000000	0.000000	1.000000	108.000000	0.000000
15119.877216	-0.103471	0.587553	0.014129	76.970627	38.887463	37.717625	0.000000	0.000000	0.000000	0.000000	0.000000	0.000000	-0.160985	0.361048	-0.553099	0.000000	0.000000	1.000000	108.000000	0.000000
15119.880549	-0.103471	0.587553	0.014129	76.970627	38.887463	37.717625	0.000000	0.000000	0.000000	0.000000	0.000000	0.000000	-0.160985	0.361048	-0.553099	0.000000	0.000000	1.000000	108.000000	0.000000
15119.883882	-0.103471	0.587553	0.014129	77.045700	38.177952	36.944904	0.000000	0.000000	0.000000	0.000000	0.000000	0.000000	-0.160985	0.361048	-0.553099	0.000000	0.000000	1.000000	108.000000	0.000000
15119.887216	-0.104002	0.588735	0.012395	77.045700	38.177952	36.944904	0.000000	0.000000	0.000000	0.000000	0.000000	0.000000	-0.159290	0.354570	-0.520200	0.000000	0.000000	1.000000	108.000000	0.000000
15119.890549	-0.104002	0.588735	0.012395	77.045700	38.177952	36.944904	0.000000	0.000000	0.000000	0.000000	0.000000	0.000000	-0.159290	0.354570	-0.520200	0.000000	0.000000	1.000000	108.000000	0.000000
15119.893882	-0.104002	0.588735	0.012395	77.099800	37.489613	36.217693	0.000000	0.000000	0.000000	0.000000	0.000000	0.000000	-0.159290	0.354570	-0.520200	0.000000	0.000000	1.000000	108.000000	0.000000
15119.897216	-0.104562	0.589912	0.010715	77.099800	37.489613	36.217693	0.000000	0.000000	0.000000	0.000000	0.000000	0.000000	-0.168082	0.352991	-0.504124	0.000000	0.000000	1.000000	108.000000	0.000000
15119.900549	-0.104562	0.589912	0.010715	77.099800	37.489613	36.217693	0.000000	0.000000	0.000000	0.000000	0.000000	0.000000	-0.168082	0.352991	-0.504124	0.000000	0.000000	1.000000	108.000000	0.000000
15119.903882	-0.104562	0.589912	0.010715	77.116043	36.870224	35.605301	0.000000	0.000000	0.000000	0.000000	0.000000	0.000000	-0.168082	0.352991	-0.504124	0.000000	0.000000	1.000000	108.000000	0.000000
15119.907216	-0.105157	0.591076	0.009111	77.116043	36.870224	35.605301	0.000000	0.000000	0.000000	0.000000	0.000000	0.000000	-0.178490	0.349433	-0.481062	0.000000	0.000000	1.000000	108.000000	0.000000
15119.910549	-0.105157	0.591076	0.009111	77.116043	36.870224	35.605301	0.000000	0.000000	0.000000	0.000000	0.000000	0.000000	-0.178490	0.349433	-0.481062	0.000000	0.000000	1.000000	108.000000	0.000000
15119.913882	-0.105157	0.591076	0.009111	77.087105	36.345879	35.143692	0.000000	0.000000	0.000000	0.000000	0.000000	0.000000	-0.178490	0.349433	-0.481062	0.000000	0.000000	1.000000	108.000000	0.000000
15119.917216	-0.105804	0.592238	0.007556	77.087105	36.345879	35.143692	0.000000	0.000000	0.000000	0.000000	0.000000	0.000000	-0.194012	0.348335	-0.466476	0.000000	0.000000	1.000000	108.000000	0.000000
15119.920549	-0.105804	0.592238	0.007556	77.087105	36.345879	35.143692	0.000000	0.000000	0.000000	0.000000	0.000000	0.000000	-0.194012	0.348335	-0.466476	0.000000	0.000000	1.000000	108.000000	0.000000
15119.923882	-0.105804	0.592238	0.007556	77.026062	35.903450	34.806587	0.000000	0.000000	0.000000	0.000000	0.000000	0.000000	-0.194012	0.348335	-0.466476	0.000000	0.000000	1.000000	108.000000	0.000000
15119.927216	-0.106464	0.593389	0.006083	77.026062	35.903450	34.806587	0.000000	0.000000	0.000000	0.000000	0.000000	0.000000	-0.197938	0.345324	-0.441901	0.000000	0.000000	1.000000	108.000000	0.000000
15119.930549	-0.106464	0.593389	0.006083	77.026062	35.903450	34.806587	0.000000	0.000000	0.000000	0.000000	0.000000	0.000000	-0.197938	0.345324	-0.441901	0.000000	0.000000	1.000000	108.000000	0.000000
15119.933882	-0.106464	0.593389	0.006083	76.955780	35.437931	34.451633	0.000000	0.000000	0.000000	0.000000	0.000000	0.000000	-0.197938	0.345324	-0.441901	0.000000	0.000000	1.000000	108.000000	0.000000
15119.937216	-0.107143	0.594523	0.004716	76.955780	35.437931	34.451633	0.000000	0.000000	0.000000	0.000000	0.000000	0.000000	-0.203647	0.340446	-0.410298	0.000000	0.000000	1.000000	108.000000	0.000000
15119.940549	-0.107143	0.594523	0.004716	76.955780	35.437931	34.451633	0.000000	0.000000	0.000000	0.000000	0.000000	0.000000	-0.203647	0.340446	-0.410298	0.000000	0.000000	1.000000	108.000000	0.000000
15119.943882	-0.107143	0.594523	0.004716	76.887077	34.994320	34.110687	0.000000	0.000000	0.000000	0.000000	0.000000	0.000000	-0.203647	0.340446	-0.410298	0.000000	0.000000	1.000000	108.000000	0.000000
15119.947216	-0.107788	0.595631	0.003424	76.887077	34.994320	34.110687	0.000000	0.000000	0.000000	0.000000	0.000000	0.000000	-0.193690	0.332394	-0.387385	0.000000	0.000000	1.000000	108.000000	0.000000
15119.950549	-0.107788	0.595631	0.003424	76.887077	34.994320	34.110687	0.000000	0.000000	0.000000	0.000000	0.000000	0.000000	-0.193690	0.332394	-0.387385	0.000000	0.000000	1.000000	108.000000	0.000000
15119.953882	-0.107788	0.595631	0.003424	76.817947	34.559673	33.773266	0.000000	0.000000	0.000000	0.000000	0.000000	0.000000	-0.193690	0.332394	-0.387385	0.000000	0.000000	1.000000	108.000000	0.000000
15119.957216	-0.108407	0.596707	0.002233	76.817947	34.559673	33.773266	0.000000	0.000000	0.000000	0.000000	0.000000	0.000000	-0.185633	0.322518	-0.357357	0.000000	0.000000	1.000000	108.000000	0.000000
15119.960549	-0.108407	0.596707	0.002233	76.817947	34.559673	33.773266	0.000000	0.000000	0.000000	0.000000	0.000000	0.000000	-0.185633	0.322518	-0.357357	0.000000	0.000000	1.000000	108.000000	0.000000
15119.963882	-0.108407	0.596707	0.002233	76.752190	34.135487	33.437332	0.000000	0.000000	0.000000	0.000000	0.000000	0.000000	-0.185633	0.322518	-0.357357	0.000000	0.000000	1.000000	108.000000	0.000000
15119.967216	-0.108998	0.597775	0.001135	76.752190	34.135487	33.437332	0.000000	0.000000	0.000000	0.000000	0.000000	0.000000	-0.177314	0.320628	-0.329457	0.000000	0.000000	1.000000	108.000000	0.000000
15119.970549	-0.108998	0.597775	0.001135	76.752190	34.135487	33.437332	0.000000	0.000000	0.000000	0.000000	0.000000	0.000000	-0.177314	0.320628	-0.329457	0.000000	0.000000	1.000000	108.000000	0.000000
15119.973882	-0.108998	0.597775	0.001135	76.702492	33.734306	33.104614	0.000000	0.000000	0.000000	0.000000	0.000000	0.000000	-0.177314	0.320628	-0.329457	0.000000	0.000000	1.000000	108.000000	0.000000
15119.977216	-0.109545	0.598789	0.000059	76.702492	33.734306	33.104614	0.000000	0.000000	0.000000	0.000000	0.000000	0.000000	-0.164133	0.304025	-0.322787	0.000000	0.000000	1.000000	108.000000	0.000000
15119.980549	-0.109545	0.598789	0.000059	76.702492	33.734306	33.104614	0.000000	0.000000	0.000000	0.000000	0.000000	0.000000	-0.164133	0.304025	-0.322787	0.000000	0.000000	1.000000	108.000000	0.000000
15119.983882	-0.109545	0.598789	0.000059	76.700836	33.476307	32.880894	0.000000	0.000000	0.000000	0.000000	0.000000	0.000000	-0.164133	0.304025	-0.322787	0.000000	0.000000	1.000000	108.000000	0.000000
15119.987216	-0.110037	0.599759	-0.000950	76.700836	33.476307	32.880894	0.000000	0.000000	0.000000	0.000000	0.000000	0.000000	-0.147428	0.291180	-0.302639	0.000000	0.000000	1.000000	108.000000	0.000000
15119.990549	-0.110037	0.599759	-0.000950	76.700836	33.476307	32.880894	0.000000	0.000000	0.000000	0.000000	0.000000	0.000000	-0.147428	0.291180	-0.302639	0.000000	0.000000	1.000000	108.000000	0.000000
15119.993882	-0.110037	0.599759	-0.000950	76.764595	33.513916	32.927383	0.000000	0.000000	0.000000	0.000000	0.000000	0.000000	-0.147428	0.291180	-0.302639	0.000000	0.000000	1.000000	108.000000	0.000000
15119.997216	-0.110546	0.600656	-0.001967	76.764595	33.513916	32.927383	0.000000	0.000000	0.000000	0.000000	0.000000	0.000000	-0.152870	0.269109	-0.305146	0.000000	0.000000	1.000000	108.000000	0.000000
15120.000549	-0.110546	0.600656	-0.001967	76.764595	33.513916	32.927383	0.000000	0.000000	0.000000	0.000000	0.000000	0.000000	-0.152870	0.269109	-0.305146	0.000000	0.000000	1.000000	108.000000	0.000000
15120.003882	-0.110546	0.600656	-0.001967	76.868935	33.757095	33.169281	0.000000	0.000000	0.000000	0.000000	0.000000	0.000000	-0.152870	0.269109	-0.305146	0.000000	0.000000	1.000000	108.000000	0.000000
15120.007216	-0.111089	0.601486	-0.002930	76.868935	33.757095	33.169281	0.000000	0.000000	0.000000	0.000000	0.000000	0.000000	-0.162888	0.248853	-0.288782	0.000000	0.000000	1.000000	108.000000	0.000000
15120.010549	-0.111089	0.601486	-0.002930	76.868935	33.757095	33.169281	0.000000	0.000000	0.000000	0.000000	0.000000	0.000000	-0.162888	0.248853	-0.288782	0.000000	0.000000	1.000000	108.000000	0.000000
15120.013882	-0.111089	0.601486	-0.002930	76.976707	34.134945	33.559395	0.000000	0.000000	0.000000	0.000000	0.000000	0.000000	-0.162888	0.248853	-0.288782	0.000000	0.000000	1.000000	108.000000	0.000000
15120.017216	-0.111640	0.602230	-0.003848	76.976707	34.134945	33.559395	0.000000	0.000000	0.000000	0.000000	0.000000	0.000000	-0.165362	0.223111	-0.275475	0.000000	0.000000	1.000000	108.000000	0.000000
15120.020549	-0.111640	0.602230	-0.003848	76.976707	34.134945	33.559395	0.000000	0.000000	0.000000	0.000000	0.000000	0.000000	-0.165362	0.223111	-0.275475	0.000000	0.000000	1.000000	108.000000	0.000000
15120.023882	-0.111640	0.602230	-0.003848	77.052055	34.596733	34.076897	0.000000	0.000000	0.000000	0.000000	0.000000	0.000000	-0.165362	0.223111	-0.275475	0.000000	0.000000	1.000000	108.000000	0.000000
15120.027216	-0.112210	0.602901	-0.004773	77.052055	34.596733	34.076897	0.000000	0.000000	0.000000	0.000000	0.000000	0.000000	-0.170888	0.201403	-0.277712	0.000000	0.000000	1.000000	108.000000	0.000000
15120.030549	-0.112210	0.602901	-0.004773	77.052055	34.596733	34.076897	0.000000	0.000000	0.000000	0.000000	0.000000	0.000000	-0.170888	0.201403	-0.277712	0.000000	0.000000	1.000000	108.000000	0.000000
15120.033882	-0.112210	0.602901	-0.004773	77.103165	34.988697	34.541317	0.000000	0.000000	0.000000	0.000000	0.000000	0.000000	-0.170888	0.201403	-0.277712	0.000000	0.000000	1.000000	108.000000	0.000000
15120.037216	-0.112745	0.603487	-0.005644	77.103165	34.988697	34.541317	0.000000	0.000000	0.000000	0.000000	0.000000	0.000000	-0.160613	0.175896	-0.261011	0.000000	0.000000	1.000000	108.000000	0.000000
15120.040549	-0.112745	0.603487	-0.005644	77.103165	34.988697	34.541317	0.000000	0.000000	0.000000	0.000000	0.000000	0.000000	-0.160613	0.175896	-0.261011	0.000000	0.000000	1.000000	108.000000	0.000000
15120.043882	-0.112745	0.603487	-0.005644	77.148857	35.317425	34.933910	0.000000	0.000000	0.000000	0.000000	0.000000	0.000000	-0.160613	0.175896	-0.261011	0.000000	0.000000	1.000000	108.000000	0.000000
15120.047216	-0.113284	0.603995	-0.006492	77.148857	35.317425	34.933910	0.000000	0.000000	0.000000	0.000000	0.000000	0.000000	-0.161572	0.152450	-0.254437	0.000000	0.000000	1.000000	108.000000	0.000000
15120.050549	-0.113284	0.603995	-0.006492	77.148857	35.317425	34.933910	0.000000	0.000000	0.000000	0.000000	0.000000	0.000000	-0.161572	0.152450	-0.254437	0.000000	0.000000	1.000000	108.000000	0.000000
15120.053882	-0.113284	0.603995	-0.006492	77.174416	35.481750	35.167839	0.000000	0.000000	0.000000	0.000000	0.000000	0.000000	-0.161572	0.152450	-0.254437	0.000000	0.000000	1.000000	108.000000	0.000000
15120.057216	-0.113843	0.604407	-0.007339	77.174416	35.481750	35.167839	0.000000	0.000000	0.000000	0.000000	0.000000	0.000000	-0.167805	0.123407	-0.254108	0.000000	0.000000	1.000000	108.000000	0.000000
15120.060549	-0.113843	0.604407	-0.007339	77.174416	35.481750	35.167839	0.000000	0.000000	0.000000	0.000000	0.000000	0.000000	-0.167805	0.123407	-0.254108	0.000000	0.000000	1.000000	108.000000	0.000000
15120.063882	-0.113843	0.604407	-0.007339	77.191299	35.557537	35.299488	0.000000	0.000000	0.000000	0.000000	0.000000	0.000000	-0.167805	0.123407	-0.254108	0.000000	0.000000	1.000000	108.000000	0.000000
15120.067216	-0.114359	0.604721	-0.008168	77.191299	35.557537	35.299488	0.000000	0.000000	0.000000	0.000000	0.000000	0.000000	-0.154840	0.094435	-0.248848	0.000000	0.000000	1.000000	108.000000	0.000000
15120.070549	-0.114359	0.604721	-0.008168	77.191299	35.557537	35.299488	0.000000	0.000000	0.000000	0.000000	0.000000	0.000000	-0.154840	0.094435	-0.248848	0.000000	0.000000	1.000000	108.000000	0.000000
15120.073882	-0.114359	0.604721	-0.008168	77.192871	35.507282	35.264194	0.000000	0.000000	0.000000	0.000000	0.000000	0.000000	-0.154840	0.094435	-0.248848	0.000000	0.000000	1.000000	108.000000	0.000000
15120.077216	-0.114359	0.604721	-0.008168	77.192871	35.507282	35.264194	0.000000	0.000000	0.000000	0.000000	0.000000	0.000000	-0.154840	0.094435	-0.248848	0.000000	0.000000	1.000000	108.000000	0.000000
15120.080549	-0.114860	0.604934	-0.008962	77.192871	35.507282	35.264194	0.000000	0.000000	0.000000	0.000000	0.000000	0.000000	-0.150159	0.063705	-0.238098	0.000000	0.000000	1.000000	108.000000	0.000000
15120.083882	-0.114860	0.604934	-0.008962	77.186096	35.440533	35.130322	0.000000	0.000000	0.000000	0.000000	0.000000	0.000000	-0.150159	0.063705	-0.238098	0.000000	0.000000	1.000000	108.000000	0.000000
15120.087216	-0.115358	0.605076	-0.009756	77.186096	35.440533	35.130322	0.000000	0.000000	0.000000	0.000000	0.000000	0.000000	-0.149512	0.042529	-0.238316	0.000000	0.000000	1.000000	108.000000	0.000000
15120.090549	-0.115358	0.605076	-0.009756	77.186096	35.440533	35.130322	0.000000	0.000000	0.000000	0.000000	0.000000	0.000000	-0.149512	0.042529	-0.238316	0.000000	0.000000	1.000000	108.000000	0.000000
15120.093882	-0.115358	0.605076	-0.009756	77.178574	35.457207	35.131371	0.000000	0.000000	0.000000	0.000000	0.000000	0.000000	-0.149512	0.042529	-0.238316	0.000000	0.000000	1.000000	108.000000	0.000000
15120.097216	-0.115358	0.605076	-0.009756	77.178574	35.457207	35.131371	0.000000	0.000000	0.000000	0.000000	0.000000	0.000000	-0.149512	0.042529	-0.238316	0.000000	0.000000	1.000000	108.000000	0.000000
15120.100549	-0.115841	0.605116	-0.010514	77.178574	35.457207	35.131371	0.000000	0.000000	0.000000	0.000000	0.000000	0.000000	-0.144943	0.012019	-0.227491	0.000000	0.000000	1.000000	108.000000	0.000000
15120.103882	-0.115841	0.605116	-0.010514	77.160057	35.570042	35.326748	0.000000	0.000000	0.000000	0.000000	0.000000	0.000000	-0.144943	0.012019	-0.227491	0.000000	0.000000	1.000000	108.000000	0.000000
15120.107216	-0.116282	0.605060	-0.011255	77.160057	35.570042	35.326748	0.000000	0.000000	0.000000	0.000000	0.000000	0.000000	-0.132265	-0.016550	-0.222021	0.000000	0.000000	1.000000	108.000000	0.000000
15120.110549	-0.116282	0.605060	-0.011255	77.160057	35.570042	35.326748	0.000000	0.000000	0.000000	0.000000	0.000000	0.000000	-0.132265	-0.016550	-0.222021	0.000000	0.000000	1.000000	108.000000	0.000000
15120.113882	-0.116282	0.605060	-0.011255	77.133820	35.724941	35.599602	0.000000	0.000000	0.000000	0.000000	0.000000	0.000000	-0.132265	-0.016550	-0.222021	0.000000	0.000000	1.000000	108.000000	0.000000
15120.117216	-0.116282	0.605060	-0.011255	77.133820	35.724941	35.599602	0.000000	0.000000	0.000000	0.000000	0.000000	0.000000	-0.132265	-0.016550	-0.222021	0.000000	0.000000	1.000000	108.000000	0.000000
15120.120549	-0.116653	0.604942	-0.011911	77.133820	35.724941	35.599602	0.000000	0.000000	0.000000	0.000000	0.000000	0.000000	-0.111272	-0.035423	-0.196803	0.000000	0.000000	1.000000	108.000000	0.000000
15120.123882	-0.116653	0.604942	-0.011911	77.113312	35.921326	35.887959	0.000000	0.000000	0.000000	0.000000	0.000000	0.000000	-0.111272	-0.035423	-0.196803	0.000000	0.000000	1.000000	108.000000	0.000000
15120.127216	-0.116974	0.604787	-0.012496	77.113312	35.921326	35.887959	0.000000	0.000000	0.000000	0.000000	0.000000	0.000000	-0.096169	-0.046655	-0.175545	0.000000	0.000000	1.000000	108.000000	0.000000
15120.130549	-0.116974	0.604787	-0.012496	77.113312	35.921326	35.887959	0.000000	0.000000	0.000000	0.000000	0.000000	0.000000	-0.096169	-0.046655	-0.175545	0.000000	0.000000	1.000000	108.000000	0.000000
15120.133882	-0.116974	0.604787	-0.012496	77.117188	36.058826	36.061554	0.000000	0.000000	0.000000	0.000000	0.000000	0.000000	-0.096169	-0.046655	-0.175545	0.000000	0.000000	1.000000	108.000000	0.000000
15120.137216	-0.116974	0.604787	-0.012496	77.117188	36.058826	36.061554	0.000000	0.000000	0.000000	0.000000	0.000000	0.000000	-0.096169	-0.046655	-0.175545	0.000000	0.000000	1.000000	108.000000	0.000000
15120.140549	-0.117293	0.604588	-0.012998	77.117188	36.058826	36.061554	0.000000	0.000000	0.000000	0.000000	0.000000	0.000000	-0.095699	-0.059658	-0.150571	0.000000	0.000000	1.000000	108.000000	0.000000
15120.143882	-0.117293	0.604588	-0.012998	77.146782	36.172146	36.105553	0.000000	0.000000	0.000000	0.000000	0.000000	0.000000	-0.095699	-0.059658	-0.150571	0.000000	0.000000	1.000000	108.000000	0.000000
15120.147216	-0.117564	0.604327	-0.013421	77.146782	36.172146	36.105553	0.000000	0.000000	0.000000	0.000000	0.000000	0.000000	-0.081429	-0.078338	-0.126949	0.000000	0.000000	1.000000	108.000000	0.000000
15120.150549	-0.117564	0.604327	-0.013421	77.146782	36.172146	36.105553	0.000000	0.000000	0.000000	0.000000	0.000000	0.000000	-0.081429	-0.078338	-0.126949	0.000000	0.000000	1.000000	108.000000	0.000000
15120.153882	-0.117564	0.604327	-0.013421	77.176292	36.286205	36.110405	0.000000	0.000000	0.000000	0.000000	0.000000	0.000000	-0.081429	-0.078338	-0.126949	0.000000	0.000000	1.000000	108.000000	0.000000
15120.157216	-0.117564	0.604327	-0.013421	77.176292	36.286205	36.110405	0.000000	0.000000	0.000000	0.000000	0.000000	0.000000	-0.081429	-0.078338	-0.126949	0.000000	0.000000	1.000000	108.000000	0.000000
15120.160549	-0.117849	0.604029	-0.013790	77.176292	36.286205	36.110405	0.000000	0.000000	0.000000	0.000000	0.000000	0.000000	-0.085583	-0.089447	-0.110687	0.000000	0.000000	1.000000	108.000000	0.000000
15120.163882	-0.117849	0.604029	-0.013790	77.207672	36.411793	36.143013	0.000000	0.000000	0.000000	0.000000	0.000000	0.000000	-0.085583	-0.089447	-0.110687	0.000000	0.000000	1.000000	108.000000	0.000000
15120.167216	-0.118153	0.603713	-0.014089	77.207672	36.411793	36.143013	0.000000	0.000000	0.000000	0.000000	0.000000	0.000000	-0.091027	-0.094816	-0.089744	0.000000	0.000000	1.000000	108.000000	0.000000
15120.170549	-0.118153	0.603713	-0.014089	77.207672	36.411793	36.143013	0.000000	0.000000	0.000000	0.000000	0.000000	0.000000	-0.091027	-0.094816	-0.089744	0.000000	0.000000	1.000000	108.000000	0.000000
15120.173882	-0.118153	0.603713	-0.014089	77.240837	36.549030	36.219452	0.000000	0.000000	0.000000	0.000000	0.000000	0.000000	-0.091027	-0.094816	-0.089744	0.000000	0.000000	1.000000	108.000000	0.000000
15120.177216	-0.118153	0.603713	-0.014089	77.240837	36.549030	36.219452	0.000000	0.000000	0.000000	0.000000	0.000000	0.000000	-0.091027	-0.094816	-0.089744	0.000000	0.000000	1.000000	108.000000	0.000000
15120.180549	-0.118462	0.603391	-0.014365	77.240837	36.549030	36.219452	0.000000	0.000000	0.000000	0.000000	0.000000	0.000000	-0.092758	-0.096561	-0.082859	0.000000	0.000000	1.000000	108.000000	0.000000
15120.183882	-0.118462	0.603391	-0.014365	77.270538	36.679668	36.354469	0.000000	0.000000	0.000000	0.000000	0.000000	0.000000	-0.092758	-0.096561	-0.082859	0.000000	0.000000	1.000000	108.000000	0.000000
15120.187216	-0.118764	0.603032	-0.014582	77.270538	36.679668	36.354469	0.000000	0.000000	0.000000	0.000000	0.000000	0.000000	-0.090716	-0.107667	-0.064960	0.000000	0.000000	1.000000	108.000000	0.000000
15120.190549	-0.118764	0.603032	-0.014582	77.270538	36.679668	36.354469	0.000000	0.000000	0.000000	0.000000	0.000000	0.000000	-0.090716	-0.107667	-0.064960	0.000000	0.000000	1.000000	108.000000	0.000000
15120.193882	-0.118764	0.603032	-0.014582	77.299324	36.834126	36.543316	0.000000	0.000000	0.000000	0.000000	0.000000	0.000000	-0.090716	-0.107667	-0.064960	0.000000	0.000000	1.000000	108.000000	0.000000
15120.197216	-0.118764	0.603032	-0.014582	77.299324	36.834126	36.543316	0.000000	0.000000	0.000000	0.000000	0.000000	0.000000	-0.090716	-0.107667	-0.064960	0.000000	0.000000	1.000000	108.000000	0.000000
15120.200549	-0.119052	0.602667	-0.014770	77.299324	36.834126	36.543316	0.000000	0.000000	0.000000	0.000000	0.000000	0.000000	-0.086198	-0.109427	-0.056398	0.000000	0.000000	1.000000	108.000000	0.000000
15120.203882	-0.119052	0.602667	-0.014770	77.329330	36.991600	36.672276	0.000000	0.000000	0.000000	0.000000	0.000000	0.000000	-0.086198	-0.109427	-0.056398	0.000000	0.000000	1.000000	108.000000	0.000000
15120.207216	-0.119052	0.602667	-0.014770	77.329330	36.991600	36.672276	0.000000	0.000000	0.000000	0.000000	0.000000	0.000000	-0.086198	-0.109427	-0.056398	0.000000	0.000000	1.000000	108.000000	0.000000
15120.210549	-0.119052	0.602667	-0.014770	77.329330	36.991600	36.672276	0.000000	0.000000	0.000000	0.000000	0.000000	0.000000	-0.086198	-0.109427	-0.056398	0.000000	0.000000	1.000000	108.000000	0.000000
15120.213882	-0.119515	0.601883	-0.014891	77.360558	37.157623	36.621750	0.000000	0.000000	0.000000	0.000000	0.000000	0.000000	-0.138832	-0.235174	-0.036490	0.000000	0.000000	1.000000	108.000000	0.000000
15120.217216	-0.119515	0.601883	-0.014891	77.360558	37.157623	36.621750	0.000000	0.000000	0.000000	0.000000	0.000000	0.000000	-0.000000	0.000002	0.000000	0.000000	0.000000	1.000000	108.000000	0.000000
15120.220549	-0.119515	0.601883	-0.014891	77.360558	37.157623	36.621750	0.000000	0.000000	0.000000	0.000000	0.000000	0.000000	-0.000000	0.000002	0.000000	0.000000	0.000000	1.000000	108.000000	0.000000
15120.223882	-0.119515	0.601883	-0.014891	77.393028	37.326748	36.447601	0.000000	0.000000	0.000000	0.000000	0.000000	0.000000	-0.000000	0.000002	0.000000	0.000000	0.000000	1.000000	108.000000	0.000000
15120.227216	-0.119515	0.601883	-0.014891	77.393028	37.326748	36.447601	0.000000	0.000000	0.000000	0.000000	0.000000	0.000000	-0.000000	0.000002	0.000000	0.000000	0.000000	1.000000	108.000000	0.000000
15120.230549	-0.119684	0.601470	-0.014848	77.393028	37.326748	36.447601	0.000000	0.000000	0.000000	0.000000	0.000000	0.000000	-0.050810	-0.123997	0.012912	0.000000	0.000000	1.000000	108.000000	0.000000
15120.233882	-0.119684	0.601470	-0.014848	77.425415	37.499603	36.402100	0.000000	0.000000	0.000000	0.000000	0.000000	0.000000	-0.050810	-0.123997	0.012912	0.000000	0.000000	1.000000	108.000000	0.000000
15120.237216	-0.119684	0.601470	-0.014848	77.425415	37.499603	36.402100	0.000000	0.000000	0.000000	0.000000	0.000000	0.000000	-0.050810	-0.123997	0.012912	0.000000	0.000000	1.000000	108.000000	0.000000
15120.240549	-0.119684	0.601470	-0.014848	77.425415	37.499603	36.402100	0.000000	0.000000	0.000000	0.000000	0.000000	0.000000	-0.050810	-0.123997	0.012912	0.000000	0.000000	1.000000	108.000000	0.000000
15120.243882	-0.120010	0.600594	-0.014559	77.457596	37.676125	36.564968	0.000000	0.000000	0.000000	0.000000	0.000000	0.000000	-0.097863	-0.262855	0.086625	0.000000	0.000000	1.000000	108.000000	0.000000
15120.247216	-0.120010	0.600594	-0.014559	77.457596	37.676125	36.564968	0.000000	0.000000	0.000000	0.000000	0.000000	0.000000	-0.000000	0.000001	0.000000	0.000000	0.000000	1.000000	108.000000	0.000000
15120.250549	-0.120010	0.600594	-0.014559	77.457596	37.676125	36.564968	0.000000	0.000000	0.000000	0.000000	0.000000	0.000000	-0.000000	0.000001	0.000000	0.000000	0.000000	1.000000	108.000000	0.000000
15120.253882	-0.120010	0.600594	-0.014559	77.487793	37.842373	36.749203	0.000000	0.000000	0.000000	0.000000	0.000000	0.000000	-0.000000	0.000001	0.000000	0.000000	0.000000	1.000000	108.000000	0.000000
15120.257216	-0.120010	0.600594	-0.014559	77.487793	37.842373	36.749203	0.000000	0.000000	0.000000	0.000000	0.000000	0.000000	-0.000000	0.000001	0.000000	0.000000	0.000000	1.000000	108.000000	0.000000
15120.260549	-0.120180	0.600162	-0.014350	77.487793	37.842373	36.749203	0.000000	0.000000	0.000000	0.000000	0.000000	0.000000	-0.050856	-0.129601	0.062713	0.000000	0.000000	1.000000	108.000000	0.000000
15120.263882	-0.120180	0.600162	-0.014350	77.519722	38.018120	36.945927	0.000000	0.000000	0.000000	0.000000	0.000000	0.000000	-0.050856	-0.129601	0.062713	0.000000	0.000000	1.000000	108.000000	0.000000
15120.267216	-0.120355	0.599723	-0.014118	77.519722	38.018120	36.945927	0.000000	0.000000	0.000000	0.000000	0.000000	0.000000	-0.052758	-0.131576	0.069579	0.000000	0.000000	1.000000	108.000000	0.000000
15120.270549	-0.120355	0.599723	-0.014118	77.519722	38.018120	36.945927	0.000000	0.000000	0.000000	0.000000	0.000000	0.000000	-0.052758	-0.131576	0.069579	0.000000	0.000000	1.000000	108.000000	0.000000
15120.273882	-0.120355	0.599723	-0.014118	77.548248	38.189369	37.136799	0.000000	0.000000	0.000000	0.000000	0.000000	0.000000	-0.052758	-0.131576	0.069579	0.000000	0.000000	1.000000	108.000000	0.000000
15120.277216	-0.120355	0.599723	-0.014118	77.548248	38.189369	37.136799	0.000000	0.000000	0.000000	0.000000	0.000000	0.000000	-0.052758	-0.131576	0.069579	0.000000	0.000000	1.000000	108.000000	0.000000
15120.280549	-0.120527	0.599265	-0.013903	77.548248	38.189369	37.136799	0.000000	0.000000	0.000000	0.000000	0.000000	0.000000	-0.051465	-0.137352	0.064685	0.000000	0.000000	1.000000	108.000000	0.000000
15120.283882	-0.120527	0.599265	-0.013903	77.579903	38.369740	37.335423	0.000000	0.000000	0.000000	0.000000	0.000000	0.000000	-0.051465	-0.137352	0.064685	0.000000	0.000000	1.000000	108.000000	0.000000
15120.287216	-0.120692	0.598813	-0.013711	77.579903	38.369740	37.335423	0.000000	0.000000	0.000000	0.000000	0.000000	0.000000	-0.049560	-0.135576	0.057537	0.000000	0.000000	1.000000	108.000000	0.000000
15120.290549	-0.120692	0.598813	-0.013711	77.579903	38.369740	37.335423	0.000000	0.000000	0.000000	0.000000	0.000000	0.000000	-0.049560	-0.135576	0.057537	0.000000	0.000000	1.000000	108.000000	0.000000
15120.293882	-0.120692	0.598813	-0.013711	77.608589	38.560143	37.544643	0.000000	0.000000	0.000000	0.000000	0.000000	0.000000	-0.049560	-0.135576	0.057537	0.000000	0.000000	1.000000	108.000000	0.000000
15120.297216	-0.120692	0.598813	-0.013711	77.608589	38.560143	37.544643	0.000000	0.000000	0.000000	0.000000	0.000000	0.000000	-0.049560	-0.135576	0.057537	0.000000	0.000000	1.000000	108.000000	0.000000
15120.300549	-0.120830	0.598368	-0.013537	77.608589	38.560143	37.544643	0.000000	0.000000	0.000000	0.000000	0.000000	0.000000	-0.041329	-0.133777	0.052118	0.000000	0.000000	1.000000	108.000000	0.000000
15120.303882	-0.120830	0.598368	-0.013537	77.637146	38.754208	37.754803	0.000000	0.000000	0.000000	0.000000	0.000000	0.000000	-0.041329	-0.133777	0.052118	0.000000	0.000000	1.000000	108.000000	0.000000
15120.307216	-0.120830	0.598368	-0.013537	77.637146	38.754208	37.754803	0.000000	0.000000	0.000000	0.000000	0.000000	0.000000	-0.041329	-0.133777	0.052118	0.000000	0.000000	1.000000	108.000000	0.000000
15120.310549	-0.120830	0.598368	-0.013537	77.637146	38.754208	37.754803	0.000000	0.000000	0.000000	0.000000	0.000000	0.000000	-0.041329	-0.133777	0.052118	0.000000	0.000000	1.000000	108.000000	0.000000
15120.313882	-0.121036	0.597526	-0.013280	77.663719	38.937603	37.954021	0.000000	0.000000	0.000000	0.000000	0.000000	0.000000	-0.061744	-0.252582	0.077097	0.000000	0.000000	1.000000	108.000000	0.000000
15120.317216	-0.121036	0.597526	-0.013280	77.663719	38.937603	37.954021	0.000000	0.000000	0.000000	0.000000	0.000000	0.000000	0.000001	-0.000007	-0.000000	0.000000	0.000000	1.000000	108.000000	0.000000
15120.320549	-0.121036	0.597526	-0.013280	77.663719	38.937603	37.954021	0.000000	0.000000	0.000000	0.000000	0.000000	0.000000	0.000001	-0.000007	-0.000000	0.000000	0.000000	1.000000	108.000000	0.000000
15120.323882	-0.121036	0.597526	-0.013280	77.690102	39.124535	38.154060	0.000000	0.000000	0.000000	0.000000	0.000000	0.000000	0.000001	-0.000007	-0.000000	0.000000	0.000000	1.000000	108.000000	0.000000
15120.327216	-0.121036	0.597526	-0.013280	77.690102	39.124535	38.154060	0.000000	0.000000	0.000000	0.000000	0.000000	0.000000	0.000001	-0.000007	-0.000000	0.000000	0.000000	1.000000	108.000000	0.000000
15120.330549	-0.121115	0.597142	-0.013158	77.690102	39.124535	38.154060	0.000000	0.000000	0.000000	0.000000	0.000000	0.000000	-0.023615	-0.115052	0.036778	0.000000	0.000000	1.000000	108.000000	0.000000
15120.333882	-0.121115	0.597142	-0.013158	77.711311	39.294697	38.327724	0.000000	0.000000	0.000000	0.000000	0.000000	0.000000	-0.023615	-0.115052	0.036778	0.000000	0.000000	1.000000	108.000000	0.000000
15120.337216	-0.121115	0.597142	-0.013158	77.711311	39.294697	38.327724	0.000000	0.000000	0.000000	0.000000	0.000000	0.000000	-0.023615	-0.115052	0.036778	0.000000	0.000000	1.000000	108.000000	0.000000
15120.340549	-0.121115	0.597142	-0.013158	77.711311	39.294697	38.327724	0.000000	0.000000	0.000000	0.000000	0.000000	0.000000	-0.023615	-0.115052	0.036778	0.000000	0.000000	1.000000	108.000000	0.000000
15120.343882	-0.121209	0.596464	-0.013062	77.729218	39.454079	38.502678	0.000000	0.000000	0.000000	0.000000	0.000000	0.000000	-0.028210	-0.203561	0.028681	0.000000	0.000000	1.000000	108.000000	0.000000
15120.347216	-0.121209	0.596464	-0.013062	77.729218	39.454079	38.502678	0.000000	0.000000	0.000000	0.000000	0.000000	0.000000	-0.000000	0.000000	-0.000000	0.000000	0.000000	1.000000	108.000000	0.000000
15120.350549	-0.121209	0.596464	-0.013062	77.729218	39.454079	38.502678	0.000000	0.000000	0.000000	0.000000	0.000000	0.000000	-0.000000	0.000000	-0.000000	0.000000	0.000000	1.000000	108.000000	0.000000
15120.353882	-0.121209	0.596464	-0.013062	77.742737	39.628548	38.692204	0.000000	0.000000	0.000000	0.000000	0.000000	0.000000	-0.000000	0.000000	-0.000000	0.000000	0.000000	1.000000	108.000000	0.000000
15120.357216	-0.121209	0.596464	-0.013062	77.742737	39.628548	38.692204	0.000000	0.000000	0.000000	0.000000	0.000000	0.000000	-0.000000	0.000000	-0.000000	0.000000	0.000000	1.000000	108.000000	0.000000
15120.360549	-0.121226	0.596168	-0.012997	77.742737	39.628548	38.692204	0.000000	0.000000	0.000000	0.000000	0.000000	0.000000	-0.005297	-0.088623	0.019410	0.000000	0.000000	1.000000	108.000000	0.000000
15120.363882	-0.121226	0.596168	-0.012997	77.748291	39.788857	38.863976	0.000000	0.000000	0.000000	0.000000	0.000000	0.000000	-0.005297	-0.088623	0.019410	0.000000	0.000000	1.000000	108.000000	0.000000
15120.367216	-0.121226	0.596168	-0.012997	77.748291	39.788857	38.863976	0.000000	0.000000	0.000000	0.000000	0.000000	0.000000	-0.005297	-0.088623	0.019410	0.000000	0.000000	1.000000	108.000000	0.000000
15120.370549	-0.121226	0.596168	-0.012997	77.748291	39.788857	38.863976	0.000000	0.000000	0.000000	0.000000	0.000000	0.000000	-0.005297	-0.088623	0.019410	0.000000	0.000000	1.000000	108.000000	0.000000
15120.373882	-0.121249	0.595659	-0.012914	77.746262	39.949516	39.042400	0.000000	0.000000	0.000000	0.000000	0.000000	0.000000	-0.006852	-0.152694	0.025107	0.000000	0.000000	1.000000	108.000000	0.000000
15120.377216	-0.121249	0.595659	-0.012914	77.746262	39.949516	39.042400	0.000000	0.000000	0.000000	0.000000	0.000000	0.000000	-0.006852	-0.152694	0.025107	0.000000	0.000000	1.000000	108.000000	0.000000
15120.380549	-0.121249	0.595659	-0.012914	77.746262	39.949516	39.042400	0.000000	0.000000	0.000000	0.000000	0.000000	0.000000	-0.006852	-0.152694	0.025107	0.000000	0.000000	1.000000	108.000000	0.000000
15120.383882	-0.121249	0.595659	-0.012914	77.741661	40.130959	39.254803	0.000000	0.000000	0.000000	0.000000	0.000000	0.000000	-0.006852	-0.152694	0.025107	0.000000	0.000000	1.000000	108.000000	0.000000
15120.387216	-0.121252	0.595402	-0.012903	77.741661	40.130959	39.254803	0.000000	0.000000	0.000000	0.000000	0.000000	0.000000	-0.000848	-0.077202	0.003112	0.000000	0.000000	1.000000	108.000000	0.000000
15120.390549	-0.121252	0.595402	-0.012903	77.741661	40.130959	39.254803	0.000000	0.000000	0.000000	0.000000	0.000000	0.000000	-0.000848	-0.077202	0.003112	0.000000	0.000000	1.000000	108.000000	0.000000
15120.393882	-0.121252	0.595402	-0.012903	77.726868	40.332909	39.483273	0.000000	0.000000	0.000000	0.000000	0.000000	0.000000	-0.000848	-0.077202	0.003112	0.000000	0.000000	1.000000	108.000000	0.000000
15120.397216	-0.121252	0.595402	-0.012903	77.726868	40.332909	39.483273	0.000000	0.000000	0.000000	0.000000	0.000000	0.000000	-0.000848	-0.077202	0.003112	0.000000	0.000000	1.000000	108.000000	0.000000
15120.400549	-0.121248	0.595151	-0.012916	77.726868	40.332909	39.483273	0.000000	0.000000	0.000000	0.000000	0.000000	0.000000	0.001066	-0.075265	-0.003911	0.000000	0.000000	1.000000	108.000000	0.000000
15120.403882	-0.121248	0.595151	-0.012916	77.695198	40.548355	39.736332	0.000000	0.000000	0.000000	0.000000	0.000000	0.000000	0.001066	-0.075265	-0.003911	0.000000	0.000000	1.000000	108.000000	0.000000
15120.407216	-0.121248	0.595151	-0.012916	77.695198	40.548355	39.736332	0.000000	0.000000	0.000000	0.000000	0.000000	0.000000	0.001066	-0.075265	-0.003911	0.000000	0.000000	1.000000	108.000000	0.000000
15120.410549	-0.121248	0.595151	-0.012916	77.695198	40.548355	39.736332	0.000000	0.000000	0.000000	0.000000	0.000000	0.000000	0.001066	-0.075265	-0.003911	0.000000	0.000000	1.000000	108.000000	0.000000
15120.413882	-0.121228	0.594593	-0.012991	77.636879	40.689400	39.874001	0.000000	0.000000	0.000000	0.000000	0.000000	0.000000	0.006104	-0.167269	-0.022366	0.000000	0.000000	1.000000	108.000000	0.000000
15120.417216	-0.121228	0.594593	-0.012991	77.636879	40.689400	39.874001	0.000000	0.000000	0.000000	0.000000	0.000000	0.000000	0.006104	-0.167269	-0.022366	0.000000	0.000000	1.000000	108.000000	0.000000
15120.420549	-0.121228	0.594593	-0.012991	77.636879	40.689400	39.874001	0.000000	0.000000	0.000000	0.000000	0.000000	0.000000	0.006104	-0.167269	-0.022366	0.000000	0.000000	1.000000	108.000000	0.000000
15120.423882	-0.121228	0.594593	-0.012991	77.541687	40.659557	39.748016	0.000000	0.000000	0.000000	0.000000	0.000000	0.000000	0.006104	-0.167269	-0.022366	0.000000	0.000000	1.000000	108.000000	0.000000
15120.427216	-0.121228	0.594268	-0.013074	77.541687	40.659557	39.748016	0.000000	0.000000	0.000000	0.000000	0.000000	0.000000	0.000029	-0.097565	-0.025014	0.000000	0.000000	1.000000	108.000000	0.000000
15120.430549	-0.121228	0.594268	-0.013074	77.541687	40.659557	39.748016	0.000000	0.000000	0.000000	0.000000	0.000000	0.000000	0.000029	-0.097565	-0.025014	0.000000	0.000000	1.000000	108.000000	0.000000
15120.433882	-0.121228	0.594268	-0.013074	77.422699	40.390671	39.404118	0.000000	0.000000	0.000000	0.000000	0.000000	0.000000	0.000029	-0.097565	-0.025014	0.000000	0.000000	1.000000	108.000000	0.000000
15120.437216	-0.121228	0.594268	-0.013074	77.422699	40.390671	39.404118	0.000000	0.000000	0.000000	0.000000	0.000000	0.000000	0.000029	-0.097565	-0.025014	0.000000	0.000000	1.000000	108.000000	0.000000
15120.440549	-0.121209	0.593918	-0.013145	77.422699	40.390671	39.404118	0.000000	0.000000	0.000000	0.000000	0.000000	0.000000	0.005786	-0.105088	-0.021197	0.000000	0.000000	1.000000	108.000000	0.000000
15120.443882	-0.121209	0.593918	-0.013145	77.300110	40.067623	39.171150	0.000000	0.000000	0.000000	0.000000	0.000000	0.000000	0.005786	-0.105088	-0.021197	0.000000	0.000000	1.000000	108.000000	0.000000
15120.447216	-0.121209	0.593918	-0.013145	77.300110	40.067623	39.171150	0.000000	0.000000	0.000000	0.000000	0.000000	0.000000	0.005786	-0.105088	-0.021197	0.000000	0.000000	1.000000	108.000000	0.000000
15120.450549	-0.121209	0.593918	-0.013145	77.300110	40.067623	39.171150	0.000000	0.000000	0.000000	0.000000	0.000000	0.000000	0.005786	-0.105088	-0.021197	0.000000	0.000000	1.000000	108.000000	0.000000
15120.453882	-0.121243	0.593137	-0.013351	77.171509	39.771965	39.005920	0.000000	0.000000	0.000000	0.000000	0.000000	0.000000	-0.010280	-0.234301	-0.061874	0.000000	0.000000	1.000000	108.000000	0.000000
15120.457216	-0.121243	0.593137	-0.013351	77.171509	39.771965	39.005920	0.000000	0.000000	0.000000	0.000000	0.000000	0.000000	-0.000000	-0.000001	-0.000000	0.000000	0.000000	1.000000	108.000000	0.000000
15120.460549	-0.121243	0.593137	-0.013351	77.171509	39.771965	39.005920	0.000000	0.000000	0.000000	0.000000	0.000000	0.000000	-0.000000	-0.000001	-0.000000	0.000000	0.000000	1.000000	108.000000	0.000000
15120.463882	-0.121243	0.593137	-0.013351	77.055115	39.548061	38.914715	0.000000	0.000000	0.000000	0.000000	0.000000	0.000000	-0.000000	-0.000001	-0.000000	0.000000	0.000000	1.000000	108.000000	0.000000
15120.467216	-0.121243	0.593137	-0.013351	77.055115	39.548061	38.914715	0.000000	0.000000	0.000000	0.000000	0.000000	0.000000	-0.000000	-0.000001	-0.000000	0.000000	0.000000	1.000000	108.000000	0.000000
15120.470549	-0.121229	0.592688	-0.013486	77.055115	39.548061	38.914715	0.000000	0.000000	0.000000	0.000000	0.000000	0.000000	0.004239	-0.134748	-0.040374	0.000000	0.000000	1.000000	108.000000	0.000000
15120.473882	-0.121229	0.592688	-0.013486	76.962418	39.418198	38.894283	0.000000	0.000000	0.000000	0.000000	0.000000	0.000000	0.004239	-0.134748	-0.040374	0.000000	0.000000	1.000000	108.000000	0.000000
15120.477216	-0.121229	0.592688	-0.013486	76.962418	39.418198	38.894283	0.000000	0.000000	0.000000	0.000000	0.000000	0.000000	0.004239	-0.134748	-0.040374	0.000000	0.000000	1.000000	108.000000	0.000000
15120.480549	-0.121229	0.592688	-0.013486	76.962418	39.418198	38.894283	0.000000	0.000000	0.000000	0.000000	0.000000	0.000000	0.004239	-0.134748	-0.040374	0.000000	0.000000	1.000000	108.000000	0.000000
15120.483882	-0.121201	0.591696	-0.013751	76.893295	39.413929	38.970673	0.000000	0.000000	0.000000	0.000000	0.000000	0.000000	0.008181	-0.297412	-0.079623	0.000000	0.000000	1.000000	108.000000	0.000000
15120.487216	-0.121201	0.591696	-0.013751	76.893295	39.413929	38.970673	0.000000	0.000000	0.000000	0.000000	0.000000	0.000000	0.000000	0.000009	-0.000000	0.000000	0.000000	1.000000	108.000000	0.000000
15120.490549	-0.121201	0.591696	-0.013751	76.893295	39.413929	38.970673	0.000000	0.000000	0.000000	0.000000	0.000000	0.000000	0.000000	0.000009	-0.000000	0.000000	0.000000	1.000000	108.000000	0.000000
15120.493882	-0.121201	0.591696	-0.013751	76.845261	39.496582	39.069790	0.000000	0.000000	0.000000	0.000000	0.000000	0.000000	0.000000	0.000009	-0.000000	0.000000	0.000000	1.000000	108.000000	0.000000
15120.497216	-0.121201	0.591696	-0.013751	76.845261	39.496582	39.069790	0.000000	0.000000	0.000000	0.000000	0.000000	0.000000	0.000000	0.000009	-0.000000	0.000000	0.000000	1.000000	108.000000	0.000000
15120.500549	-0.121170	0.591198	-0.013867	76.845261	39.496582	39.069790	0.000000	0.000000	0.000000	0.000000	0.000000	0.000000	0.009526	-0.149533	-0.034849	0.000000	0.000000	1.000000	108.000000	0.000000
15120.503882	-0.121170	0.591198	-0.013867	76.817444	39.561893	39.041771	0.000000	0.000000	0.000000	0.000000	0.000000	0.000000	0.009526	-0.149533	-0.034849	0.000000	0.000000	1.000000	108.000000	0.000000
15120.507216	-0.121133	0.590681	-0.014000	76.817444	39.561893	39.041771	0.000000	0.000000	0.000000	0.000000	0.000000	0.000000	0.010900	-0.154990	-0.039877	0.000000	0.000000	1.000000	108.000000	0.000000
15120.510549	-0.121133	0.590681	-0.014000	76.817444	39.561893	39.041771	0.000000	0.000000	0.000000	0.000000	0.000000	0.000000	0.010900	-0.154990	-0.039877	0.000000	0.000000	1.000000	108.000000	0.000000
15120.513882	-0.121133	0.590681	-0.014000	76.792549	39.587967	38.936752	0.000000	0.000000	0.000000	0.000000	0.000000	0.000000	0.010900	-0.154990	-0.039877	0.000000	0.000000	1.000000	108.000000	0.000000
15120.517216	-0.121133	0.590681	-0.014000	76.792549	39.587967	38.936752	0.000000	0.000000	0.000000	0.000000	0.000000	0.000000	0.010900	-0.154990	-0.039877	0.000000	0.000000	1.000000	108.000000	0.000000
15120.520549	-0.121103	0.590158	-0.014111	76.792549	39.587967	38.936752	0.000000	0.000000	0.000000	0.000000	0.000000	0.000000	0.009044	-0.156861	-0.033088	0.000000	0.000000	1.000000	108.000000	0.000000
15120.523882	-0.121103	0.590158	-0.014111	76.754898	39.554611	38.862785	0.000000	0.000000	0.000000	0.000000	0.000000	0.000000	0.009044	-0.156861	-0.033088	0.000000	0.000000	1.000000	108.000000	0.000000
15120.527216	-0.121105	0.589648	-0.014188	76.754898	39.554611	38.862785	0.000000	0.000000	0.000000	0.000000	0.000000	0.000000	-0.000453	-0.153246	-0.023154	0.000000	0.000000	1.000000	108.000000	0.000000
15120.530549	-0.121105	0.589648	-0.014188	76.754898	39.554611	38.862785	0.000000	0.000000	0.000000	0.000000	0.000000	0.000000	-0.000453	-0.153246	-0.023154	0.000000	0.000000	1.000000	108.000000	0.000000
15120.533882	-0.121105	0.589648	-0.014188	76.708420	39.614296	38.986473	0.000000	0.000000	0.000000	0.000000	0.000000	0.000000	-0.000453	-0.153246	-0.023154	0.000000	0.000000	1.000000	108.000000	0.000000
15120.537216	-0.121105	0.589648	-0.014188	76.708420	39.614296	38.986473	0.000000	0.000000	0.000000	0.000000	0.000000	0.000000	-0.000453	-0.153246	-0.023154	0.000000	0.000000	1.000000	108.000000	0.000000
15120.540549	-0.121106	0.589137	-0.014266	76.708420	39.614296	38.986473	0.000000	0.000000	0.000000	0.000000	0.000000	0.000000	-0.000402	-0.153152	-0.023326	0.000000	0.000000	1.000000	108.000000	0.000000
15120.543882	-0.121106	0.589137	-0.014266	76.645226	39.746765	39.218315	0.000000	0.000000	0.000000	0.000000	0.000000	0.000000	-0.000402	-0.153152	-0.023326	0.000000	0.000000	1.000000	108.000000	0.000000
15120.547216	-0.121086	0.588627	-0.014338	76.645226	39.746765	39.218315	0.000000	0.000000	0.000000	0.000000	0.000000	0.000000	0.005954	-0.153074	-0.021773	0.000000	0.000000	1.000000	108.000000	0.000000
15120.550549	-0.121086	0.588627	-0.014338	76.645226	39.746765	39.218315	0.000000	0.000000	0.000000	0.000000	0.000000	0.000000	0.005954	-0.153074	-0.021773	0.000000	0.000000	1.000000	108.000000	0.000000
15120.553882	-0.121086	0.588627	-0.014338	76.572868	39.963501	39.548832	0.000000	0.000000	0.000000	0.000000	0.000000	0.000000	0.005954	-0.153074	-0.021773	0.000000	0.000000	1.000000	108.000000	0.000000
15120.557216	-0.121111	0.588160	-0.014413	76.572868	39.963501	39.548832	0.000000	0.000000	0.000000	0.000000	0.000000	0.000000	-0.007382	-0.139939	-0.022571	0.000000	0.000000	1.000000	108.000000	0.000000
15120.560549	-0.121111	0.588160	-0.014413	76.572868	39.963501	39.548832	0.000000	0.000000	0.000000	0.000000	0.000000	0.000000	-0.007382	-0.139939	-0.022571	0.000000	0.000000	1.000000	108.000000	0.000000
15120.563882	-0.121111	0.588160	-0.014413	76.489029	40.236290	39.934937	0.000000	0.000000	0.000000	0.000000	0.000000	0.000000	-0.007382	-0.139939	-0.022571	0.000000	0.000000	1.000000	108.000000	0.000000
15120.567216	-0.121111	0.588160	-0.014413	76.489029	40.236290	39.934937	0.000000	0.000000	0.000000	0.000000	0.000000	0.000000	-0.007382	-0.139939	-0.022571	0.000000	0.000000	1.000000	108.000000	0.000000
15120.570549	-0.121146	0.587706	-0.014450	76.489029	40.236290	39.934937	0.000000	0.000000	0.000000	0.000000	0.000000	0.000000	-0.010585	-0.136394	-0.010854	0.000000	0.000000	1.000000	108.000000	0.000000
15120.573882	-0.121146	0.587706	-0.014450	76.391762	40.527664	40.303516	0.000000	0.000000	0.000000	0.000000	0.000000	0.000000	-0.010585	-0.136394	-0.010854	0.000000	0.000000	1.000000	108.000000	0.000000
15120.577216	-0.121194	0.587283	-0.014522	76.391762	40.527664	40.303516	0.000000	0.000000	0.000000	0.000000	0.000000	0.000000	-0.014382	-0.126796	-0.021731	0.000000	0.000000	1.000000	108.000000	0.000000
15120.580549	-0.121194	0.587283	-0.014522	76.391762	40.527664	40.303516	0.000000	0.000000	0.000000	0.000000	0.000000	0.000000	-0.014382	-0.126796	-0.021731	0.000000	0.000000	1.000000	108.000000	0.000000
15120.583882	-0.121194	0.587283	-0.014522	76.293480	40.832191	40.630219	0.000000	0.000000	0.000000	0.000000	0.000000	0.000000	-0.014382	-0.126796	-0.021731	0.000000	0.000000	1.000000	108.000000	0.000000
15120.587216	-0.121194	0.587283	-0.014522	76.293480	40.832191	40.630219	0.000000	0.000000	0.000000	0.000000	0.000000	0.000000	-0.014382	-0.126796	-0.021731	0.000000	0.000000	1.000000	108.000000	0.000000
15120.590549	-0.121209	0.586897	-0.014551	76.293480	40.832191	40.630219	0.000000	0.000000	0.000000	0.000000	0.000000	0.000000	-0.004428	-0.115758	-0.008578	0.000000	0.000000	1.000000	108.000000	0.000000
15120.593882	-0.121209	0.586897	-0.014551	76.194992	41.114090	40.970112	0.000000	0.000000	0.000000	0.000000	0.000000	0.000000	-0.004428	-0.115758	-0.008578	0.000000	0.000000	1.000000	108.000000	0.000000
15120.597216	-0.121209	0.586897	-0.014551	76.194992	41.114090	40.970112	0.000000	0.000000	0.000000	0.000000	0.000000	0.000000	-0.004428	-0.115758	-0.008578	0.000000	0.000000	1.000000	108.000000	0.000000
15120.600549	-0.121209	0.586897	-0.014551	76.194992	41.114090	40.970112	0.000000	0.000000	0.000000	0.000000	0.000000	0.000000	-0.004428	-0.115758	-0.008578	0.000000	0.000000	1.000000	108.000000	0.000000
15120.603882	-0.121320	0.586267	-0.014558	76.110489	41.349304	41.300884	0.000000	0.000000	0.000000	0.000000	0.000000	0.000000	-0.033302	-0.188904	-0.002120	0.000000	0.000000	1.000000	108.000000	0.000000
15120.607216	-0.121320	0.586267	-0.014558	76.110489	41.349304	41.300884	0.000000	0.000000	0.000000	0.000000	0.000000	0.000000	-0.000000	-0.000005	0.000000	0.000000	0.000000	1.000000	108.000000	0.000000
15120.610549	-0.121320	0.586267	-0.014558	76.110489	41.349304	41.300884	0.000000	0.000000	0.000000	0.000000	0.000000	0.000000	-0.000000	-0.000005	0.000000	0.000000	0.000000	1.000000	108.000000	0.000000
15120.613882	-0.121320	0.586267	-0.014558	76.052971	41.520527	41.550072	0.000000	0.000000	0.000000	0.000000	0.000000	0.000000	-0.000000	-0.000005	0.000000	0.000000	0.000000	1.000000	108.000000	0.000000
15120.617216	-0.121320	0.586267	-0.014558	76.052971	41.520527	41.550072	0.000000	0.000000	0.000000	0.000000	0.000000	0.000000	-0.000000	-0.000005	0.000000	0.000000	0.000000	1.000000	108.000000	0.000000
15120.620549	-0.121401	0.585994	-0.014592	76.052971	41.520527	41.550072	0.000000	0.000000	0.000000	0.000000	0.000000	0.000000	-0.024289	-0.082146	-0.010282	0.000000	0.000000	1.000000	108.000000	0.000000
15120.623882	-0.121401	0.585994	-0.014592	76.029243	41.621128	41.652340	0.000000	0.000000	0.000000	0.000000	0.000000	0.000000	-0.024289	-0.082146	-0.010282	0.000000	0.000000	1.000000	108.000000	0.000000
15120.627216	-0.121401	0.585994	-0.014592	76.029243	41.621128	41.652340	0.000000	0.000000	0.000000	0.000000	0.000000	0.000000	-0.024289	-0.082146	-0.010282	0.000000	0.000000	1.000000	108.000000	0.000000
15120.630549	-0.121401	0.585994	-0.014592	76.029243	41.621128	41.652340	0.000000	0.000000	0.000000	0.000000	0.000000	0.000000	-0.024289	-0.082146	-0.010282	0.000000	0.000000	1.000000	108.000000	0.000000
15120.633882	-0.121541	0.585563	-0.014574	76.023117	41.627926	41.616547	0.000000	0.000000	0.000000	0.000000	0.000000	0.000000	-0.042132	-0.129289	0.005338	0.000000	0.000000	1.000000	108.000000	0.000000
15120.637216	-0.121541	0.585563	-0.014574	76.023117	41.627926	41.616547	0.000000	0.000000	0.000000	0.000000	0.000000	0.000000	-0.042132	-0.129289	0.005338	0.000000	0.000000	1.000000	108.000000	0.000000
15120.640549	-0.121541	0.585563	-0.014574	76.023117	41.627926	41.616547	0.000000	0.000000	0.000000	0.000000	0.000000	0.000000	-0.042132	-0.129289	0.005338	0.000000	0.000000	1.000000	108.000000	0.000000
15120.643882	-0.121541	0.585563	-0.014574	76.018013	41.538300	41.518867	0.000000	0.000000	0.000000	0.000000	0.000000	0.000000	-0.042132	-0.129289	0.005338	0.000000	0.000000	1.000000	108.000000	0.000000
15120.647216	-0.121585	0.585376	-0.014578	76.018013	41.538300	41.518867	0.000000	0.000000	0.000000	0.000000	0.000000	0.000000	-0.013242	-0.056110	-0.001150	0.000000	0.000000	1.000000	108.000000	0.000000
15120.650549	-0.121585	0.585376	-0.014578	76.018013	41.538300	41.518867	0.000000	0.000000	0.000000	0.000000	0.000000	0.000000	-0.013242	-0.056110	-0.001150	0.000000	0.000000	1.000000	108.000000	0.000000
15120.653882	-0.121585	0.585376	-0.014578	76.009521	41.395302	41.380962	0.000000	0.000000	0.000000	0.000000	0.000000	0.000000	-0.013242	-0.056110	-0.001150	0.000000	0.000000	1.000000	108.000000	0.000000
15120.657216	-0.121619	0.585200	-0.014537	76.009521	41.395302	41.380962	0.000000	0.000000	0.000000	0.000000	0.000000	0.000000	-0.010196	-0.052660	0.012438	0.000000	0.000000	1.000000	108.000000	0.000000
15120.660549	-0.121619	0.585200	-0.014537	76.009521	41.395302	41.380962	0.000000	0.000000	0.000000	0.000000	0.000000	0.000000	-0.010196	-0.052660	0.012438	0.000000	0.000000	1.000000	108.000000	0.000000
15120.663882	-0.121619	0.585200	-0.014537	76.004959	41.300098	41.286793	0.000000	0.000000	0.000000	0.000000	0.000000	0.000000	-0.010196	-0.052660	0.012438	0.000000	0.000000	1.000000	108.000000	0.000000
15120.667216	-0.121619	0.585200	-0.014537	76.004959	41.300098	41.286793	0.000000	0.000000	0.000000	0.000000	0.000000	0.000000	-0.010196	-0.052660	0.012438	0.000000	0.000000	1.000000	108.000000	0.000000
15120.670549	-0.121637	0.585043	-0.014473	76.004959	41.300098	41.286793	0.000000	0.000000	0.000000	0.000000	0.000000	0.000000	-0.005242	-0.047185	0.019081	0.000000	0.000000	1.000000	108.000000	0.000000
15120.673882	-0.121637	0.585043	-0.014473	76.006470	41.264187	41.247757	0.000000	0.000000	0.000000	0.000000	0.000000	0.000000	-0.005242	-0.047185	0.019081	0.000000	0.000000	1.000000	108.000000	0.000000
15120.677216	-0.121637	0.585043	-0.014473	76.006470	41.264187	41.247757	0.000000	0.000000	0.000000	0.000000	0.000000	0.000000	-0.005242	-0.047185	0.019081	0.000000	0.000000	1.000000	108.000000	0.000000
15120.680549	-0.121637	0.585043	-0.014473	76.006470	41.264187	41.247757	0.000000	0.000000	0.000000	0.000000	0.000000	0.000000	-0.005242	-0.047185	0.019081	0.000000	0.000000	1.000000	108.000000	0.000000
15120.683882	-0.121665	0.584666	-0.014372	76.018036	41.341328	41.321457	0.000000	0.000000	0.000000	0.000000	0.000000	0.000000	-0.008316	-0.112899	0.030262	0.000000	0.000000	1.000000	108.000000	0.000000
15120.687216	-0.121665	0.584666	-0.014372	76.018036	41.341328	41.321457	0.000000	0.000000	0.000000	0.000000	0.000000	0.000000	-0.008316	-0.112899	0.030262	0.000000	0.000000	1.000000	108.000000	0.000000
15120.690549	-0.121665	0.584666	-0.014372	76.018036	41.341328	41.321457	0.000000	0.000000	0.000000	0.000000	0.000000	0.000000	-0.008316	-0.112899	0.030262	0.000000	0.000000	1.000000	108.000000	0.000000
15120.693882	-0.121665	0.584666	-0.014372	76.025597	41.440403	41.429443	0.000000	0.000000	0.000000	0.000000	0.000000	0.000000	-0.008316	-0.112899	0.030262	0.000000	0.000000	1.000000	108.000000	0.000000
15120.697216	-0.121654	0.584448	-0.014329	76.025597	41.440403	41.429443	0.000000	0.000000	0.000000	0.000000	0.000000	0.000000	0.003242	-0.065676	0.012899	0.000000	0.000000	1.000000	108.000000	0.000000
15120.700549	-0.121654	0.584448	-0.014329	76.025597	41.440403	41.429443	0.000000	0.000000	0.000000	0.000000	0.000000	0.000000	0.003242	-0.065676	0.012899	0.000000	0.000000	1.000000	108.000000	0.000000
15120.703882	-0.121654	0.584448	-0.014329	76.023773	41.552139	41.565701	0.000000	0.000000	0.000000	0.000000	0.000000	0.000000	0.003242	-0.065676	0.012899	0.000000	0.000000	1.000000	108.000000	0.000000
15120.707216	-0.121636	0.584167	-0.014312	76.023773	41.552139	41.565701	0.000000	0.000000	0.000000	0.000000	0.000000	0.000000	0.005412	-0.084153	0.004995	0.000000	0.000000	1.000000	108.000000	0.000000
15120.710549	-0.121636	0.584167	-0.014312	76.023773	41.552139	41.565701	0.000000	0.000000	0.000000	0.000000	0.000000	0.000000	0.005412	-0.084153	0.004995	0.000000	0.000000	1.000000	108.000000	0.000000
15120.713882	-0.121636	0.584167	-0.014312	76.006454	41.651840	41.701187	0.000000	0.000000	0.000000	0.000000	0.000000	0.000000	0.005412	-0.084153	0.004995	0.000000	0.000000	1.000000	108.000000	0.000000
15120.717216	-0.121636	0.584167	-0.014312	76.006454	41.651840	41.701187	0.000000	0.000000	0.000000	0.000000	0.000000	0.000000	0.005412	-0.084153	0.004995	0.000000	0.000000	1.000000	108.000000	0.000000
15120.720549	-0.121615	0.583843	-0.014306	76.006454	41.651840	41.701187	0.000000	0.000000	0.000000	0.000000	0.000000	0.000000	0.006233	-0.097140	0.002002	0.000000	0.000000	1.000000	108.000000	0.000000
15120.723882	-0.121615	0.583843	-0.014306	75.977913	41.705128	41.812130	0.000000	0.000000	0.000000	0.000000	0.000000	0.000000	0.006233	-0.097140	0.002002	0.000000	0.000000	1.000000	108.000000	0.000000
15120.727216	-0.121615	0.583843	-0.014306	75.977913	41.705128	41.812130	0.000000	0.000000	0.000000	0.000000	0.000000	0.000000	0.006233	-0.097140	0.002002	0.000000	0.000000	1.000000	108.000000	0.000000
15120.730549	-0.121615	0.583843	-0.014306	75.977913	41.705128	41.812130	0.000000	0.000000	0.000000	0.000000	0.000000	0.000000	0.006233	-0.097140	0.002002	0.000000	0.000000	1.000000	108.000000	0.000000
15120.733882	-0.121537	0.583005	-0.014343	75.941986	41.653114	41.822250	0.000000	0.000000	0.000000	0.000000	0.000000	0.000000	0.023443	-0.251614	-0.011281	0.000000	0.000000	1.000000	108.000000	0.000000
15120.737216	-0.121537	0.583005	-0.014343	75.941986	41.653114	41.822250	0.000000	0.000000	0.000000	0.000000	0.000000	0.000000	0.000001	-0.000005	0.000000	0.000000	0.000000	1.000000	108.000000	0.000000
15120.740549	-0.121537	0.583005	-0.014343	75.941986	41.653114	41.822250	0.000000	0.000000	0.000000	0.000000	0.000000	0.000000	0.000001	-0.000005	0.000000	0.000000	0.000000	1.000000	108.000000	0.000000
15120.743882	-0.121537	0.583005	-0.014343	75.889450	41.466633	41.696743	0.000000	0.000000	0.000000	0.000000	0.000000	0.000000	0.000001	-0.000005	0.000000	0.000000	0.000000	1.000000	108.000000	0.000000
15120.747216	-0.121537	0.583005	-0.014343	75.889450	41.466633	41.696743	0.000000	0.000000	0.000000	0.000000	0.000000	0.000000	0.000001	-0.000005	0.000000	0.000000	0.000000	1.000000	108.000000	0.000000
15120.750549	-0.121485	0.582576	-0.014368	75.889450	41.466633	41.696743	0.000000	0.000000	0.000000	0.000000	0.000000	0.000000	0.015603	-0.128490	-0.007429	0.000000	0.000000	1.000000	108.000000	0.000000
15120.753882	-0.121485	0.582576	-0.014368	75.821503	41.148220	41.425774	0.000000	0.000000	0.000000	0.000000	0.000000	0.000000	0.015603	-0.128490	-0.007429	0.000000	0.000000	1.000000	108.000000	0.000000
15120.757216	-0.121485	0.582576	-0.014368	75.821503	41.148220	41.425774	0.000000	0.000000	0.000000	0.000000	0.000000	0.000000	0.015603	-0.128490	-0.007429	0.000000	0.000000	1.000000	108.000000	0.000000
15120.760549	-0.121485	0.582576	-0.014368	75.821503	41.148220	41.425774	0.000000	0.000000	0.000000	0.000000	0.000000	0.000000	0.015603	-0.128490	-0.007429	0.000000	0.000000	1.000000	108.000000	0.000000
15120.763882	-0.121341	0.581718	-0.014316	75.758102	40.752113	41.017048	0.000000	0.000000	0.000000	0.000000	0.000000	0.000000	0.043144	-0.257624	0.015758	0.000000	0.000000	1.000000	108.000000	0.000000
15120.767216	-0.121341	0.581718	-0.014316	75.758102	40.752113	41.017048	0.000000	0.000000	0.000000	0.000000	0.000000	0.000000	0.000001	-0.000006	-0.000000	0.000000	0.000000	1.000000	108.000000	0.000000
15120.770549	-0.121341	0.581718	-0.014316	75.758102	40.752113	41.017048	0.000000	0.000000	0.000000	0.000000	0.000000	0.000000	0.000001	-0.000006	-0.000000	0.000000	0.000000	1.000000	108.000000	0.000000
15120.773882	-0.121341	0.581718	-0.014316	75.704102	40.275337	40.502396	0.000000	0.000000	0.000000	0.000000	0.000000	0.000000	0.000001	-0.000006	-0.000000	0.000000	0.000000	1.000000	108.000000	0.000000
15120.777216	-0.121341	0.581718	-0.014316	75.704102	40.275337	40.502396	0.000000	0.000000	0.000000	0.000000	0.000000	0.000000	0.000001	-0.000006	-0.000000	0.000000	0.000000	1.000000	108.000000	0.000000
15120.780549	-0.121279	0.581323	-0.014211	75.704102	40.275337	40.502396	0.000000	0.000000	0.000000	0.000000	0.000000	0.000000	0.018519	-0.118348	0.031413	0.000000	0.000000	1.000000	108.000000	0.000000
15120.783882	-0.121279	0.581323	-0.014211	75.653915	39.718758	39.973034	0.000000	0.000000	0.000000	0.000000	0.000000	0.000000	0.018519	-0.118348	0.031413	0.000000	0.000000	1.000000	108.000000	0.000000
15120.787216	-0.121279	0.581323	-0.014211	75.653915	39.718758	39.973034	0.000000	0.000000	0.000000	0.000000	0.000000	0.000000	0.018519	-0.118348	0.031413	0.000000	0.000000	1.000000	108.000000	0.000000
15120.790549	-0.121279	0.581323	-0.014211	75.653915	39.718758	39.973034	0.000000	0.000000	0.000000	0.000000	0.000000	0.000000	0.018519	-0.118348	0.031413	0.000000	0.000000	1.000000	108.000000	0.000000
15120.793882	-0.121261	0.580672	-0.013864	75.607338	39.157013	39.430569	0.000000	0.000000	0.000000	0.000000	0.000000	0.000000	0.005414	-0.195437	0.104168	0.000000	0.000000	1.000000	108.000000	0.000000
15120.797216	-0.121261	0.580672	-0.013864	75.607338	39.157013	39.430569	0.000000	0.000000	0.000000	0.000000	0.000000	0.000000	0.000000	0.000007	0.000000	0.000000	0.000000	1.000000	108.000000	0.000000
15120.800549	-0.121261	0.580672	-0.013864	75.607338	39.157013	39.430569	0.000000	0.000000	0.000000	0.000000	0.000000	0.000000	0.000000	0.000007	0.000000	0.000000	0.000000	1.000000	108.000000	0.000000
15120.803882	-0.121261	0.580672	-0.013864	75.561035	38.636154	38.921265	0.000000	0.000000	0.000000	0.000000	0.000000	0.000000	0.000000	0.000007	0.000000	0.000000	0.000000	1.000000	108.000000	0.000000
15120.807216	-0.121261	0.580672	-0.013864	75.561035	38.636154	38.921265	0.000000	0.000000	0.000000	0.000000	0.000000	0.000000	0.000000	0.000007	0.000000	0.000000	0.000000	1.000000	108.000000	0.000000
15120.810549	-0.121258	0.580396	-0.013626	75.561035	38.636154	38.921265	0.000000	0.000000	0.000000	0.000000	0.000000	0.000000	0.000872	-0.082574	0.071278	0.000000	0.000000	1.000000	108.000000	0.000000
15120.813882	-0.121258	0.580396	-0.013626	75.520638	38.196140	38.486343	0.000000	0.000000	0.000000	0.000000	0.000000	0.000000	0.000872	-0.082574	0.071278	0.000000	0.000000	1.000000	108.000000	0.000000
15120.817216	-0.121258	0.580396	-0.013626	75.520638	38.196140	38.486343	0.000000	0.000000	0.000000	0.000000	0.000000	0.000000	0.000872	-0.082574	0.071278	0.000000	0.000000	1.000000	108.000000	0.000000
15120.820549	-0.121258	0.580396	-0.013626	75.520638	38.196140	38.486343	0.000000	0.000000	0.000000	0.000000	0.000000	0.000000	0.000872	-0.082574	0.071278	0.000000	0.000000	1.000000	108.000000	0.000000
15120.823882	-0.121384	0.579907	-0.012999	75.493935	37.896412	38.199928	0.000000	0.000000	0.000000	0.000000	0.000000	0.000000	-0.037845	-0.146793	0.188182	0.000000	0.000000	1.000000	108.000000	0.000000
15120.827216	-0.121384	0.579907	-0.012999	75.493935	37.896412	38.199928	0.000000	0.000000	0.000000	0.000000	0.000000	0.000000	-0.000001	-0.000005	0.000000	0.000000	0.000000	1.000000	108.000000	0.000000
15120.830549	-0.121384	0.579907	-0.012999	75.493935	37.896412	38.199928	0.000000	0.000000	0.000000	0.000000	0.000000	0.000000	-0.000001	-0.000005	0.000000	0.000000	0.000000	1.000000	108.000000	0.000000
15120.833882	-0.121384	0.579907	-0.012999	75.483383	37.747746	38.062397	0.000000	0.000000	0.000000	0.000000	0.000000	0.000000	-0.000001	-0.000005	0.000000	0.000000	0.000000	1.000000	108.000000	0.000000
15120.837216	-0.121384	0.579907	-0.012999	75.483383	37.747746	38.062397	0.000000	0.000000	0.000000	0.000000	0.000000	0.000000	-0.000001	-0.000005	0.000000	0.000000	0.000000	1.000000	108.000000	0.000000
15120.840549	-0.121513	0.579671	-0.012694	75.483383	37.747746	38.062397	0.000000	0.000000	0.000000	0.000000	0.000000	0.000000	-0.038563	-0.070867	0.091328	0.000000	0.000000	1.000000	108.000000	0.000000
15120.843882	-0.121513	0.579671	-0.012694	75.489174	37.743858	38.072929	0.000000	0.000000	0.000000	0.000000	0.000000	0.000000	-0.038563	-0.070867	0.091328	0.000000	0.000000	1.000000	108.000000	0.000000
15120.847216	-0.121513	0.579671	-0.012694	75.489174	37.743858	38.072929	0.000000	0.000000	0.000000	0.000000	0.000000	0.000000	-0.038563	-0.070867	0.091328	0.000000	0.000000	1.000000	108.000000	0.000000
15120.850549	-0.121513	0.579671	-0.012694	75.489174	37.743858	38.072929	0.000000	0.000000	0.000000	0.000000	0.000000	0.000000	-0.038563	-0.070867	0.091328	0.000000	0.000000	1.000000	108.000000	0.000000
15120.853882	-0.121880	0.579215	-0.012098	75.500458	37.788296	38.132877	0.000000	0.000000	0.000000	0.000000	0.000000	0.000000	-0.110202	-0.136673	0.178818	0.000000	0.000000	1.000000	108.000000	0.000000
15120.857216	-0.121880	0.579215	-0.012098	75.500458	37.788296	38.132877	0.000000	0.000000	0.000000	0.000000	0.000000	0.000000	-0.000001	-0.000005	-0.000000	0.000000	0.000000	1.000000	108.000000	0.000000
15120.860549	-0.121880	0.579215	-0.012098	75.500458	37.788296	38.132877	0.000000	0.000000	0.000000	0.000000	0.000000	0.000000	-0.000001	-0.000005	-0.000000	0.000000	0.000000	1.000000	108.000000	0.000000
15120.863882	-0.121880	0.579215	-0.012098	75.509064	37.829224	38.200932	0.000000	0.000000	0.000000	0.000000	0.000000	0.000000	-0.000001	-0.000005	-0.000000	0.000000	0.000000	1.000000	108.000000	0.000000
15120.867216	-0.121880	0.579215	-0.012098	75.509064	37.829224	38.200932	0.000000	0.000000	0.000000	0.000000	0.000000	0.000000	-0.000001	-0.000005	-0.000000	0.000000	0.000000	1.000000	108.000000	0.000000
15120.870549	-0.122123	0.578992	-0.011875	75.509064	37.829224	38.200932	0.000000	0.000000	0.000000	0.000000	0.000000	0.000000	-0.072861	-0.066912	0.066888	0.000000	0.000000	1.000000	108.000000	0.000000
15120.873882	-0.122123	0.578992	-0.011875	75.506371	37.873711	38.287048	0.000000	0.000000	0.000000	0.000000	0.000000	0.000000	-0.072861	-0.066912	0.066888	0.000000	0.000000	1.000000	108.000000	0.000000
15120.877216	-0.122123	0.578992	-0.011875	75.506371	37.873711	38.287048	0.000000	0.000000	0.000000	0.000000	0.000000	0.000000	-0.072861	-0.066912	0.066888	0.000000	0.000000	1.000000	108.000000	0.000000
15120.880549	-0.122123	0.578992	-0.011875	75.506371	37.873711	38.287048	0.000000	0.000000	0.000000	0.000000	0.000000	0.000000	-0.072861	-0.066912	0.066888	0.000000	0.000000	1.000000	108.000000	0.000000
15120.883882	-0.122668	0.578621	-0.011467	75.485718	37.932869	38.410999	0.000000	0.000000	0.000000	0.000000	0.000000	0.000000	-0.163317	-0.111346	0.122557	0.000000	0.000000	1.000000	108.000000	0.000000
15120.887216	-0.122668	0.578621	-0.011467	75.485718	37.932869	38.410999	0.000000	0.000000	0.000000	0.000000	0.000000	0.000000	0.000000	0.000001	0.000000	0.000000	0.000000	1.000000	108.000000	0.000000
15120.890549	-0.122668	0.578621	-0.011467	75.485718	37.932869	38.410999	0.000000	0.000000	0.000000	0.000000	0.000000	0.000000	0.000000	0.000001	0.000000	0.000000	0.000000	1.000000	108.000000	0.000000
15120.893882	-0.122668	0.578621	-0.011467	75.447830	37.992008	38.546341	0.000000	0.000000	0.000000	0.000000	0.000000	0.000000	0.000000	0.000001	0.000000	0.000000	0.000000	1.000000	108.000000	0.000000
15120.897216	-0.122668	0.578621	-0.011467	75.447830	37.992008	38.546341	0.000000	0.000000	0.000000	0.000000	0.000000	0.000000	0.000000	0.000001	0.000000	0.000000	0.000000	1.000000	108.000000	0.000000
15120.900549	-0.122974	0.578491	-0.011265	75.447830	37.992008	38.546341	0.000000	0.000000	0.000000	0.000000	0.000000	0.000000	-0.091850	-0.039018	0.060662	0.000000	0.000000	1.000000	108.000000	0.000000
15120.903882	-0.122974	0.578491	-0.011265	75.396782	38.049473	38.696735	0.000000	0.000000	0.000000	0.000000	0.000000	0.000000	-0.091850	-0.039018	0.060662	0.000000	0.000000	1.000000	108.000000	0.000000
15120.907216	-0.122974	0.578491	-0.011265	75.396782	38.049473	38.696735	0.000000	0.000000	0.000000	0.000000	0.000000	0.000000	-0.091850	-0.039018	0.060662	0.000000	0.000000	1.000000	108.000000	0.000000
15120.910549	-0.122974	0.578491	-0.011265	75.396782	38.049473	38.696735	0.000000	0.000000	0.000000	0.000000	0.000000	0.000000	-0.091850	-0.039018	0.060662	0.000000	0.000000	1.000000	108.000000	0.000000
15120.913882	-0.123548	0.578342	-0.010835	75.327660	38.122765	38.883411	0.000000	0.000000	0.000000	0.000000	0.000000	0.000000	-0.172371	-0.044624	0.128858	0.000000	0.000000	1.000000	108.000000	0.000000
15120.917216	-0.123548	0.578342	-0.010835	75.327660	38.122765	38.883411	0.000000	0.000000	0.000000	0.000000	0.000000	0.000000	-0.000001	0.000008	0.000000	0.000000	0.000000	1.000000	108.000000	0.000000
15120.920549	-0.123548	0.578342	-0.010835	75.327660	38.122765	38.883411	0.000000	0.000000	0.000000	0.000000	0.000000	0.000000	-0.000001	0.000008	0.000000	0.000000	0.000000	1.000000	108.000000	0.000000
15120.923882	-0.123548	0.578342	-0.010835	75.246651	38.196716	39.072315	0.000000	0.000000	0.000000	0.000000	0.000000	0.000000	-0.000001	0.000008	0.000000	0.000000	0.000000	1.000000	108.000000	0.000000
15120.927216	-0.123548	0.578342	-0.010835	75.246651	38.196716	39.072315	0.000000	0.000000	0.000000	0.000000	0.000000	0.000000	-0.000001	0.000008	0.000000	0.000000	0.000000	1.000000	108.000000	0.000000
15120.930549	-0.123753	0.578324	-0.010590	75.246651	38.196716	39.072315	0.000000	0.000000	0.000000	0.000000	0.000000	0.000000	-0.061433	-0.005577	0.073506	0.000000	0.000000	1.000000	108.000000	0.000000
15120.933882	-0.123753	0.578324	-0.010590	75.166428	38.260815	39.242142	0.000000	0.000000	0.000000	0.000000	0.000000	0.000000	-0.061433	-0.005577	0.073506	0.000000	0.000000	1.000000	108.000000	0.000000
15120.937216	-0.123753	0.578324	-0.010590	75.166428	38.260815	39.242142	0.000000	0.000000	0.000000	0.000000	0.000000	0.000000	-0.061433	-0.005577	0.073506	0.000000	0.000000	1.000000	108.000000	0.000000
15120.940549	-0.123753	0.578324	-0.010590	75.166428	38.260815	39.242142	0.000000	0.000000	0.000000	0.000000	0.000000	0.000000	-0.061433	-0.005577	0.073506	0.000000	0.000000	1.000000	108.000000	0.000000
15120.943882	-0.124103	0.578377	-0.010154	75.109909	38.274002	39.327850	0.000000	0.000000	0.000000	0.000000	0.000000	0.000000	-0.104827	0.015932	0.130885	0.000000	0.000000	1.000000	108.000000	0.000000
15120.947216	-0.124103	0.578377	-0.010154	75.109909	38.274002	39.327850	0.000000	0.000000	0.000000	0.000000	0.000000	0.000000	-0.104827	0.015932	0.130885	0.000000	0.000000	1.000000	108.000000	0.000000
15120.950549	-0.124103	0.578377	-0.010154	75.109909	38.274002	39.327850	0.000000	0.000000	0.000000	0.000000	0.000000	0.000000	-0.104827	0.015932	0.130885	0.000000	0.000000	1.000000	108.000000	0.000000
15120.953882	-0.124103	0.578377	-0.010154	75.095787	38.233028	39.307812	0.000000	0.000000	0.000000	0.000000	0.000000	0.000000	-0.104827	0.015932	0.130885	0.000000	0.000000	1.000000	108.000000	0.000000
15120.957216	-0.124270	0.578423	-0.009962	75.095787	38.233028	39.307812	0.000000	0.000000	0.000000	0.000000	0.000000	0.000000	-0.050276	0.013916	0.057537	0.000000	0.000000	1.000000	108.000000	0.000000
15120.960549	-0.124270	0.578423	-0.009962	75.095787	38.233028	39.307812	0.000000	0.000000	0.000000	0.000000	0.000000	0.000000	-0.050276	0.013916	0.057537	0.000000	0.000000	1.000000	108.000000	0.000000
15120.963882	-0.124270	0.578423	-0.009962	75.086510	38.174740	39.258747	0.000000	0.000000	0.000000	0.000000	0.000000	0.000000	-0.050276	0.013916	0.057537	0.000000	0.000000	1.000000	108.000000	0.000000
15120.967216	-0.124270	0.578423	-0.009962	75.086510	38.174740	39.258747	0.000000	0.000000	0.000000	0.000000	0.000000	0.000000	-0.050276	0.013916	0.057537	0.000000	0.000000	1.000000	108.000000	0.000000
15120.970549	-0.124419	0.578492	-0.009839	75.086510	38.174740	39.258747	0.000000	0.000000	0.000000	0.000000	0.000000	0.000000	-0.044540	0.020512	0.036801	0.000000	0.000000	1.000000	108.000000	0.000000
15120.973882	-0.124419	0.578492	-0.009839	75.079109	38.123264	39.219555	0.000000	0.000000	0.000000	0.000000	0.000000	0.000000	-0.044540	0.020512	0.036801	0.000000	0.000000	1.000000	108.000000	0.000000
15120.977216	-0.124419	0.578492	-0.009839	75.079109	38.123264	39.219555	0.000000	0.000000	0.000000	0.000000	0.000000	0.000000	-0.044540	0.020512	0.036801	0.000000	0.000000	1.000000	108.000000	0.000000
15120.980549	-0.124419	0.578492	-0.009839	75.079109	38.123264	39.219555	0.000000	0.000000	0.000000	0.000000	0.000000	0.000000	-0.044540	0.020512	0.036801	0.000000	0.000000	1.000000	108.000000	0.000000
15120.983882	-0.124639	0.578575	-0.009786	75.075394	38.093472	39.199978	0.000000	0.000000	0.000000	0.000000	0.000000	0.000000	-0.066202	0.024904	0.015877	0.000000	0.000000	1.000000	108.000000	0.000000
15120.987216	-0.124639	0.578575	-0.009786	75.075394	38.093472	39.199978	0.000000	0.000000	0.000000	0.000000	0.000000	0.000000	-0.066202	0.024904	0.015877	0.000000	0.000000	1.000000	108.000000	0.000000
15120.990549	-0.124639	0.578575	-0.009786	75.075394	38.093472	39.199978	0.000000	0.000000	0.000000	0.000000	0.000000	0.000000	-0.066202	0.024904	0.015877	0.000000	0.000000	1.000000	108.000000	0.000000
15120.993882	-0.124639	0.578575	-0.009786	75.071686	38.058239	39.180397	0.000000	0.000000	0.000000	0.000000	0.000000	0.000000	-0.066202	0.024904	0.015877	0.000000	0.000000	1.000000	108.000000	0.000000
15120.997216	-0.124763	0.578625	-0.009835	75.071686	38.058239	39.180397	0.000000	0.000000	0.000000	0.000000	0.000000	0.000000	-0.037159	0.015212	-0.014488	0.000000	0.000000	1.000000	108.000000	0.000000
15121.000549	-0.124763	0.578625	-0.009835	75.071686	38.058239	39.180397	0.000000	0.000000	0.000000	0.000000	0.000000	0.000000	-0.037159	0.015212	-0.014488	0.000000	0.000000	1.000000	108.000000	0.000000
15121.003882	-0.124763	0.578625	-0.009835	75.071686	38.041908	39.180389	0.000000	0.000000	0.000000	0.000000	0.000000	0.000000	-0.037159	0.015212	-0.014488	0.000000	0.000000	1.000000	108.000000	0.000000
15121.007216	-0.124763	0.578625	-0.009835	75.071686	38.041908	39.180389	0.000000	0.000000	0.000000	0.000000	0.000000	0.000000	-0.037159	0.015212	-0.014488	0.000000	0.000000	1.000000	108.000000	0.000000
15121.010549	-0.124878	0.578640	-0.009916	75.071686	38.041908	39.180389	0.000000	0.000000	0.000000	0.000000	0.000000	0.000000	-0.034371	0.004389	-0.024469	0.000000	0.000000	1.000000	108.000000	0.000000
15121.013882	-0.124878	0.578640	-0.009916	75.071671	38.025585	39.180389	0.000000	0.000000	0.000000	0.000000	0.000000	0.000000	-0.034371	0.004389	-0.024469	0.000000	0.000000	1.000000	108.000000	0.000000
15121.017216	-0.124878	0.578640	-0.009916	75.071671	38.025585	39.180389	0.000000	0.000000	0.000000	0.000000	0.000000	0.000000	-0.034371	0.004389	-0.024469	0.000000	0.000000	1.000000	108.000000	0.000000
15121.020549	-0.124878	0.578640	-0.009916	75.071671	38.025585	39.180389	0.000000	0.000000	0.000000	0.000000	0.000000	0.000000	-0.034371	0.004389	-0.024469	0.000000	0.000000	1.000000	108.000000	0.000000
15121.023882	-0.125051	0.578636	-0.010032	75.071686	38.014721	39.180401	0.000000	0.000000	0.000000	0.000000	0.000000	0.000000	-0.052069	-0.001035	-0.034803	0.000000	0.000000	1.000000	108.000000	0.000000
15121.027216	-0.125051	0.578636	-0.010032	75.071686	38.014721	39.180401	0.000000	0.000000	0.000000	0.000000	0.000000	0.000000	-0.052069	-0.001035	-0.034803	0.000000	0.000000	1.000000	108.000000	0.000000
15121.030549	-0.125051	0.578636	-0.010032	75.071686	38.014721	39.180401	0.000000	0.000000	0.000000	0.000000	0.000000	0.000000	-0.052069	-0.001035	-0.034803	0.000000	0.000000	1.000000	108.000000	0.000000
15121.033882	-0.125051	0.578636	-0.010032	75.073555	38.016014	39.190182	0.000000	0.000000	0.000000	0.000000	0.000000	0.000000	-0.052069	-0.001035	-0.034803	0.000000	0.000000	1.000000	108.000000	0.000000
15121.037216	-0.125132	0.578618	-0.010073	75.073555	38.016014	39.190182	0.000000	0.000000	0.000000	0.000000	0.000000	0.000000	-0.024077	-0.005418	-0.012110	0.000000	0.000000	1.000000	108.000000	0.000000
15121.040549	-0.125132	0.578618	-0.010073	75.073555	38.016014	39.190182	0.000000	0.000000	0.000000	0.000000	0.000000	0.000000	-0.024077	-0.005418	-0.012110	0.000000	0.000000	1.000000	108.000000	0.000000
15121.043882	-0.125132	0.578618	-0.010073	75.077263	38.026783	39.209770	0.000000	0.000000	0.000000	0.000000	0.000000	0.000000	-0.024077	-0.005418	-0.012110	0.000000	0.000000	1.000000	108.000000	0.000000
15121.047216	-0.125132	0.578618	-0.010073	75.077263	38.026783	39.209770	0.000000	0.000000	0.000000	0.000000	0.000000	0.000000	-0.024077	-0.005418	-0.012110	0.000000	0.000000	1.000000	108.000000	0.000000
15121.050549	-0.125176	0.578593	-0.010078	75.077263	38.026783	39.209770	0.000000	0.000000	0.000000	0.000000	0.000000	0.000000	-0.013270	-0.007599	-0.001648	0.000000	0.000000	1.000000	108.000000	0.000000
15121.053882	-0.125176	0.578593	-0.010078	75.080963	38.040264	39.229355	0.000000	0.000000	0.000000	0.000000	0.000000	0.000000	-0.013270	-0.007599	-0.001648	0.000000	0.000000	1.000000	108.000000	0.000000
15121.057216	-0.125176	0.578593	-0.010078	75.080963	38.040264	39.229355	0.000000	0.000000	0.000000	0.000000	0.000000	0.000000	-0.013270	-0.007599	-0.001648	0.000000	0.000000	1.000000	108.000000	0.000000
15121.060549	-0.125176	0.578593	-0.010078	75.080963	38.040264	39.229355	0.000000	0.000000	0.000000	0.000000	0.000000	0.000000	-0.013270	-0.007599	-0.001648	0.000000	0.000000	1.000000	108.000000	0.000000
15121.063882	-0.125201	0.578495	-0.010150	75.084663	38.059193	39.248940	0.000000	0.000000	0.000000	0.000000	0.000000	0.000000	-0.007688	-0.029278	-0.021591	0.000000	0.000000	1.000000	108.000000	0.000000
15121.067216	-0.125201	0.578495	-0.010150	75.084663	38.059193	39.248940	0.000000	0.000000	0.000000	0.000000	0.000000	0.000000	-0.007688	-0.029278	-0.021591	0.000000	0.000000	1.000000	108.000000	0.000000
15121.070549	-0.125201	0.578495	-0.010150	75.084663	38.059193	39.248940	0.000000	0.000000	0.000000	0.000000	0.000000	0.000000	-0.007688	-0.029278	-0.021591	0.000000	0.000000	1.000000	108.000000	0.000000
15121.073882	-0.125201	0.578495	-0.010150	75.092072	38.094387	39.288177	0.000000	0.000000	0.000000	0.000000	0.000000	0.000000	-0.007688	-0.029278	-0.021591	0.000000	0.000000	1.000000	108.000000	0.000000
15121.077216	-0.125215	0.578434	-0.010183	75.092072	38.094387	39.288177	0.000000	0.000000	0.000000	0.000000	0.000000	0.000000	-0.004110	-0.018463	-0.009841	0.000000	0.000000	1.000000	108.000000	0.000000
15121.080549	-0.125215	0.578434	-0.010183	75.092072	38.094387	39.288177	0.000000	0.000000	0.000000	0.000000	0.000000	0.000000	-0.004110	-0.018463	-0.009841	0.000000	0.000000	1.000000	108.000000	0.000000
15121.083882	-0.125215	0.578434	-0.010183	75.099480	38.126881	39.319450	0.000000	0.000000	0.000000	0.000000	0.000000	0.000000	-0.004110	-0.018463	-0.009841	0.000000	0.000000	1.000000	108.000000	0.000000
15121.087216	-0.125232	0.578369	-0.010284	75.099480	38.126881	39.319450	0.000000	0.000000	0.000000	0.000000	0.000000	0.000000	-0.005208	-0.019456	-0.030414	0.000000	0.000000	1.000000	108.000000	0.000000
15121.090549	-0.125232	0.578369	-0.010284	75.099480	38.126881	39.319450	0.000000	0.000000	0.000000	0.000000	0.000000	0.000000	-0.005208	-0.019456	-0.030414	0.000000	0.000000	1.000000	108.000000	0.000000
15121.093882	-0.125232	0.578369	-0.010284	75.105515	38.156101	39.362606	0.000000	0.000000	0.000000	0.000000	0.000000	0.000000	-0.005208	-0.019456	-0.030414	0.000000	0.000000	1.000000	108.000000	0.000000
15121.097216	-0.125232	0.578369	-0.010284	75.105515	38.156101	39.362606	0.000000	0.000000	0.000000	0.000000	0.000000	0.000000	-0.005208	-0.019456	-0.030414	0.000000	0.000000	1.000000	108.000000	0.000000
15121.100549	-0.125294	0.578279	-0.010391	75.105515	38.156101	39.362606	0.000000	0.000000	0.000000	0.000000	0.000000	0.000000	-0.018464	-0.027064	-0.032076	0.000000	0.000000	1.000000	108.000000	0.000000
15121.103882	-0.125294	0.578279	-0.010391	75.112061	38.199692	39.419468	0.000000	0.000000	0.000000	0.000000	0.000000	0.000000	-0.018464	-0.027064	-0.032076	0.000000	0.000000	1.000000	108.000000	0.000000
15121.107216	-0.125294	0.578279	-0.010391	75.112061	38.199692	39.419468	0.000000	0.000000	0.000000	0.000000	0.000000	0.000000	-0.018464	-0.027064	-0.032076	0.000000	0.000000	1.000000	108.000000	0.000000
15121.110549	-0.125294	0.578279	-0.010391	75.112061	38.199692	39.419468	0.000000	0.000000	0.000000	0.000000	0.000000	0.000000	-0.018464	-0.027064	-0.032076	0.000000	0.000000	1.000000	108.000000	0.000000
15121.113882	-0.125371	0.578149	-0.010606	75.109970	38.244305	39.485683	0.000000	0.000000	0.000000	0.000000	0.000000	0.000000	-0.023098	-0.038920	-0.064424	0.000000	0.000000	1.000000	108.000000	0.000000
15121.117216	-0.125371	0.578149	-0.010606	75.109970	38.244305	39.485683	0.000000	0.000000	0.000000	0.000000	0.000000	0.000000	-0.023098	-0.038920	-0.064424	0.000000	0.000000	1.000000	108.000000	0.000000
15121.120549	-0.125371	0.578149	-0.010606	75.109970	38.244305	39.485683	0.000000	0.000000	0.000000	0.000000	0.000000	0.000000	-0.023098	-0.038920	-0.064424	0.000000	0.000000	1.000000	108.000000	0.000000
15121.123882	-0.125371	0.578149	-0.010606	75.095222	38.298870	39.572639	0.000000	0.000000	0.000000	0.000000	0.000000	0.000000	-0.023098	-0.038920	-0.064424	0.000000	0.000000	1.000000	108.000000	0.000000
15121.127216	-0.125421	0.578095	-0.010674	75.095222	38.298870	39.572639	0.000000	0.000000	0.000000	0.000000	0.000000	0.000000	-0.014875	-0.016215	-0.020330	0.000000	0.000000	1.000000	108.000000	0.000000
15121.130549	-0.125421	0.578095	-0.010674	75.095222	38.298870	39.572639	0.000000	0.000000	0.000000	0.000000	0.000000	0.000000	-0.014875	-0.016215	-0.020330	0.000000	0.000000	1.000000	108.000000	0.000000
15121.133882	-0.125421	0.578095	-0.010674	75.074532	38.352726	39.653069	0.000000	0.000000	0.000000	0.000000	0.000000	0.000000	-0.014875	-0.016215	-0.020330	0.000000	0.000000	1.000000	108.000000	0.000000
15121.137216	-0.125418	0.578052	-0.010684	75.074532	38.352726	39.653069	0.000000	0.000000	0.000000	0.000000	0.000000	0.000000	0.000865	-0.013015	-0.003084	0.000000	0.000000	1.000000	108.000000	0.000000
15121.140549	-0.125418	0.578052	-0.010684	75.074532	38.352726	39.653069	0.000000	0.000000	0.000000	0.000000	0.000000	0.000000	0.000865	-0.013015	-0.003084	0.000000	0.000000	1.000000	108.000000	0.000000
15121.143882	-0.125418	0.578052	-0.010684	75.051994	38.399586	39.731426	0.000000	0.000000	0.000000	0.000000	0.000000	0.000000	0.000865	-0.013015	-0.003084	0.000000	0.000000	1.000000	108.000000	0.000000
15121.147216	-0.125418	0.578052	-0.010684	75.051994	38.399586	39.731426	0.000000	0.000000	0.000000	0.000000	0.000000	0.000000	0.000865	-0.013015	-0.003084	0.000000	0.000000	1.000000	108.000000	0.000000
15121.150549	-0.125413	0.578034	-0.010701	75.051994	38.399586	39.731426	0.000000	0.000000	0.000000	0.000000	0.000000	0.000000	0.001399	-0.005399	-0.004992	0.000000	0.000000	1.000000	108.000000	0.000000
15121.153882	-0.125413	0.578034	-0.010701	75.019966	38.457962	39.828167	0.000000	0.000000	0.000000	0.000000	0.000000	0.000000	0.001399	-0.005399	-0.004992	0.000000	0.000000	1.000000	108.000000	0.000000
15121.157216	-0.125413	0.578034	-0.010701	75.019966	38.457962	39.828167	0.000000	0.000000	0.000000	0.000000	0.000000	0.000000	0.001399	-0.005399	-0.004992	0.000000	1.000000	1.000000	108.000000	0.000000
15121.160549	-0.125413	0.578034	-0.010701	75.019966	38.457962	39.828167	0.000000	0.000000	0.000000	0.000000	0.000000	0.000000	0.001399	-0.005399	-0.004992	0.000000	1.000000	1.000000	108.000000	0.000000
