# Supplementary material for: Haptic Guidance Needs to Be Intuitive Not Just Informative to Improve Human Motor Accuracy
Source: PLoS One. 2016 Mar 16;11(3):e0150912. doi: 10.1371/journal.pone.0150912 (PMC4794196; doi:10.1371/journal.pone.0150912)
Supplement: S1 Data — (ZIP) [file pone.0150912.s001.zip › Subject6/exp1_0109.txt]

Time	PosX	PosY	PosZ	RotX	RotY	RotZ	ForceX	ForceY	ForceZ	MomentX	MomentY	MomentZ	VelocityX	VelocityY	VelocityZ	CalibratedWeight	ButtonDown	Condition	Trial	Visual
15122.804260	-0.002393	0.506546	0.248501	75.476776	34.971333	26.412048	0.000000	0.000000	0.000000	0.000000	0.000000	0.000000	-0.010030	0.017023	-0.005983	0.000000	1.000000	1.000000	109.000000	1.000000
15122.807594	-0.002393	0.506546	0.248501	75.476776	34.971333	26.412048	0.000000	0.000000	0.000000	0.000000	0.000000	0.000000	-0.010030	0.017023	-0.005983	0.000000	1.000000	1.000000	109.000000	1.000000
15122.810927	-0.002393	0.506546	0.248501	75.476776	34.971333	26.412048	0.000000	0.000000	0.000000	0.000000	0.000000	0.000000	-0.010030	0.017023	-0.005983	0.000000	1.000000	1.000000	109.000000	1.000000
15122.814260	-0.002527	0.506551	0.248294	75.490662	34.998837	26.441885	0.000000	0.000000	0.000000	0.000000	0.000000	0.000000	-0.039977	0.001474	-0.062130	0.000000	1.000000	1.000000	109.000000	1.000000
15122.817594	-0.002527	0.506551	0.248294	75.490662	34.998837	26.441885	0.000000	0.000000	0.000000	0.000000	0.000000	0.000000	-0.039977	0.001474	-0.062130	0.000000	1.000000	1.000000	109.000000	1.000000
15122.820927	-0.002527	0.506551	0.248294	75.490662	34.998837	26.441885	0.000000	0.000000	0.000000	0.000000	0.000000	0.000000	-0.039977	0.001474	-0.062130	0.000000	1.000000	1.000000	109.000000	1.000000
15122.824260	-0.002527	0.506551	0.248294	75.512222	35.044617	26.493402	0.000000	0.000000	0.000000	0.000000	0.000000	0.000000	-0.039977	0.001474	-0.062130	0.000000	1.000000	1.000000	109.000000	1.000000
15122.827594	-0.002559	0.506477	0.248061	75.512222	35.044617	26.493402	0.000000	0.000000	0.000000	0.000000	0.000000	0.000000	-0.009793	-0.022304	-0.069915	0.000000	1.000000	1.000000	109.000000	1.000000
15122.830927	-0.002559	0.506477	0.248061	75.512222	35.044617	26.493402	0.000000	0.000000	0.000000	0.000000	0.000000	0.000000	-0.009793	-0.022304	-0.069915	0.000000	1.000000	1.000000	109.000000	1.000000
15122.834260	-0.002559	0.506477	0.248061	75.540321	35.113522	26.572990	0.000000	0.000000	0.000000	0.000000	0.000000	0.000000	-0.009793	-0.022304	-0.069915	0.000000	1.000000	1.000000	109.000000	1.000000
15122.837594	-0.002559	0.506477	0.248061	75.540321	35.113522	26.572990	0.000000	0.000000	0.000000	0.000000	0.000000	0.000000	-0.009793	-0.022304	-0.069915	0.000000	1.000000	1.000000	109.000000	1.000000
15122.840927	-0.002659	0.506341	0.247784	75.540321	35.113522	26.572990	0.000000	0.000000	0.000000	0.000000	0.000000	0.000000	-0.029818	-0.040637	-0.083051	0.000000	1.000000	1.000000	109.000000	1.000000
15122.844260	-0.002659	0.506341	0.247784	75.576027	35.203884	26.674726	0.000000	0.000000	0.000000	0.000000	0.000000	0.000000	-0.029818	-0.040637	-0.083051	0.000000	1.000000	1.000000	109.000000	1.000000
15122.847594	-0.002758	0.506183	0.247461	75.576027	35.203884	26.674726	0.000000	0.000000	0.000000	0.000000	0.000000	0.000000	-0.029740	-0.047353	-0.096951	0.000000	1.000000	1.000000	109.000000	1.000000
15122.850927	-0.002758	0.506183	0.247461	75.576027	35.203884	26.674726	0.000000	0.000000	0.000000	0.000000	0.000000	0.000000	-0.029740	-0.047353	-0.096951	0.000000	1.000000	1.000000	109.000000	1.000000
15122.854260	-0.002758	0.506183	0.247461	75.608337	35.281887	26.764505	0.000000	0.000000	0.000000	0.000000	0.000000	0.000000	-0.029740	-0.047353	-0.096951	0.000000	1.000000	1.000000	109.000000	1.000000
15122.857594	-0.002758	0.506183	0.247461	75.608337	35.281887	26.764505	0.000000	0.000000	0.000000	0.000000	0.000000	0.000000	-0.029740	-0.047353	-0.096951	0.000000	1.000000	1.000000	109.000000	1.000000
15122.860927	-0.002857	0.506028	0.247169	75.608337	35.281887	26.764505	0.000000	0.000000	0.000000	0.000000	0.000000	0.000000	-0.029750	-0.046686	-0.087536	0.000000	1.000000	1.000000	109.000000	1.000000
15122.864260	-0.002857	0.506028	0.247169	75.628868	35.323040	26.815063	0.000000	0.000000	0.000000	0.000000	0.000000	0.000000	-0.029750	-0.046686	-0.087536	0.000000	1.000000	1.000000	109.000000	1.000000
15122.867594	-0.002857	0.506028	0.247169	75.628868	35.323040	26.815063	0.000000	0.000000	0.000000	0.000000	0.000000	0.000000	-0.029750	-0.046686	-0.087536	0.000000	1.000000	1.000000	109.000000	1.000000
15122.870927	-0.002857	0.506028	0.247169	75.628868	35.323040	26.815063	0.000000	0.000000	0.000000	0.000000	0.000000	0.000000	-0.029750	-0.046686	-0.087536	0.000000	1.000000	1.000000	109.000000	1.000000
15122.874260	-0.002955	0.505630	0.246735	75.635918	35.315472	26.815786	0.000000	0.000000	0.000000	0.000000	0.000000	0.000000	-0.029546	-0.119153	-0.130373	0.000000	1.000000	1.000000	109.000000	1.000000
15122.877594	-0.002955	0.505630	0.246735	75.635918	35.315472	26.815786	0.000000	0.000000	0.000000	0.000000	0.000000	0.000000	-0.029546	-0.119153	-0.130373	0.000000	1.000000	1.000000	109.000000	1.000000
15122.880927	-0.002955	0.505630	0.246735	75.635918	35.315472	26.815786	0.000000	0.000000	0.000000	0.000000	0.000000	0.000000	-0.029546	-0.119153	-0.130373	0.000000	1.000000	1.000000	109.000000	1.000000
15122.884260	-0.002955	0.505630	0.246735	75.627838	35.255108	26.764458	0.000000	0.000000	0.000000	0.000000	0.000000	0.000000	-0.029546	-0.119153	-0.130373	0.000000	1.000000	1.000000	109.000000	1.000000
15122.887594	-0.002988	0.505409	0.246606	75.627838	35.255108	26.764458	0.000000	0.000000	0.000000	0.000000	0.000000	0.000000	-0.009861	-0.066377	-0.038488	0.000000	1.000000	1.000000	109.000000	1.000000
15122.890927	-0.002988	0.505409	0.246606	75.627838	35.255108	26.764458	0.000000	0.000000	0.000000	0.000000	0.000000	0.000000	-0.009861	-0.066377	-0.038488	0.000000	1.000000	1.000000	109.000000	1.000000
15122.894260	-0.002988	0.505409	0.246606	75.610512	35.156933	26.676962	0.000000	0.000000	0.000000	0.000000	0.000000	0.000000	-0.009861	-0.066377	-0.038488	0.000000	1.000000	1.000000	109.000000	1.000000
15122.897594	-0.002988	0.505409	0.246606	75.610512	35.156933	26.676962	0.000000	0.000000	0.000000	0.000000	0.000000	0.000000	-0.009861	-0.066377	-0.038488	0.000000	1.000000	1.000000	109.000000	1.000000
15122.900927	-0.003021	0.505168	0.246463	75.610512	35.156933	26.676962	0.000000	0.000000	0.000000	0.000000	0.000000	0.000000	-0.009839	-0.072456	-0.042882	0.000000	1.000000	1.000000	109.000000	1.000000
15122.904260	-0.003021	0.505168	0.246463	75.588997	35.043201	26.572197	0.000000	0.000000	0.000000	0.000000	0.000000	0.000000	-0.009839	-0.072456	-0.042882	0.000000	1.000000	1.000000	109.000000	1.000000
15122.907594	-0.003021	0.505168	0.246463	75.588997	35.043201	26.572197	0.000000	0.000000	0.000000	0.000000	0.000000	0.000000	-0.009839	-0.072456	-0.042882	0.000000	1.000000	1.000000	109.000000	1.000000
15122.910927	-0.003021	0.505168	0.246463	75.588997	35.043201	26.572197	0.000000	0.000000	0.000000	0.000000	0.000000	0.000000	-0.009839	-0.072456	-0.042882	0.000000	1.000000	1.000000	109.000000	1.000000
15122.914260	-0.003053	0.504622	0.246102	75.560707	34.896481	26.439039	0.000000	0.000000	0.000000	0.000000	0.000000	0.000000	-0.009550	-0.163724	-0.108488	0.000000	1.000000	1.000000	109.000000	1.000000
15122.917594	-0.003053	0.504622	0.246102	75.560707	34.896481	26.439039	0.000000	0.000000	0.000000	0.000000	0.000000	0.000000	-0.009550	-0.163724	-0.108488	0.000000	1.000000	1.000000	109.000000	1.000000
15122.920927	-0.003053	0.504622	0.246102	75.560707	34.896481	26.439039	0.000000	0.000000	0.000000	0.000000	0.000000	0.000000	-0.009550	-0.163724	-0.108488	0.000000	1.000000	1.000000	109.000000	1.000000
15122.924260	-0.003053	0.504622	0.246102	75.523087	34.715660	26.270674	0.000000	0.000000	0.000000	0.000000	0.000000	0.000000	-0.009550	-0.163724	-0.108488	0.000000	1.000000	1.000000	109.000000	1.000000
15122.927594	-0.003052	0.504318	0.245883	75.523087	34.715660	26.270674	0.000000	0.000000	0.000000	0.000000	0.000000	0.000000	0.000285	-0.091243	-0.065640	0.000000	1.000000	1.000000	109.000000	1.000000
15122.930927	-0.003052	0.504318	0.245883	75.523087	34.715660	26.270674	0.000000	0.000000	0.000000	0.000000	0.000000	0.000000	0.000285	-0.091243	-0.065640	0.000000	1.000000	1.000000	109.000000	1.000000
15122.934260	-0.003052	0.504318	0.245883	75.467728	34.464706	26.030107	0.000000	0.000000	0.000000	0.000000	0.000000	0.000000	0.000285	-0.091243	-0.065640	0.000000	1.000000	1.000000	109.000000	1.000000
15122.937594	-0.003052	0.504318	0.245883	75.467728	34.464706	26.030107	0.000000	0.000000	0.000000	0.000000	0.000000	0.000000	0.000285	-0.091243	-0.065640	0.000000	1.000000	1.000000	109.000000	1.000000
15122.940927	-0.003017	0.504030	0.245615	75.467728	34.464706	26.030107	0.000000	0.000000	0.000000	0.000000	0.000000	0.000000	0.010358	-0.086375	-0.080358	0.000000	1.000000	1.000000	109.000000	1.000000
15122.944260	-0.003017	0.504030	0.245615	75.386055	34.098732	25.677948	0.000000	0.000000	0.000000	0.000000	0.000000	0.000000	0.010358	-0.086375	-0.080358	0.000000	1.000000	1.000000	109.000000	1.000000
15122.947594	-0.003017	0.504030	0.245615	75.386055	34.098732	25.677948	0.000000	0.000000	0.000000	0.000000	0.000000	0.000000	0.010358	-0.086375	-0.080358	0.000000	1.000000	1.000000	109.000000	1.000000
15122.950927	-0.003017	0.504030	0.245615	75.386055	34.098732	25.677948	0.000000	0.000000	0.000000	0.000000	0.000000	0.000000	0.010358	-0.086375	-0.080358	0.000000	1.000000	1.000000	109.000000	1.000000
15122.954260	-0.002982	0.503491	0.245044	75.283714	33.568527	25.143887	0.000000	0.000000	0.000000	0.000000	0.000000	0.000000	0.010736	-0.161708	-0.171322	0.000000	1.000000	1.000000	109.000000	1.000000
15122.957594	-0.002982	0.503491	0.245044	75.283714	33.568527	25.143887	0.000000	0.000000	0.000000	0.000000	0.000000	0.000000	0.000000	-0.000007	-0.000000	0.000000	0.000000	1.000000	109.000000	1.000000
15122.960927	-0.002982	0.503491	0.245044	75.283714	33.568527	25.143887	0.000000	0.000000	0.000000	0.000000	0.000000	0.000000	0.000000	-0.000007	-0.000000	0.000000	0.000000	1.000000	109.000000	1.000000
15122.964260	-0.002982	0.503491	0.245044	75.175476	32.898540	24.453005	0.000000	0.000000	0.000000	0.000000	0.000000	0.000000	0.000000	-0.000007	-0.000000	0.000000	0.000000	1.000000	109.000000	1.000000
15122.967594	-0.002982	0.503491	0.245044	75.175476	32.898540	24.453005	0.000000	0.000000	0.000000	0.000000	0.000000	0.000000	0.000000	-0.000007	-0.000000	0.000000	0.000000	1.000000	109.000000	1.000000
15122.970927	-0.002980	0.503233	0.244645	75.175476	32.898540	24.453005	0.000000	0.000000	0.000000	0.000000	0.000000	0.000000	0.000508	-0.077204	-0.119632	0.000000	0.000000	1.000000	109.000000	1.000000
15122.974260	-0.002980	0.503233	0.244645	75.035149	32.190338	23.746155	0.000000	0.000000	0.000000	0.000000	0.000000	0.000000	0.000508	-0.077204	-0.119632	0.000000	0.000000	1.000000	109.000000	1.000000
15122.977594	-0.003011	0.502970	0.244150	75.035149	32.190338	23.746155	0.000000	0.000000	0.000000	0.000000	0.000000	0.000000	-0.009357	-0.078993	-0.148509	0.000000	0.000000	1.000000	109.000000	1.000000
15122.980927	-0.003011	0.502970	0.244150	75.035149	32.190338	23.746155	0.000000	0.000000	0.000000	0.000000	0.000000	0.000000	-0.009357	-0.078993	-0.148509	0.000000	0.000000	1.000000	109.000000	1.000000
15122.984260	-0.003011	0.502970	0.244150	74.865532	31.555607	23.147989	0.000000	0.000000	0.000000	0.000000	0.000000	0.000000	-0.009357	-0.078993	-0.148509	0.000000	0.000000	1.000000	109.000000	1.000000
15122.987594	-0.003011	0.502970	0.244150	74.865532	31.555607	23.147989	0.000000	0.000000	0.000000	0.000000	0.000000	0.000000	-0.009357	-0.078993	-0.148509	0.000000	0.000000	1.000000	109.000000	1.000000
15122.990927	-0.003075	0.502723	0.243605	74.865532	31.555607	23.147989	0.000000	0.000000	0.000000	0.000000	0.000000	0.000000	-0.019259	-0.074096	-0.163476	0.000000	0.000000	1.000000	109.000000	1.000000
15122.994260	-0.003075	0.502723	0.243605	74.672607	30.882193	22.516401	0.000000	0.000000	0.000000	0.000000	0.000000	0.000000	-0.019259	-0.074096	-0.163476	0.000000	0.000000	1.000000	109.000000	1.000000
15122.997594	-0.003173	0.502474	0.243028	74.672607	30.882193	22.516401	0.000000	0.000000	0.000000	0.000000	0.000000	0.000000	-0.029155	-0.074638	-0.173327	0.000000	0.000000	1.000000	109.000000	1.000000
15123.000927	-0.003173	0.502474	0.243028	74.672607	30.882193	22.516401	0.000000	0.000000	0.000000	0.000000	0.000000	0.000000	-0.029155	-0.074638	-0.173327	0.000000	0.000000	1.000000	109.000000	1.000000
15123.004260	-0.003173	0.502474	0.243028	74.439835	30.116838	21.791533	0.000000	0.000000	0.000000	0.000000	0.000000	0.000000	-0.029155	-0.074638	-0.173327	0.000000	0.000000	1.000000	109.000000	1.000000
15123.007594	-0.003173	0.502474	0.243028	74.439835	30.116838	21.791533	0.000000	0.000000	0.000000	0.000000	0.000000	0.000000	-0.029155	-0.074638	-0.173327	0.000000	0.000000	1.000000	109.000000	1.000000
15123.010927	-0.003203	0.502224	0.242417	74.439835	30.116838	21.791533	0.000000	0.000000	0.000000	0.000000	0.000000	0.000000	-0.009134	-0.075157	-0.183081	0.000000	0.000000	1.000000	109.000000	1.000000
15123.014260	-0.003203	0.502224	0.242417	74.173431	29.289173	21.009665	0.000000	0.000000	0.000000	0.000000	0.000000	0.000000	-0.009134	-0.075157	-0.183081	0.000000	0.000000	1.000000	109.000000	1.000000
15123.017594	-0.003234	0.501958	0.241855	74.173431	29.289173	21.009665	0.000000	0.000000	0.000000	0.000000	0.000000	0.000000	-0.009184	-0.079872	-0.168560	0.000000	0.000000	1.000000	109.000000	1.000000
15123.020927	-0.003234	0.501958	0.241855	74.173431	29.289173	21.009665	0.000000	0.000000	0.000000	0.000000	0.000000	0.000000	-0.009184	-0.079872	-0.168560	0.000000	0.000000	1.000000	109.000000	1.000000
15123.024260	-0.003234	0.501958	0.241855	73.893997	28.463434	20.222803	0.000000	0.000000	0.000000	0.000000	0.000000	0.000000	-0.009184	-0.079872	-0.168560	0.000000	0.000000	1.000000	109.000000	1.000000
15123.027594	-0.003234	0.501958	0.241855	73.893997	28.463434	20.222803	0.000000	0.000000	0.000000	0.000000	0.000000	0.000000	-0.009184	-0.079872	-0.168560	0.000000	0.000000	1.000000	109.000000	1.000000
15123.030927	-0.003165	0.501694	0.241325	73.893997	28.463434	20.222803	0.000000	0.000000	0.000000	0.000000	0.000000	0.000000	0.020631	-0.079161	-0.159033	0.000000	0.000000	1.000000	109.000000	1.000000
15123.034260	-0.003165	0.501694	0.241325	73.621841	27.699430	19.490602	0.000000	0.000000	0.000000	0.000000	0.000000	0.000000	0.020631	-0.079161	-0.159033	0.000000	0.000000	1.000000	109.000000	1.000000
15123.037594	-0.003096	0.501468	0.240792	73.621841	27.699430	19.490602	0.000000	0.000000	0.000000	0.000000	0.000000	0.000000	0.020605	-0.067621	-0.159970	0.000000	0.000000	1.000000	109.000000	1.000000
15123.040927	-0.003096	0.501468	0.240792	73.621841	27.699430	19.490602	0.000000	0.000000	0.000000	0.000000	0.000000	0.000000	0.020605	-0.067621	-0.159970	0.000000	0.000000	1.000000	109.000000	1.000000
15123.044260	-0.003096	0.501468	0.240792	73.369713	27.020767	18.840319	0.000000	0.000000	0.000000	0.000000	0.000000	0.000000	0.020605	-0.067621	-0.159970	0.000000	0.000000	1.000000	109.000000	1.000000
15123.047594	-0.003096	0.501468	0.240792	73.369713	27.020767	18.840319	0.000000	0.000000	0.000000	0.000000	0.000000	0.000000	0.020605	-0.067621	-0.159970	0.000000	0.000000	1.000000	109.000000	1.000000
15123.050927	-0.002995	0.501301	0.240271	73.369713	27.020767	18.840319	0.000000	0.000000	0.000000	0.000000	0.000000	0.000000	0.030492	-0.050092	-0.156389	0.000000	0.000000	1.000000	109.000000	1.000000
15123.054260	-0.002995	0.501301	0.240271	73.148750	26.446995	18.288208	0.000000	0.000000	0.000000	0.000000	0.000000	0.000000	0.030492	-0.050092	-0.156389	0.000000	0.000000	1.000000	109.000000	1.000000
15123.057594	-0.002860	0.501173	0.239747	73.148750	26.446995	18.288208	0.000000	0.000000	0.000000	0.000000	0.000000	0.000000	0.040376	-0.038632	-0.157259	0.000000	0.000000	1.000000	109.000000	1.000000
15123.060927	-0.002860	0.501173	0.239747	73.148750	26.446995	18.288208	0.000000	0.000000	0.000000	0.000000	0.000000	0.000000	0.040376	-0.038632	-0.157259	0.000000	0.000000	1.000000	109.000000	1.000000
15123.064260	-0.002860	0.501173	0.239747	72.967255	25.986305	17.844418	0.000000	0.000000	0.000000	0.000000	0.000000	0.000000	0.040376	-0.038632	-0.157259	0.000000	0.000000	1.000000	109.000000	1.000000
15123.067594	-0.002860	0.501173	0.239747	72.967255	25.986305	17.844418	0.000000	0.000000	0.000000	0.000000	0.000000	0.000000	0.040376	-0.038632	-0.157259	0.000000	0.000000	1.000000	109.000000	1.000000
15123.070927	-0.002726	0.501102	0.239234	72.967255	25.986305	17.844418	0.000000	0.000000	0.000000	0.000000	0.000000	0.000000	0.040302	-0.021175	-0.153686	0.000000	0.000000	1.000000	109.000000	1.000000
15123.074260	-0.002726	0.501102	0.239234	72.822227	25.627661	17.497301	0.000000	0.000000	0.000000	0.000000	0.000000	0.000000	0.040302	-0.021175	-0.153686	0.000000	0.000000	1.000000	109.000000	1.000000
15123.077594	-0.002591	0.501107	0.238717	72.822227	25.627661	17.497301	0.000000	0.000000	0.000000	0.000000	0.000000	0.000000	0.040250	0.001645	-0.155296	0.000000	0.000000	1.000000	109.000000	1.000000
15123.080927	-0.002591	0.501107	0.238717	72.822227	25.627661	17.497301	0.000000	0.000000	0.000000	0.000000	0.000000	0.000000	0.040250	0.001645	-0.155296	0.000000	0.000000	1.000000	109.000000	1.000000
15123.084260	-0.002591	0.501107	0.238717	72.723679	25.386486	17.259590	0.000000	0.000000	0.000000	0.000000	0.000000	0.000000	0.040250	0.001645	-0.155296	0.000000	0.000000	1.000000	109.000000	1.000000
15123.087594	-0.002591	0.501107	0.238717	72.723679	25.386486	17.259590	0.000000	0.000000	0.000000	0.000000	0.000000	0.000000	0.040250	0.001645	-0.155296	0.000000	0.000000	1.000000	109.000000	1.000000
15123.090927	-0.002424	0.501169	0.238179	72.723679	25.386486	17.259590	0.000000	0.000000	0.000000	0.000000	0.000000	0.000000	0.050115	0.018420	-0.161349	0.000000	0.000000	1.000000	109.000000	1.000000
15123.094260	-0.002424	0.501169	0.238179	72.666405	25.247608	17.118422	0.000000	0.000000	0.000000	0.000000	0.000000	0.000000	0.050115	0.018420	-0.161349	0.000000	0.000000	1.000000	109.000000	1.000000
15123.097594	-0.002224	0.501342	0.237601	72.666405	25.247608	17.118422	0.000000	0.000000	0.000000	0.000000	0.000000	0.000000	0.059972	0.051912	-0.173365	0.000000	0.000000	1.000000	109.000000	1.000000
15123.100927	-0.002224	0.501342	0.237601	72.666405	25.247608	17.118422	0.000000	0.000000	0.000000	0.000000	0.000000	0.000000	0.059972	0.051912	-0.173365	0.000000	0.000000	1.000000	109.000000	1.000000
15123.104260	-0.002224	0.501342	0.237601	72.662872	25.230549	17.093559	0.000000	0.000000	0.000000	0.000000	0.000000	0.000000	0.059972	0.051912	-0.173365	0.000000	0.000000	1.000000	109.000000	1.000000
15123.107594	-0.002224	0.501342	0.237601	72.662872	25.230549	17.093559	0.000000	0.000000	0.000000	0.000000	0.000000	0.000000	0.059972	0.051912	-0.173365	0.000000	0.000000	1.000000	109.000000	1.000000
15123.110927	-0.002058	0.501608	0.237000	72.662872	25.230549	17.093559	0.000000	0.000000	0.000000	0.000000	0.000000	0.000000	0.050008	0.079928	-0.180286	0.000000	0.000000	1.000000	109.000000	1.000000
15123.114260	-0.002058	0.501608	0.237000	72.683578	25.279709	17.125515	0.000000	0.000000	0.000000	0.000000	0.000000	0.000000	0.050008	0.079928	-0.180286	0.000000	0.000000	1.000000	109.000000	1.000000
15123.117594	-0.001858	0.501986	0.236359	72.683578	25.279709	17.125515	0.000000	0.000000	0.000000	0.000000	0.000000	0.000000	0.059832	0.113231	-0.192417	0.000000	0.000000	1.000000	109.000000	1.000000
15123.120927	-0.001858	0.501986	0.236359	72.683578	25.279709	17.125515	0.000000	0.000000	0.000000	0.000000	0.000000	0.000000	0.059832	0.113231	-0.192417	0.000000	0.000000	1.000000	109.000000	1.000000
15123.124260	-0.001858	0.501986	0.236359	72.706192	25.333286	17.161692	0.000000	0.000000	0.000000	0.000000	0.000000	0.000000	0.059832	0.113231	-0.192417	0.000000	0.000000	1.000000	109.000000	1.000000
15123.127594	-0.001858	0.501986	0.236359	72.706192	25.333286	17.161692	0.000000	0.000000	0.000000	0.000000	0.000000	0.000000	0.059832	0.113231	-0.192417	0.000000	0.000000	1.000000	109.000000	1.000000
15123.130927	-0.001593	0.502470	0.235612	72.706192	25.333286	17.161692	0.000000	0.000000	0.000000	0.000000	0.000000	0.000000	0.079531	0.145163	-0.224094	0.000000	0.000000	1.000000	109.000000	1.000000
15123.134260	-0.001593	0.502470	0.235612	72.725952	25.388058	17.193419	0.000000	0.000000	0.000000	0.000000	0.000000	0.000000	0.079531	0.145163	-0.224094	0.000000	0.000000	1.000000	109.000000	1.000000
15123.137594	-0.001296	0.503061	0.234791	72.725952	25.388058	17.193419	0.000000	0.000000	0.000000	0.000000	0.000000	0.000000	0.089257	0.177541	-0.246245	0.000000	0.000000	1.000000	109.000000	1.000000
15123.140927	-0.001296	0.503061	0.234791	72.725952	25.388058	17.193419	0.000000	0.000000	0.000000	0.000000	0.000000	0.000000	0.089257	0.177541	-0.246245	0.000000	0.000000	1.000000	109.000000	1.000000
15123.144260	-0.001296	0.503061	0.234791	72.745743	25.445633	17.225227	0.000000	0.000000	0.000000	0.000000	0.000000	0.000000	0.089257	0.177541	-0.246245	0.000000	0.000000	1.000000	109.000000	1.000000
15123.147594	-0.000966	0.503796	0.233860	72.745743	25.445633	17.225227	0.000000	0.000000	0.000000	0.000000	0.000000	0.000000	0.098936	0.220400	-0.279112	0.000000	0.000000	1.000000	109.000000	1.000000
15123.150927	-0.000966	0.503796	0.233860	72.745743	25.445633	17.225227	0.000000	0.000000	0.000000	0.000000	0.000000	0.000000	0.098936	0.220400	-0.279112	0.000000	0.000000	1.000000	109.000000	1.000000
15123.154260	-0.000966	0.503796	0.233860	72.762672	25.496183	17.252531	0.000000	0.000000	0.000000	0.000000	0.000000	0.000000	0.098936	0.220400	-0.279112	0.000000	0.000000	1.000000	109.000000	1.000000
15123.157594	-0.000670	0.504615	0.232807	72.762672	25.496183	17.252531	0.000000	0.000000	0.000000	0.000000	0.000000	0.000000	0.088878	0.245667	-0.316019	0.000000	0.000000	1.000000	109.000000	1.000000
15123.160927	-0.000670	0.504615	0.232807	72.762672	25.496183	17.252531	0.000000	0.000000	0.000000	0.000000	0.000000	0.000000	0.088878	0.245667	-0.316019	0.000000	0.000000	1.000000	109.000000	1.000000
15123.164260	-0.000670	0.504615	0.232807	72.787186	25.559917	17.293222	0.000000	0.000000	0.000000	0.000000	0.000000	0.000000	0.088878	0.245667	-0.316019	0.000000	0.000000	1.000000	109.000000	1.000000
15123.167594	-0.000374	0.505535	0.231612	72.787186	25.559917	17.293222	0.000000	0.000000	0.000000	0.000000	0.000000	0.000000	0.088631	0.275962	-0.358494	0.000000	0.000000	1.000000	109.000000	1.000000
15123.170927	-0.000374	0.505535	0.231612	72.787186	25.559917	17.293222	0.000000	0.000000	0.000000	0.000000	0.000000	0.000000	0.088631	0.275962	-0.358494	0.000000	0.000000	1.000000	109.000000	1.000000
15123.174260	-0.000374	0.505535	0.231612	72.812592	25.623734	17.334400	0.000000	0.000000	0.000000	0.000000	0.000000	0.000000	0.088631	0.275962	-0.358494	0.000000	0.000000	1.000000	109.000000	1.000000
15123.177594	-0.000080	0.506590	0.230239	72.812592	25.623734	17.334400	0.000000	0.000000	0.000000	0.000000	0.000000	0.000000	0.088331	0.316459	-0.411968	0.000000	0.000000	1.000000	109.000000	1.000000
15123.180927	-0.000080	0.506590	0.230239	72.812592	25.623734	17.334400	0.000000	0.000000	0.000000	0.000000	0.000000	0.000000	0.088331	0.316459	-0.411968	0.000000	0.000000	1.000000	109.000000	1.000000
15123.184260	-0.000080	0.506590	0.230239	72.856041	25.720205	17.418568	0.000000	0.000000	0.000000	0.000000	0.000000	0.000000	0.088331	0.316459	-0.411968	0.000000	0.000000	1.000000	109.000000	1.000000
15123.187594	0.000181	0.507720	0.228673	72.856041	25.720205	17.418568	0.000000	0.000000	0.000000	0.000000	0.000000	0.000000	0.078194	0.339170	-0.469678	0.000000	0.000000	1.000000	109.000000	1.000000
15123.190927	0.000181	0.507720	0.228673	72.856041	25.720205	17.418568	0.000000	0.000000	0.000000	0.000000	0.000000	0.000000	0.078194	0.339170	-0.469678	0.000000	0.000000	1.000000	109.000000	1.000000
15123.194260	0.000181	0.507720	0.228673	72.932877	25.895269	17.583654	0.000000	0.000000	0.000000	0.000000	0.000000	0.000000	0.078194	0.339170	-0.469678	0.000000	0.000000	1.000000	109.000000	1.000000
15123.197594	0.000473	0.508962	0.226911	72.932877	25.895269	17.583654	0.000000	0.000000	0.000000	0.000000	0.000000	0.000000	0.087541	0.372579	-0.528809	0.000000	0.000000	1.000000	109.000000	1.000000
15123.200927	0.000473	0.508962	0.226911	72.932877	25.895269	17.583654	0.000000	0.000000	0.000000	0.000000	0.000000	0.000000	0.087541	0.372579	-0.528809	0.000000	0.000000	1.000000	109.000000	1.000000
15123.204260	0.000473	0.508962	0.226911	73.066635	26.200506	17.864342	0.000000	0.000000	0.000000	0.000000	0.000000	0.000000	0.087541	0.372579	-0.528809	0.000000	0.000000	1.000000	109.000000	1.000000
15123.207594	0.000795	0.510293	0.224933	73.066635	26.200506	17.864342	0.000000	0.000000	0.000000	0.000000	0.000000	0.000000	0.096732	0.399328	-0.593150	0.000000	0.000000	1.000000	109.000000	1.000000
15123.210927	0.000795	0.510293	0.224933	73.066635	26.200506	17.864342	0.000000	0.000000	0.000000	0.000000	0.000000	0.000000	0.096732	0.399328	-0.593150	0.000000	0.000000	1.000000	109.000000	1.000000
15123.214260	0.000795	0.510293	0.224933	73.243599	26.619419	18.247063	0.000000	0.000000	0.000000	0.000000	0.000000	0.000000	0.096732	0.399328	-0.593150	0.000000	0.000000	1.000000	109.000000	1.000000
15123.217594	0.001212	0.511731	0.222754	73.243599	26.619419	18.247063	0.000000	0.000000	0.000000	0.000000	0.000000	0.000000	0.125119	0.431324	-0.653798	0.000000	0.000000	1.000000	109.000000	1.000000
15123.220927	0.001212	0.511731	0.222754	73.243599	26.619419	18.247063	0.000000	0.000000	0.000000	0.000000	0.000000	0.000000	0.125119	0.431324	-0.653798	0.000000	0.000000	1.000000	109.000000	1.000000
15123.224260	0.001212	0.511731	0.222754	73.437553	27.088186	18.669100	0.000000	0.000000	0.000000	0.000000	0.000000	0.000000	0.125119	0.431324	-0.653798	0.000000	0.000000	1.000000	109.000000	1.000000
15123.227594	0.001723	0.513273	0.220370	73.437553	27.088186	18.669100	0.000000	0.000000	0.000000	0.000000	0.000000	0.000000	0.153112	0.462485	-0.715311	0.000000	0.000000	1.000000	109.000000	1.000000
15123.230927	0.001723	0.513273	0.220370	73.437553	27.088186	18.669100	0.000000	0.000000	0.000000	0.000000	0.000000	0.000000	0.153112	0.462485	-0.715311	0.000000	0.000000	1.000000	109.000000	1.000000
15123.234260	0.001723	0.513273	0.220370	73.638885	27.582750	19.118095	0.000000	0.000000	0.000000	0.000000	0.000000	0.000000	0.153112	0.462485	-0.715311	0.000000	0.000000	1.000000	109.000000	1.000000
15123.237594	0.002325	0.514881	0.217814	73.638885	27.582750	19.118095	0.000000	0.000000	0.000000	0.000000	0.000000	0.000000	0.180695	0.482520	-0.766802	0.000000	0.000000	1.000000	109.000000	1.000000
15123.240927	0.002325	0.514881	0.217814	73.638885	27.582750	19.118095	0.000000	0.000000	0.000000	0.000000	0.000000	0.000000	0.180695	0.482520	-0.766802	0.000000	0.000000	1.000000	109.000000	1.000000
15123.244260	0.002325	0.514881	0.217814	73.852333	28.055178	19.543373	0.000000	0.000000	0.000000	0.000000	0.000000	0.000000	0.180695	0.482520	-0.766802	0.000000	0.000000	1.000000	109.000000	1.000000
15123.247594	0.002986	0.516517	0.215087	73.852333	28.055178	19.543373	0.000000	0.000000	0.000000	0.000000	0.000000	0.000000	0.198238	0.490805	-0.818073	0.000000	0.000000	1.000000	109.000000	1.000000
15123.250927	0.002986	0.516517	0.215087	73.852333	28.055178	19.543373	0.000000	0.000000	0.000000	0.000000	0.000000	0.000000	0.198238	0.490805	-0.818073	0.000000	0.000000	1.000000	109.000000	1.000000
15123.254260	0.002986	0.516517	0.215087	74.070892	28.400761	19.841648	0.000000	0.000000	0.000000	0.000000	0.000000	0.000000	0.198238	0.490805	-0.818073	0.000000	0.000000	1.000000	109.000000	1.000000
15123.257594	0.003704	0.518198	0.212202	74.070892	28.400761	19.841648	0.000000	0.000000	0.000000	0.000000	0.000000	0.000000	0.215417	0.504342	-0.865520	0.000000	0.000000	1.000000	109.000000	1.000000
15123.260927	0.003704	0.518198	0.212202	74.070892	28.400761	19.841648	0.000000	0.000000	0.000000	0.000000	0.000000	0.000000	0.215417	0.504342	-0.865520	0.000000	0.000000	1.000000	109.000000	1.000000
15123.264260	0.003704	0.518198	0.212202	74.290565	28.605051	20.019176	0.000000	0.000000	0.000000	0.000000	0.000000	0.000000	0.215417	0.504342	-0.865520	0.000000	0.000000	1.000000	109.000000	1.000000
15123.267594	0.004478	0.519902	0.209141	74.290565	28.605051	20.019176	0.000000	0.000000	0.000000	0.000000	0.000000	0.000000	0.232160	0.511264	-0.918267	0.000000	0.000000	1.000000	109.000000	1.000000
15123.270927	0.004478	0.519902	0.209141	74.290565	28.605051	20.019176	0.000000	0.000000	0.000000	0.000000	0.000000	0.000000	0.232160	0.511264	-0.918267	0.000000	0.000000	1.000000	109.000000	1.000000
15123.274260	0.004478	0.519902	0.209141	74.511932	28.704365	20.345348	0.000000	0.000000	0.000000	0.000000	0.000000	0.000000	0.232160	0.511264	-0.918267	0.000000	0.000000	1.000000	109.000000	1.000000
15123.277594	0.005306	0.521598	0.205973	74.511932	28.704365	20.345348	0.000000	0.000000	0.000000	0.000000	0.000000	0.000000	0.248620	0.508538	-0.950322	0.000000	0.000000	1.000000	109.000000	1.000000
15123.280927	0.005306	0.521598	0.205973	74.511932	28.704365	20.345348	0.000000	0.000000	0.000000	0.000000	0.000000	0.000000	0.248620	0.508538	-0.950322	0.000000	0.000000	1.000000	109.000000	1.000000
15123.284260	0.005306	0.521598	0.205973	74.727043	28.731369	20.351593	0.000000	0.000000	0.000000	0.000000	0.000000	0.000000	0.248620	0.508538	-0.950322	0.000000	0.000000	1.000000	109.000000	1.000000
15123.287594	0.006220	0.523299	0.202678	74.727043	28.731369	20.351593	0.000000	0.000000	0.000000	0.000000	0.000000	0.000000	0.274028	0.510343	-0.988565	0.000000	0.000000	1.000000	109.000000	1.000000
15123.290927	0.006220	0.523299	0.202678	74.727043	28.731369	20.351593	0.000000	0.000000	0.000000	0.000000	0.000000	0.000000	0.274028	0.510343	-0.988565	0.000000	0.000000	1.000000	109.000000	1.000000
15123.294260	0.006220	0.523299	0.202678	74.924728	28.764959	20.483921	0.000000	0.000000	0.000000	0.000000	0.000000	0.000000	0.274028	0.510343	-0.988565	0.000000	0.000000	1.000000	109.000000	1.000000
15123.297594	0.007247	0.524968	0.199257	74.924728	28.764959	20.483921	0.000000	0.000000	0.000000	0.000000	0.000000	0.000000	0.308208	0.500856	-1.026390	0.000000	0.000000	1.000000	109.000000	1.000000
15123.300927	0.007247	0.524968	0.199257	74.924728	28.764959	20.483921	0.000000	0.000000	0.000000	0.000000	0.000000	0.000000	0.308208	0.500856	-1.026390	0.000000	0.000000	1.000000	109.000000	1.000000
15123.304260	0.007247	0.524968	0.199257	75.099838	28.755697	21.873653	0.000000	0.000000	0.000000	0.000000	0.000000	0.000000	0.308208	0.500856	-1.026390	0.000000	0.000000	1.000000	109.000000	1.000000
15123.307594	0.008324	0.526641	0.195704	75.099838	28.755697	21.873653	0.000000	0.000000	0.000000	0.000000	0.000000	0.000000	0.323007	0.501689	-1.065695	0.000000	0.000000	1.000000	109.000000	1.000000
15123.310927	0.008324	0.526641	0.195704	75.099838	28.755697	21.873653	0.000000	0.000000	0.000000	0.000000	0.000000	0.000000	0.323007	0.501689	-1.065695	0.000000	0.000000	1.000000	109.000000	1.000000
15123.314260	0.008324	0.526641	0.195704	75.293526	28.650551	23.933561	0.000000	0.000000	0.000000	0.000000	0.000000	0.000000	0.323007	0.501689	-1.065695	0.000000	0.000000	1.000000	109.000000	1.000000
15123.317594	0.009510	0.528298	0.192037	75.293526	28.650551	23.933561	0.000000	0.000000	0.000000	0.000000	0.000000	0.000000	0.355873	0.497195	-1.100051	0.000000	0.000000	1.000000	109.000000	1.000000
15123.320927	0.009510	0.528298	0.192037	75.293526	28.650551	23.933561	0.000000	0.000000	0.000000	0.000000	0.000000	0.000000	0.355873	0.497195	-1.100051	0.000000	0.000000	1.000000	109.000000	1.000000
15123.324260	0.009510	0.528298	0.192037	75.536736	28.314648	25.234015	0.000000	0.000000	0.000000	0.000000	0.000000	0.000000	0.355873	0.497195	-1.100051	0.000000	0.000000	1.000000	109.000000	1.000000
15123.327594	0.010896	0.529962	0.188303	75.536736	28.314648	25.234015	0.000000	0.000000	0.000000	0.000000	0.000000	0.000000	0.415745	0.499332	-1.120323	0.000000	0.000000	1.000000	109.000000	1.000000
15123.330927	0.010896	0.529962	0.188303	75.536736	28.314648	25.234015	0.000000	0.000000	0.000000	0.000000	0.000000	0.000000	0.415745	0.499332	-1.120323	0.000000	0.000000	1.000000	109.000000	1.000000
15123.334260	0.010896	0.529962	0.188303	75.837723	27.660889	25.349943	0.000000	0.000000	0.000000	0.000000	0.000000	0.000000	0.415745	0.499332	-1.120323	0.000000	0.000000	1.000000	109.000000	1.000000
15123.337594	0.012445	0.531589	0.184434	75.837723	27.660889	25.349943	0.000000	0.000000	0.000000	0.000000	0.000000	0.000000	0.464847	0.488153	-1.160829	0.000000	0.000000	1.000000	109.000000	1.000000
15123.340927	0.012445	0.531589	0.184434	75.837723	27.660889	25.349943	0.000000	0.000000	0.000000	0.000000	0.000000	0.000000	0.464847	0.488153	-1.160829	0.000000	0.000000	1.000000	109.000000	1.000000
15123.344260	0.012445	0.531589	0.184434	76.177071	26.718571	24.382870	0.000000	0.000000	0.000000	0.000000	0.000000	0.000000	0.464847	0.488153	-1.160829	0.000000	0.000000	1.000000	109.000000	1.000000
15123.347594	0.014034	0.533217	0.180460	76.177071	26.718571	24.382870	0.000000	0.000000	0.000000	0.000000	0.000000	0.000000	0.476539	0.488296	-1.191990	0.000000	0.000000	1.000000	109.000000	1.000000
15123.350927	0.014034	0.533217	0.180460	76.177071	26.718571	24.382870	0.000000	0.000000	0.000000	0.000000	0.000000	0.000000	0.476539	0.488296	-1.191990	0.000000	0.000000	1.000000	109.000000	1.000000
15123.354260	0.014034	0.533217	0.180460	76.545837	25.458267	22.490669	0.000000	0.000000	0.000000	0.000000	0.000000	0.000000	0.476539	0.488296	-1.191990	0.000000	0.000000	1.000000	109.000000	1.000000
15123.357594	0.015780	0.534848	0.176414	76.545837	25.458267	22.490669	0.000000	0.000000	0.000000	0.000000	0.000000	0.000000	0.524004	0.489212	-1.213836	0.000000	0.000000	1.000000	109.000000	1.000000
15123.360927	0.015780	0.534848	0.176414	76.545837	25.458267	22.490669	0.000000	0.000000	0.000000	0.000000	0.000000	0.000000	0.524004	0.489212	-1.213836	0.000000	0.000000	1.000000	109.000000	1.000000
15123.364260	0.015780	0.534848	0.176414	76.904427	24.115850	20.807859	0.000000	0.000000	0.000000	0.000000	0.000000	0.000000	0.524004	0.489212	-1.213836	0.000000	0.000000	1.000000	109.000000	1.000000
15123.367594	0.017681	0.536446	0.172298	76.904427	24.115850	20.807859	0.000000	0.000000	0.000000	0.000000	0.000000	0.000000	0.570291	0.479420	-1.234971	0.000000	0.000000	1.000000	109.000000	1.000000
15123.370927	0.017681	0.536446	0.172298	76.904427	24.115850	20.807859	0.000000	0.000000	0.000000	0.000000	0.000000	0.000000	0.570291	0.479420	-1.234971	0.000000	0.000000	1.000000	109.000000	1.000000
15123.374260	0.017681	0.536446	0.172298	77.232185	22.911346	19.507532	0.000000	0.000000	0.000000	0.000000	0.000000	0.000000	0.570291	0.479420	-1.234971	0.000000	0.000000	1.000000	109.000000	1.000000
15123.377594	0.019673	0.538045	0.168106	77.232185	22.911346	19.507532	0.000000	0.000000	0.000000	0.000000	0.000000	0.000000	0.597490	0.479720	-1.257396	0.000000	0.000000	1.000000	109.000000	1.000000
15123.380927	0.019673	0.538045	0.168106	77.232185	22.911346	19.507532	0.000000	0.000000	0.000000	0.000000	0.000000	0.000000	0.597490	0.479720	-1.257396	0.000000	0.000000	1.000000	109.000000	1.000000
15123.384260	0.019673	0.538045	0.168106	77.521858	21.882343	18.564306	0.000000	0.000000	0.000000	0.000000	0.000000	0.000000	0.597490	0.479720	-1.257396	0.000000	0.000000	1.000000	109.000000	1.000000
15123.387594	0.021723	0.539644	0.163840	77.521858	21.882343	18.564306	0.000000	0.000000	0.000000	0.000000	0.000000	0.000000	0.614919	0.479606	-1.279966	0.000000	0.000000	1.000000	109.000000	1.000000
15123.390927	0.021723	0.539644	0.163840	77.521858	21.882343	18.564306	0.000000	0.000000	0.000000	0.000000	0.000000	0.000000	0.614919	0.479606	-1.279966	0.000000	0.000000	1.000000	109.000000	1.000000
15123.394260	0.021723	0.539644	0.163840	77.775681	21.097813	18.462440	0.000000	0.000000	0.000000	0.000000	0.000000	0.000000	0.614919	0.479606	-1.279966	0.000000	0.000000	1.000000	109.000000	1.000000
15123.397594	0.023740	0.541241	0.159500	77.775681	21.097813	18.462440	0.000000	0.000000	0.000000	0.000000	0.000000	0.000000	0.605233	0.479087	-1.301877	0.000000	0.000000	1.000000	109.000000	1.000000
15123.400927	0.023740	0.541241	0.159500	77.775681	21.097813	18.462440	0.000000	0.000000	0.000000	0.000000	0.000000	0.000000	0.605233	0.479087	-1.301877	0.000000	0.000000	1.000000	109.000000	1.000000
15123.404260	0.023740	0.541241	0.159500	77.999268	20.523911	18.391850	0.000000	0.000000	0.000000	0.000000	0.000000	0.000000	0.605233	0.479087	-1.301877	0.000000	0.000000	1.000000	109.000000	1.000000
15123.407594	0.025695	0.542882	0.155063	77.999268	20.523911	18.391850	0.000000	0.000000	0.000000	0.000000	0.000000	0.000000	0.586287	0.492489	-1.331085	0.000000	0.000000	1.000000	109.000000	1.000000
15123.410927	0.025695	0.542882	0.155063	77.999268	20.523911	18.391850	0.000000	0.000000	0.000000	0.000000	0.000000	0.000000	0.586287	0.492489	-1.331085	0.000000	0.000000	1.000000	109.000000	1.000000
15123.414260	0.025695	0.542882	0.155063	78.193695	20.207720	18.069525	0.000000	0.000000	0.000000	0.000000	0.000000	0.000000	0.586287	0.492489	-1.331085	0.000000	0.000000	1.000000	109.000000	1.000000
15123.417594	0.027674	0.544538	0.150566	78.193695	20.207720	18.069525	0.000000	0.000000	0.000000	0.000000	0.000000	0.000000	0.593751	0.496636	-1.349271	0.000000	0.000000	1.000000	109.000000	1.000000
15123.420927	0.027674	0.544538	0.150566	78.193695	20.207720	18.069525	0.000000	0.000000	0.000000	0.000000	0.000000	0.000000	0.593751	0.496636	-1.349271	0.000000	0.000000	1.000000	109.000000	1.000000
15123.424260	0.027674	0.544538	0.150566	78.348373	20.270174	17.994967	0.000000	0.000000	0.000000	0.000000	0.000000	0.000000	0.593751	0.496636	-1.349271	0.000000	0.000000	1.000000	109.000000	1.000000
15123.427594	0.029533	0.546225	0.146030	78.348373	20.270174	17.994967	0.000000	0.000000	0.000000	0.000000	0.000000	0.000000	0.557935	0.506102	-1.360784	0.000000	0.000000	1.000000	109.000000	1.000000
15123.430927	0.029533	0.546225	0.146030	78.348373	20.270174	17.994967	0.000000	0.000000	0.000000	0.000000	0.000000	0.000000	0.557935	0.506102	-1.360784	0.000000	0.000000	1.000000	109.000000	1.000000
15123.434260	0.029533	0.546225	0.146030	78.467476	20.687765	18.470114	0.000000	0.000000	0.000000	0.000000	0.000000	0.000000	0.557935	0.506102	-1.360784	0.000000	0.000000	1.000000	109.000000	1.000000
15123.437594	0.031274	0.547955	0.141435	78.467476	20.687765	18.470114	0.000000	0.000000	0.000000	0.000000	0.000000	0.000000	0.522255	0.519127	-1.378341	0.000000	0.000000	1.000000	109.000000	1.000000
15123.440927	0.031274	0.547955	0.141435	78.467476	20.687765	18.470114	0.000000	0.000000	0.000000	0.000000	0.000000	0.000000	0.522255	0.519127	-1.378341	0.000000	0.000000	1.000000	109.000000	1.000000
15123.444260	0.031274	0.547955	0.141435	78.573883	21.092489	19.816687	0.000000	0.000000	0.000000	0.000000	0.000000	0.000000	0.522255	0.519127	-1.378341	0.000000	0.000000	1.000000	109.000000	1.000000
15123.447594	0.032930	0.549771	0.136850	78.573883	21.092489	19.816687	0.000000	0.000000	0.000000	0.000000	0.000000	0.000000	0.496588	0.544660	-1.375519	0.000000	0.000000	1.000000	109.000000	1.000000
15123.450927	0.032930	0.549771	0.136850	78.573883	21.092489	19.816687	0.000000	0.000000	0.000000	0.000000	0.000000	0.000000	0.496588	0.544660	-1.375519	0.000000	0.000000	1.000000	109.000000	1.000000
15123.454260	0.032930	0.549771	0.136850	78.665649	21.430727	21.533020	0.000000	0.000000	0.000000	0.000000	0.000000	0.000000	0.496588	0.544660	-1.375519	0.000000	0.000000	1.000000	109.000000	1.000000
15123.457594	0.034531	0.551643	0.132316	78.665649	21.430727	21.533020	0.000000	0.000000	0.000000	0.000000	0.000000	0.000000	0.480483	0.561687	-1.360247	0.000000	0.000000	1.000000	109.000000	1.000000
15123.460927	0.034531	0.551643	0.132316	78.665649	21.430727	21.533020	0.000000	0.000000	0.000000	0.000000	0.000000	0.000000	0.480483	0.561687	-1.360247	0.000000	0.000000	1.000000	109.000000	1.000000
15123.464260	0.034531	0.551643	0.132316	78.737587	21.731308	22.625147	0.000000	0.000000	0.000000	0.000000	0.000000	0.000000	0.480483	0.561687	-1.360247	0.000000	0.000000	1.000000	109.000000	1.000000
15123.467594	0.036251	0.553616	0.127893	78.737587	21.731308	22.625147	0.000000	0.000000	0.000000	0.000000	0.000000	0.000000	0.516017	0.591867	-1.326828	0.000000	0.000000	1.000000	109.000000	1.000000
15123.470927	0.036251	0.553616	0.127893	78.737587	21.731308	22.625147	0.000000	0.000000	0.000000	0.000000	0.000000	0.000000	0.516017	0.591867	-1.326828	0.000000	0.000000	1.000000	109.000000	1.000000
15123.474260	0.036251	0.553616	0.127893	78.785149	22.016926	22.881115	0.000000	0.000000	0.000000	0.000000	0.000000	0.000000	0.516017	0.591867	-1.326828	0.000000	0.000000	1.000000	109.000000	1.000000
15123.477594	0.038087	0.555702	0.123561	78.785149	22.016926	22.881115	0.000000	0.000000	0.000000	0.000000	0.000000	0.000000	0.550584	0.625774	-1.299787	0.000000	0.000000	1.000000	109.000000	1.000000
15123.480927	0.038087	0.555702	0.123561	78.785149	22.016926	22.881115	0.000000	0.000000	0.000000	0.000000	0.000000	0.000000	0.550584	0.625774	-1.299787	0.000000	0.000000	1.000000	109.000000	1.000000
15123.484260	0.038087	0.555702	0.123561	78.818222	22.234024	23.015415	0.000000	0.000000	0.000000	0.000000	0.000000	0.000000	0.550584	0.625774	-1.299787	0.000000	0.000000	1.000000	109.000000	1.000000
15123.487594	0.039928	0.557825	0.119358	78.818222	22.234024	23.015415	0.000000	0.000000	0.000000	0.000000	0.000000	0.000000	0.552410	0.636874	-1.260828	0.000000	0.000000	1.000000	109.000000	1.000000
15123.490927	0.039928	0.557825	0.119358	78.818222	22.234024	23.015415	0.000000	0.000000	0.000000	0.000000	0.000000	0.000000	0.552410	0.636874	-1.260828	0.000000	0.000000	1.000000	109.000000	1.000000
15123.494260	0.039928	0.557825	0.119358	78.846977	22.200247	23.755299	0.000000	0.000000	0.000000	0.000000	0.000000	0.000000	0.552410	0.636874	-1.260828	0.000000	0.000000	1.000000	109.000000	1.000000
15123.497594	0.041724	0.559974	0.115312	78.846977	22.200247	23.755299	0.000000	0.000000	0.000000	0.000000	0.000000	0.000000	0.538709	0.644726	-1.213732	0.000000	0.000000	1.000000	109.000000	1.000000
15123.500927	0.041724	0.559974	0.115312	78.846977	22.200247	23.755299	0.000000	0.000000	0.000000	0.000000	0.000000	0.000000	0.538709	0.644726	-1.213732	0.000000	0.000000	1.000000	109.000000	1.000000
15123.504260	0.041724	0.559974	0.115312	78.892487	21.752542	24.353148	0.000000	0.000000	0.000000	0.000000	0.000000	0.000000	0.538709	0.644726	-1.213732	0.000000	0.000000	1.000000	109.000000	1.000000
15123.507594	0.043335	0.562137	0.111360	78.892487	21.752542	24.353148	0.000000	0.000000	0.000000	0.000000	0.000000	0.000000	0.483518	0.649066	-1.185626	0.000000	0.000000	1.000000	109.000000	1.000000
15123.510927	0.043335	0.562137	0.111360	78.892487	21.752542	24.353148	0.000000	0.000000	0.000000	0.000000	0.000000	0.000000	0.483518	0.649066	-1.185626	0.000000	0.000000	1.000000	109.000000	1.000000
15123.514260	0.043335	0.562137	0.111360	78.949493	20.966703	24.279051	0.000000	0.000000	0.000000	0.000000	0.000000	0.000000	0.483518	0.649066	-1.185626	0.000000	0.000000	1.000000	109.000000	1.000000
15123.517594	0.044930	0.564274	0.107519	78.949493	20.966703	24.279051	0.000000	0.000000	0.000000	0.000000	0.000000	0.000000	0.478535	0.640913	-1.152289	0.000000	0.000000	1.000000	109.000000	1.000000
15123.520927	0.044930	0.564274	0.107519	78.949493	20.966703	24.279051	0.000000	0.000000	0.000000	0.000000	0.000000	0.000000	0.478535	0.640913	-1.152289	0.000000	0.000000	1.000000	109.000000	1.000000
15123.524260	0.044930	0.564274	0.107519	78.996826	20.108667	23.823074	0.000000	0.000000	0.000000	0.000000	0.000000	0.000000	0.478535	0.640913	-1.152289	0.000000	0.000000	1.000000	109.000000	1.000000
15123.527594	0.046535	0.566397	0.103767	78.996826	20.108667	23.823074	0.000000	0.000000	0.000000	0.000000	0.000000	0.000000	0.481374	0.636922	-1.125711	0.000000	0.000000	1.000000	109.000000	1.000000
15123.530927	0.046535	0.566397	0.103767	78.996826	20.108667	23.823074	0.000000	0.000000	0.000000	0.000000	0.000000	0.000000	0.481374	0.636922	-1.125711	0.000000	0.000000	1.000000	109.000000	1.000000
15123.534260	0.046535	0.566397	0.103767	79.027359	19.396399	23.574192	0.000000	0.000000	0.000000	0.000000	0.000000	0.000000	0.481374	0.636922	-1.125711	0.000000	0.000000	1.000000	109.000000	1.000000
15123.537594	0.048175	0.568489	0.100086	79.027359	19.396399	23.574192	0.000000	0.000000	0.000000	0.000000	0.000000	0.000000	0.491891	0.627746	-1.104326	0.000000	0.000000	1.000000	109.000000	1.000000
15123.540927	0.048175	0.568489	0.100086	79.027359	19.396399	23.574192	0.000000	0.000000	0.000000	0.000000	0.000000	0.000000	0.491891	0.627746	-1.104326	0.000000	0.000000	1.000000	109.000000	1.000000
15123.544260	0.048175	0.568489	0.100086	79.054337	18.873480	23.576059	0.000000	0.000000	0.000000	0.000000	0.000000	0.000000	0.491891	0.627746	-1.104326	0.000000	0.000000	1.000000	109.000000	1.000000
15123.547594	0.049900	0.570534	0.096456	79.054337	18.873480	23.576059	0.000000	0.000000	0.000000	0.000000	0.000000	0.000000	0.517708	0.613313	-1.088933	0.000000	0.000000	1.000000	109.000000	1.000000
15123.550927	0.049900	0.570534	0.096456	79.054337	18.873480	23.576059	0.000000	0.000000	0.000000	0.000000	0.000000	0.000000	0.517708	0.613313	-1.088933	0.000000	0.000000	1.000000	109.000000	1.000000
15123.554260	0.049900	0.570534	0.096456	79.103935	18.360594	23.785517	0.000000	0.000000	0.000000	0.000000	0.000000	0.000000	0.517708	0.613313	-1.088933	0.000000	0.000000	1.000000	109.000000	1.000000
15123.557594	0.051682	0.572493	0.092848	79.103935	18.360594	23.785517	0.000000	0.000000	0.000000	0.000000	0.000000	0.000000	0.534412	0.587932	-1.082337	0.000000	0.000000	1.000000	109.000000	1.000000
15123.560927	0.051682	0.572493	0.092848	79.103935	18.360594	23.785517	0.000000	0.000000	0.000000	0.000000	0.000000	0.000000	0.534412	0.587932	-1.082337	0.000000	0.000000	1.000000	109.000000	1.000000
15123.564260	0.051682	0.572493	0.092848	79.203934	17.635910	23.583258	0.000000	0.000000	0.000000	0.000000	0.000000	0.000000	0.534412	0.587932	-1.082337	0.000000	0.000000	1.000000	109.000000	1.000000
15123.567594	0.053493	0.574419	0.089275	79.203934	17.635910	23.583258	0.000000	0.000000	0.000000	0.000000	0.000000	0.000000	0.543301	0.577763	-1.071933	0.000000	0.000000	1.000000	109.000000	1.000000
15123.570927	0.053493	0.574419	0.089275	79.203934	17.635910	23.583258	0.000000	0.000000	0.000000	0.000000	0.000000	0.000000	0.543301	0.577763	-1.071933	0.000000	0.000000	1.000000	109.000000	1.000000
15123.574260	0.053493	0.574419	0.089275	79.356171	16.534729	22.623009	0.000000	0.000000	0.000000	0.000000	0.000000	0.000000	0.543301	0.577763	-1.071933	0.000000	0.000000	1.000000	109.000000	1.000000
15123.577594	0.055280	0.576293	0.085726	79.356171	16.534729	22.623009	0.000000	0.000000	0.000000	0.000000	0.000000	0.000000	0.536110	0.562186	-1.064634	0.000000	0.000000	1.000000	109.000000	1.000000
15123.580927	0.055280	0.576293	0.085726	79.356171	16.534729	22.623009	0.000000	0.000000	0.000000	0.000000	0.000000	0.000000	0.536110	0.562186	-1.064634	0.000000	0.000000	1.000000	109.000000	1.000000
15123.584260	0.055280	0.576293	0.085726	79.543961	15.048816	21.173307	0.000000	0.000000	0.000000	0.000000	0.000000	0.000000	0.536110	0.562186	-1.064634	0.000000	0.000000	1.000000	109.000000	1.000000
15123.587594	0.057020	0.578106	0.082228	79.543961	15.048816	21.173307	0.000000	0.000000	0.000000	0.000000	0.000000	0.000000	0.522077	0.543745	-1.049483	0.000000	0.000000	1.000000	109.000000	1.000000
15123.590927	0.057020	0.578106	0.082228	79.543961	15.048816	21.173307	0.000000	0.000000	0.000000	0.000000	0.000000	0.000000	0.522077	0.543745	-1.049483	0.000000	0.000000	1.000000	109.000000	1.000000
15123.594260	0.057020	0.578106	0.082228	79.738754	13.255381	19.622107	0.000000	0.000000	0.000000	0.000000	0.000000	0.000000	0.522077	0.543745	-1.049483	0.000000	0.000000	1.000000	109.000000	1.000000
15123.597594	0.058672	0.579876	0.078864	79.738754	13.255381	19.622107	0.000000	0.000000	0.000000	0.000000	0.000000	0.000000	0.495677	0.531105	-1.009114	0.000000	0.000000	1.000000	109.000000	1.000000
15123.600927	0.058672	0.579876	0.078864	79.738754	13.255381	19.622107	0.000000	0.000000	0.000000	0.000000	0.000000	0.000000	0.495677	0.531105	-1.009114	0.000000	0.000000	1.000000	109.000000	1.000000
15123.604260	0.058672	0.579876	0.078864	79.888275	11.284739	17.794703	0.000000	0.000000	0.000000	0.000000	0.000000	0.000000	0.495677	0.531105	-1.009114	0.000000	0.000000	1.000000	109.000000	1.000000
15123.607594	0.060364	0.581588	0.075607	79.888275	11.284739	17.794703	0.000000	0.000000	0.000000	0.000000	0.000000	0.000000	0.507584	0.513511	-0.977193	0.000000	0.000000	1.000000	109.000000	1.000000
15123.610927	0.060364	0.581588	0.075607	79.888275	11.284739	17.794703	0.000000	0.000000	0.000000	0.000000	0.000000	0.000000	0.507584	0.513511	-0.977193	0.000000	0.000000	1.000000	109.000000	1.000000
15123.614260	0.060364	0.581588	0.075607	79.995712	9.327498	15.862028	0.000000	0.000000	0.000000	0.000000	0.000000	0.000000	0.507584	0.513511	-0.977193	0.000000	0.000000	1.000000	109.000000	1.000000
15123.617594	0.062046	0.583244	0.072463	79.995712	9.327498	15.862028	0.000000	0.000000	0.000000	0.000000	0.000000	0.000000	0.504573	0.496704	-0.943249	0.000000	0.000000	1.000000	109.000000	1.000000
15123.620927	0.062046	0.583244	0.072463	79.995712	9.327498	15.862028	0.000000	0.000000	0.000000	0.000000	0.000000	0.000000	0.504573	0.496704	-0.943249	0.000000	0.000000	1.000000	109.000000	1.000000
15123.624260	0.062046	0.583244	0.072463	80.066231	7.375059	13.707557	0.000000	0.000000	0.000000	0.000000	0.000000	0.000000	0.504573	0.496704	-0.943249	0.000000	0.000000	1.000000	109.000000	1.000000
15123.627594	0.063716	0.584807	0.069401	80.066231	7.375059	13.707557	0.000000	0.000000	0.000000	0.000000	0.000000	0.000000	0.500854	0.469147	-0.918467	0.000000	0.000000	1.000000	109.000000	1.000000
15123.630927	0.063716	0.584807	0.069401	80.066231	7.375059	13.707557	0.000000	0.000000	0.000000	0.000000	0.000000	0.000000	0.500854	0.469147	-0.918467	0.000000	0.000000	1.000000	109.000000	1.000000
15123.634260	0.063716	0.584807	0.069401	80.097893	5.495943	11.616968	0.000000	0.000000	0.000000	0.000000	0.000000	0.000000	0.500854	0.469147	-0.918467	0.000000	0.000000	1.000000	109.000000	1.000000
15123.637594	0.065298	0.586311	0.066426	80.097893	5.495943	11.616968	0.000000	0.000000	0.000000	0.000000	0.000000	0.000000	0.474843	0.450982	-0.892610	0.000000	0.000000	1.000000	109.000000	1.000000
15123.640927	0.065298	0.586311	0.066426	80.097893	5.495943	11.616968	0.000000	0.000000	0.000000	0.000000	0.000000	0.000000	0.474843	0.450982	-0.892610	0.000000	0.000000	1.000000	109.000000	1.000000
15123.644260	0.065298	0.586311	0.066426	80.081886	3.808201	10.140905	0.000000	0.000000	0.000000	0.000000	0.000000	0.000000	0.474843	0.450982	-0.892610	0.000000	0.000000	1.000000	109.000000	1.000000
15123.647594	0.066694	0.587793	0.063521	80.081886	3.808201	10.140905	0.000000	0.000000	0.000000	0.000000	0.000000	0.000000	0.418705	0.444813	-0.871452	0.000000	0.000000	1.000000	109.000000	1.000000
15123.650927	0.066694	0.587793	0.063521	80.081886	3.808201	10.140905	0.000000	0.000000	0.000000	0.000000	0.000000	0.000000	0.418705	0.444813	-0.871452	0.000000	0.000000	1.000000	109.000000	1.000000
15123.654260	0.066694	0.587793	0.063521	80.025887	2.345839	8.756098	0.000000	0.000000	0.000000	0.000000	0.000000	0.000000	0.418705	0.444813	-0.871452	0.000000	0.000000	1.000000	109.000000	1.000000
15123.657594	0.067925	0.589170	0.060645	80.025887	2.345839	8.756098	0.000000	0.000000	0.000000	0.000000	0.000000	0.000000	0.369394	0.413082	-0.862795	0.000000	0.000000	1.000000	109.000000	1.000000
15123.660927	0.067925	0.589170	0.060645	80.025887	2.345839	8.756098	0.000000	0.000000	0.000000	0.000000	0.000000	0.000000	0.369394	0.413082	-0.862795	0.000000	0.000000	1.000000	109.000000	1.000000
15123.664260	0.067925	0.589170	0.060645	79.964302	1.222845	7.214617	0.000000	0.000000	0.000000	0.000000	0.000000	0.000000	0.369394	0.413082	-0.862795	0.000000	0.000000	1.000000	109.000000	1.000000
15123.667594	0.069093	0.590519	0.057788	79.964302	1.222845	7.214617	0.000000	0.000000	0.000000	0.000000	0.000000	0.000000	0.350281	0.404520	-0.857076	0.000000	0.000000	1.000000	109.000000	1.000000
15123.670927	0.069093	0.590519	0.057788	79.964302	1.222845	7.214617	0.000000	0.000000	0.000000	0.000000	0.000000	0.000000	0.350281	0.404520	-0.857076	0.000000	0.000000	1.000000	109.000000	1.000000
15123.674260	0.069093	0.590519	0.057788	79.910767	0.619020	6.329668	0.000000	0.000000	0.000000	0.000000	0.000000	0.000000	0.350281	0.404520	-0.857076	0.000000	0.000000	1.000000	109.000000	1.000000
15123.677594	0.070107	0.591821	0.055010	79.910767	0.619020	6.329668	0.000000	0.000000	0.000000	0.000000	0.000000	0.000000	0.304182	0.390681	-0.833308	0.000000	0.000000	1.000000	109.000000	1.000000
15123.680927	0.070107	0.591821	0.055010	79.910767	0.619020	6.329668	0.000000	0.000000	0.000000	0.000000	0.000000	0.000000	0.304182	0.390681	-0.833308	0.000000	0.000000	1.000000	109.000000	1.000000
15123.684260	0.070107	0.591821	0.055010	79.875420	0.619304	6.216383	0.000000	0.000000	0.000000	0.000000	0.000000	0.000000	0.304182	0.390681	-0.833308	0.000000	0.000000	1.000000	109.000000	1.000000
15123.687594	0.070992	0.593059	0.052294	79.875420	0.619304	6.216383	0.000000	0.000000	0.000000	0.000000	0.000000	0.000000	0.265566	0.371475	-0.814831	0.000000	0.000000	1.000000	109.000000	1.000000
15123.690927	0.070992	0.593059	0.052294	79.875420	0.619304	6.216383	0.000000	0.000000	0.000000	0.000000	0.000000	0.000000	0.265566	0.371475	-0.814831	0.000000	0.000000	1.000000	109.000000	1.000000
15123.694260	0.070992	0.593059	0.052294	79.844818	0.791592	6.362730	0.000000	0.000000	0.000000	0.000000	0.000000	0.000000	0.265566	0.371475	-0.814831	0.000000	0.000000	1.000000	109.000000	1.000000
15123.697594	0.071826	0.594254	0.049646	79.844818	0.791592	6.362730	0.000000	0.000000	0.000000	0.000000	0.000000	0.000000	0.249985	0.358417	-0.794308	0.000000	0.000000	1.000000	109.000000	1.000000
15123.700927	0.071826	0.594254	0.049646	79.844818	0.791592	6.362730	0.000000	0.000000	0.000000	0.000000	0.000000	0.000000	0.249985	0.358417	-0.794308	0.000000	0.000000	1.000000	109.000000	1.000000
15123.704260	0.071826	0.594254	0.049646	79.816879	0.933808	6.606253	0.000000	0.000000	0.000000	0.000000	0.000000	0.000000	0.249985	0.358417	-0.794308	0.000000	0.000000	1.000000	109.000000	1.000000
15123.707594	0.072534	0.595387	0.047063	79.816879	0.933808	6.606253	0.000000	0.000000	0.000000	0.000000	0.000000	0.000000	0.212562	0.339956	-0.775166	0.000000	0.000000	1.000000	109.000000	1.000000
15123.710927	0.072534	0.595387	0.047063	79.816879	0.933808	6.606253	0.000000	0.000000	0.000000	0.000000	0.000000	0.000000	0.212562	0.339956	-0.775166	0.000000	0.000000	1.000000	109.000000	1.000000
15123.714260	0.072534	0.595387	0.047063	79.782707	1.069393	7.396586	0.000000	0.000000	0.000000	0.000000	0.000000	0.000000	0.212562	0.339956	-0.775166	0.000000	0.000000	1.000000	109.000000	1.000000
15123.717594	0.073181	0.596501	0.044630	79.782707	1.069393	7.396586	0.000000	0.000000	0.000000	0.000000	0.000000	0.000000	0.194196	0.334144	-0.729665	0.000000	0.000000	1.000000	109.000000	1.000000
15123.720927	0.073181	0.596501	0.044630	79.782707	1.069393	7.396586	0.000000	0.000000	0.000000	0.000000	0.000000	0.000000	0.194196	0.334144	-0.729665	0.000000	0.000000	1.000000	109.000000	1.000000
15123.724260	0.073181	0.596501	0.044630	79.748344	1.188335	8.575691	0.000000	0.000000	0.000000	0.000000	0.000000	0.000000	0.194196	0.334144	-0.729665	0.000000	0.000000	1.000000	109.000000	1.000000
15123.727594	0.073765	0.597559	0.042319	79.748344	1.188335	8.575691	0.000000	0.000000	0.000000	0.000000	0.000000	0.000000	0.175032	0.317371	-0.693315	0.000000	0.000000	1.000000	109.000000	1.000000
15123.730927	0.073765	0.597559	0.042319	79.748344	1.188335	8.575691	0.000000	0.000000	0.000000	0.000000	0.000000	0.000000	0.175032	0.317371	-0.693315	0.000000	0.000000	1.000000	109.000000	1.000000
15123.734260	0.073765	0.597559	0.042319	79.713959	1.304446	9.196242	0.000000	0.000000	0.000000	0.000000	0.000000	0.000000	0.175032	0.317371	-0.693315	0.000000	0.000000	1.000000	109.000000	1.000000
15123.737594	0.074326	0.598579	0.040077	79.713959	1.304446	9.196242	0.000000	0.000000	0.000000	0.000000	0.000000	0.000000	0.168450	0.306110	-0.672802	0.000000	0.000000	1.000000	109.000000	1.000000
15123.740927	0.074326	0.598579	0.040077	79.713959	1.304446	9.196242	0.000000	0.000000	0.000000	0.000000	0.000000	0.000000	0.168450	0.306110	-0.672802	0.000000	0.000000	1.000000	109.000000	1.000000
15123.744260	0.074326	0.598579	0.040077	79.673607	1.433018	9.264529	0.000000	0.000000	0.000000	0.000000	0.000000	0.000000	0.168450	0.306110	-0.672802	0.000000	0.000000	1.000000	109.000000	1.000000
15123.747594	0.074897	0.599621	0.037946	79.673607	1.433018	9.264529	0.000000	0.000000	0.000000	0.000000	0.000000	0.000000	0.171275	0.312541	-0.639088	0.000000	0.000000	1.000000	109.000000	1.000000
15123.750927	0.074897	0.599621	0.037946	79.673607	1.433018	9.264529	0.000000	0.000000	0.000000	0.000000	0.000000	0.000000	0.171275	0.312541	-0.639088	0.000000	0.000000	1.000000	109.000000	1.000000
15123.754260	0.074897	0.599621	0.037946	79.629288	1.552826	9.303121	0.000000	0.000000	0.000000	0.000000	0.000000	0.000000	0.171275	0.312541	-0.639088	0.000000	0.000000	1.000000	109.000000	1.000000
15123.757594	0.075354	0.600627	0.035900	79.629288	1.552826	9.303121	0.000000	0.000000	0.000000	0.000000	0.000000	0.000000	0.137023	0.301933	-0.614031	0.000000	0.000000	1.000000	109.000000	1.000000
15123.760927	0.075354	0.600627	0.035900	79.629288	1.552826	9.303121	0.000000	0.000000	0.000000	0.000000	0.000000	0.000000	0.137023	0.301933	-0.614031	0.000000	0.000000	1.000000	109.000000	1.000000
15123.764260	0.075354	0.600627	0.035900	79.587486	1.673255	9.365391	0.000000	0.000000	0.000000	0.000000	0.000000	0.000000	0.137023	0.301933	-0.614031	0.000000	0.000000	1.000000	109.000000	1.000000
15123.767594	0.075790	0.601627	0.033915	79.587486	1.673255	9.365391	0.000000	0.000000	0.000000	0.000000	0.000000	0.000000	0.130934	0.299823	-0.595414	0.000000	0.000000	1.000000	109.000000	1.000000
15123.770927	0.075790	0.601627	0.033915	79.587486	1.673255	9.365391	0.000000	0.000000	0.000000	0.000000	0.000000	0.000000	0.130934	0.299823	-0.595414	0.000000	0.000000	1.000000	109.000000	1.000000
15123.774260	0.075790	0.601627	0.033915	79.554657	1.777711	9.418158	0.000000	0.000000	0.000000	0.000000	0.000000	0.000000	0.130934	0.299823	-0.595414	0.000000	0.000000	1.000000	109.000000	1.000000
15123.777594	0.076232	0.602593	0.031997	79.554657	1.777711	9.418158	0.000000	0.000000	0.000000	0.000000	0.000000	0.000000	0.132353	0.289788	-0.575449	0.000000	0.000000	1.000000	109.000000	1.000000
15123.780927	0.076232	0.602593	0.031997	79.554657	1.777711	9.418158	0.000000	0.000000	0.000000	0.000000	0.000000	0.000000	0.132353	0.289788	-0.575449	0.000000	0.000000	1.000000	109.000000	1.000000
15123.784260	0.076232	0.602593	0.031997	79.550575	1.875712	9.515906	0.000000	0.000000	0.000000	0.000000	0.000000	0.000000	0.132353	0.289788	-0.575449	0.000000	0.000000	1.000000	109.000000	1.000000
15123.787594	0.076682	0.603519	0.030169	79.550575	1.875712	9.515906	0.000000	0.000000	0.000000	0.000000	0.000000	0.000000	0.134985	0.277774	-0.548331	0.000000	0.000000	1.000000	109.000000	1.000000
15123.790927	0.076682	0.603519	0.030169	79.550575	1.875712	9.515906	0.000000	0.000000	0.000000	0.000000	0.000000	0.000000	0.134985	0.277774	-0.548331	0.000000	0.000000	1.000000	109.000000	1.000000
15123.794260	0.076682	0.603519	0.030169	79.581192	1.937083	9.677693	0.000000	0.000000	0.000000	0.000000	0.000000	0.000000	0.134985	0.277774	-0.548331	0.000000	0.000000	1.000000	109.000000	1.000000
15123.797594	0.077201	0.604375	0.028366	79.581192	1.937083	9.677693	0.000000	0.000000	0.000000	0.000000	0.000000	0.000000	0.155899	0.256773	-0.540799	0.000000	0.000000	1.000000	109.000000	1.000000
15123.800927	0.077201	0.604375	0.028366	79.581192	1.937083	9.677693	0.000000	0.000000	0.000000	0.000000	0.000000	0.000000	0.155899	0.256773	-0.540799	0.000000	0.000000	1.000000	109.000000	1.000000
15123.804260	0.077201	0.604375	0.028366	79.652611	1.979176	9.832735	0.000000	0.000000	0.000000	0.000000	0.000000	0.000000	0.155899	0.256773	-0.540799	0.000000	0.000000	1.000000	109.000000	1.000000
15123.807594	0.077791	0.605135	0.026597	79.652611	1.979176	9.832735	0.000000	0.000000	0.000000	0.000000	0.000000	0.000000	0.177040	0.227999	-0.530823	0.000000	0.000000	1.000000	109.000000	1.000000
15123.810927	0.077791	0.605135	0.026597	79.652611	1.979176	9.832735	0.000000	0.000000	0.000000	0.000000	0.000000	0.000000	0.177040	0.227999	-0.530823	0.000000	0.000000	1.000000	109.000000	1.000000
15123.814260	0.077791	0.605135	0.026597	79.756676	1.995596	9.742552	0.000000	0.000000	0.000000	0.000000	0.000000	0.000000	0.177040	0.227999	-0.530823	0.000000	0.000000	1.000000	109.000000	1.000000
15123.817594	0.078451	0.605873	0.024860	79.756676	1.995596	9.742552	0.000000	0.000000	0.000000	0.000000	0.000000	0.000000	0.198023	0.221386	-0.520922	0.000000	0.000000	1.000000	109.000000	1.000000
15123.820927	0.078451	0.605873	0.024860	79.756676	1.995596	9.742552	0.000000	0.000000	0.000000	0.000000	0.000000	0.000000	0.198023	0.221386	-0.520922	0.000000	0.000000	1.000000	109.000000	1.000000
15123.824260	0.078451	0.605873	0.024860	79.883568	1.982940	9.621756	0.000000	0.000000	0.000000	0.000000	0.000000	0.000000	0.198023	0.221386	-0.520922	0.000000	0.000000	1.000000	109.000000	1.000000
15123.827594	0.079113	0.606517	0.023169	79.883568	1.982940	9.621756	0.000000	0.000000	0.000000	0.000000	0.000000	0.000000	0.198376	0.193173	-0.507502	0.000000	0.000000	1.000000	109.000000	1.000000
15123.830927	0.079113	0.606517	0.023169	79.883568	1.982940	9.621756	0.000000	0.000000	0.000000	0.000000	0.000000	0.000000	0.198376	0.193173	-0.507502	0.000000	0.000000	1.000000	109.000000	1.000000
15123.834260	0.079113	0.606517	0.023169	80.013748	1.973543	9.505805	0.000000	0.000000	0.000000	0.000000	0.000000	0.000000	0.198376	0.193173	-0.507502	0.000000	0.000000	1.000000	109.000000	1.000000
15123.837594	0.079774	0.607094	0.021514	80.013748	1.973543	9.505805	0.000000	0.000000	0.000000	0.000000	0.000000	0.000000	0.198427	0.173218	-0.496387	0.000000	0.000000	1.000000	109.000000	1.000000
15123.840927	0.079774	0.607094	0.021514	80.013748	1.973543	9.505805	0.000000	0.000000	0.000000	0.000000	0.000000	0.000000	0.198427	0.173218	-0.496387	0.000000	0.000000	1.000000	109.000000	1.000000
15123.844260	0.079774	0.607094	0.021514	80.146332	1.954807	9.393731	0.000000	0.000000	0.000000	0.000000	0.000000	0.000000	0.198427	0.173218	-0.496387	0.000000	0.000000	1.000000	109.000000	1.000000
15123.847594	0.080387	0.607613	0.019881	80.146332	1.954807	9.393731	0.000000	0.000000	0.000000	0.000000	0.000000	0.000000	0.183768	0.155622	-0.489992	0.000000	0.000000	1.000000	109.000000	1.000000
15123.850927	0.080387	0.607613	0.019881	80.146332	1.954807	9.393731	0.000000	0.000000	0.000000	0.000000	0.000000	0.000000	0.183768	0.155622	-0.489992	0.000000	0.000000	1.000000	109.000000	1.000000
15123.854260	0.080387	0.607613	0.019881	80.257584	1.945686	9.291009	0.000000	0.000000	0.000000	0.000000	0.000000	0.000000	0.183768	0.155622	-0.489992	0.000000	0.000000	1.000000	109.000000	1.000000
15123.857594	0.080910	0.608066	0.018301	80.257584	1.945686	9.291009	0.000000	0.000000	0.000000	0.000000	0.000000	0.000000	0.156950	0.136048	-0.474088	0.000000	0.000000	1.000000	109.000000	1.000000
15123.860927	0.080910	0.608066	0.018301	80.257584	1.945686	9.291009	0.000000	0.000000	0.000000	0.000000	0.000000	0.000000	0.156950	0.136048	-0.474088	0.000000	0.000000	1.000000	109.000000	1.000000
15123.864260	0.080910	0.608066	0.018301	80.337631	1.953828	9.223905	0.000000	0.000000	0.000000	0.000000	0.000000	0.000000	0.156950	0.136048	-0.474088	0.000000	0.000000	1.000000	109.000000	1.000000
15123.867594	0.081362	0.608488	0.016738	80.337631	1.953828	9.223905	0.000000	0.000000	0.000000	0.000000	0.000000	0.000000	0.135581	0.126660	-0.468732	0.000000	0.000000	1.000000	109.000000	1.000000
15123.870927	0.081362	0.608488	0.016738	80.337631	1.953828	9.223905	0.000000	0.000000	0.000000	0.000000	0.000000	0.000000	0.135581	0.126660	-0.468732	0.000000	0.000000	1.000000	109.000000	1.000000
15123.874260	0.081362	0.608488	0.016738	80.378143	1.989210	9.186248	0.000000	0.000000	0.000000	0.000000	0.000000	0.000000	0.135581	0.126660	-0.468732	0.000000	0.000000	1.000000	109.000000	1.000000
15123.877594	0.081722	0.608853	0.015206	80.378143	1.989210	9.186248	0.000000	0.000000	0.000000	0.000000	0.000000	0.000000	0.108121	0.109485	-0.459677	0.000000	0.000000	1.000000	109.000000	1.000000
15123.880927	0.081722	0.608853	0.015206	80.378143	1.989210	9.186248	0.000000	0.000000	0.000000	0.000000	0.000000	0.000000	0.108121	0.109485	-0.459677	0.000000	0.000000	1.000000	109.000000	1.000000
15123.884260	0.081722	0.608853	0.015206	80.384338	2.049462	9.181151	0.000000	0.000000	0.000000	0.000000	0.000000	0.000000	0.108121	0.109485	-0.459677	0.000000	0.000000	1.000000	109.000000	1.000000
15123.887594	0.081993	0.609207	0.013711	80.384338	2.049462	9.181151	0.000000	0.000000	0.000000	0.000000	0.000000	0.000000	0.081333	0.106107	-0.448322	0.000000	0.000000	1.000000	109.000000	1.000000
15123.890927	0.081993	0.609207	0.013711	80.384338	2.049462	9.181151	0.000000	0.000000	0.000000	0.000000	0.000000	0.000000	0.081333	0.106107	-0.448322	0.000000	0.000000	1.000000	109.000000	1.000000
15123.894260	0.081993	0.609207	0.013711	80.387672	2.118552	9.197238	0.000000	0.000000	0.000000	0.000000	0.000000	0.000000	0.081333	0.106107	-0.448322	0.000000	0.000000	1.000000	109.000000	1.000000
15123.897594	0.082280	0.609549	0.012326	80.387672	2.118552	9.197238	0.000000	0.000000	0.000000	0.000000	0.000000	0.000000	0.086118	0.102593	-0.415586	0.000000	0.000000	1.000000	109.000000	1.000000
15123.900927	0.082280	0.609549	0.012326	80.387672	2.118552	9.197238	0.000000	0.000000	0.000000	0.000000	0.000000	0.000000	0.086118	0.102593	-0.415586	0.000000	0.000000	1.000000	109.000000	1.000000
15123.904260	0.082280	0.609549	0.012326	80.387939	2.190168	9.207910	0.000000	0.000000	0.000000	0.000000	0.000000	0.000000	0.086118	0.102593	-0.415586	0.000000	0.000000	1.000000	109.000000	1.000000
15123.907594	0.082580	0.609887	0.011026	80.387939	2.190168	9.207910	0.000000	0.000000	0.000000	0.000000	0.000000	0.000000	0.089773	0.101338	-0.389910	0.000000	0.000000	1.000000	109.000000	1.000000
15123.910927	0.082580	0.609887	0.011026	80.387939	2.190168	9.207910	0.000000	0.000000	0.000000	0.000000	0.000000	0.000000	0.089773	0.101338	-0.389910	0.000000	0.000000	1.000000	109.000000	1.000000
15123.914260	0.082580	0.609887	0.011026	80.385300	2.278778	9.239759	0.000000	0.000000	0.000000	0.000000	0.000000	0.000000	0.089773	0.101338	-0.389910	0.000000	0.000000	1.000000	109.000000	1.000000
15123.917594	0.082970	0.610201	0.009872	80.385300	2.278778	9.239759	0.000000	0.000000	0.000000	0.000000	0.000000	0.000000	0.117270	0.094376	-0.346376	0.000000	0.000000	1.000000	109.000000	1.000000
15123.920927	0.082970	0.610201	0.009872	80.385300	2.278778	9.239759	0.000000	0.000000	0.000000	0.000000	0.000000	0.000000	0.117270	0.094376	-0.346376	0.000000	0.000000	1.000000	109.000000	1.000000
15123.924260	0.082970	0.610201	0.009872	80.379105	2.362656	9.252813	0.000000	0.000000	0.000000	0.000000	0.000000	0.000000	0.117270	0.094376	-0.346376	0.000000	0.000000	1.000000	109.000000	1.000000
15123.927594	0.083445	0.610507	0.008815	80.379105	2.362656	9.252813	0.000000	0.000000	0.000000	0.000000	0.000000	0.000000	0.142251	0.091624	-0.317081	0.000000	0.000000	1.000000	109.000000	1.000000
15123.930927	0.083445	0.610507	0.008815	80.379105	2.362656	9.252813	0.000000	0.000000	0.000000	0.000000	0.000000	0.000000	0.142251	0.091624	-0.317081	0.000000	0.000000	1.000000	109.000000	1.000000
15123.934260	0.083445	0.610507	0.008815	80.372894	2.454683	9.305742	0.000000	0.000000	0.000000	0.000000	0.000000	0.000000	0.142251	0.091624	-0.317081	0.000000	0.000000	1.000000	109.000000	1.000000
15123.937594	0.084008	0.610771	0.007888	80.372894	2.454683	9.305742	0.000000	0.000000	0.000000	0.000000	0.000000	0.000000	0.168982	0.079395	-0.278215	0.000000	0.000000	1.000000	109.000000	1.000000
15123.940927	0.084008	0.610771	0.007888	80.372894	2.454683	9.305742	0.000000	0.000000	0.000000	0.000000	0.000000	0.000000	0.168982	0.079395	-0.278215	0.000000	0.000000	1.000000	109.000000	1.000000
15123.944260	0.084008	0.610771	0.007888	80.366447	2.540395	9.890524	0.000000	0.000000	0.000000	0.000000	0.000000	0.000000	0.168982	0.079395	-0.278215	0.000000	0.000000	1.000000	109.000000	1.000000
15123.947594	0.084634	0.611002	0.007070	80.366447	2.540395	9.890524	0.000000	0.000000	0.000000	0.000000	0.000000	0.000000	0.187887	0.069325	-0.245310	0.000000	0.000000	1.000000	109.000000	1.000000
15123.950927	0.084634	0.611002	0.007070	80.366447	2.540395	9.890524	0.000000	0.000000	0.000000	0.000000	0.000000	0.000000	0.187887	0.069325	-0.245310	0.000000	0.000000	1.000000	109.000000	1.000000
15123.954260	0.084634	0.611002	0.007070	80.358917	2.472835	12.023090	0.000000	0.000000	0.000000	0.000000	0.000000	0.000000	0.187887	0.069325	-0.245310	0.000000	0.000000	1.000000	109.000000	1.000000
15123.957594	0.085246	0.611194	0.006311	80.358917	2.472835	12.023090	0.000000	0.000000	0.000000	0.000000	0.000000	0.000000	0.183621	0.057439	-0.227695	0.000000	0.000000	1.000000	109.000000	1.000000
15123.960927	0.085246	0.611194	0.006311	80.358917	2.472835	12.023090	0.000000	0.000000	0.000000	0.000000	0.000000	0.000000	0.183621	0.057439	-0.227695	0.000000	0.000000	1.000000	109.000000	1.000000
15123.964260	0.085246	0.611194	0.006311	80.335983	1.781321	13.634186	0.000000	0.000000	0.000000	0.000000	0.000000	0.000000	0.183621	0.057439	-0.227695	0.000000	0.000000	1.000000	109.000000	1.000000
15123.967594	0.085976	0.611346	0.005586	80.335983	1.781321	13.634186	0.000000	0.000000	0.000000	0.000000	0.000000	0.000000	0.219014	0.045652	-0.217381	0.000000	0.000000	1.000000	109.000000	1.000000
15123.970927	0.085976	0.611346	0.005586	80.335983	1.781321	13.634186	0.000000	0.000000	0.000000	0.000000	0.000000	0.000000	0.219014	0.045652	-0.217381	0.000000	0.000000	1.000000	109.000000	1.000000
15123.974260	0.085976	0.611346	0.005586	80.294594	0.451122	13.781277	0.000000	0.000000	0.000000	0.000000	0.000000	0.000000	0.219014	0.045652	-0.217381	0.000000	0.000000	1.000000	109.000000	1.000000
15123.977594	0.086790	0.611452	0.004837	80.294594	0.451122	13.781277	0.000000	0.000000	0.000000	0.000000	0.000000	0.000000	0.244220	0.031898	-0.224876	0.000000	0.000000	1.000000	109.000000	1.000000
15123.980927	0.086790	0.611452	0.004837	80.294594	0.451122	13.781277	0.000000	0.000000	0.000000	0.000000	0.000000	0.000000	0.244220	0.031898	-0.224876	0.000000	0.000000	1.000000	109.000000	1.000000
15123.984260	0.086790	0.611452	0.004837	80.236359	-1.246343	12.595454	0.000000	0.000000	0.000000	0.000000	0.000000	0.000000	0.244220	0.031898	-0.224876	0.000000	0.000000	1.000000	109.000000	1.000000
15123.987594	0.087622	0.611513	0.004074	80.236359	-1.246343	12.595454	0.000000	0.000000	0.000000	0.000000	0.000000	0.000000	0.249573	0.018162	-0.228756	0.000000	0.000000	1.000000	109.000000	1.000000
15123.990927	0.087622	0.611513	0.004074	80.236359	-1.246343	12.595454	0.000000	0.000000	0.000000	0.000000	0.000000	0.000000	0.249573	0.018162	-0.228756	0.000000	0.000000	1.000000	109.000000	1.000000
15123.994260	0.087622	0.611513	0.004074	80.158150	-3.154243	10.277963	0.000000	0.000000	0.000000	0.000000	0.000000	0.000000	0.249573	0.018162	-0.228756	0.000000	0.000000	1.000000	109.000000	1.000000
15123.997594	0.088481	0.611515	0.003346	80.158150	-3.154243	10.277963	0.000000	0.000000	0.000000	0.000000	0.000000	0.000000	0.257618	0.000745	-0.218416	0.000000	0.000000	1.000000	109.000000	1.000000
15124.000927	0.088481	0.611515	0.003346	80.158150	-3.154243	10.277963	0.000000	0.000000	0.000000	0.000000	0.000000	0.000000	0.257618	0.000745	-0.218416	0.000000	0.000000	1.000000	109.000000	1.000000
15124.004260	0.088481	0.611515	0.003346	80.063278	-5.212490	7.673858	0.000000	0.000000	0.000000	0.000000	0.000000	0.000000	0.257618	0.000745	-0.218416	0.000000	0.000000	1.000000	109.000000	1.000000
15124.007594	0.089462	0.611479	0.002560	80.063278	-5.212490	7.673858	0.000000	0.000000	0.000000	0.000000	0.000000	0.000000	0.294295	-0.011029	-0.235858	0.000000	0.000000	1.000000	109.000000	1.000000
15124.010927	0.089462	0.611479	0.002560	80.063278	-5.212490	7.673858	0.000000	0.000000	0.000000	0.000000	0.000000	0.000000	0.294295	-0.011029	-0.235858	0.000000	0.000000	1.000000	109.000000	1.000000
15124.014260	0.089462	0.611479	0.002560	79.952904	-7.242296	5.084874	0.000000	0.000000	0.000000	0.000000	0.000000	0.000000	0.294295	-0.011029	-0.235858	0.000000	0.000000	1.000000	109.000000	1.000000
15124.017594	0.090538	0.611404	0.001810	79.952904	-7.242296	5.084874	0.000000	0.000000	0.000000	0.000000	0.000000	0.000000	0.322758	-0.022518	-0.224961	0.000000	0.000000	1.000000	109.000000	1.000000
15124.020927	0.090538	0.611404	0.001810	79.952904	-7.242296	5.084874	0.000000	0.000000	0.000000	0.000000	0.000000	0.000000	0.322758	-0.022518	-0.224961	0.000000	0.000000	1.000000	109.000000	1.000000
15124.024260	0.090538	0.611404	0.001810	79.839218	-9.121713	2.654261	0.000000	0.000000	0.000000	0.000000	0.000000	0.000000	0.322758	-0.022518	-0.224961	0.000000	0.000000	1.000000	109.000000	1.000000
15124.027594	0.091653	0.611283	0.001042	79.839218	-9.121713	2.654261	0.000000	0.000000	0.000000	0.000000	0.000000	0.000000	0.334386	-0.036077	-0.230536	0.000000	0.000000	1.000000	109.000000	1.000000
15124.030927	0.091653	0.611283	0.001042	79.839218	-9.121713	2.654261	0.000000	0.000000	0.000000	0.000000	0.000000	0.000000	0.334386	-0.036077	-0.230536	0.000000	0.000000	1.000000	109.000000	1.000000
15124.034260	0.091653	0.611283	0.001042	79.721649	-10.816212	0.425921	0.000000	0.000000	0.000000	0.000000	0.000000	0.000000	0.334386	-0.036077	-0.230536	0.000000	0.000000	1.000000	109.000000	1.000000
15124.037594	0.092882	0.611151	0.000296	79.721649	-10.816212	0.425921	0.000000	0.000000	0.000000	0.000000	0.000000	0.000000	0.368804	-0.039818	-0.223774	0.000000	0.000000	1.000000	109.000000	1.000000
15124.040927	0.092882	0.611151	0.000296	79.721649	-10.816212	0.425921	0.000000	0.000000	0.000000	0.000000	0.000000	0.000000	0.368804	-0.039818	-0.223774	0.000000	0.000000	1.000000	109.000000	1.000000
15124.044260	0.092882	0.611151	0.000296	79.609749	-12.308462	-1.553446	0.000000	0.000000	0.000000	0.000000	0.000000	0.000000	0.368804	-0.039818	-0.223774	0.000000	0.000000	1.000000	109.000000	1.000000
15124.047594	0.094109	0.610992	-0.000445	79.609749	-12.308462	-1.553446	0.000000	0.000000	0.000000	0.000000	0.000000	0.000000	0.368237	-0.047512	-0.222341	0.000000	0.000000	1.000000	109.000000	1.000000
15124.050927	0.094109	0.610992	-0.000445	79.609749	-12.308462	-1.553446	0.000000	0.000000	0.000000	0.000000	0.000000	0.000000	0.368237	-0.047512	-0.222341	0.000000	0.000000	1.000000	109.000000	1.000000
15124.054260	0.094109	0.610992	-0.000445	79.507805	-13.572797	-3.164714	0.000000	0.000000	0.000000	0.000000	0.000000	0.000000	0.368237	-0.047512	-0.222341	0.000000	0.000000	1.000000	109.000000	1.000000
15124.057594	0.095317	0.610828	-0.001162	79.507805	-13.572797	-3.164714	0.000000	0.000000	0.000000	0.000000	0.000000	0.000000	0.362165	-0.049348	-0.214912	0.000000	0.000000	1.000000	109.000000	1.000000
15124.060927	0.095317	0.610828	-0.001162	79.507805	-13.572797	-3.164714	0.000000	0.000000	0.000000	0.000000	0.000000	0.000000	0.362165	-0.049348	-0.214912	0.000000	0.000000	1.000000	109.000000	1.000000
15124.064260	0.095317	0.610828	-0.001162	79.422363	-14.602715	-4.442548	0.000000	0.000000	0.000000	0.000000	0.000000	0.000000	0.362165	-0.049348	-0.214912	0.000000	0.000000	1.000000	109.000000	1.000000
15124.067594	0.096419	0.610632	-0.001827	79.422363	-14.602715	-4.442548	0.000000	0.000000	0.000000	0.000000	0.000000	0.000000	0.330759	-0.058827	-0.199482	0.000000	0.000000	1.000000	109.000000	1.000000
15124.070927	0.096419	0.610632	-0.001827	79.422363	-14.602715	-4.442548	0.000000	0.000000	0.000000	0.000000	0.000000	0.000000	0.330759	-0.058827	-0.199482	0.000000	0.000000	1.000000	109.000000	1.000000
15124.074260	0.096419	0.610632	-0.001827	79.356041	-15.450542	-5.387239	0.000000	0.000000	0.000000	0.000000	0.000000	0.000000	0.330759	-0.058827	-0.199482	0.000000	0.000000	1.000000	109.000000	1.000000
15124.077594	0.097446	0.610443	-0.002413	79.356041	-15.450542	-5.387239	0.000000	0.000000	0.000000	0.000000	0.000000	0.000000	0.308041	-0.056687	-0.175925	0.000000	0.000000	1.000000	109.000000	1.000000
15124.080927	0.097446	0.610443	-0.002413	79.356041	-15.450542	-5.387239	0.000000	0.000000	0.000000	0.000000	0.000000	0.000000	0.308041	-0.056687	-0.175925	0.000000	0.000000	1.000000	109.000000	1.000000
15124.084260	0.097446	0.610443	-0.002413	79.308807	-16.089201	-6.111055	0.000000	0.000000	0.000000	0.000000	0.000000	0.000000	0.308041	-0.056687	-0.175925	0.000000	0.000000	1.000000	109.000000	1.000000
15124.087594	0.098305	0.610222	-0.002933	79.308807	-16.089201	-6.111055	0.000000	0.000000	0.000000	0.000000	0.000000	0.000000	0.257669	-0.066122	-0.155902	0.000000	0.000000	1.000000	109.000000	1.000000
15124.090927	0.098305	0.610222	-0.002933	79.308807	-16.089201	-6.111055	0.000000	0.000000	0.000000	0.000000	0.000000	0.000000	0.257669	-0.066122	-0.155902	0.000000	0.000000	1.000000	109.000000	1.000000
15124.094260	0.098305	0.610222	-0.002933	79.293121	-16.473820	-6.682262	0.000000	0.000000	0.000000	0.000000	0.000000	0.000000	0.257669	-0.066122	-0.155902	0.000000	0.000000	1.000000	109.000000	1.000000
15124.097594	0.098305	0.610222	-0.002933	79.293121	-16.473820	-6.682262	0.000000	0.000000	0.000000	0.000000	0.000000	0.000000	0.257669	-0.066122	-0.155902	0.000000	0.000000	1.000000	109.000000	1.000000
15124.100927	0.099023	0.610034	-0.003367	79.293121	-16.473820	-6.682262	0.000000	0.000000	0.000000	0.000000	0.000000	0.000000	0.215485	-0.056339	-0.130156	0.000000	0.000000	1.000000	109.000000	1.000000
15124.104260	0.099023	0.610034	-0.003367	79.313759	-16.555193	-6.856619	0.000000	0.000000	0.000000	0.000000	0.000000	0.000000	0.215485	-0.056339	-0.130156	0.000000	0.000000	1.000000	109.000000	1.000000
15124.107594	0.099595	0.609841	-0.003745	79.313759	-16.555193	-6.856619	0.000000	0.000000	0.000000	0.000000	0.000000	0.000000	0.171480	-0.058149	-0.113500	0.000000	0.000000	1.000000	109.000000	1.000000
15124.110927	0.099595	0.609841	-0.003745	79.313759	-16.555193	-6.856619	0.000000	0.000000	0.000000	0.000000	0.000000	0.000000	0.171480	-0.058149	-0.113500	0.000000	0.000000	1.000000	109.000000	1.000000
15124.114260	0.099595	0.609841	-0.003745	79.346489	-16.566126	-6.921364	0.000000	0.000000	0.000000	0.000000	0.000000	0.000000	0.171480	-0.058149	-0.113500	0.000000	0.000000	1.000000	109.000000	1.000000
15124.117594	0.099595	0.609841	-0.003745	79.346489	-16.566126	-6.921364	0.000000	0.000000	0.000000	0.000000	0.000000	0.000000	0.171480	-0.058149	-0.113500	0.000000	0.000000	1.000000	109.000000	1.000000
15124.120927	0.099982	0.609635	-0.004034	79.346489	-16.566126	-6.921364	0.000000	0.000000	0.000000	0.000000	0.000000	0.000000	0.116273	-0.061760	-0.086733	0.000000	0.000000	1.000000	109.000000	1.000000
15124.124260	0.099982	0.609635	-0.004034	79.383530	-16.562263	-6.944175	0.000000	0.000000	0.000000	0.000000	0.000000	0.000000	0.116273	-0.061760	-0.086733	0.000000	0.000000	1.000000	109.000000	1.000000
15124.127594	0.099982	0.609635	-0.004034	79.383530	-16.562263	-6.944175	0.000000	0.000000	0.000000	0.000000	0.000000	0.000000	0.116273	-0.061760	-0.086733	0.000000	0.000000	1.000000	109.000000	1.000000
15124.130927	0.099982	0.609635	-0.004034	79.383530	-16.562263	-6.944175	0.000000	0.000000	0.000000	0.000000	0.000000	0.000000	0.116273	-0.061760	-0.086733	0.000000	0.000000	1.000000	109.000000	1.000000
15124.134260	0.100380	0.609211	-0.004481	79.442215	-16.402664	-6.754405	0.000000	0.000000	0.000000	0.000000	0.000000	0.000000	0.119231	-0.127091	-0.133905	0.000000	0.000000	1.000000	109.000000	1.000000
15124.137594	0.100380	0.609211	-0.004481	79.442215	-16.402664	-6.754405	0.000000	0.000000	0.000000	0.000000	0.000000	0.000000	0.000000	-0.000008	0.000000	0.000000	0.000000	1.000000	109.000000	1.000000
15124.140927	0.100380	0.609211	-0.004481	79.442215	-16.402664	-6.754405	0.000000	0.000000	0.000000	0.000000	0.000000	0.000000	0.000000	-0.000008	0.000000	0.000000	0.000000	1.000000	109.000000	1.000000
15124.144260	0.100380	0.609211	-0.004481	79.531738	-16.027243	-6.287270	0.000000	0.000000	0.000000	0.000000	0.000000	0.000000	0.000000	-0.000008	0.000000	0.000000	0.000000	1.000000	109.000000	1.000000
15124.147594	0.100380	0.609211	-0.004481	79.531738	-16.027243	-6.287270	0.000000	0.000000	0.000000	0.000000	0.000000	0.000000	0.000000	-0.000008	0.000000	0.000000	0.000000	1.000000	109.000000	1.000000
15124.150927	0.100424	0.608980	-0.004686	79.531738	-16.027243	-6.287270	0.000000	0.000000	0.000000	0.000000	0.000000	0.000000	0.013367	-0.069277	-0.061693	0.000000	0.000000	1.000000	109.000000	1.000000
15124.154260	0.100424	0.608980	-0.004686	79.639969	-15.492259	-5.612353	0.000000	0.000000	0.000000	0.000000	0.000000	0.000000	0.013367	-0.069277	-0.061693	0.000000	0.000000	1.000000	109.000000	1.000000
15124.157594	0.100424	0.608980	-0.004686	79.639969	-15.492259	-5.612353	0.000000	0.000000	0.000000	0.000000	0.000000	0.000000	0.013367	-0.069277	-0.061693	0.000000	0.000000	1.000000	109.000000	1.000000
15124.160927	0.100424	0.608980	-0.004686	79.639969	-15.492259	-5.612353	0.000000	0.000000	0.000000	0.000000	0.000000	0.000000	0.013367	-0.069277	-0.061693	0.000000	0.000000	1.000000	109.000000	1.000000
15124.164260	0.100350	0.608462	-0.005020	79.763306	-14.872026	-4.825845	0.000000	0.000000	0.000000	0.000000	0.000000	0.000000	-0.022224	-0.155442	-0.100143	0.000000	0.000000	1.000000	109.000000	1.000000
15124.167594	0.100350	0.608462	-0.005020	79.763306	-14.872026	-4.825845	0.000000	0.000000	0.000000	0.000000	0.000000	0.000000	-0.022224	-0.155442	-0.100143	0.000000	0.000000	1.000000	109.000000	1.000000
15124.170927	0.100350	0.608462	-0.005020	79.763306	-14.872026	-4.825845	0.000000	0.000000	0.000000	0.000000	0.000000	0.000000	-0.022224	-0.155442	-0.100143	0.000000	0.000000	1.000000	109.000000	1.000000
15124.174260	0.100350	0.608462	-0.005020	79.896217	-14.201913	-3.975535	0.000000	0.000000	0.000000	0.000000	0.000000	0.000000	-0.022224	-0.155442	-0.100143	0.000000	0.000000	1.000000	109.000000	1.000000
15124.177594	0.100246	0.608137	-0.005184	79.896217	-14.201913	-3.975535	0.000000	0.000000	0.000000	0.000000	0.000000	0.000000	-0.031194	-0.097668	-0.049260	0.000000	0.000000	1.000000	109.000000	1.000000
15124.180927	0.100246	0.608137	-0.005184	79.896217	-14.201913	-3.975535	0.000000	0.000000	0.000000	0.000000	0.000000	0.000000	-0.031194	-0.097668	-0.049260	0.000000	0.000000	1.000000	109.000000	1.000000
15124.184260	0.100246	0.608137	-0.005184	80.024208	-13.622680	-3.223198	0.000000	0.000000	0.000000	0.000000	0.000000	0.000000	-0.031194	-0.097668	-0.049260	0.000000	0.000000	1.000000	109.000000	1.000000
15124.187594	0.100246	0.608137	-0.005184	80.024208	-13.622680	-3.223198	0.000000	0.000000	0.000000	0.000000	0.000000	0.000000	-0.031194	-0.097668	-0.049260	0.000000	0.000000	1.000000	109.000000	1.000000
15124.190927	0.100073	0.607747	-0.005358	80.024208	-13.622680	-3.223198	0.000000	0.000000	0.000000	0.000000	0.000000	0.000000	-0.052043	-0.116711	-0.052029	0.000000	0.000000	1.000000	109.000000	1.000000
15124.194260	0.100073	0.607747	-0.005358	80.149345	-13.156515	-2.599806	0.000000	0.000000	0.000000	0.000000	0.000000	0.000000	-0.052043	-0.116711	-0.052029	0.000000	0.000000	1.000000	109.000000	1.000000
15124.197594	0.100073	0.607747	-0.005358	80.149345	-13.156515	-2.599806	0.000000	0.000000	0.000000	0.000000	0.000000	0.000000	-0.052043	-0.116711	-0.052029	0.000000	0.000000	1.000000	109.000000	1.000000
15124.200927	0.100073	0.607747	-0.005358	80.149345	-13.156515	-2.599806	0.000000	0.000000	0.000000	0.000000	0.000000	0.000000	-0.052043	-0.116711	-0.052029	0.000000	0.000000	1.000000	109.000000	1.000000
15124.204260	0.099619	0.606786	-0.005781	80.271156	-12.850064	-2.165681	0.000000	0.000000	0.000000	0.000000	0.000000	0.000000	-0.135985	-0.288500	-0.126877	0.000000	0.000000	1.000000	109.000000	1.000000
15124.207594	0.099619	0.606786	-0.005781	80.271156	-12.850064	-2.165681	0.000000	0.000000	0.000000	0.000000	0.000000	0.000000	0.000001	-0.000002	-0.000000	0.000000	0.000000	1.000000	109.000000	1.000000
15124.210927	0.099619	0.606786	-0.005781	80.271156	-12.850064	-2.165681	0.000000	0.000000	0.000000	0.000000	0.000000	0.000000	0.000001	-0.000002	-0.000000	0.000000	0.000000	1.000000	109.000000	1.000000
15124.214260	0.099619	0.606786	-0.005781	80.392014	-12.657084	-1.862005	0.000000	0.000000	0.000000	0.000000	0.000000	0.000000	0.000001	-0.000002	-0.000000	0.000000	0.000000	1.000000	109.000000	1.000000
15124.217594	0.099377	0.606220	-0.006064	80.392014	-12.657084	-1.862005	0.000000	0.000000	0.000000	0.000000	0.000000	0.000000	-0.072637	-0.169869	-0.084935	0.000000	0.000000	1.000000	109.000000	1.000000
15124.220927	0.099377	0.606220	-0.006064	80.392014	-12.657084	-1.862005	0.000000	0.000000	0.000000	0.000000	0.000000	0.000000	-0.072637	-0.169869	-0.084935	0.000000	0.000000	1.000000	109.000000	1.000000
15124.224260	0.099377	0.606220	-0.006064	80.527672	-12.443731	-1.535585	0.000000	0.000000	0.000000	0.000000	0.000000	0.000000	-0.072637	-0.169869	-0.084935	0.000000	0.000000	1.000000	109.000000	1.000000
15124.227594	0.099144	0.605552	-0.006407	80.527672	-12.443731	-1.535585	0.000000	0.000000	0.000000	0.000000	0.000000	0.000000	-0.069832	-0.200148	-0.103126	0.000000	0.000000	1.000000	109.000000	1.000000
15124.230927	0.099144	0.605552	-0.006407	80.527672	-12.443731	-1.535585	0.000000	0.000000	0.000000	0.000000	0.000000	0.000000	-0.069832	-0.200148	-0.103126	0.000000	0.000000	1.000000	109.000000	1.000000
15124.234260	0.099144	0.605552	-0.006407	80.681961	-12.132229	-1.098366	0.000000	0.000000	0.000000	0.000000	0.000000	0.000000	-0.069832	-0.200148	-0.103126	0.000000	0.000000	1.000000	109.000000	1.000000
15124.237594	0.099144	0.605552	-0.006407	80.681961	-12.132229	-1.098366	0.000000	0.000000	0.000000	0.000000	0.000000	0.000000	-0.069832	-0.200148	-0.103126	0.000000	0.000000	1.000000	109.000000	1.000000
15124.240927	0.098949	0.604823	-0.006785	80.681961	-12.132229	-1.098366	0.000000	0.000000	0.000000	0.000000	0.000000	0.000000	-0.058565	-0.218849	-0.113409	0.000000	0.000000	1.000000	109.000000	1.000000
15124.244260	0.098949	0.604823	-0.006785	80.858734	-11.699924	-0.519905	0.000000	0.000000	0.000000	0.000000	0.000000	0.000000	-0.058565	-0.218849	-0.113409	0.000000	0.000000	1.000000	109.000000	1.000000
15124.247594	0.098831	0.604012	-0.007223	80.858734	-11.699924	-0.519905	0.000000	0.000000	0.000000	0.000000	0.000000	0.000000	-0.035567	-0.243218	-0.131335	0.000000	0.000000	1.000000	109.000000	1.000000
15124.250927	0.098831	0.604012	-0.007223	80.858734	-11.699924	-0.519905	0.000000	0.000000	0.000000	0.000000	0.000000	0.000000	-0.035567	-0.243218	-0.131335	0.000000	0.000000	1.000000	109.000000	1.000000
15124.254260	0.098831	0.604012	-0.007223	81.037285	-11.107353	0.224211	0.000000	0.000000	0.000000	0.000000	0.000000	0.000000	-0.035567	-0.243218	-0.131335	0.000000	0.000000	1.000000	109.000000	1.000000
15124.257594	0.098808	0.603146	-0.007734	81.037285	-11.107353	0.224211	0.000000	0.000000	0.000000	0.000000	0.000000	0.000000	-0.006797	-0.259895	-0.153133	0.000000	0.000000	1.000000	109.000000	1.000000
15124.260927	0.098808	0.603146	-0.007734	81.037285	-11.107353	0.224211	0.000000	0.000000	0.000000	0.000000	0.000000	0.000000	-0.006797	-0.259895	-0.153133	0.000000	0.000000	1.000000	109.000000	1.000000
15124.264260	0.098808	0.603146	-0.007734	81.187370	-10.446602	1.021587	0.000000	0.000000	0.000000	0.000000	0.000000	0.000000	-0.006797	-0.259895	-0.153133	0.000000	0.000000	1.000000	109.000000	1.000000
15124.267594	0.098794	0.602180	-0.008307	81.187370	-10.446602	1.021587	0.000000	0.000000	0.000000	0.000000	0.000000	0.000000	-0.004270	-0.289698	-0.171859	0.000000	0.000000	1.000000	109.000000	1.000000
15124.270927	0.098794	0.602180	-0.008307	81.187370	-10.446602	1.021587	0.000000	0.000000	0.000000	0.000000	0.000000	0.000000	-0.004270	-0.289698	-0.171859	0.000000	0.000000	1.000000	109.000000	1.000000
15124.274260	0.098794	0.602180	-0.008307	81.282288	-9.883684	1.669726	0.000000	0.000000	0.000000	0.000000	0.000000	0.000000	-0.004270	-0.289698	-0.171859	0.000000	0.000000	1.000000	109.000000	1.000000
15124.277594	0.098807	0.601141	-0.008955	81.282288	-9.883684	1.669726	0.000000	0.000000	0.000000	0.000000	0.000000	0.000000	0.004045	-0.311775	-0.194512	0.000000	0.000000	1.000000	109.000000	1.000000
15124.280927	0.098807	0.601141	-0.008955	81.282288	-9.883684	1.669726	0.000000	0.000000	0.000000	0.000000	0.000000	0.000000	0.004045	-0.311775	-0.194512	0.000000	0.000000	1.000000	109.000000	1.000000
15124.284260	0.098807	0.601141	-0.008955	81.317215	-9.672291	1.887607	0.000000	0.000000	0.000000	0.000000	0.000000	0.000000	0.004045	-0.311775	-0.194512	0.000000	0.000000	1.000000	109.000000	1.000000
15124.287594	0.098768	0.600022	-0.009637	81.317215	-9.672291	1.887607	0.000000	0.000000	0.000000	0.000000	0.000000	0.000000	-0.011689	-0.335573	-0.204631	0.000000	0.000000	1.000000	109.000000	1.000000
15124.290927	0.098768	0.600022	-0.009637	81.317215	-9.672291	1.887607	0.000000	0.000000	0.000000	0.000000	0.000000	0.000000	-0.011689	-0.335573	-0.204631	0.000000	0.000000	1.000000	109.000000	1.000000
15124.294260	0.098768	0.600022	-0.009637	81.324768	-9.607851	1.928329	0.000000	0.000000	0.000000	0.000000	0.000000	0.000000	-0.011689	-0.335573	-0.204631	0.000000	0.000000	1.000000	109.000000	1.000000
15124.297594	0.098718	0.598850	-0.010370	81.324768	-9.607851	1.928329	0.000000	0.000000	0.000000	0.000000	0.000000	0.000000	-0.015190	-0.351665	-0.220033	0.000000	0.000000	1.000000	109.000000	1.000000
15124.300927	0.098718	0.598850	-0.010370	81.324768	-9.607851	1.928329	0.000000	0.000000	0.000000	0.000000	0.000000	0.000000	-0.015190	-0.351665	-0.220033	0.000000	0.000000	1.000000	109.000000	1.000000
15124.304260	0.098718	0.598850	-0.010370	81.313232	-9.465521	2.047127	0.000000	0.000000	0.000000	0.000000	0.000000	0.000000	-0.015190	-0.351665	-0.220033	0.000000	0.000000	1.000000	109.000000	1.000000
15124.307594	0.098599	0.597618	-0.011210	81.313232	-9.465521	2.047127	0.000000	0.000000	0.000000	0.000000	0.000000	0.000000	-0.035641	-0.369535	-0.251792	0.000000	0.000000	1.000000	109.000000	1.000000
15124.310927	0.098599	0.597618	-0.011210	81.313232	-9.465521	2.047127	0.000000	0.000000	0.000000	0.000000	0.000000	0.000000	-0.035641	-0.369535	-0.251792	0.000000	0.000000	1.000000	109.000000	1.000000
15124.314260	0.098599	0.597618	-0.011210	81.281723	-9.253591	2.244059	0.000000	0.000000	0.000000	0.000000	0.000000	0.000000	-0.035641	-0.369535	-0.251792	0.000000	0.000000	1.000000	109.000000	1.000000
15124.317594	0.098426	0.596334	-0.012092	81.281723	-9.253591	2.244059	0.000000	0.000000	0.000000	0.000000	0.000000	0.000000	-0.051882	-0.385289	-0.264746	0.000000	0.000000	1.000000	109.000000	1.000000
15124.320927	0.098426	0.596334	-0.012092	81.281723	-9.253591	2.244059	0.000000	0.000000	0.000000	0.000000	0.000000	0.000000	-0.051882	-0.385289	-0.264746	0.000000	0.000000	1.000000	109.000000	1.000000
15124.324260	0.098426	0.596334	-0.012092	81.236893	-8.969455	2.520075	0.000000	0.000000	0.000000	0.000000	0.000000	0.000000	-0.051882	-0.385289	-0.264746	0.000000	0.000000	1.000000	109.000000	1.000000
15124.327594	0.098215	0.595004	-0.013047	81.236893	-8.969455	2.520075	0.000000	0.000000	0.000000	0.000000	0.000000	0.000000	-0.063324	-0.399004	-0.286371	0.000000	0.000000	1.000000	109.000000	1.000000
15124.330927	0.098215	0.595004	-0.013047	81.236893	-8.969455	2.520075	0.000000	0.000000	0.000000	0.000000	0.000000	0.000000	-0.063324	-0.399004	-0.286371	0.000000	0.000000	1.000000	109.000000	1.000000
15124.334260	0.098215	0.595004	-0.013047	81.188087	-8.600577	2.894523	0.000000	0.000000	0.000000	0.000000	0.000000	0.000000	-0.063324	-0.399004	-0.286371	0.000000	0.000000	1.000000	109.000000	1.000000
15124.337594	0.097974	0.593641	-0.014034	81.188087	-8.600577	2.894523	0.000000	0.000000	0.000000	0.000000	0.000000	0.000000	-0.072115	-0.408854	-0.296199	0.000000	0.000000	1.000000	109.000000	1.000000
15124.340927	0.097974	0.593641	-0.014034	81.188087	-8.600577	2.894523	0.000000	0.000000	0.000000	0.000000	0.000000	0.000000	-0.072115	-0.408854	-0.296199	0.000000	0.000000	1.000000	109.000000	1.000000
15124.344260	0.097974	0.593641	-0.014034	81.115730	-8.009230	3.515410	0.000000	0.000000	0.000000	0.000000	0.000000	0.000000	-0.072115	-0.408854	-0.296199	0.000000	0.000000	1.000000	109.000000	1.000000
15124.347594	0.097715	0.592258	-0.015107	81.115730	-8.009230	3.515410	0.000000	0.000000	0.000000	0.000000	0.000000	0.000000	-0.077728	-0.414840	-0.321717	0.000000	0.000000	1.000000	109.000000	1.000000
15124.350927	0.097715	0.592258	-0.015107	81.115730	-8.009230	3.515410	0.000000	0.000000	0.000000	0.000000	0.000000	0.000000	-0.077728	-0.414840	-0.321717	0.000000	0.000000	1.000000	109.000000	1.000000
15124.354260	0.097715	0.592258	-0.015107	80.998459	-7.168053	4.408712	0.000000	0.000000	0.000000	0.000000	0.000000	0.000000	-0.077728	-0.414840	-0.321717	0.000000	0.000000	1.000000	109.000000	1.000000
15124.357594	0.097450	0.590887	-0.016208	80.998459	-7.168053	4.408712	0.000000	0.000000	0.000000	0.000000	0.000000	0.000000	-0.079612	-0.411485	-0.330386	0.000000	0.000000	1.000000	109.000000	1.000000
15124.360927	0.097450	0.590887	-0.016208	80.998459	-7.168053	4.408712	0.000000	0.000000	0.000000	0.000000	0.000000	0.000000	-0.079612	-0.411485	-0.330386	0.000000	0.000000	1.000000	109.000000	1.000000
15124.364260	0.097450	0.590887	-0.016208	80.824051	-6.132983	5.508180	0.000000	0.000000	0.000000	0.000000	0.000000	0.000000	-0.079612	-0.411485	-0.330386	0.000000	0.000000	1.000000	109.000000	1.000000
15124.367594	0.097178	0.589526	-0.017338	80.824051	-6.132983	5.508180	0.000000	0.000000	0.000000	0.000000	0.000000	0.000000	-0.081493	-0.408140	-0.339048	0.000000	0.000000	1.000000	109.000000	1.000000
15124.370927	0.097178	0.589526	-0.017338	80.824051	-6.132983	5.508180	0.000000	0.000000	0.000000	0.000000	0.000000	0.000000	-0.081493	-0.408140	-0.339048	0.000000	0.000000	1.000000	109.000000	1.000000
15124.374260	0.097178	0.589526	-0.017338	80.599052	-4.994094	6.727649	0.000000	0.000000	0.000000	0.000000	0.000000	0.000000	-0.081493	-0.408140	-0.339048	0.000000	0.000000	1.000000	109.000000	1.000000
15124.377594	0.096842	0.588195	-0.018467	80.599052	-4.994094	6.727649	0.000000	0.000000	0.000000	0.000000	0.000000	0.000000	-0.101013	-0.399314	-0.338579	0.000000	0.000000	1.000000	109.000000	1.000000
15124.380927	0.096842	0.588195	-0.018467	80.599052	-4.994094	6.727649	0.000000	0.000000	0.000000	0.000000	0.000000	0.000000	-0.101013	-0.399314	-0.338579	0.000000	0.000000	1.000000	109.000000	1.000000
15124.384260	0.096842	0.588195	-0.018467	80.334129	-3.876024	7.927083	0.000000	0.000000	0.000000	0.000000	0.000000	0.000000	-0.101013	-0.399314	-0.338579	0.000000	0.000000	1.000000	109.000000	1.000000
15124.387594	0.096466	0.586887	-0.019574	80.334129	-3.876024	7.927083	0.000000	0.000000	0.000000	0.000000	0.000000	0.000000	-0.112577	-0.392399	-0.332374	0.000000	0.000000	1.000000	109.000000	1.000000
15124.390927	0.096466	0.586887	-0.019574	80.334129	-3.876024	7.927083	0.000000	0.000000	0.000000	0.000000	0.000000	0.000000	-0.112577	-0.392399	-0.332374	0.000000	0.000000	1.000000	109.000000	1.000000
15124.394260	0.096466	0.586887	-0.019574	80.033936	-2.804486	9.076246	0.000000	0.000000	0.000000	0.000000	0.000000	0.000000	-0.112577	-0.392399	-0.332374	0.000000	0.000000	1.000000	109.000000	1.000000
15124.397594	0.096074	0.585602	-0.020666	80.033936	-2.804486	9.076246	0.000000	0.000000	0.000000	0.000000	0.000000	0.000000	-0.117819	-0.385539	-0.327500	0.000000	0.000000	1.000000	109.000000	1.000000
15124.400927	0.096074	0.585602	-0.020666	80.033936	-2.804486	9.076246	0.000000	0.000000	0.000000	0.000000	0.000000	0.000000	-0.117819	-0.385539	-0.327500	0.000000	0.000000	1.000000	109.000000	1.000000
15124.404260	0.096074	0.585602	-0.020666	79.725098	-1.786211	10.172303	0.000000	0.000000	0.000000	0.000000	0.000000	0.000000	-0.117819	-0.385539	-0.327500	0.000000	0.000000	1.000000	109.000000	1.000000
15124.407594	0.095690	0.584333	-0.021722	79.725098	-1.786211	10.172303	0.000000	0.000000	0.000000	0.000000	0.000000	0.000000	-0.115245	-0.380638	-0.316854	0.000000	0.000000	1.000000	109.000000	1.000000
15124.410927	0.095690	0.584333	-0.021722	79.725098	-1.786211	10.172303	0.000000	0.000000	0.000000	0.000000	0.000000	0.000000	-0.115245	-0.380638	-0.316854	0.000000	0.000000	1.000000	109.000000	1.000000
15124.414260	0.095690	0.584333	-0.021722	79.433754	-0.849400	11.196555	0.000000	0.000000	0.000000	0.000000	0.000000	0.000000	-0.115245	-0.380638	-0.316854	0.000000	0.000000	1.000000	109.000000	1.000000
15124.417594	0.095315	0.583056	-0.022736	79.433754	-0.849400	11.196555	0.000000	0.000000	0.000000	0.000000	0.000000	0.000000	-0.112225	-0.383035	-0.304128	0.000000	0.000000	1.000000	109.000000	1.000000
15124.420927	0.095315	0.583056	-0.022736	79.433754	-0.849400	11.196555	0.000000	0.000000	0.000000	0.000000	0.000000	0.000000	-0.112225	-0.383035	-0.304128	0.000000	0.000000	1.000000	109.000000	1.000000
15124.424260	0.095315	0.583056	-0.022736	79.164116	-0.031438	12.098651	0.000000	0.000000	0.000000	0.000000	0.000000	0.000000	-0.112225	-0.383035	-0.304128	0.000000	0.000000	1.000000	109.000000	1.000000
15124.427594	0.094960	0.581783	-0.023667	79.164116	-0.031438	12.098651	0.000000	0.000000	0.000000	0.000000	0.000000	0.000000	-0.106550	-0.381992	-0.279224	0.000000	0.000000	1.000000	109.000000	1.000000
15124.430927	0.094960	0.581783	-0.023667	79.164116	-0.031438	12.098651	0.000000	0.000000	0.000000	0.000000	0.000000	0.000000	-0.106550	-0.381992	-0.279224	0.000000	0.000000	1.000000	109.000000	1.000000
15124.434260	0.094960	0.581783	-0.023667	78.921486	0.583583	12.771482	0.000000	0.000000	0.000000	0.000000	0.000000	0.000000	-0.106550	-0.381992	-0.279224	0.000000	0.000000	1.000000	109.000000	1.000000
15124.437594	0.094623	0.580537	-0.024521	78.921486	0.583583	12.771482	0.000000	0.000000	0.000000	0.000000	0.000000	0.000000	-0.101323	-0.373747	-0.256232	0.000000	0.000000	1.000000	109.000000	1.000000
15124.440927	0.094623	0.580537	-0.024521	78.921486	0.583583	12.771482	0.000000	0.000000	0.000000	0.000000	0.000000	0.000000	-0.101323	-0.373747	-0.256232	0.000000	0.000000	1.000000	109.000000	1.000000
15124.444260	0.094623	0.580537	-0.024521	78.712769	0.982614	13.194531	0.000000	0.000000	0.000000	0.000000	0.000000	0.000000	-0.101323	-0.373747	-0.256232	0.000000	0.000000	1.000000	109.000000	1.000000
15124.447594	0.094295	0.579283	-0.025332	78.712769	0.982614	13.194531	0.000000	0.000000	0.000000	0.000000	0.000000	0.000000	-0.098330	-0.376345	-0.243377	0.000000	0.000000	1.000000	109.000000	1.000000
15124.450927	0.094295	0.579283	-0.025332	78.712769	0.982614	13.194531	0.000000	0.000000	0.000000	0.000000	0.000000	0.000000	-0.098330	-0.376345	-0.243377	0.000000	0.000000	1.000000	109.000000	1.000000
15124.454260	0.094295	0.579283	-0.025332	78.532021	1.253915	13.471491	0.000000	0.000000	0.000000	0.000000	0.000000	0.000000	-0.098330	-0.376345	-0.243377	0.000000	0.000000	1.000000	109.000000	1.000000
15124.457594	0.093979	0.578062	-0.026090	78.532021	1.253915	13.471491	0.000000	0.000000	0.000000	0.000000	0.000000	0.000000	-0.094655	-0.366389	-0.227311	0.000000	0.000000	1.000000	109.000000	1.000000
15124.460927	0.093979	0.578062	-0.026090	78.532021	1.253915	13.471491	0.000000	0.000000	0.000000	0.000000	0.000000	0.000000	-0.094655	-0.366389	-0.227311	0.000000	0.000000	1.000000	109.000000	1.000000
15124.464260	0.093979	0.578062	-0.026090	78.380035	1.473200	13.703080	0.000000	0.000000	0.000000	0.000000	0.000000	0.000000	-0.094655	-0.366389	-0.227311	0.000000	0.000000	1.000000	109.000000	1.000000
15124.467594	0.093653	0.576896	-0.026703	78.380035	1.473200	13.703080	0.000000	0.000000	0.000000	0.000000	0.000000	0.000000	-0.097897	-0.349749	-0.183976	0.000000	0.000000	1.000000	109.000000	1.000000
15124.470927	0.093653	0.576896	-0.026703	78.380035	1.473200	13.703080	0.000000	0.000000	0.000000	0.000000	0.000000	0.000000	-0.097897	-0.349749	-0.183976	0.000000	0.000000	1.000000	109.000000	1.000000
15124.474260	0.093653	0.576896	-0.026703	78.247917	1.654658	13.903251	0.000000	0.000000	0.000000	0.000000	0.000000	0.000000	-0.097897	-0.349749	-0.183976	0.000000	0.000000	1.000000	109.000000	1.000000
15124.477594	0.093298	0.575762	-0.027253	78.247917	1.654658	13.903251	0.000000	0.000000	0.000000	0.000000	0.000000	0.000000	-0.106422	-0.340144	-0.164984	0.000000	0.000000	1.000000	109.000000	1.000000
15124.480927	0.093298	0.575762	-0.027253	78.247917	1.654658	13.903251	0.000000	0.000000	0.000000	0.000000	0.000000	0.000000	-0.106422	-0.340144	-0.164984	0.000000	0.000000	1.000000	109.000000	1.000000
15124.484260	0.093298	0.575762	-0.027253	78.121353	1.818852	14.089611	0.000000	0.000000	0.000000	0.000000	0.000000	0.000000	-0.106422	-0.340144	-0.164984	0.000000	0.000000	1.000000	109.000000	1.000000
15124.487594	0.092950	0.574665	-0.027679	78.121353	1.818852	14.089611	0.000000	0.000000	0.000000	0.000000	0.000000	0.000000	-0.104602	-0.329209	-0.127889	0.000000	0.000000	1.000000	109.000000	1.000000
15124.490927	0.092950	0.574665	-0.027679	78.121353	1.818852	14.089611	0.000000	0.000000	0.000000	0.000000	0.000000	0.000000	-0.104602	-0.329209	-0.127889	0.000000	0.000000	1.000000	109.000000	1.000000
15124.494260	0.092950	0.574665	-0.027679	77.982872	1.980931	14.274917	0.000000	0.000000	0.000000	0.000000	0.000000	0.000000	-0.104602	-0.329209	-0.127889	0.000000	0.000000	1.000000	109.000000	1.000000
15124.497594	0.092619	0.573632	-0.027923	77.982872	1.980931	14.274917	0.000000	0.000000	0.000000	0.000000	0.000000	0.000000	-0.099017	-0.309882	-0.073171	0.000000	0.000000	1.000000	109.000000	1.000000
15124.500927	0.092619	0.573632	-0.027923	77.982872	1.980931	14.274917	0.000000	0.000000	0.000000	0.000000	0.000000	0.000000	-0.099017	-0.309882	-0.073171	0.000000	0.000000	1.000000	109.000000	1.000000
15124.504260	0.092619	0.573632	-0.027923	77.836761	2.149773	14.469193	0.000000	0.000000	0.000000	0.000000	0.000000	0.000000	-0.099017	-0.309882	-0.073171	0.000000	0.000000	1.000000	109.000000	1.000000
15124.507594	0.092311	0.572640	-0.028071	77.836761	2.149773	14.469193	0.000000	0.000000	0.000000	0.000000	0.000000	0.000000	-0.092666	-0.297508	-0.044178	0.000000	0.000000	1.000000	109.000000	1.000000
15124.510927	0.092311	0.572640	-0.028071	77.836761	2.149773	14.469193	0.000000	0.000000	0.000000	0.000000	0.000000	0.000000	-0.092666	-0.297508	-0.044178	0.000000	0.000000	1.000000	109.000000	1.000000
15124.514260	0.092311	0.572640	-0.028071	77.692558	2.311970	14.654583	0.000000	0.000000	0.000000	0.000000	0.000000	0.000000	-0.092666	-0.297508	-0.044178	0.000000	0.000000	1.000000	109.000000	1.000000
15124.517594	0.092311	0.572640	-0.028071	77.692558	2.311970	14.654583	0.000000	0.000000	0.000000	0.000000	0.000000	0.000000	-0.092666	-0.297508	-0.044178	0.000000	0.000000	1.000000	109.000000	1.000000
15124.520927	0.092052	0.571700	-0.028084	77.692558	2.311970	14.654583	0.000000	0.000000	0.000000	0.000000	0.000000	0.000000	-0.077589	-0.282053	-0.004068	0.000000	0.000000	1.000000	109.000000	1.000000
15124.524260	0.092052	0.571700	-0.028084	77.547142	2.473000	14.833909	0.000000	0.000000	0.000000	0.000000	0.000000	0.000000	-0.077589	-0.282053	-0.004068	0.000000	0.000000	1.000000	109.000000	1.000000
15124.527594	0.091860	0.570793	-0.027985	77.547142	2.473000	14.833909	0.000000	0.000000	0.000000	0.000000	0.000000	0.000000	-0.057574	-0.272050	0.029628	0.000000	0.000000	1.000000	109.000000	1.000000
15124.530927	0.091860	0.570793	-0.027985	77.547142	2.473000	14.833909	0.000000	0.000000	0.000000	0.000000	0.000000	0.000000	-0.057574	-0.272050	0.029628	0.000000	0.000000	1.000000	109.000000	1.000000
15124.534260	0.091860	0.570793	-0.027985	77.430832	2.583894	14.955893	0.000000	0.000000	0.000000	0.000000	0.000000	0.000000	-0.057574	-0.272050	0.029628	0.000000	0.000000	1.000000	109.000000	1.000000
15124.537594	0.091860	0.570793	-0.027985	77.430832	2.583894	14.955893	0.000000	0.000000	0.000000	0.000000	0.000000	0.000000	-0.057574	-0.272050	0.029628	0.000000	0.000000	1.000000	109.000000	1.000000
15124.540927	0.091709	0.569925	-0.027793	77.430832	2.583894	14.955893	0.000000	0.000000	0.000000	0.000000	0.000000	0.000000	-0.045212	-0.260305	0.057662	0.000000	0.000000	1.000000	109.000000	1.000000
15124.544260	0.091709	0.569925	-0.027793	77.336510	2.608564	14.976962	0.000000	0.000000	0.000000	0.000000	0.000000	0.000000	-0.045212	-0.260305	0.057662	0.000000	0.000000	1.000000	109.000000	1.000000
15124.547594	0.091566	0.569092	-0.027568	77.336510	2.608564	14.976962	0.000000	0.000000	0.000000	0.000000	0.000000	0.000000	-0.043118	-0.249944	0.067685	0.000000	0.000000	1.000000	109.000000	1.000000
15124.550927	0.091566	0.569092	-0.027568	77.336510	2.608564	14.976962	0.000000	0.000000	0.000000	0.000000	0.000000	0.000000	-0.043118	-0.249944	0.067685	0.000000	0.000000	1.000000	109.000000	1.000000
15124.554260	0.091566	0.569092	-0.027568	77.275345	2.506341	14.838022	0.000000	0.000000	0.000000	0.000000	0.000000	0.000000	-0.043118	-0.249944	0.067685	0.000000	0.000000	1.000000	109.000000	1.000000
15124.557594	0.091566	0.569092	-0.027568	77.275345	2.506341	14.838022	0.000000	0.000000	0.000000	0.000000	0.000000	0.000000	-0.043118	-0.249944	0.067685	0.000000	0.000000	1.000000	109.000000	1.000000
15124.560927	0.091410	0.568269	-0.027298	77.275345	2.506341	14.838022	0.000000	0.000000	0.000000	0.000000	0.000000	0.000000	-0.046764	-0.246843	0.080853	0.000000	0.000000	1.000000	109.000000	1.000000
15124.564260	0.091410	0.568269	-0.027298	77.244995	2.247176	14.505227	0.000000	0.000000	0.000000	0.000000	0.000000	0.000000	-0.046764	-0.246843	0.080853	0.000000	0.000000	1.000000	109.000000	1.000000
15124.567594	0.091251	0.567494	-0.027042	77.244995	2.247176	14.505227	0.000000	0.000000	0.000000	0.000000	0.000000	0.000000	-0.047680	-0.232589	0.076848	0.000000	0.000000	1.000000	109.000000	1.000000
15124.570927	0.091251	0.567494	-0.027042	77.244995	2.247176	14.505227	0.000000	0.000000	0.000000	0.000000	0.000000	0.000000	-0.047680	-0.232589	0.076848	0.000000	0.000000	1.000000	109.000000	1.000000
15124.574260	0.091251	0.567494	-0.027042	77.238686	1.877594	14.037597	0.000000	0.000000	0.000000	0.000000	0.000000	0.000000	-0.047680	-0.232589	0.076848	0.000000	0.000000	1.000000	109.000000	1.000000
15124.577594	0.091251	0.567494	-0.027042	77.238686	1.877594	14.037597	0.000000	0.000000	0.000000	0.000000	0.000000	0.000000	-0.047680	-0.232589	0.076848	0.000000	0.000000	1.000000	109.000000	1.000000
15124.580927	0.091070	0.566742	-0.026789	77.238686	1.877594	14.037597	0.000000	0.000000	0.000000	0.000000	0.000000	0.000000	-0.054334	-0.225500	0.075971	0.000000	0.000000	1.000000	109.000000	1.000000
15124.584260	0.091070	0.566742	-0.026789	77.251785	1.450651	13.504675	0.000000	0.000000	0.000000	0.000000	0.000000	0.000000	-0.054334	-0.225500	0.075971	0.000000	0.000000	1.000000	109.000000	1.000000
15124.587594	0.090856	0.566028	-0.026585	77.251785	1.450651	13.504675	0.000000	0.000000	0.000000	0.000000	0.000000	0.000000	-0.063962	-0.214322	0.061015	0.000000	0.000000	1.000000	109.000000	1.000000
15124.590927	0.090856	0.566028	-0.026585	77.251785	1.450651	13.504675	0.000000	0.000000	0.000000	0.000000	0.000000	0.000000	-0.063962	-0.214322	0.061015	0.000000	0.000000	1.000000	109.000000	1.000000
15124.594260	0.090856	0.566028	-0.026585	77.295799	0.982234	12.926663	0.000000	0.000000	0.000000	0.000000	0.000000	0.000000	-0.063962	-0.214322	0.061015	0.000000	0.000000	1.000000	109.000000	1.000000
15124.597594	0.090856	0.566028	-0.026585	77.295799	0.982234	12.926663	0.000000	0.000000	0.000000	0.000000	0.000000	0.000000	-0.063962	-0.214322	0.061015	0.000000	0.000000	1.000000	109.000000	1.000000
15124.600927	0.090661	0.565361	-0.026399	77.295799	0.982234	12.926663	0.000000	0.000000	0.000000	0.000000	0.000000	0.000000	-0.058690	-0.199929	0.055884	0.000000	0.000000	1.000000	109.000000	1.000000
15124.604260	0.090661	0.565361	-0.026399	77.356514	0.539682	12.391639	0.000000	0.000000	0.000000	0.000000	0.000000	0.000000	-0.058690	-0.199929	0.055884	0.000000	0.000000	1.000000	109.000000	1.000000
15124.607594	0.090467	0.564736	-0.026202	77.356514	0.539682	12.391639	0.000000	0.000000	0.000000	0.000000	0.000000	0.000000	-0.058048	-0.187625	0.059161	0.000000	0.000000	1.000000	109.000000	1.000000
15124.610927	0.090467	0.564736	-0.026202	77.356514	0.539682	12.391639	0.000000	0.000000	0.000000	0.000000	0.000000	0.000000	-0.058048	-0.187625	0.059161	0.000000	0.000000	1.000000	109.000000	1.000000
15124.614260	0.090467	0.564736	-0.026202	77.405960	0.120763	11.885826	0.000000	0.000000	0.000000	0.000000	0.000000	0.000000	-0.058048	-0.187625	0.059161	0.000000	0.000000	1.000000	109.000000	1.000000
15124.617594	0.090467	0.564736	-0.026202	77.405960	0.120763	11.885826	0.000000	0.000000	0.000000	0.000000	0.000000	0.000000	-0.058048	-0.187625	0.059161	0.000000	0.000000	1.000000	109.000000	1.000000
15124.620927	0.090271	0.564158	-0.026017	77.405960	0.120763	11.885826	0.000000	0.000000	0.000000	0.000000	0.000000	0.000000	-0.058874	-0.173250	0.055444	0.000000	0.000000	1.000000	109.000000	1.000000
15124.624260	0.090271	0.564158	-0.026017	77.438423	-0.261597	11.419104	0.000000	0.000000	0.000000	0.000000	0.000000	0.000000	-0.058874	-0.173250	0.055444	0.000000	0.000000	1.000000	109.000000	1.000000
15124.627594	0.090118	0.563622	-0.025829	77.438423	-0.261597	11.419104	0.000000	0.000000	0.000000	0.000000	0.000000	0.000000	-0.045927	-0.160947	0.056261	0.000000	0.000000	1.000000	109.000000	1.000000
15124.630927	0.090118	0.563622	-0.025829	77.438423	-0.261597	11.419104	0.000000	0.000000	0.000000	0.000000	0.000000	0.000000	-0.045927	-0.160947	0.056261	0.000000	0.000000	1.000000	109.000000	1.000000
15124.634260	0.090118	0.563622	-0.025829	77.445084	-0.555955	11.050976	0.000000	0.000000	0.000000	0.000000	0.000000	0.000000	-0.045927	-0.160947	0.056261	0.000000	0.000000	1.000000	109.000000	1.000000
15124.637594	0.090118	0.563622	-0.025829	77.445084	-0.555955	11.050976	0.000000	0.000000	0.000000	0.000000	0.000000	0.000000	-0.045927	-0.160947	0.056261	0.000000	0.000000	1.000000	109.000000	1.000000
15124.640927	0.089988	0.563126	-0.025635	77.445084	-0.555955	11.050976	0.000000	0.000000	0.000000	0.000000	0.000000	0.000000	-0.039105	-0.148660	0.058417	0.000000	0.000000	1.000000	109.000000	1.000000
15124.644260	0.089988	0.563126	-0.025635	77.399918	-0.739596	10.795190	0.000000	0.000000	0.000000	0.000000	0.000000	0.000000	-0.039105	-0.148660	0.058417	0.000000	0.000000	1.000000	109.000000	1.000000
15124.647594	0.089904	0.562689	-0.025419	77.399918	-0.739596	10.795190	0.000000	0.000000	0.000000	0.000000	0.000000	0.000000	-0.025008	-0.131226	0.064690	0.000000	0.000000	1.000000	109.000000	1.000000
15124.650927	0.089904	0.562689	-0.025419	77.399918	-0.739596	10.795190	0.000000	0.000000	0.000000	0.000000	0.000000	0.000000	-0.025008	-0.131226	0.064690	0.000000	0.000000	1.000000	109.000000	1.000000
15124.654260	0.089904	0.562689	-0.025419	77.294273	-0.853625	10.598904	0.000000	0.000000	0.000000	0.000000	0.000000	0.000000	-0.025008	-0.131226	0.064690	0.000000	0.000000	1.000000	109.000000	1.000000
15124.657594	0.089904	0.562689	-0.025419	77.294273	-0.853625	10.598904	0.000000	0.000000	0.000000	0.000000	0.000000	0.000000	-0.025008	-0.131226	0.064690	0.000000	0.000000	1.000000	109.000000	1.000000
15124.660927	0.089879	0.562324	-0.025234	77.294273	-0.853625	10.598904	0.000000	0.000000	0.000000	0.000000	0.000000	0.000000	-0.007664	-0.109638	0.055660	0.000000	0.000000	1.000000	109.000000	1.000000
15124.664260	0.089879	0.562324	-0.025234	77.121201	-0.954601	10.383155	0.000000	0.000000	0.000000	0.000000	0.000000	0.000000	-0.007664	-0.109638	0.055660	0.000000	0.000000	1.000000	109.000000	1.000000
15124.667594	0.089879	0.562324	-0.025234	77.121201	-0.954601	10.383155	0.000000	0.000000	0.000000	0.000000	0.000000	0.000000	-0.007664	-0.109638	0.055660	0.000000	0.000000	1.000000	109.000000	1.000000
15124.670927	0.089879	0.562324	-0.025234	77.121201	-0.954601	10.383155	0.000000	0.000000	0.000000	0.000000	0.000000	0.000000	-0.007664	-0.109638	0.055660	0.000000	0.000000	1.000000	109.000000	1.000000
15124.674260	0.089825	0.561730	-0.024873	76.904442	-1.094519	10.091604	0.000000	0.000000	0.000000	0.000000	0.000000	0.000000	-0.016058	-0.178187	0.108029	0.000000	0.000000	1.000000	109.000000	1.000000
15124.677594	0.089825	0.561730	-0.024873	76.904442	-1.094519	10.091604	0.000000	0.000000	0.000000	0.000000	0.000000	0.000000	-0.000001	0.000001	-0.000000	0.000000	0.000000	1.000000	109.000000	1.000000
15124.680927	0.089825	0.561730	-0.024873	76.904442	-1.094519	10.091604	0.000000	0.000000	0.000000	0.000000	0.000000	0.000000	-0.000001	0.000001	-0.000000	0.000000	0.000000	1.000000	109.000000	1.000000
15124.684260	0.089825	0.561730	-0.024873	76.642609	-1.337648	9.639066	0.000000	0.000000	0.000000	0.000000	0.000000	0.000000	-0.000001	0.000001	-0.000000	0.000000	0.000000	1.000000	109.000000	1.000000
15124.687594	0.089825	0.561730	-0.024873	76.642609	-1.337648	9.639066	0.000000	0.000000	0.000000	0.000000	0.000000	0.000000	-0.000001	0.000001	-0.000000	0.000000	0.000000	1.000000	109.000000	1.000000
15124.690927	0.089825	0.561535	-0.024667	76.642609	-1.337648	9.639066	0.000000	0.000000	0.000000	0.000000	0.000000	0.000000	0.000002	-0.058281	0.061867	0.000000	0.000000	1.000000	109.000000	1.000000
15124.694260	0.089825	0.561535	-0.024667	76.340317	-1.756355	8.916511	0.000000	0.000000	0.000000	0.000000	0.000000	0.000000	0.000002	-0.058281	0.061867	0.000000	0.000000	1.000000	109.000000	1.000000
15124.697594	0.089811	0.561399	-0.024427	76.340317	-1.756355	8.916511	0.000000	0.000000	0.000000	0.000000	0.000000	0.000000	-0.004299	-0.040875	0.072172	0.000000	0.000000	1.000000	109.000000	1.000000
15124.700927	0.089811	0.561399	-0.024427	76.340317	-1.756355	8.916511	0.000000	0.000000	0.000000	0.000000	0.000000	0.000000	-0.004299	-0.040875	0.072172	0.000000	0.000000	1.000000	109.000000	1.000000
15124.704260	0.089811	0.561399	-0.024427	76.006233	-2.372655	7.905621	0.000000	0.000000	0.000000	0.000000	0.000000	0.000000	-0.004299	-0.040875	0.072172	0.000000	0.000000	1.000000	109.000000	1.000000
15124.707594	0.089811	0.561399	-0.024427	76.006233	-2.372655	7.905621	0.000000	0.000000	0.000000	0.000000	0.000000	0.000000	-0.004299	-0.040875	0.072172	0.000000	0.000000	1.000000	109.000000	1.000000
15124.710927	0.089751	0.561307	-0.024096	76.006233	-2.372655	7.905621	0.000000	0.000000	0.000000	0.000000	0.000000	0.000000	-0.018030	-0.027720	0.099112	0.000000	0.000000	1.000000	109.000000	1.000000
15124.714260	0.089751	0.561307	-0.024096	75.664986	-3.182779	6.621219	0.000000	0.000000	0.000000	0.000000	0.000000	0.000000	-0.018030	-0.027720	0.099112	0.000000	0.000000	1.000000	109.000000	1.000000
15124.717594	0.089642	0.561217	-0.023688	75.664986	-3.182779	6.621219	0.000000	0.000000	0.000000	0.000000	0.000000	0.000000	-0.032589	-0.026957	0.122351	0.000000	0.000000	1.000000	109.000000	1.000000
15124.720927	0.089642	0.561217	-0.023688	75.664986	-3.182779	6.621219	0.000000	0.000000	0.000000	0.000000	0.000000	0.000000	-0.032589	-0.026957	0.122351	0.000000	0.000000	1.000000	109.000000	1.000000
15124.724260	0.089642	0.561217	-0.023688	75.331993	-4.129737	5.143903	0.000000	0.000000	0.000000	0.000000	0.000000	0.000000	-0.032589	-0.026957	0.122351	0.000000	0.000000	1.000000	109.000000	1.000000
15124.727594	0.089642	0.561217	-0.023688	75.331993	-4.129737	5.143903	0.000000	0.000000	0.000000	0.000000	0.000000	0.000000	-0.032589	-0.026957	0.122351	0.000000	0.000000	1.000000	109.000000	1.000000
15124.730927	0.089508	0.561171	-0.023195	75.331993	-4.129737	5.143903	0.000000	0.000000	0.000000	0.000000	0.000000	0.000000	-0.040286	-0.013835	0.147989	0.000000	0.000000	1.000000	109.000000	1.000000
15124.734260	0.089508	0.561171	-0.023195	75.025047	-5.134247	3.616533	0.000000	0.000000	0.000000	0.000000	0.000000	0.000000	-0.040286	-0.013835	0.147989	0.000000	0.000000	1.000000	109.000000	1.000000
15124.737594	0.089321	0.561110	-0.022642	75.025047	-5.134247	3.616533	0.000000	0.000000	0.000000	0.000000	0.000000	0.000000	-0.056109	-0.018232	0.165826	0.000000	0.000000	1.000000	109.000000	1.000000
15124.740927	0.089321	0.561110	-0.022642	75.025047	-5.134247	3.616533	0.000000	0.000000	0.000000	0.000000	0.000000	0.000000	-0.056109	-0.018232	0.165826	0.000000	0.000000	1.000000	109.000000	1.000000
15124.744260	0.089321	0.561110	-0.022642	74.758842	-6.140170	2.284885	0.000000	0.000000	0.000000	0.000000	0.000000	0.000000	-0.056109	-0.018232	0.165826	0.000000	0.000000	1.000000	109.000000	1.000000
15124.747594	0.089321	0.561110	-0.022642	74.758842	-6.140170	2.284885	0.000000	0.000000	0.000000	0.000000	0.000000	0.000000	-0.056109	-0.018232	0.165826	0.000000	0.000000	1.000000	109.000000	1.000000
15124.750927	0.089054	0.561066	-0.022055	74.758842	-6.140170	2.284885	0.000000	0.000000	0.000000	0.000000	0.000000	0.000000	-0.080019	-0.013231	0.176204	0.000000	0.000000	1.000000	109.000000	1.000000
15124.754260	0.089054	0.561066	-0.022055	74.527519	-7.081182	1.422456	0.000000	0.000000	0.000000	0.000000	0.000000	0.000000	-0.080019	-0.013231	0.176204	0.000000	0.000000	1.000000	109.000000	1.000000
15124.757594	0.088734	0.561007	-0.021408	74.527519	-7.081182	1.422456	0.000000	0.000000	0.000000	0.000000	0.000000	0.000000	-0.096062	-0.017705	0.193966	0.000000	0.000000	1.000000	109.000000	1.000000
15124.760927	0.088734	0.561007	-0.021408	74.527519	-7.081182	1.422456	0.000000	0.000000	0.000000	0.000000	0.000000	0.000000	-0.096062	-0.017705	0.193966	0.000000	0.000000	1.000000	109.000000	1.000000
15124.764260	0.088734	0.561007	-0.021408	74.360207	-7.975386	0.760090	0.000000	0.000000	0.000000	0.000000	0.000000	0.000000	-0.096062	-0.017705	0.193966	0.000000	0.000000	1.000000	109.000000	1.000000
15124.767594	0.088734	0.561007	-0.021408	74.360207	-7.975386	0.760090	0.000000	0.000000	0.000000	0.000000	0.000000	0.000000	-0.096062	-0.017705	0.193966	0.000000	0.000000	1.000000	109.000000	1.000000
15124.770927	0.088359	0.560957	-0.020708	74.360207	-7.975386	0.760090	0.000000	0.000000	0.000000	0.000000	0.000000	0.000000	-0.112569	-0.014908	0.210016	0.000000	0.000000	1.000000	109.000000	1.000000
15124.774260	0.088359	0.560957	-0.020708	74.232864	-8.782315	-0.152897	0.000000	0.000000	0.000000	0.000000	0.000000	0.000000	-0.112569	-0.014908	0.210016	0.000000	0.000000	1.000000	109.000000	1.000000
15124.777594	0.087967	0.560875	-0.019976	74.232864	-8.782315	-0.152897	0.000000	0.000000	0.000000	0.000000	0.000000	0.000000	-0.117505	-0.024567	0.219812	0.000000	0.000000	1.000000	109.000000	1.000000
15124.780927	0.087967	0.560875	-0.019976	74.232864	-8.782315	-0.152897	0.000000	0.000000	0.000000	0.000000	0.000000	0.000000	-0.117505	-0.024567	0.219812	0.000000	0.000000	1.000000	109.000000	1.000000
15124.784260	0.087967	0.560875	-0.019976	74.125107	-9.408130	-1.008202	0.000000	0.000000	0.000000	0.000000	0.000000	0.000000	-0.117505	-0.024567	0.219812	0.000000	0.000000	1.000000	109.000000	1.000000
15124.787594	0.087967	0.560875	-0.019976	74.125107	-9.408130	-1.008202	0.000000	0.000000	0.000000	0.000000	0.000000	0.000000	-0.117505	-0.024567	0.219812	0.000000	0.000000	1.000000	109.000000	1.000000
15124.790927	0.087532	0.560793	-0.019235	74.125107	-9.408130	-1.008202	0.000000	0.000000	0.000000	0.000000	0.000000	0.000000	-0.130476	-0.024754	0.222143	0.000000	0.000000	1.000000	109.000000	1.000000
15124.794260	0.087532	0.560793	-0.019235	74.054482	-9.792919	-1.491451	0.000000	0.000000	0.000000	0.000000	0.000000	0.000000	-0.130476	-0.024754	0.222143	0.000000	0.000000	1.000000	109.000000	1.000000
15124.797594	0.087062	0.560719	-0.018446	74.054482	-9.792919	-1.491451	0.000000	0.000000	0.000000	0.000000	0.000000	0.000000	-0.141053	-0.022052	0.236820	0.000000	0.000000	1.000000	109.000000	1.000000
15124.800927	0.087062	0.560719	-0.018446	74.054482	-9.792919	-1.491451	0.000000	0.000000	0.000000	0.000000	0.000000	0.000000	-0.141053	-0.022052	0.236820	0.000000	0.000000	1.000000	109.000000	1.000000
15124.804260	0.087062	0.560719	-0.018446	74.023811	-9.909707	-1.559679	0.000000	0.000000	0.000000	0.000000	0.000000	0.000000	-0.141053	-0.022052	0.236820	0.000000	0.000000	1.000000	109.000000	1.000000
15124.807594	0.087062	0.560719	-0.018446	74.023811	-9.909707	-1.559679	0.000000	0.000000	0.000000	0.000000	0.000000	0.000000	-0.141053	-0.022052	0.236820	0.000000	0.000000	1.000000	109.000000	1.000000
15124.810927	0.086585	0.560664	-0.017570	74.023811	-9.909707	-1.559679	0.000000	0.000000	0.000000	0.000000	0.000000	0.000000	-0.143053	-0.016429	0.262602	0.000000	0.000000	1.000000	109.000000	1.000000
15124.814260	0.086585	0.560664	-0.017570	74.003197	-9.918522	-1.469235	0.000000	0.000000	0.000000	0.000000	0.000000	0.000000	-0.143053	-0.016429	0.262602	0.000000	0.000000	1.000000	109.000000	1.000000
15124.817594	0.086161	0.560587	-0.016634	74.003197	-9.918522	-1.469235	0.000000	0.000000	0.000000	0.000000	0.000000	0.000000	-0.127100	-0.023342	0.280978	0.000000	0.000000	1.000000	109.000000	1.000000
15124.820927	0.086161	0.560587	-0.016634	74.003197	-9.918522	-1.469235	0.000000	0.000000	0.000000	0.000000	0.000000	0.000000	-0.127100	-0.023342	0.280978	0.000000	0.000000	1.000000	109.000000	1.000000
15124.824260	0.086161	0.560587	-0.016634	73.986046	-9.922477	-1.377647	0.000000	0.000000	0.000000	0.000000	0.000000	0.000000	-0.127100	-0.023342	0.280978	0.000000	0.000000	1.000000	109.000000	1.000000
15124.827594	0.085764	0.560517	-0.015661	73.986046	-9.922477	-1.377647	0.000000	0.000000	0.000000	0.000000	0.000000	0.000000	-0.119132	-0.020771	0.291911	0.000000	0.000000	1.000000	109.000000	1.000000
15124.830927	0.085764	0.560517	-0.015661	73.986046	-9.922477	-1.377647	0.000000	0.000000	0.000000	0.000000	0.000000	0.000000	-0.119132	-0.020771	0.291911	0.000000	0.000000	1.000000	109.000000	1.000000
15124.834260	0.085764	0.560517	-0.015661	73.961891	-9.914898	-1.288878	0.000000	0.000000	0.000000	0.000000	0.000000	0.000000	-0.119132	-0.020771	0.291911	0.000000	0.000000	1.000000	109.000000	1.000000
15124.837594	0.085461	0.560449	-0.014640	73.961891	-9.914898	-1.288878	0.000000	0.000000	0.000000	0.000000	0.000000	0.000000	-0.090914	-0.020446	0.306219	0.000000	0.000000	1.000000	109.000000	1.000000
15124.840927	0.085461	0.560449	-0.014640	73.961891	-9.914898	-1.288878	0.000000	0.000000	0.000000	0.000000	0.000000	0.000000	-0.090914	-0.020446	0.306219	0.000000	0.000000	1.000000	109.000000	1.000000
15124.844260	0.085461	0.560449	-0.014640	73.933647	-9.899724	-1.207039	0.000000	0.000000	0.000000	0.000000	0.000000	0.000000	-0.090914	-0.020446	0.306219	0.000000	0.000000	1.000000	109.000000	1.000000
15124.847594	0.085253	0.560382	-0.013572	73.933647	-9.899724	-1.207039	0.000000	0.000000	0.000000	0.000000	0.000000	0.000000	-0.062588	-0.020204	0.320558	0.000000	0.000000	1.000000	109.000000	1.000000
15124.850927	0.085253	0.560382	-0.013572	73.933647	-9.899724	-1.207039	0.000000	0.000000	0.000000	0.000000	0.000000	0.000000	-0.062588	-0.020204	0.320558	0.000000	0.000000	1.000000	109.000000	1.000000
15124.854260	0.085253	0.560382	-0.013572	73.901108	-9.895100	-1.157675	0.000000	0.000000	0.000000	0.000000	0.000000	0.000000	-0.062588	-0.020204	0.320558	0.000000	0.000000	1.000000	109.000000	1.000000
15124.857594	0.085143	0.560308	-0.012432	73.901108	-9.895100	-1.157675	0.000000	0.000000	0.000000	0.000000	0.000000	0.000000	-0.032797	-0.022318	0.341919	0.000000	0.000000	1.000000	109.000000	1.000000
15124.860927	0.085143	0.560308	-0.012432	73.901108	-9.895100	-1.157675	0.000000	0.000000	0.000000	0.000000	0.000000	0.000000	-0.032797	-0.022318	0.341919	0.000000	0.000000	1.000000	109.000000	1.000000
15124.864260	0.085143	0.560308	-0.012432	73.879982	-9.908505	-1.138119	0.000000	0.000000	0.000000	0.000000	0.000000	0.000000	-0.032797	-0.022318	0.341919	0.000000	0.000000	1.000000	109.000000	1.000000
15124.867594	0.085168	0.560216	-0.011270	73.879982	-9.908505	-1.138119	0.000000	0.000000	0.000000	0.000000	0.000000	0.000000	0.007465	-0.027395	0.348476	0.000000	0.000000	1.000000	109.000000	1.000000
15124.870927	0.085168	0.560216	-0.011270	73.879982	-9.908505	-1.138119	0.000000	0.000000	0.000000	0.000000	0.000000	0.000000	0.007465	-0.027395	0.348476	0.000000	0.000000	1.000000	109.000000	1.000000
15124.874260	0.085168	0.560216	-0.011270	73.917717	-10.033060	-1.236112	0.000000	0.000000	0.000000	0.000000	0.000000	0.000000	0.007465	-0.027395	0.348476	0.000000	0.000000	1.000000	109.000000	1.000000
15124.877594	0.085240	0.560091	-0.010089	73.917717	-10.033060	-1.236112	0.000000	0.000000	0.000000	0.000000	0.000000	0.000000	0.021515	-0.037702	0.354512	0.000000	0.000000	1.000000	109.000000	1.000000
15124.880927	0.085240	0.560091	-0.010089	73.917717	-10.033060	-1.236112	0.000000	0.000000	0.000000	0.000000	0.000000	0.000000	0.021515	-0.037702	0.354512	0.000000	0.000000	1.000000	109.000000	1.000000
15124.884260	0.085240	0.560091	-0.010089	74.062805	-10.396133	-1.567764	0.000000	0.000000	0.000000	0.000000	0.000000	0.000000	0.021515	-0.037702	0.354512	0.000000	0.000000	1.000000	109.000000	1.000000
15124.887594	0.085307	0.559946	-0.008925	74.062805	-10.396133	-1.567764	0.000000	0.000000	0.000000	0.000000	0.000000	0.000000	0.020218	-0.043477	0.348956	0.000000	0.000000	1.000000	109.000000	1.000000
15124.890927	0.085307	0.559946	-0.008925	74.062805	-10.396133	-1.567764	0.000000	0.000000	0.000000	0.000000	0.000000	0.000000	0.020218	-0.043477	0.348956	0.000000	0.000000	1.000000	109.000000	1.000000
15124.894260	0.085307	0.559946	-0.008925	74.339989	-11.067368	-2.203558	0.000000	0.000000	0.000000	0.000000	0.000000	0.000000	0.020218	-0.043477	0.348956	0.000000	0.000000	1.000000	109.000000	1.000000
15124.897594	0.085339	0.559730	-0.007830	74.339989	-11.067368	-2.203558	0.000000	0.000000	0.000000	0.000000	0.000000	0.000000	0.009486	-0.064735	0.328595	0.000000	0.000000	1.000000	109.000000	1.000000
15124.900927	0.085339	0.559730	-0.007830	74.339989	-11.067368	-2.203558	0.000000	0.000000	0.000000	0.000000	0.000000	0.000000	0.009486	-0.064735	0.328595	0.000000	0.000000	1.000000	109.000000	1.000000
15124.904260	0.085339	0.559730	-0.007830	74.655861	-11.891906	-3.000038	0.000000	0.000000	0.000000	0.000000	0.000000	0.000000	0.009486	-0.064735	0.328595	0.000000	0.000000	1.000000	109.000000	1.000000
15124.907594	0.085376	0.559468	-0.006816	74.655861	-11.891906	-3.000038	0.000000	0.000000	0.000000	0.000000	0.000000	0.000000	0.011252	-0.078502	0.304172	0.000000	0.000000	1.000000	109.000000	1.000000
15124.910927	0.085376	0.559468	-0.006816	74.655861	-11.891906	-3.000038	0.000000	0.000000	0.000000	0.000000	0.000000	0.000000	0.011252	-0.078502	0.304172	0.000000	0.000000	1.000000	109.000000	1.000000
15124.914260	0.085376	0.559468	-0.006816	74.970749	-12.766743	-3.857733	0.000000	0.000000	0.000000	0.000000	0.000000	0.000000	0.011252	-0.078502	0.304172	0.000000	0.000000	1.000000	109.000000	1.000000
15124.917594	0.085376	0.559186	-0.005881	74.970749	-12.766743	-3.857733	0.000000	0.000000	0.000000	0.000000	0.000000	0.000000	-0.000080	-0.084671	0.280554	0.000000	0.000000	1.000000	109.000000	1.000000
15124.920927	0.085376	0.559186	-0.005881	74.970749	-12.766743	-3.857733	0.000000	0.000000	0.000000	0.000000	0.000000	0.000000	-0.000080	-0.084671	0.280554	0.000000	0.000000	1.000000	109.000000	1.000000
15124.924260	0.085376	0.559186	-0.005881	75.257614	-13.619791	-4.700056	0.000000	0.000000	0.000000	0.000000	0.000000	0.000000	-0.000080	-0.084671	0.280554	0.000000	0.000000	1.000000	109.000000	1.000000
15124.927594	0.085407	0.558875	-0.005013	75.257614	-13.619791	-4.700056	0.000000	0.000000	0.000000	0.000000	0.000000	0.000000	0.009224	-0.093166	0.260292	0.000000	0.000000	1.000000	109.000000	1.000000
15124.930927	0.085407	0.558875	-0.005013	75.257614	-13.619791	-4.700056	0.000000	0.000000	0.000000	0.000000	0.000000	0.000000	0.009224	-0.093166	0.260292	0.000000	0.000000	1.000000	109.000000	1.000000
15124.934260	0.085407	0.558875	-0.005013	75.513641	-14.439737	-5.527755	0.000000	0.000000	0.000000	0.000000	0.000000	0.000000	0.009224	-0.093166	0.260292	0.000000	0.000000	1.000000	109.000000	1.000000
15124.937594	0.085407	0.558875	-0.005013	75.513641	-14.439737	-5.527755	0.000000	0.000000	0.000000	0.000000	0.000000	0.000000	0.009224	-0.093166	0.260292	0.000000	0.000000	1.000000	109.000000	1.000000
15124.940927	0.085440	0.558528	-0.004250	75.513641	-14.439737	-5.527755	0.000000	0.000000	0.000000	0.000000	0.000000	0.000000	0.009837	-0.104356	0.228935	0.000000	0.000000	1.000000	109.000000	1.000000
15124.944260	0.085440	0.558528	-0.004250	75.729271	-15.206462	-6.320166	0.000000	0.000000	0.000000	0.000000	0.000000	0.000000	0.009837	-0.104356	0.228935	0.000000	0.000000	1.000000	109.000000	1.000000
15124.947594	0.085500	0.558160	-0.003578	75.729271	-15.206462	-6.320166	0.000000	0.000000	0.000000	0.000000	0.000000	0.000000	0.017981	-0.110321	0.201716	0.000000	0.000000	1.000000	109.000000	1.000000
15124.950927	0.085500	0.558160	-0.003578	75.729271	-15.206462	-6.320166	0.000000	0.000000	0.000000	0.000000	0.000000	0.000000	0.017981	-0.110321	0.201716	0.000000	0.000000	1.000000	109.000000	1.000000
15124.954260	0.085500	0.558160	-0.003578	75.898933	-15.959806	-7.132487	0.000000	0.000000	0.000000	0.000000	0.000000	0.000000	0.017981	-0.110321	0.201716	0.000000	0.000000	1.000000	109.000000	1.000000
15124.957594	0.085574	0.557756	-0.002946	75.898933	-15.959806	-7.132487	0.000000	0.000000	0.000000	0.000000	0.000000	0.000000	0.022349	-0.121026	0.189659	0.000000	0.000000	1.000000	109.000000	1.000000
15124.960927	0.085574	0.557756	-0.002946	75.898933	-15.959806	-7.132487	0.000000	0.000000	0.000000	0.000000	0.000000	0.000000	0.022349	-0.121026	0.189659	0.000000	0.000000	1.000000	109.000000	1.000000
15124.964260	0.085574	0.557756	-0.002946	76.001549	-16.689234	-7.976281	0.000000	0.000000	0.000000	0.000000	0.000000	0.000000	0.022349	-0.121026	0.189659	0.000000	0.000000	1.000000	109.000000	1.000000
15124.967594	0.085623	0.557334	-0.002328	76.001549	-16.689234	-7.976281	0.000000	0.000000	0.000000	0.000000	0.000000	0.000000	0.014799	-0.126585	0.185374	0.000000	0.000000	1.000000	109.000000	1.000000
15124.970927	0.085623	0.557334	-0.002328	76.001549	-16.689234	-7.976281	0.000000	0.000000	0.000000	0.000000	0.000000	0.000000	0.014799	-0.126585	0.185374	0.000000	0.000000	1.000000	109.000000	1.000000
15124.974260	0.085623	0.557334	-0.002328	76.044540	-17.358398	-8.792196	0.000000	0.000000	0.000000	0.000000	0.000000	0.000000	0.014799	-0.126585	0.185374	0.000000	0.000000	1.000000	109.000000	1.000000
15124.977594	0.085623	0.557334	-0.002328	76.044540	-17.358398	-8.792196	0.000000	0.000000	0.000000	0.000000	0.000000	0.000000	0.014799	-0.126585	0.185374	0.000000	0.000000	1.000000	109.000000	1.000000
15124.980927	0.085726	0.556963	-0.001665	76.044540	-17.358398	-8.792196	0.000000	0.000000	0.000000	0.000000	0.000000	0.000000	0.030712	-0.111533	0.198834	0.000000	0.000000	1.000000	109.000000	1.000000
15124.984260	0.085726	0.556963	-0.001665	76.046730	-17.961718	-9.571783	0.000000	0.000000	0.000000	0.000000	0.000000	0.000000	0.030712	-0.111533	0.198834	0.000000	0.000000	1.000000	109.000000	1.000000
15124.987594	0.085905	0.556590	-0.000951	76.046730	-17.961718	-9.571783	0.000000	0.000000	0.000000	0.000000	0.000000	0.000000	0.053778	-0.111737	0.214278	0.000000	0.000000	1.000000	109.000000	1.000000
15124.990927	0.085905	0.556590	-0.000951	76.046730	-17.961718	-9.571783	0.000000	0.000000	0.000000	0.000000	0.000000	0.000000	0.053778	-0.111737	0.214278	0.000000	0.000000	1.000000	109.000000	1.000000
15124.994260	0.085905	0.556590	-0.000951	75.994171	-18.400709	-10.202547	0.000000	0.000000	0.000000	0.000000	0.000000	0.000000	0.053778	-0.111737	0.214278	0.000000	0.000000	1.000000	109.000000	1.000000
15124.997594	0.085905	0.556590	-0.000951	75.994171	-18.400709	-10.202547	0.000000	0.000000	0.000000	0.000000	0.000000	0.000000	0.053778	-0.111737	0.214278	0.000000	0.000000	1.000000	109.000000	1.000000
15125.000927	0.086139	0.556242	-0.000186	75.994171	-18.400709	-10.202547	0.000000	0.000000	0.000000	0.000000	0.000000	0.000000	0.070132	-0.104385	0.229306	0.000000	0.000000	1.000000	109.000000	1.000000
15125.004260	0.086139	0.556242	-0.000186	75.923424	-18.772379	-10.775436	0.000000	0.000000	0.000000	0.000000	0.000000	0.000000	0.070132	-0.104385	0.229306	0.000000	0.000000	1.000000	109.000000	1.000000
15125.007594	0.086438	0.555893	0.000565	75.923424	-18.772379	-10.775436	0.000000	0.000000	0.000000	0.000000	0.000000	0.000000	0.089746	-0.104876	0.225418	0.000000	0.000000	1.000000	109.000000	1.000000
15125.010927	0.086438	0.555893	0.000565	75.923424	-18.772379	-10.775436	0.000000	0.000000	0.000000	0.000000	0.000000	0.000000	0.089746	-0.104876	0.225418	0.000000	0.000000	1.000000	109.000000	1.000000
15125.014260	0.086438	0.555893	0.000565	75.851784	-19.133705	-11.343456	0.000000	0.000000	0.000000	0.000000	0.000000	0.000000	0.089746	-0.104876	0.225418	0.000000	0.000000	1.000000	109.000000	1.000000
15125.017594	0.086783	0.555584	0.001320	75.851784	-19.133705	-11.343456	0.000000	0.000000	0.000000	0.000000	0.000000	0.000000	0.103639	-0.092598	0.226498	0.000000	0.000000	1.000000	109.000000	1.000000
15125.020927	0.086783	0.555584	0.001320	75.851784	-19.133705	-11.343456	0.000000	0.000000	0.000000	0.000000	0.000000	0.000000	0.103639	-0.092598	0.226498	0.000000	0.000000	1.000000	109.000000	1.000000
15125.024260	0.086783	0.555584	0.001320	75.777321	-19.482897	-11.894617	0.000000	0.000000	0.000000	0.000000	0.000000	0.000000	0.103639	-0.092598	0.226498	0.000000	0.000000	1.000000	109.000000	1.000000
15125.027594	0.087099	0.555291	0.002032	75.777321	-19.482897	-11.894617	0.000000	0.000000	0.000000	0.000000	0.000000	0.000000	0.094632	-0.088027	0.213642	0.000000	0.000000	1.000000	109.000000	1.000000
15125.030927	0.087099	0.555291	0.002032	75.777321	-19.482897	-11.894617	0.000000	0.000000	0.000000	0.000000	0.000000	0.000000	0.094632	-0.088027	0.213642	0.000000	0.000000	1.000000	109.000000	1.000000
15125.034260	0.087099	0.555291	0.002032	75.703590	-19.819855	-12.429868	0.000000	0.000000	0.000000	0.000000	0.000000	0.000000	0.094632	-0.088027	0.213642	0.000000	0.000000	1.000000	109.000000	1.000000
15125.037594	0.087099	0.555291	0.002032	75.703590	-19.819855	-12.429868	0.000000	0.000000	0.000000	0.000000	0.000000	0.000000	0.094632	-0.088027	0.213642	0.000000	0.000000	1.000000	109.000000	1.000000
15125.040927	0.087397	0.555030	0.002651	75.703590	-19.819855	-12.429868	0.000000	0.000000	0.000000	0.000000	0.000000	0.000000	0.089505	-0.078330	0.185726	0.000000	0.000000	1.000000	109.000000	1.000000
15125.044260	0.087397	0.555030	0.002651	75.636627	-20.139326	-12.934016	0.000000	0.000000	0.000000	0.000000	0.000000	0.000000	0.089505	-0.078330	0.185726	0.000000	0.000000	1.000000	109.000000	1.000000
15125.047594	0.087658	0.554776	0.003187	75.636627	-20.139326	-12.934016	0.000000	0.000000	0.000000	0.000000	0.000000	0.000000	0.078092	-0.076163	0.160681	0.000000	0.000000	1.000000	109.000000	1.000000
15125.050927	0.087658	0.554776	0.003187	75.636627	-20.139326	-12.934016	0.000000	0.000000	0.000000	0.000000	0.000000	0.000000	0.078092	-0.076163	0.160681	0.000000	0.000000	1.000000	109.000000	1.000000
15125.054260	0.087658	0.554776	0.003187	75.581322	-20.403564	-13.352388	0.000000	0.000000	0.000000	0.000000	0.000000	0.000000	0.078092	-0.076163	0.160681	0.000000	0.000000	1.000000	109.000000	1.000000
15125.057594	0.087658	0.554776	0.003187	75.581322	-20.403564	-13.352388	0.000000	0.000000	0.000000	0.000000	0.000000	0.000000	0.078092	-0.076163	0.160681	0.000000	0.000000	1.000000	109.000000	1.000000
15125.060927	0.087879	0.554555	0.003634	75.581322	-20.403564	-13.352388	0.000000	0.000000	0.000000	0.000000	0.000000	0.000000	0.066341	-0.066254	0.134116	0.000000	0.000000	1.000000	109.000000	1.000000
15125.064260	0.087879	0.554555	0.003634	75.533646	-20.612364	-13.690997	0.000000	0.000000	0.000000	0.000000	0.000000	0.000000	0.066341	-0.066254	0.134116	0.000000	0.000000	1.000000	109.000000	1.000000
15125.067594	0.088086	0.554385	0.004006	75.533646	-20.612364	-13.690997	0.000000	0.000000	0.000000	0.000000	0.000000	0.000000	0.062143	-0.051053	0.111701	0.000000	0.000000	1.000000	109.000000	1.000000
15125.070927	0.088086	0.554385	0.004006	75.533646	-20.612364	-13.690997	0.000000	0.000000	0.000000	0.000000	0.000000	0.000000	0.062143	-0.051053	0.111701	0.000000	0.000000	1.000000	109.000000	1.000000
15125.074260	0.088086	0.554385	0.004006	75.492950	-20.770411	-13.956373	0.000000	0.000000	0.000000	0.000000	0.000000	0.000000	0.062143	-0.051053	0.111701	0.000000	0.000000	1.000000	109.000000	1.000000
15125.077594	0.088279	0.554265	0.004304	75.492950	-20.770411	-13.956373	0.000000	0.000000	0.000000	0.000000	0.000000	0.000000	0.057933	-0.035799	0.089320	0.000000	0.000000	1.000000	109.000000	1.000000
15125.080927	0.088279	0.554265	0.004304	75.492950	-20.770411	-13.956373	0.000000	0.000000	0.000000	0.000000	0.000000	0.000000	0.057933	-0.035799	0.089320	0.000000	0.000000	1.000000	109.000000	1.000000
15125.084260	0.088279	0.554265	0.004304	75.460251	-20.875078	-14.144019	0.000000	0.000000	0.000000	0.000000	0.000000	0.000000	0.057933	-0.035799	0.089320	0.000000	0.000000	1.000000	109.000000	1.000000
15125.087594	0.088279	0.554265	0.004304	75.460251	-20.875078	-14.144019	0.000000	0.000000	0.000000	0.000000	0.000000	0.000000	0.057933	-0.035799	0.089320	0.000000	0.000000	1.000000	109.000000	1.000000
15125.090927	0.088445	0.554180	0.004578	75.460251	-20.875078	-14.144019	0.000000	0.000000	0.000000	0.000000	0.000000	0.000000	0.049781	-0.025617	0.082055	0.000000	0.000000	1.000000	109.000000	1.000000
15125.094260	0.088445	0.554180	0.004578	75.434700	-20.916395	-14.237313	0.000000	0.000000	0.000000	0.000000	0.000000	0.000000	0.049781	-0.025617	0.082055	0.000000	0.000000	1.000000	109.000000	1.000000
15125.097594	0.088445	0.554180	0.004578	75.434700	-20.916395	-14.237313	0.000000	0.000000	0.000000	0.000000	0.000000	0.000000	0.049781	-0.025617	0.082055	0.000000	0.000000	1.000000	109.000000	1.000000
15125.100927	0.088445	0.554180	0.004578	75.434700	-20.916395	-14.237313	0.000000	0.000000	0.000000	0.000000	0.000000	0.000000	0.049781	-0.025617	0.082055	0.000000	0.000000	1.000000	109.000000	1.000000
15125.104260	0.088749	0.554206	0.004978	75.418045	-20.887880	-14.226051	0.000000	0.000000	0.000000	0.000000	0.000000	0.000000	0.091238	0.007771	0.120084	0.000000	0.000000	1.000000	109.000000	1.000000
15125.107594	0.088749	0.554206	0.004978	75.418045	-20.887880	-14.226051	0.000000	0.000000	0.000000	0.000000	0.000000	0.000000	0.000001	-0.000007	0.000000	0.000000	0.000000	1.000000	109.000000	1.000000
15125.110927	0.088749	0.554206	0.004978	75.418045	-20.887880	-14.226051	0.000000	0.000000	0.000000	0.000000	0.000000	0.000000	0.000001	-0.000007	0.000000	0.000000	0.000000	1.000000	109.000000	1.000000
15125.114260	0.088749	0.554206	0.004978	75.404724	-20.848082	-14.193361	0.000000	0.000000	0.000000	0.000000	0.000000	0.000000	0.000001	-0.000007	0.000000	0.000000	0.000000	1.000000	109.000000	1.000000
15125.117594	0.088749	0.554206	0.004978	75.404724	-20.848082	-14.193361	0.000000	0.000000	0.000000	0.000000	0.000000	0.000000	0.000001	-0.000007	0.000000	0.000000	0.000000	1.000000	109.000000	1.000000
15125.120927	0.088822	0.554292	0.005122	75.404724	-20.848082	-14.193361	0.000000	0.000000	0.000000	0.000000	0.000000	0.000000	0.021987	0.025719	0.043398	0.000000	0.000000	1.000000	109.000000	1.000000
15125.124260	0.088822	0.554292	0.005122	75.388771	-20.810213	-14.154224	0.000000	0.000000	0.000000	0.000000	0.000000	0.000000	0.021987	0.025719	0.043398	0.000000	0.000000	1.000000	109.000000	1.000000
15125.127594	0.088822	0.554292	0.005122	75.388771	-20.810213	-14.154224	0.000000	0.000000	0.000000	0.000000	0.000000	0.000000	0.021987	0.025719	0.043398	0.000000	0.000000	1.000000	109.000000	1.000000
15125.130927	0.088822	0.554292	0.005122	75.388771	-20.810213	-14.154224	0.000000	0.000000	0.000000	0.000000	0.000000	0.000000	0.021987	0.025719	0.043398	0.000000	0.000000	1.000000	109.000000	1.000000
15125.134260	0.088833	0.554532	0.005180	75.372772	-20.772400	-14.115149	0.000000	0.000000	0.000000	0.000000	0.000000	0.000000	0.003334	0.072039	0.017352	0.000000	0.000000	1.000000	109.000000	1.000000
15125.137594	0.088833	0.554532	0.005180	75.372772	-20.772400	-14.115149	0.000000	0.000000	0.000000	0.000000	0.000000	0.000000	0.003334	0.072039	0.017352	0.000000	0.000000	1.000000	109.000000	1.000000
15125.140927	0.088833	0.554532	0.005180	75.372772	-20.772400	-14.115149	0.000000	0.000000	0.000000	0.000000	0.000000	0.000000	0.003334	0.072039	0.017352	0.000000	0.000000	1.000000	109.000000	1.000000
15125.144260	0.088833	0.554532	0.005180	75.359436	-20.738251	-14.082664	0.000000	0.000000	0.000000	0.000000	0.000000	0.000000	0.003334	0.072039	0.017352	0.000000	0.000000	1.000000	109.000000	1.000000
15125.147594	0.088840	0.554703	0.005099	75.359436	-20.738251	-14.082664	0.000000	0.000000	0.000000	0.000000	0.000000	0.000000	0.002119	0.051429	-0.024500	0.000000	0.000000	1.000000	109.000000	1.000000
15125.150927	0.088840	0.554703	0.005099	75.359436	-20.738251	-14.082664	0.000000	0.000000	0.000000	0.000000	0.000000	0.000000	0.002119	0.051429	-0.024500	0.000000	0.000000	1.000000	109.000000	1.000000
15125.154260	0.088840	0.554703	0.005099	75.343452	-20.695162	-14.043751	0.000000	0.000000	0.000000	0.000000	0.000000	0.000000	0.002119	0.051429	-0.024500	0.000000	0.000000	1.000000	109.000000	1.000000
15125.157594	0.088840	0.554703	0.005099	75.343452	-20.695162	-14.043751	0.000000	0.000000	0.000000	0.000000	0.000000	0.000000	0.002119	0.051429	-0.024500	0.000000	0.000000	1.000000	109.000000	1.000000
15125.160927	0.088853	0.554883	0.004926	75.343452	-20.695162	-14.043751	0.000000	0.000000	0.000000	0.000000	0.000000	0.000000	0.003681	0.053945	-0.051873	0.000000	0.000000	1.000000	109.000000	1.000000
15125.164260	0.088853	0.554883	0.004926	75.330109	-20.652973	-14.011387	0.000000	0.000000	0.000000	0.000000	0.000000	0.000000	0.003681	0.053945	-0.051873	0.000000	0.000000	1.000000	109.000000	1.000000
15125.167594	0.088853	0.554883	0.004926	75.330109	-20.652973	-14.011387	0.000000	0.000000	0.000000	0.000000	0.000000	0.000000	0.003681	0.053945	-0.051873	0.000000	0.000000	1.000000	109.000000	1.000000
15125.170927	0.088853	0.554883	0.004926	75.330109	-20.652973	-14.011387	0.000000	0.000000	0.000000	0.000000	0.000000	0.000000	0.003681	0.053945	-0.051873	0.000000	0.000000	1.000000	109.000000	1.000000
15125.174260	0.088994	0.555293	0.004480	75.316765	-20.608124	-13.979082	0.000000	0.000000	0.000000	0.000000	0.000000	0.000000	0.042466	0.123136	-0.133747	0.000000	0.000000	1.000000	109.000000	1.000000
15125.177594	0.088994	0.555293	0.004480	75.316765	-20.608124	-13.979082	0.000000	0.000000	0.000000	0.000000	0.000000	0.000000	-0.000000	0.000004	0.000000	0.000000	0.000000	1.000000	109.000000	1.000000
15125.180927	0.088994	0.555293	0.004480	75.316765	-20.608124	-13.979082	0.000000	0.000000	0.000000	0.000000	0.000000	0.000000	-0.000000	0.000004	0.000000	0.000000	0.000000	1.000000	109.000000	1.000000
15125.184260	0.088994	0.555293	0.004480	75.298088	-20.545431	-13.933954	0.000000	0.000000	0.000000	0.000000	0.000000	0.000000	-0.000000	0.000004	0.000000	0.000000	0.000000	1.000000	109.000000	1.000000
15125.187594	0.088994	0.555293	0.004480	75.298088	-20.545431	-13.933954	0.000000	0.000000	0.000000	0.000000	0.000000	0.000000	-0.000000	0.000004	0.000000	0.000000	0.000000	1.000000	109.000000	1.000000
15125.190927	0.089102	0.555524	0.004211	75.298088	-20.545431	-13.933954	0.000000	0.000000	0.000000	0.000000	0.000000	0.000000	0.032165	0.069163	-0.080632	0.000000	0.000000	1.000000	109.000000	1.000000
15125.194260	0.089102	0.555524	0.004211	75.282089	-20.486351	-13.895365	0.000000	0.000000	0.000000	0.000000	0.000000	0.000000	0.032165	0.069163	-0.080632	0.000000	0.000000	1.000000	109.000000	1.000000
15125.197594	0.089102	0.555524	0.004211	75.282089	-20.486351	-13.895365	0.000000	0.000000	0.000000	0.000000	0.000000	0.000000	0.032165	0.069163	-0.080632	0.000000	0.000000	1.000000	109.000000	1.000000
15125.200927	0.089102	0.555524	0.004211	75.282089	-20.486351	-13.895365	0.000000	0.000000	0.000000	0.000000	0.000000	0.000000	0.032165	0.069163	-0.080632	0.000000	0.000000	1.000000	109.000000	1.000000
15125.204260	0.089440	0.556027	0.003728	75.260704	-20.406788	-13.844031	0.000000	0.000000	0.000000	0.000000	0.000000	0.000000	0.101420	0.151024	-0.144846	0.000000	0.000000	1.000000	109.000000	1.000000
15125.207594	0.089440	0.556027	0.003728	75.260704	-20.406788	-13.844031	0.000000	0.000000	0.000000	0.000000	0.000000	0.000000	-0.000001	-0.000003	0.000000	0.000000	0.000000	1.000000	109.000000	1.000000
15125.210927	0.089440	0.556027	0.003728	75.260704	-20.406788	-13.844031	0.000000	0.000000	0.000000	0.000000	0.000000	0.000000	-0.000001	-0.000003	0.000000	0.000000	0.000000	1.000000	109.000000	1.000000
15125.214260	0.089440	0.556027	0.003728	75.239319	-20.330088	-13.792845	0.000000	0.000000	0.000000	0.000000	0.000000	0.000000	-0.000001	-0.000003	0.000000	0.000000	0.000000	1.000000	109.000000	1.000000
15125.217594	0.089440	0.556027	0.003728	75.239319	-20.330088	-13.792845	0.000000	0.000000	0.000000	0.000000	0.000000	0.000000	-0.000001	-0.000003	0.000000	0.000000	0.000000	1.000000	109.000000	1.000000
15125.220927	0.089624	0.556257	0.003510	75.239319	-20.330088	-13.792845	0.000000	0.000000	0.000000	0.000000	0.000000	0.000000	0.055389	0.069046	-0.065433	0.000000	0.000000	1.000000	109.000000	1.000000
15125.224260	0.089624	0.556257	0.003510	75.220596	-20.259689	-13.748171	0.000000	0.000000	0.000000	0.000000	0.000000	0.000000	0.055389	0.069046	-0.065433	0.000000	0.000000	1.000000	109.000000	1.000000
15125.227594	0.089624	0.556257	0.003510	75.220596	-20.259689	-13.748171	0.000000	0.000000	0.000000	0.000000	0.000000	0.000000	0.055389	0.069046	-0.065433	0.000000	0.000000	1.000000	109.000000	1.000000
15125.230927	0.089624	0.556257	0.003510	75.220596	-20.259689	-13.748171	0.000000	0.000000	0.000000	0.000000	0.000000	0.000000	0.055389	0.069046	-0.065433	0.000000	0.000000	1.000000	109.000000	1.000000
15125.234260	0.089964	0.556666	0.003157	75.204552	-20.201000	-13.709974	0.000000	0.000000	0.000000	0.000000	0.000000	0.000000	0.101851	0.122705	-0.106099	0.000000	0.000000	1.000000	109.000000	1.000000
15125.237594	0.089964	0.556666	0.003157	75.204552	-20.201000	-13.709974	0.000000	0.000000	0.000000	0.000000	0.000000	0.000000	0.000001	0.000003	-0.000000	0.000000	0.000000	1.000000	109.000000	1.000000
15125.240927	0.089964	0.556666	0.003157	75.204552	-20.201000	-13.709974	0.000000	0.000000	0.000000	0.000000	0.000000	0.000000	0.000001	0.000003	-0.000000	0.000000	0.000000	1.000000	109.000000	1.000000
15125.244260	0.089964	0.556666	0.003157	75.196510	-20.163530	-13.690907	0.000000	0.000000	0.000000	0.000000	0.000000	0.000000	0.000001	0.000003	-0.000000	0.000000	0.000000	1.000000	109.000000	1.000000
15125.247594	0.089964	0.556666	0.003157	75.196510	-20.163530	-13.690907	0.000000	0.000000	0.000000	0.000000	0.000000	0.000000	0.000001	0.000003	-0.000000	0.000000	0.000000	1.000000	109.000000	1.000000
15125.250927	0.090086	0.556794	0.002972	75.196510	-20.163530	-13.690907	0.000000	0.000000	0.000000	0.000000	0.000000	0.000000	0.036817	0.038162	-0.055334	0.000000	0.000000	1.000000	109.000000	1.000000
15125.254260	0.090086	0.556794	0.002972	75.193840	-20.141068	-13.684554	0.000000	0.000000	0.000000	0.000000	0.000000	0.000000	0.036817	0.038162	-0.055334	0.000000	0.000000	1.000000	109.000000	1.000000
15125.257594	0.090086	0.556794	0.002972	75.193840	-20.141068	-13.684554	0.000000	0.000000	0.000000	0.000000	0.000000	0.000000	0.036817	0.038162	-0.055334	0.000000	0.000000	1.000000	109.000000	1.000000
15125.260927	0.090086	0.556794	0.002972	75.193840	-20.141068	-13.684554	0.000000	0.000000	0.000000	0.000000	0.000000	0.000000	0.036817	0.038162	-0.055334	0.000000	0.000000	1.000000	109.000000	1.000000
15125.264260	0.090174	0.556979	0.002494	75.193825	-20.132904	-13.684550	0.000000	0.000000	0.000000	0.000000	0.000000	0.000000	0.026290	0.055448	-0.143495	0.000000	0.000000	1.000000	109.000000	1.000000
15125.267594	0.090174	0.556979	0.002494	75.193825	-20.132904	-13.684550	0.000000	0.000000	0.000000	0.000000	0.000000	0.000000	0.026290	0.055448	-0.143495	0.000000	0.000000	1.000000	109.000000	1.000000
15125.270927	0.090174	0.556979	0.002494	75.193825	-20.132904	-13.684550	0.000000	0.000000	0.000000	0.000000	0.000000	0.000000	0.026290	0.055448	-0.143495	0.000000	0.000000	1.000000	109.000000	1.000000
15125.274260	0.090174	0.556979	0.002494	75.199188	-20.139753	-13.697261	0.000000	0.000000	0.000000	0.000000	0.000000	0.000000	0.026290	0.055448	-0.143495	0.000000	0.000000	1.000000	109.000000	1.000000
15125.277594	0.090170	0.557019	0.002242	75.199188	-20.139753	-13.697261	0.000000	0.000000	0.000000	0.000000	0.000000	0.000000	-0.001236	0.012229	-0.075579	0.000000	0.000000	1.000000	109.000000	1.000000
15125.280927	0.090170	0.557019	0.002242	75.199188	-20.139753	-13.697261	0.000000	0.000000	0.000000	0.000000	0.000000	0.000000	-0.001236	0.012229	-0.075579	0.000000	0.000000	1.000000	109.000000	1.000000
15125.284260	0.090170	0.557019	0.002242	75.204567	-20.149332	-13.709977	0.000000	0.000000	0.000000	0.000000	0.000000	0.000000	-0.001236	0.012229	-0.075579	0.000000	0.000000	1.000000	109.000000	1.000000
15125.287594	0.090170	0.557019	0.002242	75.204567	-20.149332	-13.709977	0.000000	0.000000	0.000000	0.000000	0.000000	0.000000	-0.001236	0.012229	-0.075579	0.000000	0.000000	1.000000	109.000000	1.000000
15125.290927	0.090153	0.557043	0.002040	75.204567	-20.149332	-13.709977	0.000000	0.000000	0.000000	0.000000	0.000000	0.000000	-0.005069	0.007176	-0.060444	0.000000	0.000000	1.000000	109.000000	1.000000
15125.294260	0.090153	0.557043	0.002040	75.207230	-20.158199	-13.716337	0.000000	0.000000	0.000000	0.000000	0.000000	0.000000	-0.005069	0.007176	-0.060444	0.000000	0.000000	1.000000	109.000000	1.000000
15125.297594	0.090153	0.557043	0.002040	75.207230	-20.158199	-13.716337	0.000000	0.000000	0.000000	0.000000	0.000000	0.000000	-0.005069	0.007176	-0.060444	0.000000	0.000000	1.000000	109.000000	1.000000
15125.300927	0.090153	0.557043	0.002040	75.207230	-20.158199	-13.716337	0.000000	0.000000	0.000000	0.000000	0.000000	0.000000	-0.005069	0.007176	-0.060444	0.000000	0.000000	1.000000	109.000000	1.000000
15125.304260	0.090082	0.557109	0.001796	75.207230	-20.158199	-13.716337	0.000000	0.000000	0.000000	0.000000	0.000000	0.000000	-0.021190	0.019854	-0.073355	0.000000	0.000000	1.000000	109.000000	1.000000
15125.307594	0.090082	0.557109	0.001796	75.207230	-20.158199	-13.716337	0.000000	0.000000	0.000000	0.000000	0.000000	0.000000	-0.021190	0.019854	-0.073355	0.000000	0.000000	1.000000	109.000000	1.000000
15125.310927	0.090082	0.557109	0.001796	75.207230	-20.158199	-13.716337	0.000000	0.000000	0.000000	0.000000	0.000000	0.000000	-0.021190	0.019854	-0.073355	0.000000	0.000000	1.000000	109.000000	1.000000
15125.314260	0.090082	0.557109	0.001796	75.207245	-20.160923	-13.716342	0.000000	0.000000	0.000000	0.000000	0.000000	0.000000	-0.021190	0.019854	-0.073355	0.000000	0.000000	1.000000	109.000000	1.000000
15125.317594	0.090047	0.557134	0.001731	75.207245	-20.160923	-13.716342	0.000000	0.000000	0.000000	0.000000	0.000000	0.000000	-0.010616	0.007495	-0.019514	0.000000	0.000000	1.000000	109.000000	1.000000
15125.320927	0.090047	0.557134	0.001731	75.207245	-20.160923	-13.716342	0.000000	0.000000	0.000000	0.000000	0.000000	0.000000	-0.010616	0.007495	-0.019514	0.000000	0.000000	1.000000	109.000000	1.000000
15125.324260	0.090047	0.557134	0.001731	75.204567	-20.154772	-13.709979	0.000000	0.000000	0.000000	0.000000	0.000000	0.000000	-0.010616	0.007495	-0.019514	0.000000	0.000000	1.000000	109.000000	1.000000
15125.327594	0.090047	0.557134	0.001731	75.204567	-20.154772	-13.709979	0.000000	0.000000	0.000000	0.000000	0.000000	0.000000	-0.010616	0.007495	-0.019514	0.000000	0.000000	1.000000	109.000000	1.000000
15125.330927	0.090046	0.557160	0.001725	75.204567	-20.154772	-13.709979	0.000000	0.000000	0.000000	0.000000	0.000000	0.000000	-0.000317	0.007675	-0.001607	0.000000	0.000000	1.000000	109.000000	1.000000
15125.334260	0.090046	0.557160	0.001725	75.197540	-20.146734	-13.707951	0.000000	0.000000	0.000000	0.000000	0.000000	0.000000	-0.000317	0.007675	-0.001607	0.000000	0.000000	1.000000	109.000000	1.000000
15125.337594	0.090046	0.557160	0.001725	75.197540	-20.146734	-13.707951	0.000000	0.000000	0.000000	0.000000	0.000000	0.000000	-0.000317	0.007675	-0.001607	0.000000	0.000000	1.000000	109.000000	1.000000
15125.340927	0.090046	0.557160	0.001725	75.197540	-20.146734	-13.707951	0.000000	0.000000	0.000000	0.000000	0.000000	0.000000	-0.000317	0.007675	-0.001607	0.000000	0.000000	1.000000	109.000000	1.000000
15125.344260	0.090074	0.557220	0.001751	75.192383	-20.151064	-13.717630	0.000000	0.000000	0.000000	0.000000	0.000000	0.000000	0.008311	0.018003	0.007758	0.000000	0.000000	1.000000	109.000000	1.000000
15125.347594	0.090074	0.557220	0.001751	75.192383	-20.151064	-13.717630	0.000000	0.000000	0.000000	0.000000	0.000000	0.000000	0.008311	0.018003	0.007758	0.000000	0.000000	1.000000	109.000000	1.000000
15125.350927	0.090074	0.557220	0.001751	75.192383	-20.151064	-13.717630	0.000000	0.000000	0.000000	0.000000	0.000000	0.000000	0.008311	0.018003	0.007758	0.000000	0.000000	1.000000	109.000000	1.000000
15125.354260	0.090074	0.557220	0.001751	75.186386	-20.158873	-13.732650	0.000000	0.000000	0.000000	0.000000	0.000000	0.000000	0.008311	0.018003	0.007758	0.000000	0.000000	1.000000	109.000000	1.000000
15125.357594	0.090073	0.557245	0.001746	75.186386	-20.158873	-13.732650	0.000000	0.000000	0.000000	0.000000	0.000000	0.000000	-0.000315	0.007668	-0.001609	0.000000	0.000000	1.000000	109.000000	1.000000
15125.360927	0.090073	0.557245	0.001746	75.186386	-20.158873	-13.732650	0.000000	0.000000	0.000000	0.000000	0.000000	0.000000	-0.000315	0.007668	-0.001609	0.000000	0.000000	1.000000	109.000000	1.000000
15125.364260	0.090073	0.557245	0.001746	75.188217	-20.168497	-13.744340	0.000000	0.000000	0.000000	0.000000	0.000000	0.000000	-0.000315	0.007668	-0.001609	0.000000	0.000000	1.000000	109.000000	1.000000
15125.367594	0.090073	0.557245	0.001746	75.188217	-20.168497	-13.744340	0.000000	0.000000	0.000000	0.000000	0.000000	0.000000	-0.000315	0.007668	-0.001609	0.000000	0.000000	1.000000	109.000000	1.000000
15125.370927	0.090056	0.557253	0.001659	75.188217	-20.168497	-13.744340	0.000000	0.000000	0.000000	0.000000	0.000000	0.000000	-0.005127	0.002323	-0.026123	0.000000	0.000000	1.000000	109.000000	1.000000
15125.374260	0.090056	0.557253	0.001659	75.187401	-20.169268	-13.749684	0.000000	0.000000	0.000000	0.000000	0.000000	0.000000	-0.005127	0.002323	-0.026123	0.000000	0.000000	1.000000	109.000000	1.000000
15125.377594	0.090056	0.557253	0.001659	75.187401	-20.169268	-13.749684	0.000000	0.000000	0.000000	0.000000	0.000000	0.000000	-0.005127	0.002323	-0.026123	0.000000	0.000000	1.000000	109.000000	1.000000
15125.380927	0.090056	0.557253	0.001659	75.187401	-20.169268	-13.749684	0.000000	0.000000	0.000000	0.000000	0.000000	0.000000	-0.005127	0.002323	-0.026123	0.000000	0.000000	1.000000	109.000000	1.000000
15125.384260	0.090073	0.557278	0.001517	75.190071	-20.172691	-13.756040	0.000000	0.000000	0.000000	0.000000	0.000000	0.000000	0.005217	0.007286	-0.042557	0.000000	0.000000	1.000000	109.000000	1.000000
15125.387594	0.090073	0.557278	0.001517	75.190071	-20.172691	-13.756040	0.000000	0.000000	0.000000	0.000000	0.000000	0.000000	0.005217	0.007286	-0.042557	0.000000	0.000000	1.000000	109.000000	1.000000
15125.390927	0.090073	0.557278	0.001517	75.190071	-20.172691	-13.756040	0.000000	0.000000	0.000000	0.000000	0.000000	0.000000	0.005217	0.007286	-0.042557	0.000000	0.000000	1.000000	109.000000	1.000000
15125.394260	0.090073	0.557278	0.001517	75.187592	-20.177713	-13.772066	0.000000	0.000000	0.000000	0.000000	0.000000	0.000000	0.005217	0.007286	-0.042557	0.000000	0.000000	1.000000	109.000000	1.000000
15125.397594	0.090107	0.557294	0.001462	75.187592	-20.177713	-13.772066	0.000000	0.000000	0.000000	0.000000	0.000000	0.000000	0.010341	0.005007	-0.016434	0.000000	0.000000	1.000000	109.000000	1.000000
15125.400927	0.090107	0.557294	0.001462	75.187592	-20.177713	-13.772066	0.000000	0.000000	0.000000	0.000000	0.000000	0.000000	0.010341	0.005007	-0.016434	0.000000	0.000000	1.000000	109.000000	1.000000
15125.404260	0.090107	0.557294	0.001462	75.175972	-20.218296	-13.846772	0.000000	0.000000	0.000000	0.000000	0.000000	0.000000	0.010341	0.005007	-0.016434	0.000000	0.000000	1.000000	109.000000	1.000000
15125.407594	0.090107	0.557294	0.001462	75.175972	-20.218296	-13.846772	0.000000	0.000000	0.000000	0.000000	0.000000	0.000000	0.010341	0.005007	-0.016434	0.000000	0.000000	1.000000	109.000000	1.000000
15125.410927	0.090173	0.557294	0.001449	75.175972	-20.218296	-13.846772	0.000000	0.000000	0.000000	0.000000	0.000000	0.000000	0.019596	-0.000000	-0.003851	0.000000	0.000000	1.000000	109.000000	1.000000
15125.414260	0.090173	0.557294	0.001449	75.138985	-20.329634	-14.036323	0.000000	0.000000	0.000000	0.000000	0.000000	0.000000	0.019596	-0.000000	-0.003851	0.000000	0.000000	1.000000	109.000000	1.000000
15125.417594	0.090173	0.557294	0.001449	75.138985	-20.329634	-14.036323	0.000000	0.000000	0.000000	0.000000	0.000000	0.000000	0.019596	-0.000000	-0.003851	0.000000	0.000000	1.000000	109.000000	1.000000
15125.420927	0.090173	0.557294	0.001449	75.138985	-20.329634	-14.036323	0.000000	0.000000	0.000000	0.000000	0.000000	0.000000	0.019596	-0.000000	-0.003851	0.000000	0.000000	1.000000	109.000000	1.000000
15125.424260	0.090362	0.557338	0.001491	75.082077	-20.552816	-14.396523	0.000000	0.000000	0.000000	0.000000	0.000000	0.000000	0.056762	0.013000	0.012620	0.000000	0.000000	1.000000	109.000000	1.000000
15125.427594	0.090362	0.557338	0.001491	75.082077	-20.552816	-14.396523	0.000000	0.000000	0.000000	0.000000	0.000000	0.000000	0.056762	0.013000	0.012620	0.000000	0.000000	1.000000	109.000000	1.000000
15125.430927	0.090362	0.557338	0.001491	75.082077	-20.552816	-14.396523	0.000000	0.000000	0.000000	0.000000	0.000000	0.000000	0.056762	0.013000	0.012620	0.000000	0.000000	1.000000	109.000000	1.000000
15125.434260	0.090362	0.557338	0.001491	74.997536	-20.852119	-14.877934	0.000000	0.000000	0.000000	0.000000	0.000000	0.000000	0.056762	0.013000	0.012620	0.000000	0.000000	1.000000	109.000000	1.000000
15125.437594	0.090417	0.557364	0.001541	74.997536	-20.852119	-14.877934	0.000000	0.000000	0.000000	0.000000	0.000000	0.000000	0.016528	0.007856	0.015003	0.000000	0.000000	1.000000	109.000000	1.000000
15125.440927	0.090417	0.557364	0.001541	74.997536	-20.852119	-14.877934	0.000000	0.000000	0.000000	0.000000	0.000000	0.000000	0.016528	0.007856	0.015003	0.000000	0.000000	1.000000	109.000000	1.000000
15125.444260	0.090417	0.557364	0.001541	74.903740	-21.185810	-15.406872	0.000000	0.000000	0.000000	0.000000	0.000000	0.000000	0.016528	0.007856	0.015003	0.000000	0.000000	1.000000	109.000000	1.000000
15125.447594	0.090451	0.557364	0.001601	74.903740	-21.185810	-15.406872	0.000000	0.000000	0.000000	0.000000	0.000000	0.000000	0.010317	0.000189	0.017899	0.000000	0.000000	1.000000	109.000000	1.000000
15125.450927	0.090451	0.557364	0.001601	74.903740	-21.185810	-15.406872	0.000000	0.000000	0.000000	0.000000	0.000000	0.000000	0.010317	0.000189	0.017899	0.000000	0.000000	1.000000	109.000000	1.000000
15125.454260	0.090451	0.557364	0.001601	74.813446	-21.497828	-15.904886	0.000000	0.000000	0.000000	0.000000	0.000000	0.000000	0.010317	0.000189	0.017899	0.000000	0.000000	1.000000	109.000000	1.000000
15125.457594	0.090451	0.557364	0.001601	74.813446	-21.497828	-15.904886	0.000000	0.000000	0.000000	0.000000	0.000000	0.000000	0.010317	0.000189	0.017899	0.000000	0.000000	1.000000	109.000000	1.000000
15125.460927	0.090489	0.557382	0.001679	74.813446	-21.497828	-15.904886	0.000000	0.000000	0.000000	0.000000	0.000000	0.000000	0.011365	0.005339	0.023219	0.000000	0.000000	1.000000	109.000000	1.000000
15125.464260	0.090489	0.557382	0.001679	74.746803	-21.730350	-16.277248	0.000000	0.000000	0.000000	0.000000	0.000000	0.000000	0.011365	0.005339	0.023219	0.000000	0.000000	1.000000	109.000000	1.000000
15125.467594	0.090489	0.557382	0.001679	74.746803	-21.730350	-16.277248	0.000000	0.000000	0.000000	0.000000	0.000000	0.000000	0.011365	0.005339	0.023219	0.000000	0.000000	1.000000	109.000000	1.000000
15125.470927	0.090489	0.557382	0.001679	74.746803	-21.730350	-16.277248	0.000000	0.000000	0.000000	0.000000	0.000000	0.000000	0.011365	0.005339	0.023219	0.000000	0.000000	1.000000	109.000000	1.000000
15125.474260	0.090606	0.557375	0.001812	74.715500	-21.825514	-16.438881	0.000000	0.000000	0.000000	0.000000	0.000000	0.000000	0.035080	-0.002150	0.040142	0.000000	0.000000	1.000000	109.000000	1.000000
15125.477594	0.090606	0.557375	0.001812	74.715500	-21.825514	-16.438881	0.000000	0.000000	0.000000	0.000000	0.000000	0.000000	0.035080	-0.002150	0.040142	0.000000	0.000000	1.000000	109.000000	1.000000
15125.480927	0.090606	0.557375	0.001812	74.715500	-21.825514	-16.438881	0.000000	0.000000	0.000000	0.000000	0.000000	0.000000	0.035080	-0.002150	0.040142	0.000000	0.000000	1.000000	109.000000	1.000000
15125.484260	0.090606	0.557375	0.001812	74.715500	-21.814632	-16.438875	0.000000	0.000000	0.000000	0.000000	0.000000	0.000000	0.035080	-0.002150	0.040142	0.000000	0.000000	1.000000	109.000000	1.000000
15125.487594	0.090690	0.557342	0.001892	74.715500	-21.814632	-16.438875	0.000000	0.000000	0.000000	0.000000	0.000000	0.000000	0.025085	-0.010002	0.023851	0.000000	0.000000	1.000000	109.000000	1.000000
15125.490927	0.090690	0.557342	0.001892	74.715500	-21.814632	-16.438875	0.000000	0.000000	0.000000	0.000000	0.000000	0.000000	0.025085	-0.010002	0.023851	0.000000	0.000000	1.000000	109.000000	1.000000
15125.494260	0.090690	0.557342	0.001892	74.715500	-21.795601	-16.438881	0.000000	0.000000	0.000000	0.000000	0.000000	0.000000	0.025085	-0.010002	0.023851	0.000000	0.000000	1.000000	109.000000	1.000000
15125.497594	0.090690	0.557342	0.001892	74.715500	-21.795601	-16.438881	0.000000	0.000000	0.000000	0.000000	0.000000	0.000000	0.025085	-0.010002	0.023851	0.000000	0.000000	1.000000	109.000000	1.000000
15125.500927	0.090887	0.557300	0.001973	74.715500	-21.795601	-16.438881	0.000000	0.000000	0.000000	0.000000	0.000000	0.000000	0.059158	-0.012494	0.024306	0.000000	0.000000	1.000000	109.000000	1.000000
15125.504260	0.090887	0.557300	0.001973	74.715508	-21.771124	-16.438883	0.000000	0.000000	0.000000	0.000000	0.000000	0.000000	0.059158	-0.012494	0.024306	0.000000	0.000000	1.000000	109.000000	1.000000
15125.507594	0.090887	0.557300	0.001973	74.715508	-21.771124	-16.438883	0.000000	0.000000	0.000000	0.000000	0.000000	0.000000	0.059158	-0.012494	0.024306	0.000000	0.000000	1.000000	109.000000	1.000000
15125.510927	0.090887	0.557300	0.001973	74.715508	-21.771124	-16.438883	0.000000	0.000000	0.000000	0.000000	0.000000	0.000000	0.059158	-0.012494	0.024306	0.000000	0.000000	1.000000	109.000000	1.000000
15125.514260	0.091386	0.557225	0.002090	74.715500	-21.738482	-16.438879	0.000000	0.000000	0.000000	0.000000	0.000000	0.000000	0.149712	-0.022517	0.035097	0.000000	0.000000	1.000000	109.000000	1.000000
15125.517594	0.091386	0.557225	0.002090	74.715500	-21.738482	-16.438879	0.000000	0.000000	0.000000	0.000000	0.000000	0.000000	-0.000000	-0.000004	0.000000	0.000000	0.000000	1.000000	109.000000	1.000000
15125.520927	0.091386	0.557225	0.002090	74.715500	-21.738482	-16.438879	0.000000	0.000000	0.000000	0.000000	0.000000	0.000000	-0.000000	-0.000004	0.000000	0.000000	0.000000	1.000000	109.000000	1.000000
15125.524260	0.091386	0.557225	0.002090	74.718742	-21.715691	-16.451002	0.000000	0.000000	0.000000	0.000000	0.000000	0.000000	-0.000000	-0.000004	0.000000	0.000000	0.000000	1.000000	109.000000	1.000000
15125.527594	0.091386	0.557225	0.002090	74.718742	-21.715691	-16.451002	0.000000	0.000000	0.000000	0.000000	0.000000	0.000000	-0.000000	-0.000004	0.000000	0.000000	0.000000	1.000000	109.000000	1.000000
15125.530927	0.091693	0.557183	0.002149	74.718742	-21.715691	-16.451002	0.000000	0.000000	0.000000	0.000000	0.000000	0.000000	0.091935	-0.012528	0.017683	0.000000	0.000000	1.000000	109.000000	1.000000
15125.534260	0.091693	0.557183	0.002149	74.728462	-21.712624	-16.487398	0.000000	0.000000	0.000000	0.000000	0.000000	0.000000	0.091935	-0.012528	0.017683	0.000000	0.000000	1.000000	109.000000	1.000000
15125.537594	0.091693	0.557183	0.002149	74.728462	-21.712624	-16.487398	0.000000	0.000000	0.000000	0.000000	0.000000	0.000000	0.091935	-0.012528	0.017683	0.000000	0.000000	1.000000	109.000000	1.000000
15125.540927	0.091693	0.557183	0.002149	74.728462	-21.712624	-16.487398	0.000000	0.000000	0.000000	0.000000	0.000000	0.000000	0.091935	-0.012528	0.017683	0.000000	0.000000	1.000000	109.000000	1.000000
15125.544260	0.092476	0.557108	0.002208	74.748474	-21.761570	-16.587757	0.000000	0.000000	0.000000	0.000000	0.000000	0.000000	0.234917	-0.022570	0.017725	0.000000	0.000000	1.000000	109.000000	1.000000
15125.547594	0.092476	0.557108	0.002208	74.748474	-21.761570	-16.587757	0.000000	0.000000	0.000000	0.000000	0.000000	0.000000	0.000000	-0.000004	0.000000	0.000000	0.000000	1.000000	109.000000	1.000000
15125.550927	0.092476	0.557108	0.002208	74.748474	-21.761570	-16.587757	0.000000	0.000000	0.000000	0.000000	0.000000	0.000000	0.000000	-0.000004	0.000000	0.000000	0.000000	1.000000	109.000000	1.000000
15125.554260	0.092476	0.557108	0.002208	74.780617	-21.925514	-16.818771	0.000000	0.000000	0.000000	0.000000	0.000000	0.000000	0.000000	-0.000004	0.000000	0.000000	0.000000	1.000000	109.000000	1.000000
15125.557594	0.092476	0.557108	0.002208	74.780617	-21.925514	-16.818771	0.000000	0.000000	0.000000	0.000000	0.000000	0.000000	0.000000	-0.000004	0.000000	0.000000	0.000000	1.000000	109.000000	1.000000
15125.560927	0.092887	0.557075	0.002221	74.780617	-21.925514	-16.818771	0.000000	0.000000	0.000000	0.000000	0.000000	0.000000	0.123349	-0.010038	0.003926	0.000000	0.000000	1.000000	109.000000	1.000000
15125.564260	0.092887	0.557075	0.002221	74.816284	-22.250488	-17.243874	0.000000	0.000000	0.000000	0.000000	0.000000	0.000000	0.123349	-0.010038	0.003926	0.000000	0.000000	1.000000	109.000000	1.000000
15125.567594	0.092887	0.557075	0.002221	74.816284	-22.250488	-17.243874	0.000000	0.000000	0.000000	0.000000	0.000000	0.000000	0.123349	-0.010038	0.003926	0.000000	0.000000	1.000000	109.000000	1.000000
15125.570927	0.092887	0.557075	0.002221	74.816284	-22.250488	-17.243874	0.000000	0.000000	0.000000	0.000000	0.000000	0.000000	0.123349	-0.010038	0.003926	0.000000	0.000000	1.000000	109.000000	1.000000
15125.574260	0.093563	0.557058	0.002198	74.844376	-22.681868	-17.786118	0.000000	0.000000	0.000000	0.000000	0.000000	0.000000	0.202967	-0.004877	-0.006839	0.000000	0.000000	1.000000	109.000000	1.000000
15125.577594	0.093563	0.557058	0.002198	74.844376	-22.681868	-17.786118	0.000000	0.000000	0.000000	0.000000	0.000000	0.000000	-0.000001	0.000004	-0.000000	0.000000	0.000000	1.000000	109.000000	1.000000
15125.580927	0.093563	0.557058	0.002198	74.844376	-22.681868	-17.786118	0.000000	0.000000	0.000000	0.000000	0.000000	0.000000	-0.000001	0.000004	-0.000000	0.000000	0.000000	1.000000	109.000000	1.000000
15125.584260	0.093563	0.557058	0.002198	74.868362	-23.124662	-18.348127	0.000000	0.000000	0.000000	0.000000	0.000000	0.000000	-0.000001	0.000004	-0.000000	0.000000	0.000000	1.000000	109.000000	1.000000
15125.587594	0.093819	0.557102	0.002225	74.868362	-23.124662	-18.348127	0.000000	0.000000	0.000000	0.000000	0.000000	0.000000	0.076627	0.013005	0.008180	0.000000	0.000000	1.000000	109.000000	1.000000
15125.590927	0.093819	0.557102	0.002225	74.868362	-23.124662	-18.348127	0.000000	0.000000	0.000000	0.000000	0.000000	0.000000	0.076627	0.013005	0.008180	0.000000	0.000000	1.000000	109.000000	1.000000
15125.594260	0.093819	0.557102	0.002225	74.873085	-23.488876	-18.819492	0.000000	0.000000	0.000000	0.000000	0.000000	0.000000	0.076627	0.013005	0.008180	0.000000	0.000000	1.000000	109.000000	1.000000
15125.597594	0.093819	0.557102	0.002225	74.873085	-23.488876	-18.819492	0.000000	0.000000	0.000000	0.000000	0.000000	0.000000	0.076627	0.013005	0.008180	0.000000	0.000000	1.000000	109.000000	1.000000
15125.600927	0.094035	0.557137	0.002285	74.873085	-23.488876	-18.819492	0.000000	0.000000	0.000000	0.000000	0.000000	0.000000	0.064973	0.010497	0.017729	0.000000	0.000000	1.000000	109.000000	1.000000
15125.604260	0.094035	0.557137	0.002285	74.873634	-23.716740	-19.123686	0.000000	0.000000	0.000000	0.000000	0.000000	0.000000	0.064973	0.010497	0.017729	0.000000	0.000000	1.000000	109.000000	1.000000
15125.607594	0.094035	0.557137	0.002285	74.873634	-23.716740	-19.123686	0.000000	0.000000	0.000000	0.000000	0.000000	0.000000	0.064973	0.010497	0.017729	0.000000	0.000000	1.000000	109.000000	1.000000
15125.610927	0.094035	0.557137	0.002285	74.873634	-23.716740	-19.123686	0.000000	0.000000	0.000000	0.000000	0.000000	0.000000	0.064973	0.010497	0.017729	0.000000	0.000000	1.000000	109.000000	1.000000
15125.614260	0.094402	0.557232	0.002410	74.871101	-23.775402	-19.216381	0.000000	0.000000	0.000000	0.000000	0.000000	0.000000	0.110036	0.028675	0.037787	0.000000	0.000000	1.000000	109.000000	1.000000
15125.617594	0.094402	0.557232	0.002410	74.871101	-23.775402	-19.216381	0.000000	0.000000	0.000000	0.000000	0.000000	0.000000	0.110036	0.028675	0.037787	0.000000	0.000000	1.000000	109.000000	1.000000
15125.620927	0.094402	0.557232	0.002410	74.871101	-23.775402	-19.216381	0.000000	0.000000	0.000000	0.000000	0.000000	0.000000	0.110036	0.028675	0.037787	0.000000	0.000000	1.000000	109.000000	1.000000
15125.624260	0.094402	0.557232	0.002410	74.864960	-23.742882	-19.201950	0.000000	0.000000	0.000000	0.000000	0.000000	0.000000	0.110036	0.028675	0.037787	0.000000	0.000000	1.000000	109.000000	1.000000
15125.627594	0.094544	0.557284	0.002437	74.864960	-23.742882	-19.201950	0.000000	0.000000	0.000000	0.000000	0.000000	0.000000	0.042548	0.015520	0.007851	0.000000	0.000000	1.000000	109.000000	1.000000
15125.630927	0.094544	0.557284	0.002437	74.864960	-23.742882	-19.201950	0.000000	0.000000	0.000000	0.000000	0.000000	0.000000	0.042548	0.015520	0.007851	0.000000	0.000000	1.000000	109.000000	1.000000
15125.634260	0.094544	0.557284	0.002437	74.859871	-23.713181	-19.188087	0.000000	0.000000	0.000000	0.000000	0.000000	0.000000	0.042548	0.015520	0.007851	0.000000	0.000000	1.000000	109.000000	1.000000
15125.637594	0.094544	0.557284	0.002437	74.859871	-23.713181	-19.188087	0.000000	0.000000	0.000000	0.000000	0.000000	0.000000	0.042548	0.015520	0.007851	0.000000	0.000000	1.000000	109.000000	1.000000
15125.640927	0.094704	0.557318	0.002441	74.859871	-23.713181	-19.188087	0.000000	0.000000	0.000000	0.000000	0.000000	0.000000	0.048004	0.010345	0.001181	0.000000	0.000000	1.000000	109.000000	1.000000
15125.644260	0.094704	0.557318	0.002441	74.855690	-23.674885	-19.169220	0.000000	0.000000	0.000000	0.000000	0.000000	0.000000	0.048004	0.010345	0.001181	0.000000	0.000000	1.000000	109.000000	1.000000
15125.647594	0.094704	0.557318	0.002441	74.855690	-23.674885	-19.169220	0.000000	0.000000	0.000000	0.000000	0.000000	0.000000	0.048004	0.010345	0.001181	0.000000	0.000000	1.000000	109.000000	1.000000
15125.650927	0.094704	0.557318	0.002441	74.855690	-23.674885	-19.169220	0.000000	0.000000	0.000000	0.000000	0.000000	0.000000	0.048004	0.010345	0.001181	0.000000	0.000000	1.000000	109.000000	1.000000
15125.654260	0.095075	0.557413	0.002366	74.853119	-23.643717	-19.162289	0.000000	0.000000	0.000000	0.000000	0.000000	0.000000	0.111367	0.028245	-0.022490	0.000000	0.000000	1.000000	109.000000	1.000000
15125.657594	0.095075	0.557413	0.002366	74.853119	-23.643717	-19.162289	0.000000	0.000000	0.000000	0.000000	0.000000	0.000000	0.111367	0.028245	-0.022490	0.000000	0.000000	1.000000	109.000000	1.000000
15125.660927	0.095075	0.557413	0.002366	74.853119	-23.643717	-19.162289	0.000000	0.000000	0.000000	0.000000	0.000000	0.000000	0.111367	0.028245	-0.022490	0.000000	0.000000	1.000000	109.000000	1.000000
15125.664260	0.095075	0.557413	0.002366	74.848007	-23.603146	-19.148434	0.000000	0.000000	0.000000	0.000000	0.000000	0.000000	0.111367	0.028245	-0.022490	0.000000	0.000000	1.000000	109.000000	1.000000
15125.667594	0.095292	0.557438	0.002315	74.848007	-23.603146	-19.148434	0.000000	0.000000	0.000000	0.000000	0.000000	0.000000	0.065109	0.007682	-0.015163	0.000000	0.000000	1.000000	109.000000	1.000000
15125.670927	0.095292	0.557438	0.002315	74.848007	-23.603146	-19.148434	0.000000	0.000000	0.000000	0.000000	0.000000	0.000000	0.065109	0.007682	-0.015163	0.000000	0.000000	1.000000	109.000000	1.000000
15125.674260	0.095292	0.557438	0.002315	74.845490	-23.569275	-19.141520	0.000000	0.000000	0.000000	0.000000	0.000000	0.000000	0.065109	0.007682	-0.015163	0.000000	0.000000	1.000000	109.000000	1.000000
15125.677594	0.095526	0.557472	0.002237	74.845490	-23.569275	-19.141520	0.000000	0.000000	0.000000	0.000000	0.000000	0.000000	0.070208	0.010192	-0.023467	0.000000	0.000000	1.000000	109.000000	1.000000
15125.680927	0.095526	0.557472	0.002237	74.845490	-23.569275	-19.141520	0.000000	0.000000	0.000000	0.000000	0.000000	0.000000	0.070208	0.010192	-0.023467	0.000000	0.000000	1.000000	109.000000	1.000000
15125.684260	0.095526	0.557472	0.002237	74.837807	-23.519327	-19.120771	0.000000	0.000000	0.000000	0.000000	0.000000	0.000000	0.070208	0.010192	-0.023467	0.000000	0.000000	1.000000	109.000000	1.000000
15125.687594	0.095526	0.557472	0.002237	74.837807	-23.519327	-19.120771	0.000000	0.000000	0.000000	0.000000	0.000000	0.000000	0.070208	0.010192	-0.023467	0.000000	0.000000	1.000000	109.000000	1.000000
15125.690927	0.095768	0.557541	0.002194	74.837807	-23.519327	-19.120771	0.000000	0.000000	0.000000	0.000000	0.000000	0.000000	0.072399	0.020563	-0.012900	0.000000	0.000000	1.000000	109.000000	1.000000
15125.694260	0.095768	0.557541	0.002194	74.826645	-23.463156	-19.098124	0.000000	0.000000	0.000000	0.000000	0.000000	0.000000	0.072399	0.020563	-0.012900	0.000000	0.000000	1.000000	109.000000	1.000000
15125.697594	0.095768	0.557541	0.002194	74.826645	-23.463156	-19.098124	0.000000	0.000000	0.000000	0.000000	0.000000	0.000000	0.072399	0.020563	-0.012900	0.000000	0.000000	1.000000	109.000000	1.000000
15125.700927	0.095768	0.557541	0.002194	74.826645	-23.463156	-19.098124	0.000000	0.000000	0.000000	0.000000	0.000000	0.000000	0.072399	0.020563	-0.012900	0.000000	0.000000	1.000000	109.000000	1.000000
15125.704260	0.096248	0.557739	0.002206	74.811325	-23.396015	-19.048756	0.000000	0.000000	0.000000	0.000000	0.000000	0.000000	0.144128	0.059344	0.003549	0.000000	0.000000	1.000000	109.000000	1.000000
15125.707594	0.096248	0.557739	0.002206	74.811325	-23.396015	-19.048756	0.000000	0.000000	0.000000	0.000000	0.000000	0.000000	0.144128	0.059344	0.003549	0.000000	0.000000	1.000000	109.000000	1.000000
15125.710927	0.096248	0.557739	0.002206	74.811325	-23.396015	-19.048756	0.000000	0.000000	0.000000	0.000000	0.000000	0.000000	0.144128	0.059344	0.003549	0.000000	0.000000	1.000000	109.000000	1.000000
15125.714260	0.096248	0.557739	0.002206	74.795959	-23.334402	-19.007456	0.000000	0.000000	0.000000	0.000000	0.000000	0.000000	0.144128	0.059344	0.003549	0.000000	0.000000	1.000000	109.000000	1.000000
15125.717594	0.096448	0.557860	0.002293	74.795959	-23.334402	-19.007456	0.000000	0.000000	0.000000	0.000000	0.000000	0.000000	0.060118	0.036287	0.026097	0.000000	0.000000	1.000000	109.000000	1.000000
15125.720927	0.096448	0.557860	0.002293	74.795959	-23.334402	-19.007456	0.000000	0.000000	0.000000	0.000000	0.000000	0.000000	0.060118	0.036287	0.026097	0.000000	0.000000	1.000000	109.000000	1.000000
15125.724260	0.096448	0.557860	0.002293	74.777039	-23.268904	-18.958839	0.000000	0.000000	0.000000	0.000000	0.000000	0.000000	0.060118	0.036287	0.026097	0.000000	0.000000	1.000000	109.000000	1.000000
15125.727594	0.096448	0.557860	0.002293	74.777039	-23.268904	-18.958839	0.000000	0.000000	0.000000	0.000000	0.000000	0.000000	0.060118	0.036287	0.026097	0.000000	0.000000	1.000000	109.000000	1.000000
15125.730927	0.096631	0.557998	0.002402	74.777039	-23.268904	-18.958839	0.000000	0.000000	0.000000	0.000000	0.000000	0.000000	0.054708	0.041479	0.032726	0.000000	0.000000	1.000000	109.000000	1.000000
15125.734260	0.096631	0.557998	0.002402	74.759109	-23.206299	-18.910870	0.000000	0.000000	0.000000	0.000000	0.000000	0.000000	0.054708	0.041479	0.032726	0.000000	0.000000	1.000000	109.000000	1.000000
15125.737594	0.096631	0.557998	0.002402	74.759109	-23.206299	-18.910870	0.000000	0.000000	0.000000	0.000000	0.000000	0.000000	0.054708	0.041479	0.032726	0.000000	0.000000	1.000000	109.000000	1.000000
15125.740927	0.096631	0.557998	0.002402	74.759109	-23.206299	-18.910870	0.000000	0.000000	0.000000	0.000000	0.000000	0.000000	0.054708	0.041479	0.032726	0.000000	0.000000	1.000000	109.000000	1.000000
15125.744260	0.096889	0.558214	0.002544	74.743736	-23.153112	-18.869835	0.000000	0.000000	0.000000	0.000000	0.000000	0.000000	0.077371	0.064777	0.042798	0.000000	0.000000	1.000000	109.000000	1.000000
15125.747594	0.096889	0.558214	0.002544	74.743736	-23.153112	-18.869835	0.000000	0.000000	0.000000	0.000000	0.000000	0.000000	0.077371	0.064777	0.042798	0.000000	0.000000	1.000000	109.000000	1.000000
15125.750927	0.096889	0.558214	0.002544	74.743736	-23.153112	-18.869835	0.000000	0.000000	0.000000	0.000000	0.000000	0.000000	0.077371	0.064777	0.042798	0.000000	0.000000	1.000000	109.000000	1.000000
15125.754260	0.096889	0.558214	0.002544	74.730949	-23.106590	-18.835709	0.000000	0.000000	0.000000	0.000000	0.000000	0.000000	0.077371	0.064777	0.042798	0.000000	0.000000	1.000000	109.000000	1.000000
15125.757594	0.097038	0.558300	0.002605	74.730949	-23.106590	-18.835709	0.000000	0.000000	0.000000	0.000000	0.000000	0.000000	0.044862	0.025938	0.018153	0.000000	0.000000	1.000000	109.000000	1.000000
15125.760927	0.097038	0.558300	0.002605	74.730949	-23.106590	-18.835709	0.000000	0.000000	0.000000	0.000000	0.000000	0.000000	0.044862	0.025938	0.018153	0.000000	0.000000	1.000000	109.000000	1.000000
15125.764260	0.097038	0.558300	0.002605	74.718102	-23.049236	-18.801630	0.000000	0.000000	0.000000	0.000000	0.000000	0.000000	0.044862	0.025938	0.018153	0.000000	0.000000	1.000000	109.000000	1.000000
15125.767594	0.097253	0.558387	0.002652	74.718102	-23.049236	-18.801630	0.000000	0.000000	0.000000	0.000000	0.000000	0.000000	0.064519	0.025957	0.013979	0.000000	0.000000	1.000000	109.000000	1.000000
15125.770927	0.097253	0.558387	0.002652	74.718102	-23.049236	-18.801630	0.000000	0.000000	0.000000	0.000000	0.000000	0.000000	0.064519	0.025957	0.013979	0.000000	0.000000	1.000000	109.000000	1.000000
15125.774260	0.097253	0.558387	0.002652	74.709419	-22.999590	-18.780706	0.000000	0.000000	0.000000	0.000000	0.000000	0.000000	0.064519	0.025957	0.013979	0.000000	0.000000	1.000000	109.000000	1.000000
15125.777594	0.097253	0.558387	0.002652	74.709419	-22.999590	-18.780706	0.000000	0.000000	0.000000	0.000000	0.000000	0.000000	0.064519	0.025957	0.013979	0.000000	0.000000	1.000000	109.000000	1.000000
15125.780927	0.097517	0.558465	0.002712	74.709419	-22.999590	-18.780706	0.000000	0.000000	0.000000	0.000000	0.000000	0.000000	0.079098	0.023449	0.018072	0.000000	0.000000	1.000000	109.000000	1.000000
15125.784260	0.097517	0.558465	0.002712	74.705902	-22.973299	-18.784464	0.000000	0.000000	0.000000	0.000000	0.000000	0.000000	0.079098	0.023449	0.018072	0.000000	0.000000	1.000000	109.000000	1.000000
15125.787594	0.097517	0.558465	0.002712	74.705902	-22.973299	-18.784464	0.000000	0.000000	0.000000	0.000000	0.000000	0.000000	0.079098	0.023449	0.018072	0.000000	0.000000	1.000000	109.000000	1.000000
15125.790927	0.097517	0.558465	0.002712	74.705902	-22.973299	-18.784464	0.000000	0.000000	0.000000	0.000000	0.000000	0.000000	0.079098	0.023449	0.018072	0.000000	0.000000	1.000000	109.000000	1.000000
15125.794260	0.098112	0.558570	0.002829	74.717964	-23.012766	-18.856701	0.000000	0.000000	0.000000	0.000000	0.000000	0.000000	0.178616	0.031519	0.035048	0.000000	0.000000	1.000000	109.000000	1.000000
15125.797594	0.098112	0.558570	0.002829	74.717964	-23.012766	-18.856701	0.000000	0.000000	0.000000	0.000000	0.000000	0.000000	0.178616	0.031519	0.035048	0.000000	0.000000	1.000000	109.000000	1.000000
15125.800927	0.098112	0.558570	0.002829	74.717964	-23.012766	-18.856701	0.000000	0.000000	0.000000	0.000000	0.000000	0.000000	0.178616	0.031519	0.035048	0.000000	0.000000	1.000000	109.000000	1.000000
15125.804260	0.098112	0.558570	0.002829	74.748291	-23.147110	-19.026814	0.000000	0.000000	0.000000	0.000000	0.000000	0.000000	0.178616	0.031519	0.035048	0.000000	0.000000	1.000000	109.000000	1.000000
15125.807594	0.098448	0.558614	0.002903	74.748291	-23.147110	-19.026814	0.000000	0.000000	0.000000	0.000000	0.000000	0.000000	0.100657	0.013251	0.022231	0.000000	0.000000	1.000000	109.000000	1.000000
15125.810927	0.098448	0.558614	0.002903	74.748291	-23.147110	-19.026814	0.000000	0.000000	0.000000	0.000000	0.000000	0.000000	0.100657	0.013251	0.022231	0.000000	0.000000	1.000000	109.000000	1.000000
15125.814260	0.098448	0.558614	0.002903	74.787682	-23.360022	-19.279896	0.000000	0.000000	0.000000	0.000000	0.000000	0.000000	0.100657	0.013251	0.022231	0.000000	0.000000	1.000000	109.000000	1.000000
15125.817594	0.098448	0.558614	0.002903	74.787682	-23.360022	-19.279896	0.000000	0.000000	0.000000	0.000000	0.000000	0.000000	0.100657	0.013251	0.022231	0.000000	0.000000	1.000000	109.000000	1.000000
15125.820927	0.098709	0.558649	0.002950	74.787682	-23.360022	-19.279896	0.000000	0.000000	0.000000	0.000000	0.000000	0.000000	0.078429	0.010566	0.014193	0.000000	0.000000	1.000000	109.000000	1.000000
15125.824260	0.098709	0.558649	0.002950	74.832138	-23.637671	-19.592789	0.000000	0.000000	0.000000	0.000000	0.000000	0.000000	0.078429	0.010566	0.014193	0.000000	0.000000	1.000000	109.000000	1.000000
15125.827594	0.098709	0.558649	0.002950	74.832138	-23.637671	-19.592789	0.000000	0.000000	0.000000	0.000000	0.000000	0.000000	0.078429	0.010566	0.014193	0.000000	0.000000	1.000000	109.000000	1.000000
15125.830927	0.098709	0.558649	0.002950	74.832138	-23.637671	-19.592789	0.000000	0.000000	0.000000	0.000000	0.000000	0.000000	0.078429	0.010566	0.014193	0.000000	0.000000	1.000000	109.000000	1.000000
15125.834260	0.099031	0.558728	0.003063	74.877678	-23.873426	-19.841793	0.000000	0.000000	0.000000	0.000000	0.000000	0.000000	0.096447	0.023655	0.034050	0.000000	0.000000	1.000000	109.000000	1.000000
15125.837594	0.099031	0.558728	0.003063	74.877678	-23.873426	-19.841793	0.000000	0.000000	0.000000	0.000000	0.000000	0.000000	0.096447	0.023655	0.034050	0.000000	0.000000	1.000000	109.000000	1.000000
15125.840927	0.099031	0.558728	0.003063	74.877678	-23.873426	-19.841793	0.000000	0.000000	0.000000	0.000000	0.000000	0.000000	0.096447	0.023655	0.034050	0.000000	0.000000	1.000000	109.000000	1.000000
15125.844260	0.099031	0.558728	0.003063	74.903435	-23.987125	-19.963249	0.000000	0.000000	0.000000	0.000000	0.000000	0.000000	0.096447	0.023655	0.034050	0.000000	0.000000	1.000000	109.000000	1.000000
15125.847594	0.099136	0.558746	0.003126	74.903435	-23.987125	-19.963249	0.000000	0.000000	0.000000	0.000000	0.000000	0.000000	0.031459	0.005381	0.018703	0.000000	0.000000	1.000000	109.000000	1.000000
15125.850927	0.099136	0.558746	0.003126	74.903435	-23.987125	-19.963249	0.000000	0.000000	0.000000	0.000000	0.000000	0.000000	0.031459	0.005381	0.018703	0.000000	0.000000	1.000000	109.000000	1.000000
15125.854260	0.099136	0.558746	0.003126	74.913025	-24.020555	-20.008171	0.000000	0.000000	0.000000	0.000000	0.000000	0.000000	0.031459	0.005381	0.018703	0.000000	0.000000	1.000000	109.000000	1.000000
15125.857594	0.099136	0.558746	0.003126	74.913025	-24.020555	-20.008171	0.000000	0.000000	0.000000	0.000000	0.000000	0.000000	0.031459	0.005381	0.018703	0.000000	0.000000	1.000000	109.000000	1.000000
15125.860927	0.099254	0.558755	0.003143	74.913025	-24.020555	-20.008171	0.000000	0.000000	0.000000	0.000000	0.000000	0.000000	0.035400	0.002672	0.005109	0.000000	0.000000	1.000000	109.000000	1.000000
15125.864260	0.099254	0.558755	0.003143	74.913010	-24.006945	-20.008165	0.000000	0.000000	0.000000	0.000000	0.000000	0.000000	0.035400	0.002672	0.005109	0.000000	0.000000	1.000000	109.000000	1.000000
15125.867594	0.099254	0.558755	0.003143	74.913010	-24.006945	-20.008165	0.000000	0.000000	0.000000	0.000000	0.000000	0.000000	0.035400	0.002672	0.005109	0.000000	0.000000	1.000000	109.000000	1.000000
15125.870927	0.099254	0.558755	0.003143	74.913010	-24.006945	-20.008165	0.000000	0.000000	0.000000	0.000000	0.000000	0.000000	0.035400	0.002672	0.005109	0.000000	0.000000	1.000000	109.000000	1.000000
15125.874260	0.099531	0.558730	0.003155	74.912994	-23.990627	-20.008165	0.000000	0.000000	0.000000	0.000000	0.000000	0.000000	0.083139	-0.007536	0.003712	0.000000	0.000000	1.000000	109.000000	1.000000
15125.877594	0.099531	0.558730	0.003155	74.912994	-23.990627	-20.008165	0.000000	0.000000	0.000000	0.000000	0.000000	0.000000	-0.000001	-0.000008	-0.000000	0.000000	0.000000	1.000000	109.000000	1.000000
15125.880927	0.099531	0.558730	0.003155	74.912994	-23.990627	-20.008165	0.000000	0.000000	0.000000	0.000000	0.000000	0.000000	-0.000001	-0.000008	-0.000000	0.000000	0.000000	1.000000	109.000000	1.000000
15125.884260	0.099531	0.558730	0.003155	74.910500	-23.959297	-20.001066	0.000000	0.000000	0.000000	0.000000	0.000000	0.000000	-0.000001	-0.000008	-0.000000	0.000000	0.000000	1.000000	109.000000	1.000000
15125.887594	0.099531	0.558730	0.003155	74.910500	-23.959297	-20.001066	0.000000	0.000000	0.000000	0.000000	0.000000	0.000000	-0.000001	-0.000008	-0.000000	0.000000	0.000000	1.000000	109.000000	1.000000
15125.890927	0.099746	0.558722	0.003199	74.910500	-23.959297	-20.001066	0.000000	0.000000	0.000000	0.000000	0.000000	0.000000	0.064624	-0.002370	0.013194	0.000000	0.000000	1.000000	109.000000	1.000000
15125.894260	0.099746	0.558722	0.003199	74.910500	-23.932104	-20.001072	0.000000	0.000000	0.000000	0.000000	0.000000	0.000000	0.064624	-0.002370	0.013194	0.000000	0.000000	1.000000	109.000000	1.000000
15125.897594	0.099746	0.558722	0.003199	74.910500	-23.932104	-20.001072	0.000000	0.000000	0.000000	0.000000	0.000000	0.000000	0.064624	-0.002370	0.013194	0.000000	0.000000	1.000000	109.000000	1.000000
15125.900927	0.099746	0.558722	0.003199	74.910500	-23.932104	-20.001072	0.000000	0.000000	0.000000	0.000000	0.000000	0.000000	0.064624	-0.002370	0.013194	0.000000	0.000000	1.000000	109.000000	1.000000
15125.904260	0.100266	0.558681	0.003273	74.907959	-23.892611	-19.993971	0.000000	0.000000	0.000000	0.000000	0.000000	0.000000	0.155883	-0.012424	0.022211	0.000000	0.000000	1.000000	109.000000	1.000000
15125.907594	0.100266	0.558681	0.003273	74.907959	-23.892611	-19.993971	0.000000	0.000000	0.000000	0.000000	0.000000	0.000000	0.155883	-0.012424	0.022211	0.000000	0.000000	1.000000	109.000000	1.000000
15125.910927	0.100266	0.558681	0.003273	74.907959	-23.892611	-19.993971	0.000000	0.000000	0.000000	0.000000	0.000000	0.000000	0.155883	-0.012424	0.022211	0.000000	0.000000	1.000000	109.000000	1.000000
15125.914260	0.100266	0.558681	0.003273	74.905457	-23.850409	-19.986883	0.000000	0.000000	0.000000	0.000000	0.000000	0.000000	0.155883	-0.012424	0.022211	0.000000	0.000000	1.000000	109.000000	1.000000
15125.917594	0.100564	0.558681	0.003275	74.905457	-23.850409	-19.986883	0.000000	0.000000	0.000000	0.000000	0.000000	0.000000	0.089403	0.000168	0.000467	0.000000	0.000000	1.000000	109.000000	1.000000
15125.920927	0.100564	0.558681	0.003275	74.905457	-23.850409	-19.986883	0.000000	0.000000	0.000000	0.000000	0.000000	0.000000	0.089403	0.000168	0.000467	0.000000	0.000000	1.000000	109.000000	1.000000
15125.924260	0.100564	0.558681	0.003275	74.905426	-23.817757	-19.986868	0.000000	0.000000	0.000000	0.000000	0.000000	0.000000	0.089403	0.000168	0.000467	0.000000	0.000000	1.000000	109.000000	1.000000
15125.927594	0.100564	0.558681	0.003275	74.905426	-23.817757	-19.986868	0.000000	0.000000	0.000000	0.000000	0.000000	0.000000	0.089403	0.000168	0.000467	0.000000	0.000000	1.000000	109.000000	1.000000
15125.930927	0.100836	0.558664	0.003263	74.905426	-23.817757	-19.986868	0.000000	0.000000	0.000000	0.000000	0.000000	0.000000	0.081707	-0.005047	-0.003423	0.000000	0.000000	1.000000	109.000000	1.000000
15125.934260	0.100836	0.558664	0.003263	74.905426	-23.790564	-19.986874	0.000000	0.000000	0.000000	0.000000	0.000000	0.000000	0.081707	-0.005047	-0.003423	0.000000	0.000000	1.000000	109.000000	1.000000
15125.937594	0.100836	0.558664	0.003263	74.905426	-23.790564	-19.986874	0.000000	0.000000	0.000000	0.000000	0.000000	0.000000	0.081707	-0.005047	-0.003423	0.000000	0.000000	1.000000	109.000000	1.000000
15125.940927	0.100836	0.558664	0.003263	74.905426	-23.790564	-19.986874	0.000000	0.000000	0.000000	0.000000	0.000000	0.000000	0.081707	-0.005047	-0.003423	0.000000	0.000000	1.000000	109.000000	1.000000
15125.944260	0.101258	0.558630	0.003201	74.907959	-23.772942	-19.993973	0.000000	0.000000	0.000000	0.000000	0.000000	0.000000	0.126450	-0.010258	-0.018825	0.000000	0.000000	1.000000	109.000000	1.000000
15125.947594	0.101258	0.558630	0.003201	74.907959	-23.772942	-19.993973	0.000000	0.000000	0.000000	0.000000	0.000000	0.000000	0.126450	-0.010258	-0.018825	0.000000	0.000000	1.000000	109.000000	1.000000
15125.950927	0.101258	0.558630	0.003201	74.907959	-23.772942	-19.993973	0.000000	0.000000	0.000000	0.000000	0.000000	0.000000	0.126450	-0.010258	-0.018825	0.000000	0.000000	1.000000	109.000000	1.000000
15125.954260	0.101258	0.558630	0.003201	74.910484	-23.760748	-20.001064	0.000000	0.000000	0.000000	0.000000	0.000000	0.000000	0.126450	-0.010258	-0.018825	0.000000	0.000000	1.000000	109.000000	1.000000
15125.957594	0.101403	0.558596	0.003132	74.910484	-23.760748	-20.001064	0.000000	0.000000	0.000000	0.000000	0.000000	0.000000	0.043572	-0.010395	-0.020636	0.000000	0.000000	1.000000	109.000000	1.000000
15125.960927	0.101403	0.558596	0.003132	74.910484	-23.760748	-20.001064	0.000000	0.000000	0.000000	0.000000	0.000000	0.000000	0.043572	-0.010395	-0.020636	0.000000	0.000000	1.000000	109.000000	1.000000
15125.964260	0.101403	0.558596	0.003132	74.918068	-23.770443	-20.022373	0.000000	0.000000	0.000000	0.000000	0.000000	0.000000	0.043572	-0.010395	-0.020636	0.000000	0.000000	1.000000	109.000000	1.000000
15125.967594	0.101403	0.558596	0.003132	74.918068	-23.770443	-20.022373	0.000000	0.000000	0.000000	0.000000	0.000000	0.000000	0.043572	-0.010395	-0.020636	0.000000	0.000000	1.000000	109.000000	1.000000
15125.970927	0.101483	0.558561	0.003077	74.918068	-23.770443	-20.022373	0.000000	0.000000	0.000000	0.000000	0.000000	0.000000	0.023899	-0.010406	-0.016314	0.000000	0.000000	1.000000	109.000000	1.000000
15125.974260	0.101483	0.558561	0.003077	74.925636	-23.785597	-20.043701	0.000000	0.000000	0.000000	0.000000	0.000000	0.000000	0.023899	-0.010406	-0.016314	0.000000	0.000000	1.000000	109.000000	1.000000
15125.977594	0.101483	0.558561	0.003077	74.925636	-23.785597	-20.043701	0.000000	0.000000	0.000000	0.000000	0.000000	0.000000	0.023899	-0.010406	-0.016314	0.000000	0.000000	1.000000	109.000000	1.000000
15125.980927	0.101483	0.558561	0.003077	74.925636	-23.785597	-20.043701	0.000000	0.000000	0.000000	0.000000	0.000000	0.000000	0.023899	-0.010406	-0.016314	0.000000	0.000000	1.000000	109.000000	1.000000
15125.984260	0.101462	0.558465	0.002881	74.935127	-23.799911	-20.055071	0.000000	0.000000	0.000000	0.000000	0.000000	0.000000	-0.006138	-0.028820	-0.058996	0.000000	0.000000	1.000000	109.000000	1.000000
15125.987594	0.101462	0.558465	0.002881	74.935127	-23.799911	-20.055071	0.000000	0.000000	0.000000	0.000000	0.000000	0.000000	0.000000	0.000005	0.000000	0.000000	0.000000	1.000000	109.000000	1.000000
15125.990927	0.101462	0.558465	0.002881	74.935127	-23.799911	-20.055071	0.000000	0.000000	0.000000	0.000000	0.000000	0.000000	0.000000	0.000005	0.000000	0.000000	0.000000	1.000000	109.000000	1.000000
15125.994260	0.101462	0.558465	0.002881	74.956009	-23.776423	-20.006563	0.000000	0.000000	0.000000	0.000000	0.000000	0.000000	0.000000	0.000005	0.000000	0.000000	0.000000	1.000000	109.000000	1.000000
15125.997594	0.101462	0.558465	0.002881	74.956009	-23.776423	-20.006563	0.000000	0.000000	0.000000	0.000000	0.000000	0.000000	0.000000	0.000005	0.000000	0.000000	0.000000	1.000000	109.000000	1.000000
15126.000927	0.101444	0.558447	0.002800	74.956009	-23.776423	-20.006563	0.000000	0.000000	0.000000	0.000000	0.000000	0.000000	-0.005363	-0.005360	-0.024321	0.000000	0.000000	1.000000	109.000000	1.000000
15126.004260	0.101444	0.558447	0.002800	74.994232	-23.679417	-19.845667	0.000000	0.000000	0.000000	0.000000	0.000000	0.000000	-0.005363	-0.005360	-0.024321	0.000000	0.000000	1.000000	109.000000	1.000000
15126.007594	0.101444	0.558447	0.002800	74.994232	-23.679417	-19.845667	0.000000	0.000000	0.000000	0.000000	0.000000	0.000000	-0.005363	-0.005360	-0.024321	0.000000	0.000000	1.000000	109.000000	1.000000
15126.010927	0.101444	0.558447	0.002800	74.994232	-23.679417	-19.845667	0.000000	0.000000	0.000000	0.000000	0.000000	0.000000	-0.005363	-0.005360	-0.024321	0.000000	0.000000	1.000000	109.000000	1.000000
15126.014260	0.101412	0.558429	0.002655	75.042152	-23.533365	-19.611574	0.000000	0.000000	0.000000	0.000000	0.000000	0.000000	-0.009565	-0.005507	-0.043375	0.000000	0.000000	1.000000	109.000000	1.000000
15126.017594	0.101412	0.558429	0.002655	75.042152	-23.533365	-19.611574	0.000000	0.000000	0.000000	0.000000	0.000000	0.000000	-0.009565	-0.005507	-0.043375	0.000000	0.000000	1.000000	109.000000	1.000000
15126.020927	0.101412	0.558429	0.002655	75.042152	-23.533365	-19.611574	0.000000	0.000000	0.000000	0.000000	0.000000	0.000000	-0.009565	-0.005507	-0.043375	0.000000	0.000000	1.000000	109.000000	1.000000
15126.024260	0.101412	0.558429	0.002655	75.090157	-23.369560	-19.353977	0.000000	0.000000	0.000000	0.000000	0.000000	0.000000	-0.009565	-0.005507	-0.043375	0.000000	0.000000	1.000000	109.000000	1.000000
15126.027594	0.101402	0.558445	0.002609	75.090157	-23.369560	-19.353977	0.000000	0.000000	0.000000	0.000000	0.000000	0.000000	-0.003041	0.005054	-0.013783	0.000000	0.000000	1.000000	109.000000	1.000000
15126.030927	0.101402	0.558445	0.002609	75.090157	-23.369560	-19.353977	0.000000	0.000000	0.000000	0.000000	0.000000	0.000000	-0.003041	0.005054	-0.013783	0.000000	0.000000	1.000000	109.000000	1.000000
15126.034260	0.101402	0.558445	0.002609	75.134262	-23.217403	-19.115393	0.000000	0.000000	0.000000	0.000000	0.000000	0.000000	-0.003041	0.005054	-0.013783	0.000000	0.000000	1.000000	109.000000	1.000000
15126.037594	0.101402	0.558445	0.002609	75.134262	-23.217403	-19.115393	0.000000	0.000000	0.000000	0.000000	0.000000	0.000000	-0.003041	0.005054	-0.013783	0.000000	0.000000	1.000000	109.000000	1.000000
15126.040927	0.101382	0.558479	0.002517	75.134262	-23.217403	-19.115393	0.000000	0.000000	0.000000	0.000000	0.000000	0.000000	-0.006080	0.010065	-0.027567	0.000000	0.000000	1.000000	109.000000	1.000000
15126.044260	0.101382	0.558479	0.002517	75.170731	-23.090263	-18.916542	0.000000	0.000000	0.000000	0.000000	0.000000	0.000000	-0.006080	0.010065	-0.027567	0.000000	0.000000	1.000000	109.000000	1.000000
15126.047594	0.101382	0.558479	0.002517	75.170731	-23.090263	-18.916542	0.000000	0.000000	0.000000	0.000000	0.000000	0.000000	-0.006080	0.010065	-0.027567	0.000000	0.000000	1.000000	109.000000	1.000000
15126.050927	0.101382	0.558479	0.002517	75.170731	-23.090263	-18.916542	0.000000	0.000000	0.000000	0.000000	0.000000	0.000000	-0.006080	0.010065	-0.027567	0.000000	0.000000	1.000000	109.000000	1.000000
15126.054260	0.101297	0.558572	0.002338	75.186829	-23.023323	-18.807154	0.000000	0.000000	0.000000	0.000000	0.000000	0.000000	-0.025607	0.027829	-0.053876	0.000000	0.000000	1.000000	109.000000	1.000000
15126.057594	0.101297	0.558572	0.002338	75.186829	-23.023323	-18.807154	0.000000	0.000000	0.000000	0.000000	0.000000	0.000000	-0.025607	0.027829	-0.053876	0.000000	0.000000	1.000000	109.000000	1.000000
15126.060927	0.101297	0.558572	0.002338	75.186829	-23.023323	-18.807154	0.000000	0.000000	0.000000	0.000000	0.000000	0.000000	-0.025607	0.027829	-0.053876	0.000000	0.000000	1.000000	109.000000	1.000000
15126.064260	0.101297	0.558572	0.002338	75.185463	-23.004635	-18.772482	0.000000	0.000000	0.000000	0.000000	0.000000	0.000000	-0.025607	0.027829	-0.053876	0.000000	0.000000	1.000000	109.000000	1.000000
15126.067594	0.101208	0.558657	0.002249	75.185463	-23.004635	-18.772482	0.000000	0.000000	0.000000	0.000000	0.000000	0.000000	-0.026421	0.025494	-0.026496	0.000000	0.000000	1.000000	109.000000	1.000000
15126.070927	0.101208	0.558657	0.002249	75.185463	-23.004635	-18.772482	0.000000	0.000000	0.000000	0.000000	0.000000	0.000000	-0.026421	0.025494	-0.026496	0.000000	0.000000	1.000000	109.000000	1.000000
15126.074260	0.101208	0.558657	0.002249	75.188515	-22.988953	-18.734652	0.000000	0.000000	0.000000	0.000000	0.000000	0.000000	-0.026421	0.025494	-0.026496	0.000000	0.000000	1.000000	109.000000	1.000000
15126.077594	0.101208	0.558657	0.002249	75.188515	-22.988953	-18.734652	0.000000	0.000000	0.000000	0.000000	0.000000	0.000000	-0.026421	0.025494	-0.026496	0.000000	0.000000	1.000000	109.000000	1.000000
15126.080927	0.101072	0.558750	0.002148	75.188515	-22.988953	-18.734652	0.000000	0.000000	0.000000	0.000000	0.000000	0.000000	-0.041015	0.027974	-0.030523	0.000000	0.000000	1.000000	109.000000	1.000000
15126.084260	0.101072	0.558750	0.002148	75.207565	-22.905958	-18.587070	0.000000	0.000000	0.000000	0.000000	0.000000	0.000000	-0.041015	0.027974	-0.030523	0.000000	0.000000	1.000000	109.000000	1.000000
15126.087594	0.100925	0.558860	0.002000	75.207565	-22.905958	-18.587070	0.000000	0.000000	0.000000	0.000000	0.000000	0.000000	-0.044034	0.032966	-0.044336	0.000000	0.000000	1.000000	109.000000	1.000000
15126.090927	0.100925	0.558860	0.002000	75.207565	-22.905958	-18.587070	0.000000	0.000000	0.000000	0.000000	0.000000	0.000000	-0.044034	0.032966	-0.044336	0.000000	0.000000	1.000000	109.000000	1.000000
15126.094260	0.100925	0.558860	0.002000	75.252716	-22.710131	-18.272173	0.000000	0.000000	0.000000	0.000000	0.000000	0.000000	-0.044034	0.032966	-0.044336	0.000000	0.000000	1.000000	109.000000	1.000000
15126.097594	0.100925	0.558860	0.002000	75.252716	-22.710131	-18.272173	0.000000	0.000000	0.000000	0.000000	0.000000	0.000000	-0.044034	0.032966	-0.044336	0.000000	0.000000	1.000000	109.000000	1.000000
15126.100927	0.100783	0.558961	0.001875	75.252716	-22.710131	-18.272173	0.000000	0.000000	0.000000	0.000000	0.000000	0.000000	-0.042500	0.030425	-0.037462	0.000000	0.000000	1.000000	109.000000	1.000000
15126.104260	0.100783	0.558961	0.001875	75.331322	-22.399490	-17.785683	0.000000	0.000000	0.000000	0.000000	0.000000	0.000000	-0.042500	0.030425	-0.037462	0.000000	0.000000	1.000000	109.000000	1.000000
15126.107594	0.100783	0.558961	0.001875	75.331322	-22.399490	-17.785683	0.000000	0.000000	0.000000	0.000000	0.000000	0.000000	-0.042500	0.030425	-0.037462	0.000000	0.000000	1.000000	109.000000	1.000000
15126.110927	0.100783	0.558961	0.001875	75.331322	-22.399490	-17.785683	0.000000	0.000000	0.000000	0.000000	0.000000	0.000000	-0.042500	0.030425	-0.037462	0.000000	0.000000	1.000000	109.000000	1.000000
15126.114260	0.100604	0.559172	0.001578	75.429298	-22.003548	-17.178955	0.000000	0.000000	0.000000	0.000000	0.000000	0.000000	-0.053790	0.063291	-0.089052	0.000000	0.000000	1.000000	109.000000	1.000000
15126.117594	0.100604	0.559172	0.001578	75.429298	-22.003548	-17.178955	0.000000	0.000000	0.000000	0.000000	0.000000	0.000000	-0.053790	0.063291	-0.089052	0.000000	0.000000	1.000000	109.000000	1.000000
15126.120927	0.100604	0.559172	0.001578	75.429298	-22.003548	-17.178955	0.000000	0.000000	0.000000	0.000000	0.000000	0.000000	-0.053790	0.063291	-0.089052	0.000000	0.000000	1.000000	109.000000	1.000000
15126.124260	0.100604	0.559172	0.001578	75.527977	-21.596472	-16.554768	0.000000	0.000000	0.000000	0.000000	0.000000	0.000000	-0.053790	0.063291	-0.089052	0.000000	0.000000	1.000000	109.000000	1.000000
15126.127594	0.100555	0.559265	0.001457	75.527977	-21.596472	-16.554768	0.000000	0.000000	0.000000	0.000000	0.000000	0.000000	-0.014816	0.027877	-0.036343	0.000000	0.000000	1.000000	109.000000	1.000000
15126.130927	0.100555	0.559265	0.001457	75.527977	-21.596472	-16.554768	0.000000	0.000000	0.000000	0.000000	0.000000	0.000000	-0.014816	0.027877	-0.036343	0.000000	0.000000	1.000000	109.000000	1.000000
15126.134260	0.100555	0.559265	0.001457	75.613892	-21.243219	-16.016783	0.000000	0.000000	0.000000	0.000000	0.000000	0.000000	-0.014816	0.027877	-0.036343	0.000000	0.000000	1.000000	109.000000	1.000000
15126.137594	0.100555	0.559265	0.001457	75.613892	-21.243219	-16.016783	0.000000	0.000000	0.000000	0.000000	0.000000	0.000000	-0.014816	0.027877	-0.036343	0.000000	0.000000	1.000000	109.000000	1.000000
15126.140927	0.100475	0.559349	0.001300	75.613892	-21.243219	-16.016783	0.000000	0.000000	0.000000	0.000000	0.000000	0.000000	-0.024011	0.025140	-0.047092	0.000000	0.000000	1.000000	109.000000	1.000000
15126.144260	0.100475	0.559349	0.001300	75.679550	-20.969296	-15.593116	0.000000	0.000000	0.000000	0.000000	0.000000	0.000000	-0.024011	0.025140	-0.047092	0.000000	0.000000	1.000000	109.000000	1.000000
15126.147594	0.100400	0.559424	0.001166	75.679550	-20.969296	-15.593116	0.000000	0.000000	0.000000	0.000000	0.000000	0.000000	-0.022493	0.022631	-0.040199	0.000000	0.000000	1.000000	109.000000	1.000000
15126.150927	0.100400	0.559424	0.001166	75.679550	-20.969296	-15.593116	0.000000	0.000000	0.000000	0.000000	0.000000	0.000000	-0.022493	0.022631	-0.040199	0.000000	0.000000	1.000000	109.000000	1.000000
15126.154260	0.100400	0.559424	0.001166	75.729774	-20.783703	-15.305887	0.000000	0.000000	0.000000	0.000000	0.000000	0.000000	-0.022493	0.022631	-0.040199	0.000000	0.000000	1.000000	109.000000	1.000000
15126.157594	0.100400	0.559424	0.001166	75.729774	-20.783703	-15.305887	0.000000	0.000000	0.000000	0.000000	0.000000	0.000000	-0.022493	0.022631	-0.040199	0.000000	0.000000	1.000000	109.000000	1.000000
15126.160927	0.100339	0.559465	0.000992	75.729774	-20.783703	-15.305887	0.000000	0.000000	0.000000	0.000000	0.000000	0.000000	-0.018265	0.012188	-0.052174	0.000000	0.000000	1.000000	109.000000	1.000000
15126.164260	0.100339	0.559465	0.000992	75.763084	-20.668562	-15.121274	0.000000	0.000000	0.000000	0.000000	0.000000	0.000000	-0.018265	0.012188	-0.052174	0.000000	0.000000	1.000000	109.000000	1.000000
15126.167594	0.100339	0.559465	0.000992	75.763084	-20.668562	-15.121274	0.000000	0.000000	0.000000	0.000000	0.000000	0.000000	-0.018265	0.012188	-0.052174	0.000000	0.000000	1.000000	109.000000	1.000000
15126.170927	0.100339	0.559465	0.000992	75.763084	-20.668562	-15.121274	0.000000	0.000000	0.000000	0.000000	0.000000	0.000000	-0.018265	0.012188	-0.052174	0.000000	0.000000	1.000000	109.000000	1.000000
15126.174260	0.100195	0.559511	0.000546	75.795479	-20.586384	-14.988339	0.000000	0.000000	0.000000	0.000000	0.000000	0.000000	-0.043006	0.013707	-0.133996	0.000000	0.000000	1.000000	109.000000	1.000000
15126.177594	0.100195	0.559511	0.000546	75.795479	-20.586384	-14.988339	0.000000	0.000000	0.000000	0.000000	0.000000	0.000000	-0.043006	0.013707	-0.133996	0.000000	0.000000	1.000000	109.000000	1.000000
15126.180927	0.100195	0.559511	0.000546	75.795479	-20.586384	-14.988339	0.000000	0.000000	0.000000	0.000000	0.000000	0.000000	-0.043006	0.013707	-0.133996	0.000000	0.000000	1.000000	109.000000	1.000000
15126.184260	0.100195	0.559511	0.000546	75.827827	-20.521511	-14.878425	0.000000	0.000000	0.000000	0.000000	0.000000	0.000000	-0.043006	0.013707	-0.133996	0.000000	0.000000	1.000000	109.000000	1.000000
15126.187594	0.100135	0.559516	0.000268	75.827827	-20.521511	-14.878425	0.000000	0.000000	0.000000	0.000000	0.000000	0.000000	-0.018223	0.001494	-0.083257	0.000000	1.000000	1.000000	109.000000	1.000000
15126.190927	0.100135	0.559516	0.000268	75.827827	-20.521511	-14.878425	0.000000	0.000000	0.000000	0.000000	0.000000	0.000000	-0.018223	0.001494	-0.083257	0.000000	1.000000	1.000000	109.000000	1.000000
