# Supplementary material for: Haptic Guidance Needs to Be Intuitive Not Just Informative to Improve Human Motor Accuracy
Source: PLoS One. 2016 Mar 16;11(3):e0150912. doi: 10.1371/journal.pone.0150912 (PMC4794196; doi:10.1371/journal.pone.0150912)
Supplement: S1 Data — (ZIP) [file pone.0150912.s001.zip › Subject6/exp1_0110.txt]

Time	PosX	PosY	PosZ	RotX	RotY	RotZ	ForceX	ForceY	ForceZ	MomentX	MomentY	MomentZ	VelocityX	VelocityY	VelocityZ	CalibratedWeight	ButtonDown	Condition	Trial	Visual
15127.761372	0.001486	0.471337	0.245233	70.743149	35.311256	34.440228	0.000000	0.000000	0.000000	0.000000	0.000000	0.000000	0.049831	-0.088409	-0.098999	0.000000	1.000000	1.000000	110.000000	0.000000
15127.764706	0.001486	0.471337	0.245233	70.761055	35.471577	34.626480	0.000000	0.000000	0.000000	0.000000	0.000000	0.000000	0.049831	-0.088409	-0.098999	0.000000	1.000000	1.000000	110.000000	0.000000
15127.768039	0.001486	0.471337	0.245233	70.761055	35.471577	34.626480	0.000000	0.000000	0.000000	0.000000	0.000000	0.000000	0.049831	-0.088409	-0.098999	0.000000	1.000000	1.000000	110.000000	0.000000
15127.771372	0.001718	0.471101	0.244949	70.761055	35.471577	34.626480	0.000000	0.000000	0.000000	0.000000	0.000000	0.000000	0.069815	-0.070792	-0.085115	0.000000	1.000000	1.000000	110.000000	0.000000
15127.774706	0.002018	0.470847	0.244682	70.795738	35.571602	34.708015	0.000000	0.000000	0.000000	0.000000	0.000000	0.000000	0.089762	-0.076382	-0.080360	0.000000	1.000000	1.000000	110.000000	0.000000
15127.778039	0.002018	0.470847	0.244682	70.795738	35.571602	34.708015	0.000000	0.000000	0.000000	0.000000	0.000000	0.000000	0.089762	-0.076382	-0.080360	0.000000	1.000000	1.000000	110.000000	0.000000
15127.781372	0.002018	0.470847	0.244682	70.795738	35.571602	34.708015	0.000000	0.000000	0.000000	0.000000	0.000000	0.000000	0.089762	-0.076382	-0.080360	0.000000	1.000000	1.000000	110.000000	0.000000
15127.784706	0.002018	0.470847	0.244682	70.830994	35.661053	34.770863	0.000000	0.000000	0.000000	0.000000	0.000000	0.000000	0.089762	-0.076382	-0.080360	0.000000	1.000000	1.000000	110.000000	0.000000
15127.788039	0.002350	0.470631	0.244444	70.830994	35.661053	34.770863	0.000000	0.000000	0.000000	0.000000	0.000000	0.000000	0.099717	-0.064656	-0.071115	0.000000	1.000000	1.000000	110.000000	0.000000
15127.791372	0.002350	0.470631	0.244444	70.830994	35.661053	34.770863	0.000000	0.000000	0.000000	0.000000	0.000000	0.000000	0.099717	-0.064656	-0.071115	0.000000	1.000000	1.000000	110.000000	0.000000
15127.794706	0.002350	0.470631	0.244444	70.872055	35.720497	34.792519	0.000000	0.000000	0.000000	0.000000	0.000000	0.000000	0.099717	-0.064656	-0.071115	0.000000	1.000000	1.000000	110.000000	0.000000
15127.798039	0.002350	0.470631	0.244444	70.872055	35.720497	34.792519	0.000000	0.000000	0.000000	0.000000	0.000000	0.000000	0.099717	-0.064656	-0.071115	0.000000	1.000000	1.000000	110.000000	0.000000
15127.801372	0.002649	0.470473	0.244190	70.872055	35.720497	34.792519	0.000000	0.000000	0.000000	0.000000	0.000000	0.000000	0.089641	-0.047449	-0.076314	0.000000	1.000000	1.000000	110.000000	0.000000
15127.804706	0.002914	0.470372	0.243918	70.935120	35.718716	34.719971	0.000000	0.000000	0.000000	0.000000	0.000000	0.000000	0.079570	-0.030268	-0.081487	0.000000	1.000000	1.000000	110.000000	0.000000
15127.808039	0.002914	0.470372	0.243918	70.935120	35.718716	34.719971	0.000000	0.000000	0.000000	0.000000	0.000000	0.000000	0.079570	-0.030268	-0.081487	0.000000	1.000000	1.000000	110.000000	0.000000
15127.811372	0.002914	0.470372	0.243918	70.935120	35.718716	34.719971	0.000000	0.000000	0.000000	0.000000	0.000000	0.000000	0.079570	-0.030268	-0.081487	0.000000	1.000000	1.000000	110.000000	0.000000
15127.814706	0.002914	0.470372	0.243918	71.019760	35.619339	34.504017	0.000000	0.000000	0.000000	0.000000	0.000000	0.000000	0.079570	-0.030268	-0.081487	0.000000	1.000000	1.000000	110.000000	0.000000
15127.818039	0.003146	0.470367	0.243629	71.019760	35.619339	34.504017	0.000000	0.000000	0.000000	0.000000	0.000000	0.000000	0.069503	-0.001633	-0.086876	0.000000	1.000000	1.000000	110.000000	0.000000
15127.821372	0.003146	0.470367	0.243629	71.019760	35.619339	34.504017	0.000000	0.000000	0.000000	0.000000	0.000000	0.000000	0.069503	-0.001633	-0.086876	0.000000	1.000000	1.000000	110.000000	0.000000
15127.824706	0.003146	0.470367	0.243629	71.120430	35.445507	34.175453	0.000000	0.000000	0.000000	0.000000	0.000000	0.000000	0.069503	-0.001633	-0.086876	0.000000	1.000000	1.000000	110.000000	0.000000
15127.828039	0.003146	0.470367	0.243629	71.120430	35.445507	34.175453	0.000000	0.000000	0.000000	0.000000	0.000000	0.000000	0.069503	-0.001633	-0.086876	0.000000	1.000000	1.000000	110.000000	0.000000
15127.831372	0.003377	0.470438	0.243338	71.120430	35.445507	34.175453	0.000000	0.000000	0.000000	0.000000	0.000000	0.000000	0.069443	0.021335	-0.087382	0.000000	1.000000	1.000000	110.000000	0.000000
15127.834706	0.003675	0.470622	0.242979	71.220718	35.221905	33.781197	0.000000	0.000000	0.000000	0.000000	0.000000	0.000000	0.089224	0.055382	-0.107483	0.000000	1.000000	1.000000	110.000000	0.000000
15127.838039	0.003675	0.470622	0.242979	71.220718	35.221905	33.781197	0.000000	0.000000	0.000000	0.000000	0.000000	0.000000	0.089224	0.055382	-0.107483	0.000000	1.000000	1.000000	110.000000	0.000000
15127.841372	0.003675	0.470622	0.242979	71.220718	35.221905	33.781197	0.000000	0.000000	0.000000	0.000000	0.000000	0.000000	0.089224	0.055382	-0.107483	0.000000	1.000000	1.000000	110.000000	0.000000
15127.844706	0.003675	0.470622	0.242979	71.329971	34.898975	33.250591	0.000000	0.000000	0.000000	0.000000	0.000000	0.000000	0.089224	0.055382	-0.107483	0.000000	0.000000	1.000000	110.000000	0.000000
15127.848039	0.003971	0.470959	0.242586	71.329971	34.898975	33.250591	0.000000	0.000000	0.000000	0.000000	0.000000	0.000000	0.089072	0.101014	-0.118147	0.000000	0.000000	1.000000	110.000000	0.000000
15127.851372	0.003971	0.470959	0.242586	71.329971	34.898975	33.250591	0.000000	0.000000	0.000000	0.000000	0.000000	0.000000	0.089072	0.101014	-0.118147	0.000000	0.000000	1.000000	110.000000	0.000000
15127.854706	0.004267	0.471408	0.242092	71.447540	34.440601	32.542503	0.000000	0.000000	0.000000	0.000000	0.000000	0.000000	0.088790	0.134694	-0.147972	0.000000	0.000000	1.000000	110.000000	0.000000
15127.858039	0.004267	0.471408	0.242092	71.447540	34.440601	32.542503	0.000000	0.000000	0.000000	0.000000	0.000000	0.000000	0.088790	0.134694	-0.147972	0.000000	0.000000	1.000000	110.000000	0.000000
15127.861372	0.004267	0.471408	0.242092	71.447540	34.440601	32.542503	0.000000	0.000000	0.000000	0.000000	0.000000	0.000000	0.088790	0.134694	-0.147972	0.000000	0.000000	1.000000	110.000000	0.000000
15127.864706	0.004267	0.471408	0.242092	71.571159	33.917099	31.750603	0.000000	0.000000	0.000000	0.000000	0.000000	0.000000	0.088790	0.134694	-0.147972	0.000000	0.000000	1.000000	110.000000	0.000000
15127.868039	0.004529	0.471987	0.241483	71.571159	33.917099	31.750603	0.000000	0.000000	0.000000	0.000000	0.000000	0.000000	0.078486	0.173861	-0.182830	0.000000	0.000000	1.000000	110.000000	0.000000
15127.871372	0.004529	0.471987	0.241483	71.571159	33.917099	31.750603	0.000000	0.000000	0.000000	0.000000	0.000000	0.000000	0.078486	0.173861	-0.182830	0.000000	0.000000	1.000000	110.000000	0.000000
15127.874706	0.004756	0.472677	0.240709	71.693817	33.390900	30.960545	0.000000	0.000000	0.000000	0.000000	0.000000	0.000000	0.068069	0.206809	-0.232289	0.000000	0.000000	1.000000	110.000000	0.000000
15127.878039	0.004756	0.472677	0.240709	71.693817	33.390900	30.960545	0.000000	0.000000	0.000000	0.000000	0.000000	0.000000	0.068069	0.206809	-0.232289	0.000000	0.000000	1.000000	110.000000	0.000000
15127.881372	0.004756	0.472677	0.240709	71.693817	33.390900	30.960545	0.000000	0.000000	0.000000	0.000000	0.000000	0.000000	0.068069	0.206809	-0.232289	0.000000	0.000000	1.000000	110.000000	0.000000
15127.884706	0.004882	0.473494	0.239752	71.814903	32.931538	30.266163	0.000000	0.000000	0.000000	0.000000	0.000000	0.000000	0.037748	0.245088	-0.286886	0.000000	0.000000	1.000000	110.000000	0.000000
15127.888039	0.004882	0.473494	0.239752	71.814903	32.931538	30.266163	0.000000	0.000000	0.000000	0.000000	0.000000	0.000000	0.037748	0.245088	-0.286886	0.000000	0.000000	1.000000	110.000000	0.000000
15127.891372	0.004882	0.473494	0.239752	71.814903	32.931538	30.266163	0.000000	0.000000	0.000000	0.000000	0.000000	0.000000	0.037748	0.245088	-0.286886	0.000000	0.000000	1.000000	110.000000	0.000000
15127.894706	0.004973	0.474476	0.238644	71.906021	32.607590	29.775806	0.000000	0.000000	0.000000	0.000000	0.000000	0.000000	0.027400	0.294623	-0.332617	0.000000	0.000000	1.000000	110.000000	0.000000
15127.898039	0.004973	0.474476	0.238644	71.906021	32.607590	29.775806	0.000000	0.000000	0.000000	0.000000	0.000000	0.000000	0.027400	0.294623	-0.332617	0.000000	0.000000	1.000000	110.000000	0.000000
15127.901372	0.004973	0.474476	0.238644	71.906021	32.607590	29.775806	0.000000	0.000000	0.000000	0.000000	0.000000	0.000000	0.027400	0.294623	-0.332617	0.000000	0.000000	1.000000	110.000000	0.000000
15127.904706	0.005096	0.475603	0.237397	71.962402	32.505657	29.592243	0.000000	0.000000	0.000000	0.000000	0.000000	0.000000	0.036896	0.338178	-0.373952	0.000000	0.000000	1.000000	110.000000	0.000000
15127.908039	0.005096	0.475603	0.237397	71.962402	32.505657	29.592243	0.000000	0.000000	0.000000	0.000000	0.000000	0.000000	0.036896	0.338178	-0.373952	0.000000	0.000000	1.000000	110.000000	0.000000
15127.911372	0.005096	0.475603	0.237397	71.962402	32.505657	29.592243	0.000000	0.000000	0.000000	0.000000	0.000000	0.000000	0.036896	0.338178	-0.373952	0.000000	0.000000	1.000000	110.000000	0.000000
15127.914706	0.005217	0.476855	0.235996	71.984344	32.569008	29.650490	0.000000	0.000000	0.000000	0.000000	0.000000	0.000000	0.036404	0.375444	-0.420432	0.000000	0.000000	1.000000	110.000000	0.000000
15127.918039	0.005217	0.476855	0.235996	71.984344	32.569008	29.650490	0.000000	0.000000	0.000000	0.000000	0.000000	0.000000	0.036404	0.375444	-0.420432	0.000000	0.000000	1.000000	110.000000	0.000000
15127.921372	0.005217	0.476855	0.235996	71.984344	32.569008	29.650490	0.000000	0.000000	0.000000	0.000000	0.000000	0.000000	0.036404	0.375444	-0.420432	0.000000	0.000000	1.000000	110.000000	0.000000
15127.924706	0.005304	0.478229	0.234438	72.005531	32.618156	29.693596	0.000000	0.000000	0.000000	0.000000	0.000000	0.000000	0.026032	0.412214	-0.467391	0.000000	0.000000	1.000000	110.000000	0.000000
15127.928039	0.005304	0.478229	0.234438	72.005531	32.618156	29.693596	0.000000	0.000000	0.000000	0.000000	0.000000	0.000000	0.026032	0.412214	-0.467391	0.000000	0.000000	1.000000	110.000000	0.000000
15127.931372	0.005304	0.478229	0.234438	72.005531	32.618156	29.693596	0.000000	0.000000	0.000000	0.000000	0.000000	0.000000	0.026032	0.412214	-0.467391	0.000000	0.000000	1.000000	110.000000	0.000000
15127.934706	0.005389	0.479781	0.232735	72.026733	32.667435	29.736828	0.000000	0.000000	0.000000	0.000000	0.000000	0.000000	0.025561	0.465558	-0.510674	0.000000	0.000000	1.000000	110.000000	0.000000
15127.938039	0.005389	0.479781	0.232735	72.026733	32.667435	29.736828	0.000000	0.000000	0.000000	0.000000	0.000000	0.000000	0.025561	0.465558	-0.510674	0.000000	0.000000	1.000000	110.000000	0.000000
15127.941372	0.005389	0.479781	0.232735	72.026733	32.667435	29.736828	0.000000	0.000000	0.000000	0.000000	0.000000	0.000000	0.025561	0.465558	-0.510674	0.000000	0.000000	1.000000	110.000000	0.000000
15127.944706	0.005473	0.481487	0.230838	72.044792	32.741318	29.815136	0.000000	0.000000	0.000000	0.000000	0.000000	0.000000	0.024950	0.512006	-0.569279	0.000000	0.000000	1.000000	110.000000	0.000000
15127.948039	0.005473	0.481487	0.230838	72.044792	32.741318	29.815136	0.000000	0.000000	0.000000	0.000000	0.000000	0.000000	0.024950	0.512006	-0.569279	0.000000	0.000000	1.000000	110.000000	0.000000
15127.951372	0.005473	0.481487	0.230838	72.044792	32.741318	29.815136	0.000000	0.000000	0.000000	0.000000	0.000000	0.000000	0.024950	0.512006	-0.569279	0.000000	0.000000	1.000000	110.000000	0.000000
15127.954706	0.005652	0.483329	0.228791	72.050346	32.865372	29.957586	0.000000	0.000000	0.000000	0.000000	0.000000	0.000000	0.053735	0.552529	-0.613987	0.000000	0.000000	1.000000	110.000000	0.000000
15127.958039	0.005652	0.483329	0.228791	72.050346	32.865372	29.957586	0.000000	0.000000	0.000000	0.000000	0.000000	0.000000	0.053735	0.552529	-0.613987	0.000000	0.000000	1.000000	110.000000	0.000000
15127.961372	0.005652	0.483329	0.228791	72.050346	32.865372	29.957586	0.000000	0.000000	0.000000	0.000000	0.000000	0.000000	0.053735	0.552529	-0.613987	0.000000	0.000000	1.000000	110.000000	0.000000
15127.964706	0.005925	0.485283	0.226544	72.044670	33.059818	30.194485	0.000000	0.000000	0.000000	0.000000	0.000000	0.000000	0.082086	0.586069	-0.674147	0.000000	0.000000	1.000000	110.000000	0.000000
15127.968039	0.005925	0.485283	0.226544	72.044670	33.059818	30.194485	0.000000	0.000000	0.000000	0.000000	0.000000	0.000000	0.082086	0.586069	-0.674147	0.000000	0.000000	1.000000	110.000000	0.000000
15127.971372	0.005925	0.485283	0.226544	72.044670	33.059818	30.194485	0.000000	0.000000	0.000000	0.000000	0.000000	0.000000	0.082086	0.586069	-0.674147	0.000000	0.000000	1.000000	110.000000	0.000000
15127.974706	0.006357	0.487400	0.224073	72.036865	33.274010	30.440966	0.000000	0.000000	0.000000	0.000000	0.000000	0.000000	0.129414	0.635209	-0.741216	0.000000	0.000000	1.000000	110.000000	0.000000
15127.978039	0.006357	0.487400	0.224073	72.036865	33.274010	30.440966	0.000000	0.000000	0.000000	0.000000	0.000000	0.000000	0.129414	0.635209	-0.741216	0.000000	0.000000	1.000000	110.000000	0.000000
15127.981372	0.006357	0.487400	0.224073	72.036865	33.274010	30.440966	0.000000	0.000000	0.000000	0.000000	0.000000	0.000000	0.129414	0.635209	-0.741216	0.000000	0.000000	1.000000	110.000000	0.000000
15127.984706	0.006912	0.489587	0.221429	72.054245	33.459988	30.615814	0.000000	0.000000	0.000000	0.000000	0.000000	0.000000	0.166573	0.656002	-0.793154	0.000000	0.000000	1.000000	110.000000	0.000000
15127.988039	0.006912	0.489587	0.221429	72.054245	33.459988	30.615814	0.000000	0.000000	0.000000	0.000000	0.000000	0.000000	0.166573	0.656002	-0.793154	0.000000	0.000000	1.000000	110.000000	0.000000
15127.991372	0.006912	0.489587	0.221429	72.054245	33.459988	30.615814	0.000000	0.000000	0.000000	0.000000	0.000000	0.000000	0.166573	0.656002	-0.793154	0.000000	0.000000	1.000000	110.000000	0.000000
15127.994706	0.007620	0.491836	0.218542	72.105133	33.613468	30.710621	0.000000	0.000000	0.000000	0.000000	0.000000	0.000000	0.212534	0.674904	-0.866261	0.000000	0.000000	1.000000	110.000000	0.000000
15127.998039	0.007620	0.491836	0.218542	72.105133	33.613468	30.710621	0.000000	0.000000	0.000000	0.000000	0.000000	0.000000	0.212534	0.674904	-0.866261	0.000000	0.000000	1.000000	110.000000	0.000000
15128.001372	0.007620	0.491836	0.218542	72.105133	33.613468	30.710621	0.000000	0.000000	0.000000	0.000000	0.000000	0.000000	0.212534	0.674904	-0.866261	0.000000	0.000000	1.000000	110.000000	0.000000
15128.004706	0.008447	0.494070	0.215377	72.194153	33.739429	30.726688	0.000000	0.000000	0.000000	0.000000	0.000000	0.000000	0.247937	0.670073	-0.949468	0.000000	0.000000	1.000000	110.000000	0.000000
15128.008039	0.008447	0.494070	0.215377	72.194153	33.739429	30.726688	0.000000	0.000000	0.000000	0.000000	0.000000	0.000000	0.247937	0.670073	-0.949468	0.000000	0.000000	1.000000	110.000000	0.000000
15128.011372	0.008447	0.494070	0.215377	72.194153	33.739429	30.726688	0.000000	0.000000	0.000000	0.000000	0.000000	0.000000	0.247937	0.670073	-0.949468	0.000000	0.000000	1.000000	110.000000	0.000000
15128.014706	0.009452	0.496284	0.211930	72.362000	33.754921	30.522013	0.000000	0.000000	0.000000	0.000000	0.000000	0.000000	0.301523	0.664227	-1.034245	0.000000	0.000000	1.000000	110.000000	0.000000
15128.018039	0.009452	0.496284	0.211930	72.362000	33.754921	30.522013	0.000000	0.000000	0.000000	0.000000	0.000000	0.000000	0.301523	0.664227	-1.034245	0.000000	0.000000	1.000000	110.000000	0.000000
15128.021372	0.009452	0.496284	0.211930	72.362000	33.754921	30.522013	0.000000	0.000000	0.000000	0.000000	0.000000	0.000000	0.301523	0.664227	-1.034245	0.000000	0.000000	1.000000	110.000000	0.000000
15128.024706	0.010630	0.498434	0.208128	72.619019	33.602837	30.020065	0.000000	0.000000	0.000000	0.000000	0.000000	0.000000	0.353495	0.645159	-1.140320	0.000000	0.000000	1.000000	110.000000	0.000000
15128.028039	0.010630	0.498434	0.208128	72.619019	33.602837	30.020065	0.000000	0.000000	0.000000	0.000000	0.000000	0.000000	0.353495	0.645159	-1.140320	0.000000	0.000000	1.000000	110.000000	0.000000
15128.031372	0.010630	0.498434	0.208128	72.619019	33.602837	30.020065	0.000000	0.000000	0.000000	0.000000	0.000000	0.000000	0.353495	0.645159	-1.140320	0.000000	0.000000	1.000000	110.000000	0.000000
15128.034706	0.011946	0.500503	0.204021	72.953697	33.288322	29.258516	0.000000	0.000000	0.000000	0.000000	0.000000	0.000000	0.394750	0.620570	-1.232324	0.000000	0.000000	1.000000	110.000000	0.000000
15128.038039	0.011946	0.500503	0.204021	72.953697	33.288322	29.258516	0.000000	0.000000	0.000000	0.000000	0.000000	0.000000	0.394750	0.620570	-1.232324	0.000000	0.000000	1.000000	110.000000	0.000000
15128.041372	0.011946	0.500503	0.204021	72.953697	33.288322	29.258516	0.000000	0.000000	0.000000	0.000000	0.000000	0.000000	0.394750	0.620570	-1.232324	0.000000	0.000000	1.000000	110.000000	0.000000
15128.044706	0.013332	0.502523	0.199600	73.344971	32.853405	28.303452	0.000000	0.000000	0.000000	0.000000	0.000000	0.000000	0.415808	0.605874	-1.326325	0.000000	0.000000	1.000000	110.000000	0.000000
15128.048039	0.013332	0.502523	0.199600	73.344971	32.853405	28.303452	0.000000	0.000000	0.000000	0.000000	0.000000	0.000000	0.415808	0.605874	-1.326325	0.000000	0.000000	1.000000	110.000000	0.000000
15128.051372	0.013332	0.502523	0.199600	73.344971	32.853405	28.303452	0.000000	0.000000	0.000000	0.000000	0.000000	0.000000	0.415808	0.605874	-1.326325	0.000000	0.000000	1.000000	110.000000	0.000000
15128.054706	0.014848	0.504495	0.194928	73.771629	32.354660	27.252779	0.000000	0.000000	0.000000	0.000000	0.000000	0.000000	0.454690	0.591640	-1.401581	0.000000	0.000000	1.000000	110.000000	0.000000
15128.058039	0.014848	0.504495	0.194928	73.771629	32.354660	27.252779	0.000000	0.000000	0.000000	0.000000	0.000000	0.000000	0.454690	0.591640	-1.401581	0.000000	0.000000	1.000000	110.000000	0.000000
15128.061372	0.014848	0.504495	0.194928	73.771629	32.354660	27.252779	0.000000	0.000000	0.000000	0.000000	0.000000	0.000000	0.454690	0.591640	-1.401581	0.000000	0.000000	1.000000	110.000000	0.000000
15128.064706	0.016518	0.506362	0.189986	74.211075	31.881704	26.468042	0.000000	0.000000	0.000000	0.000000	0.000000	0.000000	0.501111	0.560219	-1.482602	0.000000	0.000000	1.000000	110.000000	0.000000
15128.068039	0.016518	0.506362	0.189986	74.211075	31.881704	26.468042	0.000000	0.000000	0.000000	0.000000	0.000000	0.000000	0.501111	0.560219	-1.482602	0.000000	0.000000	1.000000	110.000000	0.000000
15128.071372	0.016518	0.506362	0.189986	74.211075	31.881704	26.468042	0.000000	0.000000	0.000000	0.000000	0.000000	0.000000	0.501111	0.560219	-1.482602	0.000000	0.000000	1.000000	110.000000	0.000000
15128.074706	0.018309	0.508148	0.184856	74.652954	31.442844	26.551878	0.000000	0.000000	0.000000	0.000000	0.000000	0.000000	0.537180	0.535615	-1.538875	0.000000	0.000000	1.000000	110.000000	0.000000
15128.078039	0.018309	0.508148	0.184856	74.652954	31.442844	26.551878	0.000000	0.000000	0.000000	0.000000	0.000000	0.000000	0.537180	0.535615	-1.538875	0.000000	0.000000	1.000000	110.000000	0.000000
15128.081372	0.018309	0.508148	0.184856	74.652954	31.442844	26.551878	0.000000	0.000000	0.000000	0.000000	0.000000	0.000000	0.537180	0.535615	-1.538875	0.000000	0.000000	1.000000	110.000000	0.000000
15128.084706	0.020155	0.509872	0.179589	75.114456	30.914845	27.222065	0.000000	0.000000	0.000000	0.000000	0.000000	0.000000	0.554002	0.517177	-1.580015	0.000000	0.000000	1.000000	110.000000	0.000000
15128.088039	0.020155	0.509872	0.179589	75.114456	30.914845	27.222065	0.000000	0.000000	0.000000	0.000000	0.000000	0.000000	0.554002	0.517177	-1.580015	0.000000	0.000000	1.000000	110.000000	0.000000
15128.091372	0.020155	0.509872	0.179589	75.114456	30.914845	27.222065	0.000000	0.000000	0.000000	0.000000	0.000000	0.000000	0.554002	0.517177	-1.580015	0.000000	0.000000	1.000000	110.000000	0.000000
15128.094706	0.022204	0.511549	0.174159	75.604340	30.010674	27.480408	0.000000	0.000000	0.000000	0.000000	0.000000	0.000000	0.614519	0.503177	-1.629132	0.000000	0.000000	1.000000	110.000000	0.000000
15128.098039	0.022204	0.511549	0.174159	75.604340	30.010674	27.480408	0.000000	0.000000	0.000000	0.000000	0.000000	0.000000	0.614519	0.503177	-1.629132	0.000000	0.000000	1.000000	110.000000	0.000000
15128.101372	0.022204	0.511549	0.174159	75.604340	30.010674	27.480408	0.000000	0.000000	0.000000	0.000000	0.000000	0.000000	0.614519	0.503177	-1.629132	0.000000	0.000000	1.000000	110.000000	0.000000
15128.104706	0.024331	0.513222	0.168671	76.046112	28.455078	26.627855	0.000000	0.000000	0.000000	0.000000	0.000000	0.000000	0.638259	0.501840	-1.646465	0.000000	0.000000	1.000000	110.000000	0.000000
15128.108039	0.024331	0.513222	0.168671	76.046112	28.455078	26.627855	0.000000	0.000000	0.000000	0.000000	0.000000	0.000000	0.638259	0.501840	-1.646465	0.000000	0.000000	1.000000	110.000000	0.000000
15128.111372	0.024331	0.513222	0.168671	76.046112	28.455078	26.627855	0.000000	0.000000	0.000000	0.000000	0.000000	0.000000	0.638259	0.501840	-1.646465	0.000000	0.000000	1.000000	110.000000	0.000000
15128.114706	0.026567	0.514982	0.163206	76.311180	26.023041	24.497169	0.000000	0.000000	0.000000	0.000000	0.000000	0.000000	0.670801	0.528094	-1.639494	0.000000	0.000000	1.000000	110.000000	0.000000
15128.118039	0.026567	0.514982	0.163206	76.311180	26.023041	24.497169	0.000000	0.000000	0.000000	0.000000	0.000000	0.000000	0.670801	0.528094	-1.639494	0.000000	0.000000	1.000000	110.000000	0.000000
15128.121372	0.026567	0.514982	0.163206	76.311180	26.023041	24.497169	0.000000	0.000000	0.000000	0.000000	0.000000	0.000000	0.670801	0.528094	-1.639494	0.000000	0.000000	1.000000	110.000000	0.000000
15128.124706	0.028906	0.516805	0.157711	76.342857	22.958214	21.602037	0.000000	0.000000	0.000000	0.000000	0.000000	0.000000	0.701567	0.547048	-1.648465	0.000000	0.000000	1.000000	110.000000	0.000000
15128.128039	0.028906	0.516805	0.157711	76.342857	22.958214	21.602037	0.000000	0.000000	0.000000	0.000000	0.000000	0.000000	0.701567	0.547048	-1.648465	0.000000	0.000000	1.000000	110.000000	0.000000
15128.131372	0.028906	0.516805	0.157711	76.342857	22.958214	21.602037	0.000000	0.000000	0.000000	0.000000	0.000000	0.000000	0.701567	0.547048	-1.648465	0.000000	0.000000	1.000000	110.000000	0.000000
15128.134706	0.031404	0.518697	0.152256	76.205116	19.875134	18.485632	0.000000	0.000000	0.000000	0.000000	0.000000	0.000000	0.749592	0.567410	-1.636534	0.000000	0.000000	1.000000	110.000000	0.000000
15128.138039	0.031404	0.518697	0.152256	76.205116	19.875134	18.485632	0.000000	0.000000	0.000000	0.000000	0.000000	0.000000	0.749592	0.567410	-1.636534	0.000000	0.000000	1.000000	110.000000	0.000000
15128.141372	0.031404	0.518697	0.152256	76.205116	19.875134	18.485632	0.000000	0.000000	0.000000	0.000000	0.000000	0.000000	0.749592	0.567410	-1.636534	0.000000	0.000000	1.000000	110.000000	0.000000
15128.144706	0.034110	0.520643	0.146726	75.953468	17.110603	15.553621	0.000000	0.000000	0.000000	0.000000	0.000000	0.000000	0.811566	0.583866	-1.659029	0.000000	0.000000	1.000000	110.000000	0.000000
15128.148039	0.034110	0.520643	0.146726	75.953468	17.110603	15.553621	0.000000	0.000000	0.000000	0.000000	0.000000	0.000000	0.811566	0.583866	-1.659029	0.000000	0.000000	1.000000	110.000000	0.000000
15128.151372	0.034110	0.520643	0.146726	75.953468	17.110603	15.553621	0.000000	0.000000	0.000000	0.000000	0.000000	0.000000	0.811566	0.583866	-1.659029	0.000000	0.000000	1.000000	110.000000	0.000000
15128.154706	0.036903	0.522580	0.141169	75.636612	14.684144	13.281040	0.000000	0.000000	0.000000	0.000000	0.000000	0.000000	0.837903	0.580960	-1.667114	0.000000	0.000000	1.000000	110.000000	0.000000
15128.158039	0.036903	0.522580	0.141169	75.636612	14.684144	13.281040	0.000000	0.000000	0.000000	0.000000	0.000000	0.000000	0.837903	0.580960	-1.667114	0.000000	0.000000	1.000000	110.000000	0.000000
15128.161372	0.036903	0.522580	0.141169	75.636612	14.684144	13.281040	0.000000	0.000000	0.000000	0.000000	0.000000	0.000000	0.837903	0.580960	-1.667114	0.000000	0.000000	1.000000	110.000000	0.000000
15128.164706	0.039665	0.524585	0.135564	75.312576	12.456409	11.585560	0.000000	0.000000	0.000000	0.000000	0.000000	0.000000	0.828700	0.601513	-1.681485	0.000000	0.000000	1.000000	110.000000	0.000000
15128.168039	0.039665	0.524585	0.135564	75.312576	12.456409	11.585560	0.000000	0.000000	0.000000	0.000000	0.000000	0.000000	0.828700	0.601513	-1.681485	0.000000	0.000000	1.000000	110.000000	0.000000
15128.171372	0.039665	0.524585	0.135564	75.312576	12.456409	11.585560	0.000000	0.000000	0.000000	0.000000	0.000000	0.000000	0.828700	0.601513	-1.681485	0.000000	0.000000	1.000000	110.000000	0.000000
15128.174706	0.042421	0.526618	0.129875	74.989891	10.273736	10.138110	0.000000	0.000000	0.000000	0.000000	0.000000	0.000000	0.826703	0.610163	-1.706657	0.000000	0.000000	1.000000	110.000000	0.000000
15128.178039	0.042421	0.526618	0.129875	74.989891	10.273736	10.138110	0.000000	0.000000	0.000000	0.000000	0.000000	0.000000	0.826703	0.610163	-1.706657	0.000000	0.000000	1.000000	110.000000	0.000000
15128.181372	0.042421	0.526618	0.129875	74.989891	10.273736	10.138110	0.000000	0.000000	0.000000	0.000000	0.000000	0.000000	0.826703	0.610163	-1.706657	0.000000	0.000000	1.000000	110.000000	0.000000
15128.184706	0.045141	0.528664	0.124124	74.680603	8.074224	8.606610	0.000000	0.000000	0.000000	0.000000	0.000000	0.000000	0.816079	0.613784	-1.725145	0.000000	0.000000	1.000000	110.000000	0.000000
15128.188039	0.045141	0.528664	0.124124	74.680603	8.074224	8.606610	0.000000	0.000000	0.000000	0.000000	0.000000	0.000000	0.816079	0.613784	-1.725145	0.000000	0.000000	1.000000	110.000000	0.000000
15128.191372	0.045141	0.528664	0.124124	74.680603	8.074224	8.606610	0.000000	0.000000	0.000000	0.000000	0.000000	0.000000	0.816079	0.613784	-1.725145	0.000000	0.000000	1.000000	110.000000	0.000000
15128.194706	0.047801	0.530807	0.118362	74.372452	5.964097	7.231403	0.000000	0.000000	0.000000	0.000000	0.000000	0.000000	0.797941	0.642633	-1.728769	0.000000	0.000000	1.000000	110.000000	0.000000
15128.198039	0.047801	0.530807	0.118362	74.372452	5.964097	7.231403	0.000000	0.000000	0.000000	0.000000	0.000000	0.000000	0.797941	0.642633	-1.728769	0.000000	0.000000	1.000000	110.000000	0.000000
15128.201372	0.047801	0.530807	0.118362	74.372452	5.964097	7.231403	0.000000	0.000000	0.000000	0.000000	0.000000	0.000000	0.797941	0.642633	-1.728769	0.000000	0.000000	1.000000	110.000000	0.000000
15128.204706	0.050480	0.532992	0.112568	74.059669	4.063526	6.334435	0.000000	0.000000	0.000000	0.000000	0.000000	0.000000	0.803791	0.655547	-1.738262	0.000000	0.000000	1.000000	110.000000	0.000000
15128.208039	0.050480	0.532992	0.112568	74.059669	4.063526	6.334435	0.000000	0.000000	0.000000	0.000000	0.000000	0.000000	0.803791	0.655547	-1.738262	0.000000	0.000000	1.000000	110.000000	0.000000
15128.211372	0.050480	0.532992	0.112568	74.059669	4.063526	6.334435	0.000000	0.000000	0.000000	0.000000	0.000000	0.000000	0.803791	0.655547	-1.738262	0.000000	0.000000	1.000000	110.000000	0.000000
15128.214706	0.053157	0.535308	0.106829	73.773293	2.415456	5.717823	0.000000	0.000000	0.000000	0.000000	0.000000	0.000000	0.803214	0.694919	-1.721448	0.000000	0.000000	1.000000	110.000000	0.000000
15128.218039	0.053157	0.535308	0.106829	73.773293	2.415456	5.717823	0.000000	0.000000	0.000000	0.000000	0.000000	0.000000	0.803214	0.694919	-1.721448	0.000000	0.000000	1.000000	110.000000	0.000000
15128.221372	0.053157	0.535308	0.106829	73.773293	2.415456	5.717823	0.000000	0.000000	0.000000	0.000000	0.000000	0.000000	0.803214	0.694919	-1.721448	0.000000	0.000000	1.000000	110.000000	0.000000
15128.224706	0.055908	0.537747	0.101101	73.560532	1.031308	4.806083	0.000000	0.000000	0.000000	0.000000	0.000000	0.000000	0.825213	0.731758	-1.718490	0.000000	0.000000	1.000000	110.000000	0.000000
15128.228039	0.055908	0.537747	0.101101	73.560532	1.031308	4.806083	0.000000	0.000000	0.000000	0.000000	0.000000	0.000000	0.825213	0.731758	-1.718490	0.000000	0.000000	1.000000	110.000000	0.000000
15128.231372	0.055908	0.537747	0.101101	73.560532	1.031308	4.806083	0.000000	0.000000	0.000000	0.000000	0.000000	0.000000	0.825213	0.731758	-1.718490	0.000000	0.000000	1.000000	110.000000	0.000000
15128.234706	0.058735	0.540330	0.095437	73.547539	-0.133696	3.499485	0.000000	0.000000	0.000000	0.000000	0.000000	0.000000	0.847937	0.774698	-1.699206	0.000000	0.000000	1.000000	110.000000	0.000000
15128.238039	0.058735	0.540330	0.095437	73.547539	-0.133696	3.499485	0.000000	0.000000	0.000000	0.000000	0.000000	0.000000	0.847937	0.774698	-1.699206	0.000000	0.000000	1.000000	110.000000	0.000000
15128.241372	0.058735	0.540330	0.095437	73.547539	-0.133696	3.499485	0.000000	0.000000	0.000000	0.000000	0.000000	0.000000	0.847937	0.774698	-1.699206	0.000000	0.000000	1.000000	110.000000	0.000000
15128.244706	0.061680	0.543028	0.089774	73.659409	-1.048991	2.458672	0.000000	0.000000	0.000000	0.000000	0.000000	0.000000	0.883629	0.809624	-1.698846	0.000000	0.000000	1.000000	110.000000	0.000000
15128.248039	0.061680	0.543028	0.089774	73.659409	-1.048991	2.458672	0.000000	0.000000	0.000000	0.000000	0.000000	0.000000	0.883629	0.809624	-1.698846	0.000000	0.000000	1.000000	110.000000	0.000000
15128.251372	0.061680	0.543028	0.089774	73.659409	-1.048991	2.458672	0.000000	0.000000	0.000000	0.000000	0.000000	0.000000	0.883629	0.809624	-1.698846	0.000000	0.000000	1.000000	110.000000	0.000000
15128.254706	0.064595	0.545853	0.084206	73.854866	-1.771285	1.911231	0.000000	0.000000	0.000000	0.000000	0.000000	0.000000	0.874335	0.847402	-1.670352	0.000000	0.000000	1.000000	110.000000	0.000000
15128.258039	0.064595	0.545853	0.084206	73.854866	-1.771285	1.911231	0.000000	0.000000	0.000000	0.000000	0.000000	0.000000	0.874335	0.847402	-1.670352	0.000000	0.000000	1.000000	110.000000	0.000000
15128.261372	0.064595	0.545853	0.084206	73.854866	-1.771285	1.911231	0.000000	0.000000	0.000000	0.000000	0.000000	0.000000	0.874335	0.847402	-1.670352	0.000000	0.000000	1.000000	110.000000	0.000000
15128.264706	0.067486	0.548720	0.078788	74.122498	-2.472493	1.534806	0.000000	0.000000	0.000000	0.000000	0.000000	0.000000	0.867491	0.860214	-1.625539	0.000000	0.000000	1.000000	110.000000	0.000000
15128.268039	0.067486	0.548720	0.078788	74.122498	-2.472493	1.534806	0.000000	0.000000	0.000000	0.000000	0.000000	0.000000	0.867491	0.860214	-1.625539	0.000000	0.000000	1.000000	110.000000	0.000000
15128.271372	0.067486	0.548720	0.078788	74.122498	-2.472493	1.534806	0.000000	0.000000	0.000000	0.000000	0.000000	0.000000	0.867491	0.860214	-1.625539	0.000000	0.000000	1.000000	110.000000	0.000000
15128.274706	0.070273	0.551666	0.073464	74.444542	-3.235856	0.861681	0.000000	0.000000	0.000000	0.000000	0.000000	0.000000	0.836140	0.883770	-1.597139	0.000000	0.000000	1.000000	110.000000	0.000000
15128.278039	0.070273	0.551666	0.073464	74.444542	-3.235856	0.861681	0.000000	0.000000	0.000000	0.000000	0.000000	0.000000	0.836140	0.883770	-1.597139	0.000000	0.000000	1.000000	110.000000	0.000000
15128.281372	0.070273	0.551666	0.073464	74.444542	-3.235856	0.861681	0.000000	0.000000	0.000000	0.000000	0.000000	0.000000	0.836140	0.883770	-1.597139	0.000000	0.000000	1.000000	110.000000	0.000000
15128.284706	0.072843	0.554582	0.068314	74.775597	-3.984368	0.651877	0.000000	0.000000	0.000000	0.000000	0.000000	0.000000	0.770926	0.874732	-1.544950	0.000000	0.000000	1.000000	110.000000	0.000000
15128.288039	0.072843	0.554582	0.068314	74.775597	-3.984368	0.651877	0.000000	0.000000	0.000000	0.000000	0.000000	0.000000	0.770926	0.874732	-1.544950	0.000000	0.000000	1.000000	110.000000	0.000000
15128.291372	0.072843	0.554582	0.068314	74.775597	-3.984368	0.651877	0.000000	0.000000	0.000000	0.000000	0.000000	0.000000	0.770926	0.874732	-1.544950	0.000000	0.000000	1.000000	110.000000	0.000000
15128.294706	0.075291	0.557485	0.063245	75.096642	-4.634538	0.832669	0.000000	0.000000	0.000000	0.000000	0.000000	0.000000	0.734242	0.870951	-1.520732	0.000000	0.000000	1.000000	110.000000	0.000000
15128.298039	0.075291	0.557485	0.063245	75.096642	-4.634538	0.832669	0.000000	0.000000	0.000000	0.000000	0.000000	0.000000	0.734242	0.870951	-1.520732	0.000000	0.000000	1.000000	110.000000	0.000000
15128.301372	0.075291	0.557485	0.063245	75.096642	-4.634538	0.832669	0.000000	0.000000	0.000000	0.000000	0.000000	0.000000	0.734242	0.870951	-1.520732	0.000000	0.000000	1.000000	110.000000	0.000000
15128.304706	0.077695	0.560321	0.058259	75.402962	-5.105674	1.318866	0.000000	0.000000	0.000000	0.000000	0.000000	0.000000	0.721215	0.850601	-1.495707	0.000000	0.000000	1.000000	110.000000	0.000000
15128.308039	0.077695	0.560321	0.058259	75.402962	-5.105674	1.318866	0.000000	0.000000	0.000000	0.000000	0.000000	0.000000	0.721215	0.850601	-1.495707	0.000000	0.000000	1.000000	110.000000	0.000000
15128.311372	0.077695	0.560321	0.058259	75.402962	-5.105674	1.318866	0.000000	0.000000	0.000000	0.000000	0.000000	0.000000	0.721215	0.850601	-1.495707	0.000000	0.000000	1.000000	110.000000	0.000000
15128.314706	0.080079	0.563073	0.053339	75.688995	-5.371402	1.937488	0.000000	0.000000	0.000000	0.000000	0.000000	0.000000	0.715249	0.825715	-1.476189	0.000000	0.000000	1.000000	110.000000	0.000000
15128.318039	0.080079	0.563073	0.053339	75.688995	-5.371402	1.937488	0.000000	0.000000	0.000000	0.000000	0.000000	0.000000	0.715249	0.825715	-1.476189	0.000000	0.000000	1.000000	110.000000	0.000000
15128.321372	0.080079	0.563073	0.053339	75.688995	-5.371402	1.937488	0.000000	0.000000	0.000000	0.000000	0.000000	0.000000	0.715249	0.825715	-1.476189	0.000000	0.000000	1.000000	110.000000	0.000000
15128.324706	0.082466	0.565699	0.048470	75.949005	-5.524256	2.354217	0.000000	0.000000	0.000000	0.000000	0.000000	0.000000	0.716251	0.787872	-1.460545	0.000000	0.000000	1.000000	110.000000	0.000000
15128.328039	0.082466	0.565699	0.048470	75.949005	-5.524256	2.354217	0.000000	0.000000	0.000000	0.000000	0.000000	0.000000	0.716251	0.787872	-1.460545	0.000000	0.000000	1.000000	110.000000	0.000000
15128.331372	0.082466	0.565699	0.048470	75.949005	-5.524256	2.354217	0.000000	0.000000	0.000000	0.000000	0.000000	0.000000	0.716251	0.787872	-1.460545	0.000000	0.000000	1.000000	110.000000	0.000000
15128.334706	0.084813	0.568221	0.043681	76.161743	-5.626091	2.493848	0.000000	0.000000	0.000000	0.000000	0.000000	0.000000	0.703922	0.756591	-1.436823	0.000000	0.000000	1.000000	110.000000	0.000000
15128.338039	0.084813	0.568221	0.043681	76.161743	-5.626091	2.493848	0.000000	0.000000	0.000000	0.000000	0.000000	0.000000	0.703922	0.756591	-1.436823	0.000000	0.000000	1.000000	110.000000	0.000000
15128.341372	0.084813	0.568221	0.043681	76.161743	-5.626091	2.493848	0.000000	0.000000	0.000000	0.000000	0.000000	0.000000	0.703922	0.756591	-1.436823	0.000000	0.000000	1.000000	110.000000	0.000000
15128.344706	0.087114	0.570606	0.038940	76.336861	-5.731525	2.887930	0.000000	0.000000	0.000000	0.000000	0.000000	0.000000	0.690425	0.715442	-1.422416	0.000000	0.000000	1.000000	110.000000	0.000000
15128.348039	0.087114	0.570606	0.038940	76.336861	-5.731525	2.887930	0.000000	0.000000	0.000000	0.000000	0.000000	0.000000	0.690425	0.715442	-1.422416	0.000000	0.000000	1.000000	110.000000	0.000000
15128.351372	0.087114	0.570606	0.038940	76.336861	-5.731525	2.887930	0.000000	0.000000	0.000000	0.000000	0.000000	0.000000	0.690425	0.715442	-1.422416	0.000000	0.000000	1.000000	110.000000	0.000000
15128.354706	0.089250	0.572867	0.034376	76.451561	-5.934255	3.362595	0.000000	0.000000	0.000000	0.000000	0.000000	0.000000	0.640929	0.678285	-1.368936	0.000000	0.000000	1.000000	110.000000	0.000000
15128.358039	0.089250	0.572867	0.034376	76.451561	-5.934255	3.362595	0.000000	0.000000	0.000000	0.000000	0.000000	0.000000	0.640929	0.678285	-1.368936	0.000000	0.000000	1.000000	110.000000	0.000000
15128.361372	0.089250	0.572867	0.034376	76.451561	-5.934255	3.362595	0.000000	0.000000	0.000000	0.000000	0.000000	0.000000	0.640929	0.678285	-1.368936	0.000000	0.000000	1.000000	110.000000	0.000000
15128.364706	0.091253	0.574983	0.029998	76.506699	-6.423642	3.249511	0.000000	0.000000	0.000000	0.000000	0.000000	0.000000	0.600894	0.634688	-1.313491	0.000000	0.000000	1.000000	110.000000	0.000000
15128.368039	0.091253	0.574983	0.029998	76.506699	-6.423642	3.249511	0.000000	0.000000	0.000000	0.000000	0.000000	0.000000	0.600894	0.634688	-1.313491	0.000000	0.000000	1.000000	110.000000	0.000000
15128.371372	0.091253	0.574983	0.029998	76.506699	-6.423642	3.249511	0.000000	0.000000	0.000000	0.000000	0.000000	0.000000	0.600894	0.634688	-1.313491	0.000000	0.000000	1.000000	110.000000	0.000000
15128.374706	0.093121	0.576976	0.025763	76.498833	-7.136976	2.360934	0.000000	0.000000	0.000000	0.000000	0.000000	0.000000	0.560148	0.598083	-1.270619	0.000000	0.000000	1.000000	110.000000	0.000000
15128.378039	0.093121	0.576976	0.025763	76.498833	-7.136976	2.360934	0.000000	0.000000	0.000000	0.000000	0.000000	0.000000	0.560148	0.598083	-1.270619	0.000000	0.000000	1.000000	110.000000	0.000000
15128.381372	0.093121	0.576976	0.025763	76.498833	-7.136976	2.360934	0.000000	0.000000	0.000000	0.000000	0.000000	0.000000	0.560148	0.598083	-1.270619	0.000000	0.000000	1.000000	110.000000	0.000000
15128.384706	0.094821	0.578836	0.021729	76.445114	-7.872602	1.333482	0.000000	0.000000	0.000000	0.000000	0.000000	0.000000	0.510155	0.557890	-1.210131	0.000000	0.000000	1.000000	110.000000	0.000000
15128.388039	0.094821	0.578836	0.021729	76.445114	-7.872602	1.333482	0.000000	0.000000	0.000000	0.000000	0.000000	0.000000	0.510155	0.557890	-1.210131	0.000000	0.000000	1.000000	110.000000	0.000000
15128.391372	0.094821	0.578836	0.021729	76.445114	-7.872602	1.333482	0.000000	0.000000	0.000000	0.000000	0.000000	0.000000	0.510155	0.557890	-1.210131	0.000000	0.000000	1.000000	110.000000	0.000000
15128.394706	0.096431	0.580541	0.017894	76.373856	-8.414303	0.634048	0.000000	0.000000	0.000000	0.000000	0.000000	0.000000	0.483001	0.511459	-1.150595	0.000000	0.000000	1.000000	110.000000	0.000000
15128.398039	0.096431	0.580541	0.017894	76.373856	-8.414303	0.634048	0.000000	0.000000	0.000000	0.000000	0.000000	0.000000	0.483001	0.511459	-1.150595	0.000000	0.000000	1.000000	110.000000	0.000000
15128.401372	0.096431	0.580541	0.017894	76.373856	-8.414303	0.634048	0.000000	0.000000	0.000000	0.000000	0.000000	0.000000	0.483001	0.511459	-1.150595	0.000000	0.000000	1.000000	110.000000	0.000000
15128.404706	0.097950	0.582131	0.014230	76.311249	-8.601846	0.110451	0.000000	0.000000	0.000000	0.000000	0.000000	0.000000	0.455601	0.477079	-1.099078	0.000000	0.000000	1.000000	110.000000	0.000000
15128.408039	0.097950	0.582131	0.014230	76.311249	-8.601846	0.110451	0.000000	0.000000	0.000000	0.000000	0.000000	0.000000	0.455601	0.477079	-1.099078	0.000000	0.000000	1.000000	110.000000	0.000000
15128.411372	0.097950	0.582131	0.014230	76.311249	-8.601846	0.110451	0.000000	0.000000	0.000000	0.000000	0.000000	0.000000	0.455601	0.477079	-1.099078	0.000000	0.000000	1.000000	110.000000	0.000000
15128.414706	0.099390	0.583622	0.010780	76.272072	-8.357302	0.154176	0.000000	0.000000	0.000000	0.000000	0.000000	0.000000	0.432128	0.447330	-1.034891	0.000000	0.000000	1.000000	110.000000	0.000000
15128.418039	0.099390	0.583622	0.010780	76.272072	-8.357302	0.154176	0.000000	0.000000	0.000000	0.000000	0.000000	0.000000	0.432128	0.447330	-1.034891	0.000000	0.000000	1.000000	110.000000	0.000000
15128.421372	0.099390	0.583622	0.010780	76.272072	-8.357302	0.154176	0.000000	0.000000	0.000000	0.000000	0.000000	0.000000	0.432128	0.447330	-1.034891	0.000000	0.000000	1.000000	110.000000	0.000000
15128.424706	0.100718	0.585011	0.007580	76.226059	-7.987493	0.450541	0.000000	0.000000	0.000000	0.000000	0.000000	0.000000	0.398423	0.416793	-0.960167	0.000000	0.000000	1.000000	110.000000	0.000000
15128.428039	0.100718	0.585011	0.007580	76.226059	-7.987493	0.450541	0.000000	0.000000	0.000000	0.000000	0.000000	0.000000	0.398423	0.416793	-0.960167	0.000000	0.000000	1.000000	110.000000	0.000000
15128.431372	0.100718	0.585011	0.007580	76.226059	-7.987493	0.450541	0.000000	0.000000	0.000000	0.000000	0.000000	0.000000	0.398423	0.416793	-0.960167	0.000000	0.000000	1.000000	110.000000	0.000000
15128.434706	0.102015	0.586315	0.004656	76.166702	-7.649721	0.859531	0.000000	0.000000	0.000000	0.000000	0.000000	0.000000	0.388858	0.391146	-0.877136	0.000000	0.000000	1.000000	110.000000	0.000000
15128.438039	0.102015	0.586315	0.004656	76.166702	-7.649721	0.859531	0.000000	0.000000	0.000000	0.000000	0.000000	0.000000	0.388858	0.391146	-0.877136	0.000000	0.000000	1.000000	110.000000	0.000000
15128.441372	0.102015	0.586315	0.004656	76.166702	-7.649721	0.859531	0.000000	0.000000	0.000000	0.000000	0.000000	0.000000	0.388858	0.391146	-0.877136	0.000000	0.000000	1.000000	110.000000	0.000000
15128.444706	0.103209	0.587527	0.001986	76.104935	-7.343608	1.392294	0.000000	0.000000	0.000000	0.000000	0.000000	0.000000	0.358433	0.363711	-0.801108	0.000000	0.000000	1.000000	110.000000	0.000000
15128.448039	0.103209	0.587527	0.001986	76.104935	-7.343608	1.392294	0.000000	0.000000	0.000000	0.000000	0.000000	0.000000	0.358433	0.363711	-0.801108	0.000000	0.000000	1.000000	110.000000	0.000000
15128.451372	0.103209	0.587527	0.001986	76.104935	-7.343608	1.392294	0.000000	0.000000	0.000000	0.000000	0.000000	0.000000	0.358433	0.363711	-0.801108	0.000000	0.000000	1.000000	110.000000	0.000000
15128.454706	0.104285	0.588678	-0.000431	76.043137	-7.028378	1.914250	0.000000	0.000000	0.000000	0.000000	0.000000	0.000000	0.322564	0.345285	-0.725101	0.000000	0.000000	1.000000	110.000000	0.000000
15128.458039	0.104285	0.588678	-0.000431	76.043137	-7.028378	1.914250	0.000000	0.000000	0.000000	0.000000	0.000000	0.000000	0.322564	0.345285	-0.725101	0.000000	0.000000	1.000000	110.000000	0.000000
15128.461372	0.104285	0.588678	-0.000431	76.043137	-7.028378	1.914250	0.000000	0.000000	0.000000	0.000000	0.000000	0.000000	0.322564	0.345285	-0.725101	0.000000	0.000000	1.000000	110.000000	0.000000
15128.464706	0.105322	0.589760	-0.002653	75.994057	-6.645518	2.576267	0.000000	0.000000	0.000000	0.000000	0.000000	0.000000	0.311295	0.324458	-0.666481	0.000000	0.000000	1.000000	110.000000	0.000000
15128.468039	0.105322	0.589760	-0.002653	75.994057	-6.645518	2.576267	0.000000	0.000000	0.000000	0.000000	0.000000	0.000000	0.311295	0.324458	-0.666481	0.000000	0.000000	1.000000	110.000000	0.000000
15128.471372	0.105322	0.589760	-0.002653	75.994057	-6.645518	2.576267	0.000000	0.000000	0.000000	0.000000	0.000000	0.000000	0.311295	0.324458	-0.666481	0.000000	0.000000	1.000000	110.000000	0.000000
15128.474706	0.106370	0.590750	-0.004681	75.957649	-6.148304	3.389626	0.000000	0.000000	0.000000	0.000000	0.000000	0.000000	0.314300	0.296943	-0.608452	0.000000	0.000000	1.000000	110.000000	0.000000
15128.478039	0.106370	0.590750	-0.004681	75.957649	-6.148304	3.389626	0.000000	0.000000	0.000000	0.000000	0.000000	0.000000	0.314300	0.296943	-0.608452	0.000000	0.000000	1.000000	110.000000	0.000000
15128.481372	0.106370	0.590750	-0.004681	75.957649	-6.148304	3.389626	0.000000	0.000000	0.000000	0.000000	0.000000	0.000000	0.314300	0.296943	-0.608452	0.000000	0.000000	1.000000	110.000000	0.000000
15128.484706	0.107417	0.591690	-0.006569	75.945007	-5.561576	4.271923	0.000000	0.000000	0.000000	0.000000	0.000000	0.000000	0.314144	0.281968	-0.566379	0.000000	0.000000	1.000000	110.000000	0.000000
15128.488039	0.107417	0.591690	-0.006569	75.945007	-5.561576	4.271923	0.000000	0.000000	0.000000	0.000000	0.000000	0.000000	0.314144	0.281968	-0.566379	0.000000	0.000000	1.000000	110.000000	0.000000
15128.491372	0.107417	0.591690	-0.006569	75.945007	-5.561576	4.271923	0.000000	0.000000	0.000000	0.000000	0.000000	0.000000	0.314144	0.281968	-0.566379	0.000000	0.000000	1.000000	110.000000	0.000000
15128.494706	0.108541	0.592569	-0.008376	75.964706	-4.973263	4.885314	0.000000	0.000000	0.000000	0.000000	0.000000	0.000000	0.337195	0.263961	-0.542236	0.000000	0.000000	1.000000	110.000000	0.000000
15128.498039	0.108541	0.592569	-0.008376	75.964706	-4.973263	4.885314	0.000000	0.000000	0.000000	0.000000	0.000000	0.000000	0.337195	0.263961	-0.542236	0.000000	0.000000	1.000000	110.000000	0.000000
15128.501372	0.108541	0.592569	-0.008376	75.964706	-4.973263	4.885314	0.000000	0.000000	0.000000	0.000000	0.000000	0.000000	0.337195	0.263961	-0.542236	0.000000	0.000000	1.000000	110.000000	0.000000
15128.504706	0.109740	0.593347	-0.010113	76.033226	-4.481626	5.337230	0.000000	0.000000	0.000000	0.000000	0.000000	0.000000	0.359675	0.233273	-0.520831	0.000000	0.000000	1.000000	110.000000	0.000000
15128.508039	0.109740	0.593347	-0.010113	76.033226	-4.481626	5.337230	0.000000	0.000000	0.000000	0.000000	0.000000	0.000000	0.359675	0.233273	-0.520831	0.000000	0.000000	1.000000	110.000000	0.000000
15128.511372	0.109740	0.593347	-0.010113	76.033226	-4.481626	5.337230	0.000000	0.000000	0.000000	0.000000	0.000000	0.000000	0.359675	0.233273	-0.520831	0.000000	0.000000	1.000000	110.000000	0.000000
15128.514706	0.110933	0.594043	-0.011832	76.141685	-4.168252	5.632711	0.000000	0.000000	0.000000	0.000000	0.000000	0.000000	0.357975	0.208860	-0.515777	0.000000	0.000000	1.000000	110.000000	0.000000
15128.518039	0.110933	0.594043	-0.011832	76.141685	-4.168252	5.632711	0.000000	0.000000	0.000000	0.000000	0.000000	0.000000	0.357975	0.208860	-0.515777	0.000000	0.000000	1.000000	110.000000	0.000000
15128.521372	0.110933	0.594043	-0.011832	76.141685	-4.168252	5.632711	0.000000	0.000000	0.000000	0.000000	0.000000	0.000000	0.357975	0.208860	-0.515777	0.000000	0.000000	1.000000	110.000000	0.000000
15128.524706	0.112097	0.594708	-0.013451	76.287323	-4.136593	5.782138	0.000000	0.000000	0.000000	0.000000	0.000000	0.000000	0.349167	0.199481	-0.485880	0.000000	0.000000	1.000000	110.000000	0.000000
15128.528039	0.112097	0.594708	-0.013451	76.287323	-4.136593	5.782138	0.000000	0.000000	0.000000	0.000000	0.000000	0.000000	0.349167	0.199481	-0.485880	0.000000	0.000000	1.000000	110.000000	0.000000
15128.531372	0.112097	0.594708	-0.013451	76.287323	-4.136593	5.782138	0.000000	0.000000	0.000000	0.000000	0.000000	0.000000	0.349167	0.199481	-0.485880	0.000000	0.000000	1.000000	110.000000	0.000000
15128.534706	0.113265	0.595331	-0.015021	76.462349	-4.322054	5.962838	0.000000	0.000000	0.000000	0.000000	0.000000	0.000000	0.350346	0.186709	-0.470938	0.000000	0.000000	1.000000	110.000000	0.000000
15128.538039	0.113265	0.595331	-0.015021	76.462349	-4.322054	5.962838	0.000000	0.000000	0.000000	0.000000	0.000000	0.000000	0.350346	0.186709	-0.470938	0.000000	0.000000	1.000000	110.000000	0.000000
15128.541372	0.113265	0.595331	-0.015021	76.462349	-4.322054	5.962838	0.000000	0.000000	0.000000	0.000000	0.000000	0.000000	0.350346	0.186709	-0.470938	0.000000	0.000000	1.000000	110.000000	0.000000
15128.544706	0.114458	0.595911	-0.016546	76.634804	-4.544147	6.066143	0.000000	0.000000	0.000000	0.000000	0.000000	0.000000	0.357981	0.174143	-0.457583	0.000000	0.000000	1.000000	110.000000	0.000000
15128.548039	0.114458	0.595911	-0.016546	76.634804	-4.544147	6.066143	0.000000	0.000000	0.000000	0.000000	0.000000	0.000000	0.357981	0.174143	-0.457583	0.000000	0.000000	1.000000	110.000000	0.000000
15128.551372	0.114458	0.595911	-0.016546	76.634804	-4.544147	6.066143	0.000000	0.000000	0.000000	0.000000	0.000000	0.000000	0.357981	0.174143	-0.457583	0.000000	0.000000	1.000000	110.000000	0.000000
15128.554706	0.115656	0.596450	-0.018022	76.788063	-4.785231	5.994622	0.000000	0.000000	0.000000	0.000000	0.000000	0.000000	0.359468	0.161751	-0.442593	0.000000	0.000000	1.000000	110.000000	0.000000
15128.558039	0.115656	0.596450	-0.018022	76.788063	-4.785231	5.994622	0.000000	0.000000	0.000000	0.000000	0.000000	0.000000	0.359468	0.161751	-0.442593	0.000000	0.000000	1.000000	110.000000	0.000000
15128.561372	0.115656	0.596450	-0.018022	76.788063	-4.785231	5.994622	0.000000	0.000000	0.000000	0.000000	0.000000	0.000000	0.359468	0.161751	-0.442593	0.000000	0.000000	1.000000	110.000000	0.000000
15128.564706	0.116798	0.596949	-0.019430	76.906097	-4.991423	5.592066	0.000000	0.000000	0.000000	0.000000	0.000000	0.000000	0.342429	0.149557	-0.422583	0.000000	0.000000	1.000000	110.000000	0.000000
15128.568039	0.116798	0.596949	-0.019430	76.906097	-4.991423	5.592066	0.000000	0.000000	0.000000	0.000000	0.000000	0.000000	0.342429	0.149557	-0.422583	0.000000	0.000000	1.000000	110.000000	0.000000
15128.571372	0.116798	0.596949	-0.019430	76.906097	-4.991423	5.592066	0.000000	0.000000	0.000000	0.000000	0.000000	0.000000	0.342429	0.149557	-0.422583	0.000000	0.000000	1.000000	110.000000	0.000000
15128.574706	0.117929	0.597426	-0.020767	76.983841	-5.128230	5.296905	0.000000	0.000000	0.000000	0.000000	0.000000	0.000000	0.339464	0.143149	-0.400955	0.000000	0.000000	1.000000	110.000000	0.000000
15128.578039	0.117929	0.597426	-0.020767	76.983841	-5.128230	5.296905	0.000000	0.000000	0.000000	0.000000	0.000000	0.000000	0.339464	0.143149	-0.400955	0.000000	0.000000	1.000000	110.000000	0.000000
15128.581372	0.117929	0.597426	-0.020767	76.983841	-5.128230	5.296905	0.000000	0.000000	0.000000	0.000000	0.000000	0.000000	0.339464	0.143149	-0.400955	0.000000	0.000000	1.000000	110.000000	0.000000
15128.584706	0.118983	0.597820	-0.022039	77.026215	-5.208884	5.280918	0.000000	0.000000	0.000000	0.000000	0.000000	0.000000	0.316158	0.118294	-0.381562	0.000000	0.000000	1.000000	110.000000	0.000000
15128.588039	0.118983	0.597820	-0.022039	77.026215	-5.208884	5.280918	0.000000	0.000000	0.000000	0.000000	0.000000	0.000000	0.316158	0.118294	-0.381562	0.000000	0.000000	1.000000	110.000000	0.000000
15128.591372	0.118983	0.597820	-0.022039	77.026215	-5.208884	5.280918	0.000000	0.000000	0.000000	0.000000	0.000000	0.000000	0.316158	0.118294	-0.381562	0.000000	0.000000	1.000000	110.000000	0.000000
15128.594706	0.119967	0.598194	-0.023221	77.011719	-5.224927	5.742495	0.000000	0.000000	0.000000	0.000000	0.000000	0.000000	0.295243	0.112216	-0.354588	0.000000	0.000000	1.000000	110.000000	0.000000
15128.598039	0.119967	0.598194	-0.023221	77.011719	-5.224927	5.742495	0.000000	0.000000	0.000000	0.000000	0.000000	0.000000	0.295243	0.112216	-0.354588	0.000000	0.000000	1.000000	110.000000	0.000000
15128.601372	0.119967	0.598194	-0.023221	77.011719	-5.224927	5.742495	0.000000	0.000000	0.000000	0.000000	0.000000	0.000000	0.295243	0.112216	-0.354588	0.000000	0.000000	1.000000	110.000000	0.000000
15128.604706	0.120920	0.598530	-0.024340	76.964203	-5.277351	5.539989	0.000000	0.000000	0.000000	0.000000	0.000000	0.000000	0.285705	0.100682	-0.335679	0.000000	0.000000	1.000000	110.000000	0.000000
15128.608039	0.120920	0.598530	-0.024340	76.964203	-5.277351	5.539989	0.000000	0.000000	0.000000	0.000000	0.000000	0.000000	0.285705	0.100682	-0.335679	0.000000	0.000000	1.000000	110.000000	0.000000
15128.611372	0.120920	0.598530	-0.024340	76.964203	-5.277351	5.539989	0.000000	0.000000	0.000000	0.000000	0.000000	0.000000	0.285705	0.100682	-0.335679	0.000000	0.000000	1.000000	110.000000	0.000000
15128.614706	0.121841	0.598828	-0.025395	76.912903	-5.421936	5.142211	0.000000	0.000000	0.000000	0.000000	0.000000	0.000000	0.276405	0.089274	-0.316681	0.000000	0.000000	1.000000	110.000000	0.000000
15128.618039	0.121841	0.598828	-0.025395	76.912903	-5.421936	5.142211	0.000000	0.000000	0.000000	0.000000	0.000000	0.000000	0.276405	0.089274	-0.316681	0.000000	0.000000	1.000000	110.000000	0.000000
15128.621372	0.121841	0.598828	-0.025395	76.912903	-5.421936	5.142211	0.000000	0.000000	0.000000	0.000000	0.000000	0.000000	0.276405	0.089274	-0.316681	0.000000	0.000000	1.000000	110.000000	0.000000
15128.624706	0.122680	0.599057	-0.026339	76.861229	-5.638501	4.673036	0.000000	0.000000	0.000000	0.000000	0.000000	0.000000	0.251554	0.068931	-0.283111	0.000000	0.000000	1.000000	110.000000	0.000000
15128.628039	0.122680	0.599057	-0.026339	76.861229	-5.638501	4.673036	0.000000	0.000000	0.000000	0.000000	0.000000	0.000000	0.251554	0.068931	-0.283111	0.000000	0.000000	1.000000	110.000000	0.000000
15128.631372	0.122680	0.599057	-0.026339	76.861229	-5.638501	4.673036	0.000000	0.000000	0.000000	0.000000	0.000000	0.000000	0.251554	0.068931	-0.283111	0.000000	0.000000	1.000000	110.000000	0.000000
15128.634706	0.123455	0.599244	-0.027183	76.811165	-5.873106	4.210804	0.000000	0.000000	0.000000	0.000000	0.000000	0.000000	0.232586	0.056084	-0.253356	0.000000	0.000000	1.000000	110.000000	0.000000
15128.638039	0.123455	0.599244	-0.027183	76.811165	-5.873106	4.210804	0.000000	0.000000	0.000000	0.000000	0.000000	0.000000	0.232586	0.056084	-0.253356	0.000000	0.000000	1.000000	110.000000	0.000000
15128.641372	0.123455	0.599244	-0.027183	76.811165	-5.873106	4.210804	0.000000	0.000000	0.000000	0.000000	0.000000	0.000000	0.232586	0.056084	-0.253356	0.000000	0.000000	1.000000	110.000000	0.000000
15128.644706	0.124136	0.599376	-0.027962	76.768837	-6.104361	3.761430	0.000000	0.000000	0.000000	0.000000	0.000000	0.000000	0.204397	0.039467	-0.233489	0.000000	0.000000	1.000000	110.000000	0.000000
15128.648039	0.124136	0.599376	-0.027962	76.768837	-6.104361	3.761430	0.000000	0.000000	0.000000	0.000000	0.000000	0.000000	0.204397	0.039467	-0.233489	0.000000	0.000000	1.000000	110.000000	0.000000
15128.651372	0.124136	0.599376	-0.027962	76.768837	-6.104361	3.761430	0.000000	0.000000	0.000000	0.000000	0.000000	0.000000	0.204397	0.039467	-0.233489	0.000000	0.000000	1.000000	110.000000	0.000000
15128.654706	0.124136	0.599376	-0.027962	76.738503	-6.249395	3.455271	0.000000	0.000000	0.000000	0.000000	0.000000	0.000000	0.204397	0.039467	-0.233489	0.000000	0.000000	1.000000	110.000000	0.000000
15128.658039	0.124715	0.599465	-0.028628	76.738503	-6.249395	3.455271	0.000000	0.000000	0.000000	0.000000	0.000000	0.000000	0.173773	0.026828	-0.199925	0.000000	0.000000	1.000000	110.000000	0.000000
15128.661372	0.124715	0.599465	-0.028628	76.738503	-6.249395	3.455271	0.000000	0.000000	0.000000	0.000000	0.000000	0.000000	0.173773	0.026828	-0.199925	0.000000	0.000000	1.000000	110.000000	0.000000
15128.664706	0.125216	0.599488	-0.029181	76.738770	-6.277636	3.323594	0.000000	0.000000	0.000000	0.000000	0.000000	0.000000	0.150189	0.006982	-0.165768	0.000000	0.000000	1.000000	110.000000	0.000000
15128.668039	0.125216	0.599488	-0.029181	76.738770	-6.277636	3.323594	0.000000	0.000000	0.000000	0.000000	0.000000	0.000000	0.150189	0.006982	-0.165768	0.000000	0.000000	1.000000	110.000000	0.000000
15128.671372	0.125216	0.599488	-0.029181	76.738770	-6.277636	3.323594	0.000000	0.000000	0.000000	0.000000	0.000000	0.000000	0.150189	0.006982	-0.165768	0.000000	0.000000	1.000000	110.000000	0.000000
15128.674706	0.125648	0.599433	-0.029664	76.753235	-6.229725	3.297374	0.000000	0.000000	0.000000	0.000000	0.000000	0.000000	0.129466	-0.016691	-0.145081	0.000000	0.000000	1.000000	110.000000	0.000000
15128.678039	0.125648	0.599433	-0.029664	76.753235	-6.229725	3.297374	0.000000	0.000000	0.000000	0.000000	0.000000	0.000000	0.129466	-0.016691	-0.145081	0.000000	0.000000	1.000000	110.000000	0.000000
15128.681372	0.125648	0.599433	-0.029664	76.753235	-6.229725	3.297374	0.000000	0.000000	0.000000	0.000000	0.000000	0.000000	0.129466	-0.016691	-0.145081	0.000000	0.000000	1.000000	110.000000	0.000000
15128.684706	0.126022	0.599311	-0.030040	76.776993	-6.205570	3.270274	0.000000	0.000000	0.000000	0.000000	0.000000	0.000000	0.112347	-0.036409	-0.112572	0.000000	0.000000	1.000000	110.000000	0.000000
15128.688039	0.126022	0.599311	-0.030040	76.776993	-6.205570	3.270274	0.000000	0.000000	0.000000	0.000000	0.000000	0.000000	0.112347	-0.036409	-0.112572	0.000000	0.000000	1.000000	110.000000	0.000000
15128.691372	0.126022	0.599311	-0.030040	76.776993	-6.205570	3.270274	0.000000	0.000000	0.000000	0.000000	0.000000	0.000000	0.112347	-0.036409	-0.112572	0.000000	0.000000	1.000000	110.000000	0.000000
15128.694706	0.126022	0.599311	-0.030040	76.808754	-6.215874	3.212200	0.000000	0.000000	0.000000	0.000000	0.000000	0.000000	0.112347	-0.036409	-0.112572	0.000000	0.000000	1.000000	110.000000	0.000000
15128.698039	0.126303	0.599093	-0.030355	76.808754	-6.215874	3.212200	0.000000	0.000000	0.000000	0.000000	0.000000	0.000000	0.084398	-0.065591	-0.094768	0.000000	0.000000	1.000000	110.000000	0.000000
15128.701372	0.126303	0.599093	-0.030355	76.808754	-6.215874	3.212200	0.000000	0.000000	0.000000	0.000000	0.000000	0.000000	0.084398	-0.065591	-0.094768	0.000000	0.000000	1.000000	110.000000	0.000000
15128.704706	0.126303	0.599093	-0.030355	76.852081	-6.255342	3.132562	0.000000	0.000000	0.000000	0.000000	0.000000	0.000000	0.084398	-0.065591	-0.094768	0.000000	0.000000	1.000000	110.000000	0.000000
15128.708039	0.126303	0.599093	-0.030355	76.852081	-6.255342	3.132562	0.000000	0.000000	0.000000	0.000000	0.000000	0.000000	0.084398	-0.065591	-0.094768	0.000000	0.000000	1.000000	110.000000	0.000000
15128.711372	0.126530	0.598801	-0.030631	76.852081	-6.255342	3.132562	0.000000	0.000000	0.000000	0.000000	0.000000	0.000000	0.068012	-0.087417	-0.082779	0.000000	0.000000	1.000000	110.000000	0.000000
15128.714706	0.126666	0.598406	-0.030917	76.909782	-6.329614	3.025577	0.000000	0.000000	0.000000	0.000000	0.000000	0.000000	0.040680	-0.118702	-0.085556	0.000000	0.000000	1.000000	110.000000	0.000000
15128.718039	0.126666	0.598406	-0.030917	76.909782	-6.329614	3.025577	0.000000	0.000000	0.000000	0.000000	0.000000	0.000000	0.040680	-0.118702	-0.085556	0.000000	0.000000	1.000000	110.000000	0.000000
15128.721372	0.126666	0.598406	-0.030917	76.909782	-6.329614	3.025577	0.000000	0.000000	0.000000	0.000000	0.000000	0.000000	0.040680	-0.118702	-0.085556	0.000000	0.000000	1.000000	110.000000	0.000000
15128.724706	0.126666	0.598406	-0.030917	76.976082	-6.434271	2.901390	0.000000	0.000000	0.000000	0.000000	0.000000	0.000000	0.040680	-0.118702	-0.085556	0.000000	0.000000	1.000000	110.000000	0.000000
15128.728039	0.126708	0.597930	-0.031219	76.976082	-6.434271	2.901390	0.000000	0.000000	0.000000	0.000000	0.000000	0.000000	0.012693	-0.142681	-0.090606	0.000000	0.000000	1.000000	110.000000	0.000000
15128.731372	0.126708	0.597930	-0.031219	76.976082	-6.434271	2.901390	0.000000	0.000000	0.000000	0.000000	0.000000	0.000000	0.012693	-0.142681	-0.090606	0.000000	0.000000	1.000000	110.000000	0.000000
15128.734706	0.126689	0.597388	-0.031504	77.053825	-6.567000	2.754011	0.000000	0.000000	0.000000	0.000000	0.000000	0.000000	-0.005709	-0.162658	-0.085748	0.000000	0.000000	1.000000	110.000000	0.000000
15128.738039	0.126689	0.597388	-0.031504	77.053825	-6.567000	2.754011	0.000000	0.000000	0.000000	0.000000	0.000000	0.000000	-0.005709	-0.162658	-0.085748	0.000000	0.000000	1.000000	110.000000	0.000000
15128.741372	0.126689	0.597388	-0.031504	77.053825	-6.567000	2.754011	0.000000	0.000000	0.000000	0.000000	0.000000	0.000000	-0.005709	-0.162658	-0.085748	0.000000	0.000000	1.000000	110.000000	0.000000
15128.744706	0.126689	0.597388	-0.031504	77.138100	-6.726196	2.593220	0.000000	0.000000	0.000000	0.000000	0.000000	0.000000	-0.005709	-0.162658	-0.085748	0.000000	0.000000	1.000000	110.000000	0.000000
15128.748039	0.126588	0.596779	-0.031768	77.138100	-6.726196	2.593220	0.000000	0.000000	0.000000	0.000000	0.000000	0.000000	-0.030153	-0.182601	-0.079162	0.000000	0.000000	1.000000	110.000000	0.000000
15128.751372	0.126588	0.596779	-0.031768	77.138100	-6.726196	2.593220	0.000000	0.000000	0.000000	0.000000	0.000000	0.000000	-0.030153	-0.182601	-0.079162	0.000000	0.000000	1.000000	110.000000	0.000000
15128.754706	0.126479	0.596117	-0.031989	77.217995	-6.872447	2.444453	0.000000	0.000000	0.000000	0.000000	0.000000	0.000000	-0.032904	-0.198648	-0.066275	0.000000	0.000000	1.000000	110.000000	0.000000
15128.758039	0.126479	0.596117	-0.031989	77.217995	-6.872447	2.444453	0.000000	0.000000	0.000000	0.000000	0.000000	0.000000	-0.032904	-0.198648	-0.066275	0.000000	0.000000	1.000000	110.000000	0.000000
15128.761372	0.126479	0.596117	-0.031989	77.217995	-6.872447	2.444453	0.000000	0.000000	0.000000	0.000000	0.000000	0.000000	-0.032904	-0.198648	-0.066275	0.000000	0.000000	1.000000	110.000000	0.000000
15128.764706	0.126479	0.596117	-0.031989	77.268166	-6.938900	2.385442	0.000000	0.000000	0.000000	0.000000	0.000000	0.000000	-0.032904	-0.198648	-0.066275	0.000000	0.000000	1.000000	110.000000	0.000000
15128.768039	0.126349	0.595439	-0.032129	77.268166	-6.938900	2.385442	0.000000	0.000000	0.000000	0.000000	0.000000	0.000000	-0.038849	-0.203543	-0.042015	0.000000	0.000000	1.000000	110.000000	0.000000
15128.771372	0.126349	0.595439	-0.032129	77.268166	-6.938900	2.385442	0.000000	0.000000	0.000000	0.000000	0.000000	0.000000	-0.038849	-0.203543	-0.042015	0.000000	0.000000	1.000000	110.000000	0.000000
15128.774706	0.126232	0.594756	-0.032155	77.272987	-6.888305	2.442999	0.000000	0.000000	0.000000	0.000000	0.000000	0.000000	-0.035242	-0.204693	-0.007750	0.000000	0.000000	1.000000	110.000000	0.000000
15128.778039	0.126232	0.594756	-0.032155	77.272987	-6.888305	2.442999	0.000000	0.000000	0.000000	0.000000	0.000000	0.000000	-0.035242	-0.204693	-0.007750	0.000000	0.000000	1.000000	110.000000	0.000000
15128.781372	0.126232	0.594756	-0.032155	77.272987	-6.888305	2.442999	0.000000	0.000000	0.000000	0.000000	0.000000	0.000000	-0.035242	-0.204693	-0.007750	0.000000	0.000000	1.000000	110.000000	0.000000
15128.784706	0.126232	0.594756	-0.032155	77.230827	-6.720812	2.610087	0.000000	0.000000	0.000000	0.000000	0.000000	0.000000	-0.035242	-0.204693	-0.007750	0.000000	0.000000	1.000000	110.000000	0.000000
15128.788039	0.126159	0.594026	-0.032180	77.230827	-6.720812	2.610087	0.000000	0.000000	0.000000	0.000000	0.000000	0.000000	-0.021943	-0.219109	-0.007362	0.000000	0.000000	1.000000	110.000000	0.000000
15128.791372	0.126159	0.594026	-0.032180	77.230827	-6.720812	2.610087	0.000000	0.000000	0.000000	0.000000	0.000000	0.000000	-0.021943	-0.219109	-0.007362	0.000000	0.000000	1.000000	110.000000	0.000000
15128.794706	0.126114	0.593266	-0.032181	77.146561	-6.431522	2.891956	0.000000	0.000000	0.000000	0.000000	0.000000	0.000000	-0.013285	-0.227974	-0.000393	0.000000	0.000000	1.000000	110.000000	0.000000
15128.798039	0.126114	0.593266	-0.032181	77.146561	-6.431522	2.891956	0.000000	0.000000	0.000000	0.000000	0.000000	0.000000	-0.013285	-0.227974	-0.000393	0.000000	0.000000	1.000000	110.000000	0.000000
15128.801372	0.126114	0.593266	-0.032181	77.146561	-6.431522	2.891956	0.000000	0.000000	0.000000	0.000000	0.000000	0.000000	-0.013285	-0.227974	-0.000393	0.000000	0.000000	1.000000	110.000000	0.000000
15128.804706	0.126114	0.593266	-0.032181	77.029106	-6.076520	3.233810	0.000000	0.000000	0.000000	0.000000	0.000000	0.000000	-0.013285	-0.227974	-0.000393	0.000000	0.000000	1.000000	110.000000	0.000000
15128.808039	0.126079	0.592477	-0.032153	77.029106	-6.076520	3.233810	0.000000	0.000000	0.000000	0.000000	0.000000	0.000000	-0.010697	-0.236888	0.008336	0.000000	0.000000	1.000000	110.000000	0.000000
15128.811372	0.126079	0.592477	-0.032153	77.029106	-6.076520	3.233810	0.000000	0.000000	0.000000	0.000000	0.000000	0.000000	-0.010697	-0.236888	0.008336	0.000000	0.000000	1.000000	110.000000	0.000000
15128.814706	0.126073	0.591650	-0.032171	76.902771	-5.698076	3.592545	0.000000	0.000000	0.000000	0.000000	0.000000	0.000000	-0.001604	-0.247810	-0.005409	0.000000	0.000000	1.000000	110.000000	0.000000
15128.818039	0.126073	0.591650	-0.032171	76.902771	-5.698076	3.592545	0.000000	0.000000	0.000000	0.000000	0.000000	0.000000	-0.001604	-0.247810	-0.005409	0.000000	0.000000	1.000000	110.000000	0.000000
15128.821372	0.126073	0.591650	-0.032171	76.902771	-5.698076	3.592545	0.000000	0.000000	0.000000	0.000000	0.000000	0.000000	-0.001604	-0.247810	-0.005409	0.000000	0.000000	1.000000	110.000000	0.000000
15128.824706	0.126073	0.591650	-0.032171	76.780266	-5.341381	3.927825	0.000000	0.000000	0.000000	0.000000	0.000000	0.000000	-0.001604	-0.247810	-0.005409	0.000000	0.000000	1.000000	110.000000	0.000000
15128.828039	0.126056	0.590795	-0.032155	76.780266	-5.341381	3.927825	0.000000	0.000000	0.000000	0.000000	0.000000	0.000000	-0.005098	-0.256706	0.005015	0.000000	0.000000	1.000000	110.000000	0.000000
15128.831372	0.126056	0.590795	-0.032155	76.780266	-5.341381	3.927825	0.000000	0.000000	0.000000	0.000000	0.000000	0.000000	-0.005098	-0.256706	0.005015	0.000000	0.000000	1.000000	110.000000	0.000000
15128.834706	0.126043	0.589891	-0.032125	76.681519	-5.048369	4.205783	0.000000	0.000000	0.000000	0.000000	0.000000	0.000000	-0.004001	-0.271143	0.008702	0.000000	0.000000	1.000000	110.000000	0.000000
15128.838039	0.126043	0.589891	-0.032125	76.681519	-5.048369	4.205783	0.000000	0.000000	0.000000	0.000000	0.000000	0.000000	-0.004001	-0.271143	0.008702	0.000000	0.000000	1.000000	110.000000	0.000000
15128.841372	0.126043	0.589891	-0.032125	76.681519	-5.048369	4.205783	0.000000	0.000000	0.000000	0.000000	0.000000	0.000000	-0.004001	-0.271143	0.008702	0.000000	0.000000	1.000000	110.000000	0.000000
15128.844706	0.126043	0.589891	-0.032125	76.603432	-4.833552	4.402379	0.000000	0.000000	0.000000	0.000000	0.000000	0.000000	-0.004001	-0.271143	0.008702	0.000000	0.000000	1.000000	110.000000	0.000000
15128.848039	0.125998	0.588957	-0.032056	76.603432	-4.833552	4.402379	0.000000	0.000000	0.000000	0.000000	0.000000	0.000000	-0.013593	-0.280086	0.020799	0.000000	0.000000	1.000000	110.000000	0.000000
15128.851372	0.125998	0.588957	-0.032056	76.603432	-4.833552	4.402379	0.000000	0.000000	0.000000	0.000000	0.000000	0.000000	-0.013593	-0.280086	0.020799	0.000000	0.000000	1.000000	110.000000	0.000000
15128.854706	0.125861	0.587988	-0.031998	76.550934	-4.706798	4.517874	0.000000	0.000000	0.000000	0.000000	0.000000	0.000000	-0.040898	-0.290910	0.017563	0.000000	0.000000	1.000000	110.000000	0.000000
15128.858039	0.125861	0.587988	-0.031998	76.550934	-4.706798	4.517874	0.000000	0.000000	0.000000	0.000000	0.000000	0.000000	-0.040898	-0.290910	0.017563	0.000000	0.000000	1.000000	110.000000	0.000000
15128.861372	0.125861	0.587988	-0.031998	76.550934	-4.706798	4.517874	0.000000	0.000000	0.000000	0.000000	0.000000	0.000000	-0.040898	-0.290910	0.017563	0.000000	0.000000	1.000000	110.000000	0.000000
15128.864706	0.125861	0.587988	-0.031998	76.517105	-4.635201	4.585456	0.000000	0.000000	0.000000	0.000000	0.000000	0.000000	-0.040898	-0.290910	0.017563	0.000000	0.000000	1.000000	110.000000	0.000000
15128.868039	0.125644	0.587018	-0.031917	76.517105	-4.635201	4.585456	0.000000	0.000000	0.000000	0.000000	0.000000	0.000000	-0.065315	-0.290787	0.024088	0.000000	0.000000	1.000000	110.000000	0.000000
15128.871372	0.125644	0.587018	-0.031917	76.517105	-4.635201	4.585456	0.000000	0.000000	0.000000	0.000000	0.000000	0.000000	-0.065315	-0.290787	0.024088	0.000000	0.000000	1.000000	110.000000	0.000000
15128.874706	0.125392	0.586043	-0.031804	76.504250	-4.576102	4.657381	0.000000	0.000000	0.000000	0.000000	0.000000	0.000000	-0.075573	-0.292474	0.033978	0.000000	0.000000	1.000000	110.000000	0.000000
15128.878039	0.125392	0.586043	-0.031804	76.504250	-4.576102	4.657381	0.000000	0.000000	0.000000	0.000000	0.000000	0.000000	-0.075573	-0.292474	0.033978	0.000000	0.000000	1.000000	110.000000	0.000000
15128.881372	0.125392	0.586043	-0.031804	76.504250	-4.576102	4.657381	0.000000	0.000000	0.000000	0.000000	0.000000	0.000000	-0.075573	-0.292474	0.033978	0.000000	0.000000	1.000000	110.000000	0.000000
15128.884706	0.125127	0.585057	-0.031733	76.490257	-4.502938	4.754311	0.000000	0.000000	0.000000	0.000000	0.000000	0.000000	-0.079295	-0.295959	0.021381	0.000000	0.000000	1.000000	110.000000	0.000000
15128.888039	0.125127	0.585057	-0.031733	76.490257	-4.502938	4.754311	0.000000	0.000000	0.000000	0.000000	0.000000	0.000000	-0.079295	-0.295959	0.021381	0.000000	0.000000	1.000000	110.000000	0.000000
15128.891372	0.125127	0.585057	-0.031733	76.490257	-4.502938	4.754311	0.000000	0.000000	0.000000	0.000000	0.000000	0.000000	-0.079295	-0.295959	0.021381	0.000000	0.000000	1.000000	110.000000	0.000000
15128.894706	0.124827	0.584089	-0.031635	76.464775	-4.402632	4.877408	0.000000	0.000000	0.000000	0.000000	0.000000	0.000000	-0.090155	-0.290373	0.029216	0.000000	0.000000	1.000000	110.000000	0.000000
15128.898039	0.124827	0.584089	-0.031635	76.464775	-4.402632	4.877408	0.000000	0.000000	0.000000	0.000000	0.000000	0.000000	-0.090155	-0.290373	0.029216	0.000000	0.000000	1.000000	110.000000	0.000000
15128.901372	0.124827	0.584089	-0.031635	76.464775	-4.402632	4.877408	0.000000	0.000000	0.000000	0.000000	0.000000	0.000000	-0.090155	-0.290373	0.029216	0.000000	0.000000	1.000000	110.000000	0.000000
15128.904706	0.124546	0.583122	-0.031546	76.405396	-4.230512	5.070613	0.000000	0.000000	0.000000	0.000000	0.000000	0.000000	-0.084296	-0.290219	0.026760	0.000000	0.000000	1.000000	110.000000	0.000000
15128.908039	0.124546	0.583122	-0.031546	76.405396	-4.230512	5.070613	0.000000	0.000000	0.000000	0.000000	0.000000	0.000000	-0.084296	-0.290219	0.026760	0.000000	0.000000	1.000000	110.000000	0.000000
15128.911372	0.124546	0.583122	-0.031546	76.405396	-4.230512	5.070613	0.000000	0.000000	0.000000	0.000000	0.000000	0.000000	-0.084296	-0.290219	0.026760	0.000000	0.000000	1.000000	110.000000	0.000000
15128.914706	0.124546	0.583122	-0.031546	76.293350	-3.949159	5.370210	0.000000	0.000000	0.000000	0.000000	0.000000	0.000000	-0.084296	-0.290219	0.026760	0.000000	0.000000	1.000000	110.000000	0.000000
15128.918039	0.124283	0.582179	-0.031472	76.293350	-3.949159	5.370210	0.000000	0.000000	0.000000	0.000000	0.000000	0.000000	-0.079009	-0.282811	0.022351	0.000000	0.000000	1.000000	110.000000	0.000000
15128.921372	0.124283	0.582179	-0.031472	76.293350	-3.949159	5.370210	0.000000	0.000000	0.000000	0.000000	0.000000	0.000000	-0.079009	-0.282811	0.022351	0.000000	0.000000	1.000000	110.000000	0.000000
15128.924706	0.124035	0.581266	-0.031343	76.133621	-3.574845	5.757864	0.000000	0.000000	0.000000	0.000000	0.000000	0.000000	-0.074247	-0.273796	0.038695	0.000000	0.000000	1.000000	110.000000	0.000000
15128.928039	0.124035	0.581266	-0.031343	76.133621	-3.574845	5.757864	0.000000	0.000000	0.000000	0.000000	0.000000	0.000000	-0.074247	-0.273796	0.038695	0.000000	0.000000	1.000000	110.000000	0.000000
15128.931372	0.124035	0.581266	-0.031343	76.133621	-3.574845	5.757864	0.000000	0.000000	0.000000	0.000000	0.000000	0.000000	-0.074247	-0.273796	0.038695	0.000000	0.000000	1.000000	110.000000	0.000000
15128.934706	0.124035	0.581266	-0.031343	75.946510	-3.156401	6.186002	0.000000	0.000000	0.000000	0.000000	0.000000	0.000000	-0.074247	-0.273796	0.038695	0.000000	0.000000	1.000000	110.000000	0.000000
15128.938039	0.123824	0.580383	-0.031165	75.946510	-3.156401	6.186002	0.000000	0.000000	0.000000	0.000000	0.000000	0.000000	-0.063433	-0.264895	0.053343	0.000000	0.000000	1.000000	110.000000	0.000000
15128.941372	0.123824	0.580383	-0.031165	75.946510	-3.156401	6.186002	0.000000	0.000000	0.000000	0.000000	0.000000	0.000000	-0.063433	-0.264895	0.053343	0.000000	0.000000	1.000000	110.000000	0.000000
15128.944706	0.123628	0.579530	-0.030932	75.750664	-2.737199	6.615100	0.000000	0.000000	0.000000	0.000000	0.000000	0.000000	-0.058689	-0.256091	0.069825	0.000000	0.000000	1.000000	110.000000	0.000000
15128.948039	0.123628	0.579530	-0.030932	75.750664	-2.737199	6.615100	0.000000	0.000000	0.000000	0.000000	0.000000	0.000000	-0.058689	-0.256091	0.069825	0.000000	0.000000	1.000000	110.000000	0.000000
15128.951372	0.123628	0.579530	-0.030932	75.750664	-2.737199	6.615100	0.000000	0.000000	0.000000	0.000000	0.000000	0.000000	-0.058689	-0.256091	0.069825	0.000000	0.000000	1.000000	110.000000	0.000000
15128.954706	0.123628	0.579530	-0.030932	75.569016	-2.358842	7.002198	0.000000	0.000000	0.000000	0.000000	0.000000	0.000000	-0.058689	-0.256091	0.069825	0.000000	0.000000	1.000000	110.000000	0.000000
15128.958039	0.123460	0.578736	-0.030680	75.569016	-2.358842	7.002198	0.000000	0.000000	0.000000	0.000000	0.000000	0.000000	-0.050457	-0.238178	0.075740	0.000000	0.000000	1.000000	110.000000	0.000000
15128.961372	0.123460	0.578736	-0.030680	75.569016	-2.358842	7.002198	0.000000	0.000000	0.000000	0.000000	0.000000	0.000000	-0.050457	-0.238178	0.075740	0.000000	0.000000	1.000000	110.000000	0.000000
15128.964706	0.123316	0.577959	-0.030418	75.414413	-2.041804	7.327567	0.000000	0.000000	0.000000	0.000000	0.000000	0.000000	-0.043108	-0.232926	0.078608	0.000000	0.000000	1.000000	110.000000	0.000000
15128.968039	0.123316	0.577959	-0.030418	75.414413	-2.041804	7.327567	0.000000	0.000000	0.000000	0.000000	0.000000	0.000000	-0.043108	-0.232926	0.078608	0.000000	0.000000	1.000000	110.000000	0.000000
15128.971372	0.123316	0.577959	-0.030418	75.414413	-2.041804	7.327567	0.000000	0.000000	0.000000	0.000000	0.000000	0.000000	-0.043108	-0.232926	0.078608	0.000000	0.000000	1.000000	110.000000	0.000000
15128.974706	0.123316	0.577959	-0.030418	75.296356	-1.797361	7.580159	0.000000	0.000000	0.000000	0.000000	0.000000	0.000000	-0.043108	-0.232926	0.078608	0.000000	0.000000	1.000000	110.000000	0.000000
15128.978039	0.123184	0.577213	-0.030192	75.296356	-1.797361	7.580159	0.000000	0.000000	0.000000	0.000000	0.000000	0.000000	-0.039755	-0.223813	0.067610	0.000000	0.000000	1.000000	110.000000	0.000000
15128.981372	0.123184	0.577213	-0.030192	75.296356	-1.797361	7.580159	0.000000	0.000000	0.000000	0.000000	0.000000	0.000000	-0.039755	-0.223813	0.067610	0.000000	0.000000	1.000000	110.000000	0.000000
15128.984706	0.123037	0.576480	-0.030015	75.226540	-1.643233	7.745343	0.000000	0.000000	0.000000	0.000000	0.000000	0.000000	-0.043913	-0.219938	0.053341	0.000000	0.000000	1.000000	110.000000	0.000000
15128.988039	0.123037	0.576480	-0.030015	75.226540	-1.643233	7.745343	0.000000	0.000000	0.000000	0.000000	0.000000	0.000000	-0.043913	-0.219938	0.053341	0.000000	0.000000	1.000000	110.000000	0.000000
15128.991372	0.123037	0.576480	-0.030015	75.226540	-1.643233	7.745343	0.000000	0.000000	0.000000	0.000000	0.000000	0.000000	-0.043913	-0.219938	0.053341	0.000000	0.000000	1.000000	110.000000	0.000000
15128.994706	0.123037	0.576480	-0.030015	75.204239	-1.573965	7.826085	0.000000	0.000000	0.000000	0.000000	0.000000	0.000000	-0.043913	-0.219938	0.053341	0.000000	0.000000	1.000000	110.000000	0.000000
15128.998039	0.122923	0.575778	-0.029879	75.204239	-1.573965	7.826085	0.000000	0.000000	0.000000	0.000000	0.000000	0.000000	-0.034416	-0.210714	0.040663	0.000000	0.000000	1.000000	110.000000	0.000000
15129.001372	0.122923	0.575778	-0.029879	75.204239	-1.573965	7.826085	0.000000	0.000000	0.000000	0.000000	0.000000	0.000000	-0.034416	-0.210714	0.040663	0.000000	0.000000	1.000000	110.000000	0.000000
15129.004706	0.122792	0.575113	-0.029797	75.219025	-1.569634	7.841667	0.000000	0.000000	0.000000	0.000000	0.000000	0.000000	-0.039055	-0.199475	0.024587	0.000000	0.000000	1.000000	110.000000	0.000000
15129.008039	0.122792	0.575113	-0.029797	75.219025	-1.569634	7.841667	0.000000	0.000000	0.000000	0.000000	0.000000	0.000000	-0.039055	-0.199475	0.024587	0.000000	0.000000	1.000000	110.000000	0.000000
15129.011372	0.122792	0.575113	-0.029797	75.219025	-1.569634	7.841667	0.000000	0.000000	0.000000	0.000000	0.000000	0.000000	-0.039055	-0.199475	0.024587	0.000000	0.000000	1.000000	110.000000	0.000000
15129.014706	0.122792	0.575113	-0.029797	75.259521	-1.614377	7.810297	0.000000	0.000000	0.000000	0.000000	0.000000	0.000000	-0.039055	-0.199475	0.024587	0.000000	0.000000	1.000000	110.000000	0.000000
15129.018039	0.122658	0.574497	-0.029728	75.259521	-1.614377	7.810297	0.000000	0.000000	0.000000	0.000000	0.000000	0.000000	-0.040212	-0.184871	0.020591	0.000000	0.000000	1.000000	110.000000	0.000000
15129.021372	0.122658	0.574497	-0.029728	75.259521	-1.614377	7.810297	0.000000	0.000000	0.000000	0.000000	0.000000	0.000000	-0.040212	-0.184871	0.020591	0.000000	0.000000	1.000000	110.000000	0.000000
15129.024706	0.122525	0.573947	-0.029656	75.321426	-1.698465	7.738720	0.000000	0.000000	0.000000	0.000000	0.000000	0.000000	-0.039881	-0.164955	0.021754	0.000000	0.000000	1.000000	110.000000	0.000000
15129.028039	0.122525	0.573947	-0.029656	75.321426	-1.698465	7.738720	0.000000	0.000000	0.000000	0.000000	0.000000	0.000000	-0.039881	-0.164955	0.021754	0.000000	0.000000	1.000000	110.000000	0.000000
15129.031372	0.122525	0.573947	-0.029656	75.321426	-1.698465	7.738720	0.000000	0.000000	0.000000	0.000000	0.000000	0.000000	-0.039881	-0.164955	0.021754	0.000000	0.000000	1.000000	110.000000	0.000000
15129.034706	0.122525	0.573947	-0.029656	75.386513	-1.802084	7.649604	0.000000	0.000000	0.000000	0.000000	0.000000	0.000000	-0.039881	-0.164955	0.021754	0.000000	0.000000	1.000000	110.000000	0.000000
15129.038039	0.122395	0.573439	-0.029573	75.386513	-1.802084	7.649604	0.000000	0.000000	0.000000	0.000000	0.000000	0.000000	-0.039012	-0.152343	0.024822	0.000000	0.000000	1.000000	110.000000	0.000000
15129.041372	0.122395	0.573439	-0.029573	75.386513	-1.802084	7.649604	0.000000	0.000000	0.000000	0.000000	0.000000	0.000000	-0.039012	-0.152343	0.024822	0.000000	0.000000	1.000000	110.000000	0.000000
15129.044706	0.122395	0.573439	-0.029573	75.437553	-1.887837	7.578715	0.000000	0.000000	0.000000	0.000000	0.000000	0.000000	-0.039012	-0.152343	0.024822	0.000000	0.000000	1.000000	110.000000	0.000000
15129.048039	0.122395	0.573439	-0.029573	75.437553	-1.887837	7.578715	0.000000	0.000000	0.000000	0.000000	0.000000	0.000000	-0.039012	-0.152343	0.024822	0.000000	0.000000	1.000000	110.000000	0.000000
15129.051372	0.122278	0.573008	-0.029446	75.437553	-1.887837	7.578715	0.000000	0.000000	0.000000	0.000000	0.000000	0.000000	-0.035206	-0.129230	0.038164	0.000000	0.000000	1.000000	110.000000	0.000000
15129.054706	0.122178	0.572672	-0.029257	75.478760	-1.965780	7.518975	0.000000	0.000000	0.000000	0.000000	0.000000	0.000000	-0.029935	-0.100855	0.056692	0.000000	0.000000	1.000000	110.000000	0.000000
15129.058039	0.122178	0.572672	-0.029257	75.478760	-1.965780	7.518975	0.000000	0.000000	0.000000	0.000000	0.000000	0.000000	-0.029935	-0.100855	0.056692	0.000000	0.000000	1.000000	110.000000	0.000000
15129.061372	0.122178	0.572672	-0.029257	75.478760	-1.965780	7.518975	0.000000	0.000000	0.000000	0.000000	0.000000	0.000000	-0.029935	-0.100855	0.056692	0.000000	0.000000	1.000000	110.000000	0.000000
15129.064706	0.122178	0.572672	-0.029257	75.509430	-2.021895	7.480424	0.000000	0.000000	0.000000	0.000000	0.000000	0.000000	-0.029935	-0.100855	0.056692	0.000000	0.000000	1.000000	110.000000	0.000000
15129.068039	0.122054	0.572384	-0.029075	75.509430	-2.021895	7.480424	0.000000	0.000000	0.000000	0.000000	0.000000	0.000000	-0.037122	-0.086320	0.054721	0.000000	0.000000	1.000000	110.000000	0.000000
15129.071372	0.122054	0.572384	-0.029075	75.509430	-2.021895	7.480424	0.000000	0.000000	0.000000	0.000000	0.000000	0.000000	-0.037122	-0.086320	0.054721	0.000000	0.000000	1.000000	110.000000	0.000000
15129.074706	0.122054	0.572384	-0.029075	75.533241	-2.073544	7.449555	0.000000	0.000000	0.000000	0.000000	0.000000	0.000000	-0.037122	-0.086320	0.054721	0.000000	0.000000	1.000000	110.000000	0.000000
15129.078039	0.122054	0.572384	-0.029075	75.533241	-2.073544	7.449555	0.000000	0.000000	0.000000	0.000000	0.000000	0.000000	-0.037122	-0.086320	0.054721	0.000000	0.000000	1.000000	110.000000	0.000000
15129.081372	0.121939	0.572156	-0.028864	75.533241	-2.073544	7.449555	0.000000	0.000000	0.000000	0.000000	0.000000	0.000000	-0.034769	-0.068525	0.063096	0.000000	0.000000	1.000000	110.000000	0.000000
15129.084706	0.121939	0.572156	-0.028864	75.549004	-2.116613	7.438085	0.000000	0.000000	0.000000	0.000000	0.000000	0.000000	-0.034769	-0.068525	0.063096	0.000000	0.000000	1.000000	110.000000	0.000000
15129.088039	0.121939	0.572156	-0.028864	75.549004	-2.116613	7.438085	0.000000	0.000000	0.000000	0.000000	0.000000	0.000000	-0.034769	-0.068525	0.063096	0.000000	0.000000	1.000000	110.000000	0.000000
15129.091372	0.121939	0.572156	-0.028864	75.549004	-2.116613	7.438085	0.000000	0.000000	0.000000	0.000000	0.000000	0.000000	-0.034769	-0.068525	0.063096	0.000000	0.000000	1.000000	110.000000	0.000000
15129.094706	0.121689	0.571851	-0.028503	75.563889	-2.154423	7.418699	0.000000	0.000000	0.000000	0.000000	0.000000	0.000000	-0.074747	-0.091336	0.108287	0.000000	0.000000	1.000000	110.000000	0.000000
15129.098039	0.121689	0.571851	-0.028503	75.563889	-2.154423	7.418699	0.000000	0.000000	0.000000	0.000000	0.000000	0.000000	-0.074747	-0.091336	0.108287	0.000000	0.000000	1.000000	110.000000	0.000000
15129.101372	0.121689	0.571851	-0.028503	75.563889	-2.154423	7.418699	0.000000	0.000000	0.000000	0.000000	0.000000	0.000000	-0.074747	-0.091336	0.108287	0.000000	0.000000	1.000000	110.000000	0.000000
15129.104706	0.121689	0.571851	-0.028503	75.575310	-2.192877	7.396952	0.000000	0.000000	0.000000	0.000000	0.000000	0.000000	-0.074747	-0.091336	0.108287	0.000000	0.000000	1.000000	110.000000	0.000000
15129.108039	0.121594	0.571734	-0.028375	75.575310	-2.192877	7.396952	0.000000	0.000000	0.000000	0.000000	0.000000	0.000000	-0.028682	-0.035337	0.038431	0.000000	0.000000	1.000000	110.000000	0.000000
15129.111372	0.121594	0.571734	-0.028375	75.575310	-2.192877	7.396952	0.000000	0.000000	0.000000	0.000000	0.000000	0.000000	-0.028682	-0.035337	0.038431	0.000000	0.000000	1.000000	110.000000	0.000000
15129.114706	0.121594	0.571734	-0.028375	75.582123	-2.216589	7.389065	0.000000	0.000000	0.000000	0.000000	0.000000	0.000000	-0.028682	-0.035337	0.038431	0.000000	0.000000	1.000000	110.000000	0.000000
15129.118039	0.121594	0.571734	-0.028375	75.582123	-2.216589	7.389065	0.000000	0.000000	0.000000	0.000000	0.000000	0.000000	-0.028682	-0.035337	0.038431	0.000000	0.000000	1.000000	110.000000	0.000000
15129.121372	0.121485	0.571629	-0.028293	75.582123	-2.216589	7.389065	0.000000	0.000000	0.000000	0.000000	0.000000	0.000000	-0.032632	-0.031260	0.024542	0.000000	0.000000	1.000000	110.000000	0.000000
15129.124706	0.121485	0.571629	-0.028293	75.590065	-2.252961	7.364957	0.000000	0.000000	0.000000	0.000000	0.000000	0.000000	-0.032632	-0.031260	0.024542	0.000000	0.000000	1.000000	110.000000	0.000000
15129.128039	0.121485	0.571629	-0.028293	75.590065	-2.252961	7.364957	0.000000	0.000000	0.000000	0.000000	0.000000	0.000000	-0.032632	-0.031260	0.024542	0.000000	0.000000	1.000000	110.000000	0.000000
15129.131372	0.121485	0.571629	-0.028293	75.590065	-2.252961	7.364957	0.000000	0.000000	0.000000	0.000000	0.000000	0.000000	-0.032632	-0.031260	0.024542	0.000000	0.000000	1.000000	110.000000	0.000000
15129.134706	0.121262	0.571494	-0.028148	75.594856	-2.294179	7.332189	0.000000	0.000000	0.000000	0.000000	0.000000	0.000000	-0.066832	-0.040634	0.043633	0.000000	0.000000	1.000000	110.000000	0.000000
15129.138039	0.121262	0.571494	-0.028148	75.594856	-2.294179	7.332189	0.000000	0.000000	0.000000	0.000000	0.000000	0.000000	-0.066832	-0.040634	0.043633	0.000000	0.000000	1.000000	110.000000	0.000000
15129.141372	0.121262	0.571494	-0.028148	75.594856	-2.294179	7.332189	0.000000	0.000000	0.000000	0.000000	0.000000	0.000000	-0.066832	-0.040634	0.043633	0.000000	0.000000	1.000000	110.000000	0.000000
15129.144706	0.121262	0.571494	-0.028148	75.594215	-2.323469	7.313439	0.000000	0.000000	0.000000	0.000000	0.000000	0.000000	-0.066832	-0.040634	0.043633	0.000000	0.000000	1.000000	110.000000	0.000000
15129.148039	0.121143	0.571445	-0.028101	75.594215	-2.323469	7.313439	0.000000	0.000000	0.000000	0.000000	0.000000	0.000000	-0.035644	-0.014620	0.013960	0.000000	0.000000	1.000000	110.000000	0.000000
15129.151372	0.121143	0.571445	-0.028101	75.594215	-2.323469	7.313439	0.000000	0.000000	0.000000	0.000000	0.000000	0.000000	-0.035644	-0.014620	0.013960	0.000000	0.000000	1.000000	110.000000	0.000000
15129.154706	0.121143	0.571445	-0.028101	75.595467	-2.343878	7.307012	0.000000	0.000000	0.000000	0.000000	0.000000	0.000000	-0.035644	-0.014620	0.013960	0.000000	0.000000	1.000000	110.000000	0.000000
15129.158039	0.121143	0.571445	-0.028101	75.595467	-2.343878	7.307012	0.000000	0.000000	0.000000	0.000000	0.000000	0.000000	-0.035644	-0.014620	0.013960	0.000000	0.000000	1.000000	110.000000	0.000000
15129.161372	0.121029	0.571414	-0.028038	75.595467	-2.343878	7.307012	0.000000	0.000000	0.000000	0.000000	0.000000	0.000000	-0.034201	-0.009349	0.019086	0.000000	0.000000	1.000000	110.000000	0.000000
15129.164706	0.120915	0.571383	-0.027974	75.597931	-2.365634	7.296887	0.000000	0.000000	0.000000	0.000000	0.000000	0.000000	-0.034210	-0.009354	0.019075	0.000000	0.000000	1.000000	110.000000	0.000000
15129.168039	0.120915	0.571383	-0.027974	75.597931	-2.365634	7.296887	0.000000	0.000000	0.000000	0.000000	0.000000	0.000000	-0.034210	-0.009354	0.019075	0.000000	0.000000	1.000000	110.000000	0.000000
15129.171372	0.120915	0.571383	-0.027974	75.597931	-2.365634	7.296887	0.000000	0.000000	0.000000	0.000000	0.000000	0.000000	-0.034210	-0.009354	0.019075	0.000000	0.000000	1.000000	110.000000	0.000000
15129.174706	0.120915	0.571383	-0.027974	75.598808	-2.379091	7.296780	0.000000	0.000000	0.000000	0.000000	0.000000	0.000000	-0.034210	-0.009354	0.019075	0.000000	0.000000	1.000000	110.000000	0.000000
15129.178039	0.120810	0.571341	-0.027957	75.598808	-2.379091	7.296780	0.000000	0.000000	0.000000	0.000000	0.000000	0.000000	-0.031504	-0.012563	0.005270	0.000000	0.000000	1.000000	110.000000	0.000000
15129.181372	0.120810	0.571341	-0.027957	75.598808	-2.379091	7.296780	0.000000	0.000000	0.000000	0.000000	0.000000	0.000000	-0.031504	-0.012563	0.005270	0.000000	0.000000	1.000000	110.000000	0.000000
15129.184706	0.120810	0.571341	-0.027957	75.605110	-2.404503	7.282629	0.000000	0.000000	0.000000	0.000000	0.000000	0.000000	-0.031504	-0.012563	0.005270	0.000000	0.000000	1.000000	110.000000	0.000000
15129.188039	0.120810	0.571341	-0.027957	75.605110	-2.404503	7.282629	0.000000	0.000000	0.000000	0.000000	0.000000	0.000000	-0.031504	-0.012563	0.005270	0.000000	0.000000	1.000000	110.000000	0.000000
15129.191372	0.120705	0.571299	-0.027939	75.605110	-2.404503	7.282629	0.000000	0.000000	0.000000	0.000000	0.000000	0.000000	-0.031504	-0.012572	0.005261	0.000000	0.000000	1.000000	110.000000	0.000000
15129.194706	0.120705	0.571299	-0.027939	75.607941	-2.430496	7.266174	0.000000	0.000000	0.000000	0.000000	0.000000	0.000000	-0.031504	-0.012572	0.005261	0.000000	0.000000	1.000000	110.000000	0.000000
15129.198039	0.120705	0.571299	-0.027939	75.607941	-2.430496	7.266174	0.000000	0.000000	0.000000	0.000000	0.000000	0.000000	-0.031504	-0.012572	0.005261	0.000000	0.000000	1.000000	110.000000	0.000000
15129.201372	0.120705	0.571299	-0.027939	75.607941	-2.430496	7.266174	0.000000	0.000000	0.000000	0.000000	0.000000	0.000000	-0.031504	-0.012572	0.005261	0.000000	0.000000	1.000000	110.000000	0.000000
15129.204706	0.120493	0.571194	-0.027990	75.610085	-2.448048	7.259636	0.000000	0.000000	0.000000	0.000000	0.000000	0.000000	-0.063679	-0.031550	-0.015380	0.000000	0.000000	1.000000	110.000000	0.000000
15129.208039	0.120493	0.571194	-0.027990	75.610085	-2.448048	7.259636	0.000000	0.000000	0.000000	0.000000	0.000000	0.000000	-0.063679	-0.031550	-0.015380	0.000000	0.000000	1.000000	110.000000	0.000000
15129.211372	0.120493	0.571194	-0.027990	75.610085	-2.448048	7.259636	0.000000	0.000000	0.000000	0.000000	0.000000	0.000000	-0.063679	-0.031550	-0.015380	0.000000	0.000000	1.000000	110.000000	0.000000
15129.214706	0.120493	0.571194	-0.027990	75.609383	-2.453229	7.266827	0.000000	0.000000	0.000000	0.000000	0.000000	0.000000	-0.063679	-0.031550	-0.015380	0.000000	0.000000	1.000000	110.000000	0.000000
15129.218039	0.120377	0.571141	-0.028013	75.609383	-2.453229	7.266827	0.000000	0.000000	0.000000	0.000000	0.000000	0.000000	-0.034887	-0.015773	-0.006848	0.000000	0.000000	1.000000	110.000000	0.000000
15129.221372	0.120377	0.571141	-0.028013	75.609383	-2.453229	7.266827	0.000000	0.000000	0.000000	0.000000	0.000000	0.000000	-0.034887	-0.015773	-0.006848	0.000000	0.000000	1.000000	110.000000	0.000000
15129.224706	0.120377	0.571141	-0.028013	75.597313	-2.436177	7.293155	0.000000	0.000000	0.000000	0.000000	0.000000	0.000000	-0.034887	-0.015773	-0.006848	0.000000	0.000000	1.000000	110.000000	0.000000
15129.228039	0.120377	0.571141	-0.028013	75.597313	-2.436177	7.293155	0.000000	0.000000	0.000000	0.000000	0.000000	0.000000	-0.034887	-0.015773	-0.006848	0.000000	0.000000	1.000000	110.000000	0.000000
15129.231372	0.120274	0.571096	-0.028065	75.597313	-2.436177	7.293155	0.000000	0.000000	0.000000	0.000000	0.000000	0.000000	-0.030717	-0.013716	-0.015513	0.000000	0.000000	1.000000	110.000000	0.000000
15129.234706	0.120274	0.571096	-0.028065	75.563339	-2.374740	7.357440	0.000000	0.000000	0.000000	0.000000	0.000000	0.000000	-0.030717	-0.013716	-0.015513	0.000000	0.000000	1.000000	110.000000	0.000000
15129.238039	0.120274	0.571096	-0.028065	75.563339	-2.374740	7.357440	0.000000	0.000000	0.000000	0.000000	0.000000	0.000000	-0.030717	-0.013716	-0.015513	0.000000	0.000000	1.000000	110.000000	0.000000
15129.241372	0.120274	0.571096	-0.028065	75.563339	-2.374740	7.357440	0.000000	0.000000	0.000000	0.000000	0.000000	0.000000	-0.030717	-0.013716	-0.015513	0.000000	0.000000	1.000000	110.000000	0.000000
15129.244706	0.120181	0.571039	-0.028163	75.516769	-2.287574	7.443997	0.000000	0.000000	0.000000	0.000000	0.000000	0.000000	-0.027989	-0.016920	-0.029319	0.000000	0.000000	1.000000	110.000000	0.000000
15129.248039	0.120181	0.571039	-0.028163	75.516769	-2.287574	7.443997	0.000000	0.000000	0.000000	0.000000	0.000000	0.000000	-0.027989	-0.016920	-0.029319	0.000000	0.000000	1.000000	110.000000	0.000000
15129.251372	0.120181	0.571039	-0.028163	75.516769	-2.287574	7.443997	0.000000	0.000000	0.000000	0.000000	0.000000	0.000000	-0.027989	-0.016920	-0.029319	0.000000	0.000000	1.000000	110.000000	0.000000
15129.254706	0.120181	0.571039	-0.028163	75.459953	-2.180419	7.545101	0.000000	0.000000	0.000000	0.000000	0.000000	0.000000	-0.027989	-0.016920	-0.029319	0.000000	0.000000	1.000000	110.000000	0.000000
15129.258039	0.120195	0.571046	-0.028191	75.459953	-2.180419	7.545101	0.000000	0.000000	0.000000	0.000000	0.000000	0.000000	0.004166	0.002028	-0.008652	0.000000	0.000000	1.000000	110.000000	0.000000
15129.261372	0.120195	0.571046	-0.028191	75.459953	-2.180419	7.545101	0.000000	0.000000	0.000000	0.000000	0.000000	0.000000	0.004166	0.002028	-0.008652	0.000000	0.000000	1.000000	110.000000	0.000000
15129.264706	0.120195	0.571046	-0.028191	75.407310	-2.081712	7.638002	0.000000	0.000000	0.000000	0.000000	0.000000	0.000000	0.004166	0.002028	-0.008652	0.000000	0.000000	1.000000	110.000000	0.000000
15129.268039	0.120195	0.571046	-0.028191	75.407310	-2.081712	7.638002	0.000000	0.000000	0.000000	0.000000	0.000000	0.000000	0.004166	0.002028	-0.008652	0.000000	0.000000	1.000000	110.000000	0.000000
15129.271372	0.120202	0.571060	-0.028243	75.407310	-2.081712	7.638002	0.000000	0.000000	0.000000	0.000000	0.000000	0.000000	0.002220	0.004109	-0.015594	0.000000	0.000000	1.000000	110.000000	0.000000
15129.274706	0.120202	0.571060	-0.028243	75.365181	-1.999969	7.711835	0.000000	0.000000	0.000000	0.000000	0.000000	0.000000	0.002220	0.004109	-0.015594	0.000000	0.000000	1.000000	110.000000	0.000000
15129.278039	0.120202	0.571060	-0.028243	75.365181	-1.999969	7.711835	0.000000	0.000000	0.000000	0.000000	0.000000	0.000000	0.002220	0.004109	-0.015594	0.000000	0.000000	1.000000	110.000000	0.000000
15129.281372	0.120202	0.571060	-0.028243	75.365181	-1.999969	7.711835	0.000000	0.000000	0.000000	0.000000	0.000000	0.000000	0.002220	0.004109	-0.015594	0.000000	0.000000	1.000000	110.000000	0.000000
15129.284706	0.120251	0.571073	-0.028307	75.335670	-1.944091	7.763267	0.000000	0.000000	0.000000	0.000000	0.000000	0.000000	0.014433	0.004080	-0.019019	0.000000	0.000000	1.000000	110.000000	0.000000
15129.288039	0.120251	0.571073	-0.028307	75.335670	-1.944091	7.763267	0.000000	0.000000	0.000000	0.000000	0.000000	0.000000	0.014433	0.004080	-0.019019	0.000000	0.000000	1.000000	110.000000	0.000000
15129.291372	0.120251	0.571073	-0.028307	75.335670	-1.944091	7.763267	0.000000	0.000000	0.000000	0.000000	0.000000	0.000000	0.014433	0.004080	-0.019019	0.000000	0.000000	1.000000	110.000000	0.000000
15129.294706	0.120251	0.571073	-0.028307	75.317924	-1.908543	7.792634	0.000000	0.000000	0.000000	0.000000	0.000000	0.000000	0.014433	0.004080	-0.019019	0.000000	0.000000	1.000000	110.000000	0.000000
15129.298039	0.120283	0.571104	-0.028347	75.317924	-1.908543	7.792634	0.000000	0.000000	0.000000	0.000000	0.000000	0.000000	0.009765	0.009360	-0.012163	0.000000	0.000000	1.000000	110.000000	0.000000
15129.301372	0.120283	0.571104	-0.028347	75.317924	-1.908543	7.792634	0.000000	0.000000	0.000000	0.000000	0.000000	0.000000	0.009765	0.009360	-0.012163	0.000000	0.000000	1.000000	110.000000	0.000000
15129.304706	0.120283	0.571104	-0.028347	75.310707	-1.894657	7.803672	0.000000	0.000000	0.000000	0.000000	0.000000	0.000000	0.009765	0.009360	-0.012163	0.000000	0.000000	1.000000	110.000000	0.000000
15129.308039	0.120283	0.571104	-0.028347	75.310707	-1.894657	7.803672	0.000000	0.000000	0.000000	0.000000	0.000000	0.000000	0.009765	0.009360	-0.012163	0.000000	0.000000	1.000000	110.000000	0.000000
15129.311372	0.120289	0.571142	-0.028405	75.310707	-1.894657	7.803672	0.000000	0.000000	0.000000	0.000000	0.000000	0.000000	0.001709	0.011397	-0.017393	0.000000	0.000000	1.000000	110.000000	0.000000
15129.314706	0.120289	0.571142	-0.028405	75.304260	-1.888988	7.805014	0.000000	0.000000	0.000000	0.000000	0.000000	0.000000	0.001709	0.011397	-0.017393	0.000000	0.000000	1.000000	110.000000	0.000000
15129.318039	0.120289	0.571142	-0.028405	75.304260	-1.888988	7.805014	0.000000	0.000000	0.000000	0.000000	0.000000	0.000000	0.001709	0.011397	-0.017393	0.000000	0.000000	1.000000	110.000000	0.000000
15129.321372	0.120289	0.571142	-0.028405	75.304260	-1.888988	7.805014	0.000000	0.000000	0.000000	0.000000	0.000000	0.000000	0.001709	0.011397	-0.017393	0.000000	0.000000	1.000000	110.000000	0.000000
15129.324706	0.120291	0.571229	-0.028475	75.301292	-1.885388	7.808739	0.000000	0.000000	0.000000	0.000000	0.000000	0.000000	0.000695	0.025989	-0.020992	0.000000	0.000000	1.000000	110.000000	0.000000
15129.328039	0.120291	0.571229	-0.028475	75.301292	-1.885388	7.808739	0.000000	0.000000	0.000000	0.000000	0.000000	0.000000	0.000695	0.025989	-0.020992	0.000000	0.000000	1.000000	110.000000	0.000000
15129.331372	0.120291	0.571229	-0.028475	75.301292	-1.885388	7.808739	0.000000	0.000000	0.000000	0.000000	0.000000	0.000000	0.000695	0.025989	-0.020992	0.000000	0.000000	1.000000	110.000000	0.000000
15129.334706	0.120291	0.571229	-0.028475	75.295303	-1.880912	7.816175	0.000000	0.000000	0.000000	0.000000	0.000000	0.000000	0.000695	0.025989	-0.020992	0.000000	0.000000	1.000000	110.000000	0.000000
15129.338039	0.120261	0.571284	-0.028505	75.295303	-1.880912	7.816175	0.000000	0.000000	0.000000	0.000000	0.000000	0.000000	-0.009061	0.016633	-0.008829	0.000000	0.000000	1.000000	110.000000	0.000000
15129.341372	0.120261	0.571284	-0.028505	75.295303	-1.880912	7.816175	0.000000	0.000000	0.000000	0.000000	0.000000	0.000000	-0.009061	0.016633	-0.008829	0.000000	0.000000	1.000000	110.000000	0.000000
15129.344706	0.120261	0.571284	-0.028505	75.289330	-1.879163	7.823609	0.000000	0.000000	0.000000	0.000000	0.000000	0.000000	-0.009061	0.016633	-0.008829	0.000000	0.000000	1.000000	110.000000	0.000000
15129.348039	0.120261	0.571284	-0.028505	75.289330	-1.879163	7.823609	0.000000	0.000000	0.000000	0.000000	0.000000	0.000000	-0.009061	0.016633	-0.008829	0.000000	0.000000	1.000000	110.000000	0.000000
15129.351372	0.120215	0.571357	-0.028511	75.289330	-1.879163	7.823609	0.000000	0.000000	0.000000	0.000000	0.000000	0.000000	-0.013726	0.021903	-0.001978	0.000000	0.000000	1.000000	110.000000	0.000000
15129.354706	0.120215	0.571357	-0.028511	75.280396	-1.873826	7.834751	0.000000	0.000000	0.000000	0.000000	0.000000	0.000000	-0.013726	0.021903	-0.001978	0.000000	0.000000	1.000000	110.000000	0.000000
15129.358039	0.120215	0.571357	-0.028511	75.280396	-1.873826	7.834751	0.000000	0.000000	0.000000	0.000000	0.000000	0.000000	-0.013726	0.021903	-0.001978	0.000000	0.000000	1.000000	110.000000	0.000000
15129.361372	0.120215	0.571357	-0.028511	75.280396	-1.873826	7.834751	0.000000	0.000000	0.000000	0.000000	0.000000	0.000000	-0.013726	0.021903	-0.001978	0.000000	0.000000	1.000000	110.000000	0.000000
15129.364706	0.120124	0.571503	-0.028525	75.271431	-1.868505	7.845878	0.000000	0.000000	0.000000	0.000000	0.000000	0.000000	-0.027450	0.043779	-0.003971	0.000000	0.000000	1.000000	110.000000	0.000000
15129.368039	0.120124	0.571503	-0.028525	75.271431	-1.868505	7.845878	0.000000	0.000000	0.000000	0.000000	0.000000	0.000000	-0.027450	0.043779	-0.003971	0.000000	0.000000	1.000000	110.000000	0.000000
15129.371372	0.120124	0.571503	-0.028525	75.271431	-1.868505	7.845878	0.000000	0.000000	0.000000	0.000000	0.000000	0.000000	-0.027450	0.043779	-0.003971	0.000000	0.000000	1.000000	110.000000	0.000000
15129.374706	0.120124	0.571503	-0.028525	75.262459	-1.860475	7.856990	0.000000	0.000000	0.000000	0.000000	0.000000	0.000000	-0.027450	0.043779	-0.003971	0.000000	0.000000	1.000000	110.000000	0.000000
15129.378039	0.120105	0.571570	-0.028514	75.262459	-1.860475	7.856990	0.000000	0.000000	0.000000	0.000000	0.000000	0.000000	-0.005676	0.019854	0.003241	0.000000	0.000000	1.000000	110.000000	0.000000
15129.381372	0.120105	0.571570	-0.028514	75.262459	-1.860475	7.856990	0.000000	0.000000	0.000000	0.000000	0.000000	0.000000	-0.005676	0.019854	0.003241	0.000000	0.000000	1.000000	110.000000	0.000000
15129.384706	0.120081	0.571618	-0.028520	75.256485	-1.856037	7.864390	0.000000	0.000000	0.000000	0.000000	0.000000	0.000000	-0.007117	0.014599	-0.001901	0.000000	0.000000	1.000000	110.000000	0.000000
15129.388039	0.120081	0.571618	-0.028520	75.256485	-1.856037	7.864390	0.000000	0.000000	0.000000	0.000000	0.000000	0.000000	-0.007117	0.014599	-0.001901	0.000000	0.000000	1.000000	110.000000	0.000000
15129.391372	0.120081	0.571618	-0.028520	75.256485	-1.856037	7.864390	0.000000	0.000000	0.000000	0.000000	0.000000	0.000000	-0.007117	0.014599	-0.001901	0.000000	0.000000	1.000000	110.000000	0.000000
15129.394706	0.120081	0.571618	-0.028520	75.250534	-1.851604	7.871791	0.000000	0.000000	0.000000	0.000000	0.000000	0.000000	-0.007117	0.014599	-0.001901	0.000000	0.000000	1.000000	110.000000	0.000000
15129.398039	0.120052	0.571649	-0.028544	75.250534	-1.851604	7.871791	0.000000	0.000000	0.000000	0.000000	0.000000	0.000000	-0.008555	0.009346	-0.007040	0.000000	0.000000	1.000000	110.000000	0.000000
15129.401372	0.120052	0.571649	-0.028544	75.250534	-1.851604	7.871791	0.000000	0.000000	0.000000	0.000000	0.000000	0.000000	-0.008555	0.009346	-0.007040	0.000000	0.000000	1.000000	110.000000	0.000000
15129.404706	0.120052	0.571649	-0.028544	75.250542	-1.854326	7.871786	0.000000	0.000000	0.000000	0.000000	0.000000	0.000000	-0.008555	0.009346	-0.007040	0.000000	0.000000	1.000000	110.000000	0.000000
15129.408039	0.120052	0.571649	-0.028544	75.250542	-1.854326	7.871786	0.000000	0.000000	0.000000	0.000000	0.000000	0.000000	-0.008555	0.009346	-0.007040	0.000000	0.000000	1.000000	110.000000	0.000000
15129.411372	0.120026	0.571656	-0.028561	75.250542	-1.854326	7.871786	0.000000	0.000000	0.000000	0.000000	0.000000	0.000000	-0.008049	0.002027	-0.005235	0.000000	0.000000	1.000000	110.000000	0.000000
15129.414706	0.120026	0.571656	-0.028561	75.250534	-1.857045	7.871789	0.000000	0.000000	0.000000	0.000000	0.000000	0.000000	-0.008049	0.002027	-0.005235	0.000000	0.000000	1.000000	110.000000	0.000000
15129.418039	0.120026	0.571656	-0.028561	75.250534	-1.857045	7.871789	0.000000	0.000000	0.000000	0.000000	0.000000	0.000000	-0.008049	0.002027	-0.005235	0.000000	0.000000	1.000000	110.000000	0.000000
15129.421372	0.120026	0.571656	-0.028561	75.250534	-1.857045	7.871789	0.000000	0.000000	0.000000	0.000000	0.000000	0.000000	-0.008049	0.002027	-0.005235	0.000000	0.000000	1.000000	110.000000	0.000000
15129.424706	0.119978	0.571663	-0.028573	75.250534	-1.859762	7.871790	0.000000	0.000000	0.000000	0.000000	0.000000	0.000000	-0.014152	0.002038	-0.003527	0.000000	0.000000	1.000000	110.000000	0.000000
15129.428039	0.119978	0.571663	-0.028573	75.250534	-1.859762	7.871790	0.000000	0.000000	0.000000	0.000000	0.000000	0.000000	-0.014152	0.002038	-0.003527	0.000000	0.000000	1.000000	110.000000	0.000000
15129.431372	0.119978	0.571663	-0.028573	75.250534	-1.859762	7.871790	0.000000	0.000000	0.000000	0.000000	0.000000	0.000000	-0.014152	0.002038	-0.003527	0.000000	0.000000	1.000000	110.000000	0.000000
15129.434706	0.119978	0.571663	-0.028573	75.253525	-1.863339	7.868092	0.000000	0.000000	0.000000	0.000000	0.000000	0.000000	-0.014152	0.002038	-0.003527	0.000000	0.000000	1.000000	110.000000	0.000000
15129.438039	0.119975	0.571621	-0.028584	75.253525	-1.863339	7.868092	0.000000	0.000000	0.000000	0.000000	0.000000	0.000000	-0.000935	-0.012561	-0.003332	0.000000	0.000000	1.000000	110.000000	0.000000
15129.441372	0.119975	0.571621	-0.028584	75.253525	-1.863339	7.868092	0.000000	0.000000	0.000000	0.000000	0.000000	0.000000	-0.000935	-0.012561	-0.003332	0.000000	0.000000	1.000000	110.000000	0.000000
15129.444706	0.119975	0.571621	-0.028584	75.259491	-1.867776	7.860693	0.000000	0.000000	0.000000	0.000000	0.000000	0.000000	-0.000935	-0.012561	-0.003332	0.000000	0.000000	1.000000	110.000000	0.000000
15129.448039	0.119975	0.571621	-0.028584	75.259491	-1.867776	7.860693	0.000000	0.000000	0.000000	0.000000	0.000000	0.000000	-0.000935	-0.012561	-0.003332	0.000000	0.000000	1.000000	110.000000	0.000000
15129.451372	0.119991	0.571604	-0.028607	75.259491	-1.867776	7.860693	0.000000	0.000000	0.000000	0.000000	0.000000	0.000000	0.004664	-0.005263	-0.006848	0.000000	0.000000	1.000000	110.000000	0.000000
15129.454706	0.119991	0.571604	-0.028607	75.265457	-1.874938	7.853289	0.000000	0.000000	0.000000	0.000000	0.000000	0.000000	0.004664	-0.005263	-0.006848	0.000000	0.000000	1.000000	110.000000	0.000000
15129.458039	0.119991	0.571604	-0.028607	75.265457	-1.874938	7.853289	0.000000	0.000000	0.000000	0.000000	0.000000	0.000000	0.004664	-0.005263	-0.006848	0.000000	0.000000	1.000000	110.000000	0.000000
15129.461372	0.119991	0.571604	-0.028607	75.265457	-1.874938	7.853289	0.000000	0.000000	0.000000	0.000000	0.000000	0.000000	0.004664	-0.005263	-0.006848	0.000000	0.000000	1.000000	110.000000	0.000000
15129.464706	0.119976	0.571551	-0.028658	75.266335	-1.874762	7.853222	0.000000	0.000000	0.000000	0.000000	0.000000	0.000000	-0.004317	-0.015790	-0.015418	0.000000	0.000000	1.000000	110.000000	0.000000
15129.468039	0.119976	0.571551	-0.028658	75.266335	-1.874762	7.853222	0.000000	0.000000	0.000000	0.000000	0.000000	0.000000	-0.004317	-0.015790	-0.015418	0.000000	0.000000	1.000000	110.000000	0.000000
15129.471372	0.119976	0.571551	-0.028658	75.266335	-1.874762	7.853222	0.000000	0.000000	0.000000	0.000000	0.000000	0.000000	-0.004317	-0.015790	-0.015418	0.000000	0.000000	1.000000	110.000000	0.000000
15129.474706	0.119976	0.571551	-0.028658	75.267212	-1.874582	7.853153	0.000000	0.000000	0.000000	0.000000	0.000000	0.000000	-0.004317	-0.015790	-0.015418	0.000000	0.000000	1.000000	110.000000	0.000000
15129.478039	0.119965	0.571540	-0.028698	75.267212	-1.874582	7.853153	0.000000	0.000000	0.000000	0.000000	0.000000	0.000000	-0.003382	-0.003223	-0.012085	0.000000	0.000000	1.000000	110.000000	0.000000
15129.481372	0.119965	0.571540	-0.028698	75.267212	-1.874582	7.853153	0.000000	0.000000	0.000000	0.000000	0.000000	0.000000	-0.003382	-0.003223	-0.012085	0.000000	0.000000	1.000000	110.000000	0.000000
15129.484706	0.119965	0.571540	-0.028698	75.261749	-1.863131	7.863985	0.000000	0.000000	0.000000	0.000000	0.000000	0.000000	-0.003382	-0.003223	-0.012085	0.000000	1.000000	1.000000	110.000000	0.000000
15129.488039	0.119965	0.571540	-0.028698	75.261749	-1.863131	7.863985	0.000000	0.000000	0.000000	0.000000	0.000000	0.000000	-0.003382	-0.003223	-0.012085	0.000000	1.000000	1.000000	110.000000	0.000000
