# Supplementary material for: Haptic Guidance Needs to Be Intuitive Not Just Informative to Improve Human Motor Accuracy
Source: PLoS One. 2016 Mar 16;11(3):e0150912. doi: 10.1371/journal.pone.0150912 (PMC4794196; doi:10.1371/journal.pone.0150912)
Supplement: S1 Data — (ZIP) [file pone.0150912.s001.zip › Subject6/exp1_0111.txt]

Time	PosX	PosY	PosZ	RotX	RotY	RotZ	ForceX	ForceY	ForceZ	MomentX	MomentY	MomentZ	VelocityX	VelocityY	VelocityZ	CalibratedWeight	ButtonDown	Condition	Trial	Visual
15131.511787	-0.000314	0.468069	0.243643	72.050766	34.879414	32.207813	0.000000	0.000000	0.000000	0.000000	0.000000	0.000000	0.019971	-0.034750	-0.018701	0.000000	1.000000	1.000000	111.000000	1.000000
15131.515120	-0.000347	0.468029	0.243580	72.050743	34.929745	32.278923	0.000000	0.000000	0.000000	0.000000	0.000000	0.000000	-0.009971	-0.011790	-0.019072	0.000000	1.000000	1.000000	111.000000	1.000000
15131.518453	-0.000347	0.468029	0.243580	72.050743	34.929745	32.278923	0.000000	0.000000	0.000000	0.000000	0.000000	0.000000	-0.009971	-0.011790	-0.019072	0.000000	1.000000	1.000000	111.000000	1.000000
15131.521787	-0.000347	0.468029	0.243580	72.050743	34.929745	32.278923	0.000000	0.000000	0.000000	0.000000	0.000000	0.000000	-0.009971	-0.011790	-0.019072	0.000000	1.000000	1.000000	111.000000	1.000000
15131.525120	-0.000347	0.468029	0.243580	72.041908	35.022240	32.408382	0.000000	0.000000	0.000000	0.000000	0.000000	0.000000	-0.009971	-0.011790	-0.019072	0.000000	1.000000	1.000000	111.000000	1.000000
15131.528453	-0.000347	0.467989	0.243452	72.041908	35.022240	32.408382	0.000000	0.000000	0.000000	0.000000	0.000000	0.000000	0.000019	-0.012073	-0.038330	0.000000	1.000000	1.000000	111.000000	1.000000
15131.531787	-0.000347	0.467989	0.243452	72.041908	35.022240	32.408382	0.000000	0.000000	0.000000	0.000000	0.000000	0.000000	0.000019	-0.012073	-0.038330	0.000000	1.000000	1.000000	111.000000	1.000000
15131.535120	-0.000347	0.467989	0.243452	72.023682	35.139477	32.572590	0.000000	0.000000	0.000000	0.000000	0.000000	0.000000	0.000019	-0.012073	-0.038330	0.000000	1.000000	1.000000	111.000000	1.000000
15131.538453	-0.000347	0.467989	0.243452	72.023682	35.139477	32.572590	0.000000	0.000000	0.000000	0.000000	0.000000	0.000000	0.000019	-0.012073	-0.038330	0.000000	1.000000	1.000000	111.000000	1.000000
15131.541787	-0.000381	0.467930	0.243308	72.023682	35.139477	32.572590	0.000000	0.000000	0.000000	0.000000	0.000000	0.000000	-0.009954	-0.017892	-0.043068	0.000000	1.000000	1.000000	111.000000	1.000000
15131.545120	-0.000381	0.467930	0.243308	72.002823	35.250828	32.738609	0.000000	0.000000	0.000000	0.000000	0.000000	0.000000	-0.009954	-0.017892	-0.043068	0.000000	1.000000	1.000000	111.000000	1.000000
15131.548453	-0.000381	0.467930	0.243308	72.002823	35.250828	32.738609	0.000000	0.000000	0.000000	0.000000	0.000000	0.000000	-0.009954	-0.017892	-0.043068	0.000000	1.000000	1.000000	111.000000	1.000000
15131.551787	-0.000381	0.467930	0.243308	72.002823	35.250828	32.738609	0.000000	0.000000	0.000000	0.000000	0.000000	0.000000	-0.009954	-0.017892	-0.043068	0.000000	1.000000	1.000000	111.000000	1.000000
15131.555120	-0.000447	0.467927	0.243116	71.986580	35.334930	32.865250	0.000000	0.000000	0.000000	0.000000	0.000000	0.000000	-0.019915	-0.000881	-0.057802	0.000000	1.000000	1.000000	111.000000	1.000000
15131.558453	-0.000447	0.467927	0.243116	71.986580	35.334930	32.865250	0.000000	0.000000	0.000000	0.000000	0.000000	0.000000	-0.019915	-0.000881	-0.057802	0.000000	1.000000	1.000000	111.000000	1.000000
15131.561787	-0.000447	0.467927	0.243116	71.986580	35.334930	32.865250	0.000000	0.000000	0.000000	0.000000	0.000000	0.000000	-0.019915	-0.000881	-0.057802	0.000000	1.000000	1.000000	111.000000	1.000000
15131.565120	-0.000447	0.467927	0.243116	71.984413	35.361935	32.910133	0.000000	0.000000	0.000000	0.000000	0.000000	0.000000	-0.019915	-0.000881	-0.057802	0.000000	1.000000	1.000000	111.000000	1.000000
15131.568453	-0.000513	0.467926	0.243051	71.984413	35.361935	32.910133	0.000000	0.000000	0.000000	0.000000	0.000000	0.000000	-0.019932	-0.000298	-0.019282	0.000000	1.000000	1.000000	111.000000	1.000000
15131.571787	-0.000513	0.467926	0.243051	71.984413	35.361935	32.910133	0.000000	0.000000	0.000000	0.000000	0.000000	0.000000	-0.019932	-0.000298	-0.019282	0.000000	1.000000	1.000000	111.000000	1.000000
15131.575120	-0.000513	0.467926	0.243051	71.986969	35.359360	32.916004	0.000000	0.000000	0.000000	0.000000	0.000000	0.000000	-0.019932	-0.000298	-0.019282	0.000000	1.000000	1.000000	111.000000	1.000000
15131.578453	-0.000513	0.467926	0.243051	71.986969	35.359360	32.916004	0.000000	0.000000	0.000000	0.000000	0.000000	0.000000	-0.019932	-0.000298	-0.019282	0.000000	1.000000	1.000000	111.000000	1.000000
15131.581787	-0.000646	0.467963	0.242986	71.986969	35.359360	32.916004	0.000000	0.000000	0.000000	0.000000	0.000000	0.000000	-0.039871	0.011176	-0.019484	0.000000	1.000000	1.000000	111.000000	1.000000
15131.585120	-0.000646	0.467963	0.242986	71.989494	35.354046	32.921852	0.000000	0.000000	0.000000	0.000000	0.000000	0.000000	-0.039871	0.011176	-0.019484	0.000000	1.000000	1.000000	111.000000	1.000000
15131.588453	-0.000646	0.467963	0.242986	71.989494	35.354046	32.921852	0.000000	0.000000	0.000000	0.000000	0.000000	0.000000	-0.039871	0.011176	-0.019484	0.000000	1.000000	1.000000	111.000000	1.000000
15131.591787	-0.000646	0.467963	0.242986	71.989494	35.354046	32.921852	0.000000	0.000000	0.000000	0.000000	0.000000	0.000000	-0.039871	0.011176	-0.019484	0.000000	1.000000	1.000000	111.000000	1.000000
15131.595120	-0.000978	0.468075	0.242792	71.994598	35.348896	32.933598	0.000000	0.000000	0.000000	0.000000	0.000000	0.000000	-0.099631	0.033535	-0.058477	0.000000	1.000000	1.000000	111.000000	1.000000
15131.598453	-0.000978	0.468075	0.242792	71.994598	35.348896	32.933598	0.000000	0.000000	0.000000	0.000000	0.000000	0.000000	-0.099631	0.033535	-0.058477	0.000000	1.000000	1.000000	111.000000	1.000000
15131.601787	-0.000978	0.468075	0.242792	71.994598	35.348896	32.933598	0.000000	0.000000	0.000000	0.000000	0.000000	0.000000	-0.099631	0.033535	-0.058477	0.000000	1.000000	1.000000	111.000000	1.000000
15131.605120	-0.000978	0.468075	0.242792	71.999710	35.341015	32.945328	0.000000	0.000000	0.000000	0.000000	0.000000	0.000000	-0.099631	0.033535	-0.058477	0.000000	1.000000	1.000000	111.000000	1.000000
15131.608453	-0.001211	0.468225	0.242596	71.999710	35.341015	32.945328	0.000000	0.000000	0.000000	0.000000	0.000000	0.000000	-0.069678	0.044979	-0.058676	0.000000	1.000000	1.000000	111.000000	1.000000
15131.611787	-0.001211	0.468225	0.242596	71.999710	35.341015	32.945328	0.000000	0.000000	0.000000	0.000000	0.000000	0.000000	-0.069678	0.044979	-0.058676	0.000000	1.000000	1.000000	111.000000	1.000000
15131.615120	-0.001211	0.468225	0.242596	72.012451	35.341770	32.974720	0.000000	0.000000	0.000000	0.000000	0.000000	0.000000	-0.069678	0.044979	-0.058676	0.000000	1.000000	1.000000	111.000000	1.000000
15131.618453	-0.001211	0.468225	0.242596	72.012451	35.341770	32.974720	0.000000	0.000000	0.000000	0.000000	0.000000	0.000000	-0.069678	0.044979	-0.058676	0.000000	1.000000	1.000000	111.000000	1.000000
15131.621787	-0.001542	0.468373	0.242303	72.012451	35.341770	32.974720	0.000000	0.000000	0.000000	0.000000	0.000000	0.000000	-0.099464	0.044484	-0.087738	0.000000	1.000000	1.000000	111.000000	1.000000
15131.625120	-0.001973	0.468576	0.241865	72.030304	35.348331	33.007954	0.000000	0.000000	0.000000	0.000000	0.000000	0.000000	-0.129129	0.060941	-0.131656	0.000000	0.000000	1.000000	111.000000	1.000000
15131.628453	-0.001973	0.468576	0.241865	72.030304	35.348331	33.007954	0.000000	0.000000	0.000000	0.000000	0.000000	0.000000	-0.129129	0.060941	-0.131656	0.000000	0.000000	1.000000	111.000000	1.000000
15131.631787	-0.001973	0.468576	0.241865	72.030304	35.348331	33.007954	0.000000	0.000000	0.000000	0.000000	0.000000	0.000000	-0.129129	0.060941	-0.131656	0.000000	0.000000	1.000000	111.000000	1.000000
15131.635120	-0.001973	0.468576	0.241865	72.055779	35.358227	33.035049	0.000000	0.000000	0.000000	0.000000	0.000000	0.000000	-0.129129	0.060941	-0.131656	0.000000	0.000000	1.000000	111.000000	1.000000
15131.638453	-0.002535	0.468852	0.241262	72.055779	35.358227	33.035049	0.000000	0.000000	0.000000	0.000000	0.000000	0.000000	-0.168585	0.082948	-0.180729	0.000000	0.000000	1.000000	111.000000	1.000000
15131.641787	-0.002535	0.468852	0.241262	72.055779	35.358227	33.035049	0.000000	0.000000	0.000000	0.000000	0.000000	0.000000	-0.168585	0.082948	-0.180729	0.000000	0.000000	1.000000	111.000000	1.000000
15131.645120	-0.003161	0.469183	0.240512	72.087204	35.397568	33.025185	0.000000	0.000000	0.000000	0.000000	0.000000	0.000000	-0.187971	0.099203	-0.225066	0.000000	0.000000	1.000000	111.000000	1.000000
15131.648453	-0.003161	0.469183	0.240512	72.087204	35.397568	33.025185	0.000000	0.000000	0.000000	0.000000	0.000000	0.000000	-0.187971	0.099203	-0.225066	0.000000	0.000000	1.000000	111.000000	1.000000
15131.651787	-0.003161	0.469183	0.240512	72.087204	35.397568	33.025185	0.000000	0.000000	0.000000	0.000000	0.000000	0.000000	-0.187971	0.099203	-0.225066	0.000000	0.000000	1.000000	111.000000	1.000000
15131.655120	-0.003918	0.469626	0.239660	72.105461	35.477608	32.693741	0.000000	0.000000	0.000000	0.000000	0.000000	0.000000	-0.227097	0.132721	-0.255530	0.000000	0.000000	1.000000	111.000000	1.000000
15131.658453	-0.003918	0.469626	0.239660	72.105461	35.477608	32.693741	0.000000	0.000000	0.000000	0.000000	0.000000	0.000000	-0.227097	0.132721	-0.255530	0.000000	0.000000	1.000000	111.000000	1.000000
15131.661787	-0.003918	0.469626	0.239660	72.105461	35.477608	32.693741	0.000000	0.000000	0.000000	0.000000	0.000000	0.000000	-0.227097	0.132721	-0.255530	0.000000	0.000000	1.000000	111.000000	1.000000
15131.665120	-0.004640	0.470122	0.238692	72.100410	35.629776	32.179142	0.000000	0.000000	0.000000	0.000000	0.000000	0.000000	-0.216397	0.148870	-0.290543	0.000000	0.000000	1.000000	111.000000	1.000000
15131.668453	-0.004640	0.470122	0.238692	72.100410	35.629776	32.179142	0.000000	0.000000	0.000000	0.000000	0.000000	0.000000	-0.216397	0.148870	-0.290543	0.000000	0.000000	1.000000	111.000000	1.000000
15131.671787	-0.004640	0.470122	0.238692	72.100410	35.629776	32.179142	0.000000	0.000000	0.000000	0.000000	0.000000	0.000000	-0.216397	0.148870	-0.290543	0.000000	0.000000	1.000000	111.000000	1.000000
15131.675120	-0.005325	0.470729	0.237653	72.062668	35.883350	32.287769	0.000000	0.000000	0.000000	0.000000	0.000000	0.000000	-0.205735	0.182225	-0.311473	0.000000	0.000000	1.000000	111.000000	1.000000
15131.678453	-0.005325	0.470729	0.237653	72.062668	35.883350	32.287769	0.000000	0.000000	0.000000	0.000000	0.000000	0.000000	-0.205735	0.182225	-0.311473	0.000000	0.000000	1.000000	111.000000	1.000000
15131.681787	-0.005325	0.470729	0.237653	72.062668	35.883350	32.287769	0.000000	0.000000	0.000000	0.000000	0.000000	0.000000	-0.205735	0.182225	-0.311473	0.000000	0.000000	1.000000	111.000000	1.000000
15131.685120	-0.006173	0.471428	0.236527	72.002541	36.174114	32.759346	0.000000	0.000000	0.000000	0.000000	0.000000	0.000000	-0.254289	0.209578	-0.337854	0.000000	0.000000	1.000000	111.000000	1.000000
15131.688453	-0.006173	0.471428	0.236527	72.002541	36.174114	32.759346	0.000000	0.000000	0.000000	0.000000	0.000000	0.000000	-0.254289	0.209578	-0.337854	0.000000	0.000000	1.000000	111.000000	1.000000
15131.691787	-0.006173	0.471428	0.236527	72.002541	36.174114	32.759346	0.000000	0.000000	0.000000	0.000000	0.000000	0.000000	-0.254289	0.209578	-0.337854	0.000000	0.000000	1.000000	111.000000	1.000000
15131.695120	-0.007082	0.472236	0.235296	71.941467	36.453365	33.108063	0.000000	0.000000	0.000000	0.000000	0.000000	0.000000	-0.272867	0.242294	-0.369368	0.000000	0.000000	1.000000	111.000000	1.000000
15131.698453	-0.007082	0.472236	0.235296	71.941467	36.453365	33.108063	0.000000	0.000000	0.000000	0.000000	0.000000	0.000000	-0.272867	0.242294	-0.369368	0.000000	0.000000	1.000000	111.000000	1.000000
15131.701787	-0.007082	0.472236	0.235296	71.941467	36.453365	33.108063	0.000000	0.000000	0.000000	0.000000	0.000000	0.000000	-0.272867	0.242294	-0.369368	0.000000	0.000000	1.000000	111.000000	1.000000
15131.705120	-0.008053	0.473170	0.233942	71.877281	36.729538	32.976036	0.000000	0.000000	0.000000	0.000000	0.000000	0.000000	-0.291153	0.280262	-0.406312	0.000000	0.000000	1.000000	111.000000	1.000000
15131.708453	-0.008053	0.473170	0.233942	71.877281	36.729538	32.976036	0.000000	0.000000	0.000000	0.000000	0.000000	0.000000	-0.291153	0.280262	-0.406312	0.000000	0.000000	1.000000	111.000000	1.000000
15131.711787	-0.008053	0.473170	0.233942	71.877281	36.729538	32.976036	0.000000	0.000000	0.000000	0.000000	0.000000	0.000000	-0.291153	0.280262	-0.406312	0.000000	0.000000	1.000000	111.000000	1.000000
15131.715120	-0.009116	0.474211	0.232479	71.782394	37.061268	32.564476	0.000000	0.000000	0.000000	0.000000	0.000000	0.000000	-0.319050	0.312312	-0.438819	0.000000	0.000000	1.000000	111.000000	1.000000
15131.718453	-0.009116	0.474211	0.232479	71.782394	37.061268	32.564476	0.000000	0.000000	0.000000	0.000000	0.000000	0.000000	-0.319050	0.312312	-0.438819	0.000000	0.000000	1.000000	111.000000	1.000000
15131.721787	-0.009116	0.474211	0.232479	71.782394	37.061268	32.564476	0.000000	0.000000	0.000000	0.000000	0.000000	0.000000	-0.319050	0.312312	-0.438819	0.000000	0.000000	1.000000	111.000000	1.000000
15131.725120	-0.010239	0.475489	0.230887	71.650543	37.455555	32.426208	0.000000	0.000000	0.000000	0.000000	0.000000	0.000000	-0.336716	0.383345	-0.477677	0.000000	0.000000	1.000000	111.000000	1.000000
15131.728453	-0.010239	0.475489	0.230887	71.650543	37.455555	32.426208	0.000000	0.000000	0.000000	0.000000	0.000000	0.000000	-0.336716	0.383345	-0.477677	0.000000	0.000000	1.000000	111.000000	1.000000
15131.731787	-0.010239	0.475489	0.230887	71.650543	37.455555	32.426208	0.000000	0.000000	0.000000	0.000000	0.000000	0.000000	-0.336716	0.383345	-0.477677	0.000000	0.000000	1.000000	111.000000	1.000000
15131.735120	-0.011452	0.476888	0.229165	71.490944	37.882576	32.970894	0.000000	0.000000	0.000000	0.000000	0.000000	0.000000	-0.363834	0.419920	-0.516516	0.000000	0.000000	1.000000	111.000000	1.000000
15131.738453	-0.011452	0.476888	0.229165	71.490944	37.882576	32.970894	0.000000	0.000000	0.000000	0.000000	0.000000	0.000000	-0.363834	0.419920	-0.516516	0.000000	0.000000	1.000000	111.000000	1.000000
15131.741787	-0.011452	0.476888	0.229165	71.490944	37.882576	32.970894	0.000000	0.000000	0.000000	0.000000	0.000000	0.000000	-0.363834	0.419920	-0.516516	0.000000	0.000000	1.000000	111.000000	1.000000
15131.745120	-0.012688	0.478483	0.227310	71.318581	38.295910	33.776077	0.000000	0.000000	0.000000	0.000000	0.000000	0.000000	-0.371007	0.478383	-0.556383	0.000000	0.000000	1.000000	111.000000	1.000000
15131.748453	-0.012688	0.478483	0.227310	71.318581	38.295910	33.776077	0.000000	0.000000	0.000000	0.000000	0.000000	0.000000	-0.371007	0.478383	-0.556383	0.000000	0.000000	1.000000	111.000000	1.000000
15131.751787	-0.012688	0.478483	0.227310	71.318581	38.295910	33.776077	0.000000	0.000000	0.000000	0.000000	0.000000	0.000000	-0.371007	0.478383	-0.556383	0.000000	0.000000	1.000000	111.000000	1.000000
15131.755120	-0.013947	0.480157	0.225291	71.210358	38.707802	34.444603	0.000000	0.000000	0.000000	0.000000	0.000000	0.000000	-0.377686	0.502187	-0.605881	0.000000	0.000000	1.000000	111.000000	1.000000
15131.758453	-0.013947	0.480157	0.225291	71.210358	38.707802	34.444603	0.000000	0.000000	0.000000	0.000000	0.000000	0.000000	-0.377686	0.502187	-0.605881	0.000000	0.000000	1.000000	111.000000	1.000000
15131.761787	-0.013947	0.480157	0.225291	71.210358	38.707802	34.444603	0.000000	0.000000	0.000000	0.000000	0.000000	0.000000	-0.377686	0.502187	-0.605881	0.000000	0.000000	1.000000	111.000000	1.000000
15131.765120	-0.015291	0.481926	0.223085	71.270950	39.315945	34.810577	0.000000	0.000000	0.000000	0.000000	0.000000	0.000000	-0.403246	0.530756	-0.661712	0.000000	0.000000	1.000000	111.000000	1.000000
15131.768453	-0.015291	0.481926	0.223085	71.270950	39.315945	34.810577	0.000000	0.000000	0.000000	0.000000	0.000000	0.000000	-0.403246	0.530756	-0.661712	0.000000	0.000000	1.000000	111.000000	1.000000
15131.771787	-0.015291	0.481926	0.223085	71.270950	39.315945	34.810577	0.000000	0.000000	0.000000	0.000000	0.000000	0.000000	-0.403246	0.530756	-0.661712	0.000000	0.000000	1.000000	111.000000	1.000000
15131.775120	-0.016589	0.483713	0.220663	71.496925	40.199181	34.975502	0.000000	0.000000	0.000000	0.000000	0.000000	0.000000	-0.389328	0.535950	-0.726716	0.000000	0.000000	1.000000	111.000000	1.000000
15131.778453	-0.016589	0.483713	0.220663	71.496925	40.199181	34.975502	0.000000	0.000000	0.000000	0.000000	0.000000	0.000000	-0.389328	0.535950	-0.726716	0.000000	0.000000	1.000000	111.000000	1.000000
15131.781787	-0.016589	0.483713	0.220663	71.496925	40.199181	34.975502	0.000000	0.000000	0.000000	0.000000	0.000000	0.000000	-0.389328	0.535950	-0.726716	0.000000	0.000000	1.000000	111.000000	1.000000
15131.785120	-0.017906	0.485573	0.218101	71.755486	41.243721	35.478565	0.000000	0.000000	0.000000	0.000000	0.000000	0.000000	-0.394987	0.558124	-0.768465	0.000000	0.000000	1.000000	111.000000	1.000000
15131.788453	-0.017906	0.485573	0.218101	71.755486	41.243721	35.478565	0.000000	0.000000	0.000000	0.000000	0.000000	0.000000	-0.394987	0.558124	-0.768465	0.000000	0.000000	1.000000	111.000000	1.000000
15131.791787	-0.017906	0.485573	0.218101	71.755486	41.243721	35.478565	0.000000	0.000000	0.000000	0.000000	0.000000	0.000000	-0.394987	0.558124	-0.768465	0.000000	0.000000	1.000000	111.000000	1.000000
15131.795120	-0.019272	0.487468	0.215399	71.999031	42.267185	36.477798	0.000000	0.000000	0.000000	0.000000	0.000000	0.000000	-0.409859	0.568608	-0.810684	0.000000	0.000000	1.000000	111.000000	1.000000
15131.798453	-0.019272	0.487468	0.215399	71.999031	42.267185	36.477798	0.000000	0.000000	0.000000	0.000000	0.000000	0.000000	-0.409859	0.568608	-0.810684	0.000000	0.000000	1.000000	111.000000	1.000000
15131.801787	-0.019272	0.487468	0.215399	71.999031	42.267185	36.477798	0.000000	0.000000	0.000000	0.000000	0.000000	0.000000	-0.409859	0.568608	-0.810684	0.000000	0.000000	1.000000	111.000000	1.000000
15131.805120	-0.020654	0.489414	0.212537	72.221283	43.204044	37.497383	0.000000	0.000000	0.000000	0.000000	0.000000	0.000000	-0.414517	0.583765	-0.858623	0.000000	0.000000	1.000000	111.000000	1.000000
15131.808453	-0.020654	0.489414	0.212537	72.221283	43.204044	37.497383	0.000000	0.000000	0.000000	0.000000	0.000000	0.000000	-0.414517	0.583765	-0.858623	0.000000	0.000000	1.000000	111.000000	1.000000
15131.811787	-0.020654	0.489414	0.212537	72.221283	43.204044	37.497383	0.000000	0.000000	0.000000	0.000000	0.000000	0.000000	-0.414517	0.583765	-0.858623	0.000000	0.000000	1.000000	111.000000	1.000000
15131.815120	-0.022113	0.491391	0.209528	72.417824	44.053608	38.408253	0.000000	0.000000	0.000000	0.000000	0.000000	0.000000	-0.437887	0.592996	-0.902557	0.000000	0.000000	1.000000	111.000000	1.000000
15131.818453	-0.022113	0.491391	0.209528	72.417824	44.053608	38.408253	0.000000	0.000000	0.000000	0.000000	0.000000	0.000000	-0.437887	0.592996	-0.902557	0.000000	0.000000	1.000000	111.000000	1.000000
15131.821787	-0.022113	0.491391	0.209528	72.417824	44.053608	38.408253	0.000000	0.000000	0.000000	0.000000	0.000000	0.000000	-0.437887	0.592996	-0.902557	0.000000	0.000000	1.000000	111.000000	1.000000
15131.825120	-0.023618	0.493452	0.206386	72.592506	44.808250	39.150349	0.000000	0.000000	0.000000	0.000000	0.000000	0.000000	-0.451255	0.618215	-0.942685	0.000000	0.000000	1.000000	111.000000	1.000000
15131.828453	-0.023618	0.493452	0.206386	72.592506	44.808250	39.150349	0.000000	0.000000	0.000000	0.000000	0.000000	0.000000	-0.451255	0.618215	-0.942685	0.000000	0.000000	1.000000	111.000000	1.000000
15131.831787	-0.023618	0.493452	0.206386	72.592506	44.808250	39.150349	0.000000	0.000000	0.000000	0.000000	0.000000	0.000000	-0.451255	0.618215	-0.942685	0.000000	0.000000	1.000000	111.000000	1.000000
15131.835120	-0.025166	0.495523	0.203146	72.744499	45.451382	39.681030	0.000000	0.000000	0.000000	0.000000	0.000000	0.000000	-0.464486	0.621525	-0.972052	0.000000	0.000000	1.000000	111.000000	1.000000
15131.838453	-0.025166	0.495523	0.203146	72.744499	45.451382	39.681030	0.000000	0.000000	0.000000	0.000000	0.000000	0.000000	-0.464486	0.621525	-0.972052	0.000000	0.000000	1.000000	111.000000	1.000000
15131.841787	-0.025166	0.495523	0.203146	72.744499	45.451382	39.681030	0.000000	0.000000	0.000000	0.000000	0.000000	0.000000	-0.464486	0.621525	-0.972052	0.000000	0.000000	1.000000	111.000000	1.000000
15131.845120	-0.026788	0.497660	0.199819	72.879456	46.011772	40.322014	0.000000	0.000000	0.000000	0.000000	0.000000	0.000000	-0.486743	0.640891	-0.998059	0.000000	0.000000	1.000000	111.000000	1.000000
15131.848453	-0.026788	0.497660	0.199819	72.879456	46.011772	40.322014	0.000000	0.000000	0.000000	0.000000	0.000000	0.000000	-0.486743	0.640891	-0.998059	0.000000	0.000000	1.000000	111.000000	1.000000
15131.851787	-0.026788	0.497660	0.199819	72.879456	46.011772	40.322014	0.000000	0.000000	0.000000	0.000000	0.000000	0.000000	-0.486743	0.640891	-0.998059	0.000000	0.000000	1.000000	111.000000	1.000000
15131.855120	-0.028420	0.499839	0.196390	72.991074	46.449009	40.897457	0.000000	0.000000	0.000000	0.000000	0.000000	0.000000	-0.489535	0.653920	-1.028723	0.000000	0.000000	1.000000	111.000000	1.000000
15131.858453	-0.028420	0.499839	0.196390	72.991074	46.449009	40.897457	0.000000	0.000000	0.000000	0.000000	0.000000	0.000000	-0.489535	0.653920	-1.028723	0.000000	0.000000	1.000000	111.000000	1.000000
15131.861787	-0.028420	0.499839	0.196390	72.991074	46.449009	40.897457	0.000000	0.000000	0.000000	0.000000	0.000000	0.000000	-0.489535	0.653920	-1.028723	0.000000	0.000000	1.000000	111.000000	1.000000
15131.865120	-0.030002	0.502049	0.192948	73.088638	46.817333	41.412033	0.000000	0.000000	0.000000	0.000000	0.000000	0.000000	-0.474630	0.662766	-1.032502	0.000000	0.000000	1.000000	111.000000	1.000000
15131.868453	-0.030002	0.502049	0.192948	73.088638	46.817333	41.412033	0.000000	0.000000	0.000000	0.000000	0.000000	0.000000	-0.474630	0.662766	-1.032502	0.000000	0.000000	1.000000	111.000000	1.000000
15131.871787	-0.030002	0.502049	0.192948	73.088638	46.817333	41.412033	0.000000	0.000000	0.000000	0.000000	0.000000	0.000000	-0.474630	0.662766	-1.032502	0.000000	0.000000	1.000000	111.000000	1.000000
15131.875120	-0.031563	0.504336	0.189436	73.174751	47.123257	41.869076	0.000000	0.000000	0.000000	0.000000	0.000000	0.000000	-0.468227	0.686143	-1.053588	0.000000	0.000000	1.000000	111.000000	1.000000
15131.878453	-0.031563	0.504336	0.189436	73.174751	47.123257	41.869076	0.000000	0.000000	0.000000	0.000000	0.000000	0.000000	-0.468227	0.686143	-1.053588	0.000000	0.000000	1.000000	111.000000	1.000000
15131.881787	-0.031563	0.504336	0.189436	73.174751	47.123257	41.869076	0.000000	0.000000	0.000000	0.000000	0.000000	0.000000	-0.468227	0.686143	-1.053588	0.000000	0.000000	1.000000	111.000000	1.000000
15131.885120	-0.033133	0.506682	0.185870	73.265099	47.447315	42.331959	0.000000	0.000000	0.000000	0.000000	0.000000	0.000000	-0.471092	0.703956	-1.069838	0.000000	0.000000	1.000000	111.000000	1.000000
15131.888453	-0.033133	0.506682	0.185870	73.265099	47.447315	42.331959	0.000000	0.000000	0.000000	0.000000	0.000000	0.000000	-0.471092	0.703956	-1.069838	0.000000	0.000000	1.000000	111.000000	1.000000
15131.891787	-0.033133	0.506682	0.185870	73.265099	47.447315	42.331959	0.000000	0.000000	0.000000	0.000000	0.000000	0.000000	-0.471092	0.703956	-1.069838	0.000000	0.000000	1.000000	111.000000	1.000000
15131.895120	-0.034680	0.509048	0.182218	73.388359	47.781219	42.763844	0.000000	0.000000	0.000000	0.000000	0.000000	0.000000	-0.464031	0.709837	-1.095683	0.000000	0.000000	1.000000	111.000000	1.000000
15131.898453	-0.034680	0.509048	0.182218	73.388359	47.781219	42.763844	0.000000	0.000000	0.000000	0.000000	0.000000	0.000000	-0.464031	0.709837	-1.095683	0.000000	0.000000	1.000000	111.000000	1.000000
15131.901787	-0.034680	0.509048	0.182218	73.388359	47.781219	42.763844	0.000000	0.000000	0.000000	0.000000	0.000000	0.000000	-0.464031	0.709837	-1.095683	0.000000	0.000000	1.000000	111.000000	1.000000
15131.905120	-0.036233	0.511486	0.178490	73.558670	48.109226	43.145035	0.000000	0.000000	0.000000	0.000000	0.000000	0.000000	-0.466029	0.731286	-1.118341	0.000000	0.000000	1.000000	111.000000	1.000000
15131.908453	-0.036233	0.511486	0.178490	73.558670	48.109226	43.145035	0.000000	0.000000	0.000000	0.000000	0.000000	0.000000	-0.466029	0.731286	-1.118341	0.000000	0.000000	1.000000	111.000000	1.000000
15131.911787	-0.036233	0.511486	0.178490	73.558670	48.109226	43.145035	0.000000	0.000000	0.000000	0.000000	0.000000	0.000000	-0.466029	0.731286	-1.118341	0.000000	0.000000	1.000000	111.000000	1.000000
15131.915120	-0.037794	0.513977	0.174705	73.782204	48.472683	43.508293	0.000000	0.000000	0.000000	0.000000	0.000000	0.000000	-0.468016	0.747262	-1.135614	0.000000	0.000000	1.000000	111.000000	1.000000
15131.918453	-0.037794	0.513977	0.174705	73.782204	48.472683	43.508293	0.000000	0.000000	0.000000	0.000000	0.000000	0.000000	-0.468016	0.747262	-1.135614	0.000000	0.000000	1.000000	111.000000	1.000000
15131.921787	-0.037794	0.513977	0.174705	73.782204	48.472683	43.508293	0.000000	0.000000	0.000000	0.000000	0.000000	0.000000	-0.468016	0.747262	-1.135614	0.000000	0.000000	1.000000	111.000000	1.000000
15131.925120	-0.039297	0.516516	0.170828	74.021111	48.854477	43.866135	0.000000	0.000000	0.000000	0.000000	0.000000	0.000000	-0.451125	0.761608	-1.162864	0.000000	0.000000	1.000000	111.000000	1.000000
15131.928453	-0.039297	0.516516	0.170828	74.021111	48.854477	43.866135	0.000000	0.000000	0.000000	0.000000	0.000000	0.000000	-0.451125	0.761608	-1.162864	0.000000	0.000000	1.000000	111.000000	1.000000
15131.931787	-0.039297	0.516516	0.170828	74.021111	48.854477	43.866135	0.000000	0.000000	0.000000	0.000000	0.000000	0.000000	-0.451125	0.761608	-1.162864	0.000000	0.000000	1.000000	111.000000	1.000000
15131.935120	-0.040751	0.519110	0.166968	74.250122	49.243191	44.234688	0.000000	0.000000	0.000000	0.000000	0.000000	0.000000	-0.436267	0.778385	-1.158006	0.000000	0.000000	1.000000	111.000000	1.000000
15131.938453	-0.040751	0.519110	0.166968	74.250122	49.243191	44.234688	0.000000	0.000000	0.000000	0.000000	0.000000	0.000000	-0.436267	0.778385	-1.158006	0.000000	0.000000	1.000000	111.000000	1.000000
15131.941787	-0.040751	0.519110	0.166968	74.250122	49.243191	44.234688	0.000000	0.000000	0.000000	0.000000	0.000000	0.000000	-0.436267	0.778385	-1.158006	0.000000	0.000000	1.000000	111.000000	1.000000
15131.945120	-0.042180	0.521767	0.163031	74.464310	49.687614	44.673306	0.000000	0.000000	0.000000	0.000000	0.000000	0.000000	-0.428568	0.797139	-1.181325	0.000000	0.000000	1.000000	111.000000	1.000000
15131.948453	-0.042180	0.521767	0.163031	74.464310	49.687614	44.673306	0.000000	0.000000	0.000000	0.000000	0.000000	0.000000	-0.428568	0.797139	-1.181325	0.000000	0.000000	1.000000	111.000000	1.000000
15131.951787	-0.042180	0.521767	0.163031	74.464310	49.687614	44.673306	0.000000	0.000000	0.000000	0.000000	0.000000	0.000000	-0.428568	0.797139	-1.181325	0.000000	0.000000	1.000000	111.000000	1.000000
15131.955120	-0.043588	0.524458	0.159090	74.667679	50.229328	45.222103	0.000000	0.000000	0.000000	0.000000	0.000000	0.000000	-0.422274	0.807335	-1.182120	0.000000	0.000000	1.000000	111.000000	1.000000
15131.958453	-0.043588	0.524458	0.159090	74.667679	50.229328	45.222103	0.000000	0.000000	0.000000	0.000000	0.000000	0.000000	-0.422274	0.807335	-1.182120	0.000000	0.000000	1.000000	111.000000	1.000000
15131.961787	-0.043588	0.524458	0.159090	74.667679	50.229328	45.222103	0.000000	0.000000	0.000000	0.000000	0.000000	0.000000	-0.422274	0.807335	-1.182120	0.000000	0.000000	1.000000	111.000000	1.000000
15131.965120	-0.044996	0.527189	0.155052	74.904556	50.960472	45.940208	0.000000	0.000000	0.000000	0.000000	0.000000	0.000000	-0.422647	0.819112	-1.211480	0.000000	0.000000	1.000000	111.000000	1.000000
15131.968453	-0.044996	0.527189	0.155052	74.904556	50.960472	45.940208	0.000000	0.000000	0.000000	0.000000	0.000000	0.000000	-0.422647	0.819112	-1.211480	0.000000	0.000000	1.000000	111.000000	1.000000
15131.971787	-0.044996	0.527189	0.155052	74.904556	50.960472	45.940208	0.000000	0.000000	0.000000	0.000000	0.000000	0.000000	-0.422647	0.819112	-1.211480	0.000000	0.000000	1.000000	111.000000	1.000000
15131.975120	-0.046433	0.529903	0.150900	75.178215	51.881920	46.824368	0.000000	0.000000	0.000000	0.000000	0.000000	0.000000	-0.430962	0.814417	-1.245654	0.000000	0.000000	1.000000	111.000000	1.000000
15131.978453	-0.046433	0.529903	0.150900	75.178215	51.881920	46.824368	0.000000	0.000000	0.000000	0.000000	0.000000	0.000000	-0.430962	0.814417	-1.245654	0.000000	0.000000	1.000000	111.000000	1.000000
15131.981787	-0.046433	0.529903	0.150900	75.178215	51.881920	46.824368	0.000000	0.000000	0.000000	0.000000	0.000000	0.000000	-0.430962	0.814417	-1.245654	0.000000	0.000000	1.000000	111.000000	1.000000
15131.985120	-0.047812	0.532638	0.146672	75.471809	52.908550	47.793472	0.000000	0.000000	0.000000	0.000000	0.000000	0.000000	-0.413601	0.820322	-1.268336	0.000000	0.000000	1.000000	111.000000	1.000000
15131.988453	-0.047812	0.532638	0.146672	75.471809	52.908550	47.793472	0.000000	0.000000	0.000000	0.000000	0.000000	0.000000	-0.413601	0.820322	-1.268336	0.000000	0.000000	1.000000	111.000000	1.000000
15131.991787	-0.047812	0.532638	0.146672	75.471809	52.908550	47.793472	0.000000	0.000000	0.000000	0.000000	0.000000	0.000000	-0.413601	0.820322	-1.268336	0.000000	0.000000	1.000000	111.000000	1.000000
15131.995120	-0.049183	0.535413	0.142285	75.764030	53.918373	48.742310	0.000000	0.000000	0.000000	0.000000	0.000000	0.000000	-0.411361	0.832539	-1.316034	0.000000	0.000000	1.000000	111.000000	1.000000
15131.998453	-0.049183	0.535413	0.142285	75.764030	53.918373	48.742310	0.000000	0.000000	0.000000	0.000000	0.000000	0.000000	-0.411361	0.832539	-1.316034	0.000000	0.000000	1.000000	111.000000	1.000000
15132.001787	-0.049183	0.535413	0.142285	75.764030	53.918373	48.742310	0.000000	0.000000	0.000000	0.000000	0.000000	0.000000	-0.411361	0.832539	-1.316034	0.000000	0.000000	1.000000	111.000000	1.000000
15132.005120	-0.050519	0.538229	0.137777	76.047577	54.812527	49.572296	0.000000	0.000000	0.000000	0.000000	0.000000	0.000000	-0.400954	0.844903	-1.352562	0.000000	0.000000	1.000000	111.000000	1.000000
15132.008453	-0.050519	0.538229	0.137777	76.047577	54.812527	49.572296	0.000000	0.000000	0.000000	0.000000	0.000000	0.000000	-0.400954	0.844903	-1.352562	0.000000	0.000000	1.000000	111.000000	1.000000
15132.011787	-0.050519	0.538229	0.137777	76.047577	54.812527	49.572296	0.000000	0.000000	0.000000	0.000000	0.000000	0.000000	-0.400954	0.844903	-1.352562	0.000000	0.000000	1.000000	111.000000	1.000000
15132.015120	-0.051852	0.541056	0.133184	76.314888	55.499664	50.200363	0.000000	0.000000	0.000000	0.000000	0.000000	0.000000	-0.399700	0.848005	-1.377773	0.000000	0.000000	1.000000	111.000000	1.000000
15132.018453	-0.051852	0.541056	0.133184	76.314888	55.499664	50.200363	0.000000	0.000000	0.000000	0.000000	0.000000	0.000000	-0.399700	0.848005	-1.377773	0.000000	0.000000	1.000000	111.000000	1.000000
15132.021787	-0.051852	0.541056	0.133184	76.314888	55.499664	50.200363	0.000000	0.000000	0.000000	0.000000	0.000000	0.000000	-0.399700	0.848005	-1.377773	0.000000	0.000000	1.000000	111.000000	1.000000
15132.025120	-0.053237	0.543928	0.128534	76.571121	55.980831	50.627525	0.000000	0.000000	0.000000	0.000000	0.000000	0.000000	-0.415595	0.861601	-1.394937	0.000000	0.000000	1.000000	111.000000	1.000000
15132.028453	-0.053237	0.543928	0.128534	76.571121	55.980831	50.627525	0.000000	0.000000	0.000000	0.000000	0.000000	0.000000	-0.415595	0.861601	-1.394937	0.000000	0.000000	1.000000	111.000000	1.000000
15132.031787	-0.053237	0.543928	0.128534	76.571121	55.980831	50.627525	0.000000	0.000000	0.000000	0.000000	0.000000	0.000000	-0.415595	0.861601	-1.394937	0.000000	0.000000	1.000000	111.000000	1.000000
15132.035120	-0.054679	0.546804	0.123890	76.804871	56.231060	50.838028	0.000000	0.000000	0.000000	0.000000	0.000000	0.000000	-0.432538	0.862669	-1.393392	0.000000	0.000000	1.000000	111.000000	1.000000
15132.038453	-0.054679	0.546804	0.123890	76.804871	56.231060	50.838028	0.000000	0.000000	0.000000	0.000000	0.000000	0.000000	-0.432538	0.862669	-1.393392	0.000000	0.000000	1.000000	111.000000	1.000000
15132.041787	-0.054679	0.546804	0.123890	76.804871	56.231060	50.838028	0.000000	0.000000	0.000000	0.000000	0.000000	0.000000	-0.432538	0.862669	-1.393392	0.000000	0.000000	1.000000	111.000000	1.000000
15132.045120	-0.056206	0.549720	0.119280	77.024101	56.248158	50.829800	0.000000	0.000000	0.000000	0.000000	0.000000	0.000000	-0.458109	0.874968	-1.382819	0.000000	0.000000	1.000000	111.000000	1.000000
15132.048453	-0.056206	0.549720	0.119280	77.024101	56.248158	50.829800	0.000000	0.000000	0.000000	0.000000	0.000000	0.000000	-0.458109	0.874968	-1.382819	0.000000	0.000000	1.000000	111.000000	1.000000
15132.051787	-0.056206	0.549720	0.119280	77.024101	56.248158	50.829800	0.000000	0.000000	0.000000	0.000000	0.000000	0.000000	-0.458109	0.874968	-1.382819	0.000000	0.000000	1.000000	111.000000	1.000000
15132.055120	-0.057735	0.552646	0.114719	77.227249	56.055801	50.618206	0.000000	0.000000	0.000000	0.000000	0.000000	0.000000	-0.458779	0.877730	-1.368303	0.000000	0.000000	1.000000	111.000000	1.000000
15132.058453	-0.057735	0.552646	0.114719	77.227249	56.055801	50.618206	0.000000	0.000000	0.000000	0.000000	0.000000	0.000000	-0.458779	0.877730	-1.368303	0.000000	0.000000	1.000000	111.000000	1.000000
15132.061787	-0.057735	0.552646	0.114719	77.227249	56.055801	50.618206	0.000000	0.000000	0.000000	0.000000	0.000000	0.000000	-0.458779	0.877730	-1.368303	0.000000	0.000000	1.000000	111.000000	1.000000
15132.065120	-0.059218	0.555495	0.110267	77.403015	55.565422	50.116116	0.000000	0.000000	0.000000	0.000000	0.000000	0.000000	-0.444975	0.854594	-1.335687	0.000000	0.000000	1.000000	111.000000	1.000000
15132.068453	-0.059218	0.555495	0.110267	77.403015	55.565422	50.116116	0.000000	0.000000	0.000000	0.000000	0.000000	0.000000	-0.444975	0.854594	-1.335687	0.000000	0.000000	1.000000	111.000000	1.000000
15132.071787	-0.059218	0.555495	0.110267	77.403015	55.565422	50.116116	0.000000	0.000000	0.000000	0.000000	0.000000	0.000000	-0.444975	0.854594	-1.335687	0.000000	0.000000	1.000000	111.000000	1.000000
15132.075120	-0.060661	0.558338	0.105953	77.558563	54.882000	49.426144	0.000000	0.000000	0.000000	0.000000	0.000000	0.000000	-0.432649	0.853095	-1.294107	0.000000	0.000000	1.000000	111.000000	1.000000
15132.078453	-0.060661	0.558338	0.105953	77.558563	54.882000	49.426144	0.000000	0.000000	0.000000	0.000000	0.000000	0.000000	-0.432649	0.853095	-1.294107	0.000000	0.000000	1.000000	111.000000	1.000000
15132.081787	-0.060661	0.558338	0.105953	77.558563	54.882000	49.426144	0.000000	0.000000	0.000000	0.000000	0.000000	0.000000	-0.432649	0.853095	-1.294107	0.000000	0.000000	1.000000	111.000000	1.000000
15132.085120	-0.062085	0.561123	0.101729	77.717445	54.130863	48.658188	0.000000	0.000000	0.000000	0.000000	0.000000	0.000000	-0.427323	0.835410	-1.267392	0.000000	0.000000	1.000000	111.000000	1.000000
15132.088453	-0.062085	0.561123	0.101729	77.717445	54.130863	48.658188	0.000000	0.000000	0.000000	0.000000	0.000000	0.000000	-0.427323	0.835410	-1.267392	0.000000	0.000000	1.000000	111.000000	1.000000
15132.091787	-0.062085	0.561123	0.101729	77.717445	54.130863	48.658188	0.000000	0.000000	0.000000	0.000000	0.000000	0.000000	-0.427323	0.835410	-1.267392	0.000000	0.000000	1.000000	111.000000	1.000000
15132.095120	-0.063436	0.563844	0.097563	77.897629	53.328209	47.809483	0.000000	0.000000	0.000000	0.000000	0.000000	0.000000	-0.405227	0.816367	-1.249735	0.000000	0.000000	1.000000	111.000000	1.000000
15132.098453	-0.063436	0.563844	0.097563	77.897629	53.328209	47.809483	0.000000	0.000000	0.000000	0.000000	0.000000	0.000000	-0.405227	0.816367	-1.249735	0.000000	0.000000	1.000000	111.000000	1.000000
15132.101787	-0.063436	0.563844	0.097563	77.897629	53.328209	47.809483	0.000000	0.000000	0.000000	0.000000	0.000000	0.000000	-0.405227	0.816367	-1.249735	0.000000	0.000000	1.000000	111.000000	1.000000
15132.105120	-0.064740	0.566424	0.093451	78.109253	52.444683	46.842255	0.000000	0.000000	0.000000	0.000000	0.000000	0.000000	-0.391391	0.774015	-1.233686	0.000000	0.000000	1.000000	111.000000	1.000000
15132.108453	-0.064740	0.566424	0.093451	78.109253	52.444683	46.842255	0.000000	0.000000	0.000000	0.000000	0.000000	0.000000	-0.391391	0.774015	-1.233686	0.000000	0.000000	1.000000	111.000000	1.000000
15132.111787	-0.064740	0.566424	0.093451	78.109253	52.444683	46.842255	0.000000	0.000000	0.000000	0.000000	0.000000	0.000000	-0.391391	0.774015	-1.233686	0.000000	0.000000	1.000000	111.000000	1.000000
15132.115120	-0.065997	0.568908	0.089366	78.336815	51.529167	45.825249	0.000000	0.000000	0.000000	0.000000	0.000000	0.000000	-0.376944	0.745021	-1.225330	0.000000	0.000000	1.000000	111.000000	1.000000
15132.118453	-0.065997	0.568908	0.089366	78.336815	51.529167	45.825249	0.000000	0.000000	0.000000	0.000000	0.000000	0.000000	-0.376944	0.745021	-1.225330	0.000000	0.000000	1.000000	111.000000	1.000000
15132.121787	-0.065997	0.568908	0.089366	78.336815	51.529167	45.825249	0.000000	0.000000	0.000000	0.000000	0.000000	0.000000	-0.376944	0.745021	-1.225330	0.000000	0.000000	1.000000	111.000000	1.000000
15132.125120	-0.067231	0.571217	0.085304	78.556503	50.636520	44.846241	0.000000	0.000000	0.000000	0.000000	0.000000	0.000000	-0.370395	0.692900	-1.218518	0.000000	0.000000	1.000000	111.000000	1.000000
15132.128453	-0.067231	0.571217	0.085304	78.556503	50.636520	44.846241	0.000000	0.000000	0.000000	0.000000	0.000000	0.000000	-0.370395	0.692900	-1.218518	0.000000	0.000000	1.000000	111.000000	1.000000
15132.131787	-0.067231	0.571217	0.085304	78.556503	50.636520	44.846241	0.000000	0.000000	0.000000	0.000000	0.000000	0.000000	-0.370395	0.692900	-1.218518	0.000000	0.000000	1.000000	111.000000	1.000000
15132.135120	-0.068477	0.573413	0.081313	78.747963	49.822277	43.977631	0.000000	0.000000	0.000000	0.000000	0.000000	0.000000	-0.373512	0.658792	-1.197484	0.000000	0.000000	1.000000	111.000000	1.000000
15132.138453	-0.068477	0.573413	0.081313	78.747963	49.822277	43.977631	0.000000	0.000000	0.000000	0.000000	0.000000	0.000000	-0.373512	0.658792	-1.197484	0.000000	0.000000	1.000000	111.000000	1.000000
15132.141787	-0.068477	0.573413	0.081313	78.747963	49.822277	43.977631	0.000000	0.000000	0.000000	0.000000	0.000000	0.000000	-0.373512	0.658792	-1.197484	0.000000	0.000000	1.000000	111.000000	1.000000
15132.145120	-0.069754	0.575431	0.077364	78.889664	49.121178	43.287048	0.000000	0.000000	0.000000	0.000000	0.000000	0.000000	-0.383355	0.605370	-1.184619	0.000000	0.000000	1.000000	111.000000	1.000000
15132.148453	-0.069754	0.575431	0.077364	78.889664	49.121178	43.287048	0.000000	0.000000	0.000000	0.000000	0.000000	0.000000	-0.383355	0.605370	-1.184619	0.000000	0.000000	1.000000	111.000000	1.000000
15132.151787	-0.069754	0.575431	0.077364	78.889664	49.121178	43.287048	0.000000	0.000000	0.000000	0.000000	0.000000	0.000000	-0.383355	0.605370	-1.184619	0.000000	0.000000	1.000000	111.000000	1.000000
15132.155120	-0.071139	0.577333	0.073437	78.959404	48.615124	42.889114	0.000000	0.000000	0.000000	0.000000	0.000000	0.000000	-0.415252	0.570571	-1.178111	0.000000	0.000000	1.000000	111.000000	1.000000
15132.158453	-0.071139	0.577333	0.073437	78.959404	48.615124	42.889114	0.000000	0.000000	0.000000	0.000000	0.000000	0.000000	-0.415252	0.570571	-1.178111	0.000000	0.000000	1.000000	111.000000	1.000000
15132.161787	-0.071139	0.577333	0.073437	78.959404	48.615124	42.889114	0.000000	0.000000	0.000000	0.000000	0.000000	0.000000	-0.415252	0.570571	-1.178111	0.000000	0.000000	1.000000	111.000000	1.000000
15132.165120	-0.072581	0.579159	0.069571	78.956215	48.262691	42.728783	0.000000	0.000000	0.000000	0.000000	0.000000	0.000000	-0.432824	0.547881	-1.159722	0.000000	0.000000	1.000000	111.000000	1.000000
15132.168453	-0.072581	0.579159	0.069571	78.956215	48.262691	42.728783	0.000000	0.000000	0.000000	0.000000	0.000000	0.000000	-0.432824	0.547881	-1.159722	0.000000	0.000000	1.000000	111.000000	1.000000
15132.171787	-0.072581	0.579159	0.069571	78.956215	48.262691	42.728783	0.000000	0.000000	0.000000	0.000000	0.000000	0.000000	-0.432824	0.547881	-1.159722	0.000000	0.000000	1.000000	111.000000	1.000000
15132.175120	-0.074040	0.580864	0.065827	78.942513	47.961033	42.639114	0.000000	0.000000	0.000000	0.000000	0.000000	0.000000	-0.437526	0.511318	-1.123333	0.000000	0.000000	1.000000	111.000000	1.000000
15132.178453	-0.074040	0.580864	0.065827	78.942513	47.961033	42.639114	0.000000	0.000000	0.000000	0.000000	0.000000	0.000000	-0.437526	0.511318	-1.123333	0.000000	0.000000	1.000000	111.000000	1.000000
15132.181787	-0.074040	0.580864	0.065827	78.942513	47.961033	42.639114	0.000000	0.000000	0.000000	0.000000	0.000000	0.000000	-0.437526	0.511318	-1.123333	0.000000	0.000000	1.000000	111.000000	1.000000
15132.185120	-0.075467	0.582498	0.062222	78.924599	47.638962	42.522598	0.000000	0.000000	0.000000	0.000000	0.000000	0.000000	-0.428194	0.490282	-1.081475	0.000000	0.000000	1.000000	111.000000	1.000000
15132.188453	-0.075467	0.582498	0.062222	78.924599	47.638962	42.522598	0.000000	0.000000	0.000000	0.000000	0.000000	0.000000	-0.428194	0.490282	-1.081475	0.000000	0.000000	1.000000	111.000000	1.000000
15132.191787	-0.075467	0.582498	0.062222	78.924599	47.638962	42.522598	0.000000	0.000000	0.000000	0.000000	0.000000	0.000000	-0.428194	0.490282	-1.081475	0.000000	0.000000	1.000000	111.000000	1.000000
15132.195120	-0.076794	0.584085	0.058785	78.906975	47.308216	42.379910	0.000000	0.000000	0.000000	0.000000	0.000000	0.000000	-0.398213	0.475938	-1.031001	0.000000	0.000000	1.000000	111.000000	1.000000
15132.198453	-0.076794	0.584085	0.058785	78.906975	47.308216	42.379910	0.000000	0.000000	0.000000	0.000000	0.000000	0.000000	-0.398213	0.475938	-1.031001	0.000000	0.000000	1.000000	111.000000	1.000000
15132.201787	-0.076794	0.584085	0.058785	78.906975	47.308216	42.379910	0.000000	0.000000	0.000000	0.000000	0.000000	0.000000	-0.398213	0.475938	-1.031001	0.000000	0.000000	1.000000	111.000000	1.000000
15132.205120	-0.078002	0.585598	0.055530	78.887604	46.978386	42.224285	0.000000	0.000000	0.000000	0.000000	0.000000	0.000000	-0.362399	0.454109	-0.976694	0.000000	0.000000	1.000000	111.000000	1.000000
15132.208453	-0.078002	0.585598	0.055530	78.887604	46.978386	42.224285	0.000000	0.000000	0.000000	0.000000	0.000000	0.000000	-0.362399	0.454109	-0.976694	0.000000	0.000000	1.000000	111.000000	1.000000
15132.211787	-0.078002	0.585598	0.055530	78.887604	46.978386	42.224285	0.000000	0.000000	0.000000	0.000000	0.000000	0.000000	-0.362399	0.454109	-0.976694	0.000000	0.000000	1.000000	111.000000	1.000000
15132.215120	-0.079140	0.587052	0.052427	78.866310	46.641346	42.055756	0.000000	0.000000	0.000000	0.000000	0.000000	0.000000	-0.341277	0.436059	-0.930828	0.000000	0.000000	1.000000	111.000000	1.000000
15132.218453	-0.079140	0.587052	0.052427	78.866310	46.641346	42.055756	0.000000	0.000000	0.000000	0.000000	0.000000	0.000000	-0.341277	0.436059	-0.930828	0.000000	0.000000	1.000000	111.000000	1.000000
15132.221787	-0.079140	0.587052	0.052427	78.866310	46.641346	42.055756	0.000000	0.000000	0.000000	0.000000	0.000000	0.000000	-0.341277	0.436059	-0.930828	0.000000	0.000000	1.000000	111.000000	1.000000
15132.225120	-0.080256	0.588429	0.049455	78.852249	46.292347	41.861855	0.000000	0.000000	0.000000	0.000000	0.000000	0.000000	-0.334687	0.413254	-0.891527	0.000000	0.000000	1.000000	111.000000	1.000000
15132.228453	-0.080256	0.588429	0.049455	78.852249	46.292347	41.861855	0.000000	0.000000	0.000000	0.000000	0.000000	0.000000	-0.334687	0.413254	-0.891527	0.000000	0.000000	1.000000	111.000000	1.000000
15132.231787	-0.080256	0.588429	0.049455	78.852249	46.292347	41.861855	0.000000	0.000000	0.000000	0.000000	0.000000	0.000000	-0.334687	0.413254	-0.891527	0.000000	0.000000	1.000000	111.000000	1.000000
15132.235120	-0.081386	0.589713	0.046530	78.853271	45.940742	41.645115	0.000000	0.000000	0.000000	0.000000	0.000000	0.000000	-0.339211	0.385123	-0.877550	0.000000	0.000000	1.000000	111.000000	1.000000
15132.238453	-0.081386	0.589713	0.046530	78.853271	45.940742	41.645115	0.000000	0.000000	0.000000	0.000000	0.000000	0.000000	-0.339211	0.385123	-0.877550	0.000000	0.000000	1.000000	111.000000	1.000000
15132.241787	-0.081386	0.589713	0.046530	78.853271	45.940742	41.645115	0.000000	0.000000	0.000000	0.000000	0.000000	0.000000	-0.339211	0.385123	-0.877550	0.000000	0.000000	1.000000	111.000000	1.000000
15132.245120	-0.082531	0.590932	0.043645	78.861717	45.581951	41.396584	0.000000	0.000000	0.000000	0.000000	0.000000	0.000000	-0.343438	0.365820	-0.865516	0.000000	0.000000	1.000000	111.000000	1.000000
15132.248453	-0.082531	0.590932	0.043645	78.861717	45.581951	41.396584	0.000000	0.000000	0.000000	0.000000	0.000000	0.000000	-0.343438	0.365820	-0.865516	0.000000	0.000000	1.000000	111.000000	1.000000
15132.251787	-0.082531	0.590932	0.043645	78.861717	45.581951	41.396584	0.000000	0.000000	0.000000	0.000000	0.000000	0.000000	-0.343438	0.365820	-0.865516	0.000000	0.000000	1.000000	111.000000	1.000000
15132.255120	-0.083712	0.592042	0.040788	78.862137	45.272903	41.096821	0.000000	0.000000	0.000000	0.000000	0.000000	0.000000	-0.354363	0.332961	-0.857110	0.000000	0.000000	1.000000	111.000000	1.000000
15132.258453	-0.083712	0.592042	0.040788	78.862137	45.272903	41.096821	0.000000	0.000000	0.000000	0.000000	0.000000	0.000000	-0.354363	0.332961	-0.857110	0.000000	0.000000	1.000000	111.000000	1.000000
15132.261787	-0.083712	0.592042	0.040788	78.862137	45.272903	41.096821	0.000000	0.000000	0.000000	0.000000	0.000000	0.000000	-0.354363	0.332961	-0.857110	0.000000	0.000000	1.000000	111.000000	1.000000
15132.265120	-0.084857	0.593099	0.037957	78.851662	45.029461	40.621109	0.000000	0.000000	0.000000	0.000000	0.000000	0.000000	-0.343287	0.317039	-0.849321	0.000000	0.000000	1.000000	111.000000	1.000000
15132.268453	-0.084857	0.593099	0.037957	78.851662	45.029461	40.621109	0.000000	0.000000	0.000000	0.000000	0.000000	0.000000	-0.343287	0.317039	-0.849321	0.000000	0.000000	1.000000	111.000000	1.000000
15132.271787	-0.084857	0.593099	0.037957	78.851662	45.029461	40.621109	0.000000	0.000000	0.000000	0.000000	0.000000	0.000000	-0.343287	0.317039	-0.849321	0.000000	0.000000	1.000000	111.000000	1.000000
15132.275120	-0.085970	0.594068	0.035183	78.844810	44.814762	40.124054	0.000000	0.000000	0.000000	0.000000	0.000000	0.000000	-0.334027	0.290718	-0.832160	0.000000	0.000000	1.000000	111.000000	1.000000
15132.278453	-0.085970	0.594068	0.035183	78.844810	44.814762	40.124054	0.000000	0.000000	0.000000	0.000000	0.000000	0.000000	-0.334027	0.290718	-0.832160	0.000000	0.000000	1.000000	111.000000	1.000000
15132.281787	-0.085970	0.594068	0.035183	78.844810	44.814762	40.124054	0.000000	0.000000	0.000000	0.000000	0.000000	0.000000	-0.334027	0.290718	-0.832160	0.000000	0.000000	1.000000	111.000000	1.000000
15132.285120	-0.087002	0.594986	0.032445	78.831070	44.643360	39.711826	0.000000	0.000000	0.000000	0.000000	0.000000	0.000000	-0.309497	0.275466	-0.821472	0.000000	0.000000	1.000000	111.000000	1.000000
15132.288453	-0.087002	0.594986	0.032445	78.831070	44.643360	39.711826	0.000000	0.000000	0.000000	0.000000	0.000000	0.000000	-0.309497	0.275466	-0.821472	0.000000	0.000000	1.000000	111.000000	1.000000
15132.291787	-0.087002	0.594986	0.032445	78.831070	44.643360	39.711826	0.000000	0.000000	0.000000	0.000000	0.000000	0.000000	-0.309497	0.275466	-0.821472	0.000000	0.000000	1.000000	111.000000	1.000000
15132.295120	-0.087945	0.595850	0.029833	78.808640	44.502140	39.498726	0.000000	0.000000	0.000000	0.000000	0.000000	0.000000	-0.283117	0.259043	-0.783549	0.000000	0.000000	1.000000	111.000000	1.000000
15132.298453	-0.087945	0.595850	0.029833	78.808640	44.502140	39.498726	0.000000	0.000000	0.000000	0.000000	0.000000	0.000000	-0.283117	0.259043	-0.783549	0.000000	0.000000	1.000000	111.000000	1.000000
15132.301787	-0.087945	0.595850	0.029833	78.808640	44.502140	39.498726	0.000000	0.000000	0.000000	0.000000	0.000000	0.000000	-0.283117	0.259043	-0.783549	0.000000	0.000000	1.000000	111.000000	1.000000
15132.305120	-0.088810	0.596699	0.027380	78.775757	44.380806	39.527313	0.000000	0.000000	0.000000	0.000000	0.000000	0.000000	-0.259246	0.254658	-0.735773	0.000000	0.000000	1.000000	111.000000	1.000000
15132.308453	-0.088810	0.596699	0.027380	78.775757	44.380806	39.527313	0.000000	0.000000	0.000000	0.000000	0.000000	0.000000	-0.259246	0.254658	-0.735773	0.000000	0.000000	1.000000	111.000000	1.000000
15132.311787	-0.088810	0.596699	0.027380	78.775757	44.380806	39.527313	0.000000	0.000000	0.000000	0.000000	0.000000	0.000000	-0.259246	0.254658	-0.735773	0.000000	0.000000	1.000000	111.000000	1.000000
15132.315120	-0.089621	0.597508	0.025091	78.740700	44.240746	39.548130	0.000000	0.000000	0.000000	0.000000	0.000000	0.000000	-0.243456	0.242789	-0.686711	0.000000	0.000000	1.000000	111.000000	1.000000
15132.318453	-0.089621	0.597508	0.025091	78.740700	44.240746	39.548130	0.000000	0.000000	0.000000	0.000000	0.000000	0.000000	-0.243456	0.242789	-0.686711	0.000000	0.000000	1.000000	111.000000	1.000000
15132.321787	-0.089621	0.597508	0.025091	78.740700	44.240746	39.548130	0.000000	0.000000	0.000000	0.000000	0.000000	0.000000	-0.243456	0.242789	-0.686711	0.000000	0.000000	1.000000	111.000000	1.000000
15132.325120	-0.090355	0.598288	0.022948	78.712486	44.074184	39.532444	0.000000	0.000000	0.000000	0.000000	0.000000	0.000000	-0.220183	0.233876	-0.643107	0.000000	0.000000	1.000000	111.000000	1.000000
15132.328453	-0.090355	0.598288	0.022948	78.712486	44.074184	39.532444	0.000000	0.000000	0.000000	0.000000	0.000000	0.000000	-0.220183	0.233876	-0.643107	0.000000	0.000000	1.000000	111.000000	1.000000
15132.331787	-0.090355	0.598288	0.022948	78.712486	44.074184	39.532444	0.000000	0.000000	0.000000	0.000000	0.000000	0.000000	-0.220183	0.233876	-0.643107	0.000000	0.000000	1.000000	111.000000	1.000000
15132.335120	-0.091010	0.598945	0.021177	78.694405	43.904125	39.472370	0.000000	0.000000	0.000000	0.000000	0.000000	0.000000	-0.196411	0.197247	-0.531169	0.000000	0.000000	1.000000	111.000000	1.000000
15132.338453	-0.091010	0.598945	0.021177	78.694405	43.904125	39.472370	0.000000	0.000000	0.000000	0.000000	0.000000	0.000000	-0.196411	0.197247	-0.531169	0.000000	0.000000	1.000000	111.000000	1.000000
15132.341787	-0.091010	0.598945	0.021177	78.694405	43.904125	39.472370	0.000000	0.000000	0.000000	0.000000	0.000000	0.000000	-0.196411	0.197247	-0.531169	0.000000	0.000000	1.000000	111.000000	1.000000
15132.345120	-0.091719	0.599704	0.019116	78.675957	43.698849	39.402245	0.000000	0.000000	0.000000	0.000000	0.000000	0.000000	-0.212887	0.227579	-0.618151	0.000000	0.000000	1.000000	111.000000	1.000000
15132.348453	-0.091719	0.599704	0.019116	78.675957	43.698849	39.402245	0.000000	0.000000	0.000000	0.000000	0.000000	0.000000	-0.212887	0.227579	-0.618151	0.000000	0.000000	1.000000	111.000000	1.000000
15132.351787	-0.091719	0.599704	0.019116	78.675957	43.698849	39.402245	0.000000	0.000000	0.000000	0.000000	0.000000	0.000000	-0.212887	0.227579	-0.618151	0.000000	0.000000	1.000000	111.000000	1.000000
15132.355120	-0.092336	0.600347	0.017344	78.663597	43.514603	39.329594	0.000000	0.000000	0.000000	0.000000	0.000000	0.000000	-0.185081	0.192886	-0.531648	0.000000	0.000000	1.000000	111.000000	1.000000
15132.358453	-0.092336	0.600347	0.017344	78.663597	43.514603	39.329594	0.000000	0.000000	0.000000	0.000000	0.000000	0.000000	-0.185081	0.192886	-0.531648	0.000000	0.000000	1.000000	111.000000	1.000000
15132.361787	-0.092336	0.600347	0.017344	78.663597	43.514603	39.329594	0.000000	0.000000	0.000000	0.000000	0.000000	0.000000	-0.185081	0.192886	-0.531648	0.000000	0.000000	1.000000	111.000000	1.000000
15132.365120	-0.092872	0.600935	0.015665	78.649796	43.342354	39.262360	0.000000	0.000000	0.000000	0.000000	0.000000	0.000000	-0.160668	0.176494	-0.503717	0.000000	0.000000	1.000000	111.000000	1.000000
15132.368453	-0.092872	0.600935	0.015665	78.649796	43.342354	39.262360	0.000000	0.000000	0.000000	0.000000	0.000000	0.000000	-0.160668	0.176494	-0.503717	0.000000	0.000000	1.000000	111.000000	1.000000
15132.371787	-0.092872	0.600935	0.015665	78.649796	43.342354	39.262360	0.000000	0.000000	0.000000	0.000000	0.000000	0.000000	-0.160668	0.176494	-0.503717	0.000000	0.000000	1.000000	111.000000	1.000000
15132.375120	-0.093329	0.601515	0.014088	78.640686	43.189201	39.189716	0.000000	0.000000	0.000000	0.000000	0.000000	0.000000	-0.137157	0.174028	-0.473202	0.000000	0.000000	1.000000	111.000000	1.000000
15132.378453	-0.093329	0.601515	0.014088	78.640686	43.189201	39.189716	0.000000	0.000000	0.000000	0.000000	0.000000	0.000000	-0.137157	0.174028	-0.473202	0.000000	0.000000	1.000000	111.000000	1.000000
15132.381787	-0.093329	0.601515	0.014088	78.640686	43.189201	39.189716	0.000000	0.000000	0.000000	0.000000	0.000000	0.000000	-0.137157	0.174028	-0.473202	0.000000	0.000000	1.000000	111.000000	1.000000
15132.385120	-0.093655	0.601950	0.012688	78.635231	43.080528	39.151001	0.000000	0.000000	0.000000	0.000000	0.000000	0.000000	-0.097702	0.130414	-0.419869	0.000000	0.000000	1.000000	111.000000	1.000000
15132.388453	-0.093655	0.601950	0.012688	78.635231	43.080528	39.151001	0.000000	0.000000	0.000000	0.000000	0.000000	0.000000	-0.097702	0.130414	-0.419869	0.000000	0.000000	1.000000	111.000000	1.000000
15132.391787	-0.093655	0.601950	0.012688	78.635231	43.080528	39.151001	0.000000	0.000000	0.000000	0.000000	0.000000	0.000000	-0.097702	0.130414	-0.419869	0.000000	0.000000	1.000000	111.000000	1.000000
15132.395120	-0.093891	0.602408	0.011207	78.631592	42.989948	39.125187	0.000000	0.000000	0.000000	0.000000	0.000000	0.000000	-0.070965	0.137554	-0.444460	0.000000	0.000000	1.000000	111.000000	1.000000
15132.398453	-0.093891	0.602408	0.011207	78.631592	42.989948	39.125187	0.000000	0.000000	0.000000	0.000000	0.000000	0.000000	-0.070965	0.137554	-0.444460	0.000000	0.000000	1.000000	111.000000	1.000000
15132.401787	-0.093891	0.602408	0.011207	78.631592	42.989948	39.125187	0.000000	0.000000	0.000000	0.000000	0.000000	0.000000	-0.070965	0.137554	-0.444460	0.000000	0.000000	1.000000	111.000000	1.000000
15132.405120	-0.094110	0.602803	0.009768	78.631569	42.932819	39.125179	0.000000	0.000000	0.000000	0.000000	0.000000	0.000000	-0.065663	0.118425	-0.431770	0.000000	0.000000	1.000000	111.000000	1.000000
15132.408453	-0.094110	0.602803	0.009768	78.631569	42.932819	39.125179	0.000000	0.000000	0.000000	0.000000	0.000000	0.000000	-0.065663	0.118425	-0.431770	0.000000	0.000000	1.000000	111.000000	1.000000
15132.411787	-0.094110	0.602803	0.009768	78.631569	42.932819	39.125179	0.000000	0.000000	0.000000	0.000000	0.000000	0.000000	-0.065663	0.118425	-0.431770	0.000000	0.000000	1.000000	111.000000	1.000000
15132.415120	-0.094257	0.603166	0.008439	78.631592	42.881153	39.125183	0.000000	0.000000	0.000000	0.000000	0.000000	0.000000	-0.043922	0.108981	-0.398480	0.000000	0.000000	1.000000	111.000000	1.000000
15132.418453	-0.094257	0.603166	0.008439	78.631592	42.881153	39.125183	0.000000	0.000000	0.000000	0.000000	0.000000	0.000000	-0.043922	0.108981	-0.398480	0.000000	0.000000	1.000000	111.000000	1.000000
15132.421787	-0.094257	0.603166	0.008439	78.631592	42.881153	39.125183	0.000000	0.000000	0.000000	0.000000	0.000000	0.000000	-0.043922	0.108981	-0.398480	0.000000	0.000000	1.000000	111.000000	1.000000
15132.425120	-0.094354	0.603499	0.007218	78.633011	42.833981	39.119938	0.000000	0.000000	0.000000	0.000000	0.000000	0.000000	-0.029108	0.099787	-0.366449	0.000000	0.000000	1.000000	111.000000	1.000000
15132.428453	-0.094354	0.603499	0.007218	78.633011	42.833981	39.119938	0.000000	0.000000	0.000000	0.000000	0.000000	0.000000	-0.029108	0.099787	-0.366449	0.000000	0.000000	1.000000	111.000000	1.000000
15132.431787	-0.094354	0.603499	0.007218	78.633011	42.833981	39.119938	0.000000	0.000000	0.000000	0.000000	0.000000	0.000000	-0.029108	0.099787	-0.366449	0.000000	0.000000	1.000000	111.000000	1.000000
15132.435120	-0.094418	0.603763	0.006067	78.636665	42.823910	39.145725	0.000000	0.000000	0.000000	0.000000	0.000000	0.000000	-0.019196	0.079311	-0.345135	0.000000	0.000000	1.000000	111.000000	1.000000
15132.438453	-0.094418	0.603763	0.006067	78.636665	42.823910	39.145725	0.000000	0.000000	0.000000	0.000000	0.000000	0.000000	-0.019196	0.079311	-0.345135	0.000000	0.000000	1.000000	111.000000	1.000000
15132.441787	-0.094418	0.603763	0.006067	78.636665	42.823910	39.145725	0.000000	0.000000	0.000000	0.000000	0.000000	0.000000	-0.019196	0.079311	-0.345135	0.000000	0.000000	1.000000	111.000000	1.000000
15132.445120	-0.094433	0.603999	0.005024	78.644653	42.811066	39.155815	0.000000	0.000000	0.000000	0.000000	0.000000	0.000000	-0.004779	0.070558	-0.312979	0.000000	0.000000	1.000000	111.000000	1.000000
15132.448453	-0.094433	0.603999	0.005024	78.644653	42.811066	39.155815	0.000000	0.000000	0.000000	0.000000	0.000000	0.000000	-0.004779	0.070558	-0.312979	0.000000	0.000000	1.000000	111.000000	1.000000
15132.451787	-0.094433	0.603999	0.005024	78.644653	42.811066	39.155815	0.000000	0.000000	0.000000	0.000000	0.000000	0.000000	-0.004779	0.070558	-0.312979	0.000000	0.000000	1.000000	111.000000	1.000000
15132.455120	-0.094433	0.603999	0.005024	78.657326	42.809036	39.168343	0.000000	0.000000	0.000000	0.000000	0.000000	0.000000	-0.004779	0.070558	-0.312979	0.000000	0.000000	1.000000	111.000000	1.000000
15132.458453	-0.094405	0.604154	0.004104	78.657326	42.809036	39.168343	0.000000	0.000000	0.000000	0.000000	0.000000	0.000000	0.008491	0.046562	-0.276055	0.000000	0.000000	1.000000	111.000000	1.000000
15132.461787	-0.094405	0.604154	0.004104	78.657326	42.809036	39.168343	0.000000	0.000000	0.000000	0.000000	0.000000	0.000000	0.008491	0.046562	-0.276055	0.000000	0.000000	1.000000	111.000000	1.000000
15132.465120	-0.094396	0.604281	0.003278	78.677994	42.826923	39.191071	0.000000	0.000000	0.000000	0.000000	0.000000	0.000000	0.002891	0.038194	-0.247835	0.000000	0.000000	1.000000	111.000000	1.000000
15132.468453	-0.094396	0.604281	0.003278	78.677994	42.826923	39.191071	0.000000	0.000000	0.000000	0.000000	0.000000	0.000000	0.002891	0.038194	-0.247835	0.000000	0.000000	1.000000	111.000000	1.000000
15132.471787	-0.094396	0.604281	0.003278	78.677994	42.826923	39.191071	0.000000	0.000000	0.000000	0.000000	0.000000	0.000000	0.002891	0.038194	-0.247835	0.000000	0.000000	1.000000	111.000000	1.000000
15132.475120	-0.094396	0.604281	0.003278	78.706223	42.842945	39.205818	0.000000	0.000000	0.000000	0.000000	0.000000	0.000000	0.002891	0.038194	-0.247835	0.000000	0.000000	1.000000	111.000000	1.000000
15132.478453	-0.094368	0.604330	0.002479	78.706223	42.842945	39.205818	0.000000	0.000000	0.000000	0.000000	0.000000	0.000000	0.008165	0.014758	-0.239492	0.000000	0.000000	1.000000	111.000000	1.000000
15132.481787	-0.094368	0.604330	0.002479	78.706223	42.842945	39.205818	0.000000	0.000000	0.000000	0.000000	0.000000	0.000000	0.008165	0.014758	-0.239492	0.000000	0.000000	1.000000	111.000000	1.000000
15132.485120	-0.094396	0.604340	0.001727	78.729424	42.901344	39.278431	0.000000	0.000000	0.000000	0.000000	0.000000	0.000000	-0.008153	0.002899	-0.225722	0.000000	0.000000	1.000000	111.000000	1.000000
15132.488453	-0.094396	0.604340	0.001727	78.729424	42.901344	39.278431	0.000000	0.000000	0.000000	0.000000	0.000000	0.000000	-0.008153	0.002899	-0.225722	0.000000	0.000000	1.000000	111.000000	1.000000
15132.491787	-0.094396	0.604340	0.001727	78.729424	42.901344	39.278431	0.000000	0.000000	0.000000	0.000000	0.000000	0.000000	-0.008153	0.002899	-0.225722	0.000000	0.000000	1.000000	111.000000	1.000000
15132.495120	-0.094396	0.604340	0.001727	78.747543	43.004967	39.409046	0.000000	0.000000	0.000000	0.000000	0.000000	0.000000	-0.008153	0.002899	-0.225722	0.000000	0.000000	1.000000	111.000000	1.000000
15132.498453	-0.094452	0.604291	0.001009	78.747543	43.004967	39.409046	0.000000	0.000000	0.000000	0.000000	0.000000	0.000000	-0.016927	-0.014610	-0.215325	0.000000	0.000000	1.000000	111.000000	1.000000
15132.501787	-0.094452	0.604291	0.001009	78.747543	43.004967	39.409046	0.000000	0.000000	0.000000	0.000000	0.000000	0.000000	-0.016927	-0.014610	-0.215325	0.000000	0.000000	1.000000	111.000000	1.000000
15132.505120	-0.094551	0.604172	0.000282	78.769249	43.129341	39.566353	0.000000	0.000000	0.000000	0.000000	0.000000	0.000000	-0.029762	-0.035816	-0.218100	0.000000	0.000000	1.000000	111.000000	1.000000
15132.508453	-0.094551	0.604172	0.000282	78.769249	43.129341	39.566353	0.000000	0.000000	0.000000	0.000000	0.000000	0.000000	-0.029762	-0.035816	-0.218100	0.000000	0.000000	1.000000	111.000000	1.000000
15132.511787	-0.094551	0.604172	0.000282	78.769249	43.129341	39.566353	0.000000	0.000000	0.000000	0.000000	0.000000	0.000000	-0.029762	-0.035816	-0.218100	0.000000	0.000000	1.000000	111.000000	1.000000
15132.515120	-0.094551	0.604172	0.000282	78.796600	43.312424	39.782253	0.000000	0.000000	0.000000	0.000000	0.000000	0.000000	-0.029762	-0.035816	-0.218100	0.000000	0.000000	1.000000	111.000000	1.000000
15132.518453	-0.094621	0.603963	-0.000365	78.796600	43.312424	39.782253	0.000000	0.000000	0.000000	0.000000	0.000000	0.000000	-0.020913	-0.062713	-0.194239	0.000000	0.000000	1.000000	111.000000	1.000000
15132.521787	-0.094621	0.603963	-0.000365	78.796600	43.312424	39.782253	0.000000	0.000000	0.000000	0.000000	0.000000	0.000000	-0.020913	-0.062713	-0.194239	0.000000	0.000000	1.000000	111.000000	1.000000
15132.525120	-0.094665	0.603684	-0.000917	78.827362	43.530727	40.025719	0.000000	0.000000	0.000000	0.000000	0.000000	0.000000	-0.013127	-0.083774	-0.165657	0.000000	0.000000	1.000000	111.000000	1.000000
15132.528453	-0.094665	0.603684	-0.000917	78.827362	43.530727	40.025719	0.000000	0.000000	0.000000	0.000000	0.000000	0.000000	-0.013127	-0.083774	-0.165657	0.000000	0.000000	1.000000	111.000000	1.000000
15132.531787	-0.094665	0.603684	-0.000917	78.827362	43.530727	40.025719	0.000000	0.000000	0.000000	0.000000	0.000000	0.000000	-0.013127	-0.083774	-0.165657	0.000000	0.000000	1.000000	111.000000	1.000000
15132.535120	-0.094665	0.603684	-0.000917	78.855637	43.799011	40.317898	0.000000	0.000000	0.000000	0.000000	0.000000	0.000000	-0.013127	-0.083774	-0.165657	0.000000	0.000000	1.000000	111.000000	1.000000
15132.538453	-0.094661	0.603334	-0.001370	78.855637	43.799011	40.317898	0.000000	0.000000	0.000000	0.000000	0.000000	0.000000	0.001078	-0.104718	-0.135745	0.000000	0.000000	1.000000	111.000000	1.000000
15132.541787	-0.094661	0.603334	-0.001370	78.855637	43.799011	40.317898	0.000000	0.000000	0.000000	0.000000	0.000000	0.000000	0.001078	-0.104718	-0.135745	0.000000	0.000000	1.000000	111.000000	1.000000
15132.545120	-0.094564	0.602897	-0.001730	78.885681	44.112202	40.643490	0.000000	0.000000	0.000000	0.000000	0.000000	0.000000	0.029178	-0.131327	-0.107926	0.000000	0.000000	1.000000	111.000000	1.000000
15132.548453	-0.094564	0.602897	-0.001730	78.885681	44.112202	40.643490	0.000000	0.000000	0.000000	0.000000	0.000000	0.000000	0.029178	-0.131327	-0.107926	0.000000	0.000000	1.000000	111.000000	1.000000
15132.551787	-0.094564	0.602897	-0.001730	78.885681	44.112202	40.643490	0.000000	0.000000	0.000000	0.000000	0.000000	0.000000	0.029178	-0.131327	-0.107926	0.000000	0.000000	1.000000	111.000000	1.000000
15132.555120	-0.094564	0.602897	-0.001730	78.925362	44.481346	41.014702	0.000000	0.000000	0.000000	0.000000	0.000000	0.000000	0.029178	-0.131327	-0.107926	0.000000	0.000000	1.000000	111.000000	1.000000
15132.558453	-0.094421	0.602364	-0.001982	78.925362	44.481346	41.014702	0.000000	0.000000	0.000000	0.000000	0.000000	0.000000	0.042783	-0.159803	-0.075787	0.000000	0.000000	1.000000	111.000000	1.000000
15132.561787	-0.094421	0.602364	-0.001982	78.925362	44.481346	41.014702	0.000000	0.000000	0.000000	0.000000	0.000000	0.000000	0.042783	-0.159803	-0.075787	0.000000	0.000000	1.000000	111.000000	1.000000
15132.565120	-0.094225	0.601724	-0.002168	78.975609	44.884827	41.409172	0.000000	0.000000	0.000000	0.000000	0.000000	0.000000	0.058843	-0.192019	-0.055609	0.000000	0.000000	1.000000	111.000000	1.000000
15132.568453	-0.094225	0.601724	-0.002168	78.975609	44.884827	41.409172	0.000000	0.000000	0.000000	0.000000	0.000000	0.000000	0.058843	-0.192019	-0.055609	0.000000	0.000000	1.000000	111.000000	1.000000
15132.571787	-0.094225	0.601724	-0.002168	78.975609	44.884827	41.409172	0.000000	0.000000	0.000000	0.000000	0.000000	0.000000	0.058843	-0.192019	-0.055609	0.000000	0.000000	1.000000	111.000000	1.000000
15132.575120	-0.094225	0.601724	-0.002168	79.034073	45.381973	41.894989	0.000000	0.000000	0.000000	0.000000	0.000000	0.000000	0.058843	-0.192019	-0.055609	0.000000	0.000000	1.000000	111.000000	1.000000
15132.578453	-0.094015	0.600958	-0.002311	79.034073	45.381973	41.894989	0.000000	0.000000	0.000000	0.000000	0.000000	0.000000	0.062953	-0.229898	-0.043039	0.000000	0.000000	1.000000	111.000000	1.000000
15132.581787	-0.094015	0.600958	-0.002311	79.034073	45.381973	41.894989	0.000000	0.000000	0.000000	0.000000	0.000000	0.000000	0.062953	-0.229898	-0.043039	0.000000	0.000000	1.000000	111.000000	1.000000
15132.585120	-0.093778	0.600059	-0.002476	79.101662	45.952148	42.450775	0.000000	0.000000	0.000000	0.000000	0.000000	0.000000	0.071022	-0.269510	-0.049633	0.000000	0.000000	1.000000	111.000000	1.000000
15132.588453	-0.093778	0.600059	-0.002476	79.101662	45.952148	42.450775	0.000000	0.000000	0.000000	0.000000	0.000000	0.000000	0.071022	-0.269510	-0.049633	0.000000	0.000000	1.000000	111.000000	1.000000
15132.591787	-0.093778	0.600059	-0.002476	79.101662	45.952148	42.450775	0.000000	0.000000	0.000000	0.000000	0.000000	0.000000	0.071022	-0.269510	-0.049633	0.000000	0.000000	1.000000	111.000000	1.000000
15132.595120	-0.093520	0.599023	-0.002641	79.175888	46.624481	43.111160	0.000000	0.000000	0.000000	0.000000	0.000000	0.000000	0.077666	-0.310951	-0.049393	0.000000	0.000000	1.000000	111.000000	1.000000
15132.598453	-0.093520	0.599023	-0.002641	79.175888	46.624481	43.111160	0.000000	0.000000	0.000000	0.000000	0.000000	0.000000	0.077666	-0.310951	-0.049393	0.000000	0.000000	1.000000	111.000000	1.000000
15132.601787	-0.093520	0.599023	-0.002641	79.175888	46.624481	43.111160	0.000000	0.000000	0.000000	0.000000	0.000000	0.000000	0.077666	-0.310951	-0.049393	0.000000	0.000000	1.000000	111.000000	1.000000
15132.605120	-0.093298	0.597855	-0.002843	79.246513	47.326080	43.814976	0.000000	0.000000	0.000000	0.000000	0.000000	0.000000	0.066401	-0.350311	-0.060518	0.000000	0.000000	1.000000	111.000000	1.000000
15132.608453	-0.093298	0.597855	-0.002843	79.246513	47.326080	43.814976	0.000000	0.000000	0.000000	0.000000	0.000000	0.000000	0.066401	-0.350311	-0.060518	0.000000	0.000000	1.000000	111.000000	1.000000
15132.611787	-0.093298	0.597855	-0.002843	79.246513	47.326080	43.814976	0.000000	0.000000	0.000000	0.000000	0.000000	0.000000	0.066401	-0.350311	-0.060518	0.000000	0.000000	1.000000	111.000000	1.000000
15132.615120	-0.093119	0.596550	-0.003059	79.284782	47.790573	44.311489	0.000000	0.000000	0.000000	0.000000	0.000000	0.000000	0.053756	-0.391476	-0.064854	0.000000	0.000000	1.000000	111.000000	1.000000
15132.618453	-0.093119	0.596550	-0.003059	79.284782	47.790573	44.311489	0.000000	0.000000	0.000000	0.000000	0.000000	0.000000	0.053756	-0.391476	-0.064854	0.000000	0.000000	1.000000	111.000000	1.000000
15132.621787	-0.093119	0.596550	-0.003059	79.284782	47.790573	44.311489	0.000000	0.000000	0.000000	0.000000	0.000000	0.000000	0.053756	-0.391476	-0.064854	0.000000	0.000000	1.000000	111.000000	1.000000
15132.625120	-0.092959	0.595134	-0.003294	79.259224	47.868847	44.470058	0.000000	0.000000	0.000000	0.000000	0.000000	0.000000	0.048118	-0.424877	-0.070422	0.000000	0.000000	1.000000	111.000000	1.000000
15132.628453	-0.092959	0.595134	-0.003294	79.259224	47.868847	44.470058	0.000000	0.000000	0.000000	0.000000	0.000000	0.000000	0.048118	-0.424877	-0.070422	0.000000	0.000000	1.000000	111.000000	1.000000
15132.631787	-0.092959	0.595134	-0.003294	79.259224	47.868847	44.470058	0.000000	0.000000	0.000000	0.000000	0.000000	0.000000	0.048118	-0.424877	-0.070422	0.000000	0.000000	1.000000	111.000000	1.000000
15132.635120	-0.092881	0.593607	-0.003561	79.169533	47.684525	44.430687	0.000000	0.000000	0.000000	0.000000	0.000000	0.000000	0.023171	-0.458163	-0.080268	0.000000	0.000000	1.000000	111.000000	1.000000
15132.638453	-0.092881	0.593607	-0.003561	79.169533	47.684525	44.430687	0.000000	0.000000	0.000000	0.000000	0.000000	0.000000	0.023171	-0.458163	-0.080268	0.000000	0.000000	1.000000	111.000000	1.000000
15132.641787	-0.092881	0.593607	-0.003561	79.169533	47.684525	44.430687	0.000000	0.000000	0.000000	0.000000	0.000000	0.000000	0.023171	-0.458163	-0.080268	0.000000	0.000000	1.000000	111.000000	1.000000
15132.645120	-0.092867	0.592013	-0.003849	79.004593	47.173798	44.121937	0.000000	0.000000	0.000000	0.000000	0.000000	0.000000	0.004231	-0.478131	-0.086376	0.000000	0.000000	1.000000	111.000000	1.000000
15132.648453	-0.092867	0.592013	-0.003849	79.004593	47.173798	44.121937	0.000000	0.000000	0.000000	0.000000	0.000000	0.000000	0.004231	-0.478131	-0.086376	0.000000	0.000000	1.000000	111.000000	1.000000
15132.651787	-0.092867	0.592013	-0.003849	79.004593	47.173798	44.121937	0.000000	0.000000	0.000000	0.000000	0.000000	0.000000	0.004231	-0.478131	-0.086376	0.000000	0.000000	1.000000	111.000000	1.000000
15132.655120	-0.092896	0.590328	-0.004147	78.769402	46.467262	43.628937	0.000000	0.000000	0.000000	0.000000	0.000000	0.000000	-0.008611	-0.505573	-0.089235	0.000000	0.000000	1.000000	111.000000	1.000000
15132.658453	-0.092896	0.590328	-0.004147	78.769402	46.467262	43.628937	0.000000	0.000000	0.000000	0.000000	0.000000	0.000000	-0.008611	-0.505573	-0.089235	0.000000	0.000000	1.000000	111.000000	1.000000
15132.661787	-0.092896	0.590328	-0.004147	78.769402	46.467262	43.628937	0.000000	0.000000	0.000000	0.000000	0.000000	0.000000	-0.008611	-0.505573	-0.089235	0.000000	0.000000	1.000000	111.000000	1.000000
15132.665120	-0.092951	0.588613	-0.004424	78.470398	45.729591	42.964760	0.000000	0.000000	0.000000	0.000000	0.000000	0.000000	-0.016520	-0.514265	-0.083284	0.000000	0.000000	1.000000	111.000000	1.000000
15132.668453	-0.092951	0.588613	-0.004424	78.470398	45.729591	42.964760	0.000000	0.000000	0.000000	0.000000	0.000000	0.000000	-0.016520	-0.514265	-0.083284	0.000000	0.000000	1.000000	111.000000	1.000000
15132.671787	-0.092951	0.588613	-0.004424	78.470398	45.729591	42.964760	0.000000	0.000000	0.000000	0.000000	0.000000	0.000000	-0.016520	-0.514265	-0.083284	0.000000	0.000000	1.000000	111.000000	1.000000
15132.675120	-0.092994	0.586863	-0.004650	78.119751	45.067627	42.294743	0.000000	0.000000	0.000000	0.000000	0.000000	0.000000	-0.012963	-0.525032	-0.067722	0.000000	0.000000	1.000000	111.000000	1.000000
15132.678453	-0.092994	0.586863	-0.004650	78.119751	45.067627	42.294743	0.000000	0.000000	0.000000	0.000000	0.000000	0.000000	-0.012963	-0.525032	-0.067722	0.000000	0.000000	1.000000	111.000000	1.000000
15132.681787	-0.092994	0.586863	-0.004650	78.119751	45.067627	42.294743	0.000000	0.000000	0.000000	0.000000	0.000000	0.000000	-0.012963	-0.525032	-0.067722	0.000000	0.000000	1.000000	111.000000	1.000000
15132.685120	-0.092998	0.585109	-0.004850	77.754311	44.613873	41.880013	0.000000	0.000000	0.000000	0.000000	0.000000	0.000000	-0.001086	-0.526281	-0.060049	0.000000	0.000000	1.000000	111.000000	1.000000
15132.688453	-0.092998	0.585109	-0.004850	77.754311	44.613873	41.880013	0.000000	0.000000	0.000000	0.000000	0.000000	0.000000	-0.001086	-0.526281	-0.060049	0.000000	0.000000	1.000000	111.000000	1.000000
15132.691787	-0.092998	0.585109	-0.004850	77.754311	44.613873	41.880013	0.000000	0.000000	0.000000	0.000000	0.000000	0.000000	-0.001086	-0.526281	-0.060049	0.000000	0.000000	1.000000	111.000000	1.000000
15132.695120	-0.093015	0.583337	-0.004987	77.411011	44.308140	41.720081	0.000000	0.000000	0.000000	0.000000	0.000000	0.000000	-0.005008	-0.531734	-0.040944	0.000000	0.000000	1.000000	111.000000	1.000000
15132.698453	-0.093015	0.583337	-0.004987	77.411011	44.308140	41.720081	0.000000	0.000000	0.000000	0.000000	0.000000	0.000000	-0.005008	-0.531734	-0.040944	0.000000	0.000000	1.000000	111.000000	1.000000
15132.701787	-0.093015	0.583337	-0.004987	77.411011	44.308140	41.720081	0.000000	0.000000	0.000000	0.000000	0.000000	0.000000	-0.005008	-0.531734	-0.040944	0.000000	0.000000	1.000000	111.000000	1.000000
15132.705120	-0.093018	0.581552	-0.005079	77.132195	44.041367	41.640858	0.000000	0.000000	0.000000	0.000000	0.000000	0.000000	-0.001034	-0.535267	-0.027600	0.000000	0.000000	1.000000	111.000000	1.000000
15132.708453	-0.093018	0.581552	-0.005079	77.132195	44.041367	41.640858	0.000000	0.000000	0.000000	0.000000	0.000000	0.000000	-0.001034	-0.535267	-0.027600	0.000000	0.000000	1.000000	111.000000	1.000000
15132.711787	-0.093018	0.581552	-0.005079	77.132195	44.041367	41.640858	0.000000	0.000000	0.000000	0.000000	0.000000	0.000000	-0.001034	-0.535267	-0.027600	0.000000	0.000000	1.000000	111.000000	1.000000
15132.715120	-0.093050	0.579781	-0.005142	76.972641	43.739307	41.369598	0.000000	0.000000	0.000000	0.000000	0.000000	0.000000	-0.009532	-0.531341	-0.018905	0.000000	0.000000	1.000000	111.000000	1.000000
15132.718453	-0.093050	0.579781	-0.005142	76.972641	43.739307	41.369598	0.000000	0.000000	0.000000	0.000000	0.000000	0.000000	-0.009532	-0.531341	-0.018905	0.000000	0.000000	1.000000	111.000000	1.000000
15132.721787	-0.093050	0.579781	-0.005142	76.972641	43.739307	41.369598	0.000000	0.000000	0.000000	0.000000	0.000000	0.000000	-0.009532	-0.531341	-0.018905	0.000000	0.000000	1.000000	111.000000	1.000000
15132.725120	-0.093093	0.578016	-0.005148	76.911057	43.425903	40.944592	0.000000	0.000000	0.000000	0.000000	0.000000	0.000000	-0.013049	-0.529683	-0.001807	0.000000	0.000000	1.000000	111.000000	1.000000
15132.728453	-0.093093	0.578016	-0.005148	76.911057	43.425903	40.944592	0.000000	0.000000	0.000000	0.000000	0.000000	0.000000	-0.013049	-0.529683	-0.001807	0.000000	0.000000	1.000000	111.000000	1.000000
15132.731787	-0.093093	0.578016	-0.005148	76.911057	43.425903	40.944592	0.000000	0.000000	0.000000	0.000000	0.000000	0.000000	-0.013049	-0.529683	-0.001807	0.000000	0.000000	1.000000	111.000000	1.000000
15132.735120	-0.093157	0.576252	-0.005165	76.895012	43.162331	40.587814	0.000000	0.000000	0.000000	0.000000	0.000000	0.000000	-0.019071	-0.529230	-0.005154	0.000000	0.000000	1.000000	111.000000	1.000000
15132.738453	-0.093157	0.576252	-0.005165	76.895012	43.162331	40.587814	0.000000	0.000000	0.000000	0.000000	0.000000	0.000000	-0.019071	-0.529230	-0.005154	0.000000	0.000000	1.000000	111.000000	1.000000
15132.741787	-0.093157	0.576252	-0.005165	76.895012	43.162331	40.587814	0.000000	0.000000	0.000000	0.000000	0.000000	0.000000	-0.019071	-0.529230	-0.005154	0.000000	0.000000	1.000000	111.000000	1.000000
15132.745120	-0.093236	0.574510	-0.005108	76.887497	42.964867	40.378578	0.000000	0.000000	0.000000	0.000000	0.000000	0.000000	-0.023662	-0.522467	0.017115	0.000000	0.000000	1.000000	111.000000	1.000000
15132.748453	-0.093236	0.574510	-0.005108	76.887497	42.964867	40.378578	0.000000	0.000000	0.000000	0.000000	0.000000	0.000000	-0.023662	-0.522467	0.017115	0.000000	0.000000	1.000000	111.000000	1.000000
15132.751787	-0.093236	0.574510	-0.005108	76.887497	42.964867	40.378578	0.000000	0.000000	0.000000	0.000000	0.000000	0.000000	-0.023662	-0.522467	0.017115	0.000000	0.000000	1.000000	111.000000	1.000000
15132.755120	-0.093292	0.572769	-0.005053	76.854012	42.814575	40.254383	0.000000	0.000000	0.000000	0.000000	0.000000	0.000000	-0.016828	-0.522189	0.016486	0.000000	0.000000	1.000000	111.000000	1.000000
15132.758453	-0.093292	0.572769	-0.005053	76.854012	42.814575	40.254383	0.000000	0.000000	0.000000	0.000000	0.000000	0.000000	-0.016828	-0.522189	0.016486	0.000000	0.000000	1.000000	111.000000	1.000000
15132.761787	-0.093292	0.572769	-0.005053	76.854012	42.814575	40.254383	0.000000	0.000000	0.000000	0.000000	0.000000	0.000000	-0.016828	-0.522189	0.016486	0.000000	0.000000	1.000000	111.000000	1.000000
15132.765120	-0.093359	0.571058	-0.004947	76.775925	42.713074	40.124187	0.000000	0.000000	0.000000	0.000000	0.000000	0.000000	-0.020006	-0.513481	0.031876	0.000000	0.000000	1.000000	111.000000	1.000000
15132.768453	-0.093359	0.571058	-0.004947	76.775925	42.713074	40.124187	0.000000	0.000000	0.000000	0.000000	0.000000	0.000000	-0.020006	-0.513481	0.031876	0.000000	0.000000	1.000000	111.000000	1.000000
15132.771787	-0.093359	0.571058	-0.004947	76.775925	42.713074	40.124187	0.000000	0.000000	0.000000	0.000000	0.000000	0.000000	-0.020006	-0.513481	0.031876	0.000000	0.000000	1.000000	111.000000	1.000000
15132.775120	-0.093423	0.569372	-0.004853	76.643974	42.570843	39.924271	0.000000	0.000000	0.000000	0.000000	0.000000	0.000000	-0.019250	-0.505737	0.028193	0.000000	0.000000	1.000000	111.000000	1.000000
15132.778453	-0.093423	0.569372	-0.004853	76.643974	42.570843	39.924271	0.000000	0.000000	0.000000	0.000000	0.000000	0.000000	-0.019250	-0.505737	0.028193	0.000000	0.000000	1.000000	111.000000	1.000000
15132.781787	-0.093423	0.569372	-0.004853	76.643974	42.570843	39.924271	0.000000	0.000000	0.000000	0.000000	0.000000	0.000000	-0.019250	-0.505737	0.028193	0.000000	0.000000	1.000000	111.000000	1.000000
15132.785120	-0.093532	0.567704	-0.004756	76.467461	42.382557	39.779919	0.000000	0.000000	0.000000	0.000000	0.000000	0.000000	-0.032848	-0.500260	0.028916	0.000000	0.000000	1.000000	111.000000	1.000000
15132.788453	-0.093532	0.567704	-0.004756	76.467461	42.382557	39.779919	0.000000	0.000000	0.000000	0.000000	0.000000	0.000000	-0.032848	-0.500260	0.028916	0.000000	0.000000	1.000000	111.000000	1.000000
15132.791787	-0.093532	0.567704	-0.004756	76.467461	42.382557	39.779919	0.000000	0.000000	0.000000	0.000000	0.000000	0.000000	-0.032848	-0.500260	0.028916	0.000000	0.000000	1.000000	111.000000	1.000000
15132.795120	-0.093654	0.566028	-0.004711	76.265747	42.158047	39.657627	0.000000	0.000000	0.000000	0.000000	0.000000	0.000000	-0.036403	-0.503056	0.013584	0.000000	0.000000	1.000000	111.000000	1.000000
15132.798453	-0.093654	0.566028	-0.004711	76.265747	42.158047	39.657627	0.000000	0.000000	0.000000	0.000000	0.000000	0.000000	-0.036403	-0.503056	0.013584	0.000000	0.000000	1.000000	111.000000	1.000000
15132.801787	-0.093654	0.566028	-0.004711	76.265747	42.158047	39.657627	0.000000	0.000000	0.000000	0.000000	0.000000	0.000000	-0.036403	-0.503056	0.013584	0.000000	0.000000	1.000000	111.000000	1.000000
15132.805120	-0.093815	0.564377	-0.004686	76.064377	41.864235	39.418682	0.000000	0.000000	0.000000	0.000000	0.000000	0.000000	-0.048572	-0.495207	0.007377	0.000000	0.000000	1.000000	111.000000	1.000000
15132.808453	-0.093815	0.564377	-0.004686	76.064377	41.864235	39.418682	0.000000	0.000000	0.000000	0.000000	0.000000	0.000000	-0.048572	-0.495207	0.007377	0.000000	0.000000	1.000000	111.000000	1.000000
15132.811787	-0.093815	0.564377	-0.004686	76.064377	41.864235	39.418682	0.000000	0.000000	0.000000	0.000000	0.000000	0.000000	-0.048572	-0.495207	0.007377	0.000000	0.000000	1.000000	111.000000	1.000000
15132.815120	-0.094019	0.562727	-0.004677	75.879837	41.509911	39.101639	0.000000	0.000000	0.000000	0.000000	0.000000	0.000000	-0.061104	-0.494971	0.002932	0.000000	0.000000	1.000000	111.000000	1.000000
15132.818453	-0.094019	0.562727	-0.004677	75.879837	41.509911	39.101639	0.000000	0.000000	0.000000	0.000000	0.000000	0.000000	-0.061104	-0.494971	0.002932	0.000000	0.000000	1.000000	111.000000	1.000000
15132.821787	-0.094019	0.562727	-0.004677	75.879837	41.509911	39.101639	0.000000	0.000000	0.000000	0.000000	0.000000	0.000000	-0.061104	-0.494971	0.002932	0.000000	0.000000	1.000000	111.000000	1.000000
15132.825120	-0.094192	0.561069	-0.004709	75.710602	41.125378	38.946617	0.000000	0.000000	0.000000	0.000000	0.000000	0.000000	-0.051754	-0.497512	-0.009747	0.000000	0.000000	1.000000	111.000000	1.000000
15132.828453	-0.094192	0.561069	-0.004709	75.710602	41.125378	38.946617	0.000000	0.000000	0.000000	0.000000	0.000000	0.000000	-0.051754	-0.497512	-0.009747	0.000000	0.000000	1.000000	111.000000	1.000000
15132.831787	-0.094192	0.561069	-0.004709	75.710602	41.125378	38.946617	0.000000	0.000000	0.000000	0.000000	0.000000	0.000000	-0.051754	-0.497512	-0.009747	0.000000	0.000000	1.000000	111.000000	1.000000
15132.835120	-0.094349	0.559446	-0.004708	75.546997	40.721798	38.833416	0.000000	0.000000	0.000000	0.000000	0.000000	0.000000	-0.047153	-0.486802	0.000422	0.000000	0.000000	1.000000	111.000000	1.000000
15132.838453	-0.094349	0.559446	-0.004708	75.546997	40.721798	38.833416	0.000000	0.000000	0.000000	0.000000	0.000000	0.000000	-0.047153	-0.486802	0.000422	0.000000	0.000000	1.000000	111.000000	1.000000
15132.841787	-0.094349	0.559446	-0.004708	75.546997	40.721798	38.833416	0.000000	0.000000	0.000000	0.000000	0.000000	0.000000	-0.047153	-0.486802	0.000422	0.000000	0.000000	1.000000	111.000000	1.000000
15132.845120	-0.094495	0.557840	-0.004758	75.397438	40.348293	38.691807	0.000000	0.000000	0.000000	0.000000	0.000000	0.000000	-0.043903	-0.481676	-0.015168	0.000000	0.000000	1.000000	111.000000	1.000000
15132.848453	-0.094495	0.557840	-0.004758	75.397438	40.348293	38.691807	0.000000	0.000000	0.000000	0.000000	0.000000	0.000000	-0.043903	-0.481676	-0.015168	0.000000	0.000000	1.000000	111.000000	1.000000
15132.851787	-0.094495	0.557840	-0.004758	75.397438	40.348293	38.691807	0.000000	0.000000	0.000000	0.000000	0.000000	0.000000	-0.043903	-0.481676	-0.015168	0.000000	0.000000	1.000000	111.000000	1.000000
15132.855120	-0.094631	0.556262	-0.004751	75.261452	39.952564	38.401833	0.000000	0.000000	0.000000	0.000000	0.000000	0.000000	-0.040794	-0.473497	0.002126	0.000000	0.000000	1.000000	111.000000	1.000000
15132.858453	-0.094631	0.556262	-0.004751	75.261452	39.952564	38.401833	0.000000	0.000000	0.000000	0.000000	0.000000	0.000000	-0.040794	-0.473497	0.002126	0.000000	0.000000	1.000000	111.000000	1.000000
15132.861787	-0.094631	0.556262	-0.004751	75.261452	39.952564	38.401833	0.000000	0.000000	0.000000	0.000000	0.000000	0.000000	-0.040794	-0.473497	0.002126	0.000000	0.000000	1.000000	111.000000	1.000000
15132.865120	-0.094771	0.554769	-0.004724	75.140556	39.546623	37.935081	0.000000	0.000000	0.000000	0.000000	0.000000	0.000000	-0.042050	-0.447874	0.008110	0.000000	0.000000	1.000000	111.000000	1.000000
15132.868453	-0.094771	0.554769	-0.004724	75.140556	39.546623	37.935081	0.000000	0.000000	0.000000	0.000000	0.000000	0.000000	-0.042050	-0.447874	0.008110	0.000000	0.000000	1.000000	111.000000	1.000000
15132.871787	-0.094771	0.554769	-0.004724	75.140556	39.546623	37.935081	0.000000	0.000000	0.000000	0.000000	0.000000	0.000000	-0.042050	-0.447874	0.008110	0.000000	0.000000	1.000000	111.000000	1.000000
15132.875120	-0.094942	0.553353	-0.004658	75.041115	39.173111	37.386509	0.000000	0.000000	0.000000	0.000000	0.000000	0.000000	-0.051264	-0.424804	0.019908	0.000000	0.000000	1.000000	111.000000	1.000000
15132.878453	-0.094942	0.553353	-0.004658	75.041115	39.173111	37.386509	0.000000	0.000000	0.000000	0.000000	0.000000	0.000000	-0.051264	-0.424804	0.019908	0.000000	0.000000	1.000000	111.000000	1.000000
15132.881787	-0.094942	0.553353	-0.004658	75.041115	39.173111	37.386509	0.000000	0.000000	0.000000	0.000000	0.000000	0.000000	-0.051264	-0.424804	0.019908	0.000000	0.000000	1.000000	111.000000	1.000000
15132.885120	-0.095157	0.552005	-0.004597	74.945549	38.825390	36.828106	0.000000	0.000000	0.000000	0.000000	0.000000	0.000000	-0.064397	-0.404512	0.018252	0.000000	0.000000	1.000000	111.000000	1.000000
15132.888453	-0.095157	0.552005	-0.004597	74.945549	38.825390	36.828106	0.000000	0.000000	0.000000	0.000000	0.000000	0.000000	-0.064397	-0.404512	0.018252	0.000000	0.000000	1.000000	111.000000	1.000000
15132.891787	-0.095157	0.552005	-0.004597	74.945549	38.825390	36.828106	0.000000	0.000000	0.000000	0.000000	0.000000	0.000000	-0.064397	-0.404512	0.018252	0.000000	0.000000	1.000000	111.000000	1.000000
15132.895120	-0.095381	0.550732	-0.004491	74.853935	38.573853	36.457371	0.000000	0.000000	0.000000	0.000000	0.000000	0.000000	-0.067274	-0.381664	0.031780	0.000000	0.000000	1.000000	111.000000	1.000000
15132.898453	-0.095381	0.550732	-0.004491	74.853935	38.573853	36.457371	0.000000	0.000000	0.000000	0.000000	0.000000	0.000000	-0.067274	-0.381664	0.031780	0.000000	0.000000	1.000000	111.000000	1.000000
15132.901787	-0.095381	0.550732	-0.004491	74.853935	38.573853	36.457371	0.000000	0.000000	0.000000	0.000000	0.000000	0.000000	-0.067274	-0.381664	0.031780	0.000000	0.000000	1.000000	111.000000	1.000000
15132.905120	-0.095674	0.549570	-0.004381	74.747803	38.421608	36.465721	0.000000	0.000000	0.000000	0.000000	0.000000	0.000000	-0.087785	-0.348874	0.033028	0.000000	0.000000	1.000000	111.000000	1.000000
15132.908453	-0.095674	0.549570	-0.004381	74.747803	38.421608	36.465721	0.000000	0.000000	0.000000	0.000000	0.000000	0.000000	-0.087785	-0.348874	0.033028	0.000000	0.000000	1.000000	111.000000	1.000000
15132.911787	-0.095674	0.549570	-0.004381	74.747803	38.421608	36.465721	0.000000	0.000000	0.000000	0.000000	0.000000	0.000000	-0.087785	-0.348874	0.033028	0.000000	0.000000	1.000000	111.000000	1.000000
15132.915120	-0.095967	0.548499	-0.004270	74.628044	38.382366	36.619179	0.000000	0.000000	0.000000	0.000000	0.000000	0.000000	-0.087873	-0.321139	0.033153	0.000000	0.000000	1.000000	111.000000	1.000000
15132.918453	-0.095967	0.548499	-0.004270	74.628044	38.382366	36.619179	0.000000	0.000000	0.000000	0.000000	0.000000	0.000000	-0.087873	-0.321139	0.033153	0.000000	0.000000	1.000000	111.000000	1.000000
15132.921787	-0.095967	0.548499	-0.004270	74.628044	38.382366	36.619179	0.000000	0.000000	0.000000	0.000000	0.000000	0.000000	-0.087873	-0.321139	0.033153	0.000000	0.000000	1.000000	111.000000	1.000000
15132.925120	-0.096260	0.547521	-0.004159	74.506592	38.427227	36.615982	0.000000	0.000000	0.000000	0.000000	0.000000	0.000000	-0.087996	-0.293433	0.033467	0.000000	0.000000	1.000000	111.000000	1.000000
15132.928453	-0.096260	0.547521	-0.004159	74.506592	38.427227	36.615982	0.000000	0.000000	0.000000	0.000000	0.000000	0.000000	-0.087996	-0.293433	0.033467	0.000000	0.000000	1.000000	111.000000	1.000000
15132.931787	-0.096260	0.547521	-0.004159	74.506592	38.427227	36.615982	0.000000	0.000000	0.000000	0.000000	0.000000	0.000000	-0.087996	-0.293433	0.033467	0.000000	0.000000	1.000000	111.000000	1.000000
15132.935120	-0.096260	0.547521	-0.004159	74.397186	38.575348	36.401226	0.000000	0.000000	0.000000	0.000000	0.000000	0.000000	-0.087996	-0.293433	0.033467	0.000000	0.000000	1.000000	111.000000	1.000000
15132.938453	-0.096532	0.546635	-0.004041	74.397186	38.575348	36.401226	0.000000	0.000000	0.000000	0.000000	0.000000	0.000000	-0.081705	-0.265741	0.035328	0.000000	0.000000	1.000000	111.000000	1.000000
15132.941787	-0.096532	0.546635	-0.004041	74.397186	38.575348	36.401226	0.000000	0.000000	0.000000	0.000000	0.000000	0.000000	-0.081705	-0.265741	0.035328	0.000000	0.000000	1.000000	111.000000	1.000000
15132.945120	-0.096819	0.545808	-0.003962	74.290192	38.815105	36.235558	0.000000	0.000000	0.000000	0.000000	0.000000	0.000000	-0.086026	-0.248040	0.023689	0.000000	0.000000	1.000000	111.000000	1.000000
15132.948453	-0.096819	0.545808	-0.003962	74.290192	38.815105	36.235558	0.000000	0.000000	0.000000	0.000000	0.000000	0.000000	-0.086026	-0.248040	0.023689	0.000000	0.000000	1.000000	111.000000	1.000000
15132.951787	-0.096819	0.545808	-0.003962	74.290192	38.815105	36.235558	0.000000	0.000000	0.000000	0.000000	0.000000	0.000000	-0.086026	-0.248040	0.023689	0.000000	0.000000	1.000000	111.000000	1.000000
15132.955120	-0.096819	0.545808	-0.003962	74.192635	39.058659	36.508415	0.000000	0.000000	0.000000	0.000000	0.000000	0.000000	-0.086026	-0.248040	0.023689	0.000000	0.000000	1.000000	111.000000	1.000000
15132.958453	-0.097140	0.545091	-0.003936	74.192635	39.058659	36.508415	0.000000	0.000000	0.000000	0.000000	0.000000	0.000000	-0.096200	-0.215119	0.007936	0.000000	0.000000	1.000000	111.000000	1.000000
15132.961787	-0.097140	0.545091	-0.003936	74.192635	39.058659	36.508415	0.000000	0.000000	0.000000	0.000000	0.000000	0.000000	-0.096200	-0.215119	0.007936	0.000000	0.000000	1.000000	111.000000	1.000000
15132.965120	-0.097462	0.544442	-0.003902	74.110352	39.220810	36.893330	0.000000	0.000000	0.000000	0.000000	0.000000	0.000000	-0.096730	-0.194959	0.010216	0.000000	0.000000	1.000000	111.000000	1.000000
15132.968453	-0.097462	0.544442	-0.003902	74.110352	39.220810	36.893330	0.000000	0.000000	0.000000	0.000000	0.000000	0.000000	-0.096730	-0.194959	0.010216	0.000000	0.000000	1.000000	111.000000	1.000000
15132.971787	-0.097462	0.544442	-0.003902	74.110352	39.220810	36.893330	0.000000	0.000000	0.000000	0.000000	0.000000	0.000000	-0.096730	-0.194959	0.010216	0.000000	0.000000	1.000000	111.000000	1.000000
15132.975120	-0.097462	0.544442	-0.003902	74.055984	39.259850	37.093876	0.000000	0.000000	0.000000	0.000000	0.000000	0.000000	-0.096730	-0.194959	0.010216	0.000000	0.000000	1.000000	111.000000	1.000000
15132.978453	-0.097737	0.543893	-0.003878	74.055984	39.259850	37.093876	0.000000	0.000000	0.000000	0.000000	0.000000	0.000000	-0.082588	-0.164573	0.007112	0.000000	0.000000	1.000000	111.000000	1.000000
15132.981787	-0.097737	0.543893	-0.003878	74.055984	39.259850	37.093876	0.000000	0.000000	0.000000	0.000000	0.000000	0.000000	-0.082588	-0.164573	0.007112	0.000000	0.000000	1.000000	111.000000	1.000000
15132.985120	-0.097936	0.543445	-0.003791	74.020393	39.149769	37.083893	0.000000	0.000000	0.000000	0.000000	0.000000	0.000000	-0.059695	-0.134465	0.026125	0.000000	0.000000	1.000000	111.000000	1.000000
15132.988453	-0.097936	0.543445	-0.003791	74.020393	39.149769	37.083893	0.000000	0.000000	0.000000	0.000000	0.000000	0.000000	-0.059695	-0.134465	0.026125	0.000000	0.000000	1.000000	111.000000	1.000000
15132.991787	-0.097936	0.543445	-0.003791	74.020393	39.149769	37.083893	0.000000	0.000000	0.000000	0.000000	0.000000	0.000000	-0.059695	-0.134465	0.026125	0.000000	0.000000	1.000000	111.000000	1.000000
15132.995120	-0.097936	0.543445	-0.003791	74.005875	38.951061	36.928192	0.000000	0.000000	0.000000	0.000000	0.000000	0.000000	-0.059695	-0.134465	0.026125	0.000000	0.000000	1.000000	111.000000	1.000000
15132.998453	-0.098098	0.543080	-0.003668	74.005875	38.951061	36.928192	0.000000	0.000000	0.000000	0.000000	0.000000	0.000000	-0.048549	-0.109366	0.036979	0.000000	0.000000	1.000000	111.000000	1.000000
15133.001787	-0.098098	0.543080	-0.003668	74.005875	38.951061	36.928192	0.000000	0.000000	0.000000	0.000000	0.000000	0.000000	-0.048549	-0.109366	0.036979	0.000000	0.000000	1.000000	111.000000	1.000000
15133.005120	-0.098098	0.543080	-0.003668	74.000237	38.781277	36.774181	0.000000	0.000000	0.000000	0.000000	0.000000	0.000000	-0.048549	-0.109366	0.036979	0.000000	0.000000	1.000000	111.000000	1.000000
15133.008453	-0.098098	0.543080	-0.003668	74.000237	38.781277	36.774181	0.000000	0.000000	0.000000	0.000000	0.000000	0.000000	-0.048549	-0.109366	0.036979	0.000000	0.000000	1.000000	111.000000	1.000000
15133.011787	-0.098196	0.542808	-0.003526	74.000237	38.781277	36.774181	0.000000	0.000000	0.000000	0.000000	0.000000	0.000000	-0.029472	-0.081650	0.042445	0.000000	0.000000	1.000000	111.000000	1.000000
15133.015120	-0.098293	0.542586	-0.003394	73.991898	38.620811	36.627243	0.000000	0.000000	0.000000	0.000000	0.000000	0.000000	-0.028881	-0.066471	0.039655	0.000000	0.000000	1.000000	111.000000	1.000000
15133.018453	-0.098293	0.542586	-0.003394	73.991898	38.620811	36.627243	0.000000	0.000000	0.000000	0.000000	0.000000	0.000000	-0.028881	-0.066471	0.039655	0.000000	0.000000	1.000000	111.000000	1.000000
15133.021787	-0.098293	0.542586	-0.003394	73.991898	38.620811	36.627243	0.000000	0.000000	0.000000	0.000000	0.000000	0.000000	-0.028881	-0.066471	0.039655	0.000000	0.000000	1.000000	111.000000	1.000000
15133.025120	-0.098293	0.542586	-0.003394	73.983963	38.472847	36.486294	0.000000	0.000000	0.000000	0.000000	0.000000	0.000000	-0.028881	-0.066471	0.039655	0.000000	0.000000	1.000000	111.000000	1.000000
15133.028453	-0.098387	0.542415	-0.003271	73.983963	38.472847	36.486294	0.000000	0.000000	0.000000	0.000000	0.000000	0.000000	-0.028293	-0.051294	0.036888	0.000000	0.000000	1.000000	111.000000	1.000000
15133.031787	-0.098387	0.542415	-0.003271	73.983963	38.472847	36.486294	0.000000	0.000000	0.000000	0.000000	0.000000	0.000000	-0.028293	-0.051294	0.036888	0.000000	0.000000	1.000000	111.000000	1.000000
15133.035120	-0.098387	0.542415	-0.003271	73.975960	38.320034	36.340694	0.000000	0.000000	0.000000	0.000000	0.000000	0.000000	-0.028293	-0.051294	0.036888	0.000000	0.000000	1.000000	111.000000	1.000000
15133.038453	-0.098387	0.542415	-0.003271	73.975960	38.320034	36.340694	0.000000	0.000000	0.000000	0.000000	0.000000	0.000000	-0.028293	-0.051294	0.036888	0.000000	0.000000	1.000000	111.000000	1.000000
15133.041787	-0.098496	0.542304	-0.003185	73.975960	38.320034	36.340694	0.000000	0.000000	0.000000	0.000000	0.000000	0.000000	-0.032689	-0.033445	0.025885	0.000000	0.000000	1.000000	111.000000	1.000000
15133.045120	-0.098496	0.542304	-0.003185	73.969948	38.168591	36.202454	0.000000	0.000000	0.000000	0.000000	0.000000	0.000000	-0.032689	-0.033445	0.025885	0.000000	0.000000	1.000000	111.000000	1.000000
15133.048453	-0.098496	0.542304	-0.003185	73.969948	38.168591	36.202454	0.000000	0.000000	0.000000	0.000000	0.000000	0.000000	-0.032689	-0.033445	0.025885	0.000000	0.000000	1.000000	111.000000	1.000000
15133.051787	-0.098496	0.542304	-0.003185	73.969948	38.168591	36.202454	0.000000	0.000000	0.000000	0.000000	0.000000	0.000000	-0.032689	-0.033445	0.025885	0.000000	0.000000	1.000000	111.000000	1.000000
15133.055120	-0.098732	0.542125	-0.003136	73.966164	38.074181	36.119484	0.000000	0.000000	0.000000	0.000000	0.000000	0.000000	-0.070895	-0.053657	0.014671	0.000000	0.000000	1.000000	111.000000	1.000000
15133.058453	-0.098732	0.542125	-0.003136	73.966164	38.074181	36.119484	0.000000	0.000000	0.000000	0.000000	0.000000	0.000000	-0.070895	-0.053657	0.014671	0.000000	0.000000	1.000000	111.000000	1.000000
15133.061787	-0.098732	0.542125	-0.003136	73.966164	38.074181	36.119484	0.000000	0.000000	0.000000	0.000000	0.000000	0.000000	-0.070895	-0.053657	0.014671	0.000000	0.000000	1.000000	111.000000	1.000000
15133.065120	-0.098732	0.542125	-0.003136	73.963387	38.014870	36.076881	0.000000	0.000000	0.000000	0.000000	0.000000	0.000000	-0.070895	-0.053657	0.014671	0.000000	0.000000	1.000000	111.000000	1.000000
15133.068453	-0.098842	0.542074	-0.003150	73.963387	38.014870	36.076881	0.000000	0.000000	0.000000	0.000000	0.000000	0.000000	-0.032922	-0.015211	-0.004315	0.000000	0.000000	1.000000	111.000000	1.000000
15133.071787	-0.098842	0.542074	-0.003150	73.963387	38.014870	36.076881	0.000000	0.000000	0.000000	0.000000	0.000000	0.000000	-0.032922	-0.015211	-0.004315	0.000000	0.000000	1.000000	111.000000	1.000000
15133.075120	-0.098842	0.542074	-0.003150	73.963707	37.996754	36.062614	0.000000	0.000000	0.000000	0.000000	0.000000	0.000000	-0.032922	-0.015211	-0.004315	0.000000	0.000000	1.000000	111.000000	1.000000
15133.078453	-0.098842	0.542074	-0.003150	73.963707	37.996754	36.062614	0.000000	0.000000	0.000000	0.000000	0.000000	0.000000	-0.032922	-0.015211	-0.004315	0.000000	0.000000	1.000000	111.000000	1.000000
15133.081787	-0.098924	0.542058	-0.003187	73.963707	37.996754	36.062614	0.000000	0.000000	0.000000	0.000000	0.000000	0.000000	-0.024669	-0.004956	-0.011120	0.000000	0.000000	1.000000	111.000000	1.000000
15133.085120	-0.098924	0.542058	-0.003187	73.965721	37.996971	36.071327	0.000000	0.000000	0.000000	0.000000	0.000000	0.000000	-0.024669	-0.004956	-0.011120	0.000000	0.000000	1.000000	111.000000	1.000000
15133.088453	-0.098924	0.542058	-0.003187	73.965721	37.996971	36.071327	0.000000	0.000000	0.000000	0.000000	0.000000	0.000000	-0.024669	-0.004956	-0.011120	0.000000	0.000000	1.000000	111.000000	1.000000
15133.091787	-0.098924	0.542058	-0.003187	73.965721	37.996971	36.071327	0.000000	0.000000	0.000000	0.000000	0.000000	0.000000	-0.024669	-0.004956	-0.011120	0.000000	0.000000	1.000000	111.000000	1.000000
15133.095120	-0.099013	0.542068	-0.003297	73.965706	37.991535	36.071331	0.000000	0.000000	0.000000	0.000000	0.000000	0.000000	-0.026649	0.003000	-0.033074	0.000000	0.000000	1.000000	111.000000	1.000000
15133.098453	-0.099013	0.542068	-0.003297	73.965706	37.991535	36.071331	0.000000	0.000000	0.000000	0.000000	0.000000	0.000000	-0.026649	0.003000	-0.033074	0.000000	0.000000	1.000000	111.000000	1.000000
15133.101787	-0.099013	0.542068	-0.003297	73.965706	37.991535	36.071331	0.000000	0.000000	0.000000	0.000000	0.000000	0.000000	-0.026649	0.003000	-0.033074	0.000000	0.000000	1.000000	111.000000	1.000000
15133.105120	-0.099013	0.542068	-0.003297	73.967720	37.999924	36.072083	0.000000	0.000000	0.000000	0.000000	0.000000	0.000000	-0.026649	0.003000	-0.033074	0.000000	0.000000	1.000000	111.000000	1.000000
15133.108453	-0.099021	0.542069	-0.003366	73.967720	37.999924	36.072083	0.000000	0.000000	0.000000	0.000000	0.000000	0.000000	-0.002281	0.000344	-0.020591	0.000000	0.000000	1.000000	111.000000	1.000000
15133.111787	-0.099021	0.542069	-0.003366	73.967720	37.999924	36.072083	0.000000	0.000000	0.000000	0.000000	0.000000	0.000000	-0.002281	0.000344	-0.020591	0.000000	0.000000	1.000000	111.000000	1.000000
15133.115120	-0.099021	0.542069	-0.003366	73.965706	37.988808	36.063351	0.000000	0.000000	0.000000	0.000000	0.000000	0.000000	-0.002281	0.000344	-0.020591	0.000000	0.000000	1.000000	111.000000	1.000000
15133.118453	-0.099021	0.542069	-0.003366	73.965706	37.988808	36.063351	0.000000	0.000000	0.000000	0.000000	0.000000	0.000000	-0.002281	0.000344	-0.020591	0.000000	0.000000	1.000000	111.000000	1.000000
15133.121787	-0.099010	0.542112	-0.003416	73.965706	37.988808	36.063351	0.000000	0.000000	0.000000	0.000000	0.000000	0.000000	0.003284	0.012913	-0.015053	0.000000	0.000000	1.000000	111.000000	1.000000
15133.125120	-0.099010	0.542112	-0.003416	73.964874	37.983727	36.055851	0.000000	0.000000	0.000000	0.000000	0.000000	0.000000	0.003284	0.012913	-0.015053	0.000000	0.000000	1.000000	111.000000	1.000000
15133.128453	-0.099010	0.542112	-0.003416	73.964874	37.983727	36.055851	0.000000	0.000000	0.000000	0.000000	0.000000	0.000000	0.003284	0.012913	-0.015053	0.000000	0.000000	1.000000	111.000000	1.000000
15133.131787	-0.099010	0.542112	-0.003416	73.964874	37.983727	36.055851	0.000000	0.000000	0.000000	0.000000	0.000000	0.000000	0.003284	0.012913	-0.015053	0.000000	0.000000	1.000000	111.000000	1.000000
15133.135120	-0.098915	0.542165	-0.003539	73.964867	37.989162	36.055847	0.000000	0.000000	0.000000	0.000000	0.000000	0.000000	0.028347	0.015914	-0.036858	0.000000	0.000000	1.000000	111.000000	1.000000
15133.138453	-0.098915	0.542165	-0.003539	73.964867	37.989162	36.055847	0.000000	0.000000	0.000000	0.000000	0.000000	0.000000	0.028347	0.015914	-0.036858	0.000000	0.000000	1.000000	111.000000	1.000000
15133.141787	-0.098915	0.542165	-0.003539	73.964867	37.989162	36.055847	0.000000	0.000000	0.000000	0.000000	0.000000	0.000000	0.028347	0.015914	-0.036858	0.000000	0.000000	1.000000	111.000000	1.000000
15133.145120	-0.098915	0.542165	-0.003539	73.965202	37.987373	36.049564	0.000000	0.000000	0.000000	0.000000	0.000000	0.000000	0.028347	0.015914	-0.036858	0.000000	0.000000	1.000000	111.000000	1.000000
15133.148453	-0.098858	0.542166	-0.003594	73.965202	37.987373	36.049564	0.000000	0.000000	0.000000	0.000000	0.000000	0.000000	0.017103	0.000329	-0.016368	0.000000	0.000000	1.000000	111.000000	1.000000
15133.151787	-0.098858	0.542166	-0.003594	73.965202	37.987373	36.049564	0.000000	0.000000	0.000000	0.000000	0.000000	0.000000	0.017103	0.000329	-0.016368	0.000000	0.000000	1.000000	111.000000	1.000000
15133.155120	-0.098858	0.542166	-0.003594	73.965813	37.975624	36.036987	0.000000	0.000000	0.000000	0.000000	0.000000	0.000000	0.017103	0.000329	-0.016368	0.000000	0.000000	1.000000	111.000000	1.000000
15133.158453	-0.098858	0.542166	-0.003594	73.965813	37.975624	36.036987	0.000000	0.000000	0.000000	0.000000	0.000000	0.000000	0.017103	0.000329	-0.016368	0.000000	0.000000	1.000000	111.000000	1.000000
15133.161787	-0.098819	0.542151	-0.003671	73.965813	37.975624	36.036987	0.000000	0.000000	0.000000	0.000000	0.000000	0.000000	0.011835	-0.004607	-0.023267	0.000000	0.000000	1.000000	111.000000	1.000000
15133.165120	-0.098819	0.542151	-0.003671	73.965034	37.940990	36.003086	0.000000	0.000000	0.000000	0.000000	0.000000	0.000000	0.011835	-0.004607	-0.023267	0.000000	0.000000	1.000000	111.000000	1.000000
15133.168453	-0.098819	0.542151	-0.003671	73.965034	37.940990	36.003086	0.000000	0.000000	0.000000	0.000000	0.000000	0.000000	0.011835	-0.004607	-0.023267	0.000000	0.000000	1.000000	111.000000	1.000000
15133.171787	-0.098819	0.542151	-0.003671	73.965034	37.940990	36.003086	0.000000	0.000000	0.000000	0.000000	0.000000	0.000000	0.011835	-0.004607	-0.023267	0.000000	0.000000	1.000000	111.000000	1.000000
15133.175120	-0.098748	0.542035	-0.003790	73.963737	37.891354	35.955421	0.000000	0.000000	0.000000	0.000000	0.000000	0.000000	0.021286	-0.034710	-0.035614	0.000000	0.000000	1.000000	111.000000	1.000000
15133.178453	-0.098748	0.542035	-0.003790	73.963737	37.891354	35.955421	0.000000	0.000000	0.000000	0.000000	0.000000	0.000000	0.021286	-0.034710	-0.035614	0.000000	0.000000	1.000000	111.000000	1.000000
15133.181787	-0.098748	0.542035	-0.003790	73.963737	37.891354	35.955421	0.000000	0.000000	0.000000	0.000000	0.000000	0.000000	0.021286	-0.034710	-0.035614	0.000000	0.000000	1.000000	111.000000	1.000000
15133.185120	-0.098748	0.542035	-0.003790	73.962379	37.843945	35.912502	0.000000	0.000000	0.000000	0.000000	0.000000	0.000000	0.021286	-0.034710	-0.035614	0.000000	0.000000	1.000000	111.000000	1.000000
15133.188453	-0.098712	0.541918	-0.003849	73.962379	37.843945	35.912502	0.000000	0.000000	0.000000	0.000000	0.000000	0.000000	0.010650	-0.035030	-0.017844	0.000000	0.000000	1.000000	111.000000	1.000000
15133.191787	-0.098712	0.541918	-0.003849	73.962379	37.843945	35.912502	0.000000	0.000000	0.000000	0.000000	0.000000	0.000000	0.010650	-0.035030	-0.017844	0.000000	0.000000	1.000000	111.000000	1.000000
15133.195120	-0.098677	0.541802	-0.003909	73.971863	37.873417	35.942196	0.000000	0.000000	0.000000	0.000000	0.000000	0.000000	0.010647	-0.035029	-0.017855	0.000000	0.000000	1.000000	111.000000	1.000000
15133.198453	-0.098677	0.541802	-0.003909	73.971863	37.873417	35.942196	0.000000	0.000000	0.000000	0.000000	0.000000	0.000000	0.010647	-0.035029	-0.017855	0.000000	0.000000	1.000000	111.000000	1.000000
15133.201787	-0.098677	0.541802	-0.003909	73.971863	37.873417	35.942196	0.000000	0.000000	0.000000	0.000000	0.000000	0.000000	0.010647	-0.035029	-0.017855	0.000000	0.000000	1.000000	111.000000	1.000000
15133.205120	-0.098677	0.541802	-0.003909	73.983047	37.921280	35.986950	0.000000	0.000000	0.000000	0.000000	0.000000	0.000000	0.010647	-0.035029	-0.017855	0.000000	0.000000	1.000000	111.000000	1.000000
15133.208453	-0.098630	0.541667	-0.003918	73.983047	37.921280	35.986950	0.000000	0.000000	0.000000	0.000000	0.000000	0.000000	0.014125	-0.040319	-0.002764	0.000000	0.000000	1.000000	111.000000	1.000000
15133.211787	-0.098630	0.541667	-0.003918	73.983047	37.921280	35.986950	0.000000	0.000000	0.000000	0.000000	0.000000	0.000000	0.014125	-0.040319	-0.002764	0.000000	0.000000	1.000000	111.000000	1.000000
15133.215120	-0.098630	0.541667	-0.003918	73.995872	37.984356	36.051559	0.000000	0.000000	0.000000	0.000000	0.000000	0.000000	0.014125	-0.040319	-0.002764	0.000000	0.000000	1.000000	111.000000	1.000000
15133.218453	-0.098630	0.541667	-0.003918	73.995872	37.984356	36.051559	0.000000	0.000000	0.000000	0.000000	0.000000	0.000000	0.014125	-0.040319	-0.002764	0.000000	0.000000	1.000000	111.000000	1.000000
15133.221787	-0.098584	0.541507	-0.003923	73.995872	37.984356	36.051559	0.000000	0.000000	0.000000	0.000000	0.000000	0.000000	0.013832	-0.047897	-0.001427	0.000000	0.000000	1.000000	111.000000	1.000000
15133.225120	-0.098584	0.541507	-0.003923	74.006706	38.044098	36.112282	0.000000	0.000000	0.000000	0.000000	0.000000	0.000000	0.013832	-0.047897	-0.001427	0.000000	0.000000	1.000000	111.000000	1.000000
15133.228453	-0.098584	0.541507	-0.003923	74.006706	38.044098	36.112282	0.000000	0.000000	0.000000	0.000000	0.000000	0.000000	0.013832	-0.047897	-0.001427	0.000000	0.000000	1.000000	111.000000	1.000000
15133.231787	-0.098584	0.541507	-0.003923	74.006706	38.044098	36.112282	0.000000	0.000000	0.000000	0.000000	0.000000	0.000000	0.013832	-0.047897	-0.001427	0.000000	0.000000	1.000000	111.000000	1.000000
15133.235120	-0.098518	0.541179	-0.003914	74.015617	38.126831	36.203541	0.000000	0.000000	0.000000	0.000000	0.000000	0.000000	0.019731	-0.098467	0.002535	0.000000	0.000000	1.000000	111.000000	1.000000
15133.238453	-0.098518	0.541179	-0.003914	74.015617	38.126831	36.203541	0.000000	0.000000	0.000000	0.000000	0.000000	0.000000	0.019731	-0.098467	0.002535	0.000000	0.000000	1.000000	111.000000	1.000000
15133.241787	-0.098518	0.541179	-0.003914	74.015617	38.126831	36.203541	0.000000	0.000000	0.000000	0.000000	0.000000	0.000000	0.019731	-0.098467	0.002535	0.000000	0.000000	1.000000	111.000000	1.000000
15133.245120	-0.098518	0.541179	-0.003914	74.013084	38.214443	36.314369	0.000000	0.000000	0.000000	0.000000	0.000000	0.000000	0.019731	-0.098467	0.002535	0.000000	0.000000	1.000000	111.000000	1.000000
15133.248453	-0.098478	0.540985	-0.003892	74.013084	38.214443	36.314369	0.000000	0.000000	0.000000	0.000000	0.000000	0.000000	0.012063	-0.058166	0.006707	0.000000	0.000000	1.000000	111.000000	1.000000
15133.251787	-0.098478	0.540985	-0.003892	74.013084	38.214443	36.314369	0.000000	0.000000	0.000000	0.000000	0.000000	0.000000	0.012063	-0.058166	0.006707	0.000000	0.000000	1.000000	111.000000	1.000000
15133.255120	-0.098438	0.540792	-0.003870	74.009293	38.305847	36.433395	0.000000	0.000000	0.000000	0.000000	0.000000	0.000000	0.012069	-0.058153	0.006682	0.000000	0.000000	1.000000	111.000000	1.000000
15133.258453	-0.098438	0.540792	-0.003870	74.009293	38.305847	36.433395	0.000000	0.000000	0.000000	0.000000	0.000000	0.000000	0.012069	-0.058153	0.006682	0.000000	0.000000	1.000000	111.000000	1.000000
15133.261787	-0.098438	0.540792	-0.003870	74.009293	38.305847	36.433395	0.000000	0.000000	0.000000	0.000000	0.000000	0.000000	0.012069	-0.058153	0.006682	0.000000	0.000000	1.000000	111.000000	1.000000
15133.265120	-0.098438	0.540792	-0.003870	74.015755	38.391941	36.531788	0.000000	0.000000	0.000000	0.000000	0.000000	0.000000	0.012069	-0.058153	0.006682	0.000000	0.000000	1.000000	111.000000	1.000000
15133.268453	-0.098381	0.540589	-0.003820	74.015755	38.391941	36.531788	0.000000	0.000000	0.000000	0.000000	0.000000	0.000000	0.017048	-0.060830	0.014902	0.000000	0.000000	1.000000	111.000000	1.000000
15133.271787	-0.098381	0.540589	-0.003820	74.015755	38.391941	36.531788	0.000000	0.000000	0.000000	0.000000	0.000000	0.000000	0.017048	-0.060830	0.014902	0.000000	0.000000	1.000000	111.000000	1.000000
15133.275120	-0.098381	0.540589	-0.003820	74.025711	38.478645	36.611755	0.000000	0.000000	0.000000	0.000000	0.000000	0.000000	0.017048	-0.060830	0.014902	0.000000	0.000000	1.000000	111.000000	1.000000
15133.278453	-0.098381	0.540589	-0.003820	74.025711	38.478645	36.611755	0.000000	0.000000	0.000000	0.000000	0.000000	0.000000	0.017048	-0.060830	0.014902	0.000000	0.000000	1.000000	111.000000	1.000000
15133.281787	-0.098319	0.540395	-0.003793	74.025711	38.478645	36.611755	0.000000	0.000000	0.000000	0.000000	0.000000	0.000000	0.018540	-0.058152	0.008031	0.000000	0.000000	1.000000	111.000000	1.000000
15133.285120	-0.098319	0.540395	-0.003793	74.035675	38.565445	36.699783	0.000000	0.000000	0.000000	0.000000	0.000000	0.000000	0.018540	-0.058152	0.008031	0.000000	0.000000	1.000000	111.000000	1.000000
15133.288453	-0.098319	0.540395	-0.003793	74.035675	38.565445	36.699783	0.000000	0.000000	0.000000	0.000000	0.000000	0.000000	0.018540	-0.058152	0.008031	0.000000	0.000000	1.000000	111.000000	1.000000
15133.291787	-0.098319	0.540395	-0.003793	74.035675	38.565445	36.699783	0.000000	0.000000	0.000000	0.000000	0.000000	0.000000	0.018540	-0.058152	0.008031	0.000000	0.000000	1.000000	111.000000	1.000000
15133.295120	-0.098169	0.540016	-0.003758	74.042030	38.654461	36.798389	0.000000	0.000000	0.000000	0.000000	0.000000	0.000000	0.045036	-0.113655	0.010540	0.000000	0.000000	1.000000	111.000000	1.000000
15133.298453	-0.098169	0.540016	-0.003758	74.042030	38.654461	36.798389	0.000000	0.000000	0.000000	0.000000	0.000000	0.000000	0.045036	-0.113655	0.010540	0.000000	0.000000	1.000000	111.000000	1.000000
15133.301787	-0.098169	0.540016	-0.003758	74.042030	38.654461	36.798389	0.000000	0.000000	0.000000	0.000000	0.000000	0.000000	0.045036	-0.113655	0.010540	0.000000	0.000000	1.000000	111.000000	1.000000
15133.305120	-0.098169	0.540016	-0.003758	74.046738	38.725040	36.881893	0.000000	0.000000	0.000000	0.000000	0.000000	0.000000	0.045036	-0.113655	0.010540	0.000000	0.000000	1.000000	111.000000	1.000000
15133.308453	-0.098123	0.539856	-0.003764	74.046738	38.725040	36.881893	0.000000	0.000000	0.000000	0.000000	0.000000	0.000000	0.013870	-0.047883	-0.001610	0.000000	0.000000	1.000000	111.000000	1.000000
15133.311787	-0.098123	0.539856	-0.003764	74.046738	38.725040	36.881893	0.000000	0.000000	0.000000	0.000000	0.000000	0.000000	0.013870	-0.047883	-0.001610	0.000000	0.000000	1.000000	111.000000	1.000000
15133.315120	-0.098094	0.539680	-0.003792	74.047012	38.757992	36.933788	0.000000	0.000000	0.000000	0.000000	0.000000	0.000000	0.008609	-0.052786	-0.008544	0.000000	0.000000	1.000000	111.000000	1.000000
15133.318453	-0.098094	0.539680	-0.003792	74.047012	38.757992	36.933788	0.000000	0.000000	0.000000	0.000000	0.000000	0.000000	0.008609	-0.052786	-0.008544	0.000000	0.000000	1.000000	111.000000	1.000000
15133.321787	-0.098094	0.539680	-0.003792	74.047012	38.757992	36.933788	0.000000	0.000000	0.000000	0.000000	0.000000	0.000000	0.008609	-0.052786	-0.008544	0.000000	0.000000	1.000000	111.000000	1.000000
15133.325120	-0.098094	0.539680	-0.003792	74.038147	38.770092	36.972729	0.000000	0.000000	0.000000	0.000000	0.000000	0.000000	0.008609	-0.052786	-0.008544	0.000000	0.000000	1.000000	111.000000	1.000000
15133.328453	-0.098091	0.539521	-0.003807	74.038147	38.770092	36.972729	0.000000	0.000000	0.000000	0.000000	0.000000	0.000000	0.000958	-0.047864	-0.004440	0.000000	0.000000	1.000000	111.000000	1.000000
15133.331787	-0.098091	0.539521	-0.003807	74.038147	38.770092	36.972729	0.000000	0.000000	0.000000	0.000000	0.000000	0.000000	0.000958	-0.047864	-0.004440	0.000000	0.000000	1.000000	111.000000	1.000000
15133.335120	-0.098091	0.539521	-0.003807	74.024933	38.776329	37.014488	0.000000	0.000000	0.000000	0.000000	0.000000	0.000000	0.000958	-0.047864	-0.004440	0.000000	0.000000	1.000000	111.000000	1.000000
15133.338453	-0.098091	0.539521	-0.003807	74.024933	38.776329	37.014488	0.000000	0.000000	0.000000	0.000000	0.000000	0.000000	0.000958	-0.047864	-0.004440	0.000000	0.000000	1.000000	111.000000	1.000000
15133.341787	-0.098086	0.539387	-0.003826	74.024933	38.776329	37.014488	0.000000	0.000000	0.000000	0.000000	0.000000	0.000000	0.001249	-0.040260	-0.005773	0.000000	0.000000	1.000000	111.000000	1.000000
15133.345120	-0.098086	0.539387	-0.003826	74.005440	38.768665	37.045444	0.000000	0.000000	0.000000	0.000000	0.000000	0.000000	0.001249	-0.040260	-0.005773	0.000000	0.000000	1.000000	111.000000	1.000000
15133.348453	-0.098086	0.539387	-0.003826	74.005440	38.768665	37.045444	0.000000	0.000000	0.000000	0.000000	0.000000	0.000000	0.001249	-0.040260	-0.005773	0.000000	0.000000	1.000000	111.000000	1.000000
15133.351787	-0.098086	0.539387	-0.003826	74.005440	38.768665	37.045444	0.000000	0.000000	0.000000	0.000000	0.000000	0.000000	0.001249	-0.040260	-0.005773	0.000000	0.000000	1.000000	111.000000	1.000000
15133.355120	-0.098081	0.539160	-0.003851	73.988777	38.772919	37.083309	0.000000	0.000000	0.000000	0.000000	0.000000	0.000000	0.001592	-0.067960	-0.007369	0.000000	0.000000	1.000000	111.000000	1.000000
15133.358453	-0.098081	0.539160	-0.003851	73.988777	38.772919	37.083309	0.000000	0.000000	0.000000	0.000000	0.000000	0.000000	0.001592	-0.067960	-0.007369	0.000000	0.000000	1.000000	111.000000	1.000000
15133.361787	-0.098081	0.539160	-0.003851	73.988777	38.772919	37.083309	0.000000	0.000000	0.000000	0.000000	0.000000	0.000000	0.001592	-0.067960	-0.007369	0.000000	0.000000	1.000000	111.000000	1.000000
15133.365120	-0.098081	0.539160	-0.003851	73.978500	38.813259	37.151981	0.000000	0.000000	0.000000	0.000000	0.000000	0.000000	0.001592	-0.067960	-0.007369	0.000000	0.000000	1.000000	111.000000	1.000000
15133.368453	-0.098084	0.539084	-0.003838	73.978500	38.813259	37.151981	0.000000	0.000000	0.000000	0.000000	0.000000	0.000000	-0.000851	-0.022808	0.003937	0.000000	0.000000	1.000000	111.000000	1.000000
15133.371787	-0.098084	0.539084	-0.003838	73.978500	38.813259	37.151981	0.000000	0.000000	0.000000	0.000000	0.000000	0.000000	-0.000851	-0.022808	0.003937	0.000000	0.000000	1.000000	111.000000	1.000000
15133.375120	-0.098084	0.539084	-0.003838	73.970619	38.846008	37.196259	0.000000	0.000000	0.000000	0.000000	0.000000	0.000000	-0.000851	-0.022808	0.003937	0.000000	0.000000	1.000000	111.000000	1.000000
15133.378453	-0.098084	0.539084	-0.003838	73.970619	38.846008	37.196259	0.000000	0.000000	0.000000	0.000000	0.000000	0.000000	-0.000851	-0.022808	0.003937	0.000000	0.000000	1.000000	111.000000	1.000000
15133.381787	-0.098107	0.539033	-0.003834	73.970619	38.846008	37.196259	0.000000	0.000000	0.000000	0.000000	0.000000	0.000000	-0.007021	-0.015189	0.001226	0.000000	0.000000	1.000000	111.000000	1.000000
15133.385120	-0.098107	0.539033	-0.003834	73.969826	38.866543	37.227730	0.000000	0.000000	0.000000	0.000000	0.000000	0.000000	-0.007021	-0.015189	0.001226	0.000000	0.000000	1.000000	111.000000	1.000000
15133.388453	-0.098107	0.539033	-0.003834	73.969826	38.866543	37.227730	0.000000	0.000000	0.000000	0.000000	0.000000	0.000000	-0.007021	-0.015189	0.001226	0.000000	0.000000	1.000000	111.000000	1.000000
15133.391787	-0.098107	0.539033	-0.003834	73.969826	38.866543	37.227730	0.000000	0.000000	0.000000	0.000000	0.000000	0.000000	-0.007021	-0.015189	0.001226	0.000000	0.000000	1.000000	111.000000	1.000000
15133.395120	-0.098100	0.538975	-0.003866	73.971809	38.875031	37.236561	0.000000	0.000000	0.000000	0.000000	0.000000	0.000000	0.002108	-0.017439	-0.009743	0.000000	0.000000	1.000000	111.000000	1.000000
15133.398453	-0.098100	0.538975	-0.003866	73.971809	38.875031	37.236561	0.000000	0.000000	0.000000	0.000000	0.000000	0.000000	0.002108	-0.017439	-0.009743	0.000000	0.000000	1.000000	111.000000	1.000000
15133.401787	-0.098100	0.538975	-0.003866	73.971809	38.875031	37.236561	0.000000	0.000000	0.000000	0.000000	0.000000	0.000000	0.002108	-0.017439	-0.009743	0.000000	0.000000	1.000000	111.000000	1.000000
15133.405120	-0.098100	0.538975	-0.003866	73.971809	38.875031	37.236561	0.000000	0.000000	0.000000	0.000000	0.000000	0.000000	0.002108	-0.017439	-0.009743	0.000000	0.000000	1.000000	111.000000	1.000000
15133.408453	-0.098095	0.538984	-0.003889	73.971809	38.875031	37.236561	0.000000	0.000000	0.000000	0.000000	0.000000	0.000000	0.001478	0.002668	-0.006837	0.000000	0.000000	1.000000	111.000000	1.000000
15133.411787	-0.098095	0.538984	-0.003889	73.971809	38.875031	37.236561	0.000000	0.000000	0.000000	0.000000	0.000000	0.000000	0.001478	0.002668	-0.006837	0.000000	0.000000	1.000000	111.000000	1.000000
15133.415120	-0.098095	0.538984	-0.003889	73.969826	38.866543	37.227730	0.000000	0.000000	0.000000	0.000000	0.000000	0.000000	0.001478	0.002668	-0.006837	0.000000	0.000000	1.000000	111.000000	1.000000
15133.418453	-0.098095	0.538984	-0.003889	73.969826	38.866543	37.227730	0.000000	0.000000	0.000000	0.000000	0.000000	0.000000	0.001478	0.002668	-0.006837	0.000000	0.000000	1.000000	111.000000	1.000000
15133.421787	-0.098095	0.539010	-0.003893	73.969826	38.866543	37.227730	0.000000	0.000000	0.000000	0.000000	0.000000	0.000000	0.000285	0.007603	-0.001310	0.000000	0.000000	1.000000	111.000000	1.000000
15133.425120	-0.098095	0.539010	-0.003893	73.969833	38.863823	37.219749	0.000000	0.000000	0.000000	0.000000	0.000000	0.000000	0.000285	0.007603	-0.001310	0.000000	0.000000	1.000000	111.000000	1.000000
15133.428453	-0.098095	0.539010	-0.003893	73.969833	38.863823	37.219749	0.000000	0.000000	0.000000	0.000000	0.000000	0.000000	0.000285	0.007603	-0.001310	0.000000	0.000000	1.000000	111.000000	1.000000
15133.431787	-0.098095	0.539010	-0.003893	73.969833	38.863823	37.219749	0.000000	0.000000	0.000000	0.000000	0.000000	0.000000	0.000285	0.007603	-0.001310	0.000000	0.000000	1.000000	111.000000	1.000000
15133.435120	-0.098127	0.539053	-0.003952	73.967873	38.852623	37.210930	0.000000	0.000000	0.000000	0.000000	0.000000	0.000000	-0.009665	0.012986	-0.017780	0.000000	0.000000	1.000000	111.000000	1.000000
15133.438453	-0.098127	0.539053	-0.003952	73.967873	38.852623	37.210930	0.000000	0.000000	0.000000	0.000000	0.000000	0.000000	-0.009665	0.012986	-0.017780	0.000000	0.000000	1.000000	111.000000	1.000000
15133.441787	-0.098127	0.539053	-0.003952	73.967873	38.852623	37.210930	0.000000	0.000000	0.000000	0.000000	0.000000	0.000000	-0.009665	0.012986	-0.017780	0.000000	0.000000	1.000000	111.000000	1.000000
15133.445120	-0.098127	0.539053	-0.003952	73.967873	38.847195	37.210938	0.000000	0.000000	0.000000	0.000000	0.000000	0.000000	-0.009665	0.012986	-0.017780	0.000000	0.000000	1.000000	111.000000	1.000000
15133.448453	-0.098160	0.539071	-0.004007	73.967873	38.847195	37.210938	0.000000	0.000000	0.000000	0.000000	0.000000	0.000000	-0.009947	0.005369	-0.016471	0.000000	0.000000	1.000000	111.000000	1.000000
15133.451787	-0.098160	0.539071	-0.004007	73.967873	38.847195	37.210938	0.000000	0.000000	0.000000	0.000000	0.000000	0.000000	-0.009947	0.005369	-0.016471	0.000000	0.000000	1.000000	111.000000	1.000000
15133.455120	-0.098160	0.539071	-0.004007	73.967873	38.844475	37.210938	0.000000	0.000000	0.000000	0.000000	0.000000	0.000000	-0.009947	0.005369	-0.016471	0.000000	0.000000	1.000000	111.000000	1.000000
15133.458453	-0.098160	0.539071	-0.004007	73.967873	38.844475	37.210938	0.000000	0.000000	0.000000	0.000000	0.000000	0.000000	-0.009947	0.005369	-0.016471	0.000000	0.000000	1.000000	111.000000	1.000000
15133.461787	-0.098176	0.539080	-0.004035	73.967873	38.844475	37.210938	0.000000	0.000000	0.000000	0.000000	0.000000	0.000000	-0.004974	0.002678	-0.008236	0.000000	0.000000	1.000000	111.000000	1.000000
15133.465120	-0.098176	0.539080	-0.004035	73.967873	38.841755	37.210941	0.000000	0.000000	0.000000	0.000000	0.000000	0.000000	-0.004974	0.002678	-0.008236	0.000000	0.000000	1.000000	111.000000	1.000000
15133.468453	-0.098176	0.539080	-0.004035	73.967873	38.841755	37.210941	0.000000	0.000000	0.000000	0.000000	0.000000	0.000000	-0.004974	0.002678	-0.008236	0.000000	0.000000	1.000000	111.000000	1.000000
15133.471787	-0.098176	0.539080	-0.004035	73.967873	38.841755	37.210941	0.000000	0.000000	0.000000	0.000000	0.000000	0.000000	-0.004974	0.002678	-0.008236	0.000000	0.000000	1.000000	111.000000	1.000000
15133.475120	-0.098188	0.539098	-0.004085	73.967064	38.833889	37.203377	0.000000	0.000000	0.000000	0.000000	0.000000	0.000000	-0.003489	0.005360	-0.015074	0.000000	0.000000	1.000000	111.000000	1.000000
15133.478453	-0.098188	0.539098	-0.004085	73.967064	38.833889	37.203377	0.000000	0.000000	0.000000	0.000000	0.000000	0.000000	-0.003489	0.005360	-0.015074	0.000000	0.000000	1.000000	111.000000	1.000000
15133.481787	-0.098188	0.539098	-0.004085	73.967064	38.833889	37.203377	0.000000	0.000000	0.000000	0.000000	0.000000	0.000000	-0.003489	0.005360	-0.015074	0.000000	0.000000	1.000000	111.000000	1.000000
15133.485120	-0.098188	0.539098	-0.004085	73.965462	38.815411	37.188236	0.000000	0.000000	0.000000	0.000000	0.000000	0.000000	-0.003489	0.005360	-0.015074	0.000000	0.000000	1.000000	111.000000	1.000000
15133.488453	-0.098210	0.539098	-0.004090	73.965462	38.815411	37.188236	0.000000	0.000000	0.000000	0.000000	0.000000	0.000000	-0.006454	-0.000004	-0.001398	0.000000	0.000000	1.000000	111.000000	1.000000
15133.491787	-0.098210	0.539098	-0.004090	73.965462	38.815411	37.188236	0.000000	0.000000	0.000000	0.000000	0.000000	0.000000	-0.006454	-0.000004	-0.001398	0.000000	0.000000	1.000000	111.000000	1.000000
15133.495120	-0.098210	0.539098	-0.004090	73.963844	38.799683	37.173119	0.000000	0.000000	0.000000	0.000000	0.000000	0.000000	-0.006454	-0.000004	-0.001398	0.000000	0.000000	1.000000	111.000000	1.000000
15133.498453	-0.098210	0.539098	-0.004090	73.963844	38.799683	37.173119	0.000000	0.000000	0.000000	0.000000	0.000000	0.000000	-0.006454	-0.000004	-0.001398	0.000000	0.000000	1.000000	111.000000	1.000000
15133.501787	-0.098215	0.539089	-0.004067	73.963844	38.799683	37.173119	0.000000	0.000000	0.000000	0.000000	0.000000	0.000000	-0.001480	-0.002677	0.006838	0.000000	0.000000	1.000000	111.000000	1.000000
15133.505120	-0.098215	0.539089	-0.004067	73.963051	38.791809	37.165554	0.000000	0.000000	0.000000	0.000000	0.000000	0.000000	-0.001480	-0.002677	0.006838	0.000000	0.000000	1.000000	111.000000	1.000000
15133.508453	-0.098215	0.539089	-0.004067	73.963051	38.791809	37.165554	0.000000	0.000000	0.000000	0.000000	0.000000	0.000000	-0.001480	-0.002677	0.006838	0.000000	0.000000	1.000000	111.000000	1.000000
15133.511787	-0.098215	0.539089	-0.004067	73.963051	38.791809	37.165554	0.000000	0.000000	0.000000	0.000000	0.000000	0.000000	-0.001480	-0.002677	0.006838	0.000000	0.000000	1.000000	111.000000	1.000000
15133.515120	-0.098229	0.539062	-0.003999	73.963051	38.791809	37.165554	0.000000	0.000000	0.000000	0.000000	0.000000	0.000000	-0.004448	-0.008052	0.020513	0.000000	0.000000	1.000000	111.000000	1.000000
15133.518453	-0.098229	0.539062	-0.003999	73.963051	38.791809	37.165554	0.000000	0.000000	0.000000	0.000000	0.000000	0.000000	-0.004448	-0.008052	0.020513	0.000000	0.000000	1.000000	111.000000	1.000000
15133.521787	-0.098229	0.539062	-0.003999	73.963051	38.791809	37.165554	0.000000	0.000000	0.000000	0.000000	0.000000	0.000000	-0.004448	-0.008052	0.020513	0.000000	0.000000	1.000000	111.000000	1.000000
15133.525120	-0.098229	0.539062	-0.003999	73.965019	38.800293	37.174374	0.000000	0.000000	0.000000	0.000000	0.000000	0.000000	-0.004448	-0.008052	0.020513	0.000000	0.000000	1.000000	111.000000	1.000000
15133.528453	-0.098235	0.539028	-0.003971	73.965019	38.800293	37.174374	0.000000	0.000000	0.000000	0.000000	0.000000	0.000000	-0.001764	-0.010277	0.008148	0.000000	0.000000	1.000000	111.000000	1.000000
15133.531787	-0.098235	0.539028	-0.003971	73.965019	38.800293	37.174374	0.000000	0.000000	0.000000	0.000000	0.000000	0.000000	-0.001764	-0.010277	0.008148	0.000000	0.000000	1.000000	111.000000	1.000000
15133.535120	-0.098235	0.539028	-0.003971	73.965019	38.800293	37.174374	0.000000	0.000000	0.000000	0.000000	0.000000	0.000000	-0.001764	-0.010277	0.008148	0.000000	0.000000	1.000000	111.000000	1.000000
15133.538453	-0.098235	0.539028	-0.003971	73.965019	38.800293	37.174374	0.000000	0.000000	0.000000	0.000000	0.000000	0.000000	-0.001764	-0.010277	0.008148	0.000000	0.000000	1.000000	111.000000	1.000000
15133.541787	-0.098246	0.538984	-0.003921	73.965019	38.800293	37.174374	0.000000	0.000000	0.000000	0.000000	0.000000	0.000000	-0.003249	-0.012978	0.014984	0.000000	0.000000	1.000000	111.000000	1.000000
15133.545120	-0.098246	0.538984	-0.003921	73.968971	38.817230	37.191998	0.000000	0.000000	0.000000	0.000000	0.000000	0.000000	-0.003249	-0.012978	0.014984	0.000000	0.000000	1.000000	111.000000	1.000000
15133.548453	-0.098246	0.538984	-0.003921	73.968971	38.817230	37.191998	0.000000	0.000000	0.000000	0.000000	0.000000	0.000000	-0.003249	-0.012978	0.014984	0.000000	0.000000	1.000000	111.000000	1.000000
15133.551787	-0.098246	0.538984	-0.003921	73.968971	38.817230	37.191998	0.000000	0.000000	0.000000	0.000000	0.000000	0.000000	-0.003249	-0.012978	0.014984	0.000000	0.000000	1.000000	111.000000	1.000000
15133.555120	-0.098274	0.538925	-0.003895	73.970924	38.822975	37.200802	0.000000	0.000000	0.000000	0.000000	0.000000	0.000000	-0.008506	-0.017885	0.008056	0.000000	0.000000	1.000000	111.000000	1.000000
15133.558453	-0.098274	0.538925	-0.003895	73.970924	38.822975	37.200802	0.000000	0.000000	0.000000	0.000000	0.000000	0.000000	-0.008506	-0.017885	0.008056	0.000000	0.000000	1.000000	111.000000	1.000000
15133.561787	-0.098274	0.538925	-0.003895	73.970924	38.822975	37.200802	0.000000	0.000000	0.000000	0.000000	0.000000	0.000000	-0.008506	-0.017885	0.008056	0.000000	0.000000	1.000000	111.000000	1.000000
15133.565120	-0.098274	0.538925	-0.003895	73.971718	38.830303	37.213081	0.000000	0.000000	0.000000	0.000000	0.000000	0.000000	-0.008506	-0.017885	0.008056	0.000000	0.000000	1.000000	111.000000	1.000000
15133.568453	-0.098297	0.538899	-0.003895	73.971718	38.830303	37.213081	0.000000	0.000000	0.000000	0.000000	0.000000	0.000000	-0.006740	-0.007603	-0.000091	0.000000	0.000000	1.000000	111.000000	1.000000
15133.571787	-0.098297	0.538899	-0.003895	73.971718	38.830303	37.213081	0.000000	0.000000	0.000000	0.000000	0.000000	0.000000	-0.006740	-0.007603	-0.000091	0.000000	0.000000	1.000000	111.000000	1.000000
15133.575120	-0.098297	0.538899	-0.003895	73.973679	38.838783	37.213921	0.000000	0.000000	0.000000	0.000000	0.000000	0.000000	-0.006740	-0.007603	-0.000091	0.000000	0.000000	1.000000	111.000000	1.000000
15133.578453	-0.098297	0.538899	-0.003895	73.973679	38.838783	37.213921	0.000000	0.000000	0.000000	0.000000	0.000000	0.000000	-0.006740	-0.007603	-0.000091	0.000000	0.000000	1.000000	111.000000	1.000000
15133.581787	-0.098298	0.538874	-0.003890	73.973679	38.838783	37.213921	0.000000	0.000000	0.000000	0.000000	0.000000	0.000000	-0.000284	-0.007602	0.001308	0.000000	0.000000	1.000000	111.000000	1.000000
15133.585120	-0.098298	0.538874	-0.003890	73.973679	38.838783	37.213921	0.000000	0.000000	0.000000	0.000000	0.000000	0.000000	-0.000284	-0.007602	0.001308	0.000000	0.000000	1.000000	111.000000	1.000000
15133.588453	-0.098298	0.538874	-0.003890	73.973679	38.838783	37.213921	0.000000	0.000000	0.000000	0.000000	0.000000	0.000000	-0.000284	-0.007602	0.001308	0.000000	0.000000	1.000000	111.000000	1.000000
15133.591787	-0.098298	0.538874	-0.003890	73.973679	38.838783	37.213921	0.000000	0.000000	0.000000	0.000000	0.000000	0.000000	-0.000284	-0.007602	0.001308	0.000000	0.000000	1.000000	111.000000	1.000000
15133.595120	-0.098280	0.538890	-0.003867	73.971718	38.833023	37.205105	0.000000	0.000000	0.000000	0.000000	0.000000	0.000000	0.005257	0.004905	0.006927	0.000000	0.000000	1.000000	111.000000	1.000000
15133.598453	-0.098280	0.538890	-0.003867	73.971718	38.833023	37.205105	0.000000	0.000000	0.000000	0.000000	0.000000	0.000000	0.005257	0.004905	0.006927	0.000000	0.000000	1.000000	111.000000	1.000000
15133.601787	-0.098280	0.538890	-0.003867	73.971718	38.833023	37.205105	0.000000	0.000000	0.000000	0.000000	0.000000	0.000000	0.005257	0.004905	0.006927	0.000000	0.000000	1.000000	111.000000	1.000000
15133.605120	-0.098280	0.538890	-0.003867	73.971718	38.833035	37.189156	0.000000	0.000000	0.000000	0.000000	0.000000	0.000000	0.005257	0.004905	0.006927	0.000000	0.000000	1.000000	111.000000	1.000000
15133.608453	-0.098284	0.538907	-0.003849	73.971718	38.833035	37.189156	0.000000	0.000000	0.000000	0.000000	0.000000	0.000000	-0.001197	0.004931	0.005527	0.000000	0.000000	1.000000	111.000000	1.000000
15133.611787	-0.098284	0.538907	-0.003849	73.971718	38.833035	37.189156	0.000000	0.000000	0.000000	0.000000	0.000000	0.000000	-0.001197	0.004931	0.005527	0.000000	0.000000	1.000000	111.000000	1.000000
15133.615120	-0.098284	0.538907	-0.003849	73.969734	38.827263	37.108524	0.000000	0.000000	0.000000	0.000000	0.000000	0.000000	-0.001197	0.004931	0.005527	0.000000	0.000000	1.000000	111.000000	1.000000
15133.618453	-0.098284	0.538907	-0.003849	73.969734	38.827263	37.108524	0.000000	0.000000	0.000000	0.000000	0.000000	0.000000	-0.001197	0.004931	0.005527	0.000000	0.000000	1.000000	111.000000	1.000000
15133.621787	-0.098258	0.538916	-0.003867	73.969734	38.827263	37.108524	0.000000	0.000000	0.000000	0.000000	0.000000	0.000000	0.007938	0.002687	-0.005437	0.000000	0.000000	1.000000	111.000000	1.000000
15133.625120	-0.098258	0.538916	-0.003867	73.963058	38.822392	36.802422	0.000000	0.000000	0.000000	0.000000	0.000000	0.000000	0.007938	0.002687	-0.005437	0.000000	0.000000	1.000000	111.000000	1.000000
15133.628453	-0.098258	0.538916	-0.003867	73.963058	38.822392	36.802422	0.000000	0.000000	0.000000	0.000000	0.000000	0.000000	0.007938	0.002687	-0.005437	0.000000	0.000000	1.000000	111.000000	1.000000
15133.631787	-0.098258	0.538916	-0.003867	73.963058	38.822392	36.802422	0.000000	0.000000	0.000000	0.000000	0.000000	0.000000	0.007938	0.002687	-0.005437	0.000000	0.000000	1.000000	111.000000	1.000000
15133.635120	-0.098273	0.538950	-0.003899	73.937042	38.856934	36.264095	0.000000	0.000000	0.000000	0.000000	0.000000	0.000000	-0.004691	0.010277	-0.009545	0.000000	0.000000	1.000000	111.000000	1.000000
15133.638453	-0.098273	0.538950	-0.003899	73.937042	38.856934	36.264095	0.000000	0.000000	0.000000	0.000000	0.000000	0.000000	-0.004691	0.010277	-0.009545	0.000000	0.000000	1.000000	111.000000	1.000000
15133.641787	-0.098273	0.538950	-0.003899	73.937042	38.856934	36.264095	0.000000	0.000000	0.000000	0.000000	0.000000	0.000000	-0.004691	0.010277	-0.009545	0.000000	0.000000	1.000000	111.000000	1.000000
15133.645120	-0.098273	0.538950	-0.003899	73.864479	38.960621	35.851250	0.000000	0.000000	0.000000	0.000000	0.000000	0.000000	-0.004691	0.010277	-0.009545	0.000000	0.000000	1.000000	111.000000	1.000000
15133.648453	-0.098294	0.538944	-0.004013	73.864479	38.960621	35.851250	0.000000	0.000000	0.000000	0.000000	0.000000	0.000000	-0.006064	-0.001762	-0.034364	0.000000	0.000000	1.000000	111.000000	1.000000
15133.651787	-0.098294	0.538944	-0.004013	73.864479	38.960621	35.851250	0.000000	0.000000	0.000000	0.000000	0.000000	0.000000	-0.006064	-0.001762	-0.034364	0.000000	0.000000	1.000000	111.000000	1.000000
15133.655120	-0.098294	0.538944	-0.004013	73.734055	39.120819	35.920757	0.000000	0.000000	0.000000	0.000000	0.000000	0.000000	-0.006064	-0.001762	-0.034364	0.000000	1.000000	1.000000	111.000000	1.000000
15133.658453	-0.098294	0.538944	-0.004013	73.734055	39.120819	35.920757	0.000000	0.000000	0.000000	0.000000	0.000000	0.000000	-0.006064	-0.001762	-0.034364	0.000000	1.000000	1.000000	111.000000	1.000000
