# Supplementary material for: Haptic Guidance Needs to Be Intuitive Not Just Informative to Improve Human Motor Accuracy
Source: PLoS One. 2016 Mar 16;11(3):e0150912. doi: 10.1371/journal.pone.0150912 (PMC4794196; doi:10.1371/journal.pone.0150912)
Supplement: S1 Data — (ZIP) [file pone.0150912.s001.zip › Subject6/exp1_0112.txt]

Time	PosX	PosY	PosZ	RotX	RotY	RotZ	ForceX	ForceY	ForceZ	MomentX	MomentY	MomentZ	VelocityX	VelocityY	VelocityZ	CalibratedWeight	ButtonDown	Condition	Trial	Visual
15135.162294	0.000386	0.516759	0.246826	80.976524	43.247509	37.566704	0.000000	0.000000	0.000000	0.000000	0.000000	0.000000	0.010018	-0.100081	-0.015381	0.000000	1.000000	1.000000	112.000000	0.000000
15135.165628	0.000386	0.516759	0.246826	80.978096	43.423832	37.759880	0.000000	0.000000	0.000000	0.000000	0.000000	0.000000	0.010018	-0.100081	-0.015381	0.000000	1.000000	1.000000	112.000000	0.000000
15135.168961	0.000386	0.516598	0.246745	80.978096	43.423832	37.759880	0.000000	0.000000	0.000000	0.000000	0.000000	0.000000	-0.000013	-0.048558	-0.024544	0.000000	1.000000	1.000000	112.000000	0.000000
15135.172294	0.000386	0.516598	0.246745	80.978096	43.423832	37.759880	0.000000	0.000000	0.000000	0.000000	0.000000	0.000000	-0.000013	-0.048558	-0.024544	0.000000	1.000000	1.000000	112.000000	0.000000
15135.175628	0.000419	0.516430	0.246599	80.977119	43.630089	37.985157	0.000000	0.000000	0.000000	0.000000	0.000000	0.000000	0.009999	-0.050126	-0.043535	0.000000	1.000000	1.000000	112.000000	0.000000
15135.178961	0.000419	0.516430	0.246599	80.977119	43.630089	37.985157	0.000000	0.000000	0.000000	0.000000	0.000000	0.000000	0.009999	-0.050126	-0.043535	0.000000	1.000000	1.000000	112.000000	0.000000
15135.182294	0.000419	0.516430	0.246599	80.977119	43.630089	37.985157	0.000000	0.000000	0.000000	0.000000	0.000000	0.000000	0.009999	-0.050126	-0.043535	0.000000	1.000000	1.000000	112.000000	0.000000
15135.185628	0.000453	0.516258	0.246391	80.978294	43.731651	38.096783	0.000000	0.000000	0.000000	0.000000	0.000000	0.000000	0.009982	-0.051732	-0.062538	0.000000	1.000000	1.000000	112.000000	0.000000
15135.188961	0.000453	0.516258	0.246391	80.978294	43.731651	38.096783	0.000000	0.000000	0.000000	0.000000	0.000000	0.000000	0.009982	-0.051732	-0.062538	0.000000	1.000000	1.000000	112.000000	0.000000
15135.192294	0.000453	0.516258	0.246391	80.978294	43.731651	38.096783	0.000000	0.000000	0.000000	0.000000	0.000000	0.000000	0.009982	-0.051732	-0.062538	0.000000	1.000000	1.000000	112.000000	0.000000
15135.195628	0.000453	0.516258	0.246391	80.968018	43.622776	37.990978	0.000000	0.000000	0.000000	0.000000	0.000000	0.000000	0.009982	-0.051732	-0.062538	0.000000	1.000000	1.000000	112.000000	0.000000
15135.198961	0.000486	0.516083	0.246151	80.968018	43.622776	37.990978	0.000000	0.000000	0.000000	0.000000	0.000000	0.000000	0.009970	-0.052479	-0.072073	0.000000	1.000000	1.000000	112.000000	0.000000
15135.202294	0.000486	0.516083	0.246151	80.968018	43.622776	37.990978	0.000000	0.000000	0.000000	0.000000	0.000000	0.000000	0.009970	-0.052479	-0.072073	0.000000	1.000000	1.000000	112.000000	0.000000
15135.205628	0.000486	0.516083	0.246151	80.904633	43.138260	37.513882	0.000000	0.000000	0.000000	0.000000	0.000000	0.000000	0.009970	-0.052479	-0.072073	0.000000	1.000000	1.000000	112.000000	0.000000
15135.208961	0.000486	0.516083	0.246151	80.904633	43.138260	37.513882	0.000000	0.000000	0.000000	0.000000	0.000000	0.000000	0.009970	-0.052479	-0.072073	0.000000	1.000000	1.000000	112.000000	0.000000
15135.212294	0.000519	0.515906	0.245879	80.904633	43.138260	37.513882	0.000000	0.000000	0.000000	0.000000	0.000000	0.000000	0.009956	-0.053244	-0.081635	0.000000	1.000000	1.000000	112.000000	0.000000
15135.215628	0.000552	0.515749	0.245621	80.789703	42.309532	36.697411	0.000000	0.000000	0.000000	0.000000	0.000000	0.000000	0.009952	-0.047052	-0.077423	0.000000	1.000000	1.000000	112.000000	0.000000
15135.218961	0.000552	0.515749	0.245621	80.789703	42.309532	36.697411	0.000000	0.000000	0.000000	0.000000	0.000000	0.000000	0.009952	-0.047052	-0.077423	0.000000	1.000000	1.000000	112.000000	0.000000
15135.222294	0.000552	0.515749	0.245621	80.789703	42.309532	36.697411	0.000000	0.000000	0.000000	0.000000	0.000000	0.000000	0.009952	-0.047052	-0.077423	0.000000	1.000000	1.000000	112.000000	0.000000
15135.225628	0.000552	0.515749	0.245621	80.639496	41.284019	35.687027	0.000000	0.000000	0.000000	0.000000	0.000000	0.000000	0.009952	-0.047052	-0.077423	0.000000	1.000000	1.000000	112.000000	0.000000
15135.228961	0.000585	0.515554	0.245365	80.639496	41.284019	35.687027	0.000000	0.000000	0.000000	0.000000	0.000000	0.000000	0.009945	-0.058563	-0.076521	0.000000	1.000000	1.000000	112.000000	0.000000
15135.232294	0.000585	0.515554	0.245365	80.639496	41.284019	35.687027	0.000000	0.000000	0.000000	0.000000	0.000000	0.000000	0.009945	-0.058563	-0.076521	0.000000	1.000000	1.000000	112.000000	0.000000
15135.235628	0.000585	0.515554	0.245365	80.469376	40.189217	34.608395	0.000000	0.000000	0.000000	0.000000	0.000000	0.000000	0.009945	-0.058563	-0.076521	0.000000	1.000000	1.000000	112.000000	0.000000
15135.238961	0.000585	0.515554	0.245365	80.469376	40.189217	34.608395	0.000000	0.000000	0.000000	0.000000	0.000000	0.000000	0.009945	-0.058563	-0.076521	0.000000	1.000000	1.000000	112.000000	0.000000
15135.242294	0.000619	0.515379	0.245124	80.469376	40.189217	34.608395	0.000000	0.000000	0.000000	0.000000	0.000000	0.000000	0.009941	-0.052370	-0.072306	0.000000	1.000000	1.000000	112.000000	0.000000
15135.245628	0.000619	0.515379	0.245124	80.307579	39.199959	33.634338	0.000000	0.000000	0.000000	0.000000	0.000000	0.000000	0.009941	-0.052370	-0.072306	0.000000	1.000000	1.000000	112.000000	0.000000
15135.248961	0.000619	0.515379	0.245124	80.307579	39.199959	33.634338	0.000000	0.000000	0.000000	0.000000	0.000000	0.000000	0.009941	-0.052370	-0.072306	0.000000	1.000000	1.000000	112.000000	0.000000
15135.252294	0.000619	0.515379	0.245124	80.176788	38.435059	32.881149	0.000000	0.000000	0.000000	0.000000	0.000000	0.000000	0.009941	-0.052370	-0.072306	0.000000	1.000000	1.000000	112.000000	0.000000
15135.255628	0.000685	0.515000	0.244740	80.176788	38.435059	32.881149	0.000000	0.000000	0.000000	0.000000	0.000000	0.000000	0.019891	-0.113777	-0.115236	0.000000	1.000000	1.000000	112.000000	0.000000
15135.258961	0.000685	0.515000	0.244740	80.176788	38.435059	32.881149	0.000000	0.000000	0.000000	0.000000	0.000000	0.000000	0.019891	-0.113777	-0.115236	0.000000	1.000000	1.000000	112.000000	0.000000
15135.262294	0.000685	0.515000	0.244740	80.064606	37.794075	32.250961	0.000000	0.000000	0.000000	0.000000	0.000000	0.000000	0.019891	-0.113777	-0.115236	0.000000	1.000000	1.000000	112.000000	0.000000
15135.265628	0.000685	0.515000	0.244740	80.064606	37.794075	32.250961	0.000000	0.000000	0.000000	0.000000	0.000000	0.000000	0.019891	-0.113777	-0.115236	0.000000	1.000000	1.000000	112.000000	0.000000
15135.268961	0.000718	0.514772	0.244551	80.064606	37.794075	32.250961	0.000000	0.000000	0.000000	0.000000	0.000000	0.000000	0.009938	-0.068351	-0.056739	0.000000	1.000000	1.000000	112.000000	0.000000
15135.272294	0.000718	0.514772	0.244551	79.982803	37.330357	31.795870	0.000000	0.000000	0.000000	0.000000	0.000000	0.000000	0.009938	-0.068351	-0.056739	0.000000	1.000000	1.000000	112.000000	0.000000
15135.275628	0.000718	0.514772	0.244551	79.982803	37.330357	31.795870	0.000000	0.000000	0.000000	0.000000	0.000000	0.000000	0.009938	-0.068351	-0.056739	0.000000	1.000000	1.000000	112.000000	0.000000
15135.278961	0.000718	0.514772	0.244551	79.982803	37.330357	31.795870	0.000000	0.000000	0.000000	0.000000	0.000000	0.000000	0.009938	-0.068351	-0.056739	0.000000	1.000000	1.000000	112.000000	0.000000
15135.282294	0.000717	0.514306	0.244045	79.938957	37.065514	31.542368	0.000000	0.000000	0.000000	0.000000	0.000000	0.000000	-0.000155	-0.139736	-0.151763	0.000000	1.000000	1.000000	112.000000	0.000000
15135.285628	0.000717	0.514306	0.244045	79.938957	37.065514	31.542368	0.000000	0.000000	0.000000	0.000000	0.000000	0.000000	-0.000155	-0.139736	-0.151763	0.000000	1.000000	1.000000	112.000000	0.000000
15135.288961	0.000717	0.514306	0.244045	79.938957	37.065514	31.542368	0.000000	0.000000	0.000000	0.000000	0.000000	0.000000	-0.000155	-0.139736	-0.151763	0.000000	1.000000	1.000000	112.000000	0.000000
15135.292294	0.000717	0.514306	0.244045	79.942337	37.029537	31.513311	0.000000	0.000000	0.000000	0.000000	0.000000	0.000000	-0.000155	-0.139736	-0.151763	0.000000	1.000000	1.000000	112.000000	0.000000
15135.295628	0.000684	0.514107	0.243725	79.942337	37.029537	31.513311	0.000000	0.000000	0.000000	0.000000	0.000000	0.000000	-0.010080	-0.059850	-0.095997	0.000000	0.000000	1.000000	112.000000	0.000000
15135.298961	0.000684	0.514107	0.243725	79.942337	37.029537	31.513311	0.000000	0.000000	0.000000	0.000000	0.000000	0.000000	-0.010080	-0.059850	-0.095997	0.000000	0.000000	1.000000	112.000000	0.000000
15135.302294	0.000684	0.514107	0.243725	79.972031	37.138115	31.633522	0.000000	0.000000	0.000000	0.000000	0.000000	0.000000	-0.010080	-0.059850	-0.095997	0.000000	0.000000	1.000000	112.000000	0.000000
15135.305628	0.000684	0.514107	0.243725	79.972031	37.138115	31.633522	0.000000	0.000000	0.000000	0.000000	0.000000	0.000000	-0.010080	-0.059850	-0.095997	0.000000	0.000000	1.000000	112.000000	0.000000
15135.308961	0.000584	0.513938	0.243306	79.972031	37.138115	31.633522	0.000000	0.000000	0.000000	0.000000	0.000000	0.000000	-0.030050	-0.050648	-0.125666	0.000000	0.000000	1.000000	112.000000	0.000000
15135.312294	0.000584	0.513938	0.243306	80.018471	37.323769	31.833633	0.000000	0.000000	0.000000	0.000000	0.000000	0.000000	-0.030050	-0.050648	-0.125666	0.000000	0.000000	1.000000	112.000000	0.000000
15135.315628	0.000417	0.513744	0.242809	80.018471	37.323769	31.833633	0.000000	0.000000	0.000000	0.000000	0.000000	0.000000	-0.049968	-0.058290	-0.149231	0.000000	0.000000	1.000000	112.000000	0.000000
15135.318961	0.000417	0.513744	0.242809	80.018471	37.323769	31.833633	0.000000	0.000000	0.000000	0.000000	0.000000	0.000000	-0.049968	-0.058290	-0.149231	0.000000	0.000000	1.000000	112.000000	0.000000
15135.322294	0.000417	0.513744	0.242809	80.042664	37.384998	31.919264	0.000000	0.000000	0.000000	0.000000	0.000000	0.000000	-0.049968	-0.058290	-0.149231	0.000000	0.000000	1.000000	112.000000	0.000000
15135.325628	0.000417	0.513744	0.242809	80.042664	37.384998	31.919264	0.000000	0.000000	0.000000	0.000000	0.000000	0.000000	-0.049968	-0.058290	-0.149231	0.000000	0.000000	1.000000	112.000000	0.000000
15135.328961	0.000184	0.513603	0.242258	80.042664	37.384998	31.919264	0.000000	0.000000	0.000000	0.000000	0.000000	0.000000	-0.069825	-0.042184	-0.165168	0.000000	0.000000	1.000000	112.000000	0.000000
15135.332294	0.000184	0.513603	0.242258	80.020744	37.199333	31.764400	0.000000	0.000000	0.000000	0.000000	0.000000	0.000000	-0.069825	-0.042184	-0.165168	0.000000	0.000000	1.000000	112.000000	0.000000
15135.335628	-0.000081	0.513498	0.241672	80.020744	37.199333	31.764400	0.000000	0.000000	0.000000	0.000000	0.000000	0.000000	-0.079667	-0.031478	-0.175902	0.000000	0.000000	1.000000	112.000000	0.000000
15135.338961	-0.000081	0.513498	0.241672	80.020744	37.199333	31.764400	0.000000	0.000000	0.000000	0.000000	0.000000	0.000000	-0.079667	-0.031478	-0.175902	0.000000	0.000000	1.000000	112.000000	0.000000
15135.342294	-0.000081	0.513498	0.241672	79.951576	36.763355	31.370756	0.000000	0.000000	0.000000	0.000000	0.000000	0.000000	-0.079667	-0.031478	-0.175902	0.000000	0.000000	1.000000	112.000000	0.000000
15135.345628	-0.000081	0.513498	0.241672	79.951576	36.763355	31.370756	0.000000	0.000000	0.000000	0.000000	0.000000	0.000000	-0.079667	-0.031478	-0.175902	0.000000	0.000000	1.000000	112.000000	0.000000
15135.348961	-0.000446	0.513449	0.241064	79.951576	36.763355	31.370756	0.000000	0.000000	0.000000	0.000000	0.000000	0.000000	-0.109361	-0.014692	-0.182344	0.000000	0.000000	1.000000	112.000000	0.000000
15135.352294	-0.000446	0.513449	0.241064	79.871307	36.283669	30.941410	0.000000	0.000000	0.000000	0.000000	0.000000	0.000000	-0.109361	-0.014692	-0.182344	0.000000	0.000000	1.000000	112.000000	0.000000
15135.355628	-0.000909	0.513433	0.240388	79.871307	36.283669	30.941410	0.000000	0.000000	0.000000	0.000000	0.000000	0.000000	-0.138950	-0.004809	-0.202815	0.000000	0.000000	1.000000	112.000000	0.000000
15135.358961	-0.000909	0.513433	0.240388	79.871307	36.283669	30.941410	0.000000	0.000000	0.000000	0.000000	0.000000	0.000000	-0.138950	-0.004809	-0.202815	0.000000	0.000000	1.000000	112.000000	0.000000
15135.362294	-0.000909	0.513433	0.240388	79.794052	35.908451	30.636530	0.000000	0.000000	0.000000	0.000000	0.000000	0.000000	-0.138950	-0.004809	-0.202815	0.000000	0.000000	1.000000	112.000000	0.000000
15135.365628	-0.000909	0.513433	0.240388	79.794052	35.908451	30.636530	0.000000	0.000000	0.000000	0.000000	0.000000	0.000000	-0.138950	-0.004809	-0.202815	0.000000	0.000000	1.000000	112.000000	0.000000
15135.368961	-0.001437	0.513473	0.239690	79.794052	35.908451	30.636530	0.000000	0.000000	0.000000	0.000000	0.000000	0.000000	-0.158516	0.011866	-0.209418	0.000000	0.000000	1.000000	112.000000	0.000000
15135.372294	-0.001437	0.513473	0.239690	79.710342	35.761337	30.587511	0.000000	0.000000	0.000000	0.000000	0.000000	0.000000	-0.158516	0.011866	-0.209418	0.000000	0.000000	1.000000	112.000000	0.000000
15135.375628	-0.001997	0.513641	0.238932	79.710342	35.761337	30.587511	0.000000	0.000000	0.000000	0.000000	0.000000	0.000000	-0.168061	0.050567	-0.227545	0.000000	0.000000	1.000000	112.000000	0.000000
15135.378961	-0.001997	0.513641	0.238932	79.710342	35.761337	30.587511	0.000000	0.000000	0.000000	0.000000	0.000000	0.000000	-0.168061	0.050567	-0.227545	0.000000	0.000000	1.000000	112.000000	0.000000
15135.382294	-0.001997	0.513641	0.238932	79.622597	35.988243	30.960463	0.000000	0.000000	0.000000	0.000000	0.000000	0.000000	-0.168061	0.050567	-0.227545	0.000000	0.000000	1.000000	112.000000	0.000000
15135.385628	-0.002622	0.513897	0.238083	79.622597	35.988243	30.960463	0.000000	0.000000	0.000000	0.000000	0.000000	0.000000	-0.187399	0.076903	-0.254562	0.000000	0.000000	1.000000	112.000000	0.000000
15135.388961	-0.002622	0.513897	0.238083	79.622597	35.988243	30.960463	0.000000	0.000000	0.000000	0.000000	0.000000	0.000000	-0.187399	0.076903	-0.254562	0.000000	0.000000	1.000000	112.000000	0.000000
15135.392294	-0.002622	0.513897	0.238083	79.559448	36.578339	31.727789	0.000000	0.000000	0.000000	0.000000	0.000000	0.000000	-0.187399	0.076903	-0.254562	0.000000	0.000000	1.000000	112.000000	0.000000
15135.395628	-0.003278	0.514261	0.237159	79.559448	36.578339	31.727789	0.000000	0.000000	0.000000	0.000000	0.000000	0.000000	-0.196723	0.109199	-0.277353	0.000000	0.000000	1.000000	112.000000	0.000000
15135.398961	-0.003278	0.514261	0.237159	79.559448	36.578339	31.727789	0.000000	0.000000	0.000000	0.000000	0.000000	0.000000	-0.196723	0.109199	-0.277353	0.000000	0.000000	1.000000	112.000000	0.000000
15135.402294	-0.003278	0.514261	0.237159	79.513107	37.220226	32.548557	0.000000	0.000000	0.000000	0.000000	0.000000	0.000000	-0.196723	0.109199	-0.277353	0.000000	0.000000	1.000000	112.000000	0.000000
15135.405628	-0.004030	0.514727	0.236093	79.513107	37.220226	32.548557	0.000000	0.000000	0.000000	0.000000	0.000000	0.000000	-0.225577	0.139707	-0.319824	0.000000	0.000000	1.000000	112.000000	0.000000
15135.408961	-0.004030	0.514727	0.236093	79.513107	37.220226	32.548557	0.000000	0.000000	0.000000	0.000000	0.000000	0.000000	-0.225577	0.139707	-0.319824	0.000000	0.000000	1.000000	112.000000	0.000000
15135.412294	-0.004030	0.514727	0.236093	79.489738	37.749828	33.245808	0.000000	0.000000	0.000000	0.000000	0.000000	0.000000	-0.225577	0.139707	-0.319824	0.000000	0.000000	1.000000	112.000000	0.000000
15135.415628	-0.004910	0.515273	0.234869	79.489738	37.749828	33.245808	0.000000	0.000000	0.000000	0.000000	0.000000	0.000000	-0.263979	0.163842	-0.367133	0.000000	0.000000	1.000000	112.000000	0.000000
15135.418961	-0.004910	0.515273	0.234869	79.489738	37.749828	33.245808	0.000000	0.000000	0.000000	0.000000	0.000000	0.000000	-0.263979	0.163842	-0.367133	0.000000	0.000000	1.000000	112.000000	0.000000
15135.422294	-0.004910	0.515273	0.234869	79.494698	38.172577	33.819405	0.000000	0.000000	0.000000	0.000000	0.000000	0.000000	-0.263979	0.163842	-0.367133	0.000000	0.000000	1.000000	112.000000	0.000000
15135.425628	-0.005949	0.515896	0.233453	79.494698	38.172577	33.819405	0.000000	0.000000	0.000000	0.000000	0.000000	0.000000	-0.311741	0.186872	-0.424774	0.000000	0.000000	1.000000	112.000000	0.000000
15135.428961	-0.005949	0.515896	0.233453	79.494698	38.172577	33.819405	0.000000	0.000000	0.000000	0.000000	0.000000	0.000000	-0.311741	0.186872	-0.424774	0.000000	0.000000	1.000000	112.000000	0.000000
15135.432294	-0.005949	0.515896	0.233453	79.519081	38.545040	34.258034	0.000000	0.000000	0.000000	0.000000	0.000000	0.000000	-0.311741	0.186872	-0.424774	0.000000	0.000000	1.000000	112.000000	0.000000
15135.435628	-0.007047	0.516612	0.231826	79.519081	38.545040	34.258034	0.000000	0.000000	0.000000	0.000000	0.000000	0.000000	-0.329443	0.214740	-0.488175	0.000000	0.000000	1.000000	112.000000	0.000000
15135.438961	-0.007047	0.516612	0.231826	79.519081	38.545040	34.258034	0.000000	0.000000	0.000000	0.000000	0.000000	0.000000	-0.329443	0.214740	-0.488175	0.000000	0.000000	1.000000	112.000000	0.000000
15135.442294	-0.007047	0.516612	0.231826	79.548805	38.973949	34.774544	0.000000	0.000000	0.000000	0.000000	0.000000	0.000000	-0.329443	0.214740	-0.488175	0.000000	0.000000	1.000000	112.000000	0.000000
15135.445628	-0.008300	0.517379	0.229954	79.548805	38.973949	34.774544	0.000000	0.000000	0.000000	0.000000	0.000000	0.000000	-0.375946	0.229983	-0.561437	0.000000	0.000000	1.000000	112.000000	0.000000
15135.448961	-0.008300	0.517379	0.229954	79.548805	38.973949	34.774544	0.000000	0.000000	0.000000	0.000000	0.000000	0.000000	-0.375946	0.229983	-0.561437	0.000000	0.000000	1.000000	112.000000	0.000000
15135.452294	-0.008300	0.517379	0.229954	79.577454	39.468796	35.398689	0.000000	0.000000	0.000000	0.000000	0.000000	0.000000	-0.375946	0.229983	-0.561437	0.000000	0.000000	1.000000	112.000000	0.000000
15135.455628	-0.009608	0.518235	0.227866	79.577454	39.468796	35.398689	0.000000	0.000000	0.000000	0.000000	0.000000	0.000000	-0.392494	0.256798	-0.626460	0.000000	0.000000	1.000000	112.000000	0.000000
15135.458961	-0.009608	0.518235	0.227866	79.577454	39.468796	35.398689	0.000000	0.000000	0.000000	0.000000	0.000000	0.000000	-0.392494	0.256798	-0.626460	0.000000	0.000000	1.000000	112.000000	0.000000
15135.462294	-0.009608	0.518235	0.227866	79.600914	40.075417	36.157391	0.000000	0.000000	0.000000	0.000000	0.000000	0.000000	-0.392494	0.256798	-0.626460	0.000000	0.000000	1.000000	112.000000	0.000000
15135.465628	-0.010970	0.519195	0.225540	79.600914	40.075417	36.157391	0.000000	0.000000	0.000000	0.000000	0.000000	0.000000	-0.408388	0.288119	-0.697787	0.000000	0.000000	1.000000	112.000000	0.000000
15135.468961	-0.010970	0.519195	0.225540	79.600914	40.075417	36.157391	0.000000	0.000000	0.000000	0.000000	0.000000	0.000000	-0.408388	0.288119	-0.697787	0.000000	0.000000	1.000000	112.000000	0.000000
15135.472294	-0.010970	0.519195	0.225540	79.623367	40.747196	36.936359	0.000000	0.000000	0.000000	0.000000	0.000000	0.000000	-0.408388	0.288119	-0.697787	0.000000	0.000000	1.000000	112.000000	0.000000
15135.475628	-0.012382	0.520257	0.222973	79.623367	40.747196	36.936359	0.000000	0.000000	0.000000	0.000000	0.000000	0.000000	-0.423635	0.318655	-0.770129	0.000000	0.000000	1.000000	112.000000	0.000000
15135.478961	-0.012382	0.520257	0.222973	79.623367	40.747196	36.936359	0.000000	0.000000	0.000000	0.000000	0.000000	0.000000	-0.423635	0.318655	-0.770129	0.000000	0.000000	1.000000	112.000000	0.000000
15135.482294	-0.012382	0.520257	0.222973	79.647118	41.445404	37.709396	0.000000	0.000000	0.000000	0.000000	0.000000	0.000000	-0.423635	0.318655	-0.770129	0.000000	0.000000	1.000000	112.000000	0.000000
15135.485628	-0.013780	0.521387	0.220232	79.647118	41.445404	37.709396	0.000000	0.000000	0.000000	0.000000	0.000000	0.000000	-0.419318	0.339047	-0.822216	0.000000	0.000000	1.000000	112.000000	0.000000
15135.488961	-0.013780	0.521387	0.220232	79.647118	41.445404	37.709396	0.000000	0.000000	0.000000	0.000000	0.000000	0.000000	-0.419318	0.339047	-0.822216	0.000000	0.000000	1.000000	112.000000	0.000000
15135.492294	-0.013780	0.521387	0.220232	79.688744	42.073719	38.336075	0.000000	0.000000	0.000000	0.000000	0.000000	0.000000	-0.419318	0.339047	-0.822216	0.000000	0.000000	1.000000	112.000000	0.000000
15135.495628	-0.015226	0.522620	0.217311	79.688744	42.073719	38.336075	0.000000	0.000000	0.000000	0.000000	0.000000	0.000000	-0.433842	0.369816	-0.876506	0.000000	0.000000	1.000000	112.000000	0.000000
15135.498961	-0.015226	0.522620	0.217311	79.688744	42.073719	38.336075	0.000000	0.000000	0.000000	0.000000	0.000000	0.000000	-0.433842	0.369816	-0.876506	0.000000	0.000000	1.000000	112.000000	0.000000
15135.502294	-0.015226	0.522620	0.217311	79.765610	42.552364	38.706451	0.000000	0.000000	0.000000	0.000000	0.000000	0.000000	-0.433842	0.369816	-0.876506	0.000000	0.000000	1.000000	112.000000	0.000000
15135.505628	-0.016655	0.523919	0.214243	79.765610	42.552364	38.706451	0.000000	0.000000	0.000000	0.000000	0.000000	0.000000	-0.428893	0.389696	-0.920110	0.000000	0.000000	1.000000	112.000000	0.000000
15135.508961	-0.016655	0.523919	0.214243	79.765610	42.552364	38.706451	0.000000	0.000000	0.000000	0.000000	0.000000	0.000000	-0.428893	0.389696	-0.920110	0.000000	0.000000	1.000000	112.000000	0.000000
15135.512294	-0.016655	0.523919	0.214243	79.859833	42.929306	38.945606	0.000000	0.000000	0.000000	0.000000	0.000000	0.000000	-0.428893	0.389696	-0.920110	0.000000	0.000000	1.000000	112.000000	0.000000
15135.515628	-0.018163	0.525322	0.211056	79.859833	42.929306	38.945606	0.000000	0.000000	0.000000	0.000000	0.000000	0.000000	-0.452431	0.420856	-0.956109	0.000000	0.000000	1.000000	112.000000	0.000000
15135.518961	-0.018163	0.525322	0.211056	79.859833	42.929306	38.945606	0.000000	0.000000	0.000000	0.000000	0.000000	0.000000	-0.452431	0.420856	-0.956109	0.000000	0.000000	1.000000	112.000000	0.000000
15135.522294	-0.018163	0.525322	0.211056	79.953232	43.310383	39.210300	0.000000	0.000000	0.000000	0.000000	0.000000	0.000000	-0.452431	0.420856	-0.956109	0.000000	0.000000	1.000000	112.000000	0.000000
15135.525628	-0.019685	0.526773	0.207771	79.953232	43.310383	39.210300	0.000000	0.000000	0.000000	0.000000	0.000000	0.000000	-0.456561	0.435388	-0.985505	0.000000	0.000000	1.000000	112.000000	0.000000
15135.528961	-0.019685	0.526773	0.207771	79.953232	43.310383	39.210300	0.000000	0.000000	0.000000	0.000000	0.000000	0.000000	-0.456561	0.435388	-0.985505	0.000000	0.000000	1.000000	112.000000	0.000000
15135.532294	-0.019685	0.526773	0.207771	80.041397	43.670330	39.594528	0.000000	0.000000	0.000000	0.000000	0.000000	0.000000	-0.456561	0.435388	-0.985505	0.000000	0.000000	1.000000	112.000000	0.000000
15135.535628	-0.021253	0.528295	0.204435	80.041397	43.670330	39.594528	0.000000	0.000000	0.000000	0.000000	0.000000	0.000000	-0.470223	0.456421	-1.000922	0.000000	0.000000	1.000000	112.000000	0.000000
15135.538961	-0.021253	0.528295	0.204435	80.041397	43.670330	39.594528	0.000000	0.000000	0.000000	0.000000	0.000000	0.000000	-0.470223	0.456421	-1.000922	0.000000	0.000000	1.000000	112.000000	0.000000
15135.542294	-0.021253	0.528295	0.204435	80.127907	44.017689	40.038979	0.000000	0.000000	0.000000	0.000000	0.000000	0.000000	-0.470223	0.456421	-1.000922	0.000000	0.000000	1.000000	112.000000	0.000000
15135.545628	-0.022833	0.529865	0.201032	80.127907	44.017689	40.038979	0.000000	0.000000	0.000000	0.000000	0.000000	0.000000	-0.473957	0.471019	-1.020870	0.000000	0.000000	1.000000	112.000000	0.000000
15135.548961	-0.022833	0.529865	0.201032	80.127907	44.017689	40.038979	0.000000	0.000000	0.000000	0.000000	0.000000	0.000000	-0.473957	0.471019	-1.020870	0.000000	0.000000	1.000000	112.000000	0.000000
15135.552294	-0.022833	0.529865	0.201032	80.207985	44.353371	40.456928	0.000000	0.000000	0.000000	0.000000	0.000000	0.000000	-0.473957	0.471019	-1.020870	0.000000	0.000000	1.000000	112.000000	0.000000
15135.555628	-0.024426	0.531506	0.197611	80.207985	44.353371	40.456928	0.000000	0.000000	0.000000	0.000000	0.000000	0.000000	-0.477945	0.492248	-1.026264	0.000000	0.000000	1.000000	112.000000	0.000000
15135.558961	-0.024426	0.531506	0.197611	80.207985	44.353371	40.456928	0.000000	0.000000	0.000000	0.000000	0.000000	0.000000	-0.477945	0.492248	-1.026264	0.000000	0.000000	1.000000	112.000000	0.000000
15135.562294	-0.024426	0.531506	0.197611	80.282349	44.648376	40.755035	0.000000	0.000000	0.000000	0.000000	0.000000	0.000000	-0.477945	0.492248	-1.026264	0.000000	0.000000	1.000000	112.000000	0.000000
15135.565628	-0.025969	0.533176	0.194144	80.282349	44.648376	40.755035	0.000000	0.000000	0.000000	0.000000	0.000000	0.000000	-0.462833	0.501187	-1.040151	0.000000	0.000000	1.000000	112.000000	0.000000
15135.568961	-0.025969	0.533176	0.194144	80.282349	44.648376	40.755035	0.000000	0.000000	0.000000	0.000000	0.000000	0.000000	-0.462833	0.501187	-1.040151	0.000000	0.000000	1.000000	112.000000	0.000000
15135.572294	-0.025969	0.533176	0.194144	80.362061	44.903915	40.961765	0.000000	0.000000	0.000000	0.000000	0.000000	0.000000	-0.462833	0.501187	-1.040151	0.000000	0.000000	1.000000	112.000000	0.000000
15135.575628	-0.027494	0.534899	0.190679	80.362061	44.903915	40.961765	0.000000	0.000000	0.000000	0.000000	0.000000	0.000000	-0.457622	0.516950	-1.039498	0.000000	0.000000	1.000000	112.000000	0.000000
15135.578961	-0.027494	0.534899	0.190679	80.362061	44.903915	40.961765	0.000000	0.000000	0.000000	0.000000	0.000000	0.000000	-0.457622	0.516950	-1.039498	0.000000	0.000000	1.000000	112.000000	0.000000
15135.582294	-0.027494	0.534899	0.190679	80.455444	45.084137	41.151802	0.000000	0.000000	0.000000	0.000000	0.000000	0.000000	-0.457622	0.516950	-1.039498	0.000000	0.000000	1.000000	112.000000	0.000000
15135.585628	-0.029002	0.536584	0.187210	80.455444	45.084137	41.151802	0.000000	0.000000	0.000000	0.000000	0.000000	0.000000	-0.452335	0.505389	-1.040770	0.000000	0.000000	1.000000	112.000000	0.000000
15135.588961	-0.029002	0.536584	0.187210	80.455444	45.084137	41.151802	0.000000	0.000000	0.000000	0.000000	0.000000	0.000000	-0.452335	0.505389	-1.040770	0.000000	0.000000	1.000000	112.000000	0.000000
15135.592294	-0.029002	0.536584	0.187210	80.566040	45.139351	41.303928	0.000000	0.000000	0.000000	0.000000	0.000000	0.000000	-0.452335	0.505389	-1.040770	0.000000	0.000000	1.000000	112.000000	0.000000
15135.595628	-0.030552	0.538300	0.183725	80.566040	45.139351	41.303928	0.000000	0.000000	0.000000	0.000000	0.000000	0.000000	-0.465180	0.514936	-1.045374	0.000000	0.000000	1.000000	112.000000	0.000000
15135.598961	-0.030552	0.538300	0.183725	80.566040	45.139351	41.303928	0.000000	0.000000	0.000000	0.000000	0.000000	0.000000	-0.465180	0.514936	-1.045374	0.000000	0.000000	1.000000	112.000000	0.000000
15135.602294	-0.030552	0.538300	0.183725	80.679848	45.150154	41.416161	0.000000	0.000000	0.000000	0.000000	0.000000	0.000000	-0.465180	0.514936	-1.045374	0.000000	0.000000	1.000000	112.000000	0.000000
15135.605628	-0.032206	0.539998	0.180246	80.679848	45.150154	41.416161	0.000000	0.000000	0.000000	0.000000	0.000000	0.000000	-0.496229	0.509259	-1.043693	0.000000	0.000000	1.000000	112.000000	0.000000
15135.608961	-0.032206	0.539998	0.180246	80.679848	45.150154	41.416161	0.000000	0.000000	0.000000	0.000000	0.000000	0.000000	-0.496229	0.509259	-1.043693	0.000000	0.000000	1.000000	112.000000	0.000000
15135.612294	-0.032206	0.539998	0.180246	80.773071	45.256130	41.654282	0.000000	0.000000	0.000000	0.000000	0.000000	0.000000	-0.496229	0.509259	-1.043693	0.000000	0.000000	1.000000	112.000000	0.000000
15135.615628	-0.033839	0.541687	0.176724	80.773071	45.256130	41.654282	0.000000	0.000000	0.000000	0.000000	0.000000	0.000000	-0.489730	0.506741	-1.056711	0.000000	0.000000	1.000000	112.000000	0.000000
15135.618961	-0.033839	0.541687	0.176724	80.773071	45.256130	41.654282	0.000000	0.000000	0.000000	0.000000	0.000000	0.000000	-0.489730	0.506741	-1.056711	0.000000	0.000000	1.000000	112.000000	0.000000
15135.622294	-0.033839	0.541687	0.176724	80.841438	45.473934	42.026344	0.000000	0.000000	0.000000	0.000000	0.000000	0.000000	-0.489730	0.506741	-1.056711	0.000000	0.000000	1.000000	112.000000	0.000000
15135.625628	-0.035480	0.543387	0.173172	80.841438	45.473934	42.026344	0.000000	0.000000	0.000000	0.000000	0.000000	0.000000	-0.492360	0.509930	-1.065643	0.000000	0.000000	1.000000	112.000000	0.000000
15135.628961	-0.035480	0.543387	0.173172	80.841438	45.473934	42.026344	0.000000	0.000000	0.000000	0.000000	0.000000	0.000000	-0.492360	0.509930	-1.065643	0.000000	0.000000	1.000000	112.000000	0.000000
15135.632294	-0.035480	0.543387	0.173172	80.899055	45.718891	42.426525	0.000000	0.000000	0.000000	0.000000	0.000000	0.000000	-0.492360	0.509930	-1.065643	0.000000	0.000000	1.000000	112.000000	0.000000
15135.635628	-0.037095	0.545121	0.169515	80.899055	45.718891	42.426525	0.000000	0.000000	0.000000	0.000000	0.000000	0.000000	-0.484500	0.520209	-1.096909	0.000000	0.000000	1.000000	112.000000	0.000000
15135.638961	-0.037095	0.545121	0.169515	80.899055	45.718891	42.426525	0.000000	0.000000	0.000000	0.000000	0.000000	0.000000	-0.484500	0.520209	-1.096909	0.000000	0.000000	1.000000	112.000000	0.000000
15135.642294	-0.037095	0.545121	0.169515	80.961082	45.918701	42.723331	0.000000	0.000000	0.000000	0.000000	0.000000	0.000000	-0.484500	0.520209	-1.096909	0.000000	0.000000	1.000000	112.000000	0.000000
15135.645628	-0.038746	0.546843	0.165811	80.961082	45.918701	42.723331	0.000000	0.000000	0.000000	0.000000	0.000000	0.000000	-0.495229	0.516801	-1.111323	0.000000	0.000000	1.000000	112.000000	0.000000
15135.648961	-0.038746	0.546843	0.165811	80.961082	45.918701	42.723331	0.000000	0.000000	0.000000	0.000000	0.000000	0.000000	-0.495229	0.516801	-1.111323	0.000000	0.000000	1.000000	112.000000	0.000000
15135.652294	-0.038746	0.546843	0.165811	81.035904	46.090893	42.868786	0.000000	0.000000	0.000000	0.000000	0.000000	0.000000	-0.495229	0.516801	-1.111323	0.000000	0.000000	1.000000	112.000000	0.000000
15135.655628	-0.040398	0.548597	0.161999	81.035904	46.090893	42.868786	0.000000	0.000000	0.000000	0.000000	0.000000	0.000000	-0.495508	0.526018	-1.143703	0.000000	0.000000	1.000000	112.000000	0.000000
15135.658961	-0.040398	0.548597	0.161999	81.035904	46.090893	42.868786	0.000000	0.000000	0.000000	0.000000	0.000000	0.000000	-0.495508	0.526018	-1.143703	0.000000	0.000000	1.000000	112.000000	0.000000
15135.662294	-0.040398	0.548597	0.161999	81.123672	46.181931	42.921494	0.000000	0.000000	0.000000	0.000000	0.000000	0.000000	-0.495508	0.526018	-1.143703	0.000000	0.000000	1.000000	112.000000	0.000000
15135.665628	-0.042052	0.550404	0.158129	81.123672	46.181931	42.921494	0.000000	0.000000	0.000000	0.000000	0.000000	0.000000	-0.496376	0.542085	-1.161031	0.000000	0.000000	1.000000	112.000000	0.000000
15135.668961	-0.042052	0.550404	0.158129	81.123672	46.181931	42.921494	0.000000	0.000000	0.000000	0.000000	0.000000	0.000000	-0.496376	0.542085	-1.161031	0.000000	0.000000	1.000000	112.000000	0.000000
15135.672294	-0.042052	0.550404	0.158129	81.221191	46.181099	42.959793	0.000000	0.000000	0.000000	0.000000	0.000000	0.000000	-0.496376	0.542085	-1.161031	0.000000	0.000000	1.000000	112.000000	0.000000
15135.675628	-0.043711	0.552181	0.154231	81.221191	46.181099	42.959793	0.000000	0.000000	0.000000	0.000000	0.000000	0.000000	-0.497581	0.533269	-1.169285	0.000000	0.000000	1.000000	112.000000	0.000000
15135.678961	-0.043711	0.552181	0.154231	81.221191	46.181099	42.959793	0.000000	0.000000	0.000000	0.000000	0.000000	0.000000	-0.497581	0.533269	-1.169285	0.000000	0.000000	1.000000	112.000000	0.000000
15135.682294	-0.043711	0.552181	0.154231	81.315132	46.174427	43.057346	0.000000	0.000000	0.000000	0.000000	0.000000	0.000000	-0.497581	0.533269	-1.169285	0.000000	0.000000	1.000000	112.000000	0.000000
15135.685628	-0.045402	0.553982	0.150314	81.315132	46.174427	43.057346	0.000000	0.000000	0.000000	0.000000	0.000000	0.000000	-0.507444	0.540281	-1.175060	0.000000	0.000000	1.000000	112.000000	0.000000
15135.688961	-0.045402	0.553982	0.150314	81.315132	46.174427	43.057346	0.000000	0.000000	0.000000	0.000000	0.000000	0.000000	-0.507444	0.540281	-1.175060	0.000000	0.000000	1.000000	112.000000	0.000000
15135.692294	-0.045402	0.553982	0.150314	81.400887	46.157932	43.125313	0.000000	0.000000	0.000000	0.000000	0.000000	0.000000	-0.507444	0.540281	-1.175060	0.000000	0.000000	1.000000	112.000000	0.000000
15135.695628	-0.047044	0.555798	0.146442	81.400887	46.157932	43.125313	0.000000	0.000000	0.000000	0.000000	0.000000	0.000000	-0.492493	0.544716	-1.161710	0.000000	0.000000	1.000000	112.000000	0.000000
15135.698961	-0.047044	0.555798	0.146442	81.400887	46.157932	43.125313	0.000000	0.000000	0.000000	0.000000	0.000000	0.000000	-0.492493	0.544716	-1.161710	0.000000	0.000000	1.000000	112.000000	0.000000
15135.702294	-0.047044	0.555798	0.146442	81.483131	46.137306	43.131874	0.000000	0.000000	0.000000	0.000000	0.000000	0.000000	-0.492493	0.544716	-1.161710	0.000000	0.000000	1.000000	112.000000	0.000000
15135.705628	-0.048631	0.557584	0.142547	81.483131	46.137306	43.131874	0.000000	0.000000	0.000000	0.000000	0.000000	0.000000	-0.476213	0.535688	-1.168319	0.000000	0.000000	1.000000	112.000000	0.000000
15135.708961	-0.048631	0.557584	0.142547	81.483131	46.137306	43.131874	0.000000	0.000000	0.000000	0.000000	0.000000	0.000000	-0.476213	0.535688	-1.168319	0.000000	0.000000	1.000000	112.000000	0.000000
15135.712294	-0.048631	0.557584	0.142547	81.554848	46.140633	43.123493	0.000000	0.000000	0.000000	0.000000	0.000000	0.000000	-0.476213	0.535688	-1.168319	0.000000	0.000000	1.000000	112.000000	0.000000
15135.715628	-0.050194	0.559359	0.138645	81.554848	46.140633	43.123493	0.000000	0.000000	0.000000	0.000000	0.000000	0.000000	-0.468925	0.532486	-1.170788	0.000000	0.000000	1.000000	112.000000	0.000000
15135.718961	-0.050194	0.559359	0.138645	81.554848	46.140633	43.123493	0.000000	0.000000	0.000000	0.000000	0.000000	0.000000	-0.468925	0.532486	-1.170788	0.000000	0.000000	1.000000	112.000000	0.000000
15135.722294	-0.050194	0.559359	0.138645	81.636368	46.103260	43.055649	0.000000	0.000000	0.000000	0.000000	0.000000	0.000000	-0.468925	0.532486	-1.170788	0.000000	0.000000	1.000000	112.000000	0.000000
15135.725628	-0.051700	0.561129	0.134679	81.636368	46.103260	43.055649	0.000000	0.000000	0.000000	0.000000	0.000000	0.000000	-0.451678	0.531130	-1.189809	0.000000	0.000000	1.000000	112.000000	0.000000
15135.728961	-0.051700	0.561129	0.134679	81.636368	46.103260	43.055649	0.000000	0.000000	0.000000	0.000000	0.000000	0.000000	-0.451678	0.531130	-1.189809	0.000000	0.000000	1.000000	112.000000	0.000000
15135.732294	-0.051700	0.561129	0.134679	81.744247	46.003632	42.962387	0.000000	0.000000	0.000000	0.000000	0.000000	0.000000	-0.451678	0.531130	-1.189809	0.000000	0.000000	1.000000	112.000000	0.000000
15135.735628	-0.053177	0.562829	0.130658	81.744247	46.003632	42.962387	0.000000	0.000000	0.000000	0.000000	0.000000	0.000000	-0.443100	0.510058	-1.206151	0.000000	0.000000	1.000000	112.000000	0.000000
15135.738961	-0.053177	0.562829	0.130658	81.744247	46.003632	42.962387	0.000000	0.000000	0.000000	0.000000	0.000000	0.000000	-0.443100	0.510058	-1.206151	0.000000	0.000000	1.000000	112.000000	0.000000
15135.742294	-0.053177	0.562829	0.130658	81.874458	45.802479	42.830696	0.000000	0.000000	0.000000	0.000000	0.000000	0.000000	-0.443100	0.510058	-1.206151	0.000000	0.000000	1.000000	112.000000	0.000000
15135.745628	-0.054652	0.564491	0.126575	81.874458	45.802479	42.830696	0.000000	0.000000	0.000000	0.000000	0.000000	0.000000	-0.442530	0.498551	-1.224934	0.000000	0.000000	1.000000	112.000000	0.000000
15135.748961	-0.054652	0.564491	0.126575	81.874458	45.802479	42.830696	0.000000	0.000000	0.000000	0.000000	0.000000	0.000000	-0.442530	0.498551	-1.224934	0.000000	0.000000	1.000000	112.000000	0.000000
15135.752294	-0.054652	0.564491	0.126575	82.019722	45.576176	42.675205	0.000000	0.000000	0.000000	0.000000	0.000000	0.000000	-0.442530	0.498551	-1.224934	0.000000	0.000000	1.000000	112.000000	0.000000
15135.755628	-0.056123	0.566146	0.122423	82.019722	45.576176	42.675205	0.000000	0.000000	0.000000	0.000000	0.000000	0.000000	-0.441450	0.496417	-1.245544	0.000000	0.000000	1.000000	112.000000	0.000000
15135.758961	-0.056123	0.566146	0.122423	82.019722	45.576176	42.675205	0.000000	0.000000	0.000000	0.000000	0.000000	0.000000	-0.441450	0.496417	-1.245544	0.000000	0.000000	1.000000	112.000000	0.000000
15135.762294	-0.056123	0.566146	0.122423	82.151474	45.433475	42.593784	0.000000	0.000000	0.000000	0.000000	0.000000	0.000000	-0.441450	0.496417	-1.245544	0.000000	0.000000	1.000000	112.000000	0.000000
15135.765628	-0.057619	0.567729	0.118212	82.151474	45.433475	42.593784	0.000000	0.000000	0.000000	0.000000	0.000000	0.000000	-0.448554	0.474878	-1.263489	0.000000	0.000000	1.000000	112.000000	0.000000
15135.768961	-0.057619	0.567729	0.118212	82.151474	45.433475	42.593784	0.000000	0.000000	0.000000	0.000000	0.000000	0.000000	-0.448554	0.474878	-1.263489	0.000000	0.000000	1.000000	112.000000	0.000000
15135.772294	-0.057619	0.567729	0.118212	82.260689	45.403404	42.503166	0.000000	0.000000	0.000000	0.000000	0.000000	0.000000	-0.448554	0.474878	-1.263489	0.000000	0.000000	1.000000	112.000000	0.000000
15135.775628	-0.059060	0.569267	0.114002	82.260689	45.403404	42.503166	0.000000	0.000000	0.000000	0.000000	0.000000	0.000000	-0.432398	0.461354	-1.262989	0.000000	0.000000	1.000000	112.000000	0.000000
15135.778961	-0.059060	0.569267	0.114002	82.260689	45.403404	42.503166	0.000000	0.000000	0.000000	0.000000	0.000000	0.000000	-0.432398	0.461354	-1.262989	0.000000	0.000000	1.000000	112.000000	0.000000
15135.782294	-0.059060	0.569267	0.114002	82.334717	45.553928	42.418697	0.000000	0.000000	0.000000	0.000000	0.000000	0.000000	-0.432398	0.461354	-1.262989	0.000000	0.000000	1.000000	112.000000	0.000000
15135.785628	-0.060421	0.570760	0.109797	82.334717	45.553928	42.418697	0.000000	0.000000	0.000000	0.000000	0.000000	0.000000	-0.408375	0.447982	-1.261335	0.000000	0.000000	1.000000	112.000000	0.000000
15135.788961	-0.060421	0.570760	0.109797	82.334717	45.553928	42.418697	0.000000	0.000000	0.000000	0.000000	0.000000	0.000000	-0.408375	0.447982	-1.261335	0.000000	0.000000	1.000000	112.000000	0.000000
15135.792294	-0.060421	0.570760	0.109797	82.383408	45.790058	42.492573	0.000000	0.000000	0.000000	0.000000	0.000000	0.000000	-0.408375	0.447982	-1.261335	0.000000	0.000000	1.000000	112.000000	0.000000
15135.795628	-0.061738	0.572174	0.105662	82.383408	45.790058	42.492573	0.000000	0.000000	0.000000	0.000000	0.000000	0.000000	-0.394922	0.424255	-1.240443	0.000000	0.000000	1.000000	112.000000	0.000000
15135.798961	-0.061738	0.572174	0.105662	82.383408	45.790058	42.492573	0.000000	0.000000	0.000000	0.000000	0.000000	0.000000	-0.394922	0.424255	-1.240443	0.000000	0.000000	1.000000	112.000000	0.000000
15135.802294	-0.061738	0.572174	0.105662	82.412682	45.715401	42.475273	0.000000	0.000000	0.000000	0.000000	0.000000	0.000000	-0.394922	0.424255	-1.240443	0.000000	0.000000	1.000000	112.000000	0.000000
15135.805628	-0.062982	0.573492	0.101586	82.412682	45.715401	42.475273	0.000000	0.000000	0.000000	0.000000	0.000000	0.000000	-0.373397	0.395417	-1.222856	0.000000	0.000000	1.000000	112.000000	0.000000
15135.808961	-0.062982	0.573492	0.101586	82.412682	45.715401	42.475273	0.000000	0.000000	0.000000	0.000000	0.000000	0.000000	-0.373397	0.395417	-1.222856	0.000000	0.000000	1.000000	112.000000	0.000000
15135.812294	-0.062982	0.573492	0.101586	82.414574	44.823666	41.715633	0.000000	0.000000	0.000000	0.000000	0.000000	0.000000	-0.373397	0.395417	-1.222856	0.000000	0.000000	1.000000	112.000000	0.000000
15135.815628	-0.064187	0.574755	0.097599	82.414574	44.823666	41.715633	0.000000	0.000000	0.000000	0.000000	0.000000	0.000000	-0.361414	0.378814	-1.196183	0.000000	0.000000	1.000000	112.000000	0.000000
15135.818961	-0.064187	0.574755	0.097599	82.414574	44.823666	41.715633	0.000000	0.000000	0.000000	0.000000	0.000000	0.000000	-0.361414	0.378814	-1.196183	0.000000	0.000000	1.000000	112.000000	0.000000
15135.822294	-0.064187	0.574755	0.097599	82.379128	43.150162	40.153759	0.000000	0.000000	0.000000	0.000000	0.000000	0.000000	-0.361414	0.378814	-1.196183	0.000000	0.000000	1.000000	112.000000	0.000000
15135.825628	-0.065376	0.575895	0.093674	82.379128	43.150162	40.153759	0.000000	0.000000	0.000000	0.000000	0.000000	0.000000	-0.356833	0.342166	-1.177495	0.000000	0.000000	1.000000	112.000000	0.000000
15135.828961	-0.065376	0.575895	0.093674	82.379128	43.150162	40.153759	0.000000	0.000000	0.000000	0.000000	0.000000	0.000000	-0.356833	0.342166	-1.177495	0.000000	0.000000	1.000000	112.000000	0.000000
15135.832294	-0.065376	0.575895	0.093674	82.295815	41.204594	38.330696	0.000000	0.000000	0.000000	0.000000	0.000000	0.000000	-0.356833	0.342166	-1.177495	0.000000	0.000000	1.000000	112.000000	0.000000
15135.835628	-0.066626	0.576958	0.089774	82.295815	41.204594	38.330696	0.000000	0.000000	0.000000	0.000000	0.000000	0.000000	-0.374793	0.318646	-1.169871	0.000000	0.000000	1.000000	112.000000	0.000000
15135.838961	-0.066626	0.576958	0.089774	82.295815	41.204594	38.330696	0.000000	0.000000	0.000000	0.000000	0.000000	0.000000	-0.374793	0.318646	-1.169871	0.000000	0.000000	1.000000	112.000000	0.000000
15135.842294	-0.066626	0.576958	0.089774	82.172081	39.294746	36.497665	0.000000	0.000000	0.000000	0.000000	0.000000	0.000000	-0.374793	0.318646	-1.169871	0.000000	0.000000	1.000000	112.000000	0.000000
15135.845628	-0.067907	0.577973	0.085897	82.172081	39.294746	36.497665	0.000000	0.000000	0.000000	0.000000	0.000000	0.000000	-0.384406	0.304596	-1.163109	0.000000	0.000000	1.000000	112.000000	0.000000
15135.848961	-0.067907	0.577973	0.085897	82.172081	39.294746	36.497665	0.000000	0.000000	0.000000	0.000000	0.000000	0.000000	-0.384406	0.304596	-1.163109	0.000000	0.000000	1.000000	112.000000	0.000000
15135.852294	-0.067907	0.577973	0.085897	82.019409	37.628128	34.776028	0.000000	0.000000	0.000000	0.000000	0.000000	0.000000	-0.384406	0.304596	-1.163109	0.000000	0.000000	1.000000	112.000000	0.000000
15135.855628	-0.069199	0.578872	0.082082	82.019409	37.628128	34.776028	0.000000	0.000000	0.000000	0.000000	0.000000	0.000000	-0.387500	0.269828	-1.144540	0.000000	0.000000	1.000000	112.000000	0.000000
15135.858961	-0.069199	0.578872	0.082082	82.019409	37.628128	34.776028	0.000000	0.000000	0.000000	0.000000	0.000000	0.000000	-0.387500	0.269828	-1.144540	0.000000	0.000000	1.000000	112.000000	0.000000
15135.862294	-0.069199	0.578872	0.082082	81.869568	36.093433	33.088833	0.000000	0.000000	0.000000	0.000000	0.000000	0.000000	-0.387500	0.269828	-1.144540	0.000000	0.000000	1.000000	112.000000	0.000000
15135.865628	-0.070525	0.579718	0.078313	81.869568	36.093433	33.088833	0.000000	0.000000	0.000000	0.000000	0.000000	0.000000	-0.397773	0.253562	-1.130643	0.000000	0.000000	1.000000	112.000000	0.000000
15135.868961	-0.070525	0.579718	0.078313	81.869568	36.093433	33.088833	0.000000	0.000000	0.000000	0.000000	0.000000	0.000000	-0.397773	0.253562	-1.130643	0.000000	0.000000	1.000000	112.000000	0.000000
15135.872294	-0.070525	0.579718	0.078313	81.729980	34.733929	31.768600	0.000000	0.000000	0.000000	0.000000	0.000000	0.000000	-0.397773	0.253562	-1.130643	0.000000	0.000000	1.000000	112.000000	0.000000
15135.875628	-0.071840	0.580490	0.074643	81.729980	34.733929	31.768600	0.000000	0.000000	0.000000	0.000000	0.000000	0.000000	-0.394610	0.231633	-1.100984	0.000000	0.000000	1.000000	112.000000	0.000000
15135.878961	-0.071840	0.580490	0.074643	81.729980	34.733929	31.768600	0.000000	0.000000	0.000000	0.000000	0.000000	0.000000	-0.394610	0.231633	-1.100984	0.000000	0.000000	1.000000	112.000000	0.000000
15135.882294	-0.071840	0.580490	0.074643	81.595474	33.495110	30.731972	0.000000	0.000000	0.000000	0.000000	0.000000	0.000000	-0.394610	0.231633	-1.100984	0.000000	0.000000	1.000000	112.000000	0.000000
15135.885628	-0.073093	0.581201	0.071058	81.595474	33.495110	30.731972	0.000000	0.000000	0.000000	0.000000	0.000000	0.000000	-0.375818	0.213425	-1.075669	0.000000	0.000000	1.000000	112.000000	0.000000
15135.888961	-0.073093	0.581201	0.071058	81.595474	33.495110	30.731972	0.000000	0.000000	0.000000	0.000000	0.000000	0.000000	-0.375818	0.213425	-1.075669	0.000000	0.000000	1.000000	112.000000	0.000000
15135.892294	-0.073093	0.581201	0.071058	81.478424	32.400036	29.823833	0.000000	0.000000	0.000000	0.000000	0.000000	0.000000	-0.375818	0.213425	-1.075669	0.000000	0.000000	1.000000	112.000000	0.000000
15135.895628	-0.074285	0.581854	0.067558	81.478424	32.400036	29.823833	0.000000	0.000000	0.000000	0.000000	0.000000	0.000000	-0.357603	0.195732	-1.049957	0.000000	0.000000	1.000000	112.000000	0.000000
15135.898961	-0.074285	0.581854	0.067558	81.478424	32.400036	29.823833	0.000000	0.000000	0.000000	0.000000	0.000000	0.000000	-0.357603	0.195732	-1.049957	0.000000	0.000000	1.000000	112.000000	0.000000
15135.902294	-0.074285	0.581854	0.067558	81.369514	31.393421	28.985367	0.000000	0.000000	0.000000	0.000000	0.000000	0.000000	-0.357603	0.195732	-1.049957	0.000000	0.000000	1.000000	112.000000	0.000000
15135.905628	-0.075442	0.582478	0.064135	81.369514	31.393421	28.985367	0.000000	0.000000	0.000000	0.000000	0.000000	0.000000	-0.347085	0.187264	-1.026972	0.000000	0.000000	1.000000	112.000000	0.000000
15135.908961	-0.075442	0.582478	0.064135	81.369514	31.393421	28.985367	0.000000	0.000000	0.000000	0.000000	0.000000	0.000000	-0.347085	0.187264	-1.026972	0.000000	0.000000	1.000000	112.000000	0.000000
15135.912294	-0.075442	0.582478	0.064135	81.253960	30.379023	28.125547	0.000000	0.000000	0.000000	0.000000	0.000000	0.000000	-0.347085	0.187264	-1.026972	0.000000	0.000000	1.000000	112.000000	0.000000
15135.915628	-0.076573	0.583103	0.060844	81.253960	30.379023	28.125547	0.000000	0.000000	0.000000	0.000000	0.000000	0.000000	-0.339389	0.187657	-0.987253	0.000000	0.000000	1.000000	112.000000	0.000000
15135.918961	-0.076573	0.583103	0.060844	81.253960	30.379023	28.125547	0.000000	0.000000	0.000000	0.000000	0.000000	0.000000	-0.339389	0.187657	-0.987253	0.000000	0.000000	1.000000	112.000000	0.000000
15135.922294	-0.076573	0.583103	0.060844	81.125954	29.331278	27.213463	0.000000	0.000000	0.000000	0.000000	0.000000	0.000000	-0.339389	0.187657	-0.987253	0.000000	0.000000	1.000000	112.000000	0.000000
15135.925628	-0.077730	0.583703	0.057686	81.125954	29.331278	27.213463	0.000000	0.000000	0.000000	0.000000	0.000000	0.000000	-0.347214	0.179985	-0.947352	0.000000	0.000000	1.000000	112.000000	0.000000
15135.928961	-0.077730	0.583703	0.057686	81.125954	29.331278	27.213463	0.000000	0.000000	0.000000	0.000000	0.000000	0.000000	-0.347214	0.179985	-0.947352	0.000000	0.000000	1.000000	112.000000	0.000000
15135.932294	-0.077730	0.583703	0.057686	80.977013	28.278351	26.210243	0.000000	0.000000	0.000000	0.000000	0.000000	0.000000	-0.347214	0.179985	-0.947352	0.000000	0.000000	1.000000	112.000000	0.000000
15135.935628	-0.078914	0.584308	0.054655	80.977013	28.278351	26.210243	0.000000	0.000000	0.000000	0.000000	0.000000	0.000000	-0.355020	0.181393	-0.909264	0.000000	0.000000	1.000000	112.000000	0.000000
15135.938961	-0.078914	0.584308	0.054655	80.977013	28.278351	26.210243	0.000000	0.000000	0.000000	0.000000	0.000000	0.000000	-0.355020	0.181393	-0.909264	0.000000	0.000000	1.000000	112.000000	0.000000
15135.942294	-0.078914	0.584308	0.054655	80.811211	27.347441	25.192091	0.000000	0.000000	0.000000	0.000000	0.000000	0.000000	-0.355020	0.181393	-0.909264	0.000000	0.000000	1.000000	112.000000	0.000000
15135.945628	-0.080147	0.584947	0.051741	80.811211	27.347441	25.192091	0.000000	0.000000	0.000000	0.000000	0.000000	0.000000	-0.370041	0.191679	-0.874187	0.000000	0.000000	1.000000	112.000000	0.000000
15135.948961	-0.080147	0.584947	0.051741	80.811211	27.347441	25.192091	0.000000	0.000000	0.000000	0.000000	0.000000	0.000000	-0.370041	0.191679	-0.874187	0.000000	0.000000	1.000000	112.000000	0.000000
15135.952294	-0.080147	0.584947	0.051741	80.619644	26.700439	24.255280	0.000000	0.000000	0.000000	0.000000	0.000000	0.000000	-0.370041	0.191679	-0.874187	0.000000	0.000000	1.000000	112.000000	0.000000
15135.955628	-0.081388	0.585584	0.048982	80.619644	26.700439	24.255280	0.000000	0.000000	0.000000	0.000000	0.000000	0.000000	-0.372236	0.191115	-0.827731	0.000000	0.000000	1.000000	112.000000	0.000000
15135.958961	-0.081388	0.585584	0.048982	80.619644	26.700439	24.255280	0.000000	0.000000	0.000000	0.000000	0.000000	0.000000	-0.372236	0.191115	-0.827731	0.000000	0.000000	1.000000	112.000000	0.000000
15135.962294	-0.081388	0.585584	0.048982	80.414337	26.415497	23.601816	0.000000	0.000000	0.000000	0.000000	0.000000	0.000000	-0.372236	0.191115	-0.827731	0.000000	0.000000	1.000000	112.000000	0.000000
15135.965628	-0.082581	0.586266	0.046334	80.414337	26.415497	23.601816	0.000000	0.000000	0.000000	0.000000	0.000000	0.000000	-0.357991	0.204784	-0.794589	0.000000	0.000000	1.000000	112.000000	0.000000
15135.968961	-0.082581	0.586266	0.046334	80.414337	26.415497	23.601816	0.000000	0.000000	0.000000	0.000000	0.000000	0.000000	-0.357991	0.204784	-0.794589	0.000000	0.000000	1.000000	112.000000	0.000000
15135.972294	-0.082581	0.586266	0.046334	80.200859	26.359632	23.565197	0.000000	0.000000	0.000000	0.000000	0.000000	0.000000	-0.357991	0.204784	-0.794589	0.000000	0.000000	1.000000	112.000000	0.000000
15135.975628	-0.083802	0.586968	0.043791	80.200859	26.359632	23.565197	0.000000	0.000000	0.000000	0.000000	0.000000	0.000000	-0.366038	0.210358	-0.762714	0.000000	0.000000	1.000000	112.000000	0.000000
15135.978961	-0.083802	0.586968	0.043791	80.200859	26.359632	23.565197	0.000000	0.000000	0.000000	0.000000	0.000000	0.000000	-0.366038	0.210358	-0.762714	0.000000	0.000000	1.000000	112.000000	0.000000
15135.982294	-0.083802	0.586968	0.043791	80.004791	26.398951	23.921381	0.000000	0.000000	0.000000	0.000000	0.000000	0.000000	-0.366038	0.210358	-0.762714	0.000000	0.000000	1.000000	112.000000	0.000000
15135.985628	-0.085052	0.587707	0.041371	80.004791	26.398951	23.921381	0.000000	0.000000	0.000000	0.000000	0.000000	0.000000	-0.375153	0.221870	-0.725949	0.000000	0.000000	1.000000	112.000000	0.000000
15135.988961	-0.085052	0.587707	0.041371	80.004791	26.398951	23.921381	0.000000	0.000000	0.000000	0.000000	0.000000	0.000000	-0.375153	0.221870	-0.725949	0.000000	0.000000	1.000000	112.000000	0.000000
15135.992294	-0.085052	0.587707	0.041371	79.862457	26.397223	24.165297	0.000000	0.000000	0.000000	0.000000	0.000000	0.000000	-0.375153	0.221870	-0.725949	0.000000	0.000000	1.000000	112.000000	0.000000
15135.995628	-0.086284	0.588467	0.039066	79.862457	26.397223	24.165297	0.000000	0.000000	0.000000	0.000000	0.000000	0.000000	-0.369588	0.228019	-0.691492	0.000000	0.000000	1.000000	112.000000	0.000000
15135.998961	-0.086284	0.588467	0.039066	79.862457	26.397223	24.165297	0.000000	0.000000	0.000000	0.000000	0.000000	0.000000	-0.369588	0.228019	-0.691492	0.000000	0.000000	1.000000	112.000000	0.000000
15136.002294	-0.086284	0.588467	0.039066	79.778496	26.307219	23.969814	0.000000	0.000000	0.000000	0.000000	0.000000	0.000000	-0.369588	0.228019	-0.691492	0.000000	0.000000	1.000000	112.000000	0.000000
15136.005628	-0.087529	0.589259	0.036912	79.778496	26.307219	23.969814	0.000000	0.000000	0.000000	0.000000	0.000000	0.000000	-0.373585	0.237593	-0.646389	0.000000	0.000000	1.000000	112.000000	0.000000
15136.008961	-0.087529	0.589259	0.036912	79.778496	26.307219	23.969814	0.000000	0.000000	0.000000	0.000000	0.000000	0.000000	-0.373585	0.237593	-0.646389	0.000000	0.000000	1.000000	112.000000	0.000000
15136.012294	-0.087529	0.589259	0.036912	79.736603	26.164518	23.312487	0.000000	0.000000	0.000000	0.000000	0.000000	0.000000	-0.373585	0.237593	-0.646389	0.000000	0.000000	1.000000	112.000000	0.000000
15136.015628	-0.088760	0.590047	0.034880	79.736603	26.164518	23.312487	0.000000	0.000000	0.000000	0.000000	0.000000	0.000000	-0.369306	0.236228	-0.609558	0.000000	0.000000	1.000000	112.000000	0.000000
15136.018961	-0.088760	0.590047	0.034880	79.736603	26.164518	23.312487	0.000000	0.000000	0.000000	0.000000	0.000000	0.000000	-0.369306	0.236228	-0.609558	0.000000	0.000000	1.000000	112.000000	0.000000
15136.022294	-0.088760	0.590047	0.034880	79.703522	25.953165	22.811575	0.000000	0.000000	0.000000	0.000000	0.000000	0.000000	-0.369306	0.236228	-0.609558	0.000000	0.000000	1.000000	112.000000	0.000000
15136.025628	-0.090016	0.590852	0.033045	79.703522	25.953165	22.811575	0.000000	0.000000	0.000000	0.000000	0.000000	0.000000	-0.376769	0.241604	-0.550360	0.000000	0.000000	1.000000	112.000000	0.000000
15136.028961	-0.090016	0.590852	0.033045	79.703522	25.953165	22.811575	0.000000	0.000000	0.000000	0.000000	0.000000	0.000000	-0.376769	0.241604	-0.550360	0.000000	0.000000	1.000000	112.000000	0.000000
15136.032294	-0.090016	0.590852	0.033045	79.663719	25.756887	22.762901	0.000000	0.000000	0.000000	0.000000	0.000000	0.000000	-0.376769	0.241604	-0.550360	0.000000	0.000000	1.000000	112.000000	0.000000
15136.035628	-0.091320	0.591626	0.031266	79.663719	25.756887	22.762901	0.000000	0.000000	0.000000	0.000000	0.000000	0.000000	-0.391254	0.232168	-0.533749	0.000000	0.000000	1.000000	112.000000	0.000000
15136.038961	-0.091320	0.591626	0.031266	79.663719	25.756887	22.762901	0.000000	0.000000	0.000000	0.000000	0.000000	0.000000	-0.391254	0.232168	-0.533749	0.000000	0.000000	1.000000	112.000000	0.000000
15136.042294	-0.091320	0.591626	0.031266	79.606789	25.637726	22.853952	0.000000	0.000000	0.000000	0.000000	0.000000	0.000000	-0.391254	0.232168	-0.533749	0.000000	0.000000	1.000000	112.000000	0.000000
15136.045628	-0.092616	0.592372	0.029618	79.606789	25.637726	22.853952	0.000000	0.000000	0.000000	0.000000	0.000000	0.000000	-0.388564	0.223788	-0.494507	0.000000	0.000000	1.000000	112.000000	0.000000
15136.048961	-0.092616	0.592372	0.029618	79.606789	25.637726	22.853952	0.000000	0.000000	0.000000	0.000000	0.000000	0.000000	-0.388564	0.223788	-0.494507	0.000000	0.000000	1.000000	112.000000	0.000000
15136.052294	-0.092616	0.592372	0.029618	79.530571	25.606260	22.978882	0.000000	0.000000	0.000000	0.000000	0.000000	0.000000	-0.388564	0.223788	-0.494507	0.000000	0.000000	1.000000	112.000000	0.000000
15136.055628	-0.093899	0.593099	0.028077	79.530571	25.606260	22.978882	0.000000	0.000000	0.000000	0.000000	0.000000	0.000000	-0.384989	0.218209	-0.462108	0.000000	0.000000	1.000000	112.000000	0.000000
15136.058961	-0.093899	0.593099	0.028077	79.530571	25.606260	22.978882	0.000000	0.000000	0.000000	0.000000	0.000000	0.000000	-0.384989	0.218209	-0.462108	0.000000	0.000000	1.000000	112.000000	0.000000
15136.062294	-0.093899	0.593099	0.028077	79.446190	25.643166	22.885506	0.000000	0.000000	0.000000	0.000000	0.000000	0.000000	-0.384989	0.218209	-0.462108	0.000000	0.000000	1.000000	112.000000	0.000000
15136.065628	-0.095225	0.593787	0.026554	79.446190	25.643166	22.885506	0.000000	0.000000	0.000000	0.000000	0.000000	0.000000	-0.397841	0.206307	-0.457166	0.000000	0.000000	1.000000	112.000000	0.000000
15136.068961	-0.095225	0.593787	0.026554	79.446190	25.643166	22.885506	0.000000	0.000000	0.000000	0.000000	0.000000	0.000000	-0.397841	0.206307	-0.457166	0.000000	0.000000	1.000000	112.000000	0.000000
15136.072294	-0.095225	0.593787	0.026554	79.349869	25.741989	22.584784	0.000000	0.000000	0.000000	0.000000	0.000000	0.000000	-0.397841	0.206307	-0.457166	0.000000	0.000000	1.000000	112.000000	0.000000
15136.075628	-0.096538	0.594439	0.025122	79.349869	25.741989	22.584784	0.000000	0.000000	0.000000	0.000000	0.000000	0.000000	-0.393800	0.195493	-0.429441	0.000000	0.000000	1.000000	112.000000	0.000000
15136.078961	-0.096538	0.594439	0.025122	79.349869	25.741989	22.584784	0.000000	0.000000	0.000000	0.000000	0.000000	0.000000	-0.393800	0.195493	-0.429441	0.000000	0.000000	1.000000	112.000000	0.000000
15136.082294	-0.096538	0.594439	0.025122	79.248177	25.954773	22.559906	0.000000	0.000000	0.000000	0.000000	0.000000	0.000000	-0.393800	0.195493	-0.429441	0.000000	0.000000	1.000000	112.000000	0.000000
15136.085628	-0.097871	0.594979	0.023711	79.248177	25.954773	22.559906	0.000000	0.000000	0.000000	0.000000	0.000000	0.000000	-0.399921	0.162117	-0.423447	0.000000	0.000000	1.000000	112.000000	0.000000
15136.088961	-0.097871	0.594979	0.023711	79.248177	25.954773	22.559906	0.000000	0.000000	0.000000	0.000000	0.000000	0.000000	-0.399921	0.162117	-0.423447	0.000000	0.000000	1.000000	112.000000	0.000000
15136.092294	-0.097871	0.594979	0.023711	79.130592	26.231487	22.957058	0.000000	0.000000	0.000000	0.000000	0.000000	0.000000	-0.399921	0.162117	-0.423447	0.000000	0.000000	1.000000	112.000000	0.000000
15136.095628	-0.099302	0.595466	0.022353	79.130592	26.231487	22.957058	0.000000	0.000000	0.000000	0.000000	0.000000	0.000000	-0.429521	0.146123	-0.407374	0.000000	0.000000	1.000000	112.000000	0.000000
15136.098961	-0.099302	0.595466	0.022353	79.130592	26.231487	22.957058	0.000000	0.000000	0.000000	0.000000	0.000000	0.000000	-0.429521	0.146123	-0.407374	0.000000	0.000000	1.000000	112.000000	0.000000
15136.102294	-0.099302	0.595466	0.022353	79.019447	26.524149	23.341499	0.000000	0.000000	0.000000	0.000000	0.000000	0.000000	-0.429521	0.146123	-0.407374	0.000000	0.000000	1.000000	112.000000	0.000000
15136.105628	-0.100716	0.595881	0.021056	79.019447	26.524149	23.341499	0.000000	0.000000	0.000000	0.000000	0.000000	0.000000	-0.424085	0.124581	-0.389080	0.000000	0.000000	1.000000	112.000000	0.000000
15136.108961	-0.100716	0.595881	0.021056	79.019447	26.524149	23.341499	0.000000	0.000000	0.000000	0.000000	0.000000	0.000000	-0.424085	0.124581	-0.389080	0.000000	0.000000	1.000000	112.000000	0.000000
15136.112294	-0.100716	0.595881	0.021056	78.911003	26.839319	23.694431	0.000000	0.000000	0.000000	0.000000	0.000000	0.000000	-0.424085	0.124581	-0.389080	0.000000	0.000000	1.000000	112.000000	0.000000
15136.115628	-0.102057	0.596241	0.019783	78.911003	26.839319	23.694431	0.000000	0.000000	0.000000	0.000000	0.000000	0.000000	-0.402327	0.107869	-0.381725	0.000000	0.000000	1.000000	112.000000	0.000000
15136.118961	-0.102057	0.596241	0.019783	78.911003	26.839319	23.694431	0.000000	0.000000	0.000000	0.000000	0.000000	0.000000	-0.402327	0.107869	-0.381725	0.000000	0.000000	1.000000	112.000000	0.000000
15136.122294	-0.102057	0.596241	0.019783	78.797165	27.193775	24.032667	0.000000	0.000000	0.000000	0.000000	0.000000	0.000000	-0.402327	0.107869	-0.381725	0.000000	0.000000	1.000000	112.000000	0.000000
15136.125628	-0.103368	0.596541	0.018617	78.797165	27.193775	24.032667	0.000000	0.000000	0.000000	0.000000	0.000000	0.000000	-0.393130	0.090096	-0.349955	0.000000	0.000000	1.000000	112.000000	0.000000
15136.128961	-0.103368	0.596541	0.018617	78.797165	27.193775	24.032667	0.000000	0.000000	0.000000	0.000000	0.000000	0.000000	-0.393130	0.090096	-0.349955	0.000000	0.000000	1.000000	112.000000	0.000000
15136.132294	-0.103368	0.596541	0.018617	78.682068	27.538588	24.302710	0.000000	0.000000	0.000000	0.000000	0.000000	0.000000	-0.393130	0.090096	-0.349955	0.000000	0.000000	1.000000	112.000000	0.000000
15136.135628	-0.104659	0.596825	0.017498	78.682068	27.538588	24.302710	0.000000	0.000000	0.000000	0.000000	0.000000	0.000000	-0.387519	0.085044	-0.335734	0.000000	0.000000	1.000000	112.000000	0.000000
15136.138961	-0.104659	0.596825	0.017498	78.682068	27.538588	24.302710	0.000000	0.000000	0.000000	0.000000	0.000000	0.000000	-0.387519	0.085044	-0.335734	0.000000	0.000000	1.000000	112.000000	0.000000
15136.142294	-0.104659	0.596825	0.017498	78.570557	27.899502	24.581129	0.000000	0.000000	0.000000	0.000000	0.000000	0.000000	-0.387519	0.085044	-0.335734	0.000000	0.000000	1.000000	112.000000	0.000000
15136.145628	-0.105891	0.597039	0.016451	78.570557	27.899502	24.581129	0.000000	0.000000	0.000000	0.000000	0.000000	0.000000	-0.369596	0.064161	-0.313959	0.000000	0.000000	1.000000	112.000000	0.000000
15136.148961	-0.105891	0.597039	0.016451	78.570557	27.899502	24.581129	0.000000	0.000000	0.000000	0.000000	0.000000	0.000000	-0.369596	0.064161	-0.313959	0.000000	0.000000	1.000000	112.000000	0.000000
15136.152294	-0.105891	0.597039	0.016451	78.474052	28.201040	24.778067	0.000000	0.000000	0.000000	0.000000	0.000000	0.000000	-0.369596	0.064161	-0.313959	0.000000	0.000000	1.000000	112.000000	0.000000
15136.155628	-0.107099	0.597198	0.015421	78.474052	28.201040	24.778067	0.000000	0.000000	0.000000	0.000000	0.000000	0.000000	-0.362280	0.047903	-0.309014	0.000000	0.000000	1.000000	112.000000	0.000000
15136.158961	-0.107099	0.597198	0.015421	78.474052	28.201040	24.778067	0.000000	0.000000	0.000000	0.000000	0.000000	0.000000	-0.362280	0.047903	-0.309014	0.000000	0.000000	1.000000	112.000000	0.000000
15136.162294	-0.107099	0.597198	0.015421	78.391777	28.494616	25.150270	0.000000	0.000000	0.000000	0.000000	0.000000	0.000000	-0.362280	0.047903	-0.309014	0.000000	0.000000	1.000000	112.000000	0.000000
15136.165628	-0.108274	0.597308	0.014475	78.391777	28.494616	25.150270	0.000000	0.000000	0.000000	0.000000	0.000000	0.000000	-0.352616	0.032976	-0.283778	0.000000	0.000000	1.000000	112.000000	0.000000
15136.168961	-0.108274	0.597308	0.014475	78.391777	28.494616	25.150270	0.000000	0.000000	0.000000	0.000000	0.000000	0.000000	-0.352616	0.032976	-0.283778	0.000000	0.000000	1.000000	112.000000	0.000000
15136.172294	-0.108274	0.597308	0.014475	78.317978	28.764399	25.622034	0.000000	0.000000	0.000000	0.000000	0.000000	0.000000	-0.352616	0.032976	-0.283778	0.000000	0.000000	1.000000	112.000000	0.000000
15136.175628	-0.109399	0.597372	0.013528	78.317978	28.764399	25.622034	0.000000	0.000000	0.000000	0.000000	0.000000	0.000000	-0.337272	0.019118	-0.284098	0.000000	0.000000	1.000000	112.000000	0.000000
15136.178961	-0.109399	0.597372	0.013528	78.317978	28.764399	25.622034	0.000000	0.000000	0.000000	0.000000	0.000000	0.000000	-0.337272	0.019118	-0.284098	0.000000	0.000000	1.000000	112.000000	0.000000
15136.182294	-0.109399	0.597372	0.013528	78.250465	29.029793	26.072252	0.000000	0.000000	0.000000	0.000000	0.000000	0.000000	-0.337272	0.019118	-0.284098	0.000000	0.000000	1.000000	112.000000	0.000000
15136.185628	-0.110460	0.597375	0.012632	78.250465	29.029793	26.072252	0.000000	0.000000	0.000000	0.000000	0.000000	0.000000	-0.318576	0.000864	-0.268800	0.000000	0.000000	1.000000	112.000000	0.000000
15136.188961	-0.110460	0.597375	0.012632	78.250465	29.029793	26.072252	0.000000	0.000000	0.000000	0.000000	0.000000	0.000000	-0.318576	0.000864	-0.268800	0.000000	0.000000	1.000000	112.000000	0.000000
15136.192294	-0.110460	0.597375	0.012632	78.184303	29.352335	26.485537	0.000000	0.000000	0.000000	0.000000	0.000000	0.000000	-0.318576	0.000864	-0.268800	0.000000	0.000000	1.000000	112.000000	0.000000
15136.195628	-0.111383	0.597332	0.011757	78.184303	29.352335	26.485537	0.000000	0.000000	0.000000	0.000000	0.000000	0.000000	-0.276733	-0.012885	-0.262551	0.000000	0.000000	1.000000	112.000000	0.000000
15136.198961	-0.111383	0.597332	0.011757	78.184303	29.352335	26.485537	0.000000	0.000000	0.000000	0.000000	0.000000	0.000000	-0.276733	-0.012885	-0.262551	0.000000	0.000000	1.000000	112.000000	0.000000
15136.202294	-0.111383	0.597332	0.011757	78.125694	29.652914	26.745436	0.000000	0.000000	0.000000	0.000000	0.000000	0.000000	-0.276733	-0.012885	-0.262551	0.000000	0.000000	1.000000	112.000000	0.000000
15136.205628	-0.112196	0.597281	0.010930	78.125694	29.652914	26.745436	0.000000	0.000000	0.000000	0.000000	0.000000	0.000000	-0.244032	-0.015209	-0.248197	0.000000	0.000000	1.000000	112.000000	0.000000
15136.208961	-0.112196	0.597281	0.010930	78.125694	29.652914	26.745436	0.000000	0.000000	0.000000	0.000000	0.000000	0.000000	-0.244032	-0.015209	-0.248197	0.000000	0.000000	1.000000	112.000000	0.000000
15136.212294	-0.112196	0.597281	0.010930	78.085556	29.906082	26.892483	0.000000	0.000000	0.000000	0.000000	0.000000	0.000000	-0.244032	-0.015209	-0.248197	0.000000	0.000000	1.000000	112.000000	0.000000
15136.215628	-0.112903	0.597196	0.010158	78.085556	29.906082	26.892483	0.000000	0.000000	0.000000	0.000000	0.000000	0.000000	-0.212087	-0.025388	-0.231439	0.000000	0.000000	1.000000	112.000000	0.000000
15136.218961	-0.112903	0.597196	0.010158	78.085556	29.906082	26.892483	0.000000	0.000000	0.000000	0.000000	0.000000	0.000000	-0.212087	-0.025388	-0.231439	0.000000	0.000000	1.000000	112.000000	0.000000
15136.222294	-0.112903	0.597196	0.010158	78.072861	30.069174	26.935364	0.000000	0.000000	0.000000	0.000000	0.000000	0.000000	-0.212087	-0.025388	-0.231439	0.000000	0.000000	1.000000	112.000000	0.000000
15136.225628	-0.112903	0.597196	0.010158	78.072861	30.069174	26.935364	0.000000	0.000000	0.000000	0.000000	0.000000	0.000000	-0.212087	-0.025388	-0.231439	0.000000	0.000000	1.000000	112.000000	0.000000
15136.228961	-0.113536	0.597090	0.009477	78.072861	30.069174	26.935364	0.000000	0.000000	0.000000	0.000000	0.000000	0.000000	-0.189849	-0.032022	-0.204450	0.000000	0.000000	1.000000	112.000000	0.000000
15136.232294	-0.113536	0.597090	0.009477	78.091469	30.139603	26.960703	0.000000	0.000000	0.000000	0.000000	0.000000	0.000000	-0.189849	-0.032022	-0.204450	0.000000	0.000000	1.000000	112.000000	0.000000
15136.235628	-0.114090	0.596968	0.008862	78.091469	30.139603	26.960703	0.000000	0.000000	0.000000	0.000000	0.000000	0.000000	-0.166129	-0.036416	-0.184327	0.000000	0.000000	1.000000	112.000000	0.000000
15136.238961	-0.114090	0.596968	0.008862	78.091469	30.139603	26.960703	0.000000	0.000000	0.000000	0.000000	0.000000	0.000000	-0.166129	-0.036416	-0.184327	0.000000	0.000000	1.000000	112.000000	0.000000
15136.242294	-0.114090	0.596968	0.008862	78.115219	30.162037	27.028002	0.000000	0.000000	0.000000	0.000000	0.000000	0.000000	-0.166129	-0.036416	-0.184327	0.000000	0.000000	1.000000	112.000000	0.000000
15136.245628	-0.114090	0.596968	0.008862	78.115219	30.162037	27.028002	0.000000	0.000000	0.000000	0.000000	0.000000	0.000000	-0.166129	-0.036416	-0.184327	0.000000	0.000000	1.000000	112.000000	0.000000
15136.248961	-0.114615	0.596825	0.008328	78.115219	30.162037	27.028002	0.000000	0.000000	0.000000	0.000000	0.000000	0.000000	-0.157544	-0.042948	-0.160414	0.000000	0.000000	1.000000	112.000000	0.000000
15136.252294	-0.114615	0.596825	0.008328	78.137711	30.194801	27.109808	0.000000	0.000000	0.000000	0.000000	0.000000	0.000000	-0.157544	-0.042948	-0.160414	0.000000	0.000000	1.000000	112.000000	0.000000
15136.255628	-0.115105	0.596665	0.007940	78.137711	30.194801	27.109808	0.000000	0.000000	0.000000	0.000000	0.000000	0.000000	-0.147091	-0.048135	-0.116162	0.000000	0.000000	1.000000	112.000000	0.000000
15136.258961	-0.115105	0.596665	0.007940	78.137711	30.194801	27.109808	0.000000	0.000000	0.000000	0.000000	0.000000	0.000000	-0.147091	-0.048135	-0.116162	0.000000	0.000000	1.000000	112.000000	0.000000
15136.262294	-0.115105	0.596665	0.007940	78.160210	30.241592	27.176090	0.000000	0.000000	0.000000	0.000000	0.000000	0.000000	-0.147091	-0.048135	-0.116162	0.000000	0.000000	1.000000	112.000000	0.000000
15136.265628	-0.115105	0.596665	0.007940	78.160210	30.241592	27.176090	0.000000	0.000000	0.000000	0.000000	0.000000	0.000000	-0.147091	-0.048135	-0.116162	0.000000	0.000000	1.000000	112.000000	0.000000
15136.268961	-0.115524	0.596482	0.007644	78.160210	30.241592	27.176090	0.000000	0.000000	0.000000	0.000000	0.000000	0.000000	-0.125570	-0.054637	-0.088883	0.000000	0.000000	1.000000	112.000000	0.000000
15136.272294	-0.115524	0.596482	0.007644	78.184837	30.304638	27.221500	0.000000	0.000000	0.000000	0.000000	0.000000	0.000000	-0.125570	-0.054637	-0.088883	0.000000	0.000000	1.000000	112.000000	0.000000
15136.275628	-0.115906	0.596267	0.007389	78.184837	30.304638	27.221500	0.000000	0.000000	0.000000	0.000000	0.000000	0.000000	-0.114475	-0.064610	-0.076553	0.000000	0.000000	1.000000	112.000000	0.000000
15136.278961	-0.115906	0.596267	0.007389	78.184837	30.304638	27.221500	0.000000	0.000000	0.000000	0.000000	0.000000	0.000000	-0.114475	-0.064610	-0.076553	0.000000	0.000000	1.000000	112.000000	0.000000
15136.282294	-0.115906	0.596267	0.007389	78.211685	30.384113	27.278130	0.000000	0.000000	0.000000	0.000000	0.000000	0.000000	-0.114475	-0.064610	-0.076553	0.000000	0.000000	1.000000	112.000000	0.000000
15136.285628	-0.115906	0.596267	0.007389	78.211685	30.384113	27.278130	0.000000	0.000000	0.000000	0.000000	0.000000	0.000000	-0.114475	-0.064610	-0.076553	0.000000	0.000000	1.000000	112.000000	0.000000
15136.288961	-0.116262	0.596004	0.007221	78.211685	30.384113	27.278130	0.000000	0.000000	0.000000	0.000000	0.000000	0.000000	-0.106909	-0.078959	-0.050295	0.000000	0.000000	1.000000	112.000000	0.000000
15136.292294	-0.116262	0.596004	0.007221	78.245201	30.498568	27.343756	0.000000	0.000000	0.000000	0.000000	0.000000	0.000000	-0.106909	-0.078959	-0.050295	0.000000	0.000000	1.000000	112.000000	0.000000
15136.295628	-0.116262	0.596004	0.007221	78.245201	30.498568	27.343756	0.000000	0.000000	0.000000	0.000000	0.000000	0.000000	-0.106909	-0.078959	-0.050295	0.000000	0.000000	1.000000	112.000000	0.000000
15136.298961	-0.116262	0.596004	0.007221	78.245201	30.498568	27.343756	0.000000	0.000000	0.000000	0.000000	0.000000	0.000000	-0.106909	-0.078959	-0.050295	0.000000	0.000000	1.000000	112.000000	0.000000
15136.302294	-0.116862	0.595293	0.006811	78.282990	30.640574	27.415997	0.000000	0.000000	0.000000	0.000000	0.000000	0.000000	-0.179890	-0.213167	-0.123215	0.000000	0.000000	1.000000	112.000000	0.000000
15136.305628	-0.116862	0.595293	0.006811	78.282990	30.640574	27.415997	0.000000	0.000000	0.000000	0.000000	0.000000	0.000000	0.000001	-0.000002	-0.000000	0.000000	0.000000	1.000000	112.000000	0.000000
15136.308961	-0.116862	0.595293	0.006811	78.282990	30.640574	27.415997	0.000000	0.000000	0.000000	0.000000	0.000000	0.000000	0.000001	-0.000002	-0.000000	0.000000	0.000000	1.000000	112.000000	0.000000
15136.312294	-0.116862	0.595293	0.006811	78.327118	30.835566	27.497547	0.000000	0.000000	0.000000	0.000000	0.000000	0.000000	0.000001	-0.000002	-0.000000	0.000000	0.000000	1.000000	112.000000	0.000000
15136.315628	-0.116862	0.595293	0.006811	78.327118	30.835566	27.497547	0.000000	0.000000	0.000000	0.000000	0.000000	0.000000	0.000001	-0.000002	-0.000000	0.000000	0.000000	1.000000	112.000000	0.000000
15136.318961	-0.117106	0.594820	0.006575	78.327118	30.835566	27.497547	0.000000	0.000000	0.000000	0.000000	0.000000	0.000000	-0.073493	-0.141964	-0.070780	0.000000	0.000000	1.000000	112.000000	0.000000
15136.322294	-0.117106	0.594820	0.006575	78.372391	31.107704	27.645636	0.000000	0.000000	0.000000	0.000000	0.000000	0.000000	-0.073493	-0.141964	-0.070780	0.000000	0.000000	1.000000	112.000000	0.000000
15136.325628	-0.117317	0.594291	0.006296	78.372391	31.107704	27.645636	0.000000	0.000000	0.000000	0.000000	0.000000	0.000000	-0.063156	-0.158848	-0.083609	0.000000	0.000000	1.000000	112.000000	0.000000
15136.328961	-0.117317	0.594291	0.006296	78.372391	31.107704	27.645636	0.000000	0.000000	0.000000	0.000000	0.000000	0.000000	-0.063156	-0.158848	-0.083609	0.000000	0.000000	1.000000	112.000000	0.000000
15136.332294	-0.117317	0.594291	0.006296	78.403580	31.508179	27.997780	0.000000	0.000000	0.000000	0.000000	0.000000	0.000000	-0.063156	-0.158848	-0.083609	0.000000	0.000000	1.000000	112.000000	0.000000
15136.335628	-0.117317	0.594291	0.006296	78.403580	31.508179	27.997780	0.000000	0.000000	0.000000	0.000000	0.000000	0.000000	-0.063156	-0.158848	-0.083609	0.000000	0.000000	1.000000	112.000000	0.000000
15136.338961	-0.117485	0.593668	0.005942	78.403580	31.508179	27.997780	0.000000	0.000000	0.000000	0.000000	0.000000	0.000000	-0.050369	-0.186903	-0.106046	0.000000	0.000000	1.000000	112.000000	0.000000
15136.342294	-0.117485	0.593668	0.005942	78.415077	32.056221	28.521322	0.000000	0.000000	0.000000	0.000000	0.000000	0.000000	-0.050369	-0.186903	-0.106046	0.000000	0.000000	1.000000	112.000000	0.000000
15136.345628	-0.117584	0.593000	0.005596	78.415077	32.056221	28.521322	0.000000	0.000000	0.000000	0.000000	0.000000	0.000000	-0.029756	-0.200159	-0.103942	0.000000	0.000000	1.000000	112.000000	0.000000
15136.348961	-0.117584	0.593000	0.005596	78.415077	32.056221	28.521322	0.000000	0.000000	0.000000	0.000000	0.000000	0.000000	-0.029756	-0.200159	-0.103942	0.000000	0.000000	1.000000	112.000000	0.000000
15136.352294	-0.117584	0.593000	0.005596	78.411850	32.703159	29.206999	0.000000	0.000000	0.000000	0.000000	0.000000	0.000000	-0.029756	-0.200159	-0.103942	0.000000	0.000000	1.000000	112.000000	0.000000
15136.355628	-0.117584	0.593000	0.005596	78.411850	32.703159	29.206999	0.000000	0.000000	0.000000	0.000000	0.000000	0.000000	-0.029756	-0.200159	-0.103942	0.000000	0.000000	1.000000	112.000000	0.000000
15136.358961	-0.117579	0.592259	0.005207	78.411850	32.703159	29.206999	0.000000	0.000000	0.000000	0.000000	0.000000	0.000000	0.001621	-0.222395	-0.116749	0.000000	0.000000	1.000000	112.000000	0.000000
15136.362294	-0.117579	0.592259	0.005207	78.409485	33.386749	29.936268	0.000000	0.000000	0.000000	0.000000	0.000000	0.000000	0.001621	-0.222395	-0.116749	0.000000	0.000000	1.000000	112.000000	0.000000
15136.365628	-0.117489	0.591467	0.004853	78.409485	33.386749	29.936268	0.000000	0.000000	0.000000	0.000000	0.000000	0.000000	0.027000	-0.237712	-0.106178	0.000000	0.000000	1.000000	112.000000	0.000000
15136.368961	-0.117489	0.591467	0.004853	78.409485	33.386749	29.936268	0.000000	0.000000	0.000000	0.000000	0.000000	0.000000	0.027000	-0.237712	-0.106178	0.000000	0.000000	1.000000	112.000000	0.000000
15136.372294	-0.117489	0.591467	0.004853	78.406448	33.888462	30.452600	0.000000	0.000000	0.000000	0.000000	0.000000	0.000000	0.027000	-0.237712	-0.106178	0.000000	0.000000	1.000000	112.000000	0.000000
15136.375628	-0.117489	0.591467	0.004853	78.406448	33.888462	30.452600	0.000000	0.000000	0.000000	0.000000	0.000000	0.000000	0.027000	-0.237712	-0.106178	0.000000	0.000000	1.000000	112.000000	0.000000
15136.378961	-0.117374	0.590631	0.004494	78.406448	33.888462	30.452600	0.000000	0.000000	0.000000	0.000000	0.000000	0.000000	0.034372	-0.250778	-0.107651	0.000000	0.000000	1.000000	112.000000	0.000000
15136.382294	-0.117374	0.590631	0.004494	78.383583	33.982113	30.557167	0.000000	0.000000	0.000000	0.000000	0.000000	0.000000	0.034372	-0.250778	-0.107651	0.000000	0.000000	1.000000	112.000000	0.000000
15136.385628	-0.117223	0.589763	0.004175	78.383583	33.982113	30.557167	0.000000	0.000000	0.000000	0.000000	0.000000	0.000000	0.045328	-0.260421	-0.095761	0.000000	0.000000	1.000000	112.000000	0.000000
15136.388961	-0.117223	0.589763	0.004175	78.383583	33.982113	30.557167	0.000000	0.000000	0.000000	0.000000	0.000000	0.000000	0.045328	-0.260421	-0.095761	0.000000	0.000000	1.000000	112.000000	0.000000
15136.392294	-0.117223	0.589763	0.004175	78.326103	33.649906	30.252663	0.000000	0.000000	0.000000	0.000000	0.000000	0.000000	0.045328	-0.260421	-0.095761	0.000000	0.000000	1.000000	112.000000	0.000000
15136.395628	-0.117223	0.589763	0.004175	78.326103	33.649906	30.252663	0.000000	0.000000	0.000000	0.000000	0.000000	0.000000	0.045328	-0.260421	-0.095761	0.000000	0.000000	1.000000	112.000000	0.000000
15136.398961	-0.117008	0.588870	0.003878	78.326103	33.649906	30.252663	0.000000	0.000000	0.000000	0.000000	0.000000	0.000000	0.064602	-0.267825	-0.089199	0.000000	0.000000	1.000000	112.000000	0.000000
15136.402294	-0.117008	0.588870	0.003878	78.250534	33.064121	29.700703	0.000000	0.000000	0.000000	0.000000	0.000000	0.000000	0.064602	-0.267825	-0.089199	0.000000	0.000000	1.000000	112.000000	0.000000
15136.405628	-0.116746	0.587934	0.003580	78.250534	33.064121	29.700703	0.000000	0.000000	0.000000	0.000000	0.000000	0.000000	0.078513	-0.280790	-0.089229	0.000000	0.000000	1.000000	112.000000	0.000000
15136.408961	-0.116746	0.587934	0.003580	78.250534	33.064121	29.700703	0.000000	0.000000	0.000000	0.000000	0.000000	0.000000	0.078513	-0.280790	-0.089229	0.000000	0.000000	1.000000	112.000000	0.000000
15136.412294	-0.116746	0.587934	0.003580	78.146690	32.360806	29.044949	0.000000	0.000000	0.000000	0.000000	0.000000	0.000000	0.078513	-0.280790	-0.089229	0.000000	0.000000	1.000000	112.000000	0.000000
15136.415628	-0.116496	0.586985	0.003327	78.146690	32.360806	29.044949	0.000000	0.000000	0.000000	0.000000	0.000000	0.000000	0.075085	-0.284819	-0.075999	0.000000	0.000000	1.000000	112.000000	0.000000
15136.418961	-0.116496	0.586985	0.003327	78.146690	32.360806	29.044949	0.000000	0.000000	0.000000	0.000000	0.000000	0.000000	0.075085	-0.284819	-0.075999	0.000000	0.000000	1.000000	112.000000	0.000000
15136.422294	-0.116496	0.586985	0.003327	78.030037	31.716019	28.459669	0.000000	0.000000	0.000000	0.000000	0.000000	0.000000	0.075085	-0.284819	-0.075999	0.000000	0.000000	1.000000	112.000000	0.000000
15136.425628	-0.116197	0.586018	0.003066	78.030037	31.716019	28.459669	0.000000	0.000000	0.000000	0.000000	0.000000	0.000000	0.089519	-0.289952	-0.078221	0.000000	0.000000	1.000000	112.000000	0.000000
15136.428961	-0.116197	0.586018	0.003066	78.030037	31.716019	28.459669	0.000000	0.000000	0.000000	0.000000	0.000000	0.000000	0.089519	-0.289952	-0.078221	0.000000	0.000000	1.000000	112.000000	0.000000
15136.432294	-0.116197	0.586018	0.003066	77.899010	31.218531	28.043018	0.000000	0.000000	0.000000	0.000000	0.000000	0.000000	0.089519	-0.289952	-0.078221	0.000000	0.000000	1.000000	112.000000	0.000000
15136.435628	-0.115879	0.585027	0.002815	77.899010	31.218531	28.043018	0.000000	0.000000	0.000000	0.000000	0.000000	0.000000	0.095636	-0.297313	-0.075226	0.000000	0.000000	1.000000	112.000000	0.000000
15136.438961	-0.115879	0.585027	0.002815	77.899010	31.218531	28.043018	0.000000	0.000000	0.000000	0.000000	0.000000	0.000000	0.095636	-0.297313	-0.075226	0.000000	0.000000	1.000000	112.000000	0.000000
15136.442294	-0.115879	0.585027	0.002815	77.763107	30.878067	27.807301	0.000000	0.000000	0.000000	0.000000	0.000000	0.000000	0.095636	-0.297313	-0.075226	0.000000	0.000000	1.000000	112.000000	0.000000
15136.445628	-0.115555	0.584019	0.002546	77.763107	30.878067	27.807301	0.000000	0.000000	0.000000	0.000000	0.000000	0.000000	0.096947	-0.302380	-0.080867	0.000000	0.000000	1.000000	112.000000	0.000000
15136.448961	-0.115555	0.584019	0.002546	77.763107	30.878067	27.807301	0.000000	0.000000	0.000000	0.000000	0.000000	0.000000	0.096947	-0.302380	-0.080867	0.000000	0.000000	1.000000	112.000000	0.000000
15136.452294	-0.115555	0.584019	0.002546	77.625282	30.665329	27.697344	0.000000	0.000000	0.000000	0.000000	0.000000	0.000000	0.096947	-0.302380	-0.080867	0.000000	0.000000	1.000000	112.000000	0.000000
15136.455628	-0.115261	0.582979	0.002298	77.625282	30.665329	27.697344	0.000000	0.000000	0.000000	0.000000	0.000000	0.000000	0.088246	-0.311944	-0.074331	0.000000	0.000000	1.000000	112.000000	0.000000
15136.458961	-0.115261	0.582979	0.002298	77.625282	30.665329	27.697344	0.000000	0.000000	0.000000	0.000000	0.000000	0.000000	0.088246	-0.311944	-0.074331	0.000000	0.000000	1.000000	112.000000	0.000000
15136.462294	-0.115261	0.582979	0.002298	77.485619	30.552769	27.608225	0.000000	0.000000	0.000000	0.000000	0.000000	0.000000	0.088246	-0.311944	-0.074331	0.000000	0.000000	1.000000	112.000000	0.000000
15136.465628	-0.114971	0.581960	0.002064	77.485619	30.552769	27.608225	0.000000	0.000000	0.000000	0.000000	0.000000	0.000000	0.087109	-0.305972	-0.070163	0.000000	0.000000	1.000000	112.000000	0.000000
15136.468961	-0.114971	0.581960	0.002064	77.485619	30.552769	27.608225	0.000000	0.000000	0.000000	0.000000	0.000000	0.000000	0.087109	-0.305972	-0.070163	0.000000	0.000000	1.000000	112.000000	0.000000
15136.472294	-0.114971	0.581960	0.002064	77.339211	30.494156	27.535122	0.000000	0.000000	0.000000	0.000000	0.000000	0.000000	0.087109	-0.305972	-0.070163	0.000000	0.000000	1.000000	112.000000	0.000000
15136.475628	-0.114718	0.580944	0.001885	77.339211	30.494156	27.535122	0.000000	0.000000	0.000000	0.000000	0.000000	0.000000	0.075971	-0.304600	-0.053733	0.000000	0.000000	1.000000	112.000000	0.000000
15136.478961	-0.114718	0.580944	0.001885	77.339211	30.494156	27.535122	0.000000	0.000000	0.000000	0.000000	0.000000	0.000000	0.075971	-0.304600	-0.053733	0.000000	0.000000	1.000000	112.000000	0.000000
15136.482294	-0.114718	0.580944	0.001885	77.182892	30.522739	27.615294	0.000000	0.000000	0.000000	0.000000	0.000000	0.000000	0.075971	-0.304600	-0.053733	0.000000	0.000000	1.000000	112.000000	0.000000
15136.485628	-0.114500	0.579959	0.001754	77.182892	30.522739	27.615294	0.000000	0.000000	0.000000	0.000000	0.000000	0.000000	0.065345	-0.295558	-0.039212	0.000000	0.000000	1.000000	112.000000	0.000000
15136.488961	-0.114500	0.579959	0.001754	77.182892	30.522739	27.615294	0.000000	0.000000	0.000000	0.000000	0.000000	0.000000	0.065345	-0.295558	-0.039212	0.000000	0.000000	1.000000	112.000000	0.000000
15136.492294	-0.114500	0.579959	0.001754	77.018242	30.611740	27.819763	0.000000	0.000000	0.000000	0.000000	0.000000	0.000000	0.065345	-0.295558	-0.039212	0.000000	0.000000	1.000000	112.000000	0.000000
15136.495628	-0.114317	0.579004	0.001672	77.018242	30.611740	27.819763	0.000000	0.000000	0.000000	0.000000	0.000000	0.000000	0.054725	-0.286630	-0.024609	0.000000	0.000000	1.000000	112.000000	0.000000
15136.498961	-0.114317	0.579004	0.001672	77.018242	30.611740	27.819763	0.000000	0.000000	0.000000	0.000000	0.000000	0.000000	0.054725	-0.286630	-0.024609	0.000000	0.000000	1.000000	112.000000	0.000000
15136.502294	-0.114317	0.579004	0.001672	76.860588	30.747337	28.092535	0.000000	0.000000	0.000000	0.000000	0.000000	0.000000	0.054725	-0.286630	-0.024609	0.000000	0.000000	1.000000	112.000000	0.000000
15136.505628	-0.114154	0.578070	0.001668	76.860588	30.747337	28.092535	0.000000	0.000000	0.000000	0.000000	0.000000	0.000000	0.048923	-0.280106	-0.001385	0.000000	0.000000	1.000000	112.000000	0.000000
15136.508961	-0.114154	0.578070	0.001668	76.860588	30.747337	28.092535	0.000000	0.000000	0.000000	0.000000	0.000000	0.000000	0.048923	-0.280106	-0.001385	0.000000	0.000000	1.000000	112.000000	0.000000
15136.512294	-0.114154	0.578070	0.001668	76.739891	30.946795	28.376392	0.000000	0.000000	0.000000	0.000000	0.000000	0.000000	0.048923	-0.280106	-0.001385	0.000000	0.000000	1.000000	112.000000	0.000000
15136.515628	-0.114154	0.578070	0.001668	76.739891	30.946795	28.376392	0.000000	0.000000	0.000000	0.000000	0.000000	0.000000	0.048923	-0.280106	-0.001385	0.000000	0.000000	1.000000	112.000000	0.000000
15136.518961	-0.114043	0.577173	0.001684	76.739891	30.946795	28.376392	0.000000	0.000000	0.000000	0.000000	0.000000	0.000000	0.033496	-0.269068	0.004815	0.000000	0.000000	1.000000	112.000000	0.000000
15136.522294	-0.114043	0.577173	0.001684	76.640213	31.183273	28.620275	0.000000	0.000000	0.000000	0.000000	0.000000	0.000000	0.033496	-0.269068	0.004815	0.000000	0.000000	1.000000	112.000000	0.000000
15136.525628	-0.113951	0.576302	0.001686	76.640213	31.183273	28.620275	0.000000	0.000000	0.000000	0.000000	0.000000	0.000000	0.027557	-0.261206	0.000784	0.000000	0.000000	1.000000	112.000000	0.000000
15136.528961	-0.113951	0.576302	0.001686	76.640213	31.183273	28.620275	0.000000	0.000000	0.000000	0.000000	0.000000	0.000000	0.027557	-0.261206	0.000784	0.000000	0.000000	1.000000	112.000000	0.000000
15136.532294	-0.113951	0.576302	0.001686	76.564667	31.478781	28.891148	0.000000	0.000000	0.000000	0.000000	0.000000	0.000000	0.027557	-0.261206	0.000784	0.000000	0.000000	1.000000	112.000000	0.000000
15136.535628	-0.113951	0.576302	0.001686	76.564667	31.478781	28.891148	0.000000	0.000000	0.000000	0.000000	0.000000	0.000000	0.027557	-0.261206	0.000784	0.000000	0.000000	1.000000	112.000000	0.000000
15136.538961	-0.113893	0.575486	0.001732	76.564667	31.478781	28.891148	0.000000	0.000000	0.000000	0.000000	0.000000	0.000000	0.017397	-0.244825	0.013767	0.000000	0.000000	1.000000	112.000000	0.000000
15136.542294	-0.113893	0.575486	0.001732	76.513115	31.919333	29.338522	0.000000	0.000000	0.000000	0.000000	0.000000	0.000000	0.017397	-0.244825	0.013767	0.000000	0.000000	1.000000	112.000000	0.000000
15136.545628	-0.113841	0.574732	0.001804	76.513115	31.919333	29.338522	0.000000	0.000000	0.000000	0.000000	0.000000	0.000000	0.015466	-0.226202	0.021556	0.000000	0.000000	1.000000	112.000000	0.000000
15136.548961	-0.113841	0.574732	0.001804	76.513115	31.919333	29.338522	0.000000	0.000000	0.000000	0.000000	0.000000	0.000000	0.015466	-0.226202	0.021556	0.000000	0.000000	1.000000	112.000000	0.000000
15136.552294	-0.113841	0.574732	0.001804	76.476395	32.445400	29.914747	0.000000	0.000000	0.000000	0.000000	0.000000	0.000000	0.015466	-0.226202	0.021556	0.000000	0.000000	1.000000	112.000000	0.000000
15136.555628	-0.113841	0.574732	0.001804	76.476395	32.445400	29.914747	0.000000	0.000000	0.000000	0.000000	0.000000	0.000000	0.015466	-0.226202	0.021556	0.000000	0.000000	1.000000	112.000000	0.000000
15136.558961	-0.113840	0.574040	0.001891	76.476395	32.445400	29.914747	0.000000	0.000000	0.000000	0.000000	0.000000	0.000000	0.000445	-0.207644	0.026194	0.000000	0.000000	1.000000	112.000000	0.000000
15136.562294	-0.113840	0.574040	0.001891	76.436592	32.927937	30.500675	0.000000	0.000000	0.000000	0.000000	0.000000	0.000000	0.000445	-0.207644	0.026194	0.000000	0.000000	1.000000	112.000000	0.000000
15136.565628	-0.113883	0.573418	0.001971	76.436592	32.927937	30.500675	0.000000	0.000000	0.000000	0.000000	0.000000	0.000000	-0.012895	-0.186736	0.024012	0.000000	0.000000	1.000000	112.000000	0.000000
15136.568961	-0.113883	0.573418	0.001971	76.436592	32.927937	30.500675	0.000000	0.000000	0.000000	0.000000	0.000000	0.000000	-0.012895	-0.186736	0.024012	0.000000	0.000000	1.000000	112.000000	0.000000
15136.572294	-0.113883	0.573418	0.001971	76.389900	33.355587	31.059689	0.000000	0.000000	0.000000	0.000000	0.000000	0.000000	-0.012895	-0.186736	0.024012	0.000000	0.000000	1.000000	112.000000	0.000000
15136.575628	-0.113883	0.573418	0.001971	76.389900	33.355587	31.059689	0.000000	0.000000	0.000000	0.000000	0.000000	0.000000	-0.012895	-0.186736	0.024012	0.000000	0.000000	1.000000	112.000000	0.000000
15136.578961	-0.113909	0.572883	0.002078	76.389900	33.355587	31.059689	0.000000	0.000000	0.000000	0.000000	0.000000	0.000000	-0.007897	-0.160492	0.031834	0.000000	0.000000	1.000000	112.000000	0.000000
15136.582294	-0.113909	0.572883	0.002078	76.354805	33.692936	31.495014	0.000000	0.000000	0.000000	0.000000	0.000000	0.000000	-0.007897	-0.160492	0.031834	0.000000	0.000000	1.000000	112.000000	0.000000
15136.585628	-0.113946	0.572427	0.002228	76.354805	33.692936	31.495014	0.000000	0.000000	0.000000	0.000000	0.000000	0.000000	-0.011165	-0.136622	0.045018	0.000000	0.000000	1.000000	112.000000	0.000000
15136.588961	-0.113946	0.572427	0.002228	76.354805	33.692936	31.495014	0.000000	0.000000	0.000000	0.000000	0.000000	0.000000	-0.011165	-0.136622	0.045018	0.000000	0.000000	1.000000	112.000000	0.000000
15136.592294	-0.113946	0.572427	0.002228	76.334167	33.936150	31.807241	0.000000	0.000000	0.000000	0.000000	0.000000	0.000000	-0.011165	-0.136622	0.045018	0.000000	0.000000	1.000000	112.000000	0.000000
15136.595628	-0.113946	0.572427	0.002228	76.334167	33.936150	31.807241	0.000000	0.000000	0.000000	0.000000	0.000000	0.000000	-0.011165	-0.136622	0.045018	0.000000	0.000000	1.000000	112.000000	0.000000
15136.598961	-0.113965	0.572085	0.002398	76.334167	33.936150	31.807241	0.000000	0.000000	0.000000	0.000000	0.000000	0.000000	-0.005743	-0.102639	0.051169	0.000000	0.000000	1.000000	112.000000	0.000000
15136.602294	-0.113965	0.572085	0.002398	76.335785	34.063663	31.953747	0.000000	0.000000	0.000000	0.000000	0.000000	0.000000	-0.005743	-0.102639	0.051169	0.000000	0.000000	1.000000	112.000000	0.000000
15136.605628	-0.113965	0.572085	0.002398	76.335785	34.063663	31.953747	0.000000	0.000000	0.000000	0.000000	0.000000	0.000000	-0.005743	-0.102639	0.051169	0.000000	0.000000	1.000000	112.000000	0.000000
15136.608961	-0.113965	0.572085	0.002398	76.335785	34.063663	31.953747	0.000000	0.000000	0.000000	0.000000	0.000000	0.000000	-0.005743	-0.102639	0.051169	0.000000	0.000000	1.000000	112.000000	0.000000
15136.612294	-0.114037	0.571645	0.002781	76.346245	34.114243	32.002998	0.000000	0.000000	0.000000	0.000000	0.000000	0.000000	-0.021550	-0.132000	0.114946	0.000000	0.000000	1.000000	112.000000	0.000000
15136.615628	-0.114037	0.571645	0.002781	76.346245	34.114243	32.002998	0.000000	0.000000	0.000000	0.000000	0.000000	0.000000	-0.021550	-0.132000	0.114946	0.000000	0.000000	1.000000	112.000000	0.000000
15136.618961	-0.114037	0.571645	0.002781	76.346245	34.114243	32.002998	0.000000	0.000000	0.000000	0.000000	0.000000	0.000000	-0.021550	-0.132000	0.114946	0.000000	0.000000	1.000000	112.000000	0.000000
15136.622294	-0.114037	0.571645	0.002781	76.352531	34.143009	32.032600	0.000000	0.000000	0.000000	0.000000	0.000000	0.000000	-0.021550	-0.132000	0.114946	0.000000	0.000000	1.000000	112.000000	0.000000
15136.625628	-0.114082	0.571511	0.002960	76.352531	34.143009	32.032600	0.000000	0.000000	0.000000	0.000000	0.000000	0.000000	-0.013312	-0.040100	0.053694	0.000000	0.000000	1.000000	112.000000	0.000000
15136.628961	-0.114082	0.571511	0.002960	76.352531	34.143009	32.032600	0.000000	0.000000	0.000000	0.000000	0.000000	0.000000	-0.013312	-0.040100	0.053694	0.000000	0.000000	1.000000	112.000000	0.000000
15136.632294	-0.114082	0.571511	0.002960	76.352531	34.143009	32.032600	0.000000	0.000000	0.000000	0.000000	0.000000	0.000000	-0.013312	-0.040100	0.053694	0.000000	0.000000	1.000000	112.000000	0.000000
15136.635628	-0.114082	0.571511	0.002960	76.352531	34.143009	32.032600	0.000000	0.000000	0.000000	0.000000	0.000000	0.000000	-0.013312	-0.040100	0.053694	0.000000	0.000000	1.000000	112.000000	0.000000
15136.638961	-0.114116	0.571464	0.003098	76.352531	34.143009	32.032600	0.000000	0.000000	0.000000	0.000000	0.000000	0.000000	-0.010249	-0.014384	0.041339	0.000000	0.000000	1.000000	112.000000	0.000000
15136.642294	-0.114116	0.571464	0.003098	76.350449	34.127987	32.022739	0.000000	0.000000	0.000000	0.000000	0.000000	0.000000	-0.010249	-0.014384	0.041339	0.000000	0.000000	1.000000	112.000000	0.000000
15136.645628	-0.114116	0.571464	0.003098	76.350449	34.127987	32.022739	0.000000	0.000000	0.000000	0.000000	0.000000	0.000000	-0.010249	-0.014384	0.041339	0.000000	0.000000	1.000000	112.000000	0.000000
15136.648961	-0.114116	0.571464	0.003098	76.350449	34.127987	32.022739	0.000000	0.000000	0.000000	0.000000	0.000000	0.000000	-0.010249	-0.014384	0.041339	0.000000	0.000000	1.000000	112.000000	0.000000
15136.652294	-0.114277	0.571461	0.003282	76.346268	34.103367	32.003002	0.000000	0.000000	0.000000	0.000000	0.000000	0.000000	-0.048517	-0.000721	0.055304	0.000000	0.000000	1.000000	112.000000	0.000000
15136.655628	-0.114277	0.571461	0.003282	76.346268	34.103367	32.003002	0.000000	0.000000	0.000000	0.000000	0.000000	0.000000	-0.048517	-0.000721	0.055304	0.000000	0.000000	1.000000	112.000000	0.000000
15136.658961	-0.114277	0.571461	0.003282	76.346268	34.103367	32.003002	0.000000	0.000000	0.000000	0.000000	0.000000	0.000000	-0.048517	-0.000721	0.055304	0.000000	0.000000	1.000000	112.000000	0.000000
15136.662294	-0.114277	0.571461	0.003282	76.341110	34.072296	31.981737	0.000000	0.000000	0.000000	0.000000	0.000000	0.000000	-0.048517	-0.000721	0.055304	0.000000	0.000000	1.000000	112.000000	0.000000
15136.665628	-0.114356	0.571515	0.003317	76.341110	34.072296	31.981737	0.000000	0.000000	0.000000	0.000000	0.000000	0.000000	-0.023449	0.016107	0.010326	0.000000	0.000000	1.000000	112.000000	0.000000
15136.668961	-0.114356	0.571515	0.003317	76.341110	34.072296	31.981737	0.000000	0.000000	0.000000	0.000000	0.000000	0.000000	-0.023449	0.016107	0.010326	0.000000	0.000000	1.000000	112.000000	0.000000
15136.672294	-0.114356	0.571515	0.003317	76.334831	34.032715	31.944218	0.000000	0.000000	0.000000	0.000000	0.000000	0.000000	-0.023449	0.016107	0.010326	0.000000	0.000000	1.000000	112.000000	0.000000
15136.675628	-0.114356	0.571515	0.003317	76.334831	34.032715	31.944218	0.000000	0.000000	0.000000	0.000000	0.000000	0.000000	-0.023449	0.016107	0.010326	0.000000	0.000000	1.000000	112.000000	0.000000
15136.678961	-0.114444	0.571585	0.003300	76.334831	34.032715	31.944218	0.000000	0.000000	0.000000	0.000000	0.000000	0.000000	-0.026589	0.020925	-0.005085	0.000000	0.000000	1.000000	112.000000	0.000000
15136.682294	-0.114444	0.571585	0.003300	76.326447	33.986317	31.904863	0.000000	0.000000	0.000000	0.000000	0.000000	0.000000	-0.026589	0.020925	-0.005085	0.000000	0.000000	1.000000	112.000000	0.000000
15136.685628	-0.114444	0.571585	0.003300	76.326447	33.986317	31.904863	0.000000	0.000000	0.000000	0.000000	0.000000	0.000000	-0.026589	0.020925	-0.005085	0.000000	0.000000	1.000000	112.000000	0.000000
15136.688961	-0.114444	0.571585	0.003300	76.326447	33.986317	31.904863	0.000000	0.000000	0.000000	0.000000	0.000000	0.000000	-0.026589	0.020925	-0.005085	0.000000	0.000000	1.000000	112.000000	0.000000
15136.692294	-0.114553	0.571776	0.003270	76.320152	33.952221	31.875374	0.000000	0.000000	0.000000	0.000000	0.000000	0.000000	-0.032590	0.057426	-0.008943	0.000000	0.000000	1.000000	112.000000	0.000000
15136.695628	-0.114553	0.571776	0.003270	76.320152	33.952221	31.875374	0.000000	0.000000	0.000000	0.000000	0.000000	0.000000	-0.032590	0.057426	-0.008943	0.000000	0.000000	1.000000	112.000000	0.000000
15136.698961	-0.114553	0.571776	0.003270	76.320152	33.952221	31.875374	0.000000	0.000000	0.000000	0.000000	0.000000	0.000000	-0.032590	0.057426	-0.008943	0.000000	0.000000	1.000000	112.000000	0.000000
15136.702294	-0.114553	0.571776	0.003270	76.311768	33.911339	31.836096	0.000000	0.000000	0.000000	0.000000	0.000000	0.000000	-0.032590	0.057426	-0.008943	0.000000	0.000000	1.000000	112.000000	0.000000
15136.705628	-0.114563	0.571888	0.003217	76.311768	33.911339	31.836096	0.000000	0.000000	0.000000	0.000000	0.000000	0.000000	-0.003031	0.033498	-0.015813	0.000000	0.000000	1.000000	112.000000	0.000000
15136.708961	-0.114563	0.571888	0.003217	76.311768	33.911339	31.836096	0.000000	0.000000	0.000000	0.000000	0.000000	0.000000	-0.003031	0.033498	-0.015813	0.000000	0.000000	1.000000	112.000000	0.000000
15136.712294	-0.114563	0.571888	0.003217	76.305489	33.880043	31.806683	0.000000	0.000000	0.000000	0.000000	0.000000	0.000000	-0.003031	0.033498	-0.015813	0.000000	0.000000	1.000000	112.000000	0.000000
15136.715628	-0.114563	0.571888	0.003217	76.305489	33.880043	31.806683	0.000000	0.000000	0.000000	0.000000	0.000000	0.000000	-0.003031	0.033498	-0.015813	0.000000	0.000000	1.000000	112.000000	0.000000
15136.718961	-0.114575	0.571973	0.003171	76.305489	33.880043	31.806683	0.000000	0.000000	0.000000	0.000000	0.000000	0.000000	-0.003479	0.025733	-0.013995	0.000000	0.000000	1.000000	112.000000	0.000000
15136.722294	-0.114575	0.571973	0.003171	76.301270	33.858276	31.787079	0.000000	0.000000	0.000000	0.000000	0.000000	0.000000	-0.003479	0.025733	-0.013995	0.000000	0.000000	1.000000	112.000000	0.000000
15136.725628	-0.114575	0.571973	0.003171	76.301270	33.858276	31.787079	0.000000	0.000000	0.000000	0.000000	0.000000	0.000000	-0.003479	0.025733	-0.013995	0.000000	0.000000	1.000000	112.000000	0.000000
15136.728961	-0.114575	0.571973	0.003171	76.301270	33.858276	31.787079	0.000000	0.000000	0.000000	0.000000	0.000000	0.000000	-0.003479	0.025733	-0.013995	0.000000	0.000000	1.000000	112.000000	0.000000
15136.732294	-0.114596	0.572107	0.002975	76.297050	33.833797	31.767483	0.000000	0.000000	0.000000	0.000000	0.000000	0.000000	-0.006293	0.040102	-0.058602	0.000000	0.000000	1.000000	112.000000	0.000000
15136.735628	-0.114596	0.572107	0.002975	76.297050	33.833797	31.767483	0.000000	0.000000	0.000000	0.000000	0.000000	0.000000	-0.006293	0.040102	-0.058602	0.000000	0.000000	1.000000	112.000000	0.000000
15136.738961	-0.114596	0.572107	0.002975	76.297050	33.833797	31.767483	0.000000	0.000000	0.000000	0.000000	0.000000	0.000000	-0.006293	0.040102	-0.058602	0.000000	0.000000	1.000000	112.000000	0.000000
15136.742294	-0.114596	0.572107	0.002975	76.297081	33.825649	31.767494	0.000000	0.000000	0.000000	0.000000	0.000000	0.000000	-0.006293	0.040102	-0.058602	0.000000	0.000000	1.000000	112.000000	0.000000
15136.745628	-0.114633	0.572147	0.002844	76.297081	33.825649	31.767494	0.000000	0.000000	0.000000	0.000000	0.000000	0.000000	-0.011072	0.011950	-0.039349	0.000000	0.000000	1.000000	112.000000	0.000000
15136.748961	-0.114633	0.572147	0.002844	76.297081	33.825649	31.767494	0.000000	0.000000	0.000000	0.000000	0.000000	0.000000	-0.011072	0.011950	-0.039349	0.000000	0.000000	1.000000	112.000000	0.000000
15136.752294	-0.114633	0.572147	0.002844	76.299156	33.826988	31.777267	0.000000	0.000000	0.000000	0.000000	0.000000	0.000000	-0.011072	0.011950	-0.039349	0.000000	0.000000	1.000000	112.000000	0.000000
15136.755628	-0.114633	0.572147	0.002844	76.299156	33.826988	31.777267	0.000000	0.000000	0.000000	0.000000	0.000000	0.000000	-0.011072	0.011950	-0.039349	0.000000	0.000000	1.000000	112.000000	0.000000
15136.758961	-0.114665	0.572169	0.002696	76.299156	33.826988	31.777267	0.000000	0.000000	0.000000	0.000000	0.000000	0.000000	-0.009802	0.006598	-0.044415	0.000000	0.000000	1.000000	112.000000	0.000000
15136.762294	-0.114665	0.572169	0.002696	76.301270	33.831066	31.787069	0.000000	0.000000	0.000000	0.000000	0.000000	0.000000	-0.009802	0.006598	-0.044415	0.000000	0.000000	1.000000	112.000000	0.000000
15136.765628	-0.114665	0.572169	0.002696	76.301270	33.831066	31.787069	0.000000	0.000000	0.000000	0.000000	0.000000	0.000000	-0.009802	0.006598	-0.044415	0.000000	0.000000	1.000000	112.000000	0.000000
15136.768961	-0.114665	0.572169	0.002696	76.301270	33.831066	31.787069	0.000000	0.000000	0.000000	0.000000	0.000000	0.000000	-0.009802	0.006598	-0.044415	0.000000	0.000000	1.000000	112.000000	0.000000
15136.772294	-0.114700	0.572171	0.002463	76.305473	33.844677	31.806671	0.000000	0.000000	0.000000	0.000000	0.000000	0.000000	-0.010367	0.000585	-0.069960	0.000000	0.000000	1.000000	112.000000	0.000000
15136.775628	-0.114700	0.572171	0.002463	76.305473	33.844677	31.806671	0.000000	0.000000	0.000000	0.000000	0.000000	0.000000	-0.000001	-0.000005	-0.000000	0.000000	0.000000	1.000000	112.000000	0.000000
15136.778961	-0.114700	0.572171	0.002463	76.305473	33.844677	31.806671	0.000000	0.000000	0.000000	0.000000	0.000000	0.000000	-0.000001	-0.000005	-0.000000	0.000000	0.000000	1.000000	112.000000	0.000000
15136.782294	-0.114700	0.572171	0.002463	76.309677	33.858295	31.826288	0.000000	0.000000	0.000000	0.000000	0.000000	0.000000	-0.000001	-0.000005	-0.000000	0.000000	0.000000	1.000000	112.000000	0.000000
15136.785628	-0.114700	0.572171	0.002463	76.309677	33.858295	31.826288	0.000000	0.000000	0.000000	0.000000	0.000000	0.000000	-0.000001	-0.000005	-0.000000	0.000000	0.000000	1.000000	112.000000	0.000000
15136.788961	-0.114724	0.572151	0.002372	76.309677	33.858295	31.826288	0.000000	0.000000	0.000000	0.000000	0.000000	0.000000	-0.007126	-0.005992	-0.027177	0.000000	0.000000	1.000000	112.000000	0.000000
15136.792294	-0.114724	0.572151	0.002372	76.311790	33.862396	31.836107	0.000000	0.000000	0.000000	0.000000	0.000000	0.000000	-0.007126	-0.005992	-0.027177	0.000000	0.000000	1.000000	112.000000	0.000000
15136.795628	-0.114724	0.572151	0.002372	76.311790	33.862396	31.836107	0.000000	0.000000	0.000000	0.000000	0.000000	0.000000	-0.007126	-0.005992	-0.027177	0.000000	0.000000	1.000000	112.000000	0.000000
15136.798961	-0.114724	0.572151	0.002372	76.311790	33.862396	31.836107	0.000000	0.000000	0.000000	0.000000	0.000000	0.000000	-0.007126	-0.005992	-0.027177	0.000000	0.000000	1.000000	112.000000	0.000000
15136.802294	-0.114765	0.572113	0.002259	76.313843	33.869194	31.845901	0.000000	0.000000	0.000000	0.000000	0.000000	0.000000	-0.012396	-0.011355	-0.033878	0.000000	0.000000	1.000000	112.000000	0.000000
15136.805628	-0.114765	0.572113	0.002259	76.313843	33.869194	31.845901	0.000000	0.000000	0.000000	0.000000	0.000000	0.000000	-0.012396	-0.011355	-0.033878	0.000000	0.000000	1.000000	112.000000	0.000000
15136.808961	-0.114765	0.572113	0.002259	76.313843	33.869194	31.845901	0.000000	0.000000	0.000000	0.000000	0.000000	0.000000	-0.012396	-0.011355	-0.033878	0.000000	0.000000	1.000000	112.000000	0.000000
15136.812294	-0.114765	0.572113	0.002259	76.318077	33.885574	31.865559	0.000000	0.000000	0.000000	0.000000	0.000000	0.000000	-0.012396	-0.011355	-0.033878	0.000000	0.000000	1.000000	112.000000	0.000000
15136.815628	-0.114804	0.572095	0.002232	76.318077	33.885574	31.865559	0.000000	0.000000	0.000000	0.000000	0.000000	0.000000	-0.011819	-0.005383	-0.008334	0.000000	0.000000	1.000000	112.000000	0.000000
15136.818961	-0.114804	0.572095	0.002232	76.318077	33.885574	31.865559	0.000000	0.000000	0.000000	0.000000	0.000000	0.000000	-0.011819	-0.005383	-0.008334	0.000000	0.000000	1.000000	112.000000	0.000000
15136.822294	-0.114804	0.572095	0.002232	76.320168	33.889664	31.875374	0.000000	0.000000	0.000000	0.000000	0.000000	0.000000	-0.011819	-0.005383	-0.008334	0.000000	0.000000	1.000000	112.000000	0.000000
15136.825628	-0.114804	0.572095	0.002232	76.320168	33.889664	31.875374	0.000000	0.000000	0.000000	0.000000	0.000000	0.000000	-0.011819	-0.005383	-0.008334	0.000000	0.000000	1.000000	112.000000	0.000000
15136.828961	-0.114834	0.572067	0.002164	76.320168	33.889664	31.875374	0.000000	0.000000	0.000000	0.000000	0.000000	0.000000	-0.008830	-0.008369	-0.020291	0.000000	0.000000	1.000000	112.000000	0.000000
15136.832294	-0.114834	0.572067	0.002164	76.324371	33.903332	31.895033	0.000000	0.000000	0.000000	0.000000	0.000000	0.000000	-0.008830	-0.008369	-0.020291	0.000000	0.000000	1.000000	112.000000	0.000000
15136.835628	-0.114834	0.572067	0.002164	76.324371	33.903332	31.895033	0.000000	0.000000	0.000000	0.000000	0.000000	0.000000	-0.008830	-0.008369	-0.020291	0.000000	0.000000	1.000000	112.000000	0.000000
15136.838961	-0.114834	0.572067	0.002164	76.324371	33.903332	31.895033	0.000000	0.000000	0.000000	0.000000	0.000000	0.000000	-0.008830	-0.008369	-0.020291	0.000000	0.000000	1.000000	112.000000	0.000000
15136.842294	-0.114865	0.572013	0.002102	76.328545	33.919701	31.906704	0.000000	0.000000	0.000000	0.000000	0.000000	0.000000	-0.009284	-0.016114	-0.018467	0.000000	0.000000	1.000000	112.000000	0.000000
15136.845628	-0.114865	0.572013	0.002102	76.328545	33.919701	31.906704	0.000000	0.000000	0.000000	0.000000	0.000000	0.000000	-0.009284	-0.016114	-0.018467	0.000000	0.000000	1.000000	112.000000	0.000000
15136.848961	-0.114865	0.572013	0.002102	76.328545	33.919701	31.906704	0.000000	0.000000	0.000000	0.000000	0.000000	0.000000	-0.009284	-0.016114	-0.018467	0.000000	0.000000	1.000000	112.000000	0.000000
15136.852294	-0.114865	0.572013	0.002102	76.329399	33.929508	31.921255	0.000000	0.000000	0.000000	0.000000	0.000000	0.000000	-0.009284	-0.016114	-0.018467	0.000000	0.000000	1.000000	112.000000	0.000000
15136.855628	-0.114882	0.571996	0.002080	76.329399	33.929508	31.921255	0.000000	0.000000	0.000000	0.000000	0.000000	0.000000	-0.005273	-0.005386	-0.006702	0.000000	0.000000	1.000000	112.000000	0.000000
15136.858961	-0.114882	0.571996	0.002080	76.329399	33.929508	31.921255	0.000000	0.000000	0.000000	0.000000	0.000000	0.000000	-0.005273	-0.005386	-0.006702	0.000000	0.000000	1.000000	112.000000	0.000000
15136.862294	-0.114882	0.571996	0.002080	76.329399	33.932224	31.921247	0.000000	0.000000	0.000000	0.000000	0.000000	0.000000	-0.005273	-0.005386	-0.006702	0.000000	0.000000	1.000000	112.000000	0.000000
15136.865628	-0.114882	0.571996	0.002080	76.329399	33.932224	31.921247	0.000000	0.000000	0.000000	0.000000	0.000000	0.000000	-0.005273	-0.005386	-0.006702	0.000000	0.000000	1.000000	112.000000	0.000000
15136.868961	-0.114856	0.571978	0.002069	76.329399	33.932224	31.921247	0.000000	0.000000	0.000000	0.000000	0.000000	0.000000	0.007807	-0.005369	-0.003430	0.000000	0.000000	1.000000	112.000000	0.000000
15136.872294	-0.114856	0.571978	0.002069	76.331512	33.941780	31.931087	0.000000	0.000000	0.000000	0.000000	0.000000	0.000000	0.007807	-0.005369	-0.003430	0.000000	0.000000	1.000000	112.000000	0.000000
15136.875628	-0.114856	0.571978	0.002069	76.331512	33.941780	31.931087	0.000000	0.000000	0.000000	0.000000	0.000000	0.000000	0.007807	-0.005369	-0.003430	0.000000	0.000000	1.000000	112.000000	0.000000
15136.878961	-0.114856	0.571978	0.002069	76.331512	33.941780	31.931087	0.000000	0.000000	0.000000	0.000000	0.000000	0.000000	0.007807	-0.005369	-0.003430	0.000000	0.000000	1.000000	112.000000	0.000000
15136.882294	-0.114856	0.571978	0.002069	76.331512	33.941780	31.931087	0.000000	0.000000	0.000000	0.000000	0.000000	0.000000	-0.000001	-0.000004	-0.000000	0.000000	0.000000	1.000000	112.000000	0.000000
15136.885628	-0.114856	0.571978	0.002069	76.331512	33.941780	31.931087	0.000000	0.000000	0.000000	0.000000	0.000000	0.000000	-0.000001	-0.000004	-0.000000	0.000000	0.000000	1.000000	112.000000	0.000000
15136.888961	-0.114856	0.571978	0.002069	76.331512	33.941780	31.931087	0.000000	0.000000	0.000000	0.000000	0.000000	0.000000	-0.000001	-0.000004	-0.000000	0.000000	0.000000	1.000000	112.000000	0.000000
15136.892294	-0.114856	0.571978	0.002069	76.331512	33.941780	31.931087	0.000000	0.000000	0.000000	0.000000	0.000000	0.000000	-0.000001	-0.000004	-0.000000	0.000000	0.000000	1.000000	112.000000	0.000000
15136.895628	-0.114856	0.571978	0.002069	76.331512	33.941780	31.931087	0.000000	0.000000	0.000000	0.000000	0.000000	0.000000	-0.000001	-0.000004	-0.000000	0.000000	0.000000	1.000000	112.000000	0.000000
15136.898961	-0.114856	0.571978	0.002069	76.331512	33.941780	31.931087	0.000000	0.000000	0.000000	0.000000	0.000000	0.000000	-0.000001	-0.000004	-0.000000	0.000000	0.000000	1.000000	112.000000	0.000000
15136.902294	-0.114856	0.571978	0.002069	76.330269	33.942032	31.935802	0.000000	0.000000	0.000000	0.000000	0.000000	0.000000	-0.000001	-0.000004	-0.000000	0.000000	0.000000	1.000000	112.000000	0.000000
15136.905628	-0.114856	0.571978	0.002069	76.330269	33.942032	31.935802	0.000000	0.000000	0.000000	0.000000	0.000000	0.000000	-0.000001	-0.000004	-0.000000	0.000000	0.000000	1.000000	112.000000	0.000000
15136.908961	-0.114878	0.571978	0.002063	76.330269	33.942032	31.935802	0.000000	0.000000	0.000000	0.000000	0.000000	0.000000	-0.006540	-0.000004	-0.001636	0.000000	0.000000	1.000000	112.000000	0.000000
15136.912294	-0.114878	0.571978	0.002063	76.328171	33.932468	31.925961	0.000000	0.000000	0.000000	0.000000	0.000000	0.000000	-0.006540	-0.000004	-0.001636	0.000000	0.000000	1.000000	112.000000	0.000000
15136.915628	-0.114878	0.571978	0.002063	76.328171	33.932468	31.925961	0.000000	0.000000	0.000000	0.000000	0.000000	0.000000	-0.006540	-0.000004	-0.001636	0.000000	0.000000	1.000000	112.000000	0.000000
15136.918961	-0.114878	0.571978	0.002063	76.328171	33.932468	31.925961	0.000000	0.000000	0.000000	0.000000	0.000000	0.000000	-0.006540	-0.000004	-0.001636	0.000000	0.000000	1.000000	112.000000	0.000000
15136.922294	-0.114882	0.571996	0.002080	76.328171	33.932468	31.925961	0.000000	0.000000	0.000000	0.000000	0.000000	0.000000	-0.001268	0.005361	0.005066	0.000000	0.000000	1.000000	112.000000	0.000000
15136.925628	-0.114882	0.571996	0.002080	76.328171	33.932468	31.925961	0.000000	0.000000	0.000000	0.000000	0.000000	0.000000	-0.001268	0.005361	0.005066	0.000000	0.000000	1.000000	112.000000	0.000000
15136.928961	-0.114882	0.571996	0.002080	76.328171	33.932468	31.925961	0.000000	0.000000	0.000000	0.000000	0.000000	0.000000	-0.001268	0.005361	0.005066	0.000000	0.000000	1.000000	112.000000	0.000000
15136.932294	-0.114882	0.571996	0.002080	76.324860	33.925877	31.920837	0.000000	0.000000	0.000000	0.000000	0.000000	0.000000	-0.001268	0.005361	0.005066	0.000000	0.000000	1.000000	112.000000	0.000000
15136.935628	-0.114886	0.572013	0.002097	76.324860	33.925877	31.920837	0.000000	0.000000	0.000000	0.000000	0.000000	0.000000	-0.001268	0.005380	0.005066	0.000000	0.000000	1.000000	112.000000	0.000000
15136.938961	-0.114886	0.572013	0.002097	76.324860	33.925877	31.920837	0.000000	0.000000	0.000000	0.000000	0.000000	0.000000	-0.001268	0.005380	0.005066	0.000000	0.000000	1.000000	112.000000	0.000000
15136.942294	-0.114886	0.572013	0.002097	76.323601	33.928810	31.925528	0.000000	0.000000	0.000000	0.000000	0.000000	0.000000	-0.001268	0.005380	0.005066	0.000000	0.000000	1.000000	112.000000	0.000000
15136.945628	-0.114886	0.572013	0.002097	76.323601	33.928810	31.925528	0.000000	0.000000	0.000000	0.000000	0.000000	0.000000	-0.001268	0.005380	0.005066	0.000000	0.000000	1.000000	112.000000	0.000000
15136.948961	-0.114886	0.572013	0.002097	76.323601	33.928810	31.925528	0.000000	0.000000	0.000000	0.000000	0.000000	0.000000	-0.000001	-0.000003	-0.000000	0.000000	0.000000	1.000000	112.000000	0.000000
15136.952294	-0.114886	0.572013	0.002097	76.321526	33.919258	31.915695	0.000000	0.000000	0.000000	0.000000	0.000000	0.000000	-0.000001	-0.000003	-0.000000	0.000000	0.000000	1.000000	112.000000	0.000000
15136.955628	-0.114886	0.572013	0.002097	76.321526	33.919258	31.915695	0.000000	0.000000	0.000000	0.000000	0.000000	0.000000	-0.000001	-0.000003	-0.000000	0.000000	0.000000	1.000000	112.000000	0.000000
15136.958961	-0.114886	0.572013	0.002097	76.321526	33.919258	31.915695	0.000000	0.000000	0.000000	0.000000	0.000000	0.000000	-0.000001	-0.000003	-0.000000	0.000000	0.000000	1.000000	112.000000	0.000000
15136.962294	-0.114869	0.572031	0.002119	76.320267	33.924934	31.920397	0.000000	0.000000	0.000000	0.000000	0.000000	0.000000	0.005275	0.005362	0.006702	0.000000	0.000000	1.000000	112.000000	0.000000
15136.965628	-0.114869	0.572031	0.002119	76.320267	33.924934	31.920397	0.000000	0.000000	0.000000	0.000000	0.000000	0.000000	0.005275	0.005362	0.006702	0.000000	0.000000	1.000000	112.000000	0.000000
15136.968961	-0.114869	0.572031	0.002119	76.320267	33.924934	31.920397	0.000000	0.000000	0.000000	0.000000	0.000000	0.000000	0.005275	0.005362	0.006702	0.000000	0.000000	1.000000	112.000000	0.000000
15136.972294	-0.114869	0.572031	0.002119	76.319054	33.927891	31.925100	0.000000	0.000000	0.000000	0.000000	0.000000	0.000000	0.005275	0.005362	0.006702	0.000000	0.000000	1.000000	112.000000	0.000000
15136.975628	-0.114863	0.572039	0.002096	76.319054	33.927891	31.925100	0.000000	0.000000	0.000000	0.000000	0.000000	0.000000	0.001723	0.002397	-0.006891	0.000000	0.000000	1.000000	112.000000	0.000000
15136.978961	-0.114863	0.572039	0.002096	76.319054	33.927891	31.925100	0.000000	0.000000	0.000000	0.000000	0.000000	0.000000	0.001723	0.002397	-0.006891	0.000000	0.000000	1.000000	112.000000	0.000000
15136.982294	-0.114863	0.572039	0.002096	76.319054	33.930630	31.925117	0.000000	0.000000	0.000000	0.000000	0.000000	0.000000	0.001723	0.002397	-0.006891	0.000000	0.000000	1.000000	112.000000	0.000000
15136.985628	-0.114863	0.572039	0.002096	76.319054	33.930630	31.925117	0.000000	0.000000	0.000000	0.000000	0.000000	0.000000	0.001723	0.002397	-0.006891	0.000000	0.000000	1.000000	112.000000	0.000000
15136.988961	-0.114836	0.572047	0.002079	76.319054	33.930630	31.925117	0.000000	0.000000	0.000000	0.000000	0.000000	0.000000	0.008263	0.002381	-0.005256	0.000000	0.000000	1.000000	112.000000	0.000000
15136.992294	-0.114836	0.572047	0.002079	76.319908	33.943119	31.939632	0.000000	0.000000	0.000000	0.000000	0.000000	0.000000	0.008263	0.002381	-0.005256	0.000000	0.000000	1.000000	112.000000	0.000000
15136.995628	-0.114836	0.572047	0.002079	76.319908	33.943119	31.939632	0.000000	0.000000	0.000000	0.000000	0.000000	0.000000	0.008263	0.002381	-0.005256	0.000000	0.000000	1.000000	112.000000	0.000000
15136.998961	-0.114836	0.572047	0.002079	76.319908	33.943119	31.939632	0.000000	0.000000	0.000000	0.000000	0.000000	0.000000	0.008263	0.002381	-0.005256	0.000000	0.000000	1.000000	112.000000	0.000000
15137.002294	-0.114792	0.572053	0.001999	76.319923	33.945850	31.939642	0.000000	0.000000	0.000000	0.000000	0.000000	0.000000	0.012975	0.001779	-0.024106	0.000000	0.000000	1.000000	112.000000	0.000000
15137.005628	-0.114792	0.572053	0.001999	76.319923	33.945850	31.939642	0.000000	0.000000	0.000000	0.000000	0.000000	0.000000	0.012975	0.001779	-0.024106	0.000000	0.000000	1.000000	112.000000	0.000000
15137.008961	-0.114792	0.572053	0.001999	76.319923	33.945850	31.939642	0.000000	0.000000	0.000000	0.000000	0.000000	0.000000	0.012975	0.001779	-0.024106	0.000000	0.000000	1.000000	112.000000	0.000000
15137.012294	-0.114792	0.572053	0.001999	76.320770	33.955631	31.954172	0.000000	0.000000	0.000000	0.000000	0.000000	0.000000	0.012975	0.001779	-0.024106	0.000000	0.000000	1.000000	112.000000	0.000000
15137.015628	-0.114804	0.572043	0.001953	76.320770	33.955631	31.954172	0.000000	0.000000	0.000000	0.000000	0.000000	0.000000	-0.003551	-0.002994	-0.013593	0.000000	0.000000	1.000000	112.000000	0.000000
15137.018961	-0.114804	0.572043	0.001953	76.320770	33.955631	31.954172	0.000000	0.000000	0.000000	0.000000	0.000000	0.000000	-0.003551	-0.002994	-0.013593	0.000000	0.000000	1.000000	112.000000	0.000000
15137.022294	-0.114804	0.572043	0.001953	76.319534	33.958591	31.958879	0.000000	0.000000	0.000000	0.000000	0.000000	0.000000	-0.003551	-0.002994	-0.013593	0.000000	0.000000	1.000000	112.000000	0.000000
15137.025628	-0.114804	0.572043	0.001953	76.319534	33.958591	31.958879	0.000000	0.000000	0.000000	0.000000	0.000000	0.000000	-0.003551	-0.002994	-0.013593	0.000000	0.000000	1.000000	112.000000	0.000000
15137.028961	-0.114798	0.572051	0.001930	76.319534	33.958591	31.958879	0.000000	0.000000	0.000000	0.000000	0.000000	0.000000	0.001725	0.002391	-0.006892	0.000000	0.000000	1.000000	112.000000	0.000000
15137.032294	-0.114798	0.572051	0.001930	76.318306	33.961540	31.963577	0.000000	0.000000	0.000000	0.000000	0.000000	0.000000	0.001725	0.002391	-0.006892	0.000000	0.000000	1.000000	112.000000	0.000000
15137.035628	-0.114798	0.572051	0.001930	76.318306	33.961540	31.963577	0.000000	0.000000	0.000000	0.000000	0.000000	0.000000	0.001725	0.002391	-0.006892	0.000000	0.000000	1.000000	112.000000	0.000000
15137.038961	-0.114798	0.572051	0.001930	76.318306	33.961540	31.963577	0.000000	0.000000	0.000000	0.000000	0.000000	0.000000	0.001725	0.002391	-0.006892	0.000000	0.000000	1.000000	112.000000	0.000000
15137.042294	-0.114783	0.572049	0.001867	76.319168	33.974056	31.978117	0.000000	0.000000	0.000000	0.000000	0.000000	0.000000	0.004714	-0.000628	-0.018851	0.000000	0.000000	1.000000	112.000000	0.000000
15137.045628	-0.114783	0.572049	0.001867	76.319168	33.974056	31.978117	0.000000	0.000000	0.000000	0.000000	0.000000	0.000000	0.004714	-0.000628	-0.018851	0.000000	0.000000	1.000000	112.000000	0.000000
15137.048961	-0.114783	0.572049	0.001867	76.319168	33.974056	31.978117	0.000000	0.000000	0.000000	0.000000	0.000000	0.000000	0.004714	-0.000628	-0.018851	0.000000	0.000000	1.000000	112.000000	0.000000
15137.052294	-0.114783	0.572049	0.001867	76.317932	33.974281	31.982813	0.000000	0.000000	0.000000	0.000000	0.000000	0.000000	0.004714	-0.000628	-0.018851	0.000000	0.000000	1.000000	112.000000	0.000000
15137.055628	-0.114804	0.572049	0.001862	76.317932	33.974281	31.982813	0.000000	0.000000	0.000000	0.000000	0.000000	0.000000	-0.006539	-0.000002	-0.001635	0.000000	0.000000	1.000000	112.000000	0.000000
15137.058961	-0.114804	0.572049	0.001862	76.317932	33.974281	31.982813	0.000000	0.000000	0.000000	0.000000	0.000000	0.000000	-0.006539	-0.000002	-0.001635	0.000000	0.000000	1.000000	112.000000	0.000000
15137.062294	-0.114804	0.572049	0.001862	76.315834	33.964725	31.972977	0.000000	0.000000	0.000000	0.000000	0.000000	0.000000	-0.006539	-0.000002	-0.001635	0.000000	0.000000	1.000000	112.000000	0.000000
15137.065628	-0.114804	0.572049	0.001862	76.315834	33.964725	31.972977	0.000000	0.000000	0.000000	0.000000	0.000000	0.000000	-0.006539	-0.000002	-0.001635	0.000000	0.000000	1.000000	112.000000	0.000000
15137.068961	-0.114803	0.572075	0.001856	76.315834	33.964725	31.972977	0.000000	0.000000	0.000000	0.000000	0.000000	0.000000	0.000459	0.007761	-0.001826	0.000000	0.000000	1.000000	112.000000	0.000000
15137.072294	-0.114803	0.572075	0.001856	76.314606	33.967682	31.977682	0.000000	0.000000	0.000000	0.000000	0.000000	0.000000	0.000459	0.007761	-0.001826	0.000000	0.000000	1.000000	112.000000	0.000000
15137.075628	-0.114803	0.572075	0.001856	76.314606	33.967682	31.977682	0.000000	0.000000	0.000000	0.000000	0.000000	0.000000	0.000459	0.007761	-0.001826	0.000000	0.000000	1.000000	112.000000	0.000000
15137.078961	-0.114803	0.572075	0.001856	76.314606	33.967682	31.977682	0.000000	0.000000	0.000000	0.000000	0.000000	0.000000	0.000459	0.007761	-0.001826	0.000000	0.000000	1.000000	112.000000	0.000000
15137.082294	-0.114825	0.572075	0.001850	76.313370	33.967899	31.982368	0.000000	0.000000	0.000000	0.000000	0.000000	0.000000	-0.006536	0.000001	-0.001635	0.000000	0.000000	1.000000	112.000000	0.000000
15137.085628	-0.114825	0.572075	0.001850	76.313370	33.967899	31.982368	0.000000	0.000000	0.000000	0.000000	0.000000	0.000000	-0.006536	0.000001	-0.001635	0.000000	0.000000	1.000000	112.000000	0.000000
15137.088961	-0.114825	0.572075	0.001850	76.313370	33.967899	31.982368	0.000000	0.000000	0.000000	0.000000	0.000000	0.000000	-0.006536	0.000001	-0.001635	0.000000	0.000000	1.000000	112.000000	0.000000
15137.092294	-0.114825	0.572075	0.001850	76.306343	33.970146	31.991322	0.000000	0.000000	0.000000	0.000000	0.000000	0.000000	-0.006536	0.000001	-0.001635	0.000000	0.000000	1.000000	112.000000	0.000000
15137.095628	-0.114829	0.572093	0.001867	76.306343	33.970146	31.991322	0.000000	0.000000	0.000000	0.000000	0.000000	0.000000	-0.001269	0.005366	0.005066	0.000000	0.000000	1.000000	112.000000	0.000000
15137.098961	-0.114829	0.572093	0.001867	76.306343	33.970146	31.991322	0.000000	0.000000	0.000000	0.000000	0.000000	0.000000	-0.001269	0.005366	0.005066	0.000000	0.000000	1.000000	112.000000	0.000000
15137.102294	-0.114829	0.572093	0.001867	76.292732	33.999790	32.042912	0.000000	0.000000	0.000000	0.000000	0.000000	0.000000	-0.001269	0.005366	0.005066	0.000000	0.000000	1.000000	112.000000	0.000000
15137.105628	-0.114829	0.572093	0.001867	76.292732	33.999790	32.042912	0.000000	0.000000	0.000000	0.000000	0.000000	0.000000	-0.001269	0.005366	0.005066	0.000000	0.000000	1.000000	112.000000	0.000000
15137.108961	-0.114845	0.572101	0.001839	76.292732	33.999790	32.042912	0.000000	0.000000	0.000000	0.000000	0.000000	0.000000	-0.004813	0.002382	-0.008528	0.000000	0.000000	1.000000	112.000000	0.000000
15137.112294	-0.114845	0.572101	0.001839	76.265152	34.076946	32.165012	0.000000	0.000000	0.000000	0.000000	0.000000	0.000000	-0.004813	0.002382	-0.008528	0.000000	0.000000	1.000000	112.000000	0.000000
15137.115628	-0.114845	0.572101	0.001839	76.265152	34.076946	32.165012	0.000000	0.000000	0.000000	0.000000	0.000000	0.000000	-0.004813	0.002382	-0.008528	0.000000	0.000000	1.000000	112.000000	0.000000
15137.118961	-0.114845	0.572101	0.001839	76.265152	34.076946	32.165012	0.000000	0.000000	0.000000	0.000000	0.000000	0.000000	-0.004813	0.002382	-0.008528	0.000000	0.000000	1.000000	112.000000	0.000000
15137.122294	-0.114830	0.572105	0.001685	76.236320	34.159340	32.291382	0.000000	0.000000	0.000000	0.000000	0.000000	0.000000	0.004623	0.001157	-0.046231	0.000000	0.000000	1.000000	112.000000	0.000000
15137.125628	-0.114830	0.572105	0.001685	76.236320	34.159340	32.291382	0.000000	0.000000	0.000000	0.000000	0.000000	0.000000	0.004623	0.001157	-0.046231	0.000000	1.000000	1.000000	112.000000	0.000000
15137.128961	-0.114830	0.572105	0.001685	76.236320	34.159340	32.291382	0.000000	0.000000	0.000000	0.000000	0.000000	0.000000	0.004623	0.001157	-0.046231	0.000000	1.000000	1.000000	112.000000	0.000000
