# Supplementary material for: Haptic Guidance Needs to Be Intuitive Not Just Informative to Improve Human Motor Accuracy
Source: PLoS One. 2016 Mar 16;11(3):e0150912. doi: 10.1371/journal.pone.0150912 (PMC4794196; doi:10.1371/journal.pone.0150912)
Supplement: S1 Data — (ZIP) [file pone.0150912.s001.zip › Subject6/exp1_0113.txt]

Time	PosX	PosY	PosZ	RotX	RotY	RotZ	ForceX	ForceY	ForceZ	MomentX	MomentY	MomentZ	VelocityX	VelocityY	VelocityZ	CalibratedWeight	ButtonDown	Condition	Trial	Visual
15138.662749	0.001723	0.486313	0.246974	74.056229	35.156635	26.729979	0.000000	0.000000	0.000000	0.000000	0.000000	0.000000	-0.000069	-0.012728	-0.028140	0.000000	1.000000	1.000000	113.000000	1.000000
15138.666083	0.001723	0.486313	0.246974	74.056229	35.156635	26.729979	0.000000	0.000000	0.000000	0.000000	0.000000	0.000000	-0.000069	-0.012728	-0.028140	0.000000	1.000000	1.000000	113.000000	1.000000
15138.669416	0.001723	0.486313	0.246974	74.056229	35.156635	26.729979	0.000000	0.000000	0.000000	0.000000	0.000000	0.000000	-0.000069	-0.012728	-0.028140	0.000000	1.000000	1.000000	113.000000	1.000000
15138.672749	0.001823	0.486189	0.246756	74.052086	35.258381	26.850624	0.000000	0.000000	0.000000	0.000000	0.000000	0.000000	0.029915	-0.037369	-0.065441	0.000000	1.000000	1.000000	113.000000	1.000000
15138.676083	0.001823	0.486189	0.246756	74.052086	35.258381	26.850624	0.000000	0.000000	0.000000	0.000000	0.000000	0.000000	0.029915	-0.037369	-0.065441	0.000000	1.000000	1.000000	113.000000	1.000000
15138.679416	0.001823	0.486189	0.246756	74.052086	35.258381	26.850624	0.000000	0.000000	0.000000	0.000000	0.000000	0.000000	0.029915	-0.037369	-0.065441	0.000000	1.000000	1.000000	113.000000	1.000000
15138.682749	0.001823	0.486189	0.246756	74.060028	35.331505	26.928392	0.000000	0.000000	0.000000	0.000000	0.000000	0.000000	0.029915	-0.037369	-0.065441	0.000000	1.000000	1.000000	113.000000	1.000000
15138.686083	0.001956	0.486107	0.246632	74.060028	35.331505	26.928392	0.000000	0.000000	0.000000	0.000000	0.000000	0.000000	0.039996	-0.024642	-0.037344	0.000000	1.000000	1.000000	113.000000	1.000000
15138.689416	0.001956	0.486107	0.246632	74.060028	35.331505	26.928392	0.000000	0.000000	0.000000	0.000000	0.000000	0.000000	0.039996	-0.024642	-0.037344	0.000000	1.000000	1.000000	113.000000	1.000000
15138.692749	0.001956	0.486107	0.246632	74.075371	35.383022	26.967833	0.000000	0.000000	0.000000	0.000000	0.000000	0.000000	0.039996	-0.024642	-0.037344	0.000000	1.000000	1.000000	113.000000	1.000000
15138.696083	0.001956	0.486107	0.246632	74.075371	35.383022	26.967833	0.000000	0.000000	0.000000	0.000000	0.000000	0.000000	0.039996	-0.024642	-0.037344	0.000000	1.000000	1.000000	113.000000	1.000000
15138.699416	0.002123	0.486044	0.246522	74.075371	35.383022	26.967833	0.000000	0.000000	0.000000	0.000000	0.000000	0.000000	0.050017	-0.018670	-0.032853	0.000000	1.000000	1.000000	113.000000	1.000000
15138.702749	0.002123	0.486044	0.246522	74.090714	35.437332	27.007339	0.000000	0.000000	0.000000	0.000000	0.000000	0.000000	0.050017	-0.018670	-0.032853	0.000000	1.000000	1.000000	113.000000	1.000000
15138.706083	0.002123	0.486044	0.246522	74.090714	35.437332	27.007339	0.000000	0.000000	0.000000	0.000000	0.000000	0.000000	0.050017	-0.018670	-0.032853	0.000000	1.000000	1.000000	113.000000	1.000000
15138.709416	0.002123	0.486044	0.246522	74.090714	35.437332	27.007339	0.000000	0.000000	0.000000	0.000000	0.000000	0.000000	0.050017	-0.018670	-0.032853	0.000000	1.000000	1.000000	113.000000	1.000000
15138.712749	0.002456	0.485840	0.246242	74.106377	35.476765	27.036503	0.000000	0.000000	0.000000	0.000000	0.000000	0.000000	0.099924	-0.061177	-0.083945	0.000000	1.000000	1.000000	113.000000	1.000000
15138.716083	0.002456	0.485840	0.246242	74.106377	35.476765	27.036503	0.000000	0.000000	0.000000	0.000000	0.000000	0.000000	0.000000	0.000004	-0.000001	0.000000	1.000000	1.000000	113.000000	1.000000
15138.719416	0.002456	0.485840	0.246242	74.106377	35.476765	27.036503	0.000000	0.000000	0.000000	0.000000	0.000000	0.000000	0.000000	0.000004	-0.000001	0.000000	1.000000	1.000000	113.000000	1.000000
15138.722749	0.002456	0.485840	0.246242	74.118423	35.489159	27.038881	0.000000	0.000000	0.000000	0.000000	0.000000	0.000000	0.000000	0.000004	-0.000001	0.000000	1.000000	1.000000	113.000000	1.000000
15138.726083	0.002456	0.485840	0.246242	74.118423	35.489159	27.038881	0.000000	0.000000	0.000000	0.000000	0.000000	0.000000	0.000000	0.000004	-0.000001	0.000000	1.000000	1.000000	113.000000	1.000000
15138.729416	0.002556	0.485699	0.246072	74.118423	35.489159	27.038881	0.000000	0.000000	0.000000	0.000000	0.000000	0.000000	0.029868	-0.042476	-0.051032	0.000000	1.000000	1.000000	113.000000	1.000000
15138.732749	0.002556	0.485699	0.246072	74.111893	35.420368	26.966650	0.000000	0.000000	0.000000	0.000000	0.000000	0.000000	0.029868	-0.042476	-0.051032	0.000000	1.000000	1.000000	113.000000	1.000000
15138.736083	0.002556	0.485699	0.246072	74.111893	35.420368	26.966650	0.000000	0.000000	0.000000	0.000000	0.000000	0.000000	0.029868	-0.042476	-0.051032	0.000000	1.000000	1.000000	113.000000	1.000000
15138.739416	0.002556	0.485699	0.246072	74.111893	35.420368	26.966650	0.000000	0.000000	0.000000	0.000000	0.000000	0.000000	0.029868	-0.042476	-0.051032	0.000000	1.000000	1.000000	113.000000	1.000000
15138.742749	0.002588	0.485396	0.245717	74.086052	35.288658	26.843153	0.000000	0.000000	0.000000	0.000000	0.000000	0.000000	0.009623	-0.090856	-0.106520	0.000000	1.000000	1.000000	113.000000	1.000000
15138.746083	0.002588	0.485396	0.245717	74.086052	35.288658	26.843153	0.000000	0.000000	0.000000	0.000000	0.000000	0.000000	0.009623	-0.090856	-0.106520	0.000000	1.000000	1.000000	113.000000	1.000000
15138.749416	0.002588	0.485396	0.245717	74.086052	35.288658	26.843153	0.000000	0.000000	0.000000	0.000000	0.000000	0.000000	0.009623	-0.090856	-0.106520	0.000000	1.000000	1.000000	113.000000	1.000000
15138.752749	0.002588	0.485396	0.245717	74.052528	35.134800	26.702744	0.000000	0.000000	0.000000	0.000000	0.000000	0.000000	0.009623	-0.090856	-0.106520	0.000000	1.000000	1.000000	113.000000	1.000000
15138.756083	0.002587	0.485196	0.245534	74.052528	35.134800	26.702744	0.000000	0.000000	0.000000	0.000000	0.000000	0.000000	-0.000203	-0.059894	-0.055106	0.000000	1.000000	1.000000	113.000000	1.000000
15138.759416	0.002587	0.485196	0.245534	74.052528	35.134800	26.702744	0.000000	0.000000	0.000000	0.000000	0.000000	0.000000	-0.000203	-0.059894	-0.055106	0.000000	1.000000	1.000000	113.000000	1.000000
15138.762749	0.002587	0.485196	0.245534	74.026413	35.008194	26.586432	0.000000	0.000000	0.000000	0.000000	0.000000	0.000000	-0.000203	-0.059894	-0.055106	0.000000	1.000000	1.000000	113.000000	1.000000
15138.766083	0.002586	0.485017	0.245365	74.026413	35.008194	26.586432	0.000000	0.000000	0.000000	0.000000	0.000000	0.000000	-0.000186	-0.053907	-0.050588	0.000000	1.000000	1.000000	113.000000	1.000000
15138.769416	0.002586	0.485017	0.245365	74.026413	35.008194	26.586432	0.000000	0.000000	0.000000	0.000000	0.000000	0.000000	-0.000186	-0.053907	-0.050588	0.000000	1.000000	1.000000	113.000000	1.000000
15138.772749	0.002586	0.485017	0.245365	74.019318	34.949871	26.533640	0.000000	0.000000	0.000000	0.000000	0.000000	0.000000	-0.000186	-0.053907	-0.050588	0.000000	1.000000	1.000000	113.000000	1.000000
15138.776083	0.002586	0.485017	0.245365	74.019318	34.949871	26.533640	0.000000	0.000000	0.000000	0.000000	0.000000	0.000000	-0.000186	-0.053907	-0.050588	0.000000	1.000000	1.000000	113.000000	1.000000
15138.779416	0.002619	0.484816	0.245149	74.019318	34.949871	26.533640	0.000000	0.000000	0.000000	0.000000	0.000000	0.000000	0.009764	-0.060218	-0.064798	0.000000	1.000000	1.000000	113.000000	1.000000
15138.782749	0.002619	0.484816	0.245149	74.021408	34.921398	26.510036	0.000000	0.000000	0.000000	0.000000	0.000000	0.000000	0.009764	-0.060218	-0.064798	0.000000	1.000000	1.000000	113.000000	1.000000
15138.786083	0.002619	0.484816	0.245149	74.021408	34.921398	26.510036	0.000000	0.000000	0.000000	0.000000	0.000000	0.000000	0.009764	-0.060218	-0.064798	0.000000	1.000000	1.000000	113.000000	1.000000
15138.789416	0.002619	0.484816	0.245149	74.021408	34.921398	26.510036	0.000000	0.000000	0.000000	0.000000	0.000000	0.000000	0.009764	-0.060218	-0.064798	0.000000	1.000000	1.000000	113.000000	1.000000
15138.792749	0.002650	0.484466	0.244539	74.031136	34.881271	26.471718	0.000000	0.000000	0.000000	0.000000	0.000000	0.000000	0.009311	-0.105114	-0.183110	0.000000	1.000000	1.000000	113.000000	1.000000
15138.796083	0.002650	0.484466	0.244539	74.031136	34.881271	26.471718	0.000000	0.000000	0.000000	0.000000	0.000000	0.000000	0.009311	-0.105114	-0.183110	0.000000	1.000000	1.000000	113.000000	1.000000
15138.799416	0.002650	0.484466	0.244539	74.031136	34.881271	26.471718	0.000000	0.000000	0.000000	0.000000	0.000000	0.000000	0.009311	-0.105114	-0.183110	0.000000	1.000000	1.000000	113.000000	1.000000
15138.802749	0.002650	0.484466	0.244539	74.031876	34.718163	26.293839	0.000000	0.000000	0.000000	0.000000	0.000000	0.000000	0.009311	-0.105114	-0.183110	0.000000	1.000000	1.000000	113.000000	1.000000
15138.806083	0.002649	0.484316	0.244144	74.031876	34.718163	26.293839	0.000000	0.000000	0.000000	0.000000	0.000000	0.000000	-0.000447	-0.044886	-0.118373	0.000000	0.000000	1.000000	113.000000	1.000000
15138.809416	0.002649	0.484316	0.244144	74.031876	34.718163	26.293839	0.000000	0.000000	0.000000	0.000000	0.000000	0.000000	-0.000447	-0.044886	-0.118373	0.000000	0.000000	1.000000	113.000000	1.000000
15138.812749	0.002649	0.484316	0.244144	74.027779	34.366913	25.902220	0.000000	0.000000	0.000000	0.000000	0.000000	0.000000	-0.000447	-0.044886	-0.118373	0.000000	0.000000	1.000000	113.000000	1.000000
15138.816083	0.002649	0.484316	0.244144	74.027779	34.366913	25.902220	0.000000	0.000000	0.000000	0.000000	0.000000	0.000000	-0.000447	-0.044886	-0.118373	0.000000	0.000000	1.000000	113.000000	1.000000
15138.819416	0.002613	0.484200	0.243620	74.027779	34.366913	25.902220	0.000000	0.000000	0.000000	0.000000	0.000000	0.000000	-0.010574	-0.034849	-0.157309	0.000000	0.000000	1.000000	113.000000	1.000000
15138.822749	0.002613	0.484200	0.243620	73.985474	33.761360	25.240982	0.000000	0.000000	0.000000	0.000000	0.000000	0.000000	-0.010574	-0.034849	-0.157309	0.000000	0.000000	1.000000	113.000000	1.000000
15138.826083	0.002544	0.484155	0.242964	73.985474	33.761360	25.240982	0.000000	0.000000	0.000000	0.000000	0.000000	0.000000	-0.020676	-0.013328	-0.196822	0.000000	0.000000	1.000000	113.000000	1.000000
15138.829416	0.002544	0.484155	0.242964	73.985474	33.761360	25.240982	0.000000	0.000000	0.000000	0.000000	0.000000	0.000000	-0.020676	-0.013328	-0.196822	0.000000	0.000000	1.000000	113.000000	1.000000
15138.832749	0.002544	0.484155	0.242964	73.864098	32.998119	24.456583	0.000000	0.000000	0.000000	0.000000	0.000000	0.000000	-0.020676	-0.013328	-0.196822	0.000000	0.000000	1.000000	113.000000	1.000000
15138.836083	0.002409	0.484164	0.242192	73.864098	32.998119	24.456583	0.000000	0.000000	0.000000	0.000000	0.000000	0.000000	-0.040681	0.002566	-0.231406	0.000000	0.000000	1.000000	113.000000	1.000000
15138.839416	0.002409	0.484164	0.242192	73.864098	32.998119	24.456583	0.000000	0.000000	0.000000	0.000000	0.000000	0.000000	-0.040681	0.002566	-0.231406	0.000000	0.000000	1.000000	113.000000	1.000000
15138.842749	0.002409	0.484164	0.242192	73.652924	32.108784	23.585526	0.000000	0.000000	0.000000	0.000000	0.000000	0.000000	-0.040681	0.002566	-0.231406	0.000000	0.000000	1.000000	113.000000	1.000000
15138.846083	0.002373	0.484244	0.241288	73.652924	32.108784	23.585526	0.000000	0.000000	0.000000	0.000000	0.000000	0.000000	-0.010882	0.023932	-0.271369	0.000000	0.000000	1.000000	113.000000	1.000000
15138.849416	0.002373	0.484244	0.241288	73.652924	32.108784	23.585526	0.000000	0.000000	0.000000	0.000000	0.000000	0.000000	-0.010882	0.023932	-0.271369	0.000000	0.000000	1.000000	113.000000	1.000000
15138.852749	0.002373	0.484244	0.241288	73.378990	31.181887	22.710028	0.000000	0.000000	0.000000	0.000000	0.000000	0.000000	-0.010882	0.023932	-0.271369	0.000000	0.000000	1.000000	113.000000	1.000000
15138.856083	0.002336	0.484356	0.240251	73.378990	31.181887	22.710028	0.000000	0.000000	0.000000	0.000000	0.000000	0.000000	-0.010989	0.033753	-0.310997	0.000000	0.000000	1.000000	113.000000	1.000000
15138.859416	0.002336	0.484356	0.240251	73.378990	31.181887	22.710028	0.000000	0.000000	0.000000	0.000000	0.000000	0.000000	-0.010989	0.033753	-0.310997	0.000000	0.000000	1.000000	113.000000	1.000000
15138.862749	0.002336	0.484356	0.240251	73.078117	30.226845	21.805840	0.000000	0.000000	0.000000	0.000000	0.000000	0.000000	-0.010989	0.033753	-0.310997	0.000000	0.000000	1.000000	113.000000	1.000000
15138.866083	0.002365	0.484578	0.239111	73.078117	30.226845	21.805840	0.000000	0.000000	0.000000	0.000000	0.000000	0.000000	0.008770	0.066689	-0.342136	0.000000	0.000000	1.000000	113.000000	1.000000
15138.869416	0.002365	0.484578	0.239111	73.078117	30.226845	21.805840	0.000000	0.000000	0.000000	0.000000	0.000000	0.000000	0.008770	0.066689	-0.342136	0.000000	0.000000	1.000000	113.000000	1.000000
15138.872749	0.002365	0.484578	0.239111	72.768578	29.289246	20.920122	0.000000	0.000000	0.000000	0.000000	0.000000	0.000000	0.008770	0.066689	-0.342136	0.000000	0.000000	1.000000	113.000000	1.000000
15138.876083	0.002427	0.484854	0.237884	72.768578	29.289246	20.920122	0.000000	0.000000	0.000000	0.000000	0.000000	0.000000	0.018548	0.082517	-0.367930	0.000000	0.000000	1.000000	113.000000	1.000000
15138.879416	0.002427	0.484854	0.237884	72.768578	29.289246	20.920122	0.000000	0.000000	0.000000	0.000000	0.000000	0.000000	0.018548	0.082517	-0.367930	0.000000	0.000000	1.000000	113.000000	1.000000
15138.882749	0.002427	0.484854	0.237884	72.465874	28.420147	20.093328	0.000000	0.000000	0.000000	0.000000	0.000000	0.000000	0.018548	0.082517	-0.367930	0.000000	0.000000	1.000000	113.000000	1.000000
15138.886083	0.002554	0.485237	0.236552	72.465874	28.420147	20.093328	0.000000	0.000000	0.000000	0.000000	0.000000	0.000000	0.038124	0.115085	-0.399516	0.000000	0.000000	1.000000	113.000000	1.000000
15138.889416	0.002554	0.485237	0.236552	72.465874	28.420147	20.093328	0.000000	0.000000	0.000000	0.000000	0.000000	0.000000	0.038124	0.115085	-0.399516	0.000000	0.000000	1.000000	113.000000	1.000000
15138.892749	0.002554	0.485237	0.236552	72.185356	27.649336	19.356211	0.000000	0.000000	0.000000	0.000000	0.000000	0.000000	0.038124	0.115085	-0.399516	0.000000	0.000000	1.000000	113.000000	1.000000
15138.896083	0.002713	0.485728	0.235115	72.185356	27.649336	19.356211	0.000000	0.000000	0.000000	0.000000	0.000000	0.000000	0.047708	0.147382	-0.431352	0.000000	0.000000	1.000000	113.000000	1.000000
15138.899416	0.002713	0.485728	0.235115	72.185356	27.649336	19.356211	0.000000	0.000000	0.000000	0.000000	0.000000	0.000000	0.047708	0.147382	-0.431352	0.000000	0.000000	1.000000	113.000000	1.000000
15138.902749	0.002713	0.485728	0.235115	71.937729	26.974243	18.702944	0.000000	0.000000	0.000000	0.000000	0.000000	0.000000	0.047708	0.147382	-0.431352	0.000000	0.000000	1.000000	113.000000	1.000000
15138.906083	0.002936	0.486345	0.233552	71.937729	26.974243	18.702944	0.000000	0.000000	0.000000	0.000000	0.000000	0.000000	0.067023	0.184839	-0.468680	0.000000	0.000000	1.000000	113.000000	1.000000
15138.909416	0.002936	0.486345	0.233552	71.937729	26.974243	18.702944	0.000000	0.000000	0.000000	0.000000	0.000000	0.000000	0.067023	0.184839	-0.468680	0.000000	0.000000	1.000000	113.000000	1.000000
15138.912749	0.002936	0.486345	0.233552	71.730530	26.406673	18.144491	0.000000	0.000000	0.000000	0.000000	0.000000	0.000000	0.067023	0.184839	-0.468680	0.000000	0.000000	1.000000	113.000000	1.000000
15138.916083	0.003256	0.487027	0.231850	71.730530	26.406673	18.144491	0.000000	0.000000	0.000000	0.000000	0.000000	0.000000	0.095958	0.204748	-0.510663	0.000000	0.000000	1.000000	113.000000	1.000000
15138.919416	0.003256	0.487027	0.231850	71.730530	26.406673	18.144491	0.000000	0.000000	0.000000	0.000000	0.000000	0.000000	0.095958	0.204748	-0.510663	0.000000	0.000000	1.000000	113.000000	1.000000
15138.922749	0.003256	0.487027	0.231850	71.565353	25.940886	17.672258	0.000000	0.000000	0.000000	0.000000	0.000000	0.000000	0.095958	0.204748	-0.510663	0.000000	0.000000	1.000000	113.000000	1.000000
15138.926083	0.003607	0.487832	0.230021	71.565353	25.940886	17.672258	0.000000	0.000000	0.000000	0.000000	0.000000	0.000000	0.105062	0.241458	-0.548837	0.000000	0.000000	1.000000	113.000000	1.000000
15138.929416	0.003607	0.487832	0.230021	71.565353	25.940886	17.672258	0.000000	0.000000	0.000000	0.000000	0.000000	0.000000	0.105062	0.241458	-0.548837	0.000000	0.000000	1.000000	113.000000	1.000000
15138.932749	0.003607	0.487832	0.230021	71.452972	25.586962	17.291876	0.000000	0.000000	0.000000	0.000000	0.000000	0.000000	0.105062	0.241458	-0.548837	0.000000	0.000000	1.000000	113.000000	1.000000
15138.936083	0.004051	0.488719	0.228031	71.452972	25.586962	17.291876	0.000000	0.000000	0.000000	0.000000	0.000000	0.000000	0.133487	0.266021	-0.596992	0.000000	0.000000	1.000000	113.000000	1.000000
15138.939416	0.004051	0.488719	0.228031	71.452972	25.586962	17.291876	0.000000	0.000000	0.000000	0.000000	0.000000	0.000000	0.133487	0.266021	-0.596992	0.000000	0.000000	1.000000	113.000000	1.000000
15138.942749	0.004051	0.488719	0.228031	71.383385	25.338884	17.006691	0.000000	0.000000	0.000000	0.000000	0.000000	0.000000	0.133487	0.266021	-0.596992	0.000000	0.000000	1.000000	113.000000	1.000000
15138.946083	0.004557	0.489741	0.225859	71.383385	25.338884	17.006691	0.000000	0.000000	0.000000	0.000000	0.000000	0.000000	0.151792	0.306674	-0.651493	0.000000	0.000000	1.000000	113.000000	1.000000
15138.949416	0.004557	0.489741	0.225859	71.383385	25.338884	17.006691	0.000000	0.000000	0.000000	0.000000	0.000000	0.000000	0.151792	0.306674	-0.651493	0.000000	0.000000	1.000000	113.000000	1.000000
15138.952749	0.004557	0.489741	0.225859	71.376991	25.204857	16.816101	0.000000	0.000000	0.000000	0.000000	0.000000	0.000000	0.151792	0.306674	-0.651493	0.000000	0.000000	1.000000	113.000000	1.000000
15138.956083	0.005124	0.490841	0.223522	71.376991	25.204857	16.816101	0.000000	0.000000	0.000000	0.000000	0.000000	0.000000	0.169825	0.330120	-0.700971	0.000000	0.000000	1.000000	113.000000	1.000000
15138.959416	0.005124	0.490841	0.223522	71.376991	25.204857	16.816101	0.000000	0.000000	0.000000	0.000000	0.000000	0.000000	0.169825	0.330120	-0.700971	0.000000	0.000000	1.000000	113.000000	1.000000
15138.962749	0.005124	0.490841	0.223522	71.430794	25.165407	16.699915	0.000000	0.000000	0.000000	0.000000	0.000000	0.000000	0.169825	0.330120	-0.700971	0.000000	0.000000	1.000000	113.000000	1.000000
15138.966083	0.005749	0.492055	0.221017	71.430794	25.165407	16.699915	0.000000	0.000000	0.000000	0.000000	0.000000	0.000000	0.187522	0.364117	-0.751752	0.000000	0.000000	1.000000	113.000000	1.000000
15138.969416	0.005749	0.492055	0.221017	71.430794	25.165407	16.699915	0.000000	0.000000	0.000000	0.000000	0.000000	0.000000	0.187522	0.364117	-0.751752	0.000000	0.000000	1.000000	113.000000	1.000000
15138.972749	0.005749	0.492055	0.221017	71.542603	25.184410	16.609734	0.000000	0.000000	0.000000	0.000000	0.000000	0.000000	0.187522	0.364117	-0.751752	0.000000	0.000000	1.000000	113.000000	1.000000
15138.976083	0.006367	0.493343	0.218341	71.542603	25.184410	16.609734	0.000000	0.000000	0.000000	0.000000	0.000000	0.000000	0.185618	0.386296	-0.802570	0.000000	0.000000	1.000000	113.000000	1.000000
15138.979416	0.006367	0.493343	0.218341	71.542603	25.184410	16.609734	0.000000	0.000000	0.000000	0.000000	0.000000	0.000000	0.185618	0.386296	-0.802570	0.000000	0.000000	1.000000	113.000000	1.000000
15138.982749	0.006367	0.493343	0.218341	71.688911	25.233595	16.533611	0.000000	0.000000	0.000000	0.000000	0.000000	0.000000	0.185618	0.386296	-0.802570	0.000000	0.000000	1.000000	113.000000	1.000000
15138.986083	0.006979	0.494721	0.215510	71.688911	25.233595	16.533611	0.000000	0.000000	0.000000	0.000000	0.000000	0.000000	0.183612	0.413612	-0.849393	0.000000	0.000000	1.000000	113.000000	1.000000
15138.989416	0.006979	0.494721	0.215510	71.688911	25.233595	16.533611	0.000000	0.000000	0.000000	0.000000	0.000000	0.000000	0.183612	0.413612	-0.849393	0.000000	0.000000	1.000000	113.000000	1.000000
15138.992749	0.006979	0.494721	0.215510	71.828377	25.292887	16.473768	0.000000	0.000000	0.000000	0.000000	0.000000	0.000000	0.183612	0.413612	-0.849393	0.000000	0.000000	1.000000	113.000000	1.000000
15138.996083	0.007585	0.496229	0.212586	71.828377	25.292887	16.473768	0.000000	0.000000	0.000000	0.000000	0.000000	0.000000	0.181687	0.452314	-0.877268	0.000000	0.000000	1.000000	113.000000	1.000000
15138.999416	0.007585	0.496229	0.212586	71.828377	25.292887	16.473768	0.000000	0.000000	0.000000	0.000000	0.000000	0.000000	0.181687	0.452314	-0.877268	0.000000	0.000000	1.000000	113.000000	1.000000
15139.002749	0.007585	0.496229	0.212586	71.954636	25.382038	16.465839	0.000000	0.000000	0.000000	0.000000	0.000000	0.000000	0.181687	0.452314	-0.877268	0.000000	0.000000	1.000000	113.000000	1.000000
15139.006083	0.008216	0.497829	0.209603	71.954636	25.382038	16.465839	0.000000	0.000000	0.000000	0.000000	0.000000	0.000000	0.189306	0.479951	-0.894935	0.000000	0.000000	1.000000	113.000000	1.000000
15139.009416	0.008216	0.497829	0.209603	71.954636	25.382038	16.465839	0.000000	0.000000	0.000000	0.000000	0.000000	0.000000	0.189306	0.479951	-0.894935	0.000000	0.000000	1.000000	113.000000	1.000000
15139.012749	0.008216	0.497829	0.209603	72.066498	25.538065	16.544811	0.000000	0.000000	0.000000	0.000000	0.000000	0.000000	0.189306	0.479951	-0.894935	0.000000	0.000000	1.000000	113.000000	1.000000
15139.016083	0.008872	0.499536	0.206541	72.066498	25.538065	16.544811	0.000000	0.000000	0.000000	0.000000	0.000000	0.000000	0.196667	0.512124	-0.918445	0.000000	0.000000	1.000000	113.000000	1.000000
15139.019416	0.008872	0.499536	0.206541	72.066498	25.538065	16.544811	0.000000	0.000000	0.000000	0.000000	0.000000	0.000000	0.196667	0.512124	-0.918445	0.000000	0.000000	1.000000	113.000000	1.000000
15139.022749	0.008872	0.499536	0.206541	72.158165	25.724756	16.684528	0.000000	0.000000	0.000000	0.000000	0.000000	0.000000	0.196667	0.512124	-0.918445	0.000000	0.000000	1.000000	113.000000	1.000000
15139.026083	0.009520	0.501331	0.203419	72.158165	25.724756	16.684528	0.000000	0.000000	0.000000	0.000000	0.000000	0.000000	0.194489	0.538523	-0.936789	0.000000	0.000000	1.000000	113.000000	1.000000
15139.029416	0.009520	0.501331	0.203419	72.158165	25.724756	16.684528	0.000000	0.000000	0.000000	0.000000	0.000000	0.000000	0.194489	0.538523	-0.936789	0.000000	0.000000	1.000000	113.000000	1.000000
15139.032749	0.009520	0.501331	0.203419	72.240448	25.903912	16.873671	0.000000	0.000000	0.000000	0.000000	0.000000	0.000000	0.194489	0.538523	-0.936789	0.000000	0.000000	1.000000	113.000000	1.000000
15139.036083	0.010161	0.503231	0.200250	72.240448	25.903912	16.873671	0.000000	0.000000	0.000000	0.000000	0.000000	0.000000	0.192324	0.570079	-0.950708	0.000000	0.000000	1.000000	113.000000	1.000000
15139.039416	0.010161	0.503231	0.200250	72.240448	25.903912	16.873671	0.000000	0.000000	0.000000	0.000000	0.000000	0.000000	0.192324	0.570079	-0.950708	0.000000	0.000000	1.000000	113.000000	1.000000
15139.042749	0.010161	0.503231	0.200250	72.314919	26.068132	17.795437	0.000000	0.000000	0.000000	0.000000	0.000000	0.000000	0.192324	0.570079	-0.950708	0.000000	0.000000	1.000000	113.000000	1.000000
15139.046083	0.010795	0.505201	0.197070	72.314919	26.068132	17.795437	0.000000	0.000000	0.000000	0.000000	0.000000	0.000000	0.190294	0.591012	-0.953763	0.000000	0.000000	1.000000	113.000000	1.000000
15139.049416	0.010795	0.505201	0.197070	72.314919	26.068132	17.795437	0.000000	0.000000	0.000000	0.000000	0.000000	0.000000	0.190294	0.591012	-0.953763	0.000000	0.000000	1.000000	113.000000	1.000000
15139.052749	0.010795	0.505201	0.197070	72.395760	26.170492	19.725334	0.000000	0.000000	0.000000	0.000000	0.000000	0.000000	0.190294	0.591012	-0.953763	0.000000	0.000000	1.000000	113.000000	1.000000
15139.056083	0.011454	0.507204	0.193883	72.395760	26.170492	19.725334	0.000000	0.000000	0.000000	0.000000	0.000000	0.000000	0.197539	0.600902	-0.956278	0.000000	0.000000	1.000000	113.000000	1.000000
15139.059416	0.011454	0.507204	0.193883	72.395760	26.170492	19.725334	0.000000	0.000000	0.000000	0.000000	0.000000	0.000000	0.197539	0.600902	-0.956278	0.000000	0.000000	1.000000	113.000000	1.000000
15139.062749	0.011454	0.507204	0.193883	72.499489	26.131002	21.324486	0.000000	0.000000	0.000000	0.000000	0.000000	0.000000	0.197539	0.600902	-0.956278	0.000000	0.000000	1.000000	113.000000	1.000000
15139.066083	0.012167	0.509259	0.190702	72.499489	26.131002	21.324486	0.000000	0.000000	0.000000	0.000000	0.000000	0.000000	0.213957	0.616304	-0.954189	0.000000	0.000000	1.000000	113.000000	1.000000
15139.069416	0.012167	0.509259	0.190702	72.499489	26.131002	21.324486	0.000000	0.000000	0.000000	0.000000	0.000000	0.000000	0.213957	0.616304	-0.954189	0.000000	0.000000	1.000000	113.000000	1.000000
15139.072749	0.012167	0.509259	0.190702	72.633690	25.921761	21.718857	0.000000	0.000000	0.000000	0.000000	0.000000	0.000000	0.213957	0.616304	-0.954189	0.000000	0.000000	1.000000	113.000000	1.000000
15139.076083	0.013087	0.511328	0.187528	72.633690	25.921761	21.718857	0.000000	0.000000	0.000000	0.000000	0.000000	0.000000	0.276038	0.620887	-0.952192	0.000000	0.000000	1.000000	113.000000	1.000000
15139.079416	0.013087	0.511328	0.187528	72.633690	25.921761	21.718857	0.000000	0.000000	0.000000	0.000000	0.000000	0.000000	0.276038	0.620887	-0.952192	0.000000	0.000000	1.000000	113.000000	1.000000
15139.082749	0.013087	0.511328	0.187528	72.809074	25.603968	21.190563	0.000000	0.000000	0.000000	0.000000	0.000000	0.000000	0.276038	0.620887	-0.952192	0.000000	0.000000	1.000000	113.000000	1.000000
15139.086083	0.014149	0.513407	0.184291	72.809074	25.603968	21.190563	0.000000	0.000000	0.000000	0.000000	0.000000	0.000000	0.318447	0.623556	-0.971163	0.000000	0.000000	1.000000	113.000000	1.000000
15139.089416	0.014149	0.513407	0.184291	72.809074	25.603968	21.190563	0.000000	0.000000	0.000000	0.000000	0.000000	0.000000	0.318447	0.623556	-0.971163	0.000000	0.000000	1.000000	113.000000	1.000000
15139.092749	0.014149	0.513407	0.184291	73.054062	25.354424	20.746769	0.000000	0.000000	0.000000	0.000000	0.000000	0.000000	0.318447	0.623556	-0.971163	0.000000	0.000000	1.000000	113.000000	1.000000
15139.096083	0.015197	0.515420	0.180964	73.054062	25.354424	20.746769	0.000000	0.000000	0.000000	0.000000	0.000000	0.000000	0.314417	0.603951	-0.998174	0.000000	0.000000	1.000000	113.000000	1.000000
15139.099416	0.015197	0.515420	0.180964	73.054062	25.354424	20.746769	0.000000	0.000000	0.000000	0.000000	0.000000	0.000000	0.314417	0.603951	-0.998174	0.000000	0.000000	1.000000	113.000000	1.000000
15139.102749	0.015197	0.515420	0.180964	73.383560	25.236645	21.098372	0.000000	0.000000	0.000000	0.000000	0.000000	0.000000	0.314417	0.603951	-0.998174	0.000000	0.000000	1.000000	113.000000	1.000000
15139.106083	0.016320	0.517434	0.177502	73.383560	25.236645	21.098372	0.000000	0.000000	0.000000	0.000000	0.000000	0.000000	0.337036	0.604054	-1.038642	0.000000	0.000000	1.000000	113.000000	1.000000
15139.109416	0.016320	0.517434	0.177502	73.383560	25.236645	21.098372	0.000000	0.000000	0.000000	0.000000	0.000000	0.000000	0.337036	0.604054	-1.038642	0.000000	0.000000	1.000000	113.000000	1.000000
15139.112749	0.016320	0.517434	0.177502	73.785606	25.190577	21.976734	0.000000	0.000000	0.000000	0.000000	0.000000	0.000000	0.337036	0.604054	-1.038642	0.000000	0.000000	1.000000	113.000000	1.000000
15139.116083	0.017488	0.519414	0.173943	73.785606	25.190577	21.976734	0.000000	0.000000	0.000000	0.000000	0.000000	0.000000	0.350312	0.594216	-1.067693	0.000000	0.000000	1.000000	113.000000	1.000000
15139.119416	0.017488	0.519414	0.173943	73.785606	25.190577	21.976734	0.000000	0.000000	0.000000	0.000000	0.000000	0.000000	0.350312	0.594216	-1.067693	0.000000	0.000000	1.000000	113.000000	1.000000
15139.122749	0.017488	0.519414	0.173943	74.213951	25.101540	22.515411	0.000000	0.000000	0.000000	0.000000	0.000000	0.000000	0.350312	0.594216	-1.067693	0.000000	0.000000	1.000000	113.000000	1.000000
15139.126083	0.018728	0.521361	0.170285	74.213951	25.101540	22.515411	0.000000	0.000000	0.000000	0.000000	0.000000	0.000000	0.372045	0.584070	-1.097324	0.000000	0.000000	1.000000	113.000000	1.000000
15139.129416	0.018728	0.521361	0.170285	74.213951	25.101540	22.515411	0.000000	0.000000	0.000000	0.000000	0.000000	0.000000	0.372045	0.584070	-1.097324	0.000000	0.000000	1.000000	113.000000	1.000000
15139.132749	0.018728	0.521361	0.170285	74.645180	24.997833	22.636522	0.000000	0.000000	0.000000	0.000000	0.000000	0.000000	0.372045	0.584070	-1.097324	0.000000	0.000000	1.000000	113.000000	1.000000
15139.136083	0.020039	0.523277	0.166563	74.645180	24.997833	22.636522	0.000000	0.000000	0.000000	0.000000	0.000000	0.000000	0.393467	0.574742	-1.116477	0.000000	0.000000	1.000000	113.000000	1.000000
15139.139416	0.020039	0.523277	0.166563	74.645180	24.997833	22.636522	0.000000	0.000000	0.000000	0.000000	0.000000	0.000000	0.393467	0.574742	-1.116477	0.000000	0.000000	1.000000	113.000000	1.000000
15139.142749	0.020039	0.523277	0.166563	75.042068	24.889780	22.702240	0.000000	0.000000	0.000000	0.000000	0.000000	0.000000	0.393467	0.574742	-1.116477	0.000000	0.000000	1.000000	113.000000	1.000000
15139.146083	0.021392	0.525165	0.162814	75.042068	24.889780	22.702240	0.000000	0.000000	0.000000	0.000000	0.000000	0.000000	0.405834	0.566416	-1.124655	0.000000	0.000000	1.000000	113.000000	1.000000
15139.149416	0.021392	0.525165	0.162814	75.042068	24.889780	22.702240	0.000000	0.000000	0.000000	0.000000	0.000000	0.000000	0.405834	0.566416	-1.124655	0.000000	0.000000	1.000000	113.000000	1.000000
15139.152749	0.021392	0.525165	0.162814	75.395439	24.854080	22.971319	0.000000	0.000000	0.000000	0.000000	0.000000	0.000000	0.405834	0.566416	-1.124655	0.000000	0.000000	1.000000	113.000000	1.000000
15139.156083	0.022782	0.527017	0.158965	75.395439	24.854080	22.971319	0.000000	0.000000	0.000000	0.000000	0.000000	0.000000	0.417027	0.555584	-1.154723	0.000000	0.000000	1.000000	113.000000	1.000000
15139.159416	0.022782	0.527017	0.158965	75.395439	24.854080	22.971319	0.000000	0.000000	0.000000	0.000000	0.000000	0.000000	0.417027	0.555584	-1.154723	0.000000	0.000000	1.000000	113.000000	1.000000
15139.162749	0.022782	0.527017	0.158965	75.681023	24.838446	23.223145	0.000000	0.000000	0.000000	0.000000	0.000000	0.000000	0.417027	0.555584	-1.154723	0.000000	0.000000	1.000000	113.000000	1.000000
15139.166083	0.024182	0.528859	0.155106	75.681023	24.838446	23.223145	0.000000	0.000000	0.000000	0.000000	0.000000	0.000000	0.420010	0.552585	-1.157896	0.000000	0.000000	1.000000	113.000000	1.000000
15139.169416	0.024182	0.528859	0.155106	75.681023	24.838446	23.223145	0.000000	0.000000	0.000000	0.000000	0.000000	0.000000	0.420010	0.552585	-1.157896	0.000000	0.000000	1.000000	113.000000	1.000000
15139.172749	0.024182	0.528859	0.155106	75.911583	24.851849	23.751364	0.000000	0.000000	0.000000	0.000000	0.000000	0.000000	0.420010	0.552585	-1.157896	0.000000	0.000000	1.000000	113.000000	1.000000
15139.176083	0.025590	0.530720	0.151195	75.911583	24.851849	23.751364	0.000000	0.000000	0.000000	0.000000	0.000000	0.000000	0.422302	0.558230	-1.173216	0.000000	0.000000	1.000000	113.000000	1.000000
15139.179416	0.025590	0.530720	0.151195	75.911583	24.851849	23.751364	0.000000	0.000000	0.000000	0.000000	0.000000	0.000000	0.422302	0.558230	-1.173216	0.000000	0.000000	1.000000	113.000000	1.000000
15139.182749	0.025590	0.530720	0.151195	76.090492	24.879845	24.277225	0.000000	0.000000	0.000000	0.000000	0.000000	0.000000	0.422302	0.558230	-1.173216	0.000000	0.000000	1.000000	113.000000	1.000000
15139.186083	0.027005	0.532584	0.147253	76.090492	24.879845	24.277225	0.000000	0.000000	0.000000	0.000000	0.000000	0.000000	0.424587	0.559158	-1.182545	0.000000	0.000000	1.000000	113.000000	1.000000
15139.189416	0.027005	0.532584	0.147253	76.090492	24.879845	24.277225	0.000000	0.000000	0.000000	0.000000	0.000000	0.000000	0.424587	0.559158	-1.182545	0.000000	0.000000	1.000000	113.000000	1.000000
15139.192749	0.027005	0.532584	0.147253	76.241371	24.881109	24.348131	0.000000	0.000000	0.000000	0.000000	0.000000	0.000000	0.424587	0.559158	-1.182545	0.000000	0.000000	1.000000	113.000000	1.000000
15139.196083	0.028541	0.534450	0.143275	76.241371	24.881109	24.348131	0.000000	0.000000	0.000000	0.000000	0.000000	0.000000	0.460842	0.559833	-1.193540	0.000000	0.000000	1.000000	113.000000	1.000000
15139.199416	0.028541	0.534450	0.143275	76.241371	24.881109	24.348131	0.000000	0.000000	0.000000	0.000000	0.000000	0.000000	0.460842	0.559833	-1.193540	0.000000	0.000000	1.000000	113.000000	1.000000
15139.202749	0.028541	0.534450	0.143275	76.387749	24.868793	24.206758	0.000000	0.000000	0.000000	0.000000	0.000000	0.000000	0.460842	0.559833	-1.193540	0.000000	0.000000	1.000000	113.000000	1.000000
15139.206083	0.030110	0.536350	0.139259	76.387749	24.868793	24.206758	0.000000	0.000000	0.000000	0.000000	0.000000	0.000000	0.470630	0.570047	-1.204845	0.000000	0.000000	1.000000	113.000000	1.000000
15139.209416	0.030110	0.536350	0.139259	76.387749	24.868793	24.206758	0.000000	0.000000	0.000000	0.000000	0.000000	0.000000	0.470630	0.570047	-1.204845	0.000000	0.000000	1.000000	113.000000	1.000000
15139.212749	0.030110	0.536350	0.139259	76.516426	24.717133	24.355656	0.000000	0.000000	0.000000	0.000000	0.000000	0.000000	0.470630	0.570047	-1.204845	0.000000	0.000000	1.000000	113.000000	1.000000
15139.216083	0.031656	0.538255	0.135249	76.516426	24.717133	24.355656	0.000000	0.000000	0.000000	0.000000	0.000000	0.000000	0.463780	0.571643	-1.202904	0.000000	0.000000	1.000000	113.000000	1.000000
15139.219416	0.031656	0.538255	0.135249	76.516426	24.717133	24.355656	0.000000	0.000000	0.000000	0.000000	0.000000	0.000000	0.463780	0.571643	-1.202904	0.000000	0.000000	1.000000	113.000000	1.000000
15139.222749	0.031656	0.538255	0.135249	76.650238	24.350445	24.820427	0.000000	0.000000	0.000000	0.000000	0.000000	0.000000	0.463780	0.571643	-1.202904	0.000000	0.000000	1.000000	113.000000	1.000000
15139.226083	0.033152	0.540217	0.131260	76.650238	24.350445	24.820427	0.000000	0.000000	0.000000	0.000000	0.000000	0.000000	0.448785	0.588384	-1.196741	0.000000	0.000000	1.000000	113.000000	1.000000
15139.229416	0.033152	0.540217	0.131260	76.650238	24.350445	24.820427	0.000000	0.000000	0.000000	0.000000	0.000000	0.000000	0.448785	0.588384	-1.196741	0.000000	0.000000	1.000000	113.000000	1.000000
15139.232749	0.033152	0.540217	0.131260	76.785278	23.829378	25.179155	0.000000	0.000000	0.000000	0.000000	0.000000	0.000000	0.448785	0.588384	-1.196741	0.000000	0.000000	1.000000	113.000000	1.000000
15139.236083	0.034627	0.542169	0.127299	76.785278	23.829378	25.179155	0.000000	0.000000	0.000000	0.000000	0.000000	0.000000	0.442509	0.585659	-1.188148	0.000000	0.000000	1.000000	113.000000	1.000000
15139.239416	0.034627	0.542169	0.127299	76.785278	23.829378	25.179155	0.000000	0.000000	0.000000	0.000000	0.000000	0.000000	0.442509	0.585659	-1.188148	0.000000	0.000000	1.000000	113.000000	1.000000
15139.242749	0.034627	0.542169	0.127299	76.922272	23.160810	24.703917	0.000000	0.000000	0.000000	0.000000	0.000000	0.000000	0.442509	0.585659	-1.188148	0.000000	0.000000	1.000000	113.000000	1.000000
15139.246083	0.036224	0.544155	0.123430	76.922272	23.160810	24.703917	0.000000	0.000000	0.000000	0.000000	0.000000	0.000000	0.478992	0.595943	-1.160640	0.000000	0.000000	1.000000	113.000000	1.000000
15139.249416	0.036224	0.544155	0.123430	76.922272	23.160810	24.703917	0.000000	0.000000	0.000000	0.000000	0.000000	0.000000	0.478992	0.595943	-1.160640	0.000000	0.000000	1.000000	113.000000	1.000000
15139.252749	0.036224	0.544155	0.123430	77.043503	22.468737	24.007526	0.000000	0.000000	0.000000	0.000000	0.000000	0.000000	0.478992	0.595943	-1.160640	0.000000	0.000000	1.000000	113.000000	1.000000
15139.256083	0.037909	0.546152	0.119601	77.043503	22.468737	24.007526	0.000000	0.000000	0.000000	0.000000	0.000000	0.000000	0.505675	0.599113	-1.148869	0.000000	0.000000	1.000000	113.000000	1.000000
15139.259416	0.037909	0.546152	0.119601	77.043503	22.468737	24.007526	0.000000	0.000000	0.000000	0.000000	0.000000	0.000000	0.505675	0.599113	-1.148869	0.000000	0.000000	1.000000	113.000000	1.000000
15139.262749	0.037909	0.546152	0.119601	77.146309	21.805508	23.760946	0.000000	0.000000	0.000000	0.000000	0.000000	0.000000	0.505675	0.599113	-1.148869	0.000000	0.000000	1.000000	113.000000	1.000000
15139.266083	0.039604	0.548135	0.115859	77.146309	21.805508	23.760946	0.000000	0.000000	0.000000	0.000000	0.000000	0.000000	0.508275	0.594778	-1.122563	0.000000	0.000000	1.000000	113.000000	1.000000
15139.269416	0.039604	0.548135	0.115859	77.146309	21.805508	23.760946	0.000000	0.000000	0.000000	0.000000	0.000000	0.000000	0.508275	0.594778	-1.122563	0.000000	0.000000	1.000000	113.000000	1.000000
15139.272749	0.039604	0.548135	0.115859	77.250534	21.068233	23.943085	0.000000	0.000000	0.000000	0.000000	0.000000	0.000000	0.508275	0.594778	-1.122563	0.000000	0.000000	1.000000	113.000000	1.000000
15139.276083	0.041416	0.550073	0.112203	77.250534	21.068233	23.943085	0.000000	0.000000	0.000000	0.000000	0.000000	0.000000	0.543574	0.581550	-1.096740	0.000000	0.000000	1.000000	113.000000	1.000000
15139.279416	0.041416	0.550073	0.112203	77.250534	21.068233	23.943085	0.000000	0.000000	0.000000	0.000000	0.000000	0.000000	0.543574	0.581550	-1.096740	0.000000	0.000000	1.000000	113.000000	1.000000
15139.282749	0.041416	0.550073	0.112203	77.361633	20.122728	23.621052	0.000000	0.000000	0.000000	0.000000	0.000000	0.000000	0.543574	0.581550	-1.096740	0.000000	0.000000	1.000000	113.000000	1.000000
15139.286083	0.043342	0.551982	0.108612	77.361633	20.122728	23.621052	0.000000	0.000000	0.000000	0.000000	0.000000	0.000000	0.577951	0.572601	-1.077306	0.000000	0.000000	1.000000	113.000000	1.000000
15139.289416	0.043342	0.551982	0.108612	77.361633	20.122728	23.621052	0.000000	0.000000	0.000000	0.000000	0.000000	0.000000	0.577951	0.572601	-1.077306	0.000000	0.000000	1.000000	113.000000	1.000000
15139.292749	0.043342	0.551982	0.108612	77.504669	18.856256	22.721167	0.000000	0.000000	0.000000	0.000000	0.000000	0.000000	0.577951	0.572601	-1.077306	0.000000	0.000000	1.000000	113.000000	1.000000
15139.296083	0.045382	0.553832	0.105091	77.504669	18.856256	22.721167	0.000000	0.000000	0.000000	0.000000	0.000000	0.000000	0.611991	0.554904	-1.056312	0.000000	0.000000	1.000000	113.000000	1.000000
15139.299416	0.045382	0.553832	0.105091	77.504669	18.856256	22.721167	0.000000	0.000000	0.000000	0.000000	0.000000	0.000000	0.611991	0.554904	-1.056312	0.000000	0.000000	1.000000	113.000000	1.000000
15139.302749	0.045382	0.553832	0.105091	77.697746	17.305285	21.593245	0.000000	0.000000	0.000000	0.000000	0.000000	0.000000	0.611991	0.554904	-1.056312	0.000000	0.000000	1.000000	113.000000	1.000000
15139.306083	0.047481	0.555594	0.101650	77.697746	17.305285	21.593245	0.000000	0.000000	0.000000	0.000000	0.000000	0.000000	0.629848	0.528634	-1.032335	0.000000	0.000000	1.000000	113.000000	1.000000
15139.309416	0.047481	0.555594	0.101650	77.697746	17.305285	21.593245	0.000000	0.000000	0.000000	0.000000	0.000000	0.000000	0.629848	0.528634	-1.032335	0.000000	0.000000	1.000000	113.000000	1.000000
15139.312749	0.047481	0.555594	0.101650	77.952591	15.539138	20.426737	0.000000	0.000000	0.000000	0.000000	0.000000	0.000000	0.629848	0.528634	-1.032335	0.000000	0.000000	1.000000	113.000000	1.000000
15139.316083	0.049661	0.557276	0.098227	77.952591	15.539138	20.426737	0.000000	0.000000	0.000000	0.000000	0.000000	0.000000	0.653948	0.504536	-1.026926	0.000000	0.000000	1.000000	113.000000	1.000000
15139.319416	0.049661	0.557276	0.098227	77.952591	15.539138	20.426737	0.000000	0.000000	0.000000	0.000000	0.000000	0.000000	0.653948	0.504536	-1.026926	0.000000	0.000000	1.000000	113.000000	1.000000
15139.322749	0.049661	0.557276	0.098227	78.217621	13.479609	19.045883	0.000000	0.000000	0.000000	0.000000	0.000000	0.000000	0.653948	0.504536	-1.026926	0.000000	0.000000	1.000000	113.000000	1.000000
15139.326083	0.051818	0.558916	0.094865	78.217621	13.479609	19.045883	0.000000	0.000000	0.000000	0.000000	0.000000	0.000000	0.647107	0.492127	-1.008680	0.000000	0.000000	1.000000	113.000000	1.000000
15139.329416	0.051818	0.558916	0.094865	78.217621	13.479609	19.045883	0.000000	0.000000	0.000000	0.000000	0.000000	0.000000	0.647107	0.492127	-1.008680	0.000000	0.000000	1.000000	113.000000	1.000000
15139.332749	0.051818	0.558916	0.094865	78.456429	11.153054	17.095348	0.000000	0.000000	0.000000	0.000000	0.000000	0.000000	0.647107	0.492127	-1.008680	0.000000	0.000000	1.000000	113.000000	1.000000
15139.336083	0.054004	0.560498	0.091543	78.456429	11.153054	17.095348	0.000000	0.000000	0.000000	0.000000	0.000000	0.000000	0.655703	0.474513	-0.996587	0.000000	0.000000	1.000000	113.000000	1.000000
15139.339416	0.054004	0.560498	0.091543	78.456429	11.153054	17.095348	0.000000	0.000000	0.000000	0.000000	0.000000	0.000000	0.655703	0.474513	-0.996587	0.000000	0.000000	1.000000	113.000000	1.000000
15139.342749	0.054004	0.560498	0.091543	78.630135	8.800076	14.824282	0.000000	0.000000	0.000000	0.000000	0.000000	0.000000	0.655703	0.474513	-0.996587	0.000000	0.000000	1.000000	113.000000	1.000000
15139.346083	0.056189	0.562063	0.088236	78.630135	8.800076	14.824282	0.000000	0.000000	0.000000	0.000000	0.000000	0.000000	0.655624	0.469715	-0.991918	0.000000	0.000000	1.000000	113.000000	1.000000
15139.349416	0.056189	0.562063	0.088236	78.630135	8.800076	14.824282	0.000000	0.000000	0.000000	0.000000	0.000000	0.000000	0.655624	0.469715	-0.991918	0.000000	0.000000	1.000000	113.000000	1.000000
15139.352749	0.056189	0.562063	0.088236	78.747650	6.648057	12.587171	0.000000	0.000000	0.000000	0.000000	0.000000	0.000000	0.655624	0.469715	-0.991918	0.000000	0.000000	1.000000	113.000000	1.000000
15139.356083	0.058401	0.563584	0.084949	78.747650	6.648057	12.587171	0.000000	0.000000	0.000000	0.000000	0.000000	0.000000	0.663424	0.456104	-0.986263	0.000000	0.000000	1.000000	113.000000	1.000000
15139.359416	0.058401	0.563584	0.084949	78.747650	6.648057	12.587171	0.000000	0.000000	0.000000	0.000000	0.000000	0.000000	0.663424	0.456104	-0.986263	0.000000	0.000000	1.000000	113.000000	1.000000
15139.362749	0.058401	0.563584	0.084949	78.833763	4.871414	11.039758	0.000000	0.000000	0.000000	0.000000	0.000000	0.000000	0.663424	0.456104	-0.986263	0.000000	0.000000	1.000000	113.000000	1.000000
15139.366083	0.060610	0.565071	0.081661	78.833763	4.871414	11.039758	0.000000	0.000000	0.000000	0.000000	0.000000	0.000000	0.662666	0.446048	-0.986385	0.000000	0.000000	1.000000	113.000000	1.000000
15139.369416	0.060610	0.565071	0.081661	78.833763	4.871414	11.039758	0.000000	0.000000	0.000000	0.000000	0.000000	0.000000	0.662666	0.446048	-0.986385	0.000000	0.000000	1.000000	113.000000	1.000000
15139.372749	0.060610	0.565071	0.081661	78.903816	3.394004	9.944448	0.000000	0.000000	0.000000	0.000000	0.000000	0.000000	0.662666	0.446048	-0.986385	0.000000	0.000000	1.000000	113.000000	1.000000
15139.376083	0.062719	0.566532	0.078423	78.903816	3.394004	9.944448	0.000000	0.000000	0.000000	0.000000	0.000000	0.000000	0.632673	0.438479	-0.971197	0.000000	0.000000	1.000000	113.000000	1.000000
15139.379416	0.062719	0.566532	0.078423	78.903816	3.394004	9.944448	0.000000	0.000000	0.000000	0.000000	0.000000	0.000000	0.632673	0.438479	-0.971197	0.000000	0.000000	1.000000	113.000000	1.000000
15139.382749	0.062719	0.566532	0.078423	78.955124	2.089653	8.832836	0.000000	0.000000	0.000000	0.000000	0.000000	0.000000	0.632673	0.438479	-0.971197	0.000000	0.000000	1.000000	113.000000	1.000000
15139.386083	0.064797	0.567924	0.075157	78.955124	2.089653	8.832836	0.000000	0.000000	0.000000	0.000000	0.000000	0.000000	0.623444	0.417545	-0.979818	0.000000	0.000000	1.000000	113.000000	1.000000
15139.389416	0.064797	0.567924	0.075157	78.955124	2.089653	8.832836	0.000000	0.000000	0.000000	0.000000	0.000000	0.000000	0.623444	0.417545	-0.979818	0.000000	0.000000	1.000000	113.000000	1.000000
15139.392749	0.064797	0.567924	0.075157	78.972427	0.871505	7.280275	0.000000	0.000000	0.000000	0.000000	0.000000	0.000000	0.623444	0.417545	-0.979818	0.000000	0.000000	1.000000	113.000000	1.000000
15139.396083	0.066853	0.569292	0.071935	78.972427	0.871505	7.280275	0.000000	0.000000	0.000000	0.000000	0.000000	0.000000	0.616857	0.410446	-0.966713	0.000000	0.000000	1.000000	113.000000	1.000000
15139.399416	0.066853	0.569292	0.071935	78.972427	0.871505	7.280275	0.000000	0.000000	0.000000	0.000000	0.000000	0.000000	0.616857	0.410446	-0.966713	0.000000	0.000000	1.000000	113.000000	1.000000
15139.402749	0.066853	0.569292	0.071935	78.974251	-0.245611	6.072792	0.000000	0.000000	0.000000	0.000000	0.000000	0.000000	0.616857	0.410446	-0.966713	0.000000	0.000000	1.000000	113.000000	1.000000
15139.406083	0.068816	0.570627	0.068789	78.974251	-0.245611	6.072792	0.000000	0.000000	0.000000	0.000000	0.000000	0.000000	0.588909	0.400503	-0.943684	0.000000	0.000000	1.000000	113.000000	1.000000
15139.409416	0.068816	0.570627	0.068789	78.974251	-0.245611	6.072792	0.000000	0.000000	0.000000	0.000000	0.000000	0.000000	0.588909	0.400503	-0.943684	0.000000	0.000000	1.000000	113.000000	1.000000
15139.412749	0.068816	0.570627	0.068789	78.952065	-1.286022	6.017708	0.000000	0.000000	0.000000	0.000000	0.000000	0.000000	0.588909	0.400503	-0.943684	0.000000	0.000000	1.000000	113.000000	1.000000
15139.416083	0.070589	0.571930	0.065736	78.952065	-1.286022	6.017708	0.000000	0.000000	0.000000	0.000000	0.000000	0.000000	0.531902	0.390963	-0.916139	0.000000	0.000000	1.000000	113.000000	1.000000
15139.419416	0.070589	0.571930	0.065736	78.952065	-1.286022	6.017708	0.000000	0.000000	0.000000	0.000000	0.000000	0.000000	0.531902	0.390963	-0.916139	0.000000	0.000000	1.000000	113.000000	1.000000
15139.422749	0.070589	0.571930	0.065736	78.896652	-2.302502	6.188726	0.000000	0.000000	0.000000	0.000000	0.000000	0.000000	0.531902	0.390963	-0.916139	0.000000	0.000000	1.000000	113.000000	1.000000
15139.426083	0.072283	0.573202	0.062824	78.896652	-2.302502	6.188726	0.000000	0.000000	0.000000	0.000000	0.000000	0.000000	0.508300	0.381486	-0.873417	0.000000	0.000000	1.000000	113.000000	1.000000
15139.429416	0.072283	0.573202	0.062824	78.896652	-2.302502	6.188726	0.000000	0.000000	0.000000	0.000000	0.000000	0.000000	0.508300	0.381486	-0.873417	0.000000	0.000000	1.000000	113.000000	1.000000
15139.432749	0.072283	0.573202	0.062824	78.826050	-3.266467	5.797584	0.000000	0.000000	0.000000	0.000000	0.000000	0.000000	0.508300	0.381486	-0.873417	0.000000	0.000000	1.000000	113.000000	1.000000
15139.436083	0.074025	0.574444	0.060039	78.826050	-3.266467	5.797584	0.000000	0.000000	0.000000	0.000000	0.000000	0.000000	0.522434	0.372642	-0.835458	0.000000	0.000000	1.000000	113.000000	1.000000
15139.439416	0.074025	0.574444	0.060039	78.826050	-3.266467	5.797584	0.000000	0.000000	0.000000	0.000000	0.000000	0.000000	0.522434	0.372642	-0.835458	0.000000	0.000000	1.000000	113.000000	1.000000
15139.442749	0.074025	0.574444	0.060039	78.746368	-4.088759	5.046313	0.000000	0.000000	0.000000	0.000000	0.000000	0.000000	0.522434	0.372642	-0.835458	0.000000	0.000000	1.000000	113.000000	1.000000
15139.446083	0.075759	0.575678	0.057343	78.746368	-4.088759	5.046313	0.000000	0.000000	0.000000	0.000000	0.000000	0.000000	0.520202	0.370251	-0.808890	0.000000	0.000000	1.000000	113.000000	1.000000
15139.449416	0.075759	0.575678	0.057343	78.746368	-4.088759	5.046313	0.000000	0.000000	0.000000	0.000000	0.000000	0.000000	0.520202	0.370251	-0.808890	0.000000	0.000000	1.000000	113.000000	1.000000
15139.452749	0.075759	0.575678	0.057343	78.684761	-4.702652	4.139328	0.000000	0.000000	0.000000	0.000000	0.000000	0.000000	0.520202	0.370251	-0.808890	0.000000	0.000000	1.000000	113.000000	1.000000
15139.456083	0.077456	0.576897	0.054700	78.684761	-4.702652	4.139328	0.000000	0.000000	0.000000	0.000000	0.000000	0.000000	0.509266	0.365496	-0.792808	0.000000	0.000000	1.000000	113.000000	1.000000
15139.459416	0.077456	0.576897	0.054700	78.684761	-4.702652	4.139328	0.000000	0.000000	0.000000	0.000000	0.000000	0.000000	0.509266	0.365496	-0.792808	0.000000	0.000000	1.000000	113.000000	1.000000
15139.462749	0.077456	0.576897	0.054700	78.663437	-5.077290	4.013960	0.000000	0.000000	0.000000	0.000000	0.000000	0.000000	0.509266	0.365496	-0.792808	0.000000	0.000000	1.000000	113.000000	1.000000
15139.466083	0.079119	0.578100	0.052112	78.663437	-5.077290	4.013960	0.000000	0.000000	0.000000	0.000000	0.000000	0.000000	0.498655	0.360993	-0.776531	0.000000	0.000000	1.000000	113.000000	1.000000
15139.469416	0.079119	0.578100	0.052112	78.663437	-5.077290	4.013960	0.000000	0.000000	0.000000	0.000000	0.000000	0.000000	0.498655	0.360993	-0.776531	0.000000	0.000000	1.000000	113.000000	1.000000
15139.472749	0.079119	0.578100	0.052112	78.678444	-5.373805	4.603359	0.000000	0.000000	0.000000	0.000000	0.000000	0.000000	0.498655	0.360993	-0.776531	0.000000	0.000000	1.000000	113.000000	1.000000
15139.476083	0.080668	0.579280	0.049551	78.678444	-5.373805	4.603359	0.000000	0.000000	0.000000	0.000000	0.000000	0.000000	0.464848	0.353910	-0.768376	0.000000	0.000000	1.000000	113.000000	1.000000
15139.479416	0.080668	0.579280	0.049551	78.678444	-5.373805	4.603359	0.000000	0.000000	0.000000	0.000000	0.000000	0.000000	0.464848	0.353910	-0.768376	0.000000	0.000000	1.000000	113.000000	1.000000
15139.482749	0.080668	0.579280	0.049551	78.694023	-5.726984	4.932261	0.000000	0.000000	0.000000	0.000000	0.000000	0.000000	0.464848	0.353910	-0.768376	0.000000	0.000000	1.000000	113.000000	1.000000
15139.486083	0.082156	0.580483	0.047020	78.694023	-5.726984	4.932261	0.000000	0.000000	0.000000	0.000000	0.000000	0.000000	0.446369	0.360902	-0.759311	0.000000	0.000000	1.000000	113.000000	1.000000
15139.489416	0.082156	0.580483	0.047020	78.694023	-5.726984	4.932261	0.000000	0.000000	0.000000	0.000000	0.000000	0.000000	0.446369	0.360902	-0.759311	0.000000	0.000000	1.000000	113.000000	1.000000
15139.492749	0.082156	0.580483	0.047020	78.673279	-6.160019	4.709166	0.000000	0.000000	0.000000	0.000000	0.000000	0.000000	0.446369	0.360902	-0.759311	0.000000	0.000000	1.000000	113.000000	1.000000
15139.496083	0.083631	0.581709	0.044511	78.673279	-6.160019	4.709166	0.000000	0.000000	0.000000	0.000000	0.000000	0.000000	0.442486	0.367916	-0.752482	0.000000	0.000000	1.000000	113.000000	1.000000
15139.499416	0.083631	0.581709	0.044511	78.673279	-6.160019	4.709166	0.000000	0.000000	0.000000	0.000000	0.000000	0.000000	0.442486	0.367916	-0.752482	0.000000	0.000000	1.000000	113.000000	1.000000
15139.502749	0.083631	0.581709	0.044511	78.608902	-6.659932	4.068163	0.000000	0.000000	0.000000	0.000000	0.000000	0.000000	0.442486	0.367916	-0.752482	0.000000	0.000000	1.000000	113.000000	1.000000
15139.506083	0.085003	0.582922	0.042072	78.608902	-6.659932	4.068163	0.000000	0.000000	0.000000	0.000000	0.000000	0.000000	0.411772	0.363983	-0.731862	0.000000	0.000000	1.000000	113.000000	1.000000
15139.509416	0.085003	0.582922	0.042072	78.608902	-6.659932	4.068163	0.000000	0.000000	0.000000	0.000000	0.000000	0.000000	0.411772	0.363983	-0.731862	0.000000	0.000000	1.000000	113.000000	1.000000
15139.512749	0.085003	0.582922	0.042072	78.506424	-7.107565	3.664478	0.000000	0.000000	0.000000	0.000000	0.000000	0.000000	0.411772	0.363983	-0.731862	0.000000	0.000000	1.000000	113.000000	1.000000
15139.516083	0.086305	0.584161	0.039730	78.506424	-7.107565	3.664478	0.000000	0.000000	0.000000	0.000000	0.000000	0.000000	0.390428	0.371565	-0.702415	0.000000	0.000000	1.000000	113.000000	1.000000
15139.519416	0.086305	0.584161	0.039730	78.506424	-7.107565	3.664478	0.000000	0.000000	0.000000	0.000000	0.000000	0.000000	0.390428	0.371565	-0.702415	0.000000	0.000000	1.000000	113.000000	1.000000
15139.522749	0.086305	0.584161	0.039730	78.402168	-7.446155	3.720875	0.000000	0.000000	0.000000	0.000000	0.000000	0.000000	0.390428	0.371565	-0.702415	0.000000	0.000000	1.000000	113.000000	1.000000
15139.526083	0.087559	0.585379	0.037474	78.402168	-7.446155	3.720875	0.000000	0.000000	0.000000	0.000000	0.000000	0.000000	0.376215	0.365541	-0.676799	0.000000	0.000000	1.000000	113.000000	1.000000
15139.529416	0.087559	0.585379	0.037474	78.402168	-7.446155	3.720875	0.000000	0.000000	0.000000	0.000000	0.000000	0.000000	0.376215	0.365541	-0.676799	0.000000	0.000000	1.000000	113.000000	1.000000
15139.532749	0.087559	0.585379	0.037474	78.313499	-7.568034	3.858869	0.000000	0.000000	0.000000	0.000000	0.000000	0.000000	0.376215	0.365541	-0.676799	0.000000	0.000000	1.000000	113.000000	1.000000
15139.536083	0.088766	0.586606	0.035298	78.313499	-7.568034	3.858869	0.000000	0.000000	0.000000	0.000000	0.000000	0.000000	0.362072	0.368033	-0.653056	0.000000	0.000000	1.000000	113.000000	1.000000
15139.539416	0.088766	0.586606	0.035298	78.313499	-7.568034	3.858869	0.000000	0.000000	0.000000	0.000000	0.000000	0.000000	0.362072	0.368033	-0.653056	0.000000	0.000000	1.000000	113.000000	1.000000
15139.542749	0.088766	0.586606	0.035298	78.246895	-7.388274	3.946827	0.000000	0.000000	0.000000	0.000000	0.000000	0.000000	0.362072	0.368033	-0.653056	0.000000	0.000000	1.000000	113.000000	1.000000
15139.546083	0.089976	0.587788	0.033206	78.246895	-7.388274	3.946827	0.000000	0.000000	0.000000	0.000000	0.000000	0.000000	0.363071	0.354472	-0.627518	0.000000	0.000000	1.000000	113.000000	1.000000
15139.549416	0.089976	0.587788	0.033206	78.246895	-7.388274	3.946827	0.000000	0.000000	0.000000	0.000000	0.000000	0.000000	0.363071	0.354472	-0.627518	0.000000	0.000000	1.000000	113.000000	1.000000
15139.552749	0.089976	0.587788	0.033206	78.233452	-7.160573	4.054068	0.000000	0.000000	0.000000	0.000000	0.000000	0.000000	0.363071	0.354472	-0.627518	0.000000	0.000000	1.000000	113.000000	1.000000
15139.556083	0.091234	0.588907	0.031175	78.233452	-7.160573	4.054068	0.000000	0.000000	0.000000	0.000000	0.000000	0.000000	0.377360	0.335679	-0.609267	0.000000	0.000000	1.000000	113.000000	1.000000
15139.559416	0.091234	0.588907	0.031175	78.233452	-7.160573	4.054068	0.000000	0.000000	0.000000	0.000000	0.000000	0.000000	0.377360	0.335679	-0.609267	0.000000	0.000000	1.000000	113.000000	1.000000
15139.562749	0.091234	0.588907	0.031175	78.290382	-7.102777	4.141496	0.000000	0.000000	0.000000	0.000000	0.000000	0.000000	0.377360	0.335679	-0.609267	0.000000	0.000000	1.000000	113.000000	1.000000
15139.566083	0.092418	0.589926	0.029195	78.290382	-7.102777	4.141496	0.000000	0.000000	0.000000	0.000000	0.000000	0.000000	0.355246	0.305924	-0.594022	0.000000	0.000000	1.000000	113.000000	1.000000
15139.569416	0.092418	0.589926	0.029195	78.290382	-7.102777	4.141496	0.000000	0.000000	0.000000	0.000000	0.000000	0.000000	0.355246	0.305924	-0.594022	0.000000	0.000000	1.000000	113.000000	1.000000
15139.572749	0.092418	0.589926	0.029195	78.417290	-7.205087	4.160935	0.000000	0.000000	0.000000	0.000000	0.000000	0.000000	0.355246	0.305924	-0.594022	0.000000	0.000000	1.000000	113.000000	1.000000
15139.576083	0.093566	0.590891	0.027204	78.417290	-7.205087	4.160935	0.000000	0.000000	0.000000	0.000000	0.000000	0.000000	0.344232	0.289445	-0.597180	0.000000	0.000000	1.000000	113.000000	1.000000
15139.579416	0.093566	0.590891	0.027204	78.417290	-7.205087	4.160935	0.000000	0.000000	0.000000	0.000000	0.000000	0.000000	0.344232	0.289445	-0.597180	0.000000	0.000000	1.000000	113.000000	1.000000
15139.582749	0.093566	0.590891	0.027204	78.563560	-7.350460	3.874207	0.000000	0.000000	0.000000	0.000000	0.000000	0.000000	0.344232	0.289445	-0.597180	0.000000	0.000000	1.000000	113.000000	1.000000
15139.586083	0.094701	0.591775	0.025206	78.563560	-7.350460	3.874207	0.000000	0.000000	0.000000	0.000000	0.000000	0.000000	0.340569	0.264989	-0.599378	0.000000	0.000000	1.000000	113.000000	1.000000
15139.589416	0.094701	0.591775	0.025206	78.563560	-7.350460	3.874207	0.000000	0.000000	0.000000	0.000000	0.000000	0.000000	0.340569	0.264989	-0.599378	0.000000	0.000000	1.000000	113.000000	1.000000
15139.592749	0.094701	0.591775	0.025206	78.696182	-7.480670	3.601819	0.000000	0.000000	0.000000	0.000000	0.000000	0.000000	0.340569	0.264989	-0.599378	0.000000	0.000000	1.000000	113.000000	1.000000
15139.596083	0.095754	0.592604	0.023208	78.696182	-7.480670	3.601819	0.000000	0.000000	0.000000	0.000000	0.000000	0.000000	0.315962	0.248735	-0.599536	0.000000	0.000000	1.000000	113.000000	1.000000
15139.599416	0.095754	0.592604	0.023208	78.696182	-7.480670	3.601819	0.000000	0.000000	0.000000	0.000000	0.000000	0.000000	0.315962	0.248735	-0.599536	0.000000	0.000000	1.000000	113.000000	1.000000
15139.602749	0.095754	0.592604	0.023208	78.807236	-7.589752	3.384675	0.000000	0.000000	0.000000	0.000000	0.000000	0.000000	0.315962	0.248735	-0.599536	0.000000	0.000000	1.000000	113.000000	1.000000
15139.606083	0.096614	0.593424	0.021241	78.807236	-7.589752	3.384675	0.000000	0.000000	0.000000	0.000000	0.000000	0.000000	0.258050	0.246208	-0.589988	0.000000	0.000000	1.000000	113.000000	1.000000
15139.609416	0.096614	0.593424	0.021241	78.807236	-7.589752	3.384675	0.000000	0.000000	0.000000	0.000000	0.000000	0.000000	0.258050	0.246208	-0.589988	0.000000	0.000000	1.000000	113.000000	1.000000
15139.612749	0.096614	0.593424	0.021241	78.894218	-7.663753	3.225451	0.000000	0.000000	0.000000	0.000000	0.000000	0.000000	0.258050	0.246208	-0.589988	0.000000	0.000000	1.000000	113.000000	1.000000
15139.616083	0.097359	0.594176	0.019332	78.894218	-7.663753	3.225451	0.000000	0.000000	0.000000	0.000000	0.000000	0.000000	0.223491	0.225439	-0.572891	0.000000	0.000000	1.000000	113.000000	1.000000
15139.619416	0.097359	0.594176	0.019332	78.894218	-7.663753	3.225451	0.000000	0.000000	0.000000	0.000000	0.000000	0.000000	0.223491	0.225439	-0.572891	0.000000	0.000000	1.000000	113.000000	1.000000
15139.622749	0.097359	0.594176	0.019332	78.941574	-7.663235	3.144490	0.000000	0.000000	0.000000	0.000000	0.000000	0.000000	0.223491	0.225439	-0.572891	0.000000	0.000000	1.000000	113.000000	1.000000
15139.626083	0.097944	0.594885	0.017482	78.941574	-7.663235	3.144490	0.000000	0.000000	0.000000	0.000000	0.000000	0.000000	0.175459	0.212886	-0.554951	0.000000	0.000000	1.000000	113.000000	1.000000
15139.629416	0.097944	0.594885	0.017482	78.941574	-7.663235	3.144490	0.000000	0.000000	0.000000	0.000000	0.000000	0.000000	0.175459	0.212886	-0.554951	0.000000	0.000000	1.000000	113.000000	1.000000
15139.632749	0.097944	0.594885	0.017482	78.948830	-7.573658	3.170740	0.000000	0.000000	0.000000	0.000000	0.000000	0.000000	0.175459	0.212886	-0.554951	0.000000	0.000000	1.000000	113.000000	1.000000
15139.636083	0.098464	0.595562	0.015804	78.948830	-7.573658	3.170740	0.000000	0.000000	0.000000	0.000000	0.000000	0.000000	0.156066	0.202926	-0.503399	0.000000	0.000000	1.000000	113.000000	1.000000
15139.639416	0.098464	0.595562	0.015804	78.948830	-7.573658	3.170740	0.000000	0.000000	0.000000	0.000000	0.000000	0.000000	0.156066	0.202926	-0.503399	0.000000	0.000000	1.000000	113.000000	1.000000
15139.642749	0.098464	0.595562	0.015804	78.928680	-7.402487	3.289636	0.000000	0.000000	0.000000	0.000000	0.000000	0.000000	0.156066	0.202926	-0.503399	0.000000	0.000000	1.000000	113.000000	1.000000
15139.646083	0.098891	0.596195	0.014264	78.928680	-7.402487	3.289636	0.000000	0.000000	0.000000	0.000000	0.000000	0.000000	0.128052	0.189980	-0.462030	0.000000	0.000000	1.000000	113.000000	1.000000
15139.649416	0.098891	0.596195	0.014264	78.928680	-7.402487	3.289636	0.000000	0.000000	0.000000	0.000000	0.000000	0.000000	0.128052	0.189980	-0.462030	0.000000	0.000000	1.000000	113.000000	1.000000
15139.652749	0.098891	0.596195	0.014264	78.913086	-7.186766	3.477304	0.000000	0.000000	0.000000	0.000000	0.000000	0.000000	0.128052	0.189980	-0.462030	0.000000	0.000000	1.000000	113.000000	1.000000
15139.656083	0.099253	0.596779	0.012881	78.913086	-7.186766	3.477304	0.000000	0.000000	0.000000	0.000000	0.000000	0.000000	0.108722	0.175221	-0.414879	0.000000	0.000000	1.000000	113.000000	1.000000
15139.659416	0.099253	0.596779	0.012881	78.913086	-7.186766	3.477304	0.000000	0.000000	0.000000	0.000000	0.000000	0.000000	0.108722	0.175221	-0.414879	0.000000	0.000000	1.000000	113.000000	1.000000
15139.662749	0.099253	0.596779	0.012881	78.905533	-6.924736	3.721126	0.000000	0.000000	0.000000	0.000000	0.000000	0.000000	0.108722	0.175221	-0.414879	0.000000	0.000000	1.000000	113.000000	1.000000
15139.666083	0.099527	0.597296	0.011644	78.905533	-6.924736	3.721126	0.000000	0.000000	0.000000	0.000000	0.000000	0.000000	0.082130	0.155202	-0.370922	0.000000	0.000000	1.000000	113.000000	1.000000
15139.669416	0.099527	0.597296	0.011644	78.905533	-6.924736	3.721126	0.000000	0.000000	0.000000	0.000000	0.000000	0.000000	0.082130	0.155202	-0.370922	0.000000	0.000000	1.000000	113.000000	1.000000
15139.672749	0.099527	0.597296	0.011644	78.904755	-6.632728	4.020101	0.000000	0.000000	0.000000	0.000000	0.000000	0.000000	0.082130	0.155202	-0.370922	0.000000	0.000000	1.000000	113.000000	1.000000
15139.676083	0.099705	0.597736	0.010516	78.904755	-6.632728	4.020101	0.000000	0.000000	0.000000	0.000000	0.000000	0.000000	0.053438	0.131974	-0.338600	0.000000	0.000000	1.000000	113.000000	1.000000
15139.679416	0.099705	0.597736	0.010516	78.904755	-6.632728	4.020101	0.000000	0.000000	0.000000	0.000000	0.000000	0.000000	0.053438	0.131974	-0.338600	0.000000	0.000000	1.000000	113.000000	1.000000
15139.682749	0.099705	0.597736	0.010516	78.919296	-6.293406	4.399879	0.000000	0.000000	0.000000	0.000000	0.000000	0.000000	0.053438	0.131974	-0.338600	0.000000	0.000000	1.000000	113.000000	1.000000
15139.686083	0.099743	0.598126	0.009497	78.919296	-6.293406	4.399879	0.000000	0.000000	0.000000	0.000000	0.000000	0.000000	0.011297	0.116867	-0.305575	0.000000	0.000000	1.000000	113.000000	1.000000
15139.689416	0.099743	0.598126	0.009497	78.919296	-6.293406	4.399879	0.000000	0.000000	0.000000	0.000000	0.000000	0.000000	0.011297	0.116867	-0.305575	0.000000	0.000000	1.000000	113.000000	1.000000
15139.692749	0.099743	0.598126	0.009497	78.944847	-5.906108	4.857728	0.000000	0.000000	0.000000	0.000000	0.000000	0.000000	0.011297	0.116867	-0.305575	0.000000	0.000000	1.000000	113.000000	1.000000
15139.696083	0.099648	0.598416	0.008513	78.944847	-5.906108	4.857728	0.000000	0.000000	0.000000	0.000000	0.000000	0.000000	-0.028420	0.087025	-0.295227	0.000000	0.000000	1.000000	113.000000	1.000000
15139.699416	0.099648	0.598416	0.008513	78.944847	-5.906108	4.857728	0.000000	0.000000	0.000000	0.000000	0.000000	0.000000	-0.028420	0.087025	-0.295227	0.000000	0.000000	1.000000	113.000000	1.000000
15139.702749	0.099648	0.598416	0.008513	78.984489	-5.384468	5.505568	0.000000	0.000000	0.000000	0.000000	0.000000	0.000000	-0.028420	0.087025	-0.295227	0.000000	0.000000	1.000000	113.000000	1.000000
15139.706083	0.099648	0.598416	0.008513	78.984489	-5.384468	5.505568	0.000000	0.000000	0.000000	0.000000	0.000000	0.000000	-0.028420	0.087025	-0.295227	0.000000	0.000000	1.000000	113.000000	1.000000
15139.709416	0.099441	0.598676	0.007651	78.984489	-5.384468	5.505568	0.000000	0.000000	0.000000	0.000000	0.000000	0.000000	-0.062287	0.077962	-0.258759	0.000000	0.000000	1.000000	113.000000	1.000000
15139.712749	0.099441	0.598676	0.007651	79.048248	-4.645504	6.426569	0.000000	0.000000	0.000000	0.000000	0.000000	0.000000	-0.062287	0.077962	-0.258759	0.000000	0.000000	1.000000	113.000000	1.000000
15139.716083	0.099199	0.598849	0.006843	79.048248	-4.645504	6.426569	0.000000	0.000000	0.000000	0.000000	0.000000	0.000000	-0.072553	0.052001	-0.242242	0.000000	0.000000	1.000000	113.000000	1.000000
15139.719416	0.099199	0.598849	0.006843	79.048248	-4.645504	6.426569	0.000000	0.000000	0.000000	0.000000	0.000000	0.000000	-0.072553	0.052001	-0.242242	0.000000	0.000000	1.000000	113.000000	1.000000
15139.722749	0.099199	0.598849	0.006843	79.122658	-3.705713	7.598894	0.000000	0.000000	0.000000	0.000000	0.000000	0.000000	-0.072553	0.052001	-0.242242	0.000000	0.000000	1.000000	113.000000	1.000000
15139.726083	0.099199	0.598849	0.006843	79.122658	-3.705713	7.598894	0.000000	0.000000	0.000000	0.000000	0.000000	0.000000	-0.072553	0.052001	-0.242242	0.000000	0.000000	1.000000	113.000000	1.000000
15139.729416	0.098952	0.598975	0.006118	79.122658	-3.705713	7.598894	0.000000	0.000000	0.000000	0.000000	0.000000	0.000000	-0.074106	0.037594	-0.217577	0.000000	0.000000	1.000000	113.000000	1.000000
15139.732749	0.098952	0.598975	0.006118	79.210167	-2.579699	8.994627	0.000000	0.000000	0.000000	0.000000	0.000000	0.000000	-0.074106	0.037594	-0.217577	0.000000	0.000000	1.000000	113.000000	1.000000
15139.736083	0.098749	0.599045	0.005489	79.210167	-2.579699	8.994627	0.000000	0.000000	0.000000	0.000000	0.000000	0.000000	-0.060960	0.021266	-0.188652	0.000000	0.000000	1.000000	113.000000	1.000000
15139.739416	0.098749	0.599045	0.005489	79.210167	-2.579699	8.994627	0.000000	0.000000	0.000000	0.000000	0.000000	0.000000	-0.060960	0.021266	-0.188652	0.000000	0.000000	1.000000	113.000000	1.000000
15139.742749	0.098749	0.599045	0.005489	79.302155	-1.373942	10.485015	0.000000	0.000000	0.000000	0.000000	0.000000	0.000000	-0.060960	0.021266	-0.188652	0.000000	0.000000	1.000000	113.000000	1.000000
15139.746083	0.098749	0.599045	0.005489	79.302155	-1.373942	10.485015	0.000000	0.000000	0.000000	0.000000	0.000000	0.000000	-0.060960	0.021266	-0.188652	0.000000	0.000000	1.000000	113.000000	1.000000
15139.749416	0.098584	0.599069	0.004933	79.302155	-1.373942	10.485015	0.000000	0.000000	0.000000	0.000000	0.000000	0.000000	-0.049344	0.007109	-0.166727	0.000000	0.000000	1.000000	113.000000	1.000000
15139.752749	0.098584	0.599069	0.004933	79.383682	-0.238013	11.885611	0.000000	0.000000	0.000000	0.000000	0.000000	0.000000	-0.049344	0.007109	-0.166727	0.000000	0.000000	1.000000	113.000000	1.000000
15139.756083	0.098416	0.599020	0.004468	79.383682	-0.238013	11.885611	0.000000	0.000000	0.000000	0.000000	0.000000	0.000000	-0.050421	-0.014656	-0.139695	0.000000	0.000000	1.000000	113.000000	1.000000
15139.759416	0.098416	0.599020	0.004468	79.383682	-0.238013	11.885611	0.000000	0.000000	0.000000	0.000000	0.000000	0.000000	-0.050421	-0.014656	-0.139695	0.000000	0.000000	1.000000	113.000000	1.000000
15139.762749	0.098416	0.599020	0.004468	79.451393	0.652438	12.981276	0.000000	0.000000	0.000000	0.000000	0.000000	0.000000	-0.050421	-0.014656	-0.139695	0.000000	0.000000	1.000000	113.000000	1.000000
15139.766083	0.098416	0.599020	0.004468	79.451393	0.652438	12.981276	0.000000	0.000000	0.000000	0.000000	0.000000	0.000000	-0.050421	-0.014656	-0.139695	0.000000	0.000000	1.000000	113.000000	1.000000
15139.769416	0.098285	0.598951	0.004068	79.451393	0.652438	12.981276	0.000000	0.000000	0.000000	0.000000	0.000000	0.000000	-0.039315	-0.020867	-0.119999	0.000000	0.000000	1.000000	113.000000	1.000000
15139.772749	0.098285	0.598951	0.004068	79.504387	1.205820	13.659336	0.000000	0.000000	0.000000	0.000000	0.000000	0.000000	-0.039315	-0.020867	-0.119999	0.000000	0.000000	1.000000	113.000000	1.000000
15139.776083	0.098213	0.598861	0.003729	79.504387	1.205820	13.659336	0.000000	0.000000	0.000000	0.000000	0.000000	0.000000	-0.021666	-0.027026	-0.101684	0.000000	0.000000	1.000000	113.000000	1.000000
15139.779416	0.098213	0.598861	0.003729	79.504387	1.205820	13.659336	0.000000	0.000000	0.000000	0.000000	0.000000	0.000000	-0.021666	-0.027026	-0.101684	0.000000	0.000000	1.000000	113.000000	1.000000
15139.782749	0.098213	0.598861	0.003729	79.532944	1.274205	13.747324	0.000000	0.000000	0.000000	0.000000	0.000000	0.000000	-0.021666	-0.027026	-0.101684	0.000000	0.000000	1.000000	113.000000	1.000000
15139.786083	0.098152	0.598731	0.003444	79.532944	1.274205	13.747324	0.000000	0.000000	0.000000	0.000000	0.000000	0.000000	-0.018186	-0.038862	-0.085340	0.000000	0.000000	1.000000	113.000000	1.000000
15139.789416	0.098152	0.598731	0.003444	79.532944	1.274205	13.747324	0.000000	0.000000	0.000000	0.000000	0.000000	0.000000	-0.018186	-0.038862	-0.085340	0.000000	0.000000	1.000000	113.000000	1.000000
15139.792749	0.098152	0.598731	0.003444	79.553917	1.165375	13.616975	0.000000	0.000000	0.000000	0.000000	0.000000	0.000000	-0.018186	-0.038862	-0.085340	0.000000	0.000000	1.000000	113.000000	1.000000
15139.796083	0.098152	0.598731	0.003444	79.553917	1.165375	13.616975	0.000000	0.000000	0.000000	0.000000	0.000000	0.000000	-0.018186	-0.038862	-0.085340	0.000000	0.000000	1.000000	113.000000	1.000000
15139.799416	0.098140	0.598612	0.003281	79.553917	1.165375	13.616975	0.000000	0.000000	0.000000	0.000000	0.000000	0.000000	-0.003582	-0.035657	-0.048988	0.000000	0.000000	1.000000	113.000000	1.000000
15139.802749	0.098140	0.598612	0.003281	79.567665	1.041781	13.464234	0.000000	0.000000	0.000000	0.000000	0.000000	0.000000	-0.003582	-0.035657	-0.048988	0.000000	0.000000	1.000000	113.000000	1.000000
15139.806083	0.098140	0.598612	0.003281	79.567665	1.041781	13.464234	0.000000	0.000000	0.000000	0.000000	0.000000	0.000000	-0.003582	-0.035657	-0.048988	0.000000	0.000000	1.000000	113.000000	1.000000
15139.809416	0.098140	0.598612	0.003281	79.567665	1.041781	13.464234	0.000000	0.000000	0.000000	0.000000	0.000000	0.000000	-0.003582	-0.035657	-0.048988	0.000000	0.000000	1.000000	113.000000	1.000000
15139.812749	0.098205	0.598384	0.003157	79.578003	0.913307	13.304995	0.000000	0.000000	0.000000	0.000000	0.000000	0.000000	0.019511	-0.068556	-0.037089	0.000000	0.000000	1.000000	113.000000	1.000000
15139.816083	0.098205	0.598384	0.003157	79.578003	0.913307	13.304995	0.000000	0.000000	0.000000	0.000000	0.000000	0.000000	0.019511	-0.068556	-0.037089	0.000000	0.000000	1.000000	113.000000	1.000000
15139.819416	0.098205	0.598384	0.003157	79.578003	0.913307	13.304995	0.000000	0.000000	0.000000	0.000000	0.000000	0.000000	0.019511	-0.068556	-0.037089	0.000000	0.000000	1.000000	113.000000	1.000000
15139.822749	0.098205	0.598384	0.003157	79.586899	0.818964	13.196447	0.000000	0.000000	0.000000	0.000000	0.000000	0.000000	0.019511	-0.068556	-0.037089	0.000000	0.000000	1.000000	113.000000	1.000000
15139.826083	0.098191	0.598255	0.003200	79.586899	0.818964	13.196447	0.000000	0.000000	0.000000	0.000000	0.000000	0.000000	-0.004143	-0.038561	0.012708	0.000000	0.000000	1.000000	113.000000	1.000000
15139.829416	0.098191	0.598255	0.003200	79.586899	0.818964	13.196447	0.000000	0.000000	0.000000	0.000000	0.000000	0.000000	-0.004143	-0.038561	0.012708	0.000000	0.000000	1.000000	113.000000	1.000000
15139.832749	0.098191	0.598255	0.003200	79.598129	0.776693	13.154383	0.000000	0.000000	0.000000	0.000000	0.000000	0.000000	-0.004143	-0.038561	0.012708	0.000000	0.000000	1.000000	113.000000	1.000000
15139.836083	0.098191	0.598255	0.003200	79.598129	0.776693	13.154383	0.000000	0.000000	0.000000	0.000000	0.000000	0.000000	-0.004143	-0.038561	0.012708	0.000000	0.000000	1.000000	113.000000	1.000000
15139.839416	0.098142	0.598139	0.003291	79.598129	0.776693	13.154383	0.000000	0.000000	0.000000	0.000000	0.000000	0.000000	-0.014737	-0.034963	0.027335	0.000000	0.000000	1.000000	113.000000	1.000000
15139.842749	0.098142	0.598139	0.003291	79.613495	0.749150	13.137440	0.000000	0.000000	0.000000	0.000000	0.000000	0.000000	-0.014737	-0.034963	0.027335	0.000000	0.000000	1.000000	113.000000	1.000000
15139.846083	0.098142	0.598139	0.003291	79.613495	0.749150	13.137440	0.000000	0.000000	0.000000	0.000000	0.000000	0.000000	-0.014737	-0.034963	0.027335	0.000000	0.000000	1.000000	113.000000	1.000000
15139.849416	0.098142	0.598139	0.003291	79.613495	0.749150	13.137440	0.000000	0.000000	0.000000	0.000000	0.000000	0.000000	-0.014737	-0.034963	0.027335	0.000000	0.000000	1.000000	113.000000	1.000000
15139.852749	0.097928	0.597921	0.003358	79.628853	0.716112	13.120447	0.000000	0.000000	0.000000	0.000000	0.000000	0.000000	-0.064259	-0.065374	0.020179	0.000000	0.000000	1.000000	113.000000	1.000000
15139.856083	0.097928	0.597921	0.003358	79.628853	0.716112	13.120447	0.000000	0.000000	0.000000	0.000000	0.000000	0.000000	-0.064259	-0.065374	0.020179	0.000000	0.000000	1.000000	113.000000	1.000000
15139.859416	0.097928	0.597921	0.003358	79.628853	0.716112	13.120447	0.000000	0.000000	0.000000	0.000000	0.000000	0.000000	-0.064259	-0.065374	0.020179	0.000000	0.000000	1.000000	113.000000	1.000000
15139.862749	0.097928	0.597921	0.003358	79.644196	0.680305	13.103398	0.000000	0.000000	0.000000	0.000000	0.000000	0.000000	-0.064259	-0.065374	0.020179	0.000000	0.000000	1.000000	113.000000	1.000000
15139.866083	0.097780	0.597826	0.003306	79.644196	0.680305	13.103398	0.000000	0.000000	0.000000	0.000000	0.000000	0.000000	-0.044444	-0.028326	-0.015614	0.000000	0.000000	1.000000	113.000000	1.000000
15139.869416	0.097780	0.597826	0.003306	79.644196	0.680305	13.103398	0.000000	0.000000	0.000000	0.000000	0.000000	0.000000	-0.044444	-0.028326	-0.015614	0.000000	0.000000	1.000000	113.000000	1.000000
15139.872749	0.097780	0.597826	0.003306	79.659531	0.652603	13.086299	0.000000	0.000000	0.000000	0.000000	0.000000	0.000000	-0.044444	-0.028326	-0.015614	0.000000	0.000000	1.000000	113.000000	1.000000
15139.876083	0.097662	0.597727	0.003182	79.659531	0.652603	13.086299	0.000000	0.000000	0.000000	0.000000	0.000000	0.000000	-0.035330	-0.029903	-0.037317	0.000000	0.000000	1.000000	113.000000	1.000000
15139.879416	0.097662	0.597727	0.003182	79.659531	0.652603	13.086299	0.000000	0.000000	0.000000	0.000000	0.000000	0.000000	-0.035330	-0.029903	-0.037317	0.000000	0.000000	1.000000	113.000000	1.000000
15139.882749	0.097662	0.597727	0.003182	79.681015	0.626258	13.062277	0.000000	0.000000	0.000000	0.000000	0.000000	0.000000	-0.035330	-0.029903	-0.037317	0.000000	0.000000	1.000000	113.000000	1.000000
15139.886083	0.097662	0.597727	0.003182	79.681015	0.626258	13.062277	0.000000	0.000000	0.000000	0.000000	0.000000	0.000000	-0.035330	-0.029903	-0.037317	0.000000	0.000000	1.000000	113.000000	1.000000
15139.889416	0.097605	0.597634	0.003020	79.681015	0.626258	13.062277	0.000000	0.000000	0.000000	0.000000	0.000000	0.000000	-0.017151	-0.027855	-0.048557	0.000000	0.000000	1.000000	113.000000	1.000000
15139.892749	0.097605	0.597634	0.003020	79.696358	0.612034	13.045060	0.000000	0.000000	0.000000	0.000000	0.000000	0.000000	-0.017151	-0.027855	-0.048557	0.000000	0.000000	1.000000	113.000000	1.000000
15139.896083	0.097605	0.597634	0.003020	79.696358	0.612034	13.045060	0.000000	0.000000	0.000000	0.000000	0.000000	0.000000	-0.017151	-0.027855	-0.048557	0.000000	0.000000	1.000000	113.000000	1.000000
15139.899416	0.097605	0.597634	0.003020	79.696358	0.612034	13.045060	0.000000	0.000000	0.000000	0.000000	0.000000	0.000000	-0.017151	-0.027855	-0.048557	0.000000	0.000000	1.000000	113.000000	1.000000
15139.902749	0.097612	0.597462	0.002621	79.714760	0.597081	13.024332	0.000000	0.000000	0.000000	0.000000	0.000000	0.000000	0.002009	-0.051559	-0.119592	0.000000	0.000000	1.000000	113.000000	1.000000
15139.906083	0.097612	0.597462	0.002621	79.714760	0.597081	13.024332	0.000000	0.000000	0.000000	0.000000	0.000000	0.000000	0.002009	-0.051559	-0.119592	0.000000	0.000000	1.000000	113.000000	1.000000
15139.909416	0.097612	0.597462	0.002621	79.714760	0.597081	13.024332	0.000000	0.000000	0.000000	0.000000	0.000000	0.000000	0.002009	-0.051559	-0.119592	0.000000	0.000000	1.000000	113.000000	1.000000
15139.912749	0.097612	0.597462	0.002621	79.733200	0.590219	13.003541	0.000000	0.000000	0.000000	0.000000	0.000000	0.000000	0.002009	-0.051559	-0.119592	0.000000	0.000000	1.000000	113.000000	1.000000
15139.916083	0.097684	0.597395	0.002424	79.733200	0.590219	13.003541	0.000000	0.000000	0.000000	0.000000	0.000000	0.000000	0.021641	-0.020148	-0.059181	0.000000	0.000000	1.000000	113.000000	1.000000
15139.919416	0.097684	0.597395	0.002424	79.733200	0.590219	13.003541	0.000000	0.000000	0.000000	0.000000	0.000000	0.000000	0.021641	-0.020148	-0.059181	0.000000	0.000000	1.000000	113.000000	1.000000
15139.922749	0.097684	0.597395	0.002424	79.748535	0.592134	12.986142	0.000000	0.000000	0.000000	0.000000	0.000000	0.000000	0.021641	-0.020148	-0.059181	0.000000	0.000000	1.000000	113.000000	1.000000
15139.926083	0.097794	0.597335	0.002194	79.748535	0.592134	12.986142	0.000000	0.000000	0.000000	0.000000	0.000000	0.000000	0.033194	-0.018068	-0.069029	0.000000	0.000000	1.000000	113.000000	1.000000
15139.929416	0.097794	0.597335	0.002194	79.748535	0.592134	12.986142	0.000000	0.000000	0.000000	0.000000	0.000000	0.000000	0.033194	-0.018068	-0.069029	0.000000	0.000000	1.000000	113.000000	1.000000
15139.932749	0.097794	0.597335	0.002194	79.763878	0.596736	12.968704	0.000000	0.000000	0.000000	0.000000	0.000000	0.000000	0.033194	-0.018068	-0.069029	0.000000	0.000000	1.000000	113.000000	1.000000
15139.936083	0.097794	0.597335	0.002194	79.763878	0.596736	12.968704	0.000000	0.000000	0.000000	0.000000	0.000000	0.000000	0.033194	-0.018068	-0.069029	0.000000	0.000000	1.000000	113.000000	1.000000
15139.939416	0.097918	0.597262	0.001919	79.763878	0.596736	12.968704	0.000000	0.000000	0.000000	0.000000	0.000000	0.000000	0.037161	-0.021724	-0.082300	0.000000	0.000000	1.000000	113.000000	1.000000
15139.942749	0.097918	0.597262	0.001919	79.779205	0.604000	12.951207	0.000000	0.000000	0.000000	0.000000	0.000000	0.000000	0.037161	-0.021724	-0.082300	0.000000	0.000000	1.000000	113.000000	1.000000
15139.946083	0.097918	0.597262	0.001919	79.779205	0.604000	12.951207	0.000000	0.000000	0.000000	0.000000	0.000000	0.000000	0.037161	-0.021724	-0.082300	0.000000	0.000000	1.000000	113.000000	1.000000
15139.949416	0.097918	0.597262	0.001919	79.779205	0.604000	12.951207	0.000000	0.000000	0.000000	0.000000	0.000000	0.000000	0.037161	-0.021724	-0.082300	0.000000	0.000000	1.000000	113.000000	1.000000
15139.952749	0.098241	0.597174	0.001405	79.791107	0.609392	12.927506	0.000000	0.000000	0.000000	0.000000	0.000000	0.000000	0.096818	-0.026457	-0.154436	0.000000	0.000000	1.000000	113.000000	1.000000
15139.956083	0.098241	0.597174	0.001405	79.791107	0.609392	12.927506	0.000000	0.000000	0.000000	0.000000	0.000000	0.000000	0.096818	-0.026457	-0.154436	0.000000	0.000000	1.000000	113.000000	1.000000
15139.959416	0.098241	0.597174	0.001405	79.791107	0.609392	12.927506	0.000000	0.000000	0.000000	0.000000	0.000000	0.000000	0.096818	-0.026457	-0.154436	0.000000	0.000000	1.000000	113.000000	1.000000
15139.962749	0.098241	0.597174	0.001405	79.809547	0.615802	12.906387	0.000000	0.000000	0.000000	0.000000	0.000000	0.000000	0.096818	-0.026457	-0.154436	0.000000	0.000000	1.000000	113.000000	1.000000
15139.966083	0.098401	0.597134	0.001090	79.809547	0.615802	12.906387	0.000000	0.000000	0.000000	0.000000	0.000000	0.000000	0.048030	-0.012005	-0.094467	0.000000	0.000000	1.000000	113.000000	1.000000
15139.969416	0.098401	0.597134	0.001090	79.809547	0.615802	12.906387	0.000000	0.000000	0.000000	0.000000	0.000000	0.000000	0.048030	-0.012005	-0.094467	0.000000	0.000000	1.000000	113.000000	1.000000
15139.972749	0.098401	0.597134	0.001090	79.827919	0.613977	12.885188	0.000000	0.000000	0.000000	0.000000	0.000000	0.000000	0.048030	-0.012005	-0.094467	0.000000	0.000000	1.000000	113.000000	1.000000
15139.976083	0.098401	0.597134	0.001090	79.827919	0.613977	12.885188	0.000000	0.000000	0.000000	0.000000	0.000000	0.000000	0.048030	-0.012005	-0.094467	0.000000	0.000000	1.000000	113.000000	1.000000
15139.979416	0.098492	0.597075	0.000773	79.827919	0.613977	12.885188	0.000000	0.000000	0.000000	0.000000	0.000000	0.000000	0.027343	-0.017676	-0.095098	0.000000	0.000000	1.000000	113.000000	1.000000
15139.982749	0.098492	0.597075	0.000773	79.849403	0.608569	12.860354	0.000000	0.000000	0.000000	0.000000	0.000000	0.000000	0.027343	-0.017676	-0.095098	0.000000	0.000000	1.000000	113.000000	1.000000
15139.986083	0.098492	0.597075	0.000773	79.849403	0.608569	12.860354	0.000000	0.000000	0.000000	0.000000	0.000000	0.000000	0.027343	-0.017676	-0.095098	0.000000	0.000000	1.000000	113.000000	1.000000
15139.989416	0.098492	0.597075	0.000773	79.849403	0.608569	12.860354	0.000000	0.000000	0.000000	0.000000	0.000000	0.000000	0.027343	-0.017676	-0.095098	0.000000	0.000000	1.000000	113.000000	1.000000
15139.992749	0.098635	0.596915	-0.000043	79.873924	0.599548	12.831844	0.000000	0.000000	0.000000	0.000000	0.000000	0.000000	0.042730	-0.047892	-0.244786	0.000000	0.000000	1.000000	113.000000	1.000000
15139.996083	0.098635	0.596915	-0.000043	79.873924	0.599548	12.831844	0.000000	0.000000	0.000000	0.000000	0.000000	0.000000	0.000000	-0.000005	0.000000	0.000000	0.000000	1.000000	113.000000	1.000000
15139.999416	0.098635	0.596915	-0.000043	79.873924	0.599548	12.831844	0.000000	0.000000	0.000000	0.000000	0.000000	0.000000	0.000000	-0.000005	0.000000	0.000000	0.000000	1.000000	113.000000	1.000000
15140.002749	0.098635	0.596915	-0.000043	79.901550	0.592300	12.799622	0.000000	0.000000	0.000000	0.000000	0.000000	0.000000	0.000000	-0.000005	0.000000	0.000000	0.000000	1.000000	113.000000	1.000000
15140.006083	0.098635	0.596915	-0.000043	79.901550	0.592300	12.799622	0.000000	0.000000	0.000000	0.000000	0.000000	0.000000	0.000000	-0.000005	0.000000	0.000000	0.000000	1.000000	113.000000	1.000000
15140.009416	0.098733	0.596833	-0.000536	79.901550	0.592300	12.799622	0.000000	0.000000	0.000000	0.000000	0.000000	0.000000	0.029391	-0.024596	-0.147704	0.000000	0.000000	1.000000	113.000000	1.000000
15140.012749	0.098733	0.596833	-0.000536	79.929131	0.590303	12.767206	0.000000	0.000000	0.000000	0.000000	0.000000	0.000000	0.029391	-0.024596	-0.147704	0.000000	0.000000	1.000000	113.000000	1.000000
15140.016083	0.098733	0.596833	-0.000536	79.929131	0.590303	12.767206	0.000000	0.000000	0.000000	0.000000	0.000000	0.000000	0.029391	-0.024596	-0.147704	0.000000	0.000000	1.000000	113.000000	1.000000
15140.019416	0.098733	0.596833	-0.000536	79.929131	0.590303	12.767206	0.000000	0.000000	0.000000	0.000000	0.000000	0.000000	0.029391	-0.024596	-0.147704	0.000000	0.000000	1.000000	113.000000	1.000000
15140.022749	0.099076	0.596668	-0.001462	79.953667	0.597149	12.738252	0.000000	0.000000	0.000000	0.000000	0.000000	0.000000	0.102979	-0.049686	-0.278006	0.000000	0.000000	1.000000	113.000000	1.000000
15140.026083	0.099076	0.596668	-0.001462	79.953667	0.597149	12.738252	0.000000	0.000000	0.000000	0.000000	0.000000	0.000000	0.000000	0.000006	0.000000	0.000000	0.000000	1.000000	113.000000	1.000000
15140.029416	0.099076	0.596668	-0.001462	79.953667	0.597149	12.738252	0.000000	0.000000	0.000000	0.000000	0.000000	0.000000	0.000000	0.000006	0.000000	0.000000	0.000000	1.000000	113.000000	1.000000
15140.032749	0.099076	0.596668	-0.001462	79.981232	0.602990	12.705508	0.000000	0.000000	0.000000	0.000000	0.000000	0.000000	0.000000	0.000006	0.000000	0.000000	0.000000	1.000000	113.000000	1.000000
15140.036083	0.099076	0.596668	-0.001462	79.981232	0.602990	12.705508	0.000000	0.000000	0.000000	0.000000	0.000000	0.000000	0.000000	0.000006	0.000000	0.000000	0.000000	1.000000	113.000000	1.000000
15140.039416	0.099296	0.596565	-0.001908	79.981232	0.602990	12.705508	0.000000	0.000000	0.000000	0.000000	0.000000	0.000000	0.066003	-0.030719	-0.133734	0.000000	0.000000	1.000000	113.000000	1.000000
15140.042749	0.099296	0.596565	-0.001908	80.005775	0.614978	12.676261	0.000000	0.000000	0.000000	0.000000	0.000000	0.000000	0.066003	-0.030719	-0.133734	0.000000	0.000000	1.000000	113.000000	1.000000
15140.046083	0.099296	0.596565	-0.001908	80.005775	0.614978	12.676261	0.000000	0.000000	0.000000	0.000000	0.000000	0.000000	0.066003	-0.030719	-0.133734	0.000000	0.000000	1.000000	113.000000	1.000000
15140.049416	0.099296	0.596565	-0.001908	80.005775	0.614978	12.676261	0.000000	0.000000	0.000000	0.000000	0.000000	0.000000	0.066003	-0.030719	-0.133734	0.000000	0.000000	1.000000	113.000000	1.000000
15140.052749	0.099853	0.596338	-0.002571	80.030266	0.629544	12.646858	0.000000	0.000000	0.000000	0.000000	0.000000	0.000000	0.166968	-0.068169	-0.198769	0.000000	0.000000	1.000000	113.000000	1.000000
15140.056083	0.099853	0.596338	-0.002571	80.030266	0.629544	12.646858	0.000000	0.000000	0.000000	0.000000	0.000000	0.000000	0.000000	-0.000005	0.000000	0.000000	0.000000	1.000000	113.000000	1.000000
15140.059416	0.099853	0.596338	-0.002571	80.030266	0.629544	12.646858	0.000000	0.000000	0.000000	0.000000	0.000000	0.000000	0.000000	-0.000005	0.000000	0.000000	0.000000	1.000000	113.000000	1.000000
15140.062749	0.099853	0.596338	-0.002571	80.061264	0.647583	12.619783	0.000000	0.000000	0.000000	0.000000	0.000000	0.000000	0.000000	-0.000005	0.000000	0.000000	0.000000	1.000000	113.000000	1.000000
15140.066083	0.099853	0.596338	-0.002571	80.061264	0.647583	12.619783	0.000000	0.000000	0.000000	0.000000	0.000000	0.000000	0.000000	-0.000005	0.000000	0.000000	0.000000	1.000000	113.000000	1.000000
15140.069416	0.100165	0.596152	-0.002899	80.061264	0.647583	12.619783	0.000000	0.000000	0.000000	0.000000	0.000000	0.000000	0.093679	-0.055962	-0.098484	0.000000	0.000000	1.000000	113.000000	1.000000
15140.072749	0.100165	0.596152	-0.002899	80.094978	0.653552	12.578903	0.000000	0.000000	0.000000	0.000000	0.000000	0.000000	0.093679	-0.055962	-0.098484	0.000000	0.000000	1.000000	113.000000	1.000000
15140.076083	0.100165	0.596152	-0.002899	80.094978	0.653552	12.578903	0.000000	0.000000	0.000000	0.000000	0.000000	0.000000	0.093679	-0.055962	-0.098484	0.000000	0.000000	1.000000	113.000000	1.000000
15140.079416	0.100165	0.596152	-0.002899	80.094978	0.653552	12.578903	0.000000	0.000000	0.000000	0.000000	0.000000	0.000000	0.093679	-0.055962	-0.098484	0.000000	0.000000	1.000000	113.000000	1.000000
15140.082749	0.100868	0.595759	-0.003500	80.131729	0.660992	12.534002	0.000000	0.000000	0.000000	0.000000	0.000000	0.000000	0.211000	-0.117785	-0.180420	0.000000	0.000000	1.000000	113.000000	1.000000
15140.086083	0.100868	0.595759	-0.003500	80.131729	0.660992	12.534002	0.000000	0.000000	0.000000	0.000000	0.000000	0.000000	-0.000000	-0.000000	0.000000	0.000000	0.000000	1.000000	113.000000	1.000000
15140.089416	0.100868	0.595759	-0.003500	80.131729	0.660992	12.534002	0.000000	0.000000	0.000000	0.000000	0.000000	0.000000	-0.000000	-0.000000	0.000000	0.000000	0.000000	1.000000	113.000000	1.000000
15140.092749	0.100868	0.595759	-0.003500	80.171570	0.661645	12.484977	0.000000	0.000000	0.000000	0.000000	0.000000	0.000000	-0.000000	-0.000000	0.000000	0.000000	0.000000	1.000000	113.000000	1.000000
15140.096083	0.100868	0.595759	-0.003500	80.171570	0.661645	12.484977	0.000000	0.000000	0.000000	0.000000	0.000000	0.000000	-0.000000	-0.000000	0.000000	0.000000	0.000000	1.000000	113.000000	1.000000
15140.099416	0.101205	0.595497	-0.003812	80.171570	0.661645	12.484977	0.000000	0.000000	0.000000	0.000000	0.000000	0.000000	0.101177	-0.078717	-0.093601	0.000000	0.000000	1.000000	113.000000	1.000000
15140.102749	0.101205	0.595497	-0.003812	80.221672	0.675563	12.454090	0.000000	0.000000	0.000000	0.000000	0.000000	0.000000	0.101177	-0.078717	-0.093601	0.000000	0.000000	1.000000	113.000000	1.000000
15140.106083	0.101540	0.595190	-0.004134	80.221672	0.675563	12.454090	0.000000	0.000000	0.000000	0.000000	0.000000	0.000000	0.100435	-0.091867	-0.096367	0.000000	0.000000	1.000000	113.000000	1.000000
15140.109416	0.101540	0.595190	-0.004134	80.221672	0.675563	12.454090	0.000000	0.000000	0.000000	0.000000	0.000000	0.000000	0.100435	-0.091867	-0.096367	0.000000	0.000000	1.000000	113.000000	1.000000
15140.112749	0.101540	0.595190	-0.004134	80.279671	0.723380	12.465391	0.000000	0.000000	0.000000	0.000000	0.000000	0.000000	0.100435	-0.091867	-0.096367	0.000000	0.000000	1.000000	113.000000	1.000000
15140.116083	0.101540	0.595190	-0.004134	80.279671	0.723380	12.465391	0.000000	0.000000	0.000000	0.000000	0.000000	0.000000	0.100435	-0.091867	-0.096367	0.000000	0.000000	1.000000	113.000000	1.000000
15140.119416	0.101872	0.594840	-0.004464	80.279671	0.723380	12.465391	0.000000	0.000000	0.000000	0.000000	0.000000	0.000000	0.099680	-0.105022	-0.099160	0.000000	0.000000	1.000000	113.000000	1.000000
15140.122749	0.101872	0.594840	-0.004464	80.349358	0.818754	12.535852	0.000000	0.000000	0.000000	0.000000	0.000000	0.000000	0.099680	-0.105022	-0.099160	0.000000	0.000000	1.000000	113.000000	1.000000
15140.126083	0.102204	0.594421	-0.004797	80.349358	0.818754	12.535852	0.000000	0.000000	0.000000	0.000000	0.000000	0.000000	0.099408	-0.125743	-0.099791	0.000000	0.000000	1.000000	113.000000	1.000000
15140.129416	0.102204	0.594421	-0.004797	80.349358	0.818754	12.535852	0.000000	0.000000	0.000000	0.000000	0.000000	0.000000	0.099408	-0.125743	-0.099791	0.000000	0.000000	1.000000	113.000000	1.000000
15140.132749	0.102204	0.594421	-0.004797	80.427841	0.894850	12.585219	0.000000	0.000000	0.000000	0.000000	0.000000	0.000000	0.099408	-0.125743	-0.099791	0.000000	0.000000	1.000000	113.000000	1.000000
15140.136083	0.102513	0.593933	-0.005127	80.427841	0.894850	12.585219	0.000000	0.000000	0.000000	0.000000	0.000000	0.000000	0.092682	-0.146431	-0.099020	0.000000	0.000000	1.000000	113.000000	1.000000
15140.139416	0.102513	0.593933	-0.005127	80.427841	0.894850	12.585219	0.000000	0.000000	0.000000	0.000000	0.000000	0.000000	0.092682	-0.146431	-0.099020	0.000000	0.000000	1.000000	113.000000	1.000000
15140.142749	0.102513	0.593933	-0.005127	80.513741	0.914204	12.572021	0.000000	0.000000	0.000000	0.000000	0.000000	0.000000	0.092682	-0.146431	-0.099020	0.000000	0.000000	1.000000	113.000000	1.000000
15140.146083	0.102817	0.593358	-0.005476	80.513741	0.914204	12.572021	0.000000	0.000000	0.000000	0.000000	0.000000	0.000000	0.091279	-0.172650	-0.104632	0.000000	0.000000	1.000000	113.000000	1.000000
15140.149416	0.102817	0.593358	-0.005476	80.513741	0.914204	12.572021	0.000000	0.000000	0.000000	0.000000	0.000000	0.000000	0.091279	-0.172650	-0.104632	0.000000	0.000000	1.000000	113.000000	1.000000
15140.152749	0.102817	0.593358	-0.005476	80.606339	0.855241	12.474021	0.000000	0.000000	0.000000	0.000000	0.000000	0.000000	0.091279	-0.172650	-0.104632	0.000000	0.000000	1.000000	113.000000	1.000000
15140.156083	0.102817	0.593358	-0.005476	80.606339	0.855241	12.474021	0.000000	0.000000	0.000000	0.000000	0.000000	0.000000	0.091279	-0.172650	-0.104632	0.000000	0.000000	1.000000	113.000000	1.000000
15140.159416	0.103102	0.592732	-0.005806	80.606339	0.855241	12.474021	0.000000	0.000000	0.000000	0.000000	0.000000	0.000000	0.085635	-0.187652	-0.099131	0.000000	0.000000	1.000000	113.000000	1.000000
15140.162749	0.103102	0.592732	-0.005806	80.707344	0.762028	12.340969	0.000000	0.000000	0.000000	0.000000	0.000000	0.000000	0.085635	-0.187652	-0.099131	0.000000	0.000000	1.000000	113.000000	1.000000
15140.166083	0.103328	0.592031	-0.006101	80.707344	0.762028	12.340969	0.000000	0.000000	0.000000	0.000000	0.000000	0.000000	0.067651	-0.210191	-0.088581	0.000000	0.000000	1.000000	113.000000	1.000000
15140.169416	0.103328	0.592031	-0.006101	80.707344	0.762028	12.340969	0.000000	0.000000	0.000000	0.000000	0.000000	0.000000	0.067651	-0.210191	-0.088581	0.000000	0.000000	1.000000	113.000000	1.000000
15140.172749	0.103328	0.592031	-0.006101	80.820923	0.650132	12.198862	0.000000	0.000000	0.000000	0.000000	0.000000	0.000000	0.067651	-0.210191	-0.088581	0.000000	0.000000	1.000000	113.000000	1.000000
15140.176083	0.103328	0.592031	-0.006101	80.820923	0.650132	12.198862	0.000000	0.000000	0.000000	0.000000	0.000000	0.000000	0.067651	-0.210191	-0.088581	0.000000	0.000000	1.000000	113.000000	1.000000
15140.179416	0.103511	0.591237	-0.006383	80.820923	0.650132	12.198862	0.000000	0.000000	0.000000	0.000000	0.000000	0.000000	0.054984	-0.238252	-0.084472	0.000000	0.000000	1.000000	113.000000	1.000000
15140.182749	0.103511	0.591237	-0.006383	80.940910	0.527029	12.055288	0.000000	0.000000	0.000000	0.000000	0.000000	0.000000	0.054984	-0.238252	-0.084472	0.000000	0.000000	1.000000	113.000000	1.000000
15140.186083	0.103626	0.590356	-0.006670	80.940910	0.527029	12.055288	0.000000	0.000000	0.000000	0.000000	0.000000	0.000000	0.034283	-0.264258	-0.086049	0.000000	0.000000	1.000000	113.000000	1.000000
15140.189416	0.103626	0.590356	-0.006670	80.940910	0.527029	12.055288	0.000000	0.000000	0.000000	0.000000	0.000000	0.000000	0.034283	-0.264258	-0.086049	0.000000	0.000000	1.000000	113.000000	1.000000
15140.192749	0.103626	0.590356	-0.006670	81.074516	0.410831	11.933336	0.000000	0.000000	0.000000	0.000000	0.000000	0.000000	0.034283	-0.264258	-0.086049	0.000000	0.000000	1.000000	113.000000	1.000000
15140.196083	0.103626	0.590356	-0.006670	81.074516	0.410831	11.933336	0.000000	0.000000	0.000000	0.000000	0.000000	0.000000	0.034283	-0.264258	-0.086049	0.000000	0.000000	1.000000	113.000000	1.000000
15140.199416	0.103673	0.589433	-0.006953	81.074516	0.410831	11.933336	0.000000	0.000000	0.000000	0.000000	0.000000	0.000000	0.014215	-0.277027	-0.084961	0.000000	0.000000	1.000000	113.000000	1.000000
15140.202749	0.103673	0.589433	-0.006953	81.222893	0.410395	11.957821	0.000000	0.000000	0.000000	0.000000	0.000000	0.000000	0.014215	-0.277027	-0.084961	0.000000	0.000000	1.000000	113.000000	1.000000
15140.206083	0.103650	0.588449	-0.007249	81.222893	0.410395	11.957821	0.000000	0.000000	0.000000	0.000000	0.000000	0.000000	-0.006970	-0.295303	-0.088877	0.000000	0.000000	1.000000	113.000000	1.000000
15140.209416	0.103650	0.588449	-0.007249	81.222893	0.410395	11.957821	0.000000	0.000000	0.000000	0.000000	0.000000	0.000000	-0.006970	-0.295303	-0.088877	0.000000	0.000000	1.000000	113.000000	1.000000
15140.212749	0.103650	0.588449	-0.007249	81.383934	0.622328	12.243402	0.000000	0.000000	0.000000	0.000000	0.000000	0.000000	-0.006970	-0.295303	-0.088877	0.000000	0.000000	1.000000	113.000000	1.000000
15140.216083	0.103586	0.587415	-0.007524	81.383934	0.622328	12.243402	0.000000	0.000000	0.000000	0.000000	0.000000	0.000000	-0.018991	-0.309971	-0.082429	0.000000	0.000000	1.000000	113.000000	1.000000
15140.219416	0.103586	0.587415	-0.007524	81.383934	0.622328	12.243402	0.000000	0.000000	0.000000	0.000000	0.000000	0.000000	-0.018991	-0.309971	-0.082429	0.000000	0.000000	1.000000	113.000000	1.000000
15140.222749	0.103586	0.587415	-0.007524	81.555870	1.140131	12.889984	0.000000	0.000000	0.000000	0.000000	0.000000	0.000000	-0.018991	-0.309971	-0.082429	0.000000	0.000000	1.000000	113.000000	1.000000
15140.226083	0.103490	0.586329	-0.007846	81.555870	1.140131	12.889984	0.000000	0.000000	0.000000	0.000000	0.000000	0.000000	-0.028982	-0.326035	-0.096560	0.000000	0.000000	1.000000	113.000000	1.000000
15140.229416	0.103490	0.586329	-0.007846	81.555870	1.140131	12.889984	0.000000	0.000000	0.000000	0.000000	0.000000	0.000000	-0.028982	-0.326035	-0.096560	0.000000	0.000000	1.000000	113.000000	1.000000
15140.232749	0.103490	0.586329	-0.007846	81.673477	2.072230	14.003819	0.000000	0.000000	0.000000	0.000000	0.000000	0.000000	-0.028982	-0.326035	-0.096560	0.000000	0.000000	1.000000	113.000000	1.000000
15140.236083	0.103357	0.585212	-0.008130	81.673477	2.072230	14.003819	0.000000	0.000000	0.000000	0.000000	0.000000	0.000000	-0.039865	-0.335123	-0.085369	0.000000	0.000000	1.000000	113.000000	1.000000
15140.239416	0.103357	0.585212	-0.008130	81.673477	2.072230	14.003819	0.000000	0.000000	0.000000	0.000000	0.000000	0.000000	-0.039865	-0.335123	-0.085369	0.000000	0.000000	1.000000	113.000000	1.000000
15140.242749	0.103357	0.585212	-0.008130	81.665367	3.237671	15.362014	0.000000	0.000000	0.000000	0.000000	0.000000	0.000000	-0.039865	-0.335123	-0.085369	0.000000	0.000000	1.000000	113.000000	1.000000
15140.246083	0.103211	0.584108	-0.008373	81.665367	3.237671	15.362014	0.000000	0.000000	0.000000	0.000000	0.000000	0.000000	-0.043664	-0.331191	-0.072755	0.000000	0.000000	1.000000	113.000000	1.000000
15140.249416	0.103211	0.584108	-0.008373	81.665367	3.237671	15.362014	0.000000	0.000000	0.000000	0.000000	0.000000	0.000000	-0.043664	-0.331191	-0.072755	0.000000	0.000000	1.000000	113.000000	1.000000
15140.252749	0.103211	0.584108	-0.008373	81.549240	4.500075	16.820774	0.000000	0.000000	0.000000	0.000000	0.000000	0.000000	-0.043664	-0.331191	-0.072755	0.000000	0.000000	1.000000	113.000000	1.000000
15140.256083	0.103049	0.582998	-0.008590	81.549240	4.500075	16.820774	0.000000	0.000000	0.000000	0.000000	0.000000	0.000000	-0.048603	-0.332804	-0.065112	0.000000	0.000000	1.000000	113.000000	1.000000
15140.259416	0.103049	0.582998	-0.008590	81.549240	4.500075	16.820774	0.000000	0.000000	0.000000	0.000000	0.000000	0.000000	-0.048603	-0.332804	-0.065112	0.000000	0.000000	1.000000	113.000000	1.000000
15140.262749	0.103049	0.582998	-0.008590	81.354530	5.703154	18.202730	0.000000	0.000000	0.000000	0.000000	0.000000	0.000000	-0.048603	-0.332804	-0.065112	0.000000	0.000000	1.000000	113.000000	1.000000
15140.266083	0.102859	0.581923	-0.008835	81.354530	5.703154	18.202730	0.000000	0.000000	0.000000	0.000000	0.000000	0.000000	-0.057213	-0.322701	-0.073497	0.000000	0.000000	1.000000	113.000000	1.000000
15140.269416	0.102859	0.581923	-0.008835	81.354530	5.703154	18.202730	0.000000	0.000000	0.000000	0.000000	0.000000	0.000000	-0.057213	-0.322701	-0.073497	0.000000	0.000000	1.000000	113.000000	1.000000
15140.272749	0.102859	0.581923	-0.008835	81.102493	6.797590	19.461599	0.000000	0.000000	0.000000	0.000000	0.000000	0.000000	-0.057213	-0.322701	-0.073497	0.000000	0.000000	1.000000	113.000000	1.000000
15140.276083	0.102693	0.580867	-0.009071	81.102493	6.797590	19.461599	0.000000	0.000000	0.000000	0.000000	0.000000	0.000000	-0.049813	-0.316786	-0.070735	0.000000	0.000000	1.000000	113.000000	1.000000
15140.279416	0.102693	0.580867	-0.009071	81.102493	6.797590	19.461599	0.000000	0.000000	0.000000	0.000000	0.000000	0.000000	-0.049813	-0.316786	-0.070735	0.000000	0.000000	1.000000	113.000000	1.000000
15140.282749	0.102693	0.580867	-0.009071	80.816521	7.693944	20.496058	0.000000	0.000000	0.000000	0.000000	0.000000	0.000000	-0.049813	-0.316786	-0.070735	0.000000	0.000000	1.000000	113.000000	1.000000
15140.286083	0.102557	0.579891	-0.009270	80.816521	7.693944	20.496058	0.000000	0.000000	0.000000	0.000000	0.000000	0.000000	-0.040553	-0.292565	-0.059787	0.000000	0.000000	1.000000	113.000000	1.000000
15140.289416	0.102557	0.579891	-0.009270	80.816521	7.693944	20.496058	0.000000	0.000000	0.000000	0.000000	0.000000	0.000000	-0.040553	-0.292565	-0.059787	0.000000	0.000000	1.000000	113.000000	1.000000
15140.292749	0.102557	0.579891	-0.009270	80.533257	8.326783	21.225714	0.000000	0.000000	0.000000	0.000000	0.000000	0.000000	-0.040553	-0.292565	-0.059787	0.000000	0.000000	1.000000	113.000000	1.000000
15140.296083	0.102557	0.579891	-0.009270	80.533257	8.326783	21.225714	0.000000	0.000000	0.000000	0.000000	0.000000	0.000000	-0.040553	-0.292565	-0.059787	0.000000	0.000000	1.000000	113.000000	1.000000
15140.299416	0.102401	0.578986	-0.009463	80.533257	8.326783	21.225714	0.000000	0.000000	0.000000	0.000000	0.000000	0.000000	-0.046789	-0.271754	-0.057813	0.000000	0.000000	1.000000	113.000000	1.000000
15140.302749	0.102401	0.578986	-0.009463	80.263054	8.593207	21.526379	0.000000	0.000000	0.000000	0.000000	0.000000	0.000000	-0.046789	-0.271754	-0.057813	0.000000	0.000000	1.000000	113.000000	1.000000
15140.306083	0.102286	0.578171	-0.009578	80.263054	8.593207	21.526379	0.000000	0.000000	0.000000	0.000000	0.000000	0.000000	-0.034717	-0.244439	-0.034485	0.000000	0.000000	1.000000	113.000000	1.000000
15140.309416	0.102286	0.578171	-0.009578	80.263054	8.593207	21.526379	0.000000	0.000000	0.000000	0.000000	0.000000	0.000000	-0.034717	-0.244439	-0.034485	0.000000	0.000000	1.000000	113.000000	1.000000
15140.312749	0.102286	0.578171	-0.009578	80.024506	8.710031	21.649021	0.000000	0.000000	0.000000	0.000000	0.000000	0.000000	-0.034717	-0.244439	-0.034485	0.000000	0.000000	1.000000	113.000000	1.000000
15140.316083	0.102162	0.577454	-0.009628	80.024506	8.710031	21.649021	0.000000	0.000000	0.000000	0.000000	0.000000	0.000000	-0.036978	-0.215167	-0.015080	0.000000	0.000000	1.000000	113.000000	1.000000
15140.319416	0.102162	0.577454	-0.009628	80.024506	8.710031	21.649021	0.000000	0.000000	0.000000	0.000000	0.000000	0.000000	-0.036978	-0.215167	-0.015080	0.000000	0.000000	1.000000	113.000000	1.000000
15140.322749	0.102162	0.577454	-0.009628	79.823532	8.806108	21.755919	0.000000	0.000000	0.000000	0.000000	0.000000	0.000000	-0.036978	-0.215167	-0.015080	0.000000	0.000000	1.000000	113.000000	1.000000
15140.326083	0.102058	0.576826	-0.009595	79.823532	8.806108	21.755919	0.000000	0.000000	0.000000	0.000000	0.000000	0.000000	-0.031244	-0.188160	0.010013	0.000000	0.000000	1.000000	113.000000	1.000000
15140.329416	0.102058	0.576826	-0.009595	79.823532	8.806108	21.755919	0.000000	0.000000	0.000000	0.000000	0.000000	0.000000	-0.031244	-0.188160	0.010013	0.000000	0.000000	1.000000	113.000000	1.000000
15140.332749	0.102058	0.576826	-0.009595	79.662254	8.874913	21.838781	0.000000	0.000000	0.000000	0.000000	0.000000	0.000000	-0.031244	-0.188160	0.010013	0.000000	0.000000	1.000000	113.000000	1.000000
15140.336083	0.102058	0.576826	-0.009595	79.662254	8.874913	21.838781	0.000000	0.000000	0.000000	0.000000	0.000000	0.000000	-0.031244	-0.188160	0.010013	0.000000	0.000000	1.000000	113.000000	1.000000
15140.339416	0.101964	0.576278	-0.009517	79.662254	8.874913	21.838781	0.000000	0.000000	0.000000	0.000000	0.000000	0.000000	-0.028258	-0.164459	0.023136	0.000000	0.000000	1.000000	113.000000	1.000000
15140.342749	0.101964	0.576278	-0.009517	79.546204	8.916296	21.897480	0.000000	0.000000	0.000000	0.000000	0.000000	0.000000	-0.028258	-0.164459	0.023136	0.000000	0.000000	1.000000	113.000000	1.000000
15140.346083	0.101843	0.575801	-0.009363	79.546204	8.916296	21.897480	0.000000	0.000000	0.000000	0.000000	0.000000	0.000000	-0.036421	-0.143009	0.046242	0.000000	0.000000	1.000000	113.000000	1.000000
15140.349416	0.101843	0.575801	-0.009363	79.546204	8.916296	21.897480	0.000000	0.000000	0.000000	0.000000	0.000000	0.000000	-0.036421	-0.143009	0.046242	0.000000	0.000000	1.000000	113.000000	1.000000
15140.352749	0.101843	0.575801	-0.009363	79.475349	8.934523	21.933542	0.000000	0.000000	0.000000	0.000000	0.000000	0.000000	-0.036421	-0.143009	0.046242	0.000000	0.000000	1.000000	113.000000	1.000000
15140.356083	0.101843	0.575801	-0.009363	79.475349	8.934523	21.933542	0.000000	0.000000	0.000000	0.000000	0.000000	0.000000	-0.036421	-0.143009	0.046242	0.000000	0.000000	1.000000	113.000000	1.000000
15140.359416	0.101705	0.575411	-0.009183	79.475349	8.934523	21.933542	0.000000	0.000000	0.000000	0.000000	0.000000	0.000000	-0.041401	-0.117255	0.053971	0.000000	0.000000	1.000000	113.000000	1.000000
15140.362749	0.101705	0.575411	-0.009183	79.453613	8.926606	21.946651	0.000000	0.000000	0.000000	0.000000	0.000000	0.000000	-0.041401	-0.117255	0.053971	0.000000	0.000000	1.000000	113.000000	1.000000
15140.366083	0.101705	0.575411	-0.009183	79.453613	8.926606	21.946651	0.000000	0.000000	0.000000	0.000000	0.000000	0.000000	-0.041401	-0.117255	0.053971	0.000000	0.000000	1.000000	113.000000	1.000000
15140.369416	0.101705	0.575411	-0.009183	79.453613	8.926606	21.946651	0.000000	0.000000	0.000000	0.000000	0.000000	0.000000	-0.041401	-0.117255	0.053971	0.000000	0.000000	1.000000	113.000000	1.000000
15140.372749	0.101447	0.574840	-0.008839	79.472466	8.901620	21.940458	0.000000	0.000000	0.000000	0.000000	0.000000	0.000000	-0.077256	-0.171210	0.103243	0.000000	0.000000	1.000000	113.000000	1.000000
15140.376083	0.101447	0.574840	-0.008839	79.472466	8.901620	21.940458	0.000000	0.000000	0.000000	0.000000	0.000000	0.000000	0.000001	0.000004	-0.000000	0.000000	0.000000	1.000000	113.000000	1.000000
15140.379416	0.101447	0.574840	-0.008839	79.472466	8.901620	21.940458	0.000000	0.000000	0.000000	0.000000	0.000000	0.000000	0.000001	0.000004	-0.000000	0.000000	0.000000	1.000000	113.000000	1.000000
15140.382749	0.101447	0.574840	-0.008839	79.494347	8.869216	21.932400	0.000000	0.000000	0.000000	0.000000	0.000000	0.000000	0.000001	0.000004	-0.000000	0.000000	0.000000	1.000000	113.000000	1.000000
15140.386083	0.101447	0.574840	-0.008839	79.494347	8.869216	21.932400	0.000000	0.000000	0.000000	0.000000	0.000000	0.000000	0.000001	0.000004	-0.000000	0.000000	0.000000	1.000000	113.000000	1.000000
15140.389416	0.101303	0.574642	-0.008687	79.494347	8.869216	21.932400	0.000000	0.000000	0.000000	0.000000	0.000000	0.000000	-0.043373	-0.059285	0.045680	0.000000	0.000000	1.000000	113.000000	1.000000
15140.392749	0.101303	0.574642	-0.008687	79.509842	8.834483	21.917551	0.000000	0.000000	0.000000	0.000000	0.000000	0.000000	-0.043373	-0.059285	0.045680	0.000000	0.000000	1.000000	113.000000	1.000000
15140.396083	0.101303	0.574642	-0.008687	79.509842	8.834483	21.917551	0.000000	0.000000	0.000000	0.000000	0.000000	0.000000	-0.043373	-0.059285	0.045680	0.000000	0.000000	1.000000	113.000000	1.000000
15140.399416	0.101303	0.574642	-0.008687	79.509842	8.834483	21.917551	0.000000	0.000000	0.000000	0.000000	0.000000	0.000000	-0.043373	-0.059285	0.045680	0.000000	0.000000	1.000000	113.000000	1.000000
15140.402749	0.100982	0.574423	-0.008422	79.519226	8.809293	21.914061	0.000000	0.000000	0.000000	0.000000	0.000000	0.000000	-0.096196	-0.065890	0.079570	0.000000	0.000000	1.000000	113.000000	1.000000
15140.406083	0.100982	0.574423	-0.008422	79.519226	8.809293	21.914061	0.000000	0.000000	0.000000	0.000000	0.000000	0.000000	-0.096196	-0.065890	0.079570	0.000000	0.000000	1.000000	113.000000	1.000000
15140.409416	0.100982	0.574423	-0.008422	79.519226	8.809293	21.914061	0.000000	0.000000	0.000000	0.000000	0.000000	0.000000	-0.096196	-0.065890	0.079570	0.000000	0.000000	1.000000	113.000000	1.000000
15140.412749	0.100982	0.574423	-0.008422	79.522362	8.786386	21.912901	0.000000	0.000000	0.000000	0.000000	0.000000	0.000000	-0.096196	-0.065890	0.079570	0.000000	0.000000	1.000000	113.000000	1.000000
15140.416083	0.100839	0.574390	-0.008359	79.522362	8.786386	21.912901	0.000000	0.000000	0.000000	0.000000	0.000000	0.000000	-0.042749	-0.009720	0.018926	0.000000	0.000000	1.000000	113.000000	1.000000
15140.419416	0.100839	0.574390	-0.008359	79.522362	8.786386	21.912901	0.000000	0.000000	0.000000	0.000000	0.000000	0.000000	-0.042749	-0.009720	0.018926	0.000000	0.000000	1.000000	113.000000	1.000000
15140.422749	0.100839	0.574390	-0.008359	79.525368	8.758900	21.902664	0.000000	0.000000	0.000000	0.000000	0.000000	0.000000	-0.042749	-0.009720	0.018926	0.000000	0.000000	1.000000	113.000000	1.000000
15140.426083	0.100670	0.574365	-0.008314	79.525368	8.758900	21.902664	0.000000	0.000000	0.000000	0.000000	0.000000	0.000000	-0.050717	-0.007536	0.013352	0.000000	0.000000	1.000000	113.000000	1.000000
15140.429416	0.100670	0.574365	-0.008314	79.525368	8.758900	21.902664	0.000000	0.000000	0.000000	0.000000	0.000000	0.000000	-0.050717	-0.007536	0.013352	0.000000	0.000000	1.000000	113.000000	1.000000
15140.432749	0.100670	0.574365	-0.008314	79.522232	8.741008	21.903822	0.000000	0.000000	0.000000	0.000000	0.000000	0.000000	-0.050717	-0.007536	0.013352	0.000000	0.000000	1.000000	113.000000	1.000000
15140.436083	0.100670	0.574365	-0.008314	79.522232	8.741008	21.903822	0.000000	0.000000	0.000000	0.000000	0.000000	0.000000	-0.050717	-0.007536	0.013352	0.000000	0.000000	1.000000	113.000000	1.000000
15140.439416	0.100525	0.574383	-0.008264	79.522232	8.741008	21.903822	0.000000	0.000000	0.000000	0.000000	0.000000	0.000000	-0.043605	0.005339	0.015147	0.000000	0.000000	1.000000	113.000000	1.000000
15140.442749	0.100525	0.574383	-0.008264	79.519005	8.713094	21.895916	0.000000	0.000000	0.000000	0.000000	0.000000	0.000000	-0.043605	0.005339	0.015147	0.000000	0.000000	1.000000	113.000000	1.000000
15140.446083	0.100525	0.574383	-0.008264	79.519005	8.713094	21.895916	0.000000	0.000000	0.000000	0.000000	0.000000	0.000000	-0.043605	0.005339	0.015147	0.000000	0.000000	1.000000	113.000000	1.000000
15140.449416	0.100525	0.574383	-0.008264	79.519005	8.713094	21.895916	0.000000	0.000000	0.000000	0.000000	0.000000	0.000000	-0.043605	0.005339	0.015147	0.000000	0.000000	1.000000	113.000000	1.000000
15140.452749	0.100203	0.574433	-0.008205	79.515892	8.695210	21.897091	0.000000	0.000000	0.000000	0.000000	0.000000	0.000000	-0.096743	0.015080	0.017690	0.000000	0.000000	1.000000	113.000000	1.000000
15140.456083	0.100203	0.574433	-0.008205	79.515892	8.695210	21.897091	0.000000	0.000000	0.000000	0.000000	0.000000	0.000000	-0.096743	0.015080	0.017690	0.000000	0.000000	1.000000	113.000000	1.000000
15140.459416	0.100203	0.574433	-0.008205	79.515892	8.695210	21.897091	0.000000	0.000000	0.000000	0.000000	0.000000	0.000000	-0.096743	0.015080	0.017690	0.000000	0.000000	1.000000	113.000000	1.000000
15140.462749	0.100203	0.574433	-0.008205	79.515755	8.666146	21.888008	0.000000	0.000000	0.000000	0.000000	0.000000	0.000000	-0.096743	0.015080	0.017690	0.000000	0.000000	1.000000	113.000000	1.000000
15140.466083	0.100032	0.574433	-0.008167	79.515755	8.666146	21.888008	0.000000	0.000000	0.000000	0.000000	0.000000	0.000000	-0.051155	0.000006	0.011406	0.000000	0.000000	1.000000	113.000000	1.000000
15140.469416	0.100032	0.574433	-0.008167	79.515755	8.666146	21.888008	0.000000	0.000000	0.000000	0.000000	0.000000	0.000000	-0.051155	0.000006	0.011406	0.000000	0.000000	1.000000	113.000000	1.000000
15140.472749	0.100032	0.574433	-0.008167	79.515770	8.647111	21.888020	0.000000	0.000000	0.000000	0.000000	0.000000	0.000000	-0.051155	0.000006	0.011406	0.000000	0.000000	1.000000	113.000000	1.000000
15140.476083	0.100032	0.574433	-0.008167	79.515770	8.647111	21.888020	0.000000	0.000000	0.000000	0.000000	0.000000	0.000000	-0.051155	0.000006	0.011406	0.000000	0.000000	1.000000	113.000000	1.000000
15140.479416	0.099878	0.574440	-0.008157	79.515770	8.647111	21.888020	0.000000	0.000000	0.000000	0.000000	0.000000	0.000000	-0.046322	0.002185	0.002968	0.000000	0.000000	1.000000	113.000000	1.000000
15140.482749	0.099878	0.574440	-0.008157	79.515640	8.620774	21.878944	0.000000	0.000000	0.000000	0.000000	0.000000	0.000000	-0.046322	0.002185	0.002968	0.000000	0.000000	1.000000	113.000000	1.000000
15140.486083	0.099878	0.574440	-0.008157	79.515640	8.620774	21.878944	0.000000	0.000000	0.000000	0.000000	0.000000	0.000000	-0.046322	0.002185	0.002968	0.000000	0.000000	1.000000	113.000000	1.000000
15140.489416	0.099878	0.574440	-0.008157	79.515640	8.620774	21.878944	0.000000	0.000000	0.000000	0.000000	0.000000	0.000000	-0.046322	0.002185	0.002968	0.000000	0.000000	1.000000	113.000000	1.000000
15140.492749	0.099603	0.574390	-0.008083	79.521538	8.580249	21.849375	0.000000	0.000000	0.000000	0.000000	0.000000	0.000000	-0.082304	-0.015066	0.022216	0.000000	0.000000	1.000000	113.000000	1.000000
15140.496083	0.099603	0.574390	-0.008083	79.521538	8.580249	21.849375	0.000000	0.000000	0.000000	0.000000	0.000000	0.000000	-0.000000	0.000008	0.000000	0.000000	0.000000	1.000000	113.000000	1.000000
15140.499416	0.099603	0.574390	-0.008083	79.521538	8.580249	21.849375	0.000000	0.000000	0.000000	0.000000	0.000000	0.000000	-0.000000	0.000008	0.000000	0.000000	0.000000	1.000000	113.000000	1.000000
15140.502749	0.099603	0.574390	-0.008083	79.524315	8.538138	21.820965	0.000000	0.000000	0.000000	0.000000	0.000000	0.000000	-0.000000	0.000008	0.000000	0.000000	0.000000	1.000000	113.000000	1.000000
15140.506083	0.099603	0.574390	-0.008083	79.524315	8.538138	21.820965	0.000000	0.000000	0.000000	0.000000	0.000000	0.000000	-0.000000	0.000008	0.000000	0.000000	0.000000	1.000000	113.000000	1.000000
15140.509416	0.099455	0.574365	-0.008043	79.524315	8.538138	21.820965	0.000000	0.000000	0.000000	0.000000	0.000000	0.000000	-0.044357	-0.007536	0.011797	0.000000	0.000000	1.000000	113.000000	1.000000
15140.512749	0.099455	0.574365	-0.008043	79.530350	8.499440	21.800446	0.000000	0.000000	0.000000	0.000000	0.000000	0.000000	-0.044357	-0.007536	0.011797	0.000000	0.000000	1.000000	113.000000	1.000000
15140.516083	0.099455	0.574365	-0.008043	79.530350	8.499440	21.800446	0.000000	0.000000	0.000000	0.000000	0.000000	0.000000	-0.044357	-0.007536	0.011797	0.000000	0.000000	1.000000	113.000000	1.000000
15140.519416	0.099455	0.574365	-0.008043	79.530350	8.499440	21.800446	0.000000	0.000000	0.000000	0.000000	0.000000	0.000000	-0.044357	-0.007536	0.011797	0.000000	0.000000	1.000000	113.000000	1.000000
15140.522749	0.099187	0.574160	-0.007840	79.542740	8.471114	21.786581	0.000000	0.000000	0.000000	0.000000	0.000000	0.000000	-0.080484	-0.061550	0.060902	0.000000	0.000000	1.000000	113.000000	1.000000
15140.526083	0.099187	0.574160	-0.007840	79.542740	8.471114	21.786581	0.000000	0.000000	0.000000	0.000000	0.000000	0.000000	-0.080484	-0.061550	0.060902	0.000000	0.000000	1.000000	113.000000	1.000000
15140.529416	0.099187	0.574160	-0.007840	79.542740	8.471114	21.786581	0.000000	0.000000	0.000000	0.000000	0.000000	0.000000	-0.080484	-0.061550	0.060902	0.000000	0.000000	1.000000	113.000000	1.000000
15140.532749	0.099187	0.574160	-0.007840	79.561340	8.440401	21.770300	0.000000	0.000000	0.000000	0.000000	0.000000	0.000000	-0.080484	-0.061550	0.060902	0.000000	0.000000	1.000000	113.000000	1.000000
15140.536083	0.099081	0.574012	-0.007711	79.561340	8.440401	21.770300	0.000000	0.000000	0.000000	0.000000	0.000000	0.000000	-0.031707	-0.044314	0.038813	0.000000	0.000000	1.000000	113.000000	1.000000
15140.539416	0.099081	0.574012	-0.007711	79.561340	8.440401	21.770300	0.000000	0.000000	0.000000	0.000000	0.000000	0.000000	-0.031707	-0.044314	0.038813	0.000000	0.000000	1.000000	113.000000	1.000000
15140.542749	0.099081	0.574012	-0.007711	79.579971	8.409631	21.753950	0.000000	0.000000	0.000000	0.000000	0.000000	0.000000	-0.031707	-0.044314	0.038813	0.000000	0.000000	1.000000	113.000000	1.000000
15140.546083	0.098992	0.573817	-0.007506	79.579971	8.409631	21.753950	0.000000	0.000000	0.000000	0.000000	0.000000	0.000000	-0.026700	-0.058469	0.061645	0.000000	0.000000	1.000000	113.000000	1.000000
15140.549416	0.098992	0.573817	-0.007506	79.579971	8.409631	21.753950	0.000000	0.000000	0.000000	0.000000	0.000000	0.000000	-0.026700	-0.058469	0.061645	0.000000	0.000000	1.000000	113.000000	1.000000
15140.552749	0.098992	0.573817	-0.007506	79.601250	8.348184	21.699820	0.000000	0.000000	0.000000	0.000000	0.000000	0.000000	-0.026700	-0.058469	0.061645	0.000000	0.000000	1.000000	113.000000	1.000000
15140.556083	0.098992	0.573817	-0.007506	79.601250	8.348184	21.699820	0.000000	0.000000	0.000000	0.000000	0.000000	0.000000	-0.026700	-0.058469	0.061645	0.000000	0.000000	1.000000	113.000000	1.000000
15140.559416	0.098906	0.573572	-0.007288	79.601250	8.348184	21.699820	0.000000	0.000000	0.000000	0.000000	0.000000	0.000000	-0.025918	-0.073605	0.065340	0.000000	0.000000	1.000000	113.000000	1.000000
15140.562749	0.098906	0.573572	-0.007288	79.628738	8.284119	21.643017	0.000000	0.000000	0.000000	0.000000	0.000000	0.000000	-0.025918	-0.073605	0.065340	0.000000	0.000000	1.000000	113.000000	1.000000
15140.566083	0.098906	0.573572	-0.007288	79.628738	8.284119	21.643017	0.000000	0.000000	0.000000	0.000000	0.000000	0.000000	-0.025918	-0.073605	0.065340	0.000000	0.000000	1.000000	113.000000	1.000000
15140.569416	0.098906	0.573572	-0.007288	79.628738	8.284119	21.643017	0.000000	0.000000	0.000000	0.000000	0.000000	0.000000	-0.025918	-0.073605	0.065340	0.000000	0.000000	1.000000	113.000000	1.000000
15140.572749	0.098779	0.572976	-0.006745	79.659286	8.211167	21.575537	0.000000	0.000000	0.000000	0.000000	0.000000	0.000000	-0.038208	-0.178954	0.162665	0.000000	0.000000	1.000000	113.000000	1.000000
15140.576083	0.098779	0.572976	-0.006745	79.659286	8.211167	21.575537	0.000000	0.000000	0.000000	0.000000	0.000000	0.000000	0.000000	0.000003	-0.000000	0.000000	0.000000	1.000000	113.000000	1.000000
15140.579416	0.098779	0.572976	-0.006745	79.659286	8.211167	21.575537	0.000000	0.000000	0.000000	0.000000	0.000000	0.000000	0.000000	0.000003	-0.000000	0.000000	0.000000	1.000000	113.000000	1.000000
15140.582749	0.098779	0.572976	-0.006745	79.692612	8.119074	21.488047	0.000000	0.000000	0.000000	0.000000	0.000000	0.000000	0.000000	0.000003	-0.000000	0.000000	0.000000	1.000000	113.000000	1.000000
15140.586083	0.098779	0.572976	-0.006745	79.692612	8.119074	21.488047	0.000000	0.000000	0.000000	0.000000	0.000000	0.000000	0.000000	0.000003	-0.000000	0.000000	0.000000	1.000000	113.000000	1.000000
15140.589416	0.098690	0.572632	-0.006435	79.692612	8.119074	21.488047	0.000000	0.000000	0.000000	0.000000	0.000000	0.000000	-0.026674	-0.103177	0.093108	0.000000	0.000000	1.000000	113.000000	1.000000
15140.592749	0.098690	0.572632	-0.006435	79.725876	8.016351	21.390884	0.000000	0.000000	0.000000	0.000000	0.000000	0.000000	-0.026674	-0.103177	0.093108	0.000000	0.000000	1.000000	113.000000	1.000000
15140.596083	0.098690	0.572632	-0.006435	79.725876	8.016351	21.390884	0.000000	0.000000	0.000000	0.000000	0.000000	0.000000	-0.026674	-0.103177	0.093108	0.000000	0.000000	1.000000	113.000000	1.000000
15140.599416	0.098690	0.572632	-0.006435	79.725876	8.016351	21.390884	0.000000	0.000000	0.000000	0.000000	0.000000	0.000000	-0.026674	-0.103177	0.093108	0.000000	0.000000	1.000000	113.000000	1.000000
15140.602749	0.098409	0.571880	-0.005665	79.762321	7.913792	21.301062	0.000000	0.000000	0.000000	0.000000	0.000000	0.000000	-0.084136	-0.225533	0.231135	0.000000	0.000000	1.000000	113.000000	1.000000
15140.606083	0.098409	0.571880	-0.005665	79.762321	7.913792	21.301062	0.000000	0.000000	0.000000	0.000000	0.000000	0.000000	0.000000	0.000005	-0.000000	0.000000	0.000000	1.000000	113.000000	1.000000
15140.609416	0.098409	0.571880	-0.005665	79.762321	7.913792	21.301062	0.000000	0.000000	0.000000	0.000000	0.000000	0.000000	0.000000	0.000005	-0.000000	0.000000	0.000000	1.000000	113.000000	1.000000
15140.612749	0.098409	0.571880	-0.005665	79.802132	7.818907	21.227879	0.000000	0.000000	0.000000	0.000000	0.000000	0.000000	0.000000	0.000005	-0.000000	0.000000	0.000000	1.000000	113.000000	1.000000
15140.616083	0.098409	0.571880	-0.005665	79.802132	7.818907	21.227879	0.000000	0.000000	0.000000	0.000000	0.000000	0.000000	0.000000	0.000005	-0.000000	0.000000	0.000000	1.000000	113.000000	1.000000
15140.619416	0.098225	0.571469	-0.005273	79.802132	7.818907	21.227879	0.000000	0.000000	0.000000	0.000000	0.000000	0.000000	-0.055291	-0.123261	0.117454	0.000000	0.000000	1.000000	113.000000	1.000000
15140.622749	0.098225	0.571469	-0.005273	79.842453	7.748171	21.191385	0.000000	0.000000	0.000000	0.000000	0.000000	0.000000	-0.055291	-0.123261	0.117454	0.000000	0.000000	1.000000	113.000000	1.000000
15140.626083	0.098025	0.571025	-0.004848	79.842453	7.748171	21.191385	0.000000	0.000000	0.000000	0.000000	0.000000	0.000000	-0.059971	-0.133287	0.127518	0.000000	0.000000	1.000000	113.000000	1.000000
15140.629416	0.098025	0.571025	-0.004848	79.842453	7.748171	21.191385	0.000000	0.000000	0.000000	0.000000	0.000000	0.000000	-0.059971	-0.133287	0.127518	0.000000	0.000000	1.000000	113.000000	1.000000
15140.632749	0.098025	0.571025	-0.004848	79.886116	7.690881	21.171867	0.000000	0.000000	0.000000	0.000000	0.000000	0.000000	-0.059971	-0.133287	0.127518	0.000000	0.000000	1.000000	113.000000	1.000000
15140.636083	0.098025	0.571025	-0.004848	79.886116	7.690881	21.171867	0.000000	0.000000	0.000000	0.000000	0.000000	0.000000	-0.059971	-0.133287	0.127518	0.000000	0.000000	1.000000	113.000000	1.000000
15140.639416	0.097803	0.570580	-0.004419	79.886116	7.690881	21.171867	0.000000	0.000000	0.000000	0.000000	0.000000	0.000000	-0.066597	-0.133502	0.128751	0.000000	0.000000	1.000000	113.000000	1.000000
15140.642749	0.097803	0.570580	-0.004419	79.932930	7.632066	21.150803	0.000000	0.000000	0.000000	0.000000	0.000000	0.000000	-0.066597	-0.133502	0.128751	0.000000	0.000000	1.000000	113.000000	1.000000
15140.646083	0.097560	0.570109	-0.003980	79.932930	7.632066	21.150803	0.000000	0.000000	0.000000	0.000000	0.000000	0.000000	-0.072848	-0.141302	0.131783	0.000000	0.000000	1.000000	113.000000	1.000000
15140.649416	0.097560	0.570109	-0.003980	79.932930	7.632066	21.150803	0.000000	0.000000	0.000000	0.000000	0.000000	0.000000	-0.072848	-0.141302	0.131783	0.000000	0.000000	1.000000	113.000000	1.000000
15140.652749	0.097560	0.570109	-0.003980	79.982872	7.571638	21.128107	0.000000	0.000000	0.000000	0.000000	0.000000	0.000000	-0.072848	-0.141302	0.131783	0.000000	0.000000	1.000000	113.000000	1.000000
15140.656083	0.097560	0.570109	-0.003980	79.982872	7.571638	21.128107	0.000000	0.000000	0.000000	0.000000	0.000000	0.000000	-0.072848	-0.141302	0.131783	0.000000	0.000000	1.000000	113.000000	1.000000
15140.659416	0.097333	0.569645	-0.003569	79.982872	7.571638	21.128107	0.000000	0.000000	0.000000	0.000000	0.000000	0.000000	-0.068089	-0.139218	0.123236	0.000000	0.000000	1.000000	113.000000	1.000000
15140.662749	0.097333	0.569645	-0.003569	80.032791	7.510984	21.105183	0.000000	0.000000	0.000000	0.000000	0.000000	0.000000	-0.068089	-0.139218	0.123236	0.000000	0.000000	1.000000	113.000000	1.000000
15140.666083	0.097093	0.569152	-0.003216	80.032791	7.510984	21.105183	0.000000	0.000000	0.000000	0.000000	0.000000	0.000000	-0.071978	-0.147723	0.105732	0.000000	0.000000	1.000000	113.000000	1.000000
15140.669416	0.097093	0.569152	-0.003216	80.032791	7.510984	21.105183	0.000000	0.000000	0.000000	0.000000	0.000000	0.000000	-0.071978	-0.147723	0.105732	0.000000	0.000000	1.000000	113.000000	1.000000
15140.672749	0.097093	0.569152	-0.003216	80.088943	7.449947	21.079111	0.000000	0.000000	0.000000	0.000000	0.000000	0.000000	-0.071978	-0.147723	0.105732	0.000000	0.000000	1.000000	113.000000	1.000000
15140.676083	0.097093	0.569152	-0.003216	80.088943	7.449947	21.079111	0.000000	0.000000	0.000000	0.000000	0.000000	0.000000	-0.071978	-0.147723	0.105732	0.000000	0.000000	1.000000	113.000000	1.000000
15140.679416	0.096887	0.568649	-0.002914	80.088943	7.449947	21.079111	0.000000	0.000000	0.000000	0.000000	0.000000	0.000000	-0.061794	-0.150865	0.090626	0.000000	0.000000	1.000000	113.000000	1.000000
15140.682749	0.096887	0.568649	-0.002914	80.142021	7.395535	21.054247	0.000000	0.000000	0.000000	0.000000	0.000000	0.000000	-0.061794	-0.150865	0.090626	0.000000	0.000000	1.000000	113.000000	1.000000
15140.686083	0.096700	0.568197	-0.002629	80.142021	7.395535	21.054247	0.000000	0.000000	0.000000	0.000000	0.000000	0.000000	-0.056203	-0.135754	0.085501	0.000000	0.000000	1.000000	113.000000	1.000000
15140.689416	0.096700	0.568197	-0.002629	80.142021	7.395535	21.054247	0.000000	0.000000	0.000000	0.000000	0.000000	0.000000	-0.056203	-0.135754	0.085501	0.000000	0.000000	1.000000	113.000000	1.000000
15140.692749	0.096700	0.568197	-0.002629	80.185684	7.350657	21.033543	0.000000	0.000000	0.000000	0.000000	0.000000	0.000000	-0.056203	-0.135754	0.085501	0.000000	0.000000	1.000000	113.000000	1.000000
15140.696083	0.096700	0.568197	-0.002629	80.185684	7.350657	21.033543	0.000000	0.000000	0.000000	0.000000	0.000000	0.000000	-0.056203	-0.135754	0.085501	0.000000	0.000000	1.000000	113.000000	1.000000
15140.699416	0.096559	0.567761	-0.002337	80.185684	7.350657	21.033543	0.000000	0.000000	0.000000	0.000000	0.000000	0.000000	-0.042256	-0.130590	0.087791	0.000000	0.000000	1.000000	113.000000	1.000000
15140.702749	0.096559	0.567761	-0.002337	80.226234	7.309803	21.014168	0.000000	0.000000	0.000000	0.000000	0.000000	0.000000	-0.042256	-0.130590	0.087791	0.000000	0.000000	1.000000	113.000000	1.000000
15140.706083	0.096477	0.567371	-0.001978	80.226234	7.309803	21.014168	0.000000	0.000000	0.000000	0.000000	0.000000	0.000000	-0.024607	-0.117189	0.107464	0.000000	0.000000	1.000000	113.000000	1.000000
15140.709416	0.096477	0.567371	-0.001978	80.226234	7.309803	21.014168	0.000000	0.000000	0.000000	0.000000	0.000000	0.000000	-0.024607	-0.117189	0.107464	0.000000	0.000000	1.000000	113.000000	1.000000
15140.712749	0.096477	0.567371	-0.001978	80.257408	7.284123	20.999142	0.000000	0.000000	0.000000	0.000000	0.000000	0.000000	-0.024607	-0.117189	0.107464	0.000000	0.000000	1.000000	113.000000	1.000000
15140.716083	0.096477	0.567371	-0.001978	80.257408	7.284123	20.999142	0.000000	0.000000	0.000000	0.000000	0.000000	0.000000	-0.024607	-0.117189	0.107464	0.000000	0.000000	1.000000	113.000000	1.000000
15140.719416	0.096462	0.567023	-0.001623	80.257408	7.284123	20.999142	0.000000	0.000000	0.000000	0.000000	0.000000	0.000000	-0.004509	-0.104456	0.106676	0.000000	0.000000	1.000000	113.000000	1.000000
15140.722749	0.096462	0.567023	-0.001623	80.288658	7.266513	20.984041	0.000000	0.000000	0.000000	0.000000	0.000000	0.000000	-0.004509	-0.104456	0.106676	0.000000	0.000000	1.000000	113.000000	1.000000
15140.726083	0.096462	0.567023	-0.001623	80.288658	7.266513	20.984041	0.000000	0.000000	0.000000	0.000000	0.000000	0.000000	-0.004509	-0.104456	0.106676	0.000000	0.000000	1.000000	113.000000	1.000000
15140.729416	0.096462	0.567023	-0.001623	80.288658	7.266513	20.984041	0.000000	0.000000	0.000000	0.000000	0.000000	0.000000	-0.004509	-0.104456	0.106676	0.000000	0.000000	1.000000	113.000000	1.000000
15140.732749	0.096614	0.566391	-0.001012	80.316711	7.258466	20.970364	0.000000	0.000000	0.000000	0.000000	0.000000	0.000000	0.045602	-0.189343	0.183312	0.000000	0.000000	1.000000	113.000000	1.000000
15140.736083	0.096614	0.566391	-0.001012	80.316711	7.258466	20.970364	0.000000	0.000000	0.000000	0.000000	0.000000	0.000000	0.000000	0.000003	-0.000000	0.000000	0.000000	1.000000	113.000000	1.000000
15140.739416	0.096614	0.566391	-0.001012	80.316711	7.258466	20.970364	0.000000	0.000000	0.000000	0.000000	0.000000	0.000000	0.000000	0.000003	-0.000000	0.000000	0.000000	1.000000	113.000000	1.000000
15140.742749	0.096614	0.566391	-0.001012	80.341660	7.254574	20.958132	0.000000	0.000000	0.000000	0.000000	0.000000	0.000000	0.000000	0.000003	-0.000000	0.000000	0.000000	1.000000	113.000000	1.000000
15140.746083	0.096614	0.566391	-0.001012	80.341660	7.254574	20.958132	0.000000	0.000000	0.000000	0.000000	0.000000	0.000000	0.000000	0.000003	-0.000000	0.000000	0.000000	1.000000	113.000000	1.000000
15140.749416	0.096741	0.566115	-0.000839	80.341660	7.254574	20.958132	0.000000	0.000000	0.000000	0.000000	0.000000	0.000000	0.038166	-0.082998	0.051957	0.000000	0.000000	1.000000	113.000000	1.000000
15140.752749	0.096741	0.566115	-0.000839	80.363342	7.249646	20.937666	0.000000	0.000000	0.000000	0.000000	0.000000	0.000000	0.038166	-0.082998	0.051957	0.000000	0.000000	1.000000	113.000000	1.000000
15140.756083	0.096741	0.566115	-0.000839	80.363342	7.249646	20.937666	0.000000	0.000000	0.000000	0.000000	0.000000	0.000000	0.038166	-0.082998	0.051957	0.000000	0.000000	1.000000	113.000000	1.000000
15140.759416	0.096741	0.566115	-0.000839	80.363342	7.249646	20.937666	0.000000	0.000000	0.000000	0.000000	0.000000	0.000000	0.038166	-0.082998	0.051957	0.000000	0.000000	1.000000	113.000000	1.000000
15140.762749	0.097049	0.565722	-0.000565	80.378555	7.237279	20.900801	0.000000	0.000000	0.000000	0.000000	0.000000	0.000000	0.092183	-0.117913	0.082206	0.000000	0.000000	1.000000	113.000000	1.000000
15140.766083	0.097049	0.565722	-0.000565	80.378555	7.237279	20.900801	0.000000	0.000000	0.000000	0.000000	0.000000	0.000000	0.092183	-0.117913	0.082206	0.000000	0.000000	1.000000	113.000000	1.000000
15140.769416	0.097049	0.565722	-0.000565	80.378555	7.237279	20.900801	0.000000	0.000000	0.000000	0.000000	0.000000	0.000000	0.092183	-0.117913	0.082206	0.000000	0.000000	1.000000	113.000000	1.000000
15140.772749	0.097049	0.565722	-0.000565	80.389694	7.165341	20.797354	0.000000	0.000000	0.000000	0.000000	0.000000	0.000000	0.092183	-0.117913	0.082206	0.000000	0.000000	1.000000	113.000000	1.000000
15140.776083	0.097212	0.565598	-0.000436	80.389694	7.165341	20.797354	0.000000	0.000000	0.000000	0.000000	0.000000	0.000000	0.048999	-0.037265	0.038611	0.000000	0.000000	1.000000	113.000000	1.000000
15140.779416	0.097212	0.565598	-0.000436	80.389694	7.165341	20.797354	0.000000	0.000000	0.000000	0.000000	0.000000	0.000000	0.048999	-0.037265	0.038611	0.000000	0.000000	1.000000	113.000000	1.000000
15140.782749	0.097212	0.565598	-0.000436	80.396080	7.007417	20.588312	0.000000	0.000000	0.000000	0.000000	0.000000	0.000000	0.048999	-0.037265	0.038611	0.000000	0.000000	1.000000	113.000000	1.000000
15140.786083	0.097212	0.565598	-0.000436	80.396080	7.007417	20.588312	0.000000	0.000000	0.000000	0.000000	0.000000	0.000000	0.048999	-0.037265	0.038611	0.000000	0.000000	1.000000	113.000000	1.000000
15140.789416	0.097344	0.565489	-0.000349	80.396080	7.007417	20.588312	0.000000	0.000000	0.000000	0.000000	0.000000	0.000000	0.039552	-0.032501	0.026074	0.000000	0.000000	1.000000	113.000000	1.000000
15140.792749	0.097344	0.565489	-0.000349	80.393784	6.722952	20.226963	0.000000	0.000000	0.000000	0.000000	0.000000	0.000000	0.039552	-0.032501	0.026074	0.000000	0.000000	1.000000	113.000000	1.000000
15140.796083	0.097344	0.565489	-0.000349	80.393784	6.722952	20.226963	0.000000	0.000000	0.000000	0.000000	0.000000	0.000000	0.039552	-0.032501	0.026074	0.000000	0.000000	1.000000	113.000000	1.000000
15140.799416	0.097344	0.565489	-0.000349	80.393784	6.722952	20.226963	0.000000	0.000000	0.000000	0.000000	0.000000	0.000000	0.039552	-0.032501	0.026074	0.000000	0.000000	1.000000	113.000000	1.000000
15140.802749	0.097530	0.565387	-0.000008	80.379089	6.304072	19.706392	0.000000	0.000000	0.000000	0.000000	0.000000	0.000000	0.055866	-0.030571	0.102461	0.000000	0.000000	1.000000	113.000000	1.000000
15140.806083	0.097530	0.565387	-0.000008	80.379089	6.304072	19.706392	0.000000	0.000000	0.000000	0.000000	0.000000	0.000000	0.055866	-0.030571	0.102461	0.000000	0.000000	1.000000	113.000000	1.000000
15140.809416	0.097530	0.565387	-0.000008	80.379089	6.304072	19.706392	0.000000	0.000000	0.000000	0.000000	0.000000	0.000000	0.055866	-0.030571	0.102461	0.000000	0.000000	1.000000	113.000000	1.000000
15140.812749	0.097530	0.565387	-0.000008	80.360588	5.741879	19.013144	0.000000	0.000000	0.000000	0.000000	0.000000	0.000000	0.055866	-0.030571	0.102461	0.000000	0.000000	1.000000	113.000000	1.000000
15140.816083	0.097598	0.565384	0.000202	80.360588	5.741879	19.013144	0.000000	0.000000	0.000000	0.000000	0.000000	0.000000	0.020220	-0.000946	0.062851	0.000000	0.000000	1.000000	113.000000	1.000000
15140.819416	0.097598	0.565384	0.000202	80.360588	5.741879	19.013144	0.000000	0.000000	0.000000	0.000000	0.000000	0.000000	0.020220	-0.000946	0.062851	0.000000	0.000000	1.000000	113.000000	1.000000
15140.822749	0.097598	0.565384	0.000202	80.333725	5.147230	18.278589	0.000000	0.000000	0.000000	0.000000	0.000000	0.000000	0.020220	-0.000946	0.062851	0.000000	0.000000	1.000000	113.000000	1.000000
15140.826083	0.097670	0.565373	0.000435	80.333725	5.147230	18.278589	0.000000	0.000000	0.000000	0.000000	0.000000	0.000000	0.021703	-0.003368	0.069783	0.000000	0.000000	1.000000	113.000000	1.000000
15140.829416	0.097670	0.565373	0.000435	80.333725	5.147230	18.278589	0.000000	0.000000	0.000000	0.000000	0.000000	0.000000	0.021703	-0.003368	0.069783	0.000000	0.000000	1.000000	113.000000	1.000000
15140.832749	0.097670	0.565373	0.000435	80.304710	4.519471	17.509247	0.000000	0.000000	0.000000	0.000000	0.000000	0.000000	0.021703	-0.003368	0.069783	0.000000	0.000000	1.000000	113.000000	1.000000
15140.836083	0.097670	0.565373	0.000435	80.304710	4.519471	17.509247	0.000000	0.000000	0.000000	0.000000	0.000000	0.000000	0.021703	-0.003368	0.069783	0.000000	0.000000	1.000000	113.000000	1.000000
15140.839416	0.097698	0.565387	0.000671	80.304710	4.519471	17.509247	0.000000	0.000000	0.000000	0.000000	0.000000	0.000000	0.008297	0.004297	0.070820	0.000000	0.000000	1.000000	113.000000	1.000000
15140.842749	0.097698	0.565387	0.000671	80.276939	3.877639	16.722261	0.000000	0.000000	0.000000	0.000000	0.000000	0.000000	0.008297	0.004297	0.070820	0.000000	0.000000	1.000000	113.000000	1.000000
15140.846083	0.097698	0.565387	0.000671	80.276939	3.877639	16.722261	0.000000	0.000000	0.000000	0.000000	0.000000	0.000000	0.008297	0.004297	0.070820	0.000000	0.000000	1.000000	113.000000	1.000000
15140.849416	0.097698	0.565387	0.000671	80.276939	3.877639	16.722261	0.000000	0.000000	0.000000	0.000000	0.000000	0.000000	0.008297	0.004297	0.070820	0.000000	0.000000	1.000000	113.000000	1.000000
15140.852749	0.097705	0.565387	0.001026	80.252022	3.272957	15.984022	0.000000	0.000000	0.000000	0.000000	0.000000	0.000000	0.002270	-0.000068	0.106564	0.000000	0.000000	1.000000	113.000000	1.000000
15140.856083	0.097705	0.565387	0.001026	80.252022	3.272957	15.984022	0.000000	0.000000	0.000000	0.000000	0.000000	0.000000	0.002270	-0.000068	0.106564	0.000000	0.000000	1.000000	113.000000	1.000000
15140.859416	0.097705	0.565387	0.001026	80.252022	3.272957	15.984022	0.000000	0.000000	0.000000	0.000000	0.000000	0.000000	0.002270	-0.000068	0.106564	0.000000	0.000000	1.000000	113.000000	1.000000
15140.862749	0.097705	0.565387	0.001026	80.231491	2.647666	15.224253	0.000000	0.000000	0.000000	0.000000	0.000000	0.000000	0.002270	-0.000068	0.106564	0.000000	0.000000	1.000000	113.000000	1.000000
15140.866083	0.097650	0.565371	0.001086	80.231491	2.647666	15.224253	0.000000	0.000000	0.000000	0.000000	0.000000	0.000000	-0.016620	-0.004812	0.018054	0.000000	0.000000	1.000000	113.000000	1.000000
15140.869416	0.097650	0.565371	0.001086	80.231491	2.647666	15.224253	0.000000	0.000000	0.000000	0.000000	0.000000	0.000000	-0.016620	-0.004812	0.018054	0.000000	0.000000	1.000000	113.000000	1.000000
15140.872749	0.097650	0.565371	0.001086	80.211502	2.078960	14.533546	0.000000	0.000000	0.000000	0.000000	0.000000	0.000000	-0.016620	-0.004812	0.018054	0.000000	0.000000	1.000000	113.000000	1.000000
15140.876083	0.097650	0.565371	0.001086	80.211502	2.078960	14.533546	0.000000	0.000000	0.000000	0.000000	0.000000	0.000000	-0.016620	-0.004812	0.018054	0.000000	0.000000	1.000000	113.000000	1.000000
15140.879416	0.097594	0.565355	0.001146	80.211502	2.078960	14.533546	0.000000	0.000000	0.000000	0.000000	0.000000	0.000000	-0.016623	-0.004818	0.018052	0.000000	0.000000	1.000000	113.000000	1.000000
15140.882749	0.097594	0.565355	0.001146	80.196709	1.596216	13.945635	0.000000	0.000000	0.000000	0.000000	0.000000	0.000000	-0.016623	-0.004818	0.018052	0.000000	0.000000	1.000000	113.000000	1.000000
15140.886083	0.097594	0.565355	0.001146	80.196709	1.596216	13.945635	0.000000	0.000000	0.000000	0.000000	0.000000	0.000000	-0.016623	-0.004818	0.018052	0.000000	0.000000	1.000000	113.000000	1.000000
15140.889416	0.097594	0.565355	0.001146	80.196709	1.596216	13.945635	0.000000	0.000000	0.000000	0.000000	0.000000	0.000000	-0.016623	-0.004818	0.018052	0.000000	0.000000	1.000000	113.000000	1.000000
15140.892749	0.097488	0.565304	0.001181	80.182938	1.158065	13.415738	0.000000	0.000000	0.000000	0.000000	0.000000	0.000000	-0.031899	-0.015370	0.010412	0.000000	0.000000	1.000000	113.000000	1.000000
15140.896083	0.097488	0.565304	0.001181	80.182938	1.158065	13.415738	0.000000	0.000000	0.000000	0.000000	0.000000	0.000000	-0.031899	-0.015370	0.010412	0.000000	0.000000	1.000000	113.000000	1.000000
15140.899416	0.097488	0.565304	0.001181	80.182938	1.158065	13.415738	0.000000	0.000000	0.000000	0.000000	0.000000	0.000000	-0.031899	-0.015370	0.010412	0.000000	0.000000	1.000000	113.000000	1.000000
15140.902749	0.097488	0.565304	0.001181	80.171349	0.794971	12.971496	0.000000	0.000000	0.000000	0.000000	0.000000	0.000000	-0.031899	-0.015370	0.010412	0.000000	0.000000	1.000000	113.000000	1.000000
15140.906083	0.097467	0.565278	0.001191	80.171349	0.794971	12.971496	0.000000	0.000000	0.000000	0.000000	0.000000	0.000000	-0.006160	-0.007683	0.003121	0.000000	0.000000	1.000000	113.000000	1.000000
15140.909416	0.097467	0.565278	0.001191	80.171349	0.794971	12.971496	0.000000	0.000000	0.000000	0.000000	0.000000	0.000000	-0.006160	-0.007683	0.003121	0.000000	0.000000	1.000000	113.000000	1.000000
15140.912749	0.097467	0.565278	0.001191	80.157547	0.469437	12.569282	0.000000	0.000000	0.000000	0.000000	0.000000	0.000000	-0.006160	-0.007683	0.003121	0.000000	0.000000	1.000000	113.000000	1.000000
15140.916083	0.097467	0.565278	0.001191	80.157547	0.469437	12.569282	0.000000	0.000000	0.000000	0.000000	0.000000	0.000000	-0.006160	-0.007683	0.003121	0.000000	0.000000	1.000000	113.000000	1.000000
15140.919416	0.097467	0.565278	0.001191	80.157547	0.469437	12.569282	0.000000	0.000000	0.000000	0.000000	0.000000	0.000000	-0.000000	0.000006	-0.000000	0.000000	0.000000	1.000000	113.000000	1.000000
15140.922749	0.097467	0.565278	0.001191	80.140602	0.156177	12.181175	0.000000	0.000000	0.000000	0.000000	0.000000	0.000000	-0.000000	0.000006	-0.000000	0.000000	0.000000	1.000000	113.000000	1.000000
15140.926083	0.097467	0.565278	0.001191	80.140602	0.156177	12.181175	0.000000	0.000000	0.000000	0.000000	0.000000	0.000000	-0.000000	0.000006	-0.000000	0.000000	0.000000	1.000000	113.000000	1.000000
15140.929416	0.097467	0.565278	0.001191	80.140602	0.156177	12.181175	0.000000	0.000000	0.000000	0.000000	0.000000	0.000000	-0.000000	0.000006	-0.000000	0.000000	0.000000	1.000000	113.000000	1.000000
15140.932749	0.097501	0.565305	0.001245	80.121597	-0.193423	11.747815	0.000000	0.000000	0.000000	0.000000	0.000000	0.000000	0.010219	0.008155	0.015968	0.000000	0.000000	1.000000	113.000000	1.000000
15140.936083	0.097501	0.565305	0.001245	80.121597	-0.193423	11.747815	0.000000	0.000000	0.000000	0.000000	0.000000	0.000000	0.010219	0.008155	0.015968	0.000000	0.000000	1.000000	113.000000	1.000000
15140.939416	0.097501	0.565305	0.001245	80.121597	-0.193423	11.747815	0.000000	0.000000	0.000000	0.000000	0.000000	0.000000	0.010219	0.008155	0.015968	0.000000	0.000000	1.000000	113.000000	1.000000
15140.942749	0.097501	0.565305	0.001245	80.096581	-0.584479	11.255136	0.000000	0.000000	0.000000	0.000000	0.000000	0.000000	0.010219	0.008155	0.015968	0.000000	0.000000	1.000000	113.000000	1.000000
15140.946083	0.097544	0.565342	0.001338	80.096581	-0.584479	11.255136	0.000000	0.000000	0.000000	0.000000	0.000000	0.000000	0.012804	0.011005	0.028112	0.000000	0.000000	1.000000	113.000000	1.000000
15140.949416	0.097544	0.565342	0.001338	80.096581	-0.584479	11.255136	0.000000	0.000000	0.000000	0.000000	0.000000	0.000000	0.012804	0.011005	0.028112	0.000000	0.000000	1.000000	113.000000	1.000000
15140.952749	0.097544	0.565342	0.001338	80.065361	-1.024019	10.704274	0.000000	0.000000	0.000000	0.000000	0.000000	0.000000	0.012804	0.011005	0.028112	0.000000	0.000000	1.000000	113.000000	1.000000
15140.956083	0.097544	0.565342	0.001338	80.065361	-1.024019	10.704274	0.000000	0.000000	0.000000	0.000000	0.000000	0.000000	0.012804	0.011005	0.028112	0.000000	0.000000	1.000000	113.000000	1.000000
15140.959416	0.097578	0.565369	0.001391	80.065361	-1.024019	10.704274	0.000000	0.000000	0.000000	0.000000	0.000000	0.000000	0.010223	0.008138	0.015963	0.000000	0.000000	1.000000	113.000000	1.000000
15140.962749	0.097578	0.565369	0.001391	80.033028	-1.533808	10.069781	0.000000	0.000000	0.000000	0.000000	0.000000	0.000000	0.010223	0.008138	0.015963	0.000000	0.000000	1.000000	113.000000	1.000000
15140.966083	0.097591	0.565396	0.001449	80.033028	-1.533808	10.069781	0.000000	0.000000	0.000000	0.000000	0.000000	0.000000	0.003691	0.008150	0.017351	0.000000	0.000000	1.000000	113.000000	1.000000
15140.969416	0.097591	0.565396	0.001449	80.033028	-1.533808	10.069781	0.000000	0.000000	0.000000	0.000000	0.000000	0.000000	0.003691	0.008150	0.017351	0.000000	0.000000	1.000000	113.000000	1.000000
15140.972749	0.097591	0.565396	0.001449	79.997345	-2.081154	9.384319	0.000000	0.000000	0.000000	0.000000	0.000000	0.000000	0.003691	0.008150	0.017351	0.000000	0.000000	1.000000	113.000000	1.000000
15140.976083	0.097591	0.565396	0.001449	79.997345	-2.081154	9.384319	0.000000	0.000000	0.000000	0.000000	0.000000	0.000000	0.003691	0.008150	0.017351	0.000000	0.000000	1.000000	113.000000	1.000000
15140.979416	0.097620	0.565431	0.001479	79.997345	-2.081154	9.384319	0.000000	0.000000	0.000000	0.000000	0.000000	0.000000	0.008748	0.010543	0.009020	0.000000	0.000000	1.000000	113.000000	1.000000
15140.982749	0.097620	0.565431	0.001479	79.964355	-2.616785	8.716786	0.000000	0.000000	0.000000	0.000000	0.000000	0.000000	0.008748	0.010543	0.009020	0.000000	0.000000	1.000000	113.000000	1.000000
15140.986083	0.097620	0.565431	0.001479	79.964355	-2.616785	8.716786	0.000000	0.000000	0.000000	0.000000	0.000000	0.000000	0.008748	0.010543	0.009020	0.000000	0.000000	1.000000	113.000000	1.000000
15140.989416	0.097620	0.565431	0.001479	79.964355	-2.616785	8.716786	0.000000	0.000000	0.000000	0.000000	0.000000	0.000000	0.008748	0.010543	0.009020	0.000000	0.000000	1.000000	113.000000	1.000000
15140.992749	0.097628	0.565441	0.001520	79.934616	-3.131399	8.075553	0.000000	0.000000	0.000000	0.000000	0.000000	0.000000	0.002584	0.002868	0.012144	0.000000	0.000000	1.000000	113.000000	1.000000
15140.996083	0.097628	0.565441	0.001520	79.934616	-3.131399	8.075553	0.000000	0.000000	0.000000	0.000000	0.000000	0.000000	0.002584	0.002868	0.012144	0.000000	0.000000	1.000000	113.000000	1.000000
15140.999416	0.097628	0.565441	0.001520	79.934616	-3.131399	8.075553	0.000000	0.000000	0.000000	0.000000	0.000000	0.000000	0.002584	0.002868	0.012144	0.000000	0.000000	1.000000	113.000000	1.000000
15141.002749	0.097628	0.565441	0.001520	79.907394	-3.582420	7.509456	0.000000	0.000000	0.000000	0.000000	0.000000	0.000000	0.002584	0.002868	0.012144	0.000000	0.000000	1.000000	113.000000	1.000000
15141.006083	0.097645	0.565449	0.001492	79.907394	-3.582420	7.509456	0.000000	0.000000	0.000000	0.000000	0.000000	0.000000	0.005056	0.002406	-0.008330	0.000000	0.000000	1.000000	113.000000	1.000000
15141.009416	0.097645	0.565449	0.001492	79.907394	-3.582420	7.509456	0.000000	0.000000	0.000000	0.000000	0.000000	0.000000	0.005056	0.002406	-0.008330	0.000000	0.000000	1.000000	113.000000	1.000000
15141.012749	0.097645	0.565449	0.001492	79.883720	-4.014096	6.967976	0.000000	0.000000	0.000000	0.000000	0.000000	0.000000	0.005056	0.002406	-0.008330	0.000000	0.000000	1.000000	113.000000	1.000000
15141.016083	0.097645	0.565449	0.001492	79.883720	-4.014096	6.967976	0.000000	0.000000	0.000000	0.000000	0.000000	0.000000	0.005056	0.002406	-0.008330	0.000000	0.000000	1.000000	113.000000	1.000000
15141.019416	0.097660	0.565414	0.001453	79.883720	-4.014096	6.967976	0.000000	0.000000	0.000000	0.000000	0.000000	0.000000	0.004317	-0.010555	-0.011800	0.000000	0.000000	1.000000	113.000000	1.000000
15141.022749	0.097660	0.565414	0.001453	79.863739	-4.432525	6.450441	0.000000	0.000000	0.000000	0.000000	0.000000	0.000000	0.004317	-0.010555	-0.011800	0.000000	0.000000	1.000000	113.000000	1.000000
15141.026083	0.097660	0.565414	0.001453	79.863739	-4.432525	6.450441	0.000000	0.000000	0.000000	0.000000	0.000000	0.000000	0.004317	-0.010555	-0.011800	0.000000	0.000000	1.000000	113.000000	1.000000
15141.029416	0.097660	0.565414	0.001453	79.863739	-4.432525	6.450441	0.000000	0.000000	0.000000	0.000000	0.000000	0.000000	0.004317	-0.010555	-0.011800	0.000000	0.000000	1.000000	113.000000	1.000000
15141.032749	0.097552	0.565377	0.001373	79.847351	-4.788144	6.014481	0.000000	0.000000	0.000000	0.000000	0.000000	0.000000	-0.032402	-0.011010	-0.023936	0.000000	0.000000	1.000000	113.000000	1.000000
15141.036083	0.097552	0.565377	0.001373	79.847351	-4.788144	6.014481	0.000000	0.000000	0.000000	0.000000	0.000000	0.000000	-0.032402	-0.011010	-0.023936	0.000000	0.000000	1.000000	113.000000	1.000000
15141.039416	0.097552	0.565377	0.001373	79.847351	-4.788144	6.014481	0.000000	0.000000	0.000000	0.000000	0.000000	0.000000	-0.032402	-0.011010	-0.023936	0.000000	0.000000	1.000000	113.000000	1.000000
15141.042749	0.097552	0.565377	0.001373	79.838966	-4.970891	5.796998	0.000000	0.000000	0.000000	0.000000	0.000000	0.000000	-0.032402	-0.011010	-0.023936	0.000000	0.000000	1.000000	113.000000	1.000000
15141.046083	0.097483	0.565359	0.001370	79.838966	-4.970891	5.796998	0.000000	0.000000	0.000000	0.000000	0.000000	0.000000	-0.020699	-0.005268	-0.001040	0.000000	0.000000	1.000000	113.000000	1.000000
15141.049416	0.097483	0.565359	0.001370	79.838966	-4.970891	5.796998	0.000000	0.000000	0.000000	0.000000	0.000000	0.000000	-0.020699	-0.005268	-0.001040	0.000000	0.000000	1.000000	113.000000	1.000000
15141.052749	0.097483	0.565359	0.001370	79.844505	-4.996313	5.777790	0.000000	0.000000	0.000000	0.000000	0.000000	0.000000	-0.020699	-0.005268	-0.001040	0.000000	0.000000	1.000000	113.000000	1.000000
15141.056083	0.097483	0.565359	0.001370	79.844505	-4.996313	5.777790	0.000000	0.000000	0.000000	0.000000	0.000000	0.000000	-0.020699	-0.005268	-0.001040	0.000000	0.000000	1.000000	113.000000	1.000000
15141.059416	0.097415	0.565316	0.001372	79.844505	-4.996313	5.777790	0.000000	0.000000	0.000000	0.000000	0.000000	0.000000	-0.020330	-0.012957	0.000690	0.000000	0.000000	1.000000	113.000000	1.000000
15141.062749	0.097415	0.565316	0.001372	79.847466	-5.012298	5.772603	0.000000	0.000000	0.000000	0.000000	0.000000	0.000000	-0.020330	-0.012957	0.000690	0.000000	0.000000	1.000000	113.000000	1.000000
15141.066083	0.097415	0.565316	0.001372	79.847466	-5.012298	5.772603	0.000000	0.000000	0.000000	0.000000	0.000000	0.000000	-0.020330	-0.012957	0.000690	0.000000	0.000000	1.000000	113.000000	1.000000
15141.069416	0.097415	0.565316	0.001372	79.847466	-5.012298	5.772603	0.000000	0.000000	0.000000	0.000000	0.000000	0.000000	-0.020330	-0.012957	0.000690	0.000000	0.000000	1.000000	113.000000	1.000000
15141.072749	0.097237	0.565299	0.001391	79.847954	-5.018838	5.781445	0.000000	0.000000	0.000000	0.000000	0.000000	0.000000	-0.053349	-0.005267	0.005881	0.000000	0.000000	1.000000	113.000000	1.000000
15141.076083	0.097237	0.565299	0.001391	79.847954	-5.018838	5.781445	0.000000	0.000000	0.000000	0.000000	0.000000	0.000000	-0.053349	-0.005267	0.005881	0.000000	0.000000	1.000000	113.000000	1.000000
15141.079416	0.097237	0.565299	0.001391	79.847954	-5.018838	5.781445	0.000000	0.000000	0.000000	0.000000	0.000000	0.000000	-0.053349	-0.005267	0.005881	0.000000	0.000000	1.000000	113.000000	1.000000
15141.082749	0.097237	0.565299	0.001391	79.850914	-5.032105	5.776254	0.000000	0.000000	0.000000	0.000000	0.000000	0.000000	-0.053349	-0.005267	0.005881	0.000000	0.000000	1.000000	113.000000	1.000000
15141.086083	0.097168	0.565281	0.001388	79.850914	-5.032105	5.776254	0.000000	0.000000	0.000000	0.000000	0.000000	0.000000	-0.020696	-0.005265	-0.001055	0.000000	0.000000	1.000000	113.000000	1.000000
15141.089416	0.097168	0.565281	0.001388	79.850914	-5.032105	5.776254	0.000000	0.000000	0.000000	0.000000	0.000000	0.000000	-0.020696	-0.005265	-0.001055	0.000000	0.000000	1.000000	113.000000	1.000000
15141.092749	0.097168	0.565281	0.001388	79.851425	-5.027767	5.785097	0.000000	0.000000	0.000000	0.000000	0.000000	0.000000	-0.020696	-0.005265	-0.001055	0.000000	0.000000	1.000000	113.000000	1.000000
15141.096083	0.097168	0.565281	0.001388	79.851425	-5.027767	5.785097	0.000000	0.000000	0.000000	0.000000	0.000000	0.000000	-0.020696	-0.005265	-0.001055	0.000000	0.000000	1.000000	113.000000	1.000000
15141.099416	0.097141	0.565289	0.001369	79.851425	-5.027767	5.785097	0.000000	0.000000	0.000000	0.000000	0.000000	0.000000	-0.008002	0.002409	-0.005558	0.000000	0.000000	1.000000	113.000000	1.000000
15141.102749	0.097141	0.565289	0.001369	79.851906	-5.023418	5.793953	0.000000	0.000000	0.000000	0.000000	0.000000	0.000000	-0.008002	0.002409	-0.005558	0.000000	0.000000	1.000000	113.000000	1.000000
15141.106083	0.097141	0.565289	0.001369	79.851906	-5.023418	5.793953	0.000000	0.000000	0.000000	0.000000	0.000000	0.000000	-0.008002	0.002409	-0.005558	0.000000	0.000000	1.000000	113.000000	1.000000
15141.109416	0.097141	0.565289	0.001369	79.851906	-5.023418	5.793953	0.000000	0.000000	0.000000	0.000000	0.000000	0.000000	-0.008002	0.002409	-0.005558	0.000000	0.000000	1.000000	113.000000	1.000000
15141.112749	0.097125	0.565339	0.001294	79.848900	-5.015596	5.799134	0.000000	0.000000	0.000000	0.000000	0.000000	0.000000	-0.004779	0.014900	-0.022558	0.000000	0.000000	1.000000	113.000000	1.000000
15141.116083	0.097125	0.565339	0.001294	79.848900	-5.015596	5.799134	0.000000	0.000000	0.000000	0.000000	0.000000	0.000000	-0.004779	0.014900	-0.022558	0.000000	0.000000	1.000000	113.000000	1.000000
15141.119416	0.097125	0.565339	0.001294	79.848900	-5.015596	5.799134	0.000000	0.000000	0.000000	0.000000	0.000000	0.000000	-0.004779	0.014900	-0.022558	0.000000	0.000000	1.000000	113.000000	1.000000
15141.122749	0.097125	0.565339	0.001294	79.846382	-4.997990	5.813162	0.000000	0.000000	0.000000	0.000000	0.000000	0.000000	-0.004779	0.014900	-0.022558	0.000000	0.000000	1.000000	113.000000	1.000000
15141.126083	0.097163	0.565372	0.001256	79.846382	-4.997990	5.813162	0.000000	0.000000	0.000000	0.000000	0.000000	0.000000	0.011220	0.010094	-0.011443	0.000000	0.000000	1.000000	113.000000	1.000000
15141.129416	0.097163	0.565372	0.001256	79.846382	-4.997990	5.813162	0.000000	0.000000	0.000000	0.000000	0.000000	0.000000	0.011220	0.010094	-0.011443	0.000000	0.000000	1.000000	113.000000	1.000000
15141.132749	0.097163	0.565372	0.001256	79.843384	-4.990173	5.818342	0.000000	0.000000	0.000000	0.000000	0.000000	0.000000	0.011220	0.010094	-0.011443	0.000000	0.000000	1.000000	113.000000	1.000000
15141.136083	0.097163	0.565372	0.001256	79.843384	-4.990173	5.818342	0.000000	0.000000	0.000000	0.000000	0.000000	0.000000	0.011220	0.010094	-0.011443	0.000000	0.000000	1.000000	113.000000	1.000000
15141.139416	0.097169	0.565422	0.001176	79.843384	-4.990173	5.818342	0.000000	0.000000	0.000000	0.000000	0.000000	0.000000	0.001745	0.014914	-0.023945	0.000000	0.000000	1.000000	113.000000	1.000000
15141.142749	0.097169	0.565422	0.001176	79.840401	-4.979638	5.823521	0.000000	0.000000	0.000000	0.000000	0.000000	0.000000	0.001745	0.014914	-0.023945	0.000000	0.000000	1.000000	113.000000	1.000000
15141.146083	0.097169	0.565422	0.001176	79.840401	-4.979638	5.823521	0.000000	0.000000	0.000000	0.000000	0.000000	0.000000	0.001745	0.014914	-0.023945	0.000000	0.000000	1.000000	113.000000	1.000000
15141.149416	0.097169	0.565422	0.001176	79.840401	-4.979638	5.823521	0.000000	0.000000	0.000000	0.000000	0.000000	0.000000	0.001745	0.014914	-0.023945	0.000000	0.000000	1.000000	113.000000	1.000000
15141.152749	0.097219	0.565541	0.001093	79.834885	-4.959686	5.842699	0.000000	0.000000	0.000000	0.000000	0.000000	0.000000	0.015163	0.035523	-0.024982	0.000000	0.000000	1.000000	113.000000	1.000000
15141.156083	0.097219	0.565541	0.001093	79.834885	-4.959686	5.842699	0.000000	0.000000	0.000000	0.000000	0.000000	0.000000	0.015163	0.035523	-0.024982	0.000000	0.000000	1.000000	113.000000	1.000000
15141.159416	0.097219	0.565541	0.001093	79.834885	-4.959686	5.842699	0.000000	0.000000	0.000000	0.000000	0.000000	0.000000	0.015163	0.035523	-0.024982	0.000000	0.000000	1.000000	113.000000	1.000000
15141.162749	0.097219	0.565541	0.001093	79.830299	-4.928365	5.879534	0.000000	0.000000	0.000000	0.000000	0.000000	0.000000	0.015163	0.035523	-0.024982	0.000000	0.000000	1.000000	113.000000	1.000000
15141.166083	0.097208	0.565582	0.001041	79.830299	-4.928365	5.879534	0.000000	0.000000	0.000000	0.000000	0.000000	0.000000	-0.003314	0.012462	-0.015624	0.000000	0.000000	1.000000	113.000000	1.000000
15141.169416	0.097208	0.565582	0.001041	79.830299	-4.928365	5.879534	0.000000	0.000000	0.000000	0.000000	0.000000	0.000000	-0.003314	0.012462	-0.015624	0.000000	0.000000	1.000000	113.000000	1.000000
15141.172749	0.097208	0.565582	0.001041	79.827179	-4.873190	5.942854	0.000000	0.000000	0.000000	0.000000	0.000000	0.000000	-0.003314	0.012462	-0.015624	0.000000	0.000000	1.000000	113.000000	1.000000
15141.176083	0.097208	0.565582	0.001041	79.827179	-4.873190	5.942854	0.000000	0.000000	0.000000	0.000000	0.000000	0.000000	-0.003314	0.012462	-0.015624	0.000000	0.000000	1.000000	113.000000	1.000000
15141.179416	0.097222	0.565641	0.001002	79.827179	-4.873190	5.942854	0.000000	0.000000	0.000000	0.000000	0.000000	0.000000	0.004315	0.017760	-0.011804	0.000000	0.000000	1.000000	113.000000	1.000000
15141.182749	0.097222	0.565641	0.001002	79.825409	-4.802326	6.032653	0.000000	0.000000	0.000000	0.000000	0.000000	0.000000	0.004315	0.017760	-0.011804	0.000000	0.000000	1.000000	113.000000	1.000000
15141.186083	0.097222	0.565641	0.001002	79.825409	-4.802326	6.032653	0.000000	0.000000	0.000000	0.000000	0.000000	0.000000	0.004315	0.017760	-0.011804	0.000000	0.000000	1.000000	113.000000	1.000000
15141.189416	0.097222	0.565641	0.001002	79.825409	-4.802326	6.032653	0.000000	0.000000	0.000000	0.000000	0.000000	0.000000	0.004315	0.017760	-0.011804	0.000000	0.000000	1.000000	113.000000	1.000000
15141.192749	0.097164	0.565760	0.000941	79.827415	-4.674971	6.193210	0.000000	0.000000	0.000000	0.000000	0.000000	0.000000	-0.017470	0.035508	-0.018078	0.000000	0.000000	1.000000	113.000000	1.000000
15141.196083	0.097164	0.565760	0.000941	79.827415	-4.674971	6.193210	0.000000	0.000000	0.000000	0.000000	0.000000	0.000000	-0.017470	0.035508	-0.018078	0.000000	0.000000	1.000000	113.000000	1.000000
15141.199416	0.097164	0.565760	0.000941	79.827415	-4.674971	6.193210	0.000000	0.000000	0.000000	0.000000	0.000000	0.000000	-0.017470	0.035508	-0.018078	0.000000	0.000000	1.000000	113.000000	1.000000
15141.202749	0.097164	0.565760	0.000941	79.836494	-4.491514	6.428554	0.000000	0.000000	0.000000	0.000000	0.000000	0.000000	-0.017470	0.035508	-0.018078	0.000000	0.000000	1.000000	113.000000	1.000000
15141.206083	0.097105	0.565809	0.000875	79.836494	-4.491514	6.428554	0.000000	0.000000	0.000000	0.000000	0.000000	0.000000	-0.017834	0.014864	-0.019809	0.000000	0.000000	1.000000	113.000000	1.000000
15141.209416	0.097105	0.565809	0.000875	79.836494	-4.491514	6.428554	0.000000	0.000000	0.000000	0.000000	0.000000	0.000000	-0.017834	0.014864	-0.019809	0.000000	0.000000	1.000000	113.000000	1.000000
15141.212749	0.097105	0.565809	0.000875	79.852295	-4.201088	6.797620	0.000000	0.000000	0.000000	0.000000	0.000000	0.000000	-0.017834	0.014864	-0.019809	0.000000	0.000000	1.000000	113.000000	1.000000
15141.216083	0.097105	0.565809	0.000875	79.852295	-4.201088	6.797620	0.000000	0.000000	0.000000	0.000000	0.000000	0.000000	-0.017834	0.014864	-0.019809	0.000000	1.000000	1.000000	113.000000	1.000000
15141.219416	0.097050	0.565851	0.000832	79.852295	-4.201088	6.797620	0.000000	0.000000	0.000000	0.000000	0.000000	0.000000	-0.016360	0.012474	-0.012868	0.000000	1.000000	1.000000	113.000000	1.000000
