# Supplementary material for: Haptic Guidance Needs to Be Intuitive Not Just Informative to Improve Human Motor Accuracy
Source: PLoS One. 2016 Mar 16;11(3):e0150912. doi: 10.1371/journal.pone.0150912 (PMC4794196; doi:10.1371/journal.pone.0150912)
Supplement: S1 Data — (ZIP) [file pone.0150912.s001.zip › Subject6/exp1_0114.txt]

Time	PosX	PosY	PosZ	RotX	RotY	RotZ	ForceX	ForceY	ForceZ	MomentX	MomentY	MomentZ	VelocityX	VelocityY	VelocityZ	CalibratedWeight	ButtonDown	Condition	Trial	Visual
15142.770092	-0.000015	0.474494	0.243257	73.985069	52.671997	55.473022	0.000000	0.000000	0.000000	0.000000	0.000000	0.000000	0.009977	0.005154	-0.024208	0.000000	1.000000	1.000000	114.000000	0.000000
15142.773426	0.000018	0.474681	0.243060	73.986961	52.680660	55.482025	0.000000	0.000000	0.000000	0.000000	0.000000	0.000000	0.009974	0.055961	-0.059195	0.000000	1.000000	1.000000	114.000000	0.000000
15142.776759	0.000018	0.474681	0.243060	73.986961	52.680660	55.482025	0.000000	0.000000	0.000000	0.000000	0.000000	0.000000	0.009974	0.055961	-0.059195	0.000000	1.000000	1.000000	114.000000	0.000000
15142.780092	0.000018	0.474681	0.243060	73.986961	52.680660	55.482025	0.000000	0.000000	0.000000	0.000000	0.000000	0.000000	0.009974	0.055961	-0.059195	0.000000	1.000000	1.000000	114.000000	0.000000
15142.783426	0.000018	0.474681	0.243060	73.988853	52.686623	55.491066	0.000000	0.000000	0.000000	0.000000	0.000000	0.000000	0.009974	0.055961	-0.059195	0.000000	1.000000	1.000000	114.000000	0.000000
15142.786759	-0.000015	0.474830	0.242896	73.988853	52.686623	55.491066	0.000000	0.000000	0.000000	0.000000	0.000000	0.000000	-0.009971	0.044697	-0.049309	0.000000	1.000000	1.000000	114.000000	0.000000
15142.790092	-0.000015	0.474830	0.242896	73.988853	52.686623	55.491066	0.000000	0.000000	0.000000	0.000000	0.000000	0.000000	-0.009971	0.044697	-0.049309	0.000000	1.000000	1.000000	114.000000	0.000000
15142.793426	-0.000015	0.474830	0.242896	73.992645	52.698528	55.509113	0.000000	0.000000	0.000000	0.000000	0.000000	0.000000	-0.009971	0.044697	-0.049309	0.000000	1.000000	1.000000	114.000000	0.000000
15142.796759	-0.000015	0.474830	0.242896	73.992645	52.698528	55.509113	0.000000	0.000000	0.000000	0.000000	0.000000	0.000000	-0.009971	0.044697	-0.049309	0.000000	1.000000	1.000000	114.000000	0.000000
15142.800092	-0.000081	0.474996	0.242650	73.992645	52.698528	55.509113	0.000000	0.000000	0.000000	0.000000	0.000000	0.000000	-0.019931	0.049798	-0.073572	0.000000	1.000000	1.000000	114.000000	0.000000
15142.803426	-0.000181	0.475180	0.242388	73.998337	52.716419	55.536209	0.000000	0.000000	0.000000	0.000000	0.000000	0.000000	-0.029879	0.055361	-0.078593	0.000000	1.000000	1.000000	114.000000	0.000000
15142.806759	-0.000181	0.475180	0.242388	73.998337	52.716419	55.536209	0.000000	0.000000	0.000000	0.000000	0.000000	0.000000	-0.029879	0.055361	-0.078593	0.000000	1.000000	1.000000	114.000000	0.000000
15142.810092	-0.000181	0.475180	0.242388	73.998337	52.716419	55.536209	0.000000	0.000000	0.000000	0.000000	0.000000	0.000000	-0.029879	0.055361	-0.078593	0.000000	1.000000	1.000000	114.000000	0.000000
15142.813426	-0.000181	0.475180	0.242388	74.007820	52.754440	55.581425	0.000000	0.000000	0.000000	0.000000	0.000000	0.000000	-0.029879	0.055361	-0.078593	0.000000	1.000000	1.000000	114.000000	0.000000
15142.816759	-0.000247	0.475383	0.242078	74.007820	52.754440	55.581425	0.000000	0.000000	0.000000	0.000000	0.000000	0.000000	-0.019892	0.060681	-0.093269	0.000000	1.000000	1.000000	114.000000	0.000000
15142.820092	-0.000247	0.475383	0.242078	74.007820	52.754440	55.581425	0.000000	0.000000	0.000000	0.000000	0.000000	0.000000	-0.019892	0.060681	-0.093269	0.000000	1.000000	1.000000	114.000000	0.000000
15142.823426	-0.000247	0.475383	0.242078	74.023491	52.791367	55.623810	0.000000	0.000000	0.000000	0.000000	0.000000	0.000000	-0.019892	0.060681	-0.093269	0.000000	1.000000	1.000000	114.000000	0.000000
15142.826759	-0.000247	0.475383	0.242078	74.023491	52.791367	55.623810	0.000000	0.000000	0.000000	0.000000	0.000000	0.000000	-0.019892	0.060681	-0.093269	0.000000	1.000000	1.000000	114.000000	0.000000
15142.830092	-0.000380	0.475582	0.241670	74.023491	52.791367	55.623810	0.000000	0.000000	0.000000	0.000000	0.000000	0.000000	-0.039767	0.059867	-0.122319	0.000000	1.000000	1.000000	114.000000	0.000000
15142.833426	-0.000512	0.475818	0.241196	74.057335	52.819374	55.644703	0.000000	0.000000	0.000000	0.000000	0.000000	0.000000	-0.039706	0.070715	-0.142082	0.000000	1.000000	1.000000	114.000000	0.000000
15142.836759	-0.000512	0.475818	0.241196	74.057335	52.819374	55.644703	0.000000	0.000000	0.000000	0.000000	0.000000	0.000000	-0.039706	0.070715	-0.142082	0.000000	1.000000	1.000000	114.000000	0.000000
15142.840092	-0.000512	0.475818	0.241196	74.057335	52.819374	55.644703	0.000000	0.000000	0.000000	0.000000	0.000000	0.000000	-0.039706	0.070715	-0.142082	0.000000	1.000000	1.000000	114.000000	0.000000
15142.843426	-0.000512	0.475818	0.241196	74.134933	52.787102	55.559258	0.000000	0.000000	0.000000	0.000000	0.000000	0.000000	-0.039706	0.070715	-0.142082	0.000000	1.000000	1.000000	114.000000	0.000000
15142.846759	-0.000644	0.476108	0.240640	74.134933	52.787102	55.559258	0.000000	0.000000	0.000000	0.000000	0.000000	0.000000	-0.039629	0.087116	-0.166892	0.000000	1.000000	1.000000	114.000000	0.000000
15142.850092	-0.000644	0.476108	0.240640	74.134933	52.787102	55.559258	0.000000	0.000000	0.000000	0.000000	0.000000	0.000000	-0.039629	0.087116	-0.166892	0.000000	1.000000	1.000000	114.000000	0.000000
15142.853426	-0.000809	0.476394	0.239921	74.281891	52.679878	55.336872	0.000000	0.000000	0.000000	0.000000	0.000000	0.000000	-0.049439	0.085636	-0.215571	0.000000	0.000000	1.000000	114.000000	0.000000
15142.856759	-0.000809	0.476394	0.239921	74.281891	52.679878	55.336872	0.000000	0.000000	0.000000	0.000000	0.000000	0.000000	-0.049439	0.085636	-0.215571	0.000000	0.000000	1.000000	114.000000	0.000000
15142.860092	-0.000809	0.476394	0.239921	74.281891	52.679878	55.336872	0.000000	0.000000	0.000000	0.000000	0.000000	0.000000	-0.049439	0.085636	-0.215571	0.000000	0.000000	1.000000	114.000000	0.000000
15142.863426	-0.001105	0.476731	0.239022	74.522888	52.461941	54.916466	0.000000	0.000000	0.000000	0.000000	0.000000	0.000000	-0.088920	0.101058	-0.269830	0.000000	0.000000	1.000000	114.000000	0.000000
15142.866759	-0.001105	0.476731	0.239022	74.522888	52.461941	54.916466	0.000000	0.000000	0.000000	0.000000	0.000000	0.000000	-0.088920	0.101058	-0.269830	0.000000	0.000000	1.000000	114.000000	0.000000
15142.870092	-0.001105	0.476731	0.239022	74.522888	52.461941	54.916466	0.000000	0.000000	0.000000	0.000000	0.000000	0.000000	-0.088920	0.101058	-0.269830	0.000000	0.000000	1.000000	114.000000	0.000000
15142.873426	-0.001500	0.477080	0.237942	74.825722	52.175995	54.378563	0.000000	0.000000	0.000000	0.000000	0.000000	0.000000	-0.118279	0.104939	-0.324101	0.000000	0.000000	1.000000	114.000000	0.000000
15142.876759	-0.001500	0.477080	0.237942	74.825722	52.175995	54.378563	0.000000	0.000000	0.000000	0.000000	0.000000	0.000000	-0.118279	0.104939	-0.324101	0.000000	0.000000	1.000000	114.000000	0.000000
15142.880092	-0.001500	0.477080	0.237942	74.825722	52.175995	54.378563	0.000000	0.000000	0.000000	0.000000	0.000000	0.000000	-0.118279	0.104939	-0.324101	0.000000	0.000000	1.000000	114.000000	0.000000
15142.883426	-0.002024	0.477461	0.236662	75.109718	51.944752	53.941578	0.000000	0.000000	0.000000	0.000000	0.000000	0.000000	-0.157272	0.114232	-0.383836	0.000000	0.000000	1.000000	114.000000	0.000000
15142.886759	-0.002024	0.477461	0.236662	75.109718	51.944752	53.941578	0.000000	0.000000	0.000000	0.000000	0.000000	0.000000	-0.157272	0.114232	-0.383836	0.000000	0.000000	1.000000	114.000000	0.000000
15142.890092	-0.002024	0.477461	0.236662	75.109718	51.944752	53.941578	0.000000	0.000000	0.000000	0.000000	0.000000	0.000000	-0.157272	0.114232	-0.383836	0.000000	0.000000	1.000000	114.000000	0.000000
15142.893426	-0.002644	0.477874	0.235247	75.296219	51.932117	53.844078	0.000000	0.000000	0.000000	0.000000	0.000000	0.000000	-0.186123	0.123923	-0.424515	0.000000	0.000000	1.000000	114.000000	0.000000
15142.896759	-0.002644	0.477874	0.235247	75.296219	51.932117	53.844078	0.000000	0.000000	0.000000	0.000000	0.000000	0.000000	-0.186123	0.123923	-0.424515	0.000000	0.000000	1.000000	114.000000	0.000000
15142.900092	-0.002644	0.477874	0.235247	75.296219	51.932117	53.844078	0.000000	0.000000	0.000000	0.000000	0.000000	0.000000	-0.186123	0.123923	-0.424515	0.000000	0.000000	1.000000	114.000000	0.000000
15142.903426	-0.003261	0.478300	0.233680	75.358727	52.189590	54.166794	0.000000	0.000000	0.000000	0.000000	0.000000	0.000000	-0.185143	0.127657	-0.470198	0.000000	0.000000	1.000000	114.000000	0.000000
15142.906759	-0.003261	0.478300	0.233680	75.358727	52.189590	54.166794	0.000000	0.000000	0.000000	0.000000	0.000000	0.000000	-0.185143	0.127657	-0.470198	0.000000	0.000000	1.000000	114.000000	0.000000
15142.910092	-0.003261	0.478300	0.233680	75.358727	52.189590	54.166794	0.000000	0.000000	0.000000	0.000000	0.000000	0.000000	-0.185143	0.127657	-0.470198	0.000000	0.000000	1.000000	114.000000	0.000000
15142.913426	-0.004104	0.478739	0.232023	75.379036	52.342419	54.435200	0.000000	0.000000	0.000000	0.000000	0.000000	0.000000	-0.252854	0.131856	-0.496996	0.000000	0.000000	1.000000	114.000000	0.000000
15142.916759	-0.004104	0.478739	0.232023	75.379036	52.342419	54.435200	0.000000	0.000000	0.000000	0.000000	0.000000	0.000000	-0.252854	0.131856	-0.496996	0.000000	0.000000	1.000000	114.000000	0.000000
15142.920092	-0.004104	0.478739	0.232023	75.379036	52.342419	54.435200	0.000000	0.000000	0.000000	0.000000	0.000000	0.000000	-0.252854	0.131856	-0.496996	0.000000	0.000000	1.000000	114.000000	0.000000
15142.923426	-0.005106	0.479287	0.230289	75.360497	52.186394	54.424019	0.000000	0.000000	0.000000	0.000000	0.000000	0.000000	-0.300420	0.164272	-0.520112	0.000000	0.000000	1.000000	114.000000	0.000000
15142.926759	-0.005106	0.479287	0.230289	75.360497	52.186394	54.424019	0.000000	0.000000	0.000000	0.000000	0.000000	0.000000	-0.300420	0.164272	-0.520112	0.000000	0.000000	1.000000	114.000000	0.000000
15142.930092	-0.005106	0.479287	0.230289	75.360497	52.186394	54.424019	0.000000	0.000000	0.000000	0.000000	0.000000	0.000000	-0.300420	0.164272	-0.520112	0.000000	0.000000	1.000000	114.000000	0.000000
15142.933426	-0.006167	0.479923	0.228495	75.274307	51.848900	54.283604	0.000000	0.000000	0.000000	0.000000	0.000000	0.000000	-0.318265	0.190938	-0.538294	0.000000	0.000000	1.000000	114.000000	0.000000
15142.936759	-0.006167	0.479923	0.228495	75.274307	51.848900	54.283604	0.000000	0.000000	0.000000	0.000000	0.000000	0.000000	-0.318265	0.190938	-0.538294	0.000000	0.000000	1.000000	114.000000	0.000000
15142.940092	-0.006167	0.479923	0.228495	75.274307	51.848900	54.283604	0.000000	0.000000	0.000000	0.000000	0.000000	0.000000	-0.318265	0.190938	-0.538294	0.000000	0.000000	1.000000	114.000000	0.000000
15142.943426	-0.007254	0.480704	0.226654	75.117065	51.572815	54.278431	0.000000	0.000000	0.000000	0.000000	0.000000	0.000000	-0.326179	0.234283	-0.552289	0.000000	0.000000	1.000000	114.000000	0.000000
15142.946759	-0.007254	0.480704	0.226654	75.117065	51.572815	54.278431	0.000000	0.000000	0.000000	0.000000	0.000000	0.000000	-0.326179	0.234283	-0.552289	0.000000	0.000000	1.000000	114.000000	0.000000
15142.950092	-0.007254	0.480704	0.226654	75.117065	51.572815	54.278431	0.000000	0.000000	0.000000	0.000000	0.000000	0.000000	-0.326179	0.234283	-0.552289	0.000000	0.000000	1.000000	114.000000	0.000000
15142.953426	-0.008334	0.481627	0.224733	74.913170	51.506676	54.534485	0.000000	0.000000	0.000000	0.000000	0.000000	0.000000	-0.324113	0.276884	-0.576415	0.000000	0.000000	1.000000	114.000000	0.000000
15142.956759	-0.008334	0.481627	0.224733	74.913170	51.506676	54.534485	0.000000	0.000000	0.000000	0.000000	0.000000	0.000000	-0.324113	0.276884	-0.576415	0.000000	0.000000	1.000000	114.000000	0.000000
15142.960092	-0.008334	0.481627	0.224733	74.913170	51.506676	54.534485	0.000000	0.000000	0.000000	0.000000	0.000000	0.000000	-0.324113	0.276884	-0.576415	0.000000	0.000000	1.000000	114.000000	0.000000
15142.963426	-0.009408	0.482692	0.222763	74.695930	51.638039	54.986435	0.000000	0.000000	0.000000	0.000000	0.000000	0.000000	-0.322064	0.319372	-0.590918	0.000000	0.000000	1.000000	114.000000	0.000000
15142.966759	-0.009408	0.482692	0.222763	74.695930	51.638039	54.986435	0.000000	0.000000	0.000000	0.000000	0.000000	0.000000	-0.322064	0.319372	-0.590918	0.000000	0.000000	1.000000	114.000000	0.000000
15142.970092	-0.009408	0.482692	0.222763	74.695930	51.638039	54.986435	0.000000	0.000000	0.000000	0.000000	0.000000	0.000000	-0.322064	0.319372	-0.590918	0.000000	0.000000	1.000000	114.000000	0.000000
15142.973426	-0.010473	0.483875	0.220661	74.503822	51.893169	55.480164	0.000000	0.000000	0.000000	0.000000	0.000000	0.000000	-0.319559	0.354879	-0.630584	0.000000	0.000000	1.000000	114.000000	0.000000
15142.976759	-0.010473	0.483875	0.220661	74.503822	51.893169	55.480164	0.000000	0.000000	0.000000	0.000000	0.000000	0.000000	-0.319559	0.354879	-0.630584	0.000000	0.000000	1.000000	114.000000	0.000000
15142.980092	-0.010473	0.483875	0.220661	74.503822	51.893169	55.480164	0.000000	0.000000	0.000000	0.000000	0.000000	0.000000	-0.319559	0.354879	-0.630584	0.000000	0.000000	1.000000	114.000000	0.000000
15142.983426	-0.011561	0.485156	0.218442	74.390190	52.172443	55.825691	0.000000	0.000000	0.000000	0.000000	0.000000	0.000000	-0.326564	0.384471	-0.665717	0.000000	0.000000	1.000000	114.000000	0.000000
15142.986759	-0.011561	0.485156	0.218442	74.390190	52.172443	55.825691	0.000000	0.000000	0.000000	0.000000	0.000000	0.000000	-0.326564	0.384471	-0.665717	0.000000	0.000000	1.000000	114.000000	0.000000
15142.990092	-0.011561	0.485156	0.218442	74.390190	52.172443	55.825691	0.000000	0.000000	0.000000	0.000000	0.000000	0.000000	-0.326564	0.384471	-0.665717	0.000000	0.000000	1.000000	114.000000	0.000000
15142.993426	-0.012672	0.486570	0.216069	74.382301	52.411629	55.999706	0.000000	0.000000	0.000000	0.000000	0.000000	0.000000	-0.333093	0.424112	-0.711998	0.000000	0.000000	1.000000	114.000000	0.000000
15142.996759	-0.012672	0.486570	0.216069	74.382301	52.411629	55.999706	0.000000	0.000000	0.000000	0.000000	0.000000	0.000000	-0.333093	0.424112	-0.711998	0.000000	0.000000	1.000000	114.000000	0.000000
15143.000092	-0.012672	0.486570	0.216069	74.382301	52.411629	55.999706	0.000000	0.000000	0.000000	0.000000	0.000000	0.000000	-0.333093	0.424112	-0.711998	0.000000	0.000000	1.000000	114.000000	0.000000
15143.003426	-0.013802	0.488075	0.213506	74.433311	52.577427	56.087948	0.000000	0.000000	0.000000	0.000000	0.000000	0.000000	-0.339072	0.451521	-0.768701	0.000000	0.000000	1.000000	114.000000	0.000000
15143.006759	-0.013802	0.488075	0.213506	74.433311	52.577427	56.087948	0.000000	0.000000	0.000000	0.000000	0.000000	0.000000	-0.339072	0.451521	-0.768701	0.000000	0.000000	1.000000	114.000000	0.000000
15143.010092	-0.013802	0.488075	0.213506	74.433311	52.577427	56.087948	0.000000	0.000000	0.000000	0.000000	0.000000	0.000000	-0.339072	0.451521	-0.768701	0.000000	0.000000	1.000000	114.000000	0.000000
15143.013426	-0.014856	0.489670	0.210788	74.488663	52.755058	56.283363	0.000000	0.000000	0.000000	0.000000	0.000000	0.000000	-0.316317	0.478617	-0.815444	0.000000	0.000000	1.000000	114.000000	0.000000
15143.016759	-0.014856	0.489670	0.210788	74.488663	52.755058	56.283363	0.000000	0.000000	0.000000	0.000000	0.000000	0.000000	-0.316317	0.478617	-0.815444	0.000000	0.000000	1.000000	114.000000	0.000000
15143.020092	-0.014856	0.489670	0.210788	74.488663	52.755058	56.283363	0.000000	0.000000	0.000000	0.000000	0.000000	0.000000	-0.316317	0.478617	-0.815444	0.000000	0.000000	1.000000	114.000000	0.000000
15143.023426	-0.015771	0.491371	0.207896	74.545494	52.951996	56.570053	0.000000	0.000000	0.000000	0.000000	0.000000	0.000000	-0.274472	0.510163	-0.867777	0.000000	0.000000	1.000000	114.000000	0.000000
15143.026759	-0.015771	0.491371	0.207896	74.545494	52.951996	56.570053	0.000000	0.000000	0.000000	0.000000	0.000000	0.000000	-0.274472	0.510163	-0.867777	0.000000	0.000000	1.000000	114.000000	0.000000
15143.030092	-0.015771	0.491371	0.207896	74.545494	52.951996	56.570053	0.000000	0.000000	0.000000	0.000000	0.000000	0.000000	-0.274472	0.510163	-0.867777	0.000000	0.000000	1.000000	114.000000	0.000000
15143.033426	-0.016581	0.493177	0.204894	74.601532	53.147739	56.853378	0.000000	0.000000	0.000000	0.000000	0.000000	0.000000	-0.242810	0.541862	-0.900483	0.000000	0.000000	1.000000	114.000000	0.000000
15143.036759	-0.016581	0.493177	0.204894	74.601532	53.147739	56.853378	0.000000	0.000000	0.000000	0.000000	0.000000	0.000000	-0.242810	0.541862	-0.900483	0.000000	0.000000	1.000000	114.000000	0.000000
15143.040092	-0.016581	0.493177	0.204894	74.601532	53.147739	56.853378	0.000000	0.000000	0.000000	0.000000	0.000000	0.000000	-0.242810	0.541862	-0.900483	0.000000	0.000000	1.000000	114.000000	0.000000
15143.043426	-0.017222	0.495067	0.201767	74.670166	53.342060	57.104198	0.000000	0.000000	0.000000	0.000000	0.000000	0.000000	-0.192487	0.567071	-0.938070	0.000000	0.000000	1.000000	114.000000	0.000000
15143.046759	-0.017222	0.495067	0.201767	74.670166	53.342060	57.104198	0.000000	0.000000	0.000000	0.000000	0.000000	0.000000	-0.192487	0.567071	-0.938070	0.000000	0.000000	1.000000	114.000000	0.000000
15143.050092	-0.017222	0.495067	0.201767	74.670166	53.342060	57.104198	0.000000	0.000000	0.000000	0.000000	0.000000	0.000000	-0.192487	0.567071	-0.938070	0.000000	0.000000	1.000000	114.000000	0.000000
15143.053426	-0.017699	0.497041	0.198548	74.782867	53.470024	57.224888	0.000000	0.000000	0.000000	0.000000	0.000000	0.000000	-0.142969	0.592088	-0.965793	0.000000	0.000000	1.000000	114.000000	0.000000
15143.056759	-0.017699	0.497041	0.198548	74.782867	53.470024	57.224888	0.000000	0.000000	0.000000	0.000000	0.000000	0.000000	-0.142969	0.592088	-0.965793	0.000000	0.000000	1.000000	114.000000	0.000000
15143.060092	-0.017699	0.497041	0.198548	74.782867	53.470024	57.224888	0.000000	0.000000	0.000000	0.000000	0.000000	0.000000	-0.142969	0.592088	-0.965793	0.000000	0.000000	1.000000	114.000000	0.000000
15143.063426	-0.018043	0.499041	0.195220	74.983650	53.490219	57.125946	0.000000	0.000000	0.000000	0.000000	0.000000	0.000000	-0.103224	0.599981	-0.998411	0.000000	0.000000	1.000000	114.000000	0.000000
15143.066759	-0.018043	0.499041	0.195220	74.983650	53.490219	57.125946	0.000000	0.000000	0.000000	0.000000	0.000000	0.000000	-0.103224	0.599981	-0.998411	0.000000	0.000000	1.000000	114.000000	0.000000
15143.070092	-0.018043	0.499041	0.195220	74.983650	53.490219	57.125946	0.000000	0.000000	0.000000	0.000000	0.000000	0.000000	-0.103224	0.599981	-0.998411	0.000000	0.000000	1.000000	114.000000	0.000000
15143.073426	-0.018226	0.501103	0.191815	75.277420	53.360016	56.756798	0.000000	0.000000	0.000000	0.000000	0.000000	0.000000	-0.055000	0.618629	-1.021389	0.000000	0.000000	1.000000	114.000000	0.000000
15143.076759	-0.018226	0.501103	0.191815	75.277420	53.360016	56.756798	0.000000	0.000000	0.000000	0.000000	0.000000	0.000000	-0.055000	0.618629	-1.021389	0.000000	0.000000	1.000000	114.000000	0.000000
15143.080092	-0.018226	0.501103	0.191815	75.277420	53.360016	56.756798	0.000000	0.000000	0.000000	0.000000	0.000000	0.000000	-0.055000	0.618629	-1.021389	0.000000	0.000000	1.000000	114.000000	0.000000
15143.083426	-0.018251	0.503206	0.188316	75.653671	53.097206	56.143204	0.000000	0.000000	0.000000	0.000000	0.000000	0.000000	-0.007322	0.630976	-1.049647	0.000000	0.000000	1.000000	114.000000	0.000000
15143.086759	-0.018251	0.503206	0.188316	75.653671	53.097206	56.143204	0.000000	0.000000	0.000000	0.000000	0.000000	0.000000	-0.007322	0.630976	-1.049647	0.000000	0.000000	1.000000	114.000000	0.000000
15143.090092	-0.018251	0.503206	0.188316	75.653671	53.097206	56.143204	0.000000	0.000000	0.000000	0.000000	0.000000	0.000000	-0.007322	0.630976	-1.049647	0.000000	0.000000	1.000000	114.000000	0.000000
15143.093426	-0.018030	0.505337	0.184814	76.079651	52.694519	55.306835	0.000000	0.000000	0.000000	0.000000	0.000000	0.000000	0.066306	0.639372	-1.050678	0.000000	0.000000	1.000000	114.000000	0.000000
15143.096759	-0.018030	0.505337	0.184814	76.079651	52.694519	55.306835	0.000000	0.000000	0.000000	0.000000	0.000000	0.000000	0.066306	0.639372	-1.050678	0.000000	0.000000	1.000000	114.000000	0.000000
15143.100092	-0.018030	0.505337	0.184814	76.079651	52.694519	55.306835	0.000000	0.000000	0.000000	0.000000	0.000000	0.000000	0.066306	0.639372	-1.050678	0.000000	0.000000	1.000000	114.000000	0.000000
15143.103426	-0.017657	0.507474	0.181254	76.531532	51.957352	54.063187	0.000000	0.000000	0.000000	0.000000	0.000000	0.000000	0.111888	0.641039	-1.068108	0.000000	0.000000	1.000000	114.000000	0.000000
15143.106759	-0.017657	0.507474	0.181254	76.531532	51.957352	54.063187	0.000000	0.000000	0.000000	0.000000	0.000000	0.000000	0.111888	0.641039	-1.068108	0.000000	0.000000	1.000000	114.000000	0.000000
15143.110092	-0.017657	0.507474	0.181254	76.531532	51.957352	54.063187	0.000000	0.000000	0.000000	0.000000	0.000000	0.000000	0.111888	0.641039	-1.068108	0.000000	0.000000	1.000000	114.000000	0.000000
15143.113426	-0.017168	0.509627	0.177776	76.989555	50.511753	52.028980	0.000000	0.000000	0.000000	0.000000	0.000000	0.000000	0.146492	0.645841	-1.043223	0.000000	0.000000	1.000000	114.000000	0.000000
15143.116759	-0.017168	0.509627	0.177776	76.989555	50.511753	52.028980	0.000000	0.000000	0.000000	0.000000	0.000000	0.000000	0.146492	0.645841	-1.043223	0.000000	0.000000	1.000000	114.000000	0.000000
15143.120092	-0.017168	0.509627	0.177776	76.989555	50.511753	52.028980	0.000000	0.000000	0.000000	0.000000	0.000000	0.000000	0.146492	0.645841	-1.043223	0.000000	0.000000	1.000000	114.000000	0.000000
15143.123426	-0.016595	0.511740	0.174333	77.436043	48.188942	49.030342	0.000000	0.000000	0.000000	0.000000	0.000000	0.000000	0.171931	0.633921	-1.033036	0.000000	0.000000	1.000000	114.000000	0.000000
15143.126759	-0.016595	0.511740	0.174333	77.436043	48.188942	49.030342	0.000000	0.000000	0.000000	0.000000	0.000000	0.000000	0.171931	0.633921	-1.033036	0.000000	0.000000	1.000000	114.000000	0.000000
15143.130092	-0.016595	0.511740	0.174333	77.436043	48.188942	49.030342	0.000000	0.000000	0.000000	0.000000	0.000000	0.000000	0.171931	0.633921	-1.033036	0.000000	0.000000	1.000000	114.000000	0.000000
15143.133426	-0.015878	0.513845	0.170887	77.855049	45.127308	45.205795	0.000000	0.000000	0.000000	0.000000	0.000000	0.000000	0.215126	0.631538	-1.033851	0.000000	0.000000	1.000000	114.000000	0.000000
15143.136759	-0.015878	0.513845	0.170887	77.855049	45.127308	45.205795	0.000000	0.000000	0.000000	0.000000	0.000000	0.000000	0.215126	0.631538	-1.033851	0.000000	0.000000	1.000000	114.000000	0.000000
15143.140092	-0.015878	0.513845	0.170887	77.855049	45.127308	45.205795	0.000000	0.000000	0.000000	0.000000	0.000000	0.000000	0.215126	0.631538	-1.033851	0.000000	0.000000	1.000000	114.000000	0.000000
15143.143426	-0.015050	0.515911	0.167476	78.199844	41.717834	41.015068	0.000000	0.000000	0.000000	0.000000	0.000000	0.000000	0.248398	0.619852	-1.023123	0.000000	0.000000	1.000000	114.000000	0.000000
15143.146759	-0.015050	0.515911	0.167476	78.199844	41.717834	41.015068	0.000000	0.000000	0.000000	0.000000	0.000000	0.000000	0.248398	0.619852	-1.023123	0.000000	0.000000	1.000000	114.000000	0.000000
15143.150092	-0.015050	0.515911	0.167476	78.199844	41.717834	41.015068	0.000000	0.000000	0.000000	0.000000	0.000000	0.000000	0.248398	0.619852	-1.023123	0.000000	0.000000	1.000000	114.000000	0.000000
15143.153426	-0.014112	0.517970	0.164063	78.454498	38.326817	36.957745	0.000000	0.000000	0.000000	0.000000	0.000000	0.000000	0.281386	0.617535	-1.024103	0.000000	0.000000	1.000000	114.000000	0.000000
15143.156759	-0.014112	0.517970	0.164063	78.454498	38.326817	36.957745	0.000000	0.000000	0.000000	0.000000	0.000000	0.000000	0.281386	0.617535	-1.024103	0.000000	0.000000	1.000000	114.000000	0.000000
15143.160092	-0.014112	0.517970	0.164063	78.454498	38.326817	36.957745	0.000000	0.000000	0.000000	0.000000	0.000000	0.000000	0.281386	0.617535	-1.024103	0.000000	0.000000	1.000000	114.000000	0.000000
15143.163426	-0.012978	0.520002	0.160631	78.620766	35.263130	33.434090	0.000000	0.000000	0.000000	0.000000	0.000000	0.000000	0.340281	0.609522	-1.029547	0.000000	0.000000	1.000000	114.000000	0.000000
15143.166759	-0.012978	0.520002	0.160631	78.620766	35.263130	33.434090	0.000000	0.000000	0.000000	0.000000	0.000000	0.000000	0.340281	0.609522	-1.029547	0.000000	0.000000	1.000000	114.000000	0.000000
15143.170092	-0.012978	0.520002	0.160631	78.620766	35.263130	33.434090	0.000000	0.000000	0.000000	0.000000	0.000000	0.000000	0.340281	0.609522	-1.029547	0.000000	0.000000	1.000000	114.000000	0.000000
15143.173426	-0.011826	0.522007	0.157177	78.714745	32.684544	30.300522	0.000000	0.000000	0.000000	0.000000	0.000000	0.000000	0.345620	0.601464	-1.036247	0.000000	0.000000	1.000000	114.000000	0.000000
15143.176759	-0.011826	0.522007	0.157177	78.714745	32.684544	30.300522	0.000000	0.000000	0.000000	0.000000	0.000000	0.000000	0.345620	0.601464	-1.036247	0.000000	0.000000	1.000000	114.000000	0.000000
15143.180092	-0.011826	0.522007	0.157177	78.714745	32.684544	30.300522	0.000000	0.000000	0.000000	0.000000	0.000000	0.000000	0.345620	0.601464	-1.036247	0.000000	0.000000	1.000000	114.000000	0.000000
15143.183426	-0.010570	0.523936	0.153726	78.764008	30.622433	27.775906	0.000000	0.000000	0.000000	0.000000	0.000000	0.000000	0.376751	0.578930	-1.035313	0.000000	0.000000	1.000000	114.000000	0.000000
15143.186759	-0.010570	0.523936	0.153726	78.764008	30.622433	27.775906	0.000000	0.000000	0.000000	0.000000	0.000000	0.000000	0.376751	0.578930	-1.035313	0.000000	0.000000	1.000000	114.000000	0.000000
15143.190092	-0.010570	0.523936	0.153726	78.764008	30.622433	27.775906	0.000000	0.000000	0.000000	0.000000	0.000000	0.000000	0.376751	0.578930	-1.035313	0.000000	0.000000	1.000000	114.000000	0.000000
15143.193426	-0.009356	0.525839	0.150252	78.804199	28.940498	25.680374	0.000000	0.000000	0.000000	0.000000	0.000000	0.000000	0.364149	0.570962	-1.042189	0.000000	0.000000	1.000000	114.000000	0.000000
15143.196759	-0.009356	0.525839	0.150252	78.804199	28.940498	25.680374	0.000000	0.000000	0.000000	0.000000	0.000000	0.000000	0.364149	0.570962	-1.042189	0.000000	0.000000	1.000000	114.000000	0.000000
15143.200092	-0.009356	0.525839	0.150252	78.804199	28.940498	25.680374	0.000000	0.000000	0.000000	0.000000	0.000000	0.000000	0.364149	0.570962	-1.042189	0.000000	0.000000	1.000000	114.000000	0.000000
15143.203426	-0.008127	0.527702	0.146776	78.853531	27.593172	23.959223	0.000000	0.000000	0.000000	0.000000	0.000000	0.000000	0.368778	0.558682	-1.042565	0.000000	0.000000	1.000000	114.000000	0.000000
15143.206759	-0.008127	0.527702	0.146776	78.853531	27.593172	23.959223	0.000000	0.000000	0.000000	0.000000	0.000000	0.000000	0.368778	0.558682	-1.042565	0.000000	0.000000	1.000000	114.000000	0.000000
15143.210092	-0.008127	0.527702	0.146776	78.853531	27.593172	23.959223	0.000000	0.000000	0.000000	0.000000	0.000000	0.000000	0.368778	0.558682	-1.042565	0.000000	0.000000	1.000000	114.000000	0.000000
15143.213426	-0.006883	0.529542	0.143317	78.912743	26.523129	22.565268	0.000000	0.000000	0.000000	0.000000	0.000000	0.000000	0.373199	0.552059	-1.037823	0.000000	0.000000	1.000000	114.000000	0.000000
15143.216759	-0.006883	0.529542	0.143317	78.912743	26.523129	22.565268	0.000000	0.000000	0.000000	0.000000	0.000000	0.000000	0.373199	0.552059	-1.037823	0.000000	0.000000	1.000000	114.000000	0.000000
15143.220092	-0.006883	0.529542	0.143317	78.912743	26.523129	22.565268	0.000000	0.000000	0.000000	0.000000	0.000000	0.000000	0.373199	0.552059	-1.037823	0.000000	0.000000	1.000000	114.000000	0.000000
15143.223426	-0.005625	0.531393	0.139870	78.998421	25.707731	21.447882	0.000000	0.000000	0.000000	0.000000	0.000000	0.000000	0.377512	0.555365	-1.034134	0.000000	0.000000	1.000000	114.000000	0.000000
15143.226759	-0.005625	0.531393	0.139870	78.998421	25.707731	21.447882	0.000000	0.000000	0.000000	0.000000	0.000000	0.000000	0.377512	0.555365	-1.034134	0.000000	0.000000	1.000000	114.000000	0.000000
15143.230092	-0.005625	0.531393	0.139870	78.998421	25.707731	21.447882	0.000000	0.000000	0.000000	0.000000	0.000000	0.000000	0.377512	0.555365	-1.034134	0.000000	0.000000	1.000000	114.000000	0.000000
15143.233426	-0.004353	0.533227	0.136477	79.108017	25.102106	20.610569	0.000000	0.000000	0.000000	0.000000	0.000000	0.000000	0.381611	0.550255	-1.017910	0.000000	0.000000	1.000000	114.000000	0.000000
15143.236759	-0.004353	0.533227	0.136477	79.108017	25.102106	20.610569	0.000000	0.000000	0.000000	0.000000	0.000000	0.000000	0.381611	0.550255	-1.017910	0.000000	0.000000	1.000000	114.000000	0.000000
15143.240092	-0.004353	0.533227	0.136477	79.108017	25.102106	20.610569	0.000000	0.000000	0.000000	0.000000	0.000000	0.000000	0.381611	0.550255	-1.017910	0.000000	0.000000	1.000000	114.000000	0.000000
15143.243426	-0.003067	0.535027	0.133122	79.224205	24.634489	20.548315	0.000000	0.000000	0.000000	0.000000	0.000000	0.000000	0.385694	0.539823	-1.006419	0.000000	0.000000	1.000000	114.000000	0.000000
15143.246759	-0.003067	0.535027	0.133122	79.224205	24.634489	20.548315	0.000000	0.000000	0.000000	0.000000	0.000000	0.000000	0.385694	0.539823	-1.006419	0.000000	0.000000	1.000000	114.000000	0.000000
15143.250092	-0.003067	0.535027	0.133122	79.224205	24.634489	20.548315	0.000000	0.000000	0.000000	0.000000	0.000000	0.000000	0.385694	0.539823	-1.006419	0.000000	0.000000	1.000000	114.000000	0.000000
15143.253426	-0.001768	0.536816	0.129861	79.330276	24.135136	22.206280	0.000000	0.000000	0.000000	0.000000	0.000000	0.000000	0.389661	0.536793	-0.978384	0.000000	0.000000	1.000000	114.000000	0.000000
15143.256759	-0.001768	0.536816	0.129861	79.330276	24.135136	22.206280	0.000000	0.000000	0.000000	0.000000	0.000000	0.000000	0.389661	0.536793	-0.978384	0.000000	0.000000	1.000000	114.000000	0.000000
15143.260092	-0.001768	0.536816	0.129861	79.330276	24.135136	22.206280	0.000000	0.000000	0.000000	0.000000	0.000000	0.000000	0.389661	0.536793	-0.978384	0.000000	0.000000	1.000000	114.000000	0.000000
15143.263426	-0.000345	0.538628	0.126690	79.448631	23.349859	24.022808	0.000000	0.000000	0.000000	0.000000	0.000000	0.000000	0.426936	0.543671	-0.951307	0.000000	0.000000	1.000000	114.000000	0.000000
15143.266759	-0.000345	0.538628	0.126690	79.448631	23.349859	24.022808	0.000000	0.000000	0.000000	0.000000	0.000000	0.000000	0.426936	0.543671	-0.951307	0.000000	0.000000	1.000000	114.000000	0.000000
15143.270092	-0.000345	0.538628	0.126690	79.448631	23.349859	24.022808	0.000000	0.000000	0.000000	0.000000	0.000000	0.000000	0.426936	0.543671	-0.951307	0.000000	0.000000	1.000000	114.000000	0.000000
15143.273426	0.001311	0.540459	0.123571	79.593590	22.164394	23.818733	0.000000	0.000000	0.000000	0.000000	0.000000	0.000000	0.496793	0.549193	-0.935700	0.000000	0.000000	1.000000	114.000000	0.000000
15143.276759	0.001311	0.540459	0.123571	79.593590	22.164394	23.818733	0.000000	0.000000	0.000000	0.000000	0.000000	0.000000	0.496793	0.549193	-0.935700	0.000000	0.000000	1.000000	114.000000	0.000000
15143.280092	0.001311	0.540459	0.123571	79.593590	22.164394	23.818733	0.000000	0.000000	0.000000	0.000000	0.000000	0.000000	0.496793	0.549193	-0.935700	0.000000	0.000000	1.000000	114.000000	0.000000
15143.283426	0.003142	0.542277	0.120507	79.737488	20.754707	21.876797	0.000000	0.000000	0.000000	0.000000	0.000000	0.000000	0.549145	0.545345	-0.919055	0.000000	0.000000	1.000000	114.000000	0.000000
15143.286759	0.003142	0.542277	0.120507	79.737488	20.754707	21.876797	0.000000	0.000000	0.000000	0.000000	0.000000	0.000000	0.549145	0.545345	-0.919055	0.000000	0.000000	1.000000	114.000000	0.000000
15143.290092	0.003142	0.542277	0.120507	79.737488	20.754707	21.876797	0.000000	0.000000	0.000000	0.000000	0.000000	0.000000	0.549145	0.545345	-0.919055	0.000000	0.000000	1.000000	114.000000	0.000000
15143.293426	0.005116	0.544077	0.117460	79.870667	19.274164	19.819660	0.000000	0.000000	0.000000	0.000000	0.000000	0.000000	0.592467	0.540013	-0.914060	0.000000	0.000000	1.000000	114.000000	0.000000
15143.296759	0.005116	0.544077	0.117460	79.870667	19.274164	19.819660	0.000000	0.000000	0.000000	0.000000	0.000000	0.000000	0.592467	0.540013	-0.914060	0.000000	0.000000	1.000000	114.000000	0.000000
15143.300092	0.005116	0.544077	0.117460	79.870667	19.274164	19.819660	0.000000	0.000000	0.000000	0.000000	0.000000	0.000000	0.592467	0.540013	-0.914060	0.000000	0.000000	1.000000	114.000000	0.000000
15143.303426	0.007314	0.545879	0.114347	79.984306	17.902882	17.892088	0.000000	0.000000	0.000000	0.000000	0.000000	0.000000	0.659186	0.540613	-0.934091	0.000000	0.000000	1.000000	114.000000	0.000000
15143.306759	0.007314	0.545879	0.114347	79.984306	17.902882	17.892088	0.000000	0.000000	0.000000	0.000000	0.000000	0.000000	0.659186	0.540613	-0.934091	0.000000	0.000000	1.000000	114.000000	0.000000
15143.310092	0.007314	0.545879	0.114347	79.984306	17.902882	17.892088	0.000000	0.000000	0.000000	0.000000	0.000000	0.000000	0.659186	0.540613	-0.934091	0.000000	0.000000	1.000000	114.000000	0.000000
15143.313426	0.009568	0.547663	0.111248	80.075165	16.673695	16.244610	0.000000	0.000000	0.000000	0.000000	0.000000	0.000000	0.676344	0.535241	-0.929749	0.000000	0.000000	1.000000	114.000000	0.000000
15143.316759	0.009568	0.547663	0.111248	80.075165	16.673695	16.244610	0.000000	0.000000	0.000000	0.000000	0.000000	0.000000	0.676344	0.535241	-0.929749	0.000000	0.000000	1.000000	114.000000	0.000000
15143.320092	0.009568	0.547663	0.111248	80.075165	16.673695	16.244610	0.000000	0.000000	0.000000	0.000000	0.000000	0.000000	0.676344	0.535241	-0.929749	0.000000	0.000000	1.000000	114.000000	0.000000
15143.323426	0.011878	0.549423	0.108124	80.149918	15.574771	15.208881	0.000000	0.000000	0.000000	0.000000	0.000000	0.000000	0.692943	0.528073	-0.937025	0.000000	0.000000	1.000000	114.000000	0.000000
15143.326759	0.011878	0.549423	0.108124	80.149918	15.574771	15.208881	0.000000	0.000000	0.000000	0.000000	0.000000	0.000000	0.692943	0.528073	-0.937025	0.000000	0.000000	1.000000	114.000000	0.000000
15143.330092	0.011878	0.549423	0.108124	80.149918	15.574771	15.208881	0.000000	0.000000	0.000000	0.000000	0.000000	0.000000	0.692943	0.528073	-0.937025	0.000000	0.000000	1.000000	114.000000	0.000000
15143.333426	0.014161	0.551190	0.104973	80.213554	14.485643	14.729460	0.000000	0.000000	0.000000	0.000000	0.000000	0.000000	0.685024	0.530109	-0.945431	0.000000	0.000000	1.000000	114.000000	0.000000
15143.336759	0.014161	0.551190	0.104973	80.213554	14.485643	14.729460	0.000000	0.000000	0.000000	0.000000	0.000000	0.000000	0.685024	0.530109	-0.945431	0.000000	0.000000	1.000000	114.000000	0.000000
15143.340092	0.014161	0.551190	0.104973	80.213554	14.485643	14.729460	0.000000	0.000000	0.000000	0.000000	0.000000	0.000000	0.685024	0.530109	-0.945431	0.000000	0.000000	1.000000	114.000000	0.000000
15143.343426	0.016498	0.552902	0.101801	80.274170	13.381803	14.265457	0.000000	0.000000	0.000000	0.000000	0.000000	0.000000	0.700996	0.513644	-0.951381	0.000000	0.000000	1.000000	114.000000	0.000000
15143.346759	0.016498	0.552902	0.101801	80.274170	13.381803	14.265457	0.000000	0.000000	0.000000	0.000000	0.000000	0.000000	0.700996	0.513644	-0.951381	0.000000	0.000000	1.000000	114.000000	0.000000
15143.350092	0.016498	0.552902	0.101801	80.274170	13.381803	14.265457	0.000000	0.000000	0.000000	0.000000	0.000000	0.000000	0.700996	0.513644	-0.951381	0.000000	0.000000	1.000000	114.000000	0.000000
15143.353426	0.018967	0.554616	0.098657	80.319641	12.334465	13.722191	0.000000	0.000000	0.000000	0.000000	0.000000	0.000000	0.740781	0.513997	-0.943235	0.000000	0.000000	1.000000	114.000000	0.000000
15143.356759	0.018967	0.554616	0.098657	80.319641	12.334465	13.722191	0.000000	0.000000	0.000000	0.000000	0.000000	0.000000	0.740781	0.513997	-0.943235	0.000000	0.000000	1.000000	114.000000	0.000000
15143.360092	0.018967	0.554616	0.098657	80.319641	12.334465	13.722191	0.000000	0.000000	0.000000	0.000000	0.000000	0.000000	0.740781	0.513997	-0.943235	0.000000	0.000000	1.000000	114.000000	0.000000
15143.363426	0.021513	0.556324	0.095502	80.350090	11.462669	13.360432	0.000000	0.000000	0.000000	0.000000	0.000000	0.000000	0.763729	0.512398	-0.946543	0.000000	0.000000	1.000000	114.000000	0.000000
15143.366759	0.021513	0.556324	0.095502	80.350090	11.462669	13.360432	0.000000	0.000000	0.000000	0.000000	0.000000	0.000000	0.763729	0.512398	-0.946543	0.000000	0.000000	1.000000	114.000000	0.000000
15143.370092	0.021513	0.556324	0.095502	80.350090	11.462669	13.360432	0.000000	0.000000	0.000000	0.000000	0.000000	0.000000	0.763729	0.512398	-0.946543	0.000000	0.000000	1.000000	114.000000	0.000000
15143.373426	0.024187	0.558033	0.092371	80.376778	10.703479	12.782805	0.000000	0.000000	0.000000	0.000000	0.000000	0.000000	0.802305	0.512922	-0.939210	0.000000	0.000000	1.000000	114.000000	0.000000
15143.376759	0.024187	0.558033	0.092371	80.376778	10.703479	12.782805	0.000000	0.000000	0.000000	0.000000	0.000000	0.000000	0.802305	0.512922	-0.939210	0.000000	0.000000	1.000000	114.000000	0.000000
15143.380092	0.024187	0.558033	0.092371	80.376778	10.703479	12.782805	0.000000	0.000000	0.000000	0.000000	0.000000	0.000000	0.802305	0.512922	-0.939210	0.000000	0.000000	1.000000	114.000000	0.000000
15143.383426	0.026910	0.559667	0.089262	80.407364	9.886155	12.393817	0.000000	0.000000	0.000000	0.000000	0.000000	0.000000	0.816835	0.490039	-0.932862	0.000000	0.000000	1.000000	114.000000	0.000000
15143.386759	0.026910	0.559667	0.089262	80.407364	9.886155	12.393817	0.000000	0.000000	0.000000	0.000000	0.000000	0.000000	0.816835	0.490039	-0.932862	0.000000	0.000000	1.000000	114.000000	0.000000
15143.390092	0.026910	0.559667	0.089262	80.407364	9.886155	12.393817	0.000000	0.000000	0.000000	0.000000	0.000000	0.000000	0.816835	0.490039	-0.932862	0.000000	0.000000	1.000000	114.000000	0.000000
15143.393426	0.029631	0.561293	0.086204	80.447800	8.898996	12.085639	0.000000	0.000000	0.000000	0.000000	0.000000	0.000000	0.816115	0.487683	-0.917389	0.000000	0.000000	1.000000	114.000000	0.000000
15143.396759	0.029631	0.561293	0.086204	80.447800	8.898996	12.085639	0.000000	0.000000	0.000000	0.000000	0.000000	0.000000	0.816115	0.487683	-0.917389	0.000000	0.000000	1.000000	114.000000	0.000000
15143.400092	0.029631	0.561293	0.086204	80.447800	8.898996	12.085639	0.000000	0.000000	0.000000	0.000000	0.000000	0.000000	0.816115	0.487683	-0.917389	0.000000	0.000000	1.000000	114.000000	0.000000
15143.403426	0.032323	0.562893	0.083183	80.504211	7.691387	11.762190	0.000000	0.000000	0.000000	0.000000	0.000000	0.000000	0.807576	0.480015	-0.906308	0.000000	0.000000	1.000000	114.000000	0.000000
15143.406759	0.032323	0.562893	0.083183	80.504211	7.691387	11.762190	0.000000	0.000000	0.000000	0.000000	0.000000	0.000000	0.807576	0.480015	-0.906308	0.000000	0.000000	1.000000	114.000000	0.000000
15143.410092	0.032323	0.562893	0.083183	80.504211	7.691387	11.762190	0.000000	0.000000	0.000000	0.000000	0.000000	0.000000	0.807576	0.480015	-0.906308	0.000000	0.000000	1.000000	114.000000	0.000000
15143.413426	0.035011	0.564449	0.080181	80.555435	6.237188	11.121921	0.000000	0.000000	0.000000	0.000000	0.000000	0.000000	0.806596	0.467054	-0.900476	0.000000	0.000000	1.000000	114.000000	0.000000
15143.416759	0.035011	0.564449	0.080181	80.555435	6.237188	11.121921	0.000000	0.000000	0.000000	0.000000	0.000000	0.000000	0.806596	0.467054	-0.900476	0.000000	0.000000	1.000000	114.000000	0.000000
15143.420092	0.035011	0.564449	0.080181	80.555435	6.237188	11.121921	0.000000	0.000000	0.000000	0.000000	0.000000	0.000000	0.806596	0.467054	-0.900476	0.000000	0.000000	1.000000	114.000000	0.000000
15143.423426	0.037725	0.565972	0.077237	80.577545	4.744243	10.118205	0.000000	0.000000	0.000000	0.000000	0.000000	0.000000	0.814085	0.456712	-0.883301	0.000000	0.000000	1.000000	114.000000	0.000000
15143.426759	0.037725	0.565972	0.077237	80.577545	4.744243	10.118205	0.000000	0.000000	0.000000	0.000000	0.000000	0.000000	0.814085	0.456712	-0.883301	0.000000	0.000000	1.000000	114.000000	0.000000
15143.430092	0.037725	0.565972	0.077237	80.577545	4.744243	10.118205	0.000000	0.000000	0.000000	0.000000	0.000000	0.000000	0.814085	0.456712	-0.883301	0.000000	0.000000	1.000000	114.000000	0.000000
15143.433426	0.040465	0.567509	0.074361	80.559723	3.439660	8.971416	0.000000	0.000000	0.000000	0.000000	0.000000	0.000000	0.821922	0.461136	-0.862895	0.000000	0.000000	1.000000	114.000000	0.000000
15143.436759	0.040465	0.567509	0.074361	80.559723	3.439660	8.971416	0.000000	0.000000	0.000000	0.000000	0.000000	0.000000	0.821922	0.461136	-0.862895	0.000000	0.000000	1.000000	114.000000	0.000000
15143.440092	0.040465	0.567509	0.074361	80.559723	3.439660	8.971416	0.000000	0.000000	0.000000	0.000000	0.000000	0.000000	0.821922	0.461136	-0.862895	0.000000	0.000000	1.000000	114.000000	0.000000
15143.443426	0.043233	0.569022	0.071581	80.512573	2.505726	8.257441	0.000000	0.000000	0.000000	0.000000	0.000000	0.000000	0.830632	0.454039	-0.833914	0.000000	0.000000	1.000000	114.000000	0.000000
15143.446759	0.043233	0.569022	0.071581	80.512573	2.505726	8.257441	0.000000	0.000000	0.000000	0.000000	0.000000	0.000000	0.830632	0.454039	-0.833914	0.000000	0.000000	1.000000	114.000000	0.000000
15143.450092	0.043233	0.569022	0.071581	80.512573	2.505726	8.257441	0.000000	0.000000	0.000000	0.000000	0.000000	0.000000	0.830632	0.454039	-0.833914	0.000000	0.000000	1.000000	114.000000	0.000000
15143.453426	0.046055	0.570524	0.068873	80.462074	1.922686	8.048867	0.000000	0.000000	0.000000	0.000000	0.000000	0.000000	0.846579	0.450544	-0.812349	0.000000	0.000000	1.000000	114.000000	0.000000
15143.456759	0.046055	0.570524	0.068873	80.462074	1.922686	8.048867	0.000000	0.000000	0.000000	0.000000	0.000000	0.000000	0.846579	0.450544	-0.812349	0.000000	0.000000	1.000000	114.000000	0.000000
15143.460092	0.046055	0.570524	0.068873	80.462074	1.922686	8.048867	0.000000	0.000000	0.000000	0.000000	0.000000	0.000000	0.846579	0.450544	-0.812349	0.000000	0.000000	1.000000	114.000000	0.000000
15143.463426	0.048884	0.571977	0.066270	80.422646	1.525768	8.115976	0.000000	0.000000	0.000000	0.000000	0.000000	0.000000	0.848556	0.435869	-0.780832	0.000000	0.000000	1.000000	114.000000	0.000000
15143.466759	0.048884	0.571977	0.066270	80.422646	1.525768	8.115976	0.000000	0.000000	0.000000	0.000000	0.000000	0.000000	0.848556	0.435869	-0.780832	0.000000	0.000000	1.000000	114.000000	0.000000
15143.470092	0.048884	0.571977	0.066270	80.422646	1.525768	8.115976	0.000000	0.000000	0.000000	0.000000	0.000000	0.000000	0.848556	0.435869	-0.780832	0.000000	0.000000	1.000000	114.000000	0.000000
15143.473426	0.051671	0.573383	0.063778	80.399620	1.065684	8.139579	0.000000	0.000000	0.000000	0.000000	0.000000	0.000000	0.836225	0.421775	-0.747647	0.000000	0.000000	1.000000	114.000000	0.000000
15143.476759	0.051671	0.573383	0.063778	80.399620	1.065684	8.139579	0.000000	0.000000	0.000000	0.000000	0.000000	0.000000	0.836225	0.421775	-0.747647	0.000000	0.000000	1.000000	114.000000	0.000000
15143.480092	0.051671	0.573383	0.063778	80.399620	1.065684	8.139579	0.000000	0.000000	0.000000	0.000000	0.000000	0.000000	0.836225	0.421775	-0.747647	0.000000	0.000000	1.000000	114.000000	0.000000
15143.483426	0.054415	0.574764	0.061352	80.411423	0.386875	7.743350	0.000000	0.000000	0.000000	0.000000	0.000000	0.000000	0.823205	0.414210	-0.727770	0.000000	0.000000	1.000000	114.000000	0.000000
15143.486759	0.054415	0.574764	0.061352	80.411423	0.386875	7.743350	0.000000	0.000000	0.000000	0.000000	0.000000	0.000000	0.823205	0.414210	-0.727770	0.000000	0.000000	1.000000	114.000000	0.000000
15143.490092	0.054415	0.574764	0.061352	80.411423	0.386875	7.743350	0.000000	0.000000	0.000000	0.000000	0.000000	0.000000	0.823205	0.414210	-0.727770	0.000000	0.000000	1.000000	114.000000	0.000000
15143.493426	0.057025	0.576073	0.059057	80.469666	-0.539858	6.568125	0.000000	0.000000	0.000000	0.000000	0.000000	0.000000	0.783014	0.392693	-0.688671	0.000000	0.000000	1.000000	114.000000	0.000000
15143.496759	0.057025	0.576073	0.059057	80.469666	-0.539858	6.568125	0.000000	0.000000	0.000000	0.000000	0.000000	0.000000	0.783014	0.392693	-0.688671	0.000000	0.000000	1.000000	114.000000	0.000000
15143.500092	0.057025	0.576073	0.059057	80.469666	-0.539858	6.568125	0.000000	0.000000	0.000000	0.000000	0.000000	0.000000	0.783014	0.392693	-0.688671	0.000000	0.000000	1.000000	114.000000	0.000000
15143.503426	0.059498	0.577313	0.056832	80.605331	-1.619500	5.014623	0.000000	0.000000	0.000000	0.000000	0.000000	0.000000	0.741809	0.371942	-0.667401	0.000000	0.000000	1.000000	114.000000	0.000000
15143.506759	0.059498	0.577313	0.056832	80.605331	-1.619500	5.014623	0.000000	0.000000	0.000000	0.000000	0.000000	0.000000	0.741809	0.371942	-0.667401	0.000000	0.000000	1.000000	114.000000	0.000000
15143.510092	0.059498	0.577313	0.056832	80.605331	-1.619500	5.014623	0.000000	0.000000	0.000000	0.000000	0.000000	0.000000	0.741809	0.371942	-0.667401	0.000000	0.000000	1.000000	114.000000	0.000000
15143.513426	0.061765	0.578503	0.054706	80.801064	-2.552945	3.843998	0.000000	0.000000	0.000000	0.000000	0.000000	0.000000	0.680141	0.357212	-0.637820	0.000000	0.000000	1.000000	114.000000	0.000000
15143.516759	0.061765	0.578503	0.054706	80.801064	-2.552945	3.843998	0.000000	0.000000	0.000000	0.000000	0.000000	0.000000	0.680141	0.357212	-0.637820	0.000000	0.000000	1.000000	114.000000	0.000000
15143.520092	0.061765	0.578503	0.054706	80.801064	-2.552945	3.843998	0.000000	0.000000	0.000000	0.000000	0.000000	0.000000	0.680141	0.357212	-0.637820	0.000000	0.000000	1.000000	114.000000	0.000000
15143.523426	0.063874	0.579637	0.052636	81.039040	-2.979610	3.955717	0.000000	0.000000	0.000000	0.000000	0.000000	0.000000	0.632632	0.340077	-0.620909	0.000000	0.000000	1.000000	114.000000	0.000000
15143.526759	0.063874	0.579637	0.052636	81.039040	-2.979610	3.955717	0.000000	0.000000	0.000000	0.000000	0.000000	0.000000	0.632632	0.340077	-0.620909	0.000000	0.000000	1.000000	114.000000	0.000000
15143.530092	0.063874	0.579637	0.052636	81.039040	-2.979610	3.955717	0.000000	0.000000	0.000000	0.000000	0.000000	0.000000	0.632632	0.340077	-0.620909	0.000000	0.000000	1.000000	114.000000	0.000000
15143.533426	0.065931	0.580715	0.050675	81.280685	-3.039318	5.517601	0.000000	0.000000	0.000000	0.000000	0.000000	0.000000	0.617214	0.323355	-0.588332	0.000000	0.000000	1.000000	114.000000	0.000000
15143.536759	0.065931	0.580715	0.050675	81.280685	-3.039318	5.517601	0.000000	0.000000	0.000000	0.000000	0.000000	0.000000	0.617214	0.323355	-0.588332	0.000000	0.000000	1.000000	114.000000	0.000000
15143.540092	0.065931	0.580715	0.050675	81.280685	-3.039318	5.517601	0.000000	0.000000	0.000000	0.000000	0.000000	0.000000	0.617214	0.323355	-0.588332	0.000000	0.000000	1.000000	114.000000	0.000000
15143.543426	0.067984	0.581747	0.048794	81.498993	-3.125493	6.881104	0.000000	0.000000	0.000000	0.000000	0.000000	0.000000	0.615913	0.309820	-0.564252	0.000000	0.000000	1.000000	114.000000	0.000000
15143.546759	0.067984	0.581747	0.048794	81.498993	-3.125493	6.881104	0.000000	0.000000	0.000000	0.000000	0.000000	0.000000	0.615913	0.309820	-0.564252	0.000000	0.000000	1.000000	114.000000	0.000000
15143.550092	0.067984	0.581747	0.048794	81.498993	-3.125493	6.881104	0.000000	0.000000	0.000000	0.000000	0.000000	0.000000	0.615913	0.309820	-0.564252	0.000000	0.000000	1.000000	114.000000	0.000000
15143.553426	0.070059	0.582783	0.047000	81.669708	-3.141065	7.529118	0.000000	0.000000	0.000000	0.000000	0.000000	0.000000	0.622552	0.310627	-0.538189	0.000000	0.000000	1.000000	114.000000	0.000000
15143.556759	0.070059	0.582783	0.047000	81.669708	-3.141065	7.529118	0.000000	0.000000	0.000000	0.000000	0.000000	0.000000	0.622552	0.310627	-0.538189	0.000000	0.000000	1.000000	114.000000	0.000000
15143.560092	0.070059	0.582783	0.047000	81.669708	-3.141065	7.529118	0.000000	0.000000	0.000000	0.000000	0.000000	0.000000	0.622552	0.310627	-0.538189	0.000000	0.000000	1.000000	114.000000	0.000000
15143.563426	0.072087	0.583794	0.045310	81.789047	-3.110234	7.544100	0.000000	0.000000	0.000000	0.000000	0.000000	0.000000	0.608343	0.303397	-0.507024	0.000000	0.000000	1.000000	114.000000	0.000000
15143.566759	0.072087	0.583794	0.045310	81.789047	-3.110234	7.544100	0.000000	0.000000	0.000000	0.000000	0.000000	0.000000	0.608343	0.303397	-0.507024	0.000000	0.000000	1.000000	114.000000	0.000000
15143.570092	0.072087	0.583794	0.045310	81.789047	-3.110234	7.544100	0.000000	0.000000	0.000000	0.000000	0.000000	0.000000	0.608343	0.303397	-0.507024	0.000000	0.000000	1.000000	114.000000	0.000000
15143.573426	0.074067	0.584764	0.043709	81.857437	-3.120192	7.509264	0.000000	0.000000	0.000000	0.000000	0.000000	0.000000	0.593982	0.290885	-0.480469	0.000000	0.000000	1.000000	114.000000	0.000000
15143.576759	0.074067	0.584764	0.043709	81.857437	-3.120192	7.509264	0.000000	0.000000	0.000000	0.000000	0.000000	0.000000	0.593982	0.290885	-0.480469	0.000000	0.000000	1.000000	114.000000	0.000000
15143.580092	0.074067	0.584764	0.043709	81.857437	-3.120192	7.509264	0.000000	0.000000	0.000000	0.000000	0.000000	0.000000	0.593982	0.290885	-0.480469	0.000000	0.000000	1.000000	114.000000	0.000000
15143.583426	0.075900	0.585683	0.042172	81.883713	-3.353856	7.829038	0.000000	0.000000	0.000000	0.000000	0.000000	0.000000	0.549882	0.275637	-0.461117	0.000000	0.000000	1.000000	114.000000	0.000000
15143.586759	0.075900	0.585683	0.042172	81.883713	-3.353856	7.829038	0.000000	0.000000	0.000000	0.000000	0.000000	0.000000	0.549882	0.275637	-0.461117	0.000000	0.000000	1.000000	114.000000	0.000000
15143.590092	0.075900	0.585683	0.042172	81.883713	-3.353856	7.829038	0.000000	0.000000	0.000000	0.000000	0.000000	0.000000	0.549882	0.275637	-0.461117	0.000000	0.000000	1.000000	114.000000	0.000000
15143.593426	0.077594	0.586561	0.040740	81.875763	-3.940361	7.837234	0.000000	0.000000	0.000000	0.000000	0.000000	0.000000	0.508200	0.263649	-0.429401	0.000000	0.000000	1.000000	114.000000	0.000000
15143.596759	0.077594	0.586561	0.040740	81.875763	-3.940361	7.837234	0.000000	0.000000	0.000000	0.000000	0.000000	0.000000	0.508200	0.263649	-0.429401	0.000000	0.000000	1.000000	114.000000	0.000000
15143.600092	0.077594	0.586561	0.040740	81.875763	-3.940361	7.837234	0.000000	0.000000	0.000000	0.000000	0.000000	0.000000	0.508200	0.263649	-0.429401	0.000000	0.000000	1.000000	114.000000	0.000000
15143.603426	0.079279	0.587408	0.039308	81.825569	-4.714409	7.362860	0.000000	0.000000	0.000000	0.000000	0.000000	0.000000	0.505538	0.254046	-0.429633	0.000000	0.000000	1.000000	114.000000	0.000000
15143.606759	0.079279	0.587408	0.039308	81.825569	-4.714409	7.362860	0.000000	0.000000	0.000000	0.000000	0.000000	0.000000	0.505538	0.254046	-0.429633	0.000000	0.000000	1.000000	114.000000	0.000000
15143.610092	0.079279	0.587408	0.039308	81.825569	-4.714409	7.362860	0.000000	0.000000	0.000000	0.000000	0.000000	0.000000	0.505538	0.254046	-0.429633	0.000000	0.000000	1.000000	114.000000	0.000000
15143.613426	0.080959	0.588214	0.037899	81.738487	-5.482194	6.835008	0.000000	0.000000	0.000000	0.000000	0.000000	0.000000	0.504025	0.241906	-0.422850	0.000000	0.000000	1.000000	114.000000	0.000000
15143.616759	0.080959	0.588214	0.037899	81.738487	-5.482194	6.835008	0.000000	0.000000	0.000000	0.000000	0.000000	0.000000	0.504025	0.241906	-0.422850	0.000000	0.000000	1.000000	114.000000	0.000000
15143.620092	0.080959	0.588214	0.037899	81.738487	-5.482194	6.835008	0.000000	0.000000	0.000000	0.000000	0.000000	0.000000	0.504025	0.241906	-0.422850	0.000000	0.000000	1.000000	114.000000	0.000000
15143.623426	0.082584	0.588989	0.036497	81.650185	-6.201651	6.261882	0.000000	0.000000	0.000000	0.000000	0.000000	0.000000	0.487395	0.232440	-0.420604	0.000000	0.000000	1.000000	114.000000	0.000000
15143.626759	0.082584	0.588989	0.036497	81.650185	-6.201651	6.261882	0.000000	0.000000	0.000000	0.000000	0.000000	0.000000	0.487395	0.232440	-0.420604	0.000000	0.000000	1.000000	114.000000	0.000000
15143.630092	0.082584	0.588989	0.036497	81.650185	-6.201651	6.261882	0.000000	0.000000	0.000000	0.000000	0.000000	0.000000	0.487395	0.232440	-0.420604	0.000000	0.000000	1.000000	114.000000	0.000000
15143.633426	0.084195	0.589695	0.035063	81.569023	-6.885583	5.878077	0.000000	0.000000	0.000000	0.000000	0.000000	0.000000	0.483270	0.211652	-0.430204	0.000000	0.000000	1.000000	114.000000	0.000000
15143.636759	0.084195	0.589695	0.035063	81.569023	-6.885583	5.878077	0.000000	0.000000	0.000000	0.000000	0.000000	0.000000	0.483270	0.211652	-0.430204	0.000000	0.000000	1.000000	114.000000	0.000000
15143.640092	0.084195	0.589695	0.035063	81.569023	-6.885583	5.878077	0.000000	0.000000	0.000000	0.000000	0.000000	0.000000	0.483270	0.211652	-0.430204	0.000000	0.000000	1.000000	114.000000	0.000000
15143.643426	0.085768	0.590331	0.033601	81.502251	-7.552279	5.531658	0.000000	0.000000	0.000000	0.000000	0.000000	0.000000	0.472078	0.190913	-0.438491	0.000000	0.000000	1.000000	114.000000	0.000000
15143.646759	0.085768	0.590331	0.033601	81.502251	-7.552279	5.531658	0.000000	0.000000	0.000000	0.000000	0.000000	0.000000	0.472078	0.190913	-0.438491	0.000000	0.000000	1.000000	114.000000	0.000000
15143.650092	0.085768	0.590331	0.033601	81.502251	-7.552279	5.531658	0.000000	0.000000	0.000000	0.000000	0.000000	0.000000	0.472078	0.190913	-0.438491	0.000000	0.000000	1.000000	114.000000	0.000000
15143.653426	0.087322	0.590934	0.032078	81.458611	-8.224519	4.851629	0.000000	0.000000	0.000000	0.000000	0.000000	0.000000	0.466203	0.180810	-0.457000	0.000000	0.000000	1.000000	114.000000	0.000000
15143.656759	0.087322	0.590934	0.032078	81.458611	-8.224519	4.851629	0.000000	0.000000	0.000000	0.000000	0.000000	0.000000	0.466203	0.180810	-0.457000	0.000000	0.000000	1.000000	114.000000	0.000000
15143.660092	0.087322	0.590934	0.032078	81.458611	-8.224519	4.851629	0.000000	0.000000	0.000000	0.000000	0.000000	0.000000	0.466203	0.180810	-0.457000	0.000000	0.000000	1.000000	114.000000	0.000000
15143.663426	0.088865	0.591486	0.030539	81.461990	-8.999062	4.076221	0.000000	0.000000	0.000000	0.000000	0.000000	0.000000	0.462680	0.165777	-0.461524	0.000000	0.000000	1.000000	114.000000	0.000000
15143.666759	0.088865	0.591486	0.030539	81.461990	-8.999062	4.076221	0.000000	0.000000	0.000000	0.000000	0.000000	0.000000	0.462680	0.165777	-0.461524	0.000000	0.000000	1.000000	114.000000	0.000000
15143.670092	0.088865	0.591486	0.030539	81.461990	-8.999062	4.076221	0.000000	0.000000	0.000000	0.000000	0.000000	0.000000	0.462680	0.165777	-0.461524	0.000000	0.000000	1.000000	114.000000	0.000000
15143.673426	0.090356	0.591994	0.028905	81.490585	-9.819892	3.121952	0.000000	0.000000	0.000000	0.000000	0.000000	0.000000	0.447424	0.152343	-0.490425	0.000000	0.000000	1.000000	114.000000	0.000000
15143.676759	0.090356	0.591994	0.028905	81.490585	-9.819892	3.121952	0.000000	0.000000	0.000000	0.000000	0.000000	0.000000	0.447424	0.152343	-0.490425	0.000000	0.000000	1.000000	114.000000	0.000000
15143.680092	0.090356	0.591994	0.028905	81.490585	-9.819892	3.121952	0.000000	0.000000	0.000000	0.000000	0.000000	0.000000	0.447424	0.152343	-0.490425	0.000000	0.000000	1.000000	114.000000	0.000000
15143.683426	0.091795	0.592490	0.027296	81.537727	-10.689200	2.005365	0.000000	0.000000	0.000000	0.000000	0.000000	0.000000	0.431708	0.148638	-0.482599	0.000000	0.000000	1.000000	114.000000	0.000000
15143.686759	0.091795	0.592490	0.027296	81.537727	-10.689200	2.005365	0.000000	0.000000	0.000000	0.000000	0.000000	0.000000	0.431708	0.148638	-0.482599	0.000000	0.000000	1.000000	114.000000	0.000000
15143.690092	0.091795	0.592490	0.027296	81.537727	-10.689200	2.005365	0.000000	0.000000	0.000000	0.000000	0.000000	0.000000	0.431708	0.148638	-0.482599	0.000000	0.000000	1.000000	114.000000	0.000000
15143.693426	0.093129	0.592962	0.025683	81.599892	-11.479459	1.193395	0.000000	0.000000	0.000000	0.000000	0.000000	0.000000	0.400179	0.141713	-0.483739	0.000000	0.000000	1.000000	114.000000	0.000000
15143.696759	0.093129	0.592962	0.025683	81.599892	-11.479459	1.193395	0.000000	0.000000	0.000000	0.000000	0.000000	0.000000	0.400179	0.141713	-0.483739	0.000000	0.000000	1.000000	114.000000	0.000000
15143.700092	0.093129	0.592962	0.025683	81.599892	-11.479459	1.193395	0.000000	0.000000	0.000000	0.000000	0.000000	0.000000	0.400179	0.141713	-0.483739	0.000000	0.000000	1.000000	114.000000	0.000000
15143.703426	0.094370	0.593441	0.024123	81.644661	-12.162055	0.851404	0.000000	0.000000	0.000000	0.000000	0.000000	0.000000	0.372116	0.143778	-0.468062	0.000000	0.000000	1.000000	114.000000	0.000000
15143.706759	0.094370	0.593441	0.024123	81.644661	-12.162055	0.851404	0.000000	0.000000	0.000000	0.000000	0.000000	0.000000	0.372116	0.143778	-0.468062	0.000000	0.000000	1.000000	114.000000	0.000000
15143.710092	0.094370	0.593441	0.024123	81.644661	-12.162055	0.851404	0.000000	0.000000	0.000000	0.000000	0.000000	0.000000	0.372116	0.143778	-0.468062	0.000000	0.000000	1.000000	114.000000	0.000000
15143.713426	0.095610	0.593901	0.022605	81.654114	-12.849345	0.686181	0.000000	0.000000	0.000000	0.000000	0.000000	0.000000	0.372198	0.137872	-0.455405	0.000000	0.000000	1.000000	114.000000	0.000000
15143.716759	0.095610	0.593901	0.022605	81.654114	-12.849345	0.686181	0.000000	0.000000	0.000000	0.000000	0.000000	0.000000	0.372198	0.137872	-0.455405	0.000000	0.000000	1.000000	114.000000	0.000000
15143.720092	0.095610	0.593901	0.022605	81.654114	-12.849345	0.686181	0.000000	0.000000	0.000000	0.000000	0.000000	0.000000	0.372198	0.137872	-0.455405	0.000000	0.000000	1.000000	114.000000	0.000000
15143.723426	0.096805	0.594368	0.021131	81.617844	-13.513707	0.567563	0.000000	0.000000	0.000000	0.000000	0.000000	0.000000	0.358346	0.140155	-0.442162	0.000000	0.000000	1.000000	114.000000	0.000000
15143.726759	0.096805	0.594368	0.021131	81.617844	-13.513707	0.567563	0.000000	0.000000	0.000000	0.000000	0.000000	0.000000	0.358346	0.140155	-0.442162	0.000000	0.000000	1.000000	114.000000	0.000000
15143.730092	0.096805	0.594368	0.021131	81.617844	-13.513707	0.567563	0.000000	0.000000	0.000000	0.000000	0.000000	0.000000	0.358346	0.140155	-0.442162	0.000000	0.000000	1.000000	114.000000	0.000000
15143.733426	0.097981	0.594835	0.019721	81.535988	-14.234120	-0.005847	0.000000	0.000000	0.000000	0.000000	0.000000	0.000000	0.352948	0.140131	-0.423214	0.000000	0.000000	1.000000	114.000000	0.000000
15143.736759	0.097981	0.594835	0.019721	81.535988	-14.234120	-0.005847	0.000000	0.000000	0.000000	0.000000	0.000000	0.000000	0.352948	0.140131	-0.423214	0.000000	0.000000	1.000000	114.000000	0.000000
15143.740092	0.097981	0.594835	0.019721	81.535988	-14.234120	-0.005847	0.000000	0.000000	0.000000	0.000000	0.000000	0.000000	0.352948	0.140131	-0.423214	0.000000	0.000000	1.000000	114.000000	0.000000
15143.743426	0.099186	0.595303	0.018364	81.432304	-15.053512	-1.143061	0.000000	0.000000	0.000000	0.000000	0.000000	0.000000	0.361324	0.140290	-0.407028	0.000000	0.000000	1.000000	114.000000	0.000000
15143.746759	0.099186	0.595303	0.018364	81.432304	-15.053512	-1.143061	0.000000	0.000000	0.000000	0.000000	0.000000	0.000000	0.361324	0.140290	-0.407028	0.000000	0.000000	1.000000	114.000000	0.000000
15143.750092	0.099186	0.595303	0.018364	81.432304	-15.053512	-1.143061	0.000000	0.000000	0.000000	0.000000	0.000000	0.000000	0.361324	0.140290	-0.407028	0.000000	0.000000	1.000000	114.000000	0.000000
15143.753426	0.100357	0.595748	0.016992	81.326744	-15.876625	-2.180908	0.000000	0.000000	0.000000	0.000000	0.000000	0.000000	0.351326	0.133642	-0.411546	0.000000	0.000000	1.000000	114.000000	0.000000
15143.756759	0.100357	0.595748	0.016992	81.326744	-15.876625	-2.180908	0.000000	0.000000	0.000000	0.000000	0.000000	0.000000	0.351326	0.133642	-0.411546	0.000000	0.000000	1.000000	114.000000	0.000000
15143.760092	0.100357	0.595748	0.016992	81.326744	-15.876625	-2.180908	0.000000	0.000000	0.000000	0.000000	0.000000	0.000000	0.351326	0.133642	-0.411546	0.000000	0.000000	1.000000	114.000000	0.000000
15143.763426	0.101389	0.596210	0.015661	81.225555	-16.575613	-2.710360	0.000000	0.000000	0.000000	0.000000	0.000000	0.000000	0.309720	0.138424	-0.399235	0.000000	0.000000	1.000000	114.000000	0.000000
15143.766759	0.101389	0.596210	0.015661	81.225555	-16.575613	-2.710360	0.000000	0.000000	0.000000	0.000000	0.000000	0.000000	0.309720	0.138424	-0.399235	0.000000	0.000000	1.000000	114.000000	0.000000
15143.770092	0.101389	0.596210	0.015661	81.225555	-16.575613	-2.710360	0.000000	0.000000	0.000000	0.000000	0.000000	0.000000	0.309720	0.138424	-0.399235	0.000000	0.000000	1.000000	114.000000	0.000000
15143.773426	0.102358	0.596653	0.014389	81.139488	-17.132639	-2.812132	0.000000	0.000000	0.000000	0.000000	0.000000	0.000000	0.290640	0.133048	-0.381803	0.000000	0.000000	1.000000	114.000000	0.000000
15143.776759	0.102358	0.596653	0.014389	81.139488	-17.132639	-2.812132	0.000000	0.000000	0.000000	0.000000	0.000000	0.000000	0.290640	0.133048	-0.381803	0.000000	0.000000	1.000000	114.000000	0.000000
15143.780092	0.102358	0.596653	0.014389	81.139488	-17.132639	-2.812132	0.000000	0.000000	0.000000	0.000000	0.000000	0.000000	0.290640	0.133048	-0.381803	0.000000	0.000000	1.000000	114.000000	0.000000
15143.783426	0.103295	0.597075	0.013102	81.073883	-17.472839	-3.220140	0.000000	0.000000	0.000000	0.000000	0.000000	0.000000	0.281110	0.126501	-0.385921	0.000000	0.000000	1.000000	114.000000	0.000000
15143.786759	0.103295	0.597075	0.013102	81.073883	-17.472839	-3.220140	0.000000	0.000000	0.000000	0.000000	0.000000	0.000000	0.281110	0.126501	-0.385921	0.000000	0.000000	1.000000	114.000000	0.000000
15143.790092	0.103295	0.597075	0.013102	81.073883	-17.472839	-3.220140	0.000000	0.000000	0.000000	0.000000	0.000000	0.000000	0.281110	0.126501	-0.385921	0.000000	0.000000	1.000000	114.000000	0.000000
15143.793426	0.104185	0.597441	0.011838	81.042000	-17.528095	-3.438946	0.000000	0.000000	0.000000	0.000000	0.000000	0.000000	0.266971	0.109907	-0.379253	0.000000	0.000000	1.000000	114.000000	0.000000
15143.796759	0.104185	0.597441	0.011838	81.042000	-17.528095	-3.438946	0.000000	0.000000	0.000000	0.000000	0.000000	0.000000	0.266971	0.109907	-0.379253	0.000000	0.000000	1.000000	114.000000	0.000000
15143.800092	0.104185	0.597441	0.011838	81.042000	-17.528095	-3.438946	0.000000	0.000000	0.000000	0.000000	0.000000	0.000000	0.266971	0.109907	-0.379253	0.000000	0.000000	1.000000	114.000000	0.000000
15143.803426	0.104986	0.597798	0.010615	81.036560	-17.380404	-3.394909	0.000000	0.000000	0.000000	0.000000	0.000000	0.000000	0.240216	0.106942	-0.366977	0.000000	0.000000	1.000000	114.000000	0.000000
15143.806759	0.104986	0.597798	0.010615	81.036560	-17.380404	-3.394909	0.000000	0.000000	0.000000	0.000000	0.000000	0.000000	0.240216	0.106942	-0.366977	0.000000	0.000000	1.000000	114.000000	0.000000
15143.810092	0.104986	0.597798	0.010615	81.036560	-17.380404	-3.394909	0.000000	0.000000	0.000000	0.000000	0.000000	0.000000	0.240216	0.106942	-0.366977	0.000000	0.000000	1.000000	114.000000	0.000000
15143.813426	0.105708	0.598114	0.009373	81.036560	-17.263456	-3.331086	0.000000	0.000000	0.000000	0.000000	0.000000	0.000000	0.216627	0.094787	-0.372559	0.000000	0.000000	1.000000	114.000000	0.000000
15143.816759	0.105708	0.598114	0.009373	81.036560	-17.263456	-3.331086	0.000000	0.000000	0.000000	0.000000	0.000000	0.000000	0.216627	0.094787	-0.372559	0.000000	0.000000	1.000000	114.000000	0.000000
15143.820092	0.105708	0.598114	0.009373	81.036560	-17.263456	-3.331086	0.000000	0.000000	0.000000	0.000000	0.000000	0.000000	0.216627	0.094787	-0.372559	0.000000	0.000000	1.000000	114.000000	0.000000
15143.823426	0.106360	0.598401	0.008152	81.039261	-17.164583	-3.053934	0.000000	0.000000	0.000000	0.000000	0.000000	0.000000	0.195823	0.086222	-0.366277	0.000000	0.000000	1.000000	114.000000	0.000000
15143.826759	0.106360	0.598401	0.008152	81.039261	-17.164583	-3.053934	0.000000	0.000000	0.000000	0.000000	0.000000	0.000000	0.195823	0.086222	-0.366277	0.000000	0.000000	1.000000	114.000000	0.000000
15143.830092	0.106360	0.598401	0.008152	81.039261	-17.164583	-3.053934	0.000000	0.000000	0.000000	0.000000	0.000000	0.000000	0.195823	0.086222	-0.366277	0.000000	0.000000	1.000000	114.000000	0.000000
15143.833426	0.106891	0.598648	0.006923	81.047440	-17.096519	-2.836828	0.000000	0.000000	0.000000	0.000000	0.000000	0.000000	0.159262	0.074083	-0.368602	0.000000	0.000000	1.000000	114.000000	0.000000
15143.836759	0.106891	0.598648	0.006923	81.047440	-17.096519	-2.836828	0.000000	0.000000	0.000000	0.000000	0.000000	0.000000	0.159262	0.074083	-0.368602	0.000000	0.000000	1.000000	114.000000	0.000000
15143.840092	0.106891	0.598648	0.006923	81.047440	-17.096519	-2.836828	0.000000	0.000000	0.000000	0.000000	0.000000	0.000000	0.159262	0.074083	-0.368602	0.000000	0.000000	1.000000	114.000000	0.000000
15143.843426	0.107376	0.598867	0.005711	81.058243	-17.046612	-2.877173	0.000000	0.000000	0.000000	0.000000	0.000000	0.000000	0.145417	0.065588	-0.363635	0.000000	0.000000	1.000000	114.000000	0.000000
15143.846759	0.107376	0.598867	0.005711	81.058243	-17.046612	-2.877173	0.000000	0.000000	0.000000	0.000000	0.000000	0.000000	0.145417	0.065588	-0.363635	0.000000	0.000000	1.000000	114.000000	0.000000
15143.850092	0.107376	0.598867	0.005711	81.058243	-17.046612	-2.877173	0.000000	0.000000	0.000000	0.000000	0.000000	0.000000	0.145417	0.065588	-0.363635	0.000000	0.000000	1.000000	114.000000	0.000000
15143.853426	0.107775	0.599076	0.004542	81.069939	-16.999514	-2.907812	0.000000	0.000000	0.000000	0.000000	0.000000	0.000000	0.119647	0.062805	-0.350798	0.000000	0.000000	1.000000	114.000000	0.000000
15143.856759	0.107775	0.599076	0.004542	81.069939	-16.999514	-2.907812	0.000000	0.000000	0.000000	0.000000	0.000000	0.000000	0.119647	0.062805	-0.350798	0.000000	0.000000	1.000000	114.000000	0.000000
15143.860092	0.107775	0.599076	0.004542	81.069939	-16.999514	-2.907812	0.000000	0.000000	0.000000	0.000000	0.000000	0.000000	0.119647	0.062805	-0.350798	0.000000	0.000000	1.000000	114.000000	0.000000
15143.863426	0.108094	0.599270	0.003439	81.082558	-16.952471	-2.928726	0.000000	0.000000	0.000000	0.000000	0.000000	0.000000	0.095751	0.058050	-0.330869	0.000000	0.000000	1.000000	114.000000	0.000000
15143.866759	0.108094	0.599270	0.003439	81.082558	-16.952471	-2.928726	0.000000	0.000000	0.000000	0.000000	0.000000	0.000000	0.095751	0.058050	-0.330869	0.000000	0.000000	1.000000	114.000000	0.000000
15143.870092	0.108094	0.599270	0.003439	81.082558	-16.952471	-2.928726	0.000000	0.000000	0.000000	0.000000	0.000000	0.000000	0.095751	0.058050	-0.330869	0.000000	0.000000	1.000000	114.000000	0.000000
15143.873426	0.108360	0.599466	0.002413	81.097725	-16.857147	-2.880600	0.000000	0.000000	0.000000	0.000000	0.000000	0.000000	0.079766	0.059021	-0.307666	0.000000	0.000000	1.000000	114.000000	0.000000
15143.876759	0.108360	0.599466	0.002413	81.097725	-16.857147	-2.880600	0.000000	0.000000	0.000000	0.000000	0.000000	0.000000	0.079766	0.059021	-0.307666	0.000000	0.000000	1.000000	114.000000	0.000000
15143.880092	0.108360	0.599466	0.002413	81.097725	-16.857147	-2.880600	0.000000	0.000000	0.000000	0.000000	0.000000	0.000000	0.079766	0.059021	-0.307666	0.000000	0.000000	1.000000	114.000000	0.000000
15143.883426	0.108595	0.599667	0.001460	81.118141	-16.683022	-2.733463	0.000000	0.000000	0.000000	0.000000	0.000000	0.000000	0.070508	0.060109	-0.285959	0.000000	0.000000	1.000000	114.000000	0.000000
15143.886759	0.108595	0.599667	0.001460	81.118141	-16.683022	-2.733463	0.000000	0.000000	0.000000	0.000000	0.000000	0.000000	0.070508	0.060109	-0.285959	0.000000	0.000000	1.000000	114.000000	0.000000
15143.890092	0.108595	0.599667	0.001460	81.118141	-16.683022	-2.733463	0.000000	0.000000	0.000000	0.000000	0.000000	0.000000	0.070508	0.060109	-0.285959	0.000000	0.000000	1.000000	114.000000	0.000000
15143.893426	0.108595	0.599667	0.001460	81.147209	-16.428192	-2.486666	0.000000	0.000000	0.000000	0.000000	0.000000	0.000000	0.070508	0.060109	-0.285959	0.000000	0.000000	1.000000	114.000000	0.000000
15143.896759	0.108796	0.599852	0.000564	81.147209	-16.428192	-2.486666	0.000000	0.000000	0.000000	0.000000	0.000000	0.000000	0.060262	0.055582	-0.268964	0.000000	0.000000	1.000000	114.000000	0.000000
15143.900092	0.108796	0.599852	0.000564	81.147209	-16.428192	-2.486666	0.000000	0.000000	0.000000	0.000000	0.000000	0.000000	0.060262	0.055582	-0.268964	0.000000	0.000000	1.000000	114.000000	0.000000
15143.903426	0.108959	0.600003	-0.000292	81.184120	-16.139957	-2.188660	0.000000	0.000000	0.000000	0.000000	0.000000	0.000000	0.049003	0.045454	-0.256682	0.000000	0.000000	1.000000	114.000000	0.000000
15143.906759	0.108959	0.600003	-0.000292	81.184120	-16.139957	-2.188660	0.000000	0.000000	0.000000	0.000000	0.000000	0.000000	0.049003	0.045454	-0.256682	0.000000	0.000000	1.000000	114.000000	0.000000
15143.910092	0.108959	0.600003	-0.000292	81.184120	-16.139957	-2.188660	0.000000	0.000000	0.000000	0.000000	0.000000	0.000000	0.049003	0.045454	-0.256682	0.000000	0.000000	1.000000	114.000000	0.000000
15143.913426	0.108959	0.600003	-0.000292	81.214745	-15.916529	-1.958682	0.000000	0.000000	0.000000	0.000000	0.000000	0.000000	0.049003	0.045454	-0.256682	0.000000	0.000000	1.000000	114.000000	0.000000
15143.916759	0.109095	0.600134	-0.001067	81.214745	-15.916529	-1.958682	0.000000	0.000000	0.000000	0.000000	0.000000	0.000000	0.040655	0.039074	-0.232604	0.000000	0.000000	1.000000	114.000000	0.000000
15143.920092	0.109095	0.600134	-0.001067	81.214745	-15.916529	-1.958682	0.000000	0.000000	0.000000	0.000000	0.000000	0.000000	0.040655	0.039074	-0.232604	0.000000	0.000000	1.000000	114.000000	0.000000
15143.923426	0.109172	0.600231	-0.001796	81.232559	-15.859038	-1.918568	0.000000	0.000000	0.000000	0.000000	0.000000	0.000000	0.023119	0.029117	-0.218713	0.000000	0.000000	1.000000	114.000000	0.000000
15143.926759	0.109172	0.600231	-0.001796	81.232559	-15.859038	-1.918568	0.000000	0.000000	0.000000	0.000000	0.000000	0.000000	0.023119	0.029117	-0.218713	0.000000	0.000000	1.000000	114.000000	0.000000
15143.930092	0.109172	0.600231	-0.001796	81.232559	-15.859038	-1.918568	0.000000	0.000000	0.000000	0.000000	0.000000	0.000000	0.023119	0.029117	-0.218713	0.000000	0.000000	1.000000	114.000000	0.000000
15143.933426	0.109172	0.600231	-0.001796	81.246223	-15.881635	-1.968941	0.000000	0.000000	0.000000	0.000000	0.000000	0.000000	0.023119	0.029117	-0.218713	0.000000	0.000000	1.000000	114.000000	0.000000
15143.936759	0.109220	0.600263	-0.002453	81.246223	-15.881635	-1.968941	0.000000	0.000000	0.000000	0.000000	0.000000	0.000000	0.014402	0.009546	-0.197050	0.000000	0.000000	1.000000	114.000000	0.000000
15143.940092	0.109220	0.600263	-0.002453	81.246223	-15.881635	-1.968941	0.000000	0.000000	0.000000	0.000000	0.000000	0.000000	0.014402	0.009546	-0.197050	0.000000	0.000000	1.000000	114.000000	0.000000
15143.943426	0.109290	0.600267	-0.003016	81.265289	-15.927127	-2.039740	0.000000	0.000000	0.000000	0.000000	0.000000	0.000000	0.020989	0.001480	-0.168986	0.000000	0.000000	1.000000	114.000000	0.000000
15143.946759	0.109290	0.600267	-0.003016	81.265289	-15.927127	-2.039740	0.000000	0.000000	0.000000	0.000000	0.000000	0.000000	0.020989	0.001480	-0.168986	0.000000	0.000000	1.000000	114.000000	0.000000
15143.950092	0.109290	0.600267	-0.003016	81.265289	-15.927127	-2.039740	0.000000	0.000000	0.000000	0.000000	0.000000	0.000000	0.020989	0.001480	-0.168986	0.000000	0.000000	1.000000	114.000000	0.000000
15143.953426	0.109290	0.600267	-0.003016	81.285263	-15.969916	-2.100759	0.000000	0.000000	0.000000	0.000000	0.000000	0.000000	0.020989	0.001480	-0.168986	0.000000	0.000000	1.000000	114.000000	0.000000
15143.956759	0.109337	0.600201	-0.003484	81.285263	-15.969916	-2.100759	0.000000	0.000000	0.000000	0.000000	0.000000	0.000000	0.014102	-0.019834	-0.140264	0.000000	0.000000	1.000000	114.000000	0.000000
15143.960092	0.109337	0.600201	-0.003484	81.285263	-15.969916	-2.100759	0.000000	0.000000	0.000000	0.000000	0.000000	0.000000	0.014102	-0.019834	-0.140264	0.000000	0.000000	1.000000	114.000000	0.000000
15143.963426	0.109337	0.600201	-0.003484	81.313301	-16.046034	-2.192750	0.000000	0.000000	0.000000	0.000000	0.000000	0.000000	0.014102	-0.019834	-0.140264	0.000000	0.000000	1.000000	114.000000	0.000000
15143.966759	0.109337	0.600201	-0.003484	81.313301	-16.046034	-2.192750	0.000000	0.000000	0.000000	0.000000	0.000000	0.000000	0.014102	-0.019834	-0.140264	0.000000	0.000000	1.000000	114.000000	0.000000
15143.970092	0.109361	0.600064	-0.003856	81.313301	-16.046034	-2.192750	0.000000	0.000000	0.000000	0.000000	0.000000	0.000000	0.007279	-0.041075	-0.111538	0.000000	0.000000	1.000000	114.000000	0.000000
15143.973426	0.109388	0.599876	-0.004121	81.340515	-16.136698	-2.295468	0.000000	0.000000	0.000000	0.000000	0.000000	0.000000	0.008104	-0.056544	-0.079621	0.000000	0.000000	1.000000	114.000000	0.000000
15143.976759	0.109388	0.599876	-0.004121	81.340515	-16.136698	-2.295468	0.000000	0.000000	0.000000	0.000000	0.000000	0.000000	0.008104	-0.056544	-0.079621	0.000000	0.000000	1.000000	114.000000	0.000000
15143.980092	0.109388	0.599876	-0.004121	81.340515	-16.136698	-2.295468	0.000000	0.000000	0.000000	0.000000	0.000000	0.000000	0.008104	-0.056544	-0.079621	0.000000	0.000000	1.000000	114.000000	0.000000
15143.983426	0.109388	0.599876	-0.004121	81.376755	-16.258440	-2.419822	0.000000	0.000000	0.000000	0.000000	0.000000	0.000000	0.008104	-0.056544	-0.079621	0.000000	0.000000	1.000000	114.000000	0.000000
15143.986759	0.109363	0.599649	-0.004317	81.376755	-16.258440	-2.419822	0.000000	0.000000	0.000000	0.000000	0.000000	0.000000	-0.007337	-0.068082	-0.058655	0.000000	0.000000	1.000000	114.000000	0.000000
15143.990092	0.109363	0.599649	-0.004317	81.376755	-16.258440	-2.419822	0.000000	0.000000	0.000000	0.000000	0.000000	0.000000	-0.007337	-0.068082	-0.058655	0.000000	0.000000	1.000000	114.000000	0.000000
15143.993426	0.109363	0.599649	-0.004317	81.418282	-16.404654	-2.566167	0.000000	0.000000	0.000000	0.000000	0.000000	0.000000	-0.007337	-0.068082	-0.058655	0.000000	0.000000	1.000000	114.000000	0.000000
15143.996759	0.109363	0.599649	-0.004317	81.418282	-16.404654	-2.566167	0.000000	0.000000	0.000000	0.000000	0.000000	0.000000	-0.007337	-0.068082	-0.058655	0.000000	0.000000	1.000000	114.000000	0.000000
15144.000092	0.109329	0.599339	-0.004461	81.418282	-16.404654	-2.566167	0.000000	0.000000	0.000000	0.000000	0.000000	0.000000	-0.010461	-0.092915	-0.043315	0.000000	0.000000	1.000000	114.000000	0.000000
15144.003426	0.109293	0.598960	-0.004607	81.465210	-16.573238	-2.735126	0.000000	0.000000	0.000000	0.000000	0.000000	0.000000	-0.010538	-0.113785	-0.043636	0.000000	0.000000	1.000000	114.000000	0.000000
15144.006759	0.109293	0.598960	-0.004607	81.465210	-16.573238	-2.735126	0.000000	0.000000	0.000000	0.000000	0.000000	0.000000	-0.010538	-0.113785	-0.043636	0.000000	0.000000	1.000000	114.000000	0.000000
15144.010092	0.109293	0.598960	-0.004607	81.465210	-16.573238	-2.735126	0.000000	0.000000	0.000000	0.000000	0.000000	0.000000	-0.010538	-0.113785	-0.043636	0.000000	0.000000	1.000000	114.000000	0.000000
15144.013426	0.109293	0.598960	-0.004607	81.524673	-16.768896	-2.928349	0.000000	0.000000	0.000000	0.000000	0.000000	0.000000	-0.010538	-0.113785	-0.043636	0.000000	0.000000	1.000000	114.000000	0.000000
15144.016759	0.109231	0.598518	-0.004771	81.524673	-16.768896	-2.928349	0.000000	0.000000	0.000000	0.000000	0.000000	0.000000	-0.018769	-0.132665	-0.049481	0.000000	0.000000	1.000000	114.000000	0.000000
15144.020092	0.109231	0.598518	-0.004771	81.524673	-16.768896	-2.928349	0.000000	0.000000	0.000000	0.000000	0.000000	0.000000	-0.018769	-0.132665	-0.049481	0.000000	0.000000	1.000000	114.000000	0.000000
15144.023426	0.109189	0.598006	-0.004943	81.586723	-17.017504	-3.176932	0.000000	0.000000	0.000000	0.000000	0.000000	0.000000	-0.012427	-0.153464	-0.051470	0.000000	0.000000	1.000000	114.000000	0.000000
15144.026759	0.109189	0.598006	-0.004943	81.586723	-17.017504	-3.176932	0.000000	0.000000	0.000000	0.000000	0.000000	0.000000	-0.012427	-0.153464	-0.051470	0.000000	0.000000	1.000000	114.000000	0.000000
15144.030092	0.109189	0.598006	-0.004943	81.586723	-17.017504	-3.176932	0.000000	0.000000	0.000000	0.000000	0.000000	0.000000	-0.012427	-0.153464	-0.051470	0.000000	0.000000	1.000000	114.000000	0.000000
15144.033426	0.109189	0.598006	-0.004943	81.656685	-17.299892	-3.462368	0.000000	0.000000	0.000000	0.000000	0.000000	0.000000	-0.012427	-0.153464	-0.051470	0.000000	0.000000	1.000000	114.000000	0.000000
15144.036759	0.109150	0.597470	-0.005108	81.656685	-17.299892	-3.462368	0.000000	0.000000	0.000000	0.000000	0.000000	0.000000	-0.011931	-0.160956	-0.049417	0.000000	0.000000	1.000000	114.000000	0.000000
15144.040092	0.109150	0.597470	-0.005108	81.656685	-17.299892	-3.462368	0.000000	0.000000	0.000000	0.000000	0.000000	0.000000	-0.011931	-0.160956	-0.049417	0.000000	0.000000	1.000000	114.000000	0.000000
15144.043426	0.109119	0.596876	-0.005235	81.729126	-17.598215	-3.763850	0.000000	0.000000	0.000000	0.000000	0.000000	0.000000	-0.009207	-0.178057	-0.038139	0.000000	0.000000	1.000000	114.000000	0.000000
15144.046759	0.109119	0.596876	-0.005235	81.729126	-17.598215	-3.763850	0.000000	0.000000	0.000000	0.000000	0.000000	0.000000	-0.009207	-0.178057	-0.038139	0.000000	0.000000	1.000000	114.000000	0.000000
15144.050092	0.109119	0.596876	-0.005235	81.729126	-17.598215	-3.763850	0.000000	0.000000	0.000000	0.000000	0.000000	0.000000	-0.009207	-0.178057	-0.038139	0.000000	0.000000	1.000000	114.000000	0.000000
15144.053426	0.109119	0.596876	-0.005235	81.799416	-17.892239	-4.061145	0.000000	0.000000	0.000000	0.000000	0.000000	0.000000	-0.009207	-0.178057	-0.038139	0.000000	0.000000	1.000000	114.000000	0.000000
15144.056759	0.109096	0.596251	-0.005332	81.799416	-17.892239	-4.061145	0.000000	0.000000	0.000000	0.000000	0.000000	0.000000	-0.007034	-0.187512	-0.029136	0.000000	0.000000	1.000000	114.000000	0.000000
15144.060092	0.109096	0.596251	-0.005332	81.799416	-17.892239	-4.061145	0.000000	0.000000	0.000000	0.000000	0.000000	0.000000	-0.007034	-0.187512	-0.029136	0.000000	0.000000	1.000000	114.000000	0.000000
15144.063426	0.109083	0.595613	-0.005383	81.872177	-18.202930	-4.375208	0.000000	0.000000	0.000000	0.000000	0.000000	0.000000	-0.003706	-0.191408	-0.015352	0.000000	0.000000	1.000000	114.000000	0.000000
15144.066759	0.109083	0.595613	-0.005383	81.872177	-18.202930	-4.375208	0.000000	0.000000	0.000000	0.000000	0.000000	0.000000	-0.003706	-0.191408	-0.015352	0.000000	0.000000	1.000000	114.000000	0.000000
15144.070092	0.109083	0.595613	-0.005383	81.872177	-18.202930	-4.375208	0.000000	0.000000	0.000000	0.000000	0.000000	0.000000	-0.003706	-0.191408	-0.015352	0.000000	0.000000	1.000000	114.000000	0.000000
15144.073426	0.109083	0.595613	-0.005383	81.943634	-18.511274	-4.687240	0.000000	0.000000	0.000000	0.000000	0.000000	0.000000	-0.003706	-0.191408	-0.015352	0.000000	0.000000	1.000000	114.000000	0.000000
15144.076759	0.109078	0.594944	-0.005405	81.943634	-18.511274	-4.687240	0.000000	0.000000	0.000000	0.000000	0.000000	0.000000	-0.001547	-0.200909	-0.006403	0.000000	0.000000	1.000000	114.000000	0.000000
15144.080092	0.109078	0.594944	-0.005405	81.943634	-18.511274	-4.687240	0.000000	0.000000	0.000000	0.000000	0.000000	0.000000	-0.001547	-0.200909	-0.006403	0.000000	0.000000	1.000000	114.000000	0.000000
15144.083426	0.109078	0.594267	-0.005403	82.011124	-18.805101	-4.984948	0.000000	0.000000	0.000000	0.000000	0.000000	0.000000	0.000078	-0.202838	0.000324	0.000000	0.000000	1.000000	114.000000	0.000000
15144.086759	0.109078	0.594267	-0.005403	82.011124	-18.805101	-4.984948	0.000000	0.000000	0.000000	0.000000	0.000000	0.000000	0.000078	-0.202838	0.000324	0.000000	0.000000	1.000000	114.000000	0.000000
15144.090092	0.109078	0.594267	-0.005403	82.011124	-18.805101	-4.984948	0.000000	0.000000	0.000000	0.000000	0.000000	0.000000	0.000078	-0.202838	0.000324	0.000000	0.000000	1.000000	114.000000	0.000000
15144.093426	0.109078	0.594267	-0.005403	82.069199	-19.055931	-5.237424	0.000000	0.000000	0.000000	0.000000	0.000000	0.000000	0.000078	-0.202838	0.000324	0.000000	0.000000	1.000000	114.000000	0.000000
15144.096759	0.109063	0.593585	-0.005375	82.069199	-19.055931	-5.237424	0.000000	0.000000	0.000000	0.000000	0.000000	0.000000	-0.004734	-0.204777	0.008599	0.000000	0.000000	1.000000	114.000000	0.000000
15144.100092	0.109063	0.593585	-0.005375	82.069199	-19.055931	-5.237424	0.000000	0.000000	0.000000	0.000000	0.000000	0.000000	-0.004734	-0.204777	0.008599	0.000000	0.000000	1.000000	114.000000	0.000000
15144.103426	0.109027	0.592879	-0.005426	82.115784	-19.242624	-5.426867	0.000000	0.000000	0.000000	0.000000	0.000000	0.000000	-0.010531	-0.211870	-0.015425	0.000000	0.000000	1.000000	114.000000	0.000000
15144.106759	0.109027	0.592879	-0.005426	82.115784	-19.242624	-5.426867	0.000000	0.000000	0.000000	0.000000	0.000000	0.000000	-0.010531	-0.211870	-0.015425	0.000000	0.000000	1.000000	114.000000	0.000000
15144.110092	0.109027	0.592879	-0.005426	82.115784	-19.242624	-5.426867	0.000000	0.000000	0.000000	0.000000	0.000000	0.000000	-0.010531	-0.211870	-0.015425	0.000000	0.000000	1.000000	114.000000	0.000000
15144.113426	0.109027	0.592879	-0.005426	82.138206	-19.293854	-5.479887	0.000000	0.000000	0.000000	0.000000	0.000000	0.000000	-0.010531	-0.211870	-0.015425	0.000000	0.000000	1.000000	114.000000	0.000000
15144.116759	0.108963	0.592136	-0.005506	82.138206	-19.293854	-5.479887	0.000000	0.000000	0.000000	0.000000	0.000000	0.000000	-0.019387	-0.222888	-0.023919	0.000000	0.000000	1.000000	114.000000	0.000000
15144.120092	0.108963	0.592136	-0.005506	82.138206	-19.293854	-5.479887	0.000000	0.000000	0.000000	0.000000	0.000000	0.000000	-0.019387	-0.222888	-0.023919	0.000000	0.000000	1.000000	114.000000	0.000000
15144.123426	0.108840	0.591388	-0.005640	82.120972	-19.141123	-5.329903	0.000000	0.000000	0.000000	0.000000	0.000000	0.000000	-0.036883	-0.224227	-0.040071	0.000000	0.000000	1.000000	114.000000	0.000000
15144.126759	0.108840	0.591388	-0.005640	82.120972	-19.141123	-5.329903	0.000000	0.000000	0.000000	0.000000	0.000000	0.000000	-0.036883	-0.224227	-0.040071	0.000000	0.000000	1.000000	114.000000	0.000000
15144.130092	0.108840	0.591388	-0.005640	82.120972	-19.141123	-5.329903	0.000000	0.000000	0.000000	0.000000	0.000000	0.000000	-0.036883	-0.224227	-0.040071	0.000000	0.000000	1.000000	114.000000	0.000000
15144.133426	0.108840	0.591388	-0.005640	82.082146	-18.857576	-5.043671	0.000000	0.000000	0.000000	0.000000	0.000000	0.000000	-0.036883	-0.224227	-0.040071	0.000000	0.000000	1.000000	114.000000	0.000000
15144.136759	0.108686	0.590630	-0.005809	82.082146	-18.857576	-5.043671	0.000000	0.000000	0.000000	0.000000	0.000000	0.000000	-0.046251	-0.227558	-0.050795	0.000000	0.000000	1.000000	114.000000	0.000000
15144.140092	0.108686	0.590630	-0.005809	82.082146	-18.857576	-5.043671	0.000000	0.000000	0.000000	0.000000	0.000000	0.000000	-0.046251	-0.227558	-0.050795	0.000000	0.000000	1.000000	114.000000	0.000000
15144.143426	0.108500	0.589860	-0.006014	82.001152	-18.352644	-4.535747	0.000000	0.000000	0.000000	0.000000	0.000000	0.000000	-0.055605	-0.230804	-0.061553	0.000000	0.000000	1.000000	114.000000	0.000000
15144.146759	0.108500	0.589860	-0.006014	82.001152	-18.352644	-4.535747	0.000000	0.000000	0.000000	0.000000	0.000000	0.000000	-0.055605	-0.230804	-0.061553	0.000000	0.000000	1.000000	114.000000	0.000000
15144.150092	0.108500	0.589860	-0.006014	82.001152	-18.352644	-4.535747	0.000000	0.000000	0.000000	0.000000	0.000000	0.000000	-0.055605	-0.230804	-0.061553	0.000000	0.000000	1.000000	114.000000	0.000000
15144.153426	0.108500	0.589860	-0.006014	81.866966	-17.591419	-3.771461	0.000000	0.000000	0.000000	0.000000	0.000000	0.000000	-0.055605	-0.230804	-0.061553	0.000000	0.000000	1.000000	114.000000	0.000000
15144.156759	0.108297	0.589110	-0.006199	81.866966	-17.591419	-3.771461	0.000000	0.000000	0.000000	0.000000	0.000000	0.000000	-0.060911	-0.225009	-0.055535	0.000000	0.000000	1.000000	114.000000	0.000000
15144.160092	0.108297	0.589110	-0.006199	81.866966	-17.591419	-3.771461	0.000000	0.000000	0.000000	0.000000	0.000000	0.000000	-0.060911	-0.225009	-0.055535	0.000000	0.000000	1.000000	114.000000	0.000000
15144.163426	0.108085	0.588350	-0.006425	81.690643	-16.660656	-2.839398	0.000000	0.000000	0.000000	0.000000	0.000000	0.000000	-0.063819	-0.228230	-0.067864	0.000000	0.000000	1.000000	114.000000	0.000000
15144.166759	0.108085	0.588350	-0.006425	81.690643	-16.660656	-2.839398	0.000000	0.000000	0.000000	0.000000	0.000000	0.000000	-0.063819	-0.228230	-0.067864	0.000000	0.000000	1.000000	114.000000	0.000000
15144.170092	0.108085	0.588350	-0.006425	81.690643	-16.660656	-2.839398	0.000000	0.000000	0.000000	0.000000	0.000000	0.000000	-0.063819	-0.228230	-0.067864	0.000000	0.000000	1.000000	114.000000	0.000000
15144.173426	0.108085	0.588350	-0.006425	81.494667	-15.674738	-1.851610	0.000000	0.000000	0.000000	0.000000	0.000000	0.000000	-0.063819	-0.228230	-0.067864	0.000000	0.000000	1.000000	114.000000	0.000000
15144.176759	0.107897	0.587608	-0.006642	81.494667	-15.674738	-1.851610	0.000000	0.000000	0.000000	0.000000	0.000000	0.000000	-0.056271	-0.222410	-0.064905	0.000000	0.000000	1.000000	114.000000	0.000000
15144.180092	0.107897	0.587608	-0.006642	81.494667	-15.674738	-1.851610	0.000000	0.000000	0.000000	0.000000	0.000000	0.000000	-0.056271	-0.222410	-0.064905	0.000000	0.000000	1.000000	114.000000	0.000000
15144.183426	0.107743	0.586856	-0.006909	81.303131	-14.757374	-0.939910	0.000000	0.000000	0.000000	0.000000	0.000000	0.000000	-0.046354	-0.225587	-0.080314	0.000000	0.000000	1.000000	114.000000	0.000000
15144.186759	0.107743	0.586856	-0.006909	81.303131	-14.757374	-0.939910	0.000000	0.000000	0.000000	0.000000	0.000000	0.000000	-0.046354	-0.225587	-0.080314	0.000000	0.000000	1.000000	114.000000	0.000000
15144.190092	0.107743	0.586856	-0.006909	81.303131	-14.757374	-0.939910	0.000000	0.000000	0.000000	0.000000	0.000000	0.000000	-0.046354	-0.225587	-0.080314	0.000000	0.000000	1.000000	114.000000	0.000000
15144.193426	0.107743	0.586856	-0.006909	81.134727	-13.962855	-0.153779	0.000000	0.000000	0.000000	0.000000	0.000000	0.000000	-0.046354	-0.225587	-0.080314	0.000000	0.000000	1.000000	114.000000	0.000000
15144.196759	0.107625	0.586112	-0.007212	81.134727	-13.962855	-0.153779	0.000000	0.000000	0.000000	0.000000	0.000000	0.000000	-0.035274	-0.223219	-0.090791	0.000000	0.000000	1.000000	114.000000	0.000000
15144.200092	0.107625	0.586112	-0.007212	81.134727	-13.962855	-0.153779	0.000000	0.000000	0.000000	0.000000	0.000000	0.000000	-0.035274	-0.223219	-0.090791	0.000000	0.000000	1.000000	114.000000	0.000000
15144.203426	0.107591	0.585394	-0.007543	80.982841	-13.270654	0.518672	0.000000	0.000000	0.000000	0.000000	0.000000	0.000000	-0.010225	-0.215338	-0.099361	0.000000	0.000000	1.000000	114.000000	0.000000
15144.206759	0.107591	0.585394	-0.007543	80.982841	-13.270654	0.518672	0.000000	0.000000	0.000000	0.000000	0.000000	0.000000	-0.010225	-0.215338	-0.099361	0.000000	0.000000	1.000000	114.000000	0.000000
15144.210092	0.107591	0.585394	-0.007543	80.982841	-13.270654	0.518672	0.000000	0.000000	0.000000	0.000000	0.000000	0.000000	-0.010225	-0.215338	-0.099361	0.000000	0.000000	1.000000	114.000000	0.000000
15144.213426	0.107591	0.585394	-0.007543	80.852112	-12.694328	1.072244	0.000000	0.000000	0.000000	0.000000	0.000000	0.000000	-0.010225	-0.215338	-0.099361	0.000000	0.000000	1.000000	114.000000	0.000000
15144.216759	0.107597	0.584703	-0.007893	80.852112	-12.694328	1.072244	0.000000	0.000000	0.000000	0.000000	0.000000	0.000000	0.001977	-0.207469	-0.104825	0.000000	0.000000	1.000000	114.000000	0.000000
15144.220092	0.107597	0.584703	-0.007893	80.852112	-12.694328	1.072244	0.000000	0.000000	0.000000	0.000000	0.000000	0.000000	0.001977	-0.207469	-0.104825	0.000000	0.000000	1.000000	114.000000	0.000000
15144.223426	0.107612	0.584049	-0.008210	80.737724	-12.195250	1.546936	0.000000	0.000000	0.000000	0.000000	0.000000	0.000000	0.004244	-0.196226	-0.095217	0.000000	0.000000	1.000000	114.000000	0.000000
15144.226759	0.107612	0.584049	-0.008210	80.737724	-12.195250	1.546936	0.000000	0.000000	0.000000	0.000000	0.000000	0.000000	0.004244	-0.196226	-0.095217	0.000000	0.000000	1.000000	114.000000	0.000000
15144.230092	0.107612	0.584049	-0.008210	80.737724	-12.195250	1.546936	0.000000	0.000000	0.000000	0.000000	0.000000	0.000000	0.004244	-0.196226	-0.095217	0.000000	0.000000	1.000000	114.000000	0.000000
15144.233426	0.107612	0.584049	-0.008210	80.641090	-11.776817	1.942368	0.000000	0.000000	0.000000	0.000000	0.000000	0.000000	0.004244	-0.196226	-0.095217	0.000000	0.000000	1.000000	114.000000	0.000000
15144.236759	0.107602	0.583421	-0.008530	80.641090	-11.776817	1.942368	0.000000	0.000000	0.000000	0.000000	0.000000	0.000000	-0.002740	-0.188429	-0.096002	0.000000	0.000000	1.000000	114.000000	0.000000
15144.240092	0.107602	0.583421	-0.008530	80.641090	-11.776817	1.942368	0.000000	0.000000	0.000000	0.000000	0.000000	0.000000	-0.002740	-0.188429	-0.096002	0.000000	0.000000	1.000000	114.000000	0.000000
15144.243426	0.107605	0.582848	-0.008801	80.557640	-11.422122	2.278178	0.000000	0.000000	0.000000	0.000000	0.000000	0.000000	0.000760	-0.171821	-0.081309	0.000000	0.000000	1.000000	114.000000	0.000000
15144.246759	0.107605	0.582848	-0.008801	80.557640	-11.422122	2.278178	0.000000	0.000000	0.000000	0.000000	0.000000	0.000000	0.000760	-0.171821	-0.081309	0.000000	0.000000	1.000000	114.000000	0.000000
15144.250092	0.107605	0.582848	-0.008801	80.557640	-11.422122	2.278178	0.000000	0.000000	0.000000	0.000000	0.000000	0.000000	0.000760	-0.171821	-0.081309	0.000000	0.000000	1.000000	114.000000	0.000000
15144.253426	0.107605	0.582848	-0.008801	80.493286	-11.141048	2.541539	0.000000	0.000000	0.000000	0.000000	0.000000	0.000000	0.000760	-0.171821	-0.081309	0.000000	0.000000	1.000000	114.000000	0.000000
15144.256759	0.107615	0.582312	-0.009040	80.493286	-11.141048	2.541539	0.000000	0.000000	0.000000	0.000000	0.000000	0.000000	0.003081	-0.160729	-0.071543	0.000000	0.000000	1.000000	114.000000	0.000000
15144.260092	0.107615	0.582312	-0.009040	80.493286	-11.141048	2.541539	0.000000	0.000000	0.000000	0.000000	0.000000	0.000000	0.003081	-0.160729	-0.071543	0.000000	0.000000	1.000000	114.000000	0.000000
15144.263426	0.107608	0.581795	-0.009257	80.447990	-10.924850	2.745836	0.000000	0.000000	0.000000	0.000000	0.000000	0.000000	-0.002162	-0.155120	-0.065206	0.000000	0.000000	1.000000	114.000000	0.000000
15144.266759	0.107608	0.581795	-0.009257	80.447990	-10.924850	2.745836	0.000000	0.000000	0.000000	0.000000	0.000000	0.000000	-0.002162	-0.155120	-0.065206	0.000000	0.000000	1.000000	114.000000	0.000000
15144.270092	0.107608	0.581795	-0.009257	80.447990	-10.924850	2.745836	0.000000	0.000000	0.000000	0.000000	0.000000	0.000000	-0.002162	-0.155120	-0.065206	0.000000	0.000000	1.000000	114.000000	0.000000
15144.273426	0.107608	0.581795	-0.009257	80.425400	-10.771627	2.894568	0.000000	0.000000	0.000000	0.000000	0.000000	0.000000	-0.002162	-0.155120	-0.065206	0.000000	0.000000	1.000000	114.000000	0.000000
15144.276759	0.107572	0.581311	-0.009500	80.425400	-10.771627	2.894568	0.000000	0.000000	0.000000	0.000000	0.000000	0.000000	-0.010754	-0.145330	-0.072831	0.000000	0.000000	1.000000	114.000000	0.000000
15144.280092	0.107572	0.581311	-0.009500	80.425400	-10.771627	2.894568	0.000000	0.000000	0.000000	0.000000	0.000000	0.000000	-0.010754	-0.145330	-0.072831	0.000000	0.000000	1.000000	114.000000	0.000000
15144.283426	0.107519	0.580845	-0.009721	80.412750	-10.647129	3.019726	0.000000	0.000000	0.000000	0.000000	0.000000	0.000000	-0.015967	-0.139754	-0.066451	0.000000	0.000000	1.000000	114.000000	0.000000
15144.286759	0.107519	0.580845	-0.009721	80.412750	-10.647129	3.019726	0.000000	0.000000	0.000000	0.000000	0.000000	0.000000	-0.015967	-0.139754	-0.066451	0.000000	0.000000	1.000000	114.000000	0.000000
15144.290092	0.107519	0.580845	-0.009721	80.412750	-10.647129	3.019726	0.000000	0.000000	0.000000	0.000000	0.000000	0.000000	-0.015967	-0.139754	-0.066451	0.000000	0.000000	1.000000	114.000000	0.000000
15144.293426	0.107519	0.580845	-0.009721	80.402466	-10.534704	3.133433	0.000000	0.000000	0.000000	0.000000	0.000000	0.000000	-0.015967	-0.139754	-0.066451	0.000000	0.000000	1.000000	114.000000	0.000000
15144.296759	0.107464	0.580404	-0.009950	80.402466	-10.534704	3.133433	0.000000	0.000000	0.000000	0.000000	0.000000	0.000000	-0.016476	-0.132085	-0.068571	0.000000	0.000000	1.000000	114.000000	0.000000
15144.300092	0.107464	0.580404	-0.009950	80.402466	-10.534704	3.133433	0.000000	0.000000	0.000000	0.000000	0.000000	0.000000	-0.016476	-0.132085	-0.068571	0.000000	0.000000	1.000000	114.000000	0.000000
15144.303426	0.107464	0.580404	-0.009950	80.407692	-10.483393	3.185051	0.000000	0.000000	0.000000	0.000000	0.000000	0.000000	-0.016476	-0.132085	-0.068571	0.000000	0.000000	1.000000	114.000000	0.000000
15144.306759	0.107464	0.580404	-0.009950	80.407692	-10.483393	3.185051	0.000000	0.000000	0.000000	0.000000	0.000000	0.000000	-0.016476	-0.132085	-0.068571	0.000000	0.000000	1.000000	114.000000	0.000000
15144.310092	0.107411	0.580008	-0.010169	80.407692	-10.483393	3.185051	0.000000	0.000000	0.000000	0.000000	0.000000	0.000000	-0.015771	-0.118995	-0.065639	0.000000	0.000000	1.000000	114.000000	0.000000
15144.313426	0.107411	0.580008	-0.010169	80.413315	-10.410740	3.266352	0.000000	0.000000	0.000000	0.000000	0.000000	0.000000	-0.015771	-0.118995	-0.065639	0.000000	0.000000	1.000000	114.000000	0.000000
15144.316759	0.107336	0.579636	-0.010389	80.413315	-10.410740	3.266352	0.000000	0.000000	0.000000	0.000000	0.000000	0.000000	-0.022631	-0.111378	-0.066180	0.000000	0.000000	1.000000	114.000000	0.000000
15144.320092	0.107336	0.579636	-0.010389	80.413315	-10.410740	3.266352	0.000000	0.000000	0.000000	0.000000	0.000000	0.000000	-0.022631	-0.111378	-0.066180	0.000000	0.000000	1.000000	114.000000	0.000000
15144.323426	0.107336	0.579636	-0.010389	80.411240	-10.295757	3.393288	0.000000	0.000000	0.000000	0.000000	0.000000	0.000000	-0.022631	-0.111378	-0.066180	0.000000	0.000000	1.000000	114.000000	0.000000
15144.326759	0.107336	0.579636	-0.010389	80.411240	-10.295757	3.393288	0.000000	0.000000	0.000000	0.000000	0.000000	0.000000	-0.022631	-0.111378	-0.066180	0.000000	0.000000	1.000000	114.000000	0.000000
15144.330092	0.107263	0.579309	-0.010600	80.411240	-10.295757	3.393288	0.000000	0.000000	0.000000	0.000000	0.000000	0.000000	-0.021906	-0.098340	-0.063189	0.000000	0.000000	1.000000	114.000000	0.000000
15144.333426	0.107263	0.579309	-0.010600	80.386749	-10.070683	3.641512	0.000000	0.000000	0.000000	0.000000	0.000000	0.000000	-0.021906	-0.098340	-0.063189	0.000000	0.000000	1.000000	114.000000	0.000000
15144.336759	0.107263	0.579309	-0.010600	80.386749	-10.070683	3.641512	0.000000	0.000000	0.000000	0.000000	0.000000	0.000000	-0.021906	-0.098340	-0.063189	0.000000	0.000000	1.000000	114.000000	0.000000
15144.340092	0.107263	0.579309	-0.010600	80.386749	-10.070683	3.641512	0.000000	0.000000	0.000000	0.000000	0.000000	0.000000	-0.021906	-0.098340	-0.063189	0.000000	0.000000	1.000000	114.000000	0.000000
15144.343426	0.107138	0.578812	-0.010934	80.346649	-9.729785	4.011884	0.000000	0.000000	0.000000	0.000000	0.000000	0.000000	-0.037511	-0.149004	-0.100202	0.000000	0.000000	1.000000	114.000000	0.000000
15144.346759	0.107138	0.578812	-0.010934	80.346649	-9.729785	4.011884	0.000000	0.000000	0.000000	0.000000	0.000000	0.000000	-0.037511	-0.149004	-0.100202	0.000000	0.000000	1.000000	114.000000	0.000000
15144.350092	0.107138	0.578812	-0.010934	80.346649	-9.729785	4.011884	0.000000	0.000000	0.000000	0.000000	0.000000	0.000000	-0.037511	-0.149004	-0.100202	0.000000	0.000000	1.000000	114.000000	0.000000
15144.353426	0.107138	0.578812	-0.010934	80.299416	-9.351467	4.427995	0.000000	0.000000	0.000000	0.000000	0.000000	0.000000	-0.037511	-0.149004	-0.100202	0.000000	0.000000	1.000000	114.000000	0.000000
15144.356759	0.107084	0.578668	-0.011063	80.299416	-9.351467	4.427995	0.000000	0.000000	0.000000	0.000000	0.000000	0.000000	-0.016054	-0.043193	-0.038886	0.000000	0.000000	1.000000	114.000000	0.000000
15144.360092	0.107084	0.578668	-0.011063	80.299416	-9.351467	4.427995	0.000000	0.000000	0.000000	0.000000	0.000000	0.000000	-0.016054	-0.043193	-0.038886	0.000000	0.000000	1.000000	114.000000	0.000000
15144.363426	0.107084	0.578668	-0.011063	80.269928	-9.063359	4.747604	0.000000	0.000000	0.000000	0.000000	0.000000	0.000000	-0.016054	-0.043193	-0.038886	0.000000	0.000000	1.000000	114.000000	0.000000
15144.366759	0.107084	0.578668	-0.011063	80.269928	-9.063359	4.747604	0.000000	0.000000	0.000000	0.000000	0.000000	0.000000	-0.016054	-0.043193	-0.038886	0.000000	0.000000	1.000000	114.000000	0.000000
15144.370092	0.107056	0.578542	-0.011181	80.269928	-9.063359	4.747604	0.000000	0.000000	0.000000	0.000000	0.000000	0.000000	-0.008492	-0.037784	-0.035376	0.000000	0.000000	1.000000	114.000000	0.000000
15144.373426	0.107056	0.578542	-0.011181	80.254257	-8.922375	4.899670	0.000000	0.000000	0.000000	0.000000	0.000000	0.000000	-0.008492	-0.037784	-0.035376	0.000000	0.000000	1.000000	114.000000	0.000000
15144.376759	0.107056	0.578542	-0.011181	80.254257	-8.922375	4.899670	0.000000	0.000000	0.000000	0.000000	0.000000	0.000000	-0.008492	-0.037784	-0.035376	0.000000	0.000000	1.000000	114.000000	0.000000
15144.380092	0.107056	0.578542	-0.011181	80.254257	-8.922375	4.899670	0.000000	0.000000	0.000000	0.000000	0.000000	0.000000	-0.008492	-0.037784	-0.035376	0.000000	0.000000	1.000000	114.000000	0.000000
15144.383426	0.107033	0.578505	-0.011370	80.253654	-8.909525	4.913971	0.000000	0.000000	0.000000	0.000000	0.000000	0.000000	-0.006892	-0.010987	-0.056689	0.000000	0.000000	1.000000	114.000000	0.000000
15144.386759	0.107033	0.578505	-0.011370	80.253654	-8.909525	4.913971	0.000000	0.000000	0.000000	0.000000	0.000000	0.000000	-0.006892	-0.010987	-0.056689	0.000000	0.000000	1.000000	114.000000	0.000000
15144.390092	0.107033	0.578505	-0.011370	80.253654	-8.909525	4.913971	0.000000	0.000000	0.000000	0.000000	0.000000	0.000000	-0.006892	-0.010987	-0.056689	0.000000	0.000000	1.000000	114.000000	0.000000
15144.393426	0.107033	0.578505	-0.011370	80.250771	-8.902579	4.921021	0.000000	0.000000	0.000000	0.000000	0.000000	0.000000	-0.006892	-0.010987	-0.056689	0.000000	0.000000	1.000000	114.000000	0.000000
15144.396759	0.106994	0.578552	-0.011442	80.250771	-8.902579	4.921021	0.000000	0.000000	0.000000	0.000000	0.000000	0.000000	-0.011846	0.013871	-0.021377	0.000000	0.000000	1.000000	114.000000	0.000000
15144.400092	0.106994	0.578552	-0.011442	80.250771	-8.902579	4.921021	0.000000	0.000000	0.000000	0.000000	0.000000	0.000000	-0.011846	0.013871	-0.021377	0.000000	0.000000	1.000000	114.000000	0.000000
15144.403426	0.106994	0.578552	-0.011442	80.242081	-8.884490	4.942134	0.000000	0.000000	0.000000	0.000000	0.000000	0.000000	-0.011846	0.013871	-0.021377	0.000000	0.000000	1.000000	114.000000	0.000000
15144.406759	0.106994	0.578552	-0.011442	80.242081	-8.884490	4.942134	0.000000	0.000000	0.000000	0.000000	0.000000	0.000000	-0.011846	0.013871	-0.021377	0.000000	0.000000	1.000000	114.000000	0.000000
15144.410092	0.106983	0.578634	-0.011484	80.242081	-8.884490	4.942134	0.000000	0.000000	0.000000	0.000000	0.000000	0.000000	-0.003069	0.024641	-0.012793	0.000000	0.000000	1.000000	114.000000	0.000000
15144.413426	0.106983	0.578634	-0.011484	80.230507	-8.862243	4.970233	0.000000	0.000000	0.000000	0.000000	0.000000	0.000000	-0.003069	0.024641	-0.012793	0.000000	0.000000	1.000000	114.000000	0.000000
15144.416759	0.106983	0.578634	-0.011484	80.230507	-8.862243	4.970233	0.000000	0.000000	0.000000	0.000000	0.000000	0.000000	-0.003069	0.024641	-0.012793	0.000000	0.000000	1.000000	114.000000	0.000000
15144.420092	0.106983	0.578634	-0.011484	80.230507	-8.862243	4.970233	0.000000	0.000000	0.000000	0.000000	0.000000	0.000000	-0.003069	0.024641	-0.012793	0.000000	0.000000	1.000000	114.000000	0.000000
15144.423426	0.106875	0.578845	-0.011470	80.216026	-8.833159	5.005261	0.000000	0.000000	0.000000	0.000000	0.000000	0.000000	-0.032565	0.063392	0.004162	0.000000	0.000000	1.000000	114.000000	0.000000
15144.426759	0.106875	0.578845	-0.011470	80.216026	-8.833159	5.005261	0.000000	0.000000	0.000000	0.000000	0.000000	0.000000	-0.032565	0.063392	0.004162	0.000000	0.000000	1.000000	114.000000	0.000000
15144.430092	0.106875	0.578845	-0.011470	80.216026	-8.833159	5.005261	0.000000	0.000000	0.000000	0.000000	0.000000	0.000000	-0.032565	0.063392	0.004162	0.000000	0.000000	1.000000	114.000000	0.000000
15144.433426	0.106875	0.578845	-0.011470	80.201546	-8.812343	5.040184	0.000000	0.000000	0.000000	0.000000	0.000000	0.000000	-0.032565	0.063392	0.004162	0.000000	0.000000	1.000000	114.000000	0.000000
15144.436759	0.106798	0.578974	-0.011419	80.201546	-8.812343	5.040184	0.000000	0.000000	0.000000	0.000000	0.000000	0.000000	-0.023155	0.038729	0.015421	0.000000	0.000000	1.000000	114.000000	0.000000
15144.440092	0.106798	0.578974	-0.011419	80.201546	-8.812343	5.040184	0.000000	0.000000	0.000000	0.000000	0.000000	0.000000	-0.023155	0.038729	0.015421	0.000000	0.000000	1.000000	114.000000	0.000000
15144.443426	0.106798	0.578974	-0.011419	80.184158	-8.784773	5.081962	0.000000	0.000000	0.000000	0.000000	0.000000	0.000000	-0.023155	0.038729	0.015421	0.000000	0.000000	1.000000	114.000000	0.000000
15144.446759	0.106798	0.578974	-0.011419	80.184158	-8.784773	5.081962	0.000000	0.000000	0.000000	0.000000	0.000000	0.000000	-0.023155	0.038729	0.015421	0.000000	0.000000	1.000000	114.000000	0.000000
15144.450092	0.106673	0.579110	-0.011381	80.184158	-8.784773	5.081962	0.000000	0.000000	0.000000	0.000000	0.000000	0.000000	-0.037533	0.040867	0.011452	0.000000	0.000000	1.000000	114.000000	0.000000
15144.453426	0.106673	0.579110	-0.011381	80.169670	-8.772339	5.116661	0.000000	0.000000	0.000000	0.000000	0.000000	0.000000	-0.037533	0.040867	0.011452	0.000000	0.000000	1.000000	114.000000	0.000000
15144.456759	0.106673	0.579110	-0.011381	80.169670	-8.772339	5.116661	0.000000	0.000000	0.000000	0.000000	0.000000	0.000000	-0.037533	0.040867	0.011452	0.000000	0.000000	1.000000	114.000000	0.000000
15144.460092	0.106673	0.579110	-0.011381	80.169670	-8.772339	5.116661	0.000000	0.000000	0.000000	0.000000	0.000000	0.000000	-0.037533	0.040867	0.011452	0.000000	0.000000	1.000000	114.000000	0.000000
15144.463426	0.106249	0.579368	-0.011373	80.152298	-8.758645	5.158171	0.000000	0.000000	0.000000	0.000000	0.000000	0.000000	-0.126944	0.077224	0.002357	0.000000	0.000000	1.000000	114.000000	0.000000
15144.466759	0.106249	0.579368	-0.011373	80.152298	-8.758645	5.158171	0.000000	0.000000	0.000000	0.000000	0.000000	0.000000	0.000000	-0.000006	-0.000000	0.000000	0.000000	1.000000	114.000000	0.000000
15144.470092	0.106249	0.579368	-0.011373	80.152298	-8.758645	5.158171	0.000000	0.000000	0.000000	0.000000	0.000000	0.000000	0.000000	-0.000006	-0.000000	0.000000	0.000000	1.000000	114.000000	0.000000
15144.473426	0.106249	0.579368	-0.011373	80.137810	-8.760038	5.192654	0.000000	0.000000	0.000000	0.000000	0.000000	0.000000	0.000000	-0.000006	-0.000000	0.000000	0.000000	1.000000	114.000000	0.000000
15144.476759	0.106249	0.579368	-0.011373	80.137810	-8.760038	5.192654	0.000000	0.000000	0.000000	0.000000	0.000000	0.000000	0.000000	-0.000006	-0.000000	0.000000	0.000000	1.000000	114.000000	0.000000
15144.480092	0.105961	0.579500	-0.011363	80.137810	-8.760038	5.192654	0.000000	0.000000	0.000000	0.000000	0.000000	0.000000	-0.086522	0.039655	0.002902	0.000000	0.000000	1.000000	114.000000	0.000000
15144.483426	0.105961	0.579500	-0.011363	80.126190	-8.773720	5.220162	0.000000	0.000000	0.000000	0.000000	0.000000	0.000000	-0.086522	0.039655	0.002902	0.000000	0.000000	1.000000	114.000000	0.000000
15144.486759	0.105961	0.579500	-0.011363	80.126190	-8.773720	5.220162	0.000000	0.000000	0.000000	0.000000	0.000000	0.000000	-0.086522	0.039655	0.002902	0.000000	0.000000	1.000000	114.000000	0.000000
15144.490092	0.105961	0.579500	-0.011363	80.126190	-8.773720	5.220162	0.000000	0.000000	0.000000	0.000000	0.000000	0.000000	-0.086522	0.039655	0.002902	0.000000	0.000000	1.000000	114.000000	0.000000
15144.493426	0.105348	0.579760	-0.011403	80.111687	-8.775295	5.254458	0.000000	0.000000	0.000000	0.000000	0.000000	0.000000	-0.183877	0.078088	-0.011943	0.000000	0.000000	1.000000	114.000000	0.000000
15144.496759	0.105348	0.579760	-0.011403	80.111687	-8.775295	5.254458	0.000000	0.000000	0.000000	0.000000	0.000000	0.000000	-0.183877	0.078088	-0.011943	0.000000	0.000000	1.000000	114.000000	0.000000
15144.500092	0.105348	0.579760	-0.011403	80.111687	-8.775295	5.254458	0.000000	0.000000	0.000000	0.000000	0.000000	0.000000	-0.183877	0.078088	-0.011943	0.000000	0.000000	1.000000	114.000000	0.000000
15144.503426	0.105072	0.579881	-0.011439	80.102982	-8.787702	5.274992	0.000000	0.000000	0.000000	0.000000	0.000000	0.000000	-0.082982	0.036310	-0.010849	0.000000	0.000000	1.000000	114.000000	0.000000
15144.506759	0.105072	0.579881	-0.011439	80.102982	-8.787702	5.274992	0.000000	0.000000	0.000000	0.000000	0.000000	0.000000	-0.082982	0.036310	-0.010849	0.000000	0.000000	1.000000	114.000000	0.000000
15144.510092	0.105072	0.579881	-0.011439	80.102982	-8.787702	5.274992	0.000000	0.000000	0.000000	0.000000	0.000000	0.000000	-0.082982	0.036310	-0.010849	0.000000	0.000000	1.000000	114.000000	0.000000
15144.513426	0.105072	0.579881	-0.011439	80.096146	-8.770150	5.322530	0.000000	0.000000	0.000000	0.000000	0.000000	0.000000	-0.082982	0.036310	-0.010849	0.000000	0.000000	1.000000	114.000000	0.000000
15144.516759	0.104867	0.579945	-0.011454	80.096146	-8.770150	5.322530	0.000000	0.000000	0.000000	0.000000	0.000000	0.000000	-0.061353	0.019201	-0.004468	0.000000	0.000000	1.000000	114.000000	0.000000
15144.520092	0.104867	0.579945	-0.011454	80.096146	-8.770150	5.322530	0.000000	0.000000	0.000000	0.000000	0.000000	0.000000	-0.061353	0.019201	-0.004468	0.000000	0.000000	1.000000	114.000000	0.000000
15144.523426	0.104867	0.579945	-0.011454	80.098289	-8.721492	5.401506	0.000000	0.000000	0.000000	0.000000	0.000000	0.000000	-0.061353	0.019201	-0.004468	0.000000	0.000000	1.000000	114.000000	0.000000
15144.526759	0.104867	0.579945	-0.011454	80.098289	-8.721492	5.401506	0.000000	0.000000	0.000000	0.000000	0.000000	0.000000	-0.061353	0.019201	-0.004468	0.000000	0.000000	1.000000	114.000000	0.000000
15144.530092	0.104753	0.580002	-0.011466	80.098289	-8.721492	5.401506	0.000000	0.000000	0.000000	0.000000	0.000000	0.000000	-0.034307	0.017098	-0.003459	0.000000	0.000000	1.000000	114.000000	0.000000
15144.533426	0.104753	0.580002	-0.011466	80.104095	-8.612699	5.534707	0.000000	0.000000	0.000000	0.000000	0.000000	0.000000	-0.034307	0.017098	-0.003459	0.000000	0.000000	1.000000	114.000000	0.000000
15144.536759	0.104753	0.580002	-0.011466	80.104095	-8.612699	5.534707	0.000000	0.000000	0.000000	0.000000	0.000000	0.000000	-0.034307	0.017098	-0.003459	0.000000	0.000000	1.000000	114.000000	0.000000
15144.540092	0.104753	0.580002	-0.011466	80.104095	-8.612699	5.534707	0.000000	0.000000	0.000000	0.000000	0.000000	0.000000	-0.034307	0.017098	-0.003459	0.000000	0.000000	1.000000	114.000000	0.000000
15144.543426	0.104790	0.580009	-0.011499	80.110954	-8.526914	5.634158	0.000000	0.000000	0.000000	0.000000	0.000000	0.000000	0.011047	0.002091	-0.009988	0.000000	0.000000	1.000000	114.000000	0.000000
15144.546759	0.104790	0.580009	-0.011499	80.110954	-8.526914	5.634158	0.000000	0.000000	0.000000	0.000000	0.000000	0.000000	0.011047	0.002091	-0.009988	0.000000	0.000000	1.000000	114.000000	0.000000
15144.550092	0.104790	0.580009	-0.011499	80.110954	-8.526914	5.634158	0.000000	0.000000	0.000000	0.000000	0.000000	0.000000	0.011047	0.002091	-0.009988	0.000000	0.000000	1.000000	114.000000	0.000000
15144.553426	0.104790	0.580009	-0.011499	80.114494	-8.518091	5.636459	0.000000	0.000000	0.000000	0.000000	0.000000	0.000000	0.011047	0.002091	-0.009988	0.000000	0.000000	1.000000	114.000000	0.000000
15144.556759	0.104855	0.579984	-0.011507	80.114494	-8.518091	5.636459	0.000000	0.000000	0.000000	0.000000	0.000000	0.000000	0.019504	-0.007509	-0.002519	0.000000	0.000000	1.000000	114.000000	0.000000
15144.560092	0.104855	0.579984	-0.011507	80.114494	-8.518091	5.636459	0.000000	0.000000	0.000000	0.000000	0.000000	0.000000	0.019504	-0.007509	-0.002519	0.000000	0.000000	1.000000	114.000000	0.000000
15144.563426	0.104855	0.579984	-0.011507	80.120285	-8.520536	5.622933	0.000000	0.000000	0.000000	0.000000	0.000000	0.000000	0.019504	-0.007509	-0.002519	0.000000	0.000000	1.000000	114.000000	0.000000
15144.566759	0.104855	0.579984	-0.011507	80.120285	-8.520536	5.622933	0.000000	0.000000	0.000000	0.000000	0.000000	0.000000	0.019504	-0.007509	-0.002519	0.000000	0.000000	1.000000	114.000000	0.000000
15144.570092	0.104958	0.579941	-0.011542	80.120285	-8.520536	5.622933	0.000000	0.000000	0.000000	0.000000	0.000000	0.000000	0.031006	-0.012907	-0.010557	0.000000	0.000000	1.000000	114.000000	0.000000
15144.573426	0.104958	0.579941	-0.011542	80.124008	-8.514296	5.615288	0.000000	0.000000	0.000000	0.000000	0.000000	0.000000	0.031006	-0.012907	-0.010557	0.000000	0.000000	1.000000	114.000000	0.000000
15144.576759	0.104958	0.579941	-0.011542	80.124008	-8.514296	5.615288	0.000000	0.000000	0.000000	0.000000	0.000000	0.000000	0.031006	-0.012907	-0.010557	0.000000	0.000000	1.000000	114.000000	0.000000
15144.580092	0.104958	0.579941	-0.011542	80.124008	-8.514296	5.615288	0.000000	0.000000	0.000000	0.000000	0.000000	0.000000	0.031006	-0.012907	-0.010557	0.000000	0.000000	1.000000	114.000000	0.000000
15144.583426	0.105116	0.579859	-0.011534	80.126930	-8.515526	5.608517	0.000000	0.000000	0.000000	0.000000	0.000000	0.000000	0.047461	-0.024606	0.002404	0.000000	0.000000	1.000000	114.000000	0.000000
15144.586759	0.105116	0.579859	-0.011534	80.126930	-8.515526	5.608517	0.000000	0.000000	0.000000	0.000000	0.000000	0.000000	0.047461	-0.024606	0.002404	0.000000	0.000000	1.000000	114.000000	0.000000
15144.590092	0.105116	0.579859	-0.011534	80.126930	-8.515526	5.608517	0.000000	0.000000	0.000000	0.000000	0.000000	0.000000	0.047461	-0.024606	0.002404	0.000000	0.000000	1.000000	114.000000	0.000000
15144.593426	0.105116	0.579859	-0.011534	80.127754	-8.510772	5.607637	0.000000	0.000000	0.000000	0.000000	0.000000	0.000000	0.047461	-0.024606	0.002404	0.000000	0.000000	1.000000	114.000000	0.000000
15144.596759	0.105144	0.579827	-0.011510	80.127754	-8.510772	5.607637	0.000000	0.000000	0.000000	0.000000	0.000000	0.000000	0.008459	-0.009596	0.007462	0.000000	0.000000	1.000000	114.000000	0.000000
15144.600092	0.105144	0.579827	-0.011510	80.127754	-8.510772	5.607637	0.000000	0.000000	0.000000	0.000000	0.000000	0.000000	0.008459	-0.009596	0.007462	0.000000	0.000000	1.000000	114.000000	0.000000
15144.603426	0.105144	0.579827	-0.011510	80.126472	-8.505470	5.612661	0.000000	0.000000	0.000000	0.000000	0.000000	0.000000	0.008459	-0.009596	0.007462	0.000000	0.000000	1.000000	114.000000	0.000000
15144.606759	0.105144	0.579827	-0.011510	80.126472	-8.505470	5.612661	0.000000	0.000000	0.000000	0.000000	0.000000	0.000000	0.008459	-0.009596	0.007462	0.000000	0.000000	1.000000	114.000000	0.000000
15144.610092	0.105151	0.579795	-0.011480	80.126472	-8.505470	5.612661	0.000000	0.000000	0.000000	0.000000	0.000000	0.000000	0.002113	-0.009607	0.008958	0.000000	0.000000	1.000000	114.000000	0.000000
15144.613426	0.105151	0.579795	-0.011480	80.125038	-8.492172	5.627611	0.000000	0.000000	0.000000	0.000000	0.000000	0.000000	0.002113	-0.009607	0.008958	0.000000	0.000000	1.000000	114.000000	0.000000
15144.616759	0.105151	0.579795	-0.011480	80.125038	-8.492172	5.627611	0.000000	0.000000	0.000000	0.000000	0.000000	0.000000	0.002113	-0.009607	0.008958	0.000000	0.000000	1.000000	114.000000	0.000000
15144.620092	0.105151	0.579795	-0.011480	80.125038	-8.492172	5.627611	0.000000	0.000000	0.000000	0.000000	0.000000	0.000000	0.002113	-0.009607	0.008958	0.000000	0.000000	1.000000	114.000000	0.000000
15144.623426	0.105183	0.579778	-0.011346	80.125618	-8.413646	5.721774	0.000000	0.000000	0.000000	0.000000	0.000000	0.000000	0.009449	-0.005077	0.040055	0.000000	0.000000	1.000000	114.000000	0.000000
15144.626759	0.105183	0.579778	-0.011346	80.125618	-8.413646	5.721774	0.000000	0.000000	0.000000	0.000000	0.000000	0.000000	0.009449	-0.005077	0.040055	0.000000	0.000000	1.000000	114.000000	0.000000
15144.630092	0.105183	0.579778	-0.011346	80.125618	-8.413646	5.721774	0.000000	0.000000	0.000000	0.000000	0.000000	0.000000	0.009449	-0.005077	0.040055	0.000000	0.000000	1.000000	114.000000	0.000000
15144.633426	0.105183	0.579778	-0.011346	80.137077	-8.243606	5.927222	0.000000	0.000000	0.000000	0.000000	0.000000	0.000000	0.009449	-0.005077	0.040055	0.000000	0.000000	1.000000	114.000000	0.000000
15144.636759	0.105221	0.579757	-0.011281	80.137077	-8.243606	5.927222	0.000000	0.000000	0.000000	0.000000	0.000000	0.000000	0.011304	-0.006297	0.019506	0.000000	0.000000	1.000000	114.000000	0.000000
15144.640092	0.105221	0.579757	-0.011281	80.137077	-8.243606	5.927222	0.000000	0.000000	0.000000	0.000000	0.000000	0.000000	0.011304	-0.006297	0.019506	0.000000	0.000000	1.000000	114.000000	0.000000
15144.643426	0.105221	0.579757	-0.011281	80.157570	-7.959817	6.269749	0.000000	0.000000	0.000000	0.000000	0.000000	0.000000	0.011304	-0.006297	0.019506	0.000000	0.000000	1.000000	114.000000	0.000000
15144.646759	0.105221	0.579757	-0.011281	80.157570	-7.959817	6.269749	0.000000	0.000000	0.000000	0.000000	0.000000	0.000000	0.011304	-0.006297	0.019506	0.000000	0.000000	1.000000	114.000000	0.000000
15144.650092	0.105279	0.579736	-0.011221	80.157570	-7.959817	6.269749	0.000000	0.000000	0.000000	0.000000	0.000000	0.000000	0.017659	-0.006302	0.018005	0.000000	0.000000	1.000000	114.000000	0.000000
15144.653426	0.105279	0.579736	-0.011221	80.187531	-7.561328	6.750124	0.000000	0.000000	0.000000	0.000000	0.000000	0.000000	0.017659	-0.006302	0.018005	0.000000	0.000000	1.000000	114.000000	0.000000
15144.656759	0.105279	0.579736	-0.011221	80.187531	-7.561328	6.750124	0.000000	0.000000	0.000000	0.000000	0.000000	0.000000	0.017659	-0.006302	0.018005	0.000000	0.000000	1.000000	114.000000	0.000000
15144.660092	0.105279	0.579736	-0.011221	80.187531	-7.561328	6.750124	0.000000	0.000000	0.000000	0.000000	0.000000	0.000000	0.017659	-0.006302	0.018005	0.000000	0.000000	1.000000	114.000000	0.000000
15144.663426	0.105484	0.579672	-0.011207	80.215858	-7.070414	7.332882	0.000000	0.000000	0.000000	0.000000	0.000000	0.000000	0.061394	-0.019215	0.004401	0.000000	0.000000	1.000000	114.000000	0.000000
15144.666759	0.105484	0.579672	-0.011207	80.215858	-7.070414	7.332882	0.000000	0.000000	0.000000	0.000000	0.000000	0.000000	0.061394	-0.019215	0.004401	0.000000	0.000000	1.000000	114.000000	0.000000
15144.670092	0.105484	0.579672	-0.011207	80.215858	-7.070414	7.332882	0.000000	0.000000	0.000000	0.000000	0.000000	0.000000	0.061394	-0.019215	0.004401	0.000000	0.000000	1.000000	114.000000	0.000000
15144.673426	0.105484	0.579672	-0.011207	80.228828	-6.543221	7.946748	0.000000	0.000000	0.000000	0.000000	0.000000	0.000000	0.061394	-0.019215	0.004401	0.000000	0.000000	1.000000	114.000000	0.000000
15144.676759	0.105583	0.579611	-0.011259	80.228828	-6.543221	7.946748	0.000000	0.000000	0.000000	0.000000	0.000000	0.000000	0.029828	-0.018322	-0.015654	0.000000	0.000000	1.000000	114.000000	0.000000
15144.680092	0.105583	0.579611	-0.011259	80.228828	-6.543221	7.946748	0.000000	0.000000	0.000000	0.000000	0.000000	0.000000	0.029828	-0.018322	-0.015654	0.000000	0.000000	1.000000	114.000000	0.000000
15144.683426	0.105583	0.579611	-0.011259	80.214714	-6.075268	8.478934	0.000000	0.000000	0.000000	0.000000	0.000000	0.000000	0.029828	-0.018322	-0.015654	0.000000	0.000000	1.000000	114.000000	0.000000
15144.686759	0.105583	0.579611	-0.011259	80.214714	-6.075268	8.478934	0.000000	0.000000	0.000000	0.000000	0.000000	0.000000	0.029828	-0.018322	-0.015654	0.000000	0.000000	1.000000	114.000000	0.000000
15144.690092	0.105702	0.579575	-0.011322	80.214714	-6.075268	8.478934	0.000000	0.000000	0.000000	0.000000	0.000000	0.000000	0.035710	-0.010815	-0.019120	0.000000	0.000000	1.000000	114.000000	0.000000
15144.693426	0.105702	0.579575	-0.011322	80.155411	-5.667526	8.916712	0.000000	0.000000	0.000000	0.000000	0.000000	0.000000	0.035710	-0.010815	-0.019120	0.000000	0.000000	1.000000	114.000000	0.000000
15144.696759	0.105702	0.579575	-0.011322	80.155411	-5.667526	8.916712	0.000000	0.000000	0.000000	0.000000	0.000000	0.000000	0.035710	-0.010815	-0.019120	0.000000	0.000000	1.000000	114.000000	0.000000
15144.700092	0.105702	0.579575	-0.011322	80.155411	-5.667526	8.916712	0.000000	0.000000	0.000000	0.000000	0.000000	0.000000	0.035710	-0.010815	-0.019120	0.000000	0.000000	1.000000	114.000000	0.000000
15144.703426	0.105832	0.579491	-0.011625	80.058159	-5.297193	9.291691	0.000000	0.000000	0.000000	0.000000	0.000000	0.000000	0.038780	-0.025247	-0.090879	0.000000	0.000000	1.000000	114.000000	0.000000
15144.706759	0.105832	0.579491	-0.011625	80.058159	-5.297193	9.291691	0.000000	0.000000	0.000000	0.000000	0.000000	0.000000	0.038780	-0.025247	-0.090879	0.000000	0.000000	1.000000	114.000000	0.000000
15144.710092	0.105832	0.579491	-0.011625	80.058159	-5.297193	9.291691	0.000000	0.000000	0.000000	0.000000	0.000000	0.000000	0.038780	-0.025247	-0.090879	0.000000	0.000000	1.000000	114.000000	0.000000
15144.713426	0.105832	0.579491	-0.011625	79.950890	-4.965959	9.619644	0.000000	0.000000	0.000000	0.000000	0.000000	0.000000	0.038780	-0.025247	-0.090879	0.000000	0.000000	1.000000	114.000000	0.000000
15144.716759	0.105886	0.579483	-0.011772	79.950890	-4.965959	9.619644	0.000000	0.000000	0.000000	0.000000	0.000000	0.000000	0.016326	-0.002415	-0.044121	0.000000	0.000000	1.000000	114.000000	0.000000
15144.720092	0.105886	0.579483	-0.011772	79.950890	-4.965959	9.619644	0.000000	0.000000	0.000000	0.000000	0.000000	0.000000	0.016326	-0.002415	-0.044121	0.000000	0.000000	1.000000	114.000000	0.000000
15144.723426	0.105886	0.579483	-0.011772	79.849014	-4.692706	9.885862	0.000000	0.000000	0.000000	0.000000	0.000000	0.000000	0.016326	-0.002415	-0.044121	0.000000	0.000000	1.000000	114.000000	0.000000
15144.726759	0.105914	0.579482	-0.011938	79.849014	-4.692706	9.885862	0.000000	0.000000	0.000000	0.000000	0.000000	0.000000	0.008304	-0.000313	-0.049615	0.000000	0.000000	1.000000	114.000000	0.000000
15144.730092	0.105914	0.579482	-0.011938	79.849014	-4.692706	9.885862	0.000000	0.000000	0.000000	0.000000	0.000000	0.000000	0.008304	-0.000313	-0.049615	0.000000	0.000000	1.000000	114.000000	0.000000
15144.733426	0.105914	0.579482	-0.011938	79.758980	-4.453316	10.118853	0.000000	0.000000	0.000000	0.000000	0.000000	0.000000	0.008304	-0.000313	-0.049615	0.000000	0.000000	1.000000	114.000000	0.000000
15144.736759	0.105914	0.579482	-0.011938	79.758980	-4.453316	10.118853	0.000000	0.000000	0.000000	0.000000	0.000000	0.000000	0.008304	-0.000313	-0.049615	0.000000	1.000000	1.000000	114.000000	0.000000
15144.740092	0.105940	0.579506	-0.012110	79.758980	-4.453316	10.118853	0.000000	0.000000	0.000000	0.000000	0.000000	0.000000	0.007826	0.007151	-0.051569	0.000000	1.000000	1.000000	114.000000	0.000000
