# Supplementary material for: Haptic Guidance Needs to Be Intuitive Not Just Informative to Improve Human Motor Accuracy
Source: PLoS One. 2016 Mar 16;11(3):e0150912. doi: 10.1371/journal.pone.0150912 (PMC4794196; doi:10.1371/journal.pone.0150912)
Supplement: S1 Data — (ZIP) [file pone.0150912.s001.zip › Subject6/exp1_0115.txt]

Time	PosX	PosY	PosZ	RotX	RotY	RotZ	ForceX	ForceY	ForceZ	MomentX	MomentY	MomentZ	VelocityX	VelocityY	VelocityZ	CalibratedWeight	ButtonDown	Condition	Trial	Visual
15146.190676	0.001346	0.479313	0.241834	73.933357	32.048801	32.798733	0.000000	0.000000	0.000000	0.000000	0.000000	0.000000	-0.079667	-0.074931	-0.011938	0.000000	1.000000	1.000000	115.000000	1.000000
15146.194010	0.001346	0.479313	0.241834	73.904404	32.279083	33.135906	0.000000	0.000000	0.000000	0.000000	0.000000	0.000000	-0.079667	-0.074931	-0.011938	0.000000	1.000000	1.000000	115.000000	1.000000
15146.197343	0.001346	0.479313	0.241834	73.904404	32.279083	33.135906	0.000000	0.000000	0.000000	0.000000	0.000000	0.000000	-0.079667	-0.074931	-0.011938	0.000000	1.000000	1.000000	115.000000	1.000000
15146.200676	0.001113	0.479083	0.241810	73.904404	32.279083	33.135906	0.000000	0.000000	0.000000	0.000000	0.000000	0.000000	-0.069696	-0.069048	-0.007359	0.000000	1.000000	1.000000	115.000000	1.000000
15146.204010	0.000914	0.478795	0.241771	73.861130	32.582340	33.571728	0.000000	0.000000	0.000000	0.000000	0.000000	0.000000	-0.059742	-0.086370	-0.011720	0.000000	1.000000	1.000000	115.000000	1.000000
15146.207343	0.000914	0.478795	0.241771	73.861130	32.582340	33.571728	0.000000	0.000000	0.000000	0.000000	0.000000	0.000000	-0.059742	-0.086370	-0.011720	0.000000	1.000000	1.000000	115.000000	1.000000
15146.210676	0.000914	0.478795	0.241771	73.861130	32.582340	33.571728	0.000000	0.000000	0.000000	0.000000	0.000000	0.000000	-0.059742	-0.086370	-0.011720	0.000000	1.000000	1.000000	115.000000	1.000000
15146.214010	0.000914	0.478795	0.241771	73.808662	32.900455	34.032173	0.000000	0.000000	0.000000	0.000000	0.000000	0.000000	-0.059742	-0.086370	-0.011720	0.000000	1.000000	1.000000	115.000000	1.000000
15146.217343	0.000748	0.478507	0.241731	73.808662	32.900455	34.032173	0.000000	0.000000	0.000000	0.000000	0.000000	0.000000	-0.049782	-0.086355	-0.011781	0.000000	1.000000	1.000000	115.000000	1.000000
15146.220676	0.000748	0.478507	0.241731	73.808662	32.900455	34.032173	0.000000	0.000000	0.000000	0.000000	0.000000	0.000000	-0.049782	-0.086355	-0.011781	0.000000	1.000000	1.000000	115.000000	1.000000
15146.224010	0.000516	0.478219	0.241692	73.768036	33.183891	34.441689	0.000000	0.000000	0.000000	0.000000	0.000000	0.000000	-0.069682	-0.086349	-0.011817	0.000000	1.000000	1.000000	115.000000	1.000000
15146.227343	0.000516	0.478219	0.241692	73.768036	33.183891	34.441689	0.000000	0.000000	0.000000	0.000000	0.000000	0.000000	-0.069682	-0.086349	-0.011817	0.000000	1.000000	1.000000	115.000000	1.000000
15146.230676	0.000516	0.478219	0.241692	73.768036	33.183891	34.441689	0.000000	0.000000	0.000000	0.000000	0.000000	0.000000	-0.069682	-0.086349	-0.011817	0.000000	1.000000	1.000000	115.000000	1.000000
15146.234010	0.000284	0.477892	0.241621	73.741043	33.440689	34.812946	0.000000	0.000000	0.000000	0.000000	0.000000	0.000000	-0.069678	-0.098081	-0.021191	0.000000	1.000000	1.000000	115.000000	1.000000
15146.237343	0.000284	0.477892	0.241621	73.741043	33.440689	34.812946	0.000000	0.000000	0.000000	0.000000	0.000000	0.000000	-0.069678	-0.098081	-0.021191	0.000000	1.000000	1.000000	115.000000	1.000000
15146.240676	0.000284	0.477892	0.241621	73.741043	33.440689	34.812946	0.000000	0.000000	0.000000	0.000000	0.000000	0.000000	-0.069678	-0.098081	-0.021191	0.000000	1.000000	1.000000	115.000000	1.000000
15146.244010	0.000284	0.477892	0.241621	73.716026	33.668930	35.141914	0.000000	0.000000	0.000000	0.000000	0.000000	0.000000	-0.069678	-0.098081	-0.021191	0.000000	1.000000	1.000000	115.000000	1.000000
15146.247343	0.000052	0.477622	0.241533	73.716026	33.668930	35.141914	0.000000	0.000000	0.000000	0.000000	0.000000	0.000000	-0.069665	-0.081016	-0.026593	0.000000	1.000000	1.000000	115.000000	1.000000
15146.250676	0.000052	0.477622	0.241533	73.716026	33.668930	35.141914	0.000000	0.000000	0.000000	0.000000	0.000000	0.000000	-0.069665	-0.081016	-0.026593	0.000000	1.000000	1.000000	115.000000	1.000000
15146.254010	0.000052	0.477622	0.241533	73.689629	33.907974	35.427372	0.000000	0.000000	0.000000	0.000000	0.000000	0.000000	-0.069665	-0.081016	-0.026593	0.000000	1.000000	1.000000	115.000000	1.000000
15146.257343	0.000052	0.477622	0.241533	73.689629	33.907974	35.427372	0.000000	0.000000	0.000000	0.000000	0.000000	0.000000	-0.069665	-0.081016	-0.026593	0.000000	1.000000	1.000000	115.000000	1.000000
15146.260676	-0.000114	0.477352	0.241444	73.689629	33.907974	35.427372	0.000000	0.000000	0.000000	0.000000	0.000000	0.000000	-0.049748	-0.081001	-0.026650	0.000000	1.000000	1.000000	115.000000	1.000000
15146.264010	-0.000214	0.477063	0.241339	73.671463	34.135246	35.598221	0.000000	0.000000	0.000000	0.000000	0.000000	0.000000	-0.029838	-0.086836	-0.031355	0.000000	1.000000	1.000000	115.000000	1.000000
15146.267343	-0.000214	0.477063	0.241339	73.671463	34.135246	35.598221	0.000000	0.000000	0.000000	0.000000	0.000000	0.000000	-0.029838	-0.086836	-0.031355	0.000000	1.000000	1.000000	115.000000	1.000000
15146.270676	-0.000214	0.477063	0.241339	73.671463	34.135246	35.598221	0.000000	0.000000	0.000000	0.000000	0.000000	0.000000	-0.029838	-0.086836	-0.031355	0.000000	1.000000	1.000000	115.000000	1.000000
15146.274010	-0.000214	0.477063	0.241339	73.660652	34.321918	35.708954	0.000000	0.000000	0.000000	0.000000	0.000000	0.000000	-0.029838	-0.086836	-0.031355	0.000000	1.000000	1.000000	115.000000	1.000000
15146.277343	-0.000280	0.476811	0.241201	73.660652	34.321918	35.708954	0.000000	0.000000	0.000000	0.000000	0.000000	0.000000	-0.019879	-0.075645	-0.041386	0.000000	1.000000	1.000000	115.000000	1.000000
15146.280676	-0.000280	0.476811	0.241201	73.660652	34.321918	35.708954	0.000000	0.000000	0.000000	0.000000	0.000000	0.000000	-0.019879	-0.075645	-0.041386	0.000000	1.000000	1.000000	115.000000	1.000000
15146.284010	-0.000280	0.476811	0.241201	73.674225	34.453728	35.858768	0.000000	0.000000	0.000000	0.000000	0.000000	0.000000	-0.019879	-0.075645	-0.041386	0.000000	1.000000	1.000000	115.000000	1.000000
15146.287343	-0.000280	0.476811	0.241201	73.674225	34.453728	35.858768	0.000000	0.000000	0.000000	0.000000	0.000000	0.000000	-0.019879	-0.075645	-0.041386	0.000000	1.000000	1.000000	115.000000	1.000000
15146.290676	-0.000313	0.476577	0.241047	73.674225	34.453728	35.858768	0.000000	0.000000	0.000000	0.000000	0.000000	0.000000	-0.009925	-0.070018	-0.046417	0.000000	1.000000	1.000000	115.000000	1.000000
15146.294010	-0.000313	0.476577	0.241047	73.705185	34.529202	35.934570	0.000000	0.000000	0.000000	0.000000	0.000000	0.000000	-0.009925	-0.070018	-0.046417	0.000000	1.000000	1.000000	115.000000	1.000000
15146.297343	-0.000313	0.476577	0.241047	73.705185	34.529202	35.934570	0.000000	0.000000	0.000000	0.000000	0.000000	0.000000	-0.009925	-0.070018	-0.046417	0.000000	1.000000	1.000000	115.000000	1.000000
15146.300676	-0.000313	0.476577	0.241047	73.705185	34.529202	35.934570	0.000000	0.000000	0.000000	0.000000	0.000000	0.000000	-0.009925	-0.070018	-0.046417	0.000000	1.000000	1.000000	115.000000	1.000000
15146.304010	-0.000214	0.476089	0.240625	73.741272	34.619858	36.023346	0.000000	0.000000	0.000000	0.000000	0.000000	0.000000	0.029870	-0.146588	-0.126642	0.000000	1.000000	1.000000	115.000000	1.000000
15146.307343	-0.000214	0.476089	0.240625	73.741272	34.619858	36.023346	0.000000	0.000000	0.000000	0.000000	0.000000	0.000000	0.029870	-0.146588	-0.126642	0.000000	1.000000	1.000000	115.000000	1.000000
15146.310676	-0.000214	0.476089	0.240625	73.741272	34.619858	36.023346	0.000000	0.000000	0.000000	0.000000	0.000000	0.000000	0.029870	-0.146588	-0.126642	0.000000	1.000000	1.000000	115.000000	1.000000
15146.314010	-0.000214	0.476089	0.240625	73.782951	34.703323	36.102924	0.000000	0.000000	0.000000	0.000000	0.000000	0.000000	0.029870	-0.146588	-0.126642	0.000000	0.000000	1.000000	115.000000	1.000000
15146.317343	-0.000180	0.475871	0.240324	73.782951	34.703323	36.102924	0.000000	0.000000	0.000000	0.000000	0.000000	0.000000	0.009961	-0.065356	-0.090258	0.000000	0.000000	1.000000	115.000000	1.000000
15146.320676	-0.000180	0.475871	0.240324	73.782951	34.703323	36.102924	0.000000	0.000000	0.000000	0.000000	0.000000	0.000000	0.009961	-0.065356	-0.090258	0.000000	0.000000	1.000000	115.000000	1.000000
15146.324010	-0.000180	0.475871	0.240324	73.831314	34.778732	36.168049	0.000000	0.000000	0.000000	0.000000	0.000000	0.000000	0.009961	-0.065356	-0.090258	0.000000	0.000000	1.000000	115.000000	1.000000
15146.327343	-0.000180	0.475871	0.240324	73.831314	34.778732	36.168049	0.000000	0.000000	0.000000	0.000000	0.000000	0.000000	0.009961	-0.065356	-0.090258	0.000000	0.000000	1.000000	115.000000	1.000000
15146.330676	-0.000147	0.475689	0.239925	73.831314	34.778732	36.168049	0.000000	0.000000	0.000000	0.000000	0.000000	0.000000	0.009959	-0.054656	-0.119703	0.000000	0.000000	1.000000	115.000000	1.000000
15146.334010	-0.000147	0.475506	0.239493	73.879631	34.882618	36.273170	0.000000	0.000000	0.000000	0.000000	0.000000	0.000000	0.000027	-0.054860	-0.129515	0.000000	0.000000	1.000000	115.000000	1.000000
15146.337343	-0.000147	0.475506	0.239493	73.879631	34.882618	36.273170	0.000000	0.000000	0.000000	0.000000	0.000000	0.000000	0.000027	-0.054860	-0.129515	0.000000	0.000000	1.000000	115.000000	1.000000
15146.340676	-0.000147	0.475506	0.239493	73.879631	34.882618	36.273170	0.000000	0.000000	0.000000	0.000000	0.000000	0.000000	0.000027	-0.054860	-0.129515	0.000000	0.000000	1.000000	115.000000	1.000000
15146.344010	-0.000147	0.475506	0.239493	73.923241	34.985500	36.375111	0.000000	0.000000	0.000000	0.000000	0.000000	0.000000	0.000027	-0.054860	-0.129515	0.000000	0.000000	1.000000	115.000000	1.000000
15146.347343	-0.000180	0.475361	0.239060	73.923241	34.985500	36.375111	0.000000	0.000000	0.000000	0.000000	0.000000	0.000000	-0.009888	-0.043378	-0.129946	0.000000	0.000000	1.000000	115.000000	1.000000
15146.350676	-0.000180	0.475361	0.239060	73.923241	34.985500	36.375111	0.000000	0.000000	0.000000	0.000000	0.000000	0.000000	-0.009888	-0.043378	-0.129946	0.000000	0.000000	1.000000	115.000000	1.000000
15146.354010	-0.000180	0.475361	0.239060	73.956558	35.069370	36.443604	0.000000	0.000000	0.000000	0.000000	0.000000	0.000000	-0.009888	-0.043378	-0.129946	0.000000	0.000000	1.000000	115.000000	1.000000
15146.357343	-0.000180	0.475361	0.239060	73.956558	35.069370	36.443604	0.000000	0.000000	0.000000	0.000000	0.000000	0.000000	-0.009888	-0.043378	-0.129946	0.000000	0.000000	1.000000	115.000000	1.000000
15146.360676	-0.000147	0.475295	0.238721	73.956558	35.069370	36.443604	0.000000	0.000000	0.000000	0.000000	0.000000	0.000000	0.009937	-0.019764	-0.101511	0.000000	0.000000	1.000000	115.000000	1.000000
15146.364010	0.000018	0.475213	0.238464	73.982147	35.142918	36.437004	0.000000	0.000000	0.000000	0.000000	0.000000	0.000000	0.049551	-0.024825	-0.077131	0.000000	0.000000	1.000000	115.000000	1.000000
15146.367343	0.000018	0.475213	0.238464	73.982147	35.142918	36.437004	0.000000	0.000000	0.000000	0.000000	0.000000	0.000000	0.049551	-0.024825	-0.077131	0.000000	0.000000	1.000000	115.000000	1.000000
15146.370676	0.000018	0.475213	0.238464	73.982147	35.142918	36.437004	0.000000	0.000000	0.000000	0.000000	0.000000	0.000000	0.049551	-0.024825	-0.077131	0.000000	0.000000	1.000000	115.000000	1.000000
15146.374010	0.000018	0.475213	0.238464	73.996941	35.184528	36.321507	0.000000	0.000000	0.000000	0.000000	0.000000	0.000000	0.049551	-0.024825	-0.077131	0.000000	0.000000	1.000000	115.000000	1.000000
15146.377343	0.000150	0.475190	0.238319	73.996941	35.184528	36.321507	0.000000	0.000000	0.000000	0.000000	0.000000	0.000000	0.039618	-0.006827	-0.043597	0.000000	0.000000	1.000000	115.000000	1.000000
15146.380676	0.000150	0.475190	0.238319	73.996941	35.184528	36.321507	0.000000	0.000000	0.000000	0.000000	0.000000	0.000000	0.039618	-0.006827	-0.043597	0.000000	0.000000	1.000000	115.000000	1.000000
15146.384010	0.000150	0.475190	0.238319	74.014488	35.163849	36.134865	0.000000	0.000000	0.000000	0.000000	0.000000	0.000000	0.039618	-0.006827	-0.043597	0.000000	0.000000	1.000000	115.000000	1.000000
15146.387343	0.000150	0.475190	0.238319	74.014488	35.163849	36.134865	0.000000	0.000000	0.000000	0.000000	0.000000	0.000000	0.039618	-0.006827	-0.043597	0.000000	0.000000	1.000000	115.000000	1.000000
15146.390676	0.000282	0.475207	0.238238	74.014488	35.163849	36.134865	0.000000	0.000000	0.000000	0.000000	0.000000	0.000000	0.039609	0.005076	-0.024461	0.000000	0.000000	1.000000	115.000000	1.000000
15146.394010	0.000282	0.475207	0.238238	74.041931	35.055962	35.869324	0.000000	0.000000	0.000000	0.000000	0.000000	0.000000	0.039609	0.005076	-0.024461	0.000000	0.000000	1.000000	115.000000	1.000000
15146.397343	0.000282	0.475207	0.238238	74.041931	35.055962	35.869324	0.000000	0.000000	0.000000	0.000000	0.000000	0.000000	0.039609	0.005076	-0.024461	0.000000	0.000000	1.000000	115.000000	1.000000
15146.400676	0.000282	0.475207	0.238238	74.041931	35.055962	35.869324	0.000000	0.000000	0.000000	0.000000	0.000000	0.000000	0.039609	0.005076	-0.024461	0.000000	0.000000	1.000000	115.000000	1.000000
15146.404010	0.000381	0.475264	0.238252	74.078583	34.911400	35.499016	0.000000	0.000000	0.000000	0.000000	0.000000	0.000000	0.029713	0.017219	0.004405	0.000000	0.000000	1.000000	115.000000	1.000000
15146.407343	0.000381	0.475264	0.238252	74.078583	34.911400	35.499016	0.000000	0.000000	0.000000	0.000000	0.000000	0.000000	0.029713	0.017219	0.004405	0.000000	0.000000	1.000000	115.000000	1.000000
15146.410676	0.000381	0.475264	0.238252	74.078583	34.911400	35.499016	0.000000	0.000000	0.000000	0.000000	0.000000	0.000000	0.029713	0.017219	0.004405	0.000000	0.000000	1.000000	115.000000	1.000000
15146.414010	0.000381	0.475264	0.238252	74.101204	34.795448	35.236668	0.000000	0.000000	0.000000	0.000000	0.000000	0.000000	0.029713	0.017219	0.004405	0.000000	0.000000	1.000000	115.000000	1.000000
15146.417343	0.000348	0.475303	0.238284	74.101204	34.795448	35.236668	0.000000	0.000000	0.000000	0.000000	0.000000	0.000000	-0.009899	0.011654	0.009431	0.000000	0.000000	1.000000	115.000000	1.000000
15146.420676	0.000348	0.475303	0.238284	74.101204	34.795448	35.236668	0.000000	0.000000	0.000000	0.000000	0.000000	0.000000	-0.009899	0.011654	0.009431	0.000000	0.000000	1.000000	115.000000	1.000000
15146.424010	0.000348	0.475303	0.238284	74.101189	34.761505	35.172691	0.000000	0.000000	0.000000	0.000000	0.000000	0.000000	-0.009899	0.011654	0.009431	0.000000	0.000000	1.000000	115.000000	1.000000
15146.427343	0.000348	0.475303	0.238284	74.101189	34.761505	35.172691	0.000000	0.000000	0.000000	0.000000	0.000000	0.000000	-0.009899	0.011654	0.009431	0.000000	0.000000	1.000000	115.000000	1.000000
15146.430676	0.000315	0.475342	0.238315	74.101189	34.761505	35.172691	0.000000	0.000000	0.000000	0.000000	0.000000	0.000000	-0.009900	0.011650	0.009429	0.000000	0.000000	1.000000	115.000000	1.000000
15146.434010	0.000315	0.475342	0.238315	74.101173	34.753338	35.021103	0.000000	0.000000	0.000000	0.000000	0.000000	0.000000	-0.009900	0.011650	0.009429	0.000000	0.000000	1.000000	115.000000	1.000000
15146.437343	0.000315	0.475342	0.238315	74.101173	34.753338	35.021103	0.000000	0.000000	0.000000	0.000000	0.000000	0.000000	-0.009900	0.011650	0.009429	0.000000	0.000000	1.000000	115.000000	1.000000
15146.440676	0.000315	0.475342	0.238315	74.101173	34.753338	35.021103	0.000000	0.000000	0.000000	0.000000	0.000000	0.000000	-0.009900	0.011650	0.009429	0.000000	0.000000	1.000000	115.000000	1.000000
15146.444010	0.000018	0.475435	0.238232	74.101173	34.739750	34.622223	0.000000	0.000000	0.000000	0.000000	0.000000	0.000000	-0.089143	0.027859	-0.025030	0.000000	0.000000	1.000000	115.000000	1.000000
15146.447343	0.000018	0.475435	0.238232	74.101173	34.739750	34.622223	0.000000	0.000000	0.000000	0.000000	0.000000	0.000000	-0.089143	0.027859	-0.025030	0.000000	0.000000	1.000000	115.000000	1.000000
15146.450676	0.000018	0.475435	0.238232	74.101173	34.739750	34.622223	0.000000	0.000000	0.000000	0.000000	0.000000	0.000000	-0.089143	0.027859	-0.025030	0.000000	0.000000	1.000000	115.000000	1.000000
15146.454010	0.000018	0.475435	0.238232	74.103752	34.726967	34.062302	0.000000	0.000000	0.000000	0.000000	0.000000	0.000000	-0.089143	0.027859	-0.025030	0.000000	0.000000	1.000000	115.000000	1.000000
15146.457343	-0.000213	0.475545	0.238099	74.103752	34.726967	34.062302	0.000000	0.000000	0.000000	0.000000	0.000000	0.000000	-0.069313	0.033170	-0.039803	0.000000	0.000000	1.000000	115.000000	1.000000
15146.460676	-0.000213	0.475545	0.238099	74.103752	34.726967	34.062302	0.000000	0.000000	0.000000	0.000000	0.000000	0.000000	-0.069313	0.033170	-0.039803	0.000000	0.000000	1.000000	115.000000	1.000000
15146.464010	-0.000213	0.475545	0.238099	74.110474	34.722321	33.576683	0.000000	0.000000	0.000000	0.000000	0.000000	0.000000	-0.069313	0.033170	-0.039803	0.000000	0.000000	1.000000	115.000000	1.000000
15146.467343	-0.000213	0.475545	0.238099	74.110474	34.722321	33.576683	0.000000	0.000000	0.000000	0.000000	0.000000	0.000000	-0.069313	0.033170	-0.039803	0.000000	0.000000	1.000000	115.000000	1.000000
15146.470676	-0.000543	0.475673	0.237884	74.110474	34.722321	33.576683	0.000000	0.000000	0.000000	0.000000	0.000000	0.000000	-0.098966	0.038205	-0.064338	0.000000	0.000000	1.000000	115.000000	1.000000
15146.474010	-0.000971	0.475893	0.237586	74.116119	34.713264	33.295925	0.000000	0.000000	0.000000	0.000000	0.000000	0.000000	-0.128557	0.066001	-0.089557	0.000000	0.000000	1.000000	115.000000	1.000000
15146.477343	-0.000971	0.475893	0.237586	74.116119	34.713264	33.295925	0.000000	0.000000	0.000000	0.000000	0.000000	0.000000	-0.128557	0.066001	-0.089557	0.000000	0.000000	1.000000	115.000000	1.000000
15146.480676	-0.000971	0.475893	0.237586	74.116119	34.713264	33.295925	0.000000	0.000000	0.000000	0.000000	0.000000	0.000000	-0.128557	0.066001	-0.089557	0.000000	0.000000	1.000000	115.000000	1.000000
15146.484010	-0.000971	0.475893	0.237586	74.117653	34.713730	33.156448	0.000000	0.000000	0.000000	0.000000	0.000000	0.000000	-0.128557	0.066001	-0.089557	0.000000	0.000000	1.000000	115.000000	1.000000
15146.487343	-0.001498	0.476168	0.237236	74.117653	34.713730	33.156448	0.000000	0.000000	0.000000	0.000000	0.000000	0.000000	-0.158084	0.082609	-0.104840	0.000000	0.000000	1.000000	115.000000	1.000000
15146.490676	-0.001498	0.476168	0.237236	74.117653	34.713730	33.156448	0.000000	0.000000	0.000000	0.000000	0.000000	0.000000	-0.158084	0.082609	-0.104840	0.000000	0.000000	1.000000	115.000000	1.000000
15146.494010	-0.002156	0.476573	0.236801	74.103241	34.745506	33.128410	0.000000	0.000000	0.000000	0.000000	0.000000	0.000000	-0.197383	0.121652	-0.130665	0.000000	0.000000	1.000000	115.000000	1.000000
15146.497343	-0.002156	0.476573	0.236801	74.103241	34.745506	33.128410	0.000000	0.000000	0.000000	0.000000	0.000000	0.000000	-0.197383	0.121652	-0.130665	0.000000	0.000000	1.000000	115.000000	1.000000
15146.500676	-0.002156	0.476573	0.236801	74.103241	34.745506	33.128410	0.000000	0.000000	0.000000	0.000000	0.000000	0.000000	-0.197383	0.121652	-0.130665	0.000000	0.000000	1.000000	115.000000	1.000000
15146.504010	-0.002879	0.477072	0.236312	74.058304	34.859970	33.318401	0.000000	0.000000	0.000000	0.000000	0.000000	0.000000	-0.216824	0.149502	-0.146559	0.000000	0.000000	1.000000	115.000000	1.000000
15146.507343	-0.002879	0.477072	0.236312	74.058304	34.859970	33.318401	0.000000	0.000000	0.000000	0.000000	0.000000	0.000000	-0.216824	0.149502	-0.146559	0.000000	0.000000	1.000000	115.000000	1.000000
15146.510676	-0.002879	0.477072	0.236312	74.058304	34.859970	33.318401	0.000000	0.000000	0.000000	0.000000	0.000000	0.000000	-0.216824	0.149502	-0.146559	0.000000	0.000000	1.000000	115.000000	1.000000
15146.514010	-0.003732	0.477737	0.235735	73.976822	35.062321	33.693752	0.000000	0.000000	0.000000	0.000000	0.000000	0.000000	-0.255855	0.199663	-0.173152	0.000000	0.000000	1.000000	115.000000	1.000000
15146.517343	-0.003732	0.477737	0.235735	73.976822	35.062321	33.693752	0.000000	0.000000	0.000000	0.000000	0.000000	0.000000	-0.255855	0.199663	-0.173152	0.000000	0.000000	1.000000	115.000000	1.000000
15146.520676	-0.003732	0.477737	0.235735	73.976822	35.062321	33.693752	0.000000	0.000000	0.000000	0.000000	0.000000	0.000000	-0.255855	0.199663	-0.173152	0.000000	0.000000	1.000000	115.000000	1.000000
15146.524010	-0.004714	0.478513	0.235086	73.873390	35.311691	34.082214	0.000000	0.000000	0.000000	0.000000	0.000000	0.000000	-0.294725	0.232781	-0.194703	0.000000	0.000000	1.000000	115.000000	1.000000
15146.527343	-0.004714	0.478513	0.235086	73.873390	35.311691	34.082214	0.000000	0.000000	0.000000	0.000000	0.000000	0.000000	-0.294725	0.232781	-0.194703	0.000000	0.000000	1.000000	115.000000	1.000000
15146.530676	-0.004714	0.478513	0.235086	73.873390	35.311691	34.082214	0.000000	0.000000	0.000000	0.000000	0.000000	0.000000	-0.294725	0.232781	-0.194703	0.000000	0.000000	1.000000	115.000000	1.000000
15146.534010	-0.005825	0.479474	0.234329	73.757790	35.550961	34.276234	0.000000	0.000000	0.000000	0.000000	0.000000	0.000000	-0.333303	0.288072	-0.227135	0.000000	0.000000	1.000000	115.000000	1.000000
15146.537343	-0.005825	0.479474	0.234329	73.757790	35.550961	34.276234	0.000000	0.000000	0.000000	0.000000	0.000000	0.000000	-0.333303	0.288072	-0.227135	0.000000	0.000000	1.000000	115.000000	1.000000
15146.540676	-0.005825	0.479474	0.234329	73.757790	35.550961	34.276234	0.000000	0.000000	0.000000	0.000000	0.000000	0.000000	-0.333303	0.288072	-0.227135	0.000000	0.000000	1.000000	115.000000	1.000000
15146.544010	-0.007064	0.480541	0.233465	73.634239	35.855354	34.430012	0.000000	0.000000	0.000000	0.000000	0.000000	0.000000	-0.371603	0.320401	-0.259324	0.000000	0.000000	1.000000	115.000000	1.000000
15146.547343	-0.007064	0.480541	0.233465	73.634239	35.855354	34.430012	0.000000	0.000000	0.000000	0.000000	0.000000	0.000000	-0.371603	0.320401	-0.259324	0.000000	0.000000	1.000000	115.000000	1.000000
15146.550676	-0.007064	0.480541	0.233465	73.634239	35.855354	34.430012	0.000000	0.000000	0.000000	0.000000	0.000000	0.000000	-0.371603	0.320401	-0.259324	0.000000	0.000000	1.000000	115.000000	1.000000
15146.554010	-0.008428	0.481751	0.232392	73.567146	36.470509	34.894321	0.000000	0.000000	0.000000	0.000000	0.000000	0.000000	-0.409215	0.362725	-0.321894	0.000000	0.000000	1.000000	115.000000	1.000000
15146.557343	-0.008428	0.481751	0.232392	73.567146	36.470509	34.894321	0.000000	0.000000	0.000000	0.000000	0.000000	0.000000	-0.409215	0.362725	-0.321894	0.000000	0.000000	1.000000	115.000000	1.000000
15146.560676	-0.008428	0.481751	0.232392	73.567146	36.470509	34.894321	0.000000	0.000000	0.000000	0.000000	0.000000	0.000000	-0.409215	0.362725	-0.321894	0.000000	0.000000	1.000000	115.000000	1.000000
15146.564010	-0.009850	0.483042	0.231094	73.645073	37.749546	35.975155	0.000000	0.000000	0.000000	0.000000	0.000000	0.000000	-0.426602	0.387397	-0.389261	0.000000	0.000000	1.000000	115.000000	1.000000
15146.567343	-0.009850	0.483042	0.231094	73.645073	37.749546	35.975155	0.000000	0.000000	0.000000	0.000000	0.000000	0.000000	-0.426602	0.387397	-0.389261	0.000000	0.000000	1.000000	115.000000	1.000000
15146.570676	-0.009850	0.483042	0.231094	73.645073	37.749546	35.975155	0.000000	0.000000	0.000000	0.000000	0.000000	0.000000	-0.426602	0.387397	-0.389261	0.000000	0.000000	1.000000	115.000000	1.000000
15146.574010	-0.011360	0.484469	0.229551	73.850784	39.631531	37.631973	0.000000	0.000000	0.000000	0.000000	0.000000	0.000000	-0.453138	0.428189	-0.463102	0.000000	0.000000	1.000000	115.000000	1.000000
15146.577343	-0.011360	0.484469	0.229551	73.850784	39.631531	37.631973	0.000000	0.000000	0.000000	0.000000	0.000000	0.000000	-0.453138	0.428189	-0.463102	0.000000	0.000000	1.000000	115.000000	1.000000
15146.580676	-0.011360	0.484469	0.229551	73.850784	39.631531	37.631973	0.000000	0.000000	0.000000	0.000000	0.000000	0.000000	-0.453138	0.428189	-0.463102	0.000000	0.000000	1.000000	115.000000	1.000000
15146.584010	-0.012991	0.486015	0.227840	74.096664	41.633732	39.465321	0.000000	0.000000	0.000000	0.000000	0.000000	0.000000	-0.489202	0.463651	-0.513131	0.000000	0.000000	1.000000	115.000000	1.000000
15146.587343	-0.012991	0.486015	0.227840	74.096664	41.633732	39.465321	0.000000	0.000000	0.000000	0.000000	0.000000	0.000000	-0.489202	0.463651	-0.513131	0.000000	0.000000	1.000000	115.000000	1.000000
15146.590676	-0.012991	0.486015	0.227840	74.096664	41.633732	39.465321	0.000000	0.000000	0.000000	0.000000	0.000000	0.000000	-0.489202	0.463651	-0.513131	0.000000	0.000000	1.000000	115.000000	1.000000
15146.594010	-0.014708	0.487697	0.226009	74.347610	43.524822	41.243546	0.000000	0.000000	0.000000	0.000000	0.000000	0.000000	-0.515192	0.504735	-0.549218	0.000000	0.000000	1.000000	115.000000	1.000000
15146.597343	-0.014708	0.487697	0.226009	74.347610	43.524822	41.243546	0.000000	0.000000	0.000000	0.000000	0.000000	0.000000	-0.515192	0.504735	-0.549218	0.000000	0.000000	1.000000	115.000000	1.000000
15146.600676	-0.014708	0.487697	0.226009	74.347610	43.524822	41.243546	0.000000	0.000000	0.000000	0.000000	0.000000	0.000000	-0.515192	0.504735	-0.549218	0.000000	0.000000	1.000000	115.000000	1.000000
15146.604010	-0.016478	0.489440	0.224060	74.595062	45.199535	42.809814	0.000000	0.000000	0.000000	0.000000	0.000000	0.000000	-0.530990	0.522873	-0.584812	0.000000	0.000000	1.000000	115.000000	1.000000
15146.607343	-0.016478	0.489440	0.224060	74.595062	45.199535	42.809814	0.000000	0.000000	0.000000	0.000000	0.000000	0.000000	-0.530990	0.522873	-0.584812	0.000000	0.000000	1.000000	115.000000	1.000000
15146.610676	-0.016478	0.489440	0.224060	74.595062	45.199535	42.809814	0.000000	0.000000	0.000000	0.000000	0.000000	0.000000	-0.530990	0.522873	-0.584812	0.000000	0.000000	1.000000	115.000000	1.000000
15146.614010	-0.018235	0.491336	0.222004	74.835709	46.679268	44.259964	0.000000	0.000000	0.000000	0.000000	0.000000	0.000000	-0.527089	0.568646	-0.616851	0.000000	0.000000	1.000000	115.000000	1.000000
15146.617343	-0.018235	0.491336	0.222004	74.835709	46.679268	44.259964	0.000000	0.000000	0.000000	0.000000	0.000000	0.000000	-0.527089	0.568646	-0.616851	0.000000	0.000000	1.000000	115.000000	1.000000
15146.620676	-0.018235	0.491336	0.222004	74.835709	46.679268	44.259964	0.000000	0.000000	0.000000	0.000000	0.000000	0.000000	-0.527089	0.568646	-0.616851	0.000000	0.000000	1.000000	115.000000	1.000000
15146.624010	-0.019946	0.493307	0.219844	75.047173	47.953102	45.575771	0.000000	0.000000	0.000000	0.000000	0.000000	0.000000	-0.513313	0.591513	-0.648062	0.000000	0.000000	1.000000	115.000000	1.000000
15146.627343	-0.019946	0.493307	0.219844	75.047173	47.953102	45.575771	0.000000	0.000000	0.000000	0.000000	0.000000	0.000000	-0.513313	0.591513	-0.648062	0.000000	0.000000	1.000000	115.000000	1.000000
15146.630676	-0.019946	0.493307	0.219844	75.047173	47.953102	45.575771	0.000000	0.000000	0.000000	0.000000	0.000000	0.000000	-0.513313	0.591513	-0.648062	0.000000	0.000000	1.000000	115.000000	1.000000
15146.634010	-0.021643	0.495353	0.217577	75.221840	49.058868	46.687870	0.000000	0.000000	0.000000	0.000000	0.000000	0.000000	-0.508985	0.613858	-0.679962	0.000000	0.000000	1.000000	115.000000	1.000000
15146.637343	-0.021643	0.495353	0.217577	75.221840	49.058868	46.687870	0.000000	0.000000	0.000000	0.000000	0.000000	0.000000	-0.508985	0.613858	-0.679962	0.000000	0.000000	1.000000	115.000000	1.000000
15146.640676	-0.021643	0.495353	0.217577	75.221840	49.058868	46.687870	0.000000	0.000000	0.000000	0.000000	0.000000	0.000000	-0.508985	0.613858	-0.679962	0.000000	0.000000	1.000000	115.000000	1.000000
15146.644010	-0.023386	0.497451	0.215151	75.377670	50.032764	47.757580	0.000000	0.000000	0.000000	0.000000	0.000000	0.000000	-0.523032	0.629213	-0.727825	0.000000	0.000000	1.000000	115.000000	1.000000
15146.647343	-0.023386	0.497451	0.215151	75.377670	50.032764	47.757580	0.000000	0.000000	0.000000	0.000000	0.000000	0.000000	-0.523032	0.629213	-0.727825	0.000000	0.000000	1.000000	115.000000	1.000000
15146.650676	-0.023386	0.497451	0.215151	75.377670	50.032764	47.757580	0.000000	0.000000	0.000000	0.000000	0.000000	0.000000	-0.523032	0.629213	-0.727825	0.000000	0.000000	1.000000	115.000000	1.000000
15146.654010	-0.025175	0.499617	0.212579	75.526947	50.896389	48.726654	0.000000	0.000000	0.000000	0.000000	0.000000	0.000000	-0.536649	0.649706	-0.771711	0.000000	0.000000	1.000000	115.000000	1.000000
15146.657343	-0.025175	0.499617	0.212579	75.526947	50.896389	48.726654	0.000000	0.000000	0.000000	0.000000	0.000000	0.000000	-0.536649	0.649706	-0.771711	0.000000	0.000000	1.000000	115.000000	1.000000
15146.660676	-0.025175	0.499617	0.212579	75.526947	50.896389	48.726654	0.000000	0.000000	0.000000	0.000000	0.000000	0.000000	-0.536649	0.649706	-0.771711	0.000000	0.000000	1.000000	115.000000	1.000000
15146.664010	-0.027038	0.501846	0.209822	75.677536	51.747272	49.678604	0.000000	0.000000	0.000000	0.000000	0.000000	0.000000	-0.558752	0.668778	-0.826944	0.000000	0.000000	1.000000	115.000000	1.000000
15146.667343	-0.027038	0.501846	0.209822	75.677536	51.747272	49.678604	0.000000	0.000000	0.000000	0.000000	0.000000	0.000000	-0.558752	0.668778	-0.826944	0.000000	0.000000	1.000000	115.000000	1.000000
15146.670676	-0.027038	0.501846	0.209822	75.677536	51.747272	49.678604	0.000000	0.000000	0.000000	0.000000	0.000000	0.000000	-0.558752	0.668778	-0.826944	0.000000	0.000000	1.000000	115.000000	1.000000
15146.674010	-0.028940	0.504155	0.206895	75.830017	52.698128	50.649746	0.000000	0.000000	0.000000	0.000000	0.000000	0.000000	-0.570746	0.692739	-0.878034	0.000000	0.000000	1.000000	115.000000	1.000000
15146.677343	-0.028940	0.504155	0.206895	75.830017	52.698128	50.649746	0.000000	0.000000	0.000000	0.000000	0.000000	0.000000	-0.570746	0.692739	-0.878034	0.000000	0.000000	1.000000	115.000000	1.000000
15146.680676	-0.028940	0.504155	0.206895	75.830017	52.698128	50.649746	0.000000	0.000000	0.000000	0.000000	0.000000	0.000000	-0.570746	0.692739	-0.878034	0.000000	0.000000	1.000000	115.000000	1.000000
15146.684010	-0.030817	0.506521	0.203782	75.985115	53.864037	51.617249	0.000000	0.000000	0.000000	0.000000	0.000000	0.000000	-0.562956	0.709933	-0.933910	0.000000	0.000000	1.000000	115.000000	1.000000
15146.687343	-0.030817	0.506521	0.203782	75.985115	53.864037	51.617249	0.000000	0.000000	0.000000	0.000000	0.000000	0.000000	-0.562956	0.709933	-0.933910	0.000000	0.000000	1.000000	115.000000	1.000000
15146.690676	-0.030817	0.506521	0.203782	75.985115	53.864037	51.617249	0.000000	0.000000	0.000000	0.000000	0.000000	0.000000	-0.562956	0.709933	-0.933910	0.000000	0.000000	1.000000	115.000000	1.000000
15146.694010	-0.032667	0.508945	0.200515	76.137810	55.123188	52.920479	0.000000	0.000000	0.000000	0.000000	0.000000	0.000000	-0.555137	0.726943	-0.980274	0.000000	0.000000	1.000000	115.000000	1.000000
15146.697343	-0.032667	0.508945	0.200515	76.137810	55.123188	52.920479	0.000000	0.000000	0.000000	0.000000	0.000000	0.000000	-0.555137	0.726943	-0.980274	0.000000	0.000000	1.000000	115.000000	1.000000
15146.700676	-0.032667	0.508945	0.200515	76.137810	55.123188	52.920479	0.000000	0.000000	0.000000	0.000000	0.000000	0.000000	-0.555137	0.726943	-0.980274	0.000000	0.000000	1.000000	115.000000	1.000000
15146.704010	-0.034493	0.511443	0.197141	76.307381	56.348801	54.244335	0.000000	0.000000	0.000000	0.000000	0.000000	0.000000	-0.547664	0.749654	-1.012224	0.000000	0.000000	1.000000	115.000000	1.000000
15146.707343	-0.034493	0.511443	0.197141	76.307381	56.348801	54.244335	0.000000	0.000000	0.000000	0.000000	0.000000	0.000000	-0.547664	0.749654	-1.012224	0.000000	0.000000	1.000000	115.000000	1.000000
15146.710676	-0.034493	0.511443	0.197141	76.307381	56.348801	54.244335	0.000000	0.000000	0.000000	0.000000	0.000000	0.000000	-0.547664	0.749654	-1.012224	0.000000	0.000000	1.000000	115.000000	1.000000
15146.714010	-0.036260	0.513996	0.193644	76.504211	57.459915	55.416668	0.000000	0.000000	0.000000	0.000000	0.000000	0.000000	-0.530343	0.765760	-1.048936	0.000000	0.000000	1.000000	115.000000	1.000000
15146.717343	-0.036260	0.513996	0.193644	76.504211	57.459915	55.416668	0.000000	0.000000	0.000000	0.000000	0.000000	0.000000	-0.530343	0.765760	-1.048936	0.000000	0.000000	1.000000	115.000000	1.000000
15146.720676	-0.036260	0.513996	0.193644	76.504211	57.459915	55.416668	0.000000	0.000000	0.000000	0.000000	0.000000	0.000000	-0.530343	0.765760	-1.048936	0.000000	0.000000	1.000000	115.000000	1.000000
15146.724010	-0.037975	0.516590	0.190113	76.724831	58.436565	56.415070	0.000000	0.000000	0.000000	0.000000	0.000000	0.000000	-0.514375	0.778096	-1.059494	0.000000	0.000000	1.000000	115.000000	1.000000
15146.727343	-0.037975	0.516590	0.190113	76.724831	58.436565	56.415070	0.000000	0.000000	0.000000	0.000000	0.000000	0.000000	-0.514375	0.778096	-1.059494	0.000000	0.000000	1.000000	115.000000	1.000000
15146.730676	-0.037975	0.516590	0.190113	76.724831	58.436565	56.415070	0.000000	0.000000	0.000000	0.000000	0.000000	0.000000	-0.514375	0.778096	-1.059494	0.000000	0.000000	1.000000	115.000000	1.000000
15146.734010	-0.039633	0.519200	0.186495	76.997719	59.206684	57.143288	0.000000	0.000000	0.000000	0.000000	0.000000	0.000000	-0.497519	0.783202	-1.085371	0.000000	0.000000	1.000000	115.000000	1.000000
15146.737343	-0.039633	0.519200	0.186495	76.997719	59.206684	57.143288	0.000000	0.000000	0.000000	0.000000	0.000000	0.000000	-0.497519	0.783202	-1.085371	0.000000	0.000000	1.000000	115.000000	1.000000
15146.740676	-0.039633	0.519200	0.186495	76.997719	59.206684	57.143288	0.000000	0.000000	0.000000	0.000000	0.000000	0.000000	-0.497519	0.783202	-1.085371	0.000000	0.000000	1.000000	115.000000	1.000000
15146.744010	-0.041208	0.521814	0.182846	77.311798	59.804783	57.646416	0.000000	0.000000	0.000000	0.000000	0.000000	0.000000	-0.472515	0.784073	-1.094505	0.000000	0.000000	1.000000	115.000000	1.000000
15146.747343	-0.041208	0.521814	0.182846	77.311798	59.804783	57.646416	0.000000	0.000000	0.000000	0.000000	0.000000	0.000000	-0.472515	0.784073	-1.094505	0.000000	0.000000	1.000000	115.000000	1.000000
15146.750676	-0.041208	0.521814	0.182846	77.311798	59.804783	57.646416	0.000000	0.000000	0.000000	0.000000	0.000000	0.000000	-0.472515	0.784073	-1.094505	0.000000	0.000000	1.000000	115.000000	1.000000
15146.754010	-0.042730	0.524445	0.179146	77.644058	60.240200	57.960270	0.000000	0.000000	0.000000	0.000000	0.000000	0.000000	-0.456412	0.789378	-1.109970	0.000000	0.000000	1.000000	115.000000	1.000000
15146.757343	-0.042730	0.524445	0.179146	77.644058	60.240200	57.960270	0.000000	0.000000	0.000000	0.000000	0.000000	0.000000	-0.456412	0.789378	-1.109970	0.000000	0.000000	1.000000	115.000000	1.000000
15146.760676	-0.042730	0.524445	0.179146	77.644058	60.240200	57.960270	0.000000	0.000000	0.000000	0.000000	0.000000	0.000000	-0.456412	0.789378	-1.109970	0.000000	0.000000	1.000000	115.000000	1.000000
15146.764010	-0.044137	0.527127	0.175395	77.971642	60.514656	58.103264	0.000000	0.000000	0.000000	0.000000	0.000000	0.000000	-0.422232	0.804642	-1.125390	0.000000	0.000000	1.000000	115.000000	1.000000
15146.767343	-0.044137	0.527127	0.175395	77.971642	60.514656	58.103264	0.000000	0.000000	0.000000	0.000000	0.000000	0.000000	-0.422232	0.804642	-1.125390	0.000000	0.000000	1.000000	115.000000	1.000000
15146.770676	-0.044137	0.527127	0.175395	77.971642	60.514656	58.103264	0.000000	0.000000	0.000000	0.000000	0.000000	0.000000	-0.422232	0.804642	-1.125390	0.000000	0.000000	1.000000	115.000000	1.000000
15146.774010	-0.045432	0.529824	0.171596	78.294060	60.667824	58.119003	0.000000	0.000000	0.000000	0.000000	0.000000	0.000000	-0.388467	0.808957	-1.139705	0.000000	0.000000	1.000000	115.000000	1.000000
15146.777343	-0.045432	0.529824	0.171596	78.294060	60.667824	58.119003	0.000000	0.000000	0.000000	0.000000	0.000000	0.000000	-0.388467	0.808957	-1.139705	0.000000	0.000000	1.000000	115.000000	1.000000
15146.780676	-0.045432	0.529824	0.171596	78.294060	60.667824	58.119003	0.000000	0.000000	0.000000	0.000000	0.000000	0.000000	-0.388467	0.808957	-1.139705	0.000000	0.000000	1.000000	115.000000	1.000000
15146.784010	-0.046644	0.532514	0.167731	78.616928	60.687405	57.988178	0.000000	0.000000	0.000000	0.000000	0.000000	0.000000	-0.363608	0.807040	-1.159404	0.000000	0.000000	1.000000	115.000000	1.000000
15146.787343	-0.046644	0.532514	0.167731	78.616928	60.687405	57.988178	0.000000	0.000000	0.000000	0.000000	0.000000	0.000000	-0.363608	0.807040	-1.159404	0.000000	0.000000	1.000000	115.000000	1.000000
15146.790676	-0.046644	0.532514	0.167731	78.616928	60.687405	57.988178	0.000000	0.000000	0.000000	0.000000	0.000000	0.000000	-0.363608	0.807040	-1.159404	0.000000	0.000000	1.000000	115.000000	1.000000
15146.794010	-0.047803	0.535196	0.163799	78.965057	60.639683	57.764378	0.000000	0.000000	0.000000	0.000000	0.000000	0.000000	-0.347765	0.804693	-1.179810	0.000000	0.000000	1.000000	115.000000	1.000000
15146.797343	-0.047803	0.535196	0.163799	78.965057	60.639683	57.764378	0.000000	0.000000	0.000000	0.000000	0.000000	0.000000	-0.347765	0.804693	-1.179810	0.000000	0.000000	1.000000	115.000000	1.000000
15146.800676	-0.047803	0.535196	0.163799	78.965057	60.639683	57.764378	0.000000	0.000000	0.000000	0.000000	0.000000	0.000000	-0.347765	0.804693	-1.179810	0.000000	0.000000	1.000000	115.000000	1.000000
15146.804010	-0.048910	0.537903	0.159793	79.336349	60.554394	57.479328	0.000000	0.000000	0.000000	0.000000	0.000000	0.000000	-0.331828	0.812012	-1.201611	0.000000	0.000000	1.000000	115.000000	1.000000
15146.807343	-0.048910	0.537903	0.159793	79.336349	60.554394	57.479328	0.000000	0.000000	0.000000	0.000000	0.000000	0.000000	-0.331828	0.812012	-1.201611	0.000000	0.000000	1.000000	115.000000	1.000000
15146.810676	-0.048910	0.537903	0.159793	79.336349	60.554394	57.479328	0.000000	0.000000	0.000000	0.000000	0.000000	0.000000	-0.331828	0.812012	-1.201611	0.000000	0.000000	1.000000	115.000000	1.000000
15146.814010	-0.049991	0.540545	0.155705	79.709442	60.417171	57.140556	0.000000	0.000000	0.000000	0.000000	0.000000	0.000000	-0.324453	0.792737	-1.226357	0.000000	0.000000	1.000000	115.000000	1.000000
15146.817343	-0.049991	0.540545	0.155705	79.709442	60.417171	57.140556	0.000000	0.000000	0.000000	0.000000	0.000000	0.000000	-0.324453	0.792737	-1.226357	0.000000	0.000000	1.000000	115.000000	1.000000
15146.820676	-0.049991	0.540545	0.155705	79.709442	60.417171	57.140556	0.000000	0.000000	0.000000	0.000000	0.000000	0.000000	-0.324453	0.792737	-1.226357	0.000000	0.000000	1.000000	115.000000	1.000000
15146.824010	-0.051019	0.543209	0.151544	80.065346	60.262119	56.798325	0.000000	0.000000	0.000000	0.000000	0.000000	0.000000	-0.308405	0.799019	-1.248424	0.000000	0.000000	1.000000	115.000000	1.000000
15146.827343	-0.051019	0.543209	0.151544	80.065346	60.262119	56.798325	0.000000	0.000000	0.000000	0.000000	0.000000	0.000000	-0.308405	0.799019	-1.248424	0.000000	0.000000	1.000000	115.000000	1.000000
15146.830676	-0.051019	0.543209	0.151544	80.065346	60.262119	56.798325	0.000000	0.000000	0.000000	0.000000	0.000000	0.000000	-0.308405	0.799019	-1.248424	0.000000	0.000000	1.000000	115.000000	1.000000
15146.834010	-0.051968	0.545863	0.147352	80.374916	59.899395	56.276978	0.000000	0.000000	0.000000	0.000000	0.000000	0.000000	-0.284818	0.796259	-1.257522	0.000000	0.000000	1.000000	115.000000	1.000000
15146.837343	-0.051968	0.545863	0.147352	80.374916	59.899395	56.276978	0.000000	0.000000	0.000000	0.000000	0.000000	0.000000	-0.284818	0.796259	-1.257522	0.000000	0.000000	1.000000	115.000000	1.000000
15146.840676	-0.051968	0.545863	0.147352	80.374916	59.899395	56.276978	0.000000	0.000000	0.000000	0.000000	0.000000	0.000000	-0.284818	0.796259	-1.257522	0.000000	0.000000	1.000000	115.000000	1.000000
15146.844010	-0.052815	0.548480	0.143175	80.644783	59.350185	55.592613	0.000000	0.000000	0.000000	0.000000	0.000000	0.000000	-0.254076	0.784992	-1.253269	0.000000	0.000000	1.000000	115.000000	1.000000
15146.847343	-0.052815	0.548480	0.143175	80.644783	59.350185	55.592613	0.000000	0.000000	0.000000	0.000000	0.000000	0.000000	-0.254076	0.784992	-1.253269	0.000000	0.000000	1.000000	115.000000	1.000000
15146.850676	-0.052815	0.548480	0.143175	80.644783	59.350185	55.592613	0.000000	0.000000	0.000000	0.000000	0.000000	0.000000	-0.254076	0.784992	-1.253269	0.000000	0.000000	1.000000	115.000000	1.000000
15146.854010	-0.053646	0.551092	0.139000	80.899948	58.728474	54.842236	0.000000	0.000000	0.000000	0.000000	0.000000	0.000000	-0.249240	0.783654	-1.252453	0.000000	0.000000	1.000000	115.000000	1.000000
15146.857343	-0.053646	0.551092	0.139000	80.899948	58.728474	54.842236	0.000000	0.000000	0.000000	0.000000	0.000000	0.000000	-0.249240	0.783654	-1.252453	0.000000	0.000000	1.000000	115.000000	1.000000
15146.860676	-0.053646	0.551092	0.139000	80.899948	58.728474	54.842236	0.000000	0.000000	0.000000	0.000000	0.000000	0.000000	-0.249240	0.783654	-1.252453	0.000000	0.000000	1.000000	115.000000	1.000000
15146.864010	-0.054492	0.553705	0.134863	81.154289	58.024590	54.008968	0.000000	0.000000	0.000000	0.000000	0.000000	0.000000	-0.253876	0.784041	-1.241172	0.000000	0.000000	1.000000	115.000000	1.000000
15146.867343	-0.054492	0.553705	0.134863	81.154289	58.024590	54.008968	0.000000	0.000000	0.000000	0.000000	0.000000	0.000000	-0.253876	0.784041	-1.241172	0.000000	0.000000	1.000000	115.000000	1.000000
15146.870676	-0.054492	0.553705	0.134863	81.154289	58.024590	54.008968	0.000000	0.000000	0.000000	0.000000	0.000000	0.000000	-0.253876	0.784041	-1.241172	0.000000	0.000000	1.000000	115.000000	1.000000
15146.874010	-0.055325	0.556269	0.130756	81.407555	57.234066	53.085670	0.000000	0.000000	0.000000	0.000000	0.000000	0.000000	-0.249766	0.769057	-1.232013	0.000000	0.000000	1.000000	115.000000	1.000000
15146.877343	-0.055325	0.556269	0.130756	81.407555	57.234066	53.085670	0.000000	0.000000	0.000000	0.000000	0.000000	0.000000	-0.249766	0.769057	-1.232013	0.000000	0.000000	1.000000	115.000000	1.000000
15146.880676	-0.055325	0.556269	0.130756	81.407555	57.234066	53.085670	0.000000	0.000000	0.000000	0.000000	0.000000	0.000000	-0.249766	0.769057	-1.232013	0.000000	0.000000	1.000000	115.000000	1.000000
15146.884010	-0.056143	0.558764	0.126665	81.660019	56.352940	52.068775	0.000000	0.000000	0.000000	0.000000	0.000000	0.000000	-0.245292	0.748659	-1.227210	0.000000	0.000000	1.000000	115.000000	1.000000
15146.887343	-0.056143	0.558764	0.126665	81.660019	56.352940	52.068775	0.000000	0.000000	0.000000	0.000000	0.000000	0.000000	-0.245292	0.748659	-1.227210	0.000000	0.000000	1.000000	115.000000	1.000000
15146.890676	-0.056143	0.558764	0.126665	81.660019	56.352940	52.068775	0.000000	0.000000	0.000000	0.000000	0.000000	0.000000	-0.245292	0.748659	-1.227210	0.000000	0.000000	1.000000	115.000000	1.000000
15146.894010	-0.056978	0.561219	0.122642	81.901917	55.432472	51.022728	0.000000	0.000000	0.000000	0.000000	0.000000	0.000000	-0.250708	0.736341	-1.206914	0.000000	0.000000	1.000000	115.000000	1.000000
15146.897343	-0.056978	0.561219	0.122642	81.901917	55.432472	51.022728	0.000000	0.000000	0.000000	0.000000	0.000000	0.000000	-0.250708	0.736341	-1.206914	0.000000	0.000000	1.000000	115.000000	1.000000
15146.900676	-0.056978	0.561219	0.122642	81.901917	55.432472	51.022728	0.000000	0.000000	0.000000	0.000000	0.000000	0.000000	-0.250708	0.736341	-1.206914	0.000000	0.000000	1.000000	115.000000	1.000000
15146.904010	-0.057860	0.563602	0.118691	82.109169	54.531704	50.029770	0.000000	0.000000	0.000000	0.000000	0.000000	0.000000	-0.264510	0.715067	-1.185267	0.000000	0.000000	1.000000	115.000000	1.000000
15146.907343	-0.057860	0.563602	0.118691	82.109169	54.531704	50.029770	0.000000	0.000000	0.000000	0.000000	0.000000	0.000000	-0.264510	0.715067	-1.185267	0.000000	0.000000	1.000000	115.000000	1.000000
15146.910676	-0.057860	0.563602	0.118691	82.109169	54.531704	50.029770	0.000000	0.000000	0.000000	0.000000	0.000000	0.000000	-0.264510	0.715067	-1.185267	0.000000	0.000000	1.000000	115.000000	1.000000
15146.914010	-0.058756	0.565942	0.114774	82.272919	53.716141	49.171730	0.000000	0.000000	0.000000	0.000000	0.000000	0.000000	-0.268699	0.701796	-1.175337	0.000000	0.000000	1.000000	115.000000	1.000000
15146.917343	-0.058756	0.565942	0.114774	82.272919	53.716141	49.171730	0.000000	0.000000	0.000000	0.000000	0.000000	0.000000	-0.268699	0.701796	-1.175337	0.000000	0.000000	1.000000	115.000000	1.000000
15146.920676	-0.058756	0.565942	0.114774	82.272919	53.716141	49.171730	0.000000	0.000000	0.000000	0.000000	0.000000	0.000000	-0.268699	0.701796	-1.175337	0.000000	0.000000	1.000000	115.000000	1.000000
15146.924010	-0.059724	0.568214	0.110928	82.384598	52.993187	48.456326	0.000000	0.000000	0.000000	0.000000	0.000000	0.000000	-0.290385	0.681688	-1.153717	0.000000	0.000000	1.000000	115.000000	1.000000
15146.927343	-0.059724	0.568214	0.110928	82.384598	52.993187	48.456326	0.000000	0.000000	0.000000	0.000000	0.000000	0.000000	-0.290385	0.681688	-1.153717	0.000000	0.000000	1.000000	115.000000	1.000000
15146.930676	-0.059724	0.568214	0.110928	82.384598	52.993187	48.456326	0.000000	0.000000	0.000000	0.000000	0.000000	0.000000	-0.290385	0.681688	-1.153717	0.000000	0.000000	1.000000	115.000000	1.000000
15146.934010	-0.060735	0.570371	0.107149	82.431358	52.503025	48.048069	0.000000	0.000000	0.000000	0.000000	0.000000	0.000000	-0.303461	0.647182	-1.133730	0.000000	0.000000	1.000000	115.000000	1.000000
15146.937343	-0.060735	0.570371	0.107149	82.431358	52.503025	48.048069	0.000000	0.000000	0.000000	0.000000	0.000000	0.000000	-0.303461	0.647182	-1.133730	0.000000	0.000000	1.000000	115.000000	1.000000
15146.940676	-0.060735	0.570371	0.107149	82.431358	52.503025	48.048069	0.000000	0.000000	0.000000	0.000000	0.000000	0.000000	-0.303461	0.647182	-1.133730	0.000000	0.000000	1.000000	115.000000	1.000000
15146.944010	-0.061767	0.572455	0.103472	82.421356	52.187096	47.871811	0.000000	0.000000	0.000000	0.000000	0.000000	0.000000	-0.309501	0.625142	-1.102891	0.000000	0.000000	1.000000	115.000000	1.000000
15146.947343	-0.061767	0.572455	0.103472	82.421356	52.187096	47.871811	0.000000	0.000000	0.000000	0.000000	0.000000	0.000000	-0.309501	0.625142	-1.102891	0.000000	0.000000	1.000000	115.000000	1.000000
15146.950676	-0.061767	0.572455	0.103472	82.421356	52.187096	47.871811	0.000000	0.000000	0.000000	0.000000	0.000000	0.000000	-0.309501	0.625142	-1.102891	0.000000	0.000000	1.000000	115.000000	1.000000
15146.954010	-0.062816	0.574430	0.099869	82.409897	51.902863	47.730484	0.000000	0.000000	0.000000	0.000000	0.000000	0.000000	-0.314623	0.592373	-1.080995	0.000000	0.000000	1.000000	115.000000	1.000000
15146.957343	-0.062816	0.574430	0.099869	82.409897	51.902863	47.730484	0.000000	0.000000	0.000000	0.000000	0.000000	0.000000	-0.314623	0.592373	-1.080995	0.000000	0.000000	1.000000	115.000000	1.000000
15146.960676	-0.062816	0.574430	0.099869	82.409897	51.902863	47.730484	0.000000	0.000000	0.000000	0.000000	0.000000	0.000000	-0.314623	0.592373	-1.080995	0.000000	0.000000	1.000000	115.000000	1.000000
15146.964010	-0.063852	0.576339	0.096315	82.398369	51.613552	47.589523	0.000000	0.000000	0.000000	0.000000	0.000000	0.000000	-0.310956	0.572916	-1.066303	0.000000	0.000000	1.000000	115.000000	1.000000
15146.967343	-0.063852	0.576339	0.096315	82.398369	51.613552	47.589523	0.000000	0.000000	0.000000	0.000000	0.000000	0.000000	-0.310956	0.572916	-1.066303	0.000000	0.000000	1.000000	115.000000	1.000000
15146.970676	-0.063852	0.576339	0.096315	82.398369	51.613552	47.589523	0.000000	0.000000	0.000000	0.000000	0.000000	0.000000	-0.310956	0.572916	-1.066303	0.000000	0.000000	1.000000	115.000000	1.000000
15146.974010	-0.064911	0.578153	0.092874	82.385262	51.333015	47.456146	0.000000	0.000000	0.000000	0.000000	0.000000	0.000000	-0.317647	0.544058	-1.032122	0.000000	0.000000	1.000000	115.000000	1.000000
15146.977343	-0.064911	0.578153	0.092874	82.385262	51.333015	47.456146	0.000000	0.000000	0.000000	0.000000	0.000000	0.000000	-0.317647	0.544058	-1.032122	0.000000	0.000000	1.000000	115.000000	1.000000
15146.980676	-0.064911	0.578153	0.092874	82.385262	51.333015	47.456146	0.000000	0.000000	0.000000	0.000000	0.000000	0.000000	-0.317647	0.544058	-1.032122	0.000000	0.000000	1.000000	115.000000	1.000000
15146.984010	-0.065961	0.579895	0.089508	82.370613	51.055836	47.330387	0.000000	0.000000	0.000000	0.000000	0.000000	0.000000	-0.315129	0.522655	-1.009920	0.000000	0.000000	1.000000	115.000000	1.000000
15146.987343	-0.065961	0.579895	0.089508	82.370613	51.055836	47.330387	0.000000	0.000000	0.000000	0.000000	0.000000	0.000000	-0.315129	0.522655	-1.009920	0.000000	0.000000	1.000000	115.000000	1.000000
15146.990676	-0.065961	0.579895	0.089508	82.370613	51.055836	47.330387	0.000000	0.000000	0.000000	0.000000	0.000000	0.000000	-0.315129	0.522655	-1.009920	0.000000	0.000000	1.000000	115.000000	1.000000
15146.994010	-0.067007	0.581557	0.086239	82.345291	50.818630	47.255318	0.000000	0.000000	0.000000	0.000000	0.000000	0.000000	-0.313670	0.498706	-0.980611	0.000000	0.000000	1.000000	115.000000	1.000000
15146.997343	-0.067007	0.581557	0.086239	82.345291	50.818630	47.255318	0.000000	0.000000	0.000000	0.000000	0.000000	0.000000	-0.313670	0.498706	-0.980611	0.000000	0.000000	1.000000	115.000000	1.000000
15147.000676	-0.067007	0.581557	0.086239	82.345291	50.818630	47.255318	0.000000	0.000000	0.000000	0.000000	0.000000	0.000000	-0.313670	0.498706	-0.980611	0.000000	0.000000	1.000000	115.000000	1.000000
15147.004010	-0.068047	0.583123	0.083054	82.294182	50.677288	47.302143	0.000000	0.000000	0.000000	0.000000	0.000000	0.000000	-0.311900	0.469714	-0.955581	0.000000	0.000000	1.000000	115.000000	1.000000
15147.007343	-0.068047	0.583123	0.083054	82.294182	50.677288	47.302143	0.000000	0.000000	0.000000	0.000000	0.000000	0.000000	-0.311900	0.469714	-0.955581	0.000000	0.000000	1.000000	115.000000	1.000000
15147.010676	-0.068047	0.583123	0.083054	82.294182	50.677288	47.302143	0.000000	0.000000	0.000000	0.000000	0.000000	0.000000	-0.311900	0.469714	-0.955581	0.000000	0.000000	1.000000	115.000000	1.000000
15147.014010	-0.069080	0.584624	0.079947	82.206711	50.689964	47.544147	0.000000	0.000000	0.000000	0.000000	0.000000	0.000000	-0.310116	0.450335	-0.932219	0.000000	0.000000	1.000000	115.000000	1.000000
15147.017343	-0.069080	0.584624	0.079947	82.206711	50.689964	47.544147	0.000000	0.000000	0.000000	0.000000	0.000000	0.000000	-0.310116	0.450335	-0.932219	0.000000	0.000000	1.000000	115.000000	1.000000
15147.020676	-0.069080	0.584624	0.079947	82.206711	50.689964	47.544147	0.000000	0.000000	0.000000	0.000000	0.000000	0.000000	-0.310116	0.450335	-0.932219	0.000000	0.000000	1.000000	115.000000	1.000000
15147.024010	-0.070109	0.586063	0.076918	82.094406	50.831612	47.939983	0.000000	0.000000	0.000000	0.000000	0.000000	0.000000	-0.308564	0.431535	-0.908548	0.000000	0.000000	1.000000	115.000000	1.000000
15147.027343	-0.070109	0.586063	0.076918	82.094406	50.831612	47.939983	0.000000	0.000000	0.000000	0.000000	0.000000	0.000000	-0.308564	0.431535	-0.908548	0.000000	0.000000	1.000000	115.000000	1.000000
15147.030676	-0.070109	0.586063	0.076918	82.094406	50.831612	47.939983	0.000000	0.000000	0.000000	0.000000	0.000000	0.000000	-0.308564	0.431535	-0.908548	0.000000	0.000000	1.000000	115.000000	1.000000
15147.034010	-0.071128	0.587431	0.073931	81.972588	50.994770	48.366486	0.000000	0.000000	0.000000	0.000000	0.000000	0.000000	-0.305700	0.410471	-0.896088	0.000000	0.000000	1.000000	115.000000	1.000000
15147.037343	-0.071128	0.587431	0.073931	81.972588	50.994770	48.366486	0.000000	0.000000	0.000000	0.000000	0.000000	0.000000	-0.305700	0.410471	-0.896088	0.000000	0.000000	1.000000	115.000000	1.000000
15147.040676	-0.071128	0.587431	0.073931	81.972588	50.994770	48.366486	0.000000	0.000000	0.000000	0.000000	0.000000	0.000000	-0.305700	0.410471	-0.896088	0.000000	0.000000	1.000000	115.000000	1.000000
15147.044010	-0.072115	0.588750	0.071006	81.853821	51.150688	48.779465	0.000000	0.000000	0.000000	0.000000	0.000000	0.000000	-0.296083	0.395640	-0.877675	0.000000	0.000000	1.000000	115.000000	1.000000
15147.047343	-0.072115	0.588750	0.071006	81.853821	51.150688	48.779465	0.000000	0.000000	0.000000	0.000000	0.000000	0.000000	-0.296083	0.395640	-0.877675	0.000000	0.000000	1.000000	115.000000	1.000000
15147.050676	-0.072115	0.588750	0.071006	81.853821	51.150688	48.779465	0.000000	0.000000	0.000000	0.000000	0.000000	0.000000	-0.296083	0.395640	-0.877675	0.000000	0.000000	1.000000	115.000000	1.000000
15147.054010	-0.073020	0.590049	0.068142	81.744293	51.309715	49.179386	0.000000	0.000000	0.000000	0.000000	0.000000	0.000000	-0.271500	0.389864	-0.859078	0.000000	0.000000	1.000000	115.000000	1.000000
15147.057343	-0.073020	0.590049	0.068142	81.744293	51.309715	49.179386	0.000000	0.000000	0.000000	0.000000	0.000000	0.000000	-0.271500	0.389864	-0.859078	0.000000	0.000000	1.000000	115.000000	1.000000
15147.060676	-0.073020	0.590049	0.068142	81.744293	51.309715	49.179386	0.000000	0.000000	0.000000	0.000000	0.000000	0.000000	-0.271500	0.389864	-0.859078	0.000000	0.000000	1.000000	115.000000	1.000000
15147.064010	-0.073849	0.591292	0.065371	81.657173	51.503315	49.587914	0.000000	0.000000	0.000000	0.000000	0.000000	0.000000	-0.248699	0.372890	-0.831175	0.000000	0.000000	1.000000	115.000000	1.000000
15147.067343	-0.073849	0.591292	0.065371	81.657173	51.503315	49.587914	0.000000	0.000000	0.000000	0.000000	0.000000	0.000000	-0.248699	0.372890	-0.831175	0.000000	0.000000	1.000000	115.000000	1.000000
15147.070676	-0.073849	0.591292	0.065371	81.657173	51.503315	49.587914	0.000000	0.000000	0.000000	0.000000	0.000000	0.000000	-0.248699	0.372890	-0.831175	0.000000	0.000000	1.000000	115.000000	1.000000
15147.074010	-0.074646	0.592499	0.062642	81.606865	51.690365	49.955929	0.000000	0.000000	0.000000	0.000000	0.000000	0.000000	-0.239287	0.362010	-0.818813	0.000000	0.000000	1.000000	115.000000	1.000000
15147.077343	-0.074646	0.592499	0.062642	81.606865	51.690365	49.955929	0.000000	0.000000	0.000000	0.000000	0.000000	0.000000	-0.239287	0.362010	-0.818813	0.000000	0.000000	1.000000	115.000000	1.000000
15147.080676	-0.074646	0.592499	0.062642	81.606865	51.690365	49.955929	0.000000	0.000000	0.000000	0.000000	0.000000	0.000000	-0.239287	0.362010	-0.818813	0.000000	0.000000	1.000000	115.000000	1.000000
15147.084010	-0.075417	0.593661	0.059977	81.582680	51.752651	50.166958	0.000000	0.000000	0.000000	0.000000	0.000000	0.000000	-0.231100	0.348670	-0.799385	0.000000	0.000000	1.000000	115.000000	1.000000
15147.087343	-0.075417	0.593661	0.059977	81.582680	51.752651	50.166958	0.000000	0.000000	0.000000	0.000000	0.000000	0.000000	-0.231100	0.348670	-0.799385	0.000000	0.000000	1.000000	115.000000	1.000000
15147.090676	-0.075417	0.593661	0.059977	81.582680	51.752651	50.166958	0.000000	0.000000	0.000000	0.000000	0.000000	0.000000	-0.231100	0.348670	-0.799385	0.000000	0.000000	1.000000	115.000000	1.000000
15147.094010	-0.076214	0.594819	0.057402	81.568138	51.731144	50.285122	0.000000	0.000000	0.000000	0.000000	0.000000	0.000000	-0.239217	0.347297	-0.772560	0.000000	0.000000	1.000000	115.000000	1.000000
15147.097343	-0.076214	0.594819	0.057402	81.568138	51.731144	50.285122	0.000000	0.000000	0.000000	0.000000	0.000000	0.000000	-0.239217	0.347297	-0.772560	0.000000	0.000000	1.000000	115.000000	1.000000
15147.100676	-0.076214	0.594819	0.057402	81.568138	51.731144	50.285122	0.000000	0.000000	0.000000	0.000000	0.000000	0.000000	-0.239217	0.347297	-0.772560	0.000000	0.000000	1.000000	115.000000	1.000000
15147.104010	-0.076986	0.595934	0.054893	81.540512	51.658531	50.357525	0.000000	0.000000	0.000000	0.000000	0.000000	0.000000	-0.231440	0.334685	-0.752779	0.000000	0.000000	1.000000	115.000000	1.000000
15147.107343	-0.076986	0.595934	0.054893	81.540512	51.658531	50.357525	0.000000	0.000000	0.000000	0.000000	0.000000	0.000000	-0.231440	0.334685	-0.752779	0.000000	0.000000	1.000000	115.000000	1.000000
15147.110676	-0.076986	0.595934	0.054893	81.540512	51.658531	50.357525	0.000000	0.000000	0.000000	0.000000	0.000000	0.000000	-0.231440	0.334685	-0.752779	0.000000	0.000000	1.000000	115.000000	1.000000
15147.114010	-0.077713	0.597048	0.052485	81.483368	51.543114	50.406132	0.000000	0.000000	0.000000	0.000000	0.000000	0.000000	-0.218091	0.334056	-0.722365	0.000000	0.000000	1.000000	115.000000	1.000000
15147.117343	-0.077713	0.597048	0.052485	81.483368	51.543114	50.406132	0.000000	0.000000	0.000000	0.000000	0.000000	0.000000	-0.218091	0.334056	-0.722365	0.000000	0.000000	1.000000	115.000000	1.000000
15147.120676	-0.077713	0.597048	0.052485	81.483368	51.543114	50.406132	0.000000	0.000000	0.000000	0.000000	0.000000	0.000000	-0.218091	0.334056	-0.722365	0.000000	0.000000	1.000000	115.000000	1.000000
15147.124010	-0.078414	0.598150	0.050137	81.407829	51.414902	50.447762	0.000000	0.000000	0.000000	0.000000	0.000000	0.000000	-0.210579	0.330557	-0.704494	0.000000	0.000000	1.000000	115.000000	1.000000
15147.127343	-0.078414	0.598150	0.050137	81.407829	51.414902	50.447762	0.000000	0.000000	0.000000	0.000000	0.000000	0.000000	-0.210579	0.330557	-0.704494	0.000000	0.000000	1.000000	115.000000	1.000000
15147.130676	-0.078414	0.598150	0.050137	81.407829	51.414902	50.447762	0.000000	0.000000	0.000000	0.000000	0.000000	0.000000	-0.210579	0.330557	-0.704494	0.000000	0.000000	1.000000	115.000000	1.000000
15147.134010	-0.079054	0.599243	0.047918	81.337914	51.268063	50.461536	0.000000	0.000000	0.000000	0.000000	0.000000	0.000000	-0.191804	0.328035	-0.665674	0.000000	0.000000	1.000000	115.000000	1.000000
15147.137343	-0.079054	0.599243	0.047918	81.337914	51.268063	50.461536	0.000000	0.000000	0.000000	0.000000	0.000000	0.000000	-0.191804	0.328035	-0.665674	0.000000	0.000000	1.000000	115.000000	1.000000
15147.140676	-0.079054	0.599243	0.047918	81.337914	51.268063	50.461536	0.000000	0.000000	0.000000	0.000000	0.000000	0.000000	-0.191804	0.328035	-0.665674	0.000000	0.000000	1.000000	115.000000	1.000000
15147.144010	-0.079620	0.600308	0.045751	81.275726	51.066265	50.398346	0.000000	0.000000	0.000000	0.000000	0.000000	0.000000	-0.169864	0.319336	-0.649885	0.000000	0.000000	1.000000	115.000000	1.000000
15147.147343	-0.079620	0.600308	0.045751	81.275726	51.066265	50.398346	0.000000	0.000000	0.000000	0.000000	0.000000	0.000000	-0.169864	0.319336	-0.649885	0.000000	0.000000	1.000000	115.000000	1.000000
15147.150676	-0.079620	0.600308	0.045751	81.275726	51.066265	50.398346	0.000000	0.000000	0.000000	0.000000	0.000000	0.000000	-0.169864	0.319336	-0.649885	0.000000	0.000000	1.000000	115.000000	1.000000
15147.154010	-0.080121	0.601355	0.043677	81.231598	50.836864	50.285156	0.000000	0.000000	0.000000	0.000000	0.000000	0.000000	-0.150146	0.314202	-0.622303	0.000000	0.000000	1.000000	115.000000	1.000000
15147.157343	-0.080121	0.601355	0.043677	81.231598	50.836864	50.285156	0.000000	0.000000	0.000000	0.000000	0.000000	0.000000	-0.150146	0.314202	-0.622303	0.000000	0.000000	1.000000	115.000000	1.000000
15147.160676	-0.080121	0.601355	0.043677	81.231598	50.836864	50.285156	0.000000	0.000000	0.000000	0.000000	0.000000	0.000000	-0.150146	0.314202	-0.622303	0.000000	0.000000	1.000000	115.000000	1.000000
15147.164010	-0.080534	0.602359	0.041707	81.206070	50.566719	50.102016	0.000000	0.000000	0.000000	0.000000	0.000000	0.000000	-0.124105	0.301143	-0.591057	0.000000	0.000000	1.000000	115.000000	1.000000
15147.167343	-0.080534	0.602359	0.041707	81.206070	50.566719	50.102016	0.000000	0.000000	0.000000	0.000000	0.000000	0.000000	-0.124105	0.301143	-0.591057	0.000000	0.000000	1.000000	115.000000	1.000000
15147.170676	-0.080534	0.602359	0.041707	81.206070	50.566719	50.102016	0.000000	0.000000	0.000000	0.000000	0.000000	0.000000	-0.124105	0.301143	-0.591057	0.000000	0.000000	1.000000	115.000000	1.000000
15147.174010	-0.080855	0.603336	0.039795	81.185768	50.279655	49.882431	0.000000	0.000000	0.000000	0.000000	0.000000	0.000000	-0.096258	0.293282	-0.573601	0.000000	0.000000	1.000000	115.000000	1.000000
15147.177343	-0.080855	0.603336	0.039795	81.185768	50.279655	49.882431	0.000000	0.000000	0.000000	0.000000	0.000000	0.000000	-0.096258	0.293282	-0.573601	0.000000	0.000000	1.000000	115.000000	1.000000
15147.180676	-0.080855	0.603336	0.039795	81.185768	50.279655	49.882431	0.000000	0.000000	0.000000	0.000000	0.000000	0.000000	-0.096258	0.293282	-0.573601	0.000000	0.000000	1.000000	115.000000	1.000000
15147.184010	-0.081134	0.604234	0.037950	81.170425	50.064011	49.726189	0.000000	0.000000	0.000000	0.000000	0.000000	0.000000	-0.083686	0.269193	-0.553566	0.000000	0.000000	1.000000	115.000000	1.000000
15147.187343	-0.081134	0.604234	0.037950	81.170425	50.064011	49.726189	0.000000	0.000000	0.000000	0.000000	0.000000	0.000000	-0.083686	0.269193	-0.553566	0.000000	0.000000	1.000000	115.000000	1.000000
15147.190676	-0.081134	0.604234	0.037950	81.170425	50.064011	49.726189	0.000000	0.000000	0.000000	0.000000	0.000000	0.000000	-0.083686	0.269193	-0.553566	0.000000	0.000000	1.000000	115.000000	1.000000
15147.194010	-0.081371	0.605079	0.036164	81.156578	49.866131	49.587925	0.000000	0.000000	0.000000	0.000000	0.000000	0.000000	-0.070961	0.253663	-0.535744	0.000000	0.000000	1.000000	115.000000	1.000000
15147.197343	-0.081371	0.605079	0.036164	81.156578	49.866131	49.587925	0.000000	0.000000	0.000000	0.000000	0.000000	0.000000	-0.070961	0.253663	-0.535744	0.000000	0.000000	1.000000	115.000000	1.000000
15147.200676	-0.081371	0.605079	0.036164	81.156578	49.866131	49.587925	0.000000	0.000000	0.000000	0.000000	0.000000	0.000000	-0.070961	0.253663	-0.535744	0.000000	0.000000	1.000000	115.000000	1.000000
15147.204010	-0.081613	0.605847	0.034438	81.146896	49.719669	49.498608	0.000000	0.000000	0.000000	0.000000	0.000000	0.000000	-0.072859	0.230216	-0.517714	0.000000	0.000000	1.000000	115.000000	1.000000
15147.207343	-0.081613	0.605847	0.034438	81.146896	49.719669	49.498608	0.000000	0.000000	0.000000	0.000000	0.000000	0.000000	-0.072859	0.230216	-0.517714	0.000000	0.000000	1.000000	115.000000	1.000000
15147.210676	-0.081613	0.605847	0.034438	81.146896	49.719669	49.498608	0.000000	0.000000	0.000000	0.000000	0.000000	0.000000	-0.072859	0.230216	-0.517714	0.000000	0.000000	1.000000	115.000000	1.000000
15147.214010	-0.081876	0.606533	0.032707	81.139397	49.594074	49.430740	0.000000	0.000000	0.000000	0.000000	0.000000	0.000000	-0.078691	0.205858	-0.519410	0.000000	0.000000	1.000000	115.000000	1.000000
15147.217343	-0.081876	0.606533	0.032707	81.139397	49.594074	49.430740	0.000000	0.000000	0.000000	0.000000	0.000000	0.000000	-0.078691	0.205858	-0.519410	0.000000	0.000000	1.000000	115.000000	1.000000
15147.220676	-0.081876	0.606533	0.032707	81.139397	49.594074	49.430740	0.000000	0.000000	0.000000	0.000000	0.000000	0.000000	-0.078691	0.205858	-0.519410	0.000000	0.000000	1.000000	115.000000	1.000000
15147.224010	-0.082143	0.607170	0.031028	81.133263	49.472904	49.370754	0.000000	0.000000	0.000000	0.000000	0.000000	0.000000	-0.080248	0.191115	-0.503583	0.000000	0.000000	1.000000	115.000000	1.000000
15147.227343	-0.082143	0.607170	0.031028	81.133263	49.472904	49.370754	0.000000	0.000000	0.000000	0.000000	0.000000	0.000000	-0.080248	0.191115	-0.503583	0.000000	0.000000	1.000000	115.000000	1.000000
15147.230676	-0.082143	0.607170	0.031028	81.133263	49.472904	49.370754	0.000000	0.000000	0.000000	0.000000	0.000000	0.000000	-0.080248	0.191115	-0.503583	0.000000	0.000000	1.000000	115.000000	1.000000
15147.234010	-0.082437	0.607739	0.029383	81.126884	49.357853	49.324593	0.000000	0.000000	0.000000	0.000000	0.000000	0.000000	-0.088022	0.170708	-0.493462	0.000000	0.000000	1.000000	115.000000	1.000000
15147.237343	-0.082437	0.607739	0.029383	81.126884	49.357853	49.324593	0.000000	0.000000	0.000000	0.000000	0.000000	0.000000	-0.088022	0.170708	-0.493462	0.000000	0.000000	1.000000	115.000000	1.000000
15147.240676	-0.082437	0.607739	0.029383	81.126884	49.357853	49.324593	0.000000	0.000000	0.000000	0.000000	0.000000	0.000000	-0.088022	0.170708	-0.493462	0.000000	0.000000	1.000000	115.000000	1.000000
15147.244010	-0.082782	0.608260	0.027784	81.117432	49.273605	49.314007	0.000000	0.000000	0.000000	0.000000	0.000000	0.000000	-0.103473	0.156421	-0.479835	0.000000	0.000000	1.000000	115.000000	1.000000
15147.247343	-0.082782	0.608260	0.027784	81.117432	49.273605	49.314007	0.000000	0.000000	0.000000	0.000000	0.000000	0.000000	-0.103473	0.156421	-0.479835	0.000000	0.000000	1.000000	115.000000	1.000000
15147.250676	-0.082782	0.608260	0.027784	81.117432	49.273605	49.314007	0.000000	0.000000	0.000000	0.000000	0.000000	0.000000	-0.103473	0.156421	-0.479835	0.000000	0.000000	1.000000	115.000000	1.000000
15147.254010	-0.083066	0.608754	0.026265	81.081657	49.268623	49.405800	0.000000	0.000000	0.000000	0.000000	0.000000	0.000000	-0.085225	0.148219	-0.455633	0.000000	0.000000	1.000000	115.000000	1.000000
15147.257343	-0.083066	0.608754	0.026265	81.081657	49.268623	49.405800	0.000000	0.000000	0.000000	0.000000	0.000000	0.000000	-0.085225	0.148219	-0.455633	0.000000	0.000000	1.000000	115.000000	1.000000
15147.260676	-0.083066	0.608754	0.026265	81.081657	49.268623	49.405800	0.000000	0.000000	0.000000	0.000000	0.000000	0.000000	-0.085225	0.148219	-0.455633	0.000000	0.000000	1.000000	115.000000	1.000000
15147.264010	-0.083315	0.609241	0.024839	81.016350	49.334080	49.587021	0.000000	0.000000	0.000000	0.000000	0.000000	0.000000	-0.074919	0.146045	-0.427908	0.000000	0.000000	1.000000	115.000000	1.000000
15147.267343	-0.083315	0.609241	0.024839	81.016350	49.334080	49.587021	0.000000	0.000000	0.000000	0.000000	0.000000	0.000000	-0.074919	0.146045	-0.427908	0.000000	0.000000	1.000000	115.000000	1.000000
15147.270676	-0.083315	0.609241	0.024839	81.016350	49.334080	49.587021	0.000000	0.000000	0.000000	0.000000	0.000000	0.000000	-0.074919	0.146045	-0.427908	0.000000	0.000000	1.000000	115.000000	1.000000
15147.274010	-0.083485	0.609676	0.023506	80.944748	49.444187	49.812538	0.000000	0.000000	0.000000	0.000000	0.000000	0.000000	-0.050755	0.130287	-0.399879	0.000000	0.000000	1.000000	115.000000	1.000000
15147.277343	-0.083485	0.609676	0.023506	80.944748	49.444187	49.812538	0.000000	0.000000	0.000000	0.000000	0.000000	0.000000	-0.050755	0.130287	-0.399879	0.000000	0.000000	1.000000	115.000000	1.000000
15147.280676	-0.083485	0.609676	0.023506	80.944748	49.444187	49.812538	0.000000	0.000000	0.000000	0.000000	0.000000	0.000000	-0.050755	0.130287	-0.399879	0.000000	0.000000	1.000000	115.000000	1.000000
15147.284010	-0.083629	0.610090	0.022313	80.893341	49.503704	49.959545	0.000000	0.000000	0.000000	0.000000	0.000000	0.000000	-0.043386	0.124313	-0.357829	0.000000	0.000000	1.000000	115.000000	1.000000
15147.287343	-0.083629	0.610090	0.022313	80.893341	49.503704	49.959545	0.000000	0.000000	0.000000	0.000000	0.000000	0.000000	-0.043386	0.124313	-0.357829	0.000000	0.000000	1.000000	115.000000	1.000000
15147.290676	-0.083629	0.610090	0.022313	80.893341	49.503704	49.959545	0.000000	0.000000	0.000000	0.000000	0.000000	0.000000	-0.043386	0.124313	-0.357829	0.000000	0.000000	1.000000	115.000000	1.000000
15147.294010	-0.083759	0.610460	0.021179	80.873016	49.458199	49.966675	0.000000	0.000000	0.000000	0.000000	0.000000	0.000000	-0.038943	0.111165	-0.340273	0.000000	0.000000	1.000000	115.000000	1.000000
15147.297343	-0.083759	0.610460	0.021179	80.873016	49.458199	49.966675	0.000000	0.000000	0.000000	0.000000	0.000000	0.000000	-0.038943	0.111165	-0.340273	0.000000	0.000000	1.000000	115.000000	1.000000
15147.300676	-0.083759	0.610460	0.021179	80.873016	49.458199	49.966675	0.000000	0.000000	0.000000	0.000000	0.000000	0.000000	-0.038943	0.111165	-0.340273	0.000000	0.000000	1.000000	115.000000	1.000000
15147.304010	-0.083878	0.610781	0.020127	80.871376	49.406094	49.949711	0.000000	0.000000	0.000000	0.000000	0.000000	0.000000	-0.035831	0.096072	-0.315576	0.000000	0.000000	1.000000	115.000000	1.000000
15147.307343	-0.083878	0.610781	0.020127	80.871376	49.406094	49.949711	0.000000	0.000000	0.000000	0.000000	0.000000	0.000000	-0.035831	0.096072	-0.315576	0.000000	0.000000	1.000000	115.000000	1.000000
15147.310676	-0.083878	0.610781	0.020127	80.871376	49.406094	49.949711	0.000000	0.000000	0.000000	0.000000	0.000000	0.000000	-0.035831	0.096072	-0.315576	0.000000	0.000000	1.000000	115.000000	1.000000
15147.314010	-0.084033	0.611051	0.019150	80.871422	49.368031	49.949722	0.000000	0.000000	0.000000	0.000000	0.000000	0.000000	-0.046389	0.081221	-0.293213	0.000000	0.000000	1.000000	115.000000	1.000000
15147.317343	-0.084033	0.611051	0.019150	80.871422	49.368031	49.949722	0.000000	0.000000	0.000000	0.000000	0.000000	0.000000	-0.046389	0.081221	-0.293213	0.000000	0.000000	1.000000	115.000000	1.000000
15147.320676	-0.084033	0.611051	0.019150	80.871422	49.368031	49.949722	0.000000	0.000000	0.000000	0.000000	0.000000	0.000000	-0.046389	0.081221	-0.293213	0.000000	0.000000	1.000000	115.000000	1.000000
15147.324010	-0.084033	0.611051	0.019150	80.866730	49.340076	49.967129	0.000000	0.000000	0.000000	0.000000	0.000000	0.000000	-0.046389	0.081221	-0.293213	0.000000	0.000000	1.000000	115.000000	1.000000
15147.327343	-0.084244	0.611300	0.018235	80.866730	49.340076	49.967129	0.000000	0.000000	0.000000	0.000000	0.000000	0.000000	-0.063293	0.074436	-0.274497	0.000000	0.000000	1.000000	115.000000	1.000000
15147.330676	-0.084244	0.611300	0.018235	80.866730	49.340076	49.967129	0.000000	0.000000	0.000000	0.000000	0.000000	0.000000	-0.063293	0.074436	-0.274497	0.000000	0.000000	1.000000	115.000000	1.000000
15147.334010	-0.084459	0.611441	0.017352	80.849701	49.424873	50.121822	0.000000	0.000000	0.000000	0.000000	0.000000	0.000000	-0.064636	0.042312	-0.264696	0.000000	0.000000	1.000000	115.000000	1.000000
15147.337343	-0.084459	0.611441	0.017352	80.849701	49.424873	50.121822	0.000000	0.000000	0.000000	0.000000	0.000000	0.000000	-0.064636	0.042312	-0.264696	0.000000	0.000000	1.000000	115.000000	1.000000
15147.340676	-0.084459	0.611441	0.017352	80.849701	49.424873	50.121822	0.000000	0.000000	0.000000	0.000000	0.000000	0.000000	-0.064636	0.042312	-0.264696	0.000000	0.000000	1.000000	115.000000	1.000000
15147.344010	-0.084459	0.611441	0.017352	80.807709	49.599998	50.390198	0.000000	0.000000	0.000000	0.000000	0.000000	0.000000	-0.064636	0.042312	-0.264696	0.000000	0.000000	1.000000	115.000000	1.000000
15147.347343	-0.084683	0.611541	0.016525	80.807709	49.599998	50.390198	0.000000	0.000000	0.000000	0.000000	0.000000	0.000000	-0.067210	0.029979	-0.248141	0.000000	0.000000	1.000000	115.000000	1.000000
15147.350676	-0.084683	0.611541	0.016525	80.807709	49.599998	50.390198	0.000000	0.000000	0.000000	0.000000	0.000000	0.000000	-0.067210	0.029979	-0.248141	0.000000	0.000000	1.000000	115.000000	1.000000
15147.354010	-0.084891	0.611580	0.015742	80.738907	49.866051	50.774387	0.000000	0.000000	0.000000	0.000000	0.000000	0.000000	-0.062265	0.011857	-0.234970	0.000000	0.000000	1.000000	115.000000	1.000000
15147.357343	-0.084891	0.611580	0.015742	80.738907	49.866051	50.774387	0.000000	0.000000	0.000000	0.000000	0.000000	0.000000	-0.062265	0.011857	-0.234970	0.000000	0.000000	1.000000	115.000000	1.000000
15147.360676	-0.084891	0.611580	0.015742	80.738907	49.866051	50.774387	0.000000	0.000000	0.000000	0.000000	0.000000	0.000000	-0.062265	0.011857	-0.234970	0.000000	0.000000	1.000000	115.000000	1.000000
15147.364010	-0.084891	0.611580	0.015742	80.646149	50.250927	51.302776	0.000000	0.000000	0.000000	0.000000	0.000000	0.000000	-0.062265	0.011857	-0.234970	0.000000	0.000000	1.000000	115.000000	1.000000
15147.367343	-0.085105	0.611560	0.014999	80.646149	50.250927	51.302776	0.000000	0.000000	0.000000	0.000000	0.000000	0.000000	-0.064105	-0.006133	-0.222992	0.000000	0.000000	1.000000	115.000000	1.000000
15147.370676	-0.085105	0.611560	0.014999	80.646149	50.250927	51.302776	0.000000	0.000000	0.000000	0.000000	0.000000	0.000000	-0.064105	-0.006133	-0.222992	0.000000	0.000000	1.000000	115.000000	1.000000
15147.374010	-0.085284	0.611473	0.014327	80.551216	50.650352	51.849052	0.000000	0.000000	0.000000	0.000000	0.000000	0.000000	-0.053827	-0.026055	-0.201480	0.000000	0.000000	1.000000	115.000000	1.000000
15147.377343	-0.085284	0.611473	0.014327	80.551216	50.650352	51.849052	0.000000	0.000000	0.000000	0.000000	0.000000	0.000000	-0.053827	-0.026055	-0.201480	0.000000	0.000000	1.000000	115.000000	1.000000
15147.380676	-0.085284	0.611473	0.014327	80.551216	50.650352	51.849052	0.000000	0.000000	0.000000	0.000000	0.000000	0.000000	-0.053827	-0.026055	-0.201480	0.000000	0.000000	1.000000	115.000000	1.000000
15147.384010	-0.085284	0.611473	0.014327	80.482330	51.039562	52.361847	0.000000	0.000000	0.000000	0.000000	0.000000	0.000000	-0.053827	-0.026055	-0.201480	0.000000	0.000000	1.000000	115.000000	1.000000
15147.387343	-0.085473	0.611346	0.013711	80.482330	51.039562	52.361847	0.000000	0.000000	0.000000	0.000000	0.000000	0.000000	-0.056604	-0.037997	-0.184874	0.000000	0.000000	1.000000	115.000000	1.000000
15147.390676	-0.085473	0.611346	0.013711	80.482330	51.039562	52.361847	0.000000	0.000000	0.000000	0.000000	0.000000	0.000000	-0.056604	-0.037997	-0.184874	0.000000	0.000000	1.000000	115.000000	1.000000
15147.394010	-0.085695	0.611154	0.013154	80.444550	51.366676	52.786617	0.000000	0.000000	0.000000	0.000000	0.000000	0.000000	-0.066564	-0.057732	-0.167007	0.000000	0.000000	1.000000	115.000000	1.000000
15147.397343	-0.085695	0.611154	0.013154	80.444550	51.366676	52.786617	0.000000	0.000000	0.000000	0.000000	0.000000	0.000000	-0.066564	-0.057732	-0.167007	0.000000	0.000000	1.000000	115.000000	1.000000
15147.400676	-0.085695	0.611154	0.013154	80.444550	51.366676	52.786617	0.000000	0.000000	0.000000	0.000000	0.000000	0.000000	-0.066564	-0.057732	-0.167007	0.000000	0.000000	1.000000	115.000000	1.000000
15147.404010	-0.085695	0.611154	0.013154	80.433159	51.669930	53.165176	0.000000	0.000000	0.000000	0.000000	0.000000	0.000000	-0.066564	-0.057732	-0.167007	0.000000	0.000000	1.000000	115.000000	1.000000
15147.407343	-0.085943	0.610883	0.012618	80.433159	51.669930	53.165176	0.000000	0.000000	0.000000	0.000000	0.000000	0.000000	-0.074389	-0.081218	-0.160899	0.000000	0.000000	1.000000	115.000000	1.000000
15147.410676	-0.085943	0.610883	0.012618	80.433159	51.669930	53.165176	0.000000	0.000000	0.000000	0.000000	0.000000	0.000000	-0.074389	-0.081218	-0.160899	0.000000	0.000000	1.000000	115.000000	1.000000
15147.414010	-0.086245	0.610573	0.012128	80.446548	51.967888	53.527496	0.000000	0.000000	0.000000	0.000000	0.000000	0.000000	-0.090587	-0.092982	-0.146806	0.000000	0.000000	1.000000	115.000000	1.000000
15147.417343	-0.086245	0.610573	0.012128	80.446548	51.967888	53.527496	0.000000	0.000000	0.000000	0.000000	0.000000	0.000000	-0.090587	-0.092982	-0.146806	0.000000	0.000000	1.000000	115.000000	1.000000
15147.420676	-0.086245	0.610573	0.012128	80.446548	51.967888	53.527496	0.000000	0.000000	0.000000	0.000000	0.000000	0.000000	-0.090587	-0.092982	-0.146806	0.000000	0.000000	1.000000	115.000000	1.000000
15147.424010	-0.086245	0.610573	0.012128	80.465950	52.247486	53.870804	0.000000	0.000000	0.000000	0.000000	0.000000	0.000000	-0.090587	-0.092982	-0.146806	0.000000	0.000000	1.000000	115.000000	1.000000
15147.427343	-0.086593	0.610211	0.011647	80.465950	52.247486	53.870804	0.000000	0.000000	0.000000	0.000000	0.000000	0.000000	-0.104611	-0.108544	-0.144498	0.000000	0.000000	1.000000	115.000000	1.000000
15147.430676	-0.086593	0.610211	0.011647	80.465950	52.247486	53.870804	0.000000	0.000000	0.000000	0.000000	0.000000	0.000000	-0.104611	-0.108544	-0.144498	0.000000	0.000000	1.000000	115.000000	1.000000
15147.434010	-0.086972	0.609836	0.011208	80.465660	52.586514	54.296364	0.000000	0.000000	0.000000	0.000000	0.000000	0.000000	-0.113656	-0.112430	-0.131732	0.000000	0.000000	1.000000	115.000000	1.000000
15147.437343	-0.086972	0.609836	0.011208	80.465660	52.586514	54.296364	0.000000	0.000000	0.000000	0.000000	0.000000	0.000000	-0.113656	-0.112430	-0.131732	0.000000	0.000000	1.000000	115.000000	1.000000
15147.440676	-0.086972	0.609836	0.011208	80.465660	52.586514	54.296364	0.000000	0.000000	0.000000	0.000000	0.000000	0.000000	-0.113656	-0.112430	-0.131732	0.000000	0.000000	1.000000	115.000000	1.000000
15147.444010	-0.086972	0.609836	0.011208	80.429276	53.017815	54.849617	0.000000	0.000000	0.000000	0.000000	0.000000	0.000000	-0.113656	-0.112430	-0.131732	0.000000	0.000000	1.000000	115.000000	1.000000
15147.447343	-0.087352	0.609436	0.010776	80.429276	53.017815	54.849617	0.000000	0.000000	0.000000	0.000000	0.000000	0.000000	-0.113864	-0.120128	-0.129493	0.000000	0.000000	1.000000	115.000000	1.000000
15147.450676	-0.087352	0.609436	0.010776	80.429276	53.017815	54.849617	0.000000	0.000000	0.000000	0.000000	0.000000	0.000000	-0.113864	-0.120128	-0.129493	0.000000	0.000000	1.000000	115.000000	1.000000
15147.454010	-0.087754	0.609010	0.010348	80.366096	53.512516	55.487343	0.000000	0.000000	0.000000	0.000000	0.000000	0.000000	-0.120730	-0.127808	-0.128524	0.000000	0.000000	1.000000	115.000000	1.000000
15147.457343	-0.087754	0.609010	0.010348	80.366096	53.512516	55.487343	0.000000	0.000000	0.000000	0.000000	0.000000	0.000000	-0.120730	-0.127808	-0.128524	0.000000	0.000000	1.000000	115.000000	1.000000
15147.460676	-0.087754	0.609010	0.010348	80.366096	53.512516	55.487343	0.000000	0.000000	0.000000	0.000000	0.000000	0.000000	-0.120730	-0.127808	-0.128524	0.000000	0.000000	1.000000	115.000000	1.000000
15147.464010	-0.088182	0.608578	0.009938	80.284164	54.029457	56.166996	0.000000	0.000000	0.000000	0.000000	0.000000	0.000000	-0.128466	-0.129667	-0.122933	0.000000	0.000000	1.000000	115.000000	1.000000
15147.467343	-0.088182	0.608578	0.009938	80.284164	54.029457	56.166996	0.000000	0.000000	0.000000	0.000000	0.000000	0.000000	-0.128466	-0.129667	-0.122933	0.000000	0.000000	1.000000	115.000000	1.000000
15147.470676	-0.088182	0.608578	0.009938	80.284164	54.029457	56.166996	0.000000	0.000000	0.000000	0.000000	0.000000	0.000000	-0.128466	-0.129667	-0.122933	0.000000	0.000000	1.000000	115.000000	1.000000
15147.474010	-0.088633	0.608120	0.009531	80.187828	54.574818	56.891983	0.000000	0.000000	0.000000	0.000000	0.000000	0.000000	-0.135317	-0.137320	-0.122031	0.000000	0.000000	1.000000	115.000000	1.000000
15147.477343	-0.088633	0.608120	0.009531	80.187828	54.574818	56.891983	0.000000	0.000000	0.000000	0.000000	0.000000	0.000000	-0.135317	-0.137320	-0.122031	0.000000	0.000000	1.000000	115.000000	1.000000
15147.480676	-0.088633	0.608120	0.009531	80.187828	54.574818	56.891983	0.000000	0.000000	0.000000	0.000000	0.000000	0.000000	-0.135317	-0.137320	-0.122031	0.000000	0.000000	1.000000	115.000000	1.000000
15147.484010	-0.088633	0.608120	0.009531	80.099800	55.106689	57.575039	0.000000	0.000000	0.000000	0.000000	0.000000	0.000000	-0.135317	-0.137320	-0.122031	0.000000	0.000000	1.000000	115.000000	1.000000
15147.487343	-0.089104	0.607617	0.009111	80.099800	55.106689	57.575039	0.000000	0.000000	0.000000	0.000000	0.000000	0.000000	-0.141261	-0.150760	-0.125844	0.000000	0.000000	1.000000	115.000000	1.000000
15147.490676	-0.089104	0.607617	0.009111	80.099800	55.106689	57.575039	0.000000	0.000000	0.000000	0.000000	0.000000	0.000000	-0.141261	-0.150760	-0.125844	0.000000	0.000000	1.000000	115.000000	1.000000
15147.494010	-0.089593	0.607096	0.008671	80.022911	55.643547	58.087009	0.000000	0.000000	0.000000	0.000000	0.000000	0.000000	-0.146704	-0.156411	-0.132136	0.000000	0.000000	1.000000	115.000000	1.000000
15147.497343	-0.089593	0.607096	0.008671	80.022911	55.643547	58.087009	0.000000	0.000000	0.000000	0.000000	0.000000	0.000000	-0.146704	-0.156411	-0.132136	0.000000	0.000000	1.000000	115.000000	1.000000
15147.500676	-0.089593	0.607096	0.008671	80.022911	55.643547	58.087009	0.000000	0.000000	0.000000	0.000000	0.000000	0.000000	-0.146704	-0.156411	-0.132136	0.000000	0.000000	1.000000	115.000000	1.000000
15147.504010	-0.089593	0.607096	0.008671	79.963814	56.175278	58.151096	0.000000	0.000000	0.000000	0.000000	0.000000	0.000000	-0.146704	-0.156411	-0.132136	0.000000	0.000000	1.000000	115.000000	1.000000
15147.507343	-0.090053	0.606537	0.008202	79.963814	56.175278	58.151096	0.000000	0.000000	0.000000	0.000000	0.000000	0.000000	-0.137948	-0.167764	-0.140591	0.000000	0.000000	1.000000	115.000000	1.000000
15147.510676	-0.090053	0.606537	0.008202	79.963814	56.175278	58.151096	0.000000	0.000000	0.000000	0.000000	0.000000	0.000000	-0.137948	-0.167764	-0.140591	0.000000	0.000000	1.000000	115.000000	1.000000
15147.514010	-0.090498	0.605927	0.007662	79.918709	56.736996	57.910770	0.000000	0.000000	0.000000	0.000000	0.000000	0.000000	-0.133490	-0.182886	-0.162146	0.000000	0.000000	1.000000	115.000000	1.000000
15147.517343	-0.090498	0.605927	0.007662	79.918709	56.736996	57.910770	0.000000	0.000000	0.000000	0.000000	0.000000	0.000000	-0.133490	-0.182886	-0.162146	0.000000	0.000000	1.000000	115.000000	1.000000
15147.520676	-0.090498	0.605927	0.007662	79.918709	56.736996	57.910770	0.000000	0.000000	0.000000	0.000000	0.000000	0.000000	-0.133490	-0.182886	-0.162146	0.000000	0.000000	1.000000	115.000000	1.000000
15147.524010	-0.090943	0.605293	0.007128	79.873482	57.303123	58.039711	0.000000	0.000000	0.000000	0.000000	0.000000	0.000000	-0.133567	-0.190370	-0.160185	0.000000	0.000000	1.000000	115.000000	1.000000
15147.527343	-0.090943	0.605293	0.007128	79.873482	57.303123	58.039711	0.000000	0.000000	0.000000	0.000000	0.000000	0.000000	-0.133567	-0.190370	-0.160185	0.000000	0.000000	1.000000	115.000000	1.000000
15147.530676	-0.090943	0.605293	0.007128	79.873482	57.303123	58.039711	0.000000	0.000000	0.000000	0.000000	0.000000	0.000000	-0.133567	-0.190370	-0.160185	0.000000	0.000000	1.000000	115.000000	1.000000
15147.534010	-0.091376	0.604627	0.006537	79.833122	57.875561	58.630749	0.000000	0.000000	0.000000	0.000000	0.000000	0.000000	-0.129918	-0.199626	-0.177141	0.000000	0.000000	1.000000	115.000000	1.000000
15147.537343	-0.091376	0.604627	0.006537	79.833122	57.875561	58.630749	0.000000	0.000000	0.000000	0.000000	0.000000	0.000000	-0.129918	-0.199626	-0.177141	0.000000	0.000000	1.000000	115.000000	1.000000
15147.540676	-0.091376	0.604627	0.006537	79.833122	57.875561	58.630749	0.000000	0.000000	0.000000	0.000000	0.000000	0.000000	-0.129918	-0.199626	-0.177141	0.000000	0.000000	1.000000	115.000000	1.000000
15147.544010	-0.091376	0.604627	0.006537	79.836334	58.447952	59.266399	0.000000	0.000000	0.000000	0.000000	0.000000	0.000000	-0.129918	-0.199626	-0.177141	0.000000	0.000000	1.000000	115.000000	1.000000
15147.547343	-0.091770	0.603930	0.005986	79.836334	58.447952	59.266399	0.000000	0.000000	0.000000	0.000000	0.000000	0.000000	-0.118161	-0.209050	-0.165555	0.000000	0.000000	1.000000	115.000000	1.000000
15147.550676	-0.091770	0.603930	0.005986	79.836334	58.447952	59.266399	0.000000	0.000000	0.000000	0.000000	0.000000	0.000000	-0.118161	-0.209050	-0.165555	0.000000	0.000000	1.000000	115.000000	1.000000
15147.554010	-0.092109	0.603177	0.005394	79.876045	59.001694	59.660816	0.000000	0.000000	0.000000	0.000000	0.000000	0.000000	-0.101762	-0.225914	-0.177610	0.000000	0.000000	1.000000	115.000000	1.000000
15147.557343	-0.092109	0.603177	0.005394	79.876045	59.001694	59.660816	0.000000	0.000000	0.000000	0.000000	0.000000	0.000000	-0.101762	-0.225914	-0.177610	0.000000	0.000000	1.000000	115.000000	1.000000
15147.560676	-0.092109	0.603177	0.005394	79.876045	59.001694	59.660816	0.000000	0.000000	0.000000	0.000000	0.000000	0.000000	-0.101762	-0.225914	-0.177610	0.000000	0.000000	1.000000	115.000000	1.000000
15147.564010	-0.092468	0.602381	0.004787	79.917648	59.607288	59.855289	0.000000	0.000000	0.000000	0.000000	0.000000	0.000000	-0.107458	-0.238990	-0.181852	0.000000	0.000000	1.000000	115.000000	1.000000
15147.567343	-0.092468	0.602381	0.004787	79.917648	59.607288	59.855289	0.000000	0.000000	0.000000	0.000000	0.000000	0.000000	-0.107458	-0.238990	-0.181852	0.000000	0.000000	1.000000	115.000000	1.000000
15147.570676	-0.092468	0.602381	0.004787	79.917648	59.607288	59.855289	0.000000	0.000000	0.000000	0.000000	0.000000	0.000000	-0.107458	-0.238990	-0.181852	0.000000	0.000000	1.000000	115.000000	1.000000
15147.574010	-0.092882	0.601573	0.004127	79.957191	60.231312	60.147255	0.000000	0.000000	0.000000	0.000000	0.000000	0.000000	-0.124352	-0.242290	-0.198225	0.000000	0.000000	1.000000	115.000000	1.000000
15147.577343	-0.092882	0.601573	0.004127	79.957191	60.231312	60.147255	0.000000	0.000000	0.000000	0.000000	0.000000	0.000000	-0.124352	-0.242290	-0.198225	0.000000	0.000000	1.000000	115.000000	1.000000
15147.580676	-0.092882	0.601573	0.004127	79.957191	60.231312	60.147255	0.000000	0.000000	0.000000	0.000000	0.000000	0.000000	-0.124352	-0.242290	-0.198225	0.000000	0.000000	1.000000	115.000000	1.000000
15147.584010	-0.093335	0.600748	0.003439	79.989517	60.875591	60.641624	0.000000	0.000000	0.000000	0.000000	0.000000	0.000000	-0.135986	-0.247556	-0.206272	0.000000	0.000000	1.000000	115.000000	1.000000
15147.587343	-0.093335	0.600748	0.003439	79.989517	60.875591	60.641624	0.000000	0.000000	0.000000	0.000000	0.000000	0.000000	-0.135986	-0.247556	-0.206272	0.000000	0.000000	1.000000	115.000000	1.000000
15147.590676	-0.093335	0.600748	0.003439	79.989517	60.875591	60.641624	0.000000	0.000000	0.000000	0.000000	0.000000	0.000000	-0.135986	-0.247556	-0.206272	0.000000	0.000000	1.000000	115.000000	1.000000
15147.594010	-0.093805	0.599905	0.002729	80.000977	61.552681	61.233055	0.000000	0.000000	0.000000	0.000000	0.000000	0.000000	-0.140982	-0.252765	-0.213054	0.000000	0.000000	1.000000	115.000000	1.000000
15147.597343	-0.093805	0.599905	0.002729	80.000977	61.552681	61.233055	0.000000	0.000000	0.000000	0.000000	0.000000	0.000000	-0.140982	-0.252765	-0.213054	0.000000	0.000000	1.000000	115.000000	1.000000
15147.600676	-0.093805	0.599905	0.002729	80.000977	61.552681	61.233055	0.000000	0.000000	0.000000	0.000000	0.000000	0.000000	-0.140982	-0.252765	-0.213054	0.000000	0.000000	1.000000	115.000000	1.000000
15147.604010	-0.094307	0.599078	0.001960	79.964935	62.251930	61.713390	0.000000	0.000000	0.000000	0.000000	0.000000	0.000000	-0.150543	-0.248248	-0.230581	0.000000	0.000000	1.000000	115.000000	1.000000
15147.607343	-0.094307	0.599078	0.001960	79.964935	62.251930	61.713390	0.000000	0.000000	0.000000	0.000000	0.000000	0.000000	-0.150543	-0.248248	-0.230581	0.000000	0.000000	1.000000	115.000000	1.000000
15147.610676	-0.094307	0.599078	0.001960	79.964935	62.251930	61.713390	0.000000	0.000000	0.000000	0.000000	0.000000	0.000000	-0.150543	-0.248248	-0.230581	0.000000	0.000000	1.000000	115.000000	1.000000
15147.614010	-0.094785	0.598252	0.001194	79.858032	62.999554	62.212929	0.000000	0.000000	0.000000	0.000000	0.000000	0.000000	-0.143314	-0.247779	-0.229945	0.000000	0.000000	1.000000	115.000000	1.000000
15147.617343	-0.094785	0.598252	0.001194	79.858032	62.999554	62.212929	0.000000	0.000000	0.000000	0.000000	0.000000	0.000000	-0.143314	-0.247779	-0.229945	0.000000	0.000000	1.000000	115.000000	1.000000
15147.620676	-0.094785	0.598252	0.001194	79.858032	62.999554	62.212929	0.000000	0.000000	0.000000	0.000000	0.000000	0.000000	-0.143314	-0.247779	-0.229945	0.000000	0.000000	1.000000	115.000000	1.000000
15147.624010	-0.095289	0.597465	0.000453	79.667107	63.687328	62.947243	0.000000	0.000000	0.000000	0.000000	0.000000	0.000000	-0.151159	-0.235964	-0.222366	0.000000	0.000000	1.000000	115.000000	1.000000
15147.627343	-0.095289	0.597465	0.000453	79.667107	63.687328	62.947243	0.000000	0.000000	0.000000	0.000000	0.000000	0.000000	-0.151159	-0.235964	-0.222366	0.000000	0.000000	1.000000	115.000000	1.000000
15147.630676	-0.095289	0.597465	0.000453	79.667107	63.687328	62.947243	0.000000	0.000000	0.000000	0.000000	0.000000	0.000000	-0.151159	-0.235964	-0.222366	0.000000	0.000000	1.000000	115.000000	1.000000
15147.634010	-0.095749	0.596725	-0.000273	79.415596	64.121368	63.702171	0.000000	0.000000	0.000000	0.000000	0.000000	0.000000	-0.138024	-0.222236	-0.217713	0.000000	0.000000	1.000000	115.000000	1.000000
15147.637343	-0.095749	0.596725	-0.000273	79.415596	64.121368	63.702171	0.000000	0.000000	0.000000	0.000000	0.000000	0.000000	-0.138024	-0.222236	-0.217713	0.000000	0.000000	1.000000	115.000000	1.000000
15147.640676	-0.095749	0.596725	-0.000273	79.415596	64.121368	63.702171	0.000000	0.000000	0.000000	0.000000	0.000000	0.000000	-0.138024	-0.222236	-0.217713	0.000000	0.000000	1.000000	115.000000	1.000000
15147.644010	-0.096127	0.596023	-0.000950	79.149956	64.221214	64.120003	0.000000	0.000000	0.000000	0.000000	0.000000	0.000000	-0.113468	-0.210559	-0.203147	0.000000	0.000000	1.000000	115.000000	1.000000
15147.647343	-0.096127	0.596023	-0.000950	79.149956	64.221214	64.120003	0.000000	0.000000	0.000000	0.000000	0.000000	0.000000	-0.113468	-0.210559	-0.203147	0.000000	0.000000	1.000000	115.000000	1.000000
15147.650676	-0.096127	0.596023	-0.000950	79.149956	64.221214	64.120003	0.000000	0.000000	0.000000	0.000000	0.000000	0.000000	-0.113468	-0.210559	-0.203147	0.000000	0.000000	1.000000	115.000000	1.000000
15147.654010	-0.096406	0.595378	-0.001558	78.917915	64.058426	64.143898	0.000000	0.000000	0.000000	0.000000	0.000000	0.000000	-0.083610	-0.193329	-0.182235	0.000000	0.000000	1.000000	115.000000	1.000000
15147.657343	-0.096406	0.595378	-0.001558	78.917915	64.058426	64.143898	0.000000	0.000000	0.000000	0.000000	0.000000	0.000000	-0.083610	-0.193329	-0.182235	0.000000	0.000000	1.000000	115.000000	1.000000
15147.660676	-0.096406	0.595378	-0.001558	78.917915	64.058426	64.143898	0.000000	0.000000	0.000000	0.000000	0.000000	0.000000	-0.083610	-0.193329	-0.182235	0.000000	0.000000	1.000000	115.000000	1.000000
15147.664010	-0.096625	0.594772	-0.002120	78.779648	63.753696	63.823059	0.000000	0.000000	0.000000	0.000000	0.000000	0.000000	-0.065866	-0.181782	-0.168784	0.000000	0.000000	1.000000	115.000000	1.000000
15147.667343	-0.096625	0.594772	-0.002120	78.779648	63.753696	63.823059	0.000000	0.000000	0.000000	0.000000	0.000000	0.000000	-0.065866	-0.181782	-0.168784	0.000000	0.000000	1.000000	115.000000	1.000000
15147.670676	-0.096625	0.594772	-0.002120	78.779648	63.753696	63.823059	0.000000	0.000000	0.000000	0.000000	0.000000	0.000000	-0.065866	-0.181782	-0.168784	0.000000	0.000000	1.000000	115.000000	1.000000
15147.674010	-0.096625	0.594772	-0.002120	78.771629	63.366199	63.358139	0.000000	0.000000	0.000000	0.000000	0.000000	0.000000	-0.065866	-0.181782	-0.168784	0.000000	0.000000	1.000000	115.000000	1.000000
15147.677343	-0.096826	0.594186	-0.002663	78.771629	63.366199	63.358139	0.000000	0.000000	0.000000	0.000000	0.000000	0.000000	-0.060139	-0.175909	-0.162873	0.000000	0.000000	1.000000	115.000000	1.000000
15147.680676	-0.096826	0.594186	-0.002663	78.771629	63.366199	63.358139	0.000000	0.000000	0.000000	0.000000	0.000000	0.000000	-0.060139	-0.175909	-0.162873	0.000000	0.000000	1.000000	115.000000	1.000000
15147.684010	-0.097009	0.593663	-0.003177	78.781525	62.855621	62.898926	0.000000	0.000000	0.000000	0.000000	0.000000	0.000000	-0.055022	-0.156822	-0.154241	0.000000	0.000000	1.000000	115.000000	1.000000
15147.687343	-0.097009	0.593663	-0.003177	78.781525	62.855621	62.898926	0.000000	0.000000	0.000000	0.000000	0.000000	0.000000	-0.055022	-0.156822	-0.154241	0.000000	0.000000	1.000000	115.000000	1.000000
15147.690676	-0.097009	0.593663	-0.003177	78.781525	62.855621	62.898926	0.000000	0.000000	0.000000	0.000000	0.000000	0.000000	-0.055022	-0.156822	-0.154241	0.000000	0.000000	1.000000	115.000000	1.000000
15147.694010	-0.097009	0.593663	-0.003177	78.786255	62.233944	62.321011	0.000000	0.000000	0.000000	0.000000	0.000000	0.000000	-0.055022	-0.156822	-0.154241	0.000000	0.000000	1.000000	115.000000	1.000000
15147.697343	-0.097118	0.593172	-0.003618	78.786255	62.233944	62.321011	0.000000	0.000000	0.000000	0.000000	0.000000	0.000000	-0.032558	-0.147457	-0.132141	0.000000	0.000000	1.000000	115.000000	1.000000
15147.700676	-0.097118	0.593172	-0.003618	78.786255	62.233944	62.321011	0.000000	0.000000	0.000000	0.000000	0.000000	0.000000	-0.032558	-0.147457	-0.132141	0.000000	0.000000	1.000000	115.000000	1.000000
15147.704010	-0.097185	0.592725	-0.004041	78.786285	61.524410	61.657730	0.000000	0.000000	0.000000	0.000000	0.000000	0.000000	-0.020087	-0.134095	-0.126863	0.000000	0.000000	1.000000	115.000000	1.000000
15147.707343	-0.097185	0.592725	-0.004041	78.786285	61.524410	61.657730	0.000000	0.000000	0.000000	0.000000	0.000000	0.000000	-0.020087	-0.134095	-0.126863	0.000000	0.000000	1.000000	115.000000	1.000000
15147.710676	-0.097185	0.592725	-0.004041	78.786285	61.524410	61.657730	0.000000	0.000000	0.000000	0.000000	0.000000	0.000000	-0.020087	-0.134095	-0.126863	0.000000	0.000000	1.000000	115.000000	1.000000
15147.714010	-0.097185	0.592725	-0.004041	78.781303	60.716537	60.886143	0.000000	0.000000	0.000000	0.000000	0.000000	0.000000	-0.020087	-0.134095	-0.126863	0.000000	0.000000	1.000000	115.000000	1.000000
15147.717343	-0.097247	0.592302	-0.004380	78.781303	60.716537	60.886143	0.000000	0.000000	0.000000	0.000000	0.000000	0.000000	-0.018651	-0.126803	-0.101749	0.000000	0.000000	1.000000	115.000000	1.000000
15147.720676	-0.097247	0.592302	-0.004380	78.781303	60.716537	60.886143	0.000000	0.000000	0.000000	0.000000	0.000000	0.000000	-0.018651	-0.126803	-0.101749	0.000000	0.000000	1.000000	115.000000	1.000000
15147.724010	-0.097246	0.591924	-0.004697	78.773041	59.908520	60.115864	0.000000	0.000000	0.000000	0.000000	0.000000	0.000000	0.000178	-0.113532	-0.094998	0.000000	0.000000	1.000000	115.000000	1.000000
15147.727343	-0.097246	0.591924	-0.004697	78.773041	59.908520	60.115864	0.000000	0.000000	0.000000	0.000000	0.000000	0.000000	0.000178	-0.113532	-0.094998	0.000000	0.000000	1.000000	115.000000	1.000000
15147.730676	-0.097246	0.591924	-0.004697	78.773041	59.908520	60.115864	0.000000	0.000000	0.000000	0.000000	0.000000	0.000000	0.000178	-0.113532	-0.094998	0.000000	0.000000	1.000000	115.000000	1.000000
15147.734010	-0.097246	0.591924	-0.004697	78.765305	59.147682	59.368202	0.000000	0.000000	0.000000	0.000000	0.000000	0.000000	0.000178	-0.113532	-0.094998	0.000000	0.000000	1.000000	115.000000	1.000000
15147.737343	-0.097202	0.591588	-0.004904	78.765305	59.147682	59.368202	0.000000	0.000000	0.000000	0.000000	0.000000	0.000000	0.013352	-0.100729	-0.062138	0.000000	0.000000	1.000000	115.000000	1.000000
15147.740676	-0.097202	0.591588	-0.004904	78.765305	59.147682	59.368202	0.000000	0.000000	0.000000	0.000000	0.000000	0.000000	0.013352	-0.100729	-0.062138	0.000000	0.000000	1.000000	115.000000	1.000000
15147.744010	-0.097202	0.591588	-0.004904	78.766060	58.474876	58.703434	0.000000	0.000000	0.000000	0.000000	0.000000	0.000000	0.013352	-0.100729	-0.062138	0.000000	0.000000	1.000000	115.000000	1.000000
15147.747343	-0.097202	0.591588	-0.004904	78.766060	58.474876	58.703434	0.000000	0.000000	0.000000	0.000000	0.000000	0.000000	0.013352	-0.100729	-0.062138	0.000000	0.000000	1.000000	115.000000	1.000000
15147.750676	-0.097148	0.591283	-0.005050	78.766060	58.474876	58.703434	0.000000	0.000000	0.000000	0.000000	0.000000	0.000000	0.016186	-0.091556	-0.043970	0.000000	0.000000	1.000000	115.000000	1.000000
15147.754010	-0.097043	0.590983	-0.005120	78.784073	57.879223	58.086525	0.000000	0.000000	0.000000	0.000000	0.000000	0.000000	0.031424	-0.089963	-0.020869	0.000000	0.000000	1.000000	115.000000	1.000000
15147.757343	-0.097043	0.590983	-0.005120	78.784073	57.879223	58.086525	0.000000	0.000000	0.000000	0.000000	0.000000	0.000000	0.031424	-0.089963	-0.020869	0.000000	0.000000	1.000000	115.000000	1.000000
15147.760676	-0.097043	0.590983	-0.005120	78.784073	57.879223	58.086525	0.000000	0.000000	0.000000	0.000000	0.000000	0.000000	0.031424	-0.089963	-0.020869	0.000000	0.000000	1.000000	115.000000	1.000000
15147.764010	-0.097043	0.590983	-0.005120	78.836494	57.385727	57.539066	0.000000	0.000000	0.000000	0.000000	0.000000	0.000000	0.031424	-0.089963	-0.020869	0.000000	0.000000	1.000000	115.000000	1.000000
15147.767343	-0.096925	0.590695	-0.005145	78.836494	57.385727	57.539066	0.000000	0.000000	0.000000	0.000000	0.000000	0.000000	0.035298	-0.086409	-0.007587	0.000000	0.000000	1.000000	115.000000	1.000000
15147.770676	-0.096925	0.590695	-0.005145	78.836494	57.385727	57.539066	0.000000	0.000000	0.000000	0.000000	0.000000	0.000000	0.035298	-0.086409	-0.007587	0.000000	0.000000	1.000000	115.000000	1.000000
15147.774010	-0.096925	0.590695	-0.005145	78.904099	57.076015	57.161228	0.000000	0.000000	0.000000	0.000000	0.000000	0.000000	0.035298	-0.086409	-0.007587	0.000000	0.000000	1.000000	115.000000	1.000000
15147.777343	-0.096925	0.590695	-0.005145	78.904099	57.076015	57.161228	0.000000	0.000000	0.000000	0.000000	0.000000	0.000000	0.035298	-0.086409	-0.007587	0.000000	0.000000	1.000000	115.000000	1.000000
15147.780676	-0.096861	0.590393	-0.005133	78.904099	57.076015	57.161228	0.000000	0.000000	0.000000	0.000000	0.000000	0.000000	0.019407	-0.090405	0.003700	0.000000	0.000000	1.000000	115.000000	1.000000
15147.784010	-0.096861	0.590393	-0.005133	78.954880	57.023193	57.067520	0.000000	0.000000	0.000000	0.000000	0.000000	0.000000	0.019407	-0.090405	0.003700	0.000000	0.000000	1.000000	115.000000	1.000000
15147.787343	-0.096861	0.590393	-0.005133	78.954880	57.023193	57.067520	0.000000	0.000000	0.000000	0.000000	0.000000	0.000000	0.019407	-0.090405	0.003700	0.000000	0.000000	1.000000	115.000000	1.000000
15147.790676	-0.096861	0.590393	-0.005133	78.954880	57.023193	57.067520	0.000000	0.000000	0.000000	0.000000	0.000000	0.000000	0.019407	-0.090405	0.003700	0.000000	0.000000	1.000000	115.000000	1.000000
15147.794010	-0.096810	0.589685	-0.005162	78.980148	57.194397	57.234642	0.000000	0.000000	0.000000	0.000000	0.000000	0.000000	0.015357	-0.212582	-0.008835	0.000000	0.000000	1.000000	115.000000	1.000000
15147.797343	-0.096810	0.589685	-0.005162	78.980148	57.194397	57.234642	0.000000	0.000000	0.000000	0.000000	0.000000	0.000000	0.015357	-0.212582	-0.008835	0.000000	0.000000	1.000000	115.000000	1.000000
15147.800676	-0.096810	0.589685	-0.005162	78.980148	57.194397	57.234642	0.000000	0.000000	0.000000	0.000000	0.000000	0.000000	0.015357	-0.212582	-0.008835	0.000000	0.000000	1.000000	115.000000	1.000000
15147.804010	-0.096810	0.589685	-0.005162	78.998352	57.464321	57.513992	0.000000	0.000000	0.000000	0.000000	0.000000	0.000000	0.015357	-0.212582	-0.008835	0.000000	0.000000	1.000000	115.000000	1.000000
15147.807343	-0.096832	0.589289	-0.005164	78.998352	57.464321	57.513992	0.000000	0.000000	0.000000	0.000000	0.000000	0.000000	-0.006604	-0.118624	-0.000597	0.000000	0.000000	1.000000	115.000000	1.000000
15147.810676	-0.096832	0.589289	-0.005164	78.998352	57.464321	57.513992	0.000000	0.000000	0.000000	0.000000	0.000000	0.000000	-0.006604	-0.118624	-0.000597	0.000000	0.000000	1.000000	115.000000	1.000000
15147.814010	-0.096832	0.589289	-0.005164	79.017784	57.707409	57.771263	0.000000	0.000000	0.000000	0.000000	0.000000	0.000000	-0.006604	-0.118624	-0.000597	0.000000	0.000000	1.000000	115.000000	1.000000
15147.817343	-0.096832	0.589289	-0.005164	79.017784	57.707409	57.771263	0.000000	0.000000	0.000000	0.000000	0.000000	0.000000	-0.006604	-0.118624	-0.000597	0.000000	0.000000	1.000000	115.000000	1.000000
15147.820676	-0.096886	0.588839	-0.005225	79.017784	57.707409	57.771263	0.000000	0.000000	0.000000	0.000000	0.000000	0.000000	-0.016282	-0.135222	-0.018276	0.000000	0.000000	1.000000	115.000000	1.000000
15147.824010	-0.096959	0.588345	-0.005301	79.035866	57.914410	57.996441	0.000000	0.000000	0.000000	0.000000	0.000000	0.000000	-0.022074	-0.148264	-0.022637	0.000000	0.000000	1.000000	115.000000	1.000000
15147.827343	-0.096959	0.588345	-0.005301	79.035866	57.914410	57.996441	0.000000	0.000000	0.000000	0.000000	0.000000	0.000000	-0.022074	-0.148264	-0.022637	0.000000	0.000000	1.000000	115.000000	1.000000
15147.830676	-0.096959	0.588345	-0.005301	79.035866	57.914410	57.996441	0.000000	0.000000	0.000000	0.000000	0.000000	0.000000	-0.022074	-0.148264	-0.022637	0.000000	0.000000	1.000000	115.000000	1.000000
15147.834010	-0.096959	0.588345	-0.005301	79.037445	57.955009	58.070358	0.000000	0.000000	0.000000	0.000000	0.000000	0.000000	-0.022074	-0.148264	-0.022637	0.000000	0.000000	1.000000	115.000000	1.000000
15147.837343	-0.097013	0.587825	-0.005365	79.037445	57.955009	58.070358	0.000000	0.000000	0.000000	0.000000	0.000000	0.000000	-0.016044	-0.155741	-0.019327	0.000000	0.000000	1.000000	115.000000	1.000000
15147.840676	-0.097013	0.587825	-0.005365	79.037445	57.955009	58.070358	0.000000	0.000000	0.000000	0.000000	0.000000	0.000000	-0.016044	-0.155741	-0.019327	0.000000	0.000000	1.000000	115.000000	1.000000
15147.844010	-0.097034	0.587251	-0.005475	79.006981	57.787792	57.965134	0.000000	0.000000	0.000000	0.000000	0.000000	0.000000	-0.006375	-0.172241	-0.033004	0.000000	0.000000	1.000000	115.000000	1.000000
15147.847343	-0.097034	0.587251	-0.005475	79.006981	57.787792	57.965134	0.000000	0.000000	0.000000	0.000000	0.000000	0.000000	-0.006375	-0.172241	-0.033004	0.000000	0.000000	1.000000	115.000000	1.000000
15147.850676	-0.097034	0.587251	-0.005475	79.006981	57.787792	57.965134	0.000000	0.000000	0.000000	0.000000	0.000000	0.000000	-0.006375	-0.172241	-0.033004	0.000000	0.000000	1.000000	115.000000	1.000000
15147.854010	-0.097034	0.587251	-0.005475	78.951988	57.395916	57.656170	0.000000	0.000000	0.000000	0.000000	0.000000	0.000000	-0.006375	-0.172241	-0.033004	0.000000	0.000000	1.000000	115.000000	1.000000
15147.857343	-0.097019	0.586645	-0.005546	78.951988	57.395916	57.656170	0.000000	0.000000	0.000000	0.000000	0.000000	0.000000	0.004585	-0.181776	-0.021343	0.000000	0.000000	1.000000	115.000000	1.000000
15147.860676	-0.097019	0.586645	-0.005546	78.951988	57.395916	57.656170	0.000000	0.000000	0.000000	0.000000	0.000000	0.000000	0.004585	-0.181776	-0.021343	0.000000	0.000000	1.000000	115.000000	1.000000
15147.864010	-0.097001	0.585996	-0.005628	78.902855	56.913712	57.248989	0.000000	0.000000	0.000000	0.000000	0.000000	0.000000	0.005265	-0.194727	-0.024499	0.000000	0.000000	1.000000	115.000000	1.000000
15147.867343	-0.097001	0.585996	-0.005628	78.902855	56.913712	57.248989	0.000000	0.000000	0.000000	0.000000	0.000000	0.000000	0.005265	-0.194727	-0.024499	0.000000	0.000000	1.000000	115.000000	1.000000
15147.870676	-0.097001	0.585996	-0.005628	78.902855	56.913712	57.248989	0.000000	0.000000	0.000000	0.000000	0.000000	0.000000	0.005265	-0.194727	-0.024499	0.000000	0.000000	1.000000	115.000000	1.000000
15147.874010	-0.097001	0.585996	-0.005628	78.858620	56.384624	56.789974	0.000000	0.000000	0.000000	0.000000	0.000000	0.000000	0.005265	-0.194727	-0.024499	0.000000	0.000000	1.000000	115.000000	1.000000
15147.877343	-0.096985	0.585322	-0.005704	78.858620	56.384624	56.789974	0.000000	0.000000	0.000000	0.000000	0.000000	0.000000	0.004880	-0.202183	-0.022724	0.000000	0.000000	1.000000	115.000000	1.000000
15147.880676	-0.096985	0.585322	-0.005704	78.858620	56.384624	56.789974	0.000000	0.000000	0.000000	0.000000	0.000000	0.000000	0.004880	-0.202183	-0.022724	0.000000	0.000000	1.000000	115.000000	1.000000
15147.884010	-0.096941	0.584587	-0.005802	78.817551	55.923531	56.391033	0.000000	0.000000	0.000000	0.000000	0.000000	0.000000	0.013084	-0.220586	-0.029592	0.000000	0.000000	1.000000	115.000000	1.000000
15147.887343	-0.096941	0.584587	-0.005802	78.817551	55.923531	56.391033	0.000000	0.000000	0.000000	0.000000	0.000000	0.000000	0.013084	-0.220586	-0.029592	0.000000	0.000000	1.000000	115.000000	1.000000
15147.890676	-0.096941	0.584587	-0.005802	78.817551	55.923531	56.391033	0.000000	0.000000	0.000000	0.000000	0.000000	0.000000	0.013084	-0.220586	-0.029592	0.000000	0.000000	1.000000	115.000000	1.000000
15147.894010	-0.096941	0.584587	-0.005802	78.767845	55.624126	56.172009	0.000000	0.000000	0.000000	0.000000	0.000000	0.000000	0.013084	-0.220586	-0.029592	0.000000	0.000000	1.000000	115.000000	1.000000
15147.897343	-0.096899	0.583827	-0.005895	78.767845	55.624126	56.172009	0.000000	0.000000	0.000000	0.000000	0.000000	0.000000	0.012718	-0.227985	-0.027922	0.000000	0.000000	1.000000	115.000000	1.000000
15147.900676	-0.096899	0.583827	-0.005895	78.767845	55.624126	56.172009	0.000000	0.000000	0.000000	0.000000	0.000000	0.000000	0.012718	-0.227985	-0.027922	0.000000	0.000000	1.000000	115.000000	1.000000
15147.904010	-0.096828	0.583031	-0.006018	78.697601	55.417953	56.072563	0.000000	0.000000	0.000000	0.000000	0.000000	0.000000	0.021378	-0.238749	-0.036958	0.000000	0.000000	1.000000	115.000000	1.000000
15147.907343	-0.096828	0.583031	-0.006018	78.697601	55.417953	56.072563	0.000000	0.000000	0.000000	0.000000	0.000000	0.000000	0.021378	-0.238749	-0.036958	0.000000	0.000000	1.000000	115.000000	1.000000
15147.910676	-0.096828	0.583031	-0.006018	78.697601	55.417953	56.072563	0.000000	0.000000	0.000000	0.000000	0.000000	0.000000	0.021378	-0.238749	-0.036958	0.000000	0.000000	1.000000	115.000000	1.000000
15147.914010	-0.096828	0.583031	-0.006018	78.607674	55.327946	56.112812	0.000000	0.000000	0.000000	0.000000	0.000000	0.000000	0.021378	-0.238749	-0.036958	0.000000	0.000000	1.000000	115.000000	1.000000
15147.917343	-0.096763	0.582204	-0.006113	78.607674	55.327946	56.112812	0.000000	0.000000	0.000000	0.000000	0.000000	0.000000	0.019524	-0.248214	-0.028350	0.000000	0.000000	1.000000	115.000000	1.000000
15147.920676	-0.096763	0.582204	-0.006113	78.607674	55.327946	56.112812	0.000000	0.000000	0.000000	0.000000	0.000000	0.000000	0.019524	-0.248214	-0.028350	0.000000	0.000000	1.000000	115.000000	1.000000
15147.924010	-0.096672	0.581359	-0.006221	78.518944	55.242870	56.156254	0.000000	0.000000	0.000000	0.000000	0.000000	0.000000	0.027118	-0.253457	-0.032467	0.000000	0.000000	1.000000	115.000000	1.000000
15147.927343	-0.096672	0.581359	-0.006221	78.518944	55.242870	56.156254	0.000000	0.000000	0.000000	0.000000	0.000000	0.000000	0.027118	-0.253457	-0.032467	0.000000	0.000000	1.000000	115.000000	1.000000
15147.930676	-0.096672	0.581359	-0.006221	78.518944	55.242870	56.156254	0.000000	0.000000	0.000000	0.000000	0.000000	0.000000	0.027118	-0.253457	-0.032467	0.000000	0.000000	1.000000	115.000000	1.000000
15147.934010	-0.096672	0.581359	-0.006221	78.429276	55.040920	56.074291	0.000000	0.000000	0.000000	0.000000	0.000000	0.000000	0.027118	-0.253457	-0.032467	0.000000	0.000000	1.000000	115.000000	1.000000
15147.937343	-0.096613	0.580501	-0.006289	78.429276	55.040920	56.074291	0.000000	0.000000	0.000000	0.000000	0.000000	0.000000	0.017778	-0.257508	-0.020272	0.000000	0.000000	1.000000	115.000000	1.000000
15147.940676	-0.096613	0.580501	-0.006289	78.429276	55.040920	56.074291	0.000000	0.000000	0.000000	0.000000	0.000000	0.000000	0.017778	-0.257508	-0.020272	0.000000	0.000000	1.000000	115.000000	1.000000
15147.944010	-0.096558	0.579636	-0.006335	78.344398	54.786087	55.944901	0.000000	0.000000	0.000000	0.000000	0.000000	0.000000	0.016374	-0.259458	-0.013735	0.000000	0.000000	1.000000	115.000000	1.000000
15147.947343	-0.096558	0.579636	-0.006335	78.344398	54.786087	55.944901	0.000000	0.000000	0.000000	0.000000	0.000000	0.000000	0.016374	-0.259458	-0.013735	0.000000	0.000000	1.000000	115.000000	1.000000
15147.950676	-0.096558	0.579636	-0.006335	78.344398	54.786087	55.944901	0.000000	0.000000	0.000000	0.000000	0.000000	0.000000	0.016374	-0.259458	-0.013735	0.000000	0.000000	1.000000	115.000000	1.000000
15147.954010	-0.096558	0.579636	-0.006335	78.273796	54.429028	55.697742	0.000000	0.000000	0.000000	0.000000	0.000000	0.000000	0.016374	-0.259458	-0.013735	0.000000	0.000000	1.000000	115.000000	1.000000
15147.957343	-0.096510	0.578739	-0.006352	78.273796	54.429028	55.697742	0.000000	0.000000	0.000000	0.000000	0.000000	0.000000	0.014555	-0.268999	-0.005259	0.000000	0.000000	1.000000	115.000000	1.000000
15147.960676	-0.096510	0.578739	-0.006352	78.273796	54.429028	55.697742	0.000000	0.000000	0.000000	0.000000	0.000000	0.000000	0.014555	-0.268999	-0.005259	0.000000	0.000000	1.000000	115.000000	1.000000
15147.964010	-0.096486	0.577861	-0.006359	78.213913	53.999283	55.358578	0.000000	0.000000	0.000000	0.000000	0.000000	0.000000	0.007159	-0.263444	-0.002074	0.000000	0.000000	1.000000	115.000000	1.000000
15147.967343	-0.096486	0.577861	-0.006359	78.213913	53.999283	55.358578	0.000000	0.000000	0.000000	0.000000	0.000000	0.000000	0.007159	-0.263444	-0.002074	0.000000	0.000000	1.000000	115.000000	1.000000
15147.970676	-0.096486	0.577861	-0.006359	78.213913	53.999283	55.358578	0.000000	0.000000	0.000000	0.000000	0.000000	0.000000	0.007159	-0.263444	-0.002074	0.000000	0.000000	1.000000	115.000000	1.000000
15147.974010	-0.096486	0.577861	-0.006359	78.155464	53.533550	54.983795	0.000000	0.000000	0.000000	0.000000	0.000000	0.000000	0.007159	-0.263444	-0.002074	0.000000	0.000000	1.000000	115.000000	1.000000
15147.977343	-0.096483	0.576983	-0.006372	78.155464	53.533550	54.983795	0.000000	0.000000	0.000000	0.000000	0.000000	0.000000	0.000845	-0.263321	-0.003949	0.000000	0.000000	1.000000	115.000000	1.000000
15147.980676	-0.096483	0.576983	-0.006372	78.155464	53.533550	54.983795	0.000000	0.000000	0.000000	0.000000	0.000000	0.000000	0.000845	-0.263321	-0.003949	0.000000	0.000000	1.000000	115.000000	1.000000
15147.984010	-0.096475	0.576152	-0.006308	78.086700	53.055416	54.602009	0.000000	0.000000	0.000000	0.000000	0.000000	0.000000	0.002595	-0.249261	0.019248	0.000000	0.000000	1.000000	115.000000	1.000000
15147.987343	-0.096475	0.576152	-0.006308	78.086700	53.055416	54.602009	0.000000	0.000000	0.000000	0.000000	0.000000	0.000000	0.002595	-0.249261	0.019248	0.000000	0.000000	1.000000	115.000000	1.000000
15147.990676	-0.096475	0.576152	-0.006308	78.086700	53.055416	54.602009	0.000000	0.000000	0.000000	0.000000	0.000000	0.000000	0.002595	-0.249261	0.019248	0.000000	0.000000	1.000000	115.000000	1.000000
15147.994010	-0.096475	0.576152	-0.006308	78.019524	52.673061	54.309582	0.000000	0.000000	0.000000	0.000000	0.000000	0.000000	0.002595	-0.249261	0.019248	0.000000	0.000000	1.000000	115.000000	1.000000
15147.997343	-0.096491	0.575339	-0.006233	78.019524	52.673061	54.309582	0.000000	0.000000	0.000000	0.000000	0.000000	0.000000	-0.004822	-0.243836	0.022545	0.000000	0.000000	1.000000	115.000000	1.000000
15148.000676	-0.096491	0.575339	-0.006233	78.019524	52.673061	54.309582	0.000000	0.000000	0.000000	0.000000	0.000000	0.000000	-0.004822	-0.243836	0.022545	0.000000	0.000000	1.000000	115.000000	1.000000
15148.004010	-0.096522	0.574573	-0.006085	77.967262	52.346149	54.038429	0.000000	0.000000	0.000000	0.000000	0.000000	0.000000	-0.009522	-0.229968	0.044494	0.000000	0.000000	1.000000	115.000000	1.000000
15148.007343	-0.096522	0.574573	-0.006085	77.967262	52.346149	54.038429	0.000000	0.000000	0.000000	0.000000	0.000000	0.000000	-0.009522	-0.229968	0.044494	0.000000	0.000000	1.000000	115.000000	1.000000
15148.010676	-0.096522	0.574573	-0.006085	77.967262	52.346149	54.038429	0.000000	0.000000	0.000000	0.000000	0.000000	0.000000	-0.009522	-0.229968	0.044494	0.000000	0.000000	1.000000	115.000000	1.000000
15148.014010	-0.096522	0.574573	-0.006085	77.928459	52.197678	53.904060	0.000000	0.000000	0.000000	0.000000	0.000000	0.000000	-0.009522	-0.229968	0.044494	0.000000	0.000000	1.000000	115.000000	1.000000
15148.017343	-0.096585	0.573885	-0.005897	77.928459	52.197678	53.904060	0.000000	0.000000	0.000000	0.000000	0.000000	0.000000	-0.018760	-0.206392	0.056268	0.000000	0.000000	1.000000	115.000000	1.000000
15148.020676	-0.096585	0.573885	-0.005897	77.928459	52.197678	53.904060	0.000000	0.000000	0.000000	0.000000	0.000000	0.000000	-0.018760	-0.206392	0.056268	0.000000	0.000000	1.000000	115.000000	1.000000
15148.024010	-0.096612	0.573232	-0.005667	77.894684	52.221085	53.908615	0.000000	0.000000	0.000000	0.000000	0.000000	0.000000	-0.008041	-0.195818	0.068993	0.000000	0.000000	1.000000	115.000000	1.000000
15148.027343	-0.096612	0.573232	-0.005667	77.894684	52.221085	53.908615	0.000000	0.000000	0.000000	0.000000	0.000000	0.000000	-0.008041	-0.195818	0.068993	0.000000	0.000000	1.000000	115.000000	1.000000
15148.030676	-0.096612	0.573232	-0.005667	77.894684	52.221085	53.908615	0.000000	0.000000	0.000000	0.000000	0.000000	0.000000	-0.008041	-0.195818	0.068993	0.000000	0.000000	1.000000	115.000000	1.000000
15148.034010	-0.096612	0.573232	-0.005667	77.862923	52.395630	54.128616	0.000000	0.000000	0.000000	0.000000	0.000000	0.000000	-0.008041	-0.195818	0.068993	0.000000	0.000000	1.000000	115.000000	1.000000
15148.037343	-0.096674	0.572650	-0.005374	77.862923	52.395630	54.128616	0.000000	0.000000	0.000000	0.000000	0.000000	0.000000	-0.018812	-0.174571	0.087921	0.000000	0.000000	1.000000	115.000000	1.000000
15148.040676	-0.096674	0.572650	-0.005374	77.862923	52.395630	54.128616	0.000000	0.000000	0.000000	0.000000	0.000000	0.000000	-0.018812	-0.174571	0.087921	0.000000	0.000000	1.000000	115.000000	1.000000
15148.044010	-0.096738	0.572136	-0.005077	77.842239	52.696636	54.480122	0.000000	0.000000	0.000000	0.000000	0.000000	0.000000	-0.019079	-0.154280	0.089168	0.000000	0.000000	1.000000	115.000000	1.000000
15148.047343	-0.096738	0.572136	-0.005077	77.842239	52.696636	54.480122	0.000000	0.000000	0.000000	0.000000	0.000000	0.000000	-0.019079	-0.154280	0.089168	0.000000	0.000000	1.000000	115.000000	1.000000
15148.050676	-0.096738	0.572136	-0.005077	77.842239	52.696636	54.480122	0.000000	0.000000	0.000000	0.000000	0.000000	0.000000	-0.019079	-0.154280	0.089168	0.000000	0.000000	1.000000	115.000000	1.000000
15148.054010	-0.096738	0.572136	-0.005077	77.824692	52.948956	54.781540	0.000000	0.000000	0.000000	0.000000	0.000000	0.000000	-0.019079	-0.154280	0.089168	0.000000	0.000000	1.000000	115.000000	1.000000
15148.057343	-0.096795	0.571654	-0.004809	77.824692	52.948956	54.781540	0.000000	0.000000	0.000000	0.000000	0.000000	0.000000	-0.017154	-0.144616	0.080173	0.000000	0.000000	1.000000	115.000000	1.000000
15148.060676	-0.096795	0.571654	-0.004809	77.824692	52.948956	54.781540	0.000000	0.000000	0.000000	0.000000	0.000000	0.000000	-0.017154	-0.144616	0.080173	0.000000	0.000000	1.000000	115.000000	1.000000
15148.064010	-0.096855	0.571214	-0.004532	77.826332	53.180077	55.031673	0.000000	0.000000	0.000000	0.000000	0.000000	0.000000	-0.017836	-0.131845	0.083352	0.000000	0.000000	1.000000	115.000000	1.000000
15148.067343	-0.096855	0.571214	-0.004532	77.826332	53.180077	55.031673	0.000000	0.000000	0.000000	0.000000	0.000000	0.000000	-0.017836	-0.131845	0.083352	0.000000	0.000000	1.000000	115.000000	1.000000
15148.070676	-0.096855	0.571214	-0.004532	77.826332	53.180077	55.031673	0.000000	0.000000	0.000000	0.000000	0.000000	0.000000	-0.017836	-0.131845	0.083352	0.000000	0.000000	1.000000	115.000000	1.000000
15148.074010	-0.096855	0.571214	-0.004532	77.837296	53.355072	55.212170	0.000000	0.000000	0.000000	0.000000	0.000000	0.000000	-0.017836	-0.131845	0.083352	0.000000	0.000000	1.000000	115.000000	1.000000
15148.077343	-0.096929	0.570807	-0.004288	77.837296	53.355072	55.212170	0.000000	0.000000	0.000000	0.000000	0.000000	0.000000	-0.022374	-0.122137	0.073041	0.000000	0.000000	1.000000	115.000000	1.000000
15148.080676	-0.096929	0.570807	-0.004288	77.837296	53.355072	55.212170	0.000000	0.000000	0.000000	0.000000	0.000000	0.000000	-0.022374	-0.122137	0.073041	0.000000	0.000000	1.000000	115.000000	1.000000
15148.084010	-0.096929	0.570807	-0.004288	77.849709	53.526180	55.389801	0.000000	0.000000	0.000000	0.000000	0.000000	0.000000	-0.022374	-0.122137	0.073041	0.000000	0.000000	1.000000	115.000000	1.000000
15148.087343	-0.096929	0.570807	-0.004288	77.849709	53.526180	55.389801	0.000000	0.000000	0.000000	0.000000	0.000000	0.000000	-0.022374	-0.122137	0.073041	0.000000	0.000000	1.000000	115.000000	1.000000
15148.090676	-0.097023	0.570451	-0.004062	77.849709	53.526180	55.389801	0.000000	0.000000	0.000000	0.000000	0.000000	0.000000	-0.028034	-0.107051	0.067920	0.000000	0.000000	1.000000	115.000000	1.000000
15148.094010	-0.097093	0.570119	-0.003837	77.857399	53.664501	55.533253	0.000000	0.000000	0.000000	0.000000	0.000000	0.000000	-0.021183	-0.099549	0.067404	0.000000	0.000000	1.000000	115.000000	1.000000
15148.097343	-0.097093	0.570119	-0.003837	77.857399	53.664501	55.533253	0.000000	0.000000	0.000000	0.000000	0.000000	0.000000	-0.021183	-0.099549	0.067404	0.000000	0.000000	1.000000	115.000000	1.000000
15148.100676	-0.097093	0.570119	-0.003837	77.857399	53.664501	55.533253	0.000000	0.000000	0.000000	0.000000	0.000000	0.000000	-0.021183	-0.099549	0.067404	0.000000	0.000000	1.000000	115.000000	1.000000
15148.104010	-0.097093	0.570119	-0.003837	77.863747	53.789692	55.663292	0.000000	0.000000	0.000000	0.000000	0.000000	0.000000	-0.021183	-0.099549	0.067404	0.000000	0.000000	1.000000	115.000000	1.000000
15148.107343	-0.097163	0.569812	-0.003619	77.863747	53.789692	55.663292	0.000000	0.000000	0.000000	0.000000	0.000000	0.000000	-0.020790	-0.092032	0.065524	0.000000	0.000000	1.000000	115.000000	1.000000
15148.110676	-0.097163	0.569812	-0.003619	77.863747	53.789692	55.663292	0.000000	0.000000	0.000000	0.000000	0.000000	0.000000	-0.020790	-0.092032	0.065524	0.000000	0.000000	1.000000	115.000000	1.000000
15148.114010	-0.097163	0.569812	-0.003619	77.870583	53.857082	55.725082	0.000000	0.000000	0.000000	0.000000	0.000000	0.000000	-0.020790	-0.092032	0.065524	0.000000	0.000000	1.000000	115.000000	1.000000
15148.117343	-0.097163	0.569812	-0.003619	77.870583	53.857082	55.725082	0.000000	0.000000	0.000000	0.000000	0.000000	0.000000	-0.020790	-0.092032	0.065524	0.000000	0.000000	1.000000	115.000000	1.000000
15148.120676	-0.097191	0.569548	-0.003380	77.870583	53.857082	55.725082	0.000000	0.000000	0.000000	0.000000	0.000000	0.000000	-0.008579	-0.079208	0.071600	0.000000	0.000000	1.000000	115.000000	1.000000
15148.124010	-0.097217	0.569334	-0.003153	77.875412	53.874832	55.743385	0.000000	0.000000	0.000000	0.000000	0.000000	0.000000	-0.007791	-0.064062	0.067959	0.000000	0.000000	1.000000	115.000000	1.000000
15148.127343	-0.097217	0.569334	-0.003153	77.875412	53.874832	55.743385	0.000000	0.000000	0.000000	0.000000	0.000000	0.000000	-0.007791	-0.064062	0.067959	0.000000	0.000000	1.000000	115.000000	1.000000
15148.130676	-0.097217	0.569334	-0.003153	77.875412	53.874832	55.743385	0.000000	0.000000	0.000000	0.000000	0.000000	0.000000	-0.007791	-0.064062	0.067959	0.000000	0.000000	1.000000	115.000000	1.000000
15148.134010	-0.097217	0.569334	-0.003153	77.878395	53.849411	55.719471	0.000000	0.000000	0.000000	0.000000	0.000000	0.000000	-0.007791	-0.064062	0.067959	0.000000	0.000000	1.000000	115.000000	1.000000
15148.137343	-0.097243	0.569121	-0.002927	77.878395	53.849411	55.719471	0.000000	0.000000	0.000000	0.000000	0.000000	0.000000	-0.007777	-0.064135	0.067925	0.000000	0.000000	1.000000	115.000000	1.000000
15148.140676	-0.097243	0.569121	-0.002927	77.878395	53.849411	55.719471	0.000000	0.000000	0.000000	0.000000	0.000000	0.000000	-0.007777	-0.064135	0.067925	0.000000	0.000000	1.000000	115.000000	1.000000
15148.144010	-0.097243	0.569121	-0.002927	77.880409	53.799618	55.666409	0.000000	0.000000	0.000000	0.000000	0.000000	0.000000	-0.007777	-0.064135	0.067925	0.000000	0.000000	1.000000	115.000000	1.000000
15148.147343	-0.097243	0.569121	-0.002927	77.880409	53.799618	55.666409	0.000000	0.000000	0.000000	0.000000	0.000000	0.000000	-0.007777	-0.064135	0.067925	0.000000	0.000000	1.000000	115.000000	1.000000
15148.150676	-0.097286	0.568914	-0.002729	77.880409	53.799618	55.666409	0.000000	0.000000	0.000000	0.000000	0.000000	0.000000	-0.012747	-0.061884	0.059538	0.000000	0.000000	1.000000	115.000000	1.000000
15148.154010	-0.097286	0.568914	-0.002729	77.880524	53.703915	55.579094	0.000000	0.000000	0.000000	0.000000	0.000000	0.000000	-0.012747	-0.061884	0.059538	0.000000	0.000000	1.000000	115.000000	1.000000
15148.157343	-0.097286	0.568914	-0.002729	77.880524	53.703915	55.579094	0.000000	0.000000	0.000000	0.000000	0.000000	0.000000	-0.012747	-0.061884	0.059538	0.000000	0.000000	1.000000	115.000000	1.000000
15148.160676	-0.097286	0.568914	-0.002729	77.880524	53.703915	55.579094	0.000000	0.000000	0.000000	0.000000	0.000000	0.000000	-0.012747	-0.061884	0.059538	0.000000	0.000000	1.000000	115.000000	1.000000
15148.164010	-0.097430	0.568509	-0.002369	77.879639	53.583881	55.470650	0.000000	0.000000	0.000000	0.000000	0.000000	0.000000	-0.043410	-0.121597	0.107856	0.000000	0.000000	1.000000	115.000000	1.000000
15148.167343	-0.097430	0.568509	-0.002369	77.879639	53.583881	55.470650	0.000000	0.000000	0.000000	0.000000	0.000000	0.000000	-0.043410	-0.121597	0.107856	0.000000	0.000000	1.000000	115.000000	1.000000
15148.170676	-0.097430	0.568509	-0.002369	77.879639	53.583881	55.470650	0.000000	0.000000	0.000000	0.000000	0.000000	0.000000	-0.043410	-0.121597	0.107856	0.000000	0.000000	1.000000	115.000000	1.000000
15148.174010	-0.097430	0.568509	-0.002369	77.881302	53.493111	55.381371	0.000000	0.000000	0.000000	0.000000	0.000000	0.000000	-0.043410	-0.121597	0.107856	0.000000	0.000000	1.000000	115.000000	1.000000
15148.177343	-0.097486	0.568292	-0.002216	77.881302	53.493111	55.381371	0.000000	0.000000	0.000000	0.000000	0.000000	0.000000	-0.016610	-0.065024	0.045909	0.000000	0.000000	1.000000	115.000000	1.000000
15148.180676	-0.097486	0.568292	-0.002216	77.881302	53.493111	55.381371	0.000000	0.000000	0.000000	0.000000	0.000000	0.000000	-0.016610	-0.065024	0.045909	0.000000	0.000000	1.000000	115.000000	1.000000
15148.184010	-0.097486	0.568292	-0.002216	77.886360	53.477898	55.373947	0.000000	0.000000	0.000000	0.000000	0.000000	0.000000	-0.016610	-0.065024	0.045909	0.000000	0.000000	1.000000	115.000000	1.000000
15148.187343	-0.097486	0.568292	-0.002216	77.886360	53.477898	55.373947	0.000000	0.000000	0.000000	0.000000	0.000000	0.000000	-0.016610	-0.065024	0.045909	0.000000	0.000000	1.000000	115.000000	1.000000
15148.190676	-0.097534	0.568040	-0.002098	77.886360	53.477898	55.373947	0.000000	0.000000	0.000000	0.000000	0.000000	0.000000	-0.014388	-0.075648	0.035505	0.000000	0.000000	1.000000	115.000000	1.000000
15148.194010	-0.097534	0.568040	-0.002098	77.896080	53.557003	55.446033	0.000000	0.000000	0.000000	0.000000	0.000000	0.000000	-0.014388	-0.075648	0.035505	0.000000	0.000000	1.000000	115.000000	1.000000
15148.197343	-0.097534	0.568040	-0.002098	77.896080	53.557003	55.446033	0.000000	0.000000	0.000000	0.000000	0.000000	0.000000	-0.014388	-0.075648	0.035505	0.000000	0.000000	1.000000	115.000000	1.000000
15148.200676	-0.097534	0.568040	-0.002098	77.896080	53.557003	55.446033	0.000000	0.000000	0.000000	0.000000	0.000000	0.000000	-0.014388	-0.075648	0.035505	0.000000	0.000000	1.000000	115.000000	1.000000
15148.204010	-0.097539	0.567518	-0.001860	77.906105	53.627941	55.518715	0.000000	0.000000	0.000000	0.000000	0.000000	0.000000	-0.001706	-0.156657	0.071252	0.000000	0.000000	1.000000	115.000000	1.000000
15148.207343	-0.097539	0.567518	-0.001860	77.906105	53.627941	55.518715	0.000000	0.000000	0.000000	0.000000	0.000000	0.000000	-0.001706	-0.156657	0.071252	0.000000	0.000000	1.000000	115.000000	1.000000
15148.210676	-0.097539	0.567518	-0.001860	77.906105	53.627941	55.518715	0.000000	0.000000	0.000000	0.000000	0.000000	0.000000	-0.001706	-0.156657	0.071252	0.000000	0.000000	1.000000	115.000000	1.000000
15148.214010	-0.097539	0.567518	-0.001860	77.914551	53.647324	55.541588	0.000000	0.000000	0.000000	0.000000	0.000000	0.000000	-0.001706	-0.156657	0.071252	0.000000	0.000000	1.000000	115.000000	1.000000
15148.217343	-0.097533	0.567212	-0.001785	77.914551	53.647324	55.541588	0.000000	0.000000	0.000000	0.000000	0.000000	0.000000	0.001948	-0.091606	0.022575	0.000000	0.000000	1.000000	115.000000	1.000000
15148.220676	-0.097533	0.567212	-0.001785	77.914551	53.647324	55.541588	0.000000	0.000000	0.000000	0.000000	0.000000	0.000000	0.001948	-0.091606	0.022575	0.000000	0.000000	1.000000	115.000000	1.000000
15148.224010	-0.097533	0.567212	-0.001785	77.922707	53.628387	55.528172	0.000000	0.000000	0.000000	0.000000	0.000000	0.000000	0.001948	-0.091606	0.022575	0.000000	0.000000	1.000000	115.000000	1.000000
15148.227343	-0.097533	0.567212	-0.001785	77.922707	53.628387	55.528172	0.000000	0.000000	0.000000	0.000000	0.000000	0.000000	0.001948	-0.091606	0.022575	0.000000	0.000000	1.000000	115.000000	1.000000
15148.230676	-0.097526	0.566907	-0.001710	77.922707	53.628387	55.528172	0.000000	0.000000	0.000000	0.000000	0.000000	0.000000	0.001962	-0.091607	0.022516	0.000000	0.000000	1.000000	115.000000	1.000000
15148.234010	-0.097526	0.566907	-0.001710	77.925713	53.506672	55.416306	0.000000	0.000000	0.000000	0.000000	0.000000	0.000000	0.001962	-0.091607	0.022516	0.000000	0.000000	1.000000	115.000000	1.000000
15148.237343	-0.097526	0.566907	-0.001710	77.925713	53.506672	55.416306	0.000000	0.000000	0.000000	0.000000	0.000000	0.000000	0.001962	-0.091607	0.022516	0.000000	0.000000	1.000000	115.000000	1.000000
15148.240676	-0.097526	0.566907	-0.001710	77.925713	53.506672	55.416306	0.000000	0.000000	0.000000	0.000000	0.000000	0.000000	0.001962	-0.091607	0.022516	0.000000	0.000000	1.000000	115.000000	1.000000
15148.244010	-0.097604	0.566277	-0.001665	77.926956	53.305965	55.228382	0.000000	0.000000	0.000000	0.000000	0.000000	0.000000	-0.023266	-0.189076	0.013593	0.000000	0.000000	1.000000	115.000000	1.000000
15148.247343	-0.097604	0.566277	-0.001665	77.926956	53.305965	55.228382	0.000000	0.000000	0.000000	0.000000	0.000000	0.000000	-0.023266	-0.189076	0.013593	0.000000	0.000000	1.000000	115.000000	1.000000
15148.250676	-0.097604	0.566277	-0.001665	77.926956	53.305965	55.228382	0.000000	0.000000	0.000000	0.000000	0.000000	0.000000	-0.023266	-0.189076	0.013593	0.000000	0.000000	1.000000	115.000000	1.000000
15148.254010	-0.097604	0.566277	-0.001665	77.916992	52.996765	54.930443	0.000000	0.000000	0.000000	0.000000	0.000000	0.000000	-0.023266	-0.189076	0.013593	0.000000	0.000000	1.000000	115.000000	1.000000
15148.257343	-0.097700	0.565979	-0.001636	77.916992	52.996765	54.930443	0.000000	0.000000	0.000000	0.000000	0.000000	0.000000	-0.028949	-0.089262	0.008432	0.000000	0.000000	1.000000	115.000000	1.000000
15148.260676	-0.097700	0.565979	-0.001636	77.916992	52.996765	54.930443	0.000000	0.000000	0.000000	0.000000	0.000000	0.000000	-0.028949	-0.089262	0.008432	0.000000	0.000000	1.000000	115.000000	1.000000
15148.264010	-0.097700	0.565979	-0.001636	77.894432	52.570694	54.431595	0.000000	0.000000	0.000000	0.000000	0.000000	0.000000	-0.028949	-0.089262	0.008432	0.000000	0.000000	1.000000	115.000000	1.000000
15148.267343	-0.097700	0.565979	-0.001636	77.894432	52.570694	54.431595	0.000000	0.000000	0.000000	0.000000	0.000000	0.000000	-0.028949	-0.089262	0.008432	0.000000	0.000000	1.000000	115.000000	1.000000
15148.270676	-0.097774	0.565707	-0.001610	77.894432	52.570694	54.431595	0.000000	0.000000	0.000000	0.000000	0.000000	0.000000	-0.022079	-0.081626	0.008024	0.000000	0.000000	1.000000	115.000000	1.000000
15148.274010	-0.097774	0.565707	-0.001610	77.858124	52.166264	53.725143	0.000000	0.000000	0.000000	0.000000	0.000000	0.000000	-0.022079	-0.081626	0.008024	0.000000	0.000000	1.000000	115.000000	1.000000
15148.277343	-0.097774	0.565707	-0.001610	77.858124	52.166264	53.725143	0.000000	0.000000	0.000000	0.000000	0.000000	0.000000	-0.022079	-0.081626	0.008024	0.000000	0.000000	1.000000	115.000000	1.000000
15148.280676	-0.097774	0.565707	-0.001610	77.858124	52.166264	53.725143	0.000000	0.000000	0.000000	0.000000	0.000000	0.000000	-0.022079	-0.081626	0.008024	0.000000	0.000000	1.000000	115.000000	1.000000
15148.284010	-0.097892	0.565222	-0.001587	77.804131	51.875736	53.068523	0.000000	0.000000	0.000000	0.000000	0.000000	0.000000	-0.035415	-0.145621	0.006884	0.000000	0.000000	1.000000	115.000000	1.000000
15148.287343	-0.097892	0.565222	-0.001587	77.804131	51.875736	53.068523	0.000000	0.000000	0.000000	0.000000	0.000000	0.000000	-0.035415	-0.145621	0.006884	0.000000	0.000000	1.000000	115.000000	1.000000
15148.290676	-0.097892	0.565222	-0.001587	77.804131	51.875736	53.068523	0.000000	0.000000	0.000000	0.000000	0.000000	0.000000	-0.035415	-0.145621	0.006884	0.000000	0.000000	1.000000	115.000000	1.000000
15148.294010	-0.097892	0.565222	-0.001587	77.733665	51.703571	52.655540	0.000000	0.000000	0.000000	0.000000	0.000000	0.000000	-0.035415	-0.145621	0.006884	0.000000	0.000000	1.000000	115.000000	1.000000
15148.297343	-0.097957	0.565034	-0.001601	77.733665	51.703571	52.655540	0.000000	0.000000	0.000000	0.000000	0.000000	0.000000	-0.019452	-0.056337	-0.004243	0.000000	0.000000	1.000000	115.000000	1.000000
15148.300676	-0.097957	0.565034	-0.001601	77.733665	51.703571	52.655540	0.000000	0.000000	0.000000	0.000000	0.000000	0.000000	-0.019452	-0.056337	-0.004243	0.000000	0.000000	1.000000	115.000000	1.000000
15148.304010	-0.097957	0.565034	-0.001601	77.649605	51.614201	52.547180	0.000000	0.000000	0.000000	0.000000	0.000000	0.000000	-0.019452	-0.056337	-0.004243	0.000000	0.000000	1.000000	115.000000	1.000000
15148.307343	-0.097957	0.565034	-0.001601	77.649605	51.614201	52.547180	0.000000	0.000000	0.000000	0.000000	0.000000	0.000000	-0.019452	-0.056337	-0.004243	0.000000	0.000000	1.000000	115.000000	1.000000
15148.310676	-0.098004	0.564864	-0.001593	77.649605	51.614201	52.547180	0.000000	0.000000	0.000000	0.000000	0.000000	0.000000	-0.014082	-0.051079	0.002348	0.000000	0.000000	1.000000	115.000000	1.000000
15148.314010	-0.098004	0.564864	-0.001593	77.569527	51.598328	52.614445	0.000000	0.000000	0.000000	0.000000	0.000000	0.000000	-0.014082	-0.051079	0.002348	0.000000	0.000000	1.000000	115.000000	1.000000
15148.317343	-0.098004	0.564864	-0.001593	77.569527	51.598328	52.614445	0.000000	0.000000	0.000000	0.000000	0.000000	0.000000	-0.014082	-0.051079	0.002348	0.000000	0.000000	1.000000	115.000000	1.000000
15148.320676	-0.098004	0.564864	-0.001593	77.569527	51.598328	52.614445	0.000000	0.000000	0.000000	0.000000	0.000000	0.000000	-0.014082	-0.051079	0.002348	0.000000	0.000000	1.000000	115.000000	1.000000
15148.324010	-0.098059	0.564598	-0.001654	77.501961	51.586468	52.649971	0.000000	0.000000	0.000000	0.000000	0.000000	0.000000	-0.016441	-0.079734	-0.018240	0.000000	0.000000	1.000000	115.000000	1.000000
15148.327343	-0.098059	0.564598	-0.001654	77.501961	51.586468	52.649971	0.000000	0.000000	0.000000	0.000000	0.000000	0.000000	-0.016441	-0.079734	-0.018240	0.000000	0.000000	1.000000	115.000000	1.000000
15148.330676	-0.098059	0.564598	-0.001654	77.501961	51.586468	52.649971	0.000000	0.000000	0.000000	0.000000	0.000000	0.000000	-0.016441	-0.079734	-0.018240	0.000000	0.000000	1.000000	115.000000	1.000000
15148.334010	-0.098059	0.564598	-0.001654	77.457565	51.587067	52.625362	0.000000	0.000000	0.000000	0.000000	0.000000	0.000000	-0.016441	-0.079734	-0.018240	0.000000	0.000000	1.000000	115.000000	1.000000
15148.337343	-0.098122	0.564529	-0.001674	77.457565	51.587067	52.625362	0.000000	0.000000	0.000000	0.000000	0.000000	0.000000	-0.019076	-0.020527	-0.005975	0.000000	0.000000	1.000000	115.000000	1.000000
15148.340676	-0.098122	0.564529	-0.001674	77.457565	51.587067	52.625362	0.000000	0.000000	0.000000	0.000000	0.000000	0.000000	-0.019076	-0.020527	-0.005975	0.000000	0.000000	1.000000	115.000000	1.000000
15148.344010	-0.098171	0.564485	-0.001763	77.427109	51.585281	52.438591	0.000000	0.000000	0.000000	0.000000	0.000000	0.000000	-0.014583	-0.013366	-0.026812	0.000000	0.000000	1.000000	115.000000	1.000000
15148.347343	-0.098171	0.564485	-0.001763	77.427109	51.585281	52.438591	0.000000	0.000000	0.000000	0.000000	0.000000	0.000000	-0.014583	-0.013366	-0.026812	0.000000	0.000000	1.000000	115.000000	1.000000
15148.350676	-0.098171	0.564485	-0.001763	77.427109	51.585281	52.438591	0.000000	0.000000	0.000000	0.000000	0.000000	0.000000	-0.014583	-0.013366	-0.026812	0.000000	0.000000	1.000000	115.000000	1.000000
15148.354010	-0.098171	0.564485	-0.001763	77.399307	51.632305	52.110649	0.000000	0.000000	0.000000	0.000000	0.000000	0.000000	-0.014583	-0.013366	-0.026812	0.000000	0.000000	1.000000	115.000000	1.000000
15148.357343	-0.098248	0.564475	-0.001822	77.399307	51.632305	52.110649	0.000000	0.000000	0.000000	0.000000	0.000000	0.000000	-0.023320	-0.002884	-0.017764	0.000000	0.000000	1.000000	115.000000	1.000000
15148.360676	-0.098248	0.564475	-0.001822	77.399307	51.632305	52.110649	0.000000	0.000000	0.000000	0.000000	0.000000	0.000000	-0.023320	-0.002884	-0.017764	0.000000	0.000000	1.000000	115.000000	1.000000
15148.364010	-0.098248	0.564475	-0.001822	77.346878	51.674267	51.877529	0.000000	0.000000	0.000000	0.000000	0.000000	0.000000	-0.023320	-0.002884	-0.017764	0.000000	0.000000	1.000000	115.000000	1.000000
15148.367343	-0.098248	0.564475	-0.001822	77.346878	51.674267	51.877529	0.000000	0.000000	0.000000	0.000000	0.000000	0.000000	-0.023320	-0.002884	-0.017764	0.000000	0.000000	1.000000	115.000000	1.000000
15148.370676	-0.098347	0.564491	-0.001892	77.346878	51.674267	51.877529	0.000000	0.000000	0.000000	0.000000	0.000000	0.000000	-0.029423	0.004756	-0.020887	0.000000	0.000000	1.000000	115.000000	1.000000
15148.374010	-0.098347	0.564491	-0.001892	77.275032	51.708206	51.923088	0.000000	0.000000	0.000000	0.000000	0.000000	0.000000	-0.029423	0.004756	-0.020887	0.000000	0.000000	1.000000	115.000000	1.000000
15148.377343	-0.098347	0.564491	-0.001892	77.275032	51.708206	51.923088	0.000000	0.000000	0.000000	0.000000	0.000000	0.000000	-0.029423	0.004756	-0.020887	0.000000	0.000000	1.000000	115.000000	1.000000
15148.380676	-0.098347	0.564491	-0.001892	77.275032	51.708206	51.923088	0.000000	0.000000	0.000000	0.000000	0.000000	0.000000	-0.029423	0.004756	-0.020887	0.000000	0.000000	1.000000	115.000000	1.000000
15148.384010	-0.098592	0.564583	-0.002012	77.187683	51.751022	52.084778	0.000000	0.000000	0.000000	0.000000	0.000000	0.000000	-0.073678	0.027667	-0.035873	0.000000	0.000000	1.000000	115.000000	1.000000
15148.387343	-0.098592	0.564583	-0.002012	77.187683	51.751022	52.084778	0.000000	0.000000	0.000000	0.000000	0.000000	0.000000	-0.073678	0.027667	-0.035873	0.000000	0.000000	1.000000	115.000000	1.000000
15148.390676	-0.098592	0.564583	-0.002012	77.187683	51.751022	52.084778	0.000000	0.000000	0.000000	0.000000	0.000000	0.000000	-0.073678	0.027667	-0.035873	0.000000	0.000000	1.000000	115.000000	1.000000
15148.394010	-0.098592	0.564583	-0.002012	77.098930	51.782787	52.224400	0.000000	0.000000	0.000000	0.000000	0.000000	0.000000	-0.073678	0.027667	-0.035873	0.000000	0.000000	1.000000	115.000000	1.000000
15148.397343	-0.098718	0.564660	-0.002057	77.098930	51.782787	52.224400	0.000000	0.000000	0.000000	0.000000	0.000000	0.000000	-0.037773	0.022911	-0.013592	0.000000	0.000000	1.000000	115.000000	1.000000
15148.400676	-0.098718	0.564660	-0.002057	77.098930	51.782787	52.224400	0.000000	0.000000	0.000000	0.000000	0.000000	0.000000	-0.037773	0.022911	-0.013592	0.000000	0.000000	1.000000	115.000000	1.000000
15148.404010	-0.098718	0.564660	-0.002057	77.015976	51.810276	52.350094	0.000000	0.000000	0.000000	0.000000	0.000000	0.000000	-0.037773	0.022911	-0.013592	0.000000	0.000000	1.000000	115.000000	1.000000
15148.407343	-0.098718	0.564660	-0.002057	77.015976	51.810276	52.350094	0.000000	0.000000	0.000000	0.000000	0.000000	0.000000	-0.037773	0.022911	-0.013592	0.000000	0.000000	1.000000	115.000000	1.000000
15148.410676	-0.098844	0.564736	-0.002102	77.015976	51.810276	52.350094	0.000000	0.000000	0.000000	0.000000	0.000000	0.000000	-0.037766	0.022911	-0.013606	0.000000	0.000000	1.000000	115.000000	1.000000
15148.414010	-0.098844	0.564736	-0.002102	76.959297	51.811329	52.426155	0.000000	0.000000	0.000000	0.000000	0.000000	0.000000	-0.037766	0.022911	-0.013606	0.000000	0.000000	1.000000	115.000000	1.000000
15148.417343	-0.098844	0.564736	-0.002102	76.959297	51.811329	52.426155	0.000000	0.000000	0.000000	0.000000	0.000000	0.000000	-0.037766	0.022911	-0.013606	0.000000	0.000000	1.000000	115.000000	1.000000
15148.420676	-0.098844	0.564736	-0.002102	76.959297	51.811329	52.426155	0.000000	0.000000	0.000000	0.000000	0.000000	0.000000	-0.037766	0.022911	-0.013606	0.000000	0.000000	1.000000	115.000000	1.000000
15148.424010	-0.099041	0.564873	-0.002133	76.930351	51.788013	52.434235	0.000000	0.000000	0.000000	0.000000	0.000000	0.000000	-0.059100	0.041039	-0.009134	0.000000	0.000000	1.000000	115.000000	1.000000
15148.427343	-0.099041	0.564873	-0.002133	76.930351	51.788013	52.434235	0.000000	0.000000	0.000000	0.000000	0.000000	0.000000	-0.059100	0.041039	-0.009134	0.000000	0.000000	1.000000	115.000000	1.000000
15148.430676	-0.099041	0.564873	-0.002133	76.930351	51.788013	52.434235	0.000000	0.000000	0.000000	0.000000	0.000000	0.000000	-0.059100	0.041039	-0.009134	0.000000	0.000000	1.000000	115.000000	1.000000
15148.434010	-0.099041	0.564873	-0.002133	76.926170	51.754314	52.412495	0.000000	0.000000	0.000000	0.000000	0.000000	0.000000	-0.059100	0.041039	-0.009134	0.000000	0.000000	1.000000	115.000000	1.000000
15148.437343	-0.099112	0.564933	-0.002118	76.926170	51.754314	52.412495	0.000000	0.000000	0.000000	0.000000	0.000000	0.000000	-0.021338	0.018147	0.004480	0.000000	0.000000	1.000000	115.000000	1.000000
15148.440676	-0.099112	0.564933	-0.002118	76.926170	51.754314	52.412495	0.000000	0.000000	0.000000	0.000000	0.000000	0.000000	-0.021338	0.018147	0.004480	0.000000	0.000000	1.000000	115.000000	1.000000
15148.444010	-0.099112	0.564933	-0.002118	76.923439	51.724651	52.379650	0.000000	0.000000	0.000000	0.000000	0.000000	0.000000	-0.021338	0.018147	0.004480	0.000000	0.000000	1.000000	115.000000	1.000000
15148.447343	-0.099112	0.564933	-0.002118	76.923439	51.724651	52.379650	0.000000	0.000000	0.000000	0.000000	0.000000	0.000000	-0.021338	0.018147	0.004480	0.000000	0.000000	1.000000	115.000000	1.000000
15148.450676	-0.099153	0.564984	-0.002139	76.923439	51.724651	52.379650	0.000000	0.000000	0.000000	0.000000	0.000000	0.000000	-0.012208	0.015268	-0.006275	0.000000	0.000000	1.000000	115.000000	1.000000
15148.454010	-0.099153	0.564984	-0.002139	76.920670	51.697697	52.354767	0.000000	0.000000	0.000000	0.000000	0.000000	0.000000	-0.012208	0.015268	-0.006275	0.000000	0.000000	1.000000	115.000000	1.000000
15148.457343	-0.099153	0.564984	-0.002139	76.920670	51.697697	52.354767	0.000000	0.000000	0.000000	0.000000	0.000000	0.000000	-0.012208	0.015268	-0.006275	0.000000	0.000000	1.000000	115.000000	1.000000
15148.460676	-0.099153	0.564984	-0.002139	76.920670	51.697697	52.354767	0.000000	0.000000	0.000000	0.000000	0.000000	0.000000	-0.012208	0.015268	-0.006275	0.000000	0.000000	1.000000	115.000000	1.000000
15148.464010	-0.099195	0.565010	-0.002154	76.920670	51.697697	52.354767	0.000000	0.000000	0.000000	0.000000	0.000000	0.000000	-0.012583	0.007633	-0.004551	0.000000	0.000000	1.000000	115.000000	1.000000
15148.467343	-0.099195	0.565010	-0.002154	76.920670	51.697697	52.354767	0.000000	0.000000	0.000000	0.000000	0.000000	0.000000	-0.012583	0.007633	-0.004551	0.000000	0.000000	1.000000	115.000000	1.000000
15148.470676	-0.099195	0.565010	-0.002154	76.920670	51.697697	52.354767	0.000000	0.000000	0.000000	0.000000	0.000000	0.000000	-0.012583	0.007633	-0.004551	0.000000	0.000000	1.000000	115.000000	1.000000
15148.474010	-0.099195	0.565010	-0.002154	76.919220	51.696377	52.349922	0.000000	0.000000	0.000000	0.000000	0.000000	0.000000	-0.012583	0.007633	-0.004551	0.000000	0.000000	1.000000	115.000000	1.000000
15148.477343	-0.099195	0.565010	-0.002154	76.919220	51.696377	52.349922	0.000000	0.000000	0.000000	0.000000	0.000000	0.000000	0.000001	-0.000002	-0.000000	0.000000	0.000000	1.000000	115.000000	1.000000
15148.480676	-0.099195	0.565010	-0.002154	76.919220	51.696377	52.349922	0.000000	0.000000	0.000000	0.000000	0.000000	0.000000	0.000001	-0.000002	-0.000000	0.000000	0.000000	1.000000	115.000000	1.000000
15148.484010	-0.099195	0.565010	-0.002154	76.921951	51.717892	52.366825	0.000000	0.000000	0.000000	0.000000	0.000000	0.000000	0.000001	-0.000002	-0.000000	0.000000	0.000000	1.000000	115.000000	1.000000
15148.487343	-0.099195	0.565010	-0.002154	76.921951	51.717892	52.366825	0.000000	0.000000	0.000000	0.000000	0.000000	0.000000	0.000001	-0.000002	-0.000000	0.000000	0.000000	1.000000	115.000000	1.000000
15148.490676	-0.099209	0.564975	-0.002193	76.921951	51.717892	52.366825	0.000000	0.000000	0.000000	0.000000	0.000000	0.000000	-0.004206	-0.010531	-0.011848	0.000000	0.000000	1.000000	115.000000	1.000000
15148.494010	-0.099209	0.564975	-0.002193	76.923225	51.743511	52.394825	0.000000	0.000000	0.000000	0.000000	0.000000	0.000000	-0.004206	-0.010531	-0.011848	0.000000	0.000000	1.000000	115.000000	1.000000
15148.497343	-0.099209	0.564975	-0.002193	76.923225	51.743511	52.394825	0.000000	0.000000	0.000000	0.000000	0.000000	0.000000	-0.004206	-0.010531	-0.011848	0.000000	0.000000	1.000000	115.000000	1.000000
15148.500676	-0.099209	0.564975	-0.002193	76.923225	51.743511	52.394825	0.000000	0.000000	0.000000	0.000000	0.000000	0.000000	-0.004206	-0.010531	-0.011848	0.000000	0.000000	1.000000	115.000000	1.000000
15148.504010	-0.099197	0.564828	-0.002246	76.922852	51.797626	52.449177	0.000000	0.000000	0.000000	0.000000	0.000000	0.000000	0.003425	-0.043907	-0.015700	0.000000	0.000000	1.000000	115.000000	1.000000
15148.507343	-0.099197	0.564828	-0.002246	76.922852	51.797626	52.449177	0.000000	0.000000	0.000000	0.000000	0.000000	0.000000	0.003425	-0.043907	-0.015700	0.000000	0.000000	1.000000	115.000000	1.000000
15148.510676	-0.099197	0.564828	-0.002246	76.922852	51.797626	52.449177	0.000000	0.000000	0.000000	0.000000	0.000000	0.000000	0.003425	-0.043907	-0.015700	0.000000	0.000000	1.000000	115.000000	1.000000
15148.514010	-0.099197	0.564828	-0.002246	76.923828	51.866566	52.523941	0.000000	0.000000	0.000000	0.000000	0.000000	0.000000	0.003425	-0.043907	-0.015700	0.000000	0.000000	1.000000	115.000000	1.000000
15148.517343	-0.099166	0.564750	-0.002287	76.923828	51.866566	52.523941	0.000000	0.000000	0.000000	0.000000	0.000000	0.000000	0.009517	-0.023409	-0.012525	0.000000	0.000000	1.000000	115.000000	1.000000
15148.520676	-0.099166	0.564750	-0.002287	76.923828	51.866566	52.523941	0.000000	0.000000	0.000000	0.000000	0.000000	0.000000	0.009517	-0.023409	-0.012525	0.000000	0.000000	1.000000	115.000000	1.000000
15148.524010	-0.099166	0.564750	-0.002287	76.926308	51.936878	52.595634	0.000000	0.000000	0.000000	0.000000	0.000000	0.000000	0.009517	-0.023409	-0.012525	0.000000	0.000000	1.000000	115.000000	1.000000
15148.527343	-0.099166	0.564750	-0.002287	76.926308	51.936878	52.595634	0.000000	0.000000	0.000000	0.000000	0.000000	0.000000	0.009517	-0.023409	-0.012525	0.000000	0.000000	1.000000	115.000000	1.000000
15148.530676	-0.099119	0.564639	-0.002296	76.926308	51.936878	52.595634	0.000000	0.000000	0.000000	0.000000	0.000000	0.000000	0.014108	-0.033401	-0.002455	0.000000	0.000000	1.000000	115.000000	1.000000
15148.534010	-0.099119	0.564639	-0.002296	76.930153	52.005783	52.664188	0.000000	0.000000	0.000000	0.000000	0.000000	0.000000	0.014108	-0.033401	-0.002455	0.000000	0.000000	1.000000	115.000000	1.000000
15148.537343	-0.099119	0.564639	-0.002296	76.930153	52.005783	52.664188	0.000000	0.000000	0.000000	0.000000	0.000000	0.000000	0.014108	-0.033401	-0.002455	0.000000	0.000000	1.000000	115.000000	1.000000
15148.540676	-0.099119	0.564639	-0.002296	76.930153	52.005783	52.664188	0.000000	0.000000	0.000000	0.000000	0.000000	0.000000	0.014108	-0.033401	-0.002455	0.000000	0.000000	1.000000	115.000000	1.000000
15148.544010	-0.098994	0.564407	-0.002348	76.938263	52.086868	52.739048	0.000000	0.000000	0.000000	0.000000	0.000000	0.000000	0.037342	-0.069652	-0.015697	0.000000	0.000000	1.000000	115.000000	1.000000
15148.547343	-0.098994	0.564407	-0.002348	76.938263	52.086868	52.739048	0.000000	0.000000	0.000000	0.000000	0.000000	0.000000	0.037342	-0.069652	-0.015697	0.000000	0.000000	1.000000	115.000000	1.000000
15148.550676	-0.098994	0.564407	-0.002348	76.938263	52.086868	52.739048	0.000000	0.000000	0.000000	0.000000	0.000000	0.000000	0.037342	-0.069652	-0.015697	0.000000	0.000000	1.000000	115.000000	1.000000
15148.554010	-0.098994	0.564407	-0.002348	76.944931	52.163982	52.817112	0.000000	0.000000	0.000000	0.000000	0.000000	0.000000	0.037342	-0.069652	-0.015697	0.000000	0.000000	1.000000	115.000000	1.000000
15148.557343	-0.098965	0.564278	-0.002378	76.944931	52.163982	52.817112	0.000000	0.000000	0.000000	0.000000	0.000000	0.000000	0.008772	-0.038621	-0.009122	0.000000	0.000000	1.000000	115.000000	1.000000
15148.560676	-0.098965	0.564278	-0.002378	76.944931	52.163982	52.817112	0.000000	0.000000	0.000000	0.000000	0.000000	0.000000	0.008772	-0.038621	-0.009122	0.000000	0.000000	1.000000	115.000000	1.000000
15148.564010	-0.098965	0.564278	-0.002378	76.949165	52.222469	52.878796	0.000000	0.000000	0.000000	0.000000	0.000000	0.000000	0.008772	-0.038621	-0.009122	0.000000	0.000000	1.000000	115.000000	1.000000
15148.567343	-0.098965	0.564278	-0.002378	76.949165	52.222469	52.878796	0.000000	0.000000	0.000000	0.000000	0.000000	0.000000	0.008772	-0.038621	-0.009122	0.000000	0.000000	1.000000	115.000000	1.000000
15148.570676	-0.098932	0.564132	-0.002426	76.949165	52.222469	52.878796	0.000000	0.000000	0.000000	0.000000	0.000000	0.000000	0.009909	-0.043869	-0.014363	0.000000	0.000000	1.000000	115.000000	1.000000
15148.574010	-0.098932	0.564132	-0.002426	76.945900	52.295792	52.971500	0.000000	0.000000	0.000000	0.000000	0.000000	0.000000	0.009909	-0.043869	-0.014363	0.000000	0.000000	1.000000	115.000000	1.000000
15148.577343	-0.098932	0.564132	-0.002426	76.945900	52.295792	52.971500	0.000000	0.000000	0.000000	0.000000	0.000000	0.000000	0.009909	-0.043869	-0.014363	0.000000	0.000000	1.000000	115.000000	1.000000
15148.580676	-0.098932	0.564132	-0.002426	76.945900	52.295792	52.971500	0.000000	0.000000	0.000000	0.000000	0.000000	0.000000	0.009909	-0.043869	-0.014363	0.000000	0.000000	1.000000	115.000000	1.000000
15148.584010	-0.098956	0.563857	-0.002523	76.925293	52.340164	53.053059	0.000000	0.000000	0.000000	0.000000	0.000000	0.000000	-0.007216	-0.082477	-0.029175	0.000000	0.000000	1.000000	115.000000	1.000000
15148.587343	-0.098956	0.563857	-0.002523	76.925293	52.340164	53.053059	0.000000	0.000000	0.000000	0.000000	0.000000	0.000000	-0.007216	-0.082477	-0.029175	0.000000	0.000000	1.000000	115.000000	1.000000
15148.590676	-0.098956	0.563857	-0.002523	76.925293	52.340164	53.053059	0.000000	0.000000	0.000000	0.000000	0.000000	0.000000	-0.007216	-0.082477	-0.029175	0.000000	0.000000	1.000000	115.000000	1.000000
15148.594010	-0.098979	0.563738	-0.002523	76.902710	52.375580	53.127666	0.000000	0.000000	0.000000	0.000000	0.000000	0.000000	-0.006824	-0.035750	0.000185	0.000000	0.000000	1.000000	115.000000	1.000000
15148.597343	-0.098979	0.563738	-0.002523	76.902710	52.375580	53.127666	0.000000	0.000000	0.000000	0.000000	0.000000	0.000000	-0.006824	-0.035750	0.000185	0.000000	0.000000	1.000000	115.000000	1.000000
15148.600676	-0.098979	0.563738	-0.002523	76.902710	52.375580	53.127666	0.000000	0.000000	0.000000	0.000000	0.000000	0.000000	-0.006824	-0.035750	0.000185	0.000000	0.000000	1.000000	115.000000	1.000000
15148.604010	-0.098979	0.563738	-0.002523	76.882393	52.363941	53.145454	0.000000	0.000000	0.000000	0.000000	0.000000	0.000000	-0.006824	-0.035750	0.000185	0.000000	0.000000	1.000000	115.000000	1.000000
15148.607343	-0.098980	0.563619	-0.002518	76.882393	52.363941	53.145454	0.000000	0.000000	0.000000	0.000000	0.000000	0.000000	-0.000345	-0.035747	0.001586	0.000000	0.000000	1.000000	115.000000	1.000000
15148.610676	-0.098980	0.563619	-0.002518	76.882393	52.363941	53.145454	0.000000	0.000000	0.000000	0.000000	0.000000	0.000000	-0.000345	-0.035747	0.001586	0.000000	0.000000	1.000000	115.000000	1.000000
15148.614010	-0.098980	0.563619	-0.002518	76.862167	52.320995	53.130985	0.000000	0.000000	0.000000	0.000000	0.000000	0.000000	-0.000345	-0.035747	0.001586	0.000000	0.000000	1.000000	115.000000	1.000000
15148.617343	-0.098980	0.563619	-0.002518	76.862167	52.320995	53.130985	0.000000	0.000000	0.000000	0.000000	0.000000	0.000000	-0.000345	-0.035747	0.001586	0.000000	0.000000	1.000000	115.000000	1.000000
15148.620676	-0.098989	0.563534	-0.002477	76.862167	52.320995	53.130985	0.000000	0.000000	0.000000	0.000000	0.000000	0.000000	-0.002624	-0.025271	0.012050	0.000000	0.000000	1.000000	115.000000	1.000000
15148.624010	-0.098989	0.563534	-0.002477	76.837387	52.214123	53.053001	0.000000	0.000000	0.000000	0.000000	0.000000	0.000000	-0.002624	-0.025271	0.012050	0.000000	0.000000	1.000000	115.000000	1.000000
15148.627343	-0.098989	0.563534	-0.002477	76.837387	52.214123	53.053001	0.000000	0.000000	0.000000	0.000000	0.000000	0.000000	-0.002624	-0.025271	0.012050	0.000000	0.000000	1.000000	115.000000	1.000000
15148.630676	-0.098989	0.563534	-0.002477	76.837387	52.214123	53.053001	0.000000	0.000000	0.000000	0.000000	0.000000	0.000000	-0.002624	-0.025271	0.012050	0.000000	0.000000	1.000000	115.000000	1.000000
15148.634010	-0.099001	0.563410	-0.002317	76.815590	52.125389	52.985870	0.000000	0.000000	0.000000	0.000000	0.000000	0.000000	-0.003696	-0.037248	0.048149	0.000000	0.000000	1.000000	115.000000	1.000000
15148.637343	-0.099001	0.563410	-0.002317	76.815590	52.125389	52.985870	0.000000	0.000000	0.000000	0.000000	0.000000	0.000000	-0.003696	-0.037248	0.048149	0.000000	0.000000	1.000000	115.000000	1.000000
15148.640676	-0.099001	0.563410	-0.002317	76.815590	52.125389	52.985870	0.000000	0.000000	0.000000	0.000000	0.000000	0.000000	-0.003696	-0.037248	0.048149	0.000000	0.000000	1.000000	115.000000	1.000000
15148.644010	-0.099001	0.563410	-0.002317	76.805420	52.103516	52.975208	0.000000	0.000000	0.000000	0.000000	0.000000	0.000000	-0.003696	-0.037248	0.048149	0.000000	0.000000	1.000000	115.000000	1.000000
15148.647343	-0.099026	0.563370	-0.002201	76.805420	52.103516	52.975208	0.000000	0.000000	0.000000	0.000000	0.000000	0.000000	-0.007550	-0.011976	0.034690	0.000000	0.000000	1.000000	115.000000	1.000000
15148.650676	-0.099026	0.563370	-0.002201	76.805420	52.103516	52.975208	0.000000	0.000000	0.000000	0.000000	0.000000	0.000000	-0.007550	-0.011976	0.034690	0.000000	0.000000	1.000000	115.000000	1.000000
15148.654010	-0.099026	0.563370	-0.002201	76.804077	52.088783	52.962864	0.000000	0.000000	0.000000	0.000000	0.000000	0.000000	-0.007550	-0.011976	0.034690	0.000000	0.000000	1.000000	115.000000	1.000000
15148.657343	-0.099026	0.563370	-0.002201	76.804077	52.088783	52.962864	0.000000	0.000000	0.000000	0.000000	0.000000	0.000000	-0.007550	-0.011976	0.034690	0.000000	0.000000	1.000000	115.000000	1.000000
15148.660676	-0.099077	0.563348	-0.002073	76.804077	52.088783	52.962864	0.000000	0.000000	0.000000	0.000000	0.000000	0.000000	-0.015170	-0.006734	0.038513	0.000000	0.000000	1.000000	115.000000	1.000000
15148.664010	-0.099077	0.563348	-0.002073	76.801353	52.061989	52.938141	0.000000	0.000000	0.000000	0.000000	0.000000	0.000000	-0.015170	-0.006734	0.038513	0.000000	0.000000	1.000000	115.000000	1.000000
15148.667343	-0.099077	0.563348	-0.002073	76.801353	52.061989	52.938141	0.000000	0.000000	0.000000	0.000000	0.000000	0.000000	-0.015170	-0.006734	0.038513	0.000000	0.000000	1.000000	115.000000	1.000000
15148.670676	-0.099077	0.563348	-0.002073	76.801353	52.061989	52.938141	0.000000	0.000000	0.000000	0.000000	0.000000	0.000000	-0.015170	-0.006734	0.038513	0.000000	0.000000	1.000000	115.000000	1.000000
15148.674010	-0.099170	0.563362	-0.001851	76.798660	52.035225	52.913441	0.000000	0.000000	0.000000	0.000000	0.000000	0.000000	-0.028098	0.004164	0.066678	0.000000	0.000000	1.000000	115.000000	1.000000
15148.677343	-0.099170	0.563362	-0.001851	76.798660	52.035225	52.913441	0.000000	0.000000	0.000000	0.000000	0.000000	0.000000	-0.028098	0.004164	0.066678	0.000000	0.000000	1.000000	115.000000	1.000000
15148.680676	-0.099170	0.563362	-0.001851	76.798660	52.035225	52.913441	0.000000	0.000000	0.000000	0.000000	0.000000	0.000000	-0.028098	0.004164	0.066678	0.000000	0.000000	1.000000	115.000000	1.000000
15148.684010	-0.099170	0.563362	-0.001851	76.795921	52.005718	52.888725	0.000000	0.000000	0.000000	0.000000	0.000000	0.000000	-0.028098	0.004164	0.066678	0.000000	0.000000	1.000000	115.000000	1.000000
15148.687343	-0.099231	0.563381	-0.001779	76.795921	52.005718	52.888725	0.000000	0.000000	0.000000	0.000000	0.000000	0.000000	-0.018273	0.005674	0.021517	0.000000	0.000000	1.000000	115.000000	1.000000
15148.690676	-0.099231	0.563381	-0.001779	76.795921	52.005718	52.888725	0.000000	0.000000	0.000000	0.000000	0.000000	0.000000	-0.018273	0.005674	0.021517	0.000000	0.000000	1.000000	115.000000	1.000000
15148.694010	-0.099231	0.563381	-0.001779	76.794579	51.988255	52.876373	0.000000	0.000000	0.000000	0.000000	0.000000	0.000000	-0.018273	0.005674	0.021517	0.000000	0.000000	1.000000	115.000000	1.000000
15148.697343	-0.099231	0.563381	-0.001779	76.794579	51.988255	52.876373	0.000000	0.000000	0.000000	0.000000	0.000000	0.000000	-0.018273	0.005674	0.021517	0.000000	0.000000	1.000000	115.000000	1.000000
15148.700676	-0.099292	0.563400	-0.001707	76.794579	51.988255	52.876373	0.000000	0.000000	0.000000	0.000000	0.000000	0.000000	-0.018277	0.005682	0.021513	0.000000	0.000000	1.000000	115.000000	1.000000
15148.704010	-0.099292	0.563400	-0.001707	76.793228	51.970818	52.864052	0.000000	0.000000	0.000000	0.000000	0.000000	0.000000	-0.018277	0.005682	0.021513	0.000000	0.000000	1.000000	115.000000	1.000000
15148.707343	-0.099292	0.563400	-0.001707	76.793228	51.970818	52.864052	0.000000	0.000000	0.000000	0.000000	0.000000	0.000000	-0.018277	0.005682	0.021513	0.000000	0.000000	1.000000	115.000000	1.000000
15148.710676	-0.099292	0.563400	-0.001707	76.793228	51.970818	52.864052	0.000000	0.000000	0.000000	0.000000	0.000000	0.000000	-0.018277	0.005682	0.021513	0.000000	0.000000	1.000000	115.000000	1.000000
15148.714010	-0.099437	0.563376	-0.001666	76.791771	51.963997	52.867126	0.000000	0.000000	0.000000	0.000000	0.000000	0.000000	-0.043460	-0.007219	0.012314	0.000000	0.000000	1.000000	115.000000	1.000000
15148.717343	-0.099437	0.563376	-0.001666	76.791771	51.963997	52.867126	0.000000	0.000000	0.000000	0.000000	0.000000	0.000000	-0.043460	-0.007219	0.012314	0.000000	0.000000	1.000000	115.000000	1.000000
15148.720676	-0.099437	0.563376	-0.001666	76.791771	51.963997	52.867126	0.000000	0.000000	0.000000	0.000000	0.000000	0.000000	-0.043460	-0.007219	0.012314	0.000000	0.000000	1.000000	115.000000	1.000000
15148.724010	-0.099437	0.563376	-0.001666	76.790306	51.957180	52.862232	0.000000	0.000000	0.000000	0.000000	0.000000	0.000000	-0.043460	-0.007219	0.012314	0.000000	0.000000	1.000000	115.000000	1.000000
15148.727343	-0.099512	0.563360	-0.001634	76.790306	51.957180	52.862232	0.000000	0.000000	0.000000	0.000000	0.000000	0.000000	-0.022489	-0.004792	0.009618	0.000000	0.000000	1.000000	115.000000	1.000000
15148.730676	-0.099512	0.563360	-0.001634	76.790306	51.957180	52.862232	0.000000	0.000000	0.000000	0.000000	0.000000	0.000000	-0.022489	-0.004792	0.009618	0.000000	0.000000	1.000000	115.000000	1.000000
15148.734010	-0.099512	0.563360	-0.001634	76.787483	51.941040	52.852943	0.000000	0.000000	0.000000	0.000000	0.000000	0.000000	-0.022489	-0.004792	0.009618	0.000000	0.000000	1.000000	115.000000	1.000000
15148.737343	-0.099512	0.563360	-0.001634	76.787483	51.941040	52.852943	0.000000	0.000000	0.000000	0.000000	0.000000	0.000000	-0.022489	-0.004792	0.009618	0.000000	0.000000	1.000000	115.000000	1.000000
15148.740676	-0.099553	0.563353	-0.001552	76.787483	51.941040	52.852943	0.000000	0.000000	0.000000	0.000000	0.000000	0.000000	-0.012177	-0.001978	0.024617	0.000000	0.000000	1.000000	115.000000	1.000000
15148.744010	-0.099553	0.563353	-0.001552	76.783119	51.945091	52.854229	0.000000	0.000000	0.000000	0.000000	0.000000	0.000000	-0.012177	-0.001978	0.024617	0.000000	0.000000	1.000000	115.000000	1.000000
15148.747343	-0.099553	0.563353	-0.001552	76.783119	51.945091	52.854229	0.000000	0.000000	0.000000	0.000000	0.000000	0.000000	-0.012177	-0.001978	0.024617	0.000000	0.000000	1.000000	115.000000	1.000000
15148.750676	-0.099553	0.563353	-0.001552	76.783119	51.945091	52.854229	0.000000	0.000000	0.000000	0.000000	0.000000	0.000000	-0.012177	-0.001978	0.024617	0.000000	0.000000	1.000000	115.000000	1.000000
15148.754010	-0.099583	0.563305	-0.001413	76.774353	51.953102	52.848728	0.000000	0.000000	0.000000	0.000000	0.000000	0.000000	-0.009089	-0.014422	0.041598	0.000000	0.000000	1.000000	115.000000	1.000000
15148.757343	-0.099583	0.563305	-0.001413	76.774353	51.953102	52.848728	0.000000	0.000000	0.000000	0.000000	0.000000	0.000000	-0.009089	-0.014422	0.041598	0.000000	0.000000	1.000000	115.000000	1.000000
15148.760676	-0.099583	0.563305	-0.001413	76.774353	51.953102	52.848728	0.000000	0.000000	0.000000	0.000000	0.000000	0.000000	-0.009089	-0.014422	0.041598	0.000000	0.000000	1.000000	115.000000	1.000000
15148.764010	-0.099583	0.563305	-0.001413	76.752480	51.970348	52.783066	0.000000	0.000000	0.000000	0.000000	0.000000	0.000000	-0.009089	-0.014422	0.041598	0.000000	0.000000	1.000000	115.000000	1.000000
15148.767343	-0.099623	0.563298	-0.001331	76.752480	51.970348	52.783066	0.000000	0.000000	0.000000	0.000000	0.000000	0.000000	-0.012180	-0.001969	0.024612	0.000000	0.000000	1.000000	115.000000	1.000000
15148.770676	-0.099623	0.563298	-0.001331	76.752480	51.970348	52.783066	0.000000	0.000000	0.000000	0.000000	0.000000	0.000000	-0.012180	-0.001969	0.024612	0.000000	0.000000	1.000000	115.000000	1.000000
15148.774010	-0.099623	0.563298	-0.001331	76.699806	52.022896	52.605232	0.000000	0.000000	0.000000	0.000000	0.000000	0.000000	-0.012180	-0.001969	0.024612	0.000000	0.000000	1.000000	115.000000	1.000000
15148.777343	-0.099623	0.563298	-0.001331	76.699806	52.022896	52.605232	0.000000	0.000000	0.000000	0.000000	0.000000	0.000000	-0.012180	-0.001969	0.024612	0.000000	0.000000	1.000000	115.000000	1.000000
15148.780676	-0.099681	0.563263	-0.001380	76.699806	52.022896	52.605232	0.000000	0.000000	0.000000	0.000000	0.000000	0.000000	-0.017187	-0.010494	-0.014724	0.000000	0.000000	1.000000	115.000000	1.000000
15148.784010	-0.099681	0.563263	-0.001380	76.588600	52.133614	52.506771	0.000000	0.000000	0.000000	0.000000	0.000000	0.000000	-0.017187	-0.010494	-0.014724	0.000000	0.000000	1.000000	115.000000	1.000000
15148.787343	-0.099681	0.563263	-0.001380	76.588600	52.133614	52.506771	0.000000	0.000000	0.000000	0.000000	0.000000	0.000000	-0.017187	-0.010494	-0.014724	0.000000	0.000000	1.000000	115.000000	1.000000
15148.790676	-0.099681	0.563263	-0.001380	76.588600	52.133614	52.506771	0.000000	0.000000	0.000000	0.000000	0.000000	0.000000	-0.017187	-0.010494	-0.014724	0.000000	0.000000	1.000000	115.000000	1.000000
15148.794010	-0.099949	0.563200	-0.001603	76.409836	52.302013	52.628059	0.000000	0.000000	0.000000	0.000000	0.000000	0.000000	-0.080569	-0.018967	-0.066866	0.000000	1.000000	1.000000	115.000000	1.000000
15148.797343	-0.099949	0.563200	-0.001603	76.409836	52.302013	52.628059	0.000000	0.000000	0.000000	0.000000	0.000000	0.000000	-0.080569	-0.018967	-0.066866	0.000000	1.000000	1.000000	115.000000	1.000000
