# Supplementary material for: Haptic Guidance Needs to Be Intuitive Not Just Informative to Improve Human Motor Accuracy
Source: PLoS One. 2016 Mar 16;11(3):e0150912. doi: 10.1371/journal.pone.0150912 (PMC4794196; doi:10.1371/journal.pone.0150912)
Supplement: S1 Data — (ZIP) [file pone.0150912.s001.zip › Subject6/exp1_0116.txt]

Time	PosX	PosY	PosZ	RotX	RotY	RotZ	ForceX	ForceY	ForceZ	MomentX	MomentY	MomentZ	VelocityX	VelocityY	VelocityZ	CalibratedWeight	ButtonDown	Condition	Trial	Visual
15150.211329	0.001653	0.519241	0.245527	79.800072	44.654221	40.147552	0.000000	0.000000	0.000000	0.000000	0.000000	0.000000	0.020013	0.011514	-0.001064	0.000000	1.000000	1.000000	116.000000	0.000000
15150.214662	0.001653	0.519224	0.245337	79.807632	44.709278	40.204826	0.000000	0.000000	0.000000	0.000000	0.000000	0.000000	-0.000134	-0.005037	-0.056997	0.000000	1.000000	1.000000	116.000000	0.000000
15150.217996	0.001653	0.519224	0.245337	79.807632	44.709278	40.204826	0.000000	0.000000	0.000000	0.000000	0.000000	0.000000	-0.000134	-0.005037	-0.056997	0.000000	1.000000	1.000000	116.000000	0.000000
15150.221329	0.001653	0.519224	0.245337	79.807632	44.709278	40.204826	0.000000	0.000000	0.000000	0.000000	0.000000	0.000000	-0.000134	-0.005037	-0.056997	0.000000	1.000000	1.000000	116.000000	0.000000
15150.224662	0.001653	0.519224	0.245337	79.819672	44.786217	40.287094	0.000000	0.000000	0.000000	0.000000	0.000000	0.000000	-0.000134	-0.005037	-0.056997	0.000000	1.000000	1.000000	116.000000	0.000000
15150.227996	0.001619	0.519190	0.245164	79.819672	44.786217	40.287094	0.000000	0.000000	0.000000	0.000000	0.000000	0.000000	-0.010124	-0.010358	-0.051736	0.000000	1.000000	1.000000	116.000000	0.000000
15150.231329	0.001619	0.519190	0.245164	79.819672	44.786217	40.287094	0.000000	0.000000	0.000000	0.000000	0.000000	0.000000	-0.010124	-0.010358	-0.051736	0.000000	1.000000	1.000000	116.000000	0.000000
15150.234662	0.001619	0.519190	0.245164	79.832596	44.881886	40.389721	0.000000	0.000000	0.000000	0.000000	0.000000	0.000000	-0.010124	-0.010358	-0.051736	0.000000	1.000000	1.000000	116.000000	0.000000
15150.237996	0.001619	0.519190	0.245164	79.832596	44.881886	40.389721	0.000000	0.000000	0.000000	0.000000	0.000000	0.000000	-0.010124	-0.010358	-0.051736	0.000000	1.000000	1.000000	116.000000	0.000000
15150.241329	0.001618	0.519114	0.244963	79.832596	44.881886	40.389721	0.000000	0.000000	0.000000	0.000000	0.000000	0.000000	-0.000139	-0.022728	-0.060275	0.000000	1.000000	1.000000	116.000000	0.000000
15150.244662	0.001618	0.519114	0.244963	79.849754	44.988754	40.499950	0.000000	0.000000	0.000000	0.000000	0.000000	0.000000	-0.000139	-0.022728	-0.060275	0.000000	1.000000	1.000000	116.000000	0.000000
15150.247996	0.001618	0.519114	0.244963	79.849754	44.988754	40.499950	0.000000	0.000000	0.000000	0.000000	0.000000	0.000000	-0.000139	-0.022728	-0.060275	0.000000	1.000000	1.000000	116.000000	0.000000
15150.251329	0.001618	0.519114	0.244963	79.849754	44.988754	40.499950	0.000000	0.000000	0.000000	0.000000	0.000000	0.000000	-0.000139	-0.022728	-0.060275	0.000000	1.000000	1.000000	116.000000	0.000000
15150.254662	0.001651	0.518907	0.244582	79.858711	45.029095	40.540096	0.000000	0.000000	0.000000	0.000000	0.000000	0.000000	0.009730	-0.062239	-0.114382	0.000000	1.000000	1.000000	116.000000	0.000000
15150.257996	0.001651	0.518907	0.244582	79.858711	45.029095	40.540096	0.000000	0.000000	0.000000	0.000000	0.000000	0.000000	0.009730	-0.062239	-0.114382	0.000000	1.000000	1.000000	116.000000	0.000000
15150.261329	0.001651	0.518907	0.244582	79.858711	45.029095	40.540096	0.000000	0.000000	0.000000	0.000000	0.000000	0.000000	0.009730	-0.062239	-0.114382	0.000000	1.000000	1.000000	116.000000	0.000000
15150.264662	0.001684	0.518751	0.244356	79.871384	45.086224	40.597931	0.000000	0.000000	0.000000	0.000000	0.000000	0.000000	0.009831	-0.046521	-0.067886	0.000000	1.000000	1.000000	116.000000	0.000000
15150.267996	0.001684	0.518751	0.244356	79.871384	45.086224	40.597931	0.000000	0.000000	0.000000	0.000000	0.000000	0.000000	0.009831	-0.046521	-0.067886	0.000000	1.000000	1.000000	116.000000	0.000000
15150.271329	0.001684	0.518751	0.244356	79.871384	45.086224	40.597931	0.000000	0.000000	0.000000	0.000000	0.000000	0.000000	0.009831	-0.046521	-0.067886	0.000000	1.000000	1.000000	116.000000	0.000000
15150.274662	0.001684	0.518751	0.244356	79.876007	45.078831	40.597996	0.000000	0.000000	0.000000	0.000000	0.000000	0.000000	0.009831	-0.046521	-0.067886	0.000000	1.000000	1.000000	116.000000	0.000000
15150.277996	0.001616	0.518555	0.244101	79.876007	45.078831	40.597996	0.000000	0.000000	0.000000	0.000000	0.000000	0.000000	-0.020158	-0.058825	-0.076382	0.000000	1.000000	1.000000	116.000000	0.000000
15150.281329	0.001616	0.518555	0.244101	79.876007	45.078831	40.597996	0.000000	0.000000	0.000000	0.000000	0.000000	0.000000	-0.020158	-0.058825	-0.076382	0.000000	1.000000	1.000000	116.000000	0.000000
15150.284662	0.001616	0.518555	0.244101	79.878571	45.041847	40.575447	0.000000	0.000000	0.000000	0.000000	0.000000	0.000000	-0.020158	-0.058825	-0.076382	0.000000	1.000000	1.000000	116.000000	0.000000
15150.287996	0.001616	0.518555	0.244101	79.878571	45.041847	40.575447	0.000000	0.000000	0.000000	0.000000	0.000000	0.000000	-0.020158	-0.058825	-0.076382	0.000000	1.000000	1.000000	116.000000	0.000000
15150.291329	0.001549	0.518318	0.243818	79.878571	45.041847	40.575447	0.000000	0.000000	0.000000	0.000000	0.000000	0.000000	-0.020162	-0.071095	-0.084980	0.000000	1.000000	1.000000	116.000000	0.000000
15150.294662	0.001449	0.518035	0.243442	79.876770	44.962410	40.512653	0.000000	0.000000	0.000000	0.000000	0.000000	0.000000	-0.030182	-0.085033	-0.112664	0.000000	1.000000	1.000000	116.000000	0.000000
15150.297996	0.001449	0.518035	0.243442	79.876770	44.962410	40.512653	0.000000	0.000000	0.000000	0.000000	0.000000	0.000000	-0.030182	-0.085033	-0.112664	0.000000	1.000000	1.000000	116.000000	0.000000
15150.301329	0.001449	0.518035	0.243442	79.876770	44.962410	40.512653	0.000000	0.000000	0.000000	0.000000	0.000000	0.000000	-0.030182	-0.085033	-0.112664	0.000000	1.000000	1.000000	116.000000	0.000000
15150.304662	0.001449	0.518035	0.243442	79.860321	44.775261	40.344604	0.000000	0.000000	0.000000	0.000000	0.000000	0.000000	-0.030182	-0.085033	-0.112664	0.000000	0.000000	1.000000	116.000000	0.000000
15150.307996	0.001348	0.517728	0.243020	79.860321	44.775261	40.344604	0.000000	0.000000	0.000000	0.000000	0.000000	0.000000	-0.030177	-0.091944	-0.126638	0.000000	0.000000	1.000000	116.000000	0.000000
15150.311329	0.001348	0.517728	0.243020	79.860321	44.775261	40.344604	0.000000	0.000000	0.000000	0.000000	0.000000	0.000000	-0.030177	-0.091944	-0.126638	0.000000	0.000000	1.000000	116.000000	0.000000
15150.314662	0.001247	0.517414	0.242502	79.824615	44.454102	40.042728	0.000000	0.000000	0.000000	0.000000	0.000000	0.000000	-0.030192	-0.094316	-0.155481	0.000000	0.000000	1.000000	116.000000	0.000000
15150.317996	0.001247	0.517414	0.242502	79.824615	44.454102	40.042728	0.000000	0.000000	0.000000	0.000000	0.000000	0.000000	-0.030192	-0.094316	-0.155481	0.000000	0.000000	1.000000	116.000000	0.000000
15150.321329	0.001247	0.517414	0.242502	79.824615	44.454102	40.042728	0.000000	0.000000	0.000000	0.000000	0.000000	0.000000	-0.030192	-0.094316	-0.155481	0.000000	0.000000	1.000000	116.000000	0.000000
15150.324662	0.001247	0.517414	0.242502	79.776779	44.037937	39.654266	0.000000	0.000000	0.000000	0.000000	0.000000	0.000000	-0.030192	-0.094316	-0.155481	0.000000	0.000000	1.000000	116.000000	0.000000
15150.327996	0.001114	0.517092	0.241887	79.776779	44.037937	39.654266	0.000000	0.000000	0.000000	0.000000	0.000000	0.000000	-0.040151	-0.096671	-0.184413	0.000000	0.000000	1.000000	116.000000	0.000000
15150.331329	0.001114	0.517092	0.241887	79.776779	44.037937	39.654266	0.000000	0.000000	0.000000	0.000000	0.000000	0.000000	-0.040151	-0.096671	-0.184413	0.000000	0.000000	1.000000	116.000000	0.000000
15150.334662	0.000913	0.516756	0.241112	79.708221	43.472195	39.125938	0.000000	0.000000	0.000000	0.000000	0.000000	0.000000	-0.060038	-0.100639	-0.232642	0.000000	0.000000	1.000000	116.000000	0.000000
15150.337996	0.000913	0.516756	0.241112	79.708221	43.472195	39.125938	0.000000	0.000000	0.000000	0.000000	0.000000	0.000000	-0.060038	-0.100639	-0.232642	0.000000	0.000000	1.000000	116.000000	0.000000
15150.341329	0.000913	0.516756	0.241112	79.708221	43.472195	39.125938	0.000000	0.000000	0.000000	0.000000	0.000000	0.000000	-0.060038	-0.100639	-0.232642	0.000000	0.000000	1.000000	116.000000	0.000000
15150.344662	0.000913	0.516756	0.241112	79.589088	42.588711	38.293564	0.000000	0.000000	0.000000	0.000000	0.000000	0.000000	-0.060038	-0.100639	-0.232642	0.000000	0.000000	1.000000	116.000000	0.000000
15150.347996	0.000614	0.516472	0.240250	79.589088	42.588711	38.293564	0.000000	0.000000	0.000000	0.000000	0.000000	0.000000	-0.089729	-0.085385	-0.258536	0.000000	0.000000	1.000000	116.000000	0.000000
15150.351329	0.000614	0.516472	0.240250	79.589088	42.588711	38.293564	0.000000	0.000000	0.000000	0.000000	0.000000	0.000000	-0.089729	-0.085385	-0.258536	0.000000	0.000000	1.000000	116.000000	0.000000
15150.354662	0.000250	0.516141	0.239293	79.413940	41.388443	37.156528	0.000000	0.000000	0.000000	0.000000	0.000000	0.000000	-0.109358	-0.099134	-0.286989	0.000000	0.000000	1.000000	116.000000	0.000000
15150.357996	0.000250	0.516141	0.239293	79.413940	41.388443	37.156528	0.000000	0.000000	0.000000	0.000000	0.000000	0.000000	-0.109358	-0.099134	-0.286989	0.000000	0.000000	1.000000	116.000000	0.000000
15150.361329	0.000250	0.516141	0.239293	79.413940	41.388443	37.156528	0.000000	0.000000	0.000000	0.000000	0.000000	0.000000	-0.109358	-0.099134	-0.286989	0.000000	0.000000	1.000000	116.000000	0.000000
15150.364662	-0.000180	0.515862	0.238249	79.186539	39.946850	35.789127	0.000000	0.000000	0.000000	0.000000	0.000000	0.000000	-0.128861	-0.083899	-0.313235	0.000000	0.000000	1.000000	116.000000	0.000000
15150.367996	-0.000180	0.515862	0.238249	79.186539	39.946850	35.789127	0.000000	0.000000	0.000000	0.000000	0.000000	0.000000	-0.128861	-0.083899	-0.313235	0.000000	0.000000	1.000000	116.000000	0.000000
15150.371329	-0.000180	0.515862	0.238249	79.186539	39.946850	35.789127	0.000000	0.000000	0.000000	0.000000	0.000000	0.000000	-0.128861	-0.083899	-0.313235	0.000000	0.000000	1.000000	116.000000	0.000000
15150.374662	-0.000740	0.515592	0.237088	78.928902	38.521927	34.460640	0.000000	0.000000	0.000000	0.000000	0.000000	0.000000	-0.167993	-0.080950	-0.348379	0.000000	0.000000	1.000000	116.000000	0.000000
15150.377996	-0.000740	0.515592	0.237088	78.928902	38.521927	34.460640	0.000000	0.000000	0.000000	0.000000	0.000000	0.000000	-0.167993	-0.080950	-0.348379	0.000000	0.000000	1.000000	116.000000	0.000000
15150.381329	-0.000740	0.515592	0.237088	78.928902	38.521927	34.460640	0.000000	0.000000	0.000000	0.000000	0.000000	0.000000	-0.167993	-0.080950	-0.348379	0.000000	0.000000	1.000000	116.000000	0.000000
15150.384662	-0.001364	0.515393	0.235852	78.660164	37.293034	33.358643	0.000000	0.000000	0.000000	0.000000	0.000000	0.000000	-0.187129	-0.059748	-0.370711	0.000000	0.000000	1.000000	116.000000	0.000000
15150.387996	-0.001364	0.515393	0.235852	78.660164	37.293034	33.358643	0.000000	0.000000	0.000000	0.000000	0.000000	0.000000	-0.187129	-0.059748	-0.370711	0.000000	0.000000	1.000000	116.000000	0.000000
15150.391329	-0.001364	0.515393	0.235852	78.660164	37.293034	33.358643	0.000000	0.000000	0.000000	0.000000	0.000000	0.000000	-0.187129	-0.059748	-0.370711	0.000000	0.000000	1.000000	116.000000	0.000000
15150.394662	-0.002050	0.515241	0.234494	78.374863	36.474113	32.724651	0.000000	0.000000	0.000000	0.000000	0.000000	0.000000	-0.206056	-0.045582	-0.407312	0.000000	0.000000	1.000000	116.000000	0.000000
15150.397996	-0.002050	0.515241	0.234494	78.374863	36.474113	32.724651	0.000000	0.000000	0.000000	0.000000	0.000000	0.000000	-0.206056	-0.045582	-0.407312	0.000000	0.000000	1.000000	116.000000	0.000000
15150.401329	-0.002050	0.515241	0.234494	78.374863	36.474113	32.724651	0.000000	0.000000	0.000000	0.000000	0.000000	0.000000	-0.206056	-0.045582	-0.407312	0.000000	0.000000	1.000000	116.000000	0.000000
15150.404662	-0.002800	0.515138	0.233046	78.073555	36.100605	32.614372	0.000000	0.000000	0.000000	0.000000	0.000000	0.000000	-0.224798	-0.030690	-0.434492	0.000000	0.000000	1.000000	116.000000	0.000000
15150.407996	-0.002800	0.515138	0.233046	78.073555	36.100605	32.614372	0.000000	0.000000	0.000000	0.000000	0.000000	0.000000	-0.224798	-0.030690	-0.434492	0.000000	0.000000	1.000000	116.000000	0.000000
15150.411329	-0.002800	0.515138	0.233046	78.073555	36.100605	32.614372	0.000000	0.000000	0.000000	0.000000	0.000000	0.000000	-0.224798	-0.030690	-0.434492	0.000000	0.000000	1.000000	116.000000	0.000000
15150.414662	-0.003676	0.515143	0.231518	77.783440	36.144829	32.979393	0.000000	0.000000	0.000000	0.000000	0.000000	0.000000	-0.262960	0.001386	-0.458561	0.000000	0.000000	1.000000	116.000000	0.000000
15150.417996	-0.003676	0.515143	0.231518	77.783440	36.144829	32.979393	0.000000	0.000000	0.000000	0.000000	0.000000	0.000000	-0.262960	0.001386	-0.458561	0.000000	0.000000	1.000000	116.000000	0.000000
15150.421329	-0.003676	0.515143	0.231518	77.783440	36.144829	32.979393	0.000000	0.000000	0.000000	0.000000	0.000000	0.000000	-0.262960	0.001386	-0.458561	0.000000	0.000000	1.000000	116.000000	0.000000
15150.424662	-0.004613	0.515269	0.229858	77.503273	36.499023	33.699680	0.000000	0.000000	0.000000	0.000000	0.000000	0.000000	-0.281096	0.037637	-0.498002	0.000000	0.000000	1.000000	116.000000	0.000000
15150.427996	-0.004613	0.515269	0.229858	77.503273	36.499023	33.699680	0.000000	0.000000	0.000000	0.000000	0.000000	0.000000	-0.281096	0.037637	-0.498002	0.000000	0.000000	1.000000	116.000000	0.000000
15150.431329	-0.004613	0.515269	0.229858	77.503273	36.499023	33.699680	0.000000	0.000000	0.000000	0.000000	0.000000	0.000000	-0.281096	0.037637	-0.498002	0.000000	0.000000	1.000000	116.000000	0.000000
15150.434662	-0.005610	0.515516	0.228098	77.241974	37.116589	34.725876	0.000000	0.000000	0.000000	0.000000	0.000000	0.000000	-0.299007	0.074356	-0.528018	0.000000	0.000000	1.000000	116.000000	0.000000
15150.437996	-0.005610	0.515516	0.228098	77.241974	37.116589	34.725876	0.000000	0.000000	0.000000	0.000000	0.000000	0.000000	-0.299007	0.074356	-0.528018	0.000000	0.000000	1.000000	116.000000	0.000000
15150.441329	-0.005610	0.515516	0.228098	77.241974	37.116589	34.725876	0.000000	0.000000	0.000000	0.000000	0.000000	0.000000	-0.299007	0.074356	-0.528018	0.000000	0.000000	1.000000	116.000000	0.000000
15150.444662	-0.006697	0.515862	0.226188	77.010071	37.896355	35.915428	0.000000	0.000000	0.000000	0.000000	0.000000	0.000000	-0.326227	0.103826	-0.572807	0.000000	0.000000	1.000000	116.000000	0.000000
15150.447996	-0.006697	0.515862	0.226188	77.010071	37.896355	35.915428	0.000000	0.000000	0.000000	0.000000	0.000000	0.000000	-0.326227	0.103826	-0.572807	0.000000	0.000000	1.000000	116.000000	0.000000
15150.451329	-0.006697	0.515862	0.226188	77.010071	37.896355	35.915428	0.000000	0.000000	0.000000	0.000000	0.000000	0.000000	-0.326227	0.103826	-0.572807	0.000000	0.000000	1.000000	116.000000	0.000000
15150.454662	-0.007809	0.516343	0.224125	76.842155	38.792843	37.140938	0.000000	0.000000	0.000000	0.000000	0.000000	0.000000	-0.333565	0.144074	-0.618937	0.000000	0.000000	1.000000	116.000000	0.000000
15150.457996	-0.007809	0.516343	0.224125	76.842155	38.792843	37.140938	0.000000	0.000000	0.000000	0.000000	0.000000	0.000000	-0.333565	0.144074	-0.618937	0.000000	0.000000	1.000000	116.000000	0.000000
15150.461329	-0.007809	0.516343	0.224125	76.842155	38.792843	37.140938	0.000000	0.000000	0.000000	0.000000	0.000000	0.000000	-0.333565	0.144074	-0.618937	0.000000	0.000000	1.000000	116.000000	0.000000
15150.464662	-0.009040	0.516986	0.221835	76.736176	39.746349	38.390850	0.000000	0.000000	0.000000	0.000000	0.000000	0.000000	-0.369316	0.193125	-0.686887	0.000000	0.000000	1.000000	116.000000	0.000000
15150.467996	-0.009040	0.516986	0.221835	76.736176	39.746349	38.390850	0.000000	0.000000	0.000000	0.000000	0.000000	0.000000	-0.369316	0.193125	-0.686887	0.000000	0.000000	1.000000	116.000000	0.000000
15150.471329	-0.009040	0.516986	0.221835	76.736176	39.746349	38.390850	0.000000	0.000000	0.000000	0.000000	0.000000	0.000000	-0.369316	0.193125	-0.686887	0.000000	0.000000	1.000000	116.000000	0.000000
15150.474662	-0.010356	0.517794	0.219350	76.683281	40.602642	39.561302	0.000000	0.000000	0.000000	0.000000	0.000000	0.000000	-0.394809	0.242218	-0.745743	0.000000	0.000000	1.000000	116.000000	0.000000
15150.477996	-0.010356	0.517794	0.219350	76.683281	40.602642	39.561302	0.000000	0.000000	0.000000	0.000000	0.000000	0.000000	-0.394809	0.242218	-0.745743	0.000000	0.000000	1.000000	116.000000	0.000000
15150.481329	-0.010356	0.517794	0.219350	76.683281	40.602642	39.561302	0.000000	0.000000	0.000000	0.000000	0.000000	0.000000	-0.394809	0.242218	-0.745743	0.000000	0.000000	1.000000	116.000000	0.000000
15150.484662	-0.011691	0.518779	0.216647	76.664726	41.307533	40.530178	0.000000	0.000000	0.000000	0.000000	0.000000	0.000000	-0.400334	0.295474	-0.810763	0.000000	0.000000	1.000000	116.000000	0.000000
15150.487996	-0.011691	0.518779	0.216647	76.664726	41.307533	40.530178	0.000000	0.000000	0.000000	0.000000	0.000000	0.000000	-0.400334	0.295474	-0.810763	0.000000	0.000000	1.000000	116.000000	0.000000
15150.491329	-0.011691	0.518779	0.216647	76.664726	41.307533	40.530178	0.000000	0.000000	0.000000	0.000000	0.000000	0.000000	-0.400334	0.295474	-0.810763	0.000000	0.000000	1.000000	116.000000	0.000000
15150.494662	-0.013042	0.519884	0.213746	76.677185	41.889744	41.273647	0.000000	0.000000	0.000000	0.000000	0.000000	0.000000	-0.405458	0.331605	-0.870216	0.000000	0.000000	1.000000	116.000000	0.000000
15150.497996	-0.013042	0.519884	0.213746	76.677185	41.889744	41.273647	0.000000	0.000000	0.000000	0.000000	0.000000	0.000000	-0.405458	0.331605	-0.870216	0.000000	0.000000	1.000000	116.000000	0.000000
15150.501329	-0.013042	0.519884	0.213746	76.677185	41.889744	41.273647	0.000000	0.000000	0.000000	0.000000	0.000000	0.000000	-0.405458	0.331605	-0.870216	0.000000	0.000000	1.000000	116.000000	0.000000
15150.504662	-0.014410	0.521166	0.210690	76.715759	42.358620	41.629787	0.000000	0.000000	0.000000	0.000000	0.000000	0.000000	-0.410364	0.384645	-0.916992	0.000000	0.000000	1.000000	116.000000	0.000000
15150.507996	-0.014410	0.521166	0.210690	76.715759	42.358620	41.629787	0.000000	0.000000	0.000000	0.000000	0.000000	0.000000	-0.410364	0.384645	-0.916992	0.000000	0.000000	1.000000	116.000000	0.000000
15150.511329	-0.014410	0.521166	0.210690	76.715759	42.358620	41.629787	0.000000	0.000000	0.000000	0.000000	0.000000	0.000000	-0.410364	0.384645	-0.916992	0.000000	0.000000	1.000000	116.000000	0.000000
15150.514662	-0.015792	0.522634	0.207422	76.767212	42.763794	41.673229	0.000000	0.000000	0.000000	0.000000	0.000000	0.000000	-0.414450	0.440477	-0.980437	0.000000	0.000000	1.000000	116.000000	0.000000
15150.517996	-0.015792	0.522634	0.207422	76.767212	42.763794	41.673229	0.000000	0.000000	0.000000	0.000000	0.000000	0.000000	-0.414450	0.440477	-0.980437	0.000000	0.000000	1.000000	116.000000	0.000000
15150.521329	-0.015792	0.522634	0.207422	76.767212	42.763794	41.673229	0.000000	0.000000	0.000000	0.000000	0.000000	0.000000	-0.414450	0.440477	-0.980437	0.000000	0.000000	1.000000	116.000000	0.000000
15150.524662	-0.017155	0.524255	0.204011	76.821693	43.142605	41.770123	0.000000	0.000000	0.000000	0.000000	0.000000	0.000000	-0.409099	0.486076	-1.023267	0.000000	0.000000	1.000000	116.000000	0.000000
15150.527996	-0.017155	0.524255	0.204011	76.821693	43.142605	41.770123	0.000000	0.000000	0.000000	0.000000	0.000000	0.000000	-0.409099	0.486076	-1.023267	0.000000	0.000000	1.000000	116.000000	0.000000
15150.531329	-0.017155	0.524255	0.204011	76.821693	43.142605	41.770123	0.000000	0.000000	0.000000	0.000000	0.000000	0.000000	-0.409099	0.486076	-1.023267	0.000000	0.000000	1.000000	116.000000	0.000000
15150.534662	-0.018594	0.526023	0.200452	76.874985	43.467995	42.028664	0.000000	0.000000	0.000000	0.000000	0.000000	0.000000	-0.431546	0.530481	-1.067678	0.000000	0.000000	1.000000	116.000000	0.000000
15150.537996	-0.018594	0.526023	0.200452	76.874985	43.467995	42.028664	0.000000	0.000000	0.000000	0.000000	0.000000	0.000000	-0.431546	0.530481	-1.067678	0.000000	0.000000	1.000000	116.000000	0.000000
15150.541329	-0.018594	0.526023	0.200452	76.874985	43.467995	42.028664	0.000000	0.000000	0.000000	0.000000	0.000000	0.000000	-0.431546	0.530481	-1.067678	0.000000	0.000000	1.000000	116.000000	0.000000
15150.544662	-0.020045	0.527907	0.196816	76.941696	43.702370	42.337986	0.000000	0.000000	0.000000	0.000000	0.000000	0.000000	-0.435254	0.565112	-1.090694	0.000000	0.000000	1.000000	116.000000	0.000000
15150.547996	-0.020045	0.527907	0.196816	76.941696	43.702370	42.337986	0.000000	0.000000	0.000000	0.000000	0.000000	0.000000	-0.435254	0.565112	-1.090694	0.000000	0.000000	1.000000	116.000000	0.000000
15150.551329	-0.020045	0.527907	0.196816	76.941696	43.702370	42.337986	0.000000	0.000000	0.000000	0.000000	0.000000	0.000000	-0.435254	0.565112	-1.090694	0.000000	0.000000	1.000000	116.000000	0.000000
15150.554662	-0.021507	0.529903	0.193102	77.015251	43.878647	42.596004	0.000000	0.000000	0.000000	0.000000	0.000000	0.000000	-0.438634	0.598889	-1.114211	0.000000	0.000000	1.000000	116.000000	0.000000
15150.557996	-0.021507	0.529903	0.193102	77.015251	43.878647	42.596004	0.000000	0.000000	0.000000	0.000000	0.000000	0.000000	-0.438634	0.598889	-1.114211	0.000000	0.000000	1.000000	116.000000	0.000000
15150.561329	-0.021507	0.529903	0.193102	77.015251	43.878647	42.596004	0.000000	0.000000	0.000000	0.000000	0.000000	0.000000	-0.438634	0.598889	-1.114211	0.000000	0.000000	1.000000	116.000000	0.000000
15150.564662	-0.022980	0.531993	0.189327	77.082375	44.008331	42.718235	0.000000	0.000000	0.000000	0.000000	0.000000	0.000000	-0.441881	0.627050	-1.132405	0.000000	0.000000	1.000000	116.000000	0.000000
15150.567996	-0.022980	0.531993	0.189327	77.082375	44.008331	42.718235	0.000000	0.000000	0.000000	0.000000	0.000000	0.000000	-0.441881	0.627050	-1.132405	0.000000	0.000000	1.000000	116.000000	0.000000
15150.571329	-0.022980	0.531993	0.189327	77.082375	44.008331	42.718235	0.000000	0.000000	0.000000	0.000000	0.000000	0.000000	-0.441881	0.627050	-1.132405	0.000000	0.000000	1.000000	116.000000	0.000000
15150.574662	-0.024495	0.534108	0.185533	77.156754	44.078712	42.724083	0.000000	0.000000	0.000000	0.000000	0.000000	0.000000	-0.454476	0.634574	-1.138320	0.000000	0.000000	1.000000	116.000000	0.000000
15150.577996	-0.024495	0.534108	0.185533	77.156754	44.078712	42.724083	0.000000	0.000000	0.000000	0.000000	0.000000	0.000000	-0.454476	0.634574	-1.138320	0.000000	0.000000	1.000000	116.000000	0.000000
15150.581329	-0.024495	0.534108	0.185533	77.156754	44.078712	42.724083	0.000000	0.000000	0.000000	0.000000	0.000000	0.000000	-0.454476	0.634574	-1.138320	0.000000	0.000000	1.000000	116.000000	0.000000
15150.584662	-0.026080	0.536283	0.181713	77.235809	44.094677	42.767879	0.000000	0.000000	0.000000	0.000000	0.000000	0.000000	-0.475757	0.652331	-1.146006	0.000000	0.000000	1.000000	116.000000	0.000000
15150.587996	-0.026080	0.536283	0.181713	77.235809	44.094677	42.767879	0.000000	0.000000	0.000000	0.000000	0.000000	0.000000	-0.475757	0.652331	-1.146006	0.000000	0.000000	1.000000	116.000000	0.000000
15150.591329	-0.026080	0.536283	0.181713	77.235809	44.094677	42.767879	0.000000	0.000000	0.000000	0.000000	0.000000	0.000000	-0.475757	0.652331	-1.146006	0.000000	0.000000	1.000000	116.000000	0.000000
15150.594662	-0.027795	0.538426	0.177857	77.321045	44.048702	42.843216	0.000000	0.000000	0.000000	0.000000	0.000000	0.000000	-0.514498	0.642901	-1.156729	0.000000	0.000000	1.000000	116.000000	0.000000
15150.597996	-0.027795	0.538426	0.177857	77.321045	44.048702	42.843216	0.000000	0.000000	0.000000	0.000000	0.000000	0.000000	-0.514498	0.642901	-1.156729	0.000000	0.000000	1.000000	116.000000	0.000000
15150.601329	-0.027795	0.538426	0.177857	77.321045	44.048702	42.843216	0.000000	0.000000	0.000000	0.000000	0.000000	0.000000	-0.514498	0.642901	-1.156729	0.000000	0.000000	1.000000	116.000000	0.000000
15150.604662	-0.029517	0.540591	0.173981	77.410172	43.986408	42.910889	0.000000	0.000000	0.000000	0.000000	0.000000	0.000000	-0.516549	0.649615	-1.162733	0.000000	0.000000	1.000000	116.000000	0.000000
15150.607996	-0.029517	0.540591	0.173981	77.410172	43.986408	42.910889	0.000000	0.000000	0.000000	0.000000	0.000000	0.000000	-0.516549	0.649615	-1.162733	0.000000	0.000000	1.000000	116.000000	0.000000
15150.611329	-0.029517	0.540591	0.173981	77.410172	43.986408	42.910889	0.000000	0.000000	0.000000	0.000000	0.000000	0.000000	-0.516549	0.649615	-1.162733	0.000000	0.000000	1.000000	116.000000	0.000000
15150.614662	-0.031272	0.542734	0.170017	77.487312	43.957695	43.015732	0.000000	0.000000	0.000000	0.000000	0.000000	0.000000	-0.526329	0.642903	-1.189196	0.000000	0.000000	1.000000	116.000000	0.000000
15150.617996	-0.031272	0.542734	0.170017	77.487312	43.957695	43.015732	0.000000	0.000000	0.000000	0.000000	0.000000	0.000000	-0.526329	0.642903	-1.189196	0.000000	0.000000	1.000000	116.000000	0.000000
15150.621329	-0.031272	0.542734	0.170017	77.487312	43.957695	43.015732	0.000000	0.000000	0.000000	0.000000	0.000000	0.000000	-0.526329	0.642903	-1.189196	0.000000	0.000000	1.000000	116.000000	0.000000
15150.624662	-0.033089	0.544844	0.166019	77.542274	43.987858	43.172413	0.000000	0.000000	0.000000	0.000000	0.000000	0.000000	-0.545301	0.632882	-1.199587	0.000000	0.000000	1.000000	116.000000	0.000000
15150.627996	-0.033089	0.544844	0.166019	77.542274	43.987858	43.172413	0.000000	0.000000	0.000000	0.000000	0.000000	0.000000	-0.545301	0.632882	-1.199587	0.000000	0.000000	1.000000	116.000000	0.000000
15150.631329	-0.033089	0.544844	0.166019	77.542274	43.987858	43.172413	0.000000	0.000000	0.000000	0.000000	0.000000	0.000000	-0.545301	0.632882	-1.199587	0.000000	0.000000	1.000000	116.000000	0.000000
15150.634662	-0.034908	0.546968	0.161963	77.590431	44.040745	43.216091	0.000000	0.000000	0.000000	0.000000	0.000000	0.000000	-0.545625	0.637304	-1.216685	0.000000	0.000000	1.000000	116.000000	0.000000
15150.637996	-0.034908	0.546968	0.161963	77.590431	44.040745	43.216091	0.000000	0.000000	0.000000	0.000000	0.000000	0.000000	-0.545625	0.637304	-1.216685	0.000000	0.000000	1.000000	116.000000	0.000000
15150.641329	-0.034908	0.546968	0.161963	77.590431	44.040745	43.216091	0.000000	0.000000	0.000000	0.000000	0.000000	0.000000	-0.545625	0.637304	-1.216685	0.000000	0.000000	1.000000	116.000000	0.000000
15150.644662	-0.036699	0.549125	0.157867	77.640144	44.093407	43.159019	0.000000	0.000000	0.000000	0.000000	0.000000	0.000000	-0.537135	0.647106	-1.228747	0.000000	0.000000	1.000000	116.000000	0.000000
15150.647996	-0.036699	0.549125	0.157867	77.640144	44.093407	43.159019	0.000000	0.000000	0.000000	0.000000	0.000000	0.000000	-0.537135	0.647106	-1.228747	0.000000	0.000000	1.000000	116.000000	0.000000
15150.651329	-0.036699	0.549125	0.157867	77.640144	44.093407	43.159019	0.000000	0.000000	0.000000	0.000000	0.000000	0.000000	-0.537135	0.647106	-1.228747	0.000000	0.000000	1.000000	116.000000	0.000000
15150.654662	-0.038522	0.551305	0.153784	77.689690	44.158859	43.227371	0.000000	0.000000	0.000000	0.000000	0.000000	0.000000	-0.547008	0.653976	-1.224885	0.000000	0.000000	1.000000	116.000000	0.000000
15150.657996	-0.038522	0.551305	0.153784	77.689690	44.158859	43.227371	0.000000	0.000000	0.000000	0.000000	0.000000	0.000000	-0.547008	0.653976	-1.224885	0.000000	0.000000	1.000000	116.000000	0.000000
15150.661329	-0.038522	0.551305	0.153784	77.689690	44.158859	43.227371	0.000000	0.000000	0.000000	0.000000	0.000000	0.000000	-0.547008	0.653976	-1.224885	0.000000	0.000000	1.000000	116.000000	0.000000
15150.664662	-0.040320	0.553507	0.149718	77.748756	44.234703	43.434845	0.000000	0.000000	0.000000	0.000000	0.000000	0.000000	-0.539318	0.660699	-1.219840	0.000000	0.000000	1.000000	116.000000	0.000000
15150.667996	-0.040320	0.553507	0.149718	77.748756	44.234703	43.434845	0.000000	0.000000	0.000000	0.000000	0.000000	0.000000	-0.539318	0.660699	-1.219840	0.000000	0.000000	1.000000	116.000000	0.000000
15150.671329	-0.040320	0.553507	0.149718	77.748756	44.234703	43.434845	0.000000	0.000000	0.000000	0.000000	0.000000	0.000000	-0.539318	0.660699	-1.219840	0.000000	0.000000	1.000000	116.000000	0.000000
15150.674662	-0.042093	0.555718	0.145691	77.839241	44.329159	43.661652	0.000000	0.000000	0.000000	0.000000	0.000000	0.000000	-0.532138	0.663281	-1.208329	0.000000	0.000000	1.000000	116.000000	0.000000
15150.677996	-0.042093	0.555718	0.145691	77.839241	44.329159	43.661652	0.000000	0.000000	0.000000	0.000000	0.000000	0.000000	-0.532138	0.663281	-1.208329	0.000000	0.000000	1.000000	116.000000	0.000000
15150.681329	-0.042093	0.555718	0.145691	77.839241	44.329159	43.661652	0.000000	0.000000	0.000000	0.000000	0.000000	0.000000	-0.532138	0.663281	-1.208329	0.000000	0.000000	1.000000	116.000000	0.000000
15150.684662	-0.043872	0.557971	0.141695	77.976036	44.465851	43.881615	0.000000	0.000000	0.000000	0.000000	0.000000	0.000000	-0.533515	0.675794	-1.198794	0.000000	0.000000	1.000000	116.000000	0.000000
15150.687996	-0.043872	0.557971	0.141695	77.976036	44.465851	43.881615	0.000000	0.000000	0.000000	0.000000	0.000000	0.000000	-0.533515	0.675794	-1.198794	0.000000	0.000000	1.000000	116.000000	0.000000
15150.691329	-0.043872	0.557971	0.141695	77.976036	44.465851	43.881615	0.000000	0.000000	0.000000	0.000000	0.000000	0.000000	-0.533515	0.675794	-1.198794	0.000000	0.000000	1.000000	116.000000	0.000000
15150.694662	-0.045603	0.560258	0.137793	78.154854	44.705078	44.121483	0.000000	0.000000	0.000000	0.000000	0.000000	0.000000	-0.519233	0.686190	-1.170487	0.000000	0.000000	1.000000	116.000000	0.000000
15150.697996	-0.045603	0.560258	0.137793	78.154854	44.705078	44.121483	0.000000	0.000000	0.000000	0.000000	0.000000	0.000000	-0.519233	0.686190	-1.170487	0.000000	0.000000	1.000000	116.000000	0.000000
15150.701329	-0.045603	0.560258	0.137793	78.154854	44.705078	44.121483	0.000000	0.000000	0.000000	0.000000	0.000000	0.000000	-0.519233	0.686190	-1.170487	0.000000	0.000000	1.000000	116.000000	0.000000
15150.704662	-0.047310	0.562568	0.133911	78.350166	45.061630	44.398109	0.000000	0.000000	0.000000	0.000000	0.000000	0.000000	-0.512085	0.692918	-1.164553	0.000000	0.000000	1.000000	116.000000	0.000000
15150.707996	-0.047310	0.562568	0.133911	78.350166	45.061630	44.398109	0.000000	0.000000	0.000000	0.000000	0.000000	0.000000	-0.512085	0.692918	-1.164553	0.000000	0.000000	1.000000	116.000000	0.000000
15150.711329	-0.047310	0.562568	0.133911	78.350166	45.061630	44.398109	0.000000	0.000000	0.000000	0.000000	0.000000	0.000000	-0.512085	0.692918	-1.164553	0.000000	0.000000	1.000000	116.000000	0.000000
15150.714662	-0.048968	0.564907	0.130089	78.572365	45.598961	44.832348	0.000000	0.000000	0.000000	0.000000	0.000000	0.000000	-0.497578	0.701656	-1.146685	0.000000	0.000000	1.000000	116.000000	0.000000
15150.717996	-0.048968	0.564907	0.130089	78.572365	45.598961	44.832348	0.000000	0.000000	0.000000	0.000000	0.000000	0.000000	-0.497578	0.701656	-1.146685	0.000000	0.000000	1.000000	116.000000	0.000000
15150.721329	-0.048968	0.564907	0.130089	78.572365	45.598961	44.832348	0.000000	0.000000	0.000000	0.000000	0.000000	0.000000	-0.497578	0.701656	-1.146685	0.000000	0.000000	1.000000	116.000000	0.000000
15150.724662	-0.050522	0.567236	0.126301	78.814880	46.270699	45.420135	0.000000	0.000000	0.000000	0.000000	0.000000	0.000000	-0.466006	0.698830	-1.136428	0.000000	0.000000	1.000000	116.000000	0.000000
15150.727996	-0.050522	0.567236	0.126301	78.814880	46.270699	45.420135	0.000000	0.000000	0.000000	0.000000	0.000000	0.000000	-0.466006	0.698830	-1.136428	0.000000	0.000000	1.000000	116.000000	0.000000
15150.731329	-0.050522	0.567236	0.126301	78.814880	46.270699	45.420135	0.000000	0.000000	0.000000	0.000000	0.000000	0.000000	-0.466006	0.698830	-1.136428	0.000000	0.000000	1.000000	116.000000	0.000000
15150.734662	-0.052025	0.569537	0.122528	79.074883	47.070572	46.227489	0.000000	0.000000	0.000000	0.000000	0.000000	0.000000	-0.451116	0.690260	-1.131888	0.000000	0.000000	1.000000	116.000000	0.000000
15150.737996	-0.052025	0.569537	0.122528	79.074883	47.070572	46.227489	0.000000	0.000000	0.000000	0.000000	0.000000	0.000000	-0.451116	0.690260	-1.131888	0.000000	0.000000	1.000000	116.000000	0.000000
15150.741329	-0.052025	0.569537	0.122528	79.074883	47.070572	46.227489	0.000000	0.000000	0.000000	0.000000	0.000000	0.000000	-0.451116	0.690260	-1.131888	0.000000	0.000000	1.000000	116.000000	0.000000
15150.744662	-0.053531	0.571803	0.118728	79.358368	47.789677	46.943272	0.000000	0.000000	0.000000	0.000000	0.000000	0.000000	-0.451815	0.679617	-1.139777	0.000000	0.000000	1.000000	116.000000	0.000000
15150.747996	-0.053531	0.571803	0.118728	79.358368	47.789677	46.943272	0.000000	0.000000	0.000000	0.000000	0.000000	0.000000	-0.451815	0.679617	-1.139777	0.000000	0.000000	1.000000	116.000000	0.000000
15150.751329	-0.053531	0.571803	0.118728	79.358368	47.789677	46.943272	0.000000	0.000000	0.000000	0.000000	0.000000	0.000000	-0.451815	0.679617	-1.139777	0.000000	0.000000	1.000000	116.000000	0.000000
15150.754662	-0.055010	0.574044	0.114884	79.649269	48.348068	47.478512	0.000000	0.000000	0.000000	0.000000	0.000000	0.000000	-0.443524	0.672453	-1.153366	0.000000	0.000000	1.000000	116.000000	0.000000
15150.757996	-0.055010	0.574044	0.114884	79.649269	48.348068	47.478512	0.000000	0.000000	0.000000	0.000000	0.000000	0.000000	-0.443524	0.672453	-1.153366	0.000000	0.000000	1.000000	116.000000	0.000000
15150.761329	-0.055010	0.574044	0.114884	79.649269	48.348068	47.478512	0.000000	0.000000	0.000000	0.000000	0.000000	0.000000	-0.443524	0.672453	-1.153366	0.000000	0.000000	1.000000	116.000000	0.000000
15150.764662	-0.056514	0.576261	0.110989	79.939659	48.709946	47.809635	0.000000	0.000000	0.000000	0.000000	0.000000	0.000000	-0.451293	0.665100	-1.168516	0.000000	0.000000	1.000000	116.000000	0.000000
15150.767996	-0.056514	0.576261	0.110989	79.939659	48.709946	47.809635	0.000000	0.000000	0.000000	0.000000	0.000000	0.000000	-0.451293	0.665100	-1.168516	0.000000	0.000000	1.000000	116.000000	0.000000
15150.771329	-0.056514	0.576261	0.110989	79.939659	48.709946	47.809635	0.000000	0.000000	0.000000	0.000000	0.000000	0.000000	-0.451293	0.665100	-1.168516	0.000000	0.000000	1.000000	116.000000	0.000000
15150.774662	-0.057991	0.578472	0.107064	80.207260	48.822437	47.894447	0.000000	0.000000	0.000000	0.000000	0.000000	0.000000	-0.443013	0.663301	-1.177442	0.000000	0.000000	1.000000	116.000000	0.000000
15150.777996	-0.057991	0.578472	0.107064	80.207260	48.822437	47.894447	0.000000	0.000000	0.000000	0.000000	0.000000	0.000000	-0.443013	0.663301	-1.177442	0.000000	0.000000	1.000000	116.000000	0.000000
15150.781329	-0.057991	0.578472	0.107064	80.207260	48.822437	47.894447	0.000000	0.000000	0.000000	0.000000	0.000000	0.000000	-0.443013	0.663301	-1.177442	0.000000	0.000000	1.000000	116.000000	0.000000
15150.784662	-0.059490	0.580637	0.103073	80.442207	48.749115	47.817238	0.000000	0.000000	0.000000	0.000000	0.000000	0.000000	-0.449627	0.649593	-1.197303	0.000000	0.000000	1.000000	116.000000	0.000000
15150.787996	-0.059490	0.580637	0.103073	80.442207	48.749115	47.817238	0.000000	0.000000	0.000000	0.000000	0.000000	0.000000	-0.449627	0.649593	-1.197303	0.000000	0.000000	1.000000	116.000000	0.000000
15150.791329	-0.059490	0.580637	0.103073	80.442207	48.749115	47.817238	0.000000	0.000000	0.000000	0.000000	0.000000	0.000000	-0.449627	0.649593	-1.197303	0.000000	0.000000	1.000000	116.000000	0.000000
15150.794662	-0.061017	0.582773	0.099091	80.635460	48.369438	47.445469	0.000000	0.000000	0.000000	0.000000	0.000000	0.000000	-0.458207	0.640702	-1.194574	0.000000	0.000000	1.000000	116.000000	0.000000
15150.797996	-0.061017	0.582773	0.099091	80.635460	48.369438	47.445469	0.000000	0.000000	0.000000	0.000000	0.000000	0.000000	-0.458207	0.640702	-1.194574	0.000000	0.000000	1.000000	116.000000	0.000000
15150.801329	-0.061017	0.582773	0.099091	80.635460	48.369438	47.445469	0.000000	0.000000	0.000000	0.000000	0.000000	0.000000	-0.458207	0.640702	-1.194574	0.000000	0.000000	1.000000	116.000000	0.000000
15150.804662	-0.062542	0.584840	0.095091	80.795273	47.695534	46.805256	0.000000	0.000000	0.000000	0.000000	0.000000	0.000000	-0.457613	0.620227	-1.200117	0.000000	0.000000	1.000000	116.000000	0.000000
15150.807996	-0.062542	0.584840	0.095091	80.795273	47.695534	46.805256	0.000000	0.000000	0.000000	0.000000	0.000000	0.000000	-0.457613	0.620227	-1.200117	0.000000	0.000000	1.000000	116.000000	0.000000
15150.811329	-0.062542	0.584840	0.095091	80.795273	47.695534	46.805256	0.000000	0.000000	0.000000	0.000000	0.000000	0.000000	-0.457613	0.620227	-1.200117	0.000000	0.000000	1.000000	116.000000	0.000000
15150.814662	-0.064092	0.586890	0.091078	80.924980	46.825954	45.979927	0.000000	0.000000	0.000000	0.000000	0.000000	0.000000	-0.464934	0.614807	-1.203864	0.000000	0.000000	1.000000	116.000000	0.000000
15150.817996	-0.064092	0.586890	0.091078	80.924980	46.825954	45.979927	0.000000	0.000000	0.000000	0.000000	0.000000	0.000000	-0.464934	0.614807	-1.203864	0.000000	0.000000	1.000000	116.000000	0.000000
15150.821329	-0.064092	0.586890	0.091078	80.924980	46.825954	45.979927	0.000000	0.000000	0.000000	0.000000	0.000000	0.000000	-0.464934	0.614807	-1.203864	0.000000	0.000000	1.000000	116.000000	0.000000
15150.824662	-0.065677	0.588849	0.087150	81.028633	46.022987	45.260677	0.000000	0.000000	0.000000	0.000000	0.000000	0.000000	-0.475436	0.587905	-1.178395	0.000000	0.000000	1.000000	116.000000	0.000000
15150.827996	-0.065677	0.588849	0.087150	81.028633	46.022987	45.260677	0.000000	0.000000	0.000000	0.000000	0.000000	0.000000	-0.475436	0.587905	-1.178395	0.000000	0.000000	1.000000	116.000000	0.000000
15150.831329	-0.065677	0.588849	0.087150	81.028633	46.022987	45.260677	0.000000	0.000000	0.000000	0.000000	0.000000	0.000000	-0.475436	0.587905	-1.178395	0.000000	0.000000	1.000000	116.000000	0.000000
15150.834662	-0.067263	0.590753	0.083243	81.098099	45.331917	44.691204	0.000000	0.000000	0.000000	0.000000	0.000000	0.000000	-0.475752	0.571070	-1.171928	0.000000	0.000000	1.000000	116.000000	0.000000
15150.837996	-0.067263	0.590753	0.083243	81.098099	45.331917	44.691204	0.000000	0.000000	0.000000	0.000000	0.000000	0.000000	-0.475752	0.571070	-1.171928	0.000000	0.000000	1.000000	116.000000	0.000000
15150.841329	-0.067263	0.590753	0.083243	81.098099	45.331917	44.691204	0.000000	0.000000	0.000000	0.000000	0.000000	0.000000	-0.475752	0.571070	-1.171928	0.000000	0.000000	1.000000	116.000000	0.000000
15150.844662	-0.068881	0.592582	0.079402	81.126793	44.787670	44.308762	0.000000	0.000000	0.000000	0.000000	0.000000	0.000000	-0.485417	0.548558	-1.152584	0.000000	0.000000	1.000000	116.000000	0.000000
15150.847996	-0.068881	0.592582	0.079402	81.126793	44.787670	44.308762	0.000000	0.000000	0.000000	0.000000	0.000000	0.000000	-0.485417	0.548558	-1.152584	0.000000	0.000000	1.000000	116.000000	0.000000
15150.851329	-0.068881	0.592582	0.079402	81.126793	44.787670	44.308762	0.000000	0.000000	0.000000	0.000000	0.000000	0.000000	-0.485417	0.548558	-1.152584	0.000000	0.000000	1.000000	116.000000	0.000000
15150.854662	-0.070504	0.594318	0.075613	81.117073	44.418133	44.040215	0.000000	0.000000	0.000000	0.000000	0.000000	0.000000	-0.486870	0.520872	-1.136552	0.000000	0.000000	1.000000	116.000000	0.000000
15150.857996	-0.070504	0.594318	0.075613	81.117073	44.418133	44.040215	0.000000	0.000000	0.000000	0.000000	0.000000	0.000000	-0.486870	0.520872	-1.136552	0.000000	0.000000	1.000000	116.000000	0.000000
15150.861329	-0.070504	0.594318	0.075613	81.117073	44.418133	44.040215	0.000000	0.000000	0.000000	0.000000	0.000000	0.000000	-0.486870	0.520872	-1.136552	0.000000	0.000000	1.000000	116.000000	0.000000
15150.864662	-0.072101	0.595954	0.071844	81.102119	44.090656	43.481209	0.000000	0.000000	0.000000	0.000000	0.000000	0.000000	-0.479329	0.490893	-1.130605	0.000000	0.000000	1.000000	116.000000	0.000000
15150.867996	-0.072101	0.595954	0.071844	81.102119	44.090656	43.481209	0.000000	0.000000	0.000000	0.000000	0.000000	0.000000	-0.479329	0.490893	-1.130605	0.000000	0.000000	1.000000	116.000000	0.000000
15150.871329	-0.072101	0.595954	0.071844	81.102119	44.090656	43.481209	0.000000	0.000000	0.000000	0.000000	0.000000	0.000000	-0.479329	0.490893	-1.130605	0.000000	0.000000	1.000000	116.000000	0.000000
15150.874662	-0.073705	0.597502	0.068131	81.094391	43.802120	42.811333	0.000000	0.000000	0.000000	0.000000	0.000000	0.000000	-0.481007	0.464442	-1.113879	0.000000	0.000000	1.000000	116.000000	0.000000
15150.877996	-0.073705	0.597502	0.068131	81.094391	43.802120	42.811333	0.000000	0.000000	0.000000	0.000000	0.000000	0.000000	-0.481007	0.464442	-1.113879	0.000000	0.000000	1.000000	116.000000	0.000000
15150.881329	-0.073705	0.597502	0.068131	81.094391	43.802120	42.811333	0.000000	0.000000	0.000000	0.000000	0.000000	0.000000	-0.481007	0.464442	-1.113879	0.000000	0.000000	1.000000	116.000000	0.000000
15150.884662	-0.075337	0.598945	0.064456	81.086632	43.508228	42.356941	0.000000	0.000000	0.000000	0.000000	0.000000	0.000000	-0.489565	0.432797	-1.102515	0.000000	0.000000	1.000000	116.000000	0.000000
15150.887996	-0.075337	0.598945	0.064456	81.086632	43.508228	42.356941	0.000000	0.000000	0.000000	0.000000	0.000000	0.000000	-0.489565	0.432797	-1.102515	0.000000	0.000000	1.000000	116.000000	0.000000
15150.891329	-0.075337	0.598945	0.064456	81.086632	43.508228	42.356941	0.000000	0.000000	0.000000	0.000000	0.000000	0.000000	-0.489565	0.432797	-1.102515	0.000000	0.000000	1.000000	116.000000	0.000000
15150.894662	-0.076952	0.600323	0.060858	81.079361	43.235817	42.228905	0.000000	0.000000	0.000000	0.000000	0.000000	0.000000	-0.484647	0.413521	-1.079539	0.000000	0.000000	1.000000	116.000000	0.000000
15150.897996	-0.076952	0.600323	0.060858	81.079361	43.235817	42.228905	0.000000	0.000000	0.000000	0.000000	0.000000	0.000000	-0.484647	0.413521	-1.079539	0.000000	0.000000	1.000000	116.000000	0.000000
15150.901329	-0.076952	0.600323	0.060858	81.079361	43.235817	42.228905	0.000000	0.000000	0.000000	0.000000	0.000000	0.000000	-0.484647	0.413521	-1.079539	0.000000	0.000000	1.000000	116.000000	0.000000
15150.904662	-0.078563	0.601613	0.057406	81.067848	42.980751	42.154694	0.000000	0.000000	0.000000	0.000000	0.000000	0.000000	-0.483239	0.386952	-1.035452	0.000000	0.000000	1.000000	116.000000	0.000000
15150.907996	-0.078563	0.601613	0.057406	81.067848	42.980751	42.154694	0.000000	0.000000	0.000000	0.000000	0.000000	0.000000	-0.483239	0.386952	-1.035452	0.000000	0.000000	1.000000	116.000000	0.000000
15150.911329	-0.078563	0.601613	0.057406	81.067848	42.980751	42.154694	0.000000	0.000000	0.000000	0.000000	0.000000	0.000000	-0.483239	0.386952	-1.035452	0.000000	0.000000	1.000000	116.000000	0.000000
15150.914662	-0.080119	0.602827	0.054088	81.047768	42.762840	42.044281	0.000000	0.000000	0.000000	0.000000	0.000000	0.000000	-0.466806	0.364086	-0.995589	0.000000	0.000000	1.000000	116.000000	0.000000
15150.917996	-0.080119	0.602827	0.054088	81.047768	42.762840	42.044281	0.000000	0.000000	0.000000	0.000000	0.000000	0.000000	-0.466806	0.364086	-0.995589	0.000000	0.000000	1.000000	116.000000	0.000000
15150.921329	-0.080119	0.602827	0.054088	81.047768	42.762840	42.044281	0.000000	0.000000	0.000000	0.000000	0.000000	0.000000	-0.466806	0.364086	-0.995589	0.000000	0.000000	1.000000	116.000000	0.000000
15150.924662	-0.081605	0.603978	0.050946	81.030540	42.544338	41.919346	0.000000	0.000000	0.000000	0.000000	0.000000	0.000000	-0.445791	0.345431	-0.942536	0.000000	0.000000	1.000000	116.000000	0.000000
15150.927996	-0.081605	0.603978	0.050946	81.030540	42.544338	41.919346	0.000000	0.000000	0.000000	0.000000	0.000000	0.000000	-0.445791	0.345431	-0.942536	0.000000	0.000000	1.000000	116.000000	0.000000
15150.931329	-0.081605	0.603978	0.050946	81.030540	42.544338	41.919346	0.000000	0.000000	0.000000	0.000000	0.000000	0.000000	-0.445791	0.345431	-0.942536	0.000000	0.000000	1.000000	116.000000	0.000000
15150.934662	-0.083026	0.605043	0.047991	81.022743	42.272778	41.728798	0.000000	0.000000	0.000000	0.000000	0.000000	0.000000	-0.426212	0.319371	-0.886553	0.000000	0.000000	1.000000	116.000000	0.000000
15150.937996	-0.083026	0.605043	0.047991	81.022743	42.272778	41.728798	0.000000	0.000000	0.000000	0.000000	0.000000	0.000000	-0.426212	0.319371	-0.886553	0.000000	0.000000	1.000000	116.000000	0.000000
15150.941329	-0.083026	0.605043	0.047991	81.022743	42.272778	41.728798	0.000000	0.000000	0.000000	0.000000	0.000000	0.000000	-0.426212	0.319371	-0.886553	0.000000	0.000000	1.000000	116.000000	0.000000
15150.944662	-0.084381	0.606032	0.045201	81.013596	42.015202	41.673241	0.000000	0.000000	0.000000	0.000000	0.000000	0.000000	-0.406498	0.296879	-0.837013	0.000000	0.000000	1.000000	116.000000	0.000000
15150.947996	-0.084381	0.606032	0.045201	81.013596	42.015202	41.673241	0.000000	0.000000	0.000000	0.000000	0.000000	0.000000	-0.406498	0.296879	-0.837013	0.000000	0.000000	1.000000	116.000000	0.000000
15150.951329	-0.084381	0.606032	0.045201	81.013596	42.015202	41.673241	0.000000	0.000000	0.000000	0.000000	0.000000	0.000000	-0.406498	0.296879	-0.837013	0.000000	0.000000	1.000000	116.000000	0.000000
15150.954662	-0.085698	0.606922	0.042581	81.005707	41.754681	41.602516	0.000000	0.000000	0.000000	0.000000	0.000000	0.000000	-0.395225	0.266925	-0.785818	0.000000	0.000000	1.000000	116.000000	0.000000
15150.957996	-0.085698	0.606922	0.042581	81.005707	41.754681	41.602516	0.000000	0.000000	0.000000	0.000000	0.000000	0.000000	-0.395225	0.266925	-0.785818	0.000000	0.000000	1.000000	116.000000	0.000000
15150.961329	-0.085698	0.606922	0.042581	81.005707	41.754681	41.602516	0.000000	0.000000	0.000000	0.000000	0.000000	0.000000	-0.395225	0.266925	-0.785818	0.000000	0.000000	1.000000	116.000000	0.000000
15150.964662	-0.086993	0.607712	0.040068	81.003815	41.548851	41.570919	0.000000	0.000000	0.000000	0.000000	0.000000	0.000000	-0.388579	0.236802	-0.754023	0.000000	0.000000	1.000000	116.000000	0.000000
15150.967996	-0.086993	0.607712	0.040068	81.003815	41.548851	41.570919	0.000000	0.000000	0.000000	0.000000	0.000000	0.000000	-0.388579	0.236802	-0.754023	0.000000	0.000000	1.000000	116.000000	0.000000
15150.971329	-0.086993	0.607712	0.040068	81.003815	41.548851	41.570919	0.000000	0.000000	0.000000	0.000000	0.000000	0.000000	-0.388579	0.236802	-0.754023	0.000000	0.000000	1.000000	116.000000	0.000000
15150.974662	-0.088219	0.608430	0.037662	80.999527	41.378365	41.536823	0.000000	0.000000	0.000000	0.000000	0.000000	0.000000	-0.367871	0.215587	-0.721886	0.000000	0.000000	1.000000	116.000000	0.000000
15150.977996	-0.088219	0.608430	0.037662	80.999527	41.378365	41.536823	0.000000	0.000000	0.000000	0.000000	0.000000	0.000000	-0.367871	0.215587	-0.721886	0.000000	0.000000	1.000000	116.000000	0.000000
15150.981329	-0.088219	0.608430	0.037662	80.999527	41.378365	41.536823	0.000000	0.000000	0.000000	0.000000	0.000000	0.000000	-0.367871	0.215587	-0.721886	0.000000	0.000000	1.000000	116.000000	0.000000
15150.984662	-0.089449	0.609080	0.035351	80.987251	41.266014	41.409439	0.000000	0.000000	0.000000	0.000000	0.000000	0.000000	-0.368835	0.194907	-0.693251	0.000000	0.000000	1.000000	116.000000	0.000000
15150.987996	-0.089449	0.609080	0.035351	80.987251	41.266014	41.409439	0.000000	0.000000	0.000000	0.000000	0.000000	0.000000	-0.368835	0.194907	-0.693251	0.000000	0.000000	1.000000	116.000000	0.000000
15150.991329	-0.089449	0.609080	0.035351	80.987251	41.266014	41.409439	0.000000	0.000000	0.000000	0.000000	0.000000	0.000000	-0.368835	0.194907	-0.693251	0.000000	0.000000	1.000000	116.000000	0.000000
15150.994662	-0.090654	0.609697	0.033109	80.943512	41.277905	41.224384	0.000000	0.000000	0.000000	0.000000	0.000000	0.000000	-0.361372	0.185174	-0.672657	0.000000	0.000000	1.000000	116.000000	0.000000
15150.997996	-0.090654	0.609697	0.033109	80.943512	41.277905	41.224384	0.000000	0.000000	0.000000	0.000000	0.000000	0.000000	-0.361372	0.185174	-0.672657	0.000000	0.000000	1.000000	116.000000	0.000000
15151.001329	-0.090654	0.609697	0.033109	80.943512	41.277905	41.224384	0.000000	0.000000	0.000000	0.000000	0.000000	0.000000	-0.361372	0.185174	-0.672657	0.000000	0.000000	1.000000	116.000000	0.000000
15151.004662	-0.091871	0.610260	0.031001	80.846611	41.497852	41.098850	0.000000	0.000000	0.000000	0.000000	0.000000	0.000000	-0.365140	0.168946	-0.632164	0.000000	0.000000	1.000000	116.000000	0.000000
15151.007996	-0.091871	0.610260	0.031001	80.846611	41.497852	41.098850	0.000000	0.000000	0.000000	0.000000	0.000000	0.000000	-0.365140	0.168946	-0.632164	0.000000	0.000000	1.000000	116.000000	0.000000
15151.011329	-0.091871	0.610260	0.031001	80.846611	41.497852	41.098850	0.000000	0.000000	0.000000	0.000000	0.000000	0.000000	-0.365140	0.168946	-0.632164	0.000000	0.000000	1.000000	116.000000	0.000000
15151.014662	-0.093085	0.610774	0.028944	80.701866	41.902012	41.268097	0.000000	0.000000	0.000000	0.000000	0.000000	0.000000	-0.364419	0.154086	-0.617184	0.000000	0.000000	1.000000	116.000000	0.000000
15151.017996	-0.093085	0.610774	0.028944	80.701866	41.902012	41.268097	0.000000	0.000000	0.000000	0.000000	0.000000	0.000000	-0.364419	0.154086	-0.617184	0.000000	0.000000	1.000000	116.000000	0.000000
15151.021329	-0.093085	0.610774	0.028944	80.701866	41.902012	41.268097	0.000000	0.000000	0.000000	0.000000	0.000000	0.000000	-0.364419	0.154086	-0.617184	0.000000	0.000000	1.000000	116.000000	0.000000
15151.024662	-0.094293	0.611283	0.027034	80.520164	42.370110	41.882748	0.000000	0.000000	0.000000	0.000000	0.000000	0.000000	-0.362373	0.152712	-0.573066	0.000000	0.000000	1.000000	116.000000	0.000000
15151.027996	-0.094293	0.611283	0.027034	80.520164	42.370110	41.882748	0.000000	0.000000	0.000000	0.000000	0.000000	0.000000	-0.362373	0.152712	-0.573066	0.000000	0.000000	1.000000	116.000000	0.000000
15151.031329	-0.094293	0.611283	0.027034	80.520164	42.370110	41.882748	0.000000	0.000000	0.000000	0.000000	0.000000	0.000000	-0.362373	0.152712	-0.573066	0.000000	0.000000	1.000000	116.000000	0.000000
15151.034662	-0.095496	0.611789	0.025271	80.317039	42.836468	42.676857	0.000000	0.000000	0.000000	0.000000	0.000000	0.000000	-0.360839	0.151763	-0.528831	0.000000	0.000000	1.000000	116.000000	0.000000
15151.037996	-0.095496	0.611789	0.025271	80.317039	42.836468	42.676857	0.000000	0.000000	0.000000	0.000000	0.000000	0.000000	-0.360839	0.151763	-0.528831	0.000000	0.000000	1.000000	116.000000	0.000000
15151.041329	-0.095496	0.611789	0.025271	80.317039	42.836468	42.676857	0.000000	0.000000	0.000000	0.000000	0.000000	0.000000	-0.360839	0.151763	-0.528831	0.000000	0.000000	1.000000	116.000000	0.000000
15151.044662	-0.096619	0.612280	0.023631	80.119484	43.237991	43.197178	0.000000	0.000000	0.000000	0.000000	0.000000	0.000000	-0.336934	0.147440	-0.491948	0.000000	0.000000	1.000000	116.000000	0.000000
15151.047996	-0.096619	0.612280	0.023631	80.119484	43.237991	43.197178	0.000000	0.000000	0.000000	0.000000	0.000000	0.000000	-0.336934	0.147440	-0.491948	0.000000	0.000000	1.000000	116.000000	0.000000
15151.051329	-0.096619	0.612280	0.023631	80.119484	43.237991	43.197178	0.000000	0.000000	0.000000	0.000000	0.000000	0.000000	-0.336934	0.147440	-0.491948	0.000000	0.000000	1.000000	116.000000	0.000000
15151.054662	-0.097695	0.612771	0.022149	79.950142	43.516590	43.096737	0.000000	0.000000	0.000000	0.000000	0.000000	0.000000	-0.322796	0.147169	-0.444644	0.000000	0.000000	1.000000	116.000000	0.000000
15151.057996	-0.097695	0.612771	0.022149	79.950142	43.516590	43.096737	0.000000	0.000000	0.000000	0.000000	0.000000	0.000000	-0.322796	0.147169	-0.444644	0.000000	0.000000	1.000000	116.000000	0.000000
15151.061329	-0.097695	0.612771	0.022149	79.950142	43.516590	43.096737	0.000000	0.000000	0.000000	0.000000	0.000000	0.000000	-0.322796	0.147169	-0.444644	0.000000	0.000000	1.000000	116.000000	0.000000
15151.064662	-0.098792	0.613288	0.020803	79.816345	43.595604	42.743607	0.000000	0.000000	0.000000	0.000000	0.000000	0.000000	-0.329129	0.155224	-0.403902	0.000000	0.000000	1.000000	116.000000	0.000000
15151.067996	-0.098792	0.613288	0.020803	79.816345	43.595604	42.743607	0.000000	0.000000	0.000000	0.000000	0.000000	0.000000	-0.329129	0.155224	-0.403902	0.000000	0.000000	1.000000	116.000000	0.000000
15151.071329	-0.098792	0.613288	0.020803	79.816345	43.595604	42.743607	0.000000	0.000000	0.000000	0.000000	0.000000	0.000000	-0.329129	0.155224	-0.403902	0.000000	0.000000	1.000000	116.000000	0.000000
15151.074662	-0.099907	0.613767	0.019570	79.724213	43.547928	42.635914	0.000000	0.000000	0.000000	0.000000	0.000000	0.000000	-0.334441	0.143752	-0.369721	0.000000	0.000000	1.000000	116.000000	0.000000
15151.077996	-0.099907	0.613767	0.019570	79.724213	43.547928	42.635914	0.000000	0.000000	0.000000	0.000000	0.000000	0.000000	-0.334441	0.143752	-0.369721	0.000000	0.000000	1.000000	116.000000	0.000000
15151.081329	-0.099907	0.613767	0.019570	79.724213	43.547928	42.635914	0.000000	0.000000	0.000000	0.000000	0.000000	0.000000	-0.334441	0.143752	-0.369721	0.000000	0.000000	1.000000	116.000000	0.000000
15151.084662	-0.101042	0.614256	0.018459	79.672249	43.365105	42.549591	0.000000	0.000000	0.000000	0.000000	0.000000	0.000000	-0.340483	0.146451	-0.333506	0.000000	0.000000	1.000000	116.000000	0.000000
15151.087996	-0.101042	0.614256	0.018459	79.672249	43.365105	42.549591	0.000000	0.000000	0.000000	0.000000	0.000000	0.000000	-0.340483	0.146451	-0.333506	0.000000	0.000000	1.000000	116.000000	0.000000
15151.091329	-0.101042	0.614256	0.018459	79.672249	43.365105	42.549591	0.000000	0.000000	0.000000	0.000000	0.000000	0.000000	-0.340483	0.146451	-0.333506	0.000000	0.000000	1.000000	116.000000	0.000000
15151.094662	-0.102147	0.614714	0.017447	79.634697	43.108826	42.222004	0.000000	0.000000	0.000000	0.000000	0.000000	0.000000	-0.331372	0.137515	-0.303438	0.000000	0.000000	1.000000	116.000000	0.000000
15151.097996	-0.102147	0.614714	0.017447	79.634697	43.108826	42.222004	0.000000	0.000000	0.000000	0.000000	0.000000	0.000000	-0.331372	0.137515	-0.303438	0.000000	0.000000	1.000000	116.000000	0.000000
15151.101329	-0.102147	0.614714	0.017447	79.634697	43.108826	42.222004	0.000000	0.000000	0.000000	0.000000	0.000000	0.000000	-0.331372	0.137515	-0.303438	0.000000	0.000000	1.000000	116.000000	0.000000
15151.104662	-0.103268	0.615189	0.016533	79.577606	42.908413	41.738724	0.000000	0.000000	0.000000	0.000000	0.000000	0.000000	-0.336505	0.142664	-0.274224	0.000000	0.000000	1.000000	116.000000	0.000000
15151.107996	-0.103268	0.615189	0.016533	79.577606	42.908413	41.738724	0.000000	0.000000	0.000000	0.000000	0.000000	0.000000	-0.336505	0.142664	-0.274224	0.000000	0.000000	1.000000	116.000000	0.000000
15151.111329	-0.103268	0.615189	0.016533	79.577606	42.908413	41.738724	0.000000	0.000000	0.000000	0.000000	0.000000	0.000000	-0.336505	0.142664	-0.274224	0.000000	0.000000	1.000000	116.000000	0.000000
15151.114662	-0.104358	0.615617	0.015705	79.469269	42.835476	41.470066	0.000000	0.000000	0.000000	0.000000	0.000000	0.000000	-0.326980	0.128162	-0.248548	0.000000	0.000000	1.000000	116.000000	0.000000
15151.117996	-0.104358	0.615617	0.015705	79.469269	42.835476	41.470066	0.000000	0.000000	0.000000	0.000000	0.000000	0.000000	-0.326980	0.128162	-0.248548	0.000000	0.000000	1.000000	116.000000	0.000000
15151.121329	-0.104358	0.615617	0.015705	79.469269	42.835476	41.470066	0.000000	0.000000	0.000000	0.000000	0.000000	0.000000	-0.326980	0.128162	-0.248548	0.000000	0.000000	1.000000	116.000000	0.000000
15151.124662	-0.105431	0.616056	0.014917	79.315773	42.888199	41.526802	0.000000	0.000000	0.000000	0.000000	0.000000	0.000000	-0.321734	0.131714	-0.236387	0.000000	0.000000	1.000000	116.000000	0.000000
15151.127996	-0.105431	0.616056	0.014917	79.315773	42.888199	41.526802	0.000000	0.000000	0.000000	0.000000	0.000000	0.000000	-0.321734	0.131714	-0.236387	0.000000	0.000000	1.000000	116.000000	0.000000
15151.131329	-0.105431	0.616056	0.014917	79.315773	42.888199	41.526802	0.000000	0.000000	0.000000	0.000000	0.000000	0.000000	-0.321734	0.131714	-0.236387	0.000000	0.000000	1.000000	116.000000	0.000000
15151.134662	-0.106510	0.616480	0.014173	79.145638	42.994705	41.687683	0.000000	0.000000	0.000000	0.000000	0.000000	0.000000	-0.323891	0.127349	-0.223168	0.000000	0.000000	1.000000	116.000000	0.000000
15151.137996	-0.106510	0.616480	0.014173	79.145638	42.994705	41.687683	0.000000	0.000000	0.000000	0.000000	0.000000	0.000000	-0.323891	0.127349	-0.223168	0.000000	0.000000	1.000000	116.000000	0.000000
15151.141329	-0.106510	0.616480	0.014173	79.145638	42.994705	41.687683	0.000000	0.000000	0.000000	0.000000	0.000000	0.000000	-0.323891	0.127349	-0.223168	0.000000	0.000000	1.000000	116.000000	0.000000
15151.144662	-0.107635	0.616851	0.013433	78.980713	43.088291	41.745773	0.000000	0.000000	0.000000	0.000000	0.000000	0.000000	-0.337512	0.111271	-0.221992	0.000000	0.000000	1.000000	116.000000	0.000000
15151.147996	-0.107635	0.616851	0.013433	78.980713	43.088291	41.745773	0.000000	0.000000	0.000000	0.000000	0.000000	0.000000	-0.337512	0.111271	-0.221992	0.000000	0.000000	1.000000	116.000000	0.000000
15151.151329	-0.107635	0.616851	0.013433	78.980713	43.088291	41.745773	0.000000	0.000000	0.000000	0.000000	0.000000	0.000000	-0.337512	0.111271	-0.221992	0.000000	0.000000	1.000000	116.000000	0.000000
15151.154662	-0.108752	0.617228	0.012666	78.840927	43.138222	41.891655	0.000000	0.000000	0.000000	0.000000	0.000000	0.000000	-0.334917	0.113008	-0.229931	0.000000	0.000000	1.000000	116.000000	0.000000
15151.157996	-0.108752	0.617228	0.012666	78.840927	43.138222	41.891655	0.000000	0.000000	0.000000	0.000000	0.000000	0.000000	-0.334917	0.113008	-0.229931	0.000000	0.000000	1.000000	116.000000	0.000000
15151.161329	-0.108752	0.617228	0.012666	78.840927	43.138222	41.891655	0.000000	0.000000	0.000000	0.000000	0.000000	0.000000	-0.334917	0.113008	-0.229931	0.000000	0.000000	1.000000	116.000000	0.000000
15151.164662	-0.109813	0.617564	0.011878	78.743866	43.242599	42.000916	0.000000	0.000000	0.000000	0.000000	0.000000	0.000000	-0.318455	0.100907	-0.236651	0.000000	0.000000	1.000000	116.000000	0.000000
15151.167996	-0.109813	0.617564	0.011878	78.743866	43.242599	42.000916	0.000000	0.000000	0.000000	0.000000	0.000000	0.000000	-0.318455	0.100907	-0.236651	0.000000	0.000000	1.000000	116.000000	0.000000
15151.171329	-0.109813	0.617564	0.011878	78.743866	43.242599	42.000916	0.000000	0.000000	0.000000	0.000000	0.000000	0.000000	-0.318455	0.100907	-0.236651	0.000000	0.000000	1.000000	116.000000	0.000000
15151.174662	-0.110810	0.617893	0.011125	78.695419	43.493008	42.077690	0.000000	0.000000	0.000000	0.000000	0.000000	0.000000	-0.299104	0.098678	-0.225686	0.000000	0.000000	1.000000	116.000000	0.000000
15151.177996	-0.110810	0.617893	0.011125	78.695419	43.493008	42.077690	0.000000	0.000000	0.000000	0.000000	0.000000	0.000000	-0.299104	0.098678	-0.225686	0.000000	0.000000	1.000000	116.000000	0.000000
15151.181329	-0.110810	0.617893	0.011125	78.695419	43.493008	42.077690	0.000000	0.000000	0.000000	0.000000	0.000000	0.000000	-0.299104	0.098678	-0.225686	0.000000	0.000000	1.000000	116.000000	0.000000
15151.184662	-0.111686	0.618182	0.010367	78.692513	43.813206	42.224991	0.000000	0.000000	0.000000	0.000000	0.000000	0.000000	-0.262768	0.086599	-0.227383	0.000000	0.000000	1.000000	116.000000	0.000000
15151.187996	-0.111686	0.618182	0.010367	78.692513	43.813206	42.224991	0.000000	0.000000	0.000000	0.000000	0.000000	0.000000	-0.262768	0.086599	-0.227383	0.000000	0.000000	1.000000	116.000000	0.000000
15151.191329	-0.111686	0.618182	0.010367	78.692513	43.813206	42.224991	0.000000	0.000000	0.000000	0.000000	0.000000	0.000000	-0.262768	0.086599	-0.227383	0.000000	0.000000	1.000000	116.000000	0.000000
15151.194662	-0.112502	0.618483	0.009662	78.722717	44.188332	42.526211	0.000000	0.000000	0.000000	0.000000	0.000000	0.000000	-0.244758	0.090289	-0.211640	0.000000	0.000000	1.000000	116.000000	0.000000
15151.197996	-0.112502	0.618483	0.009662	78.722717	44.188332	42.526211	0.000000	0.000000	0.000000	0.000000	0.000000	0.000000	-0.244758	0.090289	-0.211640	0.000000	0.000000	1.000000	116.000000	0.000000
15151.201329	-0.112502	0.618483	0.009662	78.722717	44.188332	42.526211	0.000000	0.000000	0.000000	0.000000	0.000000	0.000000	-0.244758	0.090289	-0.211640	0.000000	0.000000	1.000000	116.000000	0.000000
15151.204662	-0.113223	0.618763	0.008961	78.751671	44.461674	42.876583	0.000000	0.000000	0.000000	0.000000	0.000000	0.000000	-0.216389	0.084142	-0.210145	0.000000	0.000000	1.000000	116.000000	0.000000
15151.207996	-0.113223	0.618763	0.008961	78.751671	44.461674	42.876583	0.000000	0.000000	0.000000	0.000000	0.000000	0.000000	-0.216389	0.084142	-0.210145	0.000000	0.000000	1.000000	116.000000	0.000000
15151.211329	-0.113223	0.618763	0.008961	78.751671	44.461674	42.876583	0.000000	0.000000	0.000000	0.000000	0.000000	0.000000	-0.216389	0.084142	-0.210145	0.000000	0.000000	1.000000	116.000000	0.000000
15151.214662	-0.113223	0.618763	0.008961	78.766647	44.586586	43.083530	0.000000	0.000000	0.000000	0.000000	0.000000	0.000000	-0.216389	0.084142	-0.210145	0.000000	0.000000	1.000000	116.000000	0.000000
15151.217996	-0.113888	0.619030	0.008323	78.766647	44.586586	43.083530	0.000000	0.000000	0.000000	0.000000	0.000000	0.000000	-0.199278	0.080046	-0.191613	0.000000	0.000000	1.000000	116.000000	0.000000
15151.221329	-0.113888	0.619030	0.008323	78.766647	44.586586	43.083530	0.000000	0.000000	0.000000	0.000000	0.000000	0.000000	-0.199278	0.080046	-0.191613	0.000000	0.000000	1.000000	116.000000	0.000000
15151.224662	-0.114572	0.619296	0.007677	78.773170	44.605038	43.178589	0.000000	0.000000	0.000000	0.000000	0.000000	0.000000	-0.205340	0.079825	-0.193586	0.000000	0.000000	1.000000	116.000000	0.000000
15151.227996	-0.114572	0.619296	0.007677	78.773170	44.605038	43.178589	0.000000	0.000000	0.000000	0.000000	0.000000	0.000000	-0.205340	0.079825	-0.193586	0.000000	0.000000	1.000000	116.000000	0.000000
15151.231329	-0.114572	0.619296	0.007677	78.773170	44.605038	43.178589	0.000000	0.000000	0.000000	0.000000	0.000000	0.000000	-0.205340	0.079825	-0.193586	0.000000	0.000000	1.000000	116.000000	0.000000
15151.234662	-0.114572	0.619296	0.007677	78.770576	44.514034	43.158321	0.000000	0.000000	0.000000	0.000000	0.000000	0.000000	-0.205340	0.079825	-0.193586	0.000000	0.000000	1.000000	116.000000	0.000000
15151.237996	-0.115280	0.619581	0.007040	78.770576	44.514034	43.158321	0.000000	0.000000	0.000000	0.000000	0.000000	0.000000	-0.212479	0.085586	-0.191137	0.000000	0.000000	1.000000	116.000000	0.000000
15151.241329	-0.115280	0.619581	0.007040	78.770576	44.514034	43.158321	0.000000	0.000000	0.000000	0.000000	0.000000	0.000000	-0.212479	0.085586	-0.191137	0.000000	0.000000	1.000000	116.000000	0.000000
15151.244662	-0.115967	0.619840	0.006416	78.762810	44.382744	43.028309	0.000000	0.000000	0.000000	0.000000	0.000000	0.000000	-0.205940	0.077533	-0.187284	0.000000	0.000000	1.000000	116.000000	0.000000
15151.247996	-0.115967	0.619840	0.006416	78.762810	44.382744	43.028309	0.000000	0.000000	0.000000	0.000000	0.000000	0.000000	-0.205940	0.077533	-0.187284	0.000000	0.000000	1.000000	116.000000	0.000000
15151.251329	-0.115967	0.619840	0.006416	78.762810	44.382744	43.028309	0.000000	0.000000	0.000000	0.000000	0.000000	0.000000	-0.205940	0.077533	-0.187284	0.000000	0.000000	1.000000	116.000000	0.000000
15151.254662	-0.115967	0.619840	0.006416	78.746735	44.220764	42.758564	0.000000	0.000000	0.000000	0.000000	0.000000	0.000000	-0.205940	0.077533	-0.187284	0.000000	0.000000	1.000000	116.000000	0.000000
15151.257996	-0.116602	0.620104	0.005778	78.746735	44.220764	42.758564	0.000000	0.000000	0.000000	0.000000	0.000000	0.000000	-0.190429	0.079265	-0.191349	0.000000	0.000000	1.000000	116.000000	0.000000
15151.261329	-0.116602	0.620104	0.005778	78.746735	44.220764	42.758564	0.000000	0.000000	0.000000	0.000000	0.000000	0.000000	-0.190429	0.079265	-0.191349	0.000000	0.000000	1.000000	116.000000	0.000000
15151.264662	-0.117149	0.620341	0.005170	78.724411	44.083553	42.500778	0.000000	0.000000	0.000000	0.000000	0.000000	0.000000	-0.164201	0.071225	-0.182398	0.000000	0.000000	1.000000	116.000000	0.000000
15151.267996	-0.117149	0.620341	0.005170	78.724411	44.083553	42.500778	0.000000	0.000000	0.000000	0.000000	0.000000	0.000000	-0.164201	0.071225	-0.182398	0.000000	0.000000	1.000000	116.000000	0.000000
15151.271329	-0.117149	0.620341	0.005170	78.724411	44.083553	42.500778	0.000000	0.000000	0.000000	0.000000	0.000000	0.000000	-0.164201	0.071225	-0.182398	0.000000	0.000000	1.000000	116.000000	0.000000
15151.274662	-0.117149	0.620341	0.005170	78.703720	43.973484	42.328587	0.000000	0.000000	0.000000	0.000000	0.000000	0.000000	-0.164201	0.071225	-0.182398	0.000000	0.000000	1.000000	116.000000	0.000000
15151.277996	-0.117611	0.620598	0.004599	78.703720	43.973484	42.328587	0.000000	0.000000	0.000000	0.000000	0.000000	0.000000	-0.138568	0.076981	-0.171503	0.000000	0.000000	1.000000	116.000000	0.000000
15151.281329	-0.117611	0.620598	0.004599	78.703720	43.973484	42.328587	0.000000	0.000000	0.000000	0.000000	0.000000	0.000000	-0.138568	0.076981	-0.171503	0.000000	0.000000	1.000000	116.000000	0.000000
15151.284662	-0.118014	0.620822	0.004075	78.692337	43.851196	42.206734	0.000000	0.000000	0.000000	0.000000	0.000000	0.000000	-0.120942	0.067128	-0.157022	0.000000	0.000000	1.000000	116.000000	0.000000
15151.287996	-0.118014	0.620822	0.004075	78.692337	43.851196	42.206734	0.000000	0.000000	0.000000	0.000000	0.000000	0.000000	-0.120942	0.067128	-0.157022	0.000000	0.000000	1.000000	116.000000	0.000000
15151.291329	-0.118014	0.620822	0.004075	78.692337	43.851196	42.206734	0.000000	0.000000	0.000000	0.000000	0.000000	0.000000	-0.120942	0.067128	-0.157022	0.000000	0.000000	1.000000	116.000000	0.000000
15151.294662	-0.118014	0.620822	0.004075	78.685722	43.746315	42.104607	0.000000	0.000000	0.000000	0.000000	0.000000	0.000000	-0.120942	0.067128	-0.157022	0.000000	0.000000	1.000000	116.000000	0.000000
15151.297996	-0.118331	0.621019	0.003582	78.685722	43.746315	42.104607	0.000000	0.000000	0.000000	0.000000	0.000000	0.000000	-0.095047	0.059181	-0.147824	0.000000	0.000000	1.000000	116.000000	0.000000
15151.301329	-0.118331	0.621019	0.003582	78.685722	43.746315	42.104607	0.000000	0.000000	0.000000	0.000000	0.000000	0.000000	-0.095047	0.059181	-0.147824	0.000000	0.000000	1.000000	116.000000	0.000000
15151.304662	-0.118629	0.621164	0.003112	78.682343	43.654106	42.027142	0.000000	0.000000	0.000000	0.000000	0.000000	0.000000	-0.089587	0.043445	-0.141029	0.000000	0.000000	1.000000	116.000000	0.000000
15151.307996	-0.118629	0.621164	0.003112	78.682343	43.654106	42.027142	0.000000	0.000000	0.000000	0.000000	0.000000	0.000000	-0.089587	0.043445	-0.141029	0.000000	0.000000	1.000000	116.000000	0.000000
15151.311329	-0.118629	0.621164	0.003112	78.682343	43.654106	42.027142	0.000000	0.000000	0.000000	0.000000	0.000000	0.000000	-0.089587	0.043445	-0.141029	0.000000	0.000000	1.000000	116.000000	0.000000
15151.314662	-0.118629	0.621164	0.003112	78.682236	43.591148	41.992695	0.000000	0.000000	0.000000	0.000000	0.000000	0.000000	-0.089587	0.043445	-0.141029	0.000000	0.000000	1.000000	116.000000	0.000000
15151.317996	-0.118914	0.621276	0.002680	78.682236	43.591148	41.992695	0.000000	0.000000	0.000000	0.000000	0.000000	0.000000	-0.085306	0.033721	-0.129783	0.000000	0.000000	1.000000	116.000000	0.000000
15151.321329	-0.118914	0.621276	0.002680	78.682236	43.591148	41.992695	0.000000	0.000000	0.000000	0.000000	0.000000	0.000000	-0.085306	0.033721	-0.129783	0.000000	0.000000	1.000000	116.000000	0.000000
15151.324662	-0.119200	0.621363	0.002256	78.686890	43.534599	41.969875	0.000000	0.000000	0.000000	0.000000	0.000000	0.000000	-0.085790	0.025833	-0.127248	0.000000	0.000000	1.000000	116.000000	0.000000
15151.327996	-0.119200	0.621363	0.002256	78.686890	43.534599	41.969875	0.000000	0.000000	0.000000	0.000000	0.000000	0.000000	-0.085790	0.025833	-0.127248	0.000000	0.000000	1.000000	116.000000	0.000000
15151.331329	-0.119200	0.621363	0.002256	78.686890	43.534599	41.969875	0.000000	0.000000	0.000000	0.000000	0.000000	0.000000	-0.085790	0.025833	-0.127248	0.000000	0.000000	1.000000	116.000000	0.000000
15151.334662	-0.119200	0.621363	0.002256	78.693153	43.471901	41.926159	0.000000	0.000000	0.000000	0.000000	0.000000	0.000000	-0.085790	0.025833	-0.127248	0.000000	0.000000	1.000000	116.000000	0.000000
15151.337996	-0.119525	0.621430	0.001896	78.693153	43.471901	41.926159	0.000000	0.000000	0.000000	0.000000	0.000000	0.000000	-0.097631	0.020246	-0.107928	0.000000	0.000000	1.000000	116.000000	0.000000
15151.341329	-0.119525	0.621430	0.001896	78.693153	43.471901	41.926159	0.000000	0.000000	0.000000	0.000000	0.000000	0.000000	-0.097631	0.020246	-0.107928	0.000000	0.000000	1.000000	116.000000	0.000000
15151.344662	-0.119525	0.621430	0.001896	78.701202	43.455925	41.917023	0.000000	0.000000	0.000000	0.000000	0.000000	0.000000	-0.097631	0.020246	-0.107928	0.000000	0.000000	1.000000	116.000000	0.000000
15151.347996	-0.119525	0.621430	0.001896	78.701202	43.455925	41.917023	0.000000	0.000000	0.000000	0.000000	0.000000	0.000000	-0.097631	0.020246	-0.107928	0.000000	0.000000	1.000000	116.000000	0.000000
15151.351329	-0.119829	0.621426	0.001544	78.701202	43.455925	41.917023	0.000000	0.000000	0.000000	0.000000	0.000000	0.000000	-0.091142	-0.001278	-0.105514	0.000000	0.000000	1.000000	116.000000	0.000000
15151.354662	-0.120103	0.621383	0.001259	78.707817	43.471066	41.899494	0.000000	0.000000	0.000000	0.000000	0.000000	0.000000	-0.082302	-0.012734	-0.085500	0.000000	0.000000	1.000000	116.000000	0.000000
15151.357996	-0.120103	0.621383	0.001259	78.707817	43.471066	41.899494	0.000000	0.000000	0.000000	0.000000	0.000000	0.000000	-0.082302	-0.012734	-0.085500	0.000000	0.000000	1.000000	116.000000	0.000000
15151.361329	-0.120103	0.621383	0.001259	78.707817	43.471066	41.899494	0.000000	0.000000	0.000000	0.000000	0.000000	0.000000	-0.082302	-0.012734	-0.085500	0.000000	0.000000	1.000000	116.000000	0.000000
15151.364662	-0.120103	0.621383	0.001259	78.717728	43.515663	41.917198	0.000000	0.000000	0.000000	0.000000	0.000000	0.000000	-0.082302	-0.012734	-0.085500	0.000000	0.000000	1.000000	116.000000	0.000000
15151.367996	-0.120319	0.621263	0.001017	78.717728	43.515663	41.917198	0.000000	0.000000	0.000000	0.000000	0.000000	0.000000	-0.064668	-0.036056	-0.072611	0.000000	0.000000	1.000000	116.000000	0.000000
15151.371329	-0.120319	0.621263	0.001017	78.717728	43.515663	41.917198	0.000000	0.000000	0.000000	0.000000	0.000000	0.000000	-0.064668	-0.036056	-0.072611	0.000000	0.000000	1.000000	116.000000	0.000000
15151.374662	-0.120319	0.621263	0.001017	78.732536	43.608681	42.007874	0.000000	0.000000	0.000000	0.000000	0.000000	0.000000	-0.064668	-0.036056	-0.072611	0.000000	0.000000	1.000000	116.000000	0.000000
15151.377996	-0.120319	0.621263	0.001017	78.732536	43.608681	42.007874	0.000000	0.000000	0.000000	0.000000	0.000000	0.000000	-0.064668	-0.036056	-0.072611	0.000000	0.000000	1.000000	116.000000	0.000000
15151.381329	-0.120495	0.621091	0.000804	78.732536	43.608681	42.007874	0.000000	0.000000	0.000000	0.000000	0.000000	0.000000	-0.052918	-0.051551	-0.064027	0.000000	0.000000	1.000000	116.000000	0.000000
15151.384662	-0.120495	0.621091	0.000804	78.752220	43.747707	42.163834	0.000000	0.000000	0.000000	0.000000	0.000000	0.000000	-0.052918	-0.051551	-0.064027	0.000000	0.000000	1.000000	116.000000	0.000000
15151.387996	-0.120495	0.621091	0.000804	78.752220	43.747707	42.163834	0.000000	0.000000	0.000000	0.000000	0.000000	0.000000	-0.052918	-0.051551	-0.064027	0.000000	0.000000	1.000000	116.000000	0.000000
15151.391329	-0.120495	0.621091	0.000804	78.752220	43.747707	42.163834	0.000000	0.000000	0.000000	0.000000	0.000000	0.000000	-0.052918	-0.051551	-0.064027	0.000000	0.000000	1.000000	116.000000	0.000000
15151.394662	-0.120722	0.620552	0.000342	78.775017	43.916931	42.355778	0.000000	0.000000	0.000000	0.000000	0.000000	0.000000	-0.068102	-0.161883	-0.138430	0.000000	0.000000	1.000000	116.000000	0.000000
15151.397996	-0.120722	0.620552	0.000342	78.775017	43.916931	42.355778	0.000000	0.000000	0.000000	0.000000	0.000000	0.000000	-0.068102	-0.161883	-0.138430	0.000000	0.000000	1.000000	116.000000	0.000000
15151.401329	-0.120722	0.620552	0.000342	78.775017	43.916931	42.355778	0.000000	0.000000	0.000000	0.000000	0.000000	0.000000	-0.068102	-0.161883	-0.138430	0.000000	0.000000	1.000000	116.000000	0.000000
15151.404662	-0.120722	0.620552	0.000342	78.802635	44.139011	42.608582	0.000000	0.000000	0.000000	0.000000	0.000000	0.000000	-0.068102	-0.161883	-0.138430	0.000000	0.000000	1.000000	116.000000	0.000000
15151.407996	-0.120847	0.620196	0.000024	78.802635	44.139011	42.608582	0.000000	0.000000	0.000000	0.000000	0.000000	0.000000	-0.037519	-0.106588	-0.095391	0.000000	0.000000	1.000000	116.000000	0.000000
15151.411329	-0.120847	0.620196	0.000024	78.802635	44.139011	42.608582	0.000000	0.000000	0.000000	0.000000	0.000000	0.000000	-0.037519	-0.106588	-0.095391	0.000000	0.000000	1.000000	116.000000	0.000000
15151.414662	-0.120942	0.619802	-0.000318	78.834824	44.388966	42.877571	0.000000	0.000000	0.000000	0.000000	0.000000	0.000000	-0.028557	-0.118338	-0.102672	0.000000	0.000000	1.000000	116.000000	0.000000
15151.417996	-0.120942	0.619802	-0.000318	78.834824	44.388966	42.877571	0.000000	0.000000	0.000000	0.000000	0.000000	0.000000	-0.028557	-0.118338	-0.102672	0.000000	0.000000	1.000000	116.000000	0.000000
15151.421329	-0.120942	0.619802	-0.000318	78.834824	44.388966	42.877571	0.000000	0.000000	0.000000	0.000000	0.000000	0.000000	-0.028557	-0.118338	-0.102672	0.000000	0.000000	1.000000	116.000000	0.000000
15151.424662	-0.120942	0.619802	-0.000318	78.868332	44.673885	43.148933	0.000000	0.000000	0.000000	0.000000	0.000000	0.000000	-0.028557	-0.118338	-0.102672	0.000000	0.000000	1.000000	116.000000	0.000000
15151.427996	-0.121008	0.619368	-0.000685	78.868332	44.673885	43.148933	0.000000	0.000000	0.000000	0.000000	0.000000	0.000000	-0.019588	-0.130041	-0.109983	0.000000	0.000000	1.000000	116.000000	0.000000
15151.431329	-0.121008	0.619368	-0.000685	78.868332	44.673885	43.148933	0.000000	0.000000	0.000000	0.000000	0.000000	0.000000	-0.019588	-0.130041	-0.109983	0.000000	0.000000	1.000000	116.000000	0.000000
15151.434662	-0.121043	0.618896	-0.001076	78.899948	44.980949	43.437763	0.000000	0.000000	0.000000	0.000000	0.000000	0.000000	-0.010614	-0.141749	-0.117330	0.000000	0.000000	1.000000	116.000000	0.000000
15151.437996	-0.121043	0.618896	-0.001076	78.899948	44.980949	43.437763	0.000000	0.000000	0.000000	0.000000	0.000000	0.000000	-0.010614	-0.141749	-0.117330	0.000000	0.000000	1.000000	116.000000	0.000000
15151.441329	-0.121043	0.618896	-0.001076	78.899948	44.980949	43.437763	0.000000	0.000000	0.000000	0.000000	0.000000	0.000000	-0.010614	-0.141749	-0.117330	0.000000	0.000000	1.000000	116.000000	0.000000
15151.444662	-0.121043	0.618896	-0.001076	78.921700	45.314526	43.788681	0.000000	0.000000	0.000000	0.000000	0.000000	0.000000	-0.010614	-0.141749	-0.117330	0.000000	0.000000	1.000000	116.000000	0.000000
15151.447996	-0.121067	0.618438	-0.001423	78.921700	45.314526	43.788681	0.000000	0.000000	0.000000	0.000000	0.000000	0.000000	-0.007065	-0.137534	-0.104289	0.000000	0.000000	1.000000	116.000000	0.000000
15151.451329	-0.121067	0.618438	-0.001423	78.921700	45.314526	43.788681	0.000000	0.000000	0.000000	0.000000	0.000000	0.000000	-0.007065	-0.137534	-0.104289	0.000000	0.000000	1.000000	116.000000	0.000000
15151.454662	-0.121015	0.617966	-0.001793	78.938187	45.701221	44.208645	0.000000	0.000000	0.000000	0.000000	0.000000	0.000000	0.015539	-0.141457	-0.110776	0.000000	0.000000	1.000000	116.000000	0.000000
15151.457996	-0.121015	0.617966	-0.001793	78.938187	45.701221	44.208645	0.000000	0.000000	0.000000	0.000000	0.000000	0.000000	0.015539	-0.141457	-0.110776	0.000000	0.000000	1.000000	116.000000	0.000000
15151.461329	-0.121015	0.617966	-0.001793	78.938187	45.701221	44.208645	0.000000	0.000000	0.000000	0.000000	0.000000	0.000000	0.015539	-0.141457	-0.110776	0.000000	0.000000	1.000000	116.000000	0.000000
15151.464662	-0.121015	0.617966	-0.001793	78.943024	46.118732	44.653969	0.000000	0.000000	0.000000	0.000000	0.000000	0.000000	0.015539	-0.141457	-0.110776	0.000000	0.000000	1.000000	116.000000	0.000000
15151.467996	-0.120900	0.617469	-0.002137	78.943024	46.118732	44.653969	0.000000	0.000000	0.000000	0.000000	0.000000	0.000000	0.034374	-0.149027	-0.103245	0.000000	0.000000	1.000000	116.000000	0.000000
15151.471329	-0.120900	0.617469	-0.002137	78.943024	46.118732	44.653969	0.000000	0.000000	0.000000	0.000000	0.000000	0.000000	0.034374	-0.149027	-0.103245	0.000000	0.000000	1.000000	116.000000	0.000000
15151.474662	-0.120754	0.616960	-0.002514	78.948746	46.553257	45.121872	0.000000	0.000000	0.000000	0.000000	0.000000	0.000000	0.043947	-0.152915	-0.113236	0.000000	0.000000	1.000000	116.000000	0.000000
15151.477996	-0.120754	0.616960	-0.002514	78.948746	46.553257	45.121872	0.000000	0.000000	0.000000	0.000000	0.000000	0.000000	0.043947	-0.152915	-0.113236	0.000000	0.000000	1.000000	116.000000	0.000000
15151.481329	-0.120754	0.616960	-0.002514	78.948746	46.553257	45.121872	0.000000	0.000000	0.000000	0.000000	0.000000	0.000000	0.043947	-0.152915	-0.113236	0.000000	0.000000	1.000000	116.000000	0.000000
15151.484662	-0.120754	0.616960	-0.002514	78.958534	46.999031	45.595577	0.000000	0.000000	0.000000	0.000000	0.000000	0.000000	0.043947	-0.152915	-0.113236	0.000000	0.000000	1.000000	116.000000	0.000000
15151.487996	-0.120562	0.616405	-0.002888	78.958534	46.999031	45.595577	0.000000	0.000000	0.000000	0.000000	0.000000	0.000000	0.057448	-0.166326	-0.111997	0.000000	0.000000	1.000000	116.000000	0.000000
15151.491329	-0.120562	0.616405	-0.002888	78.958534	46.999031	45.595577	0.000000	0.000000	0.000000	0.000000	0.000000	0.000000	0.057448	-0.166326	-0.111997	0.000000	0.000000	1.000000	116.000000	0.000000
15151.494662	-0.120345	0.615832	-0.003271	78.984993	47.453354	46.051292	0.000000	0.000000	0.000000	0.000000	0.000000	0.000000	0.065128	-0.171966	-0.115053	0.000000	0.000000	1.000000	116.000000	0.000000
15151.497996	-0.120345	0.615832	-0.003271	78.984993	47.453354	46.051292	0.000000	0.000000	0.000000	0.000000	0.000000	0.000000	0.065128	-0.171966	-0.115053	0.000000	0.000000	1.000000	116.000000	0.000000
15151.501329	-0.120345	0.615832	-0.003271	78.984993	47.453354	46.051292	0.000000	0.000000	0.000000	0.000000	0.000000	0.000000	0.065128	-0.171966	-0.115053	0.000000	0.000000	1.000000	116.000000	0.000000
15151.504662	-0.120345	0.615832	-0.003271	79.026535	47.918552	46.503525	0.000000	0.000000	0.000000	0.000000	0.000000	0.000000	0.065128	-0.171966	-0.115053	0.000000	0.000000	1.000000	116.000000	0.000000
15151.507996	-0.120120	0.615220	-0.003686	79.026535	47.918552	46.503525	0.000000	0.000000	0.000000	0.000000	0.000000	0.000000	0.067533	-0.183472	-0.124375	0.000000	0.000000	1.000000	116.000000	0.000000
15151.511329	-0.120120	0.615220	-0.003686	79.026535	47.918552	46.503525	0.000000	0.000000	0.000000	0.000000	0.000000	0.000000	0.067533	-0.183472	-0.124375	0.000000	0.000000	1.000000	116.000000	0.000000
15151.514662	-0.119891	0.614590	-0.004116	79.072037	48.390648	46.965321	0.000000	0.000000	0.000000	0.000000	0.000000	0.000000	0.068749	-0.189084	-0.129227	0.000000	0.000000	1.000000	116.000000	0.000000
15151.517996	-0.119891	0.614590	-0.004116	79.072037	48.390648	46.965321	0.000000	0.000000	0.000000	0.000000	0.000000	0.000000	0.068749	-0.189084	-0.129227	0.000000	0.000000	1.000000	116.000000	0.000000
15151.521329	-0.119891	0.614590	-0.004116	79.072037	48.390648	46.965321	0.000000	0.000000	0.000000	0.000000	0.000000	0.000000	0.068749	-0.189084	-0.129227	0.000000	0.000000	1.000000	116.000000	0.000000
15151.524662	-0.119891	0.614590	-0.004116	79.118195	48.883862	47.437801	0.000000	0.000000	0.000000	0.000000	0.000000	0.000000	0.068749	-0.189084	-0.129227	0.000000	0.000000	1.000000	116.000000	0.000000
15151.527996	-0.119688	0.613909	-0.004537	79.118195	48.883862	47.437801	0.000000	0.000000	0.000000	0.000000	0.000000	0.000000	0.061010	-0.204169	-0.126305	0.000000	0.000000	1.000000	116.000000	0.000000
15151.531329	-0.119688	0.613909	-0.004537	79.118195	48.883862	47.437801	0.000000	0.000000	0.000000	0.000000	0.000000	0.000000	0.061010	-0.204169	-0.126305	0.000000	0.000000	1.000000	116.000000	0.000000
15151.534662	-0.119512	0.613224	-0.004942	79.165634	49.393410	47.892902	0.000000	0.000000	0.000000	0.000000	0.000000	0.000000	0.052761	-0.205718	-0.121359	0.000000	0.000000	1.000000	116.000000	0.000000
15151.537996	-0.119512	0.613224	-0.004942	79.165634	49.393410	47.892902	0.000000	0.000000	0.000000	0.000000	0.000000	0.000000	0.052761	-0.205718	-0.121359	0.000000	0.000000	1.000000	116.000000	0.000000
15151.541329	-0.119512	0.613224	-0.004942	79.165634	49.393410	47.892902	0.000000	0.000000	0.000000	0.000000	0.000000	0.000000	0.052761	-0.205718	-0.121359	0.000000	0.000000	1.000000	116.000000	0.000000
15151.544662	-0.119512	0.613224	-0.004942	79.199486	49.831833	48.171783	0.000000	0.000000	0.000000	0.000000	0.000000	0.000000	0.052761	-0.205718	-0.121359	0.000000	0.000000	1.000000	116.000000	0.000000
15151.547996	-0.119381	0.612513	-0.005351	79.199486	49.831833	48.171783	0.000000	0.000000	0.000000	0.000000	0.000000	0.000000	0.039298	-0.213073	-0.122667	0.000000	0.000000	1.000000	116.000000	0.000000
15151.551329	-0.119381	0.612513	-0.005351	79.199486	49.831833	48.171783	0.000000	0.000000	0.000000	0.000000	0.000000	0.000000	0.039298	-0.213073	-0.122667	0.000000	0.000000	1.000000	116.000000	0.000000
15151.554662	-0.119307	0.611766	-0.005717	79.188446	49.911110	48.077503	0.000000	0.000000	0.000000	0.000000	0.000000	0.000000	0.022171	-0.224101	-0.109952	0.000000	0.000000	1.000000	116.000000	0.000000
15151.557996	-0.119307	0.611766	-0.005717	79.188446	49.911110	48.077503	0.000000	0.000000	0.000000	0.000000	0.000000	0.000000	0.022171	-0.224101	-0.109952	0.000000	0.000000	1.000000	116.000000	0.000000
15151.561329	-0.119307	0.611766	-0.005717	79.188446	49.911110	48.077503	0.000000	0.000000	0.000000	0.000000	0.000000	0.000000	0.022171	-0.224101	-0.109952	0.000000	0.000000	1.000000	116.000000	0.000000
15151.564662	-0.119307	0.611766	-0.005717	79.112480	49.628292	47.715130	0.000000	0.000000	0.000000	0.000000	0.000000	0.000000	0.022171	-0.224101	-0.109952	0.000000	0.000000	1.000000	116.000000	0.000000
15151.567996	-0.119241	0.610989	-0.006054	79.112480	49.628292	47.715130	0.000000	0.000000	0.000000	0.000000	0.000000	0.000000	0.019790	-0.233288	-0.100895	0.000000	0.000000	1.000000	116.000000	0.000000
15151.571329	-0.119241	0.610989	-0.006054	79.112480	49.628292	47.715130	0.000000	0.000000	0.000000	0.000000	0.000000	0.000000	0.019790	-0.233288	-0.100895	0.000000	0.000000	1.000000	116.000000	0.000000
15151.574662	-0.119204	0.610181	-0.006366	78.977089	49.121273	47.296280	0.000000	0.000000	0.000000	0.000000	0.000000	0.000000	0.010995	-0.242476	-0.093575	0.000000	0.000000	1.000000	116.000000	0.000000
15151.577996	-0.119204	0.610181	-0.006366	78.977089	49.121273	47.296280	0.000000	0.000000	0.000000	0.000000	0.000000	0.000000	0.010995	-0.242476	-0.093575	0.000000	0.000000	1.000000	116.000000	0.000000
15151.581329	-0.119204	0.610181	-0.006366	78.977089	49.121273	47.296280	0.000000	0.000000	0.000000	0.000000	0.000000	0.000000	0.010995	-0.242476	-0.093575	0.000000	0.000000	1.000000	116.000000	0.000000
15151.584662	-0.119204	0.610181	-0.006366	78.800293	48.494904	46.781059	0.000000	0.000000	0.000000	0.000000	0.000000	0.000000	0.010995	-0.242476	-0.093575	0.000000	0.000000	1.000000	116.000000	0.000000
15151.587996	-0.119208	0.609329	-0.006698	78.800293	48.494904	46.781059	0.000000	0.000000	0.000000	0.000000	0.000000	0.000000	-0.001117	-0.255583	-0.099619	0.000000	0.000000	1.000000	116.000000	0.000000
15151.591329	-0.119208	0.609329	-0.006698	78.800293	48.494904	46.781059	0.000000	0.000000	0.000000	0.000000	0.000000	0.000000	-0.001117	-0.255583	-0.099619	0.000000	0.000000	1.000000	116.000000	0.000000
15151.594662	-0.119207	0.608459	-0.007047	78.608849	47.861126	46.129765	0.000000	0.000000	0.000000	0.000000	0.000000	0.000000	0.000275	-0.261002	-0.104740	0.000000	0.000000	1.000000	116.000000	0.000000
15151.597996	-0.119207	0.608459	-0.007047	78.608849	47.861126	46.129765	0.000000	0.000000	0.000000	0.000000	0.000000	0.000000	0.000275	-0.261002	-0.104740	0.000000	0.000000	1.000000	116.000000	0.000000
15151.601329	-0.119207	0.608459	-0.007047	78.608849	47.861126	46.129765	0.000000	0.000000	0.000000	0.000000	0.000000	0.000000	0.000275	-0.261002	-0.104740	0.000000	0.000000	1.000000	116.000000	0.000000
15151.604662	-0.119221	0.607526	-0.007426	78.404320	47.259396	45.351563	0.000000	0.000000	0.000000	0.000000	0.000000	0.000000	-0.004124	-0.279772	-0.113846	0.000000	0.000000	1.000000	116.000000	0.000000
15151.607996	-0.119221	0.607526	-0.007426	78.404320	47.259396	45.351563	0.000000	0.000000	0.000000	0.000000	0.000000	0.000000	-0.004124	-0.279772	-0.113846	0.000000	0.000000	1.000000	116.000000	0.000000
15151.611329	-0.119221	0.607526	-0.007426	78.404320	47.259396	45.351563	0.000000	0.000000	0.000000	0.000000	0.000000	0.000000	-0.004124	-0.279772	-0.113846	0.000000	0.000000	1.000000	116.000000	0.000000
15151.614662	-0.119255	0.606595	-0.007813	78.192963	46.769035	44.753017	0.000000	0.000000	0.000000	0.000000	0.000000	0.000000	-0.010313	-0.279328	-0.116146	0.000000	0.000000	1.000000	116.000000	0.000000
15151.617996	-0.119255	0.606595	-0.007813	78.192963	46.769035	44.753017	0.000000	0.000000	0.000000	0.000000	0.000000	0.000000	-0.010313	-0.279328	-0.116146	0.000000	0.000000	1.000000	116.000000	0.000000
15151.621329	-0.119255	0.606595	-0.007813	78.192963	46.769035	44.753017	0.000000	0.000000	0.000000	0.000000	0.000000	0.000000	-0.010313	-0.279328	-0.116146	0.000000	0.000000	1.000000	116.000000	0.000000
15151.624662	-0.119285	0.605646	-0.008218	77.982445	46.358898	44.446957	0.000000	0.000000	0.000000	0.000000	0.000000	0.000000	-0.008849	-0.284658	-0.121407	0.000000	0.000000	1.000000	116.000000	0.000000
15151.627996	-0.119285	0.605646	-0.008218	77.982445	46.358898	44.446957	0.000000	0.000000	0.000000	0.000000	0.000000	0.000000	-0.008849	-0.284658	-0.121407	0.000000	0.000000	1.000000	116.000000	0.000000
15151.631329	-0.119285	0.605646	-0.008218	77.982445	46.358898	44.446957	0.000000	0.000000	0.000000	0.000000	0.000000	0.000000	-0.008849	-0.284658	-0.121407	0.000000	0.000000	1.000000	116.000000	0.000000
15151.634662	-0.119302	0.604712	-0.008580	77.800087	45.957172	44.200996	0.000000	0.000000	0.000000	0.000000	0.000000	0.000000	-0.005335	-0.280357	-0.108654	0.000000	0.000000	1.000000	116.000000	0.000000
15151.637996	-0.119302	0.604712	-0.008580	77.800087	45.957172	44.200996	0.000000	0.000000	0.000000	0.000000	0.000000	0.000000	-0.005335	-0.280357	-0.108654	0.000000	0.000000	1.000000	116.000000	0.000000
15151.641329	-0.119302	0.604712	-0.008580	77.800087	45.957172	44.200996	0.000000	0.000000	0.000000	0.000000	0.000000	0.000000	-0.005335	-0.280357	-0.108654	0.000000	0.000000	1.000000	116.000000	0.000000
15151.644662	-0.119302	0.604712	-0.008580	77.646179	45.583866	43.871483	0.000000	0.000000	0.000000	0.000000	0.000000	0.000000	-0.005335	-0.280357	-0.108654	0.000000	0.000000	1.000000	116.000000	0.000000
15151.647996	-0.119270	0.603810	-0.008873	77.646179	45.583866	43.871483	0.000000	0.000000	0.000000	0.000000	0.000000	0.000000	0.009673	-0.270386	-0.087781	0.000000	0.000000	1.000000	116.000000	0.000000
15151.651329	-0.119270	0.603810	-0.008873	77.646179	45.583866	43.871483	0.000000	0.000000	0.000000	0.000000	0.000000	0.000000	0.009673	-0.270386	-0.087781	0.000000	0.000000	1.000000	116.000000	0.000000
15151.654662	-0.119224	0.602948	-0.009130	77.529633	45.177357	43.408516	0.000000	0.000000	0.000000	0.000000	0.000000	0.000000	0.013716	-0.258620	-0.077243	0.000000	0.000000	1.000000	116.000000	0.000000
15151.657996	-0.119224	0.602948	-0.009130	77.529633	45.177357	43.408516	0.000000	0.000000	0.000000	0.000000	0.000000	0.000000	0.013716	-0.258620	-0.077243	0.000000	0.000000	1.000000	116.000000	0.000000
15151.661329	-0.119224	0.602948	-0.009130	77.529633	45.177357	43.408516	0.000000	0.000000	0.000000	0.000000	0.000000	0.000000	0.013716	-0.258620	-0.077243	0.000000	0.000000	1.000000	116.000000	0.000000
15151.664662	-0.119224	0.602948	-0.009130	77.452957	44.817059	43.105213	0.000000	0.000000	0.000000	0.000000	0.000000	0.000000	0.013716	-0.258620	-0.077243	0.000000	0.000000	1.000000	116.000000	0.000000
15151.667996	-0.119193	0.602119	-0.009335	77.452957	44.817059	43.105213	0.000000	0.000000	0.000000	0.000000	0.000000	0.000000	0.009488	-0.248805	-0.061327	0.000000	0.000000	1.000000	116.000000	0.000000
15151.671329	-0.119193	0.602119	-0.009335	77.452957	44.817059	43.105213	0.000000	0.000000	0.000000	0.000000	0.000000	0.000000	0.009488	-0.248805	-0.061327	0.000000	0.000000	1.000000	116.000000	0.000000
15151.674662	-0.119169	0.601328	-0.009509	77.400642	44.480339	42.832703	0.000000	0.000000	0.000000	0.000000	0.000000	0.000000	0.007106	-0.237180	-0.052350	0.000000	0.000000	1.000000	116.000000	0.000000
15151.677996	-0.119169	0.601328	-0.009509	77.400642	44.480339	42.832703	0.000000	0.000000	0.000000	0.000000	0.000000	0.000000	0.007106	-0.237180	-0.052350	0.000000	0.000000	1.000000	116.000000	0.000000
15151.681329	-0.119169	0.601328	-0.009509	77.400642	44.480339	42.832703	0.000000	0.000000	0.000000	0.000000	0.000000	0.000000	0.007106	-0.237180	-0.052350	0.000000	0.000000	1.000000	116.000000	0.000000
15151.684662	-0.119169	0.601328	-0.009509	77.363930	44.315422	42.699619	0.000000	0.000000	0.000000	0.000000	0.000000	0.000000	0.007106	-0.237180	-0.052350	0.000000	0.000000	1.000000	116.000000	0.000000
15151.687996	-0.119153	0.600576	-0.009654	77.363930	44.315422	42.699619	0.000000	0.000000	0.000000	0.000000	0.000000	0.000000	0.004702	-0.225605	-0.043307	0.000000	0.000000	1.000000	116.000000	0.000000
15151.691329	-0.119153	0.600576	-0.009654	77.363930	44.315422	42.699619	0.000000	0.000000	0.000000	0.000000	0.000000	0.000000	0.004702	-0.225605	-0.043307	0.000000	0.000000	1.000000	116.000000	0.000000
15151.694662	-0.119118	0.599869	-0.009785	77.327873	44.339973	42.697887	0.000000	0.000000	0.000000	0.000000	0.000000	0.000000	0.010519	-0.212142	-0.039505	0.000000	0.000000	1.000000	116.000000	0.000000
15151.697996	-0.119118	0.599869	-0.009785	77.327873	44.339973	42.697887	0.000000	0.000000	0.000000	0.000000	0.000000	0.000000	0.010519	-0.212142	-0.039505	0.000000	0.000000	1.000000	116.000000	0.000000
15151.701329	-0.119118	0.599869	-0.009785	77.327873	44.339973	42.697887	0.000000	0.000000	0.000000	0.000000	0.000000	0.000000	0.010519	-0.212142	-0.039505	0.000000	0.000000	1.000000	116.000000	0.000000
15151.704662	-0.119118	0.599869	-0.009785	77.296822	44.503090	42.758205	0.000000	0.000000	0.000000	0.000000	0.000000	0.000000	0.010519	-0.212142	-0.039505	0.000000	0.000000	1.000000	116.000000	0.000000
15151.707996	-0.119102	0.599188	-0.009931	77.296822	44.503090	42.758205	0.000000	0.000000	0.000000	0.000000	0.000000	0.000000	0.004834	-0.204379	-0.043782	0.000000	0.000000	1.000000	116.000000	0.000000
15151.711329	-0.119102	0.599188	-0.009931	77.296822	44.503090	42.758205	0.000000	0.000000	0.000000	0.000000	0.000000	0.000000	0.004834	-0.204379	-0.043782	0.000000	0.000000	1.000000	116.000000	0.000000
15151.714662	-0.119101	0.598514	-0.010107	77.265755	44.758785	42.949642	0.000000	0.000000	0.000000	0.000000	0.000000	0.000000	0.000418	-0.202290	-0.052782	0.000000	0.000000	1.000000	116.000000	0.000000
15151.717996	-0.119101	0.598514	-0.010107	77.265755	44.758785	42.949642	0.000000	0.000000	0.000000	0.000000	0.000000	0.000000	0.000418	-0.202290	-0.052782	0.000000	0.000000	1.000000	116.000000	0.000000
15151.721329	-0.119101	0.598514	-0.010107	77.265755	44.758785	42.949642	0.000000	0.000000	0.000000	0.000000	0.000000	0.000000	0.000418	-0.202290	-0.052782	0.000000	0.000000	1.000000	116.000000	0.000000
15151.724662	-0.119101	0.598514	-0.010107	77.217102	45.033424	43.283909	0.000000	0.000000	0.000000	0.000000	0.000000	0.000000	0.000418	-0.202290	-0.052782	0.000000	0.000000	1.000000	116.000000	0.000000
15151.727996	-0.119114	0.597916	-0.010312	77.217102	45.033424	43.283909	0.000000	0.000000	0.000000	0.000000	0.000000	0.000000	-0.004074	-0.179368	-0.061468	0.000000	0.000000	1.000000	116.000000	0.000000
15151.731329	-0.119114	0.597916	-0.010312	77.217102	45.033424	43.283909	0.000000	0.000000	0.000000	0.000000	0.000000	0.000000	-0.004074	-0.179368	-0.061468	0.000000	0.000000	1.000000	116.000000	0.000000
15151.734662	-0.119140	0.597375	-0.010470	77.149239	45.279751	43.635929	0.000000	0.000000	0.000000	0.000000	0.000000	0.000000	-0.007809	-0.162286	-0.047392	0.000000	0.000000	1.000000	116.000000	0.000000
15151.737996	-0.119140	0.597375	-0.010470	77.149239	45.279751	43.635929	0.000000	0.000000	0.000000	0.000000	0.000000	0.000000	-0.007809	-0.162286	-0.047392	0.000000	0.000000	1.000000	116.000000	0.000000
15151.741329	-0.119140	0.597375	-0.010470	77.149239	45.279751	43.635929	0.000000	0.000000	0.000000	0.000000	0.000000	0.000000	-0.007809	-0.162286	-0.047392	0.000000	0.000000	1.000000	116.000000	0.000000
15151.744662	-0.119099	0.596885	-0.010627	77.088135	45.401432	43.838303	0.000000	0.000000	0.000000	0.000000	0.000000	0.000000	0.012514	-0.147028	-0.046923	0.000000	0.000000	1.000000	116.000000	0.000000
15151.747996	-0.119099	0.596885	-0.010627	77.088135	45.401432	43.838303	0.000000	0.000000	0.000000	0.000000	0.000000	0.000000	0.012514	-0.147028	-0.046923	0.000000	0.000000	1.000000	116.000000	0.000000
15151.751329	-0.119099	0.596885	-0.010627	77.088135	45.401432	43.838303	0.000000	0.000000	0.000000	0.000000	0.000000	0.000000	0.012514	-0.147028	-0.046923	0.000000	0.000000	1.000000	116.000000	0.000000
15151.754662	-0.119099	0.596885	-0.010627	77.048637	45.281258	43.752579	0.000000	0.000000	0.000000	0.000000	0.000000	0.000000	0.012514	-0.147028	-0.046923	0.000000	0.000000	1.000000	116.000000	0.000000
15151.757996	-0.119074	0.596470	-0.010720	77.048637	45.281258	43.752579	0.000000	0.000000	0.000000	0.000000	0.000000	0.000000	0.007454	-0.124427	-0.027946	0.000000	0.000000	1.000000	116.000000	0.000000
15151.761329	-0.119074	0.596470	-0.010720	77.048637	45.281258	43.752579	0.000000	0.000000	0.000000	0.000000	0.000000	0.000000	0.007454	-0.124427	-0.027946	0.000000	0.000000	1.000000	116.000000	0.000000
15151.764662	-0.119062	0.596112	-0.010765	77.030357	44.971272	43.459606	0.000000	0.000000	0.000000	0.000000	0.000000	0.000000	0.003650	-0.107528	-0.013690	0.000000	0.000000	1.000000	116.000000	0.000000
15151.767996	-0.119062	0.596112	-0.010765	77.030357	44.971272	43.459606	0.000000	0.000000	0.000000	0.000000	0.000000	0.000000	0.003650	-0.107528	-0.013690	0.000000	0.000000	1.000000	116.000000	0.000000
15151.771329	-0.119062	0.596112	-0.010765	77.030357	44.971272	43.459606	0.000000	0.000000	0.000000	0.000000	0.000000	0.000000	0.003650	-0.107528	-0.013690	0.000000	0.000000	1.000000	116.000000	0.000000
15151.774662	-0.119062	0.596112	-0.010765	77.010010	44.578819	43.077702	0.000000	0.000000	0.000000	0.000000	0.000000	0.000000	0.003650	-0.107528	-0.013690	0.000000	0.000000	1.000000	116.000000	0.000000
15151.777996	-0.119052	0.595797	-0.010803	77.010010	44.578819	43.077702	0.000000	0.000000	0.000000	0.000000	0.000000	0.000000	0.002980	-0.094270	-0.011174	0.000000	0.000000	1.000000	116.000000	0.000000
15151.781329	-0.119052	0.595797	-0.010803	77.010010	44.578819	43.077702	0.000000	0.000000	0.000000	0.000000	0.000000	0.000000	0.002980	-0.094270	-0.011174	0.000000	0.000000	1.000000	116.000000	0.000000
15151.784662	-0.119052	0.595797	-0.010803	76.990463	44.225292	42.737850	0.000000	0.000000	0.000000	0.000000	0.000000	0.000000	0.002980	-0.094270	-0.011174	0.000000	0.000000	1.000000	116.000000	0.000000
15151.787996	-0.119052	0.595797	-0.010803	76.990463	44.225292	42.737850	0.000000	0.000000	0.000000	0.000000	0.000000	0.000000	0.002980	-0.094270	-0.011174	0.000000	0.000000	1.000000	116.000000	0.000000
15151.791329	-0.119017	0.595534	-0.010849	76.990463	44.225292	42.737850	0.000000	0.000000	0.000000	0.000000	0.000000	0.000000	0.010523	-0.079119	-0.013924	0.000000	0.000000	1.000000	116.000000	0.000000
15151.794662	-0.119017	0.595534	-0.010849	76.976646	43.955322	42.473492	0.000000	0.000000	0.000000	0.000000	0.000000	0.000000	0.010523	-0.079119	-0.013924	0.000000	0.000000	1.000000	116.000000	0.000000
15151.797996	-0.119017	0.595534	-0.010849	76.976646	43.955322	42.473492	0.000000	0.000000	0.000000	0.000000	0.000000	0.000000	0.010523	-0.079119	-0.013924	0.000000	0.000000	1.000000	116.000000	0.000000
15151.801329	-0.119017	0.595534	-0.010849	76.976646	43.955322	42.473492	0.000000	0.000000	0.000000	0.000000	0.000000	0.000000	0.010523	-0.079119	-0.013924	0.000000	0.000000	1.000000	116.000000	0.000000
15151.804662	-0.119027	0.595081	-0.010895	76.967903	43.766399	42.289532	0.000000	0.000000	0.000000	0.000000	0.000000	0.000000	-0.003113	-0.135712	-0.013856	0.000000	0.000000	1.000000	116.000000	0.000000
15151.807996	-0.119027	0.595081	-0.010895	76.967903	43.766399	42.289532	0.000000	0.000000	0.000000	0.000000	0.000000	0.000000	-0.003113	-0.135712	-0.013856	0.000000	0.000000	1.000000	116.000000	0.000000
15151.811329	-0.119027	0.595081	-0.010895	76.967903	43.766399	42.289532	0.000000	0.000000	0.000000	0.000000	0.000000	0.000000	-0.003113	-0.135712	-0.013856	0.000000	0.000000	1.000000	116.000000	0.000000
15151.814662	-0.119027	0.595081	-0.010895	76.960648	43.629189	42.130470	0.000000	0.000000	0.000000	0.000000	0.000000	0.000000	-0.003113	-0.135712	-0.013856	0.000000	0.000000	1.000000	116.000000	0.000000
15151.817996	-0.119018	0.594905	-0.010930	76.960648	43.629189	42.130470	0.000000	0.000000	0.000000	0.000000	0.000000	0.000000	0.002797	-0.052690	-0.010491	0.000000	0.000000	1.000000	116.000000	0.000000
15151.821329	-0.119018	0.594905	-0.010930	76.960648	43.629189	42.130470	0.000000	0.000000	0.000000	0.000000	0.000000	0.000000	0.002797	-0.052690	-0.010491	0.000000	0.000000	1.000000	116.000000	0.000000
15151.824662	-0.119018	0.594905	-0.010930	76.956367	43.506294	41.946415	0.000000	0.000000	0.000000	0.000000	0.000000	0.000000	0.002797	-0.052690	-0.010491	0.000000	0.000000	1.000000	116.000000	0.000000
15151.827996	-0.119018	0.594905	-0.010930	76.956367	43.506294	41.946415	0.000000	0.000000	0.000000	0.000000	0.000000	0.000000	0.002797	-0.052690	-0.010491	0.000000	0.000000	1.000000	116.000000	0.000000
15151.831329	-0.119036	0.594723	-0.010948	76.956367	43.506294	41.946415	0.000000	0.000000	0.000000	0.000000	0.000000	0.000000	-0.005415	-0.054669	-0.005221	0.000000	0.000000	1.000000	116.000000	0.000000
15151.834662	-0.119036	0.594723	-0.010948	76.949028	43.363907	41.707829	0.000000	0.000000	0.000000	0.000000	0.000000	0.000000	-0.005415	-0.054669	-0.005221	0.000000	0.000000	1.000000	116.000000	0.000000
15151.837996	-0.119036	0.594723	-0.010948	76.949028	43.363907	41.707829	0.000000	0.000000	0.000000	0.000000	0.000000	0.000000	-0.005415	-0.054669	-0.005221	0.000000	0.000000	1.000000	116.000000	0.000000
15151.841329	-0.119036	0.594723	-0.010948	76.949028	43.363907	41.707829	0.000000	0.000000	0.000000	0.000000	0.000000	0.000000	-0.005415	-0.054669	-0.005221	0.000000	0.000000	1.000000	116.000000	0.000000
15151.844662	-0.119114	0.594359	-0.010994	76.937569	43.176243	41.486313	0.000000	0.000000	0.000000	0.000000	0.000000	0.000000	-0.023521	-0.109283	-0.013898	0.000000	0.000000	1.000000	116.000000	0.000000
15151.847996	-0.119114	0.594359	-0.010994	76.937569	43.176243	41.486313	0.000000	0.000000	0.000000	0.000000	0.000000	0.000000	-0.023521	-0.109283	-0.013898	0.000000	0.000000	1.000000	116.000000	0.000000
15151.851329	-0.119114	0.594359	-0.010994	76.937569	43.176243	41.486313	0.000000	0.000000	0.000000	0.000000	0.000000	0.000000	-0.023521	-0.109283	-0.013898	0.000000	0.000000	1.000000	116.000000	0.000000
15151.854662	-0.119114	0.594359	-0.010994	76.926964	43.017406	41.337128	0.000000	0.000000	0.000000	0.000000	0.000000	0.000000	-0.023521	-0.109283	-0.013898	0.000000	0.000000	1.000000	116.000000	0.000000
15151.857996	-0.119153	0.594177	-0.011017	76.926964	43.017406	41.337128	0.000000	0.000000	0.000000	0.000000	0.000000	0.000000	-0.011749	-0.054630	-0.006983	0.000000	0.000000	1.000000	116.000000	0.000000
15151.861329	-0.119153	0.594177	-0.011017	76.926964	43.017406	41.337128	0.000000	0.000000	0.000000	0.000000	0.000000	0.000000	-0.011749	-0.054630	-0.006983	0.000000	0.000000	1.000000	116.000000	0.000000
15151.864662	-0.119194	0.593970	-0.011033	76.917305	42.879448	41.213245	0.000000	0.000000	0.000000	0.000000	0.000000	0.000000	-0.012323	-0.062204	-0.004839	0.000000	0.000000	1.000000	116.000000	0.000000
15151.867996	-0.119194	0.593970	-0.011033	76.917305	42.879448	41.213245	0.000000	0.000000	0.000000	0.000000	0.000000	0.000000	-0.012323	-0.062204	-0.004839	0.000000	0.000000	1.000000	116.000000	0.000000
15151.871329	-0.119194	0.593970	-0.011033	76.917305	42.879448	41.213245	0.000000	0.000000	0.000000	0.000000	0.000000	0.000000	-0.012323	-0.062204	-0.004839	0.000000	0.000000	1.000000	116.000000	0.000000
15151.874662	-0.119194	0.593970	-0.011033	76.904533	42.719875	41.052021	0.000000	0.000000	0.000000	0.000000	0.000000	0.000000	-0.012323	-0.062204	-0.004839	0.000000	0.000000	1.000000	116.000000	0.000000
15151.877996	-0.119225	0.593750	-0.011089	76.904533	42.719875	41.052021	0.000000	0.000000	0.000000	0.000000	0.000000	0.000000	-0.009161	-0.065802	-0.016671	0.000000	0.000000	1.000000	116.000000	0.000000
15151.881329	-0.119225	0.593750	-0.011089	76.904533	42.719875	41.052021	0.000000	0.000000	0.000000	0.000000	0.000000	0.000000	-0.009161	-0.065802	-0.016671	0.000000	0.000000	1.000000	116.000000	0.000000
15151.884662	-0.119225	0.593750	-0.011089	76.887604	42.512852	40.804707	0.000000	0.000000	0.000000	0.000000	0.000000	0.000000	-0.009161	-0.065802	-0.016671	0.000000	0.000000	1.000000	116.000000	0.000000
15151.887996	-0.119225	0.593750	-0.011089	76.887604	42.512852	40.804707	0.000000	0.000000	0.000000	0.000000	0.000000	0.000000	-0.009161	-0.065802	-0.016671	0.000000	0.000000	1.000000	116.000000	0.000000
15151.891329	-0.119257	0.593506	-0.011137	76.887604	42.512852	40.804707	0.000000	0.000000	0.000000	0.000000	0.000000	0.000000	-0.009726	-0.073351	-0.014545	0.000000	0.000000	1.000000	116.000000	0.000000
15151.894662	-0.119257	0.593506	-0.011137	76.864967	42.245678	40.477810	0.000000	0.000000	0.000000	0.000000	0.000000	0.000000	-0.009726	-0.073351	-0.014545	0.000000	0.000000	1.000000	116.000000	0.000000
15151.897996	-0.119257	0.593506	-0.011137	76.864967	42.245678	40.477810	0.000000	0.000000	0.000000	0.000000	0.000000	0.000000	-0.009726	-0.073351	-0.014545	0.000000	0.000000	1.000000	116.000000	0.000000
15151.901329	-0.119257	0.593506	-0.011137	76.864967	42.245678	40.477810	0.000000	0.000000	0.000000	0.000000	0.000000	0.000000	-0.009726	-0.073351	-0.014545	0.000000	0.000000	1.000000	116.000000	0.000000
15151.904662	-0.119362	0.592973	-0.011255	76.832153	41.928680	40.186996	0.000000	0.000000	0.000000	0.000000	0.000000	0.000000	-0.031397	-0.159797	-0.035290	0.000000	0.000000	1.000000	116.000000	0.000000
15151.907996	-0.119362	0.592973	-0.011255	76.832153	41.928680	40.186996	0.000000	0.000000	0.000000	0.000000	0.000000	0.000000	-0.031397	-0.159797	-0.035290	0.000000	0.000000	1.000000	116.000000	0.000000
15151.911329	-0.119362	0.592973	-0.011255	76.832153	41.928680	40.186996	0.000000	0.000000	0.000000	0.000000	0.000000	0.000000	-0.031397	-0.159797	-0.035290	0.000000	0.000000	1.000000	116.000000	0.000000
15151.914662	-0.119362	0.592973	-0.011255	76.800713	41.686504	39.982231	0.000000	0.000000	0.000000	0.000000	0.000000	0.000000	-0.031397	-0.159797	-0.035290	0.000000	0.000000	1.000000	116.000000	0.000000
15151.917996	-0.119424	0.592673	-0.011364	76.800713	41.686504	39.982231	0.000000	0.000000	0.000000	0.000000	0.000000	0.000000	-0.018495	-0.090006	-0.032575	0.000000	0.000000	1.000000	116.000000	0.000000
15151.921329	-0.119424	0.592673	-0.011364	76.800713	41.686504	39.982231	0.000000	0.000000	0.000000	0.000000	0.000000	0.000000	-0.018495	-0.090006	-0.032575	0.000000	0.000000	1.000000	116.000000	0.000000
15151.924662	-0.119424	0.592673	-0.011364	76.767403	41.520031	39.870739	0.000000	0.000000	0.000000	0.000000	0.000000	0.000000	-0.018495	-0.090006	-0.032575	0.000000	0.000000	1.000000	116.000000	0.000000
15151.927996	-0.119424	0.592673	-0.011364	76.767403	41.520031	39.870739	0.000000	0.000000	0.000000	0.000000	0.000000	0.000000	-0.018495	-0.090006	-0.032575	0.000000	0.000000	1.000000	116.000000	0.000000
15151.931329	-0.119492	0.592366	-0.011449	76.767403	41.520031	39.870739	0.000000	0.000000	0.000000	0.000000	0.000000	0.000000	-0.020342	-0.091965	-0.025661	0.000000	0.000000	1.000000	116.000000	0.000000
15151.934662	-0.119576	0.592041	-0.011557	76.724068	41.368763	39.780876	0.000000	0.000000	0.000000	0.000000	0.000000	0.000000	-0.025362	-0.097505	-0.032272	0.000000	0.000000	1.000000	116.000000	0.000000
15151.937996	-0.119576	0.592041	-0.011557	76.724068	41.368763	39.780876	0.000000	0.000000	0.000000	0.000000	0.000000	0.000000	-0.025362	-0.097505	-0.032272	0.000000	0.000000	1.000000	116.000000	0.000000
15151.941329	-0.119576	0.592041	-0.011557	76.724068	41.368763	39.780876	0.000000	0.000000	0.000000	0.000000	0.000000	0.000000	-0.025362	-0.097505	-0.032272	0.000000	0.000000	1.000000	116.000000	0.000000
15151.944662	-0.119576	0.592041	-0.011557	76.666145	41.175251	39.667767	0.000000	0.000000	0.000000	0.000000	0.000000	0.000000	-0.025362	-0.097505	-0.032272	0.000000	0.000000	1.000000	116.000000	0.000000
15151.947996	-0.119688	0.591710	-0.011647	76.666145	41.175251	39.667767	0.000000	0.000000	0.000000	0.000000	0.000000	0.000000	-0.033549	-0.099479	-0.027077	0.000000	0.000000	1.000000	116.000000	0.000000
15151.951329	-0.119688	0.591710	-0.011647	76.666145	41.175251	39.667767	0.000000	0.000000	0.000000	0.000000	0.000000	0.000000	-0.033549	-0.099479	-0.027077	0.000000	0.000000	1.000000	116.000000	0.000000
15151.954662	-0.119688	0.591710	-0.011647	76.593109	40.936802	39.523811	0.000000	0.000000	0.000000	0.000000	0.000000	0.000000	-0.033549	-0.099479	-0.027077	0.000000	0.000000	1.000000	116.000000	0.000000
15151.957996	-0.119688	0.591710	-0.011647	76.593109	40.936802	39.523811	0.000000	0.000000	0.000000	0.000000	0.000000	0.000000	-0.033549	-0.099479	-0.027077	0.000000	0.000000	1.000000	116.000000	0.000000
15151.961329	-0.119762	0.591397	-0.011710	76.593109	40.936802	39.523811	0.000000	0.000000	0.000000	0.000000	0.000000	0.000000	-0.022132	-0.093864	-0.018896	0.000000	0.000000	1.000000	116.000000	0.000000
15151.964662	-0.119858	0.591059	-0.011772	76.524422	40.702850	39.375992	0.000000	0.000000	0.000000	0.000000	0.000000	0.000000	-0.029022	-0.101409	-0.018552	0.000000	0.000000	1.000000	116.000000	0.000000
15151.967996	-0.119858	0.591059	-0.011772	76.524422	40.702850	39.375992	0.000000	0.000000	0.000000	0.000000	0.000000	0.000000	-0.029022	-0.101409	-0.018552	0.000000	0.000000	1.000000	116.000000	0.000000
15151.971329	-0.119858	0.591059	-0.011772	76.524422	40.702850	39.375992	0.000000	0.000000	0.000000	0.000000	0.000000	0.000000	-0.029022	-0.101409	-0.018552	0.000000	0.000000	1.000000	116.000000	0.000000
15151.974662	-0.119858	0.591059	-0.011772	76.462799	40.455238	39.201050	0.000000	0.000000	0.000000	0.000000	0.000000	0.000000	-0.029022	-0.101409	-0.018552	0.000000	0.000000	1.000000	116.000000	0.000000
15151.977996	-0.119945	0.590733	-0.011789	76.462799	40.455238	39.201050	0.000000	0.000000	0.000000	0.000000	0.000000	0.000000	-0.025841	-0.097818	-0.005095	0.000000	0.000000	1.000000	116.000000	0.000000
15151.981329	-0.119945	0.590733	-0.011789	76.462799	40.455238	39.201050	0.000000	0.000000	0.000000	0.000000	0.000000	0.000000	-0.025841	-0.097818	-0.005095	0.000000	0.000000	1.000000	116.000000	0.000000
15151.984662	-0.119945	0.590733	-0.011789	76.409119	40.200970	39.017036	0.000000	0.000000	0.000000	0.000000	0.000000	0.000000	-0.025841	-0.097818	-0.005095	0.000000	0.000000	1.000000	116.000000	0.000000
15151.987996	-0.119945	0.590733	-0.011789	76.409119	40.200970	39.017036	0.000000	0.000000	0.000000	0.000000	0.000000	0.000000	-0.025841	-0.097818	-0.005095	0.000000	0.000000	1.000000	116.000000	0.000000
15151.991329	-0.120026	0.590388	-0.011822	76.409119	40.200970	39.017036	0.000000	0.000000	0.000000	0.000000	0.000000	0.000000	-0.024511	-0.103370	-0.010030	0.000000	0.000000	1.000000	116.000000	0.000000
15151.994662	-0.120125	0.590025	-0.011878	76.362411	39.925354	38.806934	0.000000	0.000000	0.000000	0.000000	0.000000	0.000000	-0.029517	-0.108872	-0.016688	0.000000	0.000000	1.000000	116.000000	0.000000
15151.997996	-0.120125	0.590025	-0.011878	76.362411	39.925354	38.806934	0.000000	0.000000	0.000000	0.000000	0.000000	0.000000	-0.029517	-0.108872	-0.016688	0.000000	0.000000	1.000000	116.000000	0.000000
15152.001329	-0.120125	0.590025	-0.011878	76.362411	39.925354	38.806934	0.000000	0.000000	0.000000	0.000000	0.000000	0.000000	-0.029517	-0.108872	-0.016688	0.000000	0.000000	1.000000	116.000000	0.000000
15152.004662	-0.120125	0.590025	-0.011878	76.324684	39.701706	38.644554	0.000000	0.000000	0.000000	0.000000	0.000000	0.000000	-0.029517	-0.108872	-0.016688	0.000000	0.000000	1.000000	116.000000	0.000000
15152.007996	-0.120240	0.589644	-0.011956	76.324684	39.701706	38.644554	0.000000	0.000000	0.000000	0.000000	0.000000	0.000000	-0.034512	-0.114378	-0.023363	0.000000	0.000000	1.000000	116.000000	0.000000
15152.011329	-0.120240	0.589644	-0.011956	76.324684	39.701706	38.644554	0.000000	0.000000	0.000000	0.000000	0.000000	0.000000	-0.034512	-0.114378	-0.023363	0.000000	0.000000	1.000000	116.000000	0.000000
15152.014662	-0.120240	0.589644	-0.011956	76.291313	39.577579	38.589195	0.000000	0.000000	0.000000	0.000000	0.000000	0.000000	-0.034512	-0.114378	-0.023363	0.000000	0.000000	1.000000	116.000000	0.000000
15152.017996	-0.120240	0.589644	-0.011956	76.291313	39.577579	38.589195	0.000000	0.000000	0.000000	0.000000	0.000000	0.000000	-0.034512	-0.114378	-0.023363	0.000000	0.000000	1.000000	116.000000	0.000000
15152.021329	-0.120329	0.589244	-0.012044	76.291313	39.577579	38.589195	0.000000	0.000000	0.000000	0.000000	0.000000	0.000000	-0.026819	-0.119870	-0.026629	0.000000	0.000000	1.000000	116.000000	0.000000
15152.024662	-0.120412	0.588852	-0.012157	76.253250	39.507126	38.593933	0.000000	0.000000	0.000000	0.000000	0.000000	0.000000	-0.024897	-0.117803	-0.033703	0.000000	0.000000	1.000000	116.000000	0.000000
15152.027996	-0.120412	0.588852	-0.012157	76.253250	39.507126	38.593933	0.000000	0.000000	0.000000	0.000000	0.000000	0.000000	-0.024897	-0.117803	-0.033703	0.000000	0.000000	1.000000	116.000000	0.000000
15152.031329	-0.120412	0.588852	-0.012157	76.253250	39.507126	38.593933	0.000000	0.000000	0.000000	0.000000	0.000000	0.000000	-0.024897	-0.117803	-0.033703	0.000000	0.000000	1.000000	116.000000	0.000000
15152.034662	-0.120412	0.588852	-0.012157	76.211937	39.477154	38.639484	0.000000	0.000000	0.000000	0.000000	0.000000	0.000000	-0.024897	-0.117803	-0.033703	0.000000	0.000000	1.000000	116.000000	0.000000
15152.037996	-0.120484	0.588448	-0.012309	76.211937	39.477154	38.639484	0.000000	0.000000	0.000000	0.000000	0.000000	0.000000	-0.021645	-0.121235	-0.045659	0.000000	0.000000	1.000000	116.000000	0.000000
15152.041329	-0.120484	0.588448	-0.012309	76.211937	39.477154	38.639484	0.000000	0.000000	0.000000	0.000000	0.000000	0.000000	-0.021645	-0.121235	-0.045659	0.000000	0.000000	1.000000	116.000000	0.000000
15152.044662	-0.120484	0.588448	-0.012309	76.160774	39.390442	38.638283	0.000000	0.000000	0.000000	0.000000	0.000000	0.000000	-0.021645	-0.121235	-0.045659	0.000000	0.000000	1.000000	116.000000	0.000000
15152.047996	-0.120484	0.588448	-0.012309	76.160774	39.390442	38.638283	0.000000	0.000000	0.000000	0.000000	0.000000	0.000000	-0.021645	-0.121235	-0.045659	0.000000	0.000000	1.000000	116.000000	0.000000
15152.051329	-0.120561	0.588062	-0.012445	76.160774	39.390442	38.638283	0.000000	0.000000	0.000000	0.000000	0.000000	0.000000	-0.022920	-0.115649	-0.040882	0.000000	0.000000	1.000000	116.000000	0.000000
15152.054662	-0.120595	0.587677	-0.012570	76.108414	39.298611	38.618652	0.000000	0.000000	0.000000	0.000000	0.000000	0.000000	-0.010215	-0.115586	-0.037552	0.000000	0.000000	1.000000	116.000000	0.000000
15152.057996	-0.120595	0.587677	-0.012570	76.108414	39.298611	38.618652	0.000000	0.000000	0.000000	0.000000	0.000000	0.000000	-0.010215	-0.115586	-0.037552	0.000000	0.000000	1.000000	116.000000	0.000000
15152.061329	-0.120595	0.587677	-0.012570	76.108414	39.298611	38.618652	0.000000	0.000000	0.000000	0.000000	0.000000	0.000000	-0.010215	-0.115586	-0.037552	0.000000	0.000000	1.000000	116.000000	0.000000
15152.064662	-0.120595	0.587677	-0.012570	76.059402	39.208172	38.599339	0.000000	0.000000	0.000000	0.000000	0.000000	0.000000	-0.010215	-0.115586	-0.037552	0.000000	0.000000	1.000000	116.000000	0.000000
15152.067996	-0.120622	0.587299	-0.012719	76.059402	39.208172	38.599339	0.000000	0.000000	0.000000	0.000000	0.000000	0.000000	-0.008286	-0.113471	-0.044612	0.000000	0.000000	1.000000	116.000000	0.000000
15152.071329	-0.120622	0.587299	-0.012719	76.059402	39.208172	38.599339	0.000000	0.000000	0.000000	0.000000	0.000000	0.000000	-0.008286	-0.113471	-0.044612	0.000000	0.000000	1.000000	116.000000	0.000000
15152.074662	-0.120622	0.587299	-0.012719	76.015633	39.093456	38.542480	0.000000	0.000000	0.000000	0.000000	0.000000	0.000000	-0.008286	-0.113471	-0.044612	0.000000	0.000000	1.000000	116.000000	0.000000
15152.077996	-0.120622	0.587299	-0.012719	76.015633	39.093456	38.542480	0.000000	0.000000	0.000000	0.000000	0.000000	0.000000	-0.008286	-0.113471	-0.044612	0.000000	0.000000	1.000000	116.000000	0.000000
15152.081329	-0.120617	0.586957	-0.012824	76.015633	39.093456	38.542480	0.000000	0.000000	0.000000	0.000000	0.000000	0.000000	0.001744	-0.102407	-0.031463	0.000000	0.000000	1.000000	116.000000	0.000000
15152.084662	-0.120611	0.586616	-0.012929	75.973434	38.897728	38.393536	0.000000	0.000000	0.000000	0.000000	0.000000	0.000000	0.001768	-0.102356	-0.031542	0.000000	0.000000	1.000000	116.000000	0.000000
15152.087996	-0.120611	0.586616	-0.012929	75.973434	38.897728	38.393536	0.000000	0.000000	0.000000	0.000000	0.000000	0.000000	0.001768	-0.102356	-0.031542	0.000000	0.000000	1.000000	116.000000	0.000000
15152.091329	-0.120611	0.586616	-0.012929	75.973434	38.897728	38.393536	0.000000	0.000000	0.000000	0.000000	0.000000	0.000000	0.001768	-0.102356	-0.031542	0.000000	0.000000	1.000000	116.000000	0.000000
15152.094662	-0.120611	0.586616	-0.012929	75.943115	38.653599	38.188625	0.000000	0.000000	0.000000	0.000000	0.000000	0.000000	0.001768	-0.102356	-0.031542	0.000000	0.000000	1.000000	116.000000	0.000000
15152.097996	-0.120598	0.586282	-0.013058	75.943115	38.653599	38.188625	0.000000	0.000000	0.000000	0.000000	0.000000	0.000000	0.003682	-0.100253	-0.038578	0.000000	0.000000	1.000000	116.000000	0.000000
15152.101329	-0.120598	0.586282	-0.013058	75.943115	38.653599	38.188625	0.000000	0.000000	0.000000	0.000000	0.000000	0.000000	0.003682	-0.100253	-0.038578	0.000000	0.000000	1.000000	116.000000	0.000000
15152.104662	-0.120598	0.586282	-0.013058	75.929489	38.405529	37.954487	0.000000	0.000000	0.000000	0.000000	0.000000	0.000000	0.003682	-0.100253	-0.038578	0.000000	0.000000	1.000000	116.000000	0.000000
15152.107996	-0.120598	0.586282	-0.013058	75.929489	38.405529	37.954487	0.000000	0.000000	0.000000	0.000000	0.000000	0.000000	0.003682	-0.100253	-0.038578	0.000000	0.000000	1.000000	116.000000	0.000000
15152.111329	-0.120612	0.585966	-0.013176	75.929489	38.405529	37.954487	0.000000	0.000000	0.000000	0.000000	0.000000	0.000000	-0.003952	-0.094694	-0.035453	0.000000	0.000000	1.000000	116.000000	0.000000
15152.114662	-0.120618	0.585658	-0.013317	75.918991	38.196564	37.768635	0.000000	0.000000	0.000000	0.000000	0.000000	0.000000	-0.002037	-0.092591	-0.042477	0.000000	0.000000	1.000000	116.000000	0.000000
15152.117996	-0.120618	0.585658	-0.013317	75.918991	38.196564	37.768635	0.000000	0.000000	0.000000	0.000000	0.000000	0.000000	-0.002037	-0.092591	-0.042477	0.000000	0.000000	1.000000	116.000000	0.000000
15152.121329	-0.120618	0.585658	-0.013317	75.918991	38.196564	37.768635	0.000000	0.000000	0.000000	0.000000	0.000000	0.000000	-0.002037	-0.092591	-0.042477	0.000000	0.000000	1.000000	116.000000	0.000000
15152.124662	-0.120618	0.585658	-0.013317	75.907913	38.006405	37.602192	0.000000	0.000000	0.000000	0.000000	0.000000	0.000000	-0.002037	-0.092591	-0.042477	0.000000	0.000000	1.000000	116.000000	0.000000
15152.127996	-0.120619	0.585356	-0.013482	75.907913	38.006405	37.602192	0.000000	0.000000	0.000000	0.000000	0.000000	0.000000	-0.000122	-0.090492	-0.049498	0.000000	0.000000	1.000000	116.000000	0.000000
15152.131329	-0.120619	0.585356	-0.013482	75.907913	38.006405	37.602192	0.000000	0.000000	0.000000	0.000000	0.000000	0.000000	-0.000122	-0.090492	-0.049498	0.000000	0.000000	1.000000	116.000000	0.000000
15152.134662	-0.120619	0.585356	-0.013482	75.887970	37.787926	37.413006	0.000000	0.000000	0.000000	0.000000	0.000000	0.000000	-0.000122	-0.090492	-0.049498	0.000000	0.000000	1.000000	116.000000	0.000000
15152.137996	-0.120619	0.585356	-0.013482	75.887970	37.787926	37.413006	0.000000	0.000000	0.000000	0.000000	0.000000	0.000000	-0.000122	-0.090492	-0.049498	0.000000	0.000000	1.000000	116.000000	0.000000
15152.141329	-0.120640	0.585054	-0.013653	75.887970	37.787926	37.413006	0.000000	0.000000	0.000000	0.000000	0.000000	0.000000	-0.006410	-0.090448	-0.051282	0.000000	0.000000	1.000000	116.000000	0.000000
15152.144662	-0.120624	0.584771	-0.013797	75.860435	37.531677	37.182808	0.000000	0.000000	0.000000	0.000000	0.000000	0.000000	0.004907	-0.084910	-0.042976	0.000000	0.000000	1.000000	116.000000	0.000000
15152.147996	-0.120624	0.584771	-0.013797	75.860435	37.531677	37.182808	0.000000	0.000000	0.000000	0.000000	0.000000	0.000000	0.004907	-0.084910	-0.042976	0.000000	0.000000	1.000000	116.000000	0.000000
15152.151329	-0.120624	0.584771	-0.013797	75.860435	37.531677	37.182808	0.000000	0.000000	0.000000	0.000000	0.000000	0.000000	0.004907	-0.084910	-0.042976	0.000000	0.000000	1.000000	116.000000	0.000000
15152.154662	-0.120624	0.584771	-0.013797	75.828278	37.297558	36.986580	0.000000	0.000000	0.000000	0.000000	0.000000	0.000000	0.004907	-0.084910	-0.042976	0.000000	0.000000	1.000000	116.000000	0.000000
15152.157996	-0.120622	0.584495	-0.013969	75.828278	37.297558	36.986580	0.000000	0.000000	0.000000	0.000000	0.000000	0.000000	0.000507	-0.082792	-0.051704	0.000000	0.000000	1.000000	116.000000	0.000000
15152.161329	-0.120622	0.584495	-0.013969	75.828278	37.297558	36.986580	0.000000	0.000000	0.000000	0.000000	0.000000	0.000000	0.000507	-0.082792	-0.051704	0.000000	0.000000	1.000000	116.000000	0.000000
15152.164662	-0.120622	0.584495	-0.013969	75.787338	37.049530	36.781143	0.000000	0.000000	0.000000	0.000000	0.000000	0.000000	0.000507	-0.082792	-0.051704	0.000000	0.000000	1.000000	116.000000	0.000000
15152.167996	-0.120622	0.584495	-0.013969	75.787338	37.049530	36.781143	0.000000	0.000000	0.000000	0.000000	0.000000	0.000000	0.000507	-0.082792	-0.051704	0.000000	0.000000	1.000000	116.000000	0.000000
15152.171329	-0.120599	0.584220	-0.014136	75.787338	37.049530	36.781143	0.000000	0.000000	0.000000	0.000000	0.000000	0.000000	0.006841	-0.082746	-0.050042	0.000000	0.000000	1.000000	116.000000	0.000000
15152.174662	-0.120599	0.584220	-0.014136	75.730194	36.770435	36.562958	0.000000	0.000000	0.000000	0.000000	0.000000	0.000000	0.006841	-0.082746	-0.050042	0.000000	0.000000	1.000000	116.000000	0.000000
15152.177996	-0.120599	0.584220	-0.014136	75.730194	36.770435	36.562958	0.000000	0.000000	0.000000	0.000000	0.000000	0.000000	0.006841	-0.082746	-0.050042	0.000000	0.000000	1.000000	116.000000	0.000000
15152.181329	-0.120599	0.584220	-0.014136	75.730194	36.770435	36.562958	0.000000	0.000000	0.000000	0.000000	0.000000	0.000000	0.006841	-0.082746	-0.050042	0.000000	0.000000	1.000000	116.000000	0.000000
15152.184662	-0.120562	0.583682	-0.014522	75.657433	36.426624	36.285851	0.000000	0.000000	0.000000	0.000000	0.000000	0.000000	0.011226	-0.161234	-0.115874	0.000000	0.000000	1.000000	116.000000	0.000000
15152.187996	-0.120562	0.583682	-0.014522	75.657433	36.426624	36.285851	0.000000	0.000000	0.000000	0.000000	0.000000	0.000000	0.011226	-0.161234	-0.115874	0.000000	0.000000	1.000000	116.000000	0.000000
15152.191329	-0.120562	0.583682	-0.014522	75.657433	36.426624	36.285851	0.000000	0.000000	0.000000	0.000000	0.000000	0.000000	0.011226	-0.161234	-0.115874	0.000000	0.000000	1.000000	116.000000	0.000000
15152.194662	-0.120562	0.583682	-0.014522	75.575226	36.108490	36.041168	0.000000	0.000000	0.000000	0.000000	0.000000	0.000000	0.011226	-0.161234	-0.115874	0.000000	0.000000	1.000000	116.000000	0.000000
15152.197996	-0.120501	0.583402	-0.014747	75.575226	36.108490	36.041168	0.000000	0.000000	0.000000	0.000000	0.000000	0.000000	0.018343	-0.083915	-0.067352	0.000000	0.000000	1.000000	116.000000	0.000000
15152.201329	-0.120501	0.583402	-0.014747	75.575226	36.108490	36.041168	0.000000	0.000000	0.000000	0.000000	0.000000	0.000000	0.018343	-0.083915	-0.067352	0.000000	0.000000	1.000000	116.000000	0.000000
15152.204662	-0.120501	0.583402	-0.014747	75.486252	35.764702	35.775505	0.000000	0.000000	0.000000	0.000000	0.000000	0.000000	0.018343	-0.083915	-0.067352	0.000000	0.000000	1.000000	116.000000	0.000000
15152.207996	-0.120501	0.583402	-0.014747	75.486252	35.764702	35.775505	0.000000	0.000000	0.000000	0.000000	0.000000	0.000000	0.018343	-0.083915	-0.067352	0.000000	0.000000	1.000000	116.000000	0.000000
15152.211329	-0.120455	0.583152	-0.014915	75.486252	35.764702	35.775505	0.000000	0.000000	0.000000	0.000000	0.000000	0.000000	0.013764	-0.075034	-0.050546	0.000000	0.000000	1.000000	116.000000	0.000000
15152.214662	-0.120455	0.583152	-0.014915	75.392189	35.409855	35.476383	0.000000	0.000000	0.000000	0.000000	0.000000	0.000000	0.013764	-0.075034	-0.050546	0.000000	0.000000	1.000000	116.000000	0.000000
15152.217996	-0.120455	0.583152	-0.014915	75.392189	35.409855	35.476383	0.000000	0.000000	0.000000	0.000000	0.000000	0.000000	0.013764	-0.075034	-0.050546	0.000000	0.000000	1.000000	116.000000	0.000000
15152.221329	-0.120455	0.583152	-0.014915	75.392189	35.409855	35.476383	0.000000	0.000000	0.000000	0.000000	0.000000	0.000000	0.013764	-0.075034	-0.050546	0.000000	0.000000	1.000000	116.000000	0.000000
15152.224662	-0.120304	0.582741	-0.015055	75.310394	35.072025	35.175678	0.000000	0.000000	0.000000	0.000000	0.000000	0.000000	0.045261	-0.123417	-0.042021	0.000000	0.000000	1.000000	116.000000	0.000000
15152.227996	-0.120304	0.582741	-0.015055	75.310394	35.072025	35.175678	0.000000	0.000000	0.000000	0.000000	0.000000	0.000000	0.045261	-0.123417	-0.042021	0.000000	0.000000	1.000000	116.000000	0.000000
15152.231329	-0.120304	0.582741	-0.015055	75.310394	35.072025	35.175678	0.000000	0.000000	0.000000	0.000000	0.000000	0.000000	0.045261	-0.123417	-0.042021	0.000000	0.000000	1.000000	116.000000	0.000000
15152.234662	-0.120214	0.582586	-0.015055	75.263451	34.770081	34.886337	0.000000	0.000000	0.000000	0.000000	0.000000	0.000000	0.027078	-0.046380	-0.000113	0.000000	0.000000	1.000000	116.000000	0.000000
15152.237996	-0.120214	0.582586	-0.015055	75.263451	34.770081	34.886337	0.000000	0.000000	0.000000	0.000000	0.000000	0.000000	0.027078	-0.046380	-0.000113	0.000000	0.000000	1.000000	116.000000	0.000000
15152.241329	-0.120214	0.582586	-0.015055	75.263451	34.770081	34.886337	0.000000	0.000000	0.000000	0.000000	0.000000	0.000000	0.027078	-0.046380	-0.000113	0.000000	0.000000	1.000000	116.000000	0.000000
15152.244662	-0.120214	0.582586	-0.015055	75.235191	34.522713	34.634296	0.000000	0.000000	0.000000	0.000000	0.000000	0.000000	0.027078	-0.046380	-0.000113	0.000000	0.000000	1.000000	116.000000	0.000000
15152.247996	-0.120132	0.582468	-0.015023	75.235191	34.522713	34.634296	0.000000	0.000000	0.000000	0.000000	0.000000	0.000000	0.024382	-0.035481	0.009805	0.000000	0.000000	1.000000	116.000000	0.000000
15152.251329	-0.120132	0.582468	-0.015023	75.235191	34.522713	34.634296	0.000000	0.000000	0.000000	0.000000	0.000000	0.000000	0.024382	-0.035481	0.009805	0.000000	0.000000	1.000000	116.000000	0.000000
15152.254662	-0.120132	0.582468	-0.015023	75.216187	34.363415	34.474194	0.000000	0.000000	0.000000	0.000000	0.000000	0.000000	0.024382	-0.035481	0.009805	0.000000	0.000000	1.000000	116.000000	0.000000
15152.257996	-0.120132	0.582468	-0.015023	75.216187	34.363415	34.474194	0.000000	0.000000	0.000000	0.000000	0.000000	0.000000	0.024382	-0.035481	0.009805	0.000000	0.000000	1.000000	116.000000	0.000000
15152.261329	-0.120087	0.582379	-0.014940	75.216187	34.363415	34.474194	0.000000	0.000000	0.000000	0.000000	0.000000	0.000000	0.013505	-0.026665	0.024974	0.000000	0.000000	1.000000	116.000000	0.000000
15152.264662	-0.120087	0.582379	-0.014940	75.213058	34.344570	34.450718	0.000000	0.000000	0.000000	0.000000	0.000000	0.000000	0.013505	-0.026665	0.024974	0.000000	0.000000	1.000000	116.000000	0.000000
15152.267996	-0.120087	0.582379	-0.014940	75.213058	34.344570	34.450718	0.000000	0.000000	0.000000	0.000000	0.000000	0.000000	0.013505	-0.026665	0.024974	0.000000	0.000000	1.000000	116.000000	0.000000
15152.271329	-0.120087	0.582379	-0.014940	75.213058	34.344570	34.450718	0.000000	0.000000	0.000000	0.000000	0.000000	0.000000	0.013505	-0.026665	0.024974	0.000000	0.000000	1.000000	116.000000	0.000000
15152.274662	-0.120129	0.582310	-0.014702	75.213058	34.344570	34.450718	0.000000	0.000000	0.000000	0.000000	0.000000	0.000000	-0.012571	-0.020713	0.071211	0.000000	0.000000	1.000000	116.000000	0.000000
15152.277996	-0.120129	0.582310	-0.014702	75.213058	34.344570	34.450718	0.000000	0.000000	0.000000	0.000000	0.000000	0.000000	-0.012571	-0.020713	0.071211	0.000000	0.000000	1.000000	116.000000	0.000000
15152.281329	-0.120129	0.582310	-0.014702	75.213058	34.344570	34.450718	0.000000	0.000000	0.000000	0.000000	0.000000	0.000000	-0.012571	-0.020713	0.071211	0.000000	0.000000	1.000000	116.000000	0.000000
15152.284662	-0.120129	0.582310	-0.014702	75.213058	34.344570	34.450718	0.000000	0.000000	0.000000	0.000000	0.000000	0.000000	-0.012571	-0.020713	0.071211	0.000000	0.000000	1.000000	116.000000	0.000000
15152.287996	-0.120159	0.582301	-0.014593	75.213058	34.344570	34.450718	0.000000	0.000000	0.000000	0.000000	0.000000	0.000000	-0.008897	-0.002844	0.032768	0.000000	0.000000	1.000000	116.000000	0.000000
15152.291329	-0.120159	0.582301	-0.014593	75.213058	34.344570	34.450718	0.000000	0.000000	0.000000	0.000000	0.000000	0.000000	-0.008897	-0.002844	0.032768	0.000000	0.000000	1.000000	116.000000	0.000000
15152.294662	-0.120159	0.582301	-0.014593	75.207703	34.329075	34.436337	0.000000	0.000000	0.000000	0.000000	0.000000	0.000000	-0.008897	-0.002844	0.032768	0.000000	0.000000	1.000000	116.000000	0.000000
15152.297996	-0.120159	0.582301	-0.014593	75.207703	34.329075	34.436337	0.000000	0.000000	0.000000	0.000000	0.000000	0.000000	-0.008897	-0.002844	0.032768	0.000000	0.000000	1.000000	116.000000	0.000000
15152.301329	-0.120210	0.582291	-0.014489	75.207703	34.329075	34.436337	0.000000	0.000000	0.000000	0.000000	0.000000	0.000000	-0.015201	-0.002858	0.031054	0.000000	0.000000	1.000000	116.000000	0.000000
15152.304662	-0.120210	0.582291	-0.014489	75.197754	34.306946	34.421204	0.000000	0.000000	0.000000	0.000000	0.000000	0.000000	-0.015201	-0.002858	0.031054	0.000000	0.000000	1.000000	116.000000	0.000000
15152.307996	-0.120210	0.582291	-0.014489	75.197754	34.306946	34.421204	0.000000	0.000000	0.000000	0.000000	0.000000	0.000000	-0.015201	-0.002858	0.031054	0.000000	0.000000	1.000000	116.000000	0.000000
15152.311329	-0.120210	0.582291	-0.014489	75.197754	34.306946	34.421204	0.000000	0.000000	0.000000	0.000000	0.000000	0.000000	-0.015201	-0.002858	0.031054	0.000000	0.000000	1.000000	116.000000	0.000000
15152.314662	-0.120300	0.582377	-0.014240	75.189117	34.282314	34.401829	0.000000	0.000000	0.000000	0.000000	0.000000	0.000000	-0.027071	0.025638	0.074759	0.000000	0.000000	1.000000	116.000000	0.000000
15152.317996	-0.120300	0.582377	-0.014240	75.189117	34.282314	34.401829	0.000000	0.000000	0.000000	0.000000	0.000000	0.000000	-0.027071	0.025638	0.074759	0.000000	0.000000	1.000000	116.000000	0.000000
15152.321329	-0.120300	0.582377	-0.014240	75.189117	34.282314	34.401829	0.000000	0.000000	0.000000	0.000000	0.000000	0.000000	-0.027071	0.025638	0.074759	0.000000	0.000000	1.000000	116.000000	0.000000
15152.324662	-0.120362	0.582447	-0.014094	75.177650	34.237171	34.359600	0.000000	0.000000	0.000000	0.000000	0.000000	0.000000	-0.018715	0.020998	0.043965	0.000000	0.000000	1.000000	116.000000	0.000000
15152.327996	-0.120362	0.582447	-0.014094	75.177650	34.237171	34.359600	0.000000	0.000000	0.000000	0.000000	0.000000	0.000000	-0.018715	0.020998	0.043965	0.000000	0.000000	1.000000	116.000000	0.000000
15152.331329	-0.120362	0.582447	-0.014094	75.177650	34.237171	34.359600	0.000000	0.000000	0.000000	0.000000	0.000000	0.000000	-0.018715	0.020998	0.043965	0.000000	0.000000	1.000000	116.000000	0.000000
15152.334662	-0.120362	0.582447	-0.014094	75.164162	34.185867	34.308167	0.000000	0.000000	0.000000	0.000000	0.000000	0.000000	-0.018715	0.020998	0.043965	0.000000	0.000000	1.000000	116.000000	0.000000
15152.337996	-0.120391	0.582530	-0.013988	75.164162	34.185867	34.308167	0.000000	0.000000	0.000000	0.000000	0.000000	0.000000	-0.008631	0.025164	0.031776	0.000000	0.000000	1.000000	116.000000	0.000000
15152.341329	-0.120391	0.582530	-0.013988	75.164162	34.185867	34.308167	0.000000	0.000000	0.000000	0.000000	0.000000	0.000000	-0.008631	0.025164	0.031776	0.000000	0.000000	1.000000	116.000000	0.000000
15152.344662	-0.120391	0.582530	-0.013988	75.153954	34.141022	34.261780	0.000000	0.000000	0.000000	0.000000	0.000000	0.000000	-0.008631	0.025164	0.031776	0.000000	0.000000	1.000000	116.000000	0.000000
15152.347996	-0.120391	0.582530	-0.013988	75.153954	34.141022	34.261780	0.000000	0.000000	0.000000	0.000000	0.000000	0.000000	-0.008631	0.025164	0.031776	0.000000	0.000000	1.000000	116.000000	0.000000
15152.351329	-0.120431	0.582626	-0.013842	75.153954	34.141022	34.261780	0.000000	0.000000	0.000000	0.000000	0.000000	0.000000	-0.011866	0.028533	0.043679	0.000000	0.000000	1.000000	116.000000	0.000000
15152.354662	-0.120431	0.582626	-0.013842	75.141731	34.087345	34.206242	0.000000	0.000000	0.000000	0.000000	0.000000	0.000000	-0.011866	0.028533	0.043679	0.000000	0.000000	1.000000	116.000000	0.000000
15152.357996	-0.120431	0.582626	-0.013842	75.141731	34.087345	34.206242	0.000000	0.000000	0.000000	0.000000	0.000000	0.000000	-0.011866	0.028533	0.043679	0.000000	0.000000	1.000000	116.000000	0.000000
15152.361329	-0.120431	0.582626	-0.013842	75.141731	34.087345	34.206242	0.000000	0.000000	0.000000	0.000000	0.000000	0.000000	-0.011866	0.028533	0.043679	0.000000	0.000000	1.000000	116.000000	0.000000
15152.364662	-0.120509	0.582793	-0.013636	75.131508	34.039940	34.160011	0.000000	0.000000	0.000000	0.000000	0.000000	0.000000	-0.023567	0.050348	0.061796	0.000000	0.000000	1.000000	116.000000	0.000000
15152.367996	-0.120509	0.582793	-0.013636	75.131508	34.039940	34.160011	0.000000	0.000000	0.000000	0.000000	0.000000	0.000000	-0.023567	0.050348	0.061796	0.000000	0.000000	1.000000	116.000000	0.000000
15152.371329	-0.120509	0.582793	-0.013636	75.131508	34.039940	34.160011	0.000000	0.000000	0.000000	0.000000	0.000000	0.000000	-0.023567	0.050348	0.061796	0.000000	0.000000	1.000000	116.000000	0.000000
15152.374662	-0.120509	0.582793	-0.013636	75.125389	34.007725	34.132305	0.000000	0.000000	0.000000	0.000000	0.000000	0.000000	-0.023567	0.050348	0.061796	0.000000	0.000000	1.000000	116.000000	0.000000
15152.377996	-0.120569	0.582866	-0.013582	75.125389	34.007725	34.132305	0.000000	0.000000	0.000000	0.000000	0.000000	0.000000	-0.018024	0.021802	0.016406	0.000000	0.000000	1.000000	116.000000	0.000000
15152.381329	-0.120569	0.582866	-0.013582	75.125389	34.007725	34.132305	0.000000	0.000000	0.000000	0.000000	0.000000	0.000000	-0.018024	0.021802	0.016406	0.000000	0.000000	1.000000	116.000000	0.000000
15152.384662	-0.120569	0.582866	-0.013582	75.119225	33.975506	34.104603	0.000000	0.000000	0.000000	0.000000	0.000000	0.000000	-0.018024	0.021802	0.016406	0.000000	0.000000	1.000000	116.000000	0.000000
15152.387996	-0.120569	0.582866	-0.013582	75.119225	33.975506	34.104603	0.000000	0.000000	0.000000	0.000000	0.000000	0.000000	-0.018024	0.021802	0.016406	0.000000	0.000000	1.000000	116.000000	0.000000
15152.391329	-0.120625	0.582921	-0.013543	75.119225	33.975506	34.104603	0.000000	0.000000	0.000000	0.000000	0.000000	0.000000	-0.016680	0.016374	0.011441	0.000000	0.000000	1.000000	116.000000	0.000000
15152.394662	-0.120625	0.582921	-0.013543	75.115150	33.952251	34.086170	0.000000	0.000000	0.000000	0.000000	0.000000	0.000000	-0.016680	0.016374	0.011441	0.000000	0.000000	1.000000	116.000000	0.000000
15152.397996	-0.120625	0.582921	-0.013543	75.115150	33.952251	34.086170	0.000000	0.000000	0.000000	0.000000	0.000000	0.000000	-0.016680	0.016374	0.011441	0.000000	0.000000	1.000000	116.000000	0.000000
15152.401329	-0.120625	0.582921	-0.013543	75.115150	33.952251	34.086170	0.000000	0.000000	0.000000	0.000000	0.000000	0.000000	-0.016680	0.016374	0.011441	0.000000	0.000000	1.000000	116.000000	0.000000
15152.404662	-0.120718	0.582957	-0.013533	75.113098	33.937901	34.076946	0.000000	0.000000	0.000000	0.000000	0.000000	0.000000	-0.027969	0.010890	0.003041	0.000000	0.000000	1.000000	116.000000	0.000000
15152.407996	-0.120718	0.582957	-0.013533	75.113098	33.937901	34.076946	0.000000	0.000000	0.000000	0.000000	0.000000	0.000000	-0.027969	0.010890	0.003041	0.000000	0.000000	1.000000	116.000000	0.000000
15152.411329	-0.120718	0.582957	-0.013533	75.113098	33.937901	34.076946	0.000000	0.000000	0.000000	0.000000	0.000000	0.000000	-0.027969	0.010890	0.003041	0.000000	0.000000	1.000000	116.000000	0.000000
15152.414662	-0.120718	0.582957	-0.013533	75.113091	33.932453	34.076939	0.000000	0.000000	0.000000	0.000000	0.000000	0.000000	-0.027969	0.010890	0.003041	0.000000	0.000000	1.000000	116.000000	0.000000
15152.417996	-0.120760	0.582957	-0.013545	75.113091	33.932453	34.076939	0.000000	0.000000	0.000000	0.000000	0.000000	0.000000	-0.012637	0.000000	-0.003439	0.000000	0.000000	1.000000	116.000000	0.000000
15152.421329	-0.120760	0.582957	-0.013545	75.113091	33.932453	34.076939	0.000000	0.000000	0.000000	0.000000	0.000000	0.000000	-0.012637	0.000000	-0.003439	0.000000	0.000000	1.000000	116.000000	0.000000
15152.424662	-0.120760	0.582957	-0.013545	75.112579	33.943771	34.094746	0.000000	0.000000	0.000000	0.000000	0.000000	0.000000	-0.012637	0.000000	-0.003439	0.000000	0.000000	1.000000	116.000000	0.000000
15152.427996	-0.120760	0.582957	-0.013545	75.112579	33.943771	34.094746	0.000000	0.000000	0.000000	0.000000	0.000000	0.000000	-0.012637	0.000000	-0.003439	0.000000	0.000000	1.000000	116.000000	0.000000
15152.431329	-0.120791	0.582946	-0.013596	75.112579	33.943771	34.094746	0.000000	0.000000	0.000000	0.000000	0.000000	0.000000	-0.009392	-0.003369	-0.015343	0.000000	0.000000	1.000000	116.000000	0.000000
15152.434662	-0.120791	0.582946	-0.013596	75.108780	33.948727	34.107620	0.000000	0.000000	0.000000	0.000000	0.000000	0.000000	-0.009392	-0.003369	-0.015343	0.000000	0.000000	1.000000	116.000000	0.000000
15152.437996	-0.120791	0.582946	-0.013596	75.108780	33.948727	34.107620	0.000000	0.000000	0.000000	0.000000	0.000000	0.000000	-0.009392	-0.003369	-0.015343	0.000000	0.000000	1.000000	116.000000	0.000000
15152.441329	-0.120791	0.582946	-0.013596	75.108780	33.948727	34.107620	0.000000	0.000000	0.000000	0.000000	0.000000	0.000000	-0.009392	-0.003369	-0.015343	0.000000	0.000000	1.000000	116.000000	0.000000
15152.444662	-0.120755	0.582916	-0.013646	75.108269	33.965466	34.125412	0.000000	0.000000	0.000000	0.000000	0.000000	0.000000	0.010906	-0.008833	-0.015141	0.000000	0.000000	1.000000	116.000000	0.000000
15152.447996	-0.120755	0.582916	-0.013646	75.108269	33.965466	34.125412	0.000000	0.000000	0.000000	0.000000	0.000000	0.000000	0.010906	-0.008833	-0.015141	0.000000	0.000000	1.000000	116.000000	0.000000
15152.451329	-0.120755	0.582916	-0.013646	75.108269	33.965466	34.125412	0.000000	0.000000	0.000000	0.000000	0.000000	0.000000	0.010906	-0.008833	-0.015141	0.000000	0.000000	1.000000	116.000000	0.000000
15152.454662	-0.120755	0.582916	-0.013646	75.112343	33.983284	34.143848	0.000000	0.000000	0.000000	0.000000	0.000000	0.000000	0.010906	-0.008833	-0.015141	0.000000	0.000000	1.000000	116.000000	0.000000
15152.457996	-0.120751	0.582898	-0.013663	75.112343	33.983284	34.143848	0.000000	0.000000	0.000000	0.000000	0.000000	0.000000	0.001351	-0.005456	-0.004958	0.000000	0.000000	1.000000	116.000000	0.000000
15152.461329	-0.120751	0.582898	-0.013663	75.112343	33.983284	34.143848	0.000000	0.000000	0.000000	0.000000	0.000000	0.000000	0.001351	-0.005456	-0.004958	0.000000	0.000000	1.000000	116.000000	0.000000
15152.464662	-0.120751	0.582898	-0.013663	75.114395	33.992214	34.153091	0.000000	0.000000	0.000000	0.000000	0.000000	0.000000	0.001351	-0.005456	-0.004958	0.000000	0.000000	1.000000	116.000000	0.000000
15152.467996	-0.120751	0.582898	-0.013663	75.114395	33.992214	34.153091	0.000000	0.000000	0.000000	0.000000	0.000000	0.000000	0.001351	-0.005456	-0.004958	0.000000	0.000000	1.000000	116.000000	0.000000
15152.471329	-0.120735	0.582869	-0.013719	75.114395	33.992214	34.153091	0.000000	0.000000	0.000000	0.000000	0.000000	0.000000	0.004590	-0.008828	-0.016863	0.000000	0.000000	1.000000	116.000000	0.000000
15152.474662	-0.120735	0.582869	-0.013719	75.118500	34.010048	34.171547	0.000000	0.000000	0.000000	0.000000	0.000000	0.000000	0.004590	-0.008828	-0.016863	0.000000	0.000000	1.000000	116.000000	0.000000
15152.477996	-0.120735	0.582869	-0.013719	75.118500	34.010048	34.171547	0.000000	0.000000	0.000000	0.000000	0.000000	0.000000	0.004590	-0.008828	-0.016863	0.000000	0.000000	1.000000	116.000000	0.000000
15152.481329	-0.120735	0.582869	-0.013719	75.118500	34.010048	34.171547	0.000000	0.000000	0.000000	0.000000	0.000000	0.000000	0.004590	-0.008828	-0.016863	0.000000	0.000000	1.000000	116.000000	0.000000
15152.484662	-0.120714	0.582846	-0.013798	75.119255	34.021523	34.185066	0.000000	0.000000	0.000000	0.000000	0.000000	0.000000	0.006481	-0.006733	-0.023810	0.000000	0.000000	1.000000	116.000000	0.000000
15152.487996	-0.120714	0.582846	-0.013798	75.119255	34.021523	34.185066	0.000000	0.000000	0.000000	0.000000	0.000000	0.000000	0.006481	-0.006733	-0.023810	0.000000	0.000000	1.000000	116.000000	0.000000
15152.491329	-0.120714	0.582846	-0.013798	75.119255	34.021523	34.185066	0.000000	0.000000	0.000000	0.000000	0.000000	0.000000	0.006481	-0.006733	-0.023810	0.000000	0.000000	1.000000	116.000000	0.000000
15152.494662	-0.120714	0.582846	-0.013798	75.121292	34.030441	34.194290	0.000000	0.000000	0.000000	0.000000	0.000000	0.000000	0.006481	-0.006733	-0.023810	0.000000	0.000000	1.000000	116.000000	0.000000
15152.497996	-0.120709	0.582828	-0.013815	75.121292	34.030441	34.194290	0.000000	0.000000	0.000000	0.000000	0.000000	0.000000	0.001350	-0.005448	-0.004959	0.000000	0.000000	1.000000	116.000000	0.000000
15152.501329	-0.120709	0.582828	-0.013815	75.121292	34.030441	34.194290	0.000000	0.000000	0.000000	0.000000	0.000000	0.000000	0.001350	-0.005448	-0.004959	0.000000	0.000000	1.000000	116.000000	0.000000
15152.504662	-0.120709	0.582828	-0.013815	75.121292	34.030441	34.194290	0.000000	0.000000	0.000000	0.000000	0.000000	0.000000	0.001350	-0.005448	-0.004959	0.000000	0.000000	1.000000	116.000000	0.000000
15152.507996	-0.120709	0.582828	-0.013815	75.121292	34.030441	34.194290	0.000000	0.000000	0.000000	0.000000	0.000000	0.000000	0.001350	-0.005448	-0.004959	0.000000	0.000000	1.000000	116.000000	0.000000
15152.511329	-0.120705	0.582810	-0.013831	75.121292	34.030441	34.194290	0.000000	0.000000	0.000000	0.000000	0.000000	0.000000	0.001350	-0.005451	-0.004959	0.000000	0.000000	1.000000	116.000000	0.000000
15152.514662	-0.120705	0.582810	-0.013831	75.123337	34.039375	34.203537	0.000000	0.000000	0.000000	0.000000	0.000000	0.000000	0.001350	-0.005451	-0.004959	0.000000	0.000000	1.000000	116.000000	0.000000
15152.517996	-0.120705	0.582810	-0.013831	75.123337	34.039375	34.203537	0.000000	0.000000	0.000000	0.000000	0.000000	0.000000	0.001350	-0.005451	-0.004959	0.000000	0.000000	1.000000	116.000000	0.000000
15152.521329	-0.120705	0.582810	-0.013831	75.123337	34.039375	34.203537	0.000000	0.000000	0.000000	0.000000	0.000000	0.000000	0.001350	-0.005451	-0.004959	0.000000	0.000000	1.000000	116.000000	0.000000
15152.524662	-0.120743	0.582814	-0.013774	75.121292	34.027714	34.194283	0.000000	0.000000	0.000000	0.000000	0.000000	0.000000	-0.011446	0.001303	0.017133	0.000000	0.000000	1.000000	116.000000	0.000000
15152.527996	-0.120743	0.582814	-0.013774	75.121292	34.027714	34.194283	0.000000	0.000000	0.000000	0.000000	0.000000	0.000000	-0.011446	0.001303	0.017133	0.000000	0.000000	1.000000	116.000000	0.000000
15152.531329	-0.120743	0.582814	-0.013774	75.121292	34.027714	34.194283	0.000000	0.000000	0.000000	0.000000	0.000000	0.000000	-0.011446	0.001303	0.017133	0.000000	0.000000	1.000000	116.000000	0.000000
15152.534662	-0.120743	0.582814	-0.013774	75.119255	34.016079	34.185059	0.000000	0.000000	0.000000	0.000000	0.000000	0.000000	-0.011446	0.001303	0.017133	0.000000	0.000000	1.000000	116.000000	0.000000
15152.537996	-0.120775	0.582825	-0.013740	75.119255	34.016079	34.185059	0.000000	0.000000	0.000000	0.000000	0.000000	0.000000	-0.009558	0.003367	0.010185	0.000000	0.000000	1.000000	116.000000	0.000000
15152.541329	-0.120775	0.582825	-0.013740	75.119255	34.016079	34.185059	0.000000	0.000000	0.000000	0.000000	0.000000	0.000000	-0.009558	0.003367	0.010185	0.000000	0.000000	1.000000	116.000000	0.000000
15152.544662	-0.120775	0.582825	-0.013740	75.117203	34.004440	34.175827	0.000000	0.000000	0.000000	0.000000	0.000000	0.000000	-0.009558	0.003367	0.010185	0.000000	0.000000	1.000000	116.000000	0.000000
15152.547996	-0.120775	0.582825	-0.013740	75.117203	34.004440	34.175827	0.000000	0.000000	0.000000	0.000000	0.000000	0.000000	-0.009558	0.003367	0.010185	0.000000	0.000000	1.000000	116.000000	0.000000
15152.551329	-0.120807	0.582837	-0.013706	75.117203	34.004440	34.175827	0.000000	0.000000	0.000000	0.000000	0.000000	0.000000	-0.009559	0.003374	0.010185	0.000000	0.000000	1.000000	116.000000	0.000000
15152.554662	-0.120807	0.582837	-0.013706	75.115158	33.992786	34.166588	0.000000	0.000000	0.000000	0.000000	0.000000	0.000000	-0.009559	0.003374	0.010185	0.000000	0.000000	1.000000	116.000000	0.000000
15152.557996	-0.120807	0.582837	-0.013706	75.115158	33.992786	34.166588	0.000000	0.000000	0.000000	0.000000	0.000000	0.000000	-0.009559	0.003374	0.010185	0.000000	0.000000	1.000000	116.000000	0.000000
15152.561329	-0.120807	0.582837	-0.013706	75.115158	33.992786	34.166588	0.000000	0.000000	0.000000	0.000000	0.000000	0.000000	-0.009559	0.003374	0.010185	0.000000	0.000000	1.000000	116.000000	0.000000
15152.564662	-0.120862	0.582891	-0.013668	75.111069	33.972240	34.148140	0.000000	0.000000	0.000000	0.000000	0.000000	0.000000	-0.016684	0.016346	0.011434	0.000000	0.000000	1.000000	116.000000	0.000000
15152.567996	-0.120862	0.582891	-0.013668	75.111069	33.972240	34.148140	0.000000	0.000000	0.000000	0.000000	0.000000	0.000000	-0.016684	0.016346	0.011434	0.000000	0.000000	1.000000	116.000000	0.000000
15152.571329	-0.120862	0.582891	-0.013668	75.111069	33.972240	34.148140	0.000000	0.000000	0.000000	0.000000	0.000000	0.000000	-0.016684	0.016346	0.011434	0.000000	0.000000	1.000000	116.000000	0.000000
15152.574662	-0.120862	0.582891	-0.013668	75.109032	33.957890	34.138920	0.000000	0.000000	0.000000	0.000000	0.000000	0.000000	-0.016684	0.016346	0.011434	0.000000	0.000000	1.000000	116.000000	0.000000
15152.577996	-0.120915	0.582902	-0.013640	75.109032	33.957890	34.138920	0.000000	0.000000	0.000000	0.000000	0.000000	0.000000	-0.015876	0.003390	0.008460	0.000000	0.000000	1.000000	116.000000	0.000000
15152.581329	-0.120915	0.582902	-0.013640	75.109032	33.957890	34.138920	0.000000	0.000000	0.000000	0.000000	0.000000	0.000000	-0.015876	0.003390	0.008460	0.000000	0.000000	1.000000	116.000000	0.000000
15152.584662	-0.120915	0.582902	-0.013640	75.104416	33.945923	34.130287	0.000000	0.000000	0.000000	0.000000	0.000000	0.000000	-0.015876	0.003390	0.008460	0.000000	0.000000	1.000000	116.000000	0.000000
15152.587996	-0.120915	0.582902	-0.013640	75.104416	33.945923	34.130287	0.000000	0.000000	0.000000	0.000000	0.000000	0.000000	-0.015876	0.003390	0.008460	0.000000	0.000000	1.000000	116.000000	0.000000
15152.591329	-0.120976	0.582928	-0.013664	75.104416	33.945923	34.130287	0.000000	0.000000	0.000000	0.000000	0.000000	0.000000	-0.018409	0.007518	-0.007155	0.000000	0.000000	1.000000	116.000000	0.000000
15152.594662	-0.120976	0.582928	-0.013664	75.096756	33.955788	34.155987	0.000000	0.000000	0.000000	0.000000	0.000000	0.000000	-0.018409	0.007518	-0.007155	0.000000	0.000000	1.000000	116.000000	0.000000
15152.597996	-0.120976	0.582928	-0.013664	75.096756	33.955788	34.155987	0.000000	0.000000	0.000000	0.000000	0.000000	0.000000	-0.018409	0.007518	-0.007155	0.000000	0.000000	1.000000	116.000000	0.000000
15152.601329	-0.120976	0.582928	-0.013664	75.096756	33.955788	34.155987	0.000000	0.000000	0.000000	0.000000	0.000000	0.000000	-0.018409	0.007518	-0.007155	0.000000	0.000000	1.000000	116.000000	0.000000
15152.604662	-0.121086	0.582946	-0.013676	75.080681	33.966763	34.193867	0.000000	0.000000	0.000000	0.000000	0.000000	0.000000	-0.032934	0.005464	-0.003661	0.000000	0.000000	1.000000	116.000000	0.000000
15152.607996	-0.121086	0.582946	-0.013676	75.080681	33.966763	34.193867	0.000000	0.000000	0.000000	0.000000	0.000000	0.000000	-0.032934	0.005464	-0.003661	0.000000	0.000000	1.000000	116.000000	0.000000
15152.611329	-0.121086	0.582946	-0.013676	75.080681	33.966763	34.193867	0.000000	0.000000	0.000000	0.000000	0.000000	0.000000	-0.032934	0.005464	-0.003661	0.000000	0.000000	1.000000	116.000000	0.000000
15152.614662	-0.121112	0.582964	-0.013665	75.062042	33.988163	34.240196	0.000000	0.000000	0.000000	0.000000	0.000000	0.000000	-0.007668	0.005449	0.003232	0.000000	0.000000	1.000000	116.000000	0.000000
15152.617996	-0.121112	0.582964	-0.013665	75.062042	33.988163	34.240196	0.000000	0.000000	0.000000	0.000000	0.000000	0.000000	-0.007668	0.005449	0.003232	0.000000	0.000000	1.000000	116.000000	0.000000
15152.621329	-0.121112	0.582964	-0.013665	75.062042	33.988163	34.240196	0.000000	0.000000	0.000000	0.000000	0.000000	0.000000	-0.007668	0.005449	0.003232	0.000000	0.000000	1.000000	116.000000	0.000000
15152.624662	-0.121112	0.582964	-0.013665	75.043381	34.009483	34.278465	0.000000	0.000000	0.000000	0.000000	0.000000	0.000000	-0.007668	0.005449	0.003232	0.000000	0.000000	1.000000	116.000000	0.000000
15152.627996	-0.121137	0.582982	-0.013655	75.043381	34.009483	34.278465	0.000000	0.000000	0.000000	0.000000	0.000000	0.000000	-0.007669	0.005452	0.003231	0.000000	0.000000	1.000000	116.000000	0.000000
15152.631329	-0.121137	0.582982	-0.013655	75.043381	34.009483	34.278465	0.000000	0.000000	0.000000	0.000000	0.000000	0.000000	-0.007669	0.005452	0.003231	0.000000	0.000000	1.000000	116.000000	0.000000
15152.634662	-0.121137	0.582982	-0.013655	75.025986	34.033638	34.280483	0.000000	0.000000	0.000000	0.000000	0.000000	0.000000	-0.007669	0.005452	0.003231	0.000000	0.000000	1.000000	116.000000	0.000000
15152.637996	-0.121137	0.582982	-0.013655	75.025986	34.033638	34.280483	0.000000	0.000000	0.000000	0.000000	0.000000	0.000000	-0.007669	0.005452	0.003231	0.000000	0.000000	1.000000	116.000000	0.000000
15152.641329	-0.121127	0.582993	-0.013609	75.025986	34.033638	34.280483	0.000000	0.000000	0.000000	0.000000	0.000000	0.000000	0.003067	0.003367	0.013625	0.000000	0.000000	1.000000	116.000000	0.000000
15152.644662	-0.121127	0.582993	-0.013609	75.006058	34.057327	34.195217	0.000000	0.000000	0.000000	0.000000	0.000000	0.000000	0.003067	0.003367	0.013625	0.000000	0.000000	1.000000	116.000000	0.000000
15152.647996	-0.121127	0.582993	-0.013609	75.006058	34.057327	34.195217	0.000000	0.000000	0.000000	0.000000	0.000000	0.000000	0.003067	0.003367	0.013625	0.000000	0.000000	1.000000	116.000000	0.000000
15152.651329	-0.121127	0.582993	-0.013609	75.006058	34.057327	34.195217	0.000000	0.000000	0.000000	0.000000	0.000000	0.000000	0.003067	0.003367	0.013625	0.000000	0.000000	1.000000	116.000000	0.000000
15152.654662	-0.121184	0.583000	-0.013650	74.979942	34.115948	34.050396	0.000000	0.000000	0.000000	0.000000	0.000000	0.000000	-0.017054	0.002093	-0.012120	0.000000	0.000000	1.000000	116.000000	0.000000
15152.657996	-0.121184	0.583000	-0.013650	74.979942	34.115948	34.050396	0.000000	0.000000	0.000000	0.000000	0.000000	0.000000	-0.017054	0.002093	-0.012120	0.000000	0.000000	1.000000	116.000000	0.000000
15152.661329	-0.121184	0.583000	-0.013650	74.979942	34.115948	34.050396	0.000000	0.000000	0.000000	0.000000	0.000000	0.000000	-0.017054	0.002093	-0.012120	0.000000	0.000000	1.000000	116.000000	0.000000
15152.664662	-0.121184	0.583000	-0.013650	74.931999	34.211056	33.960995	0.000000	0.000000	0.000000	0.000000	0.000000	0.000000	-0.017054	0.002093	-0.012120	0.000000	1.000000	1.000000	116.000000	0.000000
15152.667996	-0.121247	0.582978	-0.013752	74.931999	34.211056	33.960995	0.000000	0.000000	0.000000	0.000000	0.000000	0.000000	-0.018759	-0.006756	-0.030704	0.000000	1.000000	1.000000	116.000000	0.000000
