# Supplementary material for: Haptic Guidance Needs to Be Intuitive Not Just Informative to Improve Human Motor Accuracy
Source: PLoS One. 2016 Mar 16;11(3):e0150912. doi: 10.1371/journal.pone.0150912 (PMC4794196; doi:10.1371/journal.pone.0150912)
Supplement: S1 Data — (ZIP) [file pone.0150912.s001.zip › Subject6/exp1_0117.txt]

Time	PosX	PosY	PosZ	RotX	RotY	RotZ	ForceX	ForceY	ForceZ	MomentX	MomentY	MomentZ	VelocityX	VelocityY	VelocityZ	CalibratedWeight	ButtonDown	Condition	Trial	Visual
15154.072417	0.001224	0.503454	0.248015	75.673378	28.835871	30.061083	0.000000	0.000000	0.000000	0.000000	0.000000	0.000000	-0.020163	-0.008570	-0.042280	0.000000	1.000000	1.000000	117.000000	1.000000
15154.075750	0.001224	0.503454	0.248015	75.673378	28.835871	30.061083	0.000000	0.000000	0.000000	0.000000	0.000000	0.000000	-0.020163	-0.008570	-0.042280	0.000000	1.000000	1.000000	117.000000	1.000000
15154.079084	0.001224	0.503454	0.248015	75.673378	28.835871	30.061083	0.000000	0.000000	0.000000	0.000000	0.000000	0.000000	-0.020163	-0.008570	-0.042280	0.000000	1.000000	1.000000	117.000000	1.000000
15154.082417	0.001224	0.503454	0.248015	75.678871	28.842218	30.073256	0.000000	0.000000	0.000000	0.000000	0.000000	0.000000	-0.020163	-0.008570	-0.042280	0.000000	1.000000	1.000000	117.000000	1.000000
15154.085750	0.001157	0.503393	0.247972	75.678871	28.842218	30.073256	0.000000	0.000000	0.000000	0.000000	0.000000	0.000000	-0.020107	-0.018270	-0.013064	0.000000	1.000000	1.000000	117.000000	1.000000
15154.089084	0.001157	0.503393	0.247972	75.678871	28.842218	30.073256	0.000000	0.000000	0.000000	0.000000	0.000000	0.000000	-0.020107	-0.018270	-0.013064	0.000000	1.000000	1.000000	117.000000	1.000000
15154.092417	0.001157	0.503393	0.247972	75.689873	28.860384	30.097614	0.000000	0.000000	0.000000	0.000000	0.000000	0.000000	-0.020107	-0.018270	-0.013064	0.000000	1.000000	1.000000	117.000000	1.000000
15154.095750	0.001056	0.503314	0.247945	75.689873	28.860384	30.097614	0.000000	0.000000	0.000000	0.000000	0.000000	0.000000	-0.030139	-0.023735	-0.007930	0.000000	1.000000	1.000000	117.000000	1.000000
15154.099084	0.001056	0.503314	0.247945	75.689873	28.860384	30.097614	0.000000	0.000000	0.000000	0.000000	0.000000	0.000000	-0.030139	-0.023735	-0.007930	0.000000	1.000000	1.000000	117.000000	1.000000
15154.102417	0.001056	0.503314	0.247945	75.703560	28.881800	30.128136	0.000000	0.000000	0.000000	0.000000	0.000000	0.000000	-0.030139	-0.023735	-0.007930	0.000000	1.000000	1.000000	117.000000	1.000000
15154.105750	0.001056	0.503314	0.247945	75.703560	28.881800	30.128136	0.000000	0.000000	0.000000	0.000000	0.000000	0.000000	-0.030139	-0.023735	-0.007930	0.000000	1.000000	1.000000	117.000000	1.000000
15154.109084	0.000989	0.503174	0.247875	75.703560	28.881800	30.128136	0.000000	0.000000	0.000000	0.000000	0.000000	0.000000	-0.020113	-0.042001	-0.021061	0.000000	1.000000	1.000000	117.000000	1.000000
15154.112417	0.000989	0.503174	0.247875	75.725533	28.921053	30.177061	0.000000	0.000000	0.000000	0.000000	0.000000	0.000000	-0.020113	-0.042001	-0.021061	0.000000	1.000000	1.000000	117.000000	1.000000
15154.115750	0.000989	0.503174	0.247875	75.725533	28.921053	30.177061	0.000000	0.000000	0.000000	0.000000	0.000000	0.000000	-0.020113	-0.042001	-0.021061	0.000000	1.000000	1.000000	117.000000	1.000000
15154.119084	0.000989	0.503174	0.247875	75.725533	28.921053	30.177061	0.000000	0.000000	0.000000	0.000000	0.000000	0.000000	-0.020113	-0.042001	-0.021061	0.000000	1.000000	1.000000	117.000000	1.000000
15154.122417	0.000821	0.502750	0.247601	75.758438	28.987022	30.250738	0.000000	0.000000	0.000000	0.000000	0.000000	0.000000	-0.050300	-0.127165	-0.082271	0.000000	1.000000	1.000000	117.000000	1.000000
15154.125750	0.000821	0.502750	0.247601	75.758438	28.987022	30.250738	0.000000	0.000000	0.000000	0.000000	0.000000	0.000000	-0.050300	-0.127165	-0.082271	0.000000	1.000000	1.000000	117.000000	1.000000
15154.129084	0.000821	0.502750	0.247601	75.758438	28.987022	30.250738	0.000000	0.000000	0.000000	0.000000	0.000000	0.000000	-0.050300	-0.127165	-0.082271	0.000000	1.000000	1.000000	117.000000	1.000000
15154.132417	0.000821	0.502750	0.247601	75.794876	29.062483	30.331734	0.000000	0.000000	0.000000	0.000000	0.000000	0.000000	-0.050300	-0.127165	-0.082271	0.000000	1.000000	1.000000	117.000000	1.000000
15154.135750	0.000788	0.502464	0.247365	75.794876	29.062483	30.331734	0.000000	0.000000	0.000000	0.000000	0.000000	0.000000	-0.010116	-0.085740	-0.070787	0.000000	1.000000	1.000000	117.000000	1.000000
15154.139084	0.000788	0.502464	0.247365	75.794876	29.062483	30.331734	0.000000	0.000000	0.000000	0.000000	0.000000	0.000000	-0.010116	-0.085740	-0.070787	0.000000	1.000000	1.000000	117.000000	1.000000
15154.142417	0.000788	0.502464	0.247365	75.835609	29.140739	30.417316	0.000000	0.000000	0.000000	0.000000	0.000000	0.000000	-0.010116	-0.085740	-0.070787	0.000000	1.000000	1.000000	117.000000	1.000000
15154.145750	0.000788	0.502464	0.247365	75.835609	29.140739	30.417316	0.000000	0.000000	0.000000	0.000000	0.000000	0.000000	-0.010116	-0.085740	-0.070787	0.000000	1.000000	1.000000	117.000000	1.000000
15154.149084	0.000754	0.502116	0.247053	75.835609	29.140739	30.417316	0.000000	0.000000	0.000000	0.000000	0.000000	0.000000	-0.010134	-0.104516	-0.093538	0.000000	1.000000	1.000000	117.000000	1.000000
15154.152417	0.000754	0.502116	0.247053	75.850784	29.140032	30.424818	0.000000	0.000000	0.000000	0.000000	0.000000	0.000000	-0.010134	-0.104516	-0.093538	0.000000	1.000000	1.000000	117.000000	1.000000
15154.155750	0.000754	0.501725	0.246680	75.850784	29.140032	30.424818	0.000000	0.000000	0.000000	0.000000	0.000000	0.000000	-0.000120	-0.117177	-0.111979	0.000000	1.000000	1.000000	117.000000	1.000000
15154.159084	0.000754	0.501725	0.246680	75.850784	29.140032	30.424818	0.000000	0.000000	0.000000	0.000000	0.000000	0.000000	-0.000120	-0.117177	-0.111979	0.000000	1.000000	1.000000	117.000000	1.000000
15154.162417	0.000754	0.501725	0.246680	75.819893	29.003757	30.298594	0.000000	0.000000	0.000000	0.000000	0.000000	0.000000	-0.000120	-0.117177	-0.111979	0.000000	1.000000	1.000000	117.000000	1.000000
15154.165750	0.000754	0.501725	0.246680	75.819893	29.003757	30.298594	0.000000	0.000000	0.000000	0.000000	0.000000	0.000000	-0.000120	-0.117177	-0.111979	0.000000	1.000000	1.000000	117.000000	1.000000
15154.169084	0.000787	0.501349	0.246225	75.819893	29.003757	30.298594	0.000000	0.000000	0.000000	0.000000	0.000000	0.000000	0.009871	-0.112803	-0.136332	0.000000	1.000000	1.000000	117.000000	1.000000
15154.172417	0.000787	0.501349	0.246225	75.760574	28.780996	30.089272	0.000000	0.000000	0.000000	0.000000	0.000000	0.000000	0.009871	-0.112803	-0.136332	0.000000	1.000000	1.000000	117.000000	1.000000
15154.175750	0.000853	0.500992	0.245753	75.760574	28.780996	30.089272	0.000000	0.000000	0.000000	0.000000	0.000000	0.000000	0.019863	-0.107206	-0.141678	0.000000	1.000000	1.000000	117.000000	1.000000
15154.179084	0.000853	0.500992	0.245753	75.760574	28.780996	30.089272	0.000000	0.000000	0.000000	0.000000	0.000000	0.000000	0.019863	-0.107206	-0.141678	0.000000	1.000000	1.000000	117.000000	1.000000
15154.182417	0.000853	0.500992	0.245753	75.664986	28.455084	29.770767	0.000000	0.000000	0.000000	0.000000	0.000000	0.000000	0.019863	-0.107206	-0.141678	0.000000	1.000000	1.000000	117.000000	1.000000
15154.185750	0.000853	0.500992	0.245753	75.664986	28.455084	29.770767	0.000000	0.000000	0.000000	0.000000	0.000000	0.000000	0.019863	-0.107206	-0.141678	0.000000	1.000000	1.000000	117.000000	1.000000
15154.189084	0.000985	0.500666	0.245150	75.664986	28.455084	29.770767	0.000000	0.000000	0.000000	0.000000	0.000000	0.000000	0.039789	-0.097932	-0.180821	0.000000	1.000000	1.000000	117.000000	1.000000
15154.192417	0.000985	0.500666	0.245150	75.534630	28.038677	29.360189	0.000000	0.000000	0.000000	0.000000	0.000000	0.000000	0.039789	-0.097932	-0.180821	0.000000	1.000000	1.000000	117.000000	1.000000
15154.195750	0.001184	0.500392	0.244463	75.534630	28.038677	29.360189	0.000000	0.000000	0.000000	0.000000	0.000000	0.000000	0.059665	-0.082008	-0.206121	0.000000	1.000000	1.000000	117.000000	1.000000
15154.199084	0.001184	0.500392	0.244463	75.534630	28.038677	29.360189	0.000000	0.000000	0.000000	0.000000	0.000000	0.000000	0.059665	-0.082008	-0.206121	0.000000	1.000000	1.000000	117.000000	1.000000
15154.202417	0.001184	0.500392	0.244463	75.382607	27.514997	28.829762	0.000000	0.000000	0.000000	0.000000	0.000000	0.000000	0.059665	-0.082008	-0.206121	0.000000	1.000000	1.000000	117.000000	1.000000
15154.205750	0.001184	0.500392	0.244463	75.382607	27.514997	28.829762	0.000000	0.000000	0.000000	0.000000	0.000000	0.000000	0.059665	-0.082008	-0.206121	0.000000	0.000000	1.000000	117.000000	1.000000
15154.209084	0.001416	0.500208	0.243657	75.382607	27.514997	28.829762	0.000000	0.000000	0.000000	0.000000	0.000000	0.000000	0.069458	-0.055238	-0.241784	0.000000	0.000000	1.000000	117.000000	1.000000
15154.212417	0.001416	0.500208	0.243657	75.206238	26.838331	28.127800	0.000000	0.000000	0.000000	0.000000	0.000000	0.000000	0.069458	-0.055238	-0.241784	0.000000	0.000000	1.000000	117.000000	1.000000
15154.215750	0.001613	0.500129	0.242683	75.206238	26.838331	28.127800	0.000000	0.000000	0.000000	0.000000	0.000000	0.000000	0.059211	-0.023687	-0.292310	0.000000	0.000000	1.000000	117.000000	1.000000
15154.219084	0.001613	0.500129	0.242683	75.206238	26.838331	28.127800	0.000000	0.000000	0.000000	0.000000	0.000000	0.000000	0.059211	-0.023687	-0.292310	0.000000	0.000000	1.000000	117.000000	1.000000
15154.222417	0.001613	0.500129	0.242683	74.995880	26.069174	27.332283	0.000000	0.000000	0.000000	0.000000	0.000000	0.000000	0.059211	-0.023687	-0.292310	0.000000	0.000000	1.000000	117.000000	1.000000
15154.225750	0.001843	0.500231	0.241534	74.995880	26.069174	27.332283	0.000000	0.000000	0.000000	0.000000	0.000000	0.000000	0.068860	0.030612	-0.344562	0.000000	0.000000	1.000000	117.000000	1.000000
15154.229084	0.001843	0.500231	0.241534	74.995880	26.069174	27.332283	0.000000	0.000000	0.000000	0.000000	0.000000	0.000000	0.068860	0.030612	-0.344562	0.000000	0.000000	1.000000	117.000000	1.000000
15154.232417	0.001843	0.500231	0.241534	74.745361	25.344048	26.610458	0.000000	0.000000	0.000000	0.000000	0.000000	0.000000	0.068860	0.030612	-0.344562	0.000000	0.000000	1.000000	117.000000	1.000000
15154.235750	0.002038	0.500419	0.240233	74.745361	25.344048	26.610458	0.000000	0.000000	0.000000	0.000000	0.000000	0.000000	0.058563	0.056276	-0.390528	0.000000	0.000000	1.000000	117.000000	1.000000
15154.239084	0.002038	0.500419	0.240233	74.745361	25.344048	26.610458	0.000000	0.000000	0.000000	0.000000	0.000000	0.000000	0.058563	0.056276	-0.390528	0.000000	0.000000	1.000000	117.000000	1.000000
15154.242417	0.002038	0.500419	0.240233	74.483459	24.683977	25.968243	0.000000	0.000000	0.000000	0.000000	0.000000	0.000000	0.058563	0.056276	-0.390528	0.000000	0.000000	1.000000	117.000000	1.000000
15154.245750	0.002232	0.500707	0.238727	74.483459	24.683977	25.968243	0.000000	0.000000	0.000000	0.000000	0.000000	0.000000	0.058144	0.086521	-0.451734	0.000000	0.000000	1.000000	117.000000	1.000000
15154.249084	0.002232	0.500707	0.238727	74.483459	24.683977	25.968243	0.000000	0.000000	0.000000	0.000000	0.000000	0.000000	0.058144	0.086521	-0.451734	0.000000	0.000000	1.000000	117.000000	1.000000
15154.252417	0.002232	0.500707	0.238727	74.218498	24.038498	25.343765	0.000000	0.000000	0.000000	0.000000	0.000000	0.000000	0.058144	0.086521	-0.451734	0.000000	0.000000	1.000000	117.000000	1.000000
15154.255750	0.002457	0.501115	0.237030	74.218498	24.038498	25.343765	0.000000	0.000000	0.000000	0.000000	0.000000	0.000000	0.067573	0.122399	-0.509034	0.000000	0.000000	1.000000	117.000000	1.000000
15154.259084	0.002457	0.501115	0.237030	74.218498	24.038498	25.343765	0.000000	0.000000	0.000000	0.000000	0.000000	0.000000	0.067573	0.122399	-0.509034	0.000000	0.000000	1.000000	117.000000	1.000000
15154.262417	0.002457	0.501115	0.237030	73.945847	23.411249	24.734459	0.000000	0.000000	0.000000	0.000000	0.000000	0.000000	0.067573	0.122399	-0.509034	0.000000	0.000000	1.000000	117.000000	1.000000
15154.265750	0.002680	0.501663	0.235188	73.945847	23.411249	24.734459	0.000000	0.000000	0.000000	0.000000	0.000000	0.000000	0.067066	0.164457	-0.552644	0.000000	0.000000	1.000000	117.000000	1.000000
15154.269084	0.002680	0.501663	0.235188	73.945847	23.411249	24.734459	0.000000	0.000000	0.000000	0.000000	0.000000	0.000000	0.067066	0.164457	-0.552644	0.000000	0.000000	1.000000	117.000000	1.000000
15154.272417	0.002680	0.501663	0.235188	73.670273	22.844709	24.189531	0.000000	0.000000	0.000000	0.000000	0.000000	0.000000	0.067066	0.164457	-0.552644	0.000000	0.000000	1.000000	117.000000	1.000000
15154.275750	0.003033	0.502372	0.233246	73.670273	22.844709	24.189531	0.000000	0.000000	0.000000	0.000000	0.000000	0.000000	0.105904	0.212615	-0.582634	0.000000	0.000000	1.000000	117.000000	1.000000
15154.279084	0.003033	0.502372	0.233246	73.670273	22.844709	24.189531	0.000000	0.000000	0.000000	0.000000	0.000000	0.000000	0.105904	0.212615	-0.582634	0.000000	0.000000	1.000000	117.000000	1.000000
15154.282417	0.003033	0.502372	0.233246	73.399567	22.395227	23.770607	0.000000	0.000000	0.000000	0.000000	0.000000	0.000000	0.105904	0.212615	-0.582634	0.000000	0.000000	1.000000	117.000000	1.000000
15154.285750	0.003514	0.503198	0.231139	73.399567	22.395227	23.770607	0.000000	0.000000	0.000000	0.000000	0.000000	0.000000	0.144265	0.247646	-0.631970	0.000000	0.000000	1.000000	117.000000	1.000000
15154.289084	0.003514	0.503198	0.231139	73.399567	22.395227	23.770607	0.000000	0.000000	0.000000	0.000000	0.000000	0.000000	0.144265	0.247646	-0.631970	0.000000	0.000000	1.000000	117.000000	1.000000
15154.292417	0.003514	0.503198	0.231139	73.157127	22.022284	23.410894	0.000000	0.000000	0.000000	0.000000	0.000000	0.000000	0.144265	0.247646	-0.631970	0.000000	0.000000	1.000000	117.000000	1.000000
15154.295750	0.004122	0.504162	0.228947	73.157127	22.022284	23.410894	0.000000	0.000000	0.000000	0.000000	0.000000	0.000000	0.182302	0.289386	-0.657772	0.000000	0.000000	1.000000	117.000000	1.000000
15154.299084	0.004122	0.504162	0.228947	73.157127	22.022284	23.410894	0.000000	0.000000	0.000000	0.000000	0.000000	0.000000	0.182302	0.289386	-0.657772	0.000000	0.000000	1.000000	117.000000	1.000000
15154.302417	0.004122	0.504162	0.228947	72.957611	21.664822	23.028591	0.000000	0.000000	0.000000	0.000000	0.000000	0.000000	0.182302	0.289386	-0.657772	0.000000	0.000000	1.000000	117.000000	1.000000
15154.305750	0.004822	0.505242	0.226618	72.957611	21.664822	23.028591	0.000000	0.000000	0.000000	0.000000	0.000000	0.000000	0.210052	0.323917	-0.698456	0.000000	0.000000	1.000000	117.000000	1.000000
15154.309084	0.004822	0.505242	0.226618	72.957611	21.664822	23.028591	0.000000	0.000000	0.000000	0.000000	0.000000	0.000000	0.210052	0.323917	-0.698456	0.000000	0.000000	1.000000	117.000000	1.000000
15154.312417	0.004822	0.505242	0.226618	72.796036	21.381235	22.701265	0.000000	0.000000	0.000000	0.000000	0.000000	0.000000	0.210052	0.323917	-0.698456	0.000000	0.000000	1.000000	117.000000	1.000000
15154.315750	0.005678	0.506455	0.224167	72.796036	21.381235	22.701265	0.000000	0.000000	0.000000	0.000000	0.000000	0.000000	0.256817	0.363771	-0.735429	0.000000	0.000000	1.000000	117.000000	1.000000
15154.319084	0.005678	0.506455	0.224167	72.796036	21.381235	22.701265	0.000000	0.000000	0.000000	0.000000	0.000000	0.000000	0.256817	0.363771	-0.735429	0.000000	0.000000	1.000000	117.000000	1.000000
15154.322417	0.005678	0.506455	0.224167	72.676018	21.193905	22.452734	0.000000	0.000000	0.000000	0.000000	0.000000	0.000000	0.256817	0.363771	-0.735429	0.000000	0.000000	1.000000	117.000000	1.000000
15154.325750	0.006656	0.507817	0.221605	72.676018	21.193905	22.452734	0.000000	0.000000	0.000000	0.000000	0.000000	0.000000	0.293290	0.408848	-0.768497	0.000000	0.000000	1.000000	117.000000	1.000000
15154.329084	0.006656	0.507817	0.221605	72.676018	21.193905	22.452734	0.000000	0.000000	0.000000	0.000000	0.000000	0.000000	0.293290	0.408848	-0.768497	0.000000	0.000000	1.000000	117.000000	1.000000
15154.332417	0.006656	0.507817	0.221605	72.591667	21.085815	22.269211	0.000000	0.000000	0.000000	0.000000	0.000000	0.000000	0.293290	0.408848	-0.768497	0.000000	0.000000	1.000000	117.000000	1.000000
15154.335750	0.007753	0.509288	0.218900	72.591667	21.085815	22.269211	0.000000	0.000000	0.000000	0.000000	0.000000	0.000000	0.329070	0.441301	-0.811495	0.000000	0.000000	1.000000	117.000000	1.000000
15154.339084	0.007753	0.509288	0.218900	72.591667	21.085815	22.269211	0.000000	0.000000	0.000000	0.000000	0.000000	0.000000	0.329070	0.441301	-0.811495	0.000000	0.000000	1.000000	117.000000	1.000000
15154.342417	0.007753	0.509288	0.218900	72.546440	21.062187	22.211103	0.000000	0.000000	0.000000	0.000000	0.000000	0.000000	0.329070	0.441301	-0.811495	0.000000	0.000000	1.000000	117.000000	1.000000
15154.345750	0.008999	0.510904	0.216079	72.546440	21.062187	22.211103	0.000000	0.000000	0.000000	0.000000	0.000000	0.000000	0.373877	0.484796	-0.846306	0.000000	0.000000	1.000000	117.000000	1.000000
15154.349084	0.008999	0.510904	0.216079	72.546440	21.062187	22.211103	0.000000	0.000000	0.000000	0.000000	0.000000	0.000000	0.373877	0.484796	-0.846306	0.000000	0.000000	1.000000	117.000000	1.000000
15154.352417	0.008999	0.510904	0.216079	72.544456	21.098661	22.352407	0.000000	0.000000	0.000000	0.000000	0.000000	0.000000	0.373877	0.484796	-0.846306	0.000000	0.000000	1.000000	117.000000	1.000000
15154.355750	0.010297	0.512662	0.213141	72.544456	21.098661	22.352407	0.000000	0.000000	0.000000	0.000000	0.000000	0.000000	0.389240	0.527395	-0.881600	0.000000	0.000000	1.000000	117.000000	1.000000
15154.359084	0.010297	0.512662	0.213141	72.544456	21.098661	22.352407	0.000000	0.000000	0.000000	0.000000	0.000000	0.000000	0.389240	0.527395	-0.881600	0.000000	0.000000	1.000000	117.000000	1.000000
15154.362417	0.010297	0.512662	0.213141	72.602058	21.135508	22.356022	0.000000	0.000000	0.000000	0.000000	0.000000	0.000000	0.389240	0.527395	-0.881600	0.000000	0.000000	1.000000	117.000000	1.000000
15154.365750	0.011612	0.514467	0.210073	72.602058	21.135508	22.356022	0.000000	0.000000	0.000000	0.000000	0.000000	0.000000	0.394583	0.541297	-0.920250	0.000000	0.000000	1.000000	117.000000	1.000000
15154.369084	0.011612	0.514467	0.210073	72.602058	21.135508	22.356022	0.000000	0.000000	0.000000	0.000000	0.000000	0.000000	0.394583	0.541297	-0.920250	0.000000	0.000000	1.000000	117.000000	1.000000
15154.372417	0.011612	0.514467	0.210073	72.705307	21.142586	22.462486	0.000000	0.000000	0.000000	0.000000	0.000000	0.000000	0.394583	0.541297	-0.920250	0.000000	0.000000	1.000000	117.000000	1.000000
15154.375750	0.012976	0.516374	0.206920	72.705307	21.142586	22.462486	0.000000	0.000000	0.000000	0.000000	0.000000	0.000000	0.409280	0.572196	-0.945833	0.000000	0.000000	1.000000	117.000000	1.000000
15154.379084	0.012976	0.516374	0.206920	72.705307	21.142586	22.462486	0.000000	0.000000	0.000000	0.000000	0.000000	0.000000	0.409280	0.572196	-0.945833	0.000000	0.000000	1.000000	117.000000	1.000000
15154.382417	0.012976	0.516374	0.206920	72.826263	21.107698	22.891098	0.000000	0.000000	0.000000	0.000000	0.000000	0.000000	0.409280	0.572196	-0.945833	0.000000	0.000000	1.000000	117.000000	1.000000
15154.385750	0.014324	0.518340	0.203617	72.826263	21.107698	22.891098	0.000000	0.000000	0.000000	0.000000	0.000000	0.000000	0.404291	0.589646	-0.991123	0.000000	0.000000	1.000000	117.000000	1.000000
15154.389084	0.014324	0.518340	0.203617	72.826263	21.107698	22.891098	0.000000	0.000000	0.000000	0.000000	0.000000	0.000000	0.404291	0.589646	-0.991123	0.000000	0.000000	1.000000	117.000000	1.000000
15154.392417	0.014324	0.518340	0.203617	72.959190	20.992870	23.280172	0.000000	0.000000	0.000000	0.000000	0.000000	0.000000	0.404291	0.589646	-0.991123	0.000000	0.000000	1.000000	117.000000	1.000000
15154.395750	0.015718	0.520331	0.200230	72.959190	20.992870	23.280172	0.000000	0.000000	0.000000	0.000000	0.000000	0.000000	0.418240	0.597425	-1.015881	0.000000	0.000000	1.000000	117.000000	1.000000
15154.399084	0.015718	0.520331	0.200230	72.959190	20.992870	23.280172	0.000000	0.000000	0.000000	0.000000	0.000000	0.000000	0.418240	0.597425	-1.015881	0.000000	0.000000	1.000000	117.000000	1.000000
15154.402417	0.015718	0.520331	0.200230	73.101288	20.787704	23.433937	0.000000	0.000000	0.000000	0.000000	0.000000	0.000000	0.418240	0.597425	-1.015881	0.000000	0.000000	1.000000	117.000000	1.000000
15154.405750	0.017156	0.522399	0.196738	73.101288	20.787704	23.433937	0.000000	0.000000	0.000000	0.000000	0.000000	0.000000	0.431553	0.620296	-1.047843	0.000000	0.000000	1.000000	117.000000	1.000000
15154.409084	0.017156	0.522399	0.196738	73.101288	20.787704	23.433937	0.000000	0.000000	0.000000	0.000000	0.000000	0.000000	0.431553	0.620296	-1.047843	0.000000	0.000000	1.000000	117.000000	1.000000
15154.412417	0.017156	0.522399	0.196738	73.254494	20.485357	23.346378	0.000000	0.000000	0.000000	0.000000	0.000000	0.000000	0.431553	0.620296	-1.047843	0.000000	0.000000	1.000000	117.000000	1.000000
15154.415750	0.018608	0.524543	0.193172	73.254494	20.485357	23.346378	0.000000	0.000000	0.000000	0.000000	0.000000	0.000000	0.435374	0.643386	-1.069773	0.000000	0.000000	1.000000	117.000000	1.000000
15154.419084	0.018608	0.524543	0.193172	73.254494	20.485357	23.346378	0.000000	0.000000	0.000000	0.000000	0.000000	0.000000	0.435374	0.643386	-1.069773	0.000000	0.000000	1.000000	117.000000	1.000000
15154.422417	0.018608	0.524543	0.193172	73.405968	20.126959	23.182640	0.000000	0.000000	0.000000	0.000000	0.000000	0.000000	0.435374	0.643386	-1.069773	0.000000	0.000000	1.000000	117.000000	1.000000
15154.425750	0.020071	0.526727	0.189535	73.405968	20.126959	23.182640	0.000000	0.000000	0.000000	0.000000	0.000000	0.000000	0.438917	0.655147	-1.090989	0.000000	0.000000	1.000000	117.000000	1.000000
15154.429084	0.020071	0.526727	0.189535	73.405968	20.126959	23.182640	0.000000	0.000000	0.000000	0.000000	0.000000	0.000000	0.438917	0.655147	-1.090989	0.000000	0.000000	1.000000	117.000000	1.000000
15154.432417	0.020071	0.526727	0.189535	73.552269	19.792269	23.193346	0.000000	0.000000	0.000000	0.000000	0.000000	0.000000	0.438917	0.655147	-1.090989	0.000000	0.000000	1.000000	117.000000	1.000000
15154.435750	0.021636	0.529003	0.185835	73.552269	19.792269	23.193346	0.000000	0.000000	0.000000	0.000000	0.000000	0.000000	0.469736	0.682809	-1.109963	0.000000	0.000000	1.000000	117.000000	1.000000
15154.439084	0.021636	0.529003	0.185835	73.552269	19.792269	23.193346	0.000000	0.000000	0.000000	0.000000	0.000000	0.000000	0.469736	0.682809	-1.109963	0.000000	0.000000	1.000000	117.000000	1.000000
15154.442417	0.021636	0.529003	0.185835	73.700798	19.531116	23.540022	0.000000	0.000000	0.000000	0.000000	0.000000	0.000000	0.469736	0.682809	-1.109963	0.000000	0.000000	1.000000	117.000000	1.000000
15154.445750	0.023214	0.531272	0.182156	73.700798	19.531116	23.540022	0.000000	0.000000	0.000000	0.000000	0.000000	0.000000	0.473362	0.680629	-1.103808	0.000000	0.000000	1.000000	117.000000	1.000000
15154.449084	0.023214	0.531272	0.182156	73.700798	19.531116	23.540022	0.000000	0.000000	0.000000	0.000000	0.000000	0.000000	0.473362	0.680629	-1.103808	0.000000	0.000000	1.000000	117.000000	1.000000
15154.452417	0.023214	0.531272	0.182156	73.870583	19.334152	24.028515	0.000000	0.000000	0.000000	0.000000	0.000000	0.000000	0.473362	0.680629	-1.103808	0.000000	0.000000	1.000000	117.000000	1.000000
15154.455750	0.024863	0.533599	0.178452	73.870583	19.334152	24.028515	0.000000	0.000000	0.000000	0.000000	0.000000	0.000000	0.494492	0.698136	-1.111251	0.000000	0.000000	1.000000	117.000000	1.000000
15154.459084	0.024863	0.533599	0.178452	73.870583	19.334152	24.028515	0.000000	0.000000	0.000000	0.000000	0.000000	0.000000	0.494492	0.698136	-1.111251	0.000000	0.000000	1.000000	117.000000	1.000000
15154.462417	0.024863	0.533599	0.178452	74.083138	19.155174	24.389248	0.000000	0.000000	0.000000	0.000000	0.000000	0.000000	0.494492	0.698136	-1.111251	0.000000	0.000000	1.000000	117.000000	1.000000
15154.465750	0.026581	0.535918	0.174766	74.083138	19.155174	24.389248	0.000000	0.000000	0.000000	0.000000	0.000000	0.000000	0.515651	0.695757	-1.105777	0.000000	0.000000	1.000000	117.000000	1.000000
15154.469084	0.026581	0.535918	0.174766	74.083138	19.155174	24.389248	0.000000	0.000000	0.000000	0.000000	0.000000	0.000000	0.515651	0.695757	-1.105777	0.000000	0.000000	1.000000	117.000000	1.000000
15154.472417	0.026581	0.535918	0.174766	74.364700	18.975773	24.167688	0.000000	0.000000	0.000000	0.000000	0.000000	0.000000	0.515651	0.695757	-1.105777	0.000000	0.000000	1.000000	117.000000	1.000000
15154.475750	0.028370	0.538230	0.171098	74.364700	18.975773	24.167688	0.000000	0.000000	0.000000	0.000000	0.000000	0.000000	0.536415	0.693504	-1.100254	0.000000	0.000000	1.000000	117.000000	1.000000
15154.479084	0.028370	0.538230	0.171098	74.364700	18.975773	24.167688	0.000000	0.000000	0.000000	0.000000	0.000000	0.000000	0.536415	0.693504	-1.100254	0.000000	0.000000	1.000000	117.000000	1.000000
15154.482417	0.028370	0.538230	0.171098	74.717339	18.846661	23.794058	0.000000	0.000000	0.000000	0.000000	0.000000	0.000000	0.536415	0.693504	-1.100254	0.000000	0.000000	1.000000	117.000000	1.000000
15154.485750	0.030192	0.540525	0.167379	74.717339	18.846661	23.794058	0.000000	0.000000	0.000000	0.000000	0.000000	0.000000	0.546857	0.688432	-1.115743	0.000000	0.000000	1.000000	117.000000	1.000000
15154.489084	0.030192	0.540525	0.167379	74.717339	18.846661	23.794058	0.000000	0.000000	0.000000	0.000000	0.000000	0.000000	0.546857	0.688432	-1.115743	0.000000	0.000000	1.000000	117.000000	1.000000
15154.492417	0.030192	0.540525	0.167379	75.094154	18.736059	23.902958	0.000000	0.000000	0.000000	0.000000	0.000000	0.000000	0.546857	0.688432	-1.115743	0.000000	0.000000	1.000000	117.000000	1.000000
15154.495750	0.032053	0.542744	0.163689	75.094154	18.736059	23.902958	0.000000	0.000000	0.000000	0.000000	0.000000	0.000000	0.558108	0.665752	-1.107025	0.000000	0.000000	1.000000	117.000000	1.000000
15154.499084	0.032053	0.542744	0.163689	75.094154	18.736059	23.902958	0.000000	0.000000	0.000000	0.000000	0.000000	0.000000	0.558108	0.665752	-1.107025	0.000000	0.000000	1.000000	117.000000	1.000000
15154.502417	0.032053	0.542744	0.163689	75.495514	18.620651	24.810993	0.000000	0.000000	0.000000	0.000000	0.000000	0.000000	0.558108	0.665752	-1.107025	0.000000	0.000000	1.000000	117.000000	1.000000
15154.505750	0.033915	0.544873	0.159922	75.495514	18.620651	24.810993	0.000000	0.000000	0.000000	0.000000	0.000000	0.000000	0.558598	0.638865	-1.129969	0.000000	0.000000	1.000000	117.000000	1.000000
15154.509084	0.033915	0.544873	0.159922	75.495514	18.620651	24.810993	0.000000	0.000000	0.000000	0.000000	0.000000	0.000000	0.558598	0.638865	-1.129969	0.000000	0.000000	1.000000	117.000000	1.000000
15154.512417	0.033915	0.544873	0.159922	75.905113	18.407534	25.949865	0.000000	0.000000	0.000000	0.000000	0.000000	0.000000	0.558598	0.638865	-1.129969	0.000000	0.000000	1.000000	117.000000	1.000000
15154.515750	0.035810	0.546905	0.156135	75.905113	18.407534	25.949865	0.000000	0.000000	0.000000	0.000000	0.000000	0.000000	0.568446	0.609337	-1.136379	0.000000	0.000000	1.000000	117.000000	1.000000
15154.519084	0.035810	0.546905	0.156135	75.905113	18.407534	25.949865	0.000000	0.000000	0.000000	0.000000	0.000000	0.000000	0.568446	0.609337	-1.136379	0.000000	0.000000	1.000000	117.000000	1.000000
15154.522417	0.035810	0.546905	0.156135	76.304604	17.962374	26.543964	0.000000	0.000000	0.000000	0.000000	0.000000	0.000000	0.568446	0.609337	-1.136379	0.000000	0.000000	1.000000	117.000000	1.000000
15154.525750	0.037821	0.548885	0.152295	76.304604	17.962374	26.543964	0.000000	0.000000	0.000000	0.000000	0.000000	0.000000	0.603507	0.594262	-1.151942	0.000000	0.000000	1.000000	117.000000	1.000000
15154.529084	0.037821	0.548885	0.152295	76.304604	17.962374	26.543964	0.000000	0.000000	0.000000	0.000000	0.000000	0.000000	0.603507	0.594262	-1.151942	0.000000	0.000000	1.000000	117.000000	1.000000
15154.532417	0.037821	0.548885	0.152295	76.674309	17.191690	26.220428	0.000000	0.000000	0.000000	0.000000	0.000000	0.000000	0.603507	0.594262	-1.151942	0.000000	0.000000	1.000000	117.000000	1.000000
15154.535750	0.039945	0.550830	0.148381	76.674309	17.191690	26.220428	0.000000	0.000000	0.000000	0.000000	0.000000	0.000000	0.637210	0.583310	-1.174059	0.000000	0.000000	1.000000	117.000000	1.000000
15154.539084	0.039945	0.550830	0.148381	76.674309	17.191690	26.220428	0.000000	0.000000	0.000000	0.000000	0.000000	0.000000	0.637210	0.583310	-1.174059	0.000000	0.000000	1.000000	117.000000	1.000000
15154.542417	0.039945	0.550830	0.148381	76.994751	16.200603	25.218998	0.000000	0.000000	0.000000	0.000000	0.000000	0.000000	0.637210	0.583310	-1.174059	0.000000	0.000000	1.000000	117.000000	1.000000
15154.545750	0.042184	0.552768	0.144481	76.994751	16.200603	25.218998	0.000000	0.000000	0.000000	0.000000	0.000000	0.000000	0.671736	0.581435	-1.169914	0.000000	0.000000	1.000000	117.000000	1.000000
15154.549084	0.042184	0.552768	0.144481	76.994751	16.200603	25.218998	0.000000	0.000000	0.000000	0.000000	0.000000	0.000000	0.671736	0.581435	-1.169914	0.000000	0.000000	1.000000	117.000000	1.000000
15154.552417	0.042184	0.552768	0.144481	77.249557	15.084768	24.202129	0.000000	0.000000	0.000000	0.000000	0.000000	0.000000	0.671736	0.581435	-1.169914	0.000000	0.000000	1.000000	117.000000	1.000000
15154.555750	0.044561	0.554675	0.140540	77.249557	15.084768	24.202129	0.000000	0.000000	0.000000	0.000000	0.000000	0.000000	0.712894	0.572043	-1.182345	0.000000	0.000000	1.000000	117.000000	1.000000
15154.559084	0.044561	0.554675	0.140540	77.249557	15.084768	24.202129	0.000000	0.000000	0.000000	0.000000	0.000000	0.000000	0.712894	0.572043	-1.182345	0.000000	0.000000	1.000000	117.000000	1.000000
15154.562417	0.044561	0.554675	0.140540	77.445511	13.745682	23.162556	0.000000	0.000000	0.000000	0.000000	0.000000	0.000000	0.712894	0.572043	-1.182345	0.000000	0.000000	1.000000	117.000000	1.000000
15154.565750	0.047019	0.556543	0.136619	77.445511	13.745682	23.162556	0.000000	0.000000	0.000000	0.000000	0.000000	0.000000	0.737421	0.560467	-1.176481	0.000000	0.000000	1.000000	117.000000	1.000000
15154.569084	0.047019	0.556543	0.136619	77.445511	13.745682	23.162556	0.000000	0.000000	0.000000	0.000000	0.000000	0.000000	0.737421	0.560467	-1.176481	0.000000	0.000000	1.000000	117.000000	1.000000
15154.572417	0.047019	0.556543	0.136619	77.579788	12.121555	21.769627	0.000000	0.000000	0.000000	0.000000	0.000000	0.000000	0.737421	0.560467	-1.176481	0.000000	0.000000	1.000000	117.000000	1.000000
15154.575750	0.049502	0.558393	0.132737	77.579788	12.121555	21.769627	0.000000	0.000000	0.000000	0.000000	0.000000	0.000000	0.745043	0.555003	-1.164529	0.000000	0.000000	1.000000	117.000000	1.000000
15154.579084	0.049502	0.558393	0.132737	77.579788	12.121555	21.769627	0.000000	0.000000	0.000000	0.000000	0.000000	0.000000	0.745043	0.555003	-1.164529	0.000000	0.000000	1.000000	117.000000	1.000000
15154.582417	0.049502	0.558393	0.132737	77.681351	10.229075	20.008123	0.000000	0.000000	0.000000	0.000000	0.000000	0.000000	0.745043	0.555003	-1.164529	0.000000	0.000000	1.000000	117.000000	1.000000
15154.585750	0.052013	0.560213	0.128917	77.681351	10.229075	20.008123	0.000000	0.000000	0.000000	0.000000	0.000000	0.000000	0.753147	0.545948	-1.146006	0.000000	0.000000	1.000000	117.000000	1.000000
15154.589084	0.052013	0.560213	0.128917	77.681351	10.229075	20.008123	0.000000	0.000000	0.000000	0.000000	0.000000	0.000000	0.753147	0.545948	-1.146006	0.000000	0.000000	1.000000	117.000000	1.000000
15154.592417	0.052013	0.560213	0.128917	77.758743	8.216269	18.045887	0.000000	0.000000	0.000000	0.000000	0.000000	0.000000	0.753147	0.545948	-1.146006	0.000000	0.000000	1.000000	117.000000	1.000000
15154.595750	0.054547	0.561997	0.125122	77.758743	8.216269	18.045887	0.000000	0.000000	0.000000	0.000000	0.000000	0.000000	0.760237	0.535320	-1.138418	0.000000	0.000000	1.000000	117.000000	1.000000
15154.599084	0.054547	0.561997	0.125122	77.758743	8.216269	18.045887	0.000000	0.000000	0.000000	0.000000	0.000000	0.000000	0.760237	0.535320	-1.138418	0.000000	0.000000	1.000000	117.000000	1.000000
15154.602417	0.054547	0.561997	0.125122	77.802078	6.245518	15.735156	0.000000	0.000000	0.000000	0.000000	0.000000	0.000000	0.760237	0.535320	-1.138418	0.000000	0.000000	1.000000	117.000000	1.000000
15154.605750	0.057052	0.563786	0.121390	77.802078	6.245518	15.735156	0.000000	0.000000	0.000000	0.000000	0.000000	0.000000	0.751649	0.536577	-1.119622	0.000000	0.000000	1.000000	117.000000	1.000000
15154.609084	0.057052	0.563786	0.121390	77.802078	6.245518	15.735156	0.000000	0.000000	0.000000	0.000000	0.000000	0.000000	0.751649	0.536577	-1.119622	0.000000	0.000000	1.000000	117.000000	1.000000
15154.612417	0.057052	0.563786	0.121390	77.823753	4.504584	13.533907	0.000000	0.000000	0.000000	0.000000	0.000000	0.000000	0.751649	0.536577	-1.119622	0.000000	0.000000	1.000000	117.000000	1.000000
15154.615750	0.059503	0.565497	0.117721	77.823753	4.504584	13.533907	0.000000	0.000000	0.000000	0.000000	0.000000	0.000000	0.735090	0.513347	-1.100845	0.000000	0.000000	1.000000	117.000000	1.000000
15154.619084	0.059503	0.565497	0.117721	77.823753	4.504584	13.533907	0.000000	0.000000	0.000000	0.000000	0.000000	0.000000	0.735090	0.513347	-1.100845	0.000000	0.000000	1.000000	117.000000	1.000000
15154.622417	0.059503	0.565497	0.117721	77.822899	3.130689	12.659749	0.000000	0.000000	0.000000	0.000000	0.000000	0.000000	0.735090	0.513347	-1.100845	0.000000	0.000000	1.000000	117.000000	1.000000
15154.625750	0.061791	0.567215	0.114131	77.822899	3.130689	12.659749	0.000000	0.000000	0.000000	0.000000	0.000000	0.000000	0.686606	0.515358	-1.076824	0.000000	0.000000	1.000000	117.000000	1.000000
15154.629084	0.061791	0.567215	0.114131	77.822899	3.130689	12.659749	0.000000	0.000000	0.000000	0.000000	0.000000	0.000000	0.686606	0.515358	-1.076824	0.000000	0.000000	1.000000	117.000000	1.000000
15154.632417	0.061791	0.567215	0.114131	77.829781	2.108923	12.974029	0.000000	0.000000	0.000000	0.000000	0.000000	0.000000	0.686606	0.515358	-1.076824	0.000000	0.000000	1.000000	117.000000	1.000000
15154.635750	0.063887	0.568894	0.110558	77.829781	2.108923	12.974029	0.000000	0.000000	0.000000	0.000000	0.000000	0.000000	0.628803	0.503832	-1.071840	0.000000	0.000000	1.000000	117.000000	1.000000
15154.639084	0.063887	0.568894	0.110558	77.829781	2.108923	12.974029	0.000000	0.000000	0.000000	0.000000	0.000000	0.000000	0.628803	0.503832	-1.071840	0.000000	0.000000	1.000000	117.000000	1.000000
15154.642417	0.063887	0.568894	0.110558	77.829147	1.260343	13.206846	0.000000	0.000000	0.000000	0.000000	0.000000	0.000000	0.628803	0.503832	-1.071840	0.000000	0.000000	1.000000	117.000000	1.000000
15154.645750	0.065902	0.570474	0.107005	77.829147	1.260343	13.206846	0.000000	0.000000	0.000000	0.000000	0.000000	0.000000	0.604526	0.473809	-1.066171	0.000000	0.000000	1.000000	117.000000	1.000000
15154.649084	0.065902	0.570474	0.107005	77.829147	1.260343	13.206846	0.000000	0.000000	0.000000	0.000000	0.000000	0.000000	0.604526	0.473809	-1.066171	0.000000	0.000000	1.000000	117.000000	1.000000
15154.652417	0.065902	0.570474	0.107005	77.817505	0.516299	12.869745	0.000000	0.000000	0.000000	0.000000	0.000000	0.000000	0.604526	0.473809	-1.066171	0.000000	0.000000	1.000000	117.000000	1.000000
15154.655750	0.067868	0.572105	0.103497	77.817505	0.516299	12.869745	0.000000	0.000000	0.000000	0.000000	0.000000	0.000000	0.589675	0.489392	-1.052384	0.000000	0.000000	1.000000	117.000000	1.000000
15154.659084	0.067868	0.572105	0.103497	77.817505	0.516299	12.869745	0.000000	0.000000	0.000000	0.000000	0.000000	0.000000	0.589675	0.489392	-1.052384	0.000000	0.000000	1.000000	117.000000	1.000000
15154.662417	0.067868	0.572105	0.103497	77.818268	-0.048727	12.275357	0.000000	0.000000	0.000000	0.000000	0.000000	0.000000	0.589675	0.489392	-1.052384	0.000000	0.000000	1.000000	117.000000	1.000000
15154.665750	0.069833	0.573699	0.099988	77.818268	-0.048727	12.275357	0.000000	0.000000	0.000000	0.000000	0.000000	0.000000	0.589500	0.478341	-1.052675	0.000000	0.000000	1.000000	117.000000	1.000000
15154.669084	0.069833	0.573699	0.099988	77.818268	-0.048727	12.275357	0.000000	0.000000	0.000000	0.000000	0.000000	0.000000	0.589500	0.478341	-1.052675	0.000000	0.000000	1.000000	117.000000	1.000000
15154.672417	0.069833	0.573699	0.099988	77.842033	-0.440201	12.100149	0.000000	0.000000	0.000000	0.000000	0.000000	0.000000	0.589500	0.478341	-1.052675	0.000000	0.000000	1.000000	117.000000	1.000000
15154.675750	0.071699	0.575285	0.096545	77.842033	-0.440201	12.100149	0.000000	0.000000	0.000000	0.000000	0.000000	0.000000	0.559757	0.475630	-1.032690	0.000000	0.000000	1.000000	117.000000	1.000000
15154.679084	0.071699	0.575285	0.096545	77.842033	-0.440201	12.100149	0.000000	0.000000	0.000000	0.000000	0.000000	0.000000	0.559757	0.475630	-1.032690	0.000000	0.000000	1.000000	117.000000	1.000000
15154.682417	0.071699	0.575285	0.096545	77.899857	-0.781881	12.034611	0.000000	0.000000	0.000000	0.000000	0.000000	0.000000	0.559757	0.475630	-1.032690	0.000000	0.000000	1.000000	117.000000	1.000000
15154.685750	0.073543	0.576873	0.093139	77.899857	-0.781881	12.034611	0.000000	0.000000	0.000000	0.000000	0.000000	0.000000	0.553341	0.476517	-1.022034	0.000000	0.000000	1.000000	117.000000	1.000000
15154.689084	0.073543	0.576873	0.093139	77.899857	-0.781881	12.034611	0.000000	0.000000	0.000000	0.000000	0.000000	0.000000	0.553341	0.476517	-1.022034	0.000000	0.000000	1.000000	117.000000	1.000000
15154.692417	0.073543	0.576873	0.093139	77.998238	-1.046151	12.215845	0.000000	0.000000	0.000000	0.000000	0.000000	0.000000	0.553341	0.476517	-1.022034	0.000000	0.000000	1.000000	117.000000	1.000000
15154.695750	0.075300	0.578452	0.089861	77.998238	-1.046151	12.215845	0.000000	0.000000	0.000000	0.000000	0.000000	0.000000	0.527127	0.473543	-0.983236	0.000000	0.000000	1.000000	117.000000	1.000000
15154.699084	0.075300	0.578452	0.089861	77.998238	-1.046151	12.215845	0.000000	0.000000	0.000000	0.000000	0.000000	0.000000	0.527127	0.473543	-0.983236	0.000000	0.000000	1.000000	117.000000	1.000000
15154.702417	0.075300	0.578452	0.089861	78.100540	-1.263722	12.715892	0.000000	0.000000	0.000000	0.000000	0.000000	0.000000	0.527127	0.473543	-0.983236	0.000000	0.000000	1.000000	117.000000	1.000000
15154.705750	0.076952	0.580061	0.086750	78.100540	-1.263722	12.715892	0.000000	0.000000	0.000000	0.000000	0.000000	0.000000	0.495400	0.482729	-0.933385	0.000000	0.000000	1.000000	117.000000	1.000000
15154.709084	0.076952	0.580061	0.086750	78.100540	-1.263722	12.715892	0.000000	0.000000	0.000000	0.000000	0.000000	0.000000	0.495400	0.482729	-0.933385	0.000000	0.000000	1.000000	117.000000	1.000000
15154.712417	0.076952	0.580061	0.086750	78.190140	-1.404861	13.172543	0.000000	0.000000	0.000000	0.000000	0.000000	0.000000	0.495400	0.482729	-0.933385	0.000000	0.000000	1.000000	117.000000	1.000000
15154.715750	0.078549	0.581634	0.083774	78.190140	-1.404861	13.172543	0.000000	0.000000	0.000000	0.000000	0.000000	0.000000	0.479112	0.471957	-0.892629	0.000000	0.000000	1.000000	117.000000	1.000000
15154.719084	0.078549	0.581634	0.083774	78.190140	-1.404861	13.172543	0.000000	0.000000	0.000000	0.000000	0.000000	0.000000	0.479112	0.471957	-0.892629	0.000000	0.000000	1.000000	117.000000	1.000000
15154.722417	0.078549	0.581634	0.083774	78.275124	-1.500873	13.329868	0.000000	0.000000	0.000000	0.000000	0.000000	0.000000	0.479112	0.471957	-0.892629	0.000000	0.000000	1.000000	117.000000	1.000000
15154.725750	0.080100	0.583183	0.080975	78.275124	-1.500873	13.329868	0.000000	0.000000	0.000000	0.000000	0.000000	0.000000	0.465267	0.464589	-0.839974	0.000000	0.000000	1.000000	117.000000	1.000000
15154.729084	0.080100	0.583183	0.080975	78.275124	-1.500873	13.329868	0.000000	0.000000	0.000000	0.000000	0.000000	0.000000	0.465267	0.464589	-0.839974	0.000000	0.000000	1.000000	117.000000	1.000000
15154.732417	0.080100	0.583183	0.080975	78.376099	-1.473263	13.207417	0.000000	0.000000	0.000000	0.000000	0.000000	0.000000	0.465267	0.464589	-0.839974	0.000000	0.000000	1.000000	117.000000	1.000000
15154.735750	0.081564	0.584682	0.078241	78.376099	-1.473263	13.207417	0.000000	0.000000	0.000000	0.000000	0.000000	0.000000	0.439407	0.449885	-0.820040	0.000000	0.000000	1.000000	117.000000	1.000000
15154.739084	0.081564	0.584682	0.078241	78.376099	-1.473263	13.207417	0.000000	0.000000	0.000000	0.000000	0.000000	0.000000	0.439407	0.449885	-0.820040	0.000000	0.000000	1.000000	117.000000	1.000000
15154.742417	0.081564	0.584682	0.078241	78.498688	-1.431836	13.097824	0.000000	0.000000	0.000000	0.000000	0.000000	0.000000	0.439407	0.449885	-0.820040	0.000000	0.000000	1.000000	117.000000	1.000000
15154.745750	0.082982	0.586152	0.075648	78.498688	-1.431836	13.097824	0.000000	0.000000	0.000000	0.000000	0.000000	0.000000	0.425266	0.441090	-0.777978	0.000000	0.000000	1.000000	117.000000	1.000000
15154.749084	0.082982	0.586152	0.075648	78.498688	-1.431836	13.097824	0.000000	0.000000	0.000000	0.000000	0.000000	0.000000	0.425266	0.441090	-0.777978	0.000000	0.000000	1.000000	117.000000	1.000000
15154.752417	0.082982	0.586152	0.075648	78.666374	-1.450653	12.950410	0.000000	0.000000	0.000000	0.000000	0.000000	0.000000	0.425266	0.441090	-0.777978	0.000000	0.000000	1.000000	117.000000	1.000000
15154.755750	0.084296	0.587567	0.073150	78.666374	-1.450653	12.950410	0.000000	0.000000	0.000000	0.000000	0.000000	0.000000	0.394125	0.424320	-0.749287	0.000000	0.000000	1.000000	117.000000	1.000000
15154.759084	0.084296	0.587567	0.073150	78.666374	-1.450653	12.950410	0.000000	0.000000	0.000000	0.000000	0.000000	0.000000	0.394125	0.424320	-0.749287	0.000000	0.000000	1.000000	117.000000	1.000000
15154.762417	0.084296	0.587567	0.073150	78.882523	-1.535434	12.734554	0.000000	0.000000	0.000000	0.000000	0.000000	0.000000	0.394125	0.424320	-0.749287	0.000000	0.000000	1.000000	117.000000	1.000000
15154.765750	0.085554	0.588937	0.070719	78.882523	-1.535434	12.734554	0.000000	0.000000	0.000000	0.000000	0.000000	0.000000	0.377619	0.410975	-0.729381	0.000000	0.000000	1.000000	117.000000	1.000000
15154.769084	0.085554	0.588937	0.070719	78.882523	-1.535434	12.734554	0.000000	0.000000	0.000000	0.000000	0.000000	0.000000	0.377619	0.410975	-0.729381	0.000000	0.000000	1.000000	117.000000	1.000000
15154.772417	0.085554	0.588937	0.070719	79.126320	-1.669540	12.491265	0.000000	0.000000	0.000000	0.000000	0.000000	0.000000	0.377619	0.410975	-0.729381	0.000000	0.000000	1.000000	117.000000	1.000000
15154.775750	0.086684	0.590186	0.068366	79.126320	-1.669540	12.491265	0.000000	0.000000	0.000000	0.000000	0.000000	0.000000	0.339001	0.374751	-0.705848	0.000000	0.000000	1.000000	117.000000	1.000000
15154.779084	0.086684	0.590186	0.068366	79.126320	-1.669540	12.491265	0.000000	0.000000	0.000000	0.000000	0.000000	0.000000	0.339001	0.374751	-0.705848	0.000000	0.000000	1.000000	117.000000	1.000000
15154.782417	0.086684	0.590186	0.068366	79.367867	-1.785419	12.327579	0.000000	0.000000	0.000000	0.000000	0.000000	0.000000	0.339001	0.374751	-0.705848	0.000000	0.000000	1.000000	117.000000	1.000000
15154.785750	0.087738	0.591393	0.066086	79.367867	-1.785419	12.327579	0.000000	0.000000	0.000000	0.000000	0.000000	0.000000	0.316044	0.362230	-0.683963	0.000000	0.000000	1.000000	117.000000	1.000000
15154.789084	0.087738	0.591393	0.066086	79.367867	-1.785419	12.327579	0.000000	0.000000	0.000000	0.000000	0.000000	0.000000	0.316044	0.362230	-0.683963	0.000000	0.000000	1.000000	117.000000	1.000000
15154.792417	0.087738	0.591393	0.066086	79.591148	-1.814969	12.494762	0.000000	0.000000	0.000000	0.000000	0.000000	0.000000	0.316044	0.362230	-0.683963	0.000000	0.000000	1.000000	117.000000	1.000000
15154.795750	0.088667	0.592560	0.063889	79.591148	-1.814969	12.494762	0.000000	0.000000	0.000000	0.000000	0.000000	0.000000	0.278718	0.350049	-0.659270	0.000000	0.000000	1.000000	117.000000	1.000000
15154.799084	0.088667	0.592560	0.063889	79.591148	-1.814969	12.494762	0.000000	0.000000	0.000000	0.000000	0.000000	0.000000	0.278718	0.350049	-0.659270	0.000000	0.000000	1.000000	117.000000	1.000000
15154.802417	0.088667	0.592560	0.063889	79.771805	-1.723722	13.078367	0.000000	0.000000	0.000000	0.000000	0.000000	0.000000	0.278718	0.350049	-0.659270	0.000000	0.000000	1.000000	117.000000	1.000000
15154.805750	0.089475	0.593659	0.061782	79.771805	-1.723722	13.078367	0.000000	0.000000	0.000000	0.000000	0.000000	0.000000	0.242402	0.329575	-0.632037	0.000000	0.000000	1.000000	117.000000	1.000000
15154.809084	0.089475	0.593659	0.061782	79.771805	-1.723722	13.078367	0.000000	0.000000	0.000000	0.000000	0.000000	0.000000	0.242402	0.329575	-0.632037	0.000000	0.000000	1.000000	117.000000	1.000000
15154.812417	0.089475	0.593659	0.061782	79.921944	-1.477514	13.467288	0.000000	0.000000	0.000000	0.000000	0.000000	0.000000	0.242402	0.329575	-0.632037	0.000000	0.000000	1.000000	117.000000	1.000000
15154.815750	0.090268	0.594729	0.059781	79.921944	-1.477514	13.467288	0.000000	0.000000	0.000000	0.000000	0.000000	0.000000	0.237778	0.321133	-0.600314	0.000000	0.000000	1.000000	117.000000	1.000000
15154.819084	0.090268	0.594729	0.059781	79.921944	-1.477514	13.467288	0.000000	0.000000	0.000000	0.000000	0.000000	0.000000	0.237778	0.321133	-0.600314	0.000000	0.000000	1.000000	117.000000	1.000000
15154.822417	0.090268	0.594729	0.059781	80.030540	-0.815506	14.134048	0.000000	0.000000	0.000000	0.000000	0.000000	0.000000	0.237778	0.321133	-0.600314	0.000000	0.000000	1.000000	117.000000	1.000000
15154.825750	0.091068	0.595753	0.057866	80.030540	-0.815506	14.134048	0.000000	0.000000	0.000000	0.000000	0.000000	0.000000	0.239979	0.307270	-0.574349	0.000000	0.000000	1.000000	117.000000	1.000000
15154.829084	0.091068	0.595753	0.057866	80.030540	-0.815506	14.134048	0.000000	0.000000	0.000000	0.000000	0.000000	0.000000	0.239979	0.307270	-0.574349	0.000000	0.000000	1.000000	117.000000	1.000000
15154.832417	0.091068	0.595753	0.057866	80.104393	0.307760	15.328778	0.000000	0.000000	0.000000	0.000000	0.000000	0.000000	0.239979	0.307270	-0.574349	0.000000	0.000000	1.000000	117.000000	1.000000
15154.835750	0.091901	0.596704	0.056042	80.104393	0.307760	15.328778	0.000000	0.000000	0.000000	0.000000	0.000000	0.000000	0.250091	0.285256	-0.547306	0.000000	0.000000	1.000000	117.000000	1.000000
15154.839084	0.091901	0.596704	0.056042	80.104393	0.307760	15.328778	0.000000	0.000000	0.000000	0.000000	0.000000	0.000000	0.250091	0.285256	-0.547306	0.000000	0.000000	1.000000	117.000000	1.000000
15154.842417	0.091901	0.596704	0.056042	80.144836	1.570914	16.681042	0.000000	0.000000	0.000000	0.000000	0.000000	0.000000	0.250091	0.285256	-0.547306	0.000000	0.000000	1.000000	117.000000	1.000000
15154.845750	0.092749	0.597574	0.054336	80.144836	1.570914	16.681042	0.000000	0.000000	0.000000	0.000000	0.000000	0.000000	0.254311	0.260975	-0.511923	0.000000	0.000000	1.000000	117.000000	1.000000
15154.849084	0.092749	0.597574	0.054336	80.144836	1.570914	16.681042	0.000000	0.000000	0.000000	0.000000	0.000000	0.000000	0.254311	0.260975	-0.511923	0.000000	0.000000	1.000000	117.000000	1.000000
15154.852417	0.092749	0.597574	0.054336	80.161255	2.670497	17.846087	0.000000	0.000000	0.000000	0.000000	0.000000	0.000000	0.254311	0.260975	-0.511923	0.000000	0.000000	1.000000	117.000000	1.000000
15154.855750	0.093529	0.598335	0.052707	80.161255	2.670497	17.846087	0.000000	0.000000	0.000000	0.000000	0.000000	0.000000	0.234058	0.228182	-0.488494	0.000000	0.000000	1.000000	117.000000	1.000000
15154.859084	0.093529	0.598335	0.052707	80.161255	2.670497	17.846087	0.000000	0.000000	0.000000	0.000000	0.000000	0.000000	0.234058	0.228182	-0.488494	0.000000	0.000000	1.000000	117.000000	1.000000
15154.862417	0.093529	0.598335	0.052707	80.176086	3.359580	18.525682	0.000000	0.000000	0.000000	0.000000	0.000000	0.000000	0.234058	0.228182	-0.488494	0.000000	0.000000	1.000000	117.000000	1.000000
15154.865750	0.094286	0.599024	0.051118	80.176086	3.359580	18.525682	0.000000	0.000000	0.000000	0.000000	0.000000	0.000000	0.226943	0.206852	-0.476674	0.000000	0.000000	1.000000	117.000000	1.000000
15154.869084	0.094286	0.599024	0.051118	80.176086	3.359580	18.525682	0.000000	0.000000	0.000000	0.000000	0.000000	0.000000	0.226943	0.206852	-0.476674	0.000000	0.000000	1.000000	117.000000	1.000000
15154.872417	0.094286	0.599024	0.051118	80.233116	3.597757	18.690746	0.000000	0.000000	0.000000	0.000000	0.000000	0.000000	0.226943	0.206852	-0.476674	0.000000	0.000000	1.000000	117.000000	1.000000
15154.875750	0.094972	0.599615	0.049586	80.233116	3.597757	18.690746	0.000000	0.000000	0.000000	0.000000	0.000000	0.000000	0.205977	0.177282	-0.459729	0.000000	0.000000	1.000000	117.000000	1.000000
15154.879084	0.094972	0.599615	0.049586	80.233116	3.597757	18.690746	0.000000	0.000000	0.000000	0.000000	0.000000	0.000000	0.205977	0.177282	-0.459729	0.000000	0.000000	1.000000	117.000000	1.000000
15154.882417	0.094972	0.599615	0.049586	80.356102	3.591625	18.601528	0.000000	0.000000	0.000000	0.000000	0.000000	0.000000	0.205977	0.177282	-0.459729	0.000000	0.000000	1.000000	117.000000	1.000000
15154.885750	0.095580	0.600154	0.048057	80.356102	3.591625	18.601528	0.000000	0.000000	0.000000	0.000000	0.000000	0.000000	0.182250	0.161597	-0.458711	0.000000	0.000000	1.000000	117.000000	1.000000
15154.889084	0.095580	0.600154	0.048057	80.356102	3.591625	18.601528	0.000000	0.000000	0.000000	0.000000	0.000000	0.000000	0.182250	0.161597	-0.458711	0.000000	0.000000	1.000000	117.000000	1.000000
15154.892417	0.095580	0.600154	0.048057	80.547401	3.595587	18.546497	0.000000	0.000000	0.000000	0.000000	0.000000	0.000000	0.182250	0.161597	-0.458711	0.000000	0.000000	1.000000	117.000000	1.000000
15154.895750	0.096177	0.600621	0.046503	80.547401	3.595587	18.546497	0.000000	0.000000	0.000000	0.000000	0.000000	0.000000	0.179353	0.140115	-0.466296	0.000000	0.000000	1.000000	117.000000	1.000000
15154.899084	0.096177	0.600621	0.046503	80.547401	3.595587	18.546497	0.000000	0.000000	0.000000	0.000000	0.000000	0.000000	0.179353	0.140115	-0.466296	0.000000	0.000000	1.000000	117.000000	1.000000
15154.902417	0.096177	0.600621	0.046503	80.776039	3.814173	18.750490	0.000000	0.000000	0.000000	0.000000	0.000000	0.000000	0.179353	0.140115	-0.466296	0.000000	0.000000	1.000000	117.000000	1.000000
15154.905750	0.096766	0.601017	0.044923	80.776039	3.814173	18.750490	0.000000	0.000000	0.000000	0.000000	0.000000	0.000000	0.176420	0.118704	-0.473844	0.000000	0.000000	1.000000	117.000000	1.000000
15154.909084	0.096766	0.601017	0.044923	80.776039	3.814173	18.750490	0.000000	0.000000	0.000000	0.000000	0.000000	0.000000	0.176420	0.118704	-0.473844	0.000000	0.000000	1.000000	117.000000	1.000000
15154.912417	0.096766	0.601017	0.044923	81.011566	4.253652	19.202967	0.000000	0.000000	0.000000	0.000000	0.000000	0.000000	0.176420	0.118704	-0.473844	0.000000	0.000000	1.000000	117.000000	1.000000
15154.915750	0.097357	0.601386	0.043260	81.011566	4.253652	19.202967	0.000000	0.000000	0.000000	0.000000	0.000000	0.000000	0.177434	0.110768	-0.498929	0.000000	0.000000	1.000000	117.000000	1.000000
15154.919084	0.097357	0.601386	0.043260	81.011566	4.253652	19.202967	0.000000	0.000000	0.000000	0.000000	0.000000	0.000000	0.177434	0.110768	-0.498929	0.000000	0.000000	1.000000	117.000000	1.000000
15154.922417	0.097357	0.601386	0.043260	81.225372	4.734513	19.704165	0.000000	0.000000	0.000000	0.000000	0.000000	0.000000	0.177434	0.110768	-0.498929	0.000000	0.000000	1.000000	117.000000	1.000000
15154.925750	0.097941	0.601703	0.041587	81.225372	4.734513	19.704165	0.000000	0.000000	0.000000	0.000000	0.000000	0.000000	0.175224	0.095225	-0.501874	0.000000	0.000000	1.000000	117.000000	1.000000
15154.929084	0.097941	0.601703	0.041587	81.225372	4.734513	19.704165	0.000000	0.000000	0.000000	0.000000	0.000000	0.000000	0.175224	0.095225	-0.501874	0.000000	0.000000	1.000000	117.000000	1.000000
15154.932417	0.097941	0.601703	0.041587	81.411987	5.133111	20.143396	0.000000	0.000000	0.000000	0.000000	0.000000	0.000000	0.175224	0.095225	-0.501874	0.000000	0.000000	1.000000	117.000000	1.000000
15154.935750	0.098507	0.602013	0.039850	81.411987	5.133111	20.143396	0.000000	0.000000	0.000000	0.000000	0.000000	0.000000	0.169789	0.093025	-0.521005	0.000000	0.000000	1.000000	117.000000	1.000000
15154.939084	0.098507	0.602013	0.039850	81.411987	5.133111	20.143396	0.000000	0.000000	0.000000	0.000000	0.000000	0.000000	0.169789	0.093025	-0.521005	0.000000	0.000000	1.000000	117.000000	1.000000
15154.942417	0.098507	0.602013	0.039850	81.549454	5.373685	20.509218	0.000000	0.000000	0.000000	0.000000	0.000000	0.000000	0.169789	0.093025	-0.521005	0.000000	0.000000	1.000000	117.000000	1.000000
15154.945750	0.099092	0.602291	0.038115	81.549454	5.373685	20.509218	0.000000	0.000000	0.000000	0.000000	0.000000	0.000000	0.175466	0.083319	-0.520741	0.000000	0.000000	1.000000	117.000000	1.000000
15154.949084	0.099092	0.602291	0.038115	81.549454	5.373685	20.509218	0.000000	0.000000	0.000000	0.000000	0.000000	0.000000	0.175466	0.083319	-0.520741	0.000000	0.000000	1.000000	117.000000	1.000000
15154.952417	0.099092	0.602291	0.038115	81.627785	5.443940	20.505886	0.000000	0.000000	0.000000	0.000000	0.000000	0.000000	0.175466	0.083319	-0.520741	0.000000	0.000000	1.000000	117.000000	1.000000
15154.955750	0.099713	0.602572	0.036344	81.627785	5.443940	20.505886	0.000000	0.000000	0.000000	0.000000	0.000000	0.000000	0.186235	0.084366	-0.531187	0.000000	0.000000	1.000000	117.000000	1.000000
15154.959084	0.099713	0.602572	0.036344	81.627785	5.443940	20.505886	0.000000	0.000000	0.000000	0.000000	0.000000	0.000000	0.186235	0.084366	-0.531187	0.000000	0.000000	1.000000	117.000000	1.000000
15154.962417	0.099713	0.602572	0.036344	81.664101	5.515623	20.466944	0.000000	0.000000	0.000000	0.000000	0.000000	0.000000	0.186235	0.084366	-0.531187	0.000000	0.000000	1.000000	117.000000	1.000000
15154.965750	0.100331	0.602841	0.034594	81.664101	5.515623	20.466944	0.000000	0.000000	0.000000	0.000000	0.000000	0.000000	0.185639	0.080568	-0.524920	0.000000	0.000000	1.000000	117.000000	1.000000
15154.969084	0.100331	0.602841	0.034594	81.664101	5.515623	20.466944	0.000000	0.000000	0.000000	0.000000	0.000000	0.000000	0.185639	0.080568	-0.524920	0.000000	0.000000	1.000000	117.000000	1.000000
15154.972417	0.100331	0.602841	0.034594	81.690994	5.533988	20.372225	0.000000	0.000000	0.000000	0.000000	0.000000	0.000000	0.185639	0.080568	-0.524920	0.000000	0.000000	1.000000	117.000000	1.000000
15154.975750	0.100911	0.603155	0.032921	81.690994	5.533988	20.372225	0.000000	0.000000	0.000000	0.000000	0.000000	0.000000	0.173974	0.094294	-0.501902	0.000000	0.000000	1.000000	117.000000	1.000000
15154.979084	0.100911	0.603155	0.032921	81.690994	5.533988	20.372225	0.000000	0.000000	0.000000	0.000000	0.000000	0.000000	0.173974	0.094294	-0.501902	0.000000	0.000000	1.000000	117.000000	1.000000
15154.982417	0.100911	0.603155	0.032921	81.709091	5.404845	20.128246	0.000000	0.000000	0.000000	0.000000	0.000000	0.000000	0.173974	0.094294	-0.501902	0.000000	0.000000	1.000000	117.000000	1.000000
15154.985750	0.101384	0.603442	0.031340	81.709091	5.404845	20.128246	0.000000	0.000000	0.000000	0.000000	0.000000	0.000000	0.141725	0.085919	-0.474392	0.000000	0.000000	1.000000	117.000000	1.000000
15154.989084	0.101384	0.603442	0.031340	81.709091	5.404845	20.128246	0.000000	0.000000	0.000000	0.000000	0.000000	0.000000	0.141725	0.085919	-0.474392	0.000000	0.000000	1.000000	117.000000	1.000000
15154.992417	0.101384	0.603442	0.031340	81.720184	5.066015	19.678297	0.000000	0.000000	0.000000	0.000000	0.000000	0.000000	0.141725	0.085919	-0.474392	0.000000	0.000000	1.000000	117.000000	1.000000
15154.995750	0.101737	0.603759	0.029902	81.720184	5.066015	19.678297	0.000000	0.000000	0.000000	0.000000	0.000000	0.000000	0.105878	0.095158	-0.431425	0.000000	0.000000	1.000000	117.000000	1.000000
15154.999084	0.101737	0.603759	0.029902	81.720184	5.066015	19.678297	0.000000	0.000000	0.000000	0.000000	0.000000	0.000000	0.105878	0.095158	-0.431425	0.000000	0.000000	1.000000	117.000000	1.000000
15155.002417	0.101737	0.603759	0.029902	81.722557	4.612441	19.137060	0.000000	0.000000	0.000000	0.000000	0.000000	0.000000	0.105878	0.095158	-0.431425	0.000000	0.000000	1.000000	117.000000	1.000000
15155.005750	0.101934	0.604057	0.028543	81.722557	4.612441	19.137060	0.000000	0.000000	0.000000	0.000000	0.000000	0.000000	0.059260	0.089441	-0.407695	0.000000	0.000000	1.000000	117.000000	1.000000
15155.009084	0.101934	0.604057	0.028543	81.722557	4.612441	19.137060	0.000000	0.000000	0.000000	0.000000	0.000000	0.000000	0.059260	0.089441	-0.407695	0.000000	0.000000	1.000000	117.000000	1.000000
15155.012417	0.101934	0.604057	0.028543	81.725639	4.215358	18.662008	0.000000	0.000000	0.000000	0.000000	0.000000	0.000000	0.059260	0.089441	-0.407695	0.000000	0.000000	1.000000	117.000000	1.000000
15155.015750	0.102053	0.604375	0.027280	81.725639	4.215358	18.662008	0.000000	0.000000	0.000000	0.000000	0.000000	0.000000	0.035741	0.095487	-0.378990	0.000000	0.000000	1.000000	117.000000	1.000000
15155.019084	0.102053	0.604375	0.027280	81.725639	4.215358	18.662008	0.000000	0.000000	0.000000	0.000000	0.000000	0.000000	0.035741	0.095487	-0.378990	0.000000	0.000000	1.000000	117.000000	1.000000
15155.022417	0.102053	0.604375	0.027280	81.731285	4.082705	18.475348	0.000000	0.000000	0.000000	0.000000	0.000000	0.000000	0.035741	0.095487	-0.378990	0.000000	0.000000	1.000000	117.000000	1.000000
15155.025750	0.102134	0.604675	0.026072	81.731285	4.082705	18.475348	0.000000	0.000000	0.000000	0.000000	0.000000	0.000000	0.024305	0.089997	-0.362379	0.000000	0.000000	1.000000	117.000000	1.000000
15155.029084	0.102134	0.604675	0.026072	81.731285	4.082705	18.475348	0.000000	0.000000	0.000000	0.000000	0.000000	0.000000	0.024305	0.089997	-0.362379	0.000000	0.000000	1.000000	117.000000	1.000000
15155.032417	0.102134	0.604675	0.026072	81.744408	4.138739	18.500658	0.000000	0.000000	0.000000	0.000000	0.000000	0.000000	0.024305	0.089997	-0.362379	0.000000	0.000000	1.000000	117.000000	1.000000
15155.035750	0.102184	0.604934	0.024837	81.744408	4.138739	18.500658	0.000000	0.000000	0.000000	0.000000	0.000000	0.000000	0.014958	0.077509	-0.370404	0.000000	0.000000	1.000000	117.000000	1.000000
15155.039084	0.102184	0.604934	0.024837	81.744408	4.138739	18.500658	0.000000	0.000000	0.000000	0.000000	0.000000	0.000000	0.014958	0.077509	-0.370404	0.000000	0.000000	1.000000	117.000000	1.000000
15155.042417	0.102184	0.604934	0.024837	81.762596	4.275924	18.622526	0.000000	0.000000	0.000000	0.000000	0.000000	0.000000	0.014958	0.077509	-0.370404	0.000000	0.000000	1.000000	117.000000	1.000000
15155.045750	0.102215	0.605182	0.023630	81.762596	4.275924	18.622526	0.000000	0.000000	0.000000	0.000000	0.000000	0.000000	0.009093	0.074407	-0.362191	0.000000	0.000000	1.000000	117.000000	1.000000
15155.049084	0.102215	0.605182	0.023630	81.762596	4.275924	18.622526	0.000000	0.000000	0.000000	0.000000	0.000000	0.000000	0.009093	0.074407	-0.362191	0.000000	0.000000	1.000000	117.000000	1.000000
15155.052417	0.102215	0.605182	0.023630	81.791656	4.625554	18.988562	0.000000	0.000000	0.000000	0.000000	0.000000	0.000000	0.009093	0.074407	-0.362191	0.000000	0.000000	1.000000	117.000000	1.000000
15155.055750	0.102260	0.605388	0.022386	81.791656	4.625554	18.988562	0.000000	0.000000	0.000000	0.000000	0.000000	0.000000	0.013493	0.061965	-0.373118	0.000000	0.000000	1.000000	117.000000	1.000000
15155.059084	0.102260	0.605388	0.022386	81.791656	4.625554	18.988562	0.000000	0.000000	0.000000	0.000000	0.000000	0.000000	0.013493	0.061965	-0.373118	0.000000	0.000000	1.000000	117.000000	1.000000
15155.062417	0.102260	0.605388	0.022386	81.827972	5.043249	19.426735	0.000000	0.000000	0.000000	0.000000	0.000000	0.000000	0.013493	0.061965	-0.373118	0.000000	0.000000	1.000000	117.000000	1.000000
15155.065750	0.102322	0.605573	0.021121	81.827972	5.043249	19.426735	0.000000	0.000000	0.000000	0.000000	0.000000	0.000000	0.018809	0.055341	-0.379428	0.000000	0.000000	1.000000	117.000000	1.000000
15155.069084	0.102322	0.605573	0.021121	81.827972	5.043249	19.426735	0.000000	0.000000	0.000000	0.000000	0.000000	0.000000	0.018809	0.055341	-0.379428	0.000000	0.000000	1.000000	117.000000	1.000000
15155.072417	0.102322	0.605573	0.021121	81.865494	5.390143	19.777531	0.000000	0.000000	0.000000	0.000000	0.000000	0.000000	0.018809	0.055341	-0.379428	0.000000	0.000000	1.000000	117.000000	1.000000
15155.075750	0.102396	0.605696	0.019804	81.865494	5.390143	19.777531	0.000000	0.000000	0.000000	0.000000	0.000000	0.000000	0.022076	0.037095	-0.394999	0.000000	0.000000	1.000000	117.000000	1.000000
15155.079084	0.102396	0.605696	0.019804	81.865494	5.390143	19.777531	0.000000	0.000000	0.000000	0.000000	0.000000	0.000000	0.022076	0.037095	-0.394999	0.000000	0.000000	1.000000	117.000000	1.000000
15155.082417	0.102396	0.605696	0.019804	81.906555	5.601995	19.974184	0.000000	0.000000	0.000000	0.000000	0.000000	0.000000	0.022076	0.037095	-0.394999	0.000000	0.000000	1.000000	117.000000	1.000000
15155.085750	0.102487	0.605798	0.018467	81.906555	5.601995	19.974184	0.000000	0.000000	0.000000	0.000000	0.000000	0.000000	0.027245	0.030496	-0.401332	0.000000	0.000000	1.000000	117.000000	1.000000
15155.089084	0.102487	0.605798	0.018467	81.906555	5.601995	19.974184	0.000000	0.000000	0.000000	0.000000	0.000000	0.000000	0.027245	0.030496	-0.401332	0.000000	0.000000	1.000000	117.000000	1.000000
15155.092417	0.102487	0.605798	0.018467	81.951920	5.715806	20.053007	0.000000	0.000000	0.000000	0.000000	0.000000	0.000000	0.027245	0.030496	-0.401332	0.000000	0.000000	1.000000	117.000000	1.000000
15155.095750	0.102638	0.605832	0.017091	81.951920	5.715806	20.053007	0.000000	0.000000	0.000000	0.000000	0.000000	0.000000	0.045362	0.010152	-0.412851	0.000000	0.000000	1.000000	117.000000	1.000000
15155.099084	0.102638	0.605832	0.017091	81.951920	5.715806	20.053007	0.000000	0.000000	0.000000	0.000000	0.000000	0.000000	0.045362	0.010152	-0.412851	0.000000	0.000000	1.000000	117.000000	1.000000
15155.102417	0.102638	0.605832	0.017091	82.004799	5.730109	20.009769	0.000000	0.000000	0.000000	0.000000	0.000000	0.000000	0.045362	0.010152	-0.412851	0.000000	0.000000	1.000000	117.000000	1.000000
15155.105750	0.102833	0.605837	0.015712	82.004799	5.730109	20.009769	0.000000	0.000000	0.000000	0.000000	0.000000	0.000000	0.058566	0.001460	-0.413666	0.000000	0.000000	1.000000	117.000000	1.000000
15155.109084	0.102833	0.605837	0.015712	82.004799	5.730109	20.009769	0.000000	0.000000	0.000000	0.000000	0.000000	0.000000	0.058566	0.001460	-0.413666	0.000000	0.000000	1.000000	117.000000	1.000000
15155.112417	0.102833	0.605837	0.015712	82.063850	5.738689	19.960756	0.000000	0.000000	0.000000	0.000000	0.000000	0.000000	0.058566	0.001460	-0.413666	0.000000	0.000000	1.000000	117.000000	1.000000
15155.115750	0.103017	0.605755	0.014293	82.063850	5.738689	19.960756	0.000000	0.000000	0.000000	0.000000	0.000000	0.000000	0.055181	-0.024505	-0.425491	0.000000	0.000000	1.000000	117.000000	1.000000
15155.119084	0.103017	0.605755	0.014293	82.063850	5.738689	19.960756	0.000000	0.000000	0.000000	0.000000	0.000000	0.000000	0.055181	-0.024505	-0.425491	0.000000	0.000000	1.000000	117.000000	1.000000
15155.122417	0.103017	0.605755	0.014293	82.132240	5.735973	19.903090	0.000000	0.000000	0.000000	0.000000	0.000000	0.000000	0.055181	-0.024505	-0.425491	0.000000	0.000000	1.000000	117.000000	1.000000
15155.125750	0.103174	0.605626	0.012871	82.132240	5.735973	19.903090	0.000000	0.000000	0.000000	0.000000	0.000000	0.000000	0.047096	-0.038808	-0.426596	0.000000	0.000000	1.000000	117.000000	1.000000
15155.129084	0.103174	0.605626	0.012871	82.132240	5.735973	19.903090	0.000000	0.000000	0.000000	0.000000	0.000000	0.000000	0.047096	-0.038808	-0.426596	0.000000	0.000000	1.000000	117.000000	1.000000
15155.132417	0.103174	0.605626	0.012871	82.206863	5.726924	19.839052	0.000000	0.000000	0.000000	0.000000	0.000000	0.000000	0.047096	-0.038808	-0.426596	0.000000	0.000000	1.000000	117.000000	1.000000
15155.135750	0.103318	0.605437	0.011402	82.206863	5.726924	19.839052	0.000000	0.000000	0.000000	0.000000	0.000000	0.000000	0.043161	-0.056731	-0.440871	0.000000	0.000000	1.000000	117.000000	1.000000
15155.139084	0.103318	0.605437	0.011402	82.206863	5.726924	19.839052	0.000000	0.000000	0.000000	0.000000	0.000000	0.000000	0.043161	-0.056731	-0.440871	0.000000	0.000000	1.000000	117.000000	1.000000
15155.142417	0.103318	0.605437	0.011402	82.287720	5.705770	19.768291	0.000000	0.000000	0.000000	0.000000	0.000000	0.000000	0.043161	-0.056731	-0.440871	0.000000	0.000000	1.000000	117.000000	1.000000
15155.145750	0.103416	0.605220	0.009949	82.287720	5.705770	19.768291	0.000000	0.000000	0.000000	0.000000	0.000000	0.000000	0.029482	-0.065088	-0.435900	0.000000	0.000000	1.000000	117.000000	1.000000
15155.149084	0.103416	0.605220	0.009949	82.287720	5.705770	19.768291	0.000000	0.000000	0.000000	0.000000	0.000000	0.000000	0.029482	-0.065088	-0.435900	0.000000	0.000000	1.000000	117.000000	1.000000
15155.152417	0.103416	0.605220	0.009949	82.374733	5.672101	19.690414	0.000000	0.000000	0.000000	0.000000	0.000000	0.000000	0.029482	-0.065088	-0.435900	0.000000	0.000000	1.000000	117.000000	1.000000
15155.155750	0.103438	0.604963	0.008478	82.374733	5.672101	19.690414	0.000000	0.000000	0.000000	0.000000	0.000000	0.000000	0.006704	-0.077105	-0.441162	0.000000	0.000000	1.000000	117.000000	1.000000
15155.159084	0.103438	0.604963	0.008478	82.374733	5.672101	19.690414	0.000000	0.000000	0.000000	0.000000	0.000000	0.000000	0.006704	-0.077105	-0.441162	0.000000	0.000000	1.000000	117.000000	1.000000
15155.162417	0.103438	0.604963	0.008478	82.467949	5.625498	19.604986	0.000000	0.000000	0.000000	0.000000	0.000000	0.000000	0.006704	-0.077105	-0.441162	0.000000	0.000000	1.000000	117.000000	1.000000
15155.165750	0.103440	0.604652	0.007027	82.467949	5.625498	19.604986	0.000000	0.000000	0.000000	0.000000	0.000000	0.000000	0.000438	-0.093146	-0.435334	0.000000	0.000000	1.000000	117.000000	1.000000
15155.169084	0.103440	0.604652	0.007027	82.467949	5.625498	19.604986	0.000000	0.000000	0.000000	0.000000	0.000000	0.000000	0.000438	-0.093146	-0.435334	0.000000	0.000000	1.000000	117.000000	1.000000
15155.172417	0.103440	0.604652	0.007027	82.564308	5.573836	19.514488	0.000000	0.000000	0.000000	0.000000	0.000000	0.000000	0.000438	-0.093146	-0.435334	0.000000	0.000000	1.000000	117.000000	1.000000
15155.175750	0.103436	0.604321	0.005559	82.564308	5.573836	19.514488	0.000000	0.000000	0.000000	0.000000	0.000000	0.000000	-0.001277	-0.099264	-0.440402	0.000000	0.000000	1.000000	117.000000	1.000000
15155.179084	0.103436	0.604321	0.005559	82.564308	5.573836	19.514488	0.000000	0.000000	0.000000	0.000000	0.000000	0.000000	-0.001277	-0.099264	-0.440402	0.000000	0.000000	1.000000	117.000000	1.000000
15155.182417	0.103436	0.604321	0.005559	82.662224	5.521578	19.420568	0.000000	0.000000	0.000000	0.000000	0.000000	0.000000	-0.001277	-0.099264	-0.440402	0.000000	0.000000	1.000000	117.000000	1.000000
15155.185750	0.103455	0.603938	0.004101	82.662224	5.521578	19.420568	0.000000	0.000000	0.000000	0.000000	0.000000	0.000000	0.005673	-0.115122	-0.437576	0.000000	0.000000	1.000000	117.000000	1.000000
15155.189084	0.103455	0.603938	0.004101	82.662224	5.521578	19.420568	0.000000	0.000000	0.000000	0.000000	0.000000	0.000000	0.005673	-0.115122	-0.437576	0.000000	0.000000	1.000000	117.000000	1.000000
15155.192417	0.103455	0.603938	0.004101	82.733963	5.487325	19.339989	0.000000	0.000000	0.000000	0.000000	0.000000	0.000000	0.005673	-0.115122	-0.437576	0.000000	0.000000	1.000000	117.000000	1.000000
15155.195750	0.103518	0.603501	0.002646	82.733963	5.487325	19.339989	0.000000	0.000000	0.000000	0.000000	0.000000	0.000000	0.019107	-0.130813	-0.436262	0.000000	0.000000	1.000000	117.000000	1.000000
15155.199084	0.103518	0.603501	0.002646	82.733963	5.487325	19.339989	0.000000	0.000000	0.000000	0.000000	0.000000	0.000000	0.019107	-0.130813	-0.436262	0.000000	0.000000	1.000000	117.000000	1.000000
15155.202417	0.103518	0.603501	0.002646	82.703384	5.570867	19.373499	0.000000	0.000000	0.000000	0.000000	0.000000	0.000000	0.019107	-0.130813	-0.436262	0.000000	0.000000	1.000000	117.000000	1.000000
15155.205750	0.103566	0.603007	0.001235	82.703384	5.570867	19.373499	0.000000	0.000000	0.000000	0.000000	0.000000	0.000000	0.014427	-0.148363	-0.423519	0.000000	0.000000	1.000000	117.000000	1.000000
15155.209084	0.103566	0.603007	0.001235	82.703384	5.570867	19.373499	0.000000	0.000000	0.000000	0.000000	0.000000	0.000000	0.014427	-0.148363	-0.423519	0.000000	0.000000	1.000000	117.000000	1.000000
15155.212417	0.103566	0.603007	0.001235	82.532578	5.690563	19.435465	0.000000	0.000000	0.000000	0.000000	0.000000	0.000000	0.014427	-0.148363	-0.423519	0.000000	0.000000	1.000000	117.000000	1.000000
15155.215750	0.103581	0.602473	-0.000114	82.532578	5.690563	19.435465	0.000000	0.000000	0.000000	0.000000	0.000000	0.000000	0.004389	-0.160017	-0.404611	0.000000	0.000000	1.000000	117.000000	1.000000
15155.219084	0.103581	0.602473	-0.000114	82.532578	5.690563	19.435465	0.000000	0.000000	0.000000	0.000000	0.000000	0.000000	0.004389	-0.160017	-0.404611	0.000000	0.000000	1.000000	117.000000	1.000000
15155.222417	0.103581	0.602473	-0.000114	82.236282	5.757349	19.426983	0.000000	0.000000	0.000000	0.000000	0.000000	0.000000	0.004389	-0.160017	-0.404611	0.000000	0.000000	1.000000	117.000000	1.000000
15155.225750	0.103541	0.601902	-0.001395	82.236282	5.757349	19.426983	0.000000	0.000000	0.000000	0.000000	0.000000	0.000000	-0.011996	-0.171548	-0.384239	0.000000	0.000000	1.000000	117.000000	1.000000
15155.229084	0.103541	0.601902	-0.001395	82.236282	5.757349	19.426983	0.000000	0.000000	0.000000	0.000000	0.000000	0.000000	-0.011996	-0.171548	-0.384239	0.000000	0.000000	1.000000	117.000000	1.000000
15155.232417	0.103541	0.601902	-0.001395	81.898331	5.641015	19.210064	0.000000	0.000000	0.000000	0.000000	0.000000	0.000000	-0.011996	-0.171548	-0.384239	0.000000	0.000000	1.000000	117.000000	1.000000
15155.235750	0.103409	0.601241	-0.002674	81.898331	5.641015	19.210064	0.000000	0.000000	0.000000	0.000000	0.000000	0.000000	-0.039517	-0.198059	-0.383729	0.000000	0.000000	1.000000	117.000000	1.000000
15155.239084	0.103409	0.601241	-0.002674	81.898331	5.641015	19.210064	0.000000	0.000000	0.000000	0.000000	0.000000	0.000000	-0.039517	-0.198059	-0.383729	0.000000	0.000000	1.000000	117.000000	1.000000
15155.242417	0.103409	0.601241	-0.002674	81.556404	5.379172	18.835726	0.000000	0.000000	0.000000	0.000000	0.000000	0.000000	-0.039517	-0.198059	-0.383729	0.000000	0.000000	1.000000	117.000000	1.000000
15155.245750	0.103194	0.600531	-0.003920	81.556404	5.379172	18.835726	0.000000	0.000000	0.000000	0.000000	0.000000	0.000000	-0.064688	-0.213048	-0.373845	0.000000	0.000000	1.000000	117.000000	1.000000
15155.249084	0.103194	0.600531	-0.003920	81.556404	5.379172	18.835726	0.000000	0.000000	0.000000	0.000000	0.000000	0.000000	-0.064688	-0.213048	-0.373845	0.000000	0.000000	1.000000	117.000000	1.000000
15155.252417	0.103194	0.600531	-0.003920	81.218300	5.138558	18.489605	0.000000	0.000000	0.000000	0.000000	0.000000	0.000000	-0.064688	-0.213048	-0.373845	0.000000	0.000000	1.000000	117.000000	1.000000
15155.255750	0.102934	0.599797	-0.005060	81.218300	5.138558	18.489605	0.000000	0.000000	0.000000	0.000000	0.000000	0.000000	-0.077826	-0.220431	-0.341852	0.000000	0.000000	1.000000	117.000000	1.000000
15155.259084	0.102934	0.599797	-0.005060	81.218300	5.138558	18.489605	0.000000	0.000000	0.000000	0.000000	0.000000	0.000000	-0.077826	-0.220431	-0.341852	0.000000	0.000000	1.000000	117.000000	1.000000
15155.262417	0.102934	0.599797	-0.005060	80.896835	5.116733	18.400532	0.000000	0.000000	0.000000	0.000000	0.000000	0.000000	-0.077826	-0.220431	-0.341852	0.000000	0.000000	1.000000	117.000000	1.000000
15155.265750	0.102667	0.599000	-0.006134	80.896835	5.116733	18.400532	0.000000	0.000000	0.000000	0.000000	0.000000	0.000000	-0.080147	-0.239033	-0.322379	0.000000	0.000000	1.000000	117.000000	1.000000
15155.269084	0.102667	0.599000	-0.006134	80.896835	5.116733	18.400532	0.000000	0.000000	0.000000	0.000000	0.000000	0.000000	-0.080147	-0.239033	-0.322379	0.000000	0.000000	1.000000	117.000000	1.000000
15155.272417	0.102667	0.599000	-0.006134	80.603485	5.305214	18.562912	0.000000	0.000000	0.000000	0.000000	0.000000	0.000000	-0.080147	-0.239033	-0.322379	0.000000	0.000000	1.000000	117.000000	1.000000
15155.275750	0.102426	0.598173	-0.007093	80.603485	5.305214	18.562912	0.000000	0.000000	0.000000	0.000000	0.000000	0.000000	-0.072240	-0.248121	-0.287763	0.000000	0.000000	1.000000	117.000000	1.000000
15155.279084	0.102426	0.598173	-0.007093	80.603485	5.305214	18.562912	0.000000	0.000000	0.000000	0.000000	0.000000	0.000000	-0.072240	-0.248121	-0.287763	0.000000	0.000000	1.000000	117.000000	1.000000
15155.282417	0.102426	0.598173	-0.007093	80.335861	5.567338	18.828957	0.000000	0.000000	0.000000	0.000000	0.000000	0.000000	-0.072240	-0.248121	-0.287763	0.000000	0.000000	1.000000	117.000000	1.000000
15155.285750	0.102128	0.597290	-0.007910	80.335861	5.567338	18.828957	0.000000	0.000000	0.000000	0.000000	0.000000	0.000000	-0.089414	-0.264714	-0.245071	0.000000	0.000000	1.000000	117.000000	1.000000
15155.289084	0.102128	0.597290	-0.007910	80.335861	5.567338	18.828957	0.000000	0.000000	0.000000	0.000000	0.000000	0.000000	-0.089414	-0.264714	-0.245071	0.000000	0.000000	1.000000	117.000000	1.000000
15155.292417	0.102128	0.597290	-0.007910	80.097832	5.784150	19.055531	0.000000	0.000000	0.000000	0.000000	0.000000	0.000000	-0.089414	-0.264714	-0.245071	0.000000	0.000000	1.000000	117.000000	1.000000
15155.295750	0.101827	0.596366	-0.008647	80.097832	5.784150	19.055531	0.000000	0.000000	0.000000	0.000000	0.000000	0.000000	-0.090526	-0.277403	-0.220935	0.000000	0.000000	1.000000	117.000000	1.000000
15155.299084	0.101827	0.596366	-0.008647	80.097832	5.784150	19.055531	0.000000	0.000000	0.000000	0.000000	0.000000	0.000000	-0.090526	-0.277403	-0.220935	0.000000	0.000000	1.000000	117.000000	1.000000
15155.302417	0.101827	0.596366	-0.008647	79.894814	5.961905	19.243444	0.000000	0.000000	0.000000	0.000000	0.000000	0.000000	-0.090526	-0.277403	-0.220935	0.000000	0.000000	1.000000	117.000000	1.000000
15155.305750	0.101551	0.595411	-0.009268	79.894814	5.961905	19.243444	0.000000	0.000000	0.000000	0.000000	0.000000	0.000000	-0.082556	-0.286386	-0.186381	0.000000	0.000000	1.000000	117.000000	1.000000
15155.309084	0.101551	0.595411	-0.009268	79.894814	5.961905	19.243444	0.000000	0.000000	0.000000	0.000000	0.000000	0.000000	-0.082556	-0.286386	-0.186381	0.000000	0.000000	1.000000	117.000000	1.000000
15155.312417	0.101551	0.595411	-0.009268	79.735298	6.095028	19.390028	0.000000	0.000000	0.000000	0.000000	0.000000	0.000000	-0.082556	-0.286386	-0.186381	0.000000	0.000000	1.000000	117.000000	1.000000
15155.315750	0.101271	0.594439	-0.009816	79.735298	6.095028	19.390028	0.000000	0.000000	0.000000	0.000000	0.000000	0.000000	-0.084183	-0.291519	-0.164509	0.000000	0.000000	1.000000	117.000000	1.000000
15155.319084	0.101271	0.594439	-0.009816	79.735298	6.095028	19.390028	0.000000	0.000000	0.000000	0.000000	0.000000	0.000000	-0.084183	-0.291519	-0.164509	0.000000	0.000000	1.000000	117.000000	1.000000
15155.322417	0.101271	0.594439	-0.009816	79.623901	6.183718	19.495531	0.000000	0.000000	0.000000	0.000000	0.000000	0.000000	-0.084183	-0.291519	-0.164509	0.000000	0.000000	1.000000	117.000000	1.000000
15155.325750	0.100985	0.593450	-0.010292	79.623901	6.183718	19.495531	0.000000	0.000000	0.000000	0.000000	0.000000	0.000000	-0.085807	-0.296703	-0.142650	0.000000	0.000000	1.000000	117.000000	1.000000
15155.329084	0.100985	0.593450	-0.010292	79.623901	6.183718	19.495531	0.000000	0.000000	0.000000	0.000000	0.000000	0.000000	-0.085807	-0.296703	-0.142650	0.000000	0.000000	1.000000	117.000000	1.000000
15155.332417	0.100985	0.593450	-0.010292	79.565231	6.229973	19.559284	0.000000	0.000000	0.000000	0.000000	0.000000	0.000000	-0.085807	-0.296703	-0.142650	0.000000	0.000000	1.000000	117.000000	1.000000
15155.335750	0.100736	0.592444	-0.010704	79.565231	6.229973	19.559284	0.000000	0.000000	0.000000	0.000000	0.000000	0.000000	-0.074724	-0.301920	-0.123677	0.000000	0.000000	1.000000	117.000000	1.000000
15155.339084	0.100736	0.592444	-0.010704	79.565231	6.229973	19.559284	0.000000	0.000000	0.000000	0.000000	0.000000	0.000000	-0.074724	-0.301920	-0.123677	0.000000	0.000000	1.000000	117.000000	1.000000
15155.342417	0.100736	0.592444	-0.010704	79.554749	6.247134	19.586401	0.000000	0.000000	0.000000	0.000000	0.000000	0.000000	-0.074724	-0.301920	-0.123677	0.000000	0.000000	1.000000	117.000000	1.000000
15155.345750	0.100513	0.591433	-0.011100	79.554749	6.247134	19.586401	0.000000	0.000000	0.000000	0.000000	0.000000	0.000000	-0.066861	-0.303288	-0.118819	0.000000	0.000000	1.000000	117.000000	1.000000
15155.349084	0.100513	0.591433	-0.011100	79.554749	6.247134	19.586401	0.000000	0.000000	0.000000	0.000000	0.000000	0.000000	-0.066861	-0.303288	-0.118819	0.000000	0.000000	1.000000	117.000000	1.000000
15155.352417	0.100513	0.591433	-0.011100	79.585526	6.235512	19.582546	0.000000	0.000000	0.000000	0.000000	0.000000	0.000000	-0.066861	-0.303288	-0.118819	0.000000	0.000000	1.000000	117.000000	1.000000
15155.355750	0.100364	0.590411	-0.011466	79.585526	6.235512	19.582546	0.000000	0.000000	0.000000	0.000000	0.000000	0.000000	-0.044740	-0.306649	-0.109754	0.000000	0.000000	1.000000	117.000000	1.000000
15155.359084	0.100364	0.590411	-0.011466	79.585526	6.235512	19.582546	0.000000	0.000000	0.000000	0.000000	0.000000	0.000000	-0.044740	-0.306649	-0.109754	0.000000	0.000000	1.000000	117.000000	1.000000
15155.362417	0.100364	0.590411	-0.011466	79.657593	6.202952	19.547400	0.000000	0.000000	0.000000	0.000000	0.000000	0.000000	-0.044740	-0.306649	-0.109754	0.000000	0.000000	1.000000	117.000000	1.000000
15155.365750	0.100292	0.589396	-0.011785	79.657593	6.202952	19.547400	0.000000	0.000000	0.000000	0.000000	0.000000	0.000000	-0.021557	-0.304505	-0.095735	0.000000	0.000000	1.000000	117.000000	1.000000
15155.369084	0.100292	0.589396	-0.011785	79.657593	6.202952	19.547400	0.000000	0.000000	0.000000	0.000000	0.000000	0.000000	-0.021557	-0.304505	-0.095735	0.000000	0.000000	1.000000	117.000000	1.000000
15155.372417	0.100292	0.589396	-0.011785	79.744164	6.165847	19.499891	0.000000	0.000000	0.000000	0.000000	0.000000	0.000000	-0.021557	-0.304505	-0.095735	0.000000	0.000000	1.000000	117.000000	1.000000
15155.375750	0.100288	0.588376	-0.012098	79.744164	6.165847	19.499891	0.000000	0.000000	0.000000	0.000000	0.000000	0.000000	-0.001113	-0.306009	-0.093684	0.000000	0.000000	1.000000	117.000000	1.000000
15155.379084	0.100288	0.588376	-0.012098	79.744164	6.165847	19.499891	0.000000	0.000000	0.000000	0.000000	0.000000	0.000000	-0.001113	-0.306009	-0.093684	0.000000	0.000000	1.000000	117.000000	1.000000
15155.382417	0.100288	0.588376	-0.012098	79.803162	6.152545	19.473120	0.000000	0.000000	0.000000	0.000000	0.000000	0.000000	-0.001113	-0.306009	-0.093684	0.000000	0.000000	1.000000	117.000000	1.000000
15155.385750	0.100339	0.587387	-0.012365	79.803162	6.152545	19.473120	0.000000	0.000000	0.000000	0.000000	0.000000	0.000000	0.015195	-0.296525	-0.080273	0.000000	0.000000	1.000000	117.000000	1.000000
15155.389084	0.100339	0.587387	-0.012365	79.803162	6.152545	19.473120	0.000000	0.000000	0.000000	0.000000	0.000000	0.000000	0.015195	-0.296525	-0.080273	0.000000	0.000000	1.000000	117.000000	1.000000
15155.392417	0.100339	0.587387	-0.012365	79.791306	6.178446	19.481350	0.000000	0.000000	0.000000	0.000000	0.000000	0.000000	0.015195	-0.296525	-0.080273	0.000000	0.000000	1.000000	117.000000	1.000000
15155.395750	0.100361	0.586405	-0.012562	79.791306	6.178446	19.481350	0.000000	0.000000	0.000000	0.000000	0.000000	0.000000	0.006654	-0.294597	-0.059006	0.000000	0.000000	1.000000	117.000000	1.000000
15155.399084	0.100361	0.586405	-0.012562	79.791306	6.178446	19.481350	0.000000	0.000000	0.000000	0.000000	0.000000	0.000000	0.006654	-0.294597	-0.059006	0.000000	0.000000	1.000000	117.000000	1.000000
15155.402417	0.100361	0.586405	-0.012562	79.703842	6.233835	19.518509	0.000000	0.000000	0.000000	0.000000	0.000000	0.000000	0.006654	-0.294597	-0.059006	0.000000	0.000000	1.000000	117.000000	1.000000
15155.405750	0.100361	0.586405	-0.012562	79.703842	6.233835	19.518509	0.000000	0.000000	0.000000	0.000000	0.000000	0.000000	0.006654	-0.294597	-0.059006	0.000000	0.000000	1.000000	117.000000	1.000000
15155.409084	0.100364	0.585468	-0.012746	79.703842	6.233835	19.518509	0.000000	0.000000	0.000000	0.000000	0.000000	0.000000	0.000826	-0.281342	-0.055285	0.000000	0.000000	1.000000	117.000000	1.000000
15155.412417	0.100364	0.585468	-0.012746	79.574379	6.288489	19.557535	0.000000	0.000000	0.000000	0.000000	0.000000	0.000000	0.000826	-0.281342	-0.055285	0.000000	0.000000	1.000000	117.000000	1.000000
15155.415750	0.100325	0.584572	-0.012821	79.574379	6.288489	19.557535	0.000000	0.000000	0.000000	0.000000	0.000000	0.000000	-0.011731	-0.268649	-0.022488	0.000000	0.000000	1.000000	117.000000	1.000000
15155.419084	0.100325	0.584572	-0.012821	79.574379	6.288489	19.557535	0.000000	0.000000	0.000000	0.000000	0.000000	0.000000	-0.011731	-0.268649	-0.022488	0.000000	0.000000	1.000000	117.000000	1.000000
15155.422417	0.100325	0.584572	-0.012821	79.442360	6.363885	19.625204	0.000000	0.000000	0.000000	0.000000	0.000000	0.000000	-0.011731	-0.268649	-0.022488	0.000000	0.000000	1.000000	117.000000	1.000000
15155.425750	0.100325	0.584572	-0.012821	79.442360	6.363885	19.625204	0.000000	0.000000	0.000000	0.000000	0.000000	0.000000	-0.011731	-0.268649	-0.022488	0.000000	0.000000	1.000000	117.000000	1.000000
15155.429084	0.100247	0.583695	-0.012872	79.442360	6.363885	19.625204	0.000000	0.000000	0.000000	0.000000	0.000000	0.000000	-0.023370	-0.263011	-0.015148	0.000000	0.000000	1.000000	117.000000	1.000000
15155.432417	0.100247	0.583695	-0.012872	79.316528	6.461216	19.731905	0.000000	0.000000	0.000000	0.000000	0.000000	0.000000	-0.023370	-0.263011	-0.015148	0.000000	0.000000	1.000000	117.000000	1.000000
15155.435750	0.100155	0.582855	-0.012885	79.316528	6.461216	19.731905	0.000000	0.000000	0.000000	0.000000	0.000000	0.000000	-0.027540	-0.251947	-0.004177	0.000000	0.000000	1.000000	117.000000	1.000000
15155.439084	0.100155	0.582855	-0.012885	79.316528	6.461216	19.731905	0.000000	0.000000	0.000000	0.000000	0.000000	0.000000	-0.027540	-0.251947	-0.004177	0.000000	0.000000	1.000000	117.000000	1.000000
15155.442417	0.100155	0.582855	-0.012885	79.201958	6.549268	19.826962	0.000000	0.000000	0.000000	0.000000	0.000000	0.000000	-0.027540	-0.251947	-0.004177	0.000000	0.000000	1.000000	117.000000	1.000000
15155.445750	0.100155	0.582855	-0.012885	79.201958	6.549268	19.826962	0.000000	0.000000	0.000000	0.000000	0.000000	0.000000	-0.027540	-0.251947	-0.004177	0.000000	0.000000	1.000000	117.000000	1.000000
15155.449084	0.100051	0.582095	-0.012852	79.201958	6.549268	19.826962	0.000000	0.000000	0.000000	0.000000	0.000000	0.000000	-0.031014	-0.228074	0.009899	0.000000	0.000000	1.000000	117.000000	1.000000
15155.452417	0.100051	0.582095	-0.012852	79.113945	6.612127	19.900167	0.000000	0.000000	0.000000	0.000000	0.000000	0.000000	-0.031014	-0.228074	0.009899	0.000000	0.000000	1.000000	117.000000	1.000000
15155.455750	0.099986	0.581383	-0.012752	79.113945	6.612127	19.900167	0.000000	0.000000	0.000000	0.000000	0.000000	0.000000	-0.019785	-0.213755	0.030266	0.000000	0.000000	1.000000	117.000000	1.000000
15155.459084	0.099986	0.581383	-0.012752	79.113945	6.612127	19.900167	0.000000	0.000000	0.000000	0.000000	0.000000	0.000000	-0.019785	-0.213755	0.030266	0.000000	0.000000	1.000000	117.000000	1.000000
15155.462417	0.099986	0.581383	-0.012752	79.052521	6.656266	19.952576	0.000000	0.000000	0.000000	0.000000	0.000000	0.000000	-0.019785	-0.213755	0.030266	0.000000	0.000000	1.000000	117.000000	1.000000
15155.465750	0.099986	0.581383	-0.012752	79.052521	6.656266	19.952576	0.000000	0.000000	0.000000	0.000000	0.000000	0.000000	-0.019785	-0.213755	0.030266	0.000000	0.000000	1.000000	117.000000	1.000000
15155.469084	0.099908	0.580749	-0.012603	79.052521	6.656266	19.952576	0.000000	0.000000	0.000000	0.000000	0.000000	0.000000	-0.023236	-0.190046	0.044550	0.000000	0.000000	1.000000	117.000000	1.000000
15155.472417	0.099908	0.580749	-0.012603	79.040627	6.661139	19.969343	0.000000	0.000000	0.000000	0.000000	0.000000	0.000000	-0.023236	-0.190046	0.044550	0.000000	0.000000	1.000000	117.000000	1.000000
15155.475750	0.099853	0.580224	-0.012354	79.040627	6.661139	19.969343	0.000000	0.000000	0.000000	0.000000	0.000000	0.000000	-0.016496	-0.157656	0.074660	0.000000	0.000000	1.000000	117.000000	1.000000
15155.479084	0.099853	0.580224	-0.012354	79.040627	6.661139	19.969343	0.000000	0.000000	0.000000	0.000000	0.000000	0.000000	-0.016496	-0.157656	0.074660	0.000000	0.000000	1.000000	117.000000	1.000000
15155.482417	0.099853	0.580224	-0.012354	79.068932	6.634902	19.956005	0.000000	0.000000	0.000000	0.000000	0.000000	0.000000	-0.016496	-0.157656	0.074660	0.000000	0.000000	1.000000	117.000000	1.000000
15155.485750	0.099853	0.580224	-0.012354	79.068932	6.634902	19.956005	0.000000	0.000000	0.000000	0.000000	0.000000	0.000000	-0.016496	-0.157656	0.074660	0.000000	0.000000	1.000000	117.000000	1.000000
15155.489084	0.099818	0.579763	-0.012015	79.068932	6.634902	19.956005	0.000000	0.000000	0.000000	0.000000	0.000000	0.000000	-0.010449	-0.138222	0.101773	0.000000	0.000000	1.000000	117.000000	1.000000
15155.492417	0.099818	0.579763	-0.012015	79.103210	6.605315	19.936956	0.000000	0.000000	0.000000	0.000000	0.000000	0.000000	-0.010449	-0.138222	0.101773	0.000000	0.000000	1.000000	117.000000	1.000000
15155.495750	0.099822	0.579417	-0.011603	79.103210	6.605315	19.936956	0.000000	0.000000	0.000000	0.000000	0.000000	0.000000	0.001058	-0.103911	0.123607	0.000000	0.000000	1.000000	117.000000	1.000000
15155.499084	0.099822	0.579417	-0.011603	79.103210	6.605315	19.936956	0.000000	0.000000	0.000000	0.000000	0.000000	0.000000	0.001058	-0.103911	0.123607	0.000000	0.000000	1.000000	117.000000	1.000000
15155.502417	0.099822	0.579417	-0.011603	79.121872	6.584177	19.926498	0.000000	0.000000	0.000000	0.000000	0.000000	0.000000	0.001058	-0.103911	0.123607	0.000000	0.000000	1.000000	117.000000	1.000000
15155.505750	0.099822	0.579417	-0.011603	79.121872	6.584177	19.926498	0.000000	0.000000	0.000000	0.000000	0.000000	0.000000	0.001058	-0.103911	0.123607	0.000000	0.000000	1.000000	117.000000	1.000000
15155.509084	0.099860	0.579167	-0.011135	79.121872	6.584177	19.926498	0.000000	0.000000	0.000000	0.000000	0.000000	0.000000	0.011447	-0.075021	0.140434	0.000000	0.000000	1.000000	117.000000	1.000000
15155.512417	0.099860	0.579167	-0.011135	79.124962	6.574304	19.924757	0.000000	0.000000	0.000000	0.000000	0.000000	0.000000	0.011447	-0.075021	0.140434	0.000000	0.000000	1.000000	117.000000	1.000000
15155.515750	0.099917	0.579006	-0.010582	79.124962	6.574304	19.924757	0.000000	0.000000	0.000000	0.000000	0.000000	0.000000	0.017066	-0.048257	0.165731	0.000000	0.000000	1.000000	117.000000	1.000000
15155.519084	0.099917	0.579006	-0.010582	79.124962	6.574304	19.924757	0.000000	0.000000	0.000000	0.000000	0.000000	0.000000	0.017066	-0.048257	0.165731	0.000000	0.000000	1.000000	117.000000	1.000000
15155.522417	0.099917	0.579006	-0.010582	79.112534	6.575710	19.931734	0.000000	0.000000	0.000000	0.000000	0.000000	0.000000	0.017066	-0.048257	0.165731	0.000000	0.000000	1.000000	117.000000	1.000000
15155.525750	0.099917	0.579006	-0.010582	79.112534	6.575710	19.931734	0.000000	0.000000	0.000000	0.000000	0.000000	0.000000	0.017066	-0.048257	0.165731	0.000000	0.000000	1.000000	117.000000	1.000000
15155.529084	0.099974	0.578912	-0.010026	79.112534	6.575710	19.931734	0.000000	0.000000	0.000000	0.000000	0.000000	0.000000	0.017269	-0.028010	0.166857	0.000000	0.000000	1.000000	117.000000	1.000000
15155.532417	0.099974	0.578912	-0.010026	79.090729	6.582204	19.943880	0.000000	0.000000	0.000000	0.000000	0.000000	0.000000	0.017269	-0.028010	0.166857	0.000000	0.000000	1.000000	117.000000	1.000000
15155.535750	0.100077	0.578929	-0.009465	79.090729	6.582204	19.943880	0.000000	0.000000	0.000000	0.000000	0.000000	0.000000	0.030925	0.005156	0.168262	0.000000	0.000000	1.000000	117.000000	1.000000
15155.539084	0.100077	0.578929	-0.009465	79.090729	6.582204	19.943880	0.000000	0.000000	0.000000	0.000000	0.000000	0.000000	0.030925	0.005156	0.168262	0.000000	0.000000	1.000000	117.000000	1.000000
15155.542417	0.100077	0.578929	-0.009465	79.056480	6.598161	19.962898	0.000000	0.000000	0.000000	0.000000	0.000000	0.000000	0.030925	0.005156	0.168262	0.000000	0.000000	1.000000	117.000000	1.000000
15155.545750	0.100077	0.578929	-0.009465	79.056480	6.598161	19.962898	0.000000	0.000000	0.000000	0.000000	0.000000	0.000000	0.030925	0.005156	0.168262	0.000000	0.000000	1.000000	117.000000	1.000000
15155.549084	0.100187	0.579007	-0.008877	79.056480	6.598161	19.962898	0.000000	0.000000	0.000000	0.000000	0.000000	0.000000	0.032724	0.023389	0.176393	0.000000	0.000000	1.000000	117.000000	1.000000
15155.552417	0.100187	0.579007	-0.008877	79.022247	6.616714	19.989782	0.000000	0.000000	0.000000	0.000000	0.000000	0.000000	0.032724	0.023389	0.176393	0.000000	0.000000	1.000000	117.000000	1.000000
15155.555750	0.100296	0.579114	-0.008388	79.022247	6.616714	19.989782	0.000000	0.000000	0.000000	0.000000	0.000000	0.000000	0.032816	0.031842	0.146855	0.000000	0.000000	1.000000	117.000000	1.000000
15155.559084	0.100296	0.579114	-0.008388	79.022247	6.616714	19.989782	0.000000	0.000000	0.000000	0.000000	0.000000	0.000000	0.032816	0.031842	0.146855	0.000000	0.000000	1.000000	117.000000	1.000000
15155.562417	0.100296	0.579114	-0.008388	78.987190	6.635239	20.008709	0.000000	0.000000	0.000000	0.000000	0.000000	0.000000	0.032816	0.031842	0.146855	0.000000	0.000000	1.000000	117.000000	1.000000
15155.565750	0.100296	0.579114	-0.008388	78.987190	6.635239	20.008709	0.000000	0.000000	0.000000	0.000000	0.000000	0.000000	0.032816	0.031842	0.146855	0.000000	0.000000	1.000000	117.000000	1.000000
15155.569084	0.100388	0.579266	-0.007975	78.987190	6.635239	20.008709	0.000000	0.000000	0.000000	0.000000	0.000000	0.000000	0.027669	0.045735	0.123817	0.000000	0.000000	1.000000	117.000000	1.000000
15155.572417	0.100388	0.579266	-0.007975	78.959839	6.648860	20.022766	0.000000	0.000000	0.000000	0.000000	0.000000	0.000000	0.027669	0.045735	0.123817	0.000000	0.000000	1.000000	117.000000	1.000000
15155.575750	0.100388	0.579266	-0.007975	78.959839	6.648860	20.022766	0.000000	0.000000	0.000000	0.000000	0.000000	0.000000	0.027669	0.045735	0.123817	0.000000	0.000000	1.000000	117.000000	1.000000
15155.579084	0.100388	0.579266	-0.007975	78.959839	6.648860	20.022766	0.000000	0.000000	0.000000	0.000000	0.000000	0.000000	0.027669	0.045735	0.123817	0.000000	0.000000	1.000000	117.000000	1.000000
15155.582417	0.100489	0.579563	-0.007423	78.942955	6.642131	20.012936	0.000000	0.000000	0.000000	0.000000	0.000000	0.000000	0.030288	0.089075	0.165626	0.000000	0.000000	1.000000	117.000000	1.000000
15155.585750	0.100489	0.579563	-0.007423	78.942955	6.642131	20.012936	0.000000	0.000000	0.000000	0.000000	0.000000	0.000000	0.000001	0.000008	0.000000	0.000000	0.000000	1.000000	117.000000	1.000000
15155.589084	0.100489	0.579563	-0.007423	78.942955	6.642131	20.012936	0.000000	0.000000	0.000000	0.000000	0.000000	0.000000	0.000001	0.000008	0.000000	0.000000	0.000000	1.000000	117.000000	1.000000
15155.592417	0.100489	0.579563	-0.007423	78.945343	6.589516	19.955730	0.000000	0.000000	0.000000	0.000000	0.000000	0.000000	0.000001	0.000008	0.000000	0.000000	0.000000	1.000000	117.000000	1.000000
15155.595750	0.100489	0.579563	-0.007423	78.945343	6.589516	19.955730	0.000000	0.000000	0.000000	0.000000	0.000000	0.000000	0.000001	0.000008	0.000000	0.000000	0.000000	1.000000	117.000000	1.000000
15155.599084	0.100499	0.579682	-0.007277	78.945343	6.589516	19.955730	0.000000	0.000000	0.000000	0.000000	0.000000	0.000000	0.003059	0.035805	0.043801	0.000000	0.000000	1.000000	117.000000	1.000000
15155.602417	0.100499	0.579682	-0.007277	78.961617	6.461883	19.810459	0.000000	0.000000	0.000000	0.000000	0.000000	0.000000	0.003059	0.035805	0.043801	0.000000	0.000000	1.000000	117.000000	1.000000
15155.605750	0.100499	0.579682	-0.007277	78.961617	6.461883	19.810459	0.000000	0.000000	0.000000	0.000000	0.000000	0.000000	0.003059	0.035805	0.043801	0.000000	0.000000	1.000000	117.000000	1.000000
15155.609084	0.100499	0.579682	-0.007277	78.961617	6.461883	19.810459	0.000000	0.000000	0.000000	0.000000	0.000000	0.000000	0.003059	0.035805	0.043801	0.000000	0.000000	1.000000	117.000000	1.000000
15155.612417	0.100396	0.579834	-0.007137	78.982162	6.260655	19.573946	0.000000	0.000000	0.000000	0.000000	0.000000	0.000000	-0.030996	0.045508	0.041968	0.000000	0.000000	1.000000	117.000000	1.000000
15155.615750	0.100396	0.579834	-0.007137	78.982162	6.260655	19.573946	0.000000	0.000000	0.000000	0.000000	0.000000	0.000000	-0.030996	0.045508	0.041968	0.000000	0.000000	1.000000	117.000000	1.000000
15155.619084	0.100396	0.579834	-0.007137	78.982162	6.260655	19.573946	0.000000	0.000000	0.000000	0.000000	0.000000	0.000000	-0.030996	0.045508	0.041968	0.000000	0.000000	1.000000	117.000000	1.000000
15155.622417	0.100396	0.579834	-0.007137	79.003006	5.959029	19.212400	0.000000	0.000000	0.000000	0.000000	0.000000	0.000000	-0.030996	0.045508	0.041968	0.000000	0.000000	1.000000	117.000000	1.000000
15155.625750	0.100319	0.579845	-0.007078	79.003006	5.959029	19.212400	0.000000	0.000000	0.000000	0.000000	0.000000	0.000000	-0.022949	0.003278	0.017775	0.000000	0.000000	1.000000	117.000000	1.000000
15155.629084	0.100319	0.579845	-0.007078	79.003006	5.959029	19.212400	0.000000	0.000000	0.000000	0.000000	0.000000	0.000000	-0.022949	0.003278	0.017775	0.000000	0.000000	1.000000	117.000000	1.000000
15155.632417	0.100319	0.579845	-0.007078	79.013908	5.590515	18.768879	0.000000	0.000000	0.000000	0.000000	0.000000	0.000000	-0.022949	0.003278	0.017775	0.000000	0.000000	1.000000	117.000000	1.000000
15155.635750	0.100319	0.579845	-0.007078	79.013908	5.590515	18.768879	0.000000	0.000000	0.000000	0.000000	0.000000	0.000000	-0.022949	0.003278	0.017775	0.000000	0.000000	1.000000	117.000000	1.000000
15155.639084	0.100271	0.579824	-0.006993	79.013908	5.590515	18.768879	0.000000	0.000000	0.000000	0.000000	0.000000	0.000000	-0.014546	-0.006403	0.025316	0.000000	0.000000	1.000000	117.000000	1.000000
15155.642417	0.100271	0.579824	-0.006993	79.005997	5.239211	18.339584	0.000000	0.000000	0.000000	0.000000	0.000000	0.000000	-0.014546	-0.006403	0.025316	0.000000	0.000000	1.000000	117.000000	1.000000
15155.645750	0.100271	0.579824	-0.006993	79.005997	5.239211	18.339584	0.000000	0.000000	0.000000	0.000000	0.000000	0.000000	-0.014546	-0.006403	0.025316	0.000000	0.000000	1.000000	117.000000	1.000000
15155.649084	0.100271	0.579824	-0.006993	79.005997	5.239211	18.339584	0.000000	0.000000	0.000000	0.000000	0.000000	0.000000	-0.014546	-0.006403	0.025316	0.000000	0.000000	1.000000	117.000000	1.000000
15155.652417	0.100198	0.579702	-0.006718	79.003059	4.934815	17.969402	0.000000	0.000000	0.000000	0.000000	0.000000	0.000000	-0.022004	-0.036513	0.082583	0.000000	0.000000	1.000000	117.000000	1.000000
15155.655750	0.100198	0.579702	-0.006718	79.003059	4.934815	17.969402	0.000000	0.000000	0.000000	0.000000	0.000000	0.000000	-0.022004	-0.036513	0.082583	0.000000	0.000000	1.000000	117.000000	1.000000
15155.659084	0.100198	0.579702	-0.006718	79.003059	4.934815	17.969402	0.000000	0.000000	0.000000	0.000000	0.000000	0.000000	-0.022004	-0.036513	0.082583	0.000000	0.000000	1.000000	117.000000	1.000000
15155.662417	0.100198	0.579702	-0.006718	78.997780	4.670278	17.645174	0.000000	0.000000	0.000000	0.000000	0.000000	0.000000	-0.022004	-0.036513	0.082583	0.000000	0.000000	1.000000	117.000000	1.000000
15155.665750	0.100194	0.579601	-0.006532	78.997780	4.670278	17.645174	0.000000	0.000000	0.000000	0.000000	0.000000	0.000000	-0.001054	-0.030138	0.055834	0.000000	0.000000	1.000000	117.000000	1.000000
15155.669084	0.100194	0.579601	-0.006532	78.997780	4.670278	17.645174	0.000000	0.000000	0.000000	0.000000	0.000000	0.000000	-0.001054	-0.030138	0.055834	0.000000	0.000000	1.000000	117.000000	1.000000
15155.672417	0.100194	0.579601	-0.006532	78.999313	4.450173	17.377699	0.000000	0.000000	0.000000	0.000000	0.000000	0.000000	-0.001054	-0.030138	0.055834	0.000000	0.000000	1.000000	117.000000	1.000000
15155.675750	0.100215	0.579490	-0.006236	78.999313	4.450173	17.377699	0.000000	0.000000	0.000000	0.000000	0.000000	0.000000	0.006286	-0.033352	0.088904	0.000000	0.000000	1.000000	117.000000	1.000000
15155.679084	0.100215	0.579490	-0.006236	78.999313	4.450173	17.377699	0.000000	0.000000	0.000000	0.000000	0.000000	0.000000	0.006286	-0.033352	0.088904	0.000000	0.000000	1.000000	117.000000	1.000000
15155.682417	0.100215	0.579490	-0.006236	79.000282	4.290361	17.181824	0.000000	0.000000	0.000000	0.000000	0.000000	0.000000	0.006286	-0.033352	0.088904	0.000000	0.000000	1.000000	117.000000	1.000000
15155.685750	0.100215	0.579490	-0.006236	79.000282	4.290361	17.181824	0.000000	0.000000	0.000000	0.000000	0.000000	0.000000	0.006286	-0.033352	0.088904	0.000000	0.000000	1.000000	117.000000	1.000000
15155.689084	0.100243	0.579346	-0.005910	79.000282	4.290361	17.181824	0.000000	0.000000	0.000000	0.000000	0.000000	0.000000	0.008257	-0.043161	0.097847	0.000000	0.000000	1.000000	117.000000	1.000000
15155.692417	0.100243	0.579346	-0.005910	79.009109	4.223183	17.103285	0.000000	0.000000	0.000000	0.000000	0.000000	0.000000	0.008257	-0.043161	0.097847	0.000000	0.000000	1.000000	117.000000	1.000000
15155.695750	0.100243	0.579346	-0.005910	79.009109	4.223183	17.103285	0.000000	0.000000	0.000000	0.000000	0.000000	0.000000	0.008257	-0.043161	0.097847	0.000000	0.000000	1.000000	117.000000	1.000000
15155.699084	0.100243	0.579346	-0.005910	79.009109	4.223183	17.103285	0.000000	0.000000	0.000000	0.000000	0.000000	0.000000	0.008257	-0.043161	0.097847	0.000000	0.000000	1.000000	117.000000	1.000000
15155.702417	0.100393	0.579014	-0.005132	79.028702	4.195710	17.076927	0.000000	0.000000	0.000000	0.000000	0.000000	0.000000	0.045076	-0.099568	0.233344	0.000000	0.000000	1.000000	117.000000	1.000000
15155.705750	0.100393	0.579014	-0.005132	79.028702	4.195710	17.076927	0.000000	0.000000	0.000000	0.000000	0.000000	0.000000	-0.000001	-0.000004	-0.000000	0.000000	0.000000	1.000000	117.000000	1.000000
15155.709084	0.100393	0.579014	-0.005132	79.028702	4.195710	17.076927	0.000000	0.000000	0.000000	0.000000	0.000000	0.000000	-0.000001	-0.000004	-0.000000	0.000000	0.000000	1.000000	117.000000	1.000000
15155.712417	0.100393	0.579014	-0.005132	79.080231	4.134480	17.020096	0.000000	0.000000	0.000000	0.000000	0.000000	0.000000	-0.000001	-0.000004	-0.000000	0.000000	0.000000	1.000000	117.000000	1.000000
15155.715750	0.100393	0.579014	-0.005132	79.080231	4.134480	17.020096	0.000000	0.000000	0.000000	0.000000	0.000000	0.000000	-0.000001	-0.000004	-0.000000	0.000000	0.000000	1.000000	117.000000	1.000000
15155.719084	0.100446	0.578833	-0.004689	79.080231	4.134480	17.020096	0.000000	0.000000	0.000000	0.000000	0.000000	0.000000	0.015957	-0.054332	0.132760	0.000000	0.000000	1.000000	117.000000	1.000000
15155.722417	0.100446	0.578833	-0.004689	79.179565	4.020027	16.916317	0.000000	0.000000	0.000000	0.000000	0.000000	0.000000	0.015957	-0.054332	0.132760	0.000000	0.000000	1.000000	117.000000	1.000000
15155.725750	0.100446	0.578833	-0.004689	79.179565	4.020027	16.916317	0.000000	0.000000	0.000000	0.000000	0.000000	0.000000	0.015957	-0.054332	0.132760	0.000000	0.000000	1.000000	117.000000	1.000000
15155.729084	0.100446	0.578833	-0.004689	79.179565	4.020027	16.916317	0.000000	0.000000	0.000000	0.000000	0.000000	0.000000	0.015957	-0.054332	0.132760	0.000000	0.000000	1.000000	117.000000	1.000000
15155.732417	0.100401	0.578401	-0.003775	79.326263	3.858801	16.773607	0.000000	0.000000	0.000000	0.000000	0.000000	0.000000	-0.013646	-0.129775	0.274231	0.000000	0.000000	1.000000	117.000000	1.000000
15155.735750	0.100401	0.578401	-0.003775	79.326263	3.858801	16.773607	0.000000	0.000000	0.000000	0.000000	0.000000	0.000000	-0.000000	0.000008	0.000000	0.000000	0.000000	1.000000	117.000000	1.000000
15155.739084	0.100401	0.578401	-0.003775	79.326263	3.858801	16.773607	0.000000	0.000000	0.000000	0.000000	0.000000	0.000000	-0.000000	0.000008	0.000000	0.000000	0.000000	1.000000	117.000000	1.000000
15155.742417	0.100401	0.578401	-0.003775	79.513222	3.647067	16.586344	0.000000	0.000000	0.000000	0.000000	0.000000	0.000000	-0.000000	0.000008	0.000000	0.000000	0.000000	1.000000	117.000000	1.000000
15155.745750	0.100401	0.578401	-0.003775	79.513222	3.647067	16.586344	0.000000	0.000000	0.000000	0.000000	0.000000	0.000000	-0.000000	0.000008	0.000000	0.000000	0.000000	1.000000	117.000000	1.000000
15155.749084	0.100319	0.578131	-0.003325	79.513222	3.647067	16.586344	0.000000	0.000000	0.000000	0.000000	0.000000	0.000000	-0.024356	-0.080888	0.134964	0.000000	0.000000	1.000000	117.000000	1.000000
15155.752417	0.100319	0.578131	-0.003325	79.698586	3.428056	16.394392	0.000000	0.000000	0.000000	0.000000	0.000000	0.000000	-0.024356	-0.080888	0.134964	0.000000	0.000000	1.000000	117.000000	1.000000
15155.755750	0.100202	0.577858	-0.002934	79.698586	3.428056	16.394392	0.000000	0.000000	0.000000	0.000000	0.000000	0.000000	-0.035139	-0.082024	0.117282	0.000000	0.000000	1.000000	117.000000	1.000000
15155.759084	0.100202	0.577858	-0.002934	79.698586	3.428056	16.394392	0.000000	0.000000	0.000000	0.000000	0.000000	0.000000	-0.035139	-0.082024	0.117282	0.000000	0.000000	1.000000	117.000000	1.000000
15155.762417	0.100202	0.577858	-0.002934	79.861916	3.227466	16.220367	0.000000	0.000000	0.000000	0.000000	0.000000	0.000000	-0.035139	-0.082024	0.117282	0.000000	0.000000	1.000000	117.000000	1.000000
15155.765750	0.100202	0.577858	-0.002934	79.861916	3.227466	16.220367	0.000000	0.000000	0.000000	0.000000	0.000000	0.000000	-0.035139	-0.082024	0.117282	0.000000	0.000000	1.000000	117.000000	1.000000
15155.769084	0.100071	0.577581	-0.002607	79.861916	3.227466	16.220367	0.000000	0.000000	0.000000	0.000000	0.000000	0.000000	-0.039438	-0.083168	0.098173	0.000000	0.000000	1.000000	117.000000	1.000000
15155.772417	0.100071	0.577581	-0.002607	79.992737	3.062986	16.078970	0.000000	0.000000	0.000000	0.000000	0.000000	0.000000	-0.039438	-0.083168	0.098173	0.000000	0.000000	1.000000	117.000000	1.000000
15155.775750	0.100071	0.577581	-0.002607	79.992737	3.062986	16.078970	0.000000	0.000000	0.000000	0.000000	0.000000	0.000000	-0.039438	-0.083168	0.098173	0.000000	0.000000	1.000000	117.000000	1.000000
15155.779084	0.100071	0.577581	-0.002607	79.992737	3.062986	16.078970	0.000000	0.000000	0.000000	0.000000	0.000000	0.000000	-0.039438	-0.083168	0.098173	0.000000	0.000000	1.000000	117.000000	1.000000
15155.782417	0.099845	0.577009	-0.002294	80.088036	2.942974	15.975867	0.000000	0.000000	0.000000	0.000000	0.000000	0.000000	-0.067633	-0.171370	0.093820	0.000000	0.000000	1.000000	117.000000	1.000000
15155.785750	0.099845	0.577009	-0.002294	80.088036	2.942974	15.975867	0.000000	0.000000	0.000000	0.000000	0.000000	0.000000	0.000001	0.000005	0.000000	0.000000	0.000000	1.000000	117.000000	1.000000
15155.789084	0.099845	0.577009	-0.002294	80.088036	2.942974	15.975867	0.000000	0.000000	0.000000	0.000000	0.000000	0.000000	0.000001	0.000005	0.000000	0.000000	0.000000	1.000000	117.000000	1.000000
15155.792417	0.099845	0.577009	-0.002294	80.145477	2.872374	15.915967	0.000000	0.000000	0.000000	0.000000	0.000000	0.000000	0.000001	0.000005	0.000000	0.000000	0.000000	1.000000	117.000000	1.000000
15155.795750	0.099845	0.577009	-0.002294	80.145477	2.872374	15.915967	0.000000	0.000000	0.000000	0.000000	0.000000	0.000000	0.000001	0.000005	0.000000	0.000000	0.000000	1.000000	117.000000	1.000000
15155.799084	0.099760	0.576726	-0.002269	80.145477	2.872374	15.915967	0.000000	0.000000	0.000000	0.000000	0.000000	0.000000	-0.025469	-0.084901	0.007712	0.000000	0.000000	1.000000	117.000000	1.000000
15155.802417	0.099760	0.576726	-0.002269	80.179436	2.834123	15.882668	0.000000	0.000000	0.000000	0.000000	0.000000	0.000000	-0.025469	-0.084901	0.007712	0.000000	0.000000	1.000000	117.000000	1.000000
15155.805750	0.099760	0.576726	-0.002269	80.179436	2.834123	15.882668	0.000000	0.000000	0.000000	0.000000	0.000000	0.000000	-0.025469	-0.084901	0.007712	0.000000	0.000000	1.000000	117.000000	1.000000
15155.809084	0.099760	0.576726	-0.002269	80.179436	2.834123	15.882668	0.000000	0.000000	0.000000	0.000000	0.000000	0.000000	-0.025469	-0.084901	0.007712	0.000000	0.000000	1.000000	117.000000	1.000000
15155.812417	0.099660	0.576263	-0.002417	80.213409	2.798359	15.849136	0.000000	0.000000	0.000000	0.000000	0.000000	0.000000	-0.030132	-0.138867	-0.044550	0.000000	0.000000	1.000000	117.000000	1.000000
15155.815750	0.099660	0.576263	-0.002417	80.213409	2.798359	15.849136	0.000000	0.000000	0.000000	0.000000	0.000000	0.000000	-0.030132	-0.138867	-0.044550	0.000000	0.000000	1.000000	117.000000	1.000000
15155.819084	0.099660	0.576263	-0.002417	80.213409	2.798359	15.849136	0.000000	0.000000	0.000000	0.000000	0.000000	0.000000	-0.030132	-0.138867	-0.044550	0.000000	0.000000	1.000000	117.000000	1.000000
15155.822417	0.099660	0.576263	-0.002417	80.241150	2.771151	15.821522	0.000000	0.000000	0.000000	0.000000	0.000000	0.000000	-0.030132	-0.138867	-0.044550	0.000000	0.000000	1.000000	117.000000	1.000000
15155.825750	0.099627	0.576102	-0.002570	80.241150	2.771151	15.821522	0.000000	0.000000	0.000000	0.000000	0.000000	0.000000	-0.010020	-0.048542	-0.045732	0.000000	0.000000	1.000000	117.000000	1.000000
15155.829084	0.099627	0.576102	-0.002570	80.241150	2.771151	15.821522	0.000000	0.000000	0.000000	0.000000	0.000000	0.000000	-0.010020	-0.048542	-0.045732	0.000000	0.000000	1.000000	117.000000	1.000000
15155.832417	0.099627	0.576102	-0.002570	80.262794	2.747166	15.799942	0.000000	0.000000	0.000000	0.000000	0.000000	0.000000	-0.010020	-0.048542	-0.045732	0.000000	0.000000	1.000000	117.000000	1.000000
15155.835750	0.099579	0.575976	-0.002683	80.262794	2.747166	15.799942	0.000000	0.000000	0.000000	0.000000	0.000000	0.000000	-0.014270	-0.037732	-0.034167	0.000000	0.000000	1.000000	117.000000	1.000000
15155.839084	0.099579	0.575976	-0.002683	80.262794	2.747166	15.799942	0.000000	0.000000	0.000000	0.000000	0.000000	0.000000	-0.014270	-0.037732	-0.034167	0.000000	0.000000	1.000000	117.000000	1.000000
15155.842417	0.099579	0.575976	-0.002683	80.278214	2.731909	15.784467	0.000000	0.000000	0.000000	0.000000	0.000000	0.000000	-0.014270	-0.037732	-0.034167	0.000000	0.000000	1.000000	117.000000	1.000000
15155.845750	0.099579	0.575976	-0.002683	80.278214	2.731909	15.784467	0.000000	0.000000	0.000000	0.000000	0.000000	0.000000	-0.014270	-0.037732	-0.034167	0.000000	0.000000	1.000000	117.000000	1.000000
15155.849084	0.099559	0.575911	-0.002775	80.278214	2.731909	15.784467	0.000000	0.000000	0.000000	0.000000	0.000000	0.000000	-0.005988	-0.019320	-0.027327	0.000000	0.000000	1.000000	117.000000	1.000000
15155.852417	0.099559	0.575911	-0.002775	80.284386	2.728520	15.778272	0.000000	0.000000	0.000000	0.000000	0.000000	0.000000	-0.005988	-0.019320	-0.027327	0.000000	0.000000	1.000000	117.000000	1.000000
15155.855750	0.099559	0.575911	-0.002775	80.284386	2.728520	15.778272	0.000000	0.000000	0.000000	0.000000	0.000000	0.000000	-0.005988	-0.019320	-0.027327	0.000000	0.000000	1.000000	117.000000	1.000000
15155.859084	0.099559	0.575911	-0.002775	80.284386	2.728520	15.778272	0.000000	0.000000	0.000000	0.000000	0.000000	0.000000	-0.005988	-0.019320	-0.027327	0.000000	0.000000	1.000000	117.000000	1.000000
15155.862417	0.099563	0.575890	-0.002860	80.284386	2.728520	15.778272	0.000000	0.000000	0.000000	0.000000	0.000000	0.000000	0.001181	-0.006325	-0.025563	0.000000	0.000000	1.000000	117.000000	1.000000
15155.865750	0.099563	0.575890	-0.002860	80.284386	2.728520	15.778272	0.000000	0.000000	0.000000	0.000000	0.000000	0.000000	0.001181	-0.006325	-0.025563	0.000000	0.000000	1.000000	117.000000	1.000000
15155.869084	0.099563	0.575890	-0.002860	80.284386	2.728520	15.778272	0.000000	0.000000	0.000000	0.000000	0.000000	0.000000	0.001181	-0.006325	-0.025563	0.000000	0.000000	1.000000	117.000000	1.000000
15155.872417	0.099563	0.575890	-0.002860	80.275116	2.743123	15.787560	0.000000	0.000000	0.000000	0.000000	0.000000	0.000000	0.001181	-0.006325	-0.025563	0.000000	0.000000	1.000000	117.000000	1.000000
15155.875750	0.099612	0.575952	-0.002842	80.275116	2.743123	15.787560	0.000000	0.000000	0.000000	0.000000	0.000000	0.000000	0.014754	0.018407	0.005435	0.000000	0.000000	1.000000	117.000000	1.000000
15155.879084	0.099612	0.575952	-0.002842	80.275116	2.743123	15.787560	0.000000	0.000000	0.000000	0.000000	0.000000	0.000000	0.014754	0.018407	0.005435	0.000000	0.000000	1.000000	117.000000	1.000000
15155.882417	0.099612	0.575952	-0.002842	80.262756	2.758042	15.799937	0.000000	0.000000	0.000000	0.000000	0.000000	0.000000	0.014754	0.018407	0.005435	0.000000	0.000000	1.000000	117.000000	1.000000
15155.885750	0.099612	0.575952	-0.002842	80.262756	2.758042	15.799937	0.000000	0.000000	0.000000	0.000000	0.000000	0.000000	0.014754	0.018407	0.005435	0.000000	0.000000	1.000000	117.000000	1.000000
15155.889084	0.099647	0.576049	-0.002785	80.262756	2.758042	15.799937	0.000000	0.000000	0.000000	0.000000	0.000000	0.000000	0.010512	0.029194	0.017018	0.000000	0.000000	1.000000	117.000000	1.000000
15155.892417	0.099647	0.576049	-0.002785	80.244263	2.778997	15.818440	0.000000	0.000000	0.000000	0.000000	0.000000	0.000000	0.010512	0.029194	0.017018	0.000000	0.000000	1.000000	117.000000	1.000000
15155.895750	0.099647	0.576049	-0.002785	80.244263	2.778997	15.818440	0.000000	0.000000	0.000000	0.000000	0.000000	0.000000	0.010512	0.029194	0.017018	0.000000	0.000000	1.000000	117.000000	1.000000
15155.899084	0.099647	0.576049	-0.002785	80.244263	2.778997	15.818440	0.000000	0.000000	0.000000	0.000000	0.000000	0.000000	0.010512	0.029194	0.017018	0.000000	0.000000	1.000000	117.000000	1.000000
15155.902417	0.099715	0.576239	-0.002580	80.228828	2.794143	15.833812	0.000000	0.000000	0.000000	0.000000	0.000000	0.000000	0.020266	0.057068	0.061472	0.000000	0.000000	1.000000	117.000000	1.000000
15155.905750	0.099715	0.576239	-0.002580	80.228828	2.794143	15.833812	0.000000	0.000000	0.000000	0.000000	0.000000	0.000000	0.020266	0.057068	0.061472	0.000000	0.000000	1.000000	117.000000	1.000000
15155.909084	0.099715	0.576239	-0.002580	80.228828	2.794143	15.833812	0.000000	0.000000	0.000000	0.000000	0.000000	0.000000	0.020266	0.057068	0.061472	0.000000	0.000000	1.000000	117.000000	1.000000
15155.912417	0.099715	0.576239	-0.002580	80.216484	2.806222	15.846075	0.000000	0.000000	0.000000	0.000000	0.000000	0.000000	0.020266	0.057068	0.061472	0.000000	0.000000	1.000000	117.000000	1.000000
15155.915750	0.099730	0.576311	-0.002512	80.216484	2.806222	15.846075	0.000000	0.000000	0.000000	0.000000	0.000000	0.000000	0.004456	0.021597	0.020320	0.000000	0.000000	1.000000	117.000000	1.000000
15155.919084	0.099730	0.576311	-0.002512	80.216484	2.806222	15.846075	0.000000	0.000000	0.000000	0.000000	0.000000	0.000000	0.004456	0.021597	0.020320	0.000000	0.000000	1.000000	117.000000	1.000000
15155.922417	0.099730	0.576311	-0.002512	80.210335	2.812250	15.852193	0.000000	0.000000	0.000000	0.000000	0.000000	0.000000	0.004456	0.021597	0.020320	0.000000	0.000000	1.000000	117.000000	1.000000
15155.925750	0.099730	0.576311	-0.002512	80.210335	2.812250	15.852193	0.000000	0.000000	0.000000	0.000000	0.000000	0.000000	0.004456	0.021597	0.020320	0.000000	0.000000	1.000000	117.000000	1.000000
15155.929084	0.099716	0.576347	-0.002474	80.210335	2.812250	15.852193	0.000000	0.000000	0.000000	0.000000	0.000000	0.000000	-0.004245	0.010781	0.011579	0.000000	0.000000	1.000000	117.000000	1.000000
15155.932417	0.099716	0.576347	-0.002474	80.207237	2.809818	15.855245	0.000000	0.000000	0.000000	0.000000	0.000000	0.000000	-0.004245	0.010781	0.011579	0.000000	0.000000	1.000000	117.000000	1.000000
15155.935750	0.099716	0.576347	-0.002474	80.207237	2.809818	15.855245	0.000000	0.000000	0.000000	0.000000	0.000000	0.000000	-0.004245	0.010781	0.011579	0.000000	0.000000	1.000000	117.000000	1.000000
15155.939084	0.099716	0.576347	-0.002474	80.207237	2.809818	15.855245	0.000000	0.000000	0.000000	0.000000	0.000000	0.000000	-0.004245	0.010781	0.011579	0.000000	0.000000	1.000000	117.000000	1.000000
15155.942417	0.099553	0.576348	-0.002596	80.210312	2.795931	15.852191	0.000000	0.000000	0.000000	0.000000	0.000000	0.000000	-0.048732	0.000383	-0.036580	0.000000	0.000000	1.000000	117.000000	1.000000
15155.945750	0.099553	0.576348	-0.002596	80.210312	2.795931	15.852191	0.000000	0.000000	0.000000	0.000000	0.000000	0.000000	-0.048732	0.000383	-0.036580	0.000000	0.000000	1.000000	117.000000	1.000000
15155.949084	0.099553	0.576348	-0.002596	80.210312	2.795931	15.852191	0.000000	0.000000	0.000000	0.000000	0.000000	0.000000	-0.048732	0.000383	-0.036580	0.000000	0.000000	1.000000	117.000000	1.000000
15155.952417	0.099553	0.576348	-0.002596	80.219582	2.770574	15.843017	0.000000	0.000000	0.000000	0.000000	0.000000	0.000000	-0.048732	0.000383	-0.036580	0.000000	0.000000	1.000000	117.000000	1.000000
15155.955750	0.099397	0.576317	-0.002688	80.219582	2.770574	15.843017	0.000000	0.000000	0.000000	0.000000	0.000000	0.000000	-0.046763	-0.009478	-0.027705	0.000000	0.000000	1.000000	117.000000	1.000000
15155.959084	0.099397	0.576317	-0.002688	80.219582	2.770574	15.843017	0.000000	0.000000	0.000000	0.000000	0.000000	0.000000	-0.046763	-0.009478	-0.027705	0.000000	0.000000	1.000000	117.000000	1.000000
15155.962417	0.099397	0.576317	-0.002688	80.235268	2.741638	15.837363	0.000000	0.000000	0.000000	0.000000	0.000000	0.000000	-0.046763	-0.009478	-0.027705	0.000000	0.000000	1.000000	117.000000	1.000000
15155.965750	0.099397	0.576317	-0.002688	80.235268	2.741638	15.837363	0.000000	0.000000	0.000000	0.000000	0.000000	0.000000	-0.046763	-0.009478	-0.027705	0.000000	0.000000	1.000000	117.000000	1.000000
15155.969084	0.099186	0.576257	-0.002828	80.235268	2.741638	15.837363	0.000000	0.000000	0.000000	0.000000	0.000000	0.000000	-0.063433	-0.018055	-0.042053	0.000000	0.000000	1.000000	117.000000	1.000000
15155.972417	0.099186	0.576257	-0.002828	80.254341	2.714890	15.838327	0.000000	0.000000	0.000000	0.000000	0.000000	0.000000	-0.063433	-0.018055	-0.042053	0.000000	0.000000	1.000000	117.000000	1.000000
15155.975750	0.099186	0.576257	-0.002828	80.254341	2.714890	15.838327	0.000000	0.000000	0.000000	0.000000	0.000000	0.000000	-0.063433	-0.018055	-0.042053	0.000000	0.000000	1.000000	117.000000	1.000000
15155.979084	0.099186	0.576257	-0.002828	80.254341	2.714890	15.838327	0.000000	0.000000	0.000000	0.000000	0.000000	0.000000	-0.063433	-0.018055	-0.042053	0.000000	0.000000	1.000000	117.000000	1.000000
15155.982417	0.098743	0.576056	-0.002994	80.277611	2.717007	15.875098	0.000000	0.000000	0.000000	0.000000	0.000000	0.000000	-0.132790	-0.060236	-0.049634	0.000000	0.000000	1.000000	117.000000	1.000000
15155.985750	0.098743	0.576056	-0.002994	80.277611	2.717007	15.875098	0.000000	0.000000	0.000000	0.000000	0.000000	0.000000	-0.132790	-0.060236	-0.049634	0.000000	0.000000	1.000000	117.000000	1.000000
15155.989084	0.098743	0.576056	-0.002994	80.277611	2.717007	15.875098	0.000000	0.000000	0.000000	0.000000	0.000000	0.000000	-0.132790	-0.060236	-0.049634	0.000000	0.000000	1.000000	117.000000	1.000000
15155.992417	0.098743	0.576056	-0.002994	80.302246	2.756525	15.960752	0.000000	0.000000	0.000000	0.000000	0.000000	0.000000	-0.132790	-0.060236	-0.049634	0.000000	0.000000	1.000000	117.000000	1.000000
15155.995750	0.098512	0.575915	-0.003019	80.302246	2.756525	15.960752	0.000000	0.000000	0.000000	0.000000	0.000000	0.000000	-0.069379	-0.042163	-0.007593	0.000000	0.000000	1.000000	117.000000	1.000000
15155.999084	0.098512	0.575915	-0.003019	80.302246	2.756525	15.960752	0.000000	0.000000	0.000000	0.000000	0.000000	0.000000	-0.069379	-0.042163	-0.007593	0.000000	0.000000	1.000000	117.000000	1.000000
15156.002417	0.098512	0.575915	-0.003019	80.325249	2.748258	15.988124	0.000000	0.000000	0.000000	0.000000	0.000000	0.000000	-0.069379	-0.042163	-0.007593	0.000000	0.000000	1.000000	117.000000	1.000000
15156.005750	0.098512	0.575915	-0.003019	80.325249	2.748258	15.988124	0.000000	0.000000	0.000000	0.000000	0.000000	0.000000	-0.069379	-0.042163	-0.007593	0.000000	0.000000	1.000000	117.000000	1.000000
15156.009084	0.098304	0.575749	-0.003043	80.325249	2.748258	15.988124	0.000000	0.000000	0.000000	0.000000	0.000000	0.000000	-0.062491	-0.049785	-0.007143	0.000000	0.000000	1.000000	117.000000	1.000000
15156.012417	0.098304	0.575749	-0.003043	80.349953	2.702280	15.963557	0.000000	0.000000	0.000000	0.000000	0.000000	0.000000	-0.062491	-0.049785	-0.007143	0.000000	0.000000	1.000000	117.000000	1.000000
15156.015750	0.098304	0.575749	-0.003043	80.349953	2.702280	15.963557	0.000000	0.000000	0.000000	0.000000	0.000000	0.000000	-0.062491	-0.049785	-0.007143	0.000000	0.000000	1.000000	117.000000	1.000000
15156.019084	0.098304	0.575749	-0.003043	80.349953	2.702280	15.963557	0.000000	0.000000	0.000000	0.000000	0.000000	0.000000	-0.062491	-0.049785	-0.007143	0.000000	0.000000	1.000000	117.000000	1.000000
15156.022417	0.097975	0.575406	-0.002995	80.374634	2.661618	15.938858	0.000000	0.000000	0.000000	0.000000	0.000000	0.000000	-0.098426	-0.103073	0.014452	0.000000	0.000000	1.000000	117.000000	1.000000
15156.025750	0.097975	0.575406	-0.002995	80.374634	2.661618	15.938858	0.000000	0.000000	0.000000	0.000000	0.000000	0.000000	-0.098426	-0.103073	0.014452	0.000000	0.000000	1.000000	117.000000	1.000000
15156.029084	0.097975	0.575406	-0.002995	80.374634	2.661618	15.938858	0.000000	0.000000	0.000000	0.000000	0.000000	0.000000	-0.098426	-0.103073	0.014452	0.000000	0.000000	1.000000	117.000000	1.000000
15156.032417	0.097975	0.575406	-0.002995	80.396248	2.623892	15.917151	0.000000	0.000000	0.000000	0.000000	0.000000	0.000000	-0.098426	-0.103073	0.014452	0.000000	0.000000	1.000000	117.000000	1.000000
15156.035750	0.097862	0.575250	-0.002997	80.396248	2.623892	15.917151	0.000000	0.000000	0.000000	0.000000	0.000000	0.000000	-0.034005	-0.046605	-0.000754	0.000000	0.000000	1.000000	117.000000	1.000000
15156.039084	0.097862	0.575250	-0.002997	80.396248	2.623892	15.917151	0.000000	0.000000	0.000000	0.000000	0.000000	0.000000	-0.034005	-0.046605	-0.000754	0.000000	0.000000	1.000000	117.000000	1.000000
15156.042417	0.097862	0.575250	-0.002997	80.414772	2.597315	15.898473	0.000000	0.000000	0.000000	0.000000	0.000000	0.000000	-0.034005	-0.046605	-0.000754	0.000000	0.000000	1.000000	117.000000	1.000000
15156.045750	0.097774	0.575113	-0.002987	80.414772	2.597315	15.898473	0.000000	0.000000	0.000000	0.000000	0.000000	0.000000	-0.026444	-0.041223	0.002931	0.000000	0.000000	1.000000	117.000000	1.000000
15156.049084	0.097774	0.575113	-0.002987	80.414772	2.597315	15.898473	0.000000	0.000000	0.000000	0.000000	0.000000	0.000000	-0.026444	-0.041223	0.002931	0.000000	0.000000	1.000000	117.000000	1.000000
15156.052417	0.097774	0.575113	-0.002987	80.430229	2.573751	15.882854	0.000000	0.000000	0.000000	0.000000	0.000000	0.000000	-0.026444	-0.041223	0.002931	0.000000	0.000000	1.000000	117.000000	1.000000
15156.055750	0.097774	0.575113	-0.002987	80.430229	2.573751	15.882854	0.000000	0.000000	0.000000	0.000000	0.000000	0.000000	-0.026444	-0.041223	0.002931	0.000000	0.000000	1.000000	117.000000	1.000000
15156.059084	0.097719	0.574991	-0.003033	80.430229	2.573751	15.882854	0.000000	0.000000	0.000000	0.000000	0.000000	0.000000	-0.016515	-0.036738	-0.013851	0.000000	0.000000	1.000000	117.000000	1.000000
15156.062417	0.097719	0.574991	-0.003033	80.445618	2.552847	15.867168	0.000000	0.000000	0.000000	0.000000	0.000000	0.000000	-0.016515	-0.036738	-0.013851	0.000000	0.000000	1.000000	117.000000	1.000000
15156.065750	0.097719	0.574991	-0.003033	80.445618	2.552847	15.867168	0.000000	0.000000	0.000000	0.000000	0.000000	0.000000	-0.016515	-0.036738	-0.013851	0.000000	0.000000	1.000000	117.000000	1.000000
15156.069084	0.097719	0.574991	-0.003033	80.445618	2.552847	15.867168	0.000000	0.000000	0.000000	0.000000	0.000000	0.000000	-0.016515	-0.036738	-0.013851	0.000000	0.000000	1.000000	117.000000	1.000000
15156.072417	0.097602	0.574817	-0.003053	80.458000	2.532288	15.854595	0.000000	0.000000	0.000000	0.000000	0.000000	0.000000	-0.035106	-0.051938	-0.005922	0.000000	0.000000	1.000000	117.000000	1.000000
15156.075750	0.097602	0.574817	-0.003053	80.458000	2.532288	15.854595	0.000000	0.000000	0.000000	0.000000	0.000000	0.000000	-0.035106	-0.051938	-0.005922	0.000000	0.000000	1.000000	117.000000	1.000000
15156.079084	0.097602	0.574817	-0.003053	80.458000	2.532288	15.854595	0.000000	0.000000	0.000000	0.000000	0.000000	0.000000	-0.035106	-0.051938	-0.005922	0.000000	0.000000	1.000000	117.000000	1.000000
15156.082417	0.097602	0.574817	-0.003053	80.464981	2.520342	15.847920	0.000000	0.000000	0.000000	0.000000	0.000000	0.000000	-0.035106	-0.051938	-0.005922	0.000000	0.000000	1.000000	117.000000	1.000000
15156.085750	0.097558	0.574749	-0.003048	80.464981	2.520342	15.847920	0.000000	0.000000	0.000000	0.000000	0.000000	0.000000	-0.013223	-0.020592	0.001441	0.000000	0.000000	1.000000	117.000000	1.000000
15156.089084	0.097558	0.574749	-0.003048	80.464981	2.520342	15.847920	0.000000	0.000000	0.000000	0.000000	0.000000	0.000000	-0.013223	-0.020592	0.001441	0.000000	0.000000	1.000000	117.000000	1.000000
15156.092417	0.097558	0.574749	-0.003048	80.468048	2.509078	15.844770	0.000000	0.000000	0.000000	0.000000	0.000000	0.000000	-0.013223	-0.020592	0.001441	0.000000	0.000000	1.000000	117.000000	1.000000
15156.095750	0.097558	0.574749	-0.003048	80.468048	2.509078	15.844770	0.000000	0.000000	0.000000	0.000000	0.000000	0.000000	-0.013223	-0.020592	0.001441	0.000000	0.000000	1.000000	117.000000	1.000000
15156.099084	0.097491	0.574705	-0.003045	80.468048	2.509078	15.844770	0.000000	0.000000	0.000000	0.000000	0.000000	0.000000	-0.020095	-0.012975	0.000942	0.000000	0.000000	1.000000	117.000000	1.000000
15156.102417	0.097491	0.574705	-0.003045	80.471146	2.500521	15.841610	0.000000	0.000000	0.000000	0.000000	0.000000	0.000000	-0.020095	-0.012975	0.000942	0.000000	0.000000	1.000000	117.000000	1.000000
15156.105750	0.097491	0.574705	-0.003045	80.471146	2.500521	15.841610	0.000000	0.000000	0.000000	0.000000	0.000000	0.000000	-0.020095	-0.012975	0.000942	0.000000	0.000000	1.000000	117.000000	1.000000
15156.109084	0.097491	0.574705	-0.003045	80.471146	2.500521	15.841610	0.000000	0.000000	0.000000	0.000000	0.000000	0.000000	-0.020095	-0.012975	0.000942	0.000000	0.000000	1.000000	117.000000	1.000000
15156.112417	0.097371	0.574690	-0.002971	80.471184	2.489645	15.841621	0.000000	0.000000	0.000000	0.000000	0.000000	0.000000	-0.035809	-0.004479	0.022307	0.000000	0.000000	1.000000	117.000000	1.000000
15156.115750	0.097371	0.574690	-0.002971	80.471184	2.489645	15.841621	0.000000	0.000000	0.000000	0.000000	0.000000	0.000000	-0.035809	-0.004479	0.022307	0.000000	0.000000	1.000000	117.000000	1.000000
15156.119084	0.097371	0.574690	-0.002971	80.471184	2.489645	15.841621	0.000000	0.000000	0.000000	0.000000	0.000000	0.000000	-0.035809	-0.004479	0.022307	0.000000	0.000000	1.000000	117.000000	1.000000
15156.122417	0.097371	0.574690	-0.002971	80.471169	2.481489	15.841621	0.000000	0.000000	0.000000	0.000000	0.000000	0.000000	-0.035809	-0.004479	0.022307	0.000000	0.000000	1.000000	117.000000	1.000000
15156.125750	0.097290	0.574683	-0.002929	80.471169	2.481489	15.841621	0.000000	0.000000	0.000000	0.000000	0.000000	0.000000	-0.024378	-0.002225	0.012536	0.000000	0.000000	1.000000	117.000000	1.000000
15156.129084	0.097290	0.574683	-0.002929	80.471169	2.481489	15.841621	0.000000	0.000000	0.000000	0.000000	0.000000	0.000000	-0.024378	-0.002225	0.012536	0.000000	0.000000	1.000000	117.000000	1.000000
15156.132417	0.097290	0.574683	-0.002929	80.471123	2.470611	15.841613	0.000000	0.000000	0.000000	0.000000	0.000000	0.000000	-0.024378	-0.002225	0.012536	0.000000	0.000000	1.000000	117.000000	1.000000
15156.135750	0.097290	0.574683	-0.002929	80.471123	2.470611	15.841613	0.000000	0.000000	0.000000	0.000000	0.000000	0.000000	-0.024378	-0.002225	0.012536	0.000000	0.000000	1.000000	117.000000	1.000000
15156.139084	0.097203	0.574708	-0.002917	80.471123	2.470611	15.841613	0.000000	0.000000	0.000000	0.000000	0.000000	0.000000	-0.026281	0.007591	0.003656	0.000000	0.000000	1.000000	117.000000	1.000000
15156.142417	0.097203	0.574708	-0.002917	80.468048	2.460126	15.844770	0.000000	0.000000	0.000000	0.000000	0.000000	0.000000	-0.026281	0.007591	0.003656	0.000000	0.000000	1.000000	117.000000	1.000000
15156.145750	0.097203	0.574708	-0.002917	80.468048	2.460126	15.844770	0.000000	0.000000	0.000000	0.000000	0.000000	0.000000	-0.026281	0.007591	0.003656	0.000000	0.000000	1.000000	117.000000	1.000000
15156.149084	0.097203	0.574708	-0.002917	80.468048	2.460126	15.844770	0.000000	0.000000	0.000000	0.000000	0.000000	0.000000	-0.026281	0.007591	0.003656	0.000000	0.000000	1.000000	117.000000	1.000000
15156.152417	0.096976	0.574749	-0.002924	80.464958	2.446913	15.847928	0.000000	0.000000	0.000000	0.000000	0.000000	0.000000	-0.068086	0.012095	-0.002042	0.000000	0.000000	1.000000	117.000000	1.000000
15156.155750	0.096976	0.574749	-0.002924	80.464958	2.446913	15.847928	0.000000	0.000000	0.000000	0.000000	0.000000	0.000000	-0.068086	0.012095	-0.002042	0.000000	0.000000	1.000000	117.000000	1.000000
15156.159084	0.096976	0.574749	-0.002924	80.464958	2.446913	15.847928	0.000000	0.000000	0.000000	0.000000	0.000000	0.000000	-0.068086	0.012095	-0.002042	0.000000	0.000000	1.000000	117.000000	1.000000
15156.162417	0.096976	0.574749	-0.002924	80.464958	2.430592	15.847920	0.000000	0.000000	0.000000	0.000000	0.000000	0.000000	-0.068086	0.012095	-0.002042	0.000000	0.000000	1.000000	117.000000	1.000000
15156.165750	0.096810	0.574771	-0.002961	80.464958	2.430592	15.847920	0.000000	0.000000	0.000000	0.000000	0.000000	0.000000	-0.049757	0.006727	-0.011321	0.000000	0.000000	1.000000	117.000000	1.000000
15156.169084	0.096810	0.574771	-0.002961	80.464958	2.430592	15.847920	0.000000	0.000000	0.000000	0.000000	0.000000	0.000000	-0.049757	0.006727	-0.011321	0.000000	0.000000	1.000000	117.000000	1.000000
15156.172417	0.096810	0.574771	-0.002961	80.461868	2.417379	15.851066	0.000000	0.000000	0.000000	0.000000	0.000000	0.000000	-0.049757	0.006727	-0.011321	0.000000	0.000000	1.000000	117.000000	1.000000
15156.175750	0.096810	0.574771	-0.002961	80.461868	2.417379	15.851066	0.000000	0.000000	0.000000	0.000000	0.000000	0.000000	-0.049757	0.006727	-0.011321	0.000000	0.000000	1.000000	117.000000	1.000000
15156.179084	0.096674	0.574804	-0.002963	80.461868	2.417379	15.851066	0.000000	0.000000	0.000000	0.000000	0.000000	0.000000	-0.040704	0.009855	-0.000613	0.000000	0.000000	1.000000	117.000000	1.000000
15156.182417	0.096674	0.574804	-0.002963	80.458794	2.401454	15.854228	0.000000	0.000000	0.000000	0.000000	0.000000	0.000000	-0.040704	0.009855	-0.000613	0.000000	0.000000	1.000000	117.000000	1.000000
15156.185750	0.096674	0.574804	-0.002963	80.458794	2.401454	15.854228	0.000000	0.000000	0.000000	0.000000	0.000000	0.000000	-0.040704	0.009855	-0.000613	0.000000	0.000000	1.000000	117.000000	1.000000
15156.189084	0.096674	0.574804	-0.002963	80.458794	2.401454	15.854228	0.000000	0.000000	0.000000	0.000000	0.000000	0.000000	-0.040704	0.009855	-0.000613	0.000000	0.000000	1.000000	117.000000	1.000000
15156.192417	0.096401	0.574895	-0.002974	80.455688	2.388236	15.857372	0.000000	0.000000	0.000000	0.000000	0.000000	0.000000	-0.081799	0.027303	-0.003151	0.000000	0.000000	1.000000	117.000000	1.000000
15156.195750	0.096401	0.574895	-0.002974	80.455688	2.388236	15.857372	0.000000	0.000000	0.000000	0.000000	0.000000	0.000000	-0.081799	0.027303	-0.003151	0.000000	0.000000	1.000000	117.000000	1.000000
15156.199084	0.096401	0.574895	-0.002974	80.455688	2.388236	15.857372	0.000000	0.000000	0.000000	0.000000	0.000000	0.000000	-0.081799	0.027303	-0.003151	0.000000	0.000000	1.000000	117.000000	1.000000
15156.202417	0.096401	0.574895	-0.002974	80.449554	2.378114	15.863663	0.000000	0.000000	0.000000	0.000000	0.000000	0.000000	-0.081799	0.027303	-0.003151	0.000000	0.000000	1.000000	117.000000	1.000000
15156.205750	0.096266	0.574928	-0.002976	80.449554	2.378114	15.863663	0.000000	0.000000	0.000000	0.000000	0.000000	0.000000	-0.040696	0.009849	-0.000652	0.000000	0.000000	1.000000	117.000000	1.000000
15156.209084	0.096266	0.574928	-0.002976	80.449554	2.378114	15.863663	0.000000	0.000000	0.000000	0.000000	0.000000	0.000000	-0.040696	0.009849	-0.000652	0.000000	0.000000	1.000000	117.000000	1.000000
15156.212417	0.096266	0.574928	-0.002976	80.446465	2.367619	15.866801	0.000000	0.000000	0.000000	0.000000	0.000000	0.000000	-0.040696	0.009849	-0.000652	0.000000	0.000000	1.000000	117.000000	1.000000
15156.215750	0.096266	0.574928	-0.002976	80.446465	2.367619	15.866801	0.000000	0.000000	0.000000	0.000000	0.000000	0.000000	-0.040696	0.009849	-0.000652	0.000000	0.000000	1.000000	117.000000	1.000000
15156.219084	0.096160	0.574971	-0.002943	80.446465	2.367619	15.866801	0.000000	0.000000	0.000000	0.000000	0.000000	0.000000	-0.031661	0.012979	0.010071	0.000000	0.000000	1.000000	117.000000	1.000000
15156.222417	0.096160	0.574971	-0.002943	80.440269	2.360206	15.873075	0.000000	0.000000	0.000000	0.000000	0.000000	0.000000	-0.031661	0.012979	0.010071	0.000000	0.000000	1.000000	117.000000	1.000000
15156.225750	0.096160	0.574971	-0.002943	80.440269	2.360206	15.873075	0.000000	0.000000	0.000000	0.000000	0.000000	0.000000	-0.031661	0.012979	0.010071	0.000000	0.000000	1.000000	117.000000	1.000000
15156.229084	0.096160	0.574971	-0.002943	80.440269	2.360206	15.873075	0.000000	0.000000	0.000000	0.000000	0.000000	0.000000	-0.031661	0.012979	0.010071	0.000000	0.000000	1.000000	117.000000	1.000000
15156.232417	0.095930	0.575007	-0.002858	80.437210	2.346978	15.876213	0.000000	0.000000	0.000000	0.000000	0.000000	0.000000	-0.069006	0.010745	0.025263	0.000000	0.000000	1.000000	117.000000	1.000000
15156.235750	0.095930	0.575007	-0.002858	80.437210	2.346978	15.876213	0.000000	0.000000	0.000000	0.000000	0.000000	0.000000	-0.069006	0.010745	0.025263	0.000000	0.000000	1.000000	117.000000	1.000000
15156.239084	0.095930	0.575007	-0.002858	80.437210	2.346978	15.876213	0.000000	0.000000	0.000000	0.000000	0.000000	0.000000	-0.069006	0.010745	0.025263	0.000000	0.000000	1.000000	117.000000	1.000000
15156.242417	0.095930	0.575007	-0.002858	80.434082	2.336473	15.879347	0.000000	0.000000	0.000000	0.000000	0.000000	0.000000	-0.069006	0.010745	0.025263	0.000000	0.000000	1.000000	117.000000	1.000000
15156.245750	0.095804	0.575025	-0.002814	80.434082	2.336473	15.879347	0.000000	0.000000	0.000000	0.000000	0.000000	0.000000	-0.037744	0.005382	0.013300	0.000000	0.000000	1.000000	117.000000	1.000000
15156.249084	0.095804	0.575025	-0.002814	80.434082	2.336473	15.879347	0.000000	0.000000	0.000000	0.000000	0.000000	0.000000	-0.037744	0.005382	0.013300	0.000000	0.000000	1.000000	117.000000	1.000000
15156.252417	0.095804	0.575025	-0.002814	80.437462	2.325170	15.886072	0.000000	0.000000	0.000000	0.000000	0.000000	0.000000	-0.037744	0.005382	0.013300	0.000000	0.000000	1.000000	117.000000	1.000000
15156.255750	0.095804	0.575025	-0.002814	80.437462	2.325170	15.886072	0.000000	0.000000	0.000000	0.000000	0.000000	0.000000	-0.037744	0.005382	0.013300	0.000000	0.000000	1.000000	117.000000	1.000000
15156.259084	0.095693	0.575007	-0.002808	80.437462	2.325170	15.886072	0.000000	0.000000	0.000000	0.000000	0.000000	0.000000	-0.033431	-0.005384	0.001709	0.000000	0.000000	1.000000	117.000000	1.000000
15156.262417	0.095693	0.575007	-0.002808	80.440849	2.316595	15.892807	0.000000	0.000000	0.000000	0.000000	0.000000	0.000000	-0.033431	-0.005384	0.001709	0.000000	0.000000	1.000000	117.000000	1.000000
15156.265750	0.095693	0.575007	-0.002808	80.440849	2.316595	15.892807	0.000000	0.000000	0.000000	0.000000	0.000000	0.000000	-0.033431	-0.005384	0.001709	0.000000	0.000000	1.000000	117.000000	1.000000
15156.269084	0.095693	0.575007	-0.002808	80.440849	2.316595	15.892807	0.000000	0.000000	0.000000	0.000000	0.000000	0.000000	-0.033431	-0.005384	0.001709	0.000000	0.000000	1.000000	117.000000	1.000000
15156.272417	0.095488	0.574940	-0.002927	80.450371	2.307287	15.893271	0.000000	0.000000	0.000000	0.000000	0.000000	0.000000	-0.061555	-0.020161	-0.035657	0.000000	0.000000	1.000000	117.000000	1.000000
15156.275750	0.095488	0.574940	-0.002927	80.450371	2.307287	15.893271	0.000000	0.000000	0.000000	0.000000	0.000000	0.000000	-0.061555	-0.020161	-0.035657	0.000000	0.000000	1.000000	117.000000	1.000000
15156.279084	0.095488	0.574940	-0.002927	80.450371	2.307287	15.893271	0.000000	0.000000	0.000000	0.000000	0.000000	0.000000	-0.061555	-0.020161	-0.035657	0.000000	0.000000	1.000000	117.000000	1.000000
15156.282417	0.095488	0.574940	-0.002927	80.466087	2.299941	15.887465	0.000000	0.000000	0.000000	0.000000	0.000000	0.000000	-0.061555	-0.020161	-0.035657	0.000000	0.000000	1.000000	117.000000	1.000000
15156.285750	0.095459	0.574890	-0.003065	80.466087	2.299941	15.887465	0.000000	0.000000	0.000000	0.000000	0.000000	0.000000	-0.008712	-0.014786	-0.041445	0.000000	0.000000	1.000000	117.000000	1.000000
15156.289084	0.095459	0.574890	-0.003065	80.466087	2.299941	15.887465	0.000000	0.000000	0.000000	0.000000	0.000000	0.000000	-0.008712	-0.014786	-0.041445	0.000000	0.000000	1.000000	117.000000	1.000000
15156.292417	0.095459	0.574890	-0.003065	80.481506	2.284421	15.871724	0.000000	0.000000	0.000000	0.000000	0.000000	0.000000	-0.008712	-0.014786	-0.041445	0.000000	0.000000	1.000000	117.000000	1.000000
15156.295750	0.095459	0.574890	-0.003065	80.481506	2.284421	15.871724	0.000000	0.000000	0.000000	0.000000	0.000000	0.000000	-0.008712	-0.014786	-0.041445	0.000000	0.000000	1.000000	117.000000	1.000000
15156.299084	0.095426	0.574823	-0.003221	80.481506	2.284421	15.871724	0.000000	0.000000	0.000000	0.000000	0.000000	0.000000	-0.009786	-0.020158	-0.046564	0.000000	0.000000	1.000000	117.000000	1.000000
15156.302417	0.095426	0.574823	-0.003221	80.490150	2.280040	15.864294	0.000000	0.000000	0.000000	0.000000	0.000000	0.000000	-0.009786	-0.020158	-0.046564	0.000000	0.000000	1.000000	117.000000	1.000000
15156.305750	0.095426	0.574823	-0.003221	80.490150	2.280040	15.864294	0.000000	0.000000	0.000000	0.000000	0.000000	0.000000	-0.009786	-0.020158	-0.046564	0.000000	0.000000	1.000000	117.000000	1.000000
15156.309084	0.095426	0.574823	-0.003221	80.490150	2.280040	15.864294	0.000000	0.000000	0.000000	0.000000	0.000000	0.000000	-0.009786	-0.020158	-0.046564	0.000000	0.000000	1.000000	117.000000	1.000000
15156.312417	0.095410	0.574656	-0.003511	80.487411	2.289749	15.870756	0.000000	0.000000	0.000000	0.000000	0.000000	0.000000	-0.004791	-0.050140	-0.086984	0.000000	0.000000	1.000000	117.000000	1.000000
15156.315750	0.095410	0.574656	-0.003511	80.487411	2.289749	15.870756	0.000000	0.000000	0.000000	0.000000	0.000000	0.000000	-0.004791	-0.050140	-0.086984	0.000000	1.000000	1.000000	117.000000	1.000000
15156.319084	0.095410	0.574656	-0.003511	80.487411	2.289749	15.870756	0.000000	0.000000	0.000000	0.000000	0.000000	0.000000	-0.004791	-0.050140	-0.086984	0.000000	1.000000	1.000000	117.000000	1.000000
