# Supplementary material for: Haptic Guidance Needs to Be Intuitive Not Just Informative to Improve Human Motor Accuracy
Source: PLoS One. 2016 Mar 16;11(3):e0150912. doi: 10.1371/journal.pone.0150912 (PMC4794196; doi:10.1371/journal.pone.0150912)
Supplement: S1 Data — (ZIP) [file pone.0150912.s001.zip › Subject6/exp1_0118.txt]

Time	PosX	PosY	PosZ	RotX	RotY	RotZ	ForceX	ForceY	ForceZ	MomentX	MomentY	MomentZ	VelocityX	VelocityY	VelocityZ	CalibratedWeight	ButtonDown	Condition	Trial	Visual
15157.789991	0.000949	0.488819	0.243142	77.294289	55.477470	57.980198	0.000000	0.000000	0.000000	0.000000	0.000000	0.000000	-0.000110	-0.009425	-0.081419	0.000000	1.000000	1.000000	118.000000	0.000000
15157.793325	0.000949	0.488819	0.243142	77.297112	55.638744	58.073616	0.000000	0.000000	0.000000	0.000000	0.000000	0.000000	-0.000110	-0.009425	-0.081419	0.000000	1.000000	1.000000	118.000000	0.000000
15157.796658	0.000949	0.488748	0.242840	77.297112	55.638744	58.073616	0.000000	0.000000	0.000000	0.000000	0.000000	0.000000	-0.000123	-0.021342	-0.090564	0.000000	1.000000	1.000000	118.000000	0.000000
15157.799991	0.000949	0.488748	0.242840	77.297112	55.638744	58.073616	0.000000	0.000000	0.000000	0.000000	0.000000	0.000000	-0.000123	-0.021342	-0.090564	0.000000	1.000000	1.000000	118.000000	0.000000
15157.803325	0.000949	0.488748	0.242840	77.315552	55.802952	58.128994	0.000000	0.000000	0.000000	0.000000	0.000000	0.000000	-0.000123	-0.021342	-0.090564	0.000000	1.000000	1.000000	118.000000	0.000000
15157.806658	0.000949	0.488748	0.242840	77.315552	55.802952	58.128994	0.000000	0.000000	0.000000	0.000000	0.000000	0.000000	-0.000123	-0.021342	-0.090564	0.000000	1.000000	1.000000	118.000000	0.000000
15157.809991	0.001015	0.488637	0.242507	77.315552	55.802952	58.128994	0.000000	0.000000	0.000000	0.000000	0.000000	0.000000	0.019794	-0.033216	-0.099760	0.000000	1.000000	1.000000	118.000000	0.000000
15157.813325	0.001015	0.488637	0.242507	77.331825	55.895790	58.199799	0.000000	0.000000	0.000000	0.000000	0.000000	0.000000	0.019794	-0.033216	-0.099760	0.000000	1.000000	1.000000	118.000000	0.000000
15157.816658	0.001015	0.488637	0.242507	77.331825	55.895790	58.199799	0.000000	0.000000	0.000000	0.000000	0.000000	0.000000	0.019794	-0.033216	-0.099760	0.000000	1.000000	1.000000	118.000000	0.000000
15157.819991	0.001015	0.488637	0.242507	77.331825	55.895790	58.199799	0.000000	0.000000	0.000000	0.000000	0.000000	0.000000	0.019794	-0.033216	-0.099760	0.000000	1.000000	1.000000	118.000000	0.000000
15157.823325	0.001147	0.488345	0.241973	77.327774	55.792686	58.098061	0.000000	0.000000	0.000000	0.000000	0.000000	0.000000	0.039595	-0.087572	-0.160180	0.000000	1.000000	1.000000	118.000000	0.000000
15157.826658	0.001147	0.488345	0.241973	77.327774	55.792686	58.098061	0.000000	0.000000	0.000000	0.000000	0.000000	0.000000	0.039595	-0.087572	-0.160180	0.000000	1.000000	1.000000	118.000000	0.000000
15157.829991	0.001147	0.488345	0.241973	77.327774	55.792686	58.098061	0.000000	0.000000	0.000000	0.000000	0.000000	0.000000	0.039595	-0.087572	-0.160180	0.000000	1.000000	1.000000	118.000000	0.000000
15157.833325	0.001147	0.488345	0.241973	77.296227	55.419376	57.735359	0.000000	0.000000	0.000000	0.000000	0.000000	0.000000	0.039595	-0.087572	-0.160180	0.000000	1.000000	1.000000	118.000000	0.000000
15157.836658	0.001213	0.488124	0.241742	77.296227	55.419376	57.735359	0.000000	0.000000	0.000000	0.000000	0.000000	0.000000	0.019793	-0.066227	-0.069519	0.000000	1.000000	1.000000	118.000000	0.000000
15157.839991	0.001213	0.488124	0.241742	77.296227	55.419376	57.735359	0.000000	0.000000	0.000000	0.000000	0.000000	0.000000	0.019793	-0.066227	-0.069519	0.000000	1.000000	1.000000	118.000000	0.000000
15157.843325	0.001213	0.488124	0.241742	77.252312	54.900803	57.235825	0.000000	0.000000	0.000000	0.000000	0.000000	0.000000	0.019793	-0.066227	-0.069519	0.000000	1.000000	1.000000	118.000000	0.000000
15157.846658	0.001213	0.488124	0.241742	77.252312	54.900803	57.235825	0.000000	0.000000	0.000000	0.000000	0.000000	0.000000	0.019793	-0.066227	-0.069519	0.000000	1.000000	1.000000	118.000000	0.000000
15157.849991	0.001212	0.487867	0.241544	77.252312	54.900803	57.235825	0.000000	0.000000	0.000000	0.000000	0.000000	0.000000	-0.000103	-0.077209	-0.059396	0.000000	1.000000	1.000000	118.000000	0.000000
15157.853325	0.001179	0.487589	0.241298	77.199188	54.307892	56.666515	0.000000	0.000000	0.000000	0.000000	0.000000	0.000000	-0.010075	-0.083521	-0.073657	0.000000	1.000000	1.000000	118.000000	0.000000
15157.856658	0.001179	0.487589	0.241298	77.199188	54.307892	56.666515	0.000000	0.000000	0.000000	0.000000	0.000000	0.000000	-0.010075	-0.083521	-0.073657	0.000000	1.000000	1.000000	118.000000	0.000000
15157.859991	0.001179	0.487589	0.241298	77.199188	54.307892	56.666515	0.000000	0.000000	0.000000	0.000000	0.000000	0.000000	-0.010075	-0.083521	-0.073657	0.000000	1.000000	1.000000	118.000000	0.000000
15157.863325	0.001179	0.487589	0.241298	77.154388	53.813114	56.193062	0.000000	0.000000	0.000000	0.000000	0.000000	0.000000	-0.010075	-0.083521	-0.073657	0.000000	1.000000	1.000000	118.000000	0.000000
15157.866658	0.001145	0.487292	0.241069	77.154388	53.813114	56.193062	0.000000	0.000000	0.000000	0.000000	0.000000	0.000000	-0.010060	-0.088977	-0.068654	0.000000	1.000000	1.000000	118.000000	0.000000
15157.869991	0.001145	0.487292	0.241069	77.154388	53.813114	56.193062	0.000000	0.000000	0.000000	0.000000	0.000000	0.000000	-0.010060	-0.088977	-0.068654	0.000000	1.000000	1.000000	118.000000	0.000000
15157.873325	0.001145	0.487292	0.241069	77.117126	53.392857	55.794971	0.000000	0.000000	0.000000	0.000000	0.000000	0.000000	-0.010060	-0.088977	-0.068654	0.000000	1.000000	1.000000	118.000000	0.000000
15157.876658	0.001145	0.487292	0.241069	77.117126	53.392857	55.794971	0.000000	0.000000	0.000000	0.000000	0.000000	0.000000	-0.010060	-0.088977	-0.068654	0.000000	1.000000	1.000000	118.000000	0.000000
15157.879991	0.001145	0.486994	0.240808	77.117126	53.392857	55.794971	0.000000	0.000000	0.000000	0.000000	0.000000	0.000000	-0.000129	-0.089337	-0.078404	0.000000	1.000000	1.000000	118.000000	0.000000
15157.883325	0.001111	0.486695	0.240514	77.090981	53.076088	55.497787	0.000000	0.000000	0.000000	0.000000	0.000000	0.000000	-0.010081	-0.089686	-0.088137	0.000000	1.000000	1.000000	118.000000	0.000000
15157.886658	0.001111	0.486695	0.240514	77.090981	53.076088	55.497787	0.000000	0.000000	0.000000	0.000000	0.000000	0.000000	-0.010081	-0.089686	-0.088137	0.000000	1.000000	1.000000	118.000000	0.000000
15157.889991	0.001111	0.486695	0.240514	77.090981	53.076088	55.497787	0.000000	0.000000	0.000000	0.000000	0.000000	0.000000	-0.010081	-0.089686	-0.088137	0.000000	1.000000	1.000000	118.000000	0.000000
15157.893325	0.001111	0.486695	0.240514	77.080597	52.900860	55.335922	0.000000	0.000000	0.000000	0.000000	0.000000	0.000000	-0.010081	-0.089686	-0.088137	0.000000	1.000000	1.000000	118.000000	0.000000
15157.896658	0.001111	0.486453	0.240202	77.080597	52.900860	55.335922	0.000000	0.000000	0.000000	0.000000	0.000000	0.000000	-0.000149	-0.072667	-0.093804	0.000000	1.000000	1.000000	118.000000	0.000000
15157.899991	0.001111	0.486453	0.240202	77.080597	52.900860	55.335922	0.000000	0.000000	0.000000	0.000000	0.000000	0.000000	-0.000149	-0.072667	-0.093804	0.000000	1.000000	1.000000	118.000000	0.000000
15157.903325	0.001111	0.486453	0.240202	77.084488	52.835262	55.276615	0.000000	0.000000	0.000000	0.000000	0.000000	0.000000	-0.000149	-0.072667	-0.093804	0.000000	1.000000	1.000000	118.000000	0.000000
15157.906658	0.001111	0.486453	0.240202	77.084488	52.835262	55.276615	0.000000	0.000000	0.000000	0.000000	0.000000	0.000000	-0.000149	-0.072667	-0.093804	0.000000	1.000000	1.000000	118.000000	0.000000
15157.909991	0.001143	0.486304	0.239836	77.084488	52.835262	55.276615	0.000000	0.000000	0.000000	0.000000	0.000000	0.000000	0.009752	-0.044648	-0.109615	0.000000	1.000000	1.000000	118.000000	0.000000
15157.913325	0.001176	0.486211	0.239420	77.099068	52.787621	55.226063	0.000000	0.000000	0.000000	0.000000	0.000000	0.000000	0.009716	-0.028086	-0.124953	0.000000	0.000000	1.000000	118.000000	0.000000
15157.916658	0.001176	0.486211	0.239420	77.099068	52.787621	55.226063	0.000000	0.000000	0.000000	0.000000	0.000000	0.000000	0.009716	-0.028086	-0.124953	0.000000	0.000000	1.000000	118.000000	0.000000
15157.919991	0.001176	0.486211	0.239420	77.099068	52.787621	55.226063	0.000000	0.000000	0.000000	0.000000	0.000000	0.000000	0.009716	-0.028086	-0.124953	0.000000	0.000000	1.000000	118.000000	0.000000
15157.923325	0.001176	0.486211	0.239420	77.114769	52.702053	55.133610	0.000000	0.000000	0.000000	0.000000	0.000000	0.000000	0.009716	-0.028086	-0.124953	0.000000	0.000000	1.000000	118.000000	0.000000
15157.926658	0.001208	0.486189	0.238903	77.114769	52.702053	55.133610	0.000000	0.000000	0.000000	0.000000	0.000000	0.000000	0.009651	-0.006467	-0.155106	0.000000	0.000000	1.000000	118.000000	0.000000
15157.929991	0.001208	0.486189	0.238903	77.114769	52.702053	55.133610	0.000000	0.000000	0.000000	0.000000	0.000000	0.000000	0.009651	-0.006467	-0.155106	0.000000	0.000000	1.000000	118.000000	0.000000
15157.933325	0.001207	0.486276	0.238251	77.113686	52.554901	54.994667	0.000000	0.000000	0.000000	0.000000	0.000000	0.000000	-0.000339	0.026108	-0.195505	0.000000	0.000000	1.000000	118.000000	0.000000
15157.936658	0.001207	0.486276	0.238251	77.113686	52.554901	54.994667	0.000000	0.000000	0.000000	0.000000	0.000000	0.000000	-0.000339	0.026108	-0.195505	0.000000	0.000000	1.000000	118.000000	0.000000
15157.939991	0.001207	0.486276	0.238251	77.113686	52.554901	54.994667	0.000000	0.000000	0.000000	0.000000	0.000000	0.000000	-0.000339	0.026108	-0.195505	0.000000	0.000000	1.000000	118.000000	0.000000
15157.943325	0.001207	0.486276	0.238251	77.097229	52.323742	54.781391	0.000000	0.000000	0.000000	0.000000	0.000000	0.000000	-0.000339	0.026108	-0.195505	0.000000	0.000000	1.000000	118.000000	0.000000
15157.946658	0.001172	0.486492	0.237512	77.097229	52.323742	54.781391	0.000000	0.000000	0.000000	0.000000	0.000000	0.000000	-0.010278	0.064875	-0.221726	0.000000	0.000000	1.000000	118.000000	0.000000
15157.949991	0.001172	0.486492	0.237512	77.097229	52.323742	54.781391	0.000000	0.000000	0.000000	0.000000	0.000000	0.000000	-0.010278	0.064875	-0.221726	0.000000	0.000000	1.000000	118.000000	0.000000
15157.953325	0.001237	0.486816	0.236637	77.072128	52.035873	54.504333	0.000000	0.000000	0.000000	0.000000	0.000000	0.000000	0.019319	0.097157	-0.262524	0.000000	0.000000	1.000000	118.000000	0.000000
15157.956658	0.001237	0.486816	0.236637	77.072128	52.035873	54.504333	0.000000	0.000000	0.000000	0.000000	0.000000	0.000000	0.019319	0.097157	-0.262524	0.000000	0.000000	1.000000	118.000000	0.000000
15157.959991	0.001237	0.486816	0.236637	77.072128	52.035873	54.504333	0.000000	0.000000	0.000000	0.000000	0.000000	0.000000	0.019319	0.097157	-0.262524	0.000000	0.000000	1.000000	118.000000	0.000000
15157.963325	0.001400	0.487267	0.235640	77.050606	51.778599	54.250248	0.000000	0.000000	0.000000	0.000000	0.000000	0.000000	0.048800	0.135131	-0.298936	0.000000	0.000000	1.000000	118.000000	0.000000
15157.966658	0.001400	0.487267	0.235640	77.050606	51.778599	54.250248	0.000000	0.000000	0.000000	0.000000	0.000000	0.000000	0.048800	0.135131	-0.298936	0.000000	0.000000	1.000000	118.000000	0.000000
15157.969991	0.001400	0.487267	0.235640	77.050606	51.778599	54.250248	0.000000	0.000000	0.000000	0.000000	0.000000	0.000000	0.048800	0.135131	-0.298936	0.000000	0.000000	1.000000	118.000000	0.000000
15157.973325	0.001693	0.487841	0.234489	77.024605	51.501583	53.968433	0.000000	0.000000	0.000000	0.000000	0.000000	0.000000	0.087955	0.172431	-0.345442	0.000000	0.000000	1.000000	118.000000	0.000000
15157.976658	0.001693	0.487841	0.234489	77.024605	51.501583	53.968433	0.000000	0.000000	0.000000	0.000000	0.000000	0.000000	0.087955	0.172431	-0.345442	0.000000	0.000000	1.000000	118.000000	0.000000
15157.979991	0.001693	0.487841	0.234489	77.024605	51.501583	53.968433	0.000000	0.000000	0.000000	0.000000	0.000000	0.000000	0.087955	0.172431	-0.345442	0.000000	0.000000	1.000000	118.000000	0.000000
15157.983325	0.002083	0.488636	0.233226	77.000885	51.262024	53.711975	0.000000	0.000000	0.000000	0.000000	0.000000	0.000000	0.117060	0.238349	-0.378927	0.000000	0.000000	1.000000	118.000000	0.000000
15157.986658	0.002083	0.488636	0.233226	77.000885	51.262024	53.711975	0.000000	0.000000	0.000000	0.000000	0.000000	0.000000	0.117060	0.238349	-0.378927	0.000000	0.000000	1.000000	118.000000	0.000000
15157.989991	0.002083	0.488636	0.233226	77.000885	51.262024	53.711975	0.000000	0.000000	0.000000	0.000000	0.000000	0.000000	0.117060	0.238349	-0.378927	0.000000	0.000000	1.000000	118.000000	0.000000
15157.993325	0.002602	0.489572	0.231820	76.989967	51.144947	53.565815	0.000000	0.000000	0.000000	0.000000	0.000000	0.000000	0.155725	0.280718	-0.421699	0.000000	0.000000	1.000000	118.000000	0.000000
15157.996658	0.002602	0.489572	0.231820	76.989967	51.144947	53.565815	0.000000	0.000000	0.000000	0.000000	0.000000	0.000000	0.155725	0.280718	-0.421699	0.000000	0.000000	1.000000	118.000000	0.000000
15157.999991	0.002602	0.489572	0.231820	76.989967	51.144947	53.565815	0.000000	0.000000	0.000000	0.000000	0.000000	0.000000	0.155725	0.280718	-0.421699	0.000000	0.000000	1.000000	118.000000	0.000000
15158.003325	0.003184	0.490685	0.230268	76.999168	51.190189	53.570396	0.000000	0.000000	0.000000	0.000000	0.000000	0.000000	0.174468	0.333900	-0.465498	0.000000	0.000000	1.000000	118.000000	0.000000
15158.006658	0.003184	0.490685	0.230268	76.999168	51.190189	53.570396	0.000000	0.000000	0.000000	0.000000	0.000000	0.000000	0.174468	0.333900	-0.465498	0.000000	0.000000	1.000000	118.000000	0.000000
15158.009991	0.003184	0.490685	0.230268	76.999168	51.190189	53.570396	0.000000	0.000000	0.000000	0.000000	0.000000	0.000000	0.174468	0.333900	-0.465498	0.000000	0.000000	1.000000	118.000000	0.000000
15158.013325	0.003827	0.491952	0.228520	77.027580	51.354713	53.680386	0.000000	0.000000	0.000000	0.000000	0.000000	0.000000	0.192881	0.380101	-0.524479	0.000000	0.000000	1.000000	118.000000	0.000000
15158.016658	0.003827	0.491952	0.228520	77.027580	51.354713	53.680386	0.000000	0.000000	0.000000	0.000000	0.000000	0.000000	0.192881	0.380101	-0.524479	0.000000	0.000000	1.000000	118.000000	0.000000
15158.019991	0.003827	0.491952	0.228520	77.027580	51.354713	53.680386	0.000000	0.000000	0.000000	0.000000	0.000000	0.000000	0.192881	0.380101	-0.524479	0.000000	0.000000	1.000000	118.000000	0.000000
15158.023325	0.004562	0.493390	0.226588	77.071732	51.552429	53.808563	0.000000	0.000000	0.000000	0.000000	0.000000	0.000000	0.220741	0.431420	-0.579684	0.000000	0.000000	1.000000	118.000000	0.000000
15158.026658	0.004562	0.493390	0.226588	77.071732	51.552429	53.808563	0.000000	0.000000	0.000000	0.000000	0.000000	0.000000	0.220741	0.431420	-0.579684	0.000000	0.000000	1.000000	118.000000	0.000000
15158.029991	0.004562	0.493390	0.226588	77.071732	51.552429	53.808563	0.000000	0.000000	0.000000	0.000000	0.000000	0.000000	0.220741	0.431420	-0.579684	0.000000	0.000000	1.000000	118.000000	0.000000
15158.033325	0.005389	0.494920	0.224439	77.129066	51.744598	53.908009	0.000000	0.000000	0.000000	0.000000	0.000000	0.000000	0.248098	0.458995	-0.644532	0.000000	0.000000	1.000000	118.000000	0.000000
15158.036658	0.005389	0.494920	0.224439	77.129066	51.744598	53.908009	0.000000	0.000000	0.000000	0.000000	0.000000	0.000000	0.248098	0.458995	-0.644532	0.000000	0.000000	1.000000	118.000000	0.000000
15158.039991	0.005389	0.494920	0.224439	77.129066	51.744598	53.908009	0.000000	0.000000	0.000000	0.000000	0.000000	0.000000	0.248098	0.458995	-0.644532	0.000000	0.000000	1.000000	118.000000	0.000000
15158.043325	0.006274	0.496578	0.222103	77.198730	51.943653	54.000004	0.000000	0.000000	0.000000	0.000000	0.000000	0.000000	0.265346	0.497486	-0.700911	0.000000	0.000000	1.000000	118.000000	0.000000
15158.046658	0.006274	0.496578	0.222103	77.198730	51.943653	54.000004	0.000000	0.000000	0.000000	0.000000	0.000000	0.000000	0.265346	0.497486	-0.700911	0.000000	0.000000	1.000000	118.000000	0.000000
15158.049991	0.006274	0.496578	0.222103	77.198730	51.943653	54.000004	0.000000	0.000000	0.000000	0.000000	0.000000	0.000000	0.265346	0.497486	-0.700911	0.000000	0.000000	1.000000	118.000000	0.000000
15158.053325	0.007310	0.498340	0.219525	77.288361	52.152157	54.075626	0.000000	0.000000	0.000000	0.000000	0.000000	0.000000	0.310916	0.528606	-0.773278	0.000000	0.000000	1.000000	118.000000	0.000000
15158.056658	0.007310	0.498340	0.219525	77.288361	52.152157	54.075626	0.000000	0.000000	0.000000	0.000000	0.000000	0.000000	0.310916	0.528606	-0.773278	0.000000	0.000000	1.000000	118.000000	0.000000
15158.059991	0.007310	0.498340	0.219525	77.288361	52.152157	54.075626	0.000000	0.000000	0.000000	0.000000	0.000000	0.000000	0.310916	0.528606	-0.773278	0.000000	0.000000	1.000000	118.000000	0.000000
15158.063325	0.008528	0.500204	0.216735	77.438423	52.260242	53.969364	0.000000	0.000000	0.000000	0.000000	0.000000	0.000000	0.365309	0.559282	-0.837008	0.000000	0.000000	1.000000	118.000000	0.000000
15158.066658	0.008528	0.500204	0.216735	77.438423	52.260242	53.969364	0.000000	0.000000	0.000000	0.000000	0.000000	0.000000	0.365309	0.559282	-0.837008	0.000000	0.000000	1.000000	118.000000	0.000000
15158.069991	0.008528	0.500204	0.216735	77.438423	52.260242	53.969364	0.000000	0.000000	0.000000	0.000000	0.000000	0.000000	0.365309	0.559282	-0.837008	0.000000	0.000000	1.000000	118.000000	0.000000
15158.073325	0.009891	0.502131	0.213731	77.654404	52.239372	53.654423	0.000000	0.000000	0.000000	0.000000	0.000000	0.000000	0.409079	0.577915	-0.901188	0.000000	0.000000	1.000000	118.000000	0.000000
15158.076658	0.009891	0.502131	0.213731	77.654404	52.239372	53.654423	0.000000	0.000000	0.000000	0.000000	0.000000	0.000000	0.409079	0.577915	-0.901188	0.000000	0.000000	1.000000	118.000000	0.000000
15158.079991	0.009891	0.502131	0.213731	77.654404	52.239372	53.654423	0.000000	0.000000	0.000000	0.000000	0.000000	0.000000	0.409079	0.577915	-0.901188	0.000000	0.000000	1.000000	118.000000	0.000000
15158.083325	0.011366	0.504099	0.210528	77.935509	52.114174	53.165806	0.000000	0.000000	0.000000	0.000000	0.000000	0.000000	0.442380	0.590448	-0.961013	0.000000	0.000000	1.000000	118.000000	0.000000
15158.086658	0.011366	0.504099	0.210528	77.935509	52.114174	53.165806	0.000000	0.000000	0.000000	0.000000	0.000000	0.000000	0.442380	0.590448	-0.961013	0.000000	0.000000	1.000000	118.000000	0.000000
15158.089991	0.011366	0.504099	0.210528	77.935509	52.114174	53.165806	0.000000	0.000000	0.000000	0.000000	0.000000	0.000000	0.442380	0.590448	-0.961013	0.000000	0.000000	1.000000	118.000000	0.000000
15158.093325	0.012980	0.506142	0.207118	78.260223	51.893509	52.618374	0.000000	0.000000	0.000000	0.000000	0.000000	0.000000	0.484159	0.612941	-1.022955	0.000000	0.000000	1.000000	118.000000	0.000000
15158.096658	0.012980	0.506142	0.207118	78.260223	51.893509	52.618374	0.000000	0.000000	0.000000	0.000000	0.000000	0.000000	0.484159	0.612941	-1.022955	0.000000	0.000000	1.000000	118.000000	0.000000
15158.099991	0.012980	0.506142	0.207118	78.260223	51.893509	52.618374	0.000000	0.000000	0.000000	0.000000	0.000000	0.000000	0.484159	0.612941	-1.022955	0.000000	0.000000	1.000000	118.000000	0.000000
15158.103325	0.014698	0.508167	0.203522	78.633980	51.554768	52.261589	0.000000	0.000000	0.000000	0.000000	0.000000	0.000000	0.515482	0.607619	-1.078817	0.000000	0.000000	1.000000	118.000000	0.000000
15158.106658	0.014698	0.508167	0.203522	78.633980	51.554768	52.261589	0.000000	0.000000	0.000000	0.000000	0.000000	0.000000	0.515482	0.607619	-1.078817	0.000000	0.000000	1.000000	118.000000	0.000000
15158.109991	0.014698	0.508167	0.203522	78.633980	51.554768	52.261589	0.000000	0.000000	0.000000	0.000000	0.000000	0.000000	0.515482	0.607619	-1.078817	0.000000	0.000000	1.000000	118.000000	0.000000
15158.113325	0.016486	0.510228	0.199750	79.059235	50.964119	52.280945	0.000000	0.000000	0.000000	0.000000	0.000000	0.000000	0.536474	0.618165	-1.131575	0.000000	0.000000	1.000000	118.000000	0.000000
15158.116658	0.016486	0.510228	0.199750	79.059235	50.964119	52.280945	0.000000	0.000000	0.000000	0.000000	0.000000	0.000000	0.536474	0.618165	-1.131575	0.000000	0.000000	1.000000	118.000000	0.000000
15158.119991	0.016486	0.510228	0.199750	79.059235	50.964119	52.280945	0.000000	0.000000	0.000000	0.000000	0.000000	0.000000	0.536474	0.618165	-1.131575	0.000000	0.000000	1.000000	118.000000	0.000000
15158.123325	0.018343	0.512271	0.195856	79.520859	49.862514	51.631947	0.000000	0.000000	0.000000	0.000000	0.000000	0.000000	0.556998	0.613070	-1.168368	0.000000	0.000000	1.000000	118.000000	0.000000
15158.126658	0.018343	0.512271	0.195856	79.520859	49.862514	51.631947	0.000000	0.000000	0.000000	0.000000	0.000000	0.000000	0.556998	0.613070	-1.168368	0.000000	0.000000	1.000000	118.000000	0.000000
15158.129991	0.018343	0.512271	0.195856	79.520859	49.862514	51.631947	0.000000	0.000000	0.000000	0.000000	0.000000	0.000000	0.556998	0.613070	-1.168368	0.000000	0.000000	1.000000	118.000000	0.000000
15158.133325	0.020327	0.514332	0.191831	79.959778	48.050732	49.542789	0.000000	0.000000	0.000000	0.000000	0.000000	0.000000	0.595152	0.618115	-1.207286	0.000000	0.000000	1.000000	118.000000	0.000000
15158.136658	0.020327	0.514332	0.191831	79.959778	48.050732	49.542789	0.000000	0.000000	0.000000	0.000000	0.000000	0.000000	0.595152	0.618115	-1.207286	0.000000	0.000000	1.000000	118.000000	0.000000
15158.139991	0.020327	0.514332	0.191831	79.959778	48.050732	49.542789	0.000000	0.000000	0.000000	0.000000	0.000000	0.000000	0.595152	0.618115	-1.207286	0.000000	0.000000	1.000000	118.000000	0.000000
15158.143325	0.022375	0.516413	0.187747	80.315315	45.474453	46.625008	0.000000	0.000000	0.000000	0.000000	0.000000	0.000000	0.614438	0.624381	-1.225402	0.000000	0.000000	1.000000	118.000000	0.000000
15158.146658	0.022375	0.516413	0.187747	80.315315	45.474453	46.625008	0.000000	0.000000	0.000000	0.000000	0.000000	0.000000	0.614438	0.624381	-1.225402	0.000000	0.000000	1.000000	118.000000	0.000000
15158.149991	0.022375	0.516413	0.187747	80.315315	45.474453	46.625008	0.000000	0.000000	0.000000	0.000000	0.000000	0.000000	0.614438	0.624381	-1.225402	0.000000	0.000000	1.000000	118.000000	0.000000
15158.153325	0.024393	0.518511	0.183569	80.562828	42.358055	43.617016	0.000000	0.000000	0.000000	0.000000	0.000000	0.000000	0.605254	0.629204	-1.253416	0.000000	0.000000	1.000000	118.000000	0.000000
15158.156658	0.024393	0.518511	0.183569	80.562828	42.358055	43.617016	0.000000	0.000000	0.000000	0.000000	0.000000	0.000000	0.605254	0.629204	-1.253416	0.000000	0.000000	1.000000	118.000000	0.000000
15158.159991	0.024393	0.518511	0.183569	80.562828	42.358055	43.617016	0.000000	0.000000	0.000000	0.000000	0.000000	0.000000	0.605254	0.629204	-1.253416	0.000000	0.000000	1.000000	118.000000	0.000000
15158.163325	0.026411	0.520610	0.179350	80.706161	39.002110	40.859436	0.000000	0.000000	0.000000	0.000000	0.000000	0.000000	0.605536	0.629803	-1.265604	0.000000	0.000000	1.000000	118.000000	0.000000
15158.166658	0.026411	0.520610	0.179350	80.706161	39.002110	40.859436	0.000000	0.000000	0.000000	0.000000	0.000000	0.000000	0.605536	0.629803	-1.265604	0.000000	0.000000	1.000000	118.000000	0.000000
15158.169991	0.026411	0.520610	0.179350	80.706161	39.002110	40.859436	0.000000	0.000000	0.000000	0.000000	0.000000	0.000000	0.605536	0.629803	-1.265604	0.000000	0.000000	1.000000	118.000000	0.000000
15158.173325	0.028401	0.522714	0.175128	80.767181	35.722366	38.001472	0.000000	0.000000	0.000000	0.000000	0.000000	0.000000	0.597004	0.631222	-1.266723	0.000000	0.000000	1.000000	118.000000	0.000000
15158.176658	0.028401	0.522714	0.175128	80.767181	35.722366	38.001472	0.000000	0.000000	0.000000	0.000000	0.000000	0.000000	0.597004	0.631222	-1.266723	0.000000	0.000000	1.000000	118.000000	0.000000
15158.179991	0.028401	0.522714	0.175128	80.767181	35.722366	38.001472	0.000000	0.000000	0.000000	0.000000	0.000000	0.000000	0.597004	0.631222	-1.266723	0.000000	0.000000	1.000000	118.000000	0.000000
15158.183325	0.030360	0.524799	0.170850	80.776909	32.687965	35.088253	0.000000	0.000000	0.000000	0.000000	0.000000	0.000000	0.587731	0.625643	-1.283199	0.000000	0.000000	1.000000	118.000000	0.000000
15158.186658	0.030360	0.524799	0.170850	80.776909	32.687965	35.088253	0.000000	0.000000	0.000000	0.000000	0.000000	0.000000	0.587731	0.625643	-1.283199	0.000000	0.000000	1.000000	118.000000	0.000000
15158.189991	0.030360	0.524799	0.170850	80.776909	32.687965	35.088253	0.000000	0.000000	0.000000	0.000000	0.000000	0.000000	0.587731	0.625643	-1.283199	0.000000	0.000000	1.000000	118.000000	0.000000
15158.193325	0.032290	0.526903	0.166550	80.752953	30.102468	32.566414	0.000000	0.000000	0.000000	0.000000	0.000000	0.000000	0.578801	0.631192	-1.289986	0.000000	0.000000	1.000000	118.000000	0.000000
15158.196658	0.032290	0.526903	0.166550	80.752953	30.102468	32.566414	0.000000	0.000000	0.000000	0.000000	0.000000	0.000000	0.578801	0.631192	-1.289986	0.000000	0.000000	1.000000	118.000000	0.000000
15158.199991	0.032290	0.526903	0.166550	80.752953	30.102468	32.566414	0.000000	0.000000	0.000000	0.000000	0.000000	0.000000	0.578801	0.631192	-1.289986	0.000000	0.000000	1.000000	118.000000	0.000000
15158.203325	0.034131	0.529010	0.162251	80.712379	28.006674	31.028881	0.000000	0.000000	0.000000	0.000000	0.000000	0.000000	0.552506	0.632004	-1.289699	0.000000	0.000000	1.000000	118.000000	0.000000
15158.206658	0.034131	0.529010	0.162251	80.712379	28.006674	31.028881	0.000000	0.000000	0.000000	0.000000	0.000000	0.000000	0.552506	0.632004	-1.289699	0.000000	0.000000	1.000000	118.000000	0.000000
15158.209991	0.034131	0.529010	0.162251	80.712379	28.006674	31.028881	0.000000	0.000000	0.000000	0.000000	0.000000	0.000000	0.552506	0.632004	-1.289699	0.000000	0.000000	1.000000	118.000000	0.000000
15158.213325	0.035943	0.531115	0.157915	80.672195	26.281252	29.684504	0.000000	0.000000	0.000000	0.000000	0.000000	0.000000	0.543476	0.631388	-1.300977	0.000000	0.000000	1.000000	118.000000	0.000000
15158.216658	0.035943	0.531115	0.157915	80.672195	26.281252	29.684504	0.000000	0.000000	0.000000	0.000000	0.000000	0.000000	0.543476	0.631388	-1.300977	0.000000	0.000000	1.000000	118.000000	0.000000
15158.219991	0.035943	0.531115	0.157915	80.672195	26.281252	29.684504	0.000000	0.000000	0.000000	0.000000	0.000000	0.000000	0.543476	0.631388	-1.300977	0.000000	0.000000	1.000000	118.000000	0.000000
15158.223325	0.037697	0.533187	0.153583	80.653465	24.835075	28.539303	0.000000	0.000000	0.000000	0.000000	0.000000	0.000000	0.526402	0.621768	-1.299456	0.000000	0.000000	1.000000	118.000000	0.000000
15158.226658	0.037697	0.533187	0.153583	80.653465	24.835075	28.539303	0.000000	0.000000	0.000000	0.000000	0.000000	0.000000	0.526402	0.621768	-1.299456	0.000000	0.000000	1.000000	118.000000	0.000000
15158.229991	0.037697	0.533187	0.153583	80.653465	24.835075	28.539303	0.000000	0.000000	0.000000	0.000000	0.000000	0.000000	0.526402	0.621768	-1.299456	0.000000	0.000000	1.000000	118.000000	0.000000
15158.233325	0.039368	0.535280	0.149272	80.648628	23.717983	27.981762	0.000000	0.000000	0.000000	0.000000	0.000000	0.000000	0.501149	0.627919	-1.293395	0.000000	0.000000	1.000000	118.000000	0.000000
15158.236658	0.039368	0.535280	0.149272	80.648628	23.717983	27.981762	0.000000	0.000000	0.000000	0.000000	0.000000	0.000000	0.501149	0.627919	-1.293395	0.000000	0.000000	1.000000	118.000000	0.000000
15158.239991	0.039368	0.535280	0.149272	80.648628	23.717983	27.981762	0.000000	0.000000	0.000000	0.000000	0.000000	0.000000	0.501149	0.627919	-1.293395	0.000000	0.000000	1.000000	118.000000	0.000000
15158.243325	0.040929	0.537379	0.145005	80.660133	22.921883	27.854723	0.000000	0.000000	0.000000	0.000000	0.000000	0.000000	0.468179	0.629696	-1.280203	0.000000	0.000000	1.000000	118.000000	0.000000
15158.246658	0.040929	0.537379	0.145005	80.660133	22.921883	27.854723	0.000000	0.000000	0.000000	0.000000	0.000000	0.000000	0.468179	0.629696	-1.280203	0.000000	0.000000	1.000000	118.000000	0.000000
15158.249991	0.040929	0.537379	0.145005	80.660133	22.921883	27.854723	0.000000	0.000000	0.000000	0.000000	0.000000	0.000000	0.468179	0.629696	-1.280203	0.000000	0.000000	1.000000	118.000000	0.000000
15158.253325	0.042410	0.539485	0.140781	80.699928	22.429853	27.995327	0.000000	0.000000	0.000000	0.000000	0.000000	0.000000	0.444406	0.631552	-1.267074	0.000000	0.000000	1.000000	118.000000	0.000000
15158.256658	0.042410	0.539485	0.140781	80.699928	22.429853	27.995327	0.000000	0.000000	0.000000	0.000000	0.000000	0.000000	0.444406	0.631552	-1.267074	0.000000	0.000000	1.000000	118.000000	0.000000
15158.259991	0.042410	0.539485	0.140781	80.699928	22.429853	27.995327	0.000000	0.000000	0.000000	0.000000	0.000000	0.000000	0.444406	0.631552	-1.267074	0.000000	0.000000	1.000000	118.000000	0.000000
15158.263325	0.043898	0.541596	0.136596	80.765450	22.295835	28.465103	0.000000	0.000000	0.000000	0.000000	0.000000	0.000000	0.446499	0.633416	-1.255379	0.000000	0.000000	1.000000	118.000000	0.000000
15158.266658	0.043898	0.541596	0.136596	80.765450	22.295835	28.465103	0.000000	0.000000	0.000000	0.000000	0.000000	0.000000	0.446499	0.633416	-1.255379	0.000000	0.000000	1.000000	118.000000	0.000000
15158.269991	0.043898	0.541596	0.136596	80.765450	22.295835	28.465103	0.000000	0.000000	0.000000	0.000000	0.000000	0.000000	0.446499	0.633416	-1.255379	0.000000	0.000000	1.000000	118.000000	0.000000
15158.273325	0.045393	0.543714	0.132452	80.825859	22.454311	29.225479	0.000000	0.000000	0.000000	0.000000	0.000000	0.000000	0.448551	0.635379	-1.243444	0.000000	0.000000	1.000000	118.000000	0.000000
15158.276658	0.045393	0.543714	0.132452	80.825859	22.454311	29.225479	0.000000	0.000000	0.000000	0.000000	0.000000	0.000000	0.448551	0.635379	-1.243444	0.000000	0.000000	1.000000	118.000000	0.000000
15158.279991	0.045393	0.543714	0.132452	80.825859	22.454311	29.225479	0.000000	0.000000	0.000000	0.000000	0.000000	0.000000	0.448551	0.635379	-1.243444	0.000000	0.000000	1.000000	118.000000	0.000000
15158.283325	0.046891	0.545846	0.128289	80.869614	22.720919	30.026344	0.000000	0.000000	0.000000	0.000000	0.000000	0.000000	0.449163	0.639660	-1.248833	0.000000	0.000000	1.000000	118.000000	0.000000
15158.286658	0.046891	0.545846	0.128289	80.869614	22.720919	30.026344	0.000000	0.000000	0.000000	0.000000	0.000000	0.000000	0.449163	0.639660	-1.248833	0.000000	0.000000	1.000000	118.000000	0.000000
15158.289991	0.046891	0.545846	0.128289	80.869614	22.720919	30.026344	0.000000	0.000000	0.000000	0.000000	0.000000	0.000000	0.449163	0.639660	-1.248833	0.000000	0.000000	1.000000	118.000000	0.000000
15158.293325	0.048419	0.547979	0.124127	80.915047	22.979874	30.714737	0.000000	0.000000	0.000000	0.000000	0.000000	0.000000	0.458374	0.639796	-1.248558	0.000000	0.000000	1.000000	118.000000	0.000000
15158.296658	0.048419	0.547979	0.124127	80.915047	22.979874	30.714737	0.000000	0.000000	0.000000	0.000000	0.000000	0.000000	0.458374	0.639796	-1.248558	0.000000	0.000000	1.000000	118.000000	0.000000
15158.299991	0.048419	0.547979	0.124127	80.915047	22.979874	30.714737	0.000000	0.000000	0.000000	0.000000	0.000000	0.000000	0.458374	0.639796	-1.248558	0.000000	0.000000	1.000000	118.000000	0.000000
15158.303325	0.049971	0.550118	0.119907	80.983955	23.250759	31.227758	0.000000	0.000000	0.000000	0.000000	0.000000	0.000000	0.465725	0.641821	-1.265958	0.000000	0.000000	1.000000	118.000000	0.000000
15158.306658	0.049971	0.550118	0.119907	80.983955	23.250759	31.227758	0.000000	0.000000	0.000000	0.000000	0.000000	0.000000	0.465725	0.641821	-1.265958	0.000000	0.000000	1.000000	118.000000	0.000000
15158.309991	0.049971	0.550118	0.119907	80.983955	23.250759	31.227758	0.000000	0.000000	0.000000	0.000000	0.000000	0.000000	0.465725	0.641821	-1.265958	0.000000	0.000000	1.000000	118.000000	0.000000
15158.313325	0.051495	0.552300	0.115666	81.103355	23.513994	31.910213	0.000000	0.000000	0.000000	0.000000	0.000000	0.000000	0.457127	0.654734	-1.272283	0.000000	0.000000	1.000000	118.000000	0.000000
15158.316658	0.051495	0.552300	0.115666	81.103355	23.513994	31.910213	0.000000	0.000000	0.000000	0.000000	0.000000	0.000000	0.457127	0.654734	-1.272283	0.000000	0.000000	1.000000	118.000000	0.000000
15158.319991	0.051495	0.552300	0.115666	81.103355	23.513994	31.910213	0.000000	0.000000	0.000000	0.000000	0.000000	0.000000	0.457127	0.654734	-1.272283	0.000000	0.000000	1.000000	118.000000	0.000000
15158.323325	0.052988	0.554505	0.111388	81.271606	23.634468	32.436764	0.000000	0.000000	0.000000	0.000000	0.000000	0.000000	0.448008	0.661494	-1.283546	0.000000	0.000000	1.000000	118.000000	0.000000
15158.326658	0.052988	0.554505	0.111388	81.271606	23.634468	32.436764	0.000000	0.000000	0.000000	0.000000	0.000000	0.000000	0.448008	0.661494	-1.283546	0.000000	0.000000	1.000000	118.000000	0.000000
15158.329991	0.052988	0.554505	0.111388	81.271606	23.634468	32.436764	0.000000	0.000000	0.000000	0.000000	0.000000	0.000000	0.448008	0.661494	-1.283546	0.000000	0.000000	1.000000	118.000000	0.000000
15158.333325	0.054481	0.556738	0.107107	81.470276	23.540958	32.411697	0.000000	0.000000	0.000000	0.000000	0.000000	0.000000	0.447920	0.669789	-1.284212	0.000000	0.000000	1.000000	118.000000	0.000000
15158.336658	0.054481	0.556738	0.107107	81.470276	23.540958	32.411697	0.000000	0.000000	0.000000	0.000000	0.000000	0.000000	0.447920	0.669789	-1.284212	0.000000	0.000000	1.000000	118.000000	0.000000
15158.339991	0.054481	0.556738	0.107107	81.470276	23.540958	32.411697	0.000000	0.000000	0.000000	0.000000	0.000000	0.000000	0.447920	0.669789	-1.284212	0.000000	0.000000	1.000000	118.000000	0.000000
15158.343325	0.056001	0.558936	0.102832	81.678291	23.270548	32.144485	0.000000	0.000000	0.000000	0.000000	0.000000	0.000000	0.455963	0.659350	-1.282356	0.000000	0.000000	1.000000	118.000000	0.000000
15158.346658	0.056001	0.558936	0.102832	81.678291	23.270548	32.144485	0.000000	0.000000	0.000000	0.000000	0.000000	0.000000	0.455963	0.659350	-1.282356	0.000000	0.000000	1.000000	118.000000	0.000000
15158.349991	0.056001	0.558936	0.102832	81.678291	23.270548	32.144485	0.000000	0.000000	0.000000	0.000000	0.000000	0.000000	0.455963	0.659350	-1.282356	0.000000	0.000000	1.000000	118.000000	0.000000
15158.353325	0.057500	0.561125	0.098625	81.881653	22.802105	31.927839	0.000000	0.000000	0.000000	0.000000	0.000000	0.000000	0.449578	0.656827	-1.262343	0.000000	0.000000	1.000000	118.000000	0.000000
15158.356658	0.057500	0.561125	0.098625	81.881653	22.802105	31.927839	0.000000	0.000000	0.000000	0.000000	0.000000	0.000000	0.449578	0.656827	-1.262343	0.000000	0.000000	1.000000	118.000000	0.000000
15158.359991	0.057500	0.561125	0.098625	81.881653	22.802105	31.927839	0.000000	0.000000	0.000000	0.000000	0.000000	0.000000	0.449578	0.656827	-1.262343	0.000000	0.000000	1.000000	118.000000	0.000000
15158.363325	0.059028	0.563319	0.094457	82.057693	22.083895	31.563387	0.000000	0.000000	0.000000	0.000000	0.000000	0.000000	0.458446	0.658126	-1.250278	0.000000	0.000000	1.000000	118.000000	0.000000
15158.366658	0.059028	0.563319	0.094457	82.057693	22.083895	31.563387	0.000000	0.000000	0.000000	0.000000	0.000000	0.000000	0.458446	0.658126	-1.250278	0.000000	0.000000	1.000000	118.000000	0.000000
15158.369991	0.059028	0.563319	0.094457	82.057693	22.083895	31.563387	0.000000	0.000000	0.000000	0.000000	0.000000	0.000000	0.458446	0.658126	-1.250278	0.000000	0.000000	1.000000	118.000000	0.000000
15158.373325	0.060586	0.565487	0.090336	82.196617	21.104008	30.713758	0.000000	0.000000	0.000000	0.000000	0.000000	0.000000	0.467330	0.650501	-1.236335	0.000000	0.000000	1.000000	118.000000	0.000000
15158.376658	0.060586	0.565487	0.090336	82.196617	21.104008	30.713758	0.000000	0.000000	0.000000	0.000000	0.000000	0.000000	0.467330	0.650501	-1.236335	0.000000	0.000000	1.000000	118.000000	0.000000
15158.379991	0.060586	0.565487	0.090336	82.196617	21.104008	30.713758	0.000000	0.000000	0.000000	0.000000	0.000000	0.000000	0.467330	0.650501	-1.236335	0.000000	0.000000	1.000000	118.000000	0.000000
15158.383325	0.062175	0.567620	0.086284	82.304176	19.929871	29.588383	0.000000	0.000000	0.000000	0.000000	0.000000	0.000000	0.476841	0.639930	-1.215511	0.000000	0.000000	1.000000	118.000000	0.000000
15158.386658	0.062175	0.567620	0.086284	82.304176	19.929871	29.588383	0.000000	0.000000	0.000000	0.000000	0.000000	0.000000	0.476841	0.639930	-1.215511	0.000000	0.000000	1.000000	118.000000	0.000000
15158.389991	0.062175	0.567620	0.086284	82.304176	19.929871	29.588383	0.000000	0.000000	0.000000	0.000000	0.000000	0.000000	0.476841	0.639930	-1.215511	0.000000	0.000000	1.000000	118.000000	0.000000
15158.393325	0.063765	0.569664	0.082257	82.392975	18.686462	28.306629	0.000000	0.000000	0.000000	0.000000	0.000000	0.000000	0.476901	0.612935	-1.208145	0.000000	0.000000	1.000000	118.000000	0.000000
15158.396658	0.063765	0.569664	0.082257	82.392975	18.686462	28.306629	0.000000	0.000000	0.000000	0.000000	0.000000	0.000000	0.476901	0.612935	-1.208145	0.000000	0.000000	1.000000	118.000000	0.000000
15158.399991	0.063765	0.569664	0.082257	82.392975	18.686462	28.306629	0.000000	0.000000	0.000000	0.000000	0.000000	0.000000	0.476901	0.612935	-1.208145	0.000000	0.000000	1.000000	118.000000	0.000000
15158.403325	0.065336	0.571645	0.078314	82.462662	17.493103	26.720499	0.000000	0.000000	0.000000	0.000000	0.000000	0.000000	0.471326	0.594559	-1.182998	0.000000	0.000000	1.000000	118.000000	0.000000
15158.406658	0.065336	0.571645	0.078314	82.462662	17.493103	26.720499	0.000000	0.000000	0.000000	0.000000	0.000000	0.000000	0.471326	0.594559	-1.182998	0.000000	0.000000	1.000000	118.000000	0.000000
15158.409991	0.065336	0.571645	0.078314	82.462662	17.493103	26.720499	0.000000	0.000000	0.000000	0.000000	0.000000	0.000000	0.471326	0.594559	-1.182998	0.000000	0.000000	1.000000	118.000000	0.000000
15158.413325	0.066856	0.573493	0.074394	82.515121	16.538692	25.511372	0.000000	0.000000	0.000000	0.000000	0.000000	0.000000	0.456085	0.554299	-1.175916	0.000000	0.000000	1.000000	118.000000	0.000000
15158.416658	0.066856	0.573493	0.074394	82.515121	16.538692	25.511372	0.000000	0.000000	0.000000	0.000000	0.000000	0.000000	0.456085	0.554299	-1.175916	0.000000	0.000000	1.000000	118.000000	0.000000
15158.419991	0.066856	0.573493	0.074394	82.515121	16.538692	25.511372	0.000000	0.000000	0.000000	0.000000	0.000000	0.000000	0.456085	0.554299	-1.175916	0.000000	0.000000	1.000000	118.000000	0.000000
15158.423325	0.068248	0.575219	0.070487	82.559456	15.949514	25.200335	0.000000	0.000000	0.000000	0.000000	0.000000	0.000000	0.417718	0.517743	-1.172147	0.000000	0.000000	1.000000	118.000000	0.000000
15158.426658	0.068248	0.575219	0.070487	82.559456	15.949514	25.200335	0.000000	0.000000	0.000000	0.000000	0.000000	0.000000	0.417718	0.517743	-1.172147	0.000000	0.000000	1.000000	118.000000	0.000000
15158.429991	0.068248	0.575219	0.070487	82.559456	15.949514	25.200335	0.000000	0.000000	0.000000	0.000000	0.000000	0.000000	0.417718	0.517743	-1.172147	0.000000	0.000000	1.000000	118.000000	0.000000
15158.433325	0.069570	0.576834	0.066627	82.602089	15.582592	26.181662	0.000000	0.000000	0.000000	0.000000	0.000000	0.000000	0.396551	0.484411	-1.158066	0.000000	0.000000	1.000000	118.000000	0.000000
15158.436658	0.069570	0.576834	0.066627	82.602089	15.582592	26.181662	0.000000	0.000000	0.000000	0.000000	0.000000	0.000000	0.396551	0.484411	-1.158066	0.000000	0.000000	1.000000	118.000000	0.000000
15158.439991	0.069570	0.576834	0.066627	82.602089	15.582592	26.181662	0.000000	0.000000	0.000000	0.000000	0.000000	0.000000	0.396551	0.484411	-1.158066	0.000000	0.000000	1.000000	118.000000	0.000000
15158.443325	0.070863	0.578292	0.062737	82.633347	15.191620	27.134048	0.000000	0.000000	0.000000	0.000000	0.000000	0.000000	0.387788	0.437662	-1.166893	0.000000	0.000000	1.000000	118.000000	0.000000
15158.446658	0.070863	0.578292	0.062737	82.633347	15.191620	27.134048	0.000000	0.000000	0.000000	0.000000	0.000000	0.000000	0.387788	0.437662	-1.166893	0.000000	0.000000	1.000000	118.000000	0.000000
15158.449991	0.070863	0.578292	0.062737	82.633347	15.191620	27.134048	0.000000	0.000000	0.000000	0.000000	0.000000	0.000000	0.387788	0.437662	-1.166893	0.000000	0.000000	1.000000	118.000000	0.000000
15158.453325	0.072258	0.579673	0.058867	82.664978	14.702413	27.111673	0.000000	0.000000	0.000000	0.000000	0.000000	0.000000	0.418447	0.414072	-1.161072	0.000000	0.000000	1.000000	118.000000	0.000000
15158.456658	0.072258	0.579673	0.058867	82.664978	14.702413	27.111673	0.000000	0.000000	0.000000	0.000000	0.000000	0.000000	0.418447	0.414072	-1.161072	0.000000	0.000000	1.000000	118.000000	0.000000
15158.459991	0.072258	0.579673	0.058867	82.664978	14.702413	27.111673	0.000000	0.000000	0.000000	0.000000	0.000000	0.000000	0.418447	0.414072	-1.161072	0.000000	0.000000	1.000000	118.000000	0.000000
15158.463325	0.073707	0.580967	0.055046	82.698997	14.181684	26.605947	0.000000	0.000000	0.000000	0.000000	0.000000	0.000000	0.434851	0.388176	-1.146265	0.000000	0.000000	1.000000	118.000000	0.000000
15158.466658	0.073707	0.580967	0.055046	82.698997	14.181684	26.605947	0.000000	0.000000	0.000000	0.000000	0.000000	0.000000	0.434851	0.388176	-1.146265	0.000000	0.000000	1.000000	118.000000	0.000000
15158.469991	0.073707	0.580967	0.055046	82.698997	14.181684	26.605947	0.000000	0.000000	0.000000	0.000000	0.000000	0.000000	0.434851	0.388176	-1.146265	0.000000	0.000000	1.000000	118.000000	0.000000
15158.473325	0.075166	0.582167	0.051305	82.736855	13.501214	26.147911	0.000000	0.000000	0.000000	0.000000	0.000000	0.000000	0.437560	0.360175	-1.122257	0.000000	0.000000	1.000000	118.000000	0.000000
15158.476658	0.075166	0.582167	0.051305	82.736855	13.501214	26.147911	0.000000	0.000000	0.000000	0.000000	0.000000	0.000000	0.437560	0.360175	-1.122257	0.000000	0.000000	1.000000	118.000000	0.000000
15158.479991	0.075166	0.582167	0.051305	82.736855	13.501214	26.147911	0.000000	0.000000	0.000000	0.000000	0.000000	0.000000	0.437560	0.360175	-1.122257	0.000000	0.000000	1.000000	118.000000	0.000000
15158.483325	0.076646	0.583297	0.047724	82.772217	12.543354	25.453615	0.000000	0.000000	0.000000	0.000000	0.000000	0.000000	0.444044	0.338845	-1.074391	0.000000	0.000000	1.000000	118.000000	0.000000
15158.486658	0.076646	0.583297	0.047724	82.772217	12.543354	25.453615	0.000000	0.000000	0.000000	0.000000	0.000000	0.000000	0.444044	0.338845	-1.074391	0.000000	0.000000	1.000000	118.000000	0.000000
15158.489991	0.076646	0.583297	0.047724	82.772217	12.543354	25.453615	0.000000	0.000000	0.000000	0.000000	0.000000	0.000000	0.444044	0.338845	-1.074391	0.000000	0.000000	1.000000	118.000000	0.000000
15158.493325	0.078119	0.584349	0.044268	82.806305	11.217329	24.734726	0.000000	0.000000	0.000000	0.000000	0.000000	0.000000	0.442056	0.315593	-1.036807	0.000000	0.000000	1.000000	118.000000	0.000000
15158.496658	0.078119	0.584349	0.044268	82.806305	11.217329	24.734726	0.000000	0.000000	0.000000	0.000000	0.000000	0.000000	0.442056	0.315593	-1.036807	0.000000	0.000000	1.000000	118.000000	0.000000
15158.499991	0.078119	0.584349	0.044268	82.806305	11.217329	24.734726	0.000000	0.000000	0.000000	0.000000	0.000000	0.000000	0.442056	0.315593	-1.036807	0.000000	0.000000	1.000000	118.000000	0.000000
15158.503325	0.079568	0.585391	0.040967	82.828682	9.540439	23.551800	0.000000	0.000000	0.000000	0.000000	0.000000	0.000000	0.434705	0.312840	-0.990080	0.000000	0.000000	1.000000	118.000000	0.000000
15158.506658	0.079568	0.585391	0.040967	82.828682	9.540439	23.551800	0.000000	0.000000	0.000000	0.000000	0.000000	0.000000	0.434705	0.312840	-0.990080	0.000000	0.000000	1.000000	118.000000	0.000000
15158.509991	0.079568	0.585391	0.040967	82.828682	9.540439	23.551800	0.000000	0.000000	0.000000	0.000000	0.000000	0.000000	0.434705	0.312840	-0.990080	0.000000	0.000000	1.000000	118.000000	0.000000
15158.513325	0.081095	0.586364	0.037846	82.834862	7.588575	21.932871	0.000000	0.000000	0.000000	0.000000	0.000000	0.000000	0.458106	0.291729	-0.936499	0.000000	0.000000	1.000000	118.000000	0.000000
15158.516658	0.081095	0.586364	0.037846	82.834862	7.588575	21.932871	0.000000	0.000000	0.000000	0.000000	0.000000	0.000000	0.458106	0.291729	-0.936499	0.000000	0.000000	1.000000	118.000000	0.000000
15158.519991	0.081095	0.586364	0.037846	82.834862	7.588575	21.932871	0.000000	0.000000	0.000000	0.000000	0.000000	0.000000	0.458106	0.291729	-0.936499	0.000000	0.000000	1.000000	118.000000	0.000000
15158.523325	0.082625	0.587333	0.034878	82.818321	5.472303	19.980377	0.000000	0.000000	0.000000	0.000000	0.000000	0.000000	0.458977	0.290601	-0.890380	0.000000	0.000000	1.000000	118.000000	0.000000
15158.526658	0.082625	0.587333	0.034878	82.818321	5.472303	19.980377	0.000000	0.000000	0.000000	0.000000	0.000000	0.000000	0.458977	0.290601	-0.890380	0.000000	0.000000	1.000000	118.000000	0.000000
15158.529991	0.082625	0.587333	0.034878	82.818321	5.472303	19.980377	0.000000	0.000000	0.000000	0.000000	0.000000	0.000000	0.458977	0.290601	-0.890380	0.000000	0.000000	1.000000	118.000000	0.000000
15158.533325	0.084095	0.588291	0.032100	82.778496	3.350617	18.152344	0.000000	0.000000	0.000000	0.000000	0.000000	0.000000	0.440748	0.287651	-0.833488	0.000000	0.000000	1.000000	118.000000	0.000000
15158.536658	0.084095	0.588291	0.032100	82.778496	3.350617	18.152344	0.000000	0.000000	0.000000	0.000000	0.000000	0.000000	0.440748	0.287651	-0.833488	0.000000	0.000000	1.000000	118.000000	0.000000
15158.539991	0.084095	0.588291	0.032100	82.778496	3.350617	18.152344	0.000000	0.000000	0.000000	0.000000	0.000000	0.000000	0.440748	0.287651	-0.833488	0.000000	0.000000	1.000000	118.000000	0.000000
15158.543325	0.085518	0.589240	0.029445	82.719772	1.295746	16.276628	0.000000	0.000000	0.000000	0.000000	0.000000	0.000000	0.427184	0.284667	-0.796216	0.000000	0.000000	1.000000	118.000000	0.000000
15158.546658	0.085518	0.589240	0.029445	82.719772	1.295746	16.276628	0.000000	0.000000	0.000000	0.000000	0.000000	0.000000	0.427184	0.284667	-0.796216	0.000000	0.000000	1.000000	118.000000	0.000000
15158.549991	0.085518	0.589240	0.029445	82.719772	1.295746	16.276628	0.000000	0.000000	0.000000	0.000000	0.000000	0.000000	0.427184	0.284667	-0.796216	0.000000	0.000000	1.000000	118.000000	0.000000
15158.553325	0.086875	0.590208	0.026913	82.647392	-0.527402	14.347897	0.000000	0.000000	0.000000	0.000000	0.000000	0.000000	0.407000	0.290236	-0.759589	0.000000	0.000000	1.000000	118.000000	0.000000
15158.556658	0.086875	0.590208	0.026913	82.647392	-0.527402	14.347897	0.000000	0.000000	0.000000	0.000000	0.000000	0.000000	0.407000	0.290236	-0.759589	0.000000	0.000000	1.000000	118.000000	0.000000
15158.559991	0.086875	0.590208	0.026913	82.647392	-0.527402	14.347897	0.000000	0.000000	0.000000	0.000000	0.000000	0.000000	0.407000	0.290236	-0.759589	0.000000	0.000000	1.000000	118.000000	0.000000
15158.563325	0.088115	0.591157	0.024481	82.573708	-1.843806	12.714979	0.000000	0.000000	0.000000	0.000000	0.000000	0.000000	0.372040	0.284842	-0.729865	0.000000	0.000000	1.000000	118.000000	0.000000
15158.566658	0.088115	0.591157	0.024481	82.573708	-1.843806	12.714979	0.000000	0.000000	0.000000	0.000000	0.000000	0.000000	0.372040	0.284842	-0.729865	0.000000	0.000000	1.000000	118.000000	0.000000
15158.569991	0.088115	0.591157	0.024481	82.573708	-1.843806	12.714979	0.000000	0.000000	0.000000	0.000000	0.000000	0.000000	0.372040	0.284842	-0.729865	0.000000	0.000000	1.000000	118.000000	0.000000
15158.573325	0.089284	0.592071	0.022123	82.525803	-2.235485	12.258160	0.000000	0.000000	0.000000	0.000000	0.000000	0.000000	0.350623	0.274155	-0.707143	0.000000	0.000000	1.000000	118.000000	0.000000
15158.576658	0.089284	0.592071	0.022123	82.525803	-2.235485	12.258160	0.000000	0.000000	0.000000	0.000000	0.000000	0.000000	0.350623	0.274155	-0.707143	0.000000	0.000000	1.000000	118.000000	0.000000
15158.579991	0.089284	0.592071	0.022123	82.525803	-2.235485	12.258160	0.000000	0.000000	0.000000	0.000000	0.000000	0.000000	0.350623	0.274155	-0.707143	0.000000	0.000000	1.000000	118.000000	0.000000
15158.583325	0.090400	0.592985	0.019808	82.500221	-1.851877	12.999733	0.000000	0.000000	0.000000	0.000000	0.000000	0.000000	0.334775	0.274033	-0.694642	0.000000	0.000000	1.000000	118.000000	0.000000
15158.586658	0.090400	0.592985	0.019808	82.500221	-1.851877	12.999733	0.000000	0.000000	0.000000	0.000000	0.000000	0.000000	0.334775	0.274033	-0.694642	0.000000	0.000000	1.000000	118.000000	0.000000
15158.589991	0.090400	0.592985	0.019808	82.500221	-1.851877	12.999733	0.000000	0.000000	0.000000	0.000000	0.000000	0.000000	0.334775	0.274033	-0.694642	0.000000	0.000000	1.000000	118.000000	0.000000
15158.593325	0.091506	0.593879	0.017510	82.477547	-1.383577	14.035917	0.000000	0.000000	0.000000	0.000000	0.000000	0.000000	0.331823	0.268360	-0.689425	0.000000	0.000000	1.000000	118.000000	0.000000
15158.596658	0.091506	0.593879	0.017510	82.477547	-1.383577	14.035917	0.000000	0.000000	0.000000	0.000000	0.000000	0.000000	0.331823	0.268360	-0.689425	0.000000	0.000000	1.000000	118.000000	0.000000
15158.599991	0.091506	0.593879	0.017510	82.477547	-1.383577	14.035917	0.000000	0.000000	0.000000	0.000000	0.000000	0.000000	0.331823	0.268360	-0.689425	0.000000	0.000000	1.000000	118.000000	0.000000
15158.603325	0.092549	0.594733	0.015313	82.449577	-1.079505	14.887789	0.000000	0.000000	0.000000	0.000000	0.000000	0.000000	0.312877	0.256106	-0.659126	0.000000	0.000000	1.000000	118.000000	0.000000
15158.606658	0.092549	0.594733	0.015313	82.449577	-1.079505	14.887789	0.000000	0.000000	0.000000	0.000000	0.000000	0.000000	0.312877	0.256106	-0.659126	0.000000	0.000000	1.000000	118.000000	0.000000
15158.609991	0.092549	0.594733	0.015313	82.449577	-1.079505	14.887789	0.000000	0.000000	0.000000	0.000000	0.000000	0.000000	0.312877	0.256106	-0.659126	0.000000	0.000000	1.000000	118.000000	0.000000
15158.613325	0.093571	0.595554	0.013185	82.418968	-0.861401	15.424358	0.000000	0.000000	0.000000	0.000000	0.000000	0.000000	0.306486	0.246487	-0.638275	0.000000	0.000000	1.000000	118.000000	0.000000
15158.616658	0.093571	0.595554	0.013185	82.418968	-0.861401	15.424358	0.000000	0.000000	0.000000	0.000000	0.000000	0.000000	0.306486	0.246487	-0.638275	0.000000	0.000000	1.000000	118.000000	0.000000
15158.619991	0.093571	0.595554	0.013185	82.418968	-0.861401	15.424358	0.000000	0.000000	0.000000	0.000000	0.000000	0.000000	0.306486	0.246487	-0.638275	0.000000	0.000000	1.000000	118.000000	0.000000
15158.623325	0.094573	0.596319	0.011135	82.391380	-0.651301	15.540721	0.000000	0.000000	0.000000	0.000000	0.000000	0.000000	0.300832	0.229313	-0.615059	0.000000	0.000000	1.000000	118.000000	0.000000
15158.626658	0.094573	0.596319	0.011135	82.391380	-0.651301	15.540721	0.000000	0.000000	0.000000	0.000000	0.000000	0.000000	0.300832	0.229313	-0.615059	0.000000	0.000000	1.000000	118.000000	0.000000
15158.629991	0.094573	0.596319	0.011135	82.391380	-0.651301	15.540721	0.000000	0.000000	0.000000	0.000000	0.000000	0.000000	0.300832	0.229313	-0.615059	0.000000	0.000000	1.000000	118.000000	0.000000
15158.633325	0.095536	0.597027	0.009167	82.367653	-0.429230	15.693688	0.000000	0.000000	0.000000	0.000000	0.000000	0.000000	0.288847	0.212514	-0.590331	0.000000	0.000000	1.000000	118.000000	0.000000
15158.636658	0.095536	0.597027	0.009167	82.367653	-0.429230	15.693688	0.000000	0.000000	0.000000	0.000000	0.000000	0.000000	0.288847	0.212514	-0.590331	0.000000	0.000000	1.000000	118.000000	0.000000
15158.639991	0.095536	0.597027	0.009167	82.367653	-0.429230	15.693688	0.000000	0.000000	0.000000	0.000000	0.000000	0.000000	0.288847	0.212514	-0.590331	0.000000	0.000000	1.000000	118.000000	0.000000
15158.643325	0.096455	0.597688	0.007259	82.345367	-0.165221	16.208956	0.000000	0.000000	0.000000	0.000000	0.000000	0.000000	0.275784	0.198169	-0.572466	0.000000	0.000000	1.000000	118.000000	0.000000
15158.646658	0.096455	0.597688	0.007259	82.345367	-0.165221	16.208956	0.000000	0.000000	0.000000	0.000000	0.000000	0.000000	0.275784	0.198169	-0.572466	0.000000	0.000000	1.000000	118.000000	0.000000
15158.649991	0.096455	0.597688	0.007259	82.345367	-0.165221	16.208956	0.000000	0.000000	0.000000	0.000000	0.000000	0.000000	0.275784	0.198169	-0.572466	0.000000	0.000000	1.000000	118.000000	0.000000
15158.653325	0.097388	0.598262	0.005456	82.334717	0.157279	16.998856	0.000000	0.000000	0.000000	0.000000	0.000000	0.000000	0.279647	0.172200	-0.540860	0.000000	0.000000	1.000000	118.000000	0.000000
15158.656658	0.097388	0.598262	0.005456	82.334717	0.157279	16.998856	0.000000	0.000000	0.000000	0.000000	0.000000	0.000000	0.279647	0.172200	-0.540860	0.000000	0.000000	1.000000	118.000000	0.000000
15158.659991	0.097388	0.598262	0.005456	82.334717	0.157279	16.998856	0.000000	0.000000	0.000000	0.000000	0.000000	0.000000	0.279647	0.172200	-0.540860	0.000000	0.000000	1.000000	118.000000	0.000000
15158.663325	0.098314	0.598778	0.003665	82.331131	0.506528	17.650009	0.000000	0.000000	0.000000	0.000000	0.000000	0.000000	0.277787	0.154891	-0.537345	0.000000	0.000000	1.000000	118.000000	0.000000
15158.666658	0.098314	0.598778	0.003665	82.331131	0.506528	17.650009	0.000000	0.000000	0.000000	0.000000	0.000000	0.000000	0.277787	0.154891	-0.537345	0.000000	0.000000	1.000000	118.000000	0.000000
15158.669991	0.098314	0.598778	0.003665	82.331131	0.506528	17.650009	0.000000	0.000000	0.000000	0.000000	0.000000	0.000000	0.277787	0.154891	-0.537345	0.000000	0.000000	1.000000	118.000000	0.000000
15158.673325	0.099287	0.599224	0.001923	82.333618	0.851920	18.020557	0.000000	0.000000	0.000000	0.000000	0.000000	0.000000	0.292096	0.133706	-0.522491	0.000000	0.000000	1.000000	118.000000	0.000000
15158.676658	0.099287	0.599224	0.001923	82.333618	0.851920	18.020557	0.000000	0.000000	0.000000	0.000000	0.000000	0.000000	0.292096	0.133706	-0.522491	0.000000	0.000000	1.000000	118.000000	0.000000
15158.679991	0.099287	0.599224	0.001923	82.333618	0.851920	18.020557	0.000000	0.000000	0.000000	0.000000	0.000000	0.000000	0.292096	0.133706	-0.522491	0.000000	0.000000	1.000000	118.000000	0.000000
15158.683325	0.100309	0.599600	0.000231	82.340088	1.232271	18.281857	0.000000	0.000000	0.000000	0.000000	0.000000	0.000000	0.306428	0.112781	-0.507652	0.000000	0.000000	1.000000	118.000000	0.000000
15158.686658	0.100309	0.599600	0.000231	82.340088	1.232271	18.281857	0.000000	0.000000	0.000000	0.000000	0.000000	0.000000	0.306428	0.112781	-0.507652	0.000000	0.000000	1.000000	118.000000	0.000000
15158.689991	0.100309	0.599600	0.000231	82.340088	1.232271	18.281857	0.000000	0.000000	0.000000	0.000000	0.000000	0.000000	0.306428	0.112781	-0.507652	0.000000	0.000000	1.000000	118.000000	0.000000
15158.693325	0.101359	0.599908	-0.001498	82.357460	1.555463	18.505808	0.000000	0.000000	0.000000	0.000000	0.000000	0.000000	0.315021	0.092417	-0.518788	0.000000	0.000000	1.000000	118.000000	0.000000
15158.696658	0.101359	0.599908	-0.001498	82.357460	1.555463	18.505808	0.000000	0.000000	0.000000	0.000000	0.000000	0.000000	0.315021	0.092417	-0.518788	0.000000	0.000000	1.000000	118.000000	0.000000
15158.699991	0.101359	0.599908	-0.001498	82.357460	1.555463	18.505808	0.000000	0.000000	0.000000	0.000000	0.000000	0.000000	0.315021	0.092417	-0.518788	0.000000	0.000000	1.000000	118.000000	0.000000
15158.703325	0.102381	0.600160	-0.003211	82.378929	1.692937	18.594038	0.000000	0.000000	0.000000	0.000000	0.000000	0.000000	0.306676	0.075830	-0.513769	0.000000	0.000000	1.000000	118.000000	0.000000
15158.706658	0.102381	0.600160	-0.003211	82.378929	1.692937	18.594038	0.000000	0.000000	0.000000	0.000000	0.000000	0.000000	0.306676	0.075830	-0.513769	0.000000	0.000000	1.000000	118.000000	0.000000
15158.709991	0.102381	0.600160	-0.003211	82.378929	1.692937	18.594038	0.000000	0.000000	0.000000	0.000000	0.000000	0.000000	0.306676	0.075830	-0.513769	0.000000	0.000000	1.000000	118.000000	0.000000
15158.713325	0.103351	0.600339	-0.004917	82.403534	1.820305	19.020613	0.000000	0.000000	0.000000	0.000000	0.000000	0.000000	0.290910	0.053699	-0.511975	0.000000	0.000000	1.000000	118.000000	0.000000
15158.716658	0.103351	0.600339	-0.004917	82.403534	1.820305	19.020613	0.000000	0.000000	0.000000	0.000000	0.000000	0.000000	0.290910	0.053699	-0.511975	0.000000	0.000000	1.000000	118.000000	0.000000
15158.719991	0.103351	0.600339	-0.004917	82.403534	1.820305	19.020613	0.000000	0.000000	0.000000	0.000000	0.000000	0.000000	0.290910	0.053699	-0.511975	0.000000	0.000000	1.000000	118.000000	0.000000
15158.723325	0.104224	0.600471	-0.006615	82.436981	1.911532	19.460072	0.000000	0.000000	0.000000	0.000000	0.000000	0.000000	0.261928	0.039333	-0.509392	0.000000	0.000000	1.000000	118.000000	0.000000
15158.726658	0.104224	0.600471	-0.006615	82.436981	1.911532	19.460072	0.000000	0.000000	0.000000	0.000000	0.000000	0.000000	0.261928	0.039333	-0.509392	0.000000	0.000000	1.000000	118.000000	0.000000
15158.729991	0.104224	0.600471	-0.006615	82.436981	1.911532	19.460072	0.000000	0.000000	0.000000	0.000000	0.000000	0.000000	0.261928	0.039333	-0.509392	0.000000	0.000000	1.000000	118.000000	0.000000
15158.733325	0.104984	0.600573	-0.008283	82.473137	1.975248	19.378624	0.000000	0.000000	0.000000	0.000000	0.000000	0.000000	0.227936	0.030700	-0.500377	0.000000	0.000000	1.000000	118.000000	0.000000
15158.736658	0.104984	0.600573	-0.008283	82.473137	1.975248	19.378624	0.000000	0.000000	0.000000	0.000000	0.000000	0.000000	0.227936	0.030700	-0.500377	0.000000	0.000000	1.000000	118.000000	0.000000
15158.739991	0.104984	0.600573	-0.008283	82.473137	1.975248	19.378624	0.000000	0.000000	0.000000	0.000000	0.000000	0.000000	0.227936	0.030700	-0.500377	0.000000	0.000000	1.000000	118.000000	0.000000
15158.743325	0.105646	0.600653	-0.009857	82.509987	2.047733	19.322796	0.000000	0.000000	0.000000	0.000000	0.000000	0.000000	0.198781	0.024058	-0.472289	0.000000	0.000000	1.000000	118.000000	0.000000
15158.746658	0.105646	0.600653	-0.009857	82.509987	2.047733	19.322796	0.000000	0.000000	0.000000	0.000000	0.000000	0.000000	0.198781	0.024058	-0.472289	0.000000	0.000000	1.000000	118.000000	0.000000
15158.749991	0.105646	0.600653	-0.009857	82.509987	2.047733	19.322796	0.000000	0.000000	0.000000	0.000000	0.000000	0.000000	0.198781	0.024058	-0.472289	0.000000	0.000000	1.000000	118.000000	0.000000
15158.753325	0.106217	0.600662	-0.011322	82.547653	2.102597	19.265596	0.000000	0.000000	0.000000	0.000000	0.000000	0.000000	0.171197	0.002571	-0.439463	0.000000	0.000000	1.000000	118.000000	0.000000
15158.756658	0.106217	0.600662	-0.011322	82.547653	2.102597	19.265596	0.000000	0.000000	0.000000	0.000000	0.000000	0.000000	0.171197	0.002571	-0.439463	0.000000	0.000000	1.000000	118.000000	0.000000
15158.759991	0.106217	0.600662	-0.011322	82.547653	2.102597	19.265596	0.000000	0.000000	0.000000	0.000000	0.000000	0.000000	0.171197	0.002571	-0.439463	0.000000	0.000000	1.000000	118.000000	0.000000
15158.763325	0.106724	0.600662	-0.012658	82.576241	2.162011	19.223690	0.000000	0.000000	0.000000	0.000000	0.000000	0.000000	0.152163	0.000179	-0.400753	0.000000	0.000000	1.000000	118.000000	0.000000
15158.766658	0.106724	0.600662	-0.012658	82.576241	2.162011	19.223690	0.000000	0.000000	0.000000	0.000000	0.000000	0.000000	0.152163	0.000179	-0.400753	0.000000	0.000000	1.000000	118.000000	0.000000
15158.769991	0.106724	0.600662	-0.012658	82.576241	2.162011	19.223690	0.000000	0.000000	0.000000	0.000000	0.000000	0.000000	0.152163	0.000179	-0.400753	0.000000	0.000000	1.000000	118.000000	0.000000
15158.773325	0.107175	0.600649	-0.013841	82.574501	2.230107	19.201281	0.000000	0.000000	0.000000	0.000000	0.000000	0.000000	0.135253	-0.003881	-0.354869	0.000000	0.000000	1.000000	118.000000	0.000000
15158.776658	0.107175	0.600649	-0.013841	82.574501	2.230107	19.201281	0.000000	0.000000	0.000000	0.000000	0.000000	0.000000	0.135253	-0.003881	-0.354869	0.000000	0.000000	1.000000	118.000000	0.000000
15158.779991	0.107175	0.600649	-0.013841	82.574501	2.230107	19.201281	0.000000	0.000000	0.000000	0.000000	0.000000	0.000000	0.135253	-0.003881	-0.354869	0.000000	0.000000	1.000000	118.000000	0.000000
15158.783325	0.107563	0.600586	-0.014903	82.520264	2.280032	19.152498	0.000000	0.000000	0.000000	0.000000	0.000000	0.000000	0.116421	-0.019007	-0.318451	0.000000	0.000000	1.000000	118.000000	0.000000
15158.786658	0.107563	0.600586	-0.014903	82.520264	2.280032	19.152498	0.000000	0.000000	0.000000	0.000000	0.000000	0.000000	0.116421	-0.019007	-0.318451	0.000000	0.000000	1.000000	118.000000	0.000000
15158.789991	0.107563	0.600586	-0.014903	82.520264	2.280032	19.152498	0.000000	0.000000	0.000000	0.000000	0.000000	0.000000	0.116421	-0.019007	-0.318451	0.000000	0.000000	1.000000	118.000000	0.000000
15158.793325	0.107563	0.600586	-0.014903	82.421402	2.160465	18.909248	0.000000	0.000000	0.000000	0.000000	0.000000	0.000000	0.116421	-0.019007	-0.318451	0.000000	0.000000	1.000000	118.000000	0.000000
15158.796658	0.107895	0.600535	-0.015818	82.421402	2.160465	18.909248	0.000000	0.000000	0.000000	0.000000	0.000000	0.000000	0.099682	-0.015216	-0.274676	0.000000	0.000000	1.000000	118.000000	0.000000
15158.799991	0.107895	0.600535	-0.015818	82.421402	2.160465	18.909248	0.000000	0.000000	0.000000	0.000000	0.000000	0.000000	0.099682	-0.015216	-0.274676	0.000000	0.000000	1.000000	118.000000	0.000000
15158.803325	0.108091	0.600473	-0.016559	82.310013	1.811976	18.425938	0.000000	0.000000	0.000000	0.000000	0.000000	0.000000	0.058713	-0.018767	-0.222386	0.000000	0.000000	1.000000	118.000000	0.000000
15158.806658	0.108091	0.600473	-0.016559	82.310013	1.811976	18.425938	0.000000	0.000000	0.000000	0.000000	0.000000	0.000000	0.058713	-0.018767	-0.222386	0.000000	0.000000	1.000000	118.000000	0.000000
15158.809991	0.108091	0.600473	-0.016559	82.310013	1.811976	18.425938	0.000000	0.000000	0.000000	0.000000	0.000000	0.000000	0.058713	-0.018767	-0.222386	0.000000	0.000000	1.000000	118.000000	0.000000
15158.813325	0.108091	0.600473	-0.016559	82.175186	1.248605	17.720175	0.000000	0.000000	0.000000	0.000000	0.000000	0.000000	0.058713	-0.018767	-0.222386	0.000000	0.000000	1.000000	118.000000	0.000000
15158.816658	0.108128	0.600424	-0.017129	82.175186	1.248605	17.720175	0.000000	0.000000	0.000000	0.000000	0.000000	0.000000	0.011269	-0.014750	-0.170752	0.000000	0.000000	1.000000	118.000000	0.000000
15158.819991	0.108128	0.600424	-0.017129	82.175186	1.248605	17.720175	0.000000	0.000000	0.000000	0.000000	0.000000	0.000000	0.011269	-0.014750	-0.170752	0.000000	0.000000	1.000000	118.000000	0.000000
15158.823325	0.108128	0.600424	-0.017129	82.035751	0.652486	17.001743	0.000000	0.000000	0.000000	0.000000	0.000000	0.000000	0.011269	-0.014750	-0.170752	0.000000	0.000000	1.000000	118.000000	0.000000
15158.826658	0.108128	0.600424	-0.017129	82.035751	0.652486	17.001743	0.000000	0.000000	0.000000	0.000000	0.000000	0.000000	0.011269	-0.014750	-0.170752	0.000000	0.000000	1.000000	118.000000	0.000000
15158.829991	0.108016	0.600357	-0.017494	82.035751	0.652486	17.001743	0.000000	0.000000	0.000000	0.000000	0.000000	0.000000	-0.033603	-0.019883	-0.109733	0.000000	0.000000	1.000000	118.000000	0.000000
15158.833325	0.107872	0.600235	-0.017811	81.929314	0.258369	16.528852	0.000000	0.000000	0.000000	0.000000	0.000000	0.000000	-0.043255	-0.036528	-0.095065	0.000000	0.000000	1.000000	118.000000	0.000000
15158.836658	0.107872	0.600235	-0.017811	81.929314	0.258369	16.528852	0.000000	0.000000	0.000000	0.000000	0.000000	0.000000	-0.043255	-0.036528	-0.095065	0.000000	0.000000	1.000000	118.000000	0.000000
15158.839991	0.107872	0.600235	-0.017811	81.929314	0.258369	16.528852	0.000000	0.000000	0.000000	0.000000	0.000000	0.000000	-0.043255	-0.036528	-0.095065	0.000000	0.000000	1.000000	118.000000	0.000000
15158.843325	0.107872	0.600235	-0.017811	81.881241	0.230557	16.501749	0.000000	0.000000	0.000000	0.000000	0.000000	0.000000	-0.043255	-0.036528	-0.095065	0.000000	0.000000	1.000000	118.000000	0.000000
15158.846658	0.107653	0.600084	-0.017985	81.881241	0.230557	16.501749	0.000000	0.000000	0.000000	0.000000	0.000000	0.000000	-0.065836	-0.045407	-0.052084	0.000000	0.000000	1.000000	118.000000	0.000000
15158.849991	0.107653	0.600084	-0.017985	81.881241	0.230557	16.501749	0.000000	0.000000	0.000000	0.000000	0.000000	0.000000	-0.065836	-0.045407	-0.052084	0.000000	0.000000	1.000000	118.000000	0.000000
15158.853325	0.107653	0.600084	-0.017985	81.890800	0.250794	16.556225	0.000000	0.000000	0.000000	0.000000	0.000000	0.000000	-0.065836	-0.045407	-0.052084	0.000000	0.000000	1.000000	118.000000	0.000000
15158.856658	0.107653	0.600084	-0.017985	81.890800	0.250794	16.556225	0.000000	0.000000	0.000000	0.000000	0.000000	0.000000	-0.065836	-0.045407	-0.052084	0.000000	0.000000	1.000000	118.000000	0.000000
15158.859991	0.107393	0.599840	-0.018142	81.890800	0.250794	16.556225	0.000000	0.000000	0.000000	0.000000	0.000000	0.000000	-0.077812	-0.073248	-0.047066	0.000000	0.000000	1.000000	118.000000	0.000000
15158.863325	0.107153	0.599554	-0.018221	81.933571	0.218311	16.560043	0.000000	0.000000	0.000000	0.000000	0.000000	0.000000	-0.072039	-0.085937	-0.023678	0.000000	0.000000	1.000000	118.000000	0.000000
15158.866658	0.107153	0.599554	-0.018221	81.933571	0.218311	16.560043	0.000000	0.000000	0.000000	0.000000	0.000000	0.000000	-0.072039	-0.085937	-0.023678	0.000000	0.000000	1.000000	118.000000	0.000000
15158.869991	0.107153	0.599554	-0.018221	81.933571	0.218311	16.560043	0.000000	0.000000	0.000000	0.000000	0.000000	0.000000	-0.072039	-0.085937	-0.023678	0.000000	0.000000	1.000000	118.000000	0.000000
15158.873325	0.107153	0.599554	-0.018221	81.992859	0.215680	16.599112	0.000000	0.000000	0.000000	0.000000	0.000000	0.000000	-0.072039	-0.085937	-0.023678	0.000000	0.000000	1.000000	118.000000	0.000000
15158.876658	0.106930	0.599180	-0.018322	81.992859	0.215680	16.599112	0.000000	0.000000	0.000000	0.000000	0.000000	0.000000	-0.067016	-0.111950	-0.030397	0.000000	0.000000	1.000000	118.000000	0.000000
15158.879991	0.106930	0.599180	-0.018322	81.992859	0.215680	16.599112	0.000000	0.000000	0.000000	0.000000	0.000000	0.000000	-0.067016	-0.111950	-0.030397	0.000000	0.000000	1.000000	118.000000	0.000000
15158.883325	0.106930	0.599180	-0.018322	82.063255	0.258774	16.683849	0.000000	0.000000	0.000000	0.000000	0.000000	0.000000	-0.067016	-0.111950	-0.030397	0.000000	0.000000	1.000000	118.000000	0.000000
15158.886658	0.106930	0.599180	-0.018322	82.063255	0.258774	16.683849	0.000000	0.000000	0.000000	0.000000	0.000000	0.000000	-0.067016	-0.111950	-0.030397	0.000000	0.000000	1.000000	118.000000	0.000000
15158.889991	0.106769	0.598739	-0.018440	82.063255	0.258774	16.683849	0.000000	0.000000	0.000000	0.000000	0.000000	0.000000	-0.048339	-0.132270	-0.035399	0.000000	0.000000	1.000000	118.000000	0.000000
15158.893325	0.106666	0.598212	-0.018591	82.143173	0.303329	16.766138	0.000000	0.000000	0.000000	0.000000	0.000000	0.000000	-0.030863	-0.158223	-0.045266	0.000000	0.000000	1.000000	118.000000	0.000000
15158.896658	0.106666	0.598212	-0.018591	82.143173	0.303329	16.766138	0.000000	0.000000	0.000000	0.000000	0.000000	0.000000	-0.030863	-0.158223	-0.045266	0.000000	0.000000	1.000000	118.000000	0.000000
15158.899991	0.106666	0.598212	-0.018591	82.143173	0.303329	16.766138	0.000000	0.000000	0.000000	0.000000	0.000000	0.000000	-0.030863	-0.158223	-0.045266	0.000000	0.000000	1.000000	118.000000	0.000000
15158.903325	0.106666	0.598212	-0.018591	82.224731	0.313565	16.796291	0.000000	0.000000	0.000000	0.000000	0.000000	0.000000	-0.030863	-0.158223	-0.045266	0.000000	0.000000	1.000000	118.000000	0.000000
15158.906658	0.106619	0.597623	-0.018782	82.224731	0.313565	16.796291	0.000000	0.000000	0.000000	0.000000	0.000000	0.000000	-0.013971	-0.176705	-0.057452	0.000000	0.000000	1.000000	118.000000	0.000000
15158.909991	0.106619	0.597623	-0.018782	82.224731	0.313565	16.796291	0.000000	0.000000	0.000000	0.000000	0.000000	0.000000	-0.013971	-0.176705	-0.057452	0.000000	0.000000	1.000000	118.000000	0.000000
15158.913325	0.106563	0.596954	-0.019016	82.292099	0.261722	16.750654	0.000000	0.000000	0.000000	0.000000	0.000000	0.000000	-0.017023	-0.200703	-0.069998	0.000000	0.000000	1.000000	118.000000	0.000000
15158.916658	0.106563	0.596954	-0.019016	82.292099	0.261722	16.750654	0.000000	0.000000	0.000000	0.000000	0.000000	0.000000	-0.017023	-0.200703	-0.069998	0.000000	0.000000	1.000000	118.000000	0.000000
15158.919991	0.106563	0.596954	-0.019016	82.292099	0.261722	16.750654	0.000000	0.000000	0.000000	0.000000	0.000000	0.000000	-0.017023	-0.200703	-0.069998	0.000000	0.000000	1.000000	118.000000	0.000000
15158.923325	0.106563	0.596954	-0.019016	82.320465	0.236693	16.719744	0.000000	0.000000	0.000000	0.000000	0.000000	0.000000	-0.017023	-0.200703	-0.069998	0.000000	0.000000	1.000000	118.000000	0.000000
15158.926658	0.106524	0.596243	-0.019264	82.320465	0.236693	16.719744	0.000000	0.000000	0.000000	0.000000	0.000000	0.000000	-0.011506	-0.213448	-0.074471	0.000000	0.000000	1.000000	118.000000	0.000000
15158.929991	0.106524	0.596243	-0.019264	82.320465	0.236693	16.719744	0.000000	0.000000	0.000000	0.000000	0.000000	0.000000	-0.011506	-0.213448	-0.074471	0.000000	0.000000	1.000000	118.000000	0.000000
15158.933325	0.106480	0.595470	-0.019538	82.291588	0.330025	16.806055	0.000000	0.000000	0.000000	0.000000	0.000000	0.000000	-0.013430	-0.231755	-0.082354	0.000000	0.000000	1.000000	118.000000	0.000000
15158.936658	0.106480	0.595470	-0.019538	82.291588	0.330025	16.806055	0.000000	0.000000	0.000000	0.000000	0.000000	0.000000	-0.013430	-0.231755	-0.082354	0.000000	0.000000	1.000000	118.000000	0.000000
15158.939991	0.106480	0.595470	-0.019538	82.291588	0.330025	16.806055	0.000000	0.000000	0.000000	0.000000	0.000000	0.000000	-0.013430	-0.231755	-0.082354	0.000000	0.000000	1.000000	118.000000	0.000000
15158.943325	0.106480	0.595470	-0.019538	82.233879	0.483433	16.951605	0.000000	0.000000	0.000000	0.000000	0.000000	0.000000	-0.013430	-0.231755	-0.082354	0.000000	0.000000	1.000000	118.000000	0.000000
15158.946658	0.106453	0.594655	-0.019828	82.233879	0.483433	16.951605	0.000000	0.000000	0.000000	0.000000	0.000000	0.000000	-0.007968	-0.244385	-0.086978	0.000000	0.000000	1.000000	118.000000	0.000000
15158.949991	0.106453	0.594655	-0.019828	82.233879	0.483433	16.951605	0.000000	0.000000	0.000000	0.000000	0.000000	0.000000	-0.007968	-0.244385	-0.086978	0.000000	0.000000	1.000000	118.000000	0.000000
15158.953325	0.106403	0.593799	-0.020124	82.148575	0.693083	17.149960	0.000000	0.000000	0.000000	0.000000	0.000000	0.000000	-0.014980	-0.256970	-0.088643	0.000000	0.000000	1.000000	118.000000	0.000000
15158.956658	0.106403	0.593799	-0.020124	82.148575	0.693083	17.149960	0.000000	0.000000	0.000000	0.000000	0.000000	0.000000	-0.014980	-0.256970	-0.088643	0.000000	0.000000	1.000000	118.000000	0.000000
15158.959991	0.106403	0.593799	-0.020124	82.148575	0.693083	17.149960	0.000000	0.000000	0.000000	0.000000	0.000000	0.000000	-0.014980	-0.256970	-0.088643	0.000000	0.000000	1.000000	118.000000	0.000000
15158.963325	0.106403	0.593799	-0.020124	82.043915	0.933464	17.381334	0.000000	0.000000	0.000000	0.000000	0.000000	0.000000	-0.014980	-0.256970	-0.088643	0.000000	0.000000	1.000000	118.000000	0.000000
15158.966658	0.106354	0.592919	-0.020414	82.043915	0.933464	17.381334	0.000000	0.000000	0.000000	0.000000	0.000000	0.000000	-0.014591	-0.263998	-0.087000	0.000000	0.000000	1.000000	118.000000	0.000000
15158.969991	0.106354	0.592919	-0.020414	82.043915	0.933464	17.381334	0.000000	0.000000	0.000000	0.000000	0.000000	0.000000	-0.014591	-0.263998	-0.087000	0.000000	0.000000	1.000000	118.000000	0.000000
15158.973325	0.106301	0.592022	-0.020722	81.916649	1.209109	17.647594	0.000000	0.000000	0.000000	0.000000	0.000000	0.000000	-0.015928	-0.269144	-0.092457	0.000000	0.000000	1.000000	118.000000	0.000000
15158.976658	0.106301	0.592022	-0.020722	81.916649	1.209109	17.647594	0.000000	0.000000	0.000000	0.000000	0.000000	0.000000	-0.015928	-0.269144	-0.092457	0.000000	0.000000	1.000000	118.000000	0.000000
15158.979991	0.106301	0.592022	-0.020722	81.916649	1.209109	17.647594	0.000000	0.000000	0.000000	0.000000	0.000000	0.000000	-0.015928	-0.269144	-0.092457	0.000000	0.000000	1.000000	118.000000	0.000000
15158.983325	0.106301	0.592022	-0.020722	81.770271	1.498344	17.927942	0.000000	0.000000	0.000000	0.000000	0.000000	0.000000	-0.015928	-0.269144	-0.092457	0.000000	0.000000	1.000000	118.000000	0.000000
15158.986658	0.106227	0.591126	-0.021027	81.770271	1.498344	17.927942	0.000000	0.000000	0.000000	0.000000	0.000000	0.000000	-0.022289	-0.268755	-0.091514	0.000000	0.000000	1.000000	118.000000	0.000000
15158.989991	0.106227	0.591126	-0.021027	81.770271	1.498344	17.927942	0.000000	0.000000	0.000000	0.000000	0.000000	0.000000	-0.022289	-0.268755	-0.091514	0.000000	0.000000	1.000000	118.000000	0.000000
15158.993325	0.106132	0.590231	-0.021329	81.603050	1.822452	18.244589	0.000000	0.000000	0.000000	0.000000	0.000000	0.000000	-0.028632	-0.268357	-0.090572	0.000000	0.000000	1.000000	118.000000	0.000000
15158.996658	0.106132	0.590231	-0.021329	81.603050	1.822452	18.244589	0.000000	0.000000	0.000000	0.000000	0.000000	0.000000	-0.028632	-0.268357	-0.090572	0.000000	0.000000	1.000000	118.000000	0.000000
15158.999991	0.106132	0.590231	-0.021329	81.603050	1.822452	18.244589	0.000000	0.000000	0.000000	0.000000	0.000000	0.000000	-0.028632	-0.268357	-0.090572	0.000000	0.000000	1.000000	118.000000	0.000000
15159.003325	0.106132	0.590231	-0.021329	81.424278	2.146968	18.566904	0.000000	0.000000	0.000000	0.000000	0.000000	0.000000	-0.028632	-0.268357	-0.090572	0.000000	0.000000	1.000000	118.000000	0.000000
15159.006658	0.106041	0.589332	-0.021609	81.424278	2.146968	18.566904	0.000000	0.000000	0.000000	0.000000	0.000000	0.000000	-0.027045	-0.269818	-0.084088	0.000000	0.000000	1.000000	118.000000	0.000000
15159.009991	0.106041	0.589332	-0.021609	81.424278	2.146968	18.566904	0.000000	0.000000	0.000000	0.000000	0.000000	0.000000	-0.027045	-0.269818	-0.084088	0.000000	0.000000	1.000000	118.000000	0.000000
15159.013325	0.105904	0.588440	-0.021905	81.243011	2.459081	18.879513	0.000000	0.000000	0.000000	0.000000	0.000000	0.000000	-0.041292	-0.267577	-0.088698	0.000000	0.000000	1.000000	118.000000	0.000000
15159.016658	0.105904	0.588440	-0.021905	81.243011	2.459081	18.879513	0.000000	0.000000	0.000000	0.000000	0.000000	0.000000	-0.041292	-0.267577	-0.088698	0.000000	0.000000	1.000000	118.000000	0.000000
15159.019991	0.105904	0.588440	-0.021905	81.243011	2.459081	18.879513	0.000000	0.000000	0.000000	0.000000	0.000000	0.000000	-0.041292	-0.267577	-0.088698	0.000000	0.000000	1.000000	118.000000	0.000000
15159.023325	0.105904	0.588440	-0.021905	81.058441	2.762286	19.183310	0.000000	0.000000	0.000000	0.000000	0.000000	0.000000	-0.041292	-0.267577	-0.088698	0.000000	0.000000	1.000000	118.000000	0.000000
15159.026658	0.105764	0.587574	-0.022209	81.058441	2.762286	19.183310	0.000000	0.000000	0.000000	0.000000	0.000000	0.000000	-0.041907	-0.259827	-0.091350	0.000000	0.000000	1.000000	118.000000	0.000000
15159.029991	0.105764	0.587574	-0.022209	81.058441	2.762286	19.183310	0.000000	0.000000	0.000000	0.000000	0.000000	0.000000	-0.041907	-0.259827	-0.091350	0.000000	0.000000	1.000000	118.000000	0.000000
15159.033325	0.105654	0.586721	-0.022481	80.879562	3.049442	19.465824	0.000000	0.000000	0.000000	0.000000	0.000000	0.000000	-0.032895	-0.255845	-0.081363	0.000000	0.000000	1.000000	118.000000	0.000000
15159.036658	0.105654	0.586721	-0.022481	80.879562	3.049442	19.465824	0.000000	0.000000	0.000000	0.000000	0.000000	0.000000	-0.032895	-0.255845	-0.081363	0.000000	0.000000	1.000000	118.000000	0.000000
15159.039991	0.105654	0.586721	-0.022481	80.879562	3.049442	19.465824	0.000000	0.000000	0.000000	0.000000	0.000000	0.000000	-0.032895	-0.255845	-0.081363	0.000000	0.000000	1.000000	118.000000	0.000000
15159.043325	0.105654	0.586721	-0.022481	80.708717	3.313804	19.725817	0.000000	0.000000	0.000000	0.000000	0.000000	0.000000	-0.032895	-0.255845	-0.081363	0.000000	0.000000	1.000000	118.000000	0.000000
15159.046658	0.105584	0.585894	-0.022770	80.708717	3.313804	19.725817	0.000000	0.000000	0.000000	0.000000	0.000000	0.000000	-0.021130	-0.248161	-0.086940	0.000000	0.000000	1.000000	118.000000	0.000000
15159.049991	0.105584	0.585894	-0.022770	80.708717	3.313804	19.725817	0.000000	0.000000	0.000000	0.000000	0.000000	0.000000	-0.021130	-0.248161	-0.086940	0.000000	0.000000	1.000000	118.000000	0.000000
15159.053325	0.105521	0.585037	-0.023032	80.549782	3.556345	19.961412	0.000000	0.000000	0.000000	0.000000	0.000000	0.000000	-0.019042	-0.257028	-0.078345	0.000000	0.000000	1.000000	118.000000	0.000000
15159.056658	0.105521	0.585037	-0.023032	80.549782	3.556345	19.961412	0.000000	0.000000	0.000000	0.000000	0.000000	0.000000	-0.019042	-0.257028	-0.078345	0.000000	0.000000	1.000000	118.000000	0.000000
15159.059991	0.105521	0.585037	-0.023032	80.549782	3.556345	19.961412	0.000000	0.000000	0.000000	0.000000	0.000000	0.000000	-0.019042	-0.257028	-0.078345	0.000000	0.000000	1.000000	118.000000	0.000000
15159.063325	0.105521	0.585037	-0.023032	80.408882	3.770865	20.166615	0.000000	0.000000	0.000000	0.000000	0.000000	0.000000	-0.019042	-0.257028	-0.078345	0.000000	0.000000	1.000000	118.000000	0.000000
15159.066658	0.105477	0.584181	-0.023299	80.408882	3.770865	20.166615	0.000000	0.000000	0.000000	0.000000	0.000000	0.000000	-0.012989	-0.256679	-0.080365	0.000000	0.000000	1.000000	118.000000	0.000000
15159.069991	0.105477	0.584181	-0.023299	80.408882	3.770865	20.166615	0.000000	0.000000	0.000000	0.000000	0.000000	0.000000	-0.012989	-0.256679	-0.080365	0.000000	0.000000	1.000000	118.000000	0.000000
15159.073325	0.105440	0.583297	-0.023631	80.282242	3.965151	20.349033	0.000000	0.000000	0.000000	0.000000	0.000000	0.000000	-0.011106	-0.265256	-0.099494	0.000000	0.000000	1.000000	118.000000	0.000000
15159.076658	0.105440	0.583297	-0.023631	80.282242	3.965151	20.349033	0.000000	0.000000	0.000000	0.000000	0.000000	0.000000	-0.011106	-0.265256	-0.099494	0.000000	0.000000	1.000000	118.000000	0.000000
15159.079991	0.105440	0.583297	-0.023631	80.282242	3.965151	20.349033	0.000000	0.000000	0.000000	0.000000	0.000000	0.000000	-0.011106	-0.265256	-0.099494	0.000000	0.000000	1.000000	118.000000	0.000000
15159.083325	0.105440	0.583297	-0.023631	80.169991	4.138170	20.510365	0.000000	0.000000	0.000000	0.000000	0.000000	0.000000	-0.011106	-0.265256	-0.099494	0.000000	0.000000	1.000000	118.000000	0.000000
15159.086658	0.105403	0.582414	-0.023965	80.169991	4.138170	20.510365	0.000000	0.000000	0.000000	0.000000	0.000000	0.000000	-0.011263	-0.264865	-0.100051	0.000000	0.000000	1.000000	118.000000	0.000000
15159.089991	0.105403	0.582414	-0.023965	80.169991	4.138170	20.510365	0.000000	0.000000	0.000000	0.000000	0.000000	0.000000	-0.011263	-0.264865	-0.100051	0.000000	0.000000	1.000000	118.000000	0.000000
15159.093325	0.105337	0.581564	-0.024325	80.066727	4.294215	20.657618	0.000000	0.000000	0.000000	0.000000	0.000000	0.000000	-0.019777	-0.255237	-0.108127	0.000000	0.000000	1.000000	118.000000	0.000000
15159.096658	0.105337	0.581564	-0.024325	80.066727	4.294215	20.657618	0.000000	0.000000	0.000000	0.000000	0.000000	0.000000	-0.019777	-0.255237	-0.108127	0.000000	0.000000	1.000000	118.000000	0.000000
15159.099991	0.105337	0.581564	-0.024325	80.066727	4.294215	20.657618	0.000000	0.000000	0.000000	0.000000	0.000000	0.000000	-0.019777	-0.255237	-0.108127	0.000000	0.000000	1.000000	118.000000	0.000000
15159.103325	0.105337	0.581564	-0.024325	79.967087	4.436837	20.797064	0.000000	0.000000	0.000000	0.000000	0.000000	0.000000	-0.019777	-0.255237	-0.108127	0.000000	0.000000	1.000000	118.000000	0.000000
15159.106658	0.105229	0.580714	-0.024677	79.967087	4.436837	20.797064	0.000000	0.000000	0.000000	0.000000	0.000000	0.000000	-0.032234	-0.254808	-0.105654	0.000000	0.000000	1.000000	118.000000	0.000000
15159.109991	0.105229	0.580714	-0.024677	79.967087	4.436837	20.797064	0.000000	0.000000	0.000000	0.000000	0.000000	0.000000	-0.032234	-0.254808	-0.105654	0.000000	0.000000	1.000000	118.000000	0.000000
15159.113325	0.105126	0.579884	-0.025014	79.866623	4.576966	20.934141	0.000000	0.000000	0.000000	0.000000	0.000000	0.000000	-0.031117	-0.249039	-0.101100	0.000000	0.000000	1.000000	118.000000	0.000000
15159.116658	0.105126	0.579884	-0.025014	79.866623	4.576966	20.934141	0.000000	0.000000	0.000000	0.000000	0.000000	0.000000	-0.031117	-0.249039	-0.101100	0.000000	0.000000	1.000000	118.000000	0.000000
15159.119991	0.105126	0.579884	-0.025014	79.866623	4.576966	20.934141	0.000000	0.000000	0.000000	0.000000	0.000000	0.000000	-0.031117	-0.249039	-0.101100	0.000000	0.000000	1.000000	118.000000	0.000000
15159.123325	0.105126	0.579884	-0.025014	79.776588	4.699428	21.056549	0.000000	0.000000	0.000000	0.000000	0.000000	0.000000	-0.031117	-0.249039	-0.101100	0.000000	0.000000	1.000000	118.000000	0.000000
15159.126658	0.104979	0.579080	-0.025349	79.776588	4.699428	21.056549	0.000000	0.000000	0.000000	0.000000	0.000000	0.000000	-0.043997	-0.241357	-0.100555	0.000000	0.000000	1.000000	118.000000	0.000000
15159.129991	0.104979	0.579080	-0.025349	79.776588	4.699428	21.056549	0.000000	0.000000	0.000000	0.000000	0.000000	0.000000	-0.043997	-0.241357	-0.100555	0.000000	0.000000	1.000000	118.000000	0.000000
15159.133325	0.104884	0.578354	-0.025652	79.690941	4.813005	21.170475	0.000000	0.000000	0.000000	0.000000	0.000000	0.000000	-0.028544	-0.217669	-0.090638	0.000000	0.000000	1.000000	118.000000	0.000000
15159.136658	0.104884	0.578354	-0.025652	79.690941	4.813005	21.170475	0.000000	0.000000	0.000000	0.000000	0.000000	0.000000	-0.028544	-0.217669	-0.090638	0.000000	0.000000	1.000000	118.000000	0.000000
15159.139991	0.104884	0.578354	-0.025652	79.690941	4.813005	21.170475	0.000000	0.000000	0.000000	0.000000	0.000000	0.000000	-0.028544	-0.217669	-0.090638	0.000000	0.000000	1.000000	118.000000	0.000000
15159.143325	0.104884	0.578354	-0.025652	79.616432	4.913521	21.269098	0.000000	0.000000	0.000000	0.000000	0.000000	0.000000	-0.028544	-0.217669	-0.090638	0.000000	0.000000	1.000000	118.000000	0.000000
15159.146658	0.104802	0.577659	-0.025897	79.616432	4.913521	21.269098	0.000000	0.000000	0.000000	0.000000	0.000000	0.000000	-0.024431	-0.208648	-0.073764	0.000000	0.000000	1.000000	118.000000	0.000000
15159.149991	0.104802	0.577659	-0.025897	79.616432	4.913521	21.269098	0.000000	0.000000	0.000000	0.000000	0.000000	0.000000	-0.024431	-0.208648	-0.073764	0.000000	0.000000	1.000000	118.000000	0.000000
15159.153325	0.104748	0.577024	-0.026122	79.543961	5.011111	21.362429	0.000000	0.000000	0.000000	0.000000	0.000000	0.000000	-0.016348	-0.190474	-0.067266	0.000000	0.000000	1.000000	118.000000	0.000000
15159.156658	0.104748	0.577024	-0.026122	79.543961	5.011111	21.362429	0.000000	0.000000	0.000000	0.000000	0.000000	0.000000	-0.016348	-0.190474	-0.067266	0.000000	0.000000	1.000000	118.000000	0.000000
15159.159991	0.104748	0.577024	-0.026122	79.543961	5.011111	21.362429	0.000000	0.000000	0.000000	0.000000	0.000000	0.000000	-0.016348	-0.190474	-0.067266	0.000000	0.000000	1.000000	118.000000	0.000000
15159.163325	0.104748	0.577024	-0.026122	79.478142	5.098557	21.446028	0.000000	0.000000	0.000000	0.000000	0.000000	0.000000	-0.016348	-0.190474	-0.067266	0.000000	0.000000	1.000000	118.000000	0.000000
15159.166658	0.104706	0.576443	-0.026296	79.478142	5.098557	21.446028	0.000000	0.000000	0.000000	0.000000	0.000000	0.000000	-0.012673	-0.174300	-0.052160	0.000000	0.000000	1.000000	118.000000	0.000000
15159.169991	0.104706	0.576443	-0.026296	79.478142	5.098557	21.446028	0.000000	0.000000	0.000000	0.000000	0.000000	0.000000	-0.012673	-0.174300	-0.052160	0.000000	0.000000	1.000000	118.000000	0.000000
15159.173325	0.104670	0.575922	-0.026442	79.430328	5.164585	21.508827	0.000000	0.000000	0.000000	0.000000	0.000000	0.000000	-0.010695	-0.156272	-0.044011	0.000000	0.000000	1.000000	118.000000	0.000000
15159.176658	0.104670	0.575922	-0.026442	79.430328	5.164585	21.508827	0.000000	0.000000	0.000000	0.000000	0.000000	0.000000	-0.010695	-0.156272	-0.044011	0.000000	0.000000	1.000000	118.000000	0.000000
15159.179991	0.104670	0.575922	-0.026442	79.430328	5.164585	21.508827	0.000000	0.000000	0.000000	0.000000	0.000000	0.000000	-0.010695	-0.156272	-0.044011	0.000000	0.000000	1.000000	118.000000	0.000000
15159.183325	0.104670	0.575922	-0.026442	79.391396	5.219006	21.560452	0.000000	0.000000	0.000000	0.000000	0.000000	0.000000	-0.010695	-0.156272	-0.044011	0.000000	0.000000	1.000000	118.000000	0.000000
15159.186658	0.104645	0.575478	-0.026544	79.391396	5.219006	21.560452	0.000000	0.000000	0.000000	0.000000	0.000000	0.000000	-0.007447	-0.132978	-0.030652	0.000000	0.000000	1.000000	118.000000	0.000000
15159.189991	0.104645	0.575478	-0.026544	79.391396	5.219006	21.560452	0.000000	0.000000	0.000000	0.000000	0.000000	0.000000	-0.007447	-0.132978	-0.030652	0.000000	0.000000	1.000000	118.000000	0.000000
15159.193325	0.104645	0.575478	-0.026544	79.352295	5.265772	21.610146	0.000000	0.000000	0.000000	0.000000	0.000000	0.000000	-0.007447	-0.132978	-0.030652	0.000000	0.000000	1.000000	118.000000	0.000000
15159.196658	0.104645	0.575478	-0.026544	79.352295	5.265772	21.610146	0.000000	0.000000	0.000000	0.000000	0.000000	0.000000	-0.007447	-0.132978	-0.030652	0.000000	0.000000	1.000000	118.000000	0.000000
15159.199991	0.104588	0.575071	-0.026603	79.352295	5.265772	21.610146	0.000000	0.000000	0.000000	0.000000	0.000000	0.000000	-0.017241	-0.122290	-0.017510	0.000000	0.000000	1.000000	118.000000	0.000000
15159.203325	0.104486	0.574712	-0.026664	79.330589	5.291461	21.641899	0.000000	0.000000	0.000000	0.000000	0.000000	0.000000	-0.030436	-0.107720	-0.018392	0.000000	0.000000	1.000000	118.000000	0.000000
15159.206658	0.104486	0.574712	-0.026664	79.330589	5.291461	21.641899	0.000000	0.000000	0.000000	0.000000	0.000000	0.000000	-0.030436	-0.107720	-0.018392	0.000000	0.000000	1.000000	118.000000	0.000000
15159.209991	0.104486	0.574712	-0.026664	79.330589	5.291461	21.641899	0.000000	0.000000	0.000000	0.000000	0.000000	0.000000	-0.030436	-0.107720	-0.018392	0.000000	0.000000	1.000000	118.000000	0.000000
15159.213325	0.104486	0.574712	-0.026664	79.319298	5.301296	21.661076	0.000000	0.000000	0.000000	0.000000	0.000000	0.000000	-0.030436	-0.107720	-0.018392	0.000000	0.000000	1.000000	118.000000	0.000000
15159.216658	0.104402	0.574401	-0.026743	79.319298	5.301296	21.661076	0.000000	0.000000	0.000000	0.000000	0.000000	0.000000	-0.025227	-0.093148	-0.023707	0.000000	0.000000	1.000000	118.000000	0.000000
15159.219991	0.104402	0.574401	-0.026743	79.319298	5.301296	21.661076	0.000000	0.000000	0.000000	0.000000	0.000000	0.000000	-0.025227	-0.093148	-0.023707	0.000000	0.000000	1.000000	118.000000	0.000000
15159.223325	0.104402	0.574401	-0.026743	79.313988	5.309880	21.673767	0.000000	0.000000	0.000000	0.000000	0.000000	0.000000	-0.025227	-0.093148	-0.023707	0.000000	0.000000	1.000000	118.000000	0.000000
15159.226658	0.104402	0.574401	-0.026743	79.313988	5.309880	21.673767	0.000000	0.000000	0.000000	0.000000	0.000000	0.000000	-0.025227	-0.093148	-0.023707	0.000000	0.000000	1.000000	118.000000	0.000000
15159.229991	0.104345	0.574150	-0.026799	79.313988	5.309880	21.673767	0.000000	0.000000	0.000000	0.000000	0.000000	0.000000	-0.017055	-0.075279	-0.016803	0.000000	0.000000	1.000000	118.000000	0.000000
15159.233325	0.104345	0.574150	-0.026799	79.305443	5.321750	21.687349	0.000000	0.000000	0.000000	0.000000	0.000000	0.000000	-0.017055	-0.075279	-0.016803	0.000000	0.000000	1.000000	118.000000	0.000000
15159.236658	0.104345	0.574150	-0.026799	79.305443	5.321750	21.687349	0.000000	0.000000	0.000000	0.000000	0.000000	0.000000	-0.017055	-0.075279	-0.016803	0.000000	0.000000	1.000000	118.000000	0.000000
15159.239991	0.104345	0.574150	-0.026799	79.305443	5.321750	21.687349	0.000000	0.000000	0.000000	0.000000	0.000000	0.000000	-0.017055	-0.075279	-0.016803	0.000000	0.000000	1.000000	118.000000	0.000000
15159.243325	0.104299	0.573798	-0.026900	79.302872	5.329659	21.694456	0.000000	0.000000	0.000000	0.000000	0.000000	0.000000	-0.013791	-0.105595	-0.030118	0.000000	0.000000	1.000000	118.000000	0.000000
15159.246658	0.104299	0.573798	-0.026900	79.302872	5.329659	21.694456	0.000000	0.000000	0.000000	0.000000	0.000000	0.000000	-0.013791	-0.105595	-0.030118	0.000000	0.000000	1.000000	118.000000	0.000000
15159.249991	0.104299	0.573798	-0.026900	79.302872	5.329659	21.694456	0.000000	0.000000	0.000000	0.000000	0.000000	0.000000	-0.013791	-0.105595	-0.030118	0.000000	0.000000	1.000000	118.000000	0.000000
15159.253325	0.104295	0.573691	-0.026915	79.300140	5.335752	21.700027	0.000000	0.000000	0.000000	0.000000	0.000000	0.000000	-0.001155	-0.032342	-0.004767	0.000000	0.000000	1.000000	118.000000	0.000000
15159.256658	0.104295	0.573691	-0.026915	79.300140	5.335752	21.700027	0.000000	0.000000	0.000000	0.000000	0.000000	0.000000	-0.001155	-0.032342	-0.004767	0.000000	0.000000	1.000000	118.000000	0.000000
15159.259991	0.104295	0.573691	-0.026915	79.300140	5.335752	21.700027	0.000000	0.000000	0.000000	0.000000	0.000000	0.000000	-0.001155	-0.032342	-0.004767	0.000000	0.000000	1.000000	118.000000	0.000000
15159.263325	0.104295	0.573691	-0.026915	79.298859	5.339706	21.703573	0.000000	0.000000	0.000000	0.000000	0.000000	0.000000	-0.001155	-0.032342	-0.004767	0.000000	0.000000	1.000000	118.000000	0.000000
15159.266658	0.104294	0.573625	-0.026920	79.298859	5.339706	21.703573	0.000000	0.000000	0.000000	0.000000	0.000000	0.000000	-0.000352	-0.019788	-0.001459	0.000000	0.000000	1.000000	118.000000	0.000000
15159.269991	0.104294	0.573625	-0.026920	79.298859	5.339706	21.703573	0.000000	0.000000	0.000000	0.000000	0.000000	0.000000	-0.000352	-0.019788	-0.001459	0.000000	0.000000	1.000000	118.000000	0.000000
15159.273325	0.104294	0.573625	-0.026920	79.298195	5.341694	21.705351	0.000000	0.000000	0.000000	0.000000	0.000000	0.000000	-0.000352	-0.019788	-0.001459	0.000000	0.000000	1.000000	118.000000	0.000000
15159.276658	0.104294	0.573625	-0.026920	79.298195	5.341694	21.705351	0.000000	0.000000	0.000000	0.000000	0.000000	0.000000	-0.000352	-0.019788	-0.001459	0.000000	0.000000	1.000000	118.000000	0.000000
15159.279991	0.104286	0.573589	-0.026955	79.298195	5.341694	21.705351	0.000000	0.000000	0.000000	0.000000	0.000000	0.000000	-0.002505	-0.010540	-0.010340	0.000000	0.000000	1.000000	118.000000	0.000000
15159.283325	0.104286	0.573589	-0.026955	79.301308	5.339306	21.702925	0.000000	0.000000	0.000000	0.000000	0.000000	0.000000	-0.002505	-0.010540	-0.010340	0.000000	0.000000	1.000000	118.000000	0.000000
15159.286658	0.104286	0.573589	-0.026955	79.301308	5.339306	21.702925	0.000000	0.000000	0.000000	0.000000	0.000000	0.000000	-0.002505	-0.010540	-0.010340	0.000000	0.000000	1.000000	118.000000	0.000000
15159.289991	0.104286	0.573589	-0.026955	79.301308	5.339306	21.702925	0.000000	0.000000	0.000000	0.000000	0.000000	0.000000	-0.002505	-0.010540	-0.010340	0.000000	0.000000	1.000000	118.000000	0.000000
15159.293325	0.104256	0.573578	-0.026990	79.301308	5.339306	21.702925	0.000000	0.000000	0.000000	0.000000	0.000000	0.000000	-0.009084	-0.003304	-0.010709	0.000000	0.000000	1.000000	118.000000	0.000000
15159.296658	0.104256	0.573578	-0.026990	79.301308	5.339306	21.702925	0.000000	0.000000	0.000000	0.000000	0.000000	0.000000	-0.009084	-0.003304	-0.010709	0.000000	0.000000	1.000000	118.000000	0.000000
15159.299991	0.104256	0.573578	-0.026990	79.301308	5.339306	21.702925	0.000000	0.000000	0.000000	0.000000	0.000000	0.000000	-0.009084	-0.003304	-0.010709	0.000000	0.000000	1.000000	118.000000	0.000000
15159.303325	0.104256	0.573578	-0.026990	79.295120	5.341360	21.707787	0.000000	0.000000	0.000000	0.000000	0.000000	0.000000	-0.009084	-0.003304	-0.010709	0.000000	0.000000	1.000000	118.000000	0.000000
15159.306658	0.104253	0.573627	-0.027003	79.295120	5.341360	21.707787	0.000000	0.000000	0.000000	0.000000	0.000000	0.000000	-0.000898	0.014506	-0.003708	0.000000	0.000000	1.000000	118.000000	0.000000
15159.309991	0.104253	0.573627	-0.027003	79.295120	5.341360	21.707787	0.000000	0.000000	0.000000	0.000000	0.000000	0.000000	-0.000898	0.014506	-0.003708	0.000000	0.000000	1.000000	118.000000	0.000000
15159.313325	0.104253	0.573627	-0.027003	79.288948	5.343400	21.712635	0.000000	0.000000	0.000000	0.000000	0.000000	0.000000	-0.000898	0.014506	-0.003708	0.000000	0.000000	1.000000	118.000000	0.000000
15159.316658	0.104253	0.573627	-0.027003	79.288948	5.343400	21.712635	0.000000	0.000000	0.000000	0.000000	0.000000	0.000000	-0.000898	0.014506	-0.003708	0.000000	0.000000	1.000000	118.000000	0.000000
15159.319991	0.104224	0.573682	-0.027034	79.288948	5.343400	21.712635	0.000000	0.000000	0.000000	0.000000	0.000000	0.000000	-0.008726	0.016502	-0.009250	0.000000	0.000000	1.000000	118.000000	0.000000
15159.323325	0.104224	0.573682	-0.027034	79.276550	5.344772	21.722330	0.000000	0.000000	0.000000	0.000000	0.000000	0.000000	-0.008726	0.016502	-0.009250	0.000000	0.000000	1.000000	118.000000	0.000000
15159.326658	0.104224	0.573682	-0.027034	79.276550	5.344772	21.722330	0.000000	0.000000	0.000000	0.000000	0.000000	0.000000	-0.008726	0.016502	-0.009250	0.000000	0.000000	1.000000	118.000000	0.000000
15159.329991	0.104224	0.573682	-0.027034	79.276550	5.344772	21.722330	0.000000	0.000000	0.000000	0.000000	0.000000	0.000000	-0.008726	0.016502	-0.009250	0.000000	0.000000	1.000000	118.000000	0.000000
15159.333325	0.104080	0.573862	-0.027002	79.264153	5.343384	21.731985	0.000000	0.000000	0.000000	0.000000	0.000000	0.000000	-0.043078	0.054068	0.009578	0.000000	0.000000	1.000000	118.000000	0.000000
15159.336658	0.104080	0.573862	-0.027002	79.264153	5.343384	21.731985	0.000000	0.000000	0.000000	0.000000	0.000000	0.000000	-0.043078	0.054068	0.009578	0.000000	0.000000	1.000000	118.000000	0.000000
15159.339991	0.104080	0.573862	-0.027002	79.264153	5.343384	21.731985	0.000000	0.000000	0.000000	0.000000	0.000000	0.000000	-0.043078	0.054068	0.009578	0.000000	0.000000	1.000000	118.000000	0.000000
15159.343325	0.104080	0.573862	-0.027002	79.251732	5.339252	21.741617	0.000000	0.000000	0.000000	0.000000	0.000000	0.000000	-0.043078	0.054068	0.009578	0.000000	0.000000	1.000000	118.000000	0.000000
15159.346658	0.103976	0.573976	-0.026985	79.251732	5.339252	21.741617	0.000000	0.000000	0.000000	0.000000	0.000000	0.000000	-0.031182	0.034291	0.005137	0.000000	0.000000	1.000000	118.000000	0.000000
15159.349991	0.103976	0.573976	-0.026985	79.251732	5.339252	21.741617	0.000000	0.000000	0.000000	0.000000	0.000000	0.000000	-0.031182	0.034291	0.005137	0.000000	0.000000	1.000000	118.000000	0.000000
15159.353325	0.103976	0.573976	-0.026985	79.236267	5.334737	21.753641	0.000000	0.000000	0.000000	0.000000	0.000000	0.000000	-0.031182	0.034291	0.005137	0.000000	0.000000	1.000000	118.000000	0.000000
15159.356658	0.103976	0.573976	-0.026985	79.236267	5.334737	21.753641	0.000000	0.000000	0.000000	0.000000	0.000000	0.000000	-0.031182	0.034291	0.005137	0.000000	0.000000	1.000000	118.000000	0.000000
15159.359991	0.103837	0.574084	-0.026934	79.236267	5.334737	21.753641	0.000000	0.000000	0.000000	0.000000	0.000000	0.000000	-0.041741	0.032331	0.015105	0.000000	0.000000	1.000000	118.000000	0.000000
15159.363325	0.103837	0.574084	-0.026934	79.223854	5.322406	21.763231	0.000000	0.000000	0.000000	0.000000	0.000000	0.000000	-0.041741	0.032331	0.015105	0.000000	0.000000	1.000000	118.000000	0.000000
15159.366658	0.103837	0.574084	-0.026934	79.223854	5.322406	21.763231	0.000000	0.000000	0.000000	0.000000	0.000000	0.000000	-0.041741	0.032331	0.015105	0.000000	0.000000	1.000000	118.000000	0.000000
15159.369991	0.103837	0.574084	-0.026934	79.223854	5.322406	21.763231	0.000000	0.000000	0.000000	0.000000	0.000000	0.000000	-0.041741	0.032331	0.015105	0.000000	0.000000	1.000000	118.000000	0.000000
15159.373325	0.103520	0.574253	-0.026904	79.211479	5.312771	21.772812	0.000000	0.000000	0.000000	0.000000	0.000000	0.000000	-0.095058	0.050776	0.009102	0.000000	0.000000	1.000000	118.000000	0.000000
15159.376658	0.103520	0.574253	-0.026904	79.211479	5.312771	21.772812	0.000000	0.000000	0.000000	0.000000	0.000000	0.000000	-0.095058	0.050776	0.009102	0.000000	0.000000	1.000000	118.000000	0.000000
15159.379991	0.103520	0.574253	-0.026904	79.211479	5.312771	21.772812	0.000000	0.000000	0.000000	0.000000	0.000000	0.000000	-0.095058	0.050776	0.009102	0.000000	0.000000	1.000000	118.000000	0.000000
15159.383325	0.103352	0.574326	-0.026883	79.202202	5.298053	21.779980	0.000000	0.000000	0.000000	0.000000	0.000000	0.000000	-0.050370	0.021746	0.006186	0.000000	0.000000	1.000000	118.000000	0.000000
15159.386658	0.103352	0.574326	-0.026883	79.202202	5.298053	21.779980	0.000000	0.000000	0.000000	0.000000	0.000000	0.000000	-0.050370	0.021746	0.006186	0.000000	0.000000	1.000000	118.000000	0.000000
15159.389991	0.103352	0.574326	-0.026883	79.202202	5.298053	21.779980	0.000000	0.000000	0.000000	0.000000	0.000000	0.000000	-0.050370	0.021746	0.006186	0.000000	0.000000	1.000000	118.000000	0.000000
15159.393325	0.103352	0.574326	-0.026883	79.196243	5.287819	21.793381	0.000000	0.000000	0.000000	0.000000	0.000000	0.000000	-0.050370	0.021746	0.006186	0.000000	0.000000	1.000000	118.000000	0.000000
15159.396658	0.103206	0.574374	-0.026861	79.196243	5.287819	21.793381	0.000000	0.000000	0.000000	0.000000	0.000000	0.000000	-0.043793	0.014522	0.006562	0.000000	0.000000	1.000000	118.000000	0.000000
15159.399991	0.103206	0.574374	-0.026861	79.196243	5.287819	21.793381	0.000000	0.000000	0.000000	0.000000	0.000000	0.000000	-0.043793	0.014522	0.006562	0.000000	0.000000	1.000000	118.000000	0.000000
15159.403325	0.103206	0.574374	-0.026861	79.193130	5.273829	21.795744	0.000000	0.000000	0.000000	0.000000	0.000000	0.000000	-0.043793	0.014522	0.006562	0.000000	0.000000	1.000000	118.000000	0.000000
15159.406658	0.103206	0.574374	-0.026861	79.193130	5.273829	21.795744	0.000000	0.000000	0.000000	0.000000	0.000000	0.000000	-0.043793	0.014522	0.006562	0.000000	0.000000	1.000000	118.000000	0.000000
15159.409991	0.103076	0.574405	-0.026862	79.193130	5.273829	21.795744	0.000000	0.000000	0.000000	0.000000	0.000000	0.000000	-0.038902	0.009213	-0.000087	0.000000	0.000000	1.000000	118.000000	0.000000
15159.413325	0.103076	0.574405	-0.026862	79.190285	5.272122	21.806765	0.000000	0.000000	0.000000	0.000000	0.000000	0.000000	-0.038902	0.009213	-0.000087	0.000000	0.000000	1.000000	118.000000	0.000000
15159.416658	0.103076	0.574405	-0.026862	79.190285	5.272122	21.806765	0.000000	0.000000	0.000000	0.000000	0.000000	0.000000	-0.038902	0.009213	-0.000087	0.000000	0.000000	1.000000	118.000000	0.000000
15159.419991	0.103076	0.574405	-0.026862	79.190285	5.272122	21.806765	0.000000	0.000000	0.000000	0.000000	0.000000	0.000000	-0.038902	0.009213	-0.000087	0.000000	0.000000	1.000000	118.000000	0.000000
15159.423325	0.102963	0.574418	-0.026884	79.191086	5.269277	21.806551	0.000000	0.000000	0.000000	0.000000	0.000000	0.000000	-0.034011	0.003941	-0.006729	0.000000	0.000000	1.000000	118.000000	0.000000
15159.426658	0.102963	0.574418	-0.026884	79.191086	5.269277	21.806551	0.000000	0.000000	0.000000	0.000000	0.000000	0.000000	-0.034011	0.003941	-0.006729	0.000000	0.000000	1.000000	118.000000	0.000000
15159.429991	0.102963	0.574418	-0.026884	79.191086	5.269277	21.806551	0.000000	0.000000	0.000000	0.000000	0.000000	0.000000	-0.034011	0.003941	-0.006729	0.000000	0.000000	1.000000	118.000000	0.000000
15159.433325	0.102963	0.574418	-0.026884	79.194183	5.264218	21.804171	0.000000	0.000000	0.000000	0.000000	0.000000	0.000000	-0.034011	0.003941	-0.006729	0.000000	0.000000	1.000000	118.000000	0.000000
15159.436658	0.102939	0.574400	-0.026896	79.194183	5.264218	21.804171	0.000000	0.000000	0.000000	0.000000	0.000000	0.000000	-0.007363	-0.005285	-0.003698	0.000000	0.000000	1.000000	118.000000	0.000000
15159.439991	0.102939	0.574400	-0.026896	79.194183	5.264218	21.804171	0.000000	0.000000	0.000000	0.000000	0.000000	0.000000	-0.007363	-0.005285	-0.003698	0.000000	0.000000	1.000000	118.000000	0.000000
15159.443325	0.102939	0.574400	-0.026896	79.198097	5.264471	21.801579	0.000000	0.000000	0.000000	0.000000	0.000000	0.000000	-0.007363	-0.005285	-0.003698	0.000000	0.000000	1.000000	118.000000	0.000000
15159.446658	0.102939	0.574400	-0.026896	79.198097	5.264471	21.801579	0.000000	0.000000	0.000000	0.000000	0.000000	0.000000	-0.007363	-0.005285	-0.003698	0.000000	0.000000	1.000000	118.000000	0.000000
15159.449991	0.102956	0.574359	-0.026912	79.198097	5.264471	21.801579	0.000000	0.000000	0.000000	0.000000	0.000000	0.000000	0.005339	-0.012535	-0.004764	0.000000	0.000000	1.000000	118.000000	0.000000
15159.453325	0.102956	0.574359	-0.026912	79.205101	5.259669	21.796612	0.000000	0.000000	0.000000	0.000000	0.000000	0.000000	0.005339	-0.012535	-0.004764	0.000000	0.000000	1.000000	118.000000	0.000000
15159.456658	0.102956	0.574359	-0.026912	79.205101	5.259669	21.796612	0.000000	0.000000	0.000000	0.000000	0.000000	0.000000	0.005339	-0.012535	-0.004764	0.000000	0.000000	1.000000	118.000000	0.000000
15159.459991	0.102956	0.574359	-0.026912	79.205101	5.259669	21.796612	0.000000	0.000000	0.000000	0.000000	0.000000	0.000000	0.005339	-0.012535	-0.004764	0.000000	0.000000	1.000000	118.000000	0.000000
15159.463325	0.102936	0.574271	-0.026998	79.202217	5.263840	21.800547	0.000000	0.000000	0.000000	0.000000	0.000000	0.000000	-0.006183	-0.026422	-0.025829	0.000000	0.000000	1.000000	118.000000	0.000000
15159.466658	0.102936	0.574271	-0.026998	79.202217	5.263840	21.800547	0.000000	0.000000	0.000000	0.000000	0.000000	0.000000	-0.006183	-0.026422	-0.025829	0.000000	0.000000	1.000000	118.000000	0.000000
15159.469991	0.102936	0.574271	-0.026998	79.202217	5.263840	21.800547	0.000000	0.000000	0.000000	0.000000	0.000000	0.000000	-0.006183	-0.026422	-0.025829	0.000000	0.000000	1.000000	118.000000	0.000000
15159.473325	0.102936	0.574271	-0.026998	79.190178	5.276839	21.813143	0.000000	0.000000	0.000000	0.000000	0.000000	0.000000	-0.006183	-0.026422	-0.025829	0.000000	0.000000	1.000000	118.000000	0.000000
15159.476658	0.102928	0.574235	-0.027033	79.190178	5.276839	21.813143	0.000000	0.000000	0.000000	0.000000	0.000000	0.000000	-0.002472	-0.010558	-0.010333	0.000000	0.000000	1.000000	118.000000	0.000000
15159.479991	0.102928	0.574235	-0.027033	79.190178	5.276839	21.813143	0.000000	0.000000	0.000000	0.000000	0.000000	0.000000	-0.002472	-0.010558	-0.010333	0.000000	0.000000	1.000000	118.000000	0.000000
15159.483325	0.102928	0.574235	-0.027033	79.168182	5.298721	21.834549	0.000000	0.000000	0.000000	0.000000	0.000000	0.000000	-0.002472	-0.010558	-0.010333	0.000000	0.000000	1.000000	118.000000	0.000000
15159.486658	0.102928	0.574235	-0.027033	79.168182	5.298721	21.834549	0.000000	0.000000	0.000000	0.000000	0.000000	0.000000	-0.002472	-0.010558	-0.010333	0.000000	0.000000	1.000000	118.000000	0.000000
15159.489991	0.102903	0.574218	-0.027045	79.168182	5.298721	21.834549	0.000000	0.000000	0.000000	0.000000	0.000000	0.000000	-0.007361	-0.005300	-0.003702	0.000000	0.000000	1.000000	118.000000	0.000000
15159.493325	0.102903	0.574218	-0.027045	79.136284	5.326677	21.864683	0.000000	0.000000	0.000000	0.000000	0.000000	0.000000	-0.007361	-0.005300	-0.003702	0.000000	0.000000	1.000000	118.000000	0.000000
15159.496658	0.102903	0.574218	-0.027045	79.136284	5.326677	21.864683	0.000000	0.000000	0.000000	0.000000	0.000000	0.000000	-0.007361	-0.005300	-0.003702	0.000000	0.000000	1.000000	118.000000	0.000000
15159.499991	0.102903	0.574218	-0.027045	79.136284	5.326677	21.864683	0.000000	0.000000	0.000000	0.000000	0.000000	0.000000	-0.007361	-0.005300	-0.003702	0.000000	0.000000	1.000000	118.000000	0.000000
15159.503325	0.102883	0.574218	-0.027040	79.102066	5.356622	21.896757	0.000000	0.000000	0.000000	0.000000	0.000000	0.000000	-0.006128	-0.000007	0.001465	0.000000	0.000000	1.000000	118.000000	0.000000
15159.506658	0.102883	0.574218	-0.027040	79.102066	5.356622	21.896757	0.000000	0.000000	0.000000	0.000000	0.000000	0.000000	-0.006128	-0.000007	0.001465	0.000000	0.000000	1.000000	118.000000	0.000000
15159.509991	0.102883	0.574218	-0.027040	79.102066	5.356622	21.896757	0.000000	0.000000	0.000000	0.000000	0.000000	0.000000	-0.006128	-0.000007	0.001465	0.000000	0.000000	1.000000	118.000000	0.000000
15159.513325	0.102883	0.574218	-0.027040	79.064796	5.391349	21.930944	0.000000	0.000000	0.000000	0.000000	0.000000	0.000000	-0.006128	-0.000007	0.001465	0.000000	0.000000	1.000000	118.000000	0.000000
15159.516658	0.102870	0.574253	-0.027001	79.064796	5.391349	21.930944	0.000000	0.000000	0.000000	0.000000	0.000000	0.000000	-0.003656	0.010558	0.011800	0.000000	0.000000	1.000000	118.000000	0.000000
15159.519991	0.102870	0.574253	-0.027001	79.064796	5.391349	21.930944	0.000000	0.000000	0.000000	0.000000	0.000000	0.000000	-0.003656	0.010558	0.011800	0.000000	0.000000	1.000000	118.000000	0.000000
15159.523325	0.102870	0.574253	-0.027001	79.033516	5.414104	21.958784	0.000000	0.000000	0.000000	0.000000	0.000000	0.000000	-0.003656	0.010558	0.011800	0.000000	0.000000	1.000000	118.000000	0.000000
15159.526658	0.102870	0.574253	-0.027001	79.033516	5.414104	21.958784	0.000000	0.000000	0.000000	0.000000	0.000000	0.000000	-0.003656	0.010558	0.011800	0.000000	0.000000	1.000000	118.000000	0.000000
15159.529991	0.102860	0.574264	-0.026955	79.033516	5.414104	21.958784	0.000000	0.000000	0.000000	0.000000	0.000000	0.000000	-0.003208	0.003340	0.013664	0.000000	0.000000	1.000000	118.000000	0.000000
15159.533325	0.102860	0.574264	-0.026955	79.025032	5.418038	21.965487	0.000000	0.000000	0.000000	0.000000	0.000000	0.000000	-0.003208	0.003340	0.013664	0.000000	0.000000	1.000000	118.000000	0.000000
15159.536658	0.102860	0.574264	-0.026955	79.025032	5.418038	21.965487	0.000000	0.000000	0.000000	0.000000	0.000000	0.000000	-0.003208	0.003340	0.013664	0.000000	0.000000	1.000000	118.000000	0.000000
15159.539991	0.102860	0.574264	-0.026955	79.025032	5.418038	21.965487	0.000000	0.000000	0.000000	0.000000	0.000000	0.000000	-0.003208	0.003340	0.013664	0.000000	0.000000	1.000000	118.000000	0.000000
15159.543325	0.102794	0.574335	-0.026867	79.018845	5.414375	21.970066	0.000000	0.000000	0.000000	0.000000	0.000000	0.000000	-0.019573	0.021127	0.026523	0.000000	0.000000	1.000000	118.000000	0.000000
15159.546658	0.102794	0.574335	-0.026867	79.018845	5.414375	21.970066	0.000000	0.000000	0.000000	0.000000	0.000000	0.000000	-0.019573	0.021127	0.026523	0.000000	0.000000	1.000000	118.000000	0.000000
15159.549991	0.102794	0.574335	-0.026867	79.018845	5.414375	21.970066	0.000000	0.000000	0.000000	0.000000	0.000000	0.000000	-0.019573	0.021127	0.026523	0.000000	0.000000	1.000000	118.000000	0.000000
15159.553325	0.102794	0.574335	-0.026867	79.012619	5.413436	21.974642	0.000000	0.000000	0.000000	0.000000	0.000000	0.000000	-0.019573	0.021127	0.026523	0.000000	0.000000	1.000000	118.000000	0.000000
15159.556658	0.102741	0.574370	-0.026818	79.012619	5.413436	21.974642	0.000000	0.000000	0.000000	0.000000	0.000000	0.000000	-0.015918	0.010575	0.014722	0.000000	0.000000	1.000000	118.000000	0.000000
15159.559991	0.102741	0.574370	-0.026818	79.012619	5.413436	21.974642	0.000000	0.000000	0.000000	0.000000	0.000000	0.000000	-0.015918	0.010575	0.014722	0.000000	0.000000	1.000000	118.000000	0.000000
15159.563325	0.102741	0.574370	-0.026818	79.004128	5.409178	21.981316	0.000000	0.000000	0.000000	0.000000	0.000000	0.000000	-0.015918	0.010575	0.014722	0.000000	0.000000	1.000000	118.000000	0.000000
15159.566658	0.102741	0.574370	-0.026818	79.004128	5.409178	21.981316	0.000000	0.000000	0.000000	0.000000	0.000000	0.000000	-0.015918	0.010575	0.014722	0.000000	0.000000	1.000000	118.000000	0.000000
15159.569991	0.102683	0.574412	-0.026792	79.004128	5.409178	21.981316	0.000000	0.000000	0.000000	0.000000	0.000000	0.000000	-0.017600	0.012531	0.007685	0.000000	0.000000	1.000000	118.000000	0.000000
15159.573325	0.102683	0.574412	-0.026792	78.997932	5.402792	21.985895	0.000000	0.000000	0.000000	0.000000	0.000000	0.000000	-0.017600	0.012531	0.007685	0.000000	0.000000	1.000000	118.000000	0.000000
15159.576658	0.102683	0.574412	-0.026792	78.997932	5.402792	21.985895	0.000000	0.000000	0.000000	0.000000	0.000000	0.000000	-0.017600	0.012531	0.007685	0.000000	0.000000	1.000000	118.000000	0.000000
15159.579991	0.102683	0.574412	-0.026792	78.997932	5.402792	21.985895	0.000000	0.000000	0.000000	0.000000	0.000000	0.000000	-0.017600	0.012531	0.007685	0.000000	0.000000	1.000000	118.000000	0.000000
15159.583325	0.102495	0.574482	-0.026675	78.994843	5.391431	21.988176	0.000000	0.000000	0.000000	0.000000	0.000000	0.000000	-0.056379	0.021163	0.035269	0.000000	0.000000	1.000000	118.000000	0.000000
15159.586658	0.102495	0.574482	-0.026675	78.994843	5.391431	21.988176	0.000000	0.000000	0.000000	0.000000	0.000000	0.000000	-0.056379	0.021163	0.035269	0.000000	0.000000	1.000000	118.000000	0.000000
15159.589991	0.102495	0.574482	-0.026675	78.994843	5.391431	21.988176	0.000000	0.000000	0.000000	0.000000	0.000000	0.000000	-0.056379	0.021163	0.035269	0.000000	0.000000	1.000000	118.000000	0.000000
15159.593325	0.102376	0.574500	-0.026628	78.988670	5.379593	21.992741	0.000000	0.000000	0.000000	0.000000	0.000000	0.000000	-0.035562	0.005265	0.013917	0.000000	0.000000	1.000000	118.000000	0.000000
15159.596658	0.102376	0.574500	-0.026628	78.988670	5.379593	21.992741	0.000000	0.000000	0.000000	0.000000	0.000000	0.000000	-0.035562	0.005265	0.013917	0.000000	0.000000	1.000000	118.000000	0.000000
15159.599991	0.102376	0.574500	-0.026628	78.988670	5.379593	21.992741	0.000000	0.000000	0.000000	0.000000	0.000000	0.000000	-0.035562	0.005265	0.013917	0.000000	0.000000	1.000000	118.000000	0.000000
15159.603325	0.102376	0.574500	-0.026628	78.982437	5.367747	21.997295	0.000000	0.000000	0.000000	0.000000	0.000000	0.000000	-0.035562	0.005265	0.013917	0.000000	0.000000	1.000000	118.000000	0.000000
15159.606658	0.102256	0.574541	-0.026588	78.982437	5.367747	21.997295	0.000000	0.000000	0.000000	0.000000	0.000000	0.000000	-0.036008	0.012551	0.012036	0.000000	0.000000	1.000000	118.000000	0.000000
15159.609991	0.102256	0.574541	-0.026588	78.982437	5.367747	21.997295	0.000000	0.000000	0.000000	0.000000	0.000000	0.000000	-0.036008	0.012551	0.012036	0.000000	0.000000	1.000000	118.000000	0.000000
15159.613325	0.102147	0.574570	-0.026501	78.976273	5.355901	22.001858	0.000000	0.000000	0.000000	0.000000	0.000000	0.000000	-0.032677	0.008622	0.026097	0.000000	0.000000	1.000000	118.000000	0.000000
15159.616658	0.102147	0.574570	-0.026501	78.976273	5.355901	22.001858	0.000000	0.000000	0.000000	0.000000	0.000000	0.000000	-0.032677	0.008622	0.026097	0.000000	0.000000	1.000000	118.000000	0.000000
15159.619991	0.102147	0.574570	-0.026501	78.976273	5.355901	22.001858	0.000000	0.000000	0.000000	0.000000	0.000000	0.000000	-0.032677	0.008622	0.026097	0.000000	0.000000	1.000000	118.000000	0.000000
15159.623325	0.102147	0.574570	-0.026501	78.970505	5.360100	22.023327	0.000000	0.000000	0.000000	0.000000	0.000000	0.000000	-0.032677	0.008622	0.026097	0.000000	0.000000	1.000000	118.000000	0.000000
15159.626658	0.102068	0.574612	-0.026471	78.970505	5.360100	22.023327	0.000000	0.000000	0.000000	0.000000	0.000000	0.000000	-0.023754	0.012546	0.009108	0.000000	0.000000	1.000000	118.000000	0.000000
15159.629991	0.102068	0.574612	-0.026471	78.970505	5.360100	22.023327	0.000000	0.000000	0.000000	0.000000	0.000000	0.000000	-0.023754	0.012546	0.009108	0.000000	0.000000	1.000000	118.000000	0.000000
15159.633325	0.102068	0.574612	-0.026471	78.964775	5.369719	22.044785	0.000000	0.000000	0.000000	0.000000	0.000000	0.000000	-0.023754	0.012546	0.009108	0.000000	0.000000	1.000000	118.000000	0.000000
15159.636658	0.102068	0.574612	-0.026471	78.964775	5.369719	22.044785	0.000000	0.000000	0.000000	0.000000	0.000000	0.000000	-0.023754	0.012546	0.009108	0.000000	0.000000	1.000000	118.000000	0.000000
15159.639991	0.102015	0.574647	-0.026422	78.964775	5.369719	22.044785	0.000000	0.000000	0.000000	0.000000	0.000000	0.000000	-0.015959	0.010577	0.014687	0.000000	0.000000	1.000000	118.000000	0.000000
15159.643325	0.102015	0.574647	-0.026422	78.958565	5.371439	22.049307	0.000000	0.000000	0.000000	0.000000	0.000000	0.000000	-0.015959	0.010577	0.014687	0.000000	0.000000	1.000000	118.000000	0.000000
15159.646658	0.102015	0.574647	-0.026422	78.958565	5.371439	22.049307	0.000000	0.000000	0.000000	0.000000	0.000000	0.000000	-0.015959	0.010577	0.014687	0.000000	0.000000	1.000000	118.000000	0.000000
15159.649991	0.102015	0.574647	-0.026422	78.958565	5.371439	22.049307	0.000000	0.000000	0.000000	0.000000	0.000000	0.000000	-0.015959	0.010577	0.014687	0.000000	0.000000	1.000000	118.000000	0.000000
15159.653325	0.102016	0.574715	-0.026510	78.954025	5.378383	22.053455	0.000000	0.000000	0.000000	0.000000	0.000000	0.000000	0.000248	0.020389	-0.026311	0.000000	0.000000	1.000000	118.000000	0.000000
15159.656658	0.102016	0.574715	-0.026510	78.954025	5.378383	22.053455	0.000000	0.000000	0.000000	0.000000	0.000000	0.000000	0.000248	0.020389	-0.026311	0.000000	0.000000	1.000000	118.000000	0.000000
15159.659991	0.102016	0.574715	-0.026510	78.954025	5.378383	22.053455	0.000000	0.000000	0.000000	0.000000	0.000000	0.000000	0.000248	0.020389	-0.026311	0.000000	0.000000	1.000000	118.000000	0.000000
15159.663325	0.102016	0.574715	-0.026510	78.928093	5.404359	22.076361	0.000000	0.000000	0.000000	0.000000	0.000000	0.000000	0.000248	0.020389	-0.026311	0.000000	0.000000	1.000000	118.000000	0.000000
15159.666658	0.101998	0.574759	-0.026586	78.928093	5.404359	22.076361	0.000000	0.000000	0.000000	0.000000	0.000000	0.000000	-0.005446	0.013133	-0.022986	0.000000	0.000000	1.000000	118.000000	0.000000
15159.669991	0.101998	0.574759	-0.026586	78.928093	5.404359	22.076361	0.000000	0.000000	0.000000	0.000000	0.000000	0.000000	-0.005446	0.013133	-0.022986	0.000000	0.000000	1.000000	118.000000	0.000000
15159.673325	0.101998	0.574759	-0.026586	78.867302	5.463365	22.131508	0.000000	0.000000	0.000000	0.000000	0.000000	0.000000	-0.005446	0.013133	-0.022986	0.000000	0.000000	1.000000	118.000000	0.000000
15159.676658	0.101998	0.574759	-0.026586	78.867302	5.463365	22.131508	0.000000	0.000000	0.000000	0.000000	0.000000	0.000000	-0.005446	0.013133	-0.022986	0.000000	0.000000	1.000000	118.000000	0.000000
15159.679991	0.101981	0.574781	-0.026749	78.867302	5.463365	22.131508	0.000000	0.000000	0.000000	0.000000	0.000000	0.000000	-0.005096	0.006490	-0.048841	0.000000	0.000000	1.000000	118.000000	0.000000
15159.683325	0.101981	0.574781	-0.026749	78.751572	5.561625	22.225899	0.000000	0.000000	0.000000	0.000000	0.000000	0.000000	-0.005096	0.006490	-0.048841	0.000000	1.000000	1.000000	118.000000	0.000000
15159.686658	0.101981	0.574781	-0.026749	78.751572	5.561625	22.225899	0.000000	0.000000	0.000000	0.000000	0.000000	0.000000	-0.005096	0.006490	-0.048841	0.000000	1.000000	1.000000	118.000000	0.000000
