# Supplementary material for: Haptic Guidance Needs to Be Intuitive Not Just Informative to Improve Human Motor Accuracy
Source: PLoS One. 2016 Mar 16;11(3):e0150912. doi: 10.1371/journal.pone.0150912 (PMC4794196; doi:10.1371/journal.pone.0150912)
Supplement: S1 Data — (ZIP) [file pone.0150912.s001.zip › Subject6/exp1_0119.txt]

Time	PosX	PosY	PosZ	RotX	RotY	RotZ	ForceX	ForceY	ForceZ	MomentX	MomentY	MomentZ	VelocityX	VelocityY	VelocityZ	CalibratedWeight	ButtonDown	Condition	Trial	Visual
15161.330874	0.000922	0.489794	0.248064	74.978844	35.029083	35.164886	0.000000	0.000000	0.000000	0.000000	0.000000	0.000000	-0.010100	-0.030884	-0.041456	0.000000	1.000000	1.000000	119.000000	1.000000
15161.334208	0.000922	0.489794	0.248064	74.970619	35.197872	35.210918	0.000000	0.000000	0.000000	0.000000	0.000000	0.000000	-0.010100	-0.030884	-0.041456	0.000000	1.000000	1.000000	119.000000	1.000000
15161.337541	0.000922	0.489654	0.247960	74.970619	35.197872	35.210918	0.000000	0.000000	0.000000	0.000000	0.000000	0.000000	-0.000041	-0.041989	-0.031437	0.000000	1.000000	1.000000	119.000000	1.000000
15161.340874	0.000922	0.489654	0.247960	74.970619	35.197872	35.210918	0.000000	0.000000	0.000000	0.000000	0.000000	0.000000	-0.000041	-0.041989	-0.031437	0.000000	1.000000	1.000000	119.000000	1.000000
15161.344208	0.000922	0.489654	0.247960	74.987465	35.249153	35.177696	0.000000	0.000000	0.000000	0.000000	0.000000	0.000000	-0.000041	-0.041989	-0.031437	0.000000	1.000000	1.000000	119.000000	1.000000
15161.347541	0.000922	0.489654	0.247960	74.987465	35.249153	35.177696	0.000000	0.000000	0.000000	0.000000	0.000000	0.000000	-0.000041	-0.041989	-0.031437	0.000000	1.000000	1.000000	119.000000	1.000000
15161.350874	0.000922	0.489513	0.247823	74.987465	35.249153	35.177696	0.000000	0.000000	0.000000	0.000000	0.000000	0.000000	-0.000054	-0.042419	-0.040971	0.000000	1.000000	1.000000	119.000000	1.000000
15161.354208	0.000922	0.489513	0.247823	75.007927	35.305752	35.177631	0.000000	0.000000	0.000000	0.000000	0.000000	0.000000	-0.000054	-0.042419	-0.040971	0.000000	1.000000	1.000000	119.000000	1.000000
15161.357541	0.000922	0.489513	0.247823	75.007927	35.305752	35.177631	0.000000	0.000000	0.000000	0.000000	0.000000	0.000000	-0.000054	-0.042419	-0.040971	0.000000	1.000000	1.000000	119.000000	1.000000
15161.360874	0.000922	0.489513	0.247823	75.007927	35.305752	35.177631	0.000000	0.000000	0.000000	0.000000	0.000000	0.000000	-0.000054	-0.042419	-0.040971	0.000000	1.000000	1.000000	119.000000	1.000000
15161.364208	0.001022	0.489213	0.247598	75.025833	35.355717	35.202602	0.000000	0.000000	0.000000	0.000000	0.000000	0.000000	0.030023	-0.089901	-0.067498	0.000000	1.000000	1.000000	119.000000	1.000000
15161.367541	0.001022	0.489213	0.247598	75.025833	35.355717	35.202602	0.000000	0.000000	0.000000	0.000000	0.000000	0.000000	0.030023	-0.089901	-0.067498	0.000000	1.000000	1.000000	119.000000	1.000000
15161.370874	0.001022	0.489213	0.247598	75.025833	35.355717	35.202602	0.000000	0.000000	0.000000	0.000000	0.000000	0.000000	0.030023	-0.089901	-0.067498	0.000000	1.000000	1.000000	119.000000	1.000000
15161.374208	0.001056	0.489073	0.247493	75.043709	35.408512	35.235668	0.000000	0.000000	0.000000	0.000000	0.000000	0.000000	0.009990	-0.041942	-0.031521	0.000000	1.000000	1.000000	119.000000	1.000000
15161.377541	0.001056	0.489073	0.247493	75.043709	35.408512	35.235668	0.000000	0.000000	0.000000	0.000000	0.000000	0.000000	0.009990	-0.041942	-0.031521	0.000000	1.000000	1.000000	119.000000	1.000000
15161.380874	0.001056	0.489073	0.247493	75.043709	35.408512	35.235668	0.000000	0.000000	0.000000	0.000000	0.000000	0.000000	0.009990	-0.041942	-0.031521	0.000000	1.000000	1.000000	119.000000	1.000000
15161.384208	0.001056	0.489073	0.247493	75.061592	35.456005	35.276848	0.000000	0.000000	0.000000	0.000000	0.000000	0.000000	0.009990	-0.041942	-0.031521	0.000000	1.000000	1.000000	119.000000	1.000000
15161.387541	0.001089	0.488934	0.247388	75.061592	35.456005	35.276848	0.000000	0.000000	0.000000	0.000000	0.000000	0.000000	0.009987	-0.041923	-0.031536	0.000000	1.000000	1.000000	119.000000	1.000000
15161.390874	0.001089	0.488934	0.247388	75.061592	35.456005	35.276848	0.000000	0.000000	0.000000	0.000000	0.000000	0.000000	0.009987	-0.041923	-0.031536	0.000000	1.000000	1.000000	119.000000	1.000000
15161.394208	0.001089	0.488934	0.247388	75.076866	35.499500	35.319054	0.000000	0.000000	0.000000	0.000000	0.000000	0.000000	0.009987	-0.041923	-0.031536	0.000000	1.000000	1.000000	119.000000	1.000000
15161.397541	0.001089	0.488934	0.247388	75.076866	35.499500	35.319054	0.000000	0.000000	0.000000	0.000000	0.000000	0.000000	0.009987	-0.041923	-0.031536	0.000000	1.000000	1.000000	119.000000	1.000000
15161.400874	0.001089	0.488814	0.247298	75.076866	35.499500	35.319054	0.000000	0.000000	0.000000	0.000000	0.000000	0.000000	-0.000042	-0.035935	-0.027029	0.000000	1.000000	1.000000	119.000000	1.000000
15161.404208	0.001089	0.488814	0.247298	75.090729	35.529301	35.348450	0.000000	0.000000	0.000000	0.000000	0.000000	0.000000	-0.000042	-0.035935	-0.027029	0.000000	1.000000	1.000000	119.000000	1.000000
15161.407541	0.001089	0.488814	0.247298	75.090729	35.529301	35.348450	0.000000	0.000000	0.000000	0.000000	0.000000	0.000000	-0.000042	-0.035935	-0.027029	0.000000	1.000000	1.000000	119.000000	1.000000
15161.410874	0.001089	0.488814	0.247298	75.090729	35.529301	35.348450	0.000000	0.000000	0.000000	0.000000	0.000000	0.000000	-0.000042	-0.035935	-0.027029	0.000000	1.000000	1.000000	119.000000	1.000000
15161.414208	0.001088	0.488653	0.247146	75.103462	35.563423	35.383759	0.000000	0.000000	0.000000	0.000000	0.000000	0.000000	-0.000070	-0.048315	-0.045595	0.000000	0.000000	1.000000	119.000000	1.000000
15161.417541	0.001088	0.488653	0.247146	75.103462	35.563423	35.383759	0.000000	0.000000	0.000000	0.000000	0.000000	0.000000	-0.000070	-0.048315	-0.045595	0.000000	0.000000	1.000000	119.000000	1.000000
15161.420874	0.001088	0.488653	0.247146	75.103462	35.563423	35.383759	0.000000	0.000000	0.000000	0.000000	0.000000	0.000000	-0.000070	-0.048315	-0.045595	0.000000	0.000000	1.000000	119.000000	1.000000
15161.424208	0.001088	0.488653	0.247146	75.116219	35.594875	35.419121	0.000000	0.000000	0.000000	0.000000	0.000000	0.000000	-0.000070	-0.048315	-0.045595	0.000000	0.000000	1.000000	119.000000	1.000000
15161.427541	0.001055	0.488590	0.247037	75.116219	35.594875	35.419121	0.000000	0.000000	0.000000	0.000000	0.000000	0.000000	-0.010079	-0.018804	-0.032585	0.000000	0.000000	1.000000	119.000000	1.000000
15161.430874	0.001055	0.488590	0.247037	75.116219	35.594875	35.419121	0.000000	0.000000	0.000000	0.000000	0.000000	0.000000	-0.010079	-0.018804	-0.032585	0.000000	0.000000	1.000000	119.000000	1.000000
15161.434208	0.001055	0.488590	0.247037	75.131493	35.633236	35.461620	0.000000	0.000000	0.000000	0.000000	0.000000	0.000000	-0.010079	-0.018804	-0.032585	0.000000	0.000000	1.000000	119.000000	1.000000
15161.437541	0.001055	0.488590	0.247037	75.131493	35.633236	35.461620	0.000000	0.000000	0.000000	0.000000	0.000000	0.000000	-0.010079	-0.018804	-0.032585	0.000000	0.000000	1.000000	119.000000	1.000000
15161.440874	0.001021	0.488544	0.246880	75.131493	35.633236	35.461620	0.000000	0.000000	0.000000	0.000000	0.000000	0.000000	-0.010097	-0.013661	-0.047159	0.000000	0.000000	1.000000	119.000000	1.000000
15161.444208	0.001021	0.488544	0.246880	75.146767	35.668964	35.504211	0.000000	0.000000	0.000000	0.000000	0.000000	0.000000	-0.010097	-0.013661	-0.047159	0.000000	0.000000	1.000000	119.000000	1.000000
15161.447541	0.001021	0.488544	0.246880	75.146767	35.668964	35.504211	0.000000	0.000000	0.000000	0.000000	0.000000	0.000000	-0.010097	-0.013661	-0.047159	0.000000	0.000000	1.000000	119.000000	1.000000
15161.450874	0.001021	0.488544	0.246880	75.146767	35.668964	35.504211	0.000000	0.000000	0.000000	0.000000	0.000000	0.000000	-0.010097	-0.013661	-0.047159	0.000000	0.000000	1.000000	119.000000	1.000000
15161.454208	0.000854	0.488582	0.246416	75.164574	35.708939	35.546032	0.000000	0.000000	0.000000	0.000000	0.000000	0.000000	-0.050302	0.011133	-0.139084	0.000000	0.000000	1.000000	119.000000	1.000000
15161.457541	0.000854	0.488582	0.246416	75.164574	35.708939	35.546032	0.000000	0.000000	0.000000	0.000000	0.000000	0.000000	-0.050302	0.011133	-0.139084	0.000000	0.000000	1.000000	119.000000	1.000000
15161.460874	0.000854	0.488582	0.246416	75.164574	35.708939	35.546032	0.000000	0.000000	0.000000	0.000000	0.000000	0.000000	-0.050302	0.011133	-0.139084	0.000000	0.000000	1.000000	119.000000	1.000000
15161.464208	0.000854	0.488582	0.246416	75.183441	35.747486	35.534252	0.000000	0.000000	0.000000	0.000000	0.000000	0.000000	-0.050302	0.011133	-0.139084	0.000000	0.000000	1.000000	119.000000	1.000000
15161.467541	0.000786	0.488644	0.246095	75.183441	35.747486	35.534252	0.000000	0.000000	0.000000	0.000000	0.000000	0.000000	-0.020148	0.018797	-0.096518	0.000000	0.000000	1.000000	119.000000	1.000000
15161.470874	0.000786	0.488644	0.246095	75.183441	35.747486	35.534252	0.000000	0.000000	0.000000	0.000000	0.000000	0.000000	-0.020148	0.018797	-0.096518	0.000000	0.000000	1.000000	119.000000	1.000000
15161.474208	0.000786	0.488644	0.246095	75.207024	35.779068	35.318535	0.000000	0.000000	0.000000	0.000000	0.000000	0.000000	-0.020148	0.018797	-0.096518	0.000000	0.000000	1.000000	119.000000	1.000000
15161.477541	0.000786	0.488644	0.246095	75.207024	35.779068	35.318535	0.000000	0.000000	0.000000	0.000000	0.000000	0.000000	-0.020148	0.018797	-0.096518	0.000000	0.000000	1.000000	119.000000	1.000000
15161.480874	0.000652	0.488781	0.245706	75.207024	35.779068	35.318535	0.000000	0.000000	0.000000	0.000000	0.000000	0.000000	-0.040170	0.040956	-0.116719	0.000000	0.000000	1.000000	119.000000	1.000000
15161.484208	0.000452	0.488971	0.245234	75.233116	35.815014	35.022392	0.000000	0.000000	0.000000	0.000000	0.000000	0.000000	-0.060151	0.057091	-0.141516	0.000000	0.000000	1.000000	119.000000	1.000000
15161.487541	0.000452	0.488971	0.245234	75.233116	35.815014	35.022392	0.000000	0.000000	0.000000	0.000000	0.000000	0.000000	-0.060151	0.057091	-0.141516	0.000000	0.000000	1.000000	119.000000	1.000000
15161.490874	0.000452	0.488971	0.245234	75.233116	35.815014	35.022392	0.000000	0.000000	0.000000	0.000000	0.000000	0.000000	-0.060151	0.057091	-0.141516	0.000000	0.000000	1.000000	119.000000	1.000000
15161.494208	0.000085	0.489235	0.244694	75.255974	35.850391	34.855747	0.000000	0.000000	0.000000	0.000000	0.000000	0.000000	-0.110055	0.079133	-0.161882	0.000000	0.000000	1.000000	119.000000	1.000000
15161.497541	0.000085	0.489235	0.244694	75.255974	35.850391	34.855747	0.000000	0.000000	0.000000	0.000000	0.000000	0.000000	-0.110055	0.079133	-0.161882	0.000000	0.000000	1.000000	119.000000	1.000000
15161.500874	0.000085	0.489235	0.244694	75.255974	35.850391	34.855747	0.000000	0.000000	0.000000	0.000000	0.000000	0.000000	-0.110055	0.079133	-0.161882	0.000000	0.000000	1.000000	119.000000	1.000000
15161.504208	-0.000348	0.489572	0.244086	75.277725	35.879383	34.846764	0.000000	0.000000	0.000000	0.000000	0.000000	0.000000	-0.129852	0.101101	-0.182393	0.000000	0.000000	1.000000	119.000000	1.000000
15161.507541	-0.000348	0.489572	0.244086	75.277725	35.879383	34.846764	0.000000	0.000000	0.000000	0.000000	0.000000	0.000000	-0.129852	0.101101	-0.182393	0.000000	0.000000	1.000000	119.000000	1.000000
15161.510874	-0.000348	0.489572	0.244086	75.277725	35.879383	34.846764	0.000000	0.000000	0.000000	0.000000	0.000000	0.000000	-0.129852	0.101101	-0.182393	0.000000	0.000000	1.000000	119.000000	1.000000
15161.514208	-0.000348	0.489572	0.244086	75.295830	35.903118	34.900425	0.000000	0.000000	0.000000	0.000000	0.000000	0.000000	-0.129852	0.101101	-0.182393	0.000000	0.000000	1.000000	119.000000	1.000000
15161.517541	-0.000846	0.490002	0.243425	75.295830	35.903118	34.900425	0.000000	0.000000	0.000000	0.000000	0.000000	0.000000	-0.149564	0.128933	-0.198507	0.000000	0.000000	1.000000	119.000000	1.000000
15161.520874	-0.000846	0.490002	0.243425	75.295830	35.903118	34.900425	0.000000	0.000000	0.000000	0.000000	0.000000	0.000000	-0.149564	0.128933	-0.198507	0.000000	0.000000	1.000000	119.000000	1.000000
15161.524208	-0.001443	0.490504	0.242693	75.304161	35.960133	34.983223	0.000000	0.000000	0.000000	0.000000	0.000000	0.000000	-0.179143	0.150695	-0.219325	0.000000	0.000000	1.000000	119.000000	1.000000
15161.527541	-0.001443	0.490504	0.242693	75.304161	35.960133	34.983223	0.000000	0.000000	0.000000	0.000000	0.000000	0.000000	-0.179143	0.150695	-0.219325	0.000000	0.000000	1.000000	119.000000	1.000000
15161.530874	-0.001443	0.490504	0.242693	75.304161	35.960133	34.983223	0.000000	0.000000	0.000000	0.000000	0.000000	0.000000	-0.179143	0.150695	-0.219325	0.000000	0.000000	1.000000	119.000000	1.000000
15161.534208	-0.002072	0.491136	0.241906	75.288124	36.090069	35.152103	0.000000	0.000000	0.000000	0.000000	0.000000	0.000000	-0.188675	0.189752	-0.236312	0.000000	0.000000	1.000000	119.000000	1.000000
15161.537541	-0.002072	0.491136	0.241906	75.288124	36.090069	35.152103	0.000000	0.000000	0.000000	0.000000	0.000000	0.000000	-0.188675	0.189752	-0.236312	0.000000	0.000000	1.000000	119.000000	1.000000
15161.540874	-0.002072	0.491136	0.241906	75.288124	36.090069	35.152103	0.000000	0.000000	0.000000	0.000000	0.000000	0.000000	-0.188675	0.189752	-0.236312	0.000000	0.000000	1.000000	119.000000	1.000000
15161.544208	-0.002700	0.491899	0.241061	75.229294	36.333439	35.436897	0.000000	0.000000	0.000000	0.000000	0.000000	0.000000	-0.188184	0.228647	-0.253455	0.000000	0.000000	1.000000	119.000000	1.000000
15161.547541	-0.002700	0.491899	0.241061	75.229294	36.333439	35.436897	0.000000	0.000000	0.000000	0.000000	0.000000	0.000000	-0.188184	0.228647	-0.253455	0.000000	0.000000	1.000000	119.000000	1.000000
15161.550874	-0.002700	0.491899	0.241061	75.229294	36.333439	35.436897	0.000000	0.000000	0.000000	0.000000	0.000000	0.000000	-0.188184	0.228647	-0.253455	0.000000	0.000000	1.000000	119.000000	1.000000
15161.554208	-0.003358	0.492788	0.240126	75.132057	36.697075	35.815750	0.000000	0.000000	0.000000	0.000000	0.000000	0.000000	-0.197529	0.266819	-0.280504	0.000000	0.000000	1.000000	119.000000	1.000000
15161.557541	-0.003358	0.492788	0.240126	75.132057	36.697075	35.815750	0.000000	0.000000	0.000000	0.000000	0.000000	0.000000	-0.197529	0.266819	-0.280504	0.000000	0.000000	1.000000	119.000000	1.000000
15161.560874	-0.003358	0.492788	0.240126	75.132057	36.697075	35.815750	0.000000	0.000000	0.000000	0.000000	0.000000	0.000000	-0.197529	0.266819	-0.280504	0.000000	0.000000	1.000000	119.000000	1.000000
15161.564208	-0.004113	0.493822	0.239082	75.014252	37.084702	36.215149	0.000000	0.000000	0.000000	0.000000	0.000000	0.000000	-0.226559	0.310192	-0.313109	0.000000	0.000000	1.000000	119.000000	1.000000
15161.567541	-0.004113	0.493822	0.239082	75.014252	37.084702	36.215149	0.000000	0.000000	0.000000	0.000000	0.000000	0.000000	-0.226559	0.310192	-0.313109	0.000000	0.000000	1.000000	119.000000	1.000000
15161.570874	-0.004113	0.493822	0.239082	75.014252	37.084702	36.215149	0.000000	0.000000	0.000000	0.000000	0.000000	0.000000	-0.226559	0.310192	-0.313109	0.000000	0.000000	1.000000	119.000000	1.000000
15161.574208	-0.004997	0.494999	0.237928	74.895432	37.470844	36.616753	0.000000	0.000000	0.000000	0.000000	0.000000	0.000000	-0.265245	0.353223	-0.346258	0.000000	0.000000	1.000000	119.000000	1.000000
15161.577541	-0.004997	0.494999	0.237928	74.895432	37.470844	36.616753	0.000000	0.000000	0.000000	0.000000	0.000000	0.000000	-0.265245	0.353223	-0.346258	0.000000	0.000000	1.000000	119.000000	1.000000
15161.580874	-0.004997	0.494999	0.237928	74.895432	37.470844	36.616753	0.000000	0.000000	0.000000	0.000000	0.000000	0.000000	-0.265245	0.353223	-0.346258	0.000000	0.000000	1.000000	119.000000	1.000000
15161.584208	-0.006042	0.496295	0.236581	74.788834	37.827671	36.911545	0.000000	0.000000	0.000000	0.000000	0.000000	0.000000	-0.313276	0.388781	-0.404020	0.000000	0.000000	1.000000	119.000000	1.000000
15161.587541	-0.006042	0.496295	0.236581	74.788834	37.827671	36.911545	0.000000	0.000000	0.000000	0.000000	0.000000	0.000000	-0.313276	0.388781	-0.404020	0.000000	0.000000	1.000000	119.000000	1.000000
15161.590874	-0.006042	0.496295	0.236581	74.788834	37.827671	36.911545	0.000000	0.000000	0.000000	0.000000	0.000000	0.000000	-0.313276	0.388781	-0.404020	0.000000	0.000000	1.000000	119.000000	1.000000
15161.594208	-0.007179	0.497728	0.235055	74.707870	38.346573	37.374008	0.000000	0.000000	0.000000	0.000000	0.000000	0.000000	-0.341084	0.429744	-0.457864	0.000000	0.000000	1.000000	119.000000	1.000000
15161.597541	-0.007179	0.497728	0.235055	74.707870	38.346573	37.374008	0.000000	0.000000	0.000000	0.000000	0.000000	0.000000	-0.341084	0.429744	-0.457864	0.000000	0.000000	1.000000	119.000000	1.000000
15161.600874	-0.007179	0.497728	0.235055	74.707870	38.346573	37.374008	0.000000	0.000000	0.000000	0.000000	0.000000	0.000000	-0.341084	0.429744	-0.457864	0.000000	0.000000	1.000000	119.000000	1.000000
15161.604208	-0.008472	0.499295	0.233346	74.687576	39.282558	38.164440	0.000000	0.000000	0.000000	0.000000	0.000000	0.000000	-0.388091	0.470041	-0.512752	0.000000	0.000000	1.000000	119.000000	1.000000
15161.607541	-0.008472	0.499295	0.233346	74.687576	39.282558	38.164440	0.000000	0.000000	0.000000	0.000000	0.000000	0.000000	-0.388091	0.470041	-0.512752	0.000000	0.000000	1.000000	119.000000	1.000000
15161.610874	-0.008472	0.499295	0.233346	74.687576	39.282558	38.164440	0.000000	0.000000	0.000000	0.000000	0.000000	0.000000	-0.388091	0.470041	-0.512752	0.000000	0.000000	1.000000	119.000000	1.000000
15161.614208	-0.009855	0.500958	0.231486	74.695869	40.626816	39.428860	0.000000	0.000000	0.000000	0.000000	0.000000	0.000000	-0.414952	0.498946	-0.557816	0.000000	0.000000	1.000000	119.000000	1.000000
15161.617541	-0.009855	0.500958	0.231486	74.695869	40.626816	39.428860	0.000000	0.000000	0.000000	0.000000	0.000000	0.000000	-0.414952	0.498946	-0.557816	0.000000	0.000000	1.000000	119.000000	1.000000
15161.620874	-0.009855	0.500958	0.231486	74.695869	40.626816	39.428860	0.000000	0.000000	0.000000	0.000000	0.000000	0.000000	-0.414952	0.498946	-0.557816	0.000000	0.000000	1.000000	119.000000	1.000000
15161.624208	-0.011327	0.502812	0.229517	74.686737	42.176025	41.181187	0.000000	0.000000	0.000000	0.000000	0.000000	0.000000	-0.441507	0.556367	-0.590759	0.000000	0.000000	1.000000	119.000000	1.000000
15161.627541	-0.011327	0.502812	0.229517	74.686737	42.176025	41.181187	0.000000	0.000000	0.000000	0.000000	0.000000	0.000000	-0.441507	0.556367	-0.590759	0.000000	0.000000	1.000000	119.000000	1.000000
15161.630874	-0.011327	0.502812	0.229517	74.686737	42.176025	41.181187	0.000000	0.000000	0.000000	0.000000	0.000000	0.000000	-0.441507	0.556367	-0.590759	0.000000	0.000000	1.000000	119.000000	1.000000
15161.634208	-0.012789	0.504766	0.227493	74.645775	43.771812	43.128330	0.000000	0.000000	0.000000	0.000000	0.000000	0.000000	-0.438650	0.585989	-0.607290	0.000000	0.000000	1.000000	119.000000	1.000000
15161.637541	-0.012789	0.504766	0.227493	74.645775	43.771812	43.128330	0.000000	0.000000	0.000000	0.000000	0.000000	0.000000	-0.438650	0.585989	-0.607290	0.000000	0.000000	1.000000	119.000000	1.000000
15161.640874	-0.012789	0.504766	0.227493	74.645775	43.771812	43.128330	0.000000	0.000000	0.000000	0.000000	0.000000	0.000000	-0.438650	0.585989	-0.607290	0.000000	0.000000	1.000000	119.000000	1.000000
15161.644208	-0.014273	0.506814	0.225379	74.596329	45.286552	44.931728	0.000000	0.000000	0.000000	0.000000	0.000000	0.000000	-0.445195	0.614454	-0.634288	0.000000	0.000000	1.000000	119.000000	1.000000
15161.647541	-0.014273	0.506814	0.225379	74.596329	45.286552	44.931728	0.000000	0.000000	0.000000	0.000000	0.000000	0.000000	-0.445195	0.614454	-0.634288	0.000000	0.000000	1.000000	119.000000	1.000000
15161.650874	-0.014273	0.506814	0.225379	74.596329	45.286552	44.931728	0.000000	0.000000	0.000000	0.000000	0.000000	0.000000	-0.445195	0.614454	-0.634288	0.000000	0.000000	1.000000	119.000000	1.000000
15161.654208	-0.015715	0.508943	0.223258	74.588547	46.583958	46.421593	0.000000	0.000000	0.000000	0.000000	0.000000	0.000000	-0.432669	0.638713	-0.636081	0.000000	0.000000	1.000000	119.000000	1.000000
15161.657541	-0.015715	0.508943	0.223258	74.588547	46.583958	46.421593	0.000000	0.000000	0.000000	0.000000	0.000000	0.000000	-0.432669	0.638713	-0.636081	0.000000	0.000000	1.000000	119.000000	1.000000
15161.660874	-0.015715	0.508943	0.223258	74.588547	46.583958	46.421593	0.000000	0.000000	0.000000	0.000000	0.000000	0.000000	-0.432669	0.638713	-0.636081	0.000000	0.000000	1.000000	119.000000	1.000000
15161.664208	-0.017147	0.511147	0.221064	74.668953	47.638714	47.576244	0.000000	0.000000	0.000000	0.000000	0.000000	0.000000	-0.429376	0.661165	-0.658186	0.000000	0.000000	1.000000	119.000000	1.000000
15161.667541	-0.017147	0.511147	0.221064	74.668953	47.638714	47.576244	0.000000	0.000000	0.000000	0.000000	0.000000	0.000000	-0.429376	0.661165	-0.658186	0.000000	0.000000	1.000000	119.000000	1.000000
15161.670874	-0.017147	0.511147	0.221064	74.668953	47.638714	47.576244	0.000000	0.000000	0.000000	0.000000	0.000000	0.000000	-0.429376	0.661165	-0.658186	0.000000	0.000000	1.000000	119.000000	1.000000
15161.674208	-0.018470	0.513350	0.218804	74.839233	48.588291	48.574375	0.000000	0.000000	0.000000	0.000000	0.000000	0.000000	-0.397101	0.660975	-0.678029	0.000000	0.000000	1.000000	119.000000	1.000000
15161.677541	-0.018470	0.513350	0.218804	74.839233	48.588291	48.574375	0.000000	0.000000	0.000000	0.000000	0.000000	0.000000	-0.397101	0.660975	-0.678029	0.000000	0.000000	1.000000	119.000000	1.000000
15161.680874	-0.018470	0.513350	0.218804	74.839233	48.588291	48.574375	0.000000	0.000000	0.000000	0.000000	0.000000	0.000000	-0.397101	0.660975	-0.678029	0.000000	0.000000	1.000000	119.000000	1.000000
15161.684208	-0.019687	0.515515	0.216481	75.037323	49.676331	49.691616	0.000000	0.000000	0.000000	0.000000	0.000000	0.000000	-0.365017	0.649482	-0.696924	0.000000	0.000000	1.000000	119.000000	1.000000
15161.687541	-0.019687	0.515515	0.216481	75.037323	49.676331	49.691616	0.000000	0.000000	0.000000	0.000000	0.000000	0.000000	-0.365017	0.649482	-0.696924	0.000000	0.000000	1.000000	119.000000	1.000000
15161.690874	-0.019687	0.515515	0.216481	75.037323	49.676331	49.691616	0.000000	0.000000	0.000000	0.000000	0.000000	0.000000	-0.365017	0.649482	-0.696924	0.000000	0.000000	1.000000	119.000000	1.000000
15161.694208	-0.020860	0.517655	0.214042	75.263275	50.963432	50.999969	0.000000	0.000000	0.000000	0.000000	0.000000	0.000000	-0.351753	0.641980	-0.731915	0.000000	0.000000	1.000000	119.000000	1.000000
15161.697541	-0.020860	0.517655	0.214042	75.263275	50.963432	50.999969	0.000000	0.000000	0.000000	0.000000	0.000000	0.000000	-0.351753	0.641980	-0.731915	0.000000	0.000000	1.000000	119.000000	1.000000
15161.700874	-0.020860	0.517655	0.214042	75.263275	50.963432	50.999969	0.000000	0.000000	0.000000	0.000000	0.000000	0.000000	-0.351753	0.641980	-0.731915	0.000000	0.000000	1.000000	119.000000	1.000000
15161.704208	-0.021987	0.519712	0.211473	75.540840	52.409813	52.424961	0.000000	0.000000	0.000000	0.000000	0.000000	0.000000	-0.338275	0.617196	-0.770657	0.000000	0.000000	1.000000	119.000000	1.000000
15161.707541	-0.021987	0.519712	0.211473	75.540840	52.409813	52.424961	0.000000	0.000000	0.000000	0.000000	0.000000	0.000000	-0.338275	0.617196	-0.770657	0.000000	0.000000	1.000000	119.000000	1.000000
15161.710874	-0.021987	0.519712	0.211473	75.540840	52.409813	52.424961	0.000000	0.000000	0.000000	0.000000	0.000000	0.000000	-0.338275	0.617196	-0.770657	0.000000	0.000000	1.000000	119.000000	1.000000
15161.714208	-0.023071	0.521745	0.208820	75.873314	53.872288	53.807449	0.000000	0.000000	0.000000	0.000000	0.000000	0.000000	-0.325162	0.610017	-0.795910	0.000000	0.000000	1.000000	119.000000	1.000000
15161.717541	-0.023071	0.521745	0.208820	75.873314	53.872288	53.807449	0.000000	0.000000	0.000000	0.000000	0.000000	0.000000	-0.325162	0.610017	-0.795910	0.000000	0.000000	1.000000	119.000000	1.000000
15161.720874	-0.023071	0.521745	0.208820	75.873314	53.872288	53.807449	0.000000	0.000000	0.000000	0.000000	0.000000	0.000000	-0.325162	0.610017	-0.795910	0.000000	0.000000	1.000000	119.000000	1.000000
15161.724208	-0.024110	0.523658	0.206040	76.248924	55.217594	55.020554	0.000000	0.000000	0.000000	0.000000	0.000000	0.000000	-0.311567	0.573828	-0.833867	0.000000	0.000000	1.000000	119.000000	1.000000
15161.727541	-0.024110	0.523658	0.206040	76.248924	55.217594	55.020554	0.000000	0.000000	0.000000	0.000000	0.000000	0.000000	-0.311567	0.573828	-0.833867	0.000000	0.000000	1.000000	119.000000	1.000000
15161.730874	-0.024110	0.523658	0.206040	76.248924	55.217594	55.020554	0.000000	0.000000	0.000000	0.000000	0.000000	0.000000	-0.311567	0.573828	-0.833867	0.000000	0.000000	1.000000	119.000000	1.000000
15161.734208	-0.025073	0.525510	0.203181	76.655304	56.467087	56.098675	0.000000	0.000000	0.000000	0.000000	0.000000	0.000000	-0.289005	0.555410	-0.857876	0.000000	0.000000	1.000000	119.000000	1.000000
15161.737541	-0.025073	0.525510	0.203181	76.655304	56.467087	56.098675	0.000000	0.000000	0.000000	0.000000	0.000000	0.000000	-0.289005	0.555410	-0.857876	0.000000	0.000000	1.000000	119.000000	1.000000
15161.740874	-0.025073	0.525510	0.203181	76.655304	56.467087	56.098675	0.000000	0.000000	0.000000	0.000000	0.000000	0.000000	-0.289005	0.555410	-0.857876	0.000000	0.000000	1.000000	119.000000	1.000000
15161.744208	-0.025993	0.527299	0.200240	77.075699	57.637932	57.076260	0.000000	0.000000	0.000000	0.000000	0.000000	0.000000	-0.275928	0.536843	-0.882292	0.000000	0.000000	1.000000	119.000000	1.000000
15161.747541	-0.025993	0.527299	0.200240	77.075699	57.637932	57.076260	0.000000	0.000000	0.000000	0.000000	0.000000	0.000000	-0.275928	0.536843	-0.882292	0.000000	0.000000	1.000000	119.000000	1.000000
15161.750874	-0.025993	0.527299	0.200240	77.075699	57.637932	57.076260	0.000000	0.000000	0.000000	0.000000	0.000000	0.000000	-0.275928	0.536843	-0.882292	0.000000	0.000000	1.000000	119.000000	1.000000
15161.754208	-0.026899	0.529023	0.197181	77.480690	58.732327	57.983376	0.000000	0.000000	0.000000	0.000000	0.000000	0.000000	-0.271751	0.517061	-0.917493	0.000000	0.000000	1.000000	119.000000	1.000000
15161.757541	-0.026899	0.529023	0.197181	77.480690	58.732327	57.983376	0.000000	0.000000	0.000000	0.000000	0.000000	0.000000	-0.271751	0.517061	-0.917493	0.000000	0.000000	1.000000	119.000000	1.000000
15161.760874	-0.026899	0.529023	0.197181	77.480690	58.732327	57.983376	0.000000	0.000000	0.000000	0.000000	0.000000	0.000000	-0.271751	0.517061	-0.917493	0.000000	0.000000	1.000000	119.000000	1.000000
15161.764208	-0.027790	0.530679	0.194005	77.869431	59.757908	58.837921	0.000000	0.000000	0.000000	0.000000	0.000000	0.000000	-0.267398	0.497042	-0.952934	0.000000	0.000000	1.000000	119.000000	1.000000
15161.767541	-0.027790	0.530679	0.194005	77.869431	59.757908	58.837921	0.000000	0.000000	0.000000	0.000000	0.000000	0.000000	-0.267398	0.497042	-0.952934	0.000000	0.000000	1.000000	119.000000	1.000000
15161.770874	-0.027790	0.530679	0.194005	77.869431	59.757908	58.837921	0.000000	0.000000	0.000000	0.000000	0.000000	0.000000	-0.267398	0.497042	-0.952934	0.000000	0.000000	1.000000	119.000000	1.000000
15161.774208	-0.028729	0.532308	0.190737	78.227730	60.672134	59.605900	0.000000	0.000000	0.000000	0.000000	0.000000	0.000000	-0.281729	0.488629	-0.980295	0.000000	0.000000	1.000000	119.000000	1.000000
15161.777541	-0.028729	0.532308	0.190737	78.227730	60.672134	59.605900	0.000000	0.000000	0.000000	0.000000	0.000000	0.000000	-0.281729	0.488629	-0.980295	0.000000	0.000000	1.000000	119.000000	1.000000
15161.780874	-0.028729	0.532308	0.190737	78.227730	60.672134	59.605900	0.000000	0.000000	0.000000	0.000000	0.000000	0.000000	-0.281729	0.488629	-0.980295	0.000000	0.000000	1.000000	119.000000	1.000000
15161.784208	-0.029711	0.533900	0.187308	78.552132	61.475842	60.294617	0.000000	0.000000	0.000000	0.000000	0.000000	0.000000	-0.294673	0.477467	-1.028867	0.000000	0.000000	1.000000	119.000000	1.000000
15161.787541	-0.029711	0.533900	0.187308	78.552132	61.475842	60.294617	0.000000	0.000000	0.000000	0.000000	0.000000	0.000000	-0.294673	0.477467	-1.028867	0.000000	0.000000	1.000000	119.000000	1.000000
15161.790874	-0.029711	0.533900	0.187308	78.552132	61.475842	60.294617	0.000000	0.000000	0.000000	0.000000	0.000000	0.000000	-0.294673	0.477467	-1.028867	0.000000	0.000000	1.000000	119.000000	1.000000
15161.794208	-0.030797	0.535492	0.183742	78.835846	62.113419	60.856083	0.000000	0.000000	0.000000	0.000000	0.000000	0.000000	-0.325748	0.477629	-1.069673	0.000000	0.000000	1.000000	119.000000	1.000000
15161.797541	-0.030797	0.535492	0.183742	78.835846	62.113419	60.856083	0.000000	0.000000	0.000000	0.000000	0.000000	0.000000	-0.325748	0.477629	-1.069673	0.000000	0.000000	1.000000	119.000000	1.000000
15161.800874	-0.030797	0.535492	0.183742	78.835846	62.113419	60.856083	0.000000	0.000000	0.000000	0.000000	0.000000	0.000000	-0.325748	0.477629	-1.069673	0.000000	0.000000	1.000000	119.000000	1.000000
15161.804208	-0.031956	0.537072	0.180095	79.070343	62.547459	61.257919	0.000000	0.000000	0.000000	0.000000	0.000000	0.000000	-0.347715	0.473949	-1.094168	0.000000	0.000000	1.000000	119.000000	1.000000
15161.807541	-0.031956	0.537072	0.180095	79.070343	62.547459	61.257919	0.000000	0.000000	0.000000	0.000000	0.000000	0.000000	-0.347715	0.473949	-1.094168	0.000000	0.000000	1.000000	119.000000	1.000000
15161.810874	-0.031956	0.537072	0.180095	79.070343	62.547459	61.257919	0.000000	0.000000	0.000000	0.000000	0.000000	0.000000	-0.347715	0.473949	-1.094168	0.000000	0.000000	1.000000	119.000000	1.000000
15161.814208	-0.033182	0.538610	0.176279	79.250519	62.864727	61.599346	0.000000	0.000000	0.000000	0.000000	0.000000	0.000000	-0.367707	0.461374	-1.144855	0.000000	0.000000	1.000000	119.000000	1.000000
15161.817541	-0.033182	0.538610	0.176279	79.250519	62.864727	61.599346	0.000000	0.000000	0.000000	0.000000	0.000000	0.000000	-0.367707	0.461374	-1.144855	0.000000	0.000000	1.000000	119.000000	1.000000
15161.820874	-0.033182	0.538610	0.176279	79.250519	62.864727	61.599346	0.000000	0.000000	0.000000	0.000000	0.000000	0.000000	-0.367707	0.461374	-1.144855	0.000000	0.000000	1.000000	119.000000	1.000000
15161.824208	-0.034479	0.540122	0.172433	79.384743	63.263031	62.072849	0.000000	0.000000	0.000000	0.000000	0.000000	0.000000	-0.389188	0.453862	-1.153563	0.000000	0.000000	1.000000	119.000000	1.000000
15161.827541	-0.034479	0.540122	0.172433	79.384743	63.263031	62.072849	0.000000	0.000000	0.000000	0.000000	0.000000	0.000000	-0.389188	0.453862	-1.153563	0.000000	0.000000	1.000000	119.000000	1.000000
15161.830874	-0.034479	0.540122	0.172433	79.384743	63.263031	62.072849	0.000000	0.000000	0.000000	0.000000	0.000000	0.000000	-0.389188	0.453862	-1.153563	0.000000	0.000000	1.000000	119.000000	1.000000
15161.834208	-0.035873	0.541586	0.168506	79.466301	63.740269	62.680038	0.000000	0.000000	0.000000	0.000000	0.000000	0.000000	-0.418161	0.439010	-1.178241	0.000000	0.000000	1.000000	119.000000	1.000000
15161.837541	-0.035873	0.541586	0.168506	79.466301	63.740269	62.680038	0.000000	0.000000	0.000000	0.000000	0.000000	0.000000	-0.418161	0.439010	-1.178241	0.000000	0.000000	1.000000	119.000000	1.000000
15161.840874	-0.035873	0.541586	0.168506	79.466301	63.740269	62.680038	0.000000	0.000000	0.000000	0.000000	0.000000	0.000000	-0.418161	0.439010	-1.178241	0.000000	0.000000	1.000000	119.000000	1.000000
15161.844208	-0.037305	0.543024	0.164550	79.522171	64.283920	63.389156	0.000000	0.000000	0.000000	0.000000	0.000000	0.000000	-0.429506	0.431364	-1.186753	0.000000	0.000000	1.000000	119.000000	1.000000
15161.847541	-0.037305	0.543024	0.164550	79.522171	64.283920	63.389156	0.000000	0.000000	0.000000	0.000000	0.000000	0.000000	-0.429506	0.431364	-1.186753	0.000000	0.000000	1.000000	119.000000	1.000000
15161.850874	-0.037305	0.543024	0.164550	79.522171	64.283920	63.389156	0.000000	0.000000	0.000000	0.000000	0.000000	0.000000	-0.429506	0.431364	-1.186753	0.000000	0.000000	1.000000	119.000000	1.000000
15161.854208	-0.038774	0.544388	0.160591	79.574791	64.837173	64.109390	0.000000	0.000000	0.000000	0.000000	0.000000	0.000000	-0.440935	0.409179	-1.187737	0.000000	0.000000	1.000000	119.000000	1.000000
15161.857541	-0.038774	0.544388	0.160591	79.574791	64.837173	64.109390	0.000000	0.000000	0.000000	0.000000	0.000000	0.000000	-0.440935	0.409179	-1.187737	0.000000	0.000000	1.000000	119.000000	1.000000
15161.860874	-0.038774	0.544388	0.160591	79.574791	64.837173	64.109390	0.000000	0.000000	0.000000	0.000000	0.000000	0.000000	-0.440935	0.409179	-1.187737	0.000000	0.000000	1.000000	119.000000	1.000000
15161.864208	-0.040221	0.545727	0.156608	79.625832	65.394844	64.836761	0.000000	0.000000	0.000000	0.000000	0.000000	0.000000	-0.434067	0.401677	-1.195034	0.000000	0.000000	1.000000	119.000000	1.000000
15161.867541	-0.040221	0.545727	0.156608	79.625832	65.394844	64.836761	0.000000	0.000000	0.000000	0.000000	0.000000	0.000000	-0.434067	0.401677	-1.195034	0.000000	0.000000	1.000000	119.000000	1.000000
15161.870874	-0.040221	0.545727	0.156608	79.625832	65.394844	64.836761	0.000000	0.000000	0.000000	0.000000	0.000000	0.000000	-0.434067	0.401677	-1.195034	0.000000	0.000000	1.000000	119.000000	1.000000
15161.874208	-0.041646	0.547007	0.152605	79.676292	65.975677	65.587555	0.000000	0.000000	0.000000	0.000000	0.000000	0.000000	-0.427252	0.384071	-1.200754	0.000000	0.000000	1.000000	119.000000	1.000000
15161.877541	-0.041646	0.547007	0.152605	79.676292	65.975677	65.587555	0.000000	0.000000	0.000000	0.000000	0.000000	0.000000	-0.427252	0.384071	-1.200754	0.000000	0.000000	1.000000	119.000000	1.000000
15161.880874	-0.041646	0.547007	0.152605	79.676292	65.975677	65.587555	0.000000	0.000000	0.000000	0.000000	0.000000	0.000000	-0.427252	0.384071	-1.200754	0.000000	0.000000	1.000000	119.000000	1.000000
15161.884208	-0.043136	0.548234	0.148614	79.723907	66.539185	66.328918	0.000000	0.000000	0.000000	0.000000	0.000000	0.000000	-0.447065	0.368277	-1.197212	0.000000	0.000000	1.000000	119.000000	1.000000
15161.887541	-0.043136	0.548234	0.148614	79.723907	66.539185	66.328918	0.000000	0.000000	0.000000	0.000000	0.000000	0.000000	-0.447065	0.368277	-1.197212	0.000000	0.000000	1.000000	119.000000	1.000000
15161.890874	-0.043136	0.548234	0.148614	79.723907	66.539185	66.328918	0.000000	0.000000	0.000000	0.000000	0.000000	0.000000	-0.447065	0.368277	-1.197212	0.000000	0.000000	1.000000	119.000000	1.000000
15161.894208	-0.044692	0.549430	0.144652	79.770859	67.120369	67.085678	0.000000	0.000000	0.000000	0.000000	0.000000	0.000000	-0.466792	0.358549	-1.188807	0.000000	0.000000	1.000000	119.000000	1.000000
15161.897541	-0.044692	0.549430	0.144652	79.770859	67.120369	67.085678	0.000000	0.000000	0.000000	0.000000	0.000000	0.000000	-0.466792	0.358549	-1.188807	0.000000	0.000000	1.000000	119.000000	1.000000
15161.900874	-0.044692	0.549430	0.144652	79.770859	67.120369	67.085678	0.000000	0.000000	0.000000	0.000000	0.000000	0.000000	-0.466792	0.358549	-1.188807	0.000000	0.000000	1.000000	119.000000	1.000000
15161.904208	-0.046311	0.550574	0.140702	79.814079	67.664383	67.807648	0.000000	0.000000	0.000000	0.000000	0.000000	0.000000	-0.485765	0.343258	-1.185030	0.000000	0.000000	1.000000	119.000000	1.000000
15161.907541	-0.046311	0.550574	0.140702	79.814079	67.664383	67.807648	0.000000	0.000000	0.000000	0.000000	0.000000	0.000000	-0.485765	0.343258	-1.185030	0.000000	0.000000	1.000000	119.000000	1.000000
15161.910874	-0.046311	0.550574	0.140702	79.814079	67.664383	67.807648	0.000000	0.000000	0.000000	0.000000	0.000000	0.000000	-0.485765	0.343258	-1.185030	0.000000	0.000000	1.000000	119.000000	1.000000
15161.914208	-0.048022	0.551739	0.136789	79.852989	68.191124	68.465904	0.000000	0.000000	0.000000	0.000000	0.000000	0.000000	-0.513423	0.349537	-1.173856	0.000000	0.000000	1.000000	119.000000	1.000000
15161.917541	-0.048022	0.551739	0.136789	79.852989	68.191124	68.465904	0.000000	0.000000	0.000000	0.000000	0.000000	0.000000	-0.513423	0.349537	-1.173856	0.000000	0.000000	1.000000	119.000000	1.000000
15161.920874	-0.048022	0.551739	0.136789	79.852989	68.191124	68.465904	0.000000	0.000000	0.000000	0.000000	0.000000	0.000000	-0.513423	0.349537	-1.173856	0.000000	0.000000	1.000000	119.000000	1.000000
15161.924208	-0.049770	0.552879	0.132944	79.883942	68.654305	68.799988	0.000000	0.000000	0.000000	0.000000	0.000000	0.000000	-0.524444	0.342179	-1.153349	0.000000	0.000000	1.000000	119.000000	1.000000
15161.927541	-0.049770	0.552879	0.132944	79.883942	68.654305	68.799988	0.000000	0.000000	0.000000	0.000000	0.000000	0.000000	-0.524444	0.342179	-1.153349	0.000000	0.000000	1.000000	119.000000	1.000000
15161.930874	-0.049770	0.552879	0.132944	79.883942	68.654305	68.799988	0.000000	0.000000	0.000000	0.000000	0.000000	0.000000	-0.524444	0.342179	-1.153349	0.000000	0.000000	1.000000	119.000000	1.000000
15161.934208	-0.051530	0.554035	0.129203	79.886353	69.056503	68.860237	0.000000	0.000000	0.000000	0.000000	0.000000	0.000000	-0.527902	0.346656	-1.122235	0.000000	0.000000	1.000000	119.000000	1.000000
15161.937541	-0.051530	0.554035	0.129203	79.886353	69.056503	68.860237	0.000000	0.000000	0.000000	0.000000	0.000000	0.000000	-0.527902	0.346656	-1.122235	0.000000	0.000000	1.000000	119.000000	1.000000
15161.940874	-0.051530	0.554035	0.129203	79.886353	69.056503	68.860237	0.000000	0.000000	0.000000	0.000000	0.000000	0.000000	-0.527902	0.346656	-1.122235	0.000000	0.000000	1.000000	119.000000	1.000000
15161.944208	-0.053273	0.555219	0.125549	79.848358	69.188835	68.852951	0.000000	0.000000	0.000000	0.000000	0.000000	0.000000	-0.522705	0.355287	-1.096368	0.000000	0.000000	1.000000	119.000000	1.000000
15161.947541	-0.053273	0.555219	0.125549	79.848358	69.188835	68.852951	0.000000	0.000000	0.000000	0.000000	0.000000	0.000000	-0.522705	0.355287	-1.096368	0.000000	0.000000	1.000000	119.000000	1.000000
15161.950874	-0.053273	0.555219	0.125549	79.848358	69.188835	68.852951	0.000000	0.000000	0.000000	0.000000	0.000000	0.000000	-0.522705	0.355287	-1.096368	0.000000	0.000000	1.000000	119.000000	1.000000
15161.954208	-0.054978	0.556446	0.122059	79.776443	68.822403	68.719215	0.000000	0.000000	0.000000	0.000000	0.000000	0.000000	-0.511711	0.367952	-1.046895	0.000000	0.000000	1.000000	119.000000	1.000000
15161.957541	-0.054978	0.556446	0.122059	79.776443	68.822403	68.719215	0.000000	0.000000	0.000000	0.000000	0.000000	0.000000	-0.511711	0.367952	-1.046895	0.000000	0.000000	1.000000	119.000000	1.000000
15161.960874	-0.054978	0.556446	0.122059	79.776443	68.822403	68.719215	0.000000	0.000000	0.000000	0.000000	0.000000	0.000000	-0.511711	0.367952	-1.046895	0.000000	0.000000	1.000000	119.000000	1.000000
15161.964208	-0.056621	0.557697	0.118723	79.703934	68.155304	68.314011	0.000000	0.000000	0.000000	0.000000	0.000000	0.000000	-0.492762	0.375263	-1.000832	0.000000	0.000000	1.000000	119.000000	1.000000
15161.967541	-0.056621	0.557697	0.118723	79.703934	68.155304	68.314011	0.000000	0.000000	0.000000	0.000000	0.000000	0.000000	-0.492762	0.375263	-1.000832	0.000000	0.000000	1.000000	119.000000	1.000000
15161.970874	-0.056621	0.557697	0.118723	79.703934	68.155304	68.314011	0.000000	0.000000	0.000000	0.000000	0.000000	0.000000	-0.492762	0.375263	-1.000832	0.000000	0.000000	1.000000	119.000000	1.000000
15161.974208	-0.058252	0.558916	0.115489	79.664200	67.374199	67.736526	0.000000	0.000000	0.000000	0.000000	0.000000	0.000000	-0.489447	0.365904	-0.970282	0.000000	0.000000	1.000000	119.000000	1.000000
15161.977541	-0.058252	0.558916	0.115489	79.664200	67.374199	67.736526	0.000000	0.000000	0.000000	0.000000	0.000000	0.000000	-0.489447	0.365904	-0.970282	0.000000	0.000000	1.000000	119.000000	1.000000
15161.980874	-0.058252	0.558916	0.115489	79.664200	67.374199	67.736526	0.000000	0.000000	0.000000	0.000000	0.000000	0.000000	-0.489447	0.365904	-0.970282	0.000000	0.000000	1.000000	119.000000	1.000000
15161.984208	-0.059903	0.560125	0.112371	79.659477	66.624504	66.972610	0.000000	0.000000	0.000000	0.000000	0.000000	0.000000	-0.495110	0.362729	-0.935380	0.000000	0.000000	1.000000	119.000000	1.000000
15161.987541	-0.059903	0.560125	0.112371	79.659477	66.624504	66.972610	0.000000	0.000000	0.000000	0.000000	0.000000	0.000000	-0.495110	0.362729	-0.935380	0.000000	0.000000	1.000000	119.000000	1.000000
15161.990874	-0.059903	0.560125	0.112371	79.659477	66.624504	66.972610	0.000000	0.000000	0.000000	0.000000	0.000000	0.000000	-0.495110	0.362729	-0.935380	0.000000	0.000000	1.000000	119.000000	1.000000
15161.994208	-0.061544	0.561306	0.109357	79.654854	65.985191	66.105591	0.000000	0.000000	0.000000	0.000000	0.000000	0.000000	-0.492464	0.354295	-0.904126	0.000000	0.000000	1.000000	119.000000	1.000000
15161.997541	-0.061544	0.561306	0.109357	79.654854	65.985191	66.105591	0.000000	0.000000	0.000000	0.000000	0.000000	0.000000	-0.492464	0.354295	-0.904126	0.000000	0.000000	1.000000	119.000000	1.000000
15162.000874	-0.061544	0.561306	0.109357	79.654854	65.985191	66.105591	0.000000	0.000000	0.000000	0.000000	0.000000	0.000000	-0.492464	0.354295	-0.904126	0.000000	0.000000	1.000000	119.000000	1.000000
15162.004208	-0.063219	0.562440	0.106329	79.656395	65.591858	65.469391	0.000000	0.000000	0.000000	0.000000	0.000000	0.000000	-0.502419	0.339984	-0.908421	0.000000	0.000000	1.000000	119.000000	1.000000
15162.007541	-0.063219	0.562440	0.106329	79.656395	65.591858	65.469391	0.000000	0.000000	0.000000	0.000000	0.000000	0.000000	-0.502419	0.339984	-0.908421	0.000000	0.000000	1.000000	119.000000	1.000000
15162.010874	-0.063219	0.562440	0.106329	79.656395	65.591858	65.469391	0.000000	0.000000	0.000000	0.000000	0.000000	0.000000	-0.502419	0.339984	-0.908421	0.000000	0.000000	1.000000	119.000000	1.000000
15162.014208	-0.064959	0.563552	0.103338	79.667397	65.521751	65.358643	0.000000	0.000000	0.000000	0.000000	0.000000	0.000000	-0.521968	0.333678	-0.897454	0.000000	0.000000	1.000000	119.000000	1.000000
15162.017541	-0.064959	0.563552	0.103338	79.667397	65.521751	65.358643	0.000000	0.000000	0.000000	0.000000	0.000000	0.000000	-0.521968	0.333678	-0.897454	0.000000	0.000000	1.000000	119.000000	1.000000
15162.020874	-0.064959	0.563552	0.103338	79.667397	65.521751	65.358643	0.000000	0.000000	0.000000	0.000000	0.000000	0.000000	-0.521968	0.333678	-0.897454	0.000000	0.000000	1.000000	119.000000	1.000000
15162.024208	-0.066683	0.564674	0.100386	79.679802	65.524933	65.479019	0.000000	0.000000	0.000000	0.000000	0.000000	0.000000	-0.517286	0.336742	-0.885412	0.000000	0.000000	1.000000	119.000000	1.000000
15162.027541	-0.066683	0.564674	0.100386	79.679802	65.524933	65.479019	0.000000	0.000000	0.000000	0.000000	0.000000	0.000000	-0.517286	0.336742	-0.885412	0.000000	0.000000	1.000000	119.000000	1.000000
15162.030874	-0.066683	0.564674	0.100386	79.679802	65.524933	65.479019	0.000000	0.000000	0.000000	0.000000	0.000000	0.000000	-0.517286	0.336742	-0.885412	0.000000	0.000000	1.000000	119.000000	1.000000
15162.034208	-0.068338	0.565758	0.097472	79.689484	65.519142	65.650078	0.000000	0.000000	0.000000	0.000000	0.000000	0.000000	-0.496591	0.325085	-0.874355	0.000000	0.000000	1.000000	119.000000	1.000000
15162.037541	-0.068338	0.565758	0.097472	79.689484	65.519142	65.650078	0.000000	0.000000	0.000000	0.000000	0.000000	0.000000	-0.496591	0.325085	-0.874355	0.000000	0.000000	1.000000	119.000000	1.000000
15162.040874	-0.068338	0.565758	0.097472	79.689484	65.519142	65.650078	0.000000	0.000000	0.000000	0.000000	0.000000	0.000000	-0.496591	0.325085	-0.874355	0.000000	0.000000	1.000000	119.000000	1.000000
15162.044208	-0.069904	0.566841	0.094631	79.693779	65.488998	65.801895	0.000000	0.000000	0.000000	0.000000	0.000000	0.000000	-0.469636	0.325051	-0.852319	0.000000	0.000000	1.000000	119.000000	1.000000
15162.047541	-0.069904	0.566841	0.094631	79.693779	65.488998	65.801895	0.000000	0.000000	0.000000	0.000000	0.000000	0.000000	-0.469636	0.325051	-0.852319	0.000000	0.000000	1.000000	119.000000	1.000000
15162.050874	-0.069904	0.566841	0.094631	79.693779	65.488998	65.801895	0.000000	0.000000	0.000000	0.000000	0.000000	0.000000	-0.469636	0.325051	-0.852319	0.000000	0.000000	1.000000	119.000000	1.000000
15162.054208	-0.071436	0.567944	0.091874	79.690193	65.419121	65.904411	0.000000	0.000000	0.000000	0.000000	0.000000	0.000000	-0.459545	0.330892	-0.827119	0.000000	0.000000	1.000000	119.000000	1.000000
15162.057541	-0.071436	0.567944	0.091874	79.690193	65.419121	65.904411	0.000000	0.000000	0.000000	0.000000	0.000000	0.000000	-0.459545	0.330892	-0.827119	0.000000	0.000000	1.000000	119.000000	1.000000
15162.060874	-0.071436	0.567944	0.091874	79.690193	65.419121	65.904411	0.000000	0.000000	0.000000	0.000000	0.000000	0.000000	-0.459545	0.330892	-0.827119	0.000000	0.000000	1.000000	119.000000	1.000000
15162.064208	-0.072884	0.569038	0.089214	79.683952	65.342216	65.961128	0.000000	0.000000	0.000000	0.000000	0.000000	0.000000	-0.434523	0.327921	-0.797795	0.000000	0.000000	1.000000	119.000000	1.000000
15162.067541	-0.072884	0.569038	0.089214	79.683952	65.342216	65.961128	0.000000	0.000000	0.000000	0.000000	0.000000	0.000000	-0.434523	0.327921	-0.797795	0.000000	0.000000	1.000000	119.000000	1.000000
15162.070874	-0.072884	0.569038	0.089214	79.683952	65.342216	65.961128	0.000000	0.000000	0.000000	0.000000	0.000000	0.000000	-0.434523	0.327921	-0.797795	0.000000	0.000000	1.000000	119.000000	1.000000
15162.074208	-0.074220	0.570114	0.086619	79.671547	65.226616	65.845634	0.000000	0.000000	0.000000	0.000000	0.000000	0.000000	-0.400826	0.322882	-0.778533	0.000000	0.000000	1.000000	119.000000	1.000000
15162.077541	-0.074220	0.570114	0.086619	79.671547	65.226616	65.845634	0.000000	0.000000	0.000000	0.000000	0.000000	0.000000	-0.400826	0.322882	-0.778533	0.000000	0.000000	1.000000	119.000000	1.000000
15162.080874	-0.074220	0.570114	0.086619	79.671547	65.226616	65.845634	0.000000	0.000000	0.000000	0.000000	0.000000	0.000000	-0.400826	0.322882	-0.778533	0.000000	0.000000	1.000000	119.000000	1.000000
15162.084208	-0.075473	0.571223	0.084096	79.656586	65.106689	65.732178	0.000000	0.000000	0.000000	0.000000	0.000000	0.000000	-0.375855	0.332737	-0.756994	0.000000	0.000000	1.000000	119.000000	1.000000
15162.087541	-0.075473	0.571223	0.084096	79.656586	65.106689	65.732178	0.000000	0.000000	0.000000	0.000000	0.000000	0.000000	-0.375855	0.332737	-0.756994	0.000000	0.000000	1.000000	119.000000	1.000000
15162.090874	-0.075473	0.571223	0.084096	79.656586	65.106689	65.732178	0.000000	0.000000	0.000000	0.000000	0.000000	0.000000	-0.375855	0.332737	-0.756994	0.000000	0.000000	1.000000	119.000000	1.000000
15162.094208	-0.076620	0.572306	0.081661	79.649834	64.954140	65.743584	0.000000	0.000000	0.000000	0.000000	0.000000	0.000000	-0.344244	0.324829	-0.730395	0.000000	0.000000	1.000000	119.000000	1.000000
15162.097541	-0.076620	0.572306	0.081661	79.649834	64.954140	65.743584	0.000000	0.000000	0.000000	0.000000	0.000000	0.000000	-0.344244	0.324829	-0.730395	0.000000	0.000000	1.000000	119.000000	1.000000
15162.100874	-0.076620	0.572306	0.081661	79.649834	64.954140	65.743584	0.000000	0.000000	0.000000	0.000000	0.000000	0.000000	-0.344244	0.324829	-0.730395	0.000000	0.000000	1.000000	119.000000	1.000000
15162.104208	-0.077681	0.573365	0.079252	79.649879	64.807320	65.743645	0.000000	0.000000	0.000000	0.000000	0.000000	0.000000	-0.318256	0.317922	-0.722782	0.000000	0.000000	1.000000	119.000000	1.000000
15162.107541	-0.077681	0.573365	0.079252	79.649879	64.807320	65.743645	0.000000	0.000000	0.000000	0.000000	0.000000	0.000000	-0.318256	0.317922	-0.722782	0.000000	0.000000	1.000000	119.000000	1.000000
15162.110874	-0.077681	0.573365	0.079252	79.649879	64.807320	65.743645	0.000000	0.000000	0.000000	0.000000	0.000000	0.000000	-0.318256	0.317922	-0.722782	0.000000	0.000000	1.000000	119.000000	1.000000
15162.114208	-0.078682	0.574403	0.076865	79.649857	64.665871	65.735641	0.000000	0.000000	0.000000	0.000000	0.000000	0.000000	-0.300236	0.311160	-0.716076	0.000000	0.000000	1.000000	119.000000	1.000000
15162.117541	-0.078682	0.574403	0.076865	79.649857	64.665871	65.735641	0.000000	0.000000	0.000000	0.000000	0.000000	0.000000	-0.300236	0.311160	-0.716076	0.000000	0.000000	1.000000	119.000000	1.000000
15162.120874	-0.078682	0.574403	0.076865	79.649857	64.665871	65.735641	0.000000	0.000000	0.000000	0.000000	0.000000	0.000000	-0.300236	0.311160	-0.716076	0.000000	0.000000	1.000000	119.000000	1.000000
15162.124208	-0.079617	0.575438	0.074456	79.651527	64.525833	65.732765	0.000000	0.000000	0.000000	0.000000	0.000000	0.000000	-0.280445	0.310717	-0.722678	0.000000	0.000000	1.000000	119.000000	1.000000
15162.127541	-0.079617	0.575438	0.074456	79.651527	64.525833	65.732765	0.000000	0.000000	0.000000	0.000000	0.000000	0.000000	-0.280445	0.310717	-0.722678	0.000000	0.000000	1.000000	119.000000	1.000000
15162.130874	-0.079617	0.575438	0.074456	79.651527	64.525833	65.732765	0.000000	0.000000	0.000000	0.000000	0.000000	0.000000	-0.280445	0.310717	-0.722678	0.000000	0.000000	1.000000	119.000000	1.000000
15162.134208	-0.080456	0.576434	0.071997	79.653336	64.430801	65.766106	0.000000	0.000000	0.000000	0.000000	0.000000	0.000000	-0.251793	0.298747	-0.737706	0.000000	0.000000	1.000000	119.000000	1.000000
15162.137541	-0.080456	0.576434	0.071997	79.653336	64.430801	65.766106	0.000000	0.000000	0.000000	0.000000	0.000000	0.000000	-0.251793	0.298747	-0.737706	0.000000	0.000000	1.000000	119.000000	1.000000
15162.140874	-0.080456	0.576434	0.071997	79.653336	64.430801	65.766106	0.000000	0.000000	0.000000	0.000000	0.000000	0.000000	-0.251793	0.298747	-0.737706	0.000000	0.000000	1.000000	119.000000	1.000000
15162.144208	-0.081203	0.577409	0.069504	79.656853	64.342636	65.796600	0.000000	0.000000	0.000000	0.000000	0.000000	0.000000	-0.224074	0.292404	-0.747814	0.000000	0.000000	1.000000	119.000000	1.000000
15162.147541	-0.081203	0.577409	0.069504	79.656853	64.342636	65.796600	0.000000	0.000000	0.000000	0.000000	0.000000	0.000000	-0.224074	0.292404	-0.747814	0.000000	0.000000	1.000000	119.000000	1.000000
15162.150874	-0.081203	0.577409	0.069504	79.656853	64.342636	65.796600	0.000000	0.000000	0.000000	0.000000	0.000000	0.000000	-0.224074	0.292404	-0.747814	0.000000	0.000000	1.000000	119.000000	1.000000
15162.154208	-0.081913	0.578400	0.067002	79.661285	64.273674	65.843842	0.000000	0.000000	0.000000	0.000000	0.000000	0.000000	-0.213020	0.297261	-0.750530	0.000000	0.000000	1.000000	119.000000	1.000000
15162.157541	-0.081913	0.578400	0.067002	79.661285	64.273674	65.843842	0.000000	0.000000	0.000000	0.000000	0.000000	0.000000	-0.213020	0.297261	-0.750530	0.000000	0.000000	1.000000	119.000000	1.000000
15162.160874	-0.081913	0.578400	0.067002	79.661285	64.273674	65.843842	0.000000	0.000000	0.000000	0.000000	0.000000	0.000000	-0.213020	0.297261	-0.750530	0.000000	0.000000	1.000000	119.000000	1.000000
15162.164208	-0.082616	0.579368	0.064517	79.664764	64.190994	65.874382	0.000000	0.000000	0.000000	0.000000	0.000000	0.000000	-0.210868	0.290406	-0.745634	0.000000	0.000000	1.000000	119.000000	1.000000
15162.167541	-0.082616	0.579368	0.064517	79.664764	64.190994	65.874382	0.000000	0.000000	0.000000	0.000000	0.000000	0.000000	-0.210868	0.290406	-0.745634	0.000000	0.000000	1.000000	119.000000	1.000000
15162.170874	-0.082616	0.579368	0.064517	79.664764	64.190994	65.874382	0.000000	0.000000	0.000000	0.000000	0.000000	0.000000	-0.210868	0.290406	-0.745634	0.000000	0.000000	1.000000	119.000000	1.000000
15162.174208	-0.083240	0.580361	0.062069	79.668137	64.076927	65.868729	0.000000	0.000000	0.000000	0.000000	0.000000	0.000000	-0.187026	0.297943	-0.734278	0.000000	0.000000	1.000000	119.000000	1.000000
15162.177541	-0.083240	0.580361	0.062069	79.668137	64.076927	65.868729	0.000000	0.000000	0.000000	0.000000	0.000000	0.000000	-0.187026	0.297943	-0.734278	0.000000	0.000000	1.000000	119.000000	1.000000
15162.180874	-0.083240	0.580361	0.062069	79.668137	64.076927	65.868729	0.000000	0.000000	0.000000	0.000000	0.000000	0.000000	-0.187026	0.297943	-0.734278	0.000000	0.000000	1.000000	119.000000	1.000000
15162.184208	-0.083762	0.581322	0.059677	79.674843	63.971123	65.857330	0.000000	0.000000	0.000000	0.000000	0.000000	0.000000	-0.156836	0.288303	-0.717614	0.000000	0.000000	1.000000	119.000000	1.000000
15162.187541	-0.083762	0.581322	0.059677	79.674843	63.971123	65.857330	0.000000	0.000000	0.000000	0.000000	0.000000	0.000000	-0.156836	0.288303	-0.717614	0.000000	0.000000	1.000000	119.000000	1.000000
15162.190874	-0.083762	0.581322	0.059677	79.674843	63.971123	65.857330	0.000000	0.000000	0.000000	0.000000	0.000000	0.000000	-0.156836	0.288303	-0.717614	0.000000	0.000000	1.000000	119.000000	1.000000
15162.194208	-0.084213	0.582271	0.057354	79.695847	63.850864	65.803650	0.000000	0.000000	0.000000	0.000000	0.000000	0.000000	-0.135254	0.284602	-0.697138	0.000000	0.000000	1.000000	119.000000	1.000000
15162.197541	-0.084213	0.582271	0.057354	79.695847	63.850864	65.803650	0.000000	0.000000	0.000000	0.000000	0.000000	0.000000	-0.135254	0.284602	-0.697138	0.000000	0.000000	1.000000	119.000000	1.000000
15162.200874	-0.084213	0.582271	0.057354	79.695847	63.850864	65.803650	0.000000	0.000000	0.000000	0.000000	0.000000	0.000000	-0.135254	0.284602	-0.697138	0.000000	0.000000	1.000000	119.000000	1.000000
15162.204208	-0.084593	0.583207	0.055099	79.741135	63.696842	65.689896	0.000000	0.000000	0.000000	0.000000	0.000000	0.000000	-0.114063	0.281069	-0.676503	0.000000	0.000000	1.000000	119.000000	1.000000
15162.207541	-0.084593	0.583207	0.055099	79.741135	63.696842	65.689896	0.000000	0.000000	0.000000	0.000000	0.000000	0.000000	-0.114063	0.281069	-0.676503	0.000000	0.000000	1.000000	119.000000	1.000000
15162.210874	-0.084593	0.583207	0.055099	79.741135	63.696842	65.689896	0.000000	0.000000	0.000000	0.000000	0.000000	0.000000	-0.114063	0.281069	-0.676503	0.000000	0.000000	1.000000	119.000000	1.000000
15162.214208	-0.084909	0.584096	0.052943	79.811630	63.532570	65.531723	0.000000	0.000000	0.000000	0.000000	0.000000	0.000000	-0.094738	0.266501	-0.646809	0.000000	0.000000	1.000000	119.000000	1.000000
15162.217541	-0.084909	0.584096	0.052943	79.811630	63.532570	65.531723	0.000000	0.000000	0.000000	0.000000	0.000000	0.000000	-0.094738	0.266501	-0.646809	0.000000	0.000000	1.000000	119.000000	1.000000
15162.220874	-0.084909	0.584096	0.052943	79.811630	63.532570	65.531723	0.000000	0.000000	0.000000	0.000000	0.000000	0.000000	-0.094738	0.266501	-0.646809	0.000000	0.000000	1.000000	119.000000	1.000000
15162.224208	-0.085154	0.584955	0.050840	79.914017	63.345352	65.315689	0.000000	0.000000	0.000000	0.000000	0.000000	0.000000	-0.073515	0.257864	-0.630658	0.000000	0.000000	1.000000	119.000000	1.000000
15162.227541	-0.085154	0.584955	0.050840	79.914017	63.345352	65.315689	0.000000	0.000000	0.000000	0.000000	0.000000	0.000000	-0.073515	0.257864	-0.630658	0.000000	0.000000	1.000000	119.000000	1.000000
15162.230874	-0.085154	0.584955	0.050840	79.914017	63.345352	65.315689	0.000000	0.000000	0.000000	0.000000	0.000000	0.000000	-0.073515	0.257864	-0.630658	0.000000	0.000000	1.000000	119.000000	1.000000
15162.234208	-0.085399	0.585768	0.048764	80.050529	63.134560	65.040070	0.000000	0.000000	0.000000	0.000000	0.000000	0.000000	-0.073425	0.243710	-0.622838	0.000000	0.000000	1.000000	119.000000	1.000000
15162.237541	-0.085399	0.585768	0.048764	80.050529	63.134560	65.040070	0.000000	0.000000	0.000000	0.000000	0.000000	0.000000	-0.073425	0.243710	-0.622838	0.000000	0.000000	1.000000	119.000000	1.000000
15162.240874	-0.085399	0.585768	0.048764	80.050529	63.134560	65.040070	0.000000	0.000000	0.000000	0.000000	0.000000	0.000000	-0.073425	0.243710	-0.622838	0.000000	0.000000	1.000000	119.000000	1.000000
15162.244208	-0.085627	0.586516	0.046765	80.197792	62.854420	64.688217	0.000000	0.000000	0.000000	0.000000	0.000000	0.000000	-0.068543	0.224400	-0.599917	0.000000	0.000000	1.000000	119.000000	1.000000
15162.247541	-0.085627	0.586516	0.046765	80.197792	62.854420	64.688217	0.000000	0.000000	0.000000	0.000000	0.000000	0.000000	-0.068543	0.224400	-0.599917	0.000000	0.000000	1.000000	119.000000	1.000000
15162.250874	-0.085627	0.586516	0.046765	80.197792	62.854420	64.688217	0.000000	0.000000	0.000000	0.000000	0.000000	0.000000	-0.068543	0.224400	-0.599917	0.000000	0.000000	1.000000	119.000000	1.000000
15162.254208	-0.085907	0.587237	0.044799	80.311783	62.430458	64.221260	0.000000	0.000000	0.000000	0.000000	0.000000	0.000000	-0.083756	0.216456	-0.589516	0.000000	0.000000	1.000000	119.000000	1.000000
15162.257541	-0.085907	0.587237	0.044799	80.311783	62.430458	64.221260	0.000000	0.000000	0.000000	0.000000	0.000000	0.000000	-0.083756	0.216456	-0.589516	0.000000	0.000000	1.000000	119.000000	1.000000
15162.260874	-0.085907	0.587237	0.044799	80.311783	62.430458	64.221260	0.000000	0.000000	0.000000	0.000000	0.000000	0.000000	-0.083756	0.216456	-0.589516	0.000000	0.000000	1.000000	119.000000	1.000000
15162.264208	-0.086262	0.587877	0.042879	80.367668	61.712986	63.521683	0.000000	0.000000	0.000000	0.000000	0.000000	0.000000	-0.106707	0.192042	-0.576069	0.000000	0.000000	1.000000	119.000000	1.000000
15162.267541	-0.086262	0.587877	0.042879	80.367668	61.712986	63.521683	0.000000	0.000000	0.000000	0.000000	0.000000	0.000000	-0.106707	0.192042	-0.576069	0.000000	0.000000	1.000000	119.000000	1.000000
15162.270874	-0.086262	0.587877	0.042879	80.367668	61.712986	63.521683	0.000000	0.000000	0.000000	0.000000	0.000000	0.000000	-0.106707	0.192042	-0.576069	0.000000	0.000000	1.000000	119.000000	1.000000
15162.274208	-0.086679	0.588494	0.041056	80.350159	60.726822	62.612919	0.000000	0.000000	0.000000	0.000000	0.000000	0.000000	-0.124919	0.185079	-0.546892	0.000000	0.000000	1.000000	119.000000	1.000000
15162.277541	-0.086679	0.588494	0.041056	80.350159	60.726822	62.612919	0.000000	0.000000	0.000000	0.000000	0.000000	0.000000	-0.124919	0.185079	-0.546892	0.000000	0.000000	1.000000	119.000000	1.000000
15162.280874	-0.086679	0.588494	0.041056	80.350159	60.726822	62.612919	0.000000	0.000000	0.000000	0.000000	0.000000	0.000000	-0.124919	0.185079	-0.546892	0.000000	0.000000	1.000000	119.000000	1.000000
15162.284208	-0.087089	0.589081	0.039366	80.314812	59.653595	61.634773	0.000000	0.000000	0.000000	0.000000	0.000000	0.000000	-0.123133	0.175861	-0.506984	0.000000	0.000000	1.000000	119.000000	1.000000
15162.287541	-0.087089	0.589081	0.039366	80.314812	59.653595	61.634773	0.000000	0.000000	0.000000	0.000000	0.000000	0.000000	-0.123133	0.175861	-0.506984	0.000000	0.000000	1.000000	119.000000	1.000000
15162.290874	-0.087089	0.589081	0.039366	80.314812	59.653595	61.634773	0.000000	0.000000	0.000000	0.000000	0.000000	0.000000	-0.123133	0.175861	-0.506984	0.000000	0.000000	1.000000	119.000000	1.000000
15162.294208	-0.087442	0.589599	0.037786	80.269440	58.673435	60.752663	0.000000	0.000000	0.000000	0.000000	0.000000	0.000000	-0.105812	0.155638	-0.474048	0.000000	0.000000	1.000000	119.000000	1.000000
15162.297541	-0.087442	0.589599	0.037786	80.269440	58.673435	60.752663	0.000000	0.000000	0.000000	0.000000	0.000000	0.000000	-0.105812	0.155638	-0.474048	0.000000	0.000000	1.000000	119.000000	1.000000
15162.300874	-0.087442	0.589599	0.037786	80.269440	58.673435	60.752663	0.000000	0.000000	0.000000	0.000000	0.000000	0.000000	-0.105812	0.155638	-0.474048	0.000000	0.000000	1.000000	119.000000	1.000000
15162.304208	-0.087717	0.590071	0.036337	80.207169	57.862514	60.043266	0.000000	0.000000	0.000000	0.000000	0.000000	0.000000	-0.082655	0.141502	-0.434897	0.000000	0.000000	1.000000	119.000000	1.000000
15162.307541	-0.087717	0.590071	0.036337	80.207169	57.862514	60.043266	0.000000	0.000000	0.000000	0.000000	0.000000	0.000000	-0.082655	0.141502	-0.434897	0.000000	0.000000	1.000000	119.000000	1.000000
15162.310874	-0.087717	0.590071	0.036337	80.207169	57.862514	60.043266	0.000000	0.000000	0.000000	0.000000	0.000000	0.000000	-0.082655	0.141502	-0.434897	0.000000	0.000000	1.000000	119.000000	1.000000
15162.314208	-0.087933	0.590486	0.034975	80.135780	57.280010	59.567604	0.000000	0.000000	0.000000	0.000000	0.000000	0.000000	-0.064778	0.124500	-0.408599	0.000000	0.000000	1.000000	119.000000	1.000000
15162.317541	-0.087933	0.590486	0.034975	80.135780	57.280010	59.567604	0.000000	0.000000	0.000000	0.000000	0.000000	0.000000	-0.064778	0.124500	-0.408599	0.000000	0.000000	1.000000	119.000000	1.000000
15162.320874	-0.087933	0.590486	0.034975	80.135780	57.280010	59.567604	0.000000	0.000000	0.000000	0.000000	0.000000	0.000000	-0.064778	0.124500	-0.408599	0.000000	0.000000	1.000000	119.000000	1.000000
15162.324208	-0.088064	0.590826	0.033689	80.091743	57.022381	59.391800	0.000000	0.000000	0.000000	0.000000	0.000000	0.000000	-0.039302	0.102036	-0.385744	0.000000	0.000000	1.000000	119.000000	1.000000
15162.327541	-0.088064	0.590826	0.033689	80.091743	57.022381	59.391800	0.000000	0.000000	0.000000	0.000000	0.000000	0.000000	-0.039302	0.102036	-0.385744	0.000000	0.000000	1.000000	119.000000	1.000000
15162.330874	-0.088064	0.590826	0.033689	80.091743	57.022381	59.391800	0.000000	0.000000	0.000000	0.000000	0.000000	0.000000	-0.039302	0.102036	-0.385744	0.000000	0.000000	1.000000	119.000000	1.000000
15162.334208	-0.088170	0.591090	0.032404	80.093628	57.067959	59.482487	0.000000	0.000000	0.000000	0.000000	0.000000	0.000000	-0.031648	0.079107	-0.385289	0.000000	0.000000	1.000000	119.000000	1.000000
15162.337541	-0.088170	0.591090	0.032404	80.093628	57.067959	59.482487	0.000000	0.000000	0.000000	0.000000	0.000000	0.000000	-0.031648	0.079107	-0.385289	0.000000	0.000000	1.000000	119.000000	1.000000
15162.340874	-0.088170	0.591090	0.032404	80.093628	57.067959	59.482487	0.000000	0.000000	0.000000	0.000000	0.000000	0.000000	-0.031648	0.079107	-0.385289	0.000000	0.000000	1.000000	119.000000	1.000000
15162.344208	-0.088230	0.591296	0.031142	80.104477	57.184254	59.633671	0.000000	0.000000	0.000000	0.000000	0.000000	0.000000	-0.017963	0.061944	-0.378748	0.000000	0.000000	1.000000	119.000000	1.000000
15162.347541	-0.088230	0.591296	0.031142	80.104477	57.184254	59.633671	0.000000	0.000000	0.000000	0.000000	0.000000	0.000000	-0.017963	0.061944	-0.378748	0.000000	0.000000	1.000000	119.000000	1.000000
15162.350874	-0.088230	0.591296	0.031142	80.104477	57.184254	59.633671	0.000000	0.000000	0.000000	0.000000	0.000000	0.000000	-0.017963	0.061944	-0.378748	0.000000	0.000000	1.000000	119.000000	1.000000
15162.354208	-0.088253	0.591424	0.029819	80.118828	57.353462	59.835796	0.000000	0.000000	0.000000	0.000000	0.000000	0.000000	-0.007060	0.038437	-0.397002	0.000000	0.000000	1.000000	119.000000	1.000000
15162.357541	-0.088253	0.591424	0.029819	80.118828	57.353462	59.835796	0.000000	0.000000	0.000000	0.000000	0.000000	0.000000	-0.007060	0.038437	-0.397002	0.000000	0.000000	1.000000	119.000000	1.000000
15162.360874	-0.088253	0.591424	0.029819	80.118828	57.353462	59.835796	0.000000	0.000000	0.000000	0.000000	0.000000	0.000000	-0.007060	0.038437	-0.397002	0.000000	0.000000	1.000000	119.000000	1.000000
15162.364208	-0.088301	0.591496	0.028504	80.136078	57.560116	60.076317	0.000000	0.000000	0.000000	0.000000	0.000000	0.000000	-0.014297	0.021470	-0.394222	0.000000	0.000000	1.000000	119.000000	1.000000
15162.367541	-0.088301	0.591496	0.028504	80.136078	57.560116	60.076317	0.000000	0.000000	0.000000	0.000000	0.000000	0.000000	-0.014297	0.021470	-0.394222	0.000000	0.000000	1.000000	119.000000	1.000000
15162.370874	-0.088301	0.591496	0.028504	80.136078	57.560116	60.076317	0.000000	0.000000	0.000000	0.000000	0.000000	0.000000	-0.014297	0.021470	-0.394222	0.000000	0.000000	1.000000	119.000000	1.000000
15162.374208	-0.088370	0.591493	0.027184	80.155594	57.783283	60.342651	0.000000	0.000000	0.000000	0.000000	0.000000	0.000000	-0.020610	-0.001031	-0.396256	0.000000	0.000000	1.000000	119.000000	1.000000
15162.377541	-0.088370	0.591493	0.027184	80.155594	57.783283	60.342651	0.000000	0.000000	0.000000	0.000000	0.000000	0.000000	-0.020610	-0.001031	-0.396256	0.000000	0.000000	1.000000	119.000000	1.000000
15162.380874	-0.088370	0.591493	0.027184	80.155594	57.783283	60.342651	0.000000	0.000000	0.000000	0.000000	0.000000	0.000000	-0.020610	-0.001031	-0.396256	0.000000	0.000000	1.000000	119.000000	1.000000
15162.384208	-0.088519	0.591436	0.025926	80.167046	57.796890	60.405682	0.000000	0.000000	0.000000	0.000000	0.000000	0.000000	-0.044945	-0.016821	-0.377203	0.000000	0.000000	1.000000	119.000000	1.000000
15162.387541	-0.088519	0.591436	0.025926	80.167046	57.796890	60.405682	0.000000	0.000000	0.000000	0.000000	0.000000	0.000000	-0.044945	-0.016821	-0.377203	0.000000	0.000000	1.000000	119.000000	1.000000
15162.390874	-0.088519	0.591436	0.025926	80.167046	57.796890	60.405682	0.000000	0.000000	0.000000	0.000000	0.000000	0.000000	-0.044945	-0.016821	-0.377203	0.000000	0.000000	1.000000	119.000000	1.000000
15162.394208	-0.088648	0.591299	0.024694	80.168182	57.517590	60.181595	0.000000	0.000000	0.000000	0.000000	0.000000	0.000000	-0.038665	-0.041377	-0.369733	0.000000	0.000000	1.000000	119.000000	1.000000
15162.397541	-0.088648	0.591299	0.024694	80.168182	57.517590	60.181595	0.000000	0.000000	0.000000	0.000000	0.000000	0.000000	-0.038665	-0.041377	-0.369733	0.000000	0.000000	1.000000	119.000000	1.000000
15162.400874	-0.088648	0.591299	0.024694	80.168182	57.517590	60.181595	0.000000	0.000000	0.000000	0.000000	0.000000	0.000000	-0.038665	-0.041377	-0.369733	0.000000	0.000000	1.000000	119.000000	1.000000
15162.404208	-0.088808	0.591117	0.023510	80.153282	56.927811	59.657967	0.000000	0.000000	0.000000	0.000000	0.000000	0.000000	-0.047924	-0.054437	-0.355135	0.000000	0.000000	1.000000	119.000000	1.000000
15162.407541	-0.088808	0.591117	0.023510	80.153282	56.927811	59.657967	0.000000	0.000000	0.000000	0.000000	0.000000	0.000000	-0.047924	-0.054437	-0.355135	0.000000	0.000000	1.000000	119.000000	1.000000
15162.410874	-0.088808	0.591117	0.023510	80.153282	56.927811	59.657967	0.000000	0.000000	0.000000	0.000000	0.000000	0.000000	-0.047924	-0.054437	-0.355135	0.000000	0.000000	1.000000	119.000000	1.000000
15162.414208	-0.088946	0.590881	0.022344	80.123329	56.239906	59.047867	0.000000	0.000000	0.000000	0.000000	0.000000	0.000000	-0.041317	-0.070703	-0.349838	0.000000	0.000000	1.000000	119.000000	1.000000
15162.417541	-0.088946	0.590881	0.022344	80.123329	56.239906	59.047867	0.000000	0.000000	0.000000	0.000000	0.000000	0.000000	-0.041317	-0.070703	-0.349838	0.000000	0.000000	1.000000	119.000000	1.000000
15162.420874	-0.088946	0.590881	0.022344	80.123329	56.239906	59.047867	0.000000	0.000000	0.000000	0.000000	0.000000	0.000000	-0.041317	-0.070703	-0.349838	0.000000	0.000000	1.000000	119.000000	1.000000
15162.424208	-0.089069	0.590603	0.021235	80.086761	55.666851	58.558475	0.000000	0.000000	0.000000	0.000000	0.000000	0.000000	-0.036969	-0.083514	-0.332710	0.000000	0.000000	1.000000	119.000000	1.000000
15162.427541	-0.089069	0.590603	0.021235	80.086761	55.666851	58.558475	0.000000	0.000000	0.000000	0.000000	0.000000	0.000000	-0.036969	-0.083514	-0.332710	0.000000	0.000000	1.000000	119.000000	1.000000
15162.430874	-0.089069	0.590603	0.021235	80.086761	55.666851	58.558475	0.000000	0.000000	0.000000	0.000000	0.000000	0.000000	-0.036969	-0.083514	-0.332710	0.000000	0.000000	1.000000	119.000000	1.000000
15162.434208	-0.089185	0.590287	0.020093	80.043213	55.110229	58.089230	0.000000	0.000000	0.000000	0.000000	0.000000	0.000000	-0.034666	-0.094893	-0.342706	0.000000	0.000000	1.000000	119.000000	1.000000
15162.437541	-0.089185	0.590287	0.020093	80.043213	55.110229	58.089230	0.000000	0.000000	0.000000	0.000000	0.000000	0.000000	-0.034666	-0.094893	-0.342706	0.000000	0.000000	1.000000	119.000000	1.000000
15162.440874	-0.089185	0.590287	0.020093	80.043213	55.110229	58.089230	0.000000	0.000000	0.000000	0.000000	0.000000	0.000000	-0.034666	-0.094893	-0.342706	0.000000	0.000000	1.000000	119.000000	1.000000
15162.444208	-0.089307	0.589955	0.018996	80.010559	54.634850	57.699478	0.000000	0.000000	0.000000	0.000000	0.000000	0.000000	-0.036791	-0.099588	-0.329008	0.000000	0.000000	1.000000	119.000000	1.000000
15162.447541	-0.089307	0.589955	0.018996	80.010559	54.634850	57.699478	0.000000	0.000000	0.000000	0.000000	0.000000	0.000000	-0.036791	-0.099588	-0.329008	0.000000	0.000000	1.000000	119.000000	1.000000
15162.450874	-0.089307	0.589955	0.018996	80.010559	54.634850	57.699478	0.000000	0.000000	0.000000	0.000000	0.000000	0.000000	-0.036791	-0.099588	-0.329008	0.000000	0.000000	1.000000	119.000000	1.000000
15162.454208	-0.089493	0.589604	0.017869	79.986977	54.133644	57.277760	0.000000	0.000000	0.000000	0.000000	0.000000	0.000000	-0.055685	-0.105255	-0.338004	0.000000	0.000000	1.000000	119.000000	1.000000
15162.457541	-0.089493	0.589604	0.017869	79.986977	54.133644	57.277760	0.000000	0.000000	0.000000	0.000000	0.000000	0.000000	-0.055685	-0.105255	-0.338004	0.000000	0.000000	1.000000	119.000000	1.000000
15162.460874	-0.089493	0.589604	0.017869	79.986977	54.133644	57.277760	0.000000	0.000000	0.000000	0.000000	0.000000	0.000000	-0.055685	-0.105255	-0.338004	0.000000	0.000000	1.000000	119.000000	1.000000
15162.464208	-0.089729	0.589264	0.016773	79.953529	53.545280	56.783237	0.000000	0.000000	0.000000	0.000000	0.000000	0.000000	-0.070843	-0.101940	-0.328996	0.000000	0.000000	1.000000	119.000000	1.000000
15162.467541	-0.089729	0.589264	0.016773	79.953529	53.545280	56.783237	0.000000	0.000000	0.000000	0.000000	0.000000	0.000000	-0.070843	-0.101940	-0.328996	0.000000	0.000000	1.000000	119.000000	1.000000
15162.470874	-0.089729	0.589264	0.016773	79.953529	53.545280	56.783237	0.000000	0.000000	0.000000	0.000000	0.000000	0.000000	-0.070843	-0.101940	-0.328996	0.000000	0.000000	1.000000	119.000000	1.000000
15162.474208	-0.089972	0.588909	0.015722	79.891289	52.932266	56.288292	0.000000	0.000000	0.000000	0.000000	0.000000	0.000000	-0.072880	-0.106529	-0.315295	0.000000	0.000000	1.000000	119.000000	1.000000
15162.477541	-0.089972	0.588909	0.015722	79.891289	52.932266	56.288292	0.000000	0.000000	0.000000	0.000000	0.000000	0.000000	-0.072880	-0.106529	-0.315295	0.000000	0.000000	1.000000	119.000000	1.000000
15162.480874	-0.089972	0.588909	0.015722	79.891289	52.932266	56.288292	0.000000	0.000000	0.000000	0.000000	0.000000	0.000000	-0.072880	-0.106529	-0.315295	0.000000	0.000000	1.000000	119.000000	1.000000
15162.484208	-0.090180	0.588557	0.014741	79.808060	52.271484	55.749825	0.000000	0.000000	0.000000	0.000000	0.000000	0.000000	-0.062453	-0.105460	-0.294118	0.000000	0.000000	1.000000	119.000000	1.000000
15162.487541	-0.090180	0.588557	0.014741	79.808060	52.271484	55.749825	0.000000	0.000000	0.000000	0.000000	0.000000	0.000000	-0.062453	-0.105460	-0.294118	0.000000	0.000000	1.000000	119.000000	1.000000
15162.490874	-0.090180	0.588557	0.014741	79.808060	52.271484	55.749825	0.000000	0.000000	0.000000	0.000000	0.000000	0.000000	-0.062453	-0.105460	-0.294118	0.000000	0.000000	1.000000	119.000000	1.000000
15162.494208	-0.090328	0.588191	0.013819	79.738640	51.638752	55.228710	0.000000	0.000000	0.000000	0.000000	0.000000	0.000000	-0.044513	-0.109969	-0.276509	0.000000	0.000000	1.000000	119.000000	1.000000
15162.497541	-0.090328	0.588191	0.013819	79.738640	51.638752	55.228710	0.000000	0.000000	0.000000	0.000000	0.000000	0.000000	-0.044513	-0.109969	-0.276509	0.000000	0.000000	1.000000	119.000000	1.000000
15162.500874	-0.090328	0.588191	0.013819	79.738640	51.638752	55.228710	0.000000	0.000000	0.000000	0.000000	0.000000	0.000000	-0.044513	-0.109969	-0.276509	0.000000	0.000000	1.000000	119.000000	1.000000
15162.504208	-0.090328	0.588191	0.013819	79.685219	50.976913	54.656094	0.000000	0.000000	0.000000	0.000000	0.000000	0.000000	-0.044513	-0.109969	-0.276509	0.000000	0.000000	1.000000	119.000000	1.000000
15162.507541	-0.090458	0.587817	0.012925	79.685219	50.976913	54.656094	0.000000	0.000000	0.000000	0.000000	0.000000	0.000000	-0.038763	-0.112151	-0.268462	0.000000	0.000000	1.000000	119.000000	1.000000
15162.510874	-0.090458	0.587817	0.012925	79.685219	50.976913	54.656094	0.000000	0.000000	0.000000	0.000000	0.000000	0.000000	-0.038763	-0.112151	-0.268462	0.000000	0.000000	1.000000	119.000000	1.000000
15162.514208	-0.090542	0.587417	0.012044	79.652077	50.320984	54.053925	0.000000	0.000000	0.000000	0.000000	0.000000	0.000000	-0.025434	-0.119914	-0.264034	0.000000	0.000000	1.000000	119.000000	1.000000
15162.517541	-0.090542	0.587417	0.012044	79.652077	50.320984	54.053925	0.000000	0.000000	0.000000	0.000000	0.000000	0.000000	-0.025434	-0.119914	-0.264034	0.000000	0.000000	1.000000	119.000000	1.000000
15162.520874	-0.090542	0.587417	0.012044	79.652077	50.320984	54.053925	0.000000	0.000000	0.000000	0.000000	0.000000	0.000000	-0.025434	-0.119914	-0.264034	0.000000	0.000000	1.000000	119.000000	1.000000
15162.524208	-0.090542	0.587417	0.012044	79.631622	49.737118	53.517918	0.000000	0.000000	0.000000	0.000000	0.000000	0.000000	-0.025434	-0.119914	-0.264034	0.000000	0.000000	1.000000	119.000000	1.000000
15162.527541	-0.090583	0.586992	0.011179	79.631622	49.737118	53.517918	0.000000	0.000000	0.000000	0.000000	0.000000	0.000000	-0.012176	-0.127626	-0.259618	0.000000	0.000000	1.000000	119.000000	1.000000
15162.530874	-0.090583	0.586992	0.011179	79.631622	49.737118	53.517918	0.000000	0.000000	0.000000	0.000000	0.000000	0.000000	-0.012176	-0.127626	-0.259618	0.000000	0.000000	1.000000	119.000000	1.000000
15162.534208	-0.090584	0.586534	0.010352	79.607780	49.112812	52.931961	0.000000	0.000000	0.000000	0.000000	0.000000	0.000000	-0.000353	-0.137519	-0.248202	0.000000	0.000000	1.000000	119.000000	1.000000
15162.537541	-0.090584	0.586534	0.010352	79.607780	49.112812	52.931961	0.000000	0.000000	0.000000	0.000000	0.000000	0.000000	-0.000353	-0.137519	-0.248202	0.000000	0.000000	1.000000	119.000000	1.000000
15162.540874	-0.090584	0.586534	0.010352	79.607780	49.112812	52.931961	0.000000	0.000000	0.000000	0.000000	0.000000	0.000000	-0.000353	-0.137519	-0.248202	0.000000	0.000000	1.000000	119.000000	1.000000
15162.544208	-0.090584	0.586534	0.010352	79.577660	48.403877	52.269047	0.000000	0.000000	0.000000	0.000000	0.000000	0.000000	-0.000353	-0.137519	-0.248202	0.000000	0.000000	1.000000	119.000000	1.000000
15162.547541	-0.090578	0.586039	0.009491	79.577660	48.403877	52.269047	0.000000	0.000000	0.000000	0.000000	0.000000	0.000000	0.001783	-0.148437	-0.258365	0.000000	0.000000	1.000000	119.000000	1.000000
15162.550874	-0.090578	0.586039	0.009491	79.577660	48.403877	52.269047	0.000000	0.000000	0.000000	0.000000	0.000000	0.000000	0.001783	-0.148437	-0.258365	0.000000	0.000000	1.000000	119.000000	1.000000
15162.554208	-0.090647	0.585530	0.008662	79.527924	47.454411	51.366486	0.000000	0.000000	0.000000	0.000000	0.000000	0.000000	-0.020616	-0.152713	-0.248506	0.000000	0.000000	1.000000	119.000000	1.000000
15162.557541	-0.090647	0.585530	0.008662	79.527924	47.454411	51.366486	0.000000	0.000000	0.000000	0.000000	0.000000	0.000000	-0.020616	-0.152713	-0.248506	0.000000	0.000000	1.000000	119.000000	1.000000
15162.560874	-0.090647	0.585530	0.008662	79.527924	47.454411	51.366486	0.000000	0.000000	0.000000	0.000000	0.000000	0.000000	-0.020616	-0.152713	-0.248506	0.000000	0.000000	1.000000	119.000000	1.000000
15162.564208	-0.090647	0.585530	0.008662	79.468994	46.402927	50.375355	0.000000	0.000000	0.000000	0.000000	0.000000	0.000000	-0.020616	-0.152713	-0.248506	0.000000	0.000000	1.000000	119.000000	1.000000
15162.567541	-0.090808	0.585014	0.007839	79.468994	46.402927	50.375355	0.000000	0.000000	0.000000	0.000000	0.000000	0.000000	-0.048183	-0.154712	-0.246963	0.000000	0.000000	1.000000	119.000000	1.000000
15162.570874	-0.090808	0.585014	0.007839	79.468994	46.402927	50.375355	0.000000	0.000000	0.000000	0.000000	0.000000	0.000000	-0.048183	-0.154712	-0.246963	0.000000	0.000000	1.000000	119.000000	1.000000
15162.574208	-0.091001	0.584433	0.007071	79.403000	45.340912	49.377934	0.000000	0.000000	0.000000	0.000000	0.000000	0.000000	-0.057971	-0.174428	-0.230445	0.000000	0.000000	1.000000	119.000000	1.000000
15162.577541	-0.091001	0.584433	0.007071	79.403000	45.340912	49.377934	0.000000	0.000000	0.000000	0.000000	0.000000	0.000000	-0.057971	-0.174428	-0.230445	0.000000	0.000000	1.000000	119.000000	1.000000
15162.580874	-0.091001	0.584433	0.007071	79.403000	45.340912	49.377934	0.000000	0.000000	0.000000	0.000000	0.000000	0.000000	-0.057971	-0.174428	-0.230445	0.000000	0.000000	1.000000	119.000000	1.000000
15162.584208	-0.091001	0.584433	0.007071	79.325851	44.397530	48.455933	0.000000	0.000000	0.000000	0.000000	0.000000	0.000000	-0.057971	-0.174428	-0.230445	0.000000	0.000000	1.000000	119.000000	1.000000
15162.587541	-0.091197	0.583845	0.006325	79.325851	44.397530	48.455933	0.000000	0.000000	0.000000	0.000000	0.000000	0.000000	-0.058971	-0.176363	-0.223784	0.000000	0.000000	1.000000	119.000000	1.000000
15162.590874	-0.091197	0.583845	0.006325	79.325851	44.397530	48.455933	0.000000	0.000000	0.000000	0.000000	0.000000	0.000000	-0.058971	-0.176363	-0.223784	0.000000	0.000000	1.000000	119.000000	1.000000
15162.594208	-0.091377	0.583225	0.005612	79.232735	43.729061	47.728405	0.000000	0.000000	0.000000	0.000000	0.000000	0.000000	-0.053792	-0.185997	-0.213795	0.000000	0.000000	1.000000	119.000000	1.000000
15162.597541	-0.091377	0.583225	0.005612	79.232735	43.729061	47.728405	0.000000	0.000000	0.000000	0.000000	0.000000	0.000000	-0.053792	-0.185997	-0.213795	0.000000	0.000000	1.000000	119.000000	1.000000
15162.600874	-0.091377	0.583225	0.005612	79.232735	43.729061	47.728405	0.000000	0.000000	0.000000	0.000000	0.000000	0.000000	-0.053792	-0.185997	-0.213795	0.000000	0.000000	1.000000	119.000000	1.000000
15162.604208	-0.091377	0.583225	0.005612	79.120331	43.355408	47.115192	0.000000	0.000000	0.000000	0.000000	0.000000	0.000000	-0.053792	-0.185997	-0.213795	0.000000	0.000000	1.000000	119.000000	1.000000
15162.607541	-0.091539	0.582573	0.004933	79.120331	43.355408	47.115192	0.000000	0.000000	0.000000	0.000000	0.000000	0.000000	-0.048656	-0.195625	-0.203831	0.000000	0.000000	1.000000	119.000000	1.000000
15162.610874	-0.091539	0.582573	0.004933	79.120331	43.355408	47.115192	0.000000	0.000000	0.000000	0.000000	0.000000	0.000000	-0.048656	-0.195625	-0.203831	0.000000	0.000000	1.000000	119.000000	1.000000
15162.614208	-0.091701	0.581896	0.004259	78.990067	43.304409	46.660583	0.000000	0.000000	0.000000	0.000000	0.000000	0.000000	-0.048741	-0.202975	-0.202214	0.000000	0.000000	1.000000	119.000000	1.000000
15162.617541	-0.091701	0.581896	0.004259	78.990067	43.304409	46.660583	0.000000	0.000000	0.000000	0.000000	0.000000	0.000000	-0.048741	-0.202975	-0.202214	0.000000	0.000000	1.000000	119.000000	1.000000
15162.620874	-0.091701	0.581896	0.004259	78.990067	43.304409	46.660583	0.000000	0.000000	0.000000	0.000000	0.000000	0.000000	-0.048741	-0.202975	-0.202214	0.000000	0.000000	1.000000	119.000000	1.000000
15162.624208	-0.091908	0.581195	0.003581	78.848236	43.493111	46.553329	0.000000	0.000000	0.000000	0.000000	0.000000	0.000000	-0.061941	-0.210299	-0.203247	0.000000	0.000000	1.000000	119.000000	1.000000
15162.627541	-0.091908	0.581195	0.003581	78.848236	43.493111	46.553329	0.000000	0.000000	0.000000	0.000000	0.000000	0.000000	-0.061941	-0.210299	-0.203247	0.000000	0.000000	1.000000	119.000000	1.000000
15162.630874	-0.091908	0.581195	0.003581	78.848236	43.493111	46.553329	0.000000	0.000000	0.000000	0.000000	0.000000	0.000000	-0.061941	-0.210299	-0.203247	0.000000	0.000000	1.000000	119.000000	1.000000
15162.634208	-0.092197	0.580477	0.002868	78.704498	43.815605	46.970779	0.000000	0.000000	0.000000	0.000000	0.000000	0.000000	-0.086780	-0.215347	-0.213971	0.000000	0.000000	1.000000	119.000000	1.000000
15162.637541	-0.092197	0.580477	0.002868	78.704498	43.815605	46.970779	0.000000	0.000000	0.000000	0.000000	0.000000	0.000000	-0.086780	-0.215347	-0.213971	0.000000	0.000000	1.000000	119.000000	1.000000
15162.640874	-0.092197	0.580477	0.002868	78.704498	43.815605	46.970779	0.000000	0.000000	0.000000	0.000000	0.000000	0.000000	-0.086780	-0.215347	-0.213971	0.000000	0.000000	1.000000	119.000000	1.000000
15162.644208	-0.092533	0.579753	0.002168	78.560982	44.306534	47.738846	0.000000	0.000000	0.000000	0.000000	0.000000	0.000000	-0.100822	-0.217164	-0.210082	0.000000	0.000000	1.000000	119.000000	1.000000
15162.647541	-0.092533	0.579753	0.002168	78.560982	44.306534	47.738846	0.000000	0.000000	0.000000	0.000000	0.000000	0.000000	-0.100822	-0.217164	-0.210082	0.000000	0.000000	1.000000	119.000000	1.000000
15162.650874	-0.092533	0.579753	0.002168	78.560982	44.306534	47.738846	0.000000	0.000000	0.000000	0.000000	0.000000	0.000000	-0.100822	-0.217164	-0.210082	0.000000	0.000000	1.000000	119.000000	1.000000
15162.654208	-0.092834	0.579016	0.001521	78.420547	44.926216	48.517166	0.000000	0.000000	0.000000	0.000000	0.000000	0.000000	-0.090116	-0.221186	-0.193924	0.000000	0.000000	1.000000	119.000000	1.000000
15162.657541	-0.092834	0.579016	0.001521	78.420547	44.926216	48.517166	0.000000	0.000000	0.000000	0.000000	0.000000	0.000000	-0.090116	-0.221186	-0.193924	0.000000	0.000000	1.000000	119.000000	1.000000
15162.660874	-0.092834	0.579016	0.001521	78.420547	44.926216	48.517166	0.000000	0.000000	0.000000	0.000000	0.000000	0.000000	-0.090116	-0.221186	-0.193924	0.000000	0.000000	1.000000	119.000000	1.000000
15162.664208	-0.092834	0.579016	0.001521	78.283669	45.487980	48.903023	0.000000	0.000000	0.000000	0.000000	0.000000	0.000000	-0.090116	-0.221186	-0.193924	0.000000	0.000000	1.000000	119.000000	1.000000
15162.667541	-0.093105	0.578301	0.000963	78.283669	45.487980	48.903023	0.000000	0.000000	0.000000	0.000000	0.000000	0.000000	-0.081557	-0.214373	-0.167622	0.000000	0.000000	1.000000	119.000000	1.000000
15162.670874	-0.093105	0.578301	0.000963	78.283669	45.487980	48.903023	0.000000	0.000000	0.000000	0.000000	0.000000	0.000000	-0.081557	-0.214373	-0.167622	0.000000	0.000000	1.000000	119.000000	1.000000
15162.674208	-0.093341	0.577599	0.000451	78.156631	45.927998	48.962795	0.000000	0.000000	0.000000	0.000000	0.000000	0.000000	-0.070654	-0.210839	-0.153326	0.000000	0.000000	1.000000	119.000000	1.000000
15162.677541	-0.093341	0.577599	0.000451	78.156631	45.927998	48.962795	0.000000	0.000000	0.000000	0.000000	0.000000	0.000000	-0.070654	-0.210839	-0.153326	0.000000	0.000000	1.000000	119.000000	1.000000
15162.680874	-0.093341	0.577599	0.000451	78.156631	45.927998	48.962795	0.000000	0.000000	0.000000	0.000000	0.000000	0.000000	-0.070654	-0.210839	-0.153326	0.000000	0.000000	1.000000	119.000000	1.000000
15162.684208	-0.093341	0.577599	0.000451	78.025444	46.164513	49.165016	0.000000	0.000000	0.000000	0.000000	0.000000	0.000000	-0.070654	-0.210839	-0.153326	0.000000	0.000000	1.000000	119.000000	1.000000
15162.687541	-0.093585	0.576882	-0.000014	78.025444	46.164513	49.165016	0.000000	0.000000	0.000000	0.000000	0.000000	0.000000	-0.073240	-0.214984	-0.139729	0.000000	0.000000	1.000000	119.000000	1.000000
15162.690874	-0.093585	0.576882	-0.000014	78.025444	46.164513	49.165016	0.000000	0.000000	0.000000	0.000000	0.000000	0.000000	-0.073240	-0.214984	-0.139729	0.000000	0.000000	1.000000	119.000000	1.000000
15162.694208	-0.093887	0.576213	-0.000416	77.895599	46.143818	49.361359	0.000000	0.000000	0.000000	0.000000	0.000000	0.000000	-0.090564	-0.200679	-0.120542	0.000000	0.000000	1.000000	119.000000	1.000000
15162.697541	-0.093887	0.576213	-0.000416	77.895599	46.143818	49.361359	0.000000	0.000000	0.000000	0.000000	0.000000	0.000000	-0.090564	-0.200679	-0.120542	0.000000	0.000000	1.000000	119.000000	1.000000
15162.700874	-0.093887	0.576213	-0.000416	77.895599	46.143818	49.361359	0.000000	0.000000	0.000000	0.000000	0.000000	0.000000	-0.090564	-0.200679	-0.120542	0.000000	0.000000	1.000000	119.000000	1.000000
15162.704208	-0.094191	0.575563	-0.000802	77.780289	45.949772	49.289520	0.000000	0.000000	0.000000	0.000000	0.000000	0.000000	-0.091369	-0.195040	-0.115825	0.000000	0.000000	1.000000	119.000000	1.000000
15162.707541	-0.094191	0.575563	-0.000802	77.780289	45.949772	49.289520	0.000000	0.000000	0.000000	0.000000	0.000000	0.000000	-0.091369	-0.195040	-0.115825	0.000000	0.000000	1.000000	119.000000	1.000000
15162.710874	-0.094191	0.575563	-0.000802	77.780289	45.949772	49.289520	0.000000	0.000000	0.000000	0.000000	0.000000	0.000000	-0.091369	-0.195040	-0.115825	0.000000	0.000000	1.000000	119.000000	1.000000
15162.714208	-0.094446	0.574960	-0.001102	77.686111	45.641830	48.796032	0.000000	0.000000	0.000000	0.000000	0.000000	0.000000	-0.076281	-0.180916	-0.089832	0.000000	0.000000	1.000000	119.000000	1.000000
15162.717541	-0.094446	0.574960	-0.001102	77.686111	45.641830	48.796032	0.000000	0.000000	0.000000	0.000000	0.000000	0.000000	-0.076281	-0.180916	-0.089832	0.000000	0.000000	1.000000	119.000000	1.000000
15162.720874	-0.094446	0.574960	-0.001102	77.686111	45.641830	48.796032	0.000000	0.000000	0.000000	0.000000	0.000000	0.000000	-0.076281	-0.180916	-0.089832	0.000000	0.000000	1.000000	119.000000	1.000000
15162.724208	-0.094446	0.574960	-0.001102	77.596298	45.300529	48.053322	0.000000	0.000000	0.000000	0.000000	0.000000	0.000000	-0.076281	-0.180916	-0.089832	0.000000	0.000000	1.000000	119.000000	1.000000
15162.727541	-0.094684	0.574419	-0.001370	77.596298	45.300529	48.053322	0.000000	0.000000	0.000000	0.000000	0.000000	0.000000	-0.071360	-0.162315	-0.080432	0.000000	0.000000	1.000000	119.000000	1.000000
15162.730874	-0.094684	0.574419	-0.001370	77.596298	45.300529	48.053322	0.000000	0.000000	0.000000	0.000000	0.000000	0.000000	-0.071360	-0.162315	-0.080432	0.000000	0.000000	1.000000	119.000000	1.000000
15162.734208	-0.094850	0.573924	-0.001546	77.511665	45.048988	47.602280	0.000000	0.000000	0.000000	0.000000	0.000000	0.000000	-0.049935	-0.148358	-0.052912	0.000000	0.000000	1.000000	119.000000	1.000000
15162.737541	-0.094850	0.573924	-0.001546	77.511665	45.048988	47.602280	0.000000	0.000000	0.000000	0.000000	0.000000	0.000000	-0.049935	-0.148358	-0.052912	0.000000	0.000000	1.000000	119.000000	1.000000
15162.740874	-0.094850	0.573924	-0.001546	77.511665	45.048988	47.602280	0.000000	0.000000	0.000000	0.000000	0.000000	0.000000	-0.049935	-0.148358	-0.052912	0.000000	0.000000	1.000000	119.000000	1.000000
15162.744208	-0.094850	0.573924	-0.001546	77.455299	44.826496	47.464748	0.000000	0.000000	0.000000	0.000000	0.000000	0.000000	-0.049935	-0.148358	-0.052912	0.000000	0.000000	1.000000	119.000000	1.000000
15162.747541	-0.095010	0.573476	-0.001644	77.455299	44.826496	47.464748	0.000000	0.000000	0.000000	0.000000	0.000000	0.000000	-0.048041	-0.134432	-0.029372	0.000000	0.000000	1.000000	119.000000	1.000000
15162.750874	-0.095010	0.573476	-0.001644	77.455299	44.826496	47.464748	0.000000	0.000000	0.000000	0.000000	0.000000	0.000000	-0.048041	-0.134432	-0.029372	0.000000	0.000000	1.000000	119.000000	1.000000
15162.754208	-0.095010	0.573476	-0.001644	77.443344	44.655754	47.339027	0.000000	0.000000	0.000000	0.000000	0.000000	0.000000	-0.048041	-0.134432	-0.029372	0.000000	0.000000	1.000000	119.000000	1.000000
15162.757541	-0.095010	0.573476	-0.001644	77.443344	44.655754	47.339027	0.000000	0.000000	0.000000	0.000000	0.000000	0.000000	-0.048041	-0.134432	-0.029372	0.000000	0.000000	1.000000	119.000000	1.000000
15162.760874	-0.095131	0.573046	-0.001716	77.443344	44.655754	47.339027	0.000000	0.000000	0.000000	0.000000	0.000000	0.000000	-0.036093	-0.129016	-0.021679	0.000000	0.000000	1.000000	119.000000	1.000000
15162.764208	-0.095213	0.572677	-0.001752	77.449928	44.576107	47.281536	0.000000	0.000000	0.000000	0.000000	0.000000	0.000000	-0.024844	-0.110652	-0.010677	0.000000	0.000000	1.000000	119.000000	1.000000
15162.767541	-0.095213	0.572677	-0.001752	77.449928	44.576107	47.281536	0.000000	0.000000	0.000000	0.000000	0.000000	0.000000	-0.024844	-0.110652	-0.010677	0.000000	0.000000	1.000000	119.000000	1.000000
15162.770874	-0.095213	0.572677	-0.001752	77.449928	44.576107	47.281536	0.000000	0.000000	0.000000	0.000000	0.000000	0.000000	-0.024844	-0.110652	-0.010677	0.000000	0.000000	1.000000	119.000000	1.000000
15162.774208	-0.095213	0.572677	-0.001752	77.469994	44.677048	47.393879	0.000000	0.000000	0.000000	0.000000	0.000000	0.000000	-0.024844	-0.110652	-0.010677	0.000000	0.000000	1.000000	119.000000	1.000000
15162.777541	-0.095256	0.572326	-0.001762	77.469994	44.677048	47.393879	0.000000	0.000000	0.000000	0.000000	0.000000	0.000000	-0.012930	-0.105288	-0.002916	0.000000	0.000000	1.000000	119.000000	1.000000
15162.780874	-0.095256	0.572326	-0.001762	77.469994	44.677048	47.393879	0.000000	0.000000	0.000000	0.000000	0.000000	0.000000	-0.012930	-0.105288	-0.002916	0.000000	0.000000	1.000000	119.000000	1.000000
15162.784208	-0.095256	0.572326	-0.001762	77.490700	44.818218	47.538486	0.000000	0.000000	0.000000	0.000000	0.000000	0.000000	-0.012930	-0.105288	-0.002916	0.000000	0.000000	1.000000	119.000000	1.000000
15162.787541	-0.095256	0.572326	-0.001762	77.490700	44.818218	47.538486	0.000000	0.000000	0.000000	0.000000	0.000000	0.000000	-0.012930	-0.105288	-0.002916	0.000000	0.000000	1.000000	119.000000	1.000000
15162.790874	-0.095263	0.572011	-0.001728	77.490700	44.818218	47.538486	0.000000	0.000000	0.000000	0.000000	0.000000	0.000000	-0.002094	-0.094576	0.010005	0.000000	0.000000	1.000000	119.000000	1.000000
15162.794208	-0.095263	0.572011	-0.001728	77.510468	44.949829	47.673775	0.000000	0.000000	0.000000	0.000000	0.000000	0.000000	-0.002094	-0.094576	0.010005	0.000000	0.000000	1.000000	119.000000	1.000000
15162.797541	-0.095263	0.572011	-0.001728	77.510468	44.949829	47.673775	0.000000	0.000000	0.000000	0.000000	0.000000	0.000000	-0.002094	-0.094576	0.010005	0.000000	0.000000	1.000000	119.000000	1.000000
15162.800874	-0.095263	0.572011	-0.001728	77.510468	44.949829	47.673775	0.000000	0.000000	0.000000	0.000000	0.000000	0.000000	-0.002094	-0.094576	0.010005	0.000000	0.000000	1.000000	119.000000	1.000000
15162.804208	-0.095294	0.571495	-0.001582	77.526459	45.043892	47.760948	0.000000	0.000000	0.000000	0.000000	0.000000	0.000000	-0.009146	-0.154835	0.043738	0.000000	0.000000	1.000000	119.000000	1.000000
15162.807541	-0.095294	0.571495	-0.001582	77.526459	45.043892	47.760948	0.000000	0.000000	0.000000	0.000000	0.000000	0.000000	-0.009146	-0.154835	0.043738	0.000000	0.000000	1.000000	119.000000	1.000000
15162.810874	-0.095294	0.571495	-0.001582	77.526459	45.043892	47.760948	0.000000	0.000000	0.000000	0.000000	0.000000	0.000000	-0.009146	-0.154835	0.043738	0.000000	0.000000	1.000000	119.000000	1.000000
15162.814208	-0.095294	0.571495	-0.001582	77.539337	45.123260	47.840881	0.000000	0.000000	0.000000	0.000000	0.000000	0.000000	-0.009146	-0.154835	0.043738	0.000000	0.000000	1.000000	119.000000	1.000000
15162.817541	-0.095292	0.571276	-0.001483	77.539337	45.123260	47.840881	0.000000	0.000000	0.000000	0.000000	0.000000	0.000000	0.000504	-0.065625	0.029976	0.000000	0.000000	1.000000	119.000000	1.000000
15162.820874	-0.095292	0.571276	-0.001483	77.539337	45.123260	47.840881	0.000000	0.000000	0.000000	0.000000	0.000000	0.000000	0.000504	-0.065625	0.029976	0.000000	0.000000	1.000000	119.000000	1.000000
15162.824208	-0.095292	0.571276	-0.001483	77.547729	45.143772	47.863091	0.000000	0.000000	0.000000	0.000000	0.000000	0.000000	0.000504	-0.065625	0.029976	0.000000	0.000000	1.000000	119.000000	1.000000
15162.827541	-0.095292	0.571276	-0.001483	77.547729	45.143772	47.863091	0.000000	0.000000	0.000000	0.000000	0.000000	0.000000	0.000504	-0.065625	0.029976	0.000000	0.000000	1.000000	119.000000	1.000000
15162.830874	-0.095322	0.571042	-0.001341	77.547729	45.143772	47.863091	0.000000	0.000000	0.000000	0.000000	0.000000	0.000000	-0.008897	-0.070258	0.042549	0.000000	0.000000	1.000000	119.000000	1.000000
15162.834208	-0.095322	0.571042	-0.001341	77.559677	45.169445	47.886768	0.000000	0.000000	0.000000	0.000000	0.000000	0.000000	-0.008897	-0.070258	0.042549	0.000000	0.000000	1.000000	119.000000	1.000000
15162.837541	-0.095322	0.571042	-0.001341	77.559677	45.169445	47.886768	0.000000	0.000000	0.000000	0.000000	0.000000	0.000000	-0.008897	-0.070258	0.042549	0.000000	0.000000	1.000000	119.000000	1.000000
15162.840874	-0.095322	0.571042	-0.001341	77.559677	45.169445	47.886768	0.000000	0.000000	0.000000	0.000000	0.000000	0.000000	-0.008897	-0.070258	0.042549	0.000000	0.000000	1.000000	119.000000	1.000000
15162.844208	-0.095395	0.570644	-0.000989	77.569046	45.181427	47.895947	0.000000	0.000000	0.000000	0.000000	0.000000	0.000000	-0.022086	-0.119296	0.105622	0.000000	0.000000	1.000000	119.000000	1.000000
15162.847541	-0.095395	0.570644	-0.000989	77.569046	45.181427	47.895947	0.000000	0.000000	0.000000	0.000000	0.000000	0.000000	-0.022086	-0.119296	0.105622	0.000000	0.000000	1.000000	119.000000	1.000000
15162.850874	-0.095395	0.570644	-0.000989	77.569046	45.181427	47.895947	0.000000	0.000000	0.000000	0.000000	0.000000	0.000000	-0.022086	-0.119296	0.105622	0.000000	0.000000	1.000000	119.000000	1.000000
15162.854208	-0.095395	0.570644	-0.000989	77.576759	45.228237	47.947140	0.000000	0.000000	0.000000	0.000000	0.000000	0.000000	-0.022086	-0.119296	0.105622	0.000000	0.000000	1.000000	119.000000	1.000000
15162.857541	-0.095458	0.570463	-0.000800	77.576759	45.228237	47.947140	0.000000	0.000000	0.000000	0.000000	0.000000	0.000000	-0.018613	-0.054409	0.056568	0.000000	0.000000	1.000000	119.000000	1.000000
15162.860874	-0.095458	0.570463	-0.000800	77.576759	45.228237	47.947140	0.000000	0.000000	0.000000	0.000000	0.000000	0.000000	-0.018613	-0.054409	0.056568	0.000000	0.000000	1.000000	119.000000	1.000000
15162.864208	-0.095458	0.570463	-0.000800	77.582710	45.265854	47.986137	0.000000	0.000000	0.000000	0.000000	0.000000	0.000000	-0.018613	-0.054409	0.056568	0.000000	0.000000	1.000000	119.000000	1.000000
15162.867541	-0.095458	0.570463	-0.000800	77.582710	45.265854	47.986137	0.000000	0.000000	0.000000	0.000000	0.000000	0.000000	-0.018613	-0.054409	0.056568	0.000000	0.000000	1.000000	119.000000	1.000000
15162.870874	-0.095506	0.570292	-0.000567	77.582710	45.265854	47.986137	0.000000	0.000000	0.000000	0.000000	0.000000	0.000000	-0.014649	-0.051431	0.070036	0.000000	0.000000	1.000000	119.000000	1.000000
15162.874208	-0.095506	0.570292	-0.000567	77.589531	45.313625	48.035049	0.000000	0.000000	0.000000	0.000000	0.000000	0.000000	-0.014649	-0.051431	0.070036	0.000000	0.000000	1.000000	119.000000	1.000000
15162.877541	-0.095506	0.570292	-0.000567	77.589531	45.313625	48.035049	0.000000	0.000000	0.000000	0.000000	0.000000	0.000000	-0.014649	-0.051431	0.070036	0.000000	0.000000	1.000000	119.000000	1.000000
15162.880874	-0.095506	0.570292	-0.000567	77.589531	45.313625	48.035049	0.000000	0.000000	0.000000	0.000000	0.000000	0.000000	-0.014649	-0.051431	0.070036	0.000000	0.000000	1.000000	119.000000	1.000000
15162.884208	-0.095603	0.569974	-0.000106	77.596031	45.347054	48.067616	0.000000	0.000000	0.000000	0.000000	0.000000	0.000000	-0.028901	-0.095402	0.138187	0.000000	0.000000	1.000000	119.000000	1.000000
15162.887541	-0.095603	0.569974	-0.000106	77.596031	45.347054	48.067616	0.000000	0.000000	0.000000	0.000000	0.000000	0.000000	-0.028901	-0.095402	0.138187	0.000000	0.000000	1.000000	119.000000	1.000000
15162.890874	-0.095603	0.569974	-0.000106	77.596031	45.347054	48.067616	0.000000	0.000000	0.000000	0.000000	0.000000	0.000000	-0.028901	-0.095402	0.138187	0.000000	0.000000	1.000000	119.000000	1.000000
15162.894208	-0.095603	0.569974	-0.000106	77.601097	45.385658	48.104355	0.000000	0.000000	0.000000	0.000000	0.000000	0.000000	-0.028901	-0.095402	0.138187	0.000000	0.000000	1.000000	119.000000	1.000000
15162.897541	-0.095632	0.569845	0.000143	77.601097	45.385658	48.104355	0.000000	0.000000	0.000000	0.000000	0.000000	0.000000	-0.008824	-0.038640	0.074680	0.000000	0.000000	1.000000	119.000000	1.000000
15162.900874	-0.095632	0.569845	0.000143	77.601097	45.385658	48.104355	0.000000	0.000000	0.000000	0.000000	0.000000	0.000000	-0.008824	-0.038640	0.074680	0.000000	0.000000	1.000000	119.000000	1.000000
15162.904208	-0.095632	0.569845	0.000143	77.608963	45.422180	48.132835	0.000000	0.000000	0.000000	0.000000	0.000000	0.000000	-0.008824	-0.038640	0.074680	0.000000	0.000000	1.000000	119.000000	1.000000
15162.907541	-0.095632	0.569845	0.000143	77.608963	45.422180	48.132835	0.000000	0.000000	0.000000	0.000000	0.000000	0.000000	-0.008824	-0.038640	0.074680	0.000000	0.000000	1.000000	119.000000	1.000000
15162.910874	-0.095641	0.569690	0.000402	77.608963	45.422180	48.132835	0.000000	0.000000	0.000000	0.000000	0.000000	0.000000	-0.002670	-0.046360	0.077829	0.000000	0.000000	1.000000	119.000000	1.000000
15162.914208	-0.095641	0.569690	0.000402	77.623421	45.432198	48.124176	0.000000	0.000000	0.000000	0.000000	0.000000	0.000000	-0.002670	-0.046360	0.077829	0.000000	0.000000	1.000000	119.000000	1.000000
15162.917541	-0.095641	0.569690	0.000402	77.623421	45.432198	48.124176	0.000000	0.000000	0.000000	0.000000	0.000000	0.000000	-0.002670	-0.046360	0.077829	0.000000	0.000000	1.000000	119.000000	1.000000
15162.920874	-0.095641	0.569690	0.000402	77.623421	45.432198	48.124176	0.000000	0.000000	0.000000	0.000000	0.000000	0.000000	-0.002670	-0.046360	0.077829	0.000000	0.000000	1.000000	119.000000	1.000000
15162.924208	-0.095671	0.569396	0.000870	77.643723	45.444233	48.115341	0.000000	0.000000	0.000000	0.000000	0.000000	0.000000	-0.008898	-0.088196	0.140300	0.000000	0.000000	1.000000	119.000000	1.000000
15162.927541	-0.095671	0.569396	0.000870	77.643723	45.444233	48.115341	0.000000	0.000000	0.000000	0.000000	0.000000	0.000000	-0.008898	-0.088196	0.140300	0.000000	0.000000	1.000000	119.000000	1.000000
15162.930874	-0.095671	0.569396	0.000870	77.643723	45.444233	48.115341	0.000000	0.000000	0.000000	0.000000	0.000000	0.000000	-0.008898	-0.088196	0.140300	0.000000	0.000000	1.000000	119.000000	1.000000
15162.934208	-0.095671	0.569396	0.000870	77.658783	45.480442	48.139606	0.000000	0.000000	0.000000	0.000000	0.000000	0.000000	-0.008898	-0.088196	0.140300	0.000000	0.000000	1.000000	119.000000	1.000000
15162.937541	-0.095696	0.569249	0.001102	77.658783	45.480442	48.139606	0.000000	0.000000	0.000000	0.000000	0.000000	0.000000	-0.007690	-0.044170	0.069440	0.000000	0.000000	1.000000	119.000000	1.000000
15162.940874	-0.095696	0.569249	0.001102	77.658783	45.480442	48.139606	0.000000	0.000000	0.000000	0.000000	0.000000	0.000000	-0.007690	-0.044170	0.069440	0.000000	0.000000	1.000000	119.000000	1.000000
15162.944208	-0.095696	0.569249	0.001102	77.665543	45.525887	48.188904	0.000000	0.000000	0.000000	0.000000	0.000000	0.000000	-0.007690	-0.044170	0.069440	0.000000	0.000000	1.000000	119.000000	1.000000
15162.947541	-0.095696	0.569249	0.001102	77.665543	45.525887	48.188904	0.000000	0.000000	0.000000	0.000000	0.000000	0.000000	-0.007690	-0.044170	0.069440	0.000000	0.000000	1.000000	119.000000	1.000000
15162.950874	-0.095762	0.569084	0.001307	77.665543	45.525887	48.188904	0.000000	0.000000	0.000000	0.000000	0.000000	0.000000	-0.019662	-0.049551	0.061526	0.000000	0.000000	1.000000	119.000000	1.000000
15162.954208	-0.095762	0.569084	0.001307	77.670624	45.562057	48.225933	0.000000	0.000000	0.000000	0.000000	0.000000	0.000000	-0.019662	-0.049551	0.061526	0.000000	0.000000	1.000000	119.000000	1.000000
15162.957541	-0.095762	0.569084	0.001307	77.670624	45.562057	48.225933	0.000000	0.000000	0.000000	0.000000	0.000000	0.000000	-0.019662	-0.049551	0.061526	0.000000	0.000000	1.000000	119.000000	1.000000
15162.960874	-0.095762	0.569084	0.001307	77.670624	45.562057	48.225933	0.000000	0.000000	0.000000	0.000000	0.000000	0.000000	-0.019662	-0.049551	0.061526	0.000000	0.000000	1.000000	119.000000	1.000000
15162.964208	-0.095834	0.568814	0.001759	77.674019	45.588924	48.250652	0.000000	0.000000	0.000000	0.000000	0.000000	0.000000	-0.021503	-0.080953	0.135622	0.000000	0.000000	1.000000	119.000000	1.000000
15162.967541	-0.095834	0.568814	0.001759	77.674019	45.588924	48.250652	0.000000	0.000000	0.000000	0.000000	0.000000	0.000000	-0.021503	-0.080953	0.135622	0.000000	0.000000	1.000000	119.000000	1.000000
15162.970874	-0.095834	0.568814	0.001759	77.674019	45.588924	48.250652	0.000000	0.000000	0.000000	0.000000	0.000000	0.000000	-0.021503	-0.080953	0.135622	0.000000	0.000000	1.000000	119.000000	1.000000
15162.974208	-0.095834	0.568814	0.001759	77.679054	45.633289	48.287708	0.000000	0.000000	0.000000	0.000000	0.000000	0.000000	-0.021503	-0.080953	0.135622	0.000000	0.000000	1.000000	119.000000	1.000000
15162.977541	-0.095815	0.568666	0.001999	77.679054	45.633289	48.287708	0.000000	0.000000	0.000000	0.000000	0.000000	0.000000	0.005419	-0.044388	0.072091	0.000000	0.000000	1.000000	119.000000	1.000000
15162.980874	-0.095815	0.568666	0.001999	77.679054	45.633289	48.287708	0.000000	0.000000	0.000000	0.000000	0.000000	0.000000	0.005419	-0.044388	0.072091	0.000000	0.000000	1.000000	119.000000	1.000000
15162.984208	-0.095815	0.568666	0.001999	77.682434	45.668320	48.312428	0.000000	0.000000	0.000000	0.000000	0.000000	0.000000	0.005419	-0.044388	0.072091	0.000000	0.000000	1.000000	119.000000	1.000000
15162.987541	-0.095815	0.568666	0.001999	77.682434	45.668320	48.312428	0.000000	0.000000	0.000000	0.000000	0.000000	0.000000	0.005419	-0.044388	0.072091	0.000000	0.000000	1.000000	119.000000	1.000000
15162.990874	-0.095759	0.568510	0.002272	77.682434	45.668320	48.312428	0.000000	0.000000	0.000000	0.000000	0.000000	0.000000	0.017078	-0.046827	0.081756	0.000000	0.000000	1.000000	119.000000	1.000000
15162.994208	-0.095759	0.568510	0.002272	77.689163	45.727543	48.361916	0.000000	0.000000	0.000000	0.000000	0.000000	0.000000	0.017078	-0.046827	0.081756	0.000000	0.000000	1.000000	119.000000	1.000000
15162.997541	-0.095759	0.568510	0.002272	77.689163	45.727543	48.361916	0.000000	0.000000	0.000000	0.000000	0.000000	0.000000	0.017078	-0.046827	0.081756	0.000000	0.000000	1.000000	119.000000	1.000000
15163.000874	-0.095759	0.568510	0.002272	77.689163	45.727543	48.361916	0.000000	0.000000	0.000000	0.000000	0.000000	0.000000	0.017078	-0.046827	0.081756	0.000000	0.000000	1.000000	119.000000	1.000000
15163.004208	-0.095716	0.568152	0.002723	77.699257	45.808350	48.436268	0.000000	0.000000	0.000000	0.000000	0.000000	0.000000	0.012760	-0.107368	0.135514	0.000000	0.000000	1.000000	119.000000	1.000000
15163.007541	-0.095716	0.568152	0.002723	77.699257	45.808350	48.436268	0.000000	0.000000	0.000000	0.000000	0.000000	0.000000	0.012760	-0.107368	0.135514	0.000000	0.000000	1.000000	119.000000	1.000000
15163.010874	-0.095716	0.568152	0.002723	77.699257	45.808350	48.436268	0.000000	0.000000	0.000000	0.000000	0.000000	0.000000	0.012760	-0.107368	0.135514	0.000000	0.000000	1.000000	119.000000	1.000000
15163.014208	-0.095716	0.568152	0.002723	77.710976	45.893234	48.523144	0.000000	0.000000	0.000000	0.000000	0.000000	0.000000	0.012760	-0.107368	0.135514	0.000000	0.000000	1.000000	119.000000	1.000000
15163.017541	-0.095745	0.567915	0.002863	77.710976	45.893234	48.523144	0.000000	0.000000	0.000000	0.000000	0.000000	0.000000	-0.008749	-0.071163	0.042040	0.000000	0.000000	1.000000	119.000000	1.000000
15163.020874	-0.095745	0.567915	0.002863	77.710976	45.893234	48.523144	0.000000	0.000000	0.000000	0.000000	0.000000	0.000000	-0.008749	-0.071163	0.042040	0.000000	0.000000	1.000000	119.000000	1.000000
15163.024208	-0.095745	0.567915	0.002863	77.726013	45.999901	48.635094	0.000000	0.000000	0.000000	0.000000	0.000000	0.000000	-0.008749	-0.071163	0.042040	0.000000	0.000000	1.000000	119.000000	1.000000
15163.027541	-0.095745	0.567915	0.002863	77.726013	45.999901	48.635094	0.000000	0.000000	0.000000	0.000000	0.000000	0.000000	-0.008749	-0.071163	0.042040	0.000000	0.000000	1.000000	119.000000	1.000000
15163.030874	-0.095797	0.567652	0.003005	77.726013	45.999901	48.635094	0.000000	0.000000	0.000000	0.000000	0.000000	0.000000	-0.015665	-0.078896	0.042412	0.000000	0.000000	1.000000	119.000000	1.000000
15163.034208	-0.095797	0.567652	0.003005	77.742706	46.116333	48.703960	0.000000	0.000000	0.000000	0.000000	0.000000	0.000000	-0.015665	-0.078896	0.042412	0.000000	0.000000	1.000000	119.000000	1.000000
15163.037541	-0.095797	0.567652	0.003005	77.742706	46.116333	48.703960	0.000000	0.000000	0.000000	0.000000	0.000000	0.000000	-0.015665	-0.078896	0.042412	0.000000	0.000000	1.000000	119.000000	1.000000
15163.040874	-0.095797	0.567652	0.003005	77.742706	46.116333	48.703960	0.000000	0.000000	0.000000	0.000000	0.000000	0.000000	-0.015665	-0.078896	0.042412	0.000000	0.000000	1.000000	119.000000	1.000000
15163.044208	-0.095955	0.567098	0.003216	77.754761	46.191616	48.689209	0.000000	0.000000	0.000000	0.000000	0.000000	0.000000	-0.047377	-0.166134	0.063273	0.000000	0.000000	1.000000	119.000000	1.000000
15163.047541	-0.095955	0.567098	0.003216	77.754761	46.191616	48.689209	0.000000	0.000000	0.000000	0.000000	0.000000	0.000000	-0.047377	-0.166134	0.063273	0.000000	0.000000	1.000000	119.000000	1.000000
15163.050874	-0.095955	0.567098	0.003216	77.754761	46.191616	48.689209	0.000000	0.000000	0.000000	0.000000	0.000000	0.000000	-0.047377	-0.166134	0.063273	0.000000	0.000000	1.000000	119.000000	1.000000
15163.054208	-0.095955	0.567098	0.003216	77.763664	46.225971	48.562653	0.000000	0.000000	0.000000	0.000000	0.000000	0.000000	-0.047377	-0.166134	0.063273	0.000000	0.000000	1.000000	119.000000	1.000000
15163.057541	-0.096069	0.566817	0.003326	77.763664	46.225971	48.562653	0.000000	0.000000	0.000000	0.000000	0.000000	0.000000	-0.034248	-0.084318	0.032979	0.000000	0.000000	1.000000	119.000000	1.000000
15163.060874	-0.096069	0.566817	0.003326	77.763664	46.225971	48.562653	0.000000	0.000000	0.000000	0.000000	0.000000	0.000000	-0.034248	-0.084318	0.032979	0.000000	0.000000	1.000000	119.000000	1.000000
15163.064208	-0.096169	0.566571	0.003474	77.756065	46.162739	48.295349	0.000000	0.000000	0.000000	0.000000	0.000000	0.000000	-0.029856	-0.073763	0.044669	0.000000	0.000000	1.000000	119.000000	1.000000
15163.067541	-0.096169	0.566571	0.003474	77.756065	46.162739	48.295349	0.000000	0.000000	0.000000	0.000000	0.000000	0.000000	-0.029856	-0.073763	0.044669	0.000000	0.000000	1.000000	119.000000	1.000000
15163.070874	-0.096169	0.566571	0.003474	77.756065	46.162739	48.295349	0.000000	0.000000	0.000000	0.000000	0.000000	0.000000	-0.029856	-0.073763	0.044669	0.000000	0.000000	1.000000	119.000000	1.000000
15163.074208	-0.096169	0.566571	0.003474	77.744186	46.036350	48.080986	0.000000	0.000000	0.000000	0.000000	0.000000	0.000000	-0.029856	-0.073763	0.044669	0.000000	0.000000	1.000000	119.000000	1.000000
15163.077541	-0.096299	0.566335	0.003659	77.744186	46.036350	48.080986	0.000000	0.000000	0.000000	0.000000	0.000000	0.000000	-0.038961	-0.070955	0.055384	0.000000	0.000000	1.000000	119.000000	1.000000
15163.080874	-0.096299	0.566335	0.003659	77.744186	46.036350	48.080986	0.000000	0.000000	0.000000	0.000000	0.000000	0.000000	-0.038961	-0.070955	0.055384	0.000000	0.000000	1.000000	119.000000	1.000000
15163.084208	-0.096454	0.566116	0.003856	77.732597	45.874863	47.907978	0.000000	0.000000	0.000000	0.000000	0.000000	0.000000	-0.046623	-0.065700	0.059153	0.000000	0.000000	1.000000	119.000000	1.000000
15163.087541	-0.096454	0.566116	0.003856	77.732597	45.874863	47.907978	0.000000	0.000000	0.000000	0.000000	0.000000	0.000000	-0.046623	-0.065700	0.059153	0.000000	0.000000	1.000000	119.000000	1.000000
15163.090874	-0.096454	0.566116	0.003856	77.732597	45.874863	47.907978	0.000000	0.000000	0.000000	0.000000	0.000000	0.000000	-0.046623	-0.065700	0.059153	0.000000	0.000000	1.000000	119.000000	1.000000
15163.094208	-0.096454	0.566116	0.003856	77.726540	45.782440	47.749271	0.000000	0.000000	0.000000	0.000000	0.000000	0.000000	-0.046623	-0.065700	0.059153	0.000000	0.000000	1.000000	119.000000	1.000000
15163.097541	-0.096674	0.565922	0.004034	77.726540	45.782440	47.749271	0.000000	0.000000	0.000000	0.000000	0.000000	0.000000	-0.065989	-0.058048	0.053230	0.000000	0.000000	1.000000	119.000000	1.000000
15163.100874	-0.096674	0.565922	0.004034	77.726540	45.782440	47.749271	0.000000	0.000000	0.000000	0.000000	0.000000	0.000000	-0.065989	-0.058048	0.053230	0.000000	0.000000	1.000000	119.000000	1.000000
15163.104208	-0.096674	0.565922	0.004034	77.711380	45.775372	47.563652	0.000000	0.000000	0.000000	0.000000	0.000000	0.000000	-0.065989	-0.058048	0.053230	0.000000	0.000000	1.000000	119.000000	1.000000
15163.107541	-0.096674	0.565922	0.004034	77.711380	45.775372	47.563652	0.000000	0.000000	0.000000	0.000000	0.000000	0.000000	-0.065989	-0.058048	0.053230	0.000000	0.000000	1.000000	119.000000	1.000000
15163.110874	-0.096930	0.565719	0.004161	77.711380	45.775372	47.563652	0.000000	0.000000	0.000000	0.000000	0.000000	0.000000	-0.076618	-0.060961	0.038283	0.000000	0.000000	1.000000	119.000000	1.000000
15163.114208	-0.097253	0.565559	0.004286	77.674141	45.878647	47.529610	0.000000	0.000000	0.000000	0.000000	0.000000	0.000000	-0.097099	-0.047995	0.037516	0.000000	0.000000	1.000000	119.000000	1.000000
15163.117541	-0.097253	0.565559	0.004286	77.674141	45.878647	47.529610	0.000000	0.000000	0.000000	0.000000	0.000000	0.000000	-0.097099	-0.047995	0.037516	0.000000	0.000000	1.000000	119.000000	1.000000
15163.120874	-0.097253	0.565559	0.004286	77.674141	45.878647	47.529610	0.000000	0.000000	0.000000	0.000000	0.000000	0.000000	-0.097099	-0.047995	0.037516	0.000000	0.000000	1.000000	119.000000	1.000000
15163.124208	-0.097253	0.565559	0.004286	77.617126	45.996128	47.750175	0.000000	0.000000	0.000000	0.000000	0.000000	0.000000	-0.097099	-0.047995	0.037516	0.000000	0.000000	1.000000	119.000000	1.000000
15163.127541	-0.097586	0.565398	0.004343	77.617126	45.996128	47.750175	0.000000	0.000000	0.000000	0.000000	0.000000	0.000000	-0.099699	-0.048415	0.016984	0.000000	0.000000	1.000000	119.000000	1.000000
15163.130874	-0.097586	0.565398	0.004343	77.617126	45.996128	47.750175	0.000000	0.000000	0.000000	0.000000	0.000000	0.000000	-0.099699	-0.048415	0.016984	0.000000	0.000000	1.000000	119.000000	1.000000
15163.134208	-0.097586	0.565398	0.004343	77.558609	46.111305	47.964947	0.000000	0.000000	0.000000	0.000000	0.000000	0.000000	-0.099699	-0.048415	0.016984	0.000000	0.000000	1.000000	119.000000	1.000000
15163.137541	-0.097586	0.565398	0.004343	77.558609	46.111305	47.964947	0.000000	0.000000	0.000000	0.000000	0.000000	0.000000	-0.099699	-0.048415	0.016984	0.000000	0.000000	1.000000	119.000000	1.000000
15163.140874	-0.097942	0.565280	0.004406	77.558609	46.111305	47.964947	0.000000	0.000000	0.000000	0.000000	0.000000	0.000000	-0.107038	-0.035423	0.018963	0.000000	0.000000	1.000000	119.000000	1.000000
15163.144208	-0.098272	0.565170	0.004451	77.501122	46.213554	48.061878	0.000000	0.000000	0.000000	0.000000	0.000000	0.000000	-0.099028	-0.033014	0.013344	0.000000	0.000000	1.000000	119.000000	1.000000
15163.147541	-0.098272	0.565170	0.004451	77.501122	46.213554	48.061878	0.000000	0.000000	0.000000	0.000000	0.000000	0.000000	-0.099028	-0.033014	0.013344	0.000000	0.000000	1.000000	119.000000	1.000000
15163.150874	-0.098272	0.565170	0.004451	77.501122	46.213554	48.061878	0.000000	0.000000	0.000000	0.000000	0.000000	0.000000	-0.099028	-0.033014	0.013344	0.000000	0.000000	1.000000	119.000000	1.000000
15163.154208	-0.098272	0.565170	0.004451	77.452972	46.284496	47.937828	0.000000	0.000000	0.000000	0.000000	0.000000	0.000000	-0.099028	-0.033014	0.013344	0.000000	0.000000	1.000000	119.000000	1.000000
15163.157541	-0.098553	0.565094	0.004475	77.452972	46.284496	47.937828	0.000000	0.000000	0.000000	0.000000	0.000000	0.000000	-0.084058	-0.022820	0.007418	0.000000	0.000000	1.000000	119.000000	1.000000
15163.160874	-0.098553	0.565094	0.004475	77.452972	46.284496	47.937828	0.000000	0.000000	0.000000	0.000000	0.000000	0.000000	-0.084058	-0.022820	0.007418	0.000000	0.000000	1.000000	119.000000	1.000000
15163.164208	-0.098553	0.565094	0.004475	77.414536	46.341774	47.841087	0.000000	0.000000	0.000000	0.000000	0.000000	0.000000	-0.084058	-0.022820	0.007418	0.000000	0.000000	1.000000	119.000000	1.000000
15163.167541	-0.098553	0.565094	0.004475	77.414536	46.341774	47.841087	0.000000	0.000000	0.000000	0.000000	0.000000	0.000000	-0.084058	-0.022820	0.007418	0.000000	0.000000	1.000000	119.000000	1.000000
15163.170874	-0.098828	0.565026	0.004477	77.414536	46.341774	47.841087	0.000000	0.000000	0.000000	0.000000	0.000000	0.000000	-0.082596	-0.020383	0.000440	0.000000	0.000000	1.000000	119.000000	1.000000
15163.174208	-0.098828	0.565026	0.004477	77.383911	46.357143	47.887405	0.000000	0.000000	0.000000	0.000000	0.000000	0.000000	-0.082596	-0.020383	0.000440	0.000000	0.000000	1.000000	119.000000	1.000000
15163.177541	-0.098828	0.565026	0.004477	77.383911	46.357143	47.887405	0.000000	0.000000	0.000000	0.000000	0.000000	0.000000	-0.082596	-0.020383	0.000440	0.000000	0.000000	1.000000	119.000000	1.000000
15163.180874	-0.098828	0.565026	0.004477	77.383911	46.357143	47.887405	0.000000	0.000000	0.000000	0.000000	0.000000	0.000000	-0.082596	-0.020383	0.000440	0.000000	0.000000	1.000000	119.000000	1.000000
15163.184208	-0.099369	0.565001	0.004433	77.368568	46.348366	47.930370	0.000000	0.000000	0.000000	0.000000	0.000000	0.000000	-0.162241	-0.007377	-0.013103	0.000000	0.000000	1.000000	119.000000	1.000000
15163.187541	-0.099369	0.565001	0.004433	77.368568	46.348366	47.930370	0.000000	0.000000	0.000000	0.000000	0.000000	0.000000	-0.162241	-0.007377	-0.013103	0.000000	0.000000	1.000000	119.000000	1.000000
15163.190874	-0.099369	0.565001	0.004433	77.368568	46.348366	47.930370	0.000000	0.000000	0.000000	0.000000	0.000000	0.000000	-0.162241	-0.007377	-0.013103	0.000000	0.000000	1.000000	119.000000	1.000000
15163.194208	-0.099369	0.565001	0.004433	77.367226	46.320641	47.926323	0.000000	0.000000	0.000000	0.000000	0.000000	0.000000	-0.162241	-0.007377	-0.013103	0.000000	0.000000	1.000000	119.000000	1.000000
15163.197541	-0.099610	0.565001	0.004381	77.367226	46.320641	47.926323	0.000000	0.000000	0.000000	0.000000	0.000000	0.000000	-0.072311	0.000008	-0.015585	0.000000	0.000000	1.000000	119.000000	1.000000
15163.200874	-0.099610	0.565001	0.004381	77.367226	46.320641	47.926323	0.000000	0.000000	0.000000	0.000000	0.000000	0.000000	-0.072311	0.000008	-0.015585	0.000000	0.000000	1.000000	119.000000	1.000000
15163.204208	-0.099610	0.565001	0.004381	77.363930	46.266891	47.901905	0.000000	0.000000	0.000000	0.000000	0.000000	0.000000	-0.072311	0.000008	-0.015585	0.000000	0.000000	1.000000	119.000000	1.000000
15163.207541	-0.099610	0.565001	0.004381	77.363930	46.266891	47.901905	0.000000	0.000000	0.000000	0.000000	0.000000	0.000000	-0.072311	0.000008	-0.015585	0.000000	0.000000	1.000000	119.000000	1.000000
15163.210874	-0.099848	0.565053	0.004318	77.363930	46.266891	47.901905	0.000000	0.000000	0.000000	0.000000	0.000000	0.000000	-0.071556	0.015499	-0.019077	0.000000	0.000000	1.000000	119.000000	1.000000
15163.214208	-0.099848	0.565053	0.004318	77.358994	46.206718	47.857338	0.000000	0.000000	0.000000	0.000000	0.000000	0.000000	-0.071556	0.015499	-0.019077	0.000000	0.000000	1.000000	119.000000	1.000000
15163.217541	-0.099848	0.565053	0.004318	77.358994	46.206718	47.857338	0.000000	0.000000	0.000000	0.000000	0.000000	0.000000	-0.071556	0.015499	-0.019077	0.000000	0.000000	1.000000	119.000000	1.000000
15163.220874	-0.099848	0.565053	0.004318	77.358994	46.206718	47.857338	0.000000	0.000000	0.000000	0.000000	0.000000	0.000000	-0.071556	0.015499	-0.019077	0.000000	0.000000	1.000000	119.000000	1.000000
15163.224208	-0.100201	0.565191	0.004253	77.354103	46.149315	47.812832	0.000000	0.000000	0.000000	0.000000	0.000000	0.000000	-0.105903	0.041524	-0.019324	0.000000	0.000000	1.000000	119.000000	1.000000
15163.227541	-0.100201	0.565191	0.004253	77.354103	46.149315	47.812832	0.000000	0.000000	0.000000	0.000000	0.000000	0.000000	-0.105903	0.041524	-0.019324	0.000000	0.000000	1.000000	119.000000	1.000000
15163.230874	-0.100201	0.565191	0.004253	77.354103	46.149315	47.812832	0.000000	0.000000	0.000000	0.000000	0.000000	0.000000	-0.105903	0.041524	-0.019324	0.000000	0.000000	1.000000	119.000000	1.000000
15163.234208	-0.100373	0.565269	0.004198	77.349190	46.091927	47.768345	0.000000	0.000000	0.000000	0.000000	0.000000	0.000000	-0.051439	0.023221	-0.016616	0.000000	0.000000	1.000000	119.000000	1.000000
15163.237541	-0.100373	0.565269	0.004198	77.349190	46.091927	47.768345	0.000000	0.000000	0.000000	0.000000	0.000000	0.000000	-0.051439	0.023221	-0.016616	0.000000	0.000000	1.000000	119.000000	1.000000
15163.240874	-0.100373	0.565269	0.004198	77.349190	46.091927	47.768345	0.000000	0.000000	0.000000	0.000000	0.000000	0.000000	-0.051439	0.023221	-0.016616	0.000000	0.000000	1.000000	119.000000	1.000000
15163.244208	-0.100373	0.565269	0.004198	77.344246	46.034550	47.731834	0.000000	0.000000	0.000000	0.000000	0.000000	0.000000	-0.051439	0.023221	-0.016616	0.000000	0.000000	1.000000	119.000000	1.000000
15163.247541	-0.100544	0.565346	0.004142	77.344246	46.034550	47.731834	0.000000	0.000000	0.000000	0.000000	0.000000	0.000000	-0.051431	0.023211	-0.016639	0.000000	0.000000	1.000000	119.000000	1.000000
15163.250874	-0.100544	0.565346	0.004142	77.344246	46.034550	47.731834	0.000000	0.000000	0.000000	0.000000	0.000000	0.000000	-0.051431	0.023211	-0.016639	0.000000	0.000000	1.000000	119.000000	1.000000
15163.254208	-0.100544	0.565346	0.004142	77.340973	45.989090	47.691586	0.000000	0.000000	0.000000	0.000000	0.000000	0.000000	-0.051431	0.023211	-0.016639	0.000000	0.000000	1.000000	119.000000	1.000000
15163.257541	-0.100544	0.565346	0.004142	77.340973	45.989090	47.691586	0.000000	0.000000	0.000000	0.000000	0.000000	0.000000	-0.051431	0.023211	-0.016639	0.000000	0.000000	1.000000	119.000000	1.000000
15163.260874	-0.100707	0.565414	0.004046	77.340973	45.989090	47.691586	0.000000	0.000000	0.000000	0.000000	0.000000	0.000000	-0.048779	0.020362	-0.028766	0.000000	0.000000	1.000000	119.000000	1.000000
15163.264208	-0.100707	0.565414	0.004046	77.337677	45.943611	47.643345	0.000000	0.000000	0.000000	0.000000	0.000000	0.000000	-0.048779	0.020362	-0.028766	0.000000	0.000000	1.000000	119.000000	1.000000
15163.267541	-0.100707	0.565414	0.004046	77.337677	45.943611	47.643345	0.000000	0.000000	0.000000	0.000000	0.000000	0.000000	-0.048779	0.020362	-0.028766	0.000000	0.000000	1.000000	119.000000	1.000000
15163.270874	-0.100707	0.565414	0.004046	77.337677	45.943611	47.643345	0.000000	0.000000	0.000000	0.000000	0.000000	0.000000	-0.048779	0.020362	-0.028766	0.000000	0.000000	1.000000	119.000000	1.000000
15163.274208	-0.101038	0.565516	0.003883	77.337654	45.924557	47.571526	0.000000	0.000000	0.000000	0.000000	0.000000	0.000000	-0.099402	0.030556	-0.048940	0.000000	0.000000	1.000000	119.000000	1.000000
15163.277541	-0.101038	0.565516	0.003883	77.337654	45.924557	47.571526	0.000000	0.000000	0.000000	0.000000	0.000000	0.000000	-0.099402	0.030556	-0.048940	0.000000	0.000000	1.000000	119.000000	1.000000
15163.280874	-0.101038	0.565516	0.003883	77.337654	45.924557	47.571526	0.000000	0.000000	0.000000	0.000000	0.000000	0.000000	-0.099402	0.030556	-0.048940	0.000000	0.000000	1.000000	119.000000	1.000000
15163.284208	-0.101038	0.565516	0.003883	77.336037	45.893707	47.367954	0.000000	0.000000	0.000000	0.000000	0.000000	0.000000	-0.099402	0.030556	-0.048940	0.000000	0.000000	1.000000	119.000000	1.000000
15163.287541	-0.101154	0.565540	0.003785	77.336037	45.893707	47.367954	0.000000	0.000000	0.000000	0.000000	0.000000	0.000000	-0.034842	0.007339	-0.029393	0.000000	0.000000	1.000000	119.000000	1.000000
15163.290874	-0.101154	0.565540	0.003785	77.336037	45.893707	47.367954	0.000000	0.000000	0.000000	0.000000	0.000000	0.000000	-0.034842	0.007339	-0.029393	0.000000	0.000000	1.000000	119.000000	1.000000
15163.294208	-0.101297	0.565556	0.003706	77.333244	45.881741	47.120483	0.000000	0.000000	0.000000	0.000000	0.000000	0.000000	-0.042911	0.004896	-0.023927	0.000000	0.000000	1.000000	119.000000	1.000000
15163.297541	-0.101297	0.565556	0.003706	77.333244	45.881741	47.120483	0.000000	0.000000	0.000000	0.000000	0.000000	0.000000	-0.042911	0.004896	-0.023927	0.000000	0.000000	1.000000	119.000000	1.000000
15163.300874	-0.101297	0.565556	0.003706	77.333244	45.881741	47.120483	0.000000	0.000000	0.000000	0.000000	0.000000	0.000000	-0.042911	0.004896	-0.023927	0.000000	0.000000	1.000000	119.000000	1.000000
15163.304208	-0.101297	0.565556	0.003706	77.324913	45.878529	46.960514	0.000000	0.000000	0.000000	0.000000	0.000000	0.000000	-0.042911	0.004896	-0.023927	0.000000	0.000000	1.000000	119.000000	1.000000
15163.307541	-0.101424	0.565565	0.003654	77.324913	45.878529	46.960514	0.000000	0.000000	0.000000	0.000000	0.000000	0.000000	-0.037857	0.002432	-0.015579	0.000000	0.000000	1.000000	119.000000	1.000000
15163.310874	-0.101424	0.565565	0.003654	77.324913	45.878529	46.960514	0.000000	0.000000	0.000000	0.000000	0.000000	0.000000	-0.037857	0.002432	-0.015579	0.000000	0.000000	1.000000	119.000000	1.000000
15163.314208	-0.101424	0.565565	0.003654	77.305428	45.889965	47.007317	0.000000	0.000000	0.000000	0.000000	0.000000	0.000000	-0.037857	0.002432	-0.015579	0.000000	0.000000	1.000000	119.000000	1.000000
15163.317541	-0.101424	0.565565	0.003654	77.305428	45.889965	47.007317	0.000000	0.000000	0.000000	0.000000	0.000000	0.000000	-0.037857	0.002432	-0.015579	0.000000	0.000000	1.000000	119.000000	1.000000
15163.320874	-0.101572	0.565573	0.003597	77.305428	45.889965	47.007317	0.000000	0.000000	0.000000	0.000000	0.000000	0.000000	-0.044414	0.002454	-0.017036	0.000000	0.000000	1.000000	119.000000	1.000000
15163.324208	-0.101572	0.565573	0.003597	77.282013	45.924427	47.081669	0.000000	0.000000	0.000000	0.000000	0.000000	0.000000	-0.044414	0.002454	-0.017036	0.000000	0.000000	1.000000	119.000000	1.000000
15163.327541	-0.101572	0.565573	0.003597	77.282013	45.924427	47.081669	0.000000	0.000000	0.000000	0.000000	0.000000	0.000000	-0.044414	0.002454	-0.017036	0.000000	0.000000	1.000000	119.000000	1.000000
15163.330874	-0.101572	0.565573	0.003597	77.282013	45.924427	47.081669	0.000000	0.000000	0.000000	0.000000	0.000000	0.000000	-0.044414	0.002454	-0.017036	0.000000	0.000000	1.000000	119.000000	1.000000
15163.334208	-0.101810	0.565529	0.003532	77.248596	45.962433	47.174950	0.000000	0.000000	0.000000	0.000000	0.000000	0.000000	-0.071417	-0.013015	-0.019379	0.000000	0.000000	1.000000	119.000000	1.000000
15163.337541	-0.101810	0.565529	0.003532	77.248596	45.962433	47.174950	0.000000	0.000000	0.000000	0.000000	0.000000	0.000000	-0.071417	-0.013015	-0.019379	0.000000	0.000000	1.000000	119.000000	1.000000
15163.340874	-0.101810	0.565529	0.003532	77.248596	45.962433	47.174950	0.000000	0.000000	0.000000	0.000000	0.000000	0.000000	-0.071417	-0.013015	-0.019379	0.000000	0.000000	1.000000	119.000000	1.000000
15163.344208	-0.101810	0.565529	0.003532	77.212601	46.020935	47.283531	0.000000	0.000000	0.000000	0.000000	0.000000	0.000000	-0.071417	-0.013015	-0.019379	0.000000	0.000000	1.000000	119.000000	1.000000
15163.347541	-0.101880	0.565521	0.003541	77.212601	46.020935	47.283531	0.000000	0.000000	0.000000	0.000000	0.000000	0.000000	-0.021212	-0.002451	0.002565	0.000000	0.000000	1.000000	119.000000	1.000000
15163.350874	-0.101880	0.565521	0.003541	77.212601	46.020935	47.283531	0.000000	0.000000	0.000000	0.000000	0.000000	0.000000	-0.021212	-0.002451	0.002565	0.000000	0.000000	1.000000	119.000000	1.000000
15163.354208	-0.101880	0.565521	0.003541	77.182190	46.073204	47.376225	0.000000	0.000000	0.000000	0.000000	0.000000	0.000000	-0.021212	-0.002451	0.002565	0.000000	0.000000	1.000000	119.000000	1.000000
15163.357541	-0.101880	0.565521	0.003541	77.182190	46.073204	47.376225	0.000000	0.000000	0.000000	0.000000	0.000000	0.000000	-0.021212	-0.002451	0.002565	0.000000	0.000000	1.000000	119.000000	1.000000
15163.360874	-0.101942	0.565503	0.003509	77.182190	46.073204	47.376225	0.000000	0.000000	0.000000	0.000000	0.000000	0.000000	-0.018537	-0.005293	-0.009537	0.000000	0.000000	1.000000	119.000000	1.000000
15163.364208	-0.101942	0.565503	0.003509	77.157059	46.105595	47.437336	0.000000	0.000000	0.000000	0.000000	0.000000	0.000000	-0.018537	-0.005293	-0.009537	0.000000	0.000000	1.000000	119.000000	1.000000
15163.367541	-0.101942	0.565503	0.003509	77.157059	46.105595	47.437336	0.000000	0.000000	0.000000	0.000000	0.000000	0.000000	-0.018537	-0.005293	-0.009537	0.000000	0.000000	1.000000	119.000000	1.000000
15163.370874	-0.101942	0.565503	0.003509	77.157059	46.105595	47.437336	0.000000	0.000000	0.000000	0.000000	0.000000	0.000000	-0.018537	-0.005293	-0.009537	0.000000	0.000000	1.000000	119.000000	1.000000
15163.374208	-0.102009	0.565478	0.003500	77.136383	46.148045	47.502613	0.000000	0.000000	0.000000	0.000000	0.000000	0.000000	-0.020067	-0.007727	-0.002624	0.000000	0.000000	1.000000	119.000000	1.000000
15163.377541	-0.102009	0.565478	0.003500	77.136383	46.148045	47.502613	0.000000	0.000000	0.000000	0.000000	0.000000	0.000000	-0.020067	-0.007727	-0.002624	0.000000	0.000000	1.000000	119.000000	1.000000
15163.380874	-0.102009	0.565478	0.003500	77.136383	46.148045	47.502613	0.000000	0.000000	0.000000	0.000000	0.000000	0.000000	-0.020067	-0.007727	-0.002624	0.000000	0.000000	1.000000	119.000000	1.000000
15163.384208	-0.102009	0.565478	0.003500	77.114021	46.181309	47.547718	0.000000	0.000000	0.000000	0.000000	0.000000	0.000000	-0.020067	-0.007727	-0.002624	0.000000	0.000000	1.000000	119.000000	1.000000
15163.387541	-0.102004	0.565486	0.003477	77.114021	46.181309	47.547718	0.000000	0.000000	0.000000	0.000000	0.000000	0.000000	0.001532	0.002433	-0.006916	0.000000	0.000000	1.000000	119.000000	1.000000
15163.390874	-0.102004	0.565486	0.003477	77.114021	46.181309	47.547718	0.000000	0.000000	0.000000	0.000000	0.000000	0.000000	0.001532	0.002433	-0.006916	0.000000	0.000000	1.000000	119.000000	1.000000
15163.394208	-0.102004	0.565486	0.003477	77.098671	46.204109	47.581642	0.000000	0.000000	0.000000	0.000000	0.000000	0.000000	0.001532	0.002433	-0.006916	0.000000	0.000000	1.000000	119.000000	1.000000
15163.397541	-0.102004	0.565486	0.003477	77.098671	46.204109	47.581642	0.000000	0.000000	0.000000	0.000000	0.000000	0.000000	0.001532	0.002433	-0.006916	0.000000	0.000000	1.000000	119.000000	1.000000
15163.400874	-0.101999	0.565494	0.003454	77.098671	46.204109	47.581642	0.000000	0.000000	0.000000	0.000000	0.000000	0.000000	0.001532	0.002455	-0.006916	0.000000	0.000000	1.000000	119.000000	1.000000
15163.404208	-0.101999	0.565494	0.003454	77.084694	46.230206	47.619671	0.000000	0.000000	0.000000	0.000000	0.000000	0.000000	0.001532	0.002455	-0.006916	0.000000	0.000000	1.000000	119.000000	1.000000
15163.407541	-0.101999	0.565494	0.003454	77.084694	46.230206	47.619671	0.000000	0.000000	0.000000	0.000000	0.000000	0.000000	0.001532	0.002455	-0.006916	0.000000	0.000000	1.000000	119.000000	1.000000
15163.410874	-0.101999	0.565494	0.003454	77.084694	46.230206	47.619671	0.000000	0.000000	0.000000	0.000000	0.000000	0.000000	0.001532	0.002455	-0.006916	0.000000	0.000000	1.000000	119.000000	1.000000
15163.414208	-0.101896	0.565518	0.003404	77.070732	46.256241	47.649666	0.000000	0.000000	0.000000	0.000000	0.000000	0.000000	0.030833	0.007330	-0.014942	0.000000	0.000000	1.000000	119.000000	1.000000
15163.417541	-0.101896	0.565518	0.003404	77.070732	46.256241	47.649666	0.000000	0.000000	0.000000	0.000000	0.000000	0.000000	0.030833	0.007330	-0.014942	0.000000	0.000000	1.000000	119.000000	1.000000
15163.420874	-0.101896	0.565518	0.003404	77.070732	46.256241	47.649666	0.000000	0.000000	0.000000	0.000000	0.000000	0.000000	0.030833	0.007330	-0.014942	0.000000	0.000000	1.000000	119.000000	1.000000
15163.424208	-0.101896	0.565518	0.003404	77.052803	46.302029	47.706657	0.000000	0.000000	0.000000	0.000000	0.000000	0.000000	0.030833	0.007330	-0.014942	0.000000	0.000000	1.000000	119.000000	1.000000
15163.427541	-0.101829	0.565508	0.003310	77.052803	46.302029	47.706657	0.000000	0.000000	0.000000	0.000000	0.000000	0.000000	0.019999	-0.003243	-0.028217	0.000000	0.000000	1.000000	119.000000	1.000000
15163.430874	-0.101829	0.565508	0.003310	77.052803	46.302029	47.706657	0.000000	0.000000	0.000000	0.000000	0.000000	0.000000	0.019999	-0.003243	-0.028217	0.000000	0.000000	1.000000	119.000000	1.000000
15163.434208	-0.101829	0.565508	0.003310	77.028069	46.368782	47.790089	0.000000	0.000000	0.000000	0.000000	0.000000	0.000000	0.019999	-0.003243	-0.028217	0.000000	0.000000	1.000000	119.000000	1.000000
15163.437541	-0.101829	0.565508	0.003310	77.028069	46.368782	47.790089	0.000000	0.000000	0.000000	0.000000	0.000000	0.000000	0.019999	-0.003243	-0.028217	0.000000	0.000000	1.000000	119.000000	1.000000
15163.440874	-0.101780	0.565505	0.003188	77.028069	46.368782	47.790089	0.000000	0.000000	0.000000	0.000000	0.000000	0.000000	0.014967	-0.000812	-0.036588	0.000000	0.000000	1.000000	119.000000	1.000000
15163.444208	-0.101780	0.565505	0.003188	76.988152	46.473679	47.866283	0.000000	0.000000	0.000000	0.000000	0.000000	0.000000	0.014967	-0.000812	-0.036588	0.000000	0.000000	1.000000	119.000000	1.000000
15163.447541	-0.101780	0.565505	0.003188	76.988152	46.473679	47.866283	0.000000	0.000000	0.000000	0.000000	0.000000	0.000000	0.014967	-0.000812	-0.036588	0.000000	0.000000	1.000000	119.000000	1.000000
15163.450874	-0.101780	0.565505	0.003188	76.988152	46.473679	47.866283	0.000000	0.000000	0.000000	0.000000	0.000000	0.000000	0.014967	-0.000812	-0.036588	0.000000	0.000000	1.000000	119.000000	1.000000
15163.454208	-0.101631	0.565471	0.002828	76.935959	46.619968	47.838799	0.000000	0.000000	0.000000	0.000000	0.000000	0.000000	0.044502	-0.010206	-0.108058	0.000000	0.000000	1.000000	119.000000	1.000000
15163.457541	-0.101631	0.565471	0.002828	76.935959	46.619968	47.838799	0.000000	0.000000	0.000000	0.000000	0.000000	0.000000	0.044502	-0.010206	-0.108058	0.000000	0.000000	1.000000	119.000000	1.000000
15163.460874	-0.101631	0.565471	0.002828	76.935959	46.619968	47.838799	0.000000	0.000000	0.000000	0.000000	0.000000	0.000000	0.044502	-0.010206	-0.108058	0.000000	0.000000	1.000000	119.000000	1.000000
15163.464208	-0.101582	0.565432	0.002603	76.866173	46.775631	47.708935	0.000000	0.000000	0.000000	0.000000	0.000000	0.000000	0.014902	-0.011806	-0.067455	0.000000	1.000000	1.000000	119.000000	1.000000
15163.467541	-0.101582	0.565432	0.002603	76.866173	46.775631	47.708935	0.000000	0.000000	0.000000	0.000000	0.000000	0.000000	0.014902	-0.011806	-0.067455	0.000000	1.000000	1.000000	119.000000	1.000000
