# Supplementary material for: Haptic Guidance Needs to Be Intuitive Not Just Informative to Improve Human Motor Accuracy
Source: PLoS One. 2016 Mar 16;11(3):e0150912. doi: 10.1371/journal.pone.0150912 (PMC4794196; doi:10.1371/journal.pone.0150912)
Supplement: S1 Data — (ZIP) [file pone.0150912.s001.zip › Subject6/exp1_0120.txt]

Time	PosX	PosY	PosZ	RotX	RotY	RotZ	ForceX	ForceY	ForceZ	MomentX	MomentY	MomentZ	VelocityX	VelocityY	VelocityZ	CalibratedWeight	ButtonDown	Condition	Trial	Visual
15164.781640	-0.000885	0.494507	0.248085	77.793449	48.376156	49.472645	0.000000	0.000000	0.000000	0.000000	0.000000	0.000000	-0.040127	-0.037199	-0.045731	0.000000	1.000000	1.000000	120.000000	0.000000
15164.784973	-0.000885	0.494507	0.248085	77.793449	48.376156	49.472645	0.000000	0.000000	0.000000	0.000000	0.000000	0.000000	-0.040127	-0.037199	-0.045731	0.000000	1.000000	1.000000	120.000000	0.000000
15164.788307	-0.000885	0.494507	0.248085	77.793449	48.376156	49.472645	0.000000	0.000000	0.000000	0.000000	0.000000	0.000000	-0.040127	-0.037199	-0.045731	0.000000	1.000000	1.000000	120.000000	0.000000
15164.791640	-0.000986	0.494206	0.247862	77.735077	47.929623	49.042370	0.000000	0.000000	0.000000	0.000000	0.000000	0.000000	-0.030038	-0.090432	-0.066783	0.000000	1.000000	1.000000	120.000000	0.000000
15164.794973	-0.000986	0.494206	0.247862	77.735077	47.929623	49.042370	0.000000	0.000000	0.000000	0.000000	0.000000	0.000000	-0.030038	-0.090432	-0.066783	0.000000	1.000000	1.000000	120.000000	0.000000
15164.798307	-0.000986	0.494206	0.247862	77.735077	47.929623	49.042370	0.000000	0.000000	0.000000	0.000000	0.000000	0.000000	-0.030038	-0.090432	-0.066783	0.000000	1.000000	1.000000	120.000000	0.000000
15164.801640	-0.000986	0.494206	0.247862	77.676353	47.481384	48.611519	0.000000	0.000000	0.000000	0.000000	0.000000	0.000000	-0.030038	-0.090432	-0.066783	0.000000	1.000000	1.000000	120.000000	0.000000
15164.804973	-0.001019	0.494025	0.247729	77.676353	47.481384	48.611519	0.000000	0.000000	0.000000	0.000000	0.000000	0.000000	-0.009983	-0.054233	-0.040096	0.000000	1.000000	1.000000	120.000000	0.000000
15164.808307	-0.001019	0.494025	0.247729	77.676353	47.481384	48.611519	0.000000	0.000000	0.000000	0.000000	0.000000	0.000000	-0.009983	-0.054233	-0.040096	0.000000	1.000000	1.000000	120.000000	0.000000
15164.811640	-0.001019	0.494025	0.247729	77.625603	47.089512	48.238953	0.000000	0.000000	0.000000	0.000000	0.000000	0.000000	-0.009983	-0.054233	-0.040096	0.000000	1.000000	1.000000	120.000000	0.000000
15164.814973	-0.001086	0.493806	0.247597	77.625603	47.089512	48.238953	0.000000	0.000000	0.000000	0.000000	0.000000	0.000000	-0.020017	-0.065770	-0.039538	0.000000	1.000000	1.000000	120.000000	0.000000
15164.818307	-0.001086	0.493806	0.247597	77.625603	47.089512	48.238953	0.000000	0.000000	0.000000	0.000000	0.000000	0.000000	-0.020017	-0.065770	-0.039538	0.000000	1.000000	1.000000	120.000000	0.000000
15164.821640	-0.001086	0.493806	0.247597	77.592369	46.817139	47.983643	0.000000	0.000000	0.000000	0.000000	0.000000	0.000000	-0.020017	-0.065770	-0.039538	0.000000	1.000000	1.000000	120.000000	0.000000
15164.824973	-0.001086	0.493806	0.247597	77.592369	46.817139	47.983643	0.000000	0.000000	0.000000	0.000000	0.000000	0.000000	-0.020017	-0.065770	-0.039538	0.000000	1.000000	1.000000	120.000000	0.000000
15164.828307	-0.001152	0.493565	0.247419	77.592369	46.817139	47.983643	0.000000	0.000000	0.000000	0.000000	0.000000	0.000000	-0.019986	-0.072256	-0.053552	0.000000	1.000000	1.000000	120.000000	0.000000
15164.831640	-0.001152	0.493565	0.247419	77.576508	46.654926	47.836914	0.000000	0.000000	0.000000	0.000000	0.000000	0.000000	-0.019986	-0.072256	-0.053552	0.000000	1.000000	1.000000	120.000000	0.000000
15164.834973	-0.001152	0.493565	0.247419	77.576508	46.654926	47.836914	0.000000	0.000000	0.000000	0.000000	0.000000	0.000000	-0.019986	-0.072256	-0.053552	0.000000	1.000000	1.000000	120.000000	0.000000
15164.838307	-0.001152	0.493565	0.247419	77.576508	46.654926	47.836914	0.000000	0.000000	0.000000	0.000000	0.000000	0.000000	-0.019986	-0.072256	-0.053552	0.000000	1.000000	1.000000	120.000000	0.000000
15164.841640	-0.001285	0.493064	0.247046	77.568520	46.545856	47.742088	0.000000	0.000000	0.000000	0.000000	0.000000	0.000000	-0.039934	-0.150418	-0.111723	0.000000	1.000000	1.000000	120.000000	0.000000
15164.844973	-0.001285	0.493064	0.247046	77.568520	46.545856	47.742088	0.000000	0.000000	0.000000	0.000000	0.000000	0.000000	-0.039934	-0.150418	-0.111723	0.000000	1.000000	1.000000	120.000000	0.000000
15164.848307	-0.001285	0.493064	0.247046	77.568520	46.545856	47.742088	0.000000	0.000000	0.000000	0.000000	0.000000	0.000000	-0.039934	-0.150418	-0.111723	0.000000	1.000000	1.000000	120.000000	0.000000
15164.851640	-0.001285	0.493064	0.247046	77.567459	46.491051	47.700195	0.000000	0.000000	0.000000	0.000000	0.000000	0.000000	-0.039934	-0.150418	-0.111723	0.000000	1.000000	1.000000	120.000000	0.000000
15164.854973	-0.001318	0.492763	0.246822	77.567459	46.491051	47.700195	0.000000	0.000000	0.000000	0.000000	0.000000	0.000000	-0.009903	-0.090179	-0.067113	0.000000	1.000000	1.000000	120.000000	0.000000
15164.858307	-0.001318	0.492763	0.246822	77.567459	46.491051	47.700195	0.000000	0.000000	0.000000	0.000000	0.000000	0.000000	-0.009903	-0.090179	-0.067113	0.000000	1.000000	1.000000	120.000000	0.000000
15164.861640	-0.001318	0.492763	0.246822	77.580063	46.502556	47.725063	0.000000	0.000000	0.000000	0.000000	0.000000	0.000000	-0.009903	-0.090179	-0.067113	0.000000	1.000000	1.000000	120.000000	0.000000
15164.864973	-0.001318	0.492763	0.246822	77.580063	46.502556	47.725063	0.000000	0.000000	0.000000	0.000000	0.000000	0.000000	-0.009903	-0.090179	-0.067113	0.000000	1.000000	1.000000	120.000000	0.000000
15164.868307	-0.001385	0.492459	0.246535	77.580063	46.502556	47.725063	0.000000	0.000000	0.000000	0.000000	0.000000	0.000000	-0.019882	-0.091080	-0.086284	0.000000	1.000000	1.000000	120.000000	0.000000
15164.871640	-0.001385	0.492459	0.246535	77.606636	46.640953	47.881886	0.000000	0.000000	0.000000	0.000000	0.000000	0.000000	-0.019882	-0.091080	-0.086284	0.000000	1.000000	1.000000	120.000000	0.000000
15164.874973	-0.001385	0.492459	0.246535	77.606636	46.640953	47.881886	0.000000	0.000000	0.000000	0.000000	0.000000	0.000000	-0.019882	-0.091080	-0.086284	0.000000	1.000000	1.000000	120.000000	0.000000
15164.878307	-0.001385	0.492459	0.246535	77.606636	46.640953	47.881886	0.000000	0.000000	0.000000	0.000000	0.000000	0.000000	-0.019882	-0.091080	-0.086284	0.000000	1.000000	1.000000	120.000000	0.000000
15164.881640	-0.001550	0.491885	0.245829	77.628952	46.875504	48.144638	0.000000	0.000000	0.000000	0.000000	0.000000	0.000000	-0.049642	-0.172313	-0.211662	0.000000	1.000000	1.000000	120.000000	0.000000
15164.884973	-0.001550	0.491885	0.245829	77.628952	46.875504	48.144638	0.000000	0.000000	0.000000	0.000000	0.000000	0.000000	0.000000	0.000001	-0.000000	0.000000	1.000000	1.000000	120.000000	0.000000
15164.888307	-0.001550	0.491885	0.245829	77.628952	46.875504	48.144638	0.000000	0.000000	0.000000	0.000000	0.000000	0.000000	0.000000	0.000001	-0.000000	0.000000	1.000000	1.000000	120.000000	0.000000
15164.891640	-0.001550	0.491885	0.245829	77.635231	47.146557	48.456215	0.000000	0.000000	0.000000	0.000000	0.000000	0.000000	0.000000	0.000001	-0.000000	0.000000	1.000000	1.000000	120.000000	0.000000
15164.894973	-0.001550	0.491885	0.245829	77.635231	47.146557	48.456215	0.000000	0.000000	0.000000	0.000000	0.000000	0.000000	0.000000	0.000001	-0.000000	0.000000	1.000000	1.000000	120.000000	0.000000
15164.898307	-0.001583	0.491693	0.245439	77.635231	47.146557	48.456215	0.000000	0.000000	0.000000	0.000000	0.000000	0.000000	-0.009748	-0.057713	-0.116950	0.000000	1.000000	1.000000	120.000000	0.000000
15164.901640	-0.001583	0.491693	0.245439	77.635071	47.420189	48.774731	0.000000	0.000000	0.000000	0.000000	0.000000	0.000000	-0.009748	-0.057713	-0.116950	0.000000	1.000000	1.000000	120.000000	0.000000
15164.904973	-0.001583	0.491693	0.245439	77.635071	47.420189	48.774731	0.000000	0.000000	0.000000	0.000000	0.000000	0.000000	-0.009748	-0.057713	-0.116950	0.000000	0.000000	1.000000	120.000000	0.000000
15164.908307	-0.001583	0.491693	0.245439	77.635071	47.420189	48.774731	0.000000	0.000000	0.000000	0.000000	0.000000	0.000000	-0.009748	-0.057713	-0.116950	0.000000	0.000000	1.000000	120.000000	0.000000
15164.911640	-0.001647	0.491592	0.244565	77.646797	47.621143	49.001774	0.000000	0.000000	0.000000	0.000000	0.000000	0.000000	-0.019397	-0.030177	-0.262405	0.000000	0.000000	1.000000	120.000000	0.000000
15164.914973	-0.001647	0.491592	0.244565	77.646797	47.621143	49.001774	0.000000	0.000000	0.000000	0.000000	0.000000	0.000000	0.000000	-0.000002	0.000000	0.000000	0.000000	1.000000	120.000000	0.000000
15164.918307	-0.001647	0.491592	0.244565	77.646797	47.621143	49.001774	0.000000	0.000000	0.000000	0.000000	0.000000	0.000000	0.000000	-0.000002	0.000000	0.000000	0.000000	1.000000	120.000000	0.000000
15164.921640	-0.001647	0.491592	0.244565	77.668549	47.739319	49.126957	0.000000	0.000000	0.000000	0.000000	0.000000	0.000000	0.000000	-0.000002	0.000000	0.000000	0.000000	1.000000	120.000000	0.000000
15164.924973	-0.001647	0.491592	0.244565	77.668549	47.739319	49.126957	0.000000	0.000000	0.000000	0.000000	0.000000	0.000000	0.000000	-0.000002	0.000000	0.000000	0.000000	1.000000	120.000000	0.000000
15164.928307	-0.001679	0.491722	0.244078	77.668549	47.739319	49.126957	0.000000	0.000000	0.000000	0.000000	0.000000	0.000000	-0.009644	0.038926	-0.146049	0.000000	0.000000	1.000000	120.000000	0.000000
15164.931640	-0.001679	0.491722	0.244078	77.687416	47.826878	49.224930	0.000000	0.000000	0.000000	0.000000	0.000000	0.000000	-0.009644	0.038926	-0.146049	0.000000	0.000000	1.000000	120.000000	0.000000
15164.934973	-0.001778	0.492001	0.243519	77.687416	47.826878	49.224930	0.000000	0.000000	0.000000	0.000000	0.000000	0.000000	-0.029535	0.083842	-0.167719	0.000000	0.000000	1.000000	120.000000	0.000000
15164.938307	-0.001778	0.492001	0.243519	77.687416	47.826878	49.224930	0.000000	0.000000	0.000000	0.000000	0.000000	0.000000	-0.029535	0.083842	-0.167719	0.000000	0.000000	1.000000	120.000000	0.000000
15164.941640	-0.001778	0.492001	0.243519	77.706261	47.906570	49.323200	0.000000	0.000000	0.000000	0.000000	0.000000	0.000000	-0.029535	0.083842	-0.167719	0.000000	0.000000	1.000000	120.000000	0.000000
15164.944973	-0.001778	0.492001	0.243519	77.706261	47.906570	49.323200	0.000000	0.000000	0.000000	0.000000	0.000000	0.000000	-0.029535	0.083842	-0.167719	0.000000	0.000000	1.000000	120.000000	0.000000
15164.948307	-0.002009	0.492374	0.242906	77.706261	47.906570	49.323200	0.000000	0.000000	0.000000	0.000000	0.000000	0.000000	-0.069325	0.111654	-0.183907	0.000000	0.000000	1.000000	120.000000	0.000000
15164.951640	-0.002009	0.492374	0.242906	77.722282	47.958176	49.394066	0.000000	0.000000	0.000000	0.000000	0.000000	0.000000	-0.069325	0.111654	-0.183907	0.000000	0.000000	1.000000	120.000000	0.000000
15164.954973	-0.002239	0.492891	0.242156	77.722282	47.958176	49.394066	0.000000	0.000000	0.000000	0.000000	0.000000	0.000000	-0.069071	0.155340	-0.225033	0.000000	0.000000	1.000000	120.000000	0.000000
15164.958307	-0.002239	0.492891	0.242156	77.722282	47.958176	49.394066	0.000000	0.000000	0.000000	0.000000	0.000000	0.000000	-0.069071	0.155340	-0.225033	0.000000	0.000000	1.000000	120.000000	0.000000
15164.961640	-0.002239	0.492891	0.242156	77.738976	48.011368	49.481907	0.000000	0.000000	0.000000	0.000000	0.000000	0.000000	-0.069071	0.155340	-0.225033	0.000000	0.000000	1.000000	120.000000	0.000000
15164.964973	-0.002667	0.493499	0.241318	77.738976	48.011368	49.481907	0.000000	0.000000	0.000000	0.000000	0.000000	0.000000	-0.128514	0.182332	-0.251285	0.000000	0.000000	1.000000	120.000000	0.000000
15164.968307	-0.002667	0.493499	0.241318	77.738976	48.011368	49.481907	0.000000	0.000000	0.000000	0.000000	0.000000	0.000000	-0.128514	0.182332	-0.251285	0.000000	0.000000	1.000000	120.000000	0.000000
15164.971640	-0.002667	0.493499	0.241318	77.755646	48.048443	49.569946	0.000000	0.000000	0.000000	0.000000	0.000000	0.000000	-0.128514	0.182332	-0.251285	0.000000	0.000000	1.000000	120.000000	0.000000
15164.974973	-0.003260	0.494251	0.240341	77.755646	48.048443	49.569946	0.000000	0.000000	0.000000	0.000000	0.000000	0.000000	-0.177688	0.225554	-0.293191	0.000000	0.000000	1.000000	120.000000	0.000000
15164.978307	-0.003260	0.494251	0.240341	77.755646	48.048443	49.569946	0.000000	0.000000	0.000000	0.000000	0.000000	0.000000	-0.177688	0.225554	-0.293191	0.000000	0.000000	1.000000	120.000000	0.000000
15164.981640	-0.003260	0.494251	0.240341	77.778511	48.107315	49.691406	0.000000	0.000000	0.000000	0.000000	0.000000	0.000000	-0.177688	0.225554	-0.293191	0.000000	0.000000	1.000000	120.000000	0.000000
15164.984973	-0.004015	0.495068	0.239194	77.778511	48.107315	49.691406	0.000000	0.000000	0.000000	0.000000	0.000000	0.000000	-0.226495	0.245066	-0.344003	0.000000	0.000000	1.000000	120.000000	0.000000
15164.988307	-0.004015	0.495068	0.239194	77.778511	48.107315	49.691406	0.000000	0.000000	0.000000	0.000000	0.000000	0.000000	-0.226495	0.245066	-0.344003	0.000000	0.000000	1.000000	120.000000	0.000000
15164.991640	-0.004015	0.495068	0.239194	77.802010	48.168129	49.830196	0.000000	0.000000	0.000000	0.000000	0.000000	0.000000	-0.226495	0.245066	-0.344003	0.000000	0.000000	1.000000	120.000000	0.000000
15164.994973	-0.004898	0.496007	0.237889	77.802010	48.168129	49.830196	0.000000	0.000000	0.000000	0.000000	0.000000	0.000000	-0.265018	0.281627	-0.391403	0.000000	0.000000	1.000000	120.000000	0.000000
15164.998307	-0.004898	0.496007	0.237889	77.802010	48.168129	49.830196	0.000000	0.000000	0.000000	0.000000	0.000000	0.000000	-0.265018	0.281627	-0.391403	0.000000	0.000000	1.000000	120.000000	0.000000
15165.001640	-0.004898	0.496007	0.237889	77.819916	48.232811	49.992584	0.000000	0.000000	0.000000	0.000000	0.000000	0.000000	-0.265018	0.281627	-0.391403	0.000000	0.000000	1.000000	120.000000	0.000000
15165.004973	-0.005942	0.497048	0.236442	77.819916	48.232811	49.992584	0.000000	0.000000	0.000000	0.000000	0.000000	0.000000	-0.313056	0.312345	-0.434314	0.000000	0.000000	1.000000	120.000000	0.000000
15165.008307	-0.005942	0.497048	0.236442	77.819916	48.232811	49.992584	0.000000	0.000000	0.000000	0.000000	0.000000	0.000000	-0.313056	0.312345	-0.434314	0.000000	0.000000	1.000000	120.000000	0.000000
15165.011640	-0.005942	0.497048	0.236442	77.807106	48.419510	50.313263	0.000000	0.000000	0.000000	0.000000	0.000000	0.000000	-0.313056	0.312345	-0.434314	0.000000	0.000000	1.000000	120.000000	0.000000
15165.014973	-0.007078	0.498208	0.234832	77.807106	48.419510	50.313263	0.000000	0.000000	0.000000	0.000000	0.000000	0.000000	-0.340823	0.348031	-0.482901	0.000000	0.000000	1.000000	120.000000	0.000000
15165.018307	-0.007078	0.498208	0.234832	77.807106	48.419510	50.313263	0.000000	0.000000	0.000000	0.000000	0.000000	0.000000	-0.340823	0.348031	-0.482901	0.000000	0.000000	1.000000	120.000000	0.000000
15165.021640	-0.007078	0.498208	0.234832	77.758316	48.725285	50.797451	0.000000	0.000000	0.000000	0.000000	0.000000	0.000000	-0.340823	0.348031	-0.482901	0.000000	0.000000	1.000000	120.000000	0.000000
15165.024973	-0.008207	0.499485	0.233059	77.758316	48.725285	50.797451	0.000000	0.000000	0.000000	0.000000	0.000000	0.000000	-0.338648	0.383163	-0.531853	0.000000	0.000000	1.000000	120.000000	0.000000
15165.028307	-0.008207	0.499485	0.233059	77.758316	48.725285	50.797451	0.000000	0.000000	0.000000	0.000000	0.000000	0.000000	-0.338648	0.383163	-0.531853	0.000000	0.000000	1.000000	120.000000	0.000000
15165.031640	-0.008207	0.499485	0.233059	77.718521	49.027550	51.254097	0.000000	0.000000	0.000000	0.000000	0.000000	0.000000	-0.338648	0.383163	-0.531853	0.000000	0.000000	1.000000	120.000000	0.000000
15165.034973	-0.009392	0.500858	0.231105	77.718521	49.027550	51.254097	0.000000	0.000000	0.000000	0.000000	0.000000	0.000000	-0.355765	0.411740	-0.586233	0.000000	0.000000	1.000000	120.000000	0.000000
15165.038307	-0.009392	0.500858	0.231105	77.718521	49.027550	51.254097	0.000000	0.000000	0.000000	0.000000	0.000000	0.000000	-0.355765	0.411740	-0.586233	0.000000	0.000000	1.000000	120.000000	0.000000
15165.041640	-0.009392	0.500858	0.231105	77.708054	49.286446	51.583755	0.000000	0.000000	0.000000	0.000000	0.000000	0.000000	-0.355765	0.411740	-0.586233	0.000000	0.000000	1.000000	120.000000	0.000000
15165.044973	-0.010666	0.502303	0.228951	77.708054	49.286446	51.583755	0.000000	0.000000	0.000000	0.000000	0.000000	0.000000	-0.382122	0.433716	-0.646116	0.000000	0.000000	1.000000	120.000000	0.000000
15165.048307	-0.010666	0.502303	0.228951	77.708054	49.286446	51.583755	0.000000	0.000000	0.000000	0.000000	0.000000	0.000000	-0.382122	0.433716	-0.646116	0.000000	0.000000	1.000000	120.000000	0.000000
15165.051640	-0.010666	0.502303	0.228951	77.739906	49.463955	51.867622	0.000000	0.000000	0.000000	0.000000	0.000000	0.000000	-0.382122	0.433716	-0.646116	0.000000	0.000000	1.000000	120.000000	0.000000
15165.054973	-0.011993	0.503820	0.226596	77.739906	49.463955	51.867622	0.000000	0.000000	0.000000	0.000000	0.000000	0.000000	-0.398115	0.455020	-0.706730	0.000000	0.000000	1.000000	120.000000	0.000000
15165.058307	-0.011993	0.503820	0.226596	77.739906	49.463955	51.867622	0.000000	0.000000	0.000000	0.000000	0.000000	0.000000	-0.398115	0.455020	-0.706730	0.000000	0.000000	1.000000	120.000000	0.000000
15165.061640	-0.011993	0.503820	0.226596	77.791542	49.631584	52.068653	0.000000	0.000000	0.000000	0.000000	0.000000	0.000000	-0.398115	0.455020	-0.706730	0.000000	0.000000	1.000000	120.000000	0.000000
15165.064973	-0.013436	0.505385	0.224018	77.791542	49.631584	52.068653	0.000000	0.000000	0.000000	0.000000	0.000000	0.000000	-0.432845	0.469612	-0.773231	0.000000	0.000000	1.000000	120.000000	0.000000
15165.068307	-0.013436	0.505385	0.224018	77.791542	49.631584	52.068653	0.000000	0.000000	0.000000	0.000000	0.000000	0.000000	-0.432845	0.469612	-0.773231	0.000000	0.000000	1.000000	120.000000	0.000000
15165.071640	-0.013436	0.505385	0.224018	77.848808	49.827484	52.099457	0.000000	0.000000	0.000000	0.000000	0.000000	0.000000	-0.432845	0.469612	-0.773231	0.000000	0.000000	1.000000	120.000000	0.000000
15165.074973	-0.014928	0.506999	0.221250	77.848808	49.827484	52.099457	0.000000	0.000000	0.000000	0.000000	0.000000	0.000000	-0.447584	0.484161	-0.830451	0.000000	0.000000	1.000000	120.000000	0.000000
15165.078307	-0.014928	0.506999	0.221250	77.848808	49.827484	52.099457	0.000000	0.000000	0.000000	0.000000	0.000000	0.000000	-0.447584	0.484161	-0.830451	0.000000	0.000000	1.000000	120.000000	0.000000
15165.081640	-0.014928	0.506999	0.221250	77.913422	50.063988	52.132198	0.000000	0.000000	0.000000	0.000000	0.000000	0.000000	-0.447584	0.484161	-0.830451	0.000000	0.000000	1.000000	120.000000	0.000000
15165.084973	-0.016499	0.508659	0.218287	77.913422	50.063988	52.132198	0.000000	0.000000	0.000000	0.000000	0.000000	0.000000	-0.471302	0.497978	-0.888825	0.000000	0.000000	1.000000	120.000000	0.000000
15165.088307	-0.016499	0.508659	0.218287	77.913422	50.063988	52.132198	0.000000	0.000000	0.000000	0.000000	0.000000	0.000000	-0.471302	0.497978	-0.888825	0.000000	0.000000	1.000000	120.000000	0.000000
15165.091640	-0.016499	0.508659	0.218287	77.981400	50.322227	52.376133	0.000000	0.000000	0.000000	0.000000	0.000000	0.000000	-0.471302	0.497978	-0.888825	0.000000	0.000000	1.000000	120.000000	0.000000
15165.094973	-0.018146	0.510399	0.215124	77.981400	50.322227	52.376133	0.000000	0.000000	0.000000	0.000000	0.000000	0.000000	-0.494181	0.521996	-0.949094	0.000000	0.000000	1.000000	120.000000	0.000000
15165.098307	-0.018146	0.510399	0.215124	77.981400	50.322227	52.376133	0.000000	0.000000	0.000000	0.000000	0.000000	0.000000	-0.494181	0.521996	-0.949094	0.000000	0.000000	1.000000	120.000000	0.000000
15165.101640	-0.018146	0.510399	0.215124	78.050690	50.588619	52.780224	0.000000	0.000000	0.000000	0.000000	0.000000	0.000000	-0.494181	0.521996	-0.949094	0.000000	0.000000	1.000000	120.000000	0.000000
15165.104973	-0.019805	0.512185	0.211828	78.050690	50.588619	52.780224	0.000000	0.000000	0.000000	0.000000	0.000000	0.000000	-0.497745	0.535714	-0.988792	0.000000	0.000000	1.000000	120.000000	0.000000
15165.108307	-0.019805	0.512185	0.211828	78.050690	50.588619	52.780224	0.000000	0.000000	0.000000	0.000000	0.000000	0.000000	-0.497745	0.535714	-0.988792	0.000000	0.000000	1.000000	120.000000	0.000000
15165.111640	-0.019805	0.512185	0.211828	78.119316	50.859905	53.141346	0.000000	0.000000	0.000000	0.000000	0.000000	0.000000	-0.497745	0.535714	-0.988792	0.000000	0.000000	1.000000	120.000000	0.000000
15165.114973	-0.021475	0.514050	0.208394	78.119316	50.859905	53.141346	0.000000	0.000000	0.000000	0.000000	0.000000	0.000000	-0.500818	0.559667	-1.030060	0.000000	0.000000	1.000000	120.000000	0.000000
15165.118307	-0.021475	0.514050	0.208394	78.119316	50.859905	53.141346	0.000000	0.000000	0.000000	0.000000	0.000000	0.000000	-0.500818	0.559667	-1.030060	0.000000	0.000000	1.000000	120.000000	0.000000
15165.121640	-0.021475	0.514050	0.208394	78.189156	51.145370	53.391979	0.000000	0.000000	0.000000	0.000000	0.000000	0.000000	-0.500818	0.559667	-1.030060	0.000000	0.000000	1.000000	120.000000	0.000000
15165.124973	-0.023185	0.515976	0.204838	78.189156	51.145370	53.391979	0.000000	0.000000	0.000000	0.000000	0.000000	0.000000	-0.513022	0.577768	-1.066797	0.000000	0.000000	1.000000	120.000000	0.000000
15165.128307	-0.023185	0.515976	0.204838	78.189156	51.145370	53.391979	0.000000	0.000000	0.000000	0.000000	0.000000	0.000000	-0.513022	0.577768	-1.066797	0.000000	0.000000	1.000000	120.000000	0.000000
15165.131640	-0.023185	0.515976	0.204838	78.256035	51.402672	53.546021	0.000000	0.000000	0.000000	0.000000	0.000000	0.000000	-0.513022	0.577768	-1.066797	0.000000	0.000000	1.000000	120.000000	0.000000
15165.134973	-0.024903	0.517943	0.201177	78.256035	51.402672	53.546021	0.000000	0.000000	0.000000	0.000000	0.000000	0.000000	-0.515449	0.590133	-1.098219	0.000000	0.000000	1.000000	120.000000	0.000000
15165.138307	-0.024903	0.517943	0.201177	78.256035	51.402672	53.546021	0.000000	0.000000	0.000000	0.000000	0.000000	0.000000	-0.515449	0.590133	-1.098219	0.000000	0.000000	1.000000	120.000000	0.000000
15165.141640	-0.024903	0.517943	0.201177	78.333992	51.632244	53.686577	0.000000	0.000000	0.000000	0.000000	0.000000	0.000000	-0.515449	0.590133	-1.098219	0.000000	0.000000	1.000000	120.000000	0.000000
15165.144973	-0.026660	0.519969	0.197425	78.333992	51.632244	53.686577	0.000000	0.000000	0.000000	0.000000	0.000000	0.000000	-0.526959	0.607739	-1.125862	0.000000	0.000000	1.000000	120.000000	0.000000
15165.148307	-0.026660	0.519969	0.197425	78.333992	51.632244	53.686577	0.000000	0.000000	0.000000	0.000000	0.000000	0.000000	-0.526959	0.607739	-1.125862	0.000000	0.000000	1.000000	120.000000	0.000000
15165.151640	-0.026660	0.519969	0.197425	78.439308	51.785736	53.756351	0.000000	0.000000	0.000000	0.000000	0.000000	0.000000	-0.526959	0.607739	-1.125862	0.000000	0.000000	1.000000	120.000000	0.000000
15165.154973	-0.028484	0.522035	0.193595	78.439308	51.785736	53.756351	0.000000	0.000000	0.000000	0.000000	0.000000	0.000000	-0.547422	0.619779	-1.148703	0.000000	0.000000	1.000000	120.000000	0.000000
15165.158307	-0.028484	0.522035	0.193595	78.439308	51.785736	53.756351	0.000000	0.000000	0.000000	0.000000	0.000000	0.000000	-0.547422	0.619779	-1.148703	0.000000	0.000000	1.000000	120.000000	0.000000
15165.161640	-0.028484	0.522035	0.193595	78.574829	51.845093	53.726856	0.000000	0.000000	0.000000	0.000000	0.000000	0.000000	-0.547422	0.619779	-1.148703	0.000000	0.000000	1.000000	120.000000	0.000000
15165.164973	-0.030345	0.524088	0.189713	78.574829	51.845093	53.726856	0.000000	0.000000	0.000000	0.000000	0.000000	0.000000	-0.558302	0.615904	-1.164728	0.000000	0.000000	1.000000	120.000000	0.000000
15165.168307	-0.030345	0.524088	0.189713	78.574829	51.845093	53.726856	0.000000	0.000000	0.000000	0.000000	0.000000	0.000000	-0.558302	0.615904	-1.164728	0.000000	0.000000	1.000000	120.000000	0.000000
15165.171640	-0.030345	0.524088	0.189713	78.732162	51.850471	53.582756	0.000000	0.000000	0.000000	0.000000	0.000000	0.000000	-0.558302	0.615904	-1.164728	0.000000	0.000000	1.000000	120.000000	0.000000
15165.174973	-0.032210	0.526108	0.185763	78.732162	51.850471	53.582756	0.000000	0.000000	0.000000	0.000000	0.000000	0.000000	-0.559325	0.605949	-1.185151	0.000000	0.000000	1.000000	120.000000	0.000000
15165.178307	-0.032210	0.526108	0.185763	78.732162	51.850471	53.582756	0.000000	0.000000	0.000000	0.000000	0.000000	0.000000	-0.559325	0.605949	-1.185151	0.000000	0.000000	1.000000	120.000000	0.000000
15165.181640	-0.032210	0.526108	0.185763	78.888161	51.881306	53.586952	0.000000	0.000000	0.000000	0.000000	0.000000	0.000000	-0.559325	0.605949	-1.185151	0.000000	0.000000	1.000000	120.000000	0.000000
15165.184973	-0.034050	0.528102	0.181816	78.888161	51.881306	53.586952	0.000000	0.000000	0.000000	0.000000	0.000000	0.000000	-0.552020	0.598116	-1.184083	0.000000	0.000000	1.000000	120.000000	0.000000
15165.188307	-0.034050	0.528102	0.181816	78.888161	51.881306	53.586952	0.000000	0.000000	0.000000	0.000000	0.000000	0.000000	-0.552020	0.598116	-1.184083	0.000000	0.000000	1.000000	120.000000	0.000000
15165.191640	-0.034050	0.528102	0.181816	79.035095	51.940765	53.732655	0.000000	0.000000	0.000000	0.000000	0.000000	0.000000	-0.552020	0.598116	-1.184083	0.000000	0.000000	1.000000	120.000000	0.000000
15165.194973	-0.035862	0.530027	0.177806	79.035095	51.940765	53.732655	0.000000	0.000000	0.000000	0.000000	0.000000	0.000000	-0.543619	0.577516	-1.202759	0.000000	0.000000	1.000000	120.000000	0.000000
15165.198307	-0.035862	0.530027	0.177806	79.035095	51.940765	53.732655	0.000000	0.000000	0.000000	0.000000	0.000000	0.000000	-0.543619	0.577516	-1.202759	0.000000	0.000000	1.000000	120.000000	0.000000
15165.201640	-0.035862	0.530027	0.177806	79.184990	52.015934	53.868645	0.000000	0.000000	0.000000	0.000000	0.000000	0.000000	-0.543619	0.577516	-1.202759	0.000000	0.000000	1.000000	120.000000	0.000000
15165.204973	-0.037647	0.531922	0.173767	79.184990	52.015934	53.868645	0.000000	0.000000	0.000000	0.000000	0.000000	0.000000	-0.535615	0.568506	-1.211933	0.000000	0.000000	1.000000	120.000000	0.000000
15165.208307	-0.037647	0.531922	0.173767	79.184990	52.015934	53.868645	0.000000	0.000000	0.000000	0.000000	0.000000	0.000000	-0.535615	0.568506	-1.211933	0.000000	0.000000	1.000000	120.000000	0.000000
15165.211640	-0.037647	0.531922	0.173767	79.330452	52.127197	54.023098	0.000000	0.000000	0.000000	0.000000	0.000000	0.000000	-0.535615	0.568506	-1.211933	0.000000	0.000000	1.000000	120.000000	0.000000
15165.214973	-0.039403	0.533817	0.169657	79.330452	52.127197	54.023098	0.000000	0.000000	0.000000	0.000000	0.000000	0.000000	-0.526788	0.568436	-1.232949	0.000000	0.000000	1.000000	120.000000	0.000000
15165.218307	-0.039403	0.533817	0.169657	79.330452	52.127197	54.023098	0.000000	0.000000	0.000000	0.000000	0.000000	0.000000	-0.526788	0.568436	-1.232949	0.000000	0.000000	1.000000	120.000000	0.000000
15165.221640	-0.039403	0.533817	0.169657	79.458664	52.256210	54.118229	0.000000	0.000000	0.000000	0.000000	0.000000	0.000000	-0.526788	0.568436	-1.232949	0.000000	0.000000	1.000000	120.000000	0.000000
15165.224973	-0.041074	0.535699	0.165536	79.458664	52.256210	54.118229	0.000000	0.000000	0.000000	0.000000	0.000000	0.000000	-0.501129	0.564866	-1.236117	0.000000	0.000000	1.000000	120.000000	0.000000
15165.228307	-0.041074	0.535699	0.165536	79.458664	52.256210	54.118229	0.000000	0.000000	0.000000	0.000000	0.000000	0.000000	-0.501129	0.564866	-1.236117	0.000000	0.000000	1.000000	120.000000	0.000000
15165.231640	-0.041074	0.535699	0.165536	79.587578	52.357922	54.015766	0.000000	0.000000	0.000000	0.000000	0.000000	0.000000	-0.501129	0.564866	-1.236117	0.000000	0.000000	1.000000	120.000000	0.000000
15165.234973	-0.042718	0.537604	0.161398	79.587578	52.357922	54.015766	0.000000	0.000000	0.000000	0.000000	0.000000	0.000000	-0.493332	0.571355	-1.241509	0.000000	0.000000	1.000000	120.000000	0.000000
15165.238307	-0.042718	0.537604	0.161398	79.587578	52.357922	54.015766	0.000000	0.000000	0.000000	0.000000	0.000000	0.000000	-0.493332	0.571355	-1.241509	0.000000	0.000000	1.000000	120.000000	0.000000
15165.241640	-0.042718	0.537604	0.161398	79.734787	52.356918	53.715652	0.000000	0.000000	0.000000	0.000000	0.000000	0.000000	-0.493332	0.571355	-1.241509	0.000000	0.000000	1.000000	120.000000	0.000000
15165.244973	-0.044310	0.539534	0.157280	79.734787	52.356918	53.715652	0.000000	0.000000	0.000000	0.000000	0.000000	0.000000	-0.477529	0.579043	-1.235329	0.000000	0.000000	1.000000	120.000000	0.000000
15165.248307	-0.044310	0.539534	0.157280	79.734787	52.356918	53.715652	0.000000	0.000000	0.000000	0.000000	0.000000	0.000000	-0.477529	0.579043	-1.235329	0.000000	0.000000	1.000000	120.000000	0.000000
15165.251640	-0.044310	0.539534	0.157280	79.899002	52.255901	53.362991	0.000000	0.000000	0.000000	0.000000	0.000000	0.000000	-0.477529	0.579043	-1.235329	0.000000	0.000000	1.000000	120.000000	0.000000
15165.254973	-0.045938	0.541509	0.153193	79.899002	52.255901	53.362991	0.000000	0.000000	0.000000	0.000000	0.000000	0.000000	-0.488411	0.592354	-1.226068	0.000000	0.000000	1.000000	120.000000	0.000000
15165.258307	-0.045938	0.541509	0.153193	79.899002	52.255901	53.362991	0.000000	0.000000	0.000000	0.000000	0.000000	0.000000	-0.488411	0.592354	-1.226068	0.000000	0.000000	1.000000	120.000000	0.000000
15165.261640	-0.045938	0.541509	0.153193	80.061897	52.058319	53.146698	0.000000	0.000000	0.000000	0.000000	0.000000	0.000000	-0.488411	0.592354	-1.226068	0.000000	0.000000	1.000000	120.000000	0.000000
15165.264973	-0.047544	0.543527	0.149142	80.061897	52.058319	53.146698	0.000000	0.000000	0.000000	0.000000	0.000000	0.000000	-0.481794	0.605472	-1.215375	0.000000	0.000000	1.000000	120.000000	0.000000
15165.268307	-0.047544	0.543527	0.149142	80.061897	52.058319	53.146698	0.000000	0.000000	0.000000	0.000000	0.000000	0.000000	-0.481794	0.605472	-1.215375	0.000000	0.000000	1.000000	120.000000	0.000000
15165.271640	-0.047544	0.543527	0.149142	80.220993	51.803566	52.940121	0.000000	0.000000	0.000000	0.000000	0.000000	0.000000	-0.481794	0.605472	-1.215375	0.000000	0.000000	1.000000	120.000000	0.000000
15165.274973	-0.049182	0.545583	0.145086	80.220993	51.803566	52.940121	0.000000	0.000000	0.000000	0.000000	0.000000	0.000000	-0.491560	0.616909	-1.216872	0.000000	0.000000	1.000000	120.000000	0.000000
15165.278307	-0.049182	0.545583	0.145086	80.220993	51.803566	52.940121	0.000000	0.000000	0.000000	0.000000	0.000000	0.000000	-0.491560	0.616909	-1.216872	0.000000	0.000000	1.000000	120.000000	0.000000
15165.281640	-0.049182	0.545583	0.145086	80.369011	51.535885	52.695972	0.000000	0.000000	0.000000	0.000000	0.000000	0.000000	-0.491560	0.616909	-1.216872	0.000000	0.000000	1.000000	120.000000	0.000000
15165.284973	-0.050799	0.547649	0.141071	80.369011	51.535885	52.695972	0.000000	0.000000	0.000000	0.000000	0.000000	0.000000	-0.485013	0.619849	-1.204475	0.000000	0.000000	1.000000	120.000000	0.000000
15165.288307	-0.050799	0.547649	0.141071	80.369011	51.535885	52.695972	0.000000	0.000000	0.000000	0.000000	0.000000	0.000000	-0.485013	0.619849	-1.204475	0.000000	0.000000	1.000000	120.000000	0.000000
15165.291640	-0.050799	0.547649	0.141071	80.505829	51.235165	52.328571	0.000000	0.000000	0.000000	0.000000	0.000000	0.000000	-0.485013	0.619849	-1.204475	0.000000	0.000000	1.000000	120.000000	0.000000
15165.294973	-0.052386	0.549727	0.137003	80.505829	51.235165	52.328571	0.000000	0.000000	0.000000	0.000000	0.000000	0.000000	-0.476111	0.623446	-1.220254	0.000000	0.000000	1.000000	120.000000	0.000000
15165.298307	-0.052386	0.549727	0.137003	80.505829	51.235165	52.328571	0.000000	0.000000	0.000000	0.000000	0.000000	0.000000	-0.476111	0.623446	-1.220254	0.000000	0.000000	1.000000	120.000000	0.000000
15165.301640	-0.052386	0.549727	0.137003	80.633301	50.931118	51.899029	0.000000	0.000000	0.000000	0.000000	0.000000	0.000000	-0.476111	0.623446	-1.220254	0.000000	0.000000	1.000000	120.000000	0.000000
15165.304973	-0.054002	0.551854	0.132910	80.633301	50.931118	51.899029	0.000000	0.000000	0.000000	0.000000	0.000000	0.000000	-0.484736	0.638098	-1.228067	0.000000	0.000000	1.000000	120.000000	0.000000
15165.308307	-0.054002	0.551854	0.132910	80.633301	50.931118	51.899029	0.000000	0.000000	0.000000	0.000000	0.000000	0.000000	-0.484736	0.638098	-1.228067	0.000000	0.000000	1.000000	120.000000	0.000000
15165.311640	-0.054002	0.551854	0.132910	80.745087	50.607265	51.531754	0.000000	0.000000	0.000000	0.000000	0.000000	0.000000	-0.484736	0.638098	-1.228067	0.000000	0.000000	1.000000	120.000000	0.000000
15165.314973	-0.055590	0.553997	0.128800	80.745087	50.607265	51.531754	0.000000	0.000000	0.000000	0.000000	0.000000	0.000000	-0.476408	0.642646	-1.232890	0.000000	0.000000	1.000000	120.000000	0.000000
15165.318307	-0.055590	0.553997	0.128800	80.745087	50.607265	51.531754	0.000000	0.000000	0.000000	0.000000	0.000000	0.000000	-0.476408	0.642646	-1.232890	0.000000	0.000000	1.000000	120.000000	0.000000
15165.321640	-0.055590	0.553997	0.128800	80.865005	50.209320	51.157169	0.000000	0.000000	0.000000	0.000000	0.000000	0.000000	-0.476408	0.642646	-1.232890	0.000000	0.000000	1.000000	120.000000	0.000000
15165.324973	-0.057152	0.556140	0.124696	80.865005	50.209320	51.157169	0.000000	0.000000	0.000000	0.000000	0.000000	0.000000	-0.468673	0.643091	-1.231259	0.000000	0.000000	1.000000	120.000000	0.000000
15165.328307	-0.057152	0.556140	0.124696	80.865005	50.209320	51.157169	0.000000	0.000000	0.000000	0.000000	0.000000	0.000000	-0.468673	0.643091	-1.231259	0.000000	0.000000	1.000000	120.000000	0.000000
15165.331640	-0.057152	0.556140	0.124696	81.003960	49.649406	50.570339	0.000000	0.000000	0.000000	0.000000	0.000000	0.000000	-0.468673	0.643091	-1.231259	0.000000	0.000000	1.000000	120.000000	0.000000
15165.334973	-0.058747	0.558323	0.120624	81.003960	49.649406	50.570339	0.000000	0.000000	0.000000	0.000000	0.000000	0.000000	-0.478406	0.654936	-1.221568	0.000000	0.000000	1.000000	120.000000	0.000000
15165.338307	-0.058747	0.558323	0.120624	81.003960	49.649406	50.570339	0.000000	0.000000	0.000000	0.000000	0.000000	0.000000	-0.478406	0.654936	-1.221568	0.000000	0.000000	1.000000	120.000000	0.000000
15165.341640	-0.058747	0.558323	0.120624	81.163094	48.927448	49.768902	0.000000	0.000000	0.000000	0.000000	0.000000	0.000000	-0.478406	0.654936	-1.221568	0.000000	0.000000	1.000000	120.000000	0.000000
15165.344973	-0.060377	0.560552	0.116622	81.163094	48.927448	49.768902	0.000000	0.000000	0.000000	0.000000	0.000000	0.000000	-0.489115	0.668732	-1.200596	0.000000	0.000000	1.000000	120.000000	0.000000
15165.348307	-0.060377	0.560552	0.116622	81.163094	48.927448	49.768902	0.000000	0.000000	0.000000	0.000000	0.000000	0.000000	-0.489115	0.668732	-1.200596	0.000000	0.000000	1.000000	120.000000	0.000000
15165.351640	-0.060377	0.560552	0.116622	81.317841	48.068031	48.865589	0.000000	0.000000	0.000000	0.000000	0.000000	0.000000	-0.489115	0.668732	-1.200596	0.000000	0.000000	1.000000	120.000000	0.000000
15165.354973	-0.062098	0.562765	0.112696	81.317841	48.068031	48.865589	0.000000	0.000000	0.000000	0.000000	0.000000	0.000000	-0.516358	0.663853	-1.177863	0.000000	0.000000	1.000000	120.000000	0.000000
15165.358307	-0.062098	0.562765	0.112696	81.317841	48.068031	48.865589	0.000000	0.000000	0.000000	0.000000	0.000000	0.000000	-0.516358	0.663853	-1.177863	0.000000	0.000000	1.000000	120.000000	0.000000
15165.361640	-0.062098	0.562765	0.112696	81.430489	47.214180	48.030807	0.000000	0.000000	0.000000	0.000000	0.000000	0.000000	-0.516358	0.663853	-1.177863	0.000000	0.000000	1.000000	120.000000	0.000000
15165.364973	-0.063854	0.565026	0.108840	81.430489	47.214180	48.030807	0.000000	0.000000	0.000000	0.000000	0.000000	0.000000	-0.526762	0.678192	-1.156698	0.000000	0.000000	1.000000	120.000000	0.000000
15165.368307	-0.063854	0.565026	0.108840	81.430489	47.214180	48.030807	0.000000	0.000000	0.000000	0.000000	0.000000	0.000000	-0.526762	0.678192	-1.156698	0.000000	0.000000	1.000000	120.000000	0.000000
15165.371640	-0.063854	0.565026	0.108840	81.479424	46.514992	47.431507	0.000000	0.000000	0.000000	0.000000	0.000000	0.000000	-0.526762	0.678192	-1.156698	0.000000	0.000000	1.000000	120.000000	0.000000
15165.374973	-0.065619	0.567273	0.105070	81.479424	46.514992	47.431507	0.000000	0.000000	0.000000	0.000000	0.000000	0.000000	-0.529540	0.674107	-1.130988	0.000000	0.000000	1.000000	120.000000	0.000000
15165.378307	-0.065619	0.567273	0.105070	81.479424	46.514992	47.431507	0.000000	0.000000	0.000000	0.000000	0.000000	0.000000	-0.529540	0.674107	-1.130988	0.000000	0.000000	1.000000	120.000000	0.000000
15165.381640	-0.065619	0.567273	0.105070	81.462013	46.046955	47.128376	0.000000	0.000000	0.000000	0.000000	0.000000	0.000000	-0.529540	0.674107	-1.130988	0.000000	0.000000	1.000000	120.000000	0.000000
15165.384973	-0.067390	0.569501	0.101349	81.462013	46.046955	47.128376	0.000000	0.000000	0.000000	0.000000	0.000000	0.000000	-0.531150	0.668276	-1.116347	0.000000	0.000000	1.000000	120.000000	0.000000
15165.388307	-0.067390	0.569501	0.101349	81.462013	46.046955	47.128376	0.000000	0.000000	0.000000	0.000000	0.000000	0.000000	-0.531150	0.668276	-1.116347	0.000000	0.000000	1.000000	120.000000	0.000000
15165.391640	-0.067390	0.569501	0.101349	81.428406	45.550701	46.779022	0.000000	0.000000	0.000000	0.000000	0.000000	0.000000	-0.531150	0.668276	-1.116347	0.000000	0.000000	1.000000	120.000000	0.000000
15165.394973	-0.069118	0.571718	0.097722	81.428406	45.550701	46.779022	0.000000	0.000000	0.000000	0.000000	0.000000	0.000000	-0.518441	0.665126	-1.088143	0.000000	0.000000	1.000000	120.000000	0.000000
15165.398307	-0.069118	0.571718	0.097722	81.428406	45.550701	46.779022	0.000000	0.000000	0.000000	0.000000	0.000000	0.000000	-0.518441	0.665126	-1.088143	0.000000	0.000000	1.000000	120.000000	0.000000
15165.401640	-0.069118	0.571718	0.097722	81.395477	45.031494	46.352814	0.000000	0.000000	0.000000	0.000000	0.000000	0.000000	-0.518441	0.665126	-1.088143	0.000000	0.000000	1.000000	120.000000	0.000000
15165.404973	-0.070799	0.573899	0.094136	81.395477	45.031494	46.352814	0.000000	0.000000	0.000000	0.000000	0.000000	0.000000	-0.504185	0.654337	-1.075699	0.000000	0.000000	1.000000	120.000000	0.000000
15165.408307	-0.070799	0.573899	0.094136	81.395477	45.031494	46.352814	0.000000	0.000000	0.000000	0.000000	0.000000	0.000000	-0.504185	0.654337	-1.075699	0.000000	0.000000	1.000000	120.000000	0.000000
15165.411640	-0.070799	0.573899	0.094136	81.362167	44.538967	45.973194	0.000000	0.000000	0.000000	0.000000	0.000000	0.000000	-0.504185	0.654337	-1.075699	0.000000	0.000000	1.000000	120.000000	0.000000
15165.414973	-0.072411	0.576004	0.090625	81.362167	44.538967	45.973194	0.000000	0.000000	0.000000	0.000000	0.000000	0.000000	-0.483594	0.631553	-1.053270	0.000000	0.000000	1.000000	120.000000	0.000000
15165.418307	-0.072411	0.576004	0.090625	81.362167	44.538967	45.973194	0.000000	0.000000	0.000000	0.000000	0.000000	0.000000	-0.483594	0.631553	-1.053270	0.000000	0.000000	1.000000	120.000000	0.000000
15165.421640	-0.072411	0.576004	0.090625	81.331566	44.015514	45.624653	0.000000	0.000000	0.000000	0.000000	0.000000	0.000000	-0.483594	0.631553	-1.053270	0.000000	0.000000	1.000000	120.000000	0.000000
15165.424973	-0.074034	0.578035	0.087181	81.331566	44.015514	45.624653	0.000000	0.000000	0.000000	0.000000	0.000000	0.000000	-0.486858	0.609411	-1.033436	0.000000	0.000000	1.000000	120.000000	0.000000
15165.428307	-0.074034	0.578035	0.087181	81.331566	44.015514	45.624653	0.000000	0.000000	0.000000	0.000000	0.000000	0.000000	-0.486858	0.609411	-1.033436	0.000000	0.000000	1.000000	120.000000	0.000000
15165.431640	-0.074034	0.578035	0.087181	81.298813	43.478287	45.278111	0.000000	0.000000	0.000000	0.000000	0.000000	0.000000	-0.486858	0.609411	-1.033436	0.000000	0.000000	1.000000	120.000000	0.000000
15165.434973	-0.075641	0.580025	0.083800	81.298813	43.478287	45.278111	0.000000	0.000000	0.000000	0.000000	0.000000	0.000000	-0.482292	0.596846	-1.014174	0.000000	0.000000	1.000000	120.000000	0.000000
15165.438307	-0.075641	0.580025	0.083800	81.298813	43.478287	45.278111	0.000000	0.000000	0.000000	0.000000	0.000000	0.000000	-0.482292	0.596846	-1.014174	0.000000	0.000000	1.000000	120.000000	0.000000
15165.441640	-0.075641	0.580025	0.083800	81.264412	42.949314	44.901505	0.000000	0.000000	0.000000	0.000000	0.000000	0.000000	-0.482292	0.596846	-1.014174	0.000000	0.000000	1.000000	120.000000	0.000000
15165.444973	-0.077236	0.581945	0.080491	81.264412	42.949314	44.901505	0.000000	0.000000	0.000000	0.000000	0.000000	0.000000	-0.478287	0.575904	-0.992589	0.000000	0.000000	1.000000	120.000000	0.000000
15165.448307	-0.077236	0.581945	0.080491	81.264412	42.949314	44.901505	0.000000	0.000000	0.000000	0.000000	0.000000	0.000000	-0.478287	0.575904	-0.992589	0.000000	0.000000	1.000000	120.000000	0.000000
15165.451640	-0.077236	0.581945	0.080491	81.226959	42.434521	44.438477	0.000000	0.000000	0.000000	0.000000	0.000000	0.000000	-0.478287	0.575904	-0.992589	0.000000	0.000000	1.000000	120.000000	0.000000
15165.454973	-0.078821	0.583786	0.077279	81.226959	42.434521	44.438477	0.000000	0.000000	0.000000	0.000000	0.000000	0.000000	-0.475589	0.552519	-0.963873	0.000000	0.000000	1.000000	120.000000	0.000000
15165.458307	-0.078821	0.583786	0.077279	81.226959	42.434521	44.438477	0.000000	0.000000	0.000000	0.000000	0.000000	0.000000	-0.475589	0.552519	-0.963873	0.000000	0.000000	1.000000	120.000000	0.000000
15165.461640	-0.078821	0.583786	0.077279	81.189186	41.927700	43.866299	0.000000	0.000000	0.000000	0.000000	0.000000	0.000000	-0.475589	0.552519	-0.963873	0.000000	0.000000	1.000000	120.000000	0.000000
15165.464973	-0.080345	0.585563	0.074148	81.189186	41.927700	43.866299	0.000000	0.000000	0.000000	0.000000	0.000000	0.000000	-0.457129	0.532894	-0.939246	0.000000	0.000000	1.000000	120.000000	0.000000
15165.468307	-0.080345	0.585563	0.074148	81.189186	41.927700	43.866299	0.000000	0.000000	0.000000	0.000000	0.000000	0.000000	-0.457129	0.532894	-0.939246	0.000000	0.000000	1.000000	120.000000	0.000000
15165.471640	-0.080345	0.585563	0.074148	81.149277	41.418919	43.344921	0.000000	0.000000	0.000000	0.000000	0.000000	0.000000	-0.457129	0.532894	-0.939246	0.000000	0.000000	1.000000	120.000000	0.000000
15165.474973	-0.081757	0.587305	0.071101	81.149277	41.418919	43.344921	0.000000	0.000000	0.000000	0.000000	0.000000	0.000000	-0.423871	0.522649	-0.913937	0.000000	0.000000	1.000000	120.000000	0.000000
15165.478307	-0.081757	0.587305	0.071101	81.149277	41.418919	43.344921	0.000000	0.000000	0.000000	0.000000	0.000000	0.000000	-0.423871	0.522649	-0.913937	0.000000	0.000000	1.000000	120.000000	0.000000
15165.481640	-0.081757	0.587305	0.071101	81.110474	40.917885	42.882671	0.000000	0.000000	0.000000	0.000000	0.000000	0.000000	-0.423871	0.522649	-0.913937	0.000000	0.000000	1.000000	120.000000	0.000000
15165.484973	-0.083044	0.588995	0.068190	81.110474	40.917885	42.882671	0.000000	0.000000	0.000000	0.000000	0.000000	0.000000	-0.386068	0.507031	-0.873341	0.000000	0.000000	1.000000	120.000000	0.000000
15165.488307	-0.083044	0.588995	0.068190	81.110474	40.917885	42.882671	0.000000	0.000000	0.000000	0.000000	0.000000	0.000000	-0.386068	0.507031	-0.873341	0.000000	0.000000	1.000000	120.000000	0.000000
15165.491640	-0.083044	0.588995	0.068190	81.082268	40.337322	42.365669	0.000000	0.000000	0.000000	0.000000	0.000000	0.000000	-0.386068	0.507031	-0.873341	0.000000	0.000000	1.000000	120.000000	0.000000
15165.494973	-0.084202	0.590626	0.065378	81.082268	40.337322	42.365669	0.000000	0.000000	0.000000	0.000000	0.000000	0.000000	-0.347431	0.489207	-0.843675	0.000000	0.000000	1.000000	120.000000	0.000000
15165.498307	-0.084202	0.590626	0.065378	81.082268	40.337322	42.365669	0.000000	0.000000	0.000000	0.000000	0.000000	0.000000	-0.347431	0.489207	-0.843675	0.000000	0.000000	1.000000	120.000000	0.000000
15165.501640	-0.084202	0.590626	0.065378	81.095055	39.612675	41.701965	0.000000	0.000000	0.000000	0.000000	0.000000	0.000000	-0.347431	0.489207	-0.843675	0.000000	0.000000	1.000000	120.000000	0.000000
15165.504973	-0.085259	0.592199	0.062662	81.095055	39.612675	41.701965	0.000000	0.000000	0.000000	0.000000	0.000000	0.000000	-0.317063	0.471943	-0.814708	0.000000	0.000000	1.000000	120.000000	0.000000
15165.508307	-0.085259	0.592199	0.062662	81.095055	39.612675	41.701965	0.000000	0.000000	0.000000	0.000000	0.000000	0.000000	-0.317063	0.471943	-0.814708	0.000000	0.000000	1.000000	120.000000	0.000000
15165.511640	-0.085259	0.592199	0.062662	81.155220	38.667664	40.764622	0.000000	0.000000	0.000000	0.000000	0.000000	0.000000	-0.317063	0.471943	-0.814708	0.000000	0.000000	1.000000	120.000000	0.000000
15165.514973	-0.086246	0.593707	0.060063	81.155220	38.667664	40.764622	0.000000	0.000000	0.000000	0.000000	0.000000	0.000000	-0.295923	0.452435	-0.779675	0.000000	0.000000	1.000000	120.000000	0.000000
15165.518307	-0.086246	0.593707	0.060063	81.155220	38.667664	40.764622	0.000000	0.000000	0.000000	0.000000	0.000000	0.000000	-0.295923	0.452435	-0.779675	0.000000	0.000000	1.000000	120.000000	0.000000
15165.521640	-0.086246	0.593707	0.060063	81.251762	37.528313	39.590637	0.000000	0.000000	0.000000	0.000000	0.000000	0.000000	-0.295923	0.452435	-0.779675	0.000000	0.000000	1.000000	120.000000	0.000000
15165.524973	-0.087237	0.595152	0.057570	81.251762	37.528313	39.590637	0.000000	0.000000	0.000000	0.000000	0.000000	0.000000	-0.297411	0.433594	-0.747967	0.000000	0.000000	1.000000	120.000000	0.000000
15165.528307	-0.087237	0.595152	0.057570	81.251762	37.528313	39.590637	0.000000	0.000000	0.000000	0.000000	0.000000	0.000000	-0.297411	0.433594	-0.747967	0.000000	0.000000	1.000000	120.000000	0.000000
15165.531640	-0.087237	0.595152	0.057570	81.355347	36.338688	38.365448	0.000000	0.000000	0.000000	0.000000	0.000000	0.000000	-0.297411	0.433594	-0.747967	0.000000	0.000000	1.000000	120.000000	0.000000
15165.534973	-0.088205	0.596498	0.055157	81.355347	36.338688	38.365448	0.000000	0.000000	0.000000	0.000000	0.000000	0.000000	-0.290310	0.403717	-0.724032	0.000000	0.000000	1.000000	120.000000	0.000000
15165.538307	-0.088205	0.596498	0.055157	81.355347	36.338688	38.365448	0.000000	0.000000	0.000000	0.000000	0.000000	0.000000	-0.290310	0.403717	-0.724032	0.000000	0.000000	1.000000	120.000000	0.000000
15165.541640	-0.088205	0.596498	0.055157	81.425522	35.339500	37.373104	0.000000	0.000000	0.000000	0.000000	0.000000	0.000000	-0.290310	0.403717	-0.724032	0.000000	0.000000	1.000000	120.000000	0.000000
15165.544973	-0.089151	0.597794	0.052832	81.425522	35.339500	37.373104	0.000000	0.000000	0.000000	0.000000	0.000000	0.000000	-0.283959	0.388760	-0.697410	0.000000	0.000000	1.000000	120.000000	0.000000
15165.548307	-0.089151	0.597794	0.052832	81.425522	35.339500	37.373104	0.000000	0.000000	0.000000	0.000000	0.000000	0.000000	-0.283959	0.388760	-0.697410	0.000000	0.000000	1.000000	120.000000	0.000000
15165.551640	-0.089151	0.597794	0.052832	81.428406	34.750278	36.870934	0.000000	0.000000	0.000000	0.000000	0.000000	0.000000	-0.283959	0.388760	-0.697410	0.000000	0.000000	1.000000	120.000000	0.000000
15165.554973	-0.090074	0.598974	0.050574	81.428406	34.750278	36.870934	0.000000	0.000000	0.000000	0.000000	0.000000	0.000000	-0.276704	0.354126	-0.677530	0.000000	0.000000	1.000000	120.000000	0.000000
15165.558307	-0.090074	0.598974	0.050574	81.428406	34.750278	36.870934	0.000000	0.000000	0.000000	0.000000	0.000000	0.000000	-0.276704	0.354126	-0.677530	0.000000	0.000000	1.000000	120.000000	0.000000
15165.561640	-0.090074	0.598974	0.050574	81.393440	34.425877	36.690289	0.000000	0.000000	0.000000	0.000000	0.000000	0.000000	-0.276704	0.354126	-0.677530	0.000000	0.000000	1.000000	120.000000	0.000000
15165.564973	-0.090960	0.600067	0.048313	81.393440	34.425877	36.690289	0.000000	0.000000	0.000000	0.000000	0.000000	0.000000	-0.266003	0.327744	-0.678122	0.000000	0.000000	1.000000	120.000000	0.000000
15165.568307	-0.090960	0.600067	0.048313	81.393440	34.425877	36.690289	0.000000	0.000000	0.000000	0.000000	0.000000	0.000000	-0.266003	0.327744	-0.678122	0.000000	0.000000	1.000000	120.000000	0.000000
15165.571640	-0.090960	0.600067	0.048313	81.367668	34.132179	36.529770	0.000000	0.000000	0.000000	0.000000	0.000000	0.000000	-0.266003	0.327744	-0.678122	0.000000	0.000000	1.000000	120.000000	0.000000
15165.574973	-0.091843	0.601083	0.046085	81.367668	34.132179	36.529770	0.000000	0.000000	0.000000	0.000000	0.000000	0.000000	-0.264685	0.304866	-0.668285	0.000000	0.000000	1.000000	120.000000	0.000000
15165.578307	-0.091843	0.601083	0.046085	81.367668	34.132179	36.529770	0.000000	0.000000	0.000000	0.000000	0.000000	0.000000	-0.264685	0.304866	-0.668285	0.000000	0.000000	1.000000	120.000000	0.000000
15165.581640	-0.091843	0.601083	0.046085	81.347511	33.869244	36.390636	0.000000	0.000000	0.000000	0.000000	0.000000	0.000000	-0.264685	0.304866	-0.668285	0.000000	0.000000	1.000000	120.000000	0.000000
15165.584973	-0.092617	0.602040	0.043862	81.347511	33.869244	36.390636	0.000000	0.000000	0.000000	0.000000	0.000000	0.000000	-0.232359	0.287299	-0.666905	0.000000	0.000000	1.000000	120.000000	0.000000
15165.588307	-0.092617	0.602040	0.043862	81.347511	33.869244	36.390636	0.000000	0.000000	0.000000	0.000000	0.000000	0.000000	-0.232359	0.287299	-0.666905	0.000000	0.000000	1.000000	120.000000	0.000000
15165.591640	-0.092617	0.602040	0.043862	81.334061	33.660759	36.215790	0.000000	0.000000	0.000000	0.000000	0.000000	0.000000	-0.232359	0.287299	-0.666905	0.000000	0.000000	1.000000	120.000000	0.000000
15165.594973	-0.093316	0.602876	0.041679	81.334061	33.660759	36.215790	0.000000	0.000000	0.000000	0.000000	0.000000	0.000000	-0.209687	0.250707	-0.654986	0.000000	0.000000	1.000000	120.000000	0.000000
15165.598307	-0.093316	0.602876	0.041679	81.334061	33.660759	36.215790	0.000000	0.000000	0.000000	0.000000	0.000000	0.000000	-0.209687	0.250707	-0.654986	0.000000	0.000000	1.000000	120.000000	0.000000
15165.601640	-0.093316	0.602876	0.041679	81.329567	33.523293	35.931496	0.000000	0.000000	0.000000	0.000000	0.000000	0.000000	-0.209687	0.250707	-0.654986	0.000000	0.000000	1.000000	120.000000	0.000000
15165.604973	-0.093892	0.603619	0.039538	81.329567	33.523293	35.931496	0.000000	0.000000	0.000000	0.000000	0.000000	0.000000	-0.172786	0.222776	-0.642488	0.000000	0.000000	1.000000	120.000000	0.000000
15165.608307	-0.093892	0.603619	0.039538	81.329567	33.523293	35.931496	0.000000	0.000000	0.000000	0.000000	0.000000	0.000000	-0.172786	0.222776	-0.642488	0.000000	0.000000	1.000000	120.000000	0.000000
15165.611640	-0.093892	0.603619	0.039538	81.329567	33.419960	35.668247	0.000000	0.000000	0.000000	0.000000	0.000000	0.000000	-0.172786	0.222776	-0.642488	0.000000	0.000000	1.000000	120.000000	0.000000
15165.614973	-0.094416	0.604297	0.037417	81.329567	33.419960	35.668247	0.000000	0.000000	0.000000	0.000000	0.000000	0.000000	-0.157079	0.203422	-0.636144	0.000000	0.000000	1.000000	120.000000	0.000000
15165.618307	-0.094416	0.604297	0.037417	81.329567	33.419960	35.668247	0.000000	0.000000	0.000000	0.000000	0.000000	0.000000	-0.157079	0.203422	-0.636144	0.000000	0.000000	1.000000	120.000000	0.000000
15165.621640	-0.094416	0.604297	0.037417	81.336342	33.354145	35.647903	0.000000	0.000000	0.000000	0.000000	0.000000	0.000000	-0.157079	0.203422	-0.636144	0.000000	0.000000	1.000000	120.000000	0.000000
15165.624973	-0.095011	0.604876	0.035327	81.336342	33.354145	35.647903	0.000000	0.000000	0.000000	0.000000	0.000000	0.000000	-0.178462	0.173660	-0.627080	0.000000	0.000000	1.000000	120.000000	0.000000
15165.628307	-0.095011	0.604876	0.035327	81.336342	33.354145	35.647903	0.000000	0.000000	0.000000	0.000000	0.000000	0.000000	-0.178462	0.173660	-0.627080	0.000000	0.000000	1.000000	120.000000	0.000000
15165.631640	-0.095011	0.604876	0.035327	81.345238	33.294571	35.697960	0.000000	0.000000	0.000000	0.000000	0.000000	0.000000	-0.178462	0.173660	-0.627080	0.000000	0.000000	1.000000	120.000000	0.000000
15165.634973	-0.095633	0.605376	0.033291	81.345238	33.294571	35.697960	0.000000	0.000000	0.000000	0.000000	0.000000	0.000000	-0.186608	0.150106	-0.610650	0.000000	0.000000	1.000000	120.000000	0.000000
15165.638307	-0.095633	0.605376	0.033291	81.345238	33.294571	35.697960	0.000000	0.000000	0.000000	0.000000	0.000000	0.000000	-0.186608	0.150106	-0.610650	0.000000	0.000000	1.000000	120.000000	0.000000
15165.641640	-0.095633	0.605376	0.033291	81.353638	33.292122	35.803688	0.000000	0.000000	0.000000	0.000000	0.000000	0.000000	-0.186608	0.150106	-0.610650	0.000000	0.000000	1.000000	120.000000	0.000000
15165.644973	-0.096280	0.605826	0.031303	81.353638	33.292122	35.803688	0.000000	0.000000	0.000000	0.000000	0.000000	0.000000	-0.194325	0.135069	-0.596536	0.000000	0.000000	1.000000	120.000000	0.000000
15165.648307	-0.096280	0.605826	0.031303	81.353638	33.292122	35.803688	0.000000	0.000000	0.000000	0.000000	0.000000	0.000000	-0.194325	0.135069	-0.596536	0.000000	0.000000	1.000000	120.000000	0.000000
15165.651640	-0.096280	0.605826	0.031303	81.331200	33.488846	36.122345	0.000000	0.000000	0.000000	0.000000	0.000000	0.000000	-0.194325	0.135069	-0.596536	0.000000	0.000000	1.000000	120.000000	0.000000
15165.654973	-0.096912	0.606220	0.029394	81.331200	33.488846	36.122345	0.000000	0.000000	0.000000	0.000000	0.000000	0.000000	-0.189605	0.118004	-0.572618	0.000000	0.000000	1.000000	120.000000	0.000000
15165.658307	-0.096912	0.606220	0.029394	81.331200	33.488846	36.122345	0.000000	0.000000	0.000000	0.000000	0.000000	0.000000	-0.189605	0.118004	-0.572618	0.000000	0.000000	1.000000	120.000000	0.000000
15165.661640	-0.096912	0.606220	0.029394	81.253426	33.983513	36.680420	0.000000	0.000000	0.000000	0.000000	0.000000	0.000000	-0.189605	0.118004	-0.572618	0.000000	0.000000	1.000000	120.000000	0.000000
15165.664973	-0.097482	0.606584	0.027567	81.253426	33.983513	36.680420	0.000000	0.000000	0.000000	0.000000	0.000000	0.000000	-0.170835	0.109374	-0.548213	0.000000	0.000000	1.000000	120.000000	0.000000
15165.668307	-0.097482	0.606584	0.027567	81.253426	33.983513	36.680420	0.000000	0.000000	0.000000	0.000000	0.000000	0.000000	-0.170835	0.109374	-0.548213	0.000000	0.000000	1.000000	120.000000	0.000000
15165.671640	-0.097482	0.606584	0.027567	81.126442	34.726418	37.471939	0.000000	0.000000	0.000000	0.000000	0.000000	0.000000	-0.170835	0.109374	-0.548213	0.000000	0.000000	1.000000	120.000000	0.000000
15165.674973	-0.097944	0.606921	0.025830	81.126442	34.726418	37.471939	0.000000	0.000000	0.000000	0.000000	0.000000	0.000000	-0.138671	0.100976	-0.520884	0.000000	0.000000	1.000000	120.000000	0.000000
15165.678307	-0.097944	0.606921	0.025830	81.126442	34.726418	37.471939	0.000000	0.000000	0.000000	0.000000	0.000000	0.000000	-0.138671	0.100976	-0.520884	0.000000	0.000000	1.000000	120.000000	0.000000
15165.681640	-0.097944	0.606921	0.025830	80.983604	35.543789	38.449627	0.000000	0.000000	0.000000	0.000000	0.000000	0.000000	-0.138671	0.100976	-0.520884	0.000000	0.000000	1.000000	120.000000	0.000000
15165.684973	-0.098320	0.607211	0.024166	80.983604	35.543789	38.449627	0.000000	0.000000	0.000000	0.000000	0.000000	0.000000	-0.112906	0.086957	-0.499405	0.000000	0.000000	1.000000	120.000000	0.000000
15165.688307	-0.098320	0.607211	0.024166	80.983604	35.543789	38.449627	0.000000	0.000000	0.000000	0.000000	0.000000	0.000000	-0.112906	0.086957	-0.499405	0.000000	0.000000	1.000000	120.000000	0.000000
15165.691640	-0.098320	0.607211	0.024166	80.868210	36.172340	39.302238	0.000000	0.000000	0.000000	0.000000	0.000000	0.000000	-0.112906	0.086957	-0.499405	0.000000	0.000000	1.000000	120.000000	0.000000
15165.694973	-0.098682	0.607501	0.022566	80.868210	36.172340	39.302238	0.000000	0.000000	0.000000	0.000000	0.000000	0.000000	-0.108454	0.087011	-0.479830	0.000000	0.000000	1.000000	120.000000	0.000000
15165.698307	-0.098682	0.607501	0.022566	80.868210	36.172340	39.302238	0.000000	0.000000	0.000000	0.000000	0.000000	0.000000	-0.108454	0.087011	-0.479830	0.000000	0.000000	1.000000	120.000000	0.000000
15165.701640	-0.098682	0.607501	0.022566	80.811111	36.504505	39.776150	0.000000	0.000000	0.000000	0.000000	0.000000	0.000000	-0.108454	0.087011	-0.479830	0.000000	0.000000	1.000000	120.000000	0.000000
15165.704973	-0.098966	0.607784	0.021070	80.811111	36.504505	39.776150	0.000000	0.000000	0.000000	0.000000	0.000000	0.000000	-0.085177	0.085034	-0.448950	0.000000	0.000000	1.000000	120.000000	0.000000
15165.708307	-0.098966	0.607784	0.021070	80.811111	36.504505	39.776150	0.000000	0.000000	0.000000	0.000000	0.000000	0.000000	-0.085177	0.085034	-0.448950	0.000000	0.000000	1.000000	120.000000	0.000000
15165.711640	-0.098966	0.607784	0.021070	80.815514	36.564396	39.893070	0.000000	0.000000	0.000000	0.000000	0.000000	0.000000	-0.085177	0.085034	-0.448950	0.000000	0.000000	1.000000	120.000000	0.000000
15165.714973	-0.099188	0.608049	0.019633	80.815514	36.564396	39.893070	0.000000	0.000000	0.000000	0.000000	0.000000	0.000000	-0.066633	0.079549	-0.431018	0.000000	0.000000	1.000000	120.000000	0.000000
15165.718307	-0.099188	0.608049	0.019633	80.815514	36.564396	39.893070	0.000000	0.000000	0.000000	0.000000	0.000000	0.000000	-0.066633	0.079549	-0.431018	0.000000	0.000000	1.000000	120.000000	0.000000
15165.721640	-0.099188	0.608049	0.019633	80.825943	36.579659	39.950432	0.000000	0.000000	0.000000	0.000000	0.000000	0.000000	-0.066633	0.079549	-0.431018	0.000000	0.000000	1.000000	120.000000	0.000000
15165.724973	-0.099407	0.608302	0.018309	80.825943	36.579659	39.950432	0.000000	0.000000	0.000000	0.000000	0.000000	0.000000	-0.065770	0.075764	-0.397183	0.000000	0.000000	1.000000	120.000000	0.000000
15165.728307	-0.099407	0.608302	0.018309	80.825943	36.579659	39.950432	0.000000	0.000000	0.000000	0.000000	0.000000	0.000000	-0.065770	0.075764	-0.397183	0.000000	0.000000	1.000000	120.000000	0.000000
15165.731640	-0.099407	0.608302	0.018309	80.834282	36.586006	39.953362	0.000000	0.000000	0.000000	0.000000	0.000000	0.000000	-0.065770	0.075764	-0.397183	0.000000	0.000000	1.000000	120.000000	0.000000
15165.734973	-0.099605	0.608562	0.017118	80.834282	36.586006	39.953362	0.000000	0.000000	0.000000	0.000000	0.000000	0.000000	-0.059287	0.078040	-0.357258	0.000000	0.000000	1.000000	120.000000	0.000000
15165.738307	-0.099605	0.608562	0.017118	80.834282	36.586006	39.953362	0.000000	0.000000	0.000000	0.000000	0.000000	0.000000	-0.059287	0.078040	-0.357258	0.000000	0.000000	1.000000	120.000000	0.000000
15165.741640	-0.099605	0.608562	0.017118	80.840477	36.577881	39.845901	0.000000	0.000000	0.000000	0.000000	0.000000	0.000000	-0.059287	0.078040	-0.357258	0.000000	0.000000	1.000000	120.000000	0.000000
15165.744973	-0.099825	0.608785	0.016044	80.840477	36.577881	39.845901	0.000000	0.000000	0.000000	0.000000	0.000000	0.000000	-0.066041	0.066766	-0.322285	0.000000	0.000000	1.000000	120.000000	0.000000
15165.748307	-0.099825	0.608785	0.016044	80.840477	36.577881	39.845901	0.000000	0.000000	0.000000	0.000000	0.000000	0.000000	-0.066041	0.066766	-0.322285	0.000000	0.000000	1.000000	120.000000	0.000000
15165.751640	-0.099825	0.608785	0.016044	80.846672	36.572556	39.682671	0.000000	0.000000	0.000000	0.000000	0.000000	0.000000	-0.066041	0.066766	-0.322285	0.000000	0.000000	1.000000	120.000000	0.000000
15165.754973	-0.099825	0.608785	0.016044	80.846672	36.572556	39.682671	0.000000	0.000000	0.000000	0.000000	0.000000	0.000000	-0.066041	0.066766	-0.322285	0.000000	0.000000	1.000000	120.000000	0.000000
15165.758307	-0.100023	0.608970	0.015096	80.846672	36.572556	39.682671	0.000000	0.000000	0.000000	0.000000	0.000000	0.000000	-0.059455	0.055698	-0.284414	0.000000	0.000000	1.000000	120.000000	0.000000
15165.761640	-0.100023	0.608970	0.015096	80.852905	36.570042	39.631222	0.000000	0.000000	0.000000	0.000000	0.000000	0.000000	-0.059455	0.055698	-0.284414	0.000000	0.000000	1.000000	120.000000	0.000000
15165.764973	-0.100257	0.609134	0.014213	80.852905	36.570042	39.631222	0.000000	0.000000	0.000000	0.000000	0.000000	0.000000	-0.070192	0.049033	-0.264853	0.000000	0.000000	1.000000	120.000000	0.000000
15165.768307	-0.100257	0.609134	0.014213	80.852905	36.570042	39.631222	0.000000	0.000000	0.000000	0.000000	0.000000	0.000000	-0.070192	0.049033	-0.264853	0.000000	0.000000	1.000000	120.000000	0.000000
15165.771640	-0.100257	0.609134	0.014213	80.859116	36.564812	39.659554	0.000000	0.000000	0.000000	0.000000	0.000000	0.000000	-0.070192	0.049033	-0.264853	0.000000	0.000000	1.000000	120.000000	0.000000
15165.774973	-0.100257	0.609134	0.014213	80.859116	36.564812	39.659554	0.000000	0.000000	0.000000	0.000000	0.000000	0.000000	-0.070192	0.049033	-0.264853	0.000000	0.000000	1.000000	120.000000	0.000000
15165.778307	-0.100510	0.609268	0.013424	80.859116	36.564812	39.659554	0.000000	0.000000	0.000000	0.000000	0.000000	0.000000	-0.075754	0.040377	-0.236803	0.000000	0.000000	1.000000	120.000000	0.000000
15165.781640	-0.100510	0.609268	0.013424	80.867393	36.571583	39.686840	0.000000	0.000000	0.000000	0.000000	0.000000	0.000000	-0.075754	0.040377	-0.236803	0.000000	0.000000	1.000000	120.000000	0.000000
15165.784973	-0.100778	0.609355	0.012713	80.867393	36.571583	39.686840	0.000000	0.000000	0.000000	0.000000	0.000000	0.000000	-0.080410	0.026038	-0.213338	0.000000	0.000000	1.000000	120.000000	0.000000
15165.788307	-0.100778	0.609355	0.012713	80.867393	36.571583	39.686840	0.000000	0.000000	0.000000	0.000000	0.000000	0.000000	-0.080410	0.026038	-0.213338	0.000000	0.000000	1.000000	120.000000	0.000000
15165.791640	-0.100778	0.609355	0.012713	80.872948	36.595745	39.681316	0.000000	0.000000	0.000000	0.000000	0.000000	0.000000	-0.080410	0.026038	-0.213338	0.000000	0.000000	1.000000	120.000000	0.000000
15165.794973	-0.100778	0.609355	0.012713	80.872948	36.595745	39.681316	0.000000	0.000000	0.000000	0.000000	0.000000	0.000000	-0.080410	0.026038	-0.213338	0.000000	0.000000	1.000000	120.000000	0.000000
15165.798307	-0.101039	0.609394	0.012085	80.872948	36.595745	39.681316	0.000000	0.000000	0.000000	0.000000	0.000000	0.000000	-0.078449	0.011831	-0.188419	0.000000	0.000000	1.000000	120.000000	0.000000
15165.801640	-0.101039	0.609394	0.012085	80.877213	36.675774	39.655746	0.000000	0.000000	0.000000	0.000000	0.000000	0.000000	-0.078449	0.011831	-0.188419	0.000000	0.000000	1.000000	120.000000	0.000000
15165.804973	-0.101312	0.609394	0.011511	80.877213	36.675774	39.655746	0.000000	0.000000	0.000000	0.000000	0.000000	0.000000	-0.081726	-0.000262	-0.171970	0.000000	0.000000	1.000000	120.000000	0.000000
15165.808307	-0.101312	0.609394	0.011511	80.877213	36.675774	39.655746	0.000000	0.000000	0.000000	0.000000	0.000000	0.000000	-0.081726	-0.000262	-0.171970	0.000000	0.000000	1.000000	120.000000	0.000000
15165.811640	-0.101312	0.609394	0.011511	80.872604	36.859333	39.804665	0.000000	0.000000	0.000000	0.000000	0.000000	0.000000	-0.081726	-0.000262	-0.171970	0.000000	0.000000	1.000000	120.000000	0.000000
15165.814973	-0.101312	0.609394	0.011511	80.872604	36.859333	39.804665	0.000000	0.000000	0.000000	0.000000	0.000000	0.000000	-0.081726	-0.000262	-0.171970	0.000000	0.000000	1.000000	120.000000	0.000000
15165.818307	-0.101588	0.609314	0.010962	80.872604	36.859333	39.804665	0.000000	0.000000	0.000000	0.000000	0.000000	0.000000	-0.083047	-0.023908	-0.164741	0.000000	0.000000	1.000000	120.000000	0.000000
15165.821640	-0.101588	0.609314	0.010962	80.865120	37.106724	40.068005	0.000000	0.000000	0.000000	0.000000	0.000000	0.000000	-0.083047	-0.023908	-0.164741	0.000000	0.000000	1.000000	120.000000	0.000000
15165.824973	-0.101878	0.609168	0.010476	80.865120	37.106724	40.068005	0.000000	0.000000	0.000000	0.000000	0.000000	0.000000	-0.086923	-0.043708	-0.145864	0.000000	0.000000	1.000000	120.000000	0.000000
15165.828307	-0.101878	0.609168	0.010476	80.865120	37.106724	40.068005	0.000000	0.000000	0.000000	0.000000	0.000000	0.000000	-0.086923	-0.043708	-0.145864	0.000000	0.000000	1.000000	120.000000	0.000000
15165.831640	-0.101878	0.609168	0.010476	80.848366	37.463993	40.504051	0.000000	0.000000	0.000000	0.000000	0.000000	0.000000	-0.086923	-0.043708	-0.145864	0.000000	0.000000	1.000000	120.000000	0.000000
15165.834973	-0.101878	0.609168	0.010476	80.848366	37.463993	40.504051	0.000000	0.000000	0.000000	0.000000	0.000000	0.000000	-0.086923	-0.043708	-0.145864	0.000000	0.000000	1.000000	120.000000	0.000000
15165.838307	-0.102123	0.608951	0.010000	80.848366	37.463993	40.504051	0.000000	0.000000	0.000000	0.000000	0.000000	0.000000	-0.073441	-0.065228	-0.142809	0.000000	0.000000	1.000000	120.000000	0.000000
15165.841640	-0.102123	0.608951	0.010000	80.821938	37.926361	41.070911	0.000000	0.000000	0.000000	0.000000	0.000000	0.000000	-0.073441	-0.065228	-0.142809	0.000000	0.000000	1.000000	120.000000	0.000000
15165.844973	-0.102352	0.608629	0.009561	80.821938	37.926361	41.070911	0.000000	0.000000	0.000000	0.000000	0.000000	0.000000	-0.068719	-0.096511	-0.131753	0.000000	0.000000	1.000000	120.000000	0.000000
15165.848307	-0.102352	0.608629	0.009561	80.821938	37.926361	41.070911	0.000000	0.000000	0.000000	0.000000	0.000000	0.000000	-0.068719	-0.096511	-0.131753	0.000000	0.000000	1.000000	120.000000	0.000000
15165.851640	-0.102352	0.608629	0.009561	80.797943	38.443985	41.694077	0.000000	0.000000	0.000000	0.000000	0.000000	0.000000	-0.068719	-0.096511	-0.131753	0.000000	0.000000	1.000000	120.000000	0.000000
15165.854973	-0.102352	0.608629	0.009561	80.797943	38.443985	41.694077	0.000000	0.000000	0.000000	0.000000	0.000000	0.000000	-0.068719	-0.096511	-0.131753	0.000000	0.000000	1.000000	120.000000	0.000000
15165.858307	-0.102579	0.608262	0.009114	80.797943	38.443985	41.694077	0.000000	0.000000	0.000000	0.000000	0.000000	0.000000	-0.068050	-0.110052	-0.134094	0.000000	0.000000	1.000000	120.000000	0.000000
15165.861640	-0.102579	0.608262	0.009114	80.780235	38.997860	42.344631	0.000000	0.000000	0.000000	0.000000	0.000000	0.000000	-0.068050	-0.110052	-0.134094	0.000000	0.000000	1.000000	120.000000	0.000000
15165.864973	-0.102827	0.607824	0.008662	80.780235	38.997860	42.344631	0.000000	0.000000	0.000000	0.000000	0.000000	0.000000	-0.074533	-0.131407	-0.135524	0.000000	0.000000	1.000000	120.000000	0.000000
15165.868307	-0.102827	0.607824	0.008662	80.780235	38.997860	42.344631	0.000000	0.000000	0.000000	0.000000	0.000000	0.000000	-0.074533	-0.131407	-0.135524	0.000000	0.000000	1.000000	120.000000	0.000000
15165.871640	-0.102827	0.607824	0.008662	80.770500	39.532051	42.973454	0.000000	0.000000	0.000000	0.000000	0.000000	0.000000	-0.074533	-0.131407	-0.135524	0.000000	0.000000	1.000000	120.000000	0.000000
15165.874973	-0.102827	0.607824	0.008662	80.770500	39.532051	42.973454	0.000000	0.000000	0.000000	0.000000	0.000000	0.000000	-0.074533	-0.131407	-0.135524	0.000000	0.000000	1.000000	120.000000	0.000000
15165.878307	-0.103104	0.607354	0.008236	80.770500	39.532051	42.973454	0.000000	0.000000	0.000000	0.000000	0.000000	0.000000	-0.083040	-0.141079	-0.127744	0.000000	0.000000	1.000000	120.000000	0.000000
15165.881640	-0.103104	0.607354	0.008236	80.756035	40.103363	43.619274	0.000000	0.000000	0.000000	0.000000	0.000000	0.000000	-0.083040	-0.141079	-0.127744	0.000000	0.000000	1.000000	120.000000	0.000000
15165.884973	-0.103334	0.606839	0.007812	80.756035	40.103363	43.619274	0.000000	0.000000	0.000000	0.000000	0.000000	0.000000	-0.069080	-0.154536	-0.127278	0.000000	0.000000	1.000000	120.000000	0.000000
15165.888307	-0.103334	0.606839	0.007812	80.756035	40.103363	43.619274	0.000000	0.000000	0.000000	0.000000	0.000000	0.000000	-0.069080	-0.154536	-0.127278	0.000000	0.000000	1.000000	120.000000	0.000000
15165.891640	-0.103334	0.606839	0.007812	80.720833	40.768929	44.257969	0.000000	0.000000	0.000000	0.000000	0.000000	0.000000	-0.069080	-0.154536	-0.127278	0.000000	0.000000	1.000000	120.000000	0.000000
15165.894973	-0.103334	0.606839	0.007812	80.720833	40.768929	44.257969	0.000000	0.000000	0.000000	0.000000	0.000000	0.000000	-0.069080	-0.154536	-0.127278	0.000000	0.000000	1.000000	120.000000	0.000000
15165.898307	-0.103552	0.606311	0.007439	80.720833	40.768929	44.257969	0.000000	0.000000	0.000000	0.000000	0.000000	0.000000	-0.065400	-0.158428	-0.111958	0.000000	0.000000	1.000000	120.000000	0.000000
15165.901640	-0.103552	0.606311	0.007439	80.650276	41.591541	45.073502	0.000000	0.000000	0.000000	0.000000	0.000000	0.000000	-0.065400	-0.158428	-0.111958	0.000000	0.000000	1.000000	120.000000	0.000000
15165.904973	-0.103724	0.605738	0.007067	80.650276	41.591541	45.073502	0.000000	0.000000	0.000000	0.000000	0.000000	0.000000	-0.051493	-0.171806	-0.111529	0.000000	0.000000	1.000000	120.000000	0.000000
15165.908307	-0.103724	0.605738	0.007067	80.650276	41.591541	45.073502	0.000000	0.000000	0.000000	0.000000	0.000000	0.000000	-0.051493	-0.171806	-0.111529	0.000000	0.000000	1.000000	120.000000	0.000000
15165.911640	-0.103724	0.605738	0.007067	80.555916	42.494713	46.165138	0.000000	0.000000	0.000000	0.000000	0.000000	0.000000	-0.051493	-0.171806	-0.111529	0.000000	0.000000	1.000000	120.000000	0.000000
15165.914973	-0.103848	0.605147	0.006689	80.555916	42.494713	46.165138	0.000000	0.000000	0.000000	0.000000	0.000000	0.000000	-0.037073	-0.177376	-0.113503	0.000000	0.000000	1.000000	120.000000	0.000000
15165.918307	-0.103848	0.605147	0.006689	80.555916	42.494713	46.165138	0.000000	0.000000	0.000000	0.000000	0.000000	0.000000	-0.037073	-0.177376	-0.113503	0.000000	0.000000	1.000000	120.000000	0.000000
15165.921640	-0.103848	0.605147	0.006689	80.455322	43.452175	47.318684	0.000000	0.000000	0.000000	0.000000	0.000000	0.000000	-0.037073	-0.177376	-0.113503	0.000000	0.000000	1.000000	120.000000	0.000000
15165.924973	-0.103943	0.604492	0.006291	80.455322	43.452175	47.318684	0.000000	0.000000	0.000000	0.000000	0.000000	0.000000	-0.028748	-0.196465	-0.119298	0.000000	0.000000	1.000000	120.000000	0.000000
15165.928307	-0.103943	0.604492	0.006291	80.455322	43.452175	47.318684	0.000000	0.000000	0.000000	0.000000	0.000000	0.000000	-0.028748	-0.196465	-0.119298	0.000000	0.000000	1.000000	120.000000	0.000000
15165.931640	-0.103943	0.604492	0.006291	80.377266	44.336674	48.364059	0.000000	0.000000	0.000000	0.000000	0.000000	0.000000	-0.028748	-0.196465	-0.119298	0.000000	0.000000	1.000000	120.000000	0.000000
15165.934973	-0.103943	0.604492	0.006291	80.377266	44.336674	48.364059	0.000000	0.000000	0.000000	0.000000	0.000000	0.000000	-0.028748	-0.196465	-0.119298	0.000000	0.000000	1.000000	120.000000	0.000000
15165.938307	-0.104013	0.603819	0.005882	80.377266	44.336674	48.364059	0.000000	0.000000	0.000000	0.000000	0.000000	0.000000	-0.020942	-0.201949	-0.122829	0.000000	0.000000	1.000000	120.000000	0.000000
15165.941640	-0.104013	0.603819	0.005882	80.336082	45.138229	49.289562	0.000000	0.000000	0.000000	0.000000	0.000000	0.000000	-0.020942	-0.201949	-0.122829	0.000000	0.000000	1.000000	120.000000	0.000000
15165.944973	-0.104070	0.603115	0.005416	80.336082	45.138229	49.289562	0.000000	0.000000	0.000000	0.000000	0.000000	0.000000	-0.017089	-0.211136	-0.139606	0.000000	0.000000	1.000000	120.000000	0.000000
15165.948307	-0.104070	0.603115	0.005416	80.336082	45.138229	49.289562	0.000000	0.000000	0.000000	0.000000	0.000000	0.000000	-0.017089	-0.211136	-0.139606	0.000000	0.000000	1.000000	120.000000	0.000000
15165.951640	-0.104070	0.603115	0.005416	80.329155	45.834709	50.075222	0.000000	0.000000	0.000000	0.000000	0.000000	0.000000	-0.017089	-0.211136	-0.139606	0.000000	0.000000	1.000000	120.000000	0.000000
15165.954973	-0.104070	0.603115	0.005416	80.329155	45.834709	50.075222	0.000000	0.000000	0.000000	0.000000	0.000000	0.000000	-0.017089	-0.211136	-0.139606	0.000000	0.000000	1.000000	120.000000	0.000000
15165.958307	-0.104140	0.602400	0.004906	80.329155	45.834709	50.075222	0.000000	0.000000	0.000000	0.000000	0.000000	0.000000	-0.020850	-0.214500	-0.153210	0.000000	0.000000	1.000000	120.000000	0.000000
15165.961640	-0.104140	0.602400	0.004906	80.351051	46.472729	50.764935	0.000000	0.000000	0.000000	0.000000	0.000000	0.000000	-0.020850	-0.214500	-0.153210	0.000000	0.000000	1.000000	120.000000	0.000000
15165.964973	-0.104192	0.601679	0.004422	80.351051	46.472729	50.764935	0.000000	0.000000	0.000000	0.000000	0.000000	0.000000	-0.015662	-0.216188	-0.145086	0.000000	0.000000	1.000000	120.000000	0.000000
15165.968307	-0.104192	0.601679	0.004422	80.351051	46.472729	50.764935	0.000000	0.000000	0.000000	0.000000	0.000000	0.000000	-0.015662	-0.216188	-0.145086	0.000000	0.000000	1.000000	120.000000	0.000000
15165.971640	-0.104192	0.601679	0.004422	80.385422	47.085308	51.385723	0.000000	0.000000	0.000000	0.000000	0.000000	0.000000	-0.015662	-0.216188	-0.145086	0.000000	0.000000	1.000000	120.000000	0.000000
15165.974973	-0.104192	0.601679	0.004422	80.385422	47.085308	51.385723	0.000000	0.000000	0.000000	0.000000	0.000000	0.000000	-0.015662	-0.216188	-0.145086	0.000000	0.000000	1.000000	120.000000	0.000000
15165.978307	-0.104242	0.600985	0.003929	80.385422	47.085308	51.385723	0.000000	0.000000	0.000000	0.000000	0.000000	0.000000	-0.014960	-0.208138	-0.147776	0.000000	0.000000	1.000000	120.000000	0.000000
15165.981640	-0.104242	0.600985	0.003929	80.403572	47.646084	51.906342	0.000000	0.000000	0.000000	0.000000	0.000000	0.000000	-0.014960	-0.208138	-0.147776	0.000000	0.000000	1.000000	120.000000	0.000000
15165.984973	-0.104231	0.600286	0.003474	80.403572	47.646084	51.906342	0.000000	0.000000	0.000000	0.000000	0.000000	0.000000	0.003309	-0.209837	-0.136659	0.000000	0.000000	1.000000	120.000000	0.000000
15165.988307	-0.104231	0.600286	0.003474	80.403572	47.646084	51.906342	0.000000	0.000000	0.000000	0.000000	0.000000	0.000000	0.003309	-0.209837	-0.136659	0.000000	0.000000	1.000000	120.000000	0.000000
15165.991640	-0.104231	0.600286	0.003474	80.384094	47.964622	52.101425	0.000000	0.000000	0.000000	0.000000	0.000000	0.000000	0.003309	-0.209837	-0.136659	0.000000	0.000000	1.000000	120.000000	0.000000
15165.994973	-0.104231	0.600286	0.003474	80.384094	47.964622	52.101425	0.000000	0.000000	0.000000	0.000000	0.000000	0.000000	0.003309	-0.209837	-0.136659	0.000000	0.000000	1.000000	120.000000	0.000000
15165.998307	-0.104190	0.599593	0.003090	80.384094	47.964622	52.101425	0.000000	0.000000	0.000000	0.000000	0.000000	0.000000	0.012292	-0.207933	-0.115242	0.000000	0.000000	1.000000	120.000000	0.000000
15166.001640	-0.104190	0.599593	0.003090	80.317429	47.810173	51.809982	0.000000	0.000000	0.000000	0.000000	0.000000	0.000000	0.012292	-0.207933	-0.115242	0.000000	0.000000	1.000000	120.000000	0.000000
15166.004973	-0.104139	0.598932	0.002765	80.317429	47.810173	51.809982	0.000000	0.000000	0.000000	0.000000	0.000000	0.000000	0.015194	-0.198330	-0.097552	0.000000	0.000000	1.000000	120.000000	0.000000
15166.008307	-0.104139	0.598932	0.002765	80.317429	47.810173	51.809982	0.000000	0.000000	0.000000	0.000000	0.000000	0.000000	0.015194	-0.198330	-0.097552	0.000000	0.000000	1.000000	120.000000	0.000000
15166.011640	-0.104139	0.598932	0.002765	80.200500	47.223671	51.178738	0.000000	0.000000	0.000000	0.000000	0.000000	0.000000	0.015194	-0.198330	-0.097552	0.000000	0.000000	1.000000	120.000000	0.000000
15166.014973	-0.104139	0.598932	0.002765	80.200500	47.223671	51.178738	0.000000	0.000000	0.000000	0.000000	0.000000	0.000000	0.015194	-0.198330	-0.097552	0.000000	0.000000	1.000000	120.000000	0.000000
15166.018307	-0.104122	0.598303	0.002489	80.200500	47.223671	51.178738	0.000000	0.000000	0.000000	0.000000	0.000000	0.000000	0.004976	-0.188789	-0.082772	0.000000	0.000000	1.000000	120.000000	0.000000
15166.021640	-0.104122	0.598303	0.002489	80.054222	46.415184	50.442032	0.000000	0.000000	0.000000	0.000000	0.000000	0.000000	0.004976	-0.188789	-0.082772	0.000000	0.000000	1.000000	120.000000	0.000000
15166.024973	-0.104091	0.597641	0.002248	80.054222	46.415184	50.442032	0.000000	0.000000	0.000000	0.000000	0.000000	0.000000	0.009496	-0.198337	-0.072296	0.000000	0.000000	1.000000	120.000000	0.000000
15166.028307	-0.104091	0.597641	0.002248	80.054222	46.415184	50.442032	0.000000	0.000000	0.000000	0.000000	0.000000	0.000000	0.009496	-0.198337	-0.072296	0.000000	0.000000	1.000000	120.000000	0.000000
15166.031640	-0.104091	0.597641	0.002248	79.905075	45.527737	49.674103	0.000000	0.000000	0.000000	0.000000	0.000000	0.000000	0.009496	-0.198337	-0.072296	0.000000	0.000000	1.000000	120.000000	0.000000
15166.034973	-0.104091	0.597641	0.002248	79.905075	45.527737	49.674103	0.000000	0.000000	0.000000	0.000000	0.000000	0.000000	0.009496	-0.198337	-0.072296	0.000000	0.000000	1.000000	120.000000	0.000000
15166.038307	-0.104075	0.596988	0.001977	79.905075	45.527737	49.674103	0.000000	0.000000	0.000000	0.000000	0.000000	0.000000	0.004625	-0.196085	-0.081106	0.000000	0.000000	1.000000	120.000000	0.000000
15166.041640	-0.104075	0.596988	0.001977	79.773315	44.743877	48.981464	0.000000	0.000000	0.000000	0.000000	0.000000	0.000000	0.004625	-0.196085	-0.081106	0.000000	0.000000	1.000000	120.000000	0.000000
15166.044973	-0.104060	0.596335	0.001706	79.773315	44.743877	48.981464	0.000000	0.000000	0.000000	0.000000	0.000000	0.000000	0.004708	-0.195847	-0.081405	0.000000	0.000000	1.000000	120.000000	0.000000
15166.048307	-0.104060	0.596335	0.001706	79.773315	44.743877	48.981464	0.000000	0.000000	0.000000	0.000000	0.000000	0.000000	0.004708	-0.195847	-0.081405	0.000000	0.000000	1.000000	120.000000	0.000000
15166.051640	-0.104060	0.596335	0.001706	79.663284	44.063583	48.365768	0.000000	0.000000	0.000000	0.000000	0.000000	0.000000	0.004708	-0.195847	-0.081405	0.000000	0.000000	1.000000	120.000000	0.000000
15166.054973	-0.104060	0.596335	0.001706	79.663284	44.063583	48.365768	0.000000	0.000000	0.000000	0.000000	0.000000	0.000000	0.004708	-0.195847	-0.081405	0.000000	0.000000	1.000000	120.000000	0.000000
15166.058307	-0.104027	0.595676	0.001462	79.663284	44.063583	48.365768	0.000000	0.000000	0.000000	0.000000	0.000000	0.000000	0.009733	-0.197709	-0.073197	0.000000	0.000000	1.000000	120.000000	0.000000
15166.061640	-0.104027	0.595676	0.001462	79.584045	43.539795	47.798363	0.000000	0.000000	0.000000	0.000000	0.000000	0.000000	0.009733	-0.197709	-0.073197	0.000000	0.000000	1.000000	120.000000	0.000000
15166.064973	-0.104002	0.595013	0.001149	79.584045	43.539795	47.798363	0.000000	0.000000	0.000000	0.000000	0.000000	0.000000	0.007557	-0.198975	-0.093845	0.000000	0.000000	1.000000	120.000000	0.000000
15166.068307	-0.104002	0.595013	0.001149	79.584045	43.539795	47.798363	0.000000	0.000000	0.000000	0.000000	0.000000	0.000000	0.007557	-0.198975	-0.093845	0.000000	0.000000	1.000000	120.000000	0.000000
15166.071640	-0.104002	0.595013	0.001149	79.524803	43.207695	47.358410	0.000000	0.000000	0.000000	0.000000	0.000000	0.000000	0.007557	-0.198975	-0.093845	0.000000	0.000000	1.000000	120.000000	0.000000
15166.074973	-0.104002	0.595013	0.001149	79.524803	43.207695	47.358410	0.000000	0.000000	0.000000	0.000000	0.000000	0.000000	0.007557	-0.198975	-0.093845	0.000000	0.000000	1.000000	120.000000	0.000000
15166.078307	-0.104002	0.594369	0.000846	79.524803	43.207695	47.358410	0.000000	0.000000	0.000000	0.000000	0.000000	0.000000	0.000027	-0.193113	-0.090810	0.000000	0.000000	1.000000	120.000000	0.000000
15166.081640	-0.104002	0.594369	0.000846	79.461723	43.092674	47.103519	0.000000	0.000000	0.000000	0.000000	0.000000	0.000000	0.000027	-0.193113	-0.090810	0.000000	0.000000	1.000000	120.000000	0.000000
15166.084973	-0.104016	0.593689	0.000506	79.461723	43.092674	47.103519	0.000000	0.000000	0.000000	0.000000	0.000000	0.000000	-0.004198	-0.204101	-0.102262	0.000000	0.000000	1.000000	120.000000	0.000000
15166.088307	-0.104016	0.593689	0.000506	79.461723	43.092674	47.103519	0.000000	0.000000	0.000000	0.000000	0.000000	0.000000	-0.004198	-0.204101	-0.102262	0.000000	0.000000	1.000000	120.000000	0.000000
15166.091640	-0.104016	0.593689	0.000506	79.381737	43.134022	47.195686	0.000000	0.000000	0.000000	0.000000	0.000000	0.000000	-0.004198	-0.204101	-0.102262	0.000000	0.000000	1.000000	120.000000	0.000000
15166.094973	-0.104016	0.593689	0.000506	79.381737	43.134022	47.195686	0.000000	0.000000	0.000000	0.000000	0.000000	0.000000	-0.004198	-0.204101	-0.102262	0.000000	0.000000	1.000000	120.000000	0.000000
15166.098307	-0.104068	0.593016	0.000130	79.381737	43.134022	47.195686	0.000000	0.000000	0.000000	0.000000	0.000000	0.000000	-0.015513	-0.201785	-0.112576	0.000000	0.000000	1.000000	120.000000	0.000000
15166.101640	-0.104068	0.593016	0.000130	79.276169	43.154655	47.355347	0.000000	0.000000	0.000000	0.000000	0.000000	0.000000	-0.015513	-0.201785	-0.112576	0.000000	0.000000	1.000000	120.000000	0.000000
15166.104973	-0.104117	0.592370	-0.000253	79.276169	43.154655	47.355347	0.000000	0.000000	0.000000	0.000000	0.000000	0.000000	-0.014883	-0.193811	-0.115066	0.000000	0.000000	1.000000	120.000000	0.000000
15166.108307	-0.104117	0.592370	-0.000253	79.276169	43.154655	47.355347	0.000000	0.000000	0.000000	0.000000	0.000000	0.000000	-0.014883	-0.193811	-0.115066	0.000000	0.000000	1.000000	120.000000	0.000000
15166.111640	-0.104117	0.592370	-0.000253	79.160675	43.028290	47.332100	0.000000	0.000000	0.000000	0.000000	0.000000	0.000000	-0.014883	-0.193811	-0.115066	0.000000	0.000000	1.000000	120.000000	0.000000
15166.114973	-0.104117	0.592370	-0.000253	79.160675	43.028290	47.332100	0.000000	0.000000	0.000000	0.000000	0.000000	0.000000	-0.014883	-0.193811	-0.115066	0.000000	0.000000	1.000000	120.000000	0.000000
15166.118307	-0.104154	0.591736	-0.000593	79.160675	43.028290	47.332100	0.000000	0.000000	0.000000	0.000000	0.000000	0.000000	-0.010960	-0.190058	-0.102007	0.000000	0.000000	1.000000	120.000000	0.000000
15166.121640	-0.104154	0.591736	-0.000593	79.036011	42.727421	47.003056	0.000000	0.000000	0.000000	0.000000	0.000000	0.000000	-0.010960	-0.190058	-0.102007	0.000000	0.000000	1.000000	120.000000	0.000000
15166.124973	-0.104149	0.591148	-0.000915	79.036011	42.727421	47.003056	0.000000	0.000000	0.000000	0.000000	0.000000	0.000000	0.001527	-0.176565	-0.096596	0.000000	0.000000	1.000000	120.000000	0.000000
15166.128307	-0.104149	0.591148	-0.000915	79.036011	42.727421	47.003056	0.000000	0.000000	0.000000	0.000000	0.000000	0.000000	0.001527	-0.176565	-0.096596	0.000000	0.000000	1.000000	120.000000	0.000000
15166.131640	-0.104149	0.591148	-0.000915	78.897362	42.253136	46.363907	0.000000	0.000000	0.000000	0.000000	0.000000	0.000000	0.001527	-0.176565	-0.096596	0.000000	0.000000	1.000000	120.000000	0.000000
15166.134973	-0.104149	0.591148	-0.000915	78.897362	42.253136	46.363907	0.000000	0.000000	0.000000	0.000000	0.000000	0.000000	0.001527	-0.176565	-0.096596	0.000000	0.000000	1.000000	120.000000	0.000000
15166.138307	-0.104109	0.590571	-0.001189	78.897362	42.253136	46.363907	0.000000	0.000000	0.000000	0.000000	0.000000	0.000000	0.011882	-0.172892	-0.081984	0.000000	0.000000	1.000000	120.000000	0.000000
15166.141640	-0.104109	0.590571	-0.001189	78.765343	41.756161	45.713676	0.000000	0.000000	0.000000	0.000000	0.000000	0.000000	0.011882	-0.172892	-0.081984	0.000000	0.000000	1.000000	120.000000	0.000000
15166.144973	-0.104080	0.590052	-0.001414	78.765343	41.756161	45.713676	0.000000	0.000000	0.000000	0.000000	0.000000	0.000000	0.008592	-0.155985	-0.067549	0.000000	0.000000	1.000000	120.000000	0.000000
15166.148307	-0.104080	0.590052	-0.001414	78.765343	41.756161	45.713676	0.000000	0.000000	0.000000	0.000000	0.000000	0.000000	0.008592	-0.155985	-0.067549	0.000000	0.000000	1.000000	120.000000	0.000000
15166.151640	-0.104080	0.590052	-0.001414	78.639198	41.270874	45.219261	0.000000	0.000000	0.000000	0.000000	0.000000	0.000000	0.008592	-0.155985	-0.067549	0.000000	0.000000	1.000000	120.000000	0.000000
15166.154973	-0.104080	0.590052	-0.001414	78.639198	41.270874	45.219261	0.000000	0.000000	0.000000	0.000000	0.000000	0.000000	0.008592	-0.155985	-0.067549	0.000000	0.000000	1.000000	120.000000	0.000000
15166.158307	-0.104050	0.589557	-0.001647	78.639198	41.270874	45.219261	0.000000	0.000000	0.000000	0.000000	0.000000	0.000000	0.009126	-0.148211	-0.069855	0.000000	0.000000	1.000000	120.000000	0.000000
15166.161640	-0.104050	0.589557	-0.001647	78.535797	40.921913	44.949242	0.000000	0.000000	0.000000	0.000000	0.000000	0.000000	0.009126	-0.148211	-0.069855	0.000000	0.000000	1.000000	120.000000	0.000000
15166.164973	-0.104066	0.589083	-0.001874	78.535797	40.921913	44.949242	0.000000	0.000000	0.000000	0.000000	0.000000	0.000000	-0.004917	-0.142485	-0.068088	0.000000	0.000000	1.000000	120.000000	0.000000
15166.168307	-0.104066	0.589083	-0.001874	78.535797	40.921913	44.949242	0.000000	0.000000	0.000000	0.000000	0.000000	0.000000	-0.004917	-0.142485	-0.068088	0.000000	0.000000	1.000000	120.000000	0.000000
15166.171640	-0.104066	0.589083	-0.001874	78.458176	40.705639	44.800598	0.000000	0.000000	0.000000	0.000000	0.000000	0.000000	-0.004917	-0.142485	-0.068088	0.000000	0.000000	1.000000	120.000000	0.000000
15166.174973	-0.104066	0.589083	-0.001874	78.458176	40.705639	44.800598	0.000000	0.000000	0.000000	0.000000	0.000000	0.000000	-0.004917	-0.142485	-0.068088	0.000000	0.000000	1.000000	120.000000	0.000000
15166.178307	-0.104059	0.588633	-0.002103	78.458176	40.705639	44.800598	0.000000	0.000000	0.000000	0.000000	0.000000	0.000000	0.002099	-0.134735	-0.068866	0.000000	0.000000	1.000000	120.000000	0.000000
15166.181640	-0.104059	0.588633	-0.002103	78.401352	40.591274	44.720367	0.000000	0.000000	0.000000	0.000000	0.000000	0.000000	0.002099	-0.134735	-0.068866	0.000000	0.000000	1.000000	120.000000	0.000000
15166.184973	-0.104074	0.588185	-0.002338	78.401352	40.591274	44.720367	0.000000	0.000000	0.000000	0.000000	0.000000	0.000000	-0.004330	-0.134599	-0.070494	0.000000	0.000000	1.000000	120.000000	0.000000
15166.188307	-0.104074	0.588185	-0.002338	78.401352	40.591274	44.720367	0.000000	0.000000	0.000000	0.000000	0.000000	0.000000	-0.004330	-0.134599	-0.070494	0.000000	0.000000	1.000000	120.000000	0.000000
15166.191640	-0.104074	0.588185	-0.002338	78.361023	40.663445	44.696571	0.000000	0.000000	0.000000	0.000000	0.000000	0.000000	-0.004330	-0.134599	-0.070494	0.000000	0.000000	1.000000	120.000000	0.000000
15166.194973	-0.104074	0.588185	-0.002338	78.361023	40.663445	44.696571	0.000000	0.000000	0.000000	0.000000	0.000000	0.000000	-0.004330	-0.134599	-0.070494	0.000000	0.000000	1.000000	120.000000	0.000000
15166.198307	-0.104081	0.587769	-0.002604	78.361023	40.663445	44.696571	0.000000	0.000000	0.000000	0.000000	0.000000	0.000000	-0.002195	-0.124738	-0.079734	0.000000	0.000000	1.000000	120.000000	0.000000
15166.201640	-0.104081	0.587769	-0.002604	78.324554	40.899700	44.701603	0.000000	0.000000	0.000000	0.000000	0.000000	0.000000	-0.002195	-0.124738	-0.079734	0.000000	0.000000	1.000000	120.000000	0.000000
15166.204973	-0.104081	0.587769	-0.002604	78.324554	40.899700	44.701603	0.000000	0.000000	0.000000	0.000000	0.000000	0.000000	-0.002195	-0.124738	-0.079734	0.000000	0.000000	1.000000	120.000000	0.000000
15166.208307	-0.104081	0.587769	-0.002604	78.324554	40.899700	44.701603	0.000000	0.000000	0.000000	0.000000	0.000000	0.000000	-0.002195	-0.124738	-0.079734	0.000000	0.000000	1.000000	120.000000	0.000000
15166.211640	-0.104150	0.586994	-0.003097	78.278252	41.210457	44.865643	0.000000	0.000000	0.000000	0.000000	0.000000	0.000000	-0.020563	-0.232541	-0.148017	0.000000	0.000000	1.000000	120.000000	0.000000
15166.214973	-0.104150	0.586994	-0.003097	78.278252	41.210457	44.865643	0.000000	0.000000	0.000000	0.000000	0.000000	0.000000	0.000000	0.000007	0.000000	0.000000	0.000000	1.000000	120.000000	0.000000
15166.218307	-0.104150	0.586994	-0.003097	78.278252	41.210457	44.865643	0.000000	0.000000	0.000000	0.000000	0.000000	0.000000	0.000000	0.000007	0.000000	0.000000	0.000000	1.000000	120.000000	0.000000
15166.221640	-0.104150	0.586994	-0.003097	78.216888	41.460030	45.217335	0.000000	0.000000	0.000000	0.000000	0.000000	0.000000	0.000000	0.000007	0.000000	0.000000	0.000000	1.000000	120.000000	0.000000
15166.224973	-0.104150	0.586994	-0.003097	78.216888	41.460030	45.217335	0.000000	0.000000	0.000000	0.000000	0.000000	0.000000	0.000000	0.000007	0.000000	0.000000	0.000000	1.000000	120.000000	0.000000
15166.228307	-0.104238	0.586627	-0.003306	78.216888	41.460030	45.217335	0.000000	0.000000	0.000000	0.000000	0.000000	0.000000	-0.026438	-0.109948	-0.062730	0.000000	0.000000	1.000000	120.000000	0.000000
15166.231640	-0.104238	0.586627	-0.003306	78.155289	41.550102	45.407471	0.000000	0.000000	0.000000	0.000000	0.000000	0.000000	-0.026438	-0.109948	-0.062730	0.000000	0.000000	1.000000	120.000000	0.000000
15166.234973	-0.104238	0.586627	-0.003306	78.155289	41.550102	45.407471	0.000000	0.000000	0.000000	0.000000	0.000000	0.000000	-0.026438	-0.109948	-0.062730	0.000000	0.000000	1.000000	120.000000	0.000000
15166.238307	-0.104238	0.586627	-0.003306	78.155289	41.550102	45.407471	0.000000	0.000000	0.000000	0.000000	0.000000	0.000000	-0.026438	-0.109948	-0.062730	0.000000	0.000000	1.000000	120.000000	0.000000
15166.241640	-0.104422	0.585973	-0.003591	78.097023	41.572567	45.515152	0.000000	0.000000	0.000000	0.000000	0.000000	0.000000	-0.055172	-0.196358	-0.085526	0.000000	0.000000	1.000000	120.000000	0.000000
15166.244973	-0.104422	0.585973	-0.003591	78.097023	41.572567	45.515152	0.000000	0.000000	0.000000	0.000000	0.000000	0.000000	0.000001	-0.000002	-0.000000	0.000000	0.000000	1.000000	120.000000	0.000000
15166.248307	-0.104422	0.585973	-0.003591	78.097023	41.572567	45.515152	0.000000	0.000000	0.000000	0.000000	0.000000	0.000000	0.000001	-0.000002	-0.000000	0.000000	0.000000	1.000000	120.000000	0.000000
15166.251640	-0.104422	0.585973	-0.003591	78.043320	41.629551	45.654419	0.000000	0.000000	0.000000	0.000000	0.000000	0.000000	0.000001	-0.000002	-0.000000	0.000000	0.000000	1.000000	120.000000	0.000000
15166.254973	-0.104422	0.585973	-0.003591	78.043320	41.629551	45.654419	0.000000	0.000000	0.000000	0.000000	0.000000	0.000000	0.000001	-0.000002	-0.000000	0.000000	0.000000	1.000000	120.000000	0.000000
15166.258307	-0.104495	0.585710	-0.003669	78.043320	41.629551	45.654419	0.000000	0.000000	0.000000	0.000000	0.000000	0.000000	-0.021837	-0.078829	-0.023320	0.000000	0.000000	1.000000	120.000000	0.000000
15166.261640	-0.104495	0.585710	-0.003669	78.013626	41.719994	45.790028	0.000000	0.000000	0.000000	0.000000	0.000000	0.000000	-0.021837	-0.078829	-0.023320	0.000000	0.000000	1.000000	120.000000	0.000000
15166.264973	-0.104495	0.585710	-0.003669	78.013626	41.719994	45.790028	0.000000	0.000000	0.000000	0.000000	0.000000	0.000000	-0.021837	-0.078829	-0.023320	0.000000	0.000000	1.000000	120.000000	0.000000
15166.268307	-0.104495	0.585710	-0.003669	78.013626	41.719994	45.790028	0.000000	0.000000	0.000000	0.000000	0.000000	0.000000	-0.021837	-0.078829	-0.023320	0.000000	0.000000	1.000000	120.000000	0.000000
15166.271640	-0.104615	0.585207	-0.003735	78.017136	41.802876	45.880627	0.000000	0.000000	0.000000	0.000000	0.000000	0.000000	-0.036222	-0.150832	-0.019890	0.000000	0.000000	1.000000	120.000000	0.000000
15166.274973	-0.104615	0.585207	-0.003735	78.017136	41.802876	45.880627	0.000000	0.000000	0.000000	0.000000	0.000000	0.000000	-0.036222	-0.150832	-0.019890	0.000000	0.000000	1.000000	120.000000	0.000000
15166.278307	-0.104615	0.585207	-0.003735	78.017136	41.802876	45.880627	0.000000	0.000000	0.000000	0.000000	0.000000	0.000000	-0.036222	-0.150832	-0.019890	0.000000	0.000000	1.000000	120.000000	0.000000
15166.281640	-0.104615	0.585207	-0.003735	78.032799	41.908268	45.982803	0.000000	0.000000	0.000000	0.000000	0.000000	0.000000	-0.036222	-0.150832	-0.019890	0.000000	0.000000	1.000000	120.000000	0.000000
15166.284973	-0.104674	0.584981	-0.003776	78.032799	41.908268	45.982803	0.000000	0.000000	0.000000	0.000000	0.000000	0.000000	-0.017625	-0.067770	-0.012051	0.000000	0.000000	1.000000	120.000000	0.000000
15166.288307	-0.104674	0.584981	-0.003776	78.032799	41.908268	45.982803	0.000000	0.000000	0.000000	0.000000	0.000000	0.000000	-0.017625	-0.067770	-0.012051	0.000000	0.000000	1.000000	120.000000	0.000000
15166.291640	-0.104674	0.584981	-0.003776	78.051216	42.033569	46.115646	0.000000	0.000000	0.000000	0.000000	0.000000	0.000000	-0.017625	-0.067770	-0.012051	0.000000	0.000000	1.000000	120.000000	0.000000
15166.294973	-0.104674	0.584981	-0.003776	78.051216	42.033569	46.115646	0.000000	0.000000	0.000000	0.000000	0.000000	0.000000	-0.017625	-0.067770	-0.012051	0.000000	0.000000	1.000000	120.000000	0.000000
15166.298307	-0.104745	0.584744	-0.003861	78.051216	42.033569	46.115646	0.000000	0.000000	0.000000	0.000000	0.000000	0.000000	-0.021305	-0.071099	-0.025540	0.000000	0.000000	1.000000	120.000000	0.000000
15166.301640	-0.104745	0.584744	-0.003861	78.064919	42.153126	46.253792	0.000000	0.000000	0.000000	0.000000	0.000000	0.000000	-0.021305	-0.071099	-0.025540	0.000000	0.000000	1.000000	120.000000	0.000000
15166.304973	-0.104745	0.584744	-0.003861	78.064919	42.153126	46.253792	0.000000	0.000000	0.000000	0.000000	0.000000	0.000000	-0.021305	-0.071099	-0.025540	0.000000	0.000000	1.000000	120.000000	0.000000
15166.308307	-0.104745	0.584744	-0.003861	78.064919	42.153126	46.253792	0.000000	0.000000	0.000000	0.000000	0.000000	0.000000	-0.021305	-0.071099	-0.025540	0.000000	0.000000	1.000000	120.000000	0.000000
15166.311640	-0.104914	0.584292	-0.004111	78.076576	42.303947	46.419949	0.000000	0.000000	0.000000	0.000000	0.000000	0.000000	-0.050603	-0.135775	-0.075187	0.000000	0.000000	1.000000	120.000000	0.000000
15166.314973	-0.104914	0.584292	-0.004111	78.076576	42.303947	46.419949	0.000000	0.000000	0.000000	0.000000	0.000000	0.000000	-0.050603	-0.135775	-0.075187	0.000000	0.000000	1.000000	120.000000	0.000000
15166.318307	-0.104914	0.584292	-0.004111	78.076576	42.303947	46.419949	0.000000	0.000000	0.000000	0.000000	0.000000	0.000000	-0.050603	-0.135775	-0.075187	0.000000	0.000000	1.000000	120.000000	0.000000
15166.321640	-0.104914	0.584292	-0.004111	78.068634	42.468204	46.611641	0.000000	0.000000	0.000000	0.000000	0.000000	0.000000	-0.050603	-0.135775	-0.075187	0.000000	0.000000	1.000000	120.000000	0.000000
15166.324973	-0.105033	0.584076	-0.004282	78.068634	42.468204	46.611641	0.000000	0.000000	0.000000	0.000000	0.000000	0.000000	-0.035733	-0.064638	-0.051142	0.000000	0.000000	1.000000	120.000000	0.000000
15166.328307	-0.105033	0.584076	-0.004282	78.068634	42.468204	46.611641	0.000000	0.000000	0.000000	0.000000	0.000000	0.000000	-0.035733	-0.064638	-0.051142	0.000000	0.000000	1.000000	120.000000	0.000000
15166.331640	-0.105033	0.584076	-0.004282	78.022003	42.599506	46.679520	0.000000	0.000000	0.000000	0.000000	0.000000	0.000000	-0.035733	-0.064638	-0.051142	0.000000	0.000000	1.000000	120.000000	0.000000
15166.334973	-0.105033	0.584076	-0.004282	78.022003	42.599506	46.679520	0.000000	0.000000	0.000000	0.000000	0.000000	0.000000	-0.035733	-0.064638	-0.051142	0.000000	0.000000	1.000000	120.000000	0.000000
15166.338307	-0.105129	0.583886	-0.004454	78.022003	42.599506	46.679520	0.000000	0.000000	0.000000	0.000000	0.000000	0.000000	-0.028775	-0.056979	-0.051712	0.000000	0.000000	1.000000	120.000000	0.000000
15166.341640	-0.105129	0.583886	-0.004454	77.931992	42.745754	46.649548	0.000000	0.000000	0.000000	0.000000	0.000000	0.000000	-0.028775	-0.056979	-0.051712	0.000000	0.000000	1.000000	120.000000	0.000000
15166.344973	-0.105129	0.583886	-0.004454	77.931992	42.745754	46.649548	0.000000	0.000000	0.000000	0.000000	0.000000	0.000000	-0.028775	-0.056979	-0.051712	0.000000	0.000000	1.000000	120.000000	0.000000
15166.348307	-0.105129	0.583886	-0.004454	77.931992	42.745754	46.649548	0.000000	0.000000	0.000000	0.000000	0.000000	0.000000	-0.028775	-0.056979	-0.051712	0.000000	0.000000	1.000000	120.000000	0.000000
15166.351640	-0.105284	0.583503	-0.004858	77.794968	42.901745	46.693050	0.000000	0.000000	0.000000	0.000000	0.000000	0.000000	-0.046590	-0.115073	-0.120999	0.000000	0.000000	1.000000	120.000000	0.000000
15166.354973	-0.105284	0.583503	-0.004858	77.794968	42.901745	46.693050	0.000000	0.000000	0.000000	0.000000	0.000000	0.000000	-0.046590	-0.115073	-0.120999	0.000000	0.000000	1.000000	120.000000	0.000000
15166.358307	-0.105284	0.583503	-0.004858	77.794968	42.901745	46.693050	0.000000	0.000000	0.000000	0.000000	0.000000	0.000000	-0.046590	-0.115073	-0.120999	0.000000	0.000000	1.000000	120.000000	0.000000
15166.361640	-0.105284	0.583503	-0.004858	77.649673	43.120564	46.962677	0.000000	0.000000	0.000000	0.000000	0.000000	0.000000	-0.046590	-0.115073	-0.120999	0.000000	0.000000	1.000000	120.000000	0.000000
15166.364973	-0.105378	0.583338	-0.005037	77.649673	43.120564	46.962677	0.000000	0.000000	0.000000	0.000000	0.000000	0.000000	-0.028203	-0.049298	-0.053829	0.000000	0.000000	1.000000	120.000000	0.000000
15166.368307	-0.105378	0.583338	-0.005037	77.649673	43.120564	46.962677	0.000000	0.000000	0.000000	0.000000	0.000000	0.000000	-0.028203	-0.049298	-0.053829	0.000000	0.000000	1.000000	120.000000	0.000000
15166.371640	-0.105378	0.583338	-0.005037	77.515190	43.306458	47.284412	0.000000	0.000000	0.000000	0.000000	0.000000	0.000000	-0.028203	-0.049298	-0.053829	0.000000	0.000000	1.000000	120.000000	0.000000
15166.374973	-0.105378	0.583338	-0.005037	77.515190	43.306458	47.284412	0.000000	0.000000	0.000000	0.000000	0.000000	0.000000	-0.028203	-0.049298	-0.053829	0.000000	0.000000	1.000000	120.000000	0.000000
15166.378307	-0.105476	0.583193	-0.005200	77.515190	43.306458	47.284412	0.000000	0.000000	0.000000	0.000000	0.000000	0.000000	-0.029331	-0.043798	-0.048873	0.000000	0.000000	1.000000	120.000000	0.000000
15166.381640	-0.105476	0.583193	-0.005200	77.428314	43.443531	47.515362	0.000000	0.000000	0.000000	0.000000	0.000000	0.000000	-0.029331	-0.043798	-0.048873	0.000000	0.000000	1.000000	120.000000	0.000000
15166.384973	-0.105556	0.583065	-0.005341	77.428314	43.443531	47.515362	0.000000	0.000000	0.000000	0.000000	0.000000	0.000000	-0.024034	-0.038312	-0.042408	0.000000	0.000000	1.000000	120.000000	0.000000
15166.388307	-0.105556	0.583065	-0.005341	77.428314	43.443531	47.515362	0.000000	0.000000	0.000000	0.000000	0.000000	0.000000	-0.024034	-0.038312	-0.042408	0.000000	0.000000	1.000000	120.000000	0.000000
15166.391640	-0.105556	0.583065	-0.005341	77.396484	43.499271	47.576401	0.000000	0.000000	0.000000	0.000000	0.000000	0.000000	-0.024034	-0.038312	-0.042408	0.000000	0.000000	1.000000	120.000000	0.000000
15166.394973	-0.105556	0.583065	-0.005341	77.396484	43.499271	47.576401	0.000000	0.000000	0.000000	0.000000	0.000000	0.000000	-0.024034	-0.038312	-0.042408	0.000000	0.000000	1.000000	120.000000	0.000000
15166.398307	-0.105622	0.582974	-0.005444	77.396484	43.499271	47.576401	0.000000	0.000000	0.000000	0.000000	0.000000	0.000000	-0.019911	-0.027349	-0.030947	0.000000	0.000000	1.000000	120.000000	0.000000
15166.401640	-0.105622	0.582974	-0.005444	77.400764	43.516319	47.578773	0.000000	0.000000	0.000000	0.000000	0.000000	0.000000	-0.019911	-0.027349	-0.030947	0.000000	0.000000	1.000000	120.000000	0.000000
15166.404973	-0.105622	0.582974	-0.005444	77.400764	43.516319	47.578773	0.000000	0.000000	0.000000	0.000000	0.000000	0.000000	-0.019911	-0.027349	-0.030947	0.000000	0.000000	1.000000	120.000000	0.000000
15166.408307	-0.105622	0.582974	-0.005444	77.400764	43.516319	47.578773	0.000000	0.000000	0.000000	0.000000	0.000000	0.000000	-0.019911	-0.027349	-0.030947	0.000000	0.000000	1.000000	120.000000	0.000000
15166.411640	-0.105657	0.582868	-0.005491	77.404228	43.539757	47.594810	0.000000	0.000000	0.000000	0.000000	0.000000	0.000000	-0.010305	-0.031612	-0.013960	0.000000	0.000000	1.000000	120.000000	0.000000
15166.414973	-0.105657	0.582868	-0.005491	77.404228	43.539757	47.594810	0.000000	0.000000	0.000000	0.000000	0.000000	0.000000	-0.010305	-0.031612	-0.013960	0.000000	0.000000	1.000000	120.000000	0.000000
15166.418307	-0.105657	0.582868	-0.005491	77.404228	43.539757	47.594810	0.000000	0.000000	0.000000	0.000000	0.000000	0.000000	-0.010305	-0.031612	-0.013960	0.000000	0.000000	1.000000	120.000000	0.000000
15166.421640	-0.105657	0.582868	-0.005491	77.405945	43.551456	47.606800	0.000000	0.000000	0.000000	0.000000	0.000000	0.000000	-0.010305	-0.031612	-0.013960	0.000000	0.000000	1.000000	120.000000	0.000000
15166.424973	-0.105668	0.582854	-0.005444	77.405945	43.551456	47.606800	0.000000	0.000000	0.000000	0.000000	0.000000	0.000000	-0.003271	-0.004282	0.013988	0.000000	0.000000	1.000000	120.000000	0.000000
15166.428307	-0.105668	0.582854	-0.005444	77.405945	43.551456	47.606800	0.000000	0.000000	0.000000	0.000000	0.000000	0.000000	-0.003271	-0.004282	0.013988	0.000000	0.000000	1.000000	120.000000	0.000000
15166.431640	-0.105668	0.582854	-0.005444	77.407654	43.563175	47.618809	0.000000	0.000000	0.000000	0.000000	0.000000	0.000000	-0.003271	-0.004282	0.013988	0.000000	0.000000	1.000000	120.000000	0.000000
15166.434973	-0.105668	0.582854	-0.005444	77.407654	43.563175	47.618809	0.000000	0.000000	0.000000	0.000000	0.000000	0.000000	-0.003271	-0.004282	0.013988	0.000000	0.000000	1.000000	120.000000	0.000000
15166.438307	-0.105669	0.582829	-0.005438	77.407654	43.563175	47.618809	0.000000	0.000000	0.000000	0.000000	0.000000	0.000000	-0.000468	-0.007607	0.002005	0.000000	0.000000	1.000000	120.000000	0.000000
15166.441640	-0.105669	0.582829	-0.005438	77.407654	43.557735	47.618805	0.000000	0.000000	0.000000	0.000000	0.000000	0.000000	-0.000468	-0.007607	0.002005	0.000000	0.000000	1.000000	120.000000	0.000000
15166.444973	-0.105669	0.582829	-0.005438	77.407654	43.557735	47.618805	0.000000	0.000000	0.000000	0.000000	0.000000	0.000000	-0.000468	-0.007607	0.002005	0.000000	0.000000	1.000000	120.000000	0.000000
15166.448307	-0.105669	0.582829	-0.005438	77.407654	43.557735	47.618805	0.000000	0.000000	0.000000	0.000000	0.000000	0.000000	-0.000468	-0.007607	0.002005	0.000000	0.000000	1.000000	120.000000	0.000000
15166.451640	-0.105771	0.582807	-0.005388	77.407654	43.552292	47.618805	0.000000	0.000000	0.000000	0.000000	0.000000	0.000000	-0.030646	-0.006417	0.014958	0.000000	0.000000	1.000000	120.000000	0.000000
15166.454973	-0.105771	0.582807	-0.005388	77.407654	43.552292	47.618805	0.000000	0.000000	0.000000	0.000000	0.000000	0.000000	-0.030646	-0.006417	0.014958	0.000000	0.000000	1.000000	120.000000	0.000000
15166.458307	-0.105771	0.582807	-0.005388	77.407654	43.552292	47.618805	0.000000	0.000000	0.000000	0.000000	0.000000	0.000000	-0.030646	-0.006417	0.014958	0.000000	0.000000	1.000000	120.000000	0.000000
15166.461640	-0.105771	0.582807	-0.005388	77.405945	43.535149	47.606815	0.000000	0.000000	0.000000	0.000000	0.000000	0.000000	-0.030646	-0.006417	0.014958	0.000000	0.000000	1.000000	120.000000	0.000000
15166.464973	-0.105824	0.582818	-0.005358	77.405945	43.535149	47.606815	0.000000	0.000000	0.000000	0.000000	0.000000	0.000000	-0.015673	0.003335	0.008968	0.000000	0.000000	1.000000	120.000000	0.000000
15166.468307	-0.105824	0.582818	-0.005358	77.405945	43.535149	47.606815	0.000000	0.000000	0.000000	0.000000	0.000000	0.000000	-0.015673	0.003335	0.008968	0.000000	0.000000	1.000000	120.000000	0.000000
15166.471640	-0.105824	0.582818	-0.005358	77.404205	43.517986	47.594803	0.000000	0.000000	0.000000	0.000000	0.000000	0.000000	-0.015673	0.003335	0.008968	0.000000	0.000000	1.000000	120.000000	0.000000
15166.474973	-0.105824	0.582818	-0.005358	77.404205	43.517986	47.594803	0.000000	0.000000	0.000000	0.000000	0.000000	0.000000	-0.015673	0.003335	0.008968	0.000000	0.000000	1.000000	120.000000	0.000000
15166.478307	-0.105876	0.582830	-0.005328	77.404205	43.517986	47.594803	0.000000	0.000000	0.000000	0.000000	0.000000	0.000000	-0.015676	0.003324	0.008966	0.000000	0.000000	1.000000	120.000000	0.000000
15166.481640	-0.105876	0.582830	-0.005328	77.400780	43.491844	47.562824	0.000000	0.000000	0.000000	0.000000	0.000000	0.000000	-0.015676	0.003324	0.008966	0.000000	0.000000	1.000000	120.000000	0.000000
15166.484973	-0.105876	0.582830	-0.005328	77.400780	43.491844	47.562824	0.000000	0.000000	0.000000	0.000000	0.000000	0.000000	-0.015676	0.003324	0.008966	0.000000	0.000000	1.000000	120.000000	0.000000
15166.488307	-0.105876	0.582830	-0.005328	77.400780	43.491844	47.562824	0.000000	0.000000	0.000000	0.000000	0.000000	0.000000	-0.015676	0.003324	0.008966	0.000000	0.000000	1.000000	120.000000	0.000000
15166.491640	-0.105935	0.582874	-0.005173	77.397346	43.468472	47.538872	0.000000	0.000000	0.000000	0.000000	0.000000	0.000000	-0.017664	0.013310	0.046409	0.000000	0.000000	1.000000	120.000000	0.000000
15166.494973	-0.105935	0.582874	-0.005173	77.397346	43.468472	47.538872	0.000000	0.000000	0.000000	0.000000	0.000000	0.000000	-0.017664	0.013310	0.046409	0.000000	0.000000	1.000000	120.000000	0.000000
15166.498307	-0.105935	0.582874	-0.005173	77.397346	43.468472	47.538872	0.000000	0.000000	0.000000	0.000000	0.000000	0.000000	-0.017664	0.013310	0.046409	0.000000	0.000000	1.000000	120.000000	0.000000
15166.501640	-0.105935	0.582874	-0.005173	77.393890	43.442364	47.514908	0.000000	0.000000	0.000000	0.000000	0.000000	0.000000	-0.017664	0.013310	0.046409	0.000000	0.000000	1.000000	120.000000	0.000000
15166.504973	-0.105975	0.582896	-0.005098	77.393890	43.442364	47.514908	0.000000	0.000000	0.000000	0.000000	0.000000	0.000000	-0.012052	0.006671	0.022447	0.000000	0.000000	1.000000	120.000000	0.000000
15166.508307	-0.105975	0.582896	-0.005098	77.393890	43.442364	47.514908	0.000000	0.000000	0.000000	0.000000	0.000000	0.000000	-0.012052	0.006671	0.022447	0.000000	0.000000	1.000000	120.000000	0.000000
15166.511640	-0.105975	0.582896	-0.005098	77.390480	43.413551	47.490955	0.000000	0.000000	0.000000	0.000000	0.000000	0.000000	-0.012052	0.006671	0.022447	0.000000	0.000000	1.000000	120.000000	0.000000
15166.514973	-0.105975	0.582896	-0.005098	77.390480	43.413551	47.490955	0.000000	0.000000	0.000000	0.000000	0.000000	0.000000	-0.012052	0.006671	0.022447	0.000000	0.000000	1.000000	120.000000	0.000000
15166.518307	-0.106031	0.582925	-0.005052	77.390480	43.413551	47.490955	0.000000	0.000000	0.000000	0.000000	0.000000	0.000000	-0.016855	0.008809	0.013943	0.000000	0.000000	1.000000	120.000000	0.000000
15166.521640	-0.106031	0.582925	-0.005052	77.387009	43.390167	47.466995	0.000000	0.000000	0.000000	0.000000	0.000000	0.000000	-0.016855	0.008809	0.013943	0.000000	0.000000	1.000000	120.000000	0.000000
15166.524973	-0.106031	0.582925	-0.005052	77.387009	43.390167	47.466995	0.000000	0.000000	0.000000	0.000000	0.000000	0.000000	-0.016855	0.008809	0.013943	0.000000	0.000000	1.000000	120.000000	0.000000
15166.528307	-0.106031	0.582925	-0.005052	77.387009	43.390167	47.466995	0.000000	0.000000	0.000000	0.000000	0.000000	0.000000	-0.016855	0.008809	0.013943	0.000000	0.000000	1.000000	120.000000	0.000000
15166.531640	-0.106075	0.582966	-0.004961	77.385307	43.375797	47.447083	0.000000	0.000000	0.000000	0.000000	0.000000	0.000000	-0.013225	0.012115	0.027426	0.000000	0.000000	1.000000	120.000000	0.000000
15166.534973	-0.106075	0.582966	-0.004961	77.385307	43.375797	47.447083	0.000000	0.000000	0.000000	0.000000	0.000000	0.000000	-0.013225	0.012115	0.027426	0.000000	0.000000	1.000000	120.000000	0.000000
15166.538307	-0.106075	0.582966	-0.004961	77.385307	43.375797	47.447083	0.000000	0.000000	0.000000	0.000000	0.000000	0.000000	-0.013225	0.012115	0.027426	0.000000	0.000000	1.000000	120.000000	0.000000
15166.541640	-0.106075	0.582966	-0.004961	77.381851	43.347015	47.423157	0.000000	0.000000	0.000000	0.000000	0.000000	0.000000	-0.013225	0.012115	0.027426	0.000000	0.000000	1.000000	120.000000	0.000000
15166.544973	-0.106126	0.583002	-0.004937	77.381851	43.347015	47.423157	0.000000	0.000000	0.000000	0.000000	0.000000	0.000000	-0.015220	0.010941	0.006946	0.000000	0.000000	1.000000	120.000000	0.000000
15166.548307	-0.106126	0.583002	-0.004937	77.381851	43.347015	47.423157	0.000000	0.000000	0.000000	0.000000	0.000000	0.000000	-0.015220	0.010941	0.006946	0.000000	0.000000	1.000000	120.000000	0.000000
15166.551640	-0.106126	0.583002	-0.004937	77.380096	43.332615	47.411190	0.000000	0.000000	0.000000	0.000000	0.000000	0.000000	-0.015220	0.010941	0.006946	0.000000	0.000000	1.000000	120.000000	0.000000
15166.554973	-0.106126	0.583002	-0.004937	77.380096	43.332615	47.411190	0.000000	0.000000	0.000000	0.000000	0.000000	0.000000	-0.015220	0.010941	0.006946	0.000000	0.000000	1.000000	120.000000	0.000000
15166.558307	-0.106157	0.583013	-0.004903	77.380096	43.332615	47.411190	0.000000	0.000000	0.000000	0.000000	0.000000	0.000000	-0.009252	0.003330	0.010463	0.000000	0.000000	1.000000	120.000000	0.000000
15166.561640	-0.106157	0.583013	-0.004903	77.378410	43.315533	47.399258	0.000000	0.000000	0.000000	0.000000	0.000000	0.000000	-0.009252	0.003330	0.010463	0.000000	0.000000	1.000000	120.000000	0.000000
15166.564973	-0.106157	0.583013	-0.004903	77.378410	43.315533	47.399258	0.000000	0.000000	0.000000	0.000000	0.000000	0.000000	-0.009252	0.003330	0.010463	0.000000	0.000000	1.000000	120.000000	0.000000
15166.568307	-0.106157	0.583013	-0.004903	77.378410	43.315533	47.399258	0.000000	0.000000	0.000000	0.000000	0.000000	0.000000	-0.009252	0.003330	0.010463	0.000000	0.000000	1.000000	120.000000	0.000000
15166.571640	-0.106256	0.583043	-0.004866	77.376663	43.298439	47.379333	0.000000	0.000000	0.000000	0.000000	0.000000	0.000000	-0.029746	0.008812	0.010906	0.000000	0.000000	1.000000	120.000000	0.000000
15166.574973	-0.106256	0.583043	-0.004866	77.376663	43.298439	47.379333	0.000000	0.000000	0.000000	0.000000	0.000000	0.000000	-0.029746	0.008812	0.010906	0.000000	0.000000	1.000000	120.000000	0.000000
15166.578307	-0.106256	0.583043	-0.004866	77.376663	43.298439	47.379333	0.000000	0.000000	0.000000	0.000000	0.000000	0.000000	-0.029746	0.008812	0.010906	0.000000	0.000000	1.000000	120.000000	0.000000
15166.581640	-0.106256	0.583043	-0.004866	77.374924	43.281326	47.367374	0.000000	0.000000	0.000000	0.000000	0.000000	0.000000	-0.029746	0.008812	0.010906	0.000000	0.000000	1.000000	120.000000	0.000000
15166.584973	-0.106308	0.583054	-0.004836	77.374924	43.281326	47.367374	0.000000	0.000000	0.000000	0.000000	0.000000	0.000000	-0.015697	0.003329	0.008945	0.000000	0.000000	1.000000	120.000000	0.000000
15166.588307	-0.106308	0.583054	-0.004836	77.374924	43.281326	47.367374	0.000000	0.000000	0.000000	0.000000	0.000000	0.000000	-0.015697	0.003329	0.008945	0.000000	0.000000	1.000000	120.000000	0.000000
15166.591640	-0.106308	0.583054	-0.004836	77.373207	43.264236	47.347454	0.000000	0.000000	0.000000	0.000000	0.000000	0.000000	-0.015697	0.003329	0.008945	0.000000	0.000000	1.000000	120.000000	0.000000
15166.594973	-0.106382	0.583065	-0.004812	77.373207	43.264236	47.347454	0.000000	0.000000	0.000000	0.000000	0.000000	0.000000	-0.022141	0.003335	0.007428	0.000000	0.000000	1.000000	120.000000	0.000000
15166.598307	-0.106382	0.583065	-0.004812	77.373207	43.264236	47.347454	0.000000	0.000000	0.000000	0.000000	0.000000	0.000000	-0.022141	0.003335	0.007428	0.000000	0.000000	1.000000	120.000000	0.000000
15166.601640	-0.106382	0.583065	-0.004812	77.370049	43.247002	47.331799	0.000000	0.000000	0.000000	0.000000	0.000000	0.000000	-0.022141	0.003335	0.007428	0.000000	0.000000	1.000000	120.000000	0.000000
15166.604973	-0.106382	0.583065	-0.004812	77.370049	43.247002	47.331799	0.000000	0.000000	0.000000	0.000000	0.000000	0.000000	-0.022141	0.003335	0.007428	0.000000	0.000000	1.000000	120.000000	0.000000
15166.608307	-0.106434	0.583076	-0.004782	77.370049	43.247002	47.331799	0.000000	0.000000	0.000000	0.000000	0.000000	0.000000	-0.015701	0.003305	0.008940	0.000000	0.000000	1.000000	120.000000	0.000000
15166.611640	-0.106434	0.583076	-0.004782	77.370071	43.238869	47.307892	0.000000	0.000000	0.000000	0.000000	0.000000	0.000000	-0.015701	0.003305	0.008940	0.000000	0.000000	1.000000	120.000000	0.000000
15166.614973	-0.106434	0.583076	-0.004782	77.370071	43.238869	47.307892	0.000000	0.000000	0.000000	0.000000	0.000000	0.000000	-0.015701	0.003305	0.008940	0.000000	0.000000	1.000000	120.000000	0.000000
15166.618307	-0.106434	0.583076	-0.004782	77.370071	43.238869	47.307892	0.000000	0.000000	0.000000	0.000000	0.000000	0.000000	-0.015701	0.003305	0.008940	0.000000	0.000000	1.000000	120.000000	0.000000
15166.621640	-0.106551	0.583087	-0.004767	77.368347	43.221783	47.232140	0.000000	0.000000	0.000000	0.000000	0.000000	0.000000	-0.035031	0.003330	0.004387	0.000000	0.000000	1.000000	120.000000	0.000000
15166.624973	-0.106551	0.583087	-0.004767	77.368347	43.221783	47.232140	0.000000	0.000000	0.000000	0.000000	0.000000	0.000000	-0.035031	0.003330	0.004387	0.000000	0.000000	1.000000	120.000000	0.000000
15166.628307	-0.106551	0.583087	-0.004767	77.368347	43.221783	47.232140	0.000000	0.000000	0.000000	0.000000	0.000000	0.000000	-0.035031	0.003330	0.004387	0.000000	0.000000	1.000000	120.000000	0.000000
15166.631640	-0.106551	0.583087	-0.004767	77.368332	43.219051	47.136387	0.000000	0.000000	0.000000	0.000000	0.000000	0.000000	-0.035031	0.003330	0.004387	0.000000	0.000000	1.000000	120.000000	0.000000
15166.634973	-0.106573	0.583087	-0.004772	77.368332	43.219051	47.136387	0.000000	0.000000	0.000000	0.000000	0.000000	0.000000	-0.006443	0.000004	-0.001518	0.000000	0.000000	1.000000	120.000000	0.000000
15166.638307	-0.106573	0.583087	-0.004772	77.368332	43.219051	47.136387	0.000000	0.000000	0.000000	0.000000	0.000000	0.000000	-0.006443	0.000004	-0.001518	0.000000	0.000000	1.000000	120.000000	0.000000
15166.641640	-0.106573	0.583087	-0.004772	77.368332	43.219051	47.080547	0.000000	0.000000	0.000000	0.000000	0.000000	0.000000	-0.006443	0.000004	-0.001518	0.000000	0.000000	1.000000	120.000000	0.000000
15166.644973	-0.106573	0.583087	-0.004772	77.368332	43.219051	47.080547	0.000000	0.000000	0.000000	0.000000	0.000000	0.000000	-0.006443	0.000004	-0.001518	0.000000	0.000000	1.000000	120.000000	0.000000
15166.648307	-0.106578	0.583080	-0.004749	77.368332	43.219051	47.080547	0.000000	0.000000	0.000000	0.000000	0.000000	0.000000	-0.001649	-0.002138	0.006989	0.000000	0.000000	1.000000	120.000000	0.000000
15166.651640	-0.106578	0.583080	-0.004749	77.366615	43.207417	47.060646	0.000000	0.000000	0.000000	0.000000	0.000000	0.000000	-0.001649	-0.002138	0.006989	0.000000	0.000000	1.000000	120.000000	0.000000
15166.654973	-0.106578	0.583080	-0.004749	77.366615	43.207417	47.060646	0.000000	0.000000	0.000000	0.000000	0.000000	0.000000	-0.001649	-0.002138	0.006989	0.000000	0.000000	1.000000	120.000000	0.000000
15166.658307	-0.106578	0.583080	-0.004749	77.366615	43.207417	47.060646	0.000000	0.000000	0.000000	0.000000	0.000000	0.000000	-0.001649	-0.002138	0.006989	0.000000	0.000000	1.000000	120.000000	0.000000
15166.661640	-0.106581	0.583095	-0.004641	77.364883	43.198490	47.040737	0.000000	0.000000	0.000000	0.000000	0.000000	0.000000	-0.000839	0.004530	0.032444	0.000000	0.000000	1.000000	120.000000	0.000000
15166.664973	-0.106581	0.583095	-0.004641	77.364883	43.198490	47.040737	0.000000	0.000000	0.000000	0.000000	0.000000	0.000000	-0.000839	0.004530	0.032444	0.000000	0.000000	1.000000	120.000000	0.000000
15166.668307	-0.106581	0.583095	-0.004641	77.364883	43.198490	47.040737	0.000000	0.000000	0.000000	0.000000	0.000000	0.000000	-0.000839	0.004530	0.032444	0.000000	0.000000	1.000000	120.000000	0.000000
15166.671640	-0.106581	0.583095	-0.004641	77.364861	43.201210	47.040733	0.000000	0.000000	0.000000	0.000000	0.000000	0.000000	-0.000839	0.004530	0.032444	0.000000	0.000000	1.000000	120.000000	0.000000
15166.674973	-0.106576	0.583074	-0.004566	77.364861	43.201210	47.040733	0.000000	0.000000	0.000000	0.000000	0.000000	0.000000	0.001510	-0.006439	0.022483	0.000000	0.000000	1.000000	120.000000	0.000000
15166.678307	-0.106576	0.583074	-0.004566	77.364861	43.201210	47.040733	0.000000	0.000000	0.000000	0.000000	0.000000	0.000000	0.001510	-0.006439	0.022483	0.000000	0.000000	1.000000	120.000000	0.000000
15166.681640	-0.106576	0.583074	-0.004566	77.364883	43.198490	47.040737	0.000000	0.000000	0.000000	0.000000	0.000000	0.000000	0.001510	-0.006439	0.022483	0.000000	0.000000	1.000000	120.000000	0.000000
15166.684973	-0.106576	0.583074	-0.004566	77.364883	43.198490	47.040737	0.000000	0.000000	0.000000	0.000000	0.000000	0.000000	0.001510	-0.006439	0.022483	0.000000	0.000000	1.000000	120.000000	0.000000
15166.688307	-0.106614	0.583052	-0.004501	77.364883	43.198490	47.040737	0.000000	0.000000	0.000000	0.000000	0.000000	0.000000	-0.011384	-0.006447	0.019446	0.000000	0.000000	1.000000	120.000000	0.000000
15166.691640	-0.106614	0.583052	-0.004501	77.366600	43.207401	47.044678	0.000000	0.000000	0.000000	0.000000	0.000000	0.000000	-0.011384	-0.006447	0.019446	0.000000	0.000000	1.000000	120.000000	0.000000
15166.694973	-0.106614	0.583052	-0.004501	77.366600	43.207401	47.044678	0.000000	0.000000	0.000000	0.000000	0.000000	0.000000	-0.011384	-0.006447	0.019446	0.000000	0.000000	1.000000	120.000000	0.000000
15166.698307	-0.106614	0.583052	-0.004501	77.366600	43.207401	47.044678	0.000000	0.000000	0.000000	0.000000	0.000000	0.000000	-0.011384	-0.006447	0.019446	0.000000	0.000000	1.000000	120.000000	0.000000
15166.701640	-0.106702	0.582998	-0.004416	77.366600	43.201958	47.044670	0.000000	0.000000	0.000000	0.000000	0.000000	0.000000	-0.026399	-0.016197	0.025400	0.000000	0.000000	1.000000	120.000000	0.000000
15166.704973	-0.106702	0.582998	-0.004416	77.366600	43.201958	47.044670	0.000000	0.000000	0.000000	0.000000	0.000000	0.000000	-0.026399	-0.016197	0.025400	0.000000	0.000000	1.000000	120.000000	0.000000
15166.708307	-0.106702	0.582998	-0.004416	77.366600	43.201958	47.044670	0.000000	0.000000	0.000000	0.000000	0.000000	0.000000	-0.026399	-0.016197	0.025400	0.000000	0.000000	1.000000	120.000000	0.000000
15166.711640	-0.106702	0.582998	-0.004416	77.368332	43.208172	47.056610	0.000000	0.000000	0.000000	0.000000	0.000000	0.000000	-0.026399	-0.016197	0.025400	0.000000	0.000000	1.000000	120.000000	0.000000
15166.714973	-0.106752	0.582966	-0.004397	77.368332	43.208172	47.056610	0.000000	0.000000	0.000000	0.000000	0.000000	0.000000	-0.015017	-0.009774	0.005953	0.000000	0.000000	1.000000	120.000000	0.000000
15166.718307	-0.106752	0.582966	-0.004397	77.368332	43.208172	47.056610	0.000000	0.000000	0.000000	0.000000	0.000000	0.000000	-0.015017	-0.009774	0.005953	0.000000	0.000000	1.000000	120.000000	0.000000
15166.721640	-0.106752	0.582966	-0.004397	77.368332	43.197292	47.048634	0.000000	0.000000	0.000000	0.000000	0.000000	0.000000	-0.015017	-0.009774	0.005953	0.000000	0.000000	1.000000	120.000000	0.000000
15166.724973	-0.106752	0.582966	-0.004397	77.368332	43.197292	47.048634	0.000000	0.000000	0.000000	0.000000	0.000000	0.000000	-0.015017	-0.009774	0.005953	0.000000	0.000000	1.000000	120.000000	0.000000
15166.728307	-0.106849	0.582951	-0.004370	77.368332	43.197292	47.048634	0.000000	0.000000	0.000000	0.000000	0.000000	0.000000	-0.029089	-0.004296	0.007889	0.000000	0.000000	1.000000	120.000000	0.000000
15166.731640	-0.106849	0.582951	-0.004370	77.366615	43.174778	46.988842	0.000000	0.000000	0.000000	0.000000	0.000000	0.000000	-0.029089	-0.004296	0.007889	0.000000	0.000000	1.000000	120.000000	0.000000
15166.734973	-0.106849	0.582951	-0.004370	77.366615	43.174778	46.988842	0.000000	0.000000	0.000000	0.000000	0.000000	0.000000	-0.029089	-0.004296	0.007889	0.000000	0.000000	1.000000	120.000000	0.000000
15166.738307	-0.106849	0.582951	-0.004370	77.366615	43.174778	46.988842	0.000000	0.000000	0.000000	0.000000	0.000000	0.000000	-0.029089	-0.004296	0.007889	0.000000	0.000000	1.000000	120.000000	0.000000
15166.741640	-0.107051	0.582959	-0.004284	77.366615	43.166615	46.805351	0.000000	0.000000	0.000000	0.000000	0.000000	0.000000	-0.060544	0.002339	0.025717	0.000000	0.000000	1.000000	120.000000	0.000000
15166.744973	-0.107051	0.582959	-0.004284	77.366615	43.166615	46.805351	0.000000	0.000000	0.000000	0.000000	0.000000	0.000000	-0.060544	0.002339	0.025717	0.000000	0.000000	1.000000	120.000000	0.000000
15166.748307	-0.107051	0.582959	-0.004284	77.366615	43.166615	46.805351	0.000000	0.000000	0.000000	0.000000	0.000000	0.000000	-0.060544	0.002339	0.025717	0.000000	0.000000	1.000000	120.000000	0.000000
15166.751640	-0.107051	0.582959	-0.004284	77.364861	43.144093	46.585991	0.000000	0.000000	0.000000	0.000000	0.000000	0.000000	-0.060544	0.002339	0.025717	0.000000	0.000000	1.000000	120.000000	0.000000
15166.754973	-0.107148	0.582945	-0.004258	77.364861	43.144093	46.585991	0.000000	0.000000	0.000000	0.000000	0.000000	0.000000	-0.029105	-0.004306	0.007869	0.000000	0.000000	1.000000	120.000000	0.000000
15166.758307	-0.107148	0.582945	-0.004258	77.364861	43.144093	46.585991	0.000000	0.000000	0.000000	0.000000	0.000000	0.000000	-0.029105	-0.004306	0.007869	0.000000	0.000000	1.000000	120.000000	0.000000
15166.761640	-0.107148	0.582945	-0.004258	77.358597	43.115135	46.546772	0.000000	0.000000	0.000000	0.000000	0.000000	0.000000	-0.029105	-0.004306	0.007869	0.000000	0.000000	1.000000	120.000000	0.000000
15166.764973	-0.107258	0.582960	-0.004176	77.358597	43.115135	46.546772	0.000000	0.000000	0.000000	0.000000	0.000000	0.000000	-0.033120	0.004489	0.024802	0.000000	0.000000	1.000000	120.000000	0.000000
15166.768307	-0.107258	0.582960	-0.004176	77.358597	43.115135	46.546772	0.000000	0.000000	0.000000	0.000000	0.000000	0.000000	-0.033120	0.004489	0.024802	0.000000	0.000000	1.000000	120.000000	0.000000
15166.771640	-0.107258	0.582960	-0.004176	77.354050	43.097816	46.543411	0.000000	0.000000	0.000000	0.000000	0.000000	0.000000	-0.033120	0.004489	0.024802	0.000000	0.000000	1.000000	120.000000	0.000000
15166.774973	-0.107258	0.582960	-0.004176	77.354050	43.097816	46.543411	0.000000	0.000000	0.000000	0.000000	0.000000	0.000000	-0.033120	0.004489	0.024802	0.000000	0.000000	1.000000	120.000000	0.000000
15166.778307	-0.107349	0.582949	-0.004081	77.354050	43.097816	46.543411	0.000000	0.000000	0.000000	0.000000	0.000000	0.000000	-0.027149	-0.003148	0.028327	0.000000	0.000000	1.000000	120.000000	0.000000
15166.781640	-0.107349	0.582949	-0.004081	77.343536	43.082085	46.532993	0.000000	0.000000	0.000000	0.000000	0.000000	0.000000	-0.027149	-0.003148	0.028327	0.000000	0.000000	1.000000	120.000000	0.000000
15166.784973	-0.107349	0.582949	-0.004081	77.343536	43.082085	46.532993	0.000000	0.000000	0.000000	0.000000	0.000000	0.000000	-0.027149	-0.003148	0.028327	0.000000	0.000000	1.000000	120.000000	0.000000
15166.788307	-0.107349	0.582949	-0.004081	77.343536	43.082085	46.532993	0.000000	0.000000	0.000000	0.000000	0.000000	0.000000	-0.027149	-0.003148	0.028327	0.000000	0.000000	1.000000	120.000000	0.000000
15166.791640	-0.107470	0.582950	-0.003952	77.333679	43.097466	46.499065	0.000000	0.000000	0.000000	0.000000	0.000000	0.000000	-0.036450	0.000164	0.038749	0.000000	0.000000	1.000000	120.000000	0.000000
15166.794973	-0.107470	0.582950	-0.003952	77.333679	43.097466	46.499065	0.000000	0.000000	0.000000	0.000000	0.000000	0.000000	-0.036450	0.000164	0.038749	0.000000	0.000000	1.000000	120.000000	0.000000
15166.798307	-0.107470	0.582950	-0.003952	77.333679	43.097466	46.499065	0.000000	0.000000	0.000000	0.000000	0.000000	0.000000	-0.036450	0.000164	0.038749	0.000000	0.000000	1.000000	120.000000	0.000000
15166.801640	-0.107470	0.582950	-0.003952	77.313919	43.125408	46.295490	0.000000	0.000000	0.000000	0.000000	0.000000	0.000000	-0.036450	0.000164	0.038749	0.000000	0.000000	1.000000	120.000000	0.000000
15166.804973	-0.107513	0.582950	-0.003962	77.313919	43.125408	46.295490	0.000000	0.000000	0.000000	0.000000	0.000000	0.000000	-0.012910	0.000003	-0.003062	0.000000	0.000000	1.000000	120.000000	0.000000
15166.808307	-0.107513	0.582950	-0.003962	77.313919	43.125408	46.295490	0.000000	0.000000	0.000000	0.000000	0.000000	0.000000	-0.012910	0.000003	-0.003062	0.000000	0.000000	1.000000	120.000000	0.000000
15166.811640	-0.107513	0.582950	-0.003962	77.280365	43.195629	45.974785	0.000000	0.000000	0.000000	0.000000	0.000000	0.000000	-0.012910	0.000003	-0.003062	0.000000	0.000000	1.000000	120.000000	0.000000
15166.814973	-0.107547	0.582939	-0.004012	77.280365	43.195629	45.974785	0.000000	0.000000	0.000000	0.000000	0.000000	0.000000	-0.010070	-0.003311	-0.015021	0.000000	0.000000	1.000000	120.000000	0.000000
15166.818307	-0.107547	0.582939	-0.004012	77.280365	43.195629	45.974785	0.000000	0.000000	0.000000	0.000000	0.000000	0.000000	-0.010070	-0.003311	-0.015021	0.000000	0.000000	1.000000	120.000000	0.000000
15166.821640	-0.107547	0.582939	-0.004012	77.234322	43.299427	45.835171	0.000000	0.000000	0.000000	0.000000	0.000000	0.000000	-0.010070	-0.003311	-0.015021	0.000000	0.000000	1.000000	120.000000	0.000000
15166.824973	-0.107547	0.582939	-0.004012	77.234322	43.299427	45.835171	0.000000	0.000000	0.000000	0.000000	0.000000	0.000000	-0.010070	-0.003311	-0.015021	0.000000	0.000000	1.000000	120.000000	0.000000
15166.828307	-0.107598	0.582909	-0.004084	77.234322	43.299427	45.835171	0.000000	0.000000	0.000000	0.000000	0.000000	0.000000	-0.015341	-0.008811	-0.021532	0.000000	0.000000	1.000000	120.000000	0.000000
15166.831640	-0.107598	0.582909	-0.004084	77.197052	43.398479	45.868904	0.000000	0.000000	0.000000	0.000000	0.000000	0.000000	-0.015341	-0.008811	-0.021532	0.000000	0.000000	1.000000	120.000000	0.000000
15166.834973	-0.107598	0.582909	-0.004084	77.197052	43.398479	45.868904	0.000000	0.000000	0.000000	0.000000	0.000000	0.000000	-0.015341	-0.008811	-0.021532	0.000000	1.000000	1.000000	120.000000	0.000000
15166.838307	-0.107598	0.582909	-0.004084	77.197052	43.398479	45.868904	0.000000	0.000000	0.000000	0.000000	0.000000	0.000000	-0.015341	-0.008811	-0.021532	0.000000	1.000000	1.000000	120.000000	0.000000
