# Supplementary material for: Haptic Guidance Needs to Be Intuitive Not Just Informative to Improve Human Motor Accuracy
Source: PLoS One. 2016 Mar 16;11(3):e0150912. doi: 10.1371/journal.pone.0150912 (PMC4794196; doi:10.1371/journal.pone.0150912)
Supplement: S1 Data — (ZIP) [file pone.0150912.s001.zip › Subject6/exp1_0121.txt]

Time	PosX	PosY	PosZ	RotX	RotY	RotZ	ForceX	ForceY	ForceZ	MomentX	MomentY	MomentZ	VelocityX	VelocityY	VelocityZ	CalibratedWeight	ButtonDown	Condition	Trial	Visual
15168.612651	0.003120	0.495620	0.245454	73.300591	36.686234	36.124199	0.000000	0.000000	0.000000	0.000000	0.000000	0.000000	-0.010144	-0.053660	-0.030555	0.000000	1.000000	1.000000	121.000000	1.000000
15168.615985	0.003120	0.495620	0.245454	73.300591	36.686234	36.124199	0.000000	0.000000	0.000000	0.000000	0.000000	0.000000	-0.010144	-0.053660	-0.030555	0.000000	1.000000	1.000000	121.000000	1.000000
15168.619318	0.003120	0.495439	0.245320	73.300591	36.686234	36.124199	0.000000	0.000000	0.000000	0.000000	0.000000	0.000000	-0.000178	-0.054161	-0.040178	0.000000	1.000000	1.000000	121.000000	1.000000
15168.622651	0.003120	0.495439	0.245320	73.265640	36.928967	36.452606	0.000000	0.000000	0.000000	0.000000	0.000000	0.000000	-0.000178	-0.054161	-0.040178	0.000000	1.000000	1.000000	121.000000	1.000000
15168.625985	0.003120	0.495439	0.245320	73.265640	36.928967	36.452606	0.000000	0.000000	0.000000	0.000000	0.000000	0.000000	-0.000178	-0.054161	-0.040178	0.000000	1.000000	1.000000	121.000000	1.000000
15168.629318	0.003120	0.495439	0.245320	73.265640	36.928967	36.452606	0.000000	0.000000	0.000000	0.000000	0.000000	0.000000	-0.000178	-0.054161	-0.040178	0.000000	1.000000	1.000000	121.000000	1.000000
15168.632651	0.003185	0.495058	0.245037	73.218262	37.225380	36.853130	0.000000	0.000000	0.000000	0.000000	0.000000	0.000000	0.019624	-0.114283	-0.084996	0.000000	1.000000	1.000000	121.000000	1.000000
15168.635985	0.003185	0.495058	0.245037	73.218262	37.225380	36.853130	0.000000	0.000000	0.000000	0.000000	0.000000	0.000000	0.019624	-0.114283	-0.084996	0.000000	1.000000	1.000000	121.000000	1.000000
15168.639318	0.003185	0.495058	0.245037	73.218262	37.225380	36.853130	0.000000	0.000000	0.000000	0.000000	0.000000	0.000000	0.019624	-0.114283	-0.084996	0.000000	1.000000	1.000000	121.000000	1.000000
15168.642651	0.003185	0.495058	0.245037	73.187469	37.483059	37.183739	0.000000	0.000000	0.000000	0.000000	0.000000	0.000000	0.019624	-0.114283	-0.084996	0.000000	1.000000	1.000000	121.000000	1.000000
15168.645985	0.003218	0.494838	0.244873	73.187469	37.483059	37.183739	0.000000	0.000000	0.000000	0.000000	0.000000	0.000000	0.009775	-0.066123	-0.049257	0.000000	1.000000	1.000000	121.000000	1.000000
15168.649318	0.003218	0.494838	0.244873	73.187469	37.483059	37.183739	0.000000	0.000000	0.000000	0.000000	0.000000	0.000000	0.009775	-0.066123	-0.049257	0.000000	1.000000	1.000000	121.000000	1.000000
15168.652651	0.003218	0.494838	0.244873	73.190086	37.631973	37.336357	0.000000	0.000000	0.000000	0.000000	0.000000	0.000000	0.009775	-0.066123	-0.049257	0.000000	1.000000	1.000000	121.000000	1.000000
15168.655985	0.003250	0.494636	0.244691	73.190086	37.631973	37.336357	0.000000	0.000000	0.000000	0.000000	0.000000	0.000000	0.009746	-0.060596	-0.054389	0.000000	1.000000	1.000000	121.000000	1.000000
15168.659318	0.003250	0.494636	0.244691	73.190086	37.631973	37.336357	0.000000	0.000000	0.000000	0.000000	0.000000	0.000000	0.009746	-0.060596	-0.054389	0.000000	1.000000	1.000000	121.000000	1.000000
15168.662651	0.003250	0.494636	0.244691	73.220146	37.723579	37.424122	0.000000	0.000000	0.000000	0.000000	0.000000	0.000000	0.009746	-0.060596	-0.054389	0.000000	1.000000	1.000000	121.000000	1.000000
15168.665985	0.003250	0.494636	0.244691	73.220146	37.723579	37.424122	0.000000	0.000000	0.000000	0.000000	0.000000	0.000000	0.009746	-0.060596	-0.054389	0.000000	1.000000	1.000000	121.000000	1.000000
15168.669318	0.003283	0.494376	0.244497	73.220146	37.723579	37.424122	0.000000	0.000000	0.000000	0.000000	0.000000	0.000000	0.009723	-0.078063	-0.058299	0.000000	1.000000	1.000000	121.000000	1.000000
15168.672651	0.003283	0.494376	0.244497	73.254929	37.817593	37.516628	0.000000	0.000000	0.000000	0.000000	0.000000	0.000000	0.009723	-0.078063	-0.058299	0.000000	1.000000	1.000000	121.000000	1.000000
15168.675985	0.003283	0.494376	0.244497	73.254929	37.817593	37.516628	0.000000	0.000000	0.000000	0.000000	0.000000	0.000000	0.009723	-0.078063	-0.058299	0.000000	1.000000	1.000000	121.000000	1.000000
15168.679318	0.003283	0.494376	0.244497	73.254929	37.817593	37.516628	0.000000	0.000000	0.000000	0.000000	0.000000	0.000000	0.009723	-0.078063	-0.058299	0.000000	1.000000	1.000000	121.000000	1.000000
15168.682651	0.003414	0.493849	0.243980	73.292122	37.918365	37.616169	0.000000	0.000000	0.000000	0.000000	0.000000	0.000000	0.039216	-0.158031	-0.155220	0.000000	1.000000	1.000000	121.000000	1.000000
15168.685985	0.003414	0.493849	0.243980	73.292122	37.918365	37.616169	0.000000	0.000000	0.000000	0.000000	0.000000	0.000000	0.000000	-0.000004	-0.000001	0.000000	1.000000	1.000000	121.000000	1.000000
15168.689318	0.003414	0.493849	0.243980	73.292122	37.918365	37.616169	0.000000	0.000000	0.000000	0.000000	0.000000	0.000000	0.000000	-0.000004	-0.000001	0.000000	1.000000	1.000000	121.000000	1.000000
15168.692651	0.003414	0.493849	0.243980	73.334229	38.035057	37.729473	0.000000	0.000000	0.000000	0.000000	0.000000	0.000000	0.000000	-0.000004	-0.000001	0.000000	1.000000	1.000000	121.000000	1.000000
15168.695985	0.003414	0.493849	0.243980	73.334229	38.035057	37.729473	0.000000	0.000000	0.000000	0.000000	0.000000	0.000000	0.000000	-0.000004	-0.000001	0.000000	1.000000	1.000000	121.000000	1.000000
15168.699318	0.003512	0.493602	0.243671	73.334229	38.035057	37.729473	0.000000	0.000000	0.000000	0.000000	0.000000	0.000000	0.029494	-0.073933	-0.092460	0.000000	1.000000	1.000000	121.000000	1.000000
15168.702651	0.003512	0.493602	0.243671	73.378754	38.158756	37.850060	0.000000	0.000000	0.000000	0.000000	0.000000	0.000000	0.029494	-0.073933	-0.092460	0.000000	1.000000	1.000000	121.000000	1.000000
15168.705985	0.003512	0.493602	0.243671	73.378754	38.158756	37.850060	0.000000	0.000000	0.000000	0.000000	0.000000	0.000000	0.029494	-0.073933	-0.092460	0.000000	1.000000	1.000000	121.000000	1.000000
15168.709318	0.003512	0.493602	0.243671	73.378754	38.158756	37.850060	0.000000	0.000000	0.000000	0.000000	0.000000	0.000000	0.029494	-0.073933	-0.092460	0.000000	1.000000	1.000000	121.000000	1.000000
15168.712651	0.003740	0.493082	0.242879	73.425652	38.292259	37.978020	0.000000	0.000000	0.000000	0.000000	0.000000	0.000000	0.068598	-0.156146	-0.237799	0.000000	1.000000	1.000000	121.000000	1.000000
15168.715985	0.003740	0.493082	0.242879	73.425652	38.292259	37.978020	0.000000	0.000000	0.000000	0.000000	0.000000	0.000000	-0.000000	0.000004	0.000002	0.000000	1.000000	1.000000	121.000000	1.000000
15168.719318	0.003740	0.493082	0.242879	73.425652	38.292259	37.978020	0.000000	0.000000	0.000000	0.000000	0.000000	0.000000	-0.000000	0.000004	0.000002	0.000000	1.000000	1.000000	121.000000	1.000000
15168.722651	0.003740	0.493082	0.242879	73.477417	38.439495	38.120270	0.000000	0.000000	0.000000	0.000000	0.000000	0.000000	-0.000000	0.000004	0.000002	0.000000	1.000000	1.000000	121.000000	1.000000
15168.725985	0.003740	0.493082	0.242879	73.477417	38.439495	38.120270	0.000000	0.000000	0.000000	0.000000	0.000000	0.000000	-0.000000	0.000004	0.000002	0.000000	0.000000	1.000000	121.000000	1.000000
15168.729318	0.003871	0.492865	0.242375	73.477417	38.439495	38.120270	0.000000	0.000000	0.000000	0.000000	0.000000	0.000000	0.039044	-0.065209	-0.151125	0.000000	0.000000	1.000000	121.000000	1.000000
15168.732651	0.003871	0.492865	0.242375	73.530228	38.581398	38.258289	0.000000	0.000000	0.000000	0.000000	0.000000	0.000000	0.039044	-0.065209	-0.151125	0.000000	0.000000	1.000000	121.000000	1.000000
15168.735985	0.004000	0.492739	0.241786	73.530228	38.581398	38.258289	0.000000	0.000000	0.000000	0.000000	0.000000	0.000000	0.038839	-0.037716	-0.176848	0.000000	0.000000	1.000000	121.000000	1.000000
15168.739318	0.004000	0.492739	0.241786	73.530228	38.581398	38.258289	0.000000	0.000000	0.000000	0.000000	0.000000	0.000000	0.038839	-0.037716	-0.176848	0.000000	0.000000	1.000000	121.000000	1.000000
15168.742651	0.004000	0.492739	0.241786	73.584267	38.739712	38.409180	0.000000	0.000000	0.000000	0.000000	0.000000	0.000000	0.038839	-0.037716	-0.176848	0.000000	0.000000	1.000000	121.000000	1.000000
15168.745985	0.004000	0.492739	0.241786	73.584267	38.739712	38.409180	0.000000	0.000000	0.000000	0.000000	0.000000	0.000000	0.038839	-0.037716	-0.176848	0.000000	0.000000	1.000000	121.000000	1.000000
15168.749318	0.004129	0.492646	0.241097	73.584267	38.739712	38.409180	0.000000	0.000000	0.000000	0.000000	0.000000	0.000000	0.038596	-0.027708	-0.206585	0.000000	0.000000	1.000000	121.000000	1.000000
15168.752651	0.004129	0.492646	0.241097	73.640610	38.902889	38.567932	0.000000	0.000000	0.000000	0.000000	0.000000	0.000000	0.038596	-0.027708	-0.206585	0.000000	0.000000	1.000000	121.000000	1.000000
15168.755985	0.004256	0.492702	0.240303	73.640610	38.902889	38.567932	0.000000	0.000000	0.000000	0.000000	0.000000	0.000000	0.038325	0.016571	-0.238189	0.000000	0.000000	1.000000	121.000000	1.000000
15168.759318	0.004256	0.492702	0.240303	73.640610	38.902889	38.567932	0.000000	0.000000	0.000000	0.000000	0.000000	0.000000	0.038325	0.016571	-0.238189	0.000000	0.000000	1.000000	121.000000	1.000000
15168.762651	0.004256	0.492702	0.240303	73.691963	39.053780	38.713825	0.000000	0.000000	0.000000	0.000000	0.000000	0.000000	0.038325	0.016571	-0.238189	0.000000	0.000000	1.000000	121.000000	1.000000
15168.765985	0.004256	0.492702	0.240303	73.691963	39.053780	38.713825	0.000000	0.000000	0.000000	0.000000	0.000000	0.000000	0.038325	0.016571	-0.238189	0.000000	0.000000	1.000000	121.000000	1.000000
15168.769318	0.004383	0.492886	0.239420	73.691963	39.053780	38.713825	0.000000	0.000000	0.000000	0.000000	0.000000	0.000000	0.038068	0.055228	-0.264803	0.000000	0.000000	1.000000	121.000000	1.000000
15168.772651	0.004383	0.492886	0.239420	73.743210	39.213737	38.860634	0.000000	0.000000	0.000000	0.000000	0.000000	0.000000	0.038068	0.055228	-0.264803	0.000000	0.000000	1.000000	121.000000	1.000000
15168.775985	0.004641	0.493196	0.238415	73.743210	39.213737	38.860634	0.000000	0.000000	0.000000	0.000000	0.000000	0.000000	0.077355	0.093175	-0.301531	0.000000	0.000000	1.000000	121.000000	1.000000
15168.779318	0.004641	0.493196	0.238415	73.743210	39.213737	38.860634	0.000000	0.000000	0.000000	0.000000	0.000000	0.000000	0.077355	0.093175	-0.301531	0.000000	0.000000	1.000000	121.000000	1.000000
15168.782651	0.004641	0.493196	0.238415	73.791946	39.373249	39.001278	0.000000	0.000000	0.000000	0.000000	0.000000	0.000000	0.077355	0.093175	-0.301531	0.000000	0.000000	1.000000	121.000000	1.000000
15168.785985	0.004931	0.493654	0.237335	73.791946	39.373249	39.001278	0.000000	0.000000	0.000000	0.000000	0.000000	0.000000	0.086859	0.137360	-0.324070	0.000000	0.000000	1.000000	121.000000	1.000000
15168.789318	0.004931	0.493654	0.237335	73.791946	39.373249	39.001278	0.000000	0.000000	0.000000	0.000000	0.000000	0.000000	0.086859	0.137360	-0.324070	0.000000	0.000000	1.000000	121.000000	1.000000
15168.792651	0.004931	0.493654	0.237335	73.835709	39.522686	39.128555	0.000000	0.000000	0.000000	0.000000	0.000000	0.000000	0.086859	0.137360	-0.324070	0.000000	0.000000	1.000000	121.000000	1.000000
15168.795985	0.005251	0.494255	0.236114	73.835709	39.522686	39.128555	0.000000	0.000000	0.000000	0.000000	0.000000	0.000000	0.096139	0.180235	-0.366290	0.000000	0.000000	1.000000	121.000000	1.000000
15168.799318	0.005251	0.494255	0.236114	73.835709	39.522686	39.128555	0.000000	0.000000	0.000000	0.000000	0.000000	0.000000	0.096139	0.180235	-0.366290	0.000000	0.000000	1.000000	121.000000	1.000000
15168.802651	0.005251	0.494255	0.236114	73.879402	39.683666	39.256504	0.000000	0.000000	0.000000	0.000000	0.000000	0.000000	0.096139	0.180235	-0.366290	0.000000	0.000000	1.000000	121.000000	1.000000
15168.805985	0.005734	0.495037	0.234780	73.879402	39.683666	39.256504	0.000000	0.000000	0.000000	0.000000	0.000000	0.000000	0.144795	0.234613	-0.400098	0.000000	0.000000	1.000000	121.000000	1.000000
15168.809318	0.005734	0.495037	0.234780	73.879402	39.683666	39.256504	0.000000	0.000000	0.000000	0.000000	0.000000	0.000000	0.144795	0.234613	-0.400098	0.000000	0.000000	1.000000	121.000000	1.000000
15168.812651	0.005734	0.495037	0.234780	73.920601	39.849327	39.377975	0.000000	0.000000	0.000000	0.000000	0.000000	0.000000	0.144795	0.234613	-0.400098	0.000000	0.000000	1.000000	121.000000	1.000000
15168.815985	0.006311	0.495957	0.233270	73.920601	39.849327	39.377975	0.000000	0.000000	0.000000	0.000000	0.000000	0.000000	0.173250	0.276123	-0.453160	0.000000	0.000000	1.000000	121.000000	1.000000
15168.819318	0.006311	0.495957	0.233270	73.920601	39.849327	39.377975	0.000000	0.000000	0.000000	0.000000	0.000000	0.000000	0.173250	0.276123	-0.453160	0.000000	0.000000	1.000000	121.000000	1.000000
15168.822651	0.006311	0.495957	0.233270	73.961723	40.026478	39.500053	0.000000	0.000000	0.000000	0.000000	0.000000	0.000000	0.173250	0.276123	-0.453160	0.000000	0.000000	1.000000	121.000000	1.000000
15168.825985	0.007015	0.497072	0.231593	73.961723	40.026478	39.500053	0.000000	0.000000	0.000000	0.000000	0.000000	0.000000	0.211220	0.334312	-0.503051	0.000000	0.000000	1.000000	121.000000	1.000000
15168.829318	0.007015	0.497072	0.231593	73.961723	40.026478	39.500053	0.000000	0.000000	0.000000	0.000000	0.000000	0.000000	0.211220	0.334312	-0.503051	0.000000	0.000000	1.000000	121.000000	1.000000
15168.832651	0.007015	0.497072	0.231593	74.009857	40.205303	39.609463	0.000000	0.000000	0.000000	0.000000	0.000000	0.000000	0.211220	0.334312	-0.503051	0.000000	0.000000	1.000000	121.000000	1.000000
15168.835985	0.007844	0.498321	0.229734	74.009857	40.205303	39.609463	0.000000	0.000000	0.000000	0.000000	0.000000	0.000000	0.248695	0.374617	-0.557651	0.000000	0.000000	1.000000	121.000000	1.000000
15168.839318	0.007844	0.498321	0.229734	74.009857	40.205303	39.609463	0.000000	0.000000	0.000000	0.000000	0.000000	0.000000	0.248695	0.374617	-0.557651	0.000000	0.000000	1.000000	121.000000	1.000000
15168.842651	0.007844	0.498321	0.229734	74.084846	40.331532	39.618984	0.000000	0.000000	0.000000	0.000000	0.000000	0.000000	0.248695	0.374617	-0.557651	0.000000	0.000000	1.000000	121.000000	1.000000
15168.845985	0.008796	0.499719	0.227673	74.084846	40.331532	39.618984	0.000000	0.000000	0.000000	0.000000	0.000000	0.000000	0.285576	0.419533	-0.618399	0.000000	0.000000	1.000000	121.000000	1.000000
15168.849318	0.008796	0.499719	0.227673	74.084846	40.331532	39.618984	0.000000	0.000000	0.000000	0.000000	0.000000	0.000000	0.285576	0.419533	-0.618399	0.000000	0.000000	1.000000	121.000000	1.000000
15168.852651	0.008796	0.499719	0.227673	74.219414	40.316051	39.400417	0.000000	0.000000	0.000000	0.000000	0.000000	0.000000	0.285576	0.419533	-0.618399	0.000000	0.000000	1.000000	121.000000	1.000000
15168.855985	0.009869	0.501227	0.225408	74.219414	40.316051	39.400417	0.000000	0.000000	0.000000	0.000000	0.000000	0.000000	0.321846	0.452371	-0.679452	0.000000	0.000000	1.000000	121.000000	1.000000
15168.859318	0.009869	0.501227	0.225408	74.219414	40.316051	39.400417	0.000000	0.000000	0.000000	0.000000	0.000000	0.000000	0.321846	0.452371	-0.679452	0.000000	0.000000	1.000000	121.000000	1.000000
15168.862651	0.009869	0.501227	0.225408	74.416336	40.124485	38.921612	0.000000	0.000000	0.000000	0.000000	0.000000	0.000000	0.321846	0.452371	-0.679452	0.000000	0.000000	1.000000	121.000000	1.000000
15168.865985	0.011061	0.502842	0.222936	74.416336	40.124485	38.921612	0.000000	0.000000	0.000000	0.000000	0.000000	0.000000	0.357422	0.484386	-0.741554	0.000000	0.000000	1.000000	121.000000	1.000000
15168.869318	0.011061	0.502842	0.222936	74.416336	40.124485	38.921612	0.000000	0.000000	0.000000	0.000000	0.000000	0.000000	0.357422	0.484386	-0.741554	0.000000	0.000000	1.000000	121.000000	1.000000
15168.872651	0.011061	0.502842	0.222936	74.672401	39.778282	38.224873	0.000000	0.000000	0.000000	0.000000	0.000000	0.000000	0.357422	0.484386	-0.741554	0.000000	0.000000	1.000000	121.000000	1.000000
15168.875985	0.012272	0.504579	0.220271	74.672401	39.778282	38.224873	0.000000	0.000000	0.000000	0.000000	0.000000	0.000000	0.363370	0.521371	-0.799634	0.000000	0.000000	1.000000	121.000000	1.000000
15168.879318	0.012272	0.504579	0.220271	74.672401	39.778282	38.224873	0.000000	0.000000	0.000000	0.000000	0.000000	0.000000	0.363370	0.521371	-0.799634	0.000000	0.000000	1.000000	121.000000	1.000000
15168.882651	0.012272	0.504579	0.220271	74.946091	39.370670	37.522079	0.000000	0.000000	0.000000	0.000000	0.000000	0.000000	0.363370	0.521371	-0.799634	0.000000	0.000000	1.000000	121.000000	1.000000
15168.885985	0.013598	0.506364	0.217412	74.946091	39.370670	37.522079	0.000000	0.000000	0.000000	0.000000	0.000000	0.000000	0.397718	0.535239	-0.857690	0.000000	0.000000	1.000000	121.000000	1.000000
15168.889318	0.013598	0.506364	0.217412	74.946091	39.370670	37.522079	0.000000	0.000000	0.000000	0.000000	0.000000	0.000000	0.397718	0.535239	-0.857690	0.000000	0.000000	1.000000	121.000000	1.000000
15168.892651	0.013598	0.506364	0.217412	75.206909	39.019051	36.961830	0.000000	0.000000	0.000000	0.000000	0.000000	0.000000	0.397718	0.535239	-0.857690	0.000000	0.000000	1.000000	121.000000	1.000000
15168.895985	0.014972	0.508230	0.214388	75.206909	39.019051	36.961830	0.000000	0.000000	0.000000	0.000000	0.000000	0.000000	0.412289	0.560051	-0.907095	0.000000	0.000000	1.000000	121.000000	1.000000
15168.899318	0.014972	0.508230	0.214388	75.206909	39.019051	36.961830	0.000000	0.000000	0.000000	0.000000	0.000000	0.000000	0.412289	0.560051	-0.907095	0.000000	0.000000	1.000000	121.000000	1.000000
15168.902651	0.014972	0.508230	0.214388	75.440796	38.768959	37.035278	0.000000	0.000000	0.000000	0.000000	0.000000	0.000000	0.412289	0.560051	-0.907095	0.000000	0.000000	1.000000	121.000000	1.000000
15168.905985	0.016457	0.510143	0.211232	75.440796	38.768959	37.035278	0.000000	0.000000	0.000000	0.000000	0.000000	0.000000	0.445581	0.573822	-0.946855	0.000000	0.000000	1.000000	121.000000	1.000000
15168.909318	0.016457	0.510143	0.211232	75.440796	38.768959	37.035278	0.000000	0.000000	0.000000	0.000000	0.000000	0.000000	0.445581	0.573822	-0.946855	0.000000	0.000000	1.000000	121.000000	1.000000
15168.912651	0.016457	0.510143	0.211232	75.666420	38.568256	37.987152	0.000000	0.000000	0.000000	0.000000	0.000000	0.000000	0.445581	0.573822	-0.946855	0.000000	0.000000	1.000000	121.000000	1.000000
15168.915985	0.017955	0.512080	0.207927	75.666420	38.568256	37.987152	0.000000	0.000000	0.000000	0.000000	0.000000	0.000000	0.449507	0.581038	-0.991324	0.000000	0.000000	1.000000	121.000000	1.000000
15168.919318	0.017955	0.512080	0.207927	75.666420	38.568256	37.987152	0.000000	0.000000	0.000000	0.000000	0.000000	0.000000	0.449507	0.581038	-0.991324	0.000000	0.000000	1.000000	121.000000	1.000000
15168.922651	0.017955	0.512080	0.207927	75.918037	38.248764	38.872463	0.000000	0.000000	0.000000	0.000000	0.000000	0.000000	0.449507	0.581038	-0.991324	0.000000	0.000000	1.000000	121.000000	1.000000
15168.925985	0.019499	0.514044	0.204540	75.918037	38.248764	38.872463	0.000000	0.000000	0.000000	0.000000	0.000000	0.000000	0.462991	0.589307	-1.016228	0.000000	0.000000	1.000000	121.000000	1.000000
15168.929318	0.019499	0.514044	0.204540	75.918037	38.248764	38.872463	0.000000	0.000000	0.000000	0.000000	0.000000	0.000000	0.462991	0.589307	-1.016228	0.000000	0.000000	1.000000	121.000000	1.000000
15168.932651	0.019499	0.514044	0.204540	76.221703	37.678932	38.749947	0.000000	0.000000	0.000000	0.000000	0.000000	0.000000	0.462991	0.589307	-1.016228	0.000000	0.000000	1.000000	121.000000	1.000000
15168.935985	0.021117	0.516035	0.201067	76.221703	37.678932	38.749947	0.000000	0.000000	0.000000	0.000000	0.000000	0.000000	0.485374	0.597133	-1.041858	0.000000	0.000000	1.000000	121.000000	1.000000
15168.939318	0.021117	0.516035	0.201067	76.221703	37.678932	38.749947	0.000000	0.000000	0.000000	0.000000	0.000000	0.000000	0.485374	0.597133	-1.041858	0.000000	0.000000	1.000000	121.000000	1.000000
15168.942651	0.021117	0.516035	0.201067	76.556152	36.920918	37.742168	0.000000	0.000000	0.000000	0.000000	0.000000	0.000000	0.485374	0.597133	-1.041858	0.000000	0.000000	1.000000	121.000000	1.000000
15168.945985	0.022839	0.518069	0.197522	76.556152	36.920918	37.742168	0.000000	0.000000	0.000000	0.000000	0.000000	0.000000	0.516601	0.610292	-1.063626	0.000000	0.000000	1.000000	121.000000	1.000000
15168.949318	0.022839	0.518069	0.197522	76.556152	36.920918	37.742168	0.000000	0.000000	0.000000	0.000000	0.000000	0.000000	0.516601	0.610292	-1.063626	0.000000	0.000000	1.000000	121.000000	1.000000
15168.952651	0.022839	0.518069	0.197522	76.884544	36.097374	36.747337	0.000000	0.000000	0.000000	0.000000	0.000000	0.000000	0.516601	0.610292	-1.063626	0.000000	0.000000	1.000000	121.000000	1.000000
15168.955985	0.024602	0.520133	0.193958	76.884544	36.097374	36.747337	0.000000	0.000000	0.000000	0.000000	0.000000	0.000000	0.529108	0.619098	-1.069126	0.000000	0.000000	1.000000	121.000000	1.000000
15168.959318	0.024602	0.520133	0.193958	76.884544	36.097374	36.747337	0.000000	0.000000	0.000000	0.000000	0.000000	0.000000	0.529108	0.619098	-1.069126	0.000000	0.000000	1.000000	121.000000	1.000000
15168.962651	0.024602	0.520133	0.193958	77.182587	35.270729	36.166386	0.000000	0.000000	0.000000	0.000000	0.000000	0.000000	0.529108	0.619098	-1.069126	0.000000	0.000000	1.000000	121.000000	1.000000
15168.965985	0.026406	0.522205	0.190360	77.182587	35.270729	36.166386	0.000000	0.000000	0.000000	0.000000	0.000000	0.000000	0.541086	0.621816	-1.079445	0.000000	0.000000	1.000000	121.000000	1.000000
15168.969318	0.026406	0.522205	0.190360	77.182587	35.270729	36.166386	0.000000	0.000000	0.000000	0.000000	0.000000	0.000000	0.541086	0.621816	-1.079445	0.000000	0.000000	1.000000	121.000000	1.000000
15168.972651	0.026406	0.522205	0.190360	77.470360	34.379421	35.709156	0.000000	0.000000	0.000000	0.000000	0.000000	0.000000	0.541086	0.621816	-1.079445	0.000000	0.000000	1.000000	121.000000	1.000000
15168.975985	0.028221	0.524258	0.186802	77.470360	34.379421	35.709156	0.000000	0.000000	0.000000	0.000000	0.000000	0.000000	0.544477	0.615939	-1.067399	0.000000	0.000000	1.000000	121.000000	1.000000
15168.979318	0.028221	0.524258	0.186802	77.470360	34.379421	35.709156	0.000000	0.000000	0.000000	0.000000	0.000000	0.000000	0.544477	0.615939	-1.067399	0.000000	0.000000	1.000000	121.000000	1.000000
15168.982651	0.028221	0.524258	0.186802	77.750923	33.377922	35.091862	0.000000	0.000000	0.000000	0.000000	0.000000	0.000000	0.544477	0.615939	-1.067399	0.000000	0.000000	1.000000	121.000000	1.000000
15168.985985	0.030047	0.526293	0.183285	77.750923	33.377922	35.091862	0.000000	0.000000	0.000000	0.000000	0.000000	0.000000	0.547856	0.610232	-1.055040	0.000000	0.000000	1.000000	121.000000	1.000000
15168.989318	0.030047	0.526293	0.183285	77.750923	33.377922	35.091862	0.000000	0.000000	0.000000	0.000000	0.000000	0.000000	0.547856	0.610232	-1.055040	0.000000	0.000000	1.000000	121.000000	1.000000
15168.992651	0.030047	0.526293	0.183285	78.027946	32.318447	34.297668	0.000000	0.000000	0.000000	0.000000	0.000000	0.000000	0.547856	0.610232	-1.055040	0.000000	0.000000	1.000000	121.000000	1.000000
15168.995985	0.031822	0.528305	0.179778	78.027946	32.318447	34.297668	0.000000	0.000000	0.000000	0.000000	0.000000	0.000000	0.532557	0.603583	-1.052076	0.000000	0.000000	1.000000	121.000000	1.000000
15168.999318	0.031822	0.528305	0.179778	78.027946	32.318447	34.297668	0.000000	0.000000	0.000000	0.000000	0.000000	0.000000	0.532557	0.603583	-1.052076	0.000000	0.000000	1.000000	121.000000	1.000000
15169.002651	0.031822	0.528305	0.179778	78.286140	31.274990	33.348843	0.000000	0.000000	0.000000	0.000000	0.000000	0.000000	0.532557	0.603583	-1.052076	0.000000	0.000000	1.000000	121.000000	1.000000
15169.005985	0.033609	0.530245	0.176303	78.286140	31.274990	33.348843	0.000000	0.000000	0.000000	0.000000	0.000000	0.000000	0.535873	0.582015	-1.042636	0.000000	0.000000	1.000000	121.000000	1.000000
15169.009318	0.033609	0.530245	0.176303	78.286140	31.274990	33.348843	0.000000	0.000000	0.000000	0.000000	0.000000	0.000000	0.535873	0.582015	-1.042636	0.000000	0.000000	1.000000	121.000000	1.000000
15169.012651	0.033609	0.530245	0.176303	78.510841	30.373926	32.796272	0.000000	0.000000	0.000000	0.000000	0.000000	0.000000	0.535873	0.582015	-1.042636	0.000000	0.000000	1.000000	121.000000	1.000000
15169.015985	0.035344	0.532144	0.172824	78.510841	30.373926	32.796272	0.000000	0.000000	0.000000	0.000000	0.000000	0.000000	0.520550	0.569928	-1.043737	0.000000	0.000000	1.000000	121.000000	1.000000
15169.019318	0.035344	0.532144	0.172824	78.510841	30.373926	32.796272	0.000000	0.000000	0.000000	0.000000	0.000000	0.000000	0.520550	0.569928	-1.043737	0.000000	0.000000	1.000000	121.000000	1.000000
15169.022651	0.035344	0.532144	0.172824	78.692337	29.704172	32.846725	0.000000	0.000000	0.000000	0.000000	0.000000	0.000000	0.520550	0.569928	-1.043737	0.000000	0.000000	1.000000	121.000000	1.000000
15169.025985	0.037001	0.533974	0.169383	78.692337	29.704172	32.846725	0.000000	0.000000	0.000000	0.000000	0.000000	0.000000	0.497168	0.548981	-1.032051	0.000000	0.000000	1.000000	121.000000	1.000000
15169.029318	0.037001	0.533974	0.169383	78.692337	29.704172	32.846725	0.000000	0.000000	0.000000	0.000000	0.000000	0.000000	0.497168	0.548981	-1.032051	0.000000	0.000000	1.000000	121.000000	1.000000
15169.032651	0.037001	0.533974	0.169383	78.849541	29.278778	33.118462	0.000000	0.000000	0.000000	0.000000	0.000000	0.000000	0.497168	0.548981	-1.032051	0.000000	0.000000	1.000000	121.000000	1.000000
15169.035985	0.038608	0.535746	0.165926	78.849541	29.278778	33.118462	0.000000	0.000000	0.000000	0.000000	0.000000	0.000000	0.482040	0.531486	-1.037155	0.000000	0.000000	1.000000	121.000000	1.000000
15169.039318	0.038608	0.535746	0.165926	78.849541	29.278778	33.118462	0.000000	0.000000	0.000000	0.000000	0.000000	0.000000	0.482040	0.531486	-1.037155	0.000000	0.000000	1.000000	121.000000	1.000000
15169.042651	0.038608	0.535746	0.165926	78.984489	29.020357	32.930752	0.000000	0.000000	0.000000	0.000000	0.000000	0.000000	0.482040	0.531486	-1.037155	0.000000	0.000000	1.000000	121.000000	1.000000
15169.045985	0.040193	0.537440	0.162435	78.984489	29.020357	32.930752	0.000000	0.000000	0.000000	0.000000	0.000000	0.000000	0.475545	0.508335	-1.047334	0.000000	0.000000	1.000000	121.000000	1.000000
15169.049318	0.040193	0.537440	0.162435	78.984489	29.020357	32.930752	0.000000	0.000000	0.000000	0.000000	0.000000	0.000000	0.475545	0.508335	-1.047334	0.000000	0.000000	1.000000	121.000000	1.000000
15169.052651	0.040193	0.537440	0.162435	79.096977	29.011742	32.846832	0.000000	0.000000	0.000000	0.000000	0.000000	0.000000	0.475545	0.508335	-1.047334	0.000000	0.000000	1.000000	121.000000	1.000000
15169.055985	0.041697	0.539092	0.158910	79.096977	29.011742	32.846832	0.000000	0.000000	0.000000	0.000000	0.000000	0.000000	0.451340	0.495449	-1.057515	0.000000	0.000000	1.000000	121.000000	1.000000
15169.059318	0.041697	0.539092	0.158910	79.096977	29.011742	32.846832	0.000000	0.000000	0.000000	0.000000	0.000000	0.000000	0.451340	0.495449	-1.057515	0.000000	0.000000	1.000000	121.000000	1.000000
15169.062651	0.041697	0.539092	0.158910	79.188133	29.184511	33.431473	0.000000	0.000000	0.000000	0.000000	0.000000	0.000000	0.451340	0.495449	-1.057515	0.000000	0.000000	1.000000	121.000000	1.000000
15169.065985	0.043122	0.540734	0.155347	79.188133	29.184511	33.431473	0.000000	0.000000	0.000000	0.000000	0.000000	0.000000	0.427251	0.492601	-1.068869	0.000000	0.000000	1.000000	121.000000	1.000000
15169.069318	0.043122	0.540734	0.155347	79.188133	29.184511	33.431473	0.000000	0.000000	0.000000	0.000000	0.000000	0.000000	0.427251	0.492601	-1.068869	0.000000	0.000000	1.000000	121.000000	1.000000
15169.072651	0.043122	0.540734	0.155347	79.285088	29.331032	34.499439	0.000000	0.000000	0.000000	0.000000	0.000000	0.000000	0.427251	0.492601	-1.068869	0.000000	0.000000	1.000000	121.000000	1.000000
15169.075985	0.044442	0.542323	0.151810	79.285088	29.331032	34.499439	0.000000	0.000000	0.000000	0.000000	0.000000	0.000000	0.396048	0.476865	-1.061000	0.000000	0.000000	1.000000	121.000000	1.000000
15169.079318	0.044442	0.542323	0.151810	79.285088	29.331032	34.499439	0.000000	0.000000	0.000000	0.000000	0.000000	0.000000	0.396048	0.476865	-1.061000	0.000000	0.000000	1.000000	121.000000	1.000000
15169.082651	0.044442	0.542323	0.151810	79.392250	29.313681	35.329094	0.000000	0.000000	0.000000	0.000000	0.000000	0.000000	0.396048	0.476865	-1.061000	0.000000	0.000000	1.000000	121.000000	1.000000
15169.085985	0.045714	0.543889	0.148256	79.392250	29.313681	35.329094	0.000000	0.000000	0.000000	0.000000	0.000000	0.000000	0.381679	0.469743	-1.066368	0.000000	0.000000	1.000000	121.000000	1.000000
15169.089318	0.045714	0.543889	0.148256	79.392250	29.313681	35.329094	0.000000	0.000000	0.000000	0.000000	0.000000	0.000000	0.381679	0.469743	-1.066368	0.000000	0.000000	1.000000	121.000000	1.000000
15169.092651	0.045714	0.543889	0.148256	79.505470	29.157467	35.783485	0.000000	0.000000	0.000000	0.000000	0.000000	0.000000	0.381679	0.469743	-1.066368	0.000000	0.000000	1.000000	121.000000	1.000000
15169.095985	0.046949	0.545466	0.144810	79.505470	29.157467	35.783485	0.000000	0.000000	0.000000	0.000000	0.000000	0.000000	0.370375	0.473162	-1.033780	0.000000	0.000000	1.000000	121.000000	1.000000
15169.099318	0.046949	0.545466	0.144810	79.505470	29.157467	35.783485	0.000000	0.000000	0.000000	0.000000	0.000000	0.000000	0.370375	0.473162	-1.033780	0.000000	0.000000	1.000000	121.000000	1.000000
15169.102651	0.046949	0.545466	0.144810	79.607590	28.961573	36.041683	0.000000	0.000000	0.000000	0.000000	0.000000	0.000000	0.370375	0.473162	-1.033780	0.000000	0.000000	1.000000	121.000000	1.000000
15169.105985	0.048201	0.547051	0.141433	79.607590	28.961573	36.041683	0.000000	0.000000	0.000000	0.000000	0.000000	0.000000	0.375654	0.475307	-1.013130	0.000000	0.000000	1.000000	121.000000	1.000000
15169.109318	0.048201	0.547051	0.141433	79.607590	28.961573	36.041683	0.000000	0.000000	0.000000	0.000000	0.000000	0.000000	0.375654	0.475307	-1.013130	0.000000	0.000000	1.000000	121.000000	1.000000
15169.112651	0.048201	0.547051	0.141433	79.699875	28.747673	36.288322	0.000000	0.000000	0.000000	0.000000	0.000000	0.000000	0.375654	0.475307	-1.013130	0.000000	0.000000	1.000000	121.000000	1.000000
15169.115985	0.049474	0.548648	0.138162	79.699875	28.747673	36.288322	0.000000	0.000000	0.000000	0.000000	0.000000	0.000000	0.381901	0.479317	-0.981154	0.000000	0.000000	1.000000	121.000000	1.000000
15169.119318	0.049474	0.548648	0.138162	79.699875	28.747673	36.288322	0.000000	0.000000	0.000000	0.000000	0.000000	0.000000	0.381901	0.479317	-0.981154	0.000000	0.000000	1.000000	121.000000	1.000000
15169.122651	0.049474	0.548648	0.138162	79.782959	28.466179	36.375278	0.000000	0.000000	0.000000	0.000000	0.000000	0.000000	0.381901	0.479317	-0.981154	0.000000	0.000000	1.000000	121.000000	1.000000
15169.125985	0.050707	0.550268	0.134946	79.782959	28.466179	36.375278	0.000000	0.000000	0.000000	0.000000	0.000000	0.000000	0.369937	0.485969	-0.964821	0.000000	0.000000	1.000000	121.000000	1.000000
15169.129318	0.050707	0.550268	0.134946	79.782959	28.466179	36.375278	0.000000	0.000000	0.000000	0.000000	0.000000	0.000000	0.369937	0.485969	-0.964821	0.000000	0.000000	1.000000	121.000000	1.000000
15169.132651	0.050707	0.550268	0.134946	79.859489	28.123360	36.332886	0.000000	0.000000	0.000000	0.000000	0.000000	0.000000	0.369937	0.485969	-0.964821	0.000000	0.000000	1.000000	121.000000	1.000000
15169.135985	0.051906	0.551903	0.131844	79.859489	28.123360	36.332886	0.000000	0.000000	0.000000	0.000000	0.000000	0.000000	0.359788	0.490527	-0.930775	0.000000	0.000000	1.000000	121.000000	1.000000
15169.139318	0.051906	0.551903	0.131844	79.859489	28.123360	36.332886	0.000000	0.000000	0.000000	0.000000	0.000000	0.000000	0.359788	0.490527	-0.930775	0.000000	0.000000	1.000000	121.000000	1.000000
15169.142651	0.051906	0.551903	0.131844	79.931137	27.692759	36.132523	0.000000	0.000000	0.000000	0.000000	0.000000	0.000000	0.359788	0.490527	-0.930775	0.000000	0.000000	1.000000	121.000000	1.000000
15169.145985	0.053036	0.553556	0.128763	79.931137	27.692759	36.132523	0.000000	0.000000	0.000000	0.000000	0.000000	0.000000	0.339110	0.495671	-0.924297	0.000000	0.000000	1.000000	121.000000	1.000000
15169.149318	0.053036	0.553556	0.128763	79.931137	27.692759	36.132523	0.000000	0.000000	0.000000	0.000000	0.000000	0.000000	0.339110	0.495671	-0.924297	0.000000	0.000000	1.000000	121.000000	1.000000
15169.152651	0.053036	0.553556	0.128763	79.999092	27.198286	35.830700	0.000000	0.000000	0.000000	0.000000	0.000000	0.000000	0.339110	0.495671	-0.924297	0.000000	0.000000	1.000000	121.000000	1.000000
15169.155985	0.054105	0.555186	0.125768	79.999092	27.198286	35.830700	0.000000	0.000000	0.000000	0.000000	0.000000	0.000000	0.320521	0.489220	-0.898452	0.000000	0.000000	1.000000	121.000000	1.000000
15169.159318	0.054105	0.555186	0.125768	79.999092	27.198286	35.830700	0.000000	0.000000	0.000000	0.000000	0.000000	0.000000	0.320521	0.489220	-0.898452	0.000000	0.000000	1.000000	121.000000	1.000000
15169.162651	0.054105	0.555186	0.125768	80.060730	26.709236	35.757214	0.000000	0.000000	0.000000	0.000000	0.000000	0.000000	0.320521	0.489220	-0.898452	0.000000	0.000000	1.000000	121.000000	1.000000
15169.165985	0.055190	0.556803	0.122794	80.060730	26.709236	35.757214	0.000000	0.000000	0.000000	0.000000	0.000000	0.000000	0.325488	0.485031	-0.892223	0.000000	0.000000	1.000000	121.000000	1.000000
15169.169318	0.055190	0.556803	0.122794	80.060730	26.709236	35.757214	0.000000	0.000000	0.000000	0.000000	0.000000	0.000000	0.325488	0.485031	-0.892223	0.000000	0.000000	1.000000	121.000000	1.000000
15169.172651	0.055190	0.556803	0.122794	80.111923	26.239342	35.631062	0.000000	0.000000	0.000000	0.000000	0.000000	0.000000	0.325488	0.485031	-0.892223	0.000000	0.000000	1.000000	121.000000	1.000000
15169.175985	0.056240	0.558413	0.119884	80.111923	26.239342	35.631062	0.000000	0.000000	0.000000	0.000000	0.000000	0.000000	0.315053	0.482939	-0.873054	0.000000	0.000000	1.000000	121.000000	1.000000
15169.179318	0.056240	0.558413	0.119884	80.111923	26.239342	35.631062	0.000000	0.000000	0.000000	0.000000	0.000000	0.000000	0.315053	0.482939	-0.873054	0.000000	0.000000	1.000000	121.000000	1.000000
15169.182651	0.056240	0.558413	0.119884	80.151558	25.861927	35.369411	0.000000	0.000000	0.000000	0.000000	0.000000	0.000000	0.315053	0.482939	-0.873054	0.000000	0.000000	1.000000	121.000000	1.000000
15169.185985	0.057362	0.560010	0.116990	80.151558	25.861927	35.369411	0.000000	0.000000	0.000000	0.000000	0.000000	0.000000	0.336478	0.479057	-0.868169	0.000000	0.000000	1.000000	121.000000	1.000000
15169.189318	0.057362	0.560010	0.116990	80.151558	25.861927	35.369411	0.000000	0.000000	0.000000	0.000000	0.000000	0.000000	0.336478	0.479057	-0.868169	0.000000	0.000000	1.000000	121.000000	1.000000
15169.192651	0.057362	0.560010	0.116990	80.187210	25.520811	35.168175	0.000000	0.000000	0.000000	0.000000	0.000000	0.000000	0.336478	0.479057	-0.868169	0.000000	0.000000	1.000000	121.000000	1.000000
15169.195985	0.058473	0.561563	0.114126	80.187210	25.520811	35.168175	0.000000	0.000000	0.000000	0.000000	0.000000	0.000000	0.333363	0.465890	-0.859097	0.000000	0.000000	1.000000	121.000000	1.000000
15169.199318	0.058473	0.561563	0.114126	80.187210	25.520811	35.168175	0.000000	0.000000	0.000000	0.000000	0.000000	0.000000	0.333363	0.465890	-0.859097	0.000000	0.000000	1.000000	121.000000	1.000000
15169.202651	0.058473	0.561563	0.114126	80.231384	25.046846	34.972797	0.000000	0.000000	0.000000	0.000000	0.000000	0.000000	0.333363	0.465890	-0.859097	0.000000	0.000000	1.000000	121.000000	1.000000
15169.205985	0.059601	0.563073	0.111290	80.231384	25.046846	34.972797	0.000000	0.000000	0.000000	0.000000	0.000000	0.000000	0.338436	0.452975	-0.850679	0.000000	0.000000	1.000000	121.000000	1.000000
15169.209318	0.059601	0.563073	0.111290	80.231384	25.046846	34.972797	0.000000	0.000000	0.000000	0.000000	0.000000	0.000000	0.338436	0.452975	-0.850679	0.000000	0.000000	1.000000	121.000000	1.000000
15169.212651	0.059601	0.563073	0.111290	80.291931	24.332893	34.513023	0.000000	0.000000	0.000000	0.000000	0.000000	0.000000	0.338436	0.452975	-0.850679	0.000000	0.000000	1.000000	121.000000	1.000000
15169.215985	0.060636	0.564552	0.108473	80.291931	24.332893	34.513023	0.000000	0.000000	0.000000	0.000000	0.000000	0.000000	0.310552	0.443869	-0.845197	0.000000	0.000000	1.000000	121.000000	1.000000
15169.219318	0.060636	0.564552	0.108473	80.291931	24.332893	34.513023	0.000000	0.000000	0.000000	0.000000	0.000000	0.000000	0.310552	0.443869	-0.845197	0.000000	0.000000	1.000000	121.000000	1.000000
15169.222651	0.060636	0.564552	0.108473	80.369118	23.305756	33.401340	0.000000	0.000000	0.000000	0.000000	0.000000	0.000000	0.310552	0.443869	-0.845197	0.000000	0.000000	1.000000	121.000000	1.000000
15169.225985	0.061630	0.565964	0.105637	80.369118	23.305756	33.401340	0.000000	0.000000	0.000000	0.000000	0.000000	0.000000	0.298049	0.423413	-0.850804	0.000000	0.000000	1.000000	121.000000	1.000000
15169.229318	0.061630	0.565964	0.105637	80.369118	23.305756	33.401340	0.000000	0.000000	0.000000	0.000000	0.000000	0.000000	0.298049	0.423413	-0.850804	0.000000	0.000000	1.000000	121.000000	1.000000
15169.232651	0.061630	0.565964	0.105637	80.457825	22.136139	32.147018	0.000000	0.000000	0.000000	0.000000	0.000000	0.000000	0.298049	0.423413	-0.850804	0.000000	0.000000	1.000000	121.000000	1.000000
15169.235985	0.062530	0.567326	0.102805	80.457825	22.136139	32.147018	0.000000	0.000000	0.000000	0.000000	0.000000	0.000000	0.270223	0.408819	-0.849672	0.000000	0.000000	1.000000	121.000000	1.000000
15169.239318	0.062530	0.567326	0.102805	80.457825	22.136139	32.147018	0.000000	0.000000	0.000000	0.000000	0.000000	0.000000	0.270223	0.408819	-0.849672	0.000000	0.000000	1.000000	121.000000	1.000000
15169.242651	0.062530	0.567326	0.102805	80.534798	21.111189	31.400057	0.000000	0.000000	0.000000	0.000000	0.000000	0.000000	0.270223	0.408819	-0.849672	0.000000	0.000000	1.000000	121.000000	1.000000
15169.245985	0.063312	0.568591	0.099970	80.534798	21.111189	31.400057	0.000000	0.000000	0.000000	0.000000	0.000000	0.000000	0.234490	0.379391	-0.850389	0.000000	0.000000	1.000000	121.000000	1.000000
15169.249318	0.063312	0.568591	0.099970	80.534798	21.111189	31.400057	0.000000	0.000000	0.000000	0.000000	0.000000	0.000000	0.234490	0.379391	-0.850389	0.000000	0.000000	1.000000	121.000000	1.000000
15169.252651	0.063312	0.568591	0.099970	80.600807	20.340527	30.775679	0.000000	0.000000	0.000000	0.000000	0.000000	0.000000	0.234490	0.379391	-0.850389	0.000000	0.000000	1.000000	121.000000	1.000000
15169.255985	0.064059	0.569797	0.097157	80.600807	20.340527	30.775679	0.000000	0.000000	0.000000	0.000000	0.000000	0.000000	0.224028	0.361708	-0.843957	0.000000	0.000000	1.000000	121.000000	1.000000
15169.259318	0.064059	0.569797	0.097157	80.600807	20.340527	30.775679	0.000000	0.000000	0.000000	0.000000	0.000000	0.000000	0.224028	0.361708	-0.843957	0.000000	0.000000	1.000000	121.000000	1.000000
15169.262651	0.064059	0.569797	0.097157	80.648354	19.989481	30.227402	0.000000	0.000000	0.000000	0.000000	0.000000	0.000000	0.224028	0.361708	-0.843957	0.000000	0.000000	1.000000	121.000000	1.000000
15169.265985	0.064848	0.570925	0.094341	80.648354	19.989481	30.227402	0.000000	0.000000	0.000000	0.000000	0.000000	0.000000	0.236736	0.338547	-0.844895	0.000000	0.000000	1.000000	121.000000	1.000000
15169.269318	0.064848	0.570925	0.094341	80.648354	19.989481	30.227402	0.000000	0.000000	0.000000	0.000000	0.000000	0.000000	0.236736	0.338547	-0.844895	0.000000	0.000000	1.000000	121.000000	1.000000
15169.272651	0.064848	0.570925	0.094341	80.683525	20.097382	30.243723	0.000000	0.000000	0.000000	0.000000	0.000000	0.000000	0.236736	0.338547	-0.844895	0.000000	0.000000	1.000000	121.000000	1.000000
15169.275985	0.065628	0.572026	0.091538	80.683525	20.097382	30.243723	0.000000	0.000000	0.000000	0.000000	0.000000	0.000000	0.233947	0.330376	-0.840954	0.000000	0.000000	1.000000	121.000000	1.000000
15169.279318	0.065628	0.572026	0.091538	80.683525	20.097382	30.243723	0.000000	0.000000	0.000000	0.000000	0.000000	0.000000	0.233947	0.330376	-0.840954	0.000000	0.000000	1.000000	121.000000	1.000000
15169.282651	0.065628	0.572026	0.091538	80.720062	20.267172	30.408955	0.000000	0.000000	0.000000	0.000000	0.000000	0.000000	0.233947	0.330376	-0.840954	0.000000	0.000000	1.000000	121.000000	1.000000
15169.285985	0.066421	0.573033	0.088719	80.720062	20.267172	30.408955	0.000000	0.000000	0.000000	0.000000	0.000000	0.000000	0.238035	0.301885	-0.845571	0.000000	0.000000	1.000000	121.000000	1.000000
15169.289318	0.066421	0.573033	0.088719	80.720062	20.267172	30.408955	0.000000	0.000000	0.000000	0.000000	0.000000	0.000000	0.238035	0.301885	-0.845571	0.000000	0.000000	1.000000	121.000000	1.000000
15169.292651	0.066421	0.573033	0.088719	80.761284	20.402773	30.687819	0.000000	0.000000	0.000000	0.000000	0.000000	0.000000	0.238035	0.301885	-0.845571	0.000000	0.000000	1.000000	121.000000	1.000000
15169.295985	0.067177	0.573994	0.085901	80.761284	20.402773	30.687819	0.000000	0.000000	0.000000	0.000000	0.000000	0.000000	0.226881	0.288348	-0.845277	0.000000	0.000000	1.000000	121.000000	1.000000
15169.299318	0.067177	0.573994	0.085901	80.761284	20.402773	30.687819	0.000000	0.000000	0.000000	0.000000	0.000000	0.000000	0.226881	0.288348	-0.845277	0.000000	0.000000	1.000000	121.000000	1.000000
15169.302651	0.067177	0.573994	0.085901	80.812065	20.391504	31.317698	0.000000	0.000000	0.000000	0.000000	0.000000	0.000000	0.226881	0.288348	-0.845277	0.000000	0.000000	1.000000	121.000000	1.000000
15169.305985	0.067874	0.574900	0.083111	80.812065	20.391504	31.317698	0.000000	0.000000	0.000000	0.000000	0.000000	0.000000	0.209010	0.271703	-0.837184	0.000000	0.000000	1.000000	121.000000	1.000000
15169.309318	0.067874	0.574900	0.083111	80.812065	20.391504	31.317698	0.000000	0.000000	0.000000	0.000000	0.000000	0.000000	0.209010	0.271703	-0.837184	0.000000	0.000000	1.000000	121.000000	1.000000
15169.312651	0.067874	0.574900	0.083111	80.879005	19.987453	31.964018	0.000000	0.000000	0.000000	0.000000	0.000000	0.000000	0.209010	0.271703	-0.837184	0.000000	0.000000	1.000000	121.000000	1.000000
15169.315985	0.068409	0.575780	0.080354	80.879005	19.987453	31.964018	0.000000	0.000000	0.000000	0.000000	0.000000	0.000000	0.160557	0.264198	-0.826925	0.000000	0.000000	1.000000	121.000000	1.000000
15169.319318	0.068409	0.575780	0.080354	80.879005	19.987453	31.964018	0.000000	0.000000	0.000000	0.000000	0.000000	0.000000	0.160557	0.264198	-0.826925	0.000000	0.000000	1.000000	121.000000	1.000000
15169.322651	0.068409	0.575780	0.080354	80.965782	19.123201	31.425554	0.000000	0.000000	0.000000	0.000000	0.000000	0.000000	0.160557	0.264198	-0.826925	0.000000	0.000000	1.000000	121.000000	1.000000
15169.325985	0.068888	0.576607	0.077626	80.965782	19.123201	31.425554	0.000000	0.000000	0.000000	0.000000	0.000000	0.000000	0.143569	0.247943	-0.818422	0.000000	0.000000	1.000000	121.000000	1.000000
15169.329318	0.068888	0.576607	0.077626	80.965782	19.123201	31.425554	0.000000	0.000000	0.000000	0.000000	0.000000	0.000000	0.143569	0.247943	-0.818422	0.000000	0.000000	1.000000	121.000000	1.000000
15169.332651	0.068888	0.576607	0.077626	81.049789	18.144127	30.186584	0.000000	0.000000	0.000000	0.000000	0.000000	0.000000	0.143569	0.247943	-0.818422	0.000000	0.000000	1.000000	121.000000	1.000000
15169.335985	0.069386	0.577409	0.074911	81.049789	18.144127	30.186584	0.000000	0.000000	0.000000	0.000000	0.000000	0.000000	0.149328	0.240765	-0.814674	0.000000	0.000000	1.000000	121.000000	1.000000
15169.339318	0.069386	0.577409	0.074911	81.049789	18.144127	30.186584	0.000000	0.000000	0.000000	0.000000	0.000000	0.000000	0.149328	0.240765	-0.814674	0.000000	0.000000	1.000000	121.000000	1.000000
15169.342651	0.069386	0.577409	0.074911	81.116417	17.472368	29.389311	0.000000	0.000000	0.000000	0.000000	0.000000	0.000000	0.149328	0.240765	-0.814674	0.000000	0.000000	1.000000	121.000000	1.000000
15169.345985	0.069833	0.578245	0.072266	81.116417	17.472368	29.389311	0.000000	0.000000	0.000000	0.000000	0.000000	0.000000	0.134302	0.250737	-0.793428	0.000000	0.000000	1.000000	121.000000	1.000000
15169.349318	0.069833	0.578245	0.072266	81.116417	17.472368	29.389311	0.000000	0.000000	0.000000	0.000000	0.000000	0.000000	0.134302	0.250737	-0.793428	0.000000	0.000000	1.000000	121.000000	1.000000
15169.352651	0.069833	0.578245	0.072266	81.160690	17.372227	29.535580	0.000000	0.000000	0.000000	0.000000	0.000000	0.000000	0.134302	0.250737	-0.793428	0.000000	0.000000	1.000000	121.000000	1.000000
15169.355985	0.070329	0.579048	0.069654	81.160690	17.372227	29.535580	0.000000	0.000000	0.000000	0.000000	0.000000	0.000000	0.148587	0.240733	-0.783707	0.000000	0.000000	1.000000	121.000000	1.000000
15169.359318	0.070329	0.579048	0.069654	81.160690	17.372227	29.535580	0.000000	0.000000	0.000000	0.000000	0.000000	0.000000	0.148587	0.240733	-0.783707	0.000000	0.000000	1.000000	121.000000	1.000000
15169.362651	0.070329	0.579048	0.069654	81.188110	17.513399	29.897230	0.000000	0.000000	0.000000	0.000000	0.000000	0.000000	0.148587	0.240733	-0.783707	0.000000	0.000000	1.000000	121.000000	1.000000
15169.365985	0.070949	0.579884	0.067089	81.188110	17.513399	29.897230	0.000000	0.000000	0.000000	0.000000	0.000000	0.000000	0.186154	0.250978	-0.769282	0.000000	0.000000	1.000000	121.000000	1.000000
15169.369318	0.070949	0.579884	0.067089	81.188110	17.513399	29.897230	0.000000	0.000000	0.000000	0.000000	0.000000	0.000000	0.186154	0.250978	-0.769282	0.000000	0.000000	1.000000	121.000000	1.000000
15169.372651	0.070949	0.579884	0.067089	81.213699	17.623384	29.899092	0.000000	0.000000	0.000000	0.000000	0.000000	0.000000	0.186154	0.250978	-0.769282	0.000000	0.000000	1.000000	121.000000	1.000000
15169.375985	0.071646	0.580698	0.064593	81.213699	17.623384	29.899092	0.000000	0.000000	0.000000	0.000000	0.000000	0.000000	0.208987	0.244056	-0.748849	0.000000	0.000000	1.000000	121.000000	1.000000
15169.379318	0.071646	0.580698	0.064593	81.213699	17.623384	29.899092	0.000000	0.000000	0.000000	0.000000	0.000000	0.000000	0.208987	0.244056	-0.748849	0.000000	0.000000	1.000000	121.000000	1.000000
15169.382651	0.071646	0.580698	0.064593	81.239624	17.514696	29.643438	0.000000	0.000000	0.000000	0.000000	0.000000	0.000000	0.208987	0.244056	-0.748849	0.000000	0.000000	1.000000	121.000000	1.000000
15169.385985	0.072395	0.581537	0.062178	81.239624	17.514696	29.643438	0.000000	0.000000	0.000000	0.000000	0.000000	0.000000	0.224650	0.251727	-0.724509	0.000000	0.000000	1.000000	121.000000	1.000000
15169.389318	0.072395	0.581537	0.062178	81.239624	17.514696	29.643438	0.000000	0.000000	0.000000	0.000000	0.000000	0.000000	0.224650	0.251727	-0.724509	0.000000	0.000000	1.000000	121.000000	1.000000
15169.392651	0.072395	0.581537	0.062178	81.273705	16.885483	28.792635	0.000000	0.000000	0.000000	0.000000	0.000000	0.000000	0.224650	0.251727	-0.724509	0.000000	0.000000	1.000000	121.000000	1.000000
15169.395985	0.073075	0.582345	0.059875	81.273705	16.885483	28.792635	0.000000	0.000000	0.000000	0.000000	0.000000	0.000000	0.204050	0.242497	-0.690854	0.000000	0.000000	1.000000	121.000000	1.000000
15169.399318	0.073075	0.582345	0.059875	81.273705	16.885483	28.792635	0.000000	0.000000	0.000000	0.000000	0.000000	0.000000	0.204050	0.242497	-0.690854	0.000000	0.000000	1.000000	121.000000	1.000000
15169.402651	0.073075	0.582345	0.059875	81.316597	15.669656	27.283323	0.000000	0.000000	0.000000	0.000000	0.000000	0.000000	0.204050	0.242497	-0.690854	0.000000	0.000000	1.000000	121.000000	1.000000
15169.405985	0.073630	0.583124	0.057631	81.316597	15.669656	27.283323	0.000000	0.000000	0.000000	0.000000	0.000000	0.000000	0.166627	0.233650	-0.673399	0.000000	0.000000	1.000000	121.000000	1.000000
15169.409318	0.073630	0.583124	0.057631	81.316597	15.669656	27.283323	0.000000	0.000000	0.000000	0.000000	0.000000	0.000000	0.166627	0.233650	-0.673399	0.000000	0.000000	1.000000	121.000000	1.000000
15169.412651	0.073630	0.583124	0.057631	81.358505	14.197249	25.509277	0.000000	0.000000	0.000000	0.000000	0.000000	0.000000	0.166627	0.233650	-0.673399	0.000000	0.000000	1.000000	121.000000	1.000000
15169.415985	0.074098	0.583893	0.055519	81.358505	14.197249	25.509277	0.000000	0.000000	0.000000	0.000000	0.000000	0.000000	0.140441	0.230744	-0.633379	0.000000	0.000000	1.000000	121.000000	1.000000
15169.419318	0.074098	0.583893	0.055519	81.358505	14.197249	25.509277	0.000000	0.000000	0.000000	0.000000	0.000000	0.000000	0.140441	0.230744	-0.633379	0.000000	0.000000	1.000000	121.000000	1.000000
15169.422651	0.074098	0.583893	0.055519	81.385933	12.969687	24.481907	0.000000	0.000000	0.000000	0.000000	0.000000	0.000000	0.140441	0.230744	-0.633379	0.000000	0.000000	1.000000	121.000000	1.000000
15169.425985	0.074473	0.584625	0.053487	81.385933	12.969687	24.481907	0.000000	0.000000	0.000000	0.000000	0.000000	0.000000	0.112393	0.219655	-0.609660	0.000000	0.000000	1.000000	121.000000	1.000000
15169.429318	0.074473	0.584625	0.053487	81.385933	12.969687	24.481907	0.000000	0.000000	0.000000	0.000000	0.000000	0.000000	0.112393	0.219655	-0.609660	0.000000	0.000000	1.000000	121.000000	1.000000
15169.432651	0.074473	0.584625	0.053487	81.401093	12.370784	25.470869	0.000000	0.000000	0.000000	0.000000	0.000000	0.000000	0.112393	0.219655	-0.609660	0.000000	0.000000	1.000000	121.000000	1.000000
15169.435985	0.074850	0.585302	0.051504	81.401093	12.370784	25.470869	0.000000	0.000000	0.000000	0.000000	0.000000	0.000000	0.113049	0.203119	-0.594845	0.000000	0.000000	1.000000	121.000000	1.000000
15169.439318	0.074850	0.585302	0.051504	81.401093	12.370784	25.470869	0.000000	0.000000	0.000000	0.000000	0.000000	0.000000	0.113049	0.203119	-0.594845	0.000000	0.000000	1.000000	121.000000	1.000000
15169.442651	0.074850	0.585302	0.051504	81.417160	12.151996	26.903154	0.000000	0.000000	0.000000	0.000000	0.000000	0.000000	0.113049	0.203119	-0.594845	0.000000	0.000000	1.000000	121.000000	1.000000
15169.445985	0.075280	0.585944	0.049580	81.417160	12.151996	26.903154	0.000000	0.000000	0.000000	0.000000	0.000000	0.000000	0.128932	0.192577	-0.577241	0.000000	0.000000	1.000000	121.000000	1.000000
15169.449318	0.075280	0.585944	0.049580	81.417160	12.151996	26.903154	0.000000	0.000000	0.000000	0.000000	0.000000	0.000000	0.128932	0.192577	-0.577241	0.000000	0.000000	1.000000	121.000000	1.000000
15169.452651	0.075280	0.585944	0.049580	81.429573	11.972893	27.582769	0.000000	0.000000	0.000000	0.000000	0.000000	0.000000	0.128932	0.192577	-0.577241	0.000000	0.000000	1.000000	121.000000	1.000000
15169.455985	0.075926	0.586561	0.047667	81.429573	11.972893	27.582769	0.000000	0.000000	0.000000	0.000000	0.000000	0.000000	0.194042	0.184949	-0.574053	0.000000	0.000000	1.000000	121.000000	1.000000
15169.459318	0.075926	0.586561	0.047667	81.429573	11.972893	27.582769	0.000000	0.000000	0.000000	0.000000	0.000000	0.000000	0.194042	0.184949	-0.574053	0.000000	0.000000	1.000000	121.000000	1.000000
15169.462651	0.075926	0.586561	0.047667	81.442276	11.744909	27.420750	0.000000	0.000000	0.000000	0.000000	0.000000	0.000000	0.194042	0.184949	-0.574053	0.000000	0.000000	1.000000	121.000000	1.000000
15169.465985	0.076567	0.587142	0.045757	81.442276	11.744909	27.420750	0.000000	0.000000	0.000000	0.000000	0.000000	0.000000	0.192239	0.174483	-0.572968	0.000000	0.000000	1.000000	121.000000	1.000000
15169.469318	0.076567	0.587142	0.045757	81.442276	11.744909	27.420750	0.000000	0.000000	0.000000	0.000000	0.000000	0.000000	0.192239	0.174483	-0.572968	0.000000	0.000000	1.000000	121.000000	1.000000
15169.472651	0.076567	0.587142	0.045757	81.460083	11.221627	26.692520	0.000000	0.000000	0.000000	0.000000	0.000000	0.000000	0.192239	0.174483	-0.572968	0.000000	0.000000	1.000000	121.000000	1.000000
15169.475985	0.077207	0.587727	0.043883	81.460083	11.221627	26.692520	0.000000	0.000000	0.000000	0.000000	0.000000	0.000000	0.191939	0.175429	-0.562194	0.000000	0.000000	1.000000	121.000000	1.000000
15169.479318	0.077207	0.587727	0.043883	81.460083	11.221627	26.692520	0.000000	0.000000	0.000000	0.000000	0.000000	0.000000	0.191939	0.175429	-0.562194	0.000000	0.000000	1.000000	121.000000	1.000000
15169.482651	0.077207	0.587727	0.043883	81.481422	10.390581	25.594790	0.000000	0.000000	0.000000	0.000000	0.000000	0.000000	0.191939	0.175429	-0.562194	0.000000	0.000000	1.000000	121.000000	1.000000
15169.485985	0.077954	0.588240	0.041962	81.481422	10.390581	25.594790	0.000000	0.000000	0.000000	0.000000	0.000000	0.000000	0.224236	0.153730	-0.576221	0.000000	0.000000	1.000000	121.000000	1.000000
15169.489318	0.077954	0.588240	0.041962	81.481422	10.390581	25.594790	0.000000	0.000000	0.000000	0.000000	0.000000	0.000000	0.224236	0.153730	-0.576221	0.000000	0.000000	1.000000	121.000000	1.000000
15169.492651	0.077954	0.588240	0.041962	81.503609	9.263440	24.163902	0.000000	0.000000	0.000000	0.000000	0.000000	0.000000	0.224236	0.153730	-0.576221	0.000000	0.000000	1.000000	121.000000	1.000000
15169.495985	0.078705	0.588720	0.040107	81.503609	9.263440	24.163902	0.000000	0.000000	0.000000	0.000000	0.000000	0.000000	0.225166	0.144072	-0.556387	0.000000	0.000000	1.000000	121.000000	1.000000
15169.499318	0.078705	0.588720	0.040107	81.503609	9.263440	24.163902	0.000000	0.000000	0.000000	0.000000	0.000000	0.000000	0.225166	0.144072	-0.556387	0.000000	0.000000	1.000000	121.000000	1.000000
15169.502651	0.078705	0.588720	0.040107	81.520386	7.893669	22.497017	0.000000	0.000000	0.000000	0.000000	0.000000	0.000000	0.225166	0.144072	-0.556387	0.000000	0.000000	1.000000	121.000000	1.000000
15169.505985	0.079354	0.589194	0.038265	81.520386	7.893669	22.497017	0.000000	0.000000	0.000000	0.000000	0.000000	0.000000	0.194663	0.142237	-0.552829	0.000000	0.000000	1.000000	121.000000	1.000000
15169.509318	0.079354	0.589194	0.038265	81.520386	7.893669	22.497017	0.000000	0.000000	0.000000	0.000000	0.000000	0.000000	0.194663	0.142237	-0.552829	0.000000	0.000000	1.000000	121.000000	1.000000
15169.512651	0.079354	0.589194	0.038265	81.532600	6.374005	20.861168	0.000000	0.000000	0.000000	0.000000	0.000000	0.000000	0.194663	0.142237	-0.552829	0.000000	0.000000	1.000000	121.000000	1.000000
15169.515985	0.079954	0.589626	0.036457	81.532600	6.374005	20.861168	0.000000	0.000000	0.000000	0.000000	0.000000	0.000000	0.180003	0.129721	-0.542312	0.000000	0.000000	1.000000	121.000000	1.000000
15169.519318	0.079954	0.589626	0.036457	81.532600	6.374005	20.861168	0.000000	0.000000	0.000000	0.000000	0.000000	0.000000	0.180003	0.129721	-0.542312	0.000000	0.000000	1.000000	121.000000	1.000000
15169.522651	0.079954	0.589626	0.036457	81.539192	5.010228	19.819683	0.000000	0.000000	0.000000	0.000000	0.000000	0.000000	0.180003	0.129721	-0.542312	0.000000	0.000000	1.000000	121.000000	1.000000
15169.525985	0.080485	0.590036	0.034705	81.539192	5.010228	19.819683	0.000000	0.000000	0.000000	0.000000	0.000000	0.000000	0.159339	0.122983	-0.525719	0.000000	0.000000	1.000000	121.000000	1.000000
15169.529318	0.080485	0.590036	0.034705	81.539192	5.010228	19.819683	0.000000	0.000000	0.000000	0.000000	0.000000	0.000000	0.159339	0.122983	-0.525719	0.000000	0.000000	1.000000	121.000000	1.000000
15169.532651	0.080485	0.590036	0.034705	81.547531	3.937818	19.215490	0.000000	0.000000	0.000000	0.000000	0.000000	0.000000	0.159339	0.122983	-0.525719	0.000000	0.000000	1.000000	121.000000	1.000000
15169.535985	0.080987	0.590441	0.032954	81.547531	3.937818	19.215490	0.000000	0.000000	0.000000	0.000000	0.000000	0.000000	0.150629	0.121394	-0.525276	0.000000	0.000000	1.000000	121.000000	1.000000
15169.539318	0.080987	0.590441	0.032954	81.547531	3.937818	19.215490	0.000000	0.000000	0.000000	0.000000	0.000000	0.000000	0.150629	0.121394	-0.525276	0.000000	0.000000	1.000000	121.000000	1.000000
15169.542651	0.080987	0.590441	0.032954	81.551773	3.367298	18.667992	0.000000	0.000000	0.000000	0.000000	0.000000	0.000000	0.150629	0.121394	-0.525276	0.000000	0.000000	1.000000	121.000000	1.000000
15169.545985	0.081517	0.590843	0.031259	81.551773	3.367298	18.667992	0.000000	0.000000	0.000000	0.000000	0.000000	0.000000	0.159042	0.120554	-0.508319	0.000000	0.000000	1.000000	121.000000	1.000000
15169.549318	0.081517	0.590843	0.031259	81.551773	3.367298	18.667992	0.000000	0.000000	0.000000	0.000000	0.000000	0.000000	0.159042	0.120554	-0.508319	0.000000	0.000000	1.000000	121.000000	1.000000
15169.552651	0.081517	0.590843	0.031259	81.570282	3.441485	18.650459	0.000000	0.000000	0.000000	0.000000	0.000000	0.000000	0.159042	0.120554	-0.508319	0.000000	0.000000	1.000000	121.000000	1.000000
15169.555985	0.082118	0.591250	0.029590	81.570282	3.441485	18.650459	0.000000	0.000000	0.000000	0.000000	0.000000	0.000000	0.180162	0.122275	-0.500666	0.000000	0.000000	1.000000	121.000000	1.000000
15169.559318	0.082118	0.591250	0.029590	81.570282	3.441485	18.650459	0.000000	0.000000	0.000000	0.000000	0.000000	0.000000	0.180162	0.122275	-0.500666	0.000000	0.000000	1.000000	121.000000	1.000000
15169.562651	0.082118	0.591250	0.029590	81.580772	3.602390	18.723053	0.000000	0.000000	0.000000	0.000000	0.000000	0.000000	0.180162	0.122275	-0.500666	0.000000	0.000000	1.000000	121.000000	1.000000
15169.565985	0.082768	0.591683	0.027967	81.580772	3.602390	18.723053	0.000000	0.000000	0.000000	0.000000	0.000000	0.000000	0.195051	0.129751	-0.487057	0.000000	0.000000	1.000000	121.000000	1.000000
15169.569318	0.082768	0.591683	0.027967	81.580772	3.602390	18.723053	0.000000	0.000000	0.000000	0.000000	0.000000	0.000000	0.195051	0.129751	-0.487057	0.000000	0.000000	1.000000	121.000000	1.000000
15169.572651	0.082768	0.591683	0.027967	81.587112	3.722414	18.802231	0.000000	0.000000	0.000000	0.000000	0.000000	0.000000	0.195051	0.129751	-0.487057	0.000000	0.000000	1.000000	121.000000	1.000000
15169.575985	0.083492	0.592114	0.026392	81.587112	3.722414	18.802231	0.000000	0.000000	0.000000	0.000000	0.000000	0.000000	0.217157	0.129239	-0.472489	0.000000	0.000000	1.000000	121.000000	1.000000
15169.579318	0.083492	0.592114	0.026392	81.587112	3.722414	18.802231	0.000000	0.000000	0.000000	0.000000	0.000000	0.000000	0.217157	0.129239	-0.472489	0.000000	0.000000	1.000000	121.000000	1.000000
15169.582651	0.083492	0.592114	0.026392	81.593376	3.834893	19.029074	0.000000	0.000000	0.000000	0.000000	0.000000	0.000000	0.217157	0.129239	-0.472489	0.000000	0.000000	1.000000	121.000000	1.000000
15169.585985	0.084259	0.592532	0.024830	81.593376	3.834893	19.029074	0.000000	0.000000	0.000000	0.000000	0.000000	0.000000	0.230251	0.125548	-0.468610	0.000000	0.000000	1.000000	121.000000	1.000000
15169.589318	0.084259	0.592532	0.024830	81.593376	3.834893	19.029074	0.000000	0.000000	0.000000	0.000000	0.000000	0.000000	0.230251	0.125548	-0.468610	0.000000	0.000000	1.000000	121.000000	1.000000
15169.592651	0.084259	0.592532	0.024830	81.596268	3.939316	19.445675	0.000000	0.000000	0.000000	0.000000	0.000000	0.000000	0.230251	0.125548	-0.468610	0.000000	0.000000	1.000000	121.000000	1.000000
15169.595985	0.084986	0.592950	0.023336	81.596268	3.939316	19.445675	0.000000	0.000000	0.000000	0.000000	0.000000	0.000000	0.217975	0.125247	-0.448091	0.000000	0.000000	1.000000	121.000000	1.000000
15169.599318	0.084986	0.592950	0.023336	81.596268	3.939316	19.445675	0.000000	0.000000	0.000000	0.000000	0.000000	0.000000	0.217975	0.125247	-0.448091	0.000000	0.000000	1.000000	121.000000	1.000000
15169.602651	0.084986	0.592950	0.023336	81.599426	4.048592	19.579039	0.000000	0.000000	0.000000	0.000000	0.000000	0.000000	0.217975	0.125247	-0.448091	0.000000	0.000000	1.000000	121.000000	1.000000
15169.605985	0.085688	0.593355	0.021868	81.599426	4.048592	19.579039	0.000000	0.000000	0.000000	0.000000	0.000000	0.000000	0.210652	0.121734	-0.440538	0.000000	0.000000	1.000000	121.000000	1.000000
15169.609318	0.085688	0.593355	0.021868	81.599426	4.048592	19.579039	0.000000	0.000000	0.000000	0.000000	0.000000	0.000000	0.210652	0.121734	-0.440538	0.000000	0.000000	1.000000	121.000000	1.000000
15169.612651	0.085688	0.593355	0.021868	81.602509	4.155132	19.592716	0.000000	0.000000	0.000000	0.000000	0.000000	0.000000	0.210652	0.121734	-0.440538	0.000000	0.000000	1.000000	121.000000	1.000000
15169.615985	0.086370	0.593742	0.020448	81.602509	4.155132	19.592716	0.000000	0.000000	0.000000	0.000000	0.000000	0.000000	0.204706	0.115977	-0.425910	0.000000	0.000000	1.000000	121.000000	1.000000
15169.619318	0.086370	0.593742	0.020448	81.602509	4.155132	19.592716	0.000000	0.000000	0.000000	0.000000	0.000000	0.000000	0.204706	0.115977	-0.425910	0.000000	0.000000	1.000000	121.000000	1.000000
15169.622651	0.086370	0.593742	0.020448	81.611847	4.254464	19.633774	0.000000	0.000000	0.000000	0.000000	0.000000	0.000000	0.204706	0.115977	-0.425910	0.000000	0.000000	1.000000	121.000000	1.000000
15169.625985	0.087023	0.594080	0.019022	81.611847	4.254464	19.633774	0.000000	0.000000	0.000000	0.000000	0.000000	0.000000	0.195856	0.101273	-0.427886	0.000000	0.000000	1.000000	121.000000	1.000000
15169.629318	0.087023	0.594080	0.019022	81.611847	4.254464	19.633774	0.000000	0.000000	0.000000	0.000000	0.000000	0.000000	0.195856	0.101273	-0.427886	0.000000	0.000000	1.000000	121.000000	1.000000
15169.632651	0.087023	0.594080	0.019022	81.624268	4.340624	19.712393	0.000000	0.000000	0.000000	0.000000	0.000000	0.000000	0.195856	0.101273	-0.427886	0.000000	0.000000	1.000000	121.000000	1.000000
15169.635985	0.087591	0.594372	0.017665	81.624268	4.340624	19.712393	0.000000	0.000000	0.000000	0.000000	0.000000	0.000000	0.170259	0.087829	-0.407187	0.000000	0.000000	1.000000	121.000000	1.000000
15169.639318	0.087591	0.594372	0.017665	81.624268	4.340624	19.712393	0.000000	0.000000	0.000000	0.000000	0.000000	0.000000	0.170259	0.087829	-0.407187	0.000000	0.000000	1.000000	121.000000	1.000000
15169.642651	0.087591	0.594372	0.017665	81.640671	4.421471	19.836229	0.000000	0.000000	0.000000	0.000000	0.000000	0.000000	0.170259	0.087829	-0.407187	0.000000	0.000000	1.000000	121.000000	1.000000
15169.645985	0.088138	0.594602	0.016348	81.640671	4.421471	19.836229	0.000000	0.000000	0.000000	0.000000	0.000000	0.000000	0.164309	0.068862	-0.394934	0.000000	0.000000	1.000000	121.000000	1.000000
15169.649318	0.088138	0.594602	0.016348	81.640671	4.421471	19.836229	0.000000	0.000000	0.000000	0.000000	0.000000	0.000000	0.164309	0.068862	-0.394934	0.000000	0.000000	1.000000	121.000000	1.000000
15169.652651	0.088138	0.594602	0.016348	81.665771	4.506114	20.077166	0.000000	0.000000	0.000000	0.000000	0.000000	0.000000	0.164309	0.068862	-0.394934	0.000000	0.000000	1.000000	121.000000	1.000000
15169.655985	0.088664	0.594750	0.015057	81.665771	4.506114	20.077166	0.000000	0.000000	0.000000	0.000000	0.000000	0.000000	0.157580	0.044440	-0.387445	0.000000	0.000000	1.000000	121.000000	1.000000
15169.659318	0.088664	0.594750	0.015057	81.665771	4.506114	20.077166	0.000000	0.000000	0.000000	0.000000	0.000000	0.000000	0.157580	0.044440	-0.387445	0.000000	0.000000	1.000000	121.000000	1.000000
15169.662651	0.088664	0.594750	0.015057	81.697891	4.585835	20.376905	0.000000	0.000000	0.000000	0.000000	0.000000	0.000000	0.157580	0.044440	-0.387445	0.000000	0.000000	1.000000	121.000000	1.000000
15169.665985	0.089237	0.594836	0.013794	81.697891	4.585835	20.376905	0.000000	0.000000	0.000000	0.000000	0.000000	0.000000	0.171970	0.025823	-0.378900	0.000000	0.000000	1.000000	121.000000	1.000000
15169.669318	0.089237	0.594836	0.013794	81.697891	4.585835	20.376905	0.000000	0.000000	0.000000	0.000000	0.000000	0.000000	0.171970	0.025823	-0.378900	0.000000	0.000000	1.000000	121.000000	1.000000
15169.672651	0.089237	0.594836	0.013794	81.722275	4.670490	20.480131	0.000000	0.000000	0.000000	0.000000	0.000000	0.000000	0.171970	0.025823	-0.378900	0.000000	0.000000	1.000000	121.000000	1.000000
15169.675985	0.089868	0.594820	0.012613	81.722275	4.670490	20.480131	0.000000	0.000000	0.000000	0.000000	0.000000	0.000000	0.189435	-0.004814	-0.354091	0.000000	0.000000	1.000000	121.000000	1.000000
15169.679318	0.089868	0.594820	0.012613	81.722275	4.670490	20.480131	0.000000	0.000000	0.000000	0.000000	0.000000	0.000000	0.189435	-0.004814	-0.354091	0.000000	0.000000	1.000000	121.000000	1.000000
15169.682651	0.089868	0.594820	0.012613	81.729179	4.777208	20.623549	0.000000	0.000000	0.000000	0.000000	0.000000	0.000000	0.189435	-0.004814	-0.354091	0.000000	0.000000	1.000000	121.000000	1.000000
15169.685985	0.090552	0.594736	0.011485	81.729179	4.777208	20.623549	0.000000	0.000000	0.000000	0.000000	0.000000	0.000000	0.205157	-0.025217	-0.338581	0.000000	0.000000	1.000000	121.000000	1.000000
15169.689318	0.090552	0.594736	0.011485	81.729179	4.777208	20.623549	0.000000	0.000000	0.000000	0.000000	0.000000	0.000000	0.205157	-0.025217	-0.338581	0.000000	0.000000	1.000000	121.000000	1.000000
15169.692651	0.090552	0.594736	0.011485	81.697685	4.901556	21.003395	0.000000	0.000000	0.000000	0.000000	0.000000	0.000000	0.205157	-0.025217	-0.338581	0.000000	0.000000	1.000000	121.000000	1.000000
15169.695985	0.091179	0.594559	0.010437	81.697685	4.901556	21.003395	0.000000	0.000000	0.000000	0.000000	0.000000	0.000000	0.188026	-0.053252	-0.314426	0.000000	0.000000	1.000000	121.000000	1.000000
15169.699318	0.091179	0.594559	0.010437	81.697685	4.901556	21.003395	0.000000	0.000000	0.000000	0.000000	0.000000	0.000000	0.188026	-0.053252	-0.314426	0.000000	0.000000	1.000000	121.000000	1.000000
15169.702651	0.091179	0.594559	0.010437	81.662491	5.022268	21.682692	0.000000	0.000000	0.000000	0.000000	0.000000	0.000000	0.188026	-0.053252	-0.314426	0.000000	0.000000	1.000000	121.000000	1.000000
15169.705985	0.091794	0.594288	0.009461	81.662491	5.022268	21.682692	0.000000	0.000000	0.000000	0.000000	0.000000	0.000000	0.184425	-0.081080	-0.292830	0.000000	0.000000	1.000000	121.000000	1.000000
15169.709318	0.091794	0.594288	0.009461	81.662491	5.022268	21.682692	0.000000	0.000000	0.000000	0.000000	0.000000	0.000000	0.184425	-0.081080	-0.292830	0.000000	0.000000	1.000000	121.000000	1.000000
15169.712651	0.091794	0.594288	0.009461	81.649269	5.008280	22.148022	0.000000	0.000000	0.000000	0.000000	0.000000	0.000000	0.184425	-0.081080	-0.292830	0.000000	0.000000	1.000000	121.000000	1.000000
15169.715985	0.092342	0.593895	0.008509	81.649269	5.008280	22.148022	0.000000	0.000000	0.000000	0.000000	0.000000	0.000000	0.164374	-0.117852	-0.285351	0.000000	0.000000	1.000000	121.000000	1.000000
15169.719318	0.092342	0.593895	0.008509	81.649269	5.008280	22.148022	0.000000	0.000000	0.000000	0.000000	0.000000	0.000000	0.164374	-0.117852	-0.285351	0.000000	0.000000	1.000000	121.000000	1.000000
15169.722651	0.092342	0.593895	0.008509	81.643723	4.770305	21.864420	0.000000	0.000000	0.000000	0.000000	0.000000	0.000000	0.164374	-0.117852	-0.285351	0.000000	0.000000	1.000000	121.000000	1.000000
15169.725985	0.092811	0.593437	0.007636	81.643723	4.770305	21.864420	0.000000	0.000000	0.000000	0.000000	0.000000	0.000000	0.140735	-0.137582	-0.262023	0.000000	0.000000	1.000000	121.000000	1.000000
15169.729318	0.092811	0.593437	0.007636	81.643723	4.770305	21.864420	0.000000	0.000000	0.000000	0.000000	0.000000	0.000000	0.140735	-0.137582	-0.262023	0.000000	0.000000	1.000000	121.000000	1.000000
15169.732651	0.092811	0.593437	0.007636	81.635971	4.378519	21.337219	0.000000	0.000000	0.000000	0.000000	0.000000	0.000000	0.140735	-0.137582	-0.262023	0.000000	0.000000	1.000000	121.000000	1.000000
15169.735985	0.093195	0.592875	0.006808	81.635971	4.378519	21.337219	0.000000	0.000000	0.000000	0.000000	0.000000	0.000000	0.115353	-0.168441	-0.248385	0.000000	0.000000	1.000000	121.000000	1.000000
15169.739318	0.093195	0.592875	0.006808	81.635971	4.378519	21.337219	0.000000	0.000000	0.000000	0.000000	0.000000	0.000000	0.115353	-0.168441	-0.248385	0.000000	0.000000	1.000000	121.000000	1.000000
15169.742651	0.093195	0.592875	0.006808	81.609276	4.029868	20.924255	0.000000	0.000000	0.000000	0.000000	0.000000	0.000000	0.115353	-0.168441	-0.248385	0.000000	0.000000	1.000000	121.000000	1.000000
15169.745985	0.093499	0.592230	0.006042	81.609276	4.029868	20.924255	0.000000	0.000000	0.000000	0.000000	0.000000	0.000000	0.091109	-0.193541	-0.229923	0.000000	0.000000	1.000000	121.000000	1.000000
15169.749318	0.093499	0.592230	0.006042	81.609276	4.029868	20.924255	0.000000	0.000000	0.000000	0.000000	0.000000	0.000000	0.091109	-0.193541	-0.229923	0.000000	0.000000	1.000000	121.000000	1.000000
15169.752651	0.093499	0.592230	0.006042	81.581932	3.873405	20.788763	0.000000	0.000000	0.000000	0.000000	0.000000	0.000000	0.091109	-0.193541	-0.229923	0.000000	0.000000	1.000000	121.000000	1.000000
15169.755985	0.093839	0.591539	0.005347	81.581932	3.873405	20.788763	0.000000	0.000000	0.000000	0.000000	0.000000	0.000000	0.101927	-0.207323	-0.208422	0.000000	0.000000	1.000000	121.000000	1.000000
15169.759318	0.093839	0.591539	0.005347	81.581932	3.873405	20.788763	0.000000	0.000000	0.000000	0.000000	0.000000	0.000000	0.101927	-0.207323	-0.208422	0.000000	0.000000	1.000000	121.000000	1.000000
15169.762651	0.093839	0.591539	0.005347	81.549103	3.966825	20.983603	0.000000	0.000000	0.000000	0.000000	0.000000	0.000000	0.101927	-0.207323	-0.208422	0.000000	0.000000	1.000000	121.000000	1.000000
15169.765985	0.094213	0.590758	0.004714	81.549103	3.966825	20.983603	0.000000	0.000000	0.000000	0.000000	0.000000	0.000000	0.112214	-0.234417	-0.189728	0.000000	0.000000	1.000000	121.000000	1.000000
15169.769318	0.094213	0.590758	0.004714	81.549103	3.966825	20.983603	0.000000	0.000000	0.000000	0.000000	0.000000	0.000000	0.112214	-0.234417	-0.189728	0.000000	0.000000	1.000000	121.000000	1.000000
15169.772651	0.094213	0.590758	0.004714	81.497765	4.106169	21.285749	0.000000	0.000000	0.000000	0.000000	0.000000	0.000000	0.112214	-0.234417	-0.189728	0.000000	0.000000	1.000000	121.000000	1.000000
15169.775985	0.094618	0.589938	0.004130	81.497765	4.106169	21.285749	0.000000	0.000000	0.000000	0.000000	0.000000	0.000000	0.121641	-0.245995	-0.175439	0.000000	0.000000	1.000000	121.000000	1.000000
15169.779318	0.094618	0.589938	0.004130	81.497765	4.106169	21.285749	0.000000	0.000000	0.000000	0.000000	0.000000	0.000000	0.121641	-0.245995	-0.175439	0.000000	0.000000	1.000000	121.000000	1.000000
15169.782651	0.094618	0.589938	0.004130	81.438927	4.261555	21.651417	0.000000	0.000000	0.000000	0.000000	0.000000	0.000000	0.121641	-0.245995	-0.175439	0.000000	0.000000	1.000000	121.000000	1.000000
15169.785985	0.095119	0.589035	0.003569	81.438927	4.261555	21.651417	0.000000	0.000000	0.000000	0.000000	0.000000	0.000000	0.150195	-0.270832	-0.168082	0.000000	0.000000	1.000000	121.000000	1.000000
15169.789318	0.095119	0.589035	0.003569	81.438927	4.261555	21.651417	0.000000	0.000000	0.000000	0.000000	0.000000	0.000000	0.150195	-0.270832	-0.168082	0.000000	0.000000	1.000000	121.000000	1.000000
15169.792651	0.095119	0.589035	0.003569	81.394676	4.369397	22.084862	0.000000	0.000000	0.000000	0.000000	0.000000	0.000000	0.150195	-0.270832	-0.168082	0.000000	0.000000	1.000000	121.000000	1.000000
15169.795985	0.095678	0.588071	0.002967	81.394676	4.369397	22.084862	0.000000	0.000000	0.000000	0.000000	0.000000	0.000000	0.167737	-0.289160	-0.180672	0.000000	0.000000	1.000000	121.000000	1.000000
15169.799318	0.095678	0.588071	0.002967	81.394676	4.369397	22.084862	0.000000	0.000000	0.000000	0.000000	0.000000	0.000000	0.167737	-0.289160	-0.180672	0.000000	0.000000	1.000000	121.000000	1.000000
15169.802651	0.095678	0.588071	0.002967	81.346283	4.227138	22.104504	0.000000	0.000000	0.000000	0.000000	0.000000	0.000000	0.167737	-0.289160	-0.180672	0.000000	0.000000	1.000000	121.000000	1.000000
15169.805985	0.096201	0.587010	0.002308	81.346283	4.227138	22.104504	0.000000	0.000000	0.000000	0.000000	0.000000	0.000000	0.156894	-0.318475	-0.197854	0.000000	0.000000	1.000000	121.000000	1.000000
15169.809318	0.096201	0.587010	0.002308	81.346283	4.227138	22.104504	0.000000	0.000000	0.000000	0.000000	0.000000	0.000000	0.156894	-0.318475	-0.197854	0.000000	0.000000	1.000000	121.000000	1.000000
15169.812651	0.096201	0.587010	0.002308	81.279625	3.753975	21.444477	0.000000	0.000000	0.000000	0.000000	0.000000	0.000000	0.156894	-0.318475	-0.197854	0.000000	0.000000	1.000000	121.000000	1.000000
15169.815985	0.096618	0.585928	0.001583	81.279625	3.753975	21.444477	0.000000	0.000000	0.000000	0.000000	0.000000	0.000000	0.125046	-0.324526	-0.217292	0.000000	0.000000	1.000000	121.000000	1.000000
15169.819318	0.096618	0.585928	0.001583	81.279625	3.753975	21.444477	0.000000	0.000000	0.000000	0.000000	0.000000	0.000000	0.125046	-0.324526	-0.217292	0.000000	0.000000	1.000000	121.000000	1.000000
15169.822651	0.096618	0.585928	0.001583	81.159126	3.005288	20.474941	0.000000	0.000000	0.000000	0.000000	0.000000	0.000000	0.125046	-0.324526	-0.217292	0.000000	0.000000	1.000000	121.000000	1.000000
15169.825985	0.096856	0.584790	0.000775	81.159126	3.005288	20.474941	0.000000	0.000000	0.000000	0.000000	0.000000	0.000000	0.071550	-0.341470	-0.242530	0.000000	0.000000	1.000000	121.000000	1.000000
15169.829318	0.096856	0.584790	0.000775	81.159126	3.005288	20.474941	0.000000	0.000000	0.000000	0.000000	0.000000	0.000000	0.071550	-0.341470	-0.242530	0.000000	0.000000	1.000000	121.000000	1.000000
15169.832651	0.096856	0.584790	0.000775	80.963974	2.134248	19.356796	0.000000	0.000000	0.000000	0.000000	0.000000	0.000000	0.071550	-0.341470	-0.242530	0.000000	0.000000	1.000000	121.000000	1.000000
15169.835985	0.096956	0.583618	-0.000043	80.963974	2.134248	19.356796	0.000000	0.000000	0.000000	0.000000	0.000000	0.000000	0.029761	-0.351551	-0.245241	0.000000	0.000000	1.000000	121.000000	1.000000
15169.839318	0.096956	0.583618	-0.000043	80.963974	2.134248	19.356796	0.000000	0.000000	0.000000	0.000000	0.000000	0.000000	0.029761	-0.351551	-0.245241	0.000000	0.000000	1.000000	121.000000	1.000000
15169.842651	0.096956	0.583618	-0.000043	80.707535	1.407528	18.386934	0.000000	0.000000	0.000000	0.000000	0.000000	0.000000	0.029761	-0.351551	-0.245241	0.000000	0.000000	1.000000	121.000000	1.000000
15169.845985	0.096998	0.582420	-0.000911	80.707535	1.407528	18.386934	0.000000	0.000000	0.000000	0.000000	0.000000	0.000000	0.012648	-0.359365	-0.260562	0.000000	0.000000	1.000000	121.000000	1.000000
15169.849318	0.096998	0.582420	-0.000911	80.707535	1.407528	18.386934	0.000000	0.000000	0.000000	0.000000	0.000000	0.000000	0.012648	-0.359365	-0.260562	0.000000	0.000000	1.000000	121.000000	1.000000
15169.852651	0.096998	0.582420	-0.000911	80.396042	1.125847	17.926287	0.000000	0.000000	0.000000	0.000000	0.000000	0.000000	0.012648	-0.359365	-0.260562	0.000000	0.000000	1.000000	121.000000	1.000000
15169.855985	0.096996	0.581200	-0.001768	80.396042	1.125847	17.926287	0.000000	0.000000	0.000000	0.000000	0.000000	0.000000	-0.000381	-0.365958	-0.256926	0.000000	0.000000	1.000000	121.000000	1.000000
15169.859318	0.096996	0.581200	-0.001768	80.396042	1.125847	17.926287	0.000000	0.000000	0.000000	0.000000	0.000000	0.000000	-0.000381	-0.365958	-0.256926	0.000000	0.000000	1.000000	121.000000	1.000000
15169.862651	0.096996	0.581200	-0.001768	80.077385	1.484481	18.223225	0.000000	0.000000	0.000000	0.000000	0.000000	0.000000	-0.000381	-0.365958	-0.256926	0.000000	0.000000	1.000000	121.000000	1.000000
15169.865985	0.096977	0.579977	-0.002600	80.077385	1.484481	18.223225	0.000000	0.000000	0.000000	0.000000	0.000000	0.000000	-0.005799	-0.367050	-0.249682	0.000000	0.000000	1.000000	121.000000	1.000000
15169.869318	0.096977	0.579977	-0.002600	80.077385	1.484481	18.223225	0.000000	0.000000	0.000000	0.000000	0.000000	0.000000	-0.005799	-0.367050	-0.249682	0.000000	0.000000	1.000000	121.000000	1.000000
15169.872651	0.096977	0.579977	-0.002600	79.760651	2.062931	18.797247	0.000000	0.000000	0.000000	0.000000	0.000000	0.000000	-0.005799	-0.367050	-0.249682	0.000000	0.000000	1.000000	121.000000	1.000000
15169.875985	0.096976	0.578713	-0.003451	79.760651	2.062931	18.797247	0.000000	0.000000	0.000000	0.000000	0.000000	0.000000	-0.000415	-0.379009	-0.255324	0.000000	0.000000	1.000000	121.000000	1.000000
15169.879318	0.096976	0.578713	-0.003451	79.760651	2.062931	18.797247	0.000000	0.000000	0.000000	0.000000	0.000000	0.000000	-0.000415	-0.379009	-0.255324	0.000000	0.000000	1.000000	121.000000	1.000000
15169.882651	0.096976	0.578713	-0.003451	79.454803	2.613445	19.341951	0.000000	0.000000	0.000000	0.000000	0.000000	0.000000	-0.000415	-0.379009	-0.255324	0.000000	0.000000	1.000000	121.000000	1.000000
15169.885985	0.097024	0.577464	-0.004275	79.454803	2.613445	19.341951	0.000000	0.000000	0.000000	0.000000	0.000000	0.000000	0.014617	-0.374647	-0.247220	0.000000	0.000000	1.000000	121.000000	1.000000
15169.889318	0.097024	0.577464	-0.004275	79.454803	2.613445	19.341951	0.000000	0.000000	0.000000	0.000000	0.000000	0.000000	0.014617	-0.374647	-0.247220	0.000000	0.000000	1.000000	121.000000	1.000000
15169.892651	0.097024	0.577464	-0.004275	79.181038	3.063152	19.785215	0.000000	0.000000	0.000000	0.000000	0.000000	0.000000	0.014617	-0.374647	-0.247220	0.000000	0.000000	1.000000	121.000000	1.000000
15169.895985	0.097042	0.576222	-0.005030	79.181038	3.063152	19.785215	0.000000	0.000000	0.000000	0.000000	0.000000	0.000000	0.005355	-0.372579	-0.226533	0.000000	0.000000	1.000000	121.000000	1.000000
15169.899318	0.097042	0.576222	-0.005030	79.181038	3.063152	19.785215	0.000000	0.000000	0.000000	0.000000	0.000000	0.000000	0.005355	-0.372579	-0.226533	0.000000	0.000000	1.000000	121.000000	1.000000
15169.902651	0.097042	0.576222	-0.005030	78.946129	3.432109	20.164755	0.000000	0.000000	0.000000	0.000000	0.000000	0.000000	0.005355	-0.372579	-0.226533	0.000000	0.000000	1.000000	121.000000	1.000000
15169.905985	0.097059	0.574984	-0.005789	78.946129	3.432109	20.164755	0.000000	0.000000	0.000000	0.000000	0.000000	0.000000	0.004934	-0.371523	-0.227685	0.000000	0.000000	1.000000	121.000000	1.000000
15169.909318	0.097059	0.574984	-0.005789	78.946129	3.432109	20.164755	0.000000	0.000000	0.000000	0.000000	0.000000	0.000000	0.004934	-0.371523	-0.227685	0.000000	0.000000	1.000000	121.000000	1.000000
15169.912651	0.097059	0.574984	-0.005789	78.760818	3.732508	20.538130	0.000000	0.000000	0.000000	0.000000	0.000000	0.000000	0.004934	-0.371523	-0.227685	0.000000	0.000000	1.000000	121.000000	1.000000
15169.915985	0.097084	0.573734	-0.006505	78.760818	3.732508	20.538130	0.000000	0.000000	0.000000	0.000000	0.000000	0.000000	0.007533	-0.374910	-0.214834	0.000000	0.000000	1.000000	121.000000	1.000000
15169.919318	0.097084	0.573734	-0.006505	78.760818	3.732508	20.538130	0.000000	0.000000	0.000000	0.000000	0.000000	0.000000	0.007533	-0.374910	-0.214834	0.000000	0.000000	1.000000	121.000000	1.000000
15169.922651	0.097084	0.573734	-0.006505	78.633759	3.997780	21.241713	0.000000	0.000000	0.000000	0.000000	0.000000	0.000000	0.007533	-0.374910	-0.214834	0.000000	0.000000	1.000000	121.000000	1.000000
15169.925985	0.097125	0.572470	-0.007247	78.633759	3.997780	21.241713	0.000000	0.000000	0.000000	0.000000	0.000000	0.000000	0.012420	-0.379220	-0.222521	0.000000	0.000000	1.000000	121.000000	1.000000
15169.929318	0.097125	0.572470	-0.007247	78.633759	3.997780	21.241713	0.000000	0.000000	0.000000	0.000000	0.000000	0.000000	0.012420	-0.379220	-0.222521	0.000000	0.000000	1.000000	121.000000	1.000000
15169.932651	0.097125	0.572470	-0.007247	78.558090	4.167356	21.891190	0.000000	0.000000	0.000000	0.000000	0.000000	0.000000	0.012420	-0.379220	-0.222521	0.000000	0.000000	1.000000	121.000000	1.000000
15169.935985	0.097217	0.571182	-0.008064	78.558090	4.167356	21.891190	0.000000	0.000000	0.000000	0.000000	0.000000	0.000000	0.027412	-0.386527	-0.245188	0.000000	0.000000	1.000000	121.000000	1.000000
15169.939318	0.097217	0.571182	-0.008064	78.558090	4.167356	21.891190	0.000000	0.000000	0.000000	0.000000	0.000000	0.000000	0.027412	-0.386527	-0.245188	0.000000	0.000000	1.000000	121.000000	1.000000
15169.942651	0.097217	0.571182	-0.008064	78.538635	4.271004	21.946901	0.000000	0.000000	0.000000	0.000000	0.000000	0.000000	0.027412	-0.386527	-0.245188	0.000000	0.000000	1.000000	121.000000	1.000000
15169.945985	0.097379	0.569869	-0.008962	78.538635	4.271004	21.946901	0.000000	0.000000	0.000000	0.000000	0.000000	0.000000	0.048633	-0.393735	-0.269351	0.000000	0.000000	1.000000	121.000000	1.000000
15169.949318	0.097379	0.569869	-0.008962	78.538635	4.271004	21.946901	0.000000	0.000000	0.000000	0.000000	0.000000	0.000000	0.048633	-0.393735	-0.269351	0.000000	0.000000	1.000000	121.000000	1.000000
15169.952651	0.097379	0.569869	-0.008962	78.533669	4.370339	21.990334	0.000000	0.000000	0.000000	0.000000	0.000000	0.000000	0.048633	-0.393735	-0.269351	0.000000	0.000000	1.000000	121.000000	1.000000
15169.955985	0.097546	0.568558	-0.009933	78.533669	4.370339	21.990334	0.000000	0.000000	0.000000	0.000000	0.000000	0.000000	0.050139	-0.393278	-0.291249	0.000000	0.000000	1.000000	121.000000	1.000000
15169.959318	0.097546	0.568558	-0.009933	78.533669	4.370339	21.990334	0.000000	0.000000	0.000000	0.000000	0.000000	0.000000	0.050139	-0.393278	-0.291249	0.000000	0.000000	1.000000	121.000000	1.000000
15169.962651	0.097546	0.568558	-0.009933	78.497406	4.486556	22.053656	0.000000	0.000000	0.000000	0.000000	0.000000	0.000000	0.050139	-0.393278	-0.291249	0.000000	0.000000	1.000000	121.000000	1.000000
15169.965985	0.097680	0.567242	-0.010944	78.497406	4.486556	22.053656	0.000000	0.000000	0.000000	0.000000	0.000000	0.000000	0.040361	-0.394972	-0.303420	0.000000	0.000000	1.000000	121.000000	1.000000
15169.969318	0.097680	0.567242	-0.010944	78.497406	4.486556	22.053656	0.000000	0.000000	0.000000	0.000000	0.000000	0.000000	0.040361	-0.394972	-0.303420	0.000000	0.000000	1.000000	121.000000	1.000000
15169.972651	0.097680	0.567242	-0.010944	78.357613	4.666930	22.187555	0.000000	0.000000	0.000000	0.000000	0.000000	0.000000	0.040361	-0.394972	-0.303420	0.000000	0.000000	1.000000	121.000000	1.000000
15169.975985	0.097802	0.566007	-0.011909	78.357613	4.666930	22.187555	0.000000	0.000000	0.000000	0.000000	0.000000	0.000000	0.036342	-0.370448	-0.289415	0.000000	0.000000	1.000000	121.000000	1.000000
15169.979318	0.097802	0.566007	-0.011909	78.357613	4.666930	22.187555	0.000000	0.000000	0.000000	0.000000	0.000000	0.000000	0.036342	-0.370448	-0.289415	0.000000	0.000000	1.000000	121.000000	1.000000
15169.982651	0.097802	0.566007	-0.011909	78.083771	4.907375	22.364094	0.000000	0.000000	0.000000	0.000000	0.000000	0.000000	0.036342	-0.370448	-0.289415	0.000000	0.000000	1.000000	121.000000	1.000000
15169.985985	0.097859	0.564789	-0.012754	78.083771	4.907375	22.364094	0.000000	0.000000	0.000000	0.000000	0.000000	0.000000	0.017292	-0.365514	-0.253591	0.000000	0.000000	1.000000	121.000000	1.000000
15169.989318	0.097859	0.564789	-0.012754	78.083771	4.907375	22.364094	0.000000	0.000000	0.000000	0.000000	0.000000	0.000000	0.017292	-0.365514	-0.253591	0.000000	0.000000	1.000000	121.000000	1.000000
15169.992651	0.097859	0.564789	-0.012754	77.694427	5.185207	22.583212	0.000000	0.000000	0.000000	0.000000	0.000000	0.000000	0.017292	-0.365514	-0.253591	0.000000	0.000000	1.000000	121.000000	1.000000
15169.995985	0.097804	0.563643	-0.013505	77.694427	5.185207	22.583212	0.000000	0.000000	0.000000	0.000000	0.000000	0.000000	-0.016474	-0.343635	-0.225271	0.000000	0.000000	1.000000	121.000000	1.000000
15169.999318	0.097804	0.563643	-0.013505	77.694427	5.185207	22.583212	0.000000	0.000000	0.000000	0.000000	0.000000	0.000000	-0.016474	-0.343635	-0.225271	0.000000	0.000000	1.000000	121.000000	1.000000
15170.002651	0.097804	0.563643	-0.013505	77.253906	5.478074	22.832022	0.000000	0.000000	0.000000	0.000000	0.000000	0.000000	-0.016474	-0.343635	-0.225271	0.000000	0.000000	1.000000	121.000000	1.000000
15170.005985	0.097686	0.562538	-0.014141	77.253906	5.478074	22.832022	0.000000	0.000000	0.000000	0.000000	0.000000	0.000000	-0.035459	-0.331649	-0.190883	0.000000	0.000000	1.000000	121.000000	1.000000
15170.009318	0.097686	0.562538	-0.014141	77.253906	5.478074	22.832022	0.000000	0.000000	0.000000	0.000000	0.000000	0.000000	-0.035459	-0.331649	-0.190883	0.000000	0.000000	1.000000	121.000000	1.000000
15170.012651	0.097686	0.562538	-0.014141	76.815857	5.803836	23.139612	0.000000	0.000000	0.000000	0.000000	0.000000	0.000000	-0.035459	-0.331649	-0.190883	0.000000	0.000000	1.000000	121.000000	1.000000
15170.015985	0.097528	0.561477	-0.014759	76.815857	5.803836	23.139612	0.000000	0.000000	0.000000	0.000000	0.000000	0.000000	-0.047484	-0.318185	-0.185391	0.000000	0.000000	1.000000	121.000000	1.000000
15170.019318	0.097528	0.561477	-0.014759	76.815857	5.803836	23.139612	0.000000	0.000000	0.000000	0.000000	0.000000	0.000000	-0.047484	-0.318185	-0.185391	0.000000	0.000000	1.000000	121.000000	1.000000
15170.022651	0.097528	0.561477	-0.014759	76.417694	6.102243	23.428223	0.000000	0.000000	0.000000	0.000000	0.000000	0.000000	-0.047484	-0.318185	-0.185391	0.000000	0.000000	1.000000	121.000000	1.000000
15170.025985	0.097367	0.560469	-0.015391	76.417694	6.102243	23.428223	0.000000	0.000000	0.000000	0.000000	0.000000	0.000000	-0.048381	-0.302549	-0.189560	0.000000	0.000000	1.000000	121.000000	1.000000
15170.029318	0.097367	0.560469	-0.015391	76.417694	6.102243	23.428223	0.000000	0.000000	0.000000	0.000000	0.000000	0.000000	-0.048381	-0.302549	-0.189560	0.000000	0.000000	1.000000	121.000000	1.000000
15170.032651	0.097367	0.560469	-0.015391	76.065697	6.348783	23.671524	0.000000	0.000000	0.000000	0.000000	0.000000	0.000000	-0.048381	-0.302549	-0.189560	0.000000	0.000000	1.000000	121.000000	1.000000
15170.035985	0.097166	0.559505	-0.016004	76.065697	6.348783	23.671524	0.000000	0.000000	0.000000	0.000000	0.000000	0.000000	-0.060291	-0.289247	-0.183890	0.000000	0.000000	1.000000	121.000000	1.000000
15170.039318	0.097166	0.559505	-0.016004	76.065697	6.348783	23.671524	0.000000	0.000000	0.000000	0.000000	0.000000	0.000000	-0.060291	-0.289247	-0.183890	0.000000	0.000000	1.000000	121.000000	1.000000
15170.042651	0.097166	0.559505	-0.016004	75.769096	6.549239	23.869987	0.000000	0.000000	0.000000	0.000000	0.000000	0.000000	-0.060291	-0.289247	-0.183890	0.000000	0.000000	1.000000	121.000000	1.000000
15170.045985	0.096966	0.558609	-0.016613	75.769096	6.549239	23.869987	0.000000	0.000000	0.000000	0.000000	0.000000	0.000000	-0.059934	-0.268613	-0.182531	0.000000	0.000000	1.000000	121.000000	1.000000
15170.049318	0.096966	0.558609	-0.016613	75.769096	6.549239	23.869987	0.000000	0.000000	0.000000	0.000000	0.000000	0.000000	-0.059934	-0.268613	-0.182531	0.000000	0.000000	1.000000	121.000000	1.000000
15170.052651	0.096966	0.558609	-0.016613	75.508049	6.721662	24.038780	0.000000	0.000000	0.000000	0.000000	0.000000	0.000000	-0.059934	-0.268613	-0.182531	0.000000	0.000000	1.000000	121.000000	1.000000
15170.055985	0.096793	0.557775	-0.017198	75.508049	6.721662	24.038780	0.000000	0.000000	0.000000	0.000000	0.000000	0.000000	-0.051753	-0.250378	-0.175451	0.000000	0.000000	1.000000	121.000000	1.000000
15170.059318	0.096793	0.557775	-0.017198	75.508049	6.721662	24.038780	0.000000	0.000000	0.000000	0.000000	0.000000	0.000000	-0.051753	-0.250378	-0.175451	0.000000	0.000000	1.000000	121.000000	1.000000
15170.062651	0.096793	0.557775	-0.017198	75.277168	6.865847	24.183117	0.000000	0.000000	0.000000	0.000000	0.000000	0.000000	-0.051753	-0.250378	-0.175451	0.000000	0.000000	1.000000	121.000000	1.000000
15170.065985	0.096793	0.557775	-0.017198	75.277168	6.865847	24.183117	0.000000	0.000000	0.000000	0.000000	0.000000	0.000000	-0.051753	-0.250378	-0.175451	0.000000	0.000000	1.000000	121.000000	1.000000
15170.069318	0.096619	0.557027	-0.017690	75.277168	6.865847	24.183117	0.000000	0.000000	0.000000	0.000000	0.000000	0.000000	-0.052194	-0.224380	-0.147783	0.000000	0.000000	1.000000	121.000000	1.000000
15170.072651	0.096619	0.557027	-0.017690	75.083389	6.982849	24.301439	0.000000	0.000000	0.000000	0.000000	0.000000	0.000000	-0.052194	-0.224380	-0.147783	0.000000	0.000000	1.000000	121.000000	1.000000
15170.075985	0.096444	0.556365	-0.018090	75.083389	6.982849	24.301439	0.000000	0.000000	0.000000	0.000000	0.000000	0.000000	-0.052592	-0.198527	-0.119956	0.000000	0.000000	1.000000	121.000000	1.000000
15170.079318	0.096444	0.556365	-0.018090	75.083389	6.982849	24.301439	0.000000	0.000000	0.000000	0.000000	0.000000	0.000000	-0.052592	-0.198527	-0.119956	0.000000	0.000000	1.000000	121.000000	1.000000
15170.082651	0.096444	0.556365	-0.018090	74.924461	7.073047	24.396807	0.000000	0.000000	0.000000	0.000000	0.000000	0.000000	-0.052592	-0.198527	-0.119956	0.000000	0.000000	1.000000	121.000000	1.000000
15170.085985	0.096317	0.555822	-0.018370	74.924461	7.073047	24.396807	0.000000	0.000000	0.000000	0.000000	0.000000	0.000000	-0.038092	-0.162715	-0.083954	0.000000	0.000000	1.000000	121.000000	1.000000
15170.089318	0.096317	0.555822	-0.018370	74.924461	7.073047	24.396807	0.000000	0.000000	0.000000	0.000000	0.000000	0.000000	-0.038092	-0.162715	-0.083954	0.000000	0.000000	1.000000	121.000000	1.000000
15170.092651	0.096317	0.555822	-0.018370	74.787277	7.143452	24.476164	0.000000	0.000000	0.000000	0.000000	0.000000	0.000000	-0.038092	-0.162715	-0.083954	0.000000	0.000000	1.000000	121.000000	1.000000
15170.095985	0.096178	0.555350	-0.018505	74.787277	7.143452	24.476164	0.000000	0.000000	0.000000	0.000000	0.000000	0.000000	-0.041636	-0.141791	-0.040529	0.000000	0.000000	1.000000	121.000000	1.000000
15170.099318	0.096178	0.555350	-0.018505	74.787277	7.143452	24.476164	0.000000	0.000000	0.000000	0.000000	0.000000	0.000000	-0.041636	-0.141791	-0.040529	0.000000	0.000000	1.000000	121.000000	1.000000
15170.102651	0.096178	0.555350	-0.018505	74.695007	7.187497	24.530367	0.000000	0.000000	0.000000	0.000000	0.000000	0.000000	-0.041636	-0.141791	-0.040529	0.000000	0.000000	1.000000	121.000000	1.000000
15170.105985	0.096178	0.555350	-0.018505	74.695007	7.187497	24.530367	0.000000	0.000000	0.000000	0.000000	0.000000	0.000000	-0.041636	-0.141791	-0.040529	0.000000	0.000000	1.000000	121.000000	1.000000
15170.109318	0.096033	0.554970	-0.018569	74.695007	7.187497	24.530367	0.000000	0.000000	0.000000	0.000000	0.000000	0.000000	-0.043509	-0.114067	-0.019291	0.000000	0.000000	1.000000	121.000000	1.000000
15170.112651	0.096033	0.554970	-0.018569	74.672882	7.193377	24.548038	0.000000	0.000000	0.000000	0.000000	0.000000	0.000000	-0.043509	-0.114067	-0.019291	0.000000	0.000000	1.000000	121.000000	1.000000
15170.115985	0.096033	0.554970	-0.018569	74.672882	7.193377	24.548038	0.000000	0.000000	0.000000	0.000000	0.000000	0.000000	-0.043509	-0.114067	-0.019291	0.000000	0.000000	1.000000	121.000000	1.000000
15170.119318	0.096033	0.554970	-0.018569	74.672882	7.193377	24.548038	0.000000	0.000000	0.000000	0.000000	0.000000	0.000000	-0.043509	-0.114067	-0.019291	0.000000	0.000000	1.000000	121.000000	1.000000
15170.122651	0.095824	0.554378	-0.018528	74.711639	7.159460	24.528189	0.000000	0.000000	0.000000	0.000000	0.000000	0.000000	-0.062731	-0.177522	0.012446	0.000000	0.000000	1.000000	121.000000	1.000000
15170.125985	0.095824	0.554378	-0.018528	74.711639	7.159460	24.528189	0.000000	0.000000	0.000000	0.000000	0.000000	0.000000	-0.000001	0.000004	-0.000000	0.000000	0.000000	1.000000	121.000000	1.000000
15170.129318	0.095824	0.554378	-0.018528	74.711639	7.159460	24.528189	0.000000	0.000000	0.000000	0.000000	0.000000	0.000000	-0.000001	0.000004	-0.000000	0.000000	0.000000	1.000000	121.000000	1.000000
15170.132651	0.095824	0.554378	-0.018528	74.741043	7.131277	24.511469	0.000000	0.000000	0.000000	0.000000	0.000000	0.000000	-0.000001	0.000004	-0.000000	0.000000	0.000000	1.000000	121.000000	1.000000
15170.135985	0.095824	0.554378	-0.018528	74.741043	7.131277	24.511469	0.000000	0.000000	0.000000	0.000000	0.000000	0.000000	-0.000001	0.000004	-0.000000	0.000000	0.000000	1.000000	121.000000	1.000000
15170.139318	0.095728	0.554206	-0.018469	74.741043	7.131277	24.511469	0.000000	0.000000	0.000000	0.000000	0.000000	0.000000	-0.028863	-0.051503	0.017703	0.000000	0.000000	1.000000	121.000000	1.000000
15170.142651	0.095728	0.554206	-0.018469	74.755501	7.104379	24.494215	0.000000	0.000000	0.000000	0.000000	0.000000	0.000000	-0.028863	-0.051503	0.017703	0.000000	0.000000	1.000000	121.000000	1.000000
15170.145985	0.095728	0.554206	-0.018469	74.755501	7.104379	24.494215	0.000000	0.000000	0.000000	0.000000	0.000000	0.000000	-0.028863	-0.051503	0.017703	0.000000	0.000000	1.000000	121.000000	1.000000
15170.149318	0.095728	0.554206	-0.018469	74.755501	7.104379	24.494215	0.000000	0.000000	0.000000	0.000000	0.000000	0.000000	-0.028863	-0.051503	0.017703	0.000000	0.000000	1.000000	121.000000	1.000000
15170.152651	0.095507	0.554094	-0.018283	74.753983	7.067987	24.464621	0.000000	0.000000	0.000000	0.000000	0.000000	0.000000	-0.066390	-0.033660	0.055816	0.000000	0.000000	1.000000	121.000000	1.000000
15170.155985	0.095507	0.554094	-0.018283	74.753983	7.067987	24.464621	0.000000	0.000000	0.000000	0.000000	0.000000	0.000000	-0.066390	-0.033660	0.055816	0.000000	0.000000	1.000000	121.000000	1.000000
15170.159318	0.095507	0.554094	-0.018283	74.753983	7.067987	24.464621	0.000000	0.000000	0.000000	0.000000	0.000000	0.000000	-0.066390	-0.033660	0.055816	0.000000	0.000000	1.000000	121.000000	1.000000
15170.162651	0.095507	0.554094	-0.018283	74.742424	7.033142	24.444130	0.000000	0.000000	0.000000	0.000000	0.000000	0.000000	-0.066390	-0.033660	0.055816	0.000000	0.000000	1.000000	121.000000	1.000000
15170.165985	0.095344	0.554170	-0.018129	74.742424	7.033142	24.444130	0.000000	0.000000	0.000000	0.000000	0.000000	0.000000	-0.048869	0.022918	0.046253	0.000000	0.000000	1.000000	121.000000	1.000000
15170.169318	0.095344	0.554170	-0.018129	74.742424	7.033142	24.444130	0.000000	0.000000	0.000000	0.000000	0.000000	0.000000	-0.048869	0.022918	0.046253	0.000000	0.000000	1.000000	121.000000	1.000000
15170.172651	0.095344	0.554170	-0.018129	74.729034	6.988278	24.422216	0.000000	0.000000	0.000000	0.000000	0.000000	0.000000	-0.048869	0.022918	0.046253	0.000000	0.000000	1.000000	121.000000	1.000000
15170.175985	0.095344	0.554170	-0.018129	74.729034	6.988278	24.422216	0.000000	0.000000	0.000000	0.000000	0.000000	0.000000	-0.048869	0.022918	0.046253	0.000000	0.000000	1.000000	121.000000	1.000000
15170.179318	0.095183	0.554348	-0.017862	74.729034	6.988278	24.422216	0.000000	0.000000	0.000000	0.000000	0.000000	0.000000	-0.048129	0.053241	0.080041	0.000000	0.000000	1.000000	121.000000	1.000000
15170.182651	0.095183	0.554348	-0.017862	74.732506	6.942751	24.401554	0.000000	0.000000	0.000000	0.000000	0.000000	0.000000	-0.048129	0.053241	0.080041	0.000000	0.000000	1.000000	121.000000	1.000000
15170.185985	0.095042	0.554610	-0.017505	74.732506	6.942751	24.401554	0.000000	0.000000	0.000000	0.000000	0.000000	0.000000	-0.042362	0.078561	0.107021	0.000000	0.000000	1.000000	121.000000	1.000000
15170.189318	0.095042	0.554610	-0.017505	74.732506	6.942751	24.401554	0.000000	0.000000	0.000000	0.000000	0.000000	0.000000	-0.042362	0.078561	0.107021	0.000000	0.000000	1.000000	121.000000	1.000000
15170.192651	0.095042	0.554610	-0.017505	74.785446	6.866462	24.354132	0.000000	0.000000	0.000000	0.000000	0.000000	0.000000	-0.042362	0.078561	0.107021	0.000000	0.000000	1.000000	121.000000	1.000000
15170.195985	0.095042	0.554610	-0.017505	74.785446	6.866462	24.354132	0.000000	0.000000	0.000000	0.000000	0.000000	0.000000	-0.042362	0.078561	0.107021	0.000000	0.000000	1.000000	121.000000	1.000000
15170.199318	0.094891	0.554922	-0.017090	74.785446	6.866462	24.354132	0.000000	0.000000	0.000000	0.000000	0.000000	0.000000	-0.045244	0.093813	0.124495	0.000000	0.000000	1.000000	121.000000	1.000000
15170.202651	0.094891	0.554922	-0.017090	74.897697	6.749813	24.268555	0.000000	0.000000	0.000000	0.000000	0.000000	0.000000	-0.045244	0.093813	0.124495	0.000000	0.000000	1.000000	121.000000	1.000000
15170.205985	0.094731	0.555286	-0.016617	74.897697	6.749813	24.268555	0.000000	0.000000	0.000000	0.000000	0.000000	0.000000	-0.048182	0.109138	0.141922	0.000000	0.000000	1.000000	121.000000	1.000000
15170.209318	0.094731	0.555286	-0.016617	74.897697	6.749813	24.268555	0.000000	0.000000	0.000000	0.000000	0.000000	0.000000	-0.048182	0.109138	0.141922	0.000000	0.000000	1.000000	121.000000	1.000000
15170.212651	0.094731	0.555286	-0.016617	75.052444	6.581640	24.121122	0.000000	0.000000	0.000000	0.000000	0.000000	0.000000	-0.048182	0.109138	0.141922	0.000000	0.000000	1.000000	121.000000	1.000000
15170.215985	0.094731	0.555286	-0.016617	75.052444	6.581640	24.121122	0.000000	0.000000	0.000000	0.000000	0.000000	0.000000	-0.048182	0.109138	0.141922	0.000000	0.000000	1.000000	121.000000	1.000000
15170.219318	0.094576	0.555709	-0.016114	75.052444	6.581640	24.121122	0.000000	0.000000	0.000000	0.000000	0.000000	0.000000	-0.046390	0.126826	0.150979	0.000000	0.000000	1.000000	121.000000	1.000000
15170.222651	0.094433	0.556123	-0.015657	75.234306	6.367849	23.912531	0.000000	0.000000	0.000000	0.000000	0.000000	0.000000	-0.042942	0.124231	0.137103	0.000000	0.000000	1.000000	121.000000	1.000000
15170.225985	0.094433	0.556123	-0.015657	75.234306	6.367849	23.912531	0.000000	0.000000	0.000000	0.000000	0.000000	0.000000	-0.042942	0.124231	0.137103	0.000000	0.000000	1.000000	121.000000	1.000000
15170.229318	0.094433	0.556123	-0.015657	75.234306	6.367849	23.912531	0.000000	0.000000	0.000000	0.000000	0.000000	0.000000	-0.042942	0.124231	0.137103	0.000000	0.000000	1.000000	121.000000	1.000000
15170.232651	0.094433	0.556123	-0.015657	75.463448	6.061996	23.593309	0.000000	0.000000	0.000000	0.000000	0.000000	0.000000	-0.042942	0.124231	0.137103	0.000000	0.000000	1.000000	121.000000	1.000000
15170.235985	0.094292	0.556615	-0.015083	75.463448	6.061996	23.593309	0.000000	0.000000	0.000000	0.000000	0.000000	0.000000	-0.042185	0.147573	0.172133	0.000000	0.000000	1.000000	121.000000	1.000000
15170.239318	0.094292	0.556615	-0.015083	75.463448	6.061996	23.593309	0.000000	0.000000	0.000000	0.000000	0.000000	0.000000	-0.042185	0.147573	0.172133	0.000000	0.000000	1.000000	121.000000	1.000000
15170.242651	0.094158	0.557142	-0.014474	75.705788	5.716914	23.228096	0.000000	0.000000	0.000000	0.000000	0.000000	0.000000	-0.040140	0.158018	0.182636	0.000000	0.000000	1.000000	121.000000	1.000000
15170.245985	0.094158	0.557142	-0.014474	75.705788	5.716914	23.228096	0.000000	0.000000	0.000000	0.000000	0.000000	0.000000	-0.040140	0.158018	0.182636	0.000000	0.000000	1.000000	121.000000	1.000000
15170.249318	0.094158	0.557142	-0.014474	75.705788	5.716914	23.228096	0.000000	0.000000	0.000000	0.000000	0.000000	0.000000	-0.040140	0.158018	0.182636	0.000000	0.000000	1.000000	121.000000	1.000000
15170.252651	0.094158	0.557142	-0.014474	75.942635	5.401294	22.897873	0.000000	0.000000	0.000000	0.000000	0.000000	0.000000	-0.040140	0.158018	0.182636	0.000000	0.000000	1.000000	121.000000	1.000000
15170.255985	0.094101	0.557671	-0.013815	75.942635	5.401294	22.897873	0.000000	0.000000	0.000000	0.000000	0.000000	0.000000	-0.017356	0.158771	0.197655	0.000000	0.000000	1.000000	121.000000	1.000000
15170.259318	0.094101	0.557671	-0.013815	75.942635	5.401294	22.897873	0.000000	0.000000	0.000000	0.000000	0.000000	0.000000	-0.017356	0.158771	0.197655	0.000000	0.000000	1.000000	121.000000	1.000000
15170.262651	0.094103	0.558195	-0.013079	76.150871	5.121570	22.607452	0.000000	0.000000	0.000000	0.000000	0.000000	0.000000	0.000634	0.157253	0.220968	0.000000	0.000000	1.000000	121.000000	1.000000
15170.265985	0.094103	0.558195	-0.013079	76.150871	5.121570	22.607452	0.000000	0.000000	0.000000	0.000000	0.000000	0.000000	0.000634	0.157253	0.220968	0.000000	0.000000	1.000000	121.000000	1.000000
15170.269318	0.094103	0.558195	-0.013079	76.150871	5.121570	22.607452	0.000000	0.000000	0.000000	0.000000	0.000000	0.000000	0.000634	0.157253	0.220968	0.000000	0.000000	1.000000	121.000000	1.000000
15170.272651	0.094103	0.558195	-0.013079	76.343582	4.846825	22.319107	0.000000	0.000000	0.000000	0.000000	0.000000	0.000000	0.000634	0.157253	0.220968	0.000000	0.000000	1.000000	121.000000	1.000000
15170.275985	0.094155	0.558730	-0.012311	76.343582	4.846825	22.319107	0.000000	0.000000	0.000000	0.000000	0.000000	0.000000	0.015702	0.160368	0.230314	0.000000	0.000000	1.000000	121.000000	1.000000
15170.279318	0.094155	0.558730	-0.012311	76.343582	4.846825	22.319107	0.000000	0.000000	0.000000	0.000000	0.000000	0.000000	0.015702	0.160368	0.230314	0.000000	0.000000	1.000000	121.000000	1.000000
15170.282651	0.094244	0.559217	-0.011474	76.531837	4.545803	21.989983	0.000000	0.000000	0.000000	0.000000	0.000000	0.000000	0.026640	0.146272	0.251210	0.000000	0.000000	1.000000	121.000000	1.000000
15170.285985	0.094244	0.559217	-0.011474	76.531837	4.545803	21.989983	0.000000	0.000000	0.000000	0.000000	0.000000	0.000000	0.026640	0.146272	0.251210	0.000000	0.000000	1.000000	121.000000	1.000000
15170.289318	0.094244	0.559217	-0.011474	76.531837	4.545803	21.989983	0.000000	0.000000	0.000000	0.000000	0.000000	0.000000	0.026640	0.146272	0.251210	0.000000	0.000000	1.000000	121.000000	1.000000
15170.292651	0.094244	0.559217	-0.011474	76.731155	4.193164	21.593788	0.000000	0.000000	0.000000	0.000000	0.000000	0.000000	0.026640	0.146272	0.251210	0.000000	0.000000	1.000000	121.000000	1.000000
15170.295985	0.094354	0.559681	-0.010636	76.731155	4.193164	21.593788	0.000000	0.000000	0.000000	0.000000	0.000000	0.000000	0.033187	0.139071	0.251214	0.000000	0.000000	1.000000	121.000000	1.000000
15170.299318	0.094354	0.559681	-0.010636	76.731155	4.193164	21.593788	0.000000	0.000000	0.000000	0.000000	0.000000	0.000000	0.033187	0.139071	0.251214	0.000000	0.000000	1.000000	121.000000	1.000000
15170.302651	0.094493	0.560087	-0.009770	76.949677	3.761303	21.097675	0.000000	0.000000	0.000000	0.000000	0.000000	0.000000	0.041593	0.122011	0.259851	0.000000	0.000000	1.000000	121.000000	1.000000
15170.305985	0.094493	0.560087	-0.009770	76.949677	3.761303	21.097675	0.000000	0.000000	0.000000	0.000000	0.000000	0.000000	0.041593	0.122011	0.259851	0.000000	0.000000	1.000000	121.000000	1.000000
15170.309318	0.094493	0.560087	-0.009770	76.949677	3.761303	21.097675	0.000000	0.000000	0.000000	0.000000	0.000000	0.000000	0.041593	0.122011	0.259851	0.000000	0.000000	1.000000	121.000000	1.000000
15170.312651	0.094680	0.560462	-0.008885	77.189667	3.219840	20.461519	0.000000	0.000000	0.000000	0.000000	0.000000	0.000000	0.056073	0.112359	0.265512	0.000000	0.000000	1.000000	121.000000	1.000000
15170.315985	0.094680	0.560462	-0.008885	77.189667	3.219840	20.461519	0.000000	0.000000	0.000000	0.000000	0.000000	0.000000	0.056073	0.112359	0.265512	0.000000	0.000000	1.000000	121.000000	1.000000
15170.319318	0.094680	0.560462	-0.008885	77.189667	3.219840	20.461519	0.000000	0.000000	0.000000	0.000000	0.000000	0.000000	0.056073	0.112359	0.265512	0.000000	0.000000	1.000000	121.000000	1.000000
15170.322651	0.094887	0.560769	-0.008012	77.447945	2.540122	19.653954	0.000000	0.000000	0.000000	0.000000	0.000000	0.000000	0.061996	0.092260	0.261918	0.000000	0.000000	1.000000	121.000000	1.000000
15170.325985	0.094887	0.560769	-0.008012	77.447945	2.540122	19.653954	0.000000	0.000000	0.000000	0.000000	0.000000	0.000000	0.061996	0.092260	0.261918	0.000000	0.000000	1.000000	121.000000	1.000000
15170.329318	0.094887	0.560769	-0.008012	77.447945	2.540122	19.653954	0.000000	0.000000	0.000000	0.000000	0.000000	0.000000	0.061996	0.092260	0.261918	0.000000	0.000000	1.000000	121.000000	1.000000
15170.332651	0.094887	0.560769	-0.008012	77.703506	1.724262	18.674980	0.000000	0.000000	0.000000	0.000000	0.000000	0.000000	0.061996	0.092260	0.261918	0.000000	0.000000	1.000000	121.000000	1.000000
15170.335985	0.095121	0.561044	-0.007115	77.703506	1.724262	18.674980	0.000000	0.000000	0.000000	0.000000	0.000000	0.000000	0.070204	0.082444	0.268956	0.000000	0.000000	1.000000	121.000000	1.000000
15170.339318	0.095121	0.561044	-0.007115	77.703506	1.724262	18.674980	0.000000	0.000000	0.000000	0.000000	0.000000	0.000000	0.070204	0.082444	0.268956	0.000000	0.000000	1.000000	121.000000	1.000000
15170.342651	0.095383	0.561261	-0.006190	77.942734	0.832484	17.606058	0.000000	0.000000	0.000000	0.000000	0.000000	0.000000	0.078808	0.064995	0.277657	0.000000	0.000000	1.000000	121.000000	1.000000
15170.345985	0.095383	0.561261	-0.006190	77.942734	0.832484	17.606058	0.000000	0.000000	0.000000	0.000000	0.000000	0.000000	0.078808	0.064995	0.277657	0.000000	0.000000	1.000000	121.000000	1.000000
15170.349318	0.095383	0.561261	-0.006190	77.942734	0.832484	17.606058	0.000000	0.000000	0.000000	0.000000	0.000000	0.000000	0.078808	0.064995	0.277657	0.000000	0.000000	1.000000	121.000000	1.000000
15170.352651	0.095670	0.561427	-0.005259	78.165459	-0.078947	16.517931	0.000000	0.000000	0.000000	0.000000	0.000000	0.000000	0.085989	0.049801	0.279404	0.000000	0.000000	1.000000	121.000000	1.000000
15170.355985	0.095670	0.561427	-0.005259	78.165459	-0.078947	16.517931	0.000000	0.000000	0.000000	0.000000	0.000000	0.000000	0.085989	0.049801	0.279404	0.000000	0.000000	1.000000	121.000000	1.000000
15170.359318	0.095670	0.561427	-0.005259	78.165459	-0.078947	16.517931	0.000000	0.000000	0.000000	0.000000	0.000000	0.000000	0.085989	0.049801	0.279404	0.000000	0.000000	1.000000	121.000000	1.000000
15170.362651	0.095968	0.561515	-0.004380	78.394302	-1.000439	15.425212	0.000000	0.000000	0.000000	0.000000	0.000000	0.000000	0.089499	0.026497	0.263653	0.000000	0.000000	1.000000	121.000000	1.000000
15170.365985	0.095968	0.561515	-0.004380	78.394302	-1.000439	15.425212	0.000000	0.000000	0.000000	0.000000	0.000000	0.000000	0.089499	0.026497	0.263653	0.000000	0.000000	1.000000	121.000000	1.000000
15170.369318	0.095968	0.561515	-0.004380	78.394302	-1.000439	15.425212	0.000000	0.000000	0.000000	0.000000	0.000000	0.000000	0.089499	0.026497	0.263653	0.000000	0.000000	1.000000	121.000000	1.000000
15170.372651	0.095968	0.561515	-0.004380	78.614464	-2.009337	14.238175	0.000000	0.000000	0.000000	0.000000	0.000000	0.000000	0.089499	0.026497	0.263653	0.000000	0.000000	1.000000	121.000000	1.000000
15170.375985	0.096243	0.561560	-0.003509	78.614464	-2.009337	14.238175	0.000000	0.000000	0.000000	0.000000	0.000000	0.000000	0.082368	0.013528	0.261223	0.000000	0.000000	1.000000	121.000000	1.000000
15170.379318	0.096243	0.561560	-0.003509	78.614464	-2.009337	14.238175	0.000000	0.000000	0.000000	0.000000	0.000000	0.000000	0.082368	0.013528	0.261223	0.000000	0.000000	1.000000	121.000000	1.000000
15170.382651	0.096413	0.561518	-0.002708	78.821274	-3.154727	12.892825	0.000000	0.000000	0.000000	0.000000	0.000000	0.000000	0.050954	-0.012752	0.240192	0.000000	0.000000	1.000000	121.000000	1.000000
15170.385985	0.096413	0.561518	-0.002708	78.821274	-3.154727	12.892825	0.000000	0.000000	0.000000	0.000000	0.000000	0.000000	0.050954	-0.012752	0.240192	0.000000	0.000000	1.000000	121.000000	1.000000
15170.389318	0.096413	0.561518	-0.002708	78.821274	-3.154727	12.892825	0.000000	0.000000	0.000000	0.000000	0.000000	0.000000	0.050954	-0.012752	0.240192	0.000000	0.000000	1.000000	121.000000	1.000000
15170.392651	0.096550	0.561422	-0.001956	78.993568	-4.432362	11.391390	0.000000	0.000000	0.000000	0.000000	0.000000	0.000000	0.041092	-0.028641	0.225644	0.000000	0.000000	1.000000	121.000000	1.000000
15170.395985	0.096550	0.561422	-0.001956	78.993568	-4.432362	11.391390	0.000000	0.000000	0.000000	0.000000	0.000000	0.000000	0.041092	-0.028641	0.225644	0.000000	0.000000	1.000000	121.000000	1.000000
15170.399318	0.096550	0.561422	-0.001956	78.993568	-4.432362	11.391390	0.000000	0.000000	0.000000	0.000000	0.000000	0.000000	0.041092	-0.028641	0.225644	0.000000	0.000000	1.000000	121.000000	1.000000
15170.402651	0.096635	0.561281	-0.001339	79.136971	-5.747058	9.840596	0.000000	0.000000	0.000000	0.000000	0.000000	0.000000	0.025679	-0.042457	0.185045	0.000000	0.000000	1.000000	121.000000	1.000000
15170.405985	0.096635	0.561281	-0.001339	79.136971	-5.747058	9.840596	0.000000	0.000000	0.000000	0.000000	0.000000	0.000000	0.025679	-0.042457	0.185045	0.000000	0.000000	1.000000	121.000000	1.000000
15170.409318	0.096635	0.561281	-0.001339	79.136971	-5.747058	9.840596	0.000000	0.000000	0.000000	0.000000	0.000000	0.000000	0.025679	-0.042457	0.185045	0.000000	0.000000	1.000000	121.000000	1.000000
15170.412651	0.096635	0.561281	-0.001339	79.237839	-6.963965	8.414535	0.000000	0.000000	0.000000	0.000000	0.000000	0.000000	0.025679	-0.042457	0.185045	0.000000	0.000000	1.000000	121.000000	1.000000
15170.415985	0.096669	0.561129	-0.000754	79.237839	-6.963965	8.414535	0.000000	0.000000	0.000000	0.000000	0.000000	0.000000	0.010042	-0.045490	0.175529	0.000000	0.000000	1.000000	121.000000	1.000000
15170.419318	0.096669	0.561129	-0.000754	79.237839	-6.963965	8.414535	0.000000	0.000000	0.000000	0.000000	0.000000	0.000000	0.010042	-0.045490	0.175529	0.000000	0.000000	1.000000	121.000000	1.000000
15170.422651	0.096673	0.560942	-0.000200	79.311218	-8.006915	7.198271	0.000000	0.000000	0.000000	0.000000	0.000000	0.000000	0.001224	-0.056085	0.166312	0.000000	0.000000	1.000000	121.000000	1.000000
15170.425985	0.096673	0.560942	-0.000200	79.311218	-8.006915	7.198271	0.000000	0.000000	0.000000	0.000000	0.000000	0.000000	0.001224	-0.056085	0.166312	0.000000	0.000000	1.000000	121.000000	1.000000
15170.429318	0.096673	0.560942	-0.000200	79.311218	-8.006915	7.198271	0.000000	0.000000	0.000000	0.000000	0.000000	0.000000	0.001224	-0.056085	0.166312	0.000000	0.000000	1.000000	121.000000	1.000000
15170.432651	0.096633	0.560755	0.000363	79.354126	-8.791116	6.293451	0.000000	0.000000	0.000000	0.000000	0.000000	0.000000	-0.011901	-0.056314	0.169004	0.000000	0.000000	1.000000	121.000000	1.000000
15170.435985	0.096633	0.560755	0.000363	79.354126	-8.791116	6.293451	0.000000	0.000000	0.000000	0.000000	0.000000	0.000000	-0.011901	-0.056314	0.169004	0.000000	0.000000	1.000000	121.000000	1.000000
15170.439318	0.096633	0.560755	0.000363	79.354126	-8.791116	6.293451	0.000000	0.000000	0.000000	0.000000	0.000000	0.000000	-0.011901	-0.056314	0.169004	0.000000	0.000000	1.000000	121.000000	1.000000
15170.442651	0.096562	0.560593	0.000994	79.379349	-9.239335	5.791098	0.000000	0.000000	0.000000	0.000000	0.000000	0.000000	-0.021392	-0.048546	0.189152	0.000000	0.000000	1.000000	121.000000	1.000000
15170.445985	0.096562	0.560593	0.000994	79.379349	-9.239335	5.791098	0.000000	0.000000	0.000000	0.000000	0.000000	0.000000	-0.021392	-0.048546	0.189152	0.000000	0.000000	1.000000	121.000000	1.000000
15170.449318	0.096562	0.560593	0.000994	79.379349	-9.239335	5.791098	0.000000	0.000000	0.000000	0.000000	0.000000	0.000000	-0.021392	-0.048546	0.189152	0.000000	0.000000	1.000000	121.000000	1.000000
15170.452651	0.096562	0.560593	0.000994	79.390770	-9.351315	5.699384	0.000000	0.000000	0.000000	0.000000	0.000000	0.000000	-0.021392	-0.048546	0.189152	0.000000	0.000000	1.000000	121.000000	1.000000
15170.455985	0.096426	0.560405	0.001643	79.390770	-9.351315	5.699384	0.000000	0.000000	0.000000	0.000000	0.000000	0.000000	-0.040818	-0.056450	0.194859	0.000000	0.000000	1.000000	121.000000	1.000000
15170.459318	0.096426	0.560405	0.001643	79.390770	-9.351315	5.699384	0.000000	0.000000	0.000000	0.000000	0.000000	0.000000	-0.040818	-0.056450	0.194859	0.000000	0.000000	1.000000	121.000000	1.000000
15170.462651	0.096337	0.560208	0.002307	79.387833	-9.375184	5.705535	0.000000	0.000000	0.000000	0.000000	0.000000	0.000000	-0.026510	-0.059160	0.198951	0.000000	0.000000	1.000000	121.000000	1.000000
15170.465985	0.096337	0.560208	0.002307	79.387833	-9.375184	5.705535	0.000000	0.000000	0.000000	0.000000	0.000000	0.000000	-0.026510	-0.059160	0.198951	0.000000	0.000000	1.000000	121.000000	1.000000
15170.469318	0.096337	0.560208	0.002307	79.387833	-9.375184	5.705535	0.000000	0.000000	0.000000	0.000000	0.000000	0.000000	-0.026510	-0.059160	0.198951	0.000000	0.000000	1.000000	121.000000	1.000000
15170.472651	0.096337	0.560208	0.002307	79.387856	-9.405103	5.713515	0.000000	0.000000	0.000000	0.000000	0.000000	0.000000	-0.026510	-0.059160	0.198951	0.000000	0.000000	1.000000	121.000000	1.000000
15170.475985	0.096213	0.560009	0.002910	79.387856	-9.405103	5.713515	0.000000	0.000000	0.000000	0.000000	0.000000	0.000000	-0.037261	-0.059682	0.181134	0.000000	0.000000	1.000000	121.000000	1.000000
15170.479318	0.096213	0.560009	0.002910	79.387856	-9.405103	5.713515	0.000000	0.000000	0.000000	0.000000	0.000000	0.000000	-0.037261	-0.059682	0.181134	0.000000	0.000000	1.000000	121.000000	1.000000
15170.482651	0.096119	0.559808	0.003441	79.390785	-9.435633	5.707359	0.000000	0.000000	0.000000	0.000000	0.000000	0.000000	-0.028320	-0.060089	0.159219	0.000000	0.000000	1.000000	121.000000	1.000000
15170.485985	0.096119	0.559808	0.003441	79.390785	-9.435633	5.707359	0.000000	0.000000	0.000000	0.000000	0.000000	0.000000	-0.028320	-0.060089	0.159219	0.000000	0.000000	1.000000	121.000000	1.000000
15170.489318	0.096119	0.559808	0.003441	79.390785	-9.435633	5.707359	0.000000	0.000000	0.000000	0.000000	0.000000	0.000000	-0.028320	-0.060089	0.159219	0.000000	0.000000	1.000000	121.000000	1.000000
15170.492651	0.096119	0.559808	0.003441	79.396034	-9.473133	5.686885	0.000000	0.000000	0.000000	0.000000	0.000000	0.000000	-0.028320	-0.060089	0.159219	0.000000	0.000000	1.000000	121.000000	1.000000
15170.495985	0.096046	0.559598	0.003858	79.396034	-9.473133	5.686885	0.000000	0.000000	0.000000	0.000000	0.000000	0.000000	-0.021847	-0.063197	0.125140	0.000000	0.000000	1.000000	121.000000	1.000000
15170.499318	0.096046	0.559598	0.003858	79.396034	-9.473133	5.686885	0.000000	0.000000	0.000000	0.000000	0.000000	0.000000	-0.021847	-0.063197	0.125140	0.000000	0.000000	1.000000	121.000000	1.000000
15170.502651	0.096046	0.559598	0.003858	79.405952	-9.530074	5.637710	0.000000	0.000000	0.000000	0.000000	0.000000	0.000000	-0.021847	-0.063197	0.125140	0.000000	0.000000	1.000000	121.000000	1.000000
15170.505985	0.096046	0.559598	0.003858	79.405952	-9.530074	5.637710	0.000000	0.000000	0.000000	0.000000	0.000000	0.000000	-0.021847	-0.063197	0.125140	0.000000	0.000000	1.000000	121.000000	1.000000
15170.509318	0.095999	0.559394	0.004179	79.405952	-9.530074	5.637710	0.000000	0.000000	0.000000	0.000000	0.000000	0.000000	-0.014205	-0.061015	0.096351	0.000000	0.000000	1.000000	121.000000	1.000000
15170.512651	0.095955	0.559198	0.004409	79.416977	-9.650196	5.510705	0.000000	0.000000	0.000000	0.000000	0.000000	0.000000	-0.013088	-0.058744	0.068944	0.000000	0.000000	1.000000	121.000000	1.000000
15170.515985	0.095955	0.559198	0.004409	79.416977	-9.650196	5.510705	0.000000	0.000000	0.000000	0.000000	0.000000	0.000000	-0.013088	-0.058744	0.068944	0.000000	0.000000	1.000000	121.000000	1.000000
15170.519318	0.095955	0.559198	0.004409	79.416977	-9.650196	5.510705	0.000000	0.000000	0.000000	0.000000	0.000000	0.000000	-0.013088	-0.058744	0.068944	0.000000	0.000000	1.000000	121.000000	1.000000
15170.522651	0.095955	0.559198	0.004409	79.416801	-9.847886	5.275551	0.000000	0.000000	0.000000	0.000000	0.000000	0.000000	-0.013088	-0.058744	0.068944	0.000000	0.000000	1.000000	121.000000	1.000000
15170.525985	0.095898	0.559002	0.004575	79.416801	-9.847886	5.275551	0.000000	0.000000	0.000000	0.000000	0.000000	0.000000	-0.017085	-0.058982	0.049822	0.000000	0.000000	1.000000	121.000000	1.000000
15170.529318	0.095898	0.559002	0.004575	79.416801	-9.847886	5.275551	0.000000	0.000000	0.000000	0.000000	0.000000	0.000000	-0.017085	-0.058982	0.049822	0.000000	0.000000	1.000000	121.000000	1.000000
15170.532651	0.095898	0.559002	0.004575	79.409798	-10.152966	4.904019	0.000000	0.000000	0.000000	0.000000	0.000000	0.000000	-0.017085	-0.058982	0.049822	0.000000	0.000000	1.000000	121.000000	1.000000
15170.535985	0.095898	0.559002	0.004575	79.409798	-10.152966	4.904019	0.000000	0.000000	0.000000	0.000000	0.000000	0.000000	-0.017085	-0.058982	0.049822	0.000000	0.000000	1.000000	121.000000	1.000000
15170.539318	0.095871	0.558830	0.004663	79.409798	-10.152966	4.904019	0.000000	0.000000	0.000000	0.000000	0.000000	0.000000	-0.008250	-0.051407	0.026341	0.000000	0.000000	1.000000	121.000000	1.000000
15170.542651	0.095871	0.558830	0.004663	79.397743	-10.467311	4.515175	0.000000	0.000000	0.000000	0.000000	0.000000	0.000000	-0.008250	-0.051407	0.026341	0.000000	0.000000	1.000000	121.000000	1.000000
15170.545985	0.095871	0.558830	0.004663	79.397743	-10.467311	4.515175	0.000000	0.000000	0.000000	0.000000	0.000000	0.000000	-0.008250	-0.051407	0.026341	0.000000	0.000000	1.000000	121.000000	1.000000
15170.549318	0.095871	0.558830	0.004663	79.397743	-10.467311	4.515175	0.000000	0.000000	0.000000	0.000000	0.000000	0.000000	-0.008250	-0.051407	0.026341	0.000000	0.000000	1.000000	121.000000	1.000000
15170.552651	0.095799	0.558564	0.004759	79.385963	-10.774469	4.135310	0.000000	0.000000	0.000000	0.000000	0.000000	0.000000	-0.021499	-0.079851	0.028654	0.000000	0.000000	1.000000	121.000000	1.000000
15170.555985	0.095799	0.558564	0.004759	79.385963	-10.774469	4.135310	0.000000	0.000000	0.000000	0.000000	0.000000	0.000000	-0.021499	-0.079851	0.028654	0.000000	0.000000	1.000000	121.000000	1.000000
15170.559318	0.095799	0.558564	0.004759	79.385963	-10.774469	4.135310	0.000000	0.000000	0.000000	0.000000	0.000000	0.000000	-0.021499	-0.079851	0.028654	0.000000	0.000000	1.000000	121.000000	1.000000
15170.562651	0.095799	0.558564	0.004759	79.377472	-11.043324	3.804550	0.000000	0.000000	0.000000	0.000000	0.000000	0.000000	-0.021499	-0.079851	0.028654	0.000000	0.000000	1.000000	121.000000	1.000000
15170.565985	0.095728	0.558478	0.004748	79.377472	-11.043324	3.804550	0.000000	0.000000	0.000000	0.000000	0.000000	0.000000	-0.021251	-0.025865	-0.003218	0.000000	0.000000	1.000000	121.000000	1.000000
15170.569318	0.095728	0.558478	0.004748	79.377472	-11.043324	3.804550	0.000000	0.000000	0.000000	0.000000	0.000000	0.000000	-0.021251	-0.025865	-0.003218	0.000000	0.000000	1.000000	121.000000	1.000000
15170.572651	0.095728	0.558478	0.004748	79.371201	-11.220463	3.591912	0.000000	0.000000	0.000000	0.000000	0.000000	0.000000	-0.021251	-0.025865	-0.003218	0.000000	0.000000	1.000000	121.000000	1.000000
15170.575985	0.095728	0.558478	0.004748	79.371201	-11.220463	3.591912	0.000000	0.000000	0.000000	0.000000	0.000000	0.000000	-0.021251	-0.025865	-0.003218	0.000000	0.000000	1.000000	121.000000	1.000000
15170.579318	0.095670	0.558409	0.004687	79.371201	-11.220463	3.591912	0.000000	0.000000	0.000000	0.000000	0.000000	0.000000	-0.017533	-0.020809	-0.018401	0.000000	0.000000	1.000000	121.000000	1.000000
15170.582651	0.095670	0.558409	0.004687	79.375191	-11.326593	3.469107	0.000000	0.000000	0.000000	0.000000	0.000000	0.000000	-0.017533	-0.020809	-0.018401	0.000000	0.000000	1.000000	121.000000	1.000000
15170.585985	0.095670	0.558409	0.004687	79.375191	-11.326593	3.469107	0.000000	0.000000	0.000000	0.000000	0.000000	0.000000	-0.017533	-0.020809	-0.018401	0.000000	0.000000	1.000000	121.000000	1.000000
15170.589318	0.095670	0.558409	0.004687	79.375191	-11.326593	3.469107	0.000000	0.000000	0.000000	0.000000	0.000000	0.000000	-0.017533	-0.020809	-0.018401	0.000000	0.000000	1.000000	121.000000	1.000000
15170.592651	0.095487	0.558381	0.004465	79.380310	-11.354028	3.447793	0.000000	0.000000	0.000000	0.000000	0.000000	0.000000	-0.054935	-0.008290	-0.066601	0.000000	0.000000	1.000000	121.000000	1.000000
15170.595985	0.095487	0.558381	0.004465	79.380310	-11.354028	3.447793	0.000000	0.000000	0.000000	0.000000	0.000000	0.000000	-0.054935	-0.008290	-0.066601	0.000000	0.000000	1.000000	121.000000	1.000000
15170.599318	0.095487	0.558381	0.004465	79.380310	-11.354028	3.447793	0.000000	0.000000	0.000000	0.000000	0.000000	0.000000	-0.054935	-0.008290	-0.066601	0.000000	0.000000	1.000000	121.000000	1.000000
15170.602651	0.095487	0.558381	0.004465	79.380310	-11.364908	3.447793	0.000000	0.000000	0.000000	0.000000	0.000000	0.000000	-0.054935	-0.008290	-0.066601	0.000000	0.000000	1.000000	121.000000	1.000000
15170.605985	0.095370	0.558432	0.004345	79.380310	-11.364908	3.447793	0.000000	0.000000	0.000000	0.000000	0.000000	0.000000	-0.034864	0.015168	-0.036015	0.000000	0.000000	1.000000	121.000000	1.000000
15170.609318	0.095370	0.558432	0.004345	79.380310	-11.364908	3.447793	0.000000	0.000000	0.000000	0.000000	0.000000	0.000000	-0.034864	0.015168	-0.036015	0.000000	0.000000	1.000000	121.000000	1.000000
15170.612651	0.095258	0.558499	0.004242	79.380333	-11.375791	3.447795	0.000000	0.000000	0.000000	0.000000	0.000000	0.000000	-0.033757	0.020329	-0.030744	0.000000	0.000000	1.000000	121.000000	1.000000
15170.615985	0.095258	0.558499	0.004242	79.380333	-11.375791	3.447795	0.000000	0.000000	0.000000	0.000000	0.000000	0.000000	-0.033757	0.020329	-0.030744	0.000000	0.000000	1.000000	121.000000	1.000000
15170.619318	0.095258	0.558499	0.004242	79.380333	-11.375791	3.447795	0.000000	0.000000	0.000000	0.000000	0.000000	0.000000	-0.033757	0.020329	-0.030744	0.000000	0.000000	1.000000	121.000000	1.000000
15170.622651	0.095258	0.558499	0.004242	79.371674	-11.361642	3.467722	0.000000	0.000000	0.000000	0.000000	0.000000	0.000000	-0.033757	0.020329	-0.030744	0.000000	0.000000	1.000000	121.000000	1.000000
15170.625985	0.095193	0.558585	0.004148	79.371674	-11.361642	3.467722	0.000000	0.000000	0.000000	0.000000	0.000000	0.000000	-0.019519	0.025541	-0.028184	0.000000	0.000000	1.000000	121.000000	1.000000
15170.629318	0.095193	0.558585	0.004148	79.371674	-11.361642	3.467722	0.000000	0.000000	0.000000	0.000000	0.000000	0.000000	-0.019519	0.025541	-0.028184	0.000000	0.000000	1.000000	121.000000	1.000000
15170.632651	0.095193	0.558585	0.004148	79.363640	-11.338593	3.495637	0.000000	0.000000	0.000000	0.000000	0.000000	0.000000	-0.019519	0.025541	-0.028184	0.000000	0.000000	1.000000	121.000000	1.000000
15170.635985	0.095193	0.558585	0.004148	79.363640	-11.338593	3.495637	0.000000	0.000000	0.000000	0.000000	0.000000	0.000000	-0.019519	0.025541	-0.028184	0.000000	0.000000	1.000000	121.000000	1.000000
15170.639318	0.095207	0.558670	0.004104	79.363640	-11.338593	3.495637	0.000000	0.000000	0.000000	0.000000	0.000000	0.000000	0.004137	0.025678	-0.013151	0.000000	0.000000	1.000000	121.000000	1.000000
15170.642651	0.095207	0.558670	0.004104	79.357903	-11.317422	3.508881	0.000000	0.000000	0.000000	0.000000	0.000000	0.000000	0.004137	0.025678	-0.013151	0.000000	0.000000	1.000000	121.000000	1.000000
15170.645985	0.095207	0.558670	0.004104	79.357903	-11.317422	3.508881	0.000000	0.000000	0.000000	0.000000	0.000000	0.000000	0.004137	0.025678	-0.013151	0.000000	0.000000	1.000000	121.000000	1.000000
15170.649318	0.095207	0.558670	0.004104	79.357903	-11.317422	3.508881	0.000000	0.000000	0.000000	0.000000	0.000000	0.000000	0.004137	0.025678	-0.013151	0.000000	0.000000	1.000000	121.000000	1.000000
15170.652651	0.095336	0.558807	0.003959	79.352119	-11.293531	3.522110	0.000000	0.000000	0.000000	0.000000	0.000000	0.000000	0.038921	0.040943	-0.043664	0.000000	0.000000	1.000000	121.000000	1.000000
15170.655985	0.095336	0.558807	0.003959	79.352119	-11.293531	3.522110	0.000000	0.000000	0.000000	0.000000	0.000000	0.000000	0.038921	0.040943	-0.043664	0.000000	0.000000	1.000000	121.000000	1.000000
15170.659318	0.095336	0.558807	0.003959	79.352119	-11.293531	3.522110	0.000000	0.000000	0.000000	0.000000	0.000000	0.000000	0.038921	0.040943	-0.043664	0.000000	0.000000	1.000000	121.000000	1.000000
15170.662651	0.095336	0.558807	0.003959	79.352119	-11.279934	3.522110	0.000000	0.000000	0.000000	0.000000	0.000000	0.000000	0.038921	0.040943	-0.043664	0.000000	0.000000	1.000000	121.000000	1.000000
15170.665985	0.095427	0.558840	0.003844	79.352119	-11.279934	3.522110	0.000000	0.000000	0.000000	0.000000	0.000000	0.000000	0.027113	0.010065	-0.034441	0.000000	0.000000	1.000000	121.000000	1.000000
15170.669318	0.095427	0.558840	0.003844	79.352119	-11.279934	3.522110	0.000000	0.000000	0.000000	0.000000	0.000000	0.000000	0.027113	0.010065	-0.034441	0.000000	0.000000	1.000000	121.000000	1.000000
15170.672651	0.095427	0.558840	0.003844	79.357895	-11.282062	3.508878	0.000000	0.000000	0.000000	0.000000	0.000000	0.000000	0.027113	0.010065	-0.034441	0.000000	0.000000	1.000000	121.000000	1.000000
15170.675985	0.095427	0.558840	0.003844	79.357895	-11.282062	3.508878	0.000000	0.000000	0.000000	0.000000	0.000000	0.000000	0.027113	0.010065	-0.034441	0.000000	0.000000	1.000000	121.000000	1.000000
15170.679318	0.095461	0.558847	0.003680	79.357895	-11.282062	3.508878	0.000000	0.000000	0.000000	0.000000	0.000000	0.000000	0.010351	0.002159	-0.049203	0.000000	0.000000	1.000000	121.000000	1.000000
15170.682651	0.095461	0.558847	0.003680	79.366508	-11.296145	3.489013	0.000000	0.000000	0.000000	0.000000	0.000000	0.000000	0.010351	0.002159	-0.049203	0.000000	0.000000	1.000000	121.000000	1.000000
15170.685985	0.095461	0.558847	0.003680	79.366508	-11.296145	3.489013	0.000000	0.000000	0.000000	0.000000	0.000000	0.000000	0.010351	0.002159	-0.049203	0.000000	0.000000	1.000000	121.000000	1.000000
15170.689318	0.095461	0.558847	0.003680	79.366508	-11.296145	3.489013	0.000000	0.000000	0.000000	0.000000	0.000000	0.000000	0.010351	0.002159	-0.049203	0.000000	0.000000	1.000000	121.000000	1.000000
15170.692651	0.095475	0.558810	0.003308	79.378067	-11.316792	3.462468	0.000000	0.000000	0.000000	0.000000	0.000000	0.000000	0.004252	-0.011303	-0.111549	0.000000	0.000000	1.000000	121.000000	1.000000
15170.695985	0.095475	0.558810	0.003308	79.378067	-11.316792	3.462468	0.000000	0.000000	0.000000	0.000000	0.000000	0.000000	0.004252	-0.011303	-0.111549	0.000000	0.000000	1.000000	121.000000	1.000000
15170.699318	0.095475	0.558810	0.003308	79.378067	-11.316792	3.462468	0.000000	0.000000	0.000000	0.000000	0.000000	0.000000	0.004252	-0.011303	-0.111549	0.000000	0.000000	1.000000	121.000000	1.000000
15170.702651	0.095475	0.558810	0.003308	79.386726	-11.330968	3.442519	0.000000	0.000000	0.000000	0.000000	0.000000	0.000000	0.004252	-0.011303	-0.111549	0.000000	0.000000	1.000000	121.000000	1.000000
15170.705985	0.095489	0.558791	0.003154	79.386726	-11.330968	3.442519	0.000000	0.000000	0.000000	0.000000	0.000000	0.000000	0.004093	-0.005586	-0.046227	0.000000	0.000000	1.000000	121.000000	1.000000
15170.709318	0.095489	0.558791	0.003154	79.386726	-11.330968	3.442519	0.000000	0.000000	0.000000	0.000000	0.000000	0.000000	0.004093	-0.005586	-0.046227	0.000000	0.000000	1.000000	121.000000	1.000000
15170.712651	0.095489	0.558791	0.003154	79.395348	-11.342443	3.422539	0.000000	0.000000	0.000000	0.000000	0.000000	0.000000	0.004093	-0.005586	-0.046227	0.000000	0.000000	1.000000	121.000000	1.000000
15170.715985	0.095489	0.558791	0.003154	79.395348	-11.342443	3.422539	0.000000	0.000000	0.000000	0.000000	0.000000	0.000000	0.004093	-0.005586	-0.046227	0.000000	0.000000	1.000000	121.000000	1.000000
15170.719318	0.095526	0.558747	0.003001	79.395348	-11.342443	3.422539	0.000000	0.000000	0.000000	0.000000	0.000000	0.000000	0.010973	-0.013264	-0.045962	0.000000	0.000000	1.000000	121.000000	1.000000
15170.722651	0.095526	0.558747	0.003001	79.403961	-11.353945	3.402530	0.000000	0.000000	0.000000	0.000000	0.000000	0.000000	0.010973	-0.013264	-0.045962	0.000000	0.000000	1.000000	121.000000	1.000000
15170.725985	0.095526	0.558747	0.003001	79.403961	-11.353945	3.402530	0.000000	0.000000	0.000000	0.000000	0.000000	0.000000	0.010973	-0.013264	-0.045962	0.000000	0.000000	1.000000	121.000000	1.000000
15170.729318	0.095526	0.558747	0.003001	79.403961	-11.353945	3.402530	0.000000	0.000000	0.000000	0.000000	0.000000	0.000000	0.010973	-0.013264	-0.045962	0.000000	0.000000	1.000000	121.000000	1.000000
15170.732651	0.095628	0.558703	0.002834	79.409721	-11.358914	3.389174	0.000000	0.000000	0.000000	0.000000	0.000000	0.000000	0.030616	-0.013271	-0.050052	0.000000	0.000000	1.000000	121.000000	1.000000
15170.735985	0.095628	0.558703	0.002834	79.409721	-11.358914	3.389174	0.000000	0.000000	0.000000	0.000000	0.000000	0.000000	0.030616	-0.013271	-0.050052	0.000000	0.000000	1.000000	121.000000	1.000000
15170.739318	0.095628	0.558703	0.002834	79.409721	-11.358914	3.389174	0.000000	0.000000	0.000000	0.000000	0.000000	0.000000	0.030616	-0.013271	-0.050052	0.000000	0.000000	1.000000	121.000000	1.000000
15170.742651	0.095628	0.558703	0.002834	79.412636	-11.357337	3.382490	0.000000	0.000000	0.000000	0.000000	0.000000	0.000000	0.030616	-0.013271	-0.050052	0.000000	0.000000	1.000000	121.000000	1.000000
15170.745985	0.095685	0.558694	0.002780	79.412636	-11.357337	3.382490	0.000000	0.000000	0.000000	0.000000	0.000000	0.000000	0.017117	-0.002695	-0.016287	0.000000	0.000000	1.000000	121.000000	1.000000
15170.749318	0.095685	0.558694	0.002780	79.412636	-11.357337	3.382490	0.000000	0.000000	0.000000	0.000000	0.000000	0.000000	0.017117	-0.002695	-0.016287	0.000000	0.000000	1.000000	121.000000	1.000000
15170.752651	0.095685	0.558694	0.002780	79.418365	-11.365045	3.369105	0.000000	0.000000	0.000000	0.000000	0.000000	0.000000	0.017117	-0.002695	-0.016287	0.000000	0.000000	1.000000	121.000000	1.000000
15170.755985	0.095685	0.558694	0.002780	79.418365	-11.365045	3.369105	0.000000	0.000000	0.000000	0.000000	0.000000	0.000000	0.017117	-0.002695	-0.016287	0.000000	0.000000	1.000000	121.000000	1.000000
15170.759318	0.095716	0.558667	0.002712	79.418365	-11.365045	3.369105	0.000000	0.000000	0.000000	0.000000	0.000000	0.000000	0.009459	-0.007887	-0.020212	0.000000	0.000000	1.000000	121.000000	1.000000
15170.762651	0.095716	0.558667	0.002712	79.424133	-11.370047	3.355717	0.000000	0.000000	0.000000	0.000000	0.000000	0.000000	0.009459	-0.007887	-0.020212	0.000000	0.000000	1.000000	121.000000	1.000000
15170.765985	0.095716	0.558667	0.002712	79.424133	-11.370047	3.355717	0.000000	0.000000	0.000000	0.000000	0.000000	0.000000	0.009459	-0.007887	-0.020212	0.000000	0.000000	1.000000	121.000000	1.000000
15170.769318	0.095716	0.558667	0.002712	79.424133	-11.370047	3.355717	0.000000	0.000000	0.000000	0.000000	0.000000	0.000000	0.009459	-0.007887	-0.020212	0.000000	0.000000	1.000000	121.000000	1.000000
15170.772651	0.095779	0.558605	0.002469	79.432785	-11.384390	3.335596	0.000000	0.000000	0.000000	0.000000	0.000000	0.000000	0.018936	-0.018659	-0.073113	0.000000	0.000000	1.000000	121.000000	1.000000
15170.775985	0.095779	0.558605	0.002469	79.432785	-11.384390	3.335596	0.000000	0.000000	0.000000	0.000000	0.000000	0.000000	0.018936	-0.018659	-0.073113	0.000000	0.000000	1.000000	121.000000	1.000000
15170.779318	0.095779	0.558605	0.002469	79.432785	-11.384390	3.335596	0.000000	0.000000	0.000000	0.000000	0.000000	0.000000	0.018936	-0.018659	-0.073113	0.000000	0.000000	1.000000	121.000000	1.000000
15170.782651	0.095810	0.558595	0.002287	79.444267	-11.405369	3.308720	0.000000	0.000000	0.000000	0.000000	0.000000	0.000000	0.009120	-0.003067	-0.054532	0.000000	0.000000	1.000000	121.000000	1.000000
15170.785985	0.095810	0.558595	0.002287	79.444267	-11.405369	3.308720	0.000000	0.000000	0.000000	0.000000	0.000000	0.000000	0.009120	-0.003067	-0.054532	0.000000	0.000000	1.000000	121.000000	1.000000
15170.789318	0.095810	0.558595	0.002287	79.444267	-11.405369	3.308720	0.000000	0.000000	0.000000	0.000000	0.000000	0.000000	0.009120	-0.003067	-0.054532	0.000000	0.000000	1.000000	121.000000	1.000000
15170.792651	0.095810	0.558595	0.002287	79.452919	-11.419788	3.288525	0.000000	0.000000	0.000000	0.000000	0.000000	0.000000	0.009120	-0.003067	-0.054532	0.000000	0.000000	1.000000	121.000000	1.000000
15170.795985	0.095823	0.558576	0.002133	79.452919	-11.419788	3.288525	0.000000	0.000000	0.000000	0.000000	0.000000	0.000000	0.004006	-0.005577	-0.046257	0.000000	0.000000	1.000000	121.000000	1.000000
15170.799318	0.095823	0.558576	0.002133	79.452919	-11.419788	3.288525	0.000000	0.000000	0.000000	0.000000	0.000000	0.000000	0.004006	-0.005577	-0.046257	0.000000	0.000000	1.000000	121.000000	1.000000
15170.802651	0.095823	0.558576	0.002133	79.461517	-11.431501	3.268300	0.000000	0.000000	0.000000	0.000000	0.000000	0.000000	0.004006	-0.005577	-0.046257	0.000000	0.000000	1.000000	121.000000	1.000000
15170.805985	0.095823	0.558576	0.002133	79.461517	-11.431501	3.268300	0.000000	0.000000	0.000000	0.000000	0.000000	0.000000	0.004006	-0.005577	-0.046257	0.000000	0.000000	1.000000	121.000000	1.000000
15170.809318	0.095832	0.558566	0.001955	79.461517	-11.431501	3.268300	0.000000	0.000000	0.000000	0.000000	0.000000	0.000000	0.002555	-0.003074	-0.053178	0.000000	0.000000	1.000000	121.000000	1.000000
15170.812651	0.095832	0.558566	0.001955	79.470184	-11.443266	3.248048	0.000000	0.000000	0.000000	0.000000	0.000000	0.000000	0.002555	-0.003074	-0.053178	0.000000	0.000000	1.000000	121.000000	1.000000
15170.815985	0.095832	0.558566	0.001955	79.470184	-11.443266	3.248048	0.000000	0.000000	0.000000	0.000000	0.000000	0.000000	0.002555	-0.003074	-0.053178	0.000000	0.000000	1.000000	121.000000	1.000000
15170.819318	0.095832	0.558566	0.001955	79.470184	-11.443266	3.248048	0.000000	0.000000	0.000000	0.000000	0.000000	0.000000	0.002555	-0.003074	-0.053178	0.000000	0.000000	1.000000	121.000000	1.000000
15170.822651	0.095874	0.558563	0.001614	79.475945	-11.451128	3.234519	0.000000	0.000000	0.000000	0.000000	0.000000	0.000000	0.012712	-0.001005	-0.102444	0.000000	0.000000	1.000000	121.000000	1.000000
15170.825985	0.095874	0.558563	0.001614	79.475945	-11.451128	3.234519	0.000000	0.000000	0.000000	0.000000	0.000000	0.000000	0.012712	-0.001005	-0.102444	0.000000	0.000000	1.000000	121.000000	1.000000
15170.829318	0.095874	0.558563	0.001614	79.475945	-11.451128	3.234519	0.000000	0.000000	0.000000	0.000000	0.000000	0.000000	0.012712	-0.001005	-0.102444	0.000000	0.000000	1.000000	121.000000	1.000000
15170.832651	0.095874	0.558563	0.001614	79.481659	-11.458995	3.220970	0.000000	0.000000	0.000000	0.000000	0.000000	0.000000	0.012712	-0.001005	-0.102444	0.000000	0.000000	1.000000	121.000000	1.000000
15170.835985	0.095896	0.558553	0.001500	79.481659	-11.458995	3.220970	0.000000	0.000000	0.000000	0.000000	0.000000	0.000000	0.006517	-0.002915	-0.034065	0.000000	0.000000	1.000000	121.000000	1.000000
15170.839318	0.095896	0.558553	0.001500	79.481659	-11.458995	3.220970	0.000000	0.000000	0.000000	0.000000	0.000000	0.000000	0.006517	-0.002915	-0.034065	0.000000	0.000000	1.000000	121.000000	1.000000
15170.842651	0.095896	0.558553	0.001500	79.487411	-11.466879	3.207424	0.000000	0.000000	0.000000	0.000000	0.000000	0.000000	0.006517	-0.002915	-0.034065	0.000000	0.000000	1.000000	121.000000	1.000000
15170.845985	0.095896	0.558553	0.001500	79.487411	-11.466879	3.207424	0.000000	0.000000	0.000000	0.000000	0.000000	0.000000	0.006517	-0.002915	-0.034065	0.000000	0.000000	1.000000	121.000000	1.000000
15170.849318	0.095917	0.558543	0.001387	79.487411	-11.466879	3.207424	0.000000	0.000000	0.000000	0.000000	0.000000	0.000000	0.006511	-0.002894	-0.034068	0.000000	0.000000	1.000000	121.000000	1.000000
15170.852651	0.095917	0.558543	0.001387	79.488693	-11.448908	3.223571	0.000000	0.000000	0.000000	0.000000	0.000000	0.000000	0.006511	-0.002894	-0.034068	0.000000	0.000000	1.000000	121.000000	1.000000
15170.855985	0.095917	0.558543	0.001387	79.488693	-11.448908	3.223571	0.000000	0.000000	0.000000	0.000000	0.000000	0.000000	0.006511	-0.002894	-0.034068	0.000000	0.000000	1.000000	121.000000	1.000000
15170.859318	0.095917	0.558543	0.001387	79.488693	-11.448908	3.223571	0.000000	0.000000	0.000000	0.000000	0.000000	0.000000	0.006511	-0.002894	-0.034068	0.000000	0.000000	1.000000	121.000000	1.000000
15170.862651	0.096017	0.558560	0.001318	79.491249	-11.415669	3.263866	0.000000	0.000000	0.000000	0.000000	0.000000	0.000000	0.029755	0.004984	-0.020669	0.000000	0.000000	1.000000	121.000000	1.000000
15170.865985	0.096017	0.558560	0.001318	79.491249	-11.415669	3.263866	0.000000	0.000000	0.000000	0.000000	0.000000	0.000000	0.029755	0.004984	-0.020669	0.000000	0.000000	1.000000	121.000000	1.000000
15170.869318	0.096017	0.558560	0.001318	79.491249	-11.415669	3.263866	0.000000	0.000000	0.000000	0.000000	0.000000	0.000000	0.029755	0.004984	-0.020669	0.000000	0.000000	1.000000	121.000000	1.000000
15170.872651	0.096082	0.558560	0.001304	79.491829	-11.401229	3.271941	0.000000	0.000000	0.000000	0.000000	0.000000	0.000000	0.019588	-0.000005	-0.004103	0.000000	0.000000	1.000000	121.000000	1.000000
15170.875985	0.096082	0.558560	0.001304	79.491829	-11.401229	3.271941	0.000000	0.000000	0.000000	0.000000	0.000000	0.000000	0.019588	-0.000005	-0.004103	0.000000	0.000000	1.000000	121.000000	1.000000
15170.879318	0.096082	0.558560	0.001304	79.491829	-11.401229	3.271941	0.000000	0.000000	0.000000	0.000000	0.000000	0.000000	0.019588	-0.000005	-0.004103	0.000000	0.000000	1.000000	121.000000	1.000000
15170.882651	0.096082	0.558560	0.001304	79.488991	-11.383697	3.278711	0.000000	0.000000	0.000000	0.000000	0.000000	0.000000	0.019588	-0.000005	-0.004103	0.000000	0.000000	1.000000	121.000000	1.000000
15170.885985	0.096173	0.558577	0.001304	79.488991	-11.383697	3.278711	0.000000	0.000000	0.000000	0.000000	0.000000	0.000000	0.027229	0.005177	-0.000184	0.000000	0.000000	1.000000	121.000000	1.000000
15170.889318	0.096173	0.558577	0.001304	79.488991	-11.383697	3.278711	0.000000	0.000000	0.000000	0.000000	0.000000	0.000000	0.027229	0.005177	-0.000184	0.000000	0.000000	1.000000	121.000000	1.000000
15170.892651	0.096173	0.558577	0.001304	79.488968	-11.372813	3.278711	0.000000	0.000000	0.000000	0.000000	0.000000	0.000000	0.027229	0.005177	-0.000184	0.000000	0.000000	1.000000	121.000000	1.000000
15170.895985	0.096173	0.558577	0.001304	79.488968	-11.372813	3.278711	0.000000	0.000000	0.000000	0.000000	0.000000	0.000000	0.027229	0.005177	-0.000184	0.000000	0.000000	1.000000	121.000000	1.000000
15170.899318	0.096264	0.558569	0.001308	79.488968	-11.372813	3.278711	0.000000	0.000000	0.000000	0.000000	0.000000	0.000000	0.027568	-0.002481	0.001436	0.000000	0.000000	1.000000	121.000000	1.000000
15170.902651	0.096264	0.558569	0.001308	79.488991	-11.359219	3.278708	0.000000	0.000000	0.000000	0.000000	0.000000	0.000000	0.027568	-0.002481	0.001436	0.000000	0.000000	1.000000	121.000000	1.000000
15170.905985	0.096264	0.558569	0.001308	79.488991	-11.359219	3.278708	0.000000	0.000000	0.000000	0.000000	0.000000	0.000000	0.027568	-0.002481	0.001436	0.000000	0.000000	1.000000	121.000000	1.000000
15170.909318	0.096264	0.558569	0.001308	79.488991	-11.359219	3.278708	0.000000	0.000000	0.000000	0.000000	0.000000	0.000000	0.027568	-0.002481	0.001436	0.000000	0.000000	1.000000	121.000000	1.000000
15170.912651	0.096475	0.558534	0.001227	79.494759	-11.361660	3.265169	0.000000	0.000000	0.000000	0.000000	0.000000	0.000000	0.063066	-0.010378	-0.024305	0.000000	0.000000	1.000000	121.000000	1.000000
15170.915985	0.096475	0.558534	0.001227	79.494759	-11.361660	3.265169	0.000000	0.000000	0.000000	0.000000	0.000000	0.000000	0.063066	-0.010378	-0.024305	0.000000	0.000000	1.000000	121.000000	1.000000
15170.919318	0.096475	0.558534	0.001227	79.494759	-11.361660	3.265169	0.000000	0.000000	0.000000	0.000000	0.000000	0.000000	0.063066	-0.010378	-0.024305	0.000000	0.000000	1.000000	121.000000	1.000000
15170.922651	0.096475	0.558534	0.001227	79.500488	-11.364105	3.251610	0.000000	0.000000	0.000000	0.000000	0.000000	0.000000	0.063066	-0.010378	-0.024305	0.000000	0.000000	1.000000	121.000000	1.000000
15170.925985	0.096529	0.558482	0.001161	79.500488	-11.364105	3.251610	0.000000	0.000000	0.000000	0.000000	0.000000	0.000000	0.016242	-0.015571	-0.019996	0.000000	0.000000	1.000000	121.000000	1.000000
15170.929318	0.096529	0.558482	0.001161	79.500488	-11.364105	3.251610	0.000000	0.000000	0.000000	0.000000	0.000000	0.000000	0.016242	-0.015571	-0.019996	0.000000	0.000000	1.000000	121.000000	1.000000
15170.932651	0.096529	0.558482	0.001161	79.512001	-11.382653	3.224452	0.000000	0.000000	0.000000	0.000000	0.000000	0.000000	0.016242	-0.015571	-0.019996	0.000000	0.000000	1.000000	121.000000	1.000000
15170.935985	0.096529	0.558482	0.001161	79.512001	-11.382653	3.224452	0.000000	0.000000	0.000000	0.000000	0.000000	0.000000	0.016242	-0.015571	-0.019996	0.000000	0.000000	1.000000	121.000000	1.000000
15170.939318	0.096578	0.558439	0.001071	79.512001	-11.382653	3.224452	0.000000	0.000000	0.000000	0.000000	0.000000	0.000000	0.014778	-0.013070	-0.026916	0.000000	0.000000	1.000000	121.000000	1.000000
15170.942651	0.096578	0.558439	0.001071	79.523453	-11.403970	3.197237	0.000000	0.000000	0.000000	0.000000	0.000000	0.000000	0.014778	-0.013070	-0.026916	0.000000	0.000000	1.000000	121.000000	1.000000
15170.945985	0.096578	0.558439	0.001071	79.523453	-11.403970	3.197237	0.000000	0.000000	0.000000	0.000000	0.000000	0.000000	0.014778	-0.013070	-0.026916	0.000000	0.000000	1.000000	121.000000	1.000000
15170.949318	0.096578	0.558439	0.001071	79.523453	-11.403970	3.197237	0.000000	0.000000	0.000000	0.000000	0.000000	0.000000	0.014778	-0.013070	-0.026916	0.000000	0.000000	1.000000	121.000000	1.000000
15170.952651	0.096653	0.558283	0.000889	79.535614	-11.419062	3.186038	0.000000	0.000000	0.000000	0.000000	0.000000	0.000000	0.022580	-0.046654	-0.054519	0.000000	0.000000	1.000000	121.000000	1.000000
15170.955985	0.096653	0.558283	0.000889	79.535614	-11.419062	3.186038	0.000000	0.000000	0.000000	0.000000	0.000000	0.000000	0.022580	-0.046654	-0.054519	0.000000	0.000000	1.000000	121.000000	1.000000
15170.959318	0.096653	0.558283	0.000889	79.535614	-11.419062	3.186038	0.000000	0.000000	0.000000	0.000000	0.000000	0.000000	0.022580	-0.046654	-0.054519	0.000000	0.000000	1.000000	121.000000	1.000000
15170.962651	0.096653	0.558283	0.000889	79.557655	-11.439063	3.162503	0.000000	0.000000	0.000000	0.000000	0.000000	0.000000	0.022580	-0.046654	-0.054519	0.000000	0.000000	1.000000	121.000000	1.000000
15170.965985	0.096696	0.558180	0.000770	79.557655	-11.439063	3.162503	0.000000	0.000000	0.000000	0.000000	0.000000	0.000000	0.012864	-0.031092	-0.035901	0.000000	0.000000	1.000000	121.000000	1.000000
15170.969318	0.096696	0.558180	0.000770	79.557655	-11.439063	3.162503	0.000000	0.000000	0.000000	0.000000	0.000000	0.000000	0.012864	-0.031092	-0.035901	0.000000	0.000000	1.000000	121.000000	1.000000
15170.972651	0.096732	0.558042	0.000615	79.584084	-11.412222	3.195749	0.000000	0.000000	0.000000	0.000000	0.000000	0.000000	0.010611	-0.041452	-0.046507	0.000000	0.000000	1.000000	121.000000	1.000000
15170.975985	0.096732	0.558042	0.000615	79.584084	-11.412222	3.195749	0.000000	0.000000	0.000000	0.000000	0.000000	0.000000	0.010611	-0.041452	-0.046507	0.000000	0.000000	1.000000	121.000000	1.000000
15170.979318	0.096732	0.558042	0.000615	79.584084	-11.412222	3.195749	0.000000	0.000000	0.000000	0.000000	0.000000	0.000000	0.010611	-0.041452	-0.046507	0.000000	0.000000	1.000000	121.000000	1.000000
15170.982651	0.096732	0.558042	0.000615	79.619820	-11.399242	3.216605	0.000000	0.000000	0.000000	0.000000	0.000000	0.000000	0.010611	-0.041452	-0.046507	0.000000	0.000000	1.000000	121.000000	1.000000
15170.985985	0.096781	0.557869	0.000420	79.619820	-11.399242	3.216605	0.000000	0.000000	0.000000	0.000000	0.000000	0.000000	0.014874	-0.051785	-0.058504	0.000000	0.000000	1.000000	121.000000	1.000000
15170.989318	0.096781	0.557869	0.000420	79.619820	-11.399242	3.216605	0.000000	0.000000	0.000000	0.000000	0.000000	0.000000	0.014874	-0.051785	-0.058504	0.000000	0.000000	1.000000	121.000000	1.000000
15170.992651	0.096781	0.557869	0.000420	79.654587	-11.431244	3.181524	0.000000	0.000000	0.000000	0.000000	0.000000	0.000000	0.014874	-0.051785	-0.058504	0.000000	0.000000	1.000000	121.000000	1.000000
15170.995985	0.096781	0.557869	0.000420	79.654587	-11.431244	3.181524	0.000000	0.000000	0.000000	0.000000	0.000000	0.000000	0.014874	-0.051785	-0.058504	0.000000	0.000000	1.000000	121.000000	1.000000
15170.999318	0.096822	0.557687	0.000184	79.654587	-11.431244	3.181524	0.000000	0.000000	0.000000	0.000000	0.000000	0.000000	0.012257	-0.054438	-0.070750	0.000000	0.000000	1.000000	121.000000	1.000000
15171.002651	0.096822	0.557687	0.000184	79.685440	-11.479121	3.127772	0.000000	0.000000	0.000000	0.000000	0.000000	0.000000	0.012257	-0.054438	-0.070750	0.000000	0.000000	1.000000	121.000000	1.000000
15171.005985	0.096822	0.557687	0.000184	79.685440	-11.479121	3.127772	0.000000	0.000000	0.000000	0.000000	0.000000	0.000000	0.012257	-0.054438	-0.070750	0.000000	0.000000	1.000000	121.000000	1.000000
15171.009318	0.096822	0.557687	0.000184	79.685440	-11.479121	3.127772	0.000000	0.000000	0.000000	0.000000	0.000000	0.000000	0.012257	-0.054438	-0.070750	0.000000	0.000000	1.000000	121.000000	1.000000
15171.012651	0.096827	0.557273	-0.000328	79.730415	-11.486115	3.135591	0.000000	0.000000	0.000000	0.000000	0.000000	0.000000	0.001519	-0.124262	-0.153390	0.000000	0.000000	1.000000	121.000000	1.000000
15171.015985	0.096827	0.557273	-0.000328	79.730415	-11.486115	3.135591	0.000000	0.000000	0.000000	0.000000	0.000000	0.000000	0.001519	-0.124262	-0.153390	0.000000	0.000000	1.000000	121.000000	1.000000
15171.019318	0.096827	0.557273	-0.000328	79.730415	-11.486115	3.135591	0.000000	0.000000	0.000000	0.000000	0.000000	0.000000	0.001519	-0.124262	-0.153390	0.000000	0.000000	1.000000	121.000000	1.000000
15171.022651	0.096827	0.557273	-0.000328	79.788605	-11.412156	3.259354	0.000000	0.000000	0.000000	0.000000	0.000000	0.000000	0.001519	-0.124262	-0.153390	0.000000	0.000000	1.000000	121.000000	1.000000
15171.025985	0.096743	0.557049	-0.000617	79.788605	-11.412156	3.259354	0.000000	0.000000	0.000000	0.000000	0.000000	0.000000	-0.025193	-0.067332	-0.086818	0.000000	0.000000	1.000000	121.000000	1.000000
15171.029318	0.096743	0.557049	-0.000617	79.788605	-11.412156	3.259354	0.000000	0.000000	0.000000	0.000000	0.000000	0.000000	-0.025193	-0.067332	-0.086818	0.000000	0.000000	1.000000	121.000000	1.000000
15171.032651	0.096743	0.557049	-0.000617	79.842567	-11.189084	3.560534	0.000000	0.000000	0.000000	0.000000	0.000000	0.000000	-0.025193	-0.067332	-0.086818	0.000000	0.000000	1.000000	121.000000	1.000000
15171.035985	0.096743	0.557049	-0.000617	79.842567	-11.189084	3.560534	0.000000	0.000000	0.000000	0.000000	0.000000	0.000000	-0.025193	-0.067332	-0.086818	0.000000	0.000000	1.000000	121.000000	1.000000
15171.039318	0.096642	0.556807	-0.000988	79.842567	-11.189084	3.560534	0.000000	0.000000	0.000000	0.000000	0.000000	0.000000	-0.030380	-0.072610	-0.111342	0.000000	0.000000	1.000000	121.000000	1.000000
15171.042651	0.096494	0.556548	-0.001368	79.883240	-10.761893	4.101378	0.000000	0.000000	0.000000	0.000000	0.000000	0.000000	-0.044497	-0.077685	-0.113991	0.000000	0.000000	1.000000	121.000000	1.000000
15171.045985	0.096494	0.556548	-0.001368	79.883240	-10.761893	4.101378	0.000000	0.000000	0.000000	0.000000	0.000000	0.000000	-0.044497	-0.077685	-0.113991	0.000000	0.000000	1.000000	121.000000	1.000000
15171.049318	0.096494	0.556548	-0.001368	79.883240	-10.761893	4.101378	0.000000	0.000000	0.000000	0.000000	0.000000	0.000000	-0.044497	-0.077685	-0.113991	0.000000	0.000000	1.000000	121.000000	1.000000
15171.052651	0.096494	0.556548	-0.001368	79.887871	-10.186326	4.800555	0.000000	0.000000	0.000000	0.000000	0.000000	0.000000	-0.044497	-0.077685	-0.113991	0.000000	0.000000	1.000000	121.000000	1.000000
15171.055985	0.096363	0.556272	-0.001771	79.887871	-10.186326	4.800555	0.000000	0.000000	0.000000	0.000000	0.000000	0.000000	-0.039119	-0.082754	-0.120783	0.000000	0.000000	1.000000	121.000000	1.000000
15171.059318	0.096363	0.556272	-0.001771	79.887871	-10.186326	4.800555	0.000000	0.000000	0.000000	0.000000	0.000000	0.000000	-0.039119	-0.082754	-0.120783	0.000000	0.000000	1.000000	121.000000	1.000000
15171.062651	0.096228	0.556005	-0.002197	79.841133	-9.481217	5.620784	0.000000	0.000000	0.000000	0.000000	0.000000	0.000000	-0.040578	-0.080181	-0.127798	0.000000	0.000000	1.000000	121.000000	1.000000
15171.065985	0.096228	0.556005	-0.002197	79.841133	-9.481217	5.620784	0.000000	0.000000	0.000000	0.000000	0.000000	0.000000	-0.040578	-0.080181	-0.127798	0.000000	0.000000	1.000000	121.000000	1.000000
15171.069318	0.096228	0.556005	-0.002197	79.841133	-9.481217	5.620784	0.000000	0.000000	0.000000	0.000000	0.000000	0.000000	-0.040578	-0.080181	-0.127798	0.000000	0.000000	1.000000	121.000000	1.000000
15171.072651	0.096228	0.556005	-0.002197	79.735916	-8.644175	6.569541	0.000000	0.000000	0.000000	0.000000	0.000000	0.000000	-0.040578	-0.080181	-0.127798	0.000000	0.000000	1.000000	121.000000	1.000000
15171.075985	0.096102	0.555721	-0.002577	79.735916	-8.644175	6.569541	0.000000	0.000000	0.000000	0.000000	0.000000	0.000000	-0.037649	-0.085053	-0.114060	0.000000	0.000000	1.000000	121.000000	1.000000
15171.079318	0.096102	0.555721	-0.002577	79.735916	-8.644175	6.569541	0.000000	0.000000	0.000000	0.000000	0.000000	0.000000	-0.037649	-0.085053	-0.114060	0.000000	0.000000	1.000000	121.000000	1.000000
15171.082651	0.096102	0.555721	-0.002577	79.562706	-7.719131	7.584177	0.000000	0.000000	0.000000	0.000000	0.000000	0.000000	-0.037649	-0.085053	-0.114060	0.000000	0.000000	1.000000	121.000000	1.000000
15171.085985	0.096102	0.555721	-0.002577	79.562706	-7.719131	7.584177	0.000000	0.000000	0.000000	0.000000	0.000000	0.000000	-0.037649	-0.085053	-0.114060	0.000000	0.000000	1.000000	121.000000	1.000000
15171.089318	0.096029	0.555447	-0.002926	79.562706	-7.719131	7.584177	0.000000	0.000000	0.000000	0.000000	0.000000	0.000000	-0.022119	-0.082297	-0.104629	0.000000	0.000000	1.000000	121.000000	1.000000
15171.092651	0.095946	0.555199	-0.003211	79.337067	-6.806316	8.566341	0.000000	0.000000	0.000000	0.000000	0.000000	0.000000	-0.024875	-0.074458	-0.085728	0.000000	0.000000	1.000000	121.000000	1.000000
15171.095985	0.095946	0.555199	-0.003211	79.337067	-6.806316	8.566341	0.000000	0.000000	0.000000	0.000000	0.000000	0.000000	-0.024875	-0.074458	-0.085728	0.000000	0.000000	1.000000	121.000000	1.000000
15171.099318	0.095946	0.555199	-0.003211	79.337067	-6.806316	8.566341	0.000000	0.000000	0.000000	0.000000	0.000000	0.000000	-0.024875	-0.074458	-0.085728	0.000000	0.000000	1.000000	121.000000	1.000000
15171.102651	0.095946	0.555199	-0.003211	79.088715	-5.948582	9.476054	0.000000	0.000000	0.000000	0.000000	0.000000	0.000000	-0.024875	-0.074458	-0.085728	0.000000	0.000000	1.000000	121.000000	1.000000
15171.105985	0.095868	0.554942	-0.003474	79.088715	-5.948582	9.476054	0.000000	0.000000	0.000000	0.000000	0.000000	0.000000	-0.023419	-0.076867	-0.078874	0.000000	0.000000	1.000000	121.000000	1.000000
15171.109318	0.095868	0.554942	-0.003474	79.088715	-5.948582	9.476054	0.000000	0.000000	0.000000	0.000000	0.000000	0.000000	-0.023419	-0.076867	-0.078874	0.000000	0.000000	1.000000	121.000000	1.000000
15171.112651	0.095868	0.554942	-0.003474	78.848251	-5.116951	10.374325	0.000000	0.000000	0.000000	0.000000	0.000000	0.000000	-0.023419	-0.076867	-0.078874	0.000000	0.000000	1.000000	121.000000	1.000000
15171.115985	0.095868	0.554942	-0.003474	78.848251	-5.116951	10.374325	0.000000	0.000000	0.000000	0.000000	0.000000	0.000000	-0.023419	-0.076867	-0.078874	0.000000	0.000000	1.000000	121.000000	1.000000
15171.119318	0.095793	0.554704	-0.003720	78.848251	-5.116951	10.374325	0.000000	0.000000	0.000000	0.000000	0.000000	0.000000	-0.022294	-0.071663	-0.073582	0.000000	0.000000	1.000000	121.000000	1.000000
15171.122651	0.095686	0.554448	-0.003910	78.647415	-4.230517	11.384212	0.000000	0.000000	0.000000	0.000000	0.000000	0.000000	-0.032286	-0.076569	-0.057074	0.000000	0.000000	1.000000	121.000000	1.000000
15171.125985	0.095686	0.554448	-0.003910	78.647415	-4.230517	11.384212	0.000000	0.000000	0.000000	0.000000	0.000000	0.000000	-0.032286	-0.076569	-0.057074	0.000000	0.000000	1.000000	121.000000	1.000000
15171.129318	0.095686	0.554448	-0.003910	78.647415	-4.230517	11.384212	0.000000	0.000000	0.000000	0.000000	0.000000	0.000000	-0.032286	-0.076569	-0.057074	0.000000	0.000000	1.000000	121.000000	1.000000
15171.132651	0.095686	0.554448	-0.003910	78.496452	-3.194879	12.631968	0.000000	0.000000	0.000000	0.000000	0.000000	0.000000	-0.032286	-0.076569	-0.057074	0.000000	0.000000	1.000000	121.000000	1.000000
15171.135985	0.095562	0.554185	-0.004073	78.496452	-3.194879	12.631968	0.000000	0.000000	0.000000	0.000000	0.000000	0.000000	-0.037273	-0.079011	-0.048855	0.000000	0.000000	1.000000	121.000000	1.000000
15171.139318	0.095562	0.554185	-0.004073	78.496452	-3.194879	12.631968	0.000000	0.000000	0.000000	0.000000	0.000000	0.000000	-0.037273	-0.079011	-0.048855	0.000000	0.000000	1.000000	121.000000	1.000000
15171.142651	0.095562	0.554185	-0.004073	78.402321	-1.964238	14.173308	0.000000	0.000000	0.000000	0.000000	0.000000	0.000000	-0.037273	-0.079011	-0.048855	0.000000	0.000000	1.000000	121.000000	1.000000
15171.145985	0.095562	0.554185	-0.004073	78.402321	-1.964238	14.173308	0.000000	0.000000	0.000000	0.000000	0.000000	0.000000	-0.037273	-0.079011	-0.048855	0.000000	0.000000	1.000000	121.000000	1.000000
15171.149318	0.095417	0.553897	-0.004226	78.402321	-1.964238	14.173308	0.000000	0.000000	0.000000	0.000000	0.000000	0.000000	-0.043390	-0.086528	-0.046009	0.000000	0.000000	1.000000	121.000000	1.000000
15171.152651	0.095324	0.553617	-0.004348	78.350266	-0.623455	15.882779	0.000000	0.000000	0.000000	0.000000	0.000000	0.000000	-0.027897	-0.083844	-0.036509	0.000000	0.000000	1.000000	121.000000	1.000000
15171.155985	0.095324	0.553617	-0.004348	78.350266	-0.623455	15.882779	0.000000	0.000000	0.000000	0.000000	0.000000	0.000000	-0.027897	-0.083844	-0.036509	0.000000	0.000000	1.000000	121.000000	1.000000
15171.159318	0.095324	0.553617	-0.004348	78.350266	-0.623455	15.882779	0.000000	0.000000	0.000000	0.000000	0.000000	0.000000	-0.027897	-0.083844	-0.036509	0.000000	0.000000	1.000000	121.000000	1.000000
15171.162651	0.095324	0.553617	-0.004348	78.341576	0.686371	17.570398	0.000000	0.000000	0.000000	0.000000	0.000000	0.000000	-0.027897	-0.083844	-0.036509	0.000000	0.000000	1.000000	121.000000	1.000000
15171.165985	0.095299	0.553355	-0.004465	78.341576	0.686371	17.570398	0.000000	0.000000	0.000000	0.000000	0.000000	0.000000	-0.007423	-0.078715	-0.035266	0.000000	0.000000	1.000000	121.000000	1.000000
15171.169318	0.095299	0.553355	-0.004465	78.341576	0.686371	17.570398	0.000000	0.000000	0.000000	0.000000	0.000000	0.000000	-0.007423	-0.078715	-0.035266	0.000000	0.000000	1.000000	121.000000	1.000000
15171.172651	0.095299	0.553355	-0.004465	78.363350	1.888183	19.133345	0.000000	0.000000	0.000000	0.000000	0.000000	0.000000	-0.007423	-0.078715	-0.035266	0.000000	0.000000	1.000000	121.000000	1.000000
15171.175985	0.095299	0.553355	-0.004465	78.363350	1.888183	19.133345	0.000000	0.000000	0.000000	0.000000	0.000000	0.000000	-0.007423	-0.078715	-0.035266	0.000000	0.000000	1.000000	121.000000	1.000000
15171.179318	0.095339	0.553092	-0.004597	78.363350	1.888183	19.133345	0.000000	0.000000	0.000000	0.000000	0.000000	0.000000	0.011902	-0.078664	-0.039387	0.000000	0.000000	1.000000	121.000000	1.000000
15171.182651	0.095438	0.552873	-0.004660	78.409355	2.834291	20.362625	0.000000	0.000000	0.000000	0.000000	0.000000	0.000000	0.029633	-0.065848	-0.019095	0.000000	0.000000	1.000000	121.000000	1.000000
15171.185985	0.095438	0.552873	-0.004660	78.409355	2.834291	20.362625	0.000000	0.000000	0.000000	0.000000	0.000000	0.000000	0.029633	-0.065848	-0.019095	0.000000	0.000000	1.000000	121.000000	1.000000
15171.189318	0.095438	0.552873	-0.004660	78.409355	2.834291	20.362625	0.000000	0.000000	0.000000	0.000000	0.000000	0.000000	0.029633	-0.065848	-0.019095	0.000000	0.000000	1.000000	121.000000	1.000000
15171.192651	0.095586	0.552713	-0.004702	78.448326	3.316435	20.975815	0.000000	0.000000	0.000000	0.000000	0.000000	0.000000	0.044455	-0.048092	-0.012620	0.000000	0.000000	1.000000	121.000000	1.000000
15171.195985	0.095586	0.552713	-0.004702	78.448326	3.316435	20.975815	0.000000	0.000000	0.000000	0.000000	0.000000	0.000000	0.044455	-0.048092	-0.012620	0.000000	0.000000	1.000000	121.000000	1.000000
15171.199318	0.095586	0.552713	-0.004702	78.448326	3.316435	20.975815	0.000000	0.000000	0.000000	0.000000	0.000000	0.000000	0.044455	-0.048092	-0.012620	0.000000	0.000000	1.000000	121.000000	1.000000
15171.202651	0.095586	0.552713	-0.004702	78.463821	3.323997	20.964102	0.000000	0.000000	0.000000	0.000000	0.000000	0.000000	0.044455	-0.048092	-0.012620	0.000000	0.000000	1.000000	121.000000	1.000000
15171.205985	0.095750	0.552595	-0.004668	78.463821	3.323997	20.964102	0.000000	0.000000	0.000000	0.000000	0.000000	0.000000	0.049326	-0.035294	0.010413	0.000000	0.000000	1.000000	121.000000	1.000000
15171.209318	0.095750	0.552595	-0.004668	78.463821	3.323997	20.964102	0.000000	0.000000	0.000000	0.000000	0.000000	0.000000	0.049326	-0.035294	0.010413	0.000000	0.000000	1.000000	121.000000	1.000000
15171.212651	0.095750	0.552595	-0.004668	78.462387	3.231078	20.814074	0.000000	0.000000	0.000000	0.000000	0.000000	0.000000	0.049326	-0.035294	0.010413	0.000000	0.000000	1.000000	121.000000	1.000000
15171.215985	0.095750	0.552595	-0.004668	78.462387	3.231078	20.814074	0.000000	0.000000	0.000000	0.000000	0.000000	0.000000	0.049326	-0.035294	0.010413	0.000000	0.000000	1.000000	121.000000	1.000000
15171.219318	0.095948	0.552528	-0.004584	78.462387	3.231078	20.814074	0.000000	0.000000	0.000000	0.000000	0.000000	0.000000	0.059203	-0.020065	0.025170	0.000000	0.000000	1.000000	121.000000	1.000000
15171.222651	0.095948	0.552528	-0.004584	78.448151	3.126260	20.634796	0.000000	0.000000	0.000000	0.000000	0.000000	0.000000	0.059203	-0.020065	0.025170	0.000000	0.000000	1.000000	121.000000	1.000000
15171.225985	0.095948	0.552528	-0.004584	78.448151	3.126260	20.634796	0.000000	0.000000	0.000000	0.000000	0.000000	0.000000	0.059203	-0.020065	0.025170	0.000000	0.000000	1.000000	121.000000	1.000000
15171.229318	0.095948	0.552528	-0.004584	78.448151	3.126260	20.634796	0.000000	0.000000	0.000000	0.000000	0.000000	0.000000	0.059203	-0.020065	0.025170	0.000000	0.000000	1.000000	121.000000	1.000000
15171.232651	0.096618	0.552539	-0.004282	78.425835	3.013964	20.429922	0.000000	0.000000	0.000000	0.000000	0.000000	0.000000	0.201203	0.003129	0.090475	0.000000	0.000000	1.000000	121.000000	1.000000
15171.235985	0.096618	0.552539	-0.004282	78.425835	3.013964	20.429922	0.000000	0.000000	0.000000	0.000000	0.000000	0.000000	0.201203	0.003129	0.090475	0.000000	0.000000	1.000000	121.000000	1.000000
15171.239318	0.096618	0.552539	-0.004282	78.425835	3.013964	20.429922	0.000000	0.000000	0.000000	0.000000	0.000000	0.000000	0.201203	0.003129	0.090475	0.000000	0.000000	1.000000	121.000000	1.000000
15171.242651	0.096618	0.552539	-0.004282	78.402184	2.875665	20.187057	0.000000	0.000000	0.000000	0.000000	0.000000	0.000000	0.201203	0.003129	0.090475	0.000000	0.000000	1.000000	121.000000	1.000000
15171.245985	0.096998	0.552582	-0.004082	78.402184	2.875665	20.187057	0.000000	0.000000	0.000000	0.000000	0.000000	0.000000	0.113998	0.013019	0.059940	0.000000	0.000000	1.000000	121.000000	1.000000
15171.249318	0.096998	0.552582	-0.004082	78.402184	2.875665	20.187057	0.000000	0.000000	0.000000	0.000000	0.000000	0.000000	0.113998	0.013019	0.059940	0.000000	0.000000	1.000000	121.000000	1.000000
15171.252651	0.096998	0.552582	-0.004082	78.370102	2.618267	19.793446	0.000000	0.000000	0.000000	0.000000	0.000000	0.000000	0.113998	0.013019	0.059940	0.000000	0.000000	1.000000	121.000000	1.000000
15171.255985	0.096998	0.552582	-0.004082	78.370102	2.618267	19.793446	0.000000	0.000000	0.000000	0.000000	0.000000	0.000000	0.113998	0.013019	0.059940	0.000000	0.000000	1.000000	121.000000	1.000000
15171.259318	0.097347	0.552642	-0.003924	78.370102	2.618267	19.793446	0.000000	0.000000	0.000000	0.000000	0.000000	0.000000	0.104672	0.018019	0.047408	0.000000	0.000000	1.000000	121.000000	1.000000
15171.262651	0.097618	0.552702	-0.003817	78.336372	2.258792	19.276157	0.000000	0.000000	0.000000	0.000000	0.000000	0.000000	0.081245	0.017939	0.032310	0.000000	0.000000	1.000000	121.000000	1.000000
15171.265985	0.097618	0.552702	-0.003817	78.336372	2.258792	19.276157	0.000000	0.000000	0.000000	0.000000	0.000000	0.000000	0.081245	0.017939	0.032310	0.000000	0.000000	1.000000	121.000000	1.000000
15171.269318	0.097618	0.552702	-0.003817	78.336372	2.258792	19.276157	0.000000	0.000000	0.000000	0.000000	0.000000	0.000000	0.081245	0.017939	0.032310	0.000000	0.000000	1.000000	121.000000	1.000000
15171.272651	0.097618	0.552702	-0.003817	78.306427	1.853504	18.709978	0.000000	0.000000	0.000000	0.000000	0.000000	0.000000	0.081245	0.017939	0.032310	0.000000	0.000000	1.000000	121.000000	1.000000
15171.275985	0.097790	0.552736	-0.003749	78.306427	1.853504	18.709978	0.000000	0.000000	0.000000	0.000000	0.000000	0.000000	0.051646	0.010258	0.020183	0.000000	0.000000	1.000000	121.000000	1.000000
15171.279318	0.097790	0.552736	-0.003749	78.306427	1.853504	18.709978	0.000000	0.000000	0.000000	0.000000	0.000000	0.000000	0.051646	0.010258	0.020183	0.000000	0.000000	1.000000	121.000000	1.000000
15171.282651	0.097790	0.552736	-0.003749	78.281609	1.497281	18.219543	0.000000	0.000000	0.000000	0.000000	0.000000	0.000000	0.051646	0.010258	0.020183	0.000000	0.000000	1.000000	121.000000	1.000000
15171.285985	0.097790	0.552736	-0.003749	78.281609	1.497281	18.219543	0.000000	0.000000	0.000000	0.000000	0.000000	0.000000	0.051646	0.010258	0.020183	0.000000	0.000000	1.000000	121.000000	1.000000
15171.289318	0.097902	0.552753	-0.003755	78.281609	1.497281	18.219543	0.000000	0.000000	0.000000	0.000000	0.000000	0.000000	0.033447	0.005084	-0.001596	0.000000	0.000000	1.000000	121.000000	1.000000
15171.292651	0.097902	0.552753	-0.003755	78.267326	1.292297	17.933165	0.000000	0.000000	0.000000	0.000000	0.000000	0.000000	0.033447	0.005084	-0.001596	0.000000	0.000000	1.000000	121.000000	1.000000
15171.295985	0.097902	0.552753	-0.003755	78.267326	1.292297	17.933165	0.000000	0.000000	0.000000	0.000000	0.000000	0.000000	0.033447	0.005084	-0.001596	0.000000	0.000000	1.000000	121.000000	1.000000
15171.299318	0.097902	0.552753	-0.003755	78.267326	1.292297	17.933165	0.000000	0.000000	0.000000	0.000000	0.000000	0.000000	0.033447	0.005084	-0.001596	0.000000	0.000000	1.000000	121.000000	1.000000
15171.302651	0.098046	0.552787	-0.003815	78.268387	1.274645	17.899979	0.000000	0.000000	0.000000	0.000000	0.000000	0.000000	0.043377	0.010131	-0.018199	0.000000	0.000000	1.000000	121.000000	1.000000
15171.305985	0.098046	0.552787	-0.003815	78.268387	1.274645	17.899979	0.000000	0.000000	0.000000	0.000000	0.000000	0.000000	0.043377	0.010131	-0.018199	0.000000	0.000000	1.000000	121.000000	1.000000
15171.309318	0.098046	0.552787	-0.003815	78.268387	1.274645	17.899979	0.000000	0.000000	0.000000	0.000000	0.000000	0.000000	0.043377	0.010131	-0.018199	0.000000	0.000000	1.000000	121.000000	1.000000
15171.312651	0.098046	0.552787	-0.003815	78.265312	1.282941	17.902903	0.000000	0.000000	0.000000	0.000000	0.000000	0.000000	0.043377	0.010131	-0.018199	0.000000	0.000000	1.000000	121.000000	1.000000
15171.315985	0.098123	0.552812	-0.003770	78.265312	1.282941	17.902903	0.000000	0.000000	0.000000	0.000000	0.000000	0.000000	0.023185	0.007665	0.013451	0.000000	0.000000	1.000000	121.000000	1.000000
15171.319318	0.098123	0.552812	-0.003770	78.265312	1.282941	17.902903	0.000000	0.000000	0.000000	0.000000	0.000000	0.000000	0.023185	0.007665	0.013451	0.000000	0.000000	1.000000	121.000000	1.000000
15171.322651	0.098123	0.552812	-0.003770	78.256081	1.299666	17.911648	0.000000	0.000000	0.000000	0.000000	0.000000	0.000000	0.023185	0.007665	0.013451	0.000000	0.000000	1.000000	121.000000	1.000000
15171.325985	0.098123	0.552812	-0.003770	78.256081	1.299666	17.911648	0.000000	0.000000	0.000000	0.000000	0.000000	0.000000	0.023185	0.007665	0.013451	0.000000	0.000000	1.000000	121.000000	1.000000
15171.329318	0.098189	0.552821	-0.003675	78.256081	1.299666	17.911648	0.000000	0.000000	0.000000	0.000000	0.000000	0.000000	0.019722	0.002667	0.028646	0.000000	0.000000	1.000000	121.000000	1.000000
15171.332651	0.098189	0.552821	-0.003675	78.246857	1.313653	17.920376	0.000000	0.000000	0.000000	0.000000	0.000000	0.000000	0.019722	0.002667	0.028646	0.000000	0.000000	1.000000	121.000000	1.000000
15171.335985	0.098189	0.552821	-0.003675	78.246857	1.313653	17.920376	0.000000	0.000000	0.000000	0.000000	0.000000	0.000000	0.019722	0.002667	0.028646	0.000000	0.000000	1.000000	121.000000	1.000000
15171.339318	0.098189	0.552821	-0.003675	78.246857	1.313653	17.920376	0.000000	0.000000	0.000000	0.000000	0.000000	0.000000	0.019722	0.002667	0.028646	0.000000	0.000000	1.000000	121.000000	1.000000
15171.342651	0.098322	0.552848	-0.003375	78.237625	1.324908	17.929090	0.000000	0.000000	0.000000	0.000000	0.000000	0.000000	0.039806	0.007986	0.090113	0.000000	0.000000	1.000000	121.000000	1.000000
15171.345985	0.098322	0.552848	-0.003375	78.237625	1.324908	17.929090	0.000000	0.000000	0.000000	0.000000	0.000000	0.000000	0.039806	0.007986	0.090113	0.000000	0.000000	1.000000	121.000000	1.000000
15171.349318	0.098322	0.552848	-0.003375	78.237625	1.324908	17.929090	0.000000	0.000000	0.000000	0.000000	0.000000	0.000000	0.039806	0.007986	0.090113	0.000000	0.000000	1.000000	121.000000	1.000000
15171.352651	0.098408	0.552823	-0.003187	78.231491	1.336029	17.934893	0.000000	0.000000	0.000000	0.000000	0.000000	0.000000	0.025719	-0.007404	0.056224	0.000000	0.000000	1.000000	121.000000	1.000000
15171.355985	0.098408	0.552823	-0.003187	78.231491	1.336029	17.934893	0.000000	0.000000	0.000000	0.000000	0.000000	0.000000	0.025719	-0.007404	0.056224	0.000000	0.000000	1.000000	121.000000	1.000000
15171.359318	0.098408	0.552823	-0.003187	78.231491	1.336029	17.934893	0.000000	0.000000	0.000000	0.000000	0.000000	0.000000	0.025719	-0.007404	0.056224	0.000000	0.000000	1.000000	121.000000	1.000000
15171.362651	0.098408	0.552823	-0.003187	78.228134	1.338578	17.930210	0.000000	0.000000	0.000000	0.000000	0.000000	0.000000	0.025719	-0.007404	0.056224	0.000000	0.000000	1.000000	121.000000	1.000000
15171.365985	0.098488	0.552807	-0.003023	78.228134	1.338578	17.930210	0.000000	0.000000	0.000000	0.000000	0.000000	0.000000	0.024231	-0.004909	0.049316	0.000000	0.000000	1.000000	121.000000	1.000000
15171.369318	0.098488	0.552807	-0.003023	78.228134	1.338578	17.930210	0.000000	0.000000	0.000000	0.000000	0.000000	0.000000	0.024231	-0.004909	0.049316	0.000000	0.000000	1.000000	121.000000	1.000000
15171.372651	0.098488	0.552807	-0.003023	78.221970	1.349691	17.936007	0.000000	0.000000	0.000000	0.000000	0.000000	0.000000	0.024231	-0.004909	0.049316	0.000000	0.000000	1.000000	121.000000	1.000000
15171.375985	0.098488	0.552807	-0.003023	78.221970	1.349691	17.936007	0.000000	0.000000	0.000000	0.000000	0.000000	0.000000	0.024231	-0.004909	0.049316	0.000000	0.000000	1.000000	121.000000	1.000000
15171.379318	0.098570	0.552765	-0.002853	78.221970	1.349691	17.936007	0.000000	0.000000	0.000000	0.000000	0.000000	0.000000	0.024575	-0.012534	0.050837	0.000000	0.000000	1.000000	121.000000	1.000000
15171.382651	0.098570	0.552765	-0.002853	78.221992	1.355135	17.936007	0.000000	0.000000	0.000000	0.000000	0.000000	0.000000	0.024575	-0.012534	0.050837	0.000000	0.000000	1.000000	121.000000	1.000000
15171.385985	0.098570	0.552765	-0.002853	78.221992	1.355135	17.936007	0.000000	0.000000	0.000000	0.000000	0.000000	0.000000	0.024575	-0.012534	0.050837	0.000000	0.000000	1.000000	121.000000	1.000000
15171.389318	0.098570	0.552765	-0.002853	78.221992	1.355135	17.936007	0.000000	0.000000	0.000000	0.000000	0.000000	0.000000	0.024575	-0.012534	0.050837	0.000000	0.000000	1.000000	121.000000	1.000000
15171.392651	0.098773	0.552605	-0.002440	78.221970	1.360574	17.936008	0.000000	0.000000	0.000000	0.000000	0.000000	0.000000	0.060803	-0.047954	0.123976	0.000000	0.000000	1.000000	121.000000	1.000000
15171.395985	0.098773	0.552605	-0.002440	78.221970	1.360574	17.936008	0.000000	0.000000	0.000000	0.000000	0.000000	0.000000	0.060803	-0.047954	0.123976	0.000000	0.000000	1.000000	121.000000	1.000000
15171.399318	0.098773	0.552605	-0.002440	78.221970	1.360574	17.936008	0.000000	0.000000	0.000000	0.000000	0.000000	0.000000	0.060803	-0.047954	0.123976	0.000000	0.000000	1.000000	121.000000	1.000000
15171.402651	0.098862	0.552504	-0.002238	78.225067	1.365900	17.933117	0.000000	0.000000	0.000000	0.000000	0.000000	0.000000	0.026763	-0.030392	0.060746	0.000000	0.000000	1.000000	121.000000	1.000000
15171.405985	0.098862	0.552504	-0.002238	78.225067	1.365900	17.933117	0.000000	0.000000	0.000000	0.000000	0.000000	0.000000	0.026763	-0.030392	0.060746	0.000000	0.000000	1.000000	121.000000	1.000000
15171.409318	0.098862	0.552504	-0.002238	78.225067	1.365900	17.933117	0.000000	0.000000	0.000000	0.000000	0.000000	0.000000	0.026763	-0.030392	0.060746	0.000000	0.000000	1.000000	121.000000	1.000000
15171.412651	0.098862	0.552504	-0.002238	78.230888	1.365367	17.919724	0.000000	0.000000	0.000000	0.000000	0.000000	0.000000	0.026763	-0.030392	0.060746	0.000000	0.000000	1.000000	121.000000	1.000000
15171.415985	0.098997	0.552352	-0.002034	78.230888	1.365367	17.919724	0.000000	0.000000	0.000000	0.000000	0.000000	0.000000	0.040399	-0.045679	0.060958	0.000000	0.000000	1.000000	121.000000	1.000000
15171.419318	0.098997	0.552352	-0.002034	78.230888	1.365367	17.919724	0.000000	0.000000	0.000000	0.000000	0.000000	0.000000	0.040399	-0.045679	0.060958	0.000000	0.000000	1.000000	121.000000	1.000000
15171.422651	0.098997	0.552352	-0.002034	78.241997	1.341920	17.877728	0.000000	0.000000	0.000000	0.000000	0.000000	0.000000	0.040399	-0.045679	0.060958	0.000000	0.000000	1.000000	121.000000	1.000000
15171.425985	0.098997	0.552352	-0.002034	78.241997	1.341920	17.877728	0.000000	0.000000	0.000000	0.000000	0.000000	0.000000	0.040399	-0.045679	0.060958	0.000000	0.000000	1.000000	121.000000	1.000000
15171.429318	0.099153	0.552199	-0.001836	78.241997	1.341920	17.877728	0.000000	0.000000	0.000000	0.000000	0.000000	0.000000	0.046903	-0.045750	0.059514	0.000000	0.000000	1.000000	121.000000	1.000000
15171.432651	0.099153	0.552199	-0.001836	78.250961	1.283693	17.782499	0.000000	0.000000	0.000000	0.000000	0.000000	0.000000	0.046903	-0.045750	0.059514	0.000000	0.000000	1.000000	121.000000	1.000000
15171.435985	0.099153	0.552199	-0.001836	78.250961	1.283693	17.782499	0.000000	0.000000	0.000000	0.000000	0.000000	0.000000	0.046903	-0.045750	0.059514	0.000000	0.000000	1.000000	121.000000	1.000000
15171.439318	0.099153	0.552199	-0.001836	78.250961	1.283693	17.782499	0.000000	0.000000	0.000000	0.000000	0.000000	0.000000	0.046903	-0.045750	0.059514	0.000000	0.000000	1.000000	121.000000	1.000000
15171.442651	0.099520	0.551817	-0.001502	78.262459	1.153406	17.590090	0.000000	0.000000	0.000000	0.000000	0.000000	0.000000	0.110168	-0.114597	0.100079	0.000000	0.000000	1.000000	121.000000	1.000000
15171.445985	0.099520	0.551817	-0.001502	78.262459	1.153406	17.590090	0.000000	0.000000	0.000000	0.000000	0.000000	0.000000	0.110168	-0.114597	0.100079	0.000000	0.000000	1.000000	121.000000	1.000000
15171.449318	0.099520	0.551817	-0.001502	78.262459	1.153406	17.590090	0.000000	0.000000	0.000000	0.000000	0.000000	0.000000	0.110168	-0.114597	0.100079	0.000000	0.000000	1.000000	121.000000	1.000000
15171.452651	0.099520	0.551817	-0.001502	78.268524	0.928100	17.268345	0.000000	0.000000	0.000000	0.000000	0.000000	0.000000	0.110168	-0.114597	0.100079	0.000000	0.000000	1.000000	121.000000	1.000000
15171.455985	0.099730	0.551613	-0.001372	78.268524	0.928100	17.268345	0.000000	0.000000	0.000000	0.000000	0.000000	0.000000	0.062936	-0.061189	0.039025	0.000000	0.000000	1.000000	121.000000	1.000000
15171.459318	0.099730	0.551613	-0.001372	78.268524	0.928100	17.268345	0.000000	0.000000	0.000000	0.000000	0.000000	0.000000	0.062936	-0.061189	0.039025	0.000000	0.000000	1.000000	121.000000	1.000000
15171.462651	0.099730	0.551613	-0.001372	78.264931	0.593992	16.797976	0.000000	0.000000	0.000000	0.000000	0.000000	0.000000	0.062936	-0.061189	0.039025	0.000000	0.000000	1.000000	121.000000	1.000000
15171.465985	0.099730	0.551613	-0.001372	78.264931	0.593992	16.797976	0.000000	0.000000	0.000000	0.000000	0.000000	0.000000	0.062936	-0.061189	0.039025	0.000000	0.000000	1.000000	121.000000	1.000000
15171.469318	0.099952	0.551426	-0.001293	78.264931	0.593992	16.797976	0.000000	0.000000	0.000000	0.000000	0.000000	0.000000	0.066440	-0.056121	0.023786	0.000000	0.000000	1.000000	121.000000	1.000000
15171.472651	0.099952	0.551426	-0.001293	78.259109	0.182770	16.218935	0.000000	0.000000	0.000000	0.000000	0.000000	0.000000	0.066440	-0.056121	0.023786	0.000000	0.000000	1.000000	121.000000	1.000000
15171.475985	0.099952	0.551426	-0.001293	78.259109	0.182770	16.218935	0.000000	0.000000	0.000000	0.000000	0.000000	0.000000	0.066440	-0.056121	0.023786	0.000000	0.000000	1.000000	121.000000	1.000000
15171.479318	0.099952	0.551426	-0.001293	78.259109	0.182770	16.218935	0.000000	0.000000	0.000000	0.000000	0.000000	0.000000	0.066440	-0.056121	0.023786	0.000000	0.000000	1.000000	121.000000	1.000000
15171.482651	0.100501	0.551103	-0.001169	78.238998	-0.337445	15.505221	0.000000	0.000000	0.000000	0.000000	0.000000	0.000000	0.164751	-0.097018	0.037248	0.000000	0.000000	1.000000	121.000000	1.000000
15171.485985	0.100501	0.551103	-0.001169	78.238998	-0.337445	15.505221	0.000000	0.000000	0.000000	0.000000	0.000000	0.000000	0.164751	-0.097018	0.037248	0.000000	0.000000	1.000000	121.000000	1.000000
15171.489318	0.100501	0.551103	-0.001169	78.238998	-0.337445	15.505221	0.000000	0.000000	0.000000	0.000000	0.000000	0.000000	0.164751	-0.097018	0.037248	0.000000	0.000000	1.000000	121.000000	1.000000
15171.492651	0.100501	0.551103	-0.001169	78.208992	-0.941648	14.677133	0.000000	0.000000	0.000000	0.000000	0.000000	0.000000	0.164751	-0.097018	0.037248	0.000000	0.000000	1.000000	121.000000	1.000000
15171.495985	0.100745	0.551009	-0.001092	78.208992	-0.941648	14.677133	0.000000	0.000000	0.000000	0.000000	0.000000	0.000000	0.073195	-0.028137	0.023047	0.000000	0.000000	1.000000	121.000000	1.000000
15171.499318	0.100745	0.551009	-0.001092	78.208992	-0.941648	14.677133	0.000000	0.000000	0.000000	0.000000	0.000000	0.000000	0.073195	-0.028137	0.023047	0.000000	0.000000	1.000000	121.000000	1.000000
15171.502651	0.100941	0.550924	-0.001029	78.174477	-1.538087	13.864157	0.000000	0.000000	0.000000	0.000000	0.000000	0.000000	0.058708	-0.025571	0.019004	0.000000	0.000000	1.000000	121.000000	1.000000
15171.505985	0.100941	0.550924	-0.001029	78.174477	-1.538087	13.864157	0.000000	0.000000	0.000000	0.000000	0.000000	0.000000	0.058708	-0.025571	0.019004	0.000000	0.000000	1.000000	121.000000	1.000000
15171.509318	0.100941	0.550924	-0.001029	78.174477	-1.538087	13.864157	0.000000	0.000000	0.000000	0.000000	0.000000	0.000000	0.058708	-0.025571	0.019004	0.000000	0.000000	1.000000	121.000000	1.000000
15171.512651	0.100941	0.550924	-0.001029	78.143440	-2.015363	13.214878	0.000000	0.000000	0.000000	0.000000	0.000000	0.000000	0.058708	-0.025571	0.019004	0.000000	0.000000	1.000000	121.000000	1.000000
15171.515985	0.101087	0.550872	-0.000984	78.143440	-2.015363	13.214878	0.000000	0.000000	0.000000	0.000000	0.000000	0.000000	0.043876	-0.015382	0.013484	0.000000	0.000000	1.000000	121.000000	1.000000
15171.519318	0.101087	0.550872	-0.000984	78.143440	-2.015363	13.214878	0.000000	0.000000	0.000000	0.000000	0.000000	0.000000	0.043876	-0.015382	0.013484	0.000000	0.000000	1.000000	121.000000	1.000000
15171.522651	0.101087	0.550872	-0.000984	78.119370	-2.291465	12.826735	0.000000	0.000000	0.000000	0.000000	0.000000	0.000000	0.043876	-0.015382	0.013484	0.000000	0.000000	1.000000	121.000000	1.000000
15171.525985	0.101087	0.550872	-0.000984	78.119370	-2.291465	12.826735	0.000000	0.000000	0.000000	0.000000	0.000000	0.000000	0.043876	-0.015382	0.013484	0.000000	0.000000	1.000000	121.000000	1.000000
15171.529318	0.101197	0.550880	-0.000898	78.119370	-2.291465	12.826735	0.000000	0.000000	0.000000	0.000000	0.000000	0.000000	0.032940	0.002450	0.025595	0.000000	0.000000	1.000000	121.000000	1.000000
15171.532651	0.101197	0.550880	-0.000898	78.104630	-2.351882	12.735095	0.000000	0.000000	0.000000	0.000000	0.000000	0.000000	0.032940	0.002450	0.025595	0.000000	0.000000	1.000000	121.000000	1.000000
15171.535985	0.101197	0.550880	-0.000898	78.104630	-2.351882	12.735095	0.000000	0.000000	0.000000	0.000000	0.000000	0.000000	0.032940	0.002450	0.025595	0.000000	0.000000	1.000000	121.000000	1.000000
15171.539318	0.101197	0.550880	-0.000898	78.104630	-2.351882	12.735095	0.000000	0.000000	0.000000	0.000000	0.000000	0.000000	0.032940	0.002450	0.025595	0.000000	0.000000	1.000000	121.000000	1.000000
15171.542651	0.101333	0.550939	-0.000696	78.092537	-2.331217	12.750662	0.000000	0.000000	0.000000	0.000000	0.000000	0.000000	0.040768	0.017651	0.060806	0.000000	0.000000	1.000000	121.000000	1.000000
15171.545985	0.101333	0.550939	-0.000696	78.092537	-2.331217	12.750662	0.000000	0.000000	0.000000	0.000000	0.000000	0.000000	0.040768	0.017651	0.060806	0.000000	0.000000	1.000000	121.000000	1.000000
15171.549318	0.101333	0.550939	-0.000696	78.092537	-2.331217	12.750662	0.000000	0.000000	0.000000	0.000000	0.000000	0.000000	0.040768	0.017651	0.060806	0.000000	0.000000	1.000000	121.000000	1.000000
15171.552651	0.101353	0.550999	-0.000601	78.080414	-2.316020	12.766191	0.000000	0.000000	0.000000	0.000000	0.000000	0.000000	0.006293	0.017782	0.028346	0.000000	0.000000	1.000000	121.000000	1.000000
15171.555985	0.101353	0.550999	-0.000601	78.080414	-2.316020	12.766191	0.000000	0.000000	0.000000	0.000000	0.000000	0.000000	0.006293	0.017782	0.028346	0.000000	0.000000	1.000000	121.000000	1.000000
15171.559318	0.101353	0.550999	-0.000601	78.080414	-2.316020	12.766191	0.000000	0.000000	0.000000	0.000000	0.000000	0.000000	0.006293	0.017782	0.028346	0.000000	0.000000	1.000000	121.000000	1.000000
15171.562651	0.101353	0.550999	-0.000601	78.071335	-2.310080	12.777822	0.000000	0.000000	0.000000	0.000000	0.000000	0.000000	0.006293	0.017782	0.028346	0.000000	0.000000	1.000000	121.000000	1.000000
15171.565985	0.101321	0.551075	-0.000543	78.071335	-2.310080	12.777822	0.000000	0.000000	0.000000	0.000000	0.000000	0.000000	-0.009763	0.022951	0.017489	0.000000	0.000000	1.000000	121.000000	1.000000
15171.569318	0.101321	0.551075	-0.000543	78.071335	-2.310080	12.777822	0.000000	0.000000	0.000000	0.000000	0.000000	0.000000	-0.009763	0.022951	0.017489	0.000000	0.000000	1.000000	121.000000	1.000000
15171.572651	0.101321	0.551075	-0.000543	78.062241	-2.304156	12.789430	0.000000	0.000000	0.000000	0.000000	0.000000	0.000000	-0.009763	0.022951	0.017489	0.000000	0.000000	1.000000	121.000000	1.000000
15171.575985	0.101321	0.551075	-0.000543	78.062241	-2.304156	12.789430	0.000000	0.000000	0.000000	0.000000	0.000000	0.000000	-0.009763	0.022951	0.017489	0.000000	0.000000	1.000000	121.000000	1.000000
15171.579318	0.101254	0.551126	-0.000539	78.062241	-2.304156	12.789430	0.000000	0.000000	0.000000	0.000000	0.000000	0.000000	-0.020176	0.015317	0.001322	0.000000	0.000000	1.000000	121.000000	1.000000
15171.582651	0.101254	0.551126	-0.000539	78.059219	-2.311254	12.793295	0.000000	0.000000	0.000000	0.000000	0.000000	0.000000	-0.020176	0.015317	0.001322	0.000000	0.000000	1.000000	121.000000	1.000000
15171.585985	0.101254	0.551126	-0.000539	78.059219	-2.311254	12.793295	0.000000	0.000000	0.000000	0.000000	0.000000	0.000000	-0.020176	0.015317	0.001322	0.000000	0.000000	1.000000	121.000000	1.000000
15171.589318	0.101254	0.551126	-0.000539	78.059219	-2.311254	12.793295	0.000000	0.000000	0.000000	0.000000	0.000000	0.000000	-0.020176	0.015317	0.001322	0.000000	0.000000	1.000000	121.000000	1.000000
15171.592651	0.101021	0.551237	-0.000666	78.056198	-2.323794	12.797158	0.000000	0.000000	0.000000	0.000000	0.000000	0.000000	-0.069842	0.033336	-0.038144	0.000000	0.000000	1.000000	121.000000	1.000000
15171.595985	0.101021	0.551237	-0.000666	78.056198	-2.323794	12.797158	0.000000	0.000000	0.000000	0.000000	0.000000	0.000000	-0.069842	0.033336	-0.038144	0.000000	0.000000	1.000000	121.000000	1.000000
15171.599318	0.101021	0.551237	-0.000666	78.056198	-2.323794	12.797158	0.000000	0.000000	0.000000	0.000000	0.000000	0.000000	-0.069842	0.033336	-0.038144	0.000000	0.000000	1.000000	121.000000	1.000000
15171.602651	0.101021	0.551237	-0.000666	78.050140	-2.329830	12.804888	0.000000	0.000000	0.000000	0.000000	0.000000	0.000000	-0.069842	0.033336	-0.038144	0.000000	0.000000	1.000000	121.000000	1.000000
15171.605985	0.100900	0.551305	-0.000698	78.050140	-2.329830	12.804888	0.000000	0.000000	0.000000	0.000000	0.000000	0.000000	-0.036211	0.020477	-0.009567	0.000000	0.000000	1.000000	121.000000	1.000000
15171.609318	0.100900	0.551305	-0.000698	78.050140	-2.329830	12.804888	0.000000	0.000000	0.000000	0.000000	0.000000	0.000000	-0.036211	0.020477	-0.009567	0.000000	0.000000	1.000000	121.000000	1.000000
15171.612651	0.100900	0.551305	-0.000698	78.044106	-2.333164	12.820581	0.000000	0.000000	0.000000	0.000000	0.000000	0.000000	-0.036211	0.020477	-0.009567	0.000000	0.000000	1.000000	121.000000	1.000000
15171.615985	0.100900	0.551305	-0.000698	78.044106	-2.333164	12.820581	0.000000	0.000000	0.000000	0.000000	0.000000	0.000000	-0.036211	0.020477	-0.009567	0.000000	0.000000	1.000000	121.000000	1.000000
15171.619318	0.100799	0.551365	-0.000643	78.044106	-2.333164	12.820581	0.000000	0.000000	0.000000	0.000000	0.000000	0.000000	-0.030468	0.017855	0.016408	0.000000	0.000000	1.000000	121.000000	1.000000
15171.622651	0.100799	0.551365	-0.000643	78.035408	-2.327247	12.839487	0.000000	0.000000	0.000000	0.000000	0.000000	0.000000	-0.030468	0.017855	0.016408	0.000000	0.000000	1.000000	121.000000	1.000000
15171.625985	0.100799	0.551365	-0.000643	78.035408	-2.327247	12.839487	0.000000	0.000000	0.000000	0.000000	0.000000	0.000000	-0.030468	0.017855	0.016408	0.000000	0.000000	1.000000	121.000000	1.000000
15171.629318	0.100799	0.551365	-0.000643	78.035408	-2.327247	12.839487	0.000000	0.000000	0.000000	0.000000	0.000000	0.000000	-0.030468	0.017855	0.016408	0.000000	0.000000	1.000000	121.000000	1.000000
15171.632651	0.100715	0.551441	-0.000507	78.026337	-2.321393	12.851027	0.000000	0.000000	0.000000	0.000000	0.000000	0.000000	-0.025076	0.022880	0.040878	0.000000	0.000000	1.000000	121.000000	1.000000
15171.635985	0.100715	0.551441	-0.000507	78.026337	-2.321393	12.851027	0.000000	0.000000	0.000000	0.000000	0.000000	0.000000	-0.025076	0.022880	0.040878	0.000000	0.000000	1.000000	121.000000	1.000000
15171.639318	0.100715	0.551441	-0.000507	78.026337	-2.321393	12.851027	0.000000	0.000000	0.000000	0.000000	0.000000	0.000000	-0.025076	0.022880	0.040878	0.000000	0.000000	1.000000	121.000000	1.000000
15171.642651	0.100715	0.551441	-0.000507	78.017647	-2.304647	12.869884	0.000000	0.000000	0.000000	0.000000	0.000000	0.000000	-0.025076	0.022880	0.040878	0.000000	0.000000	1.000000	121.000000	1.000000
15171.645985	0.100742	0.551467	-0.000384	78.017647	-2.304647	12.869884	0.000000	0.000000	0.000000	0.000000	0.000000	0.000000	0.008096	0.007572	0.036716	0.000000	0.000000	1.000000	121.000000	1.000000
15171.649318	0.100742	0.551467	-0.000384	78.017647	-2.304647	12.869884	0.000000	0.000000	0.000000	0.000000	0.000000	0.000000	0.008096	0.007572	0.036716	0.000000	0.000000	1.000000	121.000000	1.000000
15171.652651	0.100742	0.551467	-0.000384	78.011597	-2.291708	12.877545	0.000000	0.000000	0.000000	0.000000	0.000000	0.000000	0.008096	0.007572	0.036716	0.000000	0.000000	1.000000	121.000000	1.000000
15171.655985	0.100742	0.551467	-0.000384	78.011597	-2.291708	12.877545	0.000000	0.000000	0.000000	0.000000	0.000000	0.000000	0.008096	0.007572	0.036716	0.000000	0.000000	1.000000	121.000000	1.000000
15171.659318	0.100830	0.551475	-0.000294	78.011597	-2.291708	12.877545	0.000000	0.000000	0.000000	0.000000	0.000000	0.000000	0.026433	0.002499	0.027042	0.000000	0.000000	1.000000	121.000000	1.000000
15171.662651	0.100830	0.551475	-0.000294	78.008568	-2.271639	12.881387	0.000000	0.000000	0.000000	0.000000	0.000000	0.000000	0.026433	0.002499	0.027042	0.000000	0.000000	1.000000	121.000000	1.000000
15171.665985	0.100830	0.551475	-0.000294	78.008568	-2.271639	12.881387	0.000000	0.000000	0.000000	0.000000	0.000000	0.000000	0.026433	0.002499	0.027042	0.000000	0.000000	1.000000	121.000000	1.000000
15171.669318	0.100830	0.551475	-0.000294	78.008568	-2.271639	12.881387	0.000000	0.000000	0.000000	0.000000	0.000000	0.000000	0.026433	0.002499	0.027042	0.000000	0.000000	1.000000	121.000000	1.000000
15171.672651	0.101103	0.551440	-0.000192	78.008583	-2.255326	12.881386	0.000000	0.000000	0.000000	0.000000	0.000000	0.000000	0.081878	-0.010350	0.030779	0.000000	0.000000	1.000000	121.000000	1.000000
15171.675985	0.101103	0.551440	-0.000192	78.008583	-2.255326	12.881386	0.000000	0.000000	0.000000	0.000000	0.000000	0.000000	0.081878	-0.010350	0.030779	0.000000	0.000000	1.000000	121.000000	1.000000
15171.679318	0.101103	0.551440	-0.000192	78.008583	-2.255326	12.881386	0.000000	0.000000	0.000000	0.000000	0.000000	0.000000	0.081878	-0.010350	0.030779	0.000000	0.000000	1.000000	121.000000	1.000000
15171.682651	0.101103	0.551440	-0.000192	78.008171	-2.249920	12.874046	0.000000	0.000000	0.000000	0.000000	0.000000	0.000000	0.081878	-0.010350	0.030779	0.000000	0.000000	1.000000	121.000000	1.000000
15171.685985	0.101206	0.551389	-0.000137	78.008171	-2.249920	12.874046	0.000000	0.000000	0.000000	0.000000	0.000000	0.000000	0.030930	-0.015396	0.016358	0.000000	0.000000	1.000000	121.000000	1.000000
15171.689318	0.101206	0.551389	-0.000137	78.008171	-2.249920	12.874046	0.000000	0.000000	0.000000	0.000000	0.000000	0.000000	0.030930	-0.015396	0.016358	0.000000	0.000000	1.000000	121.000000	1.000000
15171.692651	0.101206	0.551389	-0.000137	78.019882	-2.264970	12.851366	0.000000	0.000000	0.000000	0.000000	0.000000	0.000000	0.030930	-0.015396	0.016358	0.000000	0.000000	1.000000	121.000000	1.000000
15171.695985	0.101206	0.551389	-0.000137	78.019882	-2.264970	12.851366	0.000000	0.000000	0.000000	0.000000	0.000000	0.000000	0.030930	-0.015396	0.016358	0.000000	0.000000	1.000000	121.000000	1.000000
15171.699318	0.101248	0.551321	-0.000154	78.019882	-2.264970	12.851366	0.000000	0.000000	0.000000	0.000000	0.000000	0.000000	0.012497	-0.020435	-0.005233	0.000000	0.000000	1.000000	121.000000	1.000000
15171.702651	0.101248	0.551321	-0.000154	78.034599	-2.286542	12.824795	0.000000	0.000000	0.000000	0.000000	0.000000	0.000000	0.012497	-0.020435	-0.005233	0.000000	0.000000	1.000000	121.000000	1.000000
15171.705985	0.101248	0.551321	-0.000154	78.034599	-2.286542	12.824795	0.000000	0.000000	0.000000	0.000000	0.000000	0.000000	0.012497	-0.020435	-0.005233	0.000000	0.000000	1.000000	121.000000	1.000000
15171.709318	0.101248	0.551321	-0.000154	78.034599	-2.286542	12.824795	0.000000	0.000000	0.000000	0.000000	0.000000	0.000000	0.012497	-0.020435	-0.005233	0.000000	0.000000	1.000000	121.000000	1.000000
15171.712651	0.101210	0.551100	-0.000323	78.052780	-2.311908	12.801652	0.000000	0.000000	0.000000	0.000000	0.000000	0.000000	-0.011220	-0.066280	-0.050645	0.000000	0.000000	1.000000	121.000000	1.000000
15171.715985	0.101210	0.551100	-0.000323	78.052780	-2.311908	12.801652	0.000000	0.000000	0.000000	0.000000	0.000000	0.000000	-0.011220	-0.066280	-0.050645	0.000000	0.000000	1.000000	121.000000	1.000000
15171.719318	0.101210	0.551100	-0.000323	78.052780	-2.311908	12.801652	0.000000	0.000000	0.000000	0.000000	0.000000	0.000000	-0.011220	-0.066280	-0.050645	0.000000	0.000000	1.000000	121.000000	1.000000
15171.722651	0.101210	0.551100	-0.000323	78.073982	-2.343851	12.774562	0.000000	0.000000	0.000000	0.000000	0.000000	0.000000	-0.011220	-0.066280	-0.050645	0.000000	0.000000	1.000000	121.000000	1.000000
15171.725985	0.101139	0.550981	-0.000439	78.073982	-2.343851	12.774562	0.000000	0.000000	0.000000	0.000000	0.000000	0.000000	-0.021333	-0.035645	-0.034695	0.000000	0.000000	1.000000	121.000000	1.000000
15171.729318	0.101139	0.550981	-0.000439	78.073982	-2.343851	12.774562	0.000000	0.000000	0.000000	0.000000	0.000000	0.000000	-0.021333	-0.035645	-0.034695	0.000000	0.000000	1.000000	121.000000	1.000000
15171.732651	0.101139	0.550981	-0.000439	78.095139	-2.373163	12.747381	0.000000	0.000000	0.000000	0.000000	0.000000	0.000000	-0.021333	-0.035645	-0.034695	0.000000	0.000000	1.000000	121.000000	1.000000
15171.735985	0.101139	0.550981	-0.000439	78.095139	-2.373163	12.747381	0.000000	0.000000	0.000000	0.000000	0.000000	0.000000	-0.021333	-0.035645	-0.034695	0.000000	0.000000	1.000000	121.000000	1.000000
15171.739318	0.101089	0.550888	-0.000564	78.095139	-2.373163	12.747381	0.000000	0.000000	0.000000	0.000000	0.000000	0.000000	-0.015157	-0.027949	-0.037649	0.000000	0.000000	1.000000	121.000000	1.000000
15171.742651	0.101089	0.550888	-0.000564	78.113297	-2.401482	12.723999	0.000000	0.000000	0.000000	0.000000	0.000000	0.000000	-0.015157	-0.027949	-0.037649	0.000000	0.000000	1.000000	121.000000	1.000000
15171.745985	0.101089	0.550888	-0.000564	78.113297	-2.401482	12.723999	0.000000	0.000000	0.000000	0.000000	0.000000	0.000000	-0.015157	-0.027949	-0.037649	0.000000	0.000000	1.000000	121.000000	1.000000
15171.749318	0.101089	0.550888	-0.000564	78.113297	-2.401482	12.723999	0.000000	0.000000	0.000000	0.000000	0.000000	0.000000	-0.015157	-0.027949	-0.037649	0.000000	0.000000	1.000000	121.000000	1.000000
15171.752651	0.100947	0.550744	-0.000793	78.125374	-2.422213	12.708369	0.000000	0.000000	0.000000	0.000000	0.000000	0.000000	-0.042454	-0.043140	-0.068578	0.000000	0.000000	1.000000	121.000000	1.000000
15171.755985	0.100947	0.550744	-0.000793	78.125374	-2.422213	12.708369	0.000000	0.000000	0.000000	0.000000	0.000000	0.000000	-0.042454	-0.043140	-0.068578	0.000000	0.000000	1.000000	121.000000	1.000000
15171.759318	0.100947	0.550744	-0.000793	78.125374	-2.422213	12.708369	0.000000	0.000000	0.000000	0.000000	0.000000	0.000000	-0.042454	-0.043140	-0.068578	0.000000	0.000000	1.000000	121.000000	1.000000
15171.762651	0.100947	0.550744	-0.000793	78.131432	-2.435308	12.700555	0.000000	0.000000	0.000000	0.000000	0.000000	0.000000	-0.042454	-0.043140	-0.068578	0.000000	0.000000	1.000000	121.000000	1.000000
15171.765985	0.100891	0.550719	-0.000842	78.131432	-2.435308	12.700555	0.000000	0.000000	0.000000	0.000000	0.000000	0.000000	-0.016897	-0.007591	-0.014744	0.000000	0.000000	1.000000	121.000000	1.000000
15171.769318	0.100891	0.550719	-0.000842	78.131432	-2.435308	12.700555	0.000000	0.000000	0.000000	0.000000	0.000000	0.000000	-0.016897	-0.007591	-0.014744	0.000000	0.000000	1.000000	121.000000	1.000000
15171.772651	0.100891	0.550719	-0.000842	78.131462	-2.438028	12.700553	0.000000	0.000000	0.000000	0.000000	0.000000	0.000000	-0.016897	-0.007591	-0.014744	0.000000	0.000000	1.000000	121.000000	1.000000
15171.775985	0.100891	0.550719	-0.000842	78.131462	-2.438028	12.700553	0.000000	0.000000	0.000000	0.000000	0.000000	0.000000	-0.016897	-0.007591	-0.014744	0.000000	0.000000	1.000000	121.000000	1.000000
15171.779318	0.100864	0.550727	-0.000860	78.131462	-2.438028	12.700553	0.000000	0.000000	0.000000	0.000000	0.000000	0.000000	-0.008017	0.002572	-0.005434	0.000000	0.000000	1.000000	121.000000	1.000000
15171.782651	0.100864	0.550727	-0.000860	78.128410	-2.434196	12.704465	0.000000	0.000000	0.000000	0.000000	0.000000	0.000000	-0.008017	0.002572	-0.005434	0.000000	0.000000	1.000000	121.000000	1.000000
15171.785985	0.100864	0.550727	-0.000860	78.128410	-2.434196	12.704465	0.000000	0.000000	0.000000	0.000000	0.000000	0.000000	-0.008017	0.002572	-0.005434	0.000000	0.000000	1.000000	121.000000	1.000000
15171.789318	0.100864	0.550727	-0.000860	78.128410	-2.434196	12.704465	0.000000	0.000000	0.000000	0.000000	0.000000	0.000000	-0.008017	0.002572	-0.005434	0.000000	0.000000	1.000000	121.000000	1.000000
15171.792651	0.100856	0.550813	-0.000898	78.122375	-2.426544	12.712282	0.000000	0.000000	0.000000	0.000000	0.000000	0.000000	-0.002510	0.025559	-0.011364	0.000000	0.000000	1.000000	121.000000	1.000000
15171.795985	0.100856	0.550813	-0.000898	78.122375	-2.426544	12.712282	0.000000	0.000000	0.000000	0.000000	0.000000	0.000000	-0.002510	0.025559	-0.011364	0.000000	0.000000	1.000000	121.000000	1.000000
15171.799318	0.100856	0.550813	-0.000898	78.122375	-2.426544	12.712282	0.000000	0.000000	0.000000	0.000000	0.000000	0.000000	-0.002510	0.025559	-0.011364	0.000000	0.000000	1.000000	121.000000	1.000000
15171.802651	0.100856	0.550813	-0.000898	78.119751	-2.417198	12.723577	0.000000	0.000000	0.000000	0.000000	0.000000	0.000000	-0.002510	0.025559	-0.011364	0.000000	0.000000	1.000000	121.000000	1.000000
15171.805985	0.100870	0.550872	-0.000936	78.119751	-2.417198	12.723577	0.000000	0.000000	0.000000	0.000000	0.000000	0.000000	0.004317	0.017895	-0.011305	0.000000	0.000000	1.000000	121.000000	1.000000
15171.809318	0.100870	0.550872	-0.000936	78.119751	-2.417198	12.723577	0.000000	0.000000	0.000000	0.000000	0.000000	0.000000	0.004317	0.017895	-0.011305	0.000000	0.000000	1.000000	121.000000	1.000000
15171.812651	0.100870	0.550872	-0.000936	78.113701	-2.406844	12.731377	0.000000	0.000000	0.000000	0.000000	0.000000	0.000000	0.004317	0.017895	-0.011305	0.000000	0.000000	1.000000	121.000000	1.000000
15171.815985	0.100870	0.550872	-0.000936	78.113701	-2.406844	12.731377	0.000000	0.000000	0.000000	0.000000	0.000000	0.000000	0.004317	0.017895	-0.011305	0.000000	0.000000	1.000000	121.000000	1.000000
15171.819318	0.100858	0.550940	-0.000992	78.113701	-2.406844	12.731377	0.000000	0.000000	0.000000	0.000000	0.000000	0.000000	-0.003703	0.020449	-0.016744	0.000000	0.000000	1.000000	121.000000	1.000000
15171.822651	0.100858	0.550940	-0.000992	78.107628	-2.401933	12.739177	0.000000	0.000000	0.000000	0.000000	0.000000	0.000000	-0.003703	0.020449	-0.016744	0.000000	0.000000	1.000000	121.000000	1.000000
15171.825985	0.100858	0.550940	-0.000992	78.107628	-2.401933	12.739177	0.000000	0.000000	0.000000	0.000000	0.000000	0.000000	-0.003703	0.020449	-0.016744	0.000000	0.000000	1.000000	121.000000	1.000000
15171.829318	0.100858	0.550940	-0.000992	78.107628	-2.401933	12.739177	0.000000	0.000000	0.000000	0.000000	0.000000	0.000000	-0.003703	0.020449	-0.016744	0.000000	0.000000	1.000000	121.000000	1.000000
15171.832651	0.100797	0.551077	-0.001162	78.101585	-2.394313	12.746961	0.000000	0.000000	0.000000	0.000000	0.000000	0.000000	-0.018124	0.040953	-0.051181	0.000000	0.000000	1.000000	121.000000	1.000000
15171.835985	0.100797	0.551077	-0.001162	78.101585	-2.394313	12.746961	0.000000	0.000000	0.000000	0.000000	0.000000	0.000000	-0.018124	0.040953	-0.051181	0.000000	0.000000	1.000000	121.000000	1.000000
15171.839318	0.100797	0.551077	-0.001162	78.101585	-2.394313	12.746961	0.000000	0.000000	0.000000	0.000000	0.000000	0.000000	-0.018124	0.040953	-0.051181	0.000000	0.000000	1.000000	121.000000	1.000000
15171.842651	0.100797	0.551077	-0.001162	78.098579	-2.393223	12.750856	0.000000	0.000000	0.000000	0.000000	0.000000	0.000000	-0.018124	0.040953	-0.051181	0.000000	0.000000	1.000000	121.000000	1.000000
15171.845985	0.100758	0.551154	-0.001236	78.098579	-2.393223	12.750856	0.000000	0.000000	0.000000	0.000000	0.000000	0.000000	-0.011716	0.023003	-0.022194	0.000000	0.000000	1.000000	121.000000	1.000000
15171.849318	0.100758	0.551154	-0.001236	78.098579	-2.393223	12.750856	0.000000	0.000000	0.000000	0.000000	0.000000	0.000000	-0.011716	0.023003	-0.022194	0.000000	0.000000	1.000000	121.000000	1.000000
15171.852651	0.100710	0.551222	-0.001351	78.092537	-2.388329	12.758639	0.000000	0.000000	0.000000	0.000000	0.000000	0.000000	-0.014421	0.020479	-0.034446	0.000000	0.000000	1.000000	121.000000	1.000000
15171.855985	0.100710	0.551222	-0.001351	78.092537	-2.388329	12.758639	0.000000	0.000000	0.000000	0.000000	0.000000	0.000000	-0.014421	0.020479	-0.034446	0.000000	0.000000	1.000000	121.000000	1.000000
15171.859318	0.100710	0.551222	-0.001351	78.092537	-2.388329	12.758639	0.000000	0.000000	0.000000	0.000000	0.000000	0.000000	-0.014421	0.020479	-0.034446	0.000000	0.000000	1.000000	121.000000	1.000000
15171.862651	0.100710	0.551222	-0.001351	78.086464	-2.383453	12.766402	0.000000	0.000000	0.000000	0.000000	0.000000	0.000000	-0.014421	0.020479	-0.034446	0.000000	0.000000	1.000000	121.000000	1.000000
15171.865985	0.100675	0.551315	-0.001407	78.086464	-2.383453	12.766402	0.000000	0.000000	0.000000	0.000000	0.000000	0.000000	-0.010528	0.028075	-0.016834	0.000000	0.000000	1.000000	121.000000	1.000000
15171.869318	0.100675	0.551315	-0.001407	78.086464	-2.383453	12.766402	0.000000	0.000000	0.000000	0.000000	0.000000	0.000000	-0.010528	0.028075	-0.016834	0.000000	0.000000	1.000000	121.000000	1.000000
15171.872651	0.100675	0.551315	-0.001407	78.077377	-2.374777	12.778049	0.000000	0.000000	0.000000	0.000000	0.000000	0.000000	-0.010528	0.028075	-0.016834	0.000000	0.000000	1.000000	121.000000	1.000000
15171.875985	0.100675	0.551315	-0.001407	78.077377	-2.374777	12.778049	0.000000	0.000000	0.000000	0.000000	0.000000	0.000000	-0.010528	0.028075	-0.016834	0.000000	0.000000	1.000000	121.000000	1.000000
15171.879318	0.100636	0.551392	-0.001481	78.077377	-2.374777	12.778049	0.000000	0.000000	0.000000	0.000000	0.000000	0.000000	-0.011712	0.022981	-0.022211	0.000000	0.000000	1.000000	121.000000	1.000000
15171.882651	0.100636	0.551392	-0.001481	78.069122	-2.352400	12.804395	0.000000	0.000000	0.000000	0.000000	0.000000	0.000000	-0.011712	0.022981	-0.022211	0.000000	0.000000	1.000000	121.000000	1.000000
15171.885985	0.100636	0.551392	-0.001481	78.069122	-2.352400	12.804395	0.000000	0.000000	0.000000	0.000000	0.000000	0.000000	-0.011712	0.022981	-0.022211	0.000000	0.000000	1.000000	121.000000	1.000000
15171.889318	0.100636	0.551392	-0.001481	78.069122	-2.352400	12.804395	0.000000	0.000000	0.000000	0.000000	0.000000	0.000000	-0.011712	0.022981	-0.022211	0.000000	0.000000	1.000000	121.000000	1.000000
15171.892651	0.100621	0.551537	-0.001552	78.063873	-2.333843	12.826834	0.000000	0.000000	0.000000	0.000000	0.000000	0.000000	-0.004703	0.043362	-0.021298	0.000000	0.000000	1.000000	121.000000	1.000000
15171.895985	0.100621	0.551537	-0.001552	78.063873	-2.333843	12.826834	0.000000	0.000000	0.000000	0.000000	0.000000	0.000000	-0.004703	0.043362	-0.021298	0.000000	0.000000	1.000000	121.000000	1.000000
15171.899318	0.100621	0.551537	-0.001552	78.063873	-2.333843	12.826834	0.000000	0.000000	0.000000	0.000000	0.000000	0.000000	-0.004703	0.043362	-0.021298	0.000000	0.000000	1.000000	121.000000	1.000000
15171.902651	0.100621	0.551537	-0.001552	78.061661	-2.313621	12.845417	0.000000	0.000000	0.000000	0.000000	0.000000	0.000000	-0.004703	0.043362	-0.021298	0.000000	1.000000	1.000000	121.000000	1.000000
15171.905985	0.100653	0.551579	-0.001613	78.061661	-2.313621	12.845417	0.000000	0.000000	0.000000	0.000000	0.000000	0.000000	0.009606	0.012762	-0.018133	0.000000	1.000000	1.000000	121.000000	1.000000
