# Supplementary material for: Haptic Guidance Needs to Be Intuitive Not Just Informative to Improve Human Motor Accuracy
Source: PLoS One. 2016 Mar 16;11(3):e0150912. doi: 10.1371/journal.pone.0150912 (PMC4794196; doi:10.1371/journal.pone.0150912)
Supplement: S1 Data — (ZIP) [file pone.0150912.s001.zip › Subject6/exp1_0122.txt]

Time	PosX	PosY	PosZ	RotX	RotY	RotZ	ForceX	ForceY	ForceZ	MomentX	MomentY	MomentZ	VelocityX	VelocityY	VelocityZ	CalibratedWeight	ButtonDown	Condition	Trial	Visual
15173.160452	-0.001258	0.477365	0.250620	74.088158	34.847488	39.640240	0.000000	0.000000	0.000000	0.000000	0.000000	0.000000	-0.020049	-0.013496	-0.066030	0.000000	1.000000	1.000000	122.000000	0.000000
15173.163785	-0.001359	0.477282	0.250401	74.088158	34.847488	39.640240	0.000000	0.000000	0.000000	0.000000	0.000000	0.000000	-0.030114	-0.025072	-0.065765	0.000000	1.000000	1.000000	122.000000	0.000000
15173.167119	-0.001359	0.477282	0.250401	74.088158	34.847488	39.640240	0.000000	0.000000	0.000000	0.000000	0.000000	0.000000	-0.030114	-0.025072	-0.065765	0.000000	1.000000	1.000000	122.000000	0.000000
15173.170452	-0.001359	0.477282	0.250401	74.088066	34.983521	39.819717	0.000000	0.000000	0.000000	0.000000	0.000000	0.000000	-0.030114	-0.025072	-0.065765	0.000000	1.000000	1.000000	122.000000	0.000000
15173.173785	-0.001359	0.477282	0.250401	74.088066	34.983521	39.819717	0.000000	0.000000	0.000000	0.000000	0.000000	0.000000	-0.030114	-0.025072	-0.065765	0.000000	1.000000	1.000000	122.000000	0.000000
15173.177119	-0.001392	0.477179	0.250198	74.088066	34.983521	39.819717	0.000000	0.000000	0.000000	0.000000	0.000000	0.000000	-0.009957	-0.030746	-0.060844	0.000000	1.000000	1.000000	122.000000	0.000000
15173.180452	-0.001392	0.477179	0.250198	74.098694	35.126976	40.002522	0.000000	0.000000	0.000000	0.000000	0.000000	0.000000	-0.009957	-0.030746	-0.060844	0.000000	1.000000	1.000000	122.000000	0.000000
15173.183785	-0.001392	0.477179	0.250198	74.098694	35.126976	40.002522	0.000000	0.000000	0.000000	0.000000	0.000000	0.000000	-0.009957	-0.030746	-0.060844	0.000000	1.000000	1.000000	122.000000	0.000000
15173.187119	-0.001392	0.477179	0.250198	74.098694	35.126976	40.002522	0.000000	0.000000	0.000000	0.000000	0.000000	0.000000	-0.009957	-0.030746	-0.060844	0.000000	1.000000	1.000000	122.000000	0.000000
15173.190452	-0.001491	0.476817	0.249670	74.119202	35.255596	40.153938	0.000000	0.000000	0.000000	0.000000	0.000000	0.000000	-0.029888	-0.108818	-0.158512	0.000000	1.000000	1.000000	122.000000	0.000000
15173.193785	-0.001491	0.476817	0.249670	74.119202	35.255596	40.153938	0.000000	0.000000	0.000000	0.000000	0.000000	0.000000	-0.029888	-0.108818	-0.158512	0.000000	1.000000	1.000000	122.000000	0.000000
15173.197119	-0.001491	0.476817	0.249670	74.119202	35.255596	40.153938	0.000000	0.000000	0.000000	0.000000	0.000000	0.000000	-0.029888	-0.108818	-0.158512	0.000000	1.000000	1.000000	122.000000	0.000000
15173.200452	-0.001491	0.476817	0.249670	74.161522	35.365314	40.272301	0.000000	0.000000	0.000000	0.000000	0.000000	0.000000	-0.029888	-0.108818	-0.158512	0.000000	1.000000	1.000000	122.000000	0.000000
15173.203785	-0.001491	0.476614	0.249327	74.161522	35.365314	40.272301	0.000000	0.000000	0.000000	0.000000	0.000000	0.000000	0.000217	-0.060801	-0.102912	0.000000	1.000000	1.000000	122.000000	0.000000
15173.207119	-0.001491	0.476614	0.249327	74.161522	35.365314	40.272301	0.000000	0.000000	0.000000	0.000000	0.000000	0.000000	0.000217	-0.060801	-0.102912	0.000000	1.000000	1.000000	122.000000	0.000000
15173.210452	-0.001491	0.476614	0.249327	74.209900	35.487373	40.399158	0.000000	0.000000	0.000000	0.000000	0.000000	0.000000	0.000217	-0.060801	-0.102912	0.000000	1.000000	1.000000	122.000000	0.000000
15173.213785	-0.001491	0.476614	0.249327	74.209900	35.487373	40.399158	0.000000	0.000000	0.000000	0.000000	0.000000	0.000000	0.000217	-0.060801	-0.102912	0.000000	0.000000	1.000000	122.000000	0.000000
15173.217119	-0.001490	0.476370	0.248857	74.209900	35.487373	40.399158	0.000000	0.000000	0.000000	0.000000	0.000000	0.000000	0.000297	-0.073356	-0.140744	0.000000	0.000000	1.000000	122.000000	0.000000
15173.220452	-0.001490	0.476370	0.248857	74.268394	35.638897	40.553776	0.000000	0.000000	0.000000	0.000000	0.000000	0.000000	0.000297	-0.073356	-0.140744	0.000000	0.000000	1.000000	122.000000	0.000000
15173.223785	-0.001455	0.476161	0.248292	74.268394	35.638897	40.553776	0.000000	0.000000	0.000000	0.000000	0.000000	0.000000	0.010405	-0.062464	-0.169775	0.000000	0.000000	1.000000	122.000000	0.000000
15173.227119	-0.001455	0.476161	0.248292	74.268394	35.638897	40.553776	0.000000	0.000000	0.000000	0.000000	0.000000	0.000000	0.010405	-0.062464	-0.169775	0.000000	0.000000	1.000000	122.000000	0.000000
15173.230452	-0.001455	0.476161	0.248292	74.330727	35.811172	40.728554	0.000000	0.000000	0.000000	0.000000	0.000000	0.000000	0.010405	-0.062464	-0.169775	0.000000	0.000000	1.000000	122.000000	0.000000
15173.233785	-0.001455	0.476161	0.248292	74.330727	35.811172	40.728554	0.000000	0.000000	0.000000	0.000000	0.000000	0.000000	0.010405	-0.062464	-0.169775	0.000000	0.000000	1.000000	122.000000	0.000000
15173.237119	-0.001353	0.475989	0.247629	74.330727	35.811172	40.728554	0.000000	0.000000	0.000000	0.000000	0.000000	0.000000	0.030522	-0.051577	-0.198885	0.000000	0.000000	1.000000	122.000000	0.000000
15173.240452	-0.001353	0.475989	0.247629	74.399109	36.002319	40.912926	0.000000	0.000000	0.000000	0.000000	0.000000	0.000000	0.030522	-0.051577	-0.198885	0.000000	0.000000	1.000000	122.000000	0.000000
15173.243785	-0.001218	0.475892	0.246867	74.399109	36.002319	40.912926	0.000000	0.000000	0.000000	0.000000	0.000000	0.000000	0.040545	-0.029185	-0.228428	0.000000	0.000000	1.000000	122.000000	0.000000
15173.247119	-0.001218	0.475892	0.246867	74.399109	36.002319	40.912926	0.000000	0.000000	0.000000	0.000000	0.000000	0.000000	0.040545	-0.029185	-0.228428	0.000000	0.000000	1.000000	122.000000	0.000000
15173.250452	-0.001218	0.475892	0.246867	74.463440	36.179447	41.081726	0.000000	0.000000	0.000000	0.000000	0.000000	0.000000	0.040545	-0.029185	-0.228428	0.000000	0.000000	1.000000	122.000000	0.000000
15173.253785	-0.001218	0.475892	0.246867	74.463440	36.179447	41.081726	0.000000	0.000000	0.000000	0.000000	0.000000	0.000000	0.040545	-0.029185	-0.228428	0.000000	0.000000	1.000000	122.000000	0.000000
15173.257119	-0.000983	0.475849	0.245960	74.463440	36.179447	41.081726	0.000000	0.000000	0.000000	0.000000	0.000000	0.000000	0.070566	-0.013003	-0.272289	0.000000	0.000000	1.000000	122.000000	0.000000
15173.260452	-0.000983	0.475849	0.245960	74.494987	36.234688	41.125732	0.000000	0.000000	0.000000	0.000000	0.000000	0.000000	0.070566	-0.013003	-0.272289	0.000000	0.000000	1.000000	122.000000	0.000000
15173.263785	-0.000682	0.475919	0.244983	74.494987	36.234688	41.125732	0.000000	0.000000	0.000000	0.000000	0.000000	0.000000	0.090407	0.021018	-0.292905	0.000000	0.000000	1.000000	122.000000	0.000000
15173.267119	-0.000682	0.475919	0.244983	74.494987	36.234688	41.125732	0.000000	0.000000	0.000000	0.000000	0.000000	0.000000	0.090407	0.021018	-0.292905	0.000000	0.000000	1.000000	122.000000	0.000000
15173.270452	-0.000682	0.475919	0.244983	74.457382	36.037464	40.914993	0.000000	0.000000	0.000000	0.000000	0.000000	0.000000	0.090407	0.021018	-0.292905	0.000000	0.000000	1.000000	122.000000	0.000000
15173.273785	-0.000248	0.476082	0.243922	74.457382	36.037464	40.914993	0.000000	0.000000	0.000000	0.000000	0.000000	0.000000	0.130108	0.049006	-0.318305	0.000000	0.000000	1.000000	122.000000	0.000000
15173.277119	-0.000248	0.476082	0.243922	74.457382	36.037464	40.914993	0.000000	0.000000	0.000000	0.000000	0.000000	0.000000	0.130108	0.049006	-0.318305	0.000000	0.000000	1.000000	122.000000	0.000000
15173.280452	-0.000248	0.476082	0.243922	74.358154	35.615013	40.479469	0.000000	0.000000	0.000000	0.000000	0.000000	0.000000	0.130108	0.049006	-0.318305	0.000000	0.000000	1.000000	122.000000	0.000000
15173.283785	0.000284	0.476415	0.242774	74.358154	35.615013	40.479469	0.000000	0.000000	0.000000	0.000000	0.000000	0.000000	0.159613	0.099785	-0.344589	0.000000	0.000000	1.000000	122.000000	0.000000
15173.287119	0.000284	0.476415	0.242774	74.358154	35.615013	40.479469	0.000000	0.000000	0.000000	0.000000	0.000000	0.000000	0.159613	0.099785	-0.344589	0.000000	0.000000	1.000000	122.000000	0.000000
15173.290452	0.000284	0.476415	0.242774	74.227669	35.066692	39.909580	0.000000	0.000000	0.000000	0.000000	0.000000	0.000000	0.159613	0.099785	-0.344589	0.000000	0.000000	1.000000	122.000000	0.000000
15173.293785	0.000914	0.476839	0.241538	74.227669	35.066692	39.909580	0.000000	0.000000	0.000000	0.000000	0.000000	0.000000	0.188912	0.127367	-0.370528	0.000000	0.000000	1.000000	122.000000	0.000000
15173.297119	0.000914	0.476839	0.241538	74.227669	35.066692	39.909580	0.000000	0.000000	0.000000	0.000000	0.000000	0.000000	0.188912	0.127367	-0.370528	0.000000	0.000000	1.000000	122.000000	0.000000
15173.300452	0.000914	0.476839	0.241538	74.107170	34.484837	39.278751	0.000000	0.000000	0.000000	0.000000	0.000000	0.000000	0.188912	0.127367	-0.370528	0.000000	0.000000	1.000000	122.000000	0.000000
15173.303785	0.001607	0.477411	0.240166	74.107170	34.484837	39.278751	0.000000	0.000000	0.000000	0.000000	0.000000	0.000000	0.208015	0.171457	-0.411771	0.000000	0.000000	1.000000	122.000000	0.000000
15173.307119	0.001607	0.477411	0.240166	74.107170	34.484837	39.278751	0.000000	0.000000	0.000000	0.000000	0.000000	0.000000	0.208015	0.171457	-0.411771	0.000000	0.000000	1.000000	122.000000	0.000000
15173.310452	0.001607	0.477411	0.240166	74.033363	33.899464	38.595268	0.000000	0.000000	0.000000	0.000000	0.000000	0.000000	0.208015	0.171457	-0.411771	0.000000	0.000000	1.000000	122.000000	0.000000
15173.313785	0.002396	0.478089	0.238623	74.033363	33.899464	38.595268	0.000000	0.000000	0.000000	0.000000	0.000000	0.000000	0.236754	0.203468	-0.462898	0.000000	0.000000	1.000000	122.000000	0.000000
15173.317119	0.002396	0.478089	0.238623	74.033363	33.899464	38.595268	0.000000	0.000000	0.000000	0.000000	0.000000	0.000000	0.236754	0.203468	-0.462898	0.000000	0.000000	1.000000	122.000000	0.000000
15173.320452	0.002396	0.478089	0.238623	74.011360	33.382809	37.942547	0.000000	0.000000	0.000000	0.000000	0.000000	0.000000	0.236754	0.203468	-0.462898	0.000000	0.000000	1.000000	122.000000	0.000000
15173.323785	0.003181	0.478873	0.236908	74.011360	33.382809	37.942547	0.000000	0.000000	0.000000	0.000000	0.000000	0.000000	0.235464	0.235094	-0.514516	0.000000	0.000000	1.000000	122.000000	0.000000
15173.327119	0.003181	0.478873	0.236908	74.011360	33.382809	37.942547	0.000000	0.000000	0.000000	0.000000	0.000000	0.000000	0.235464	0.235094	-0.514516	0.000000	0.000000	1.000000	122.000000	0.000000
15173.330452	0.003181	0.478873	0.236908	74.035385	33.012623	37.424847	0.000000	0.000000	0.000000	0.000000	0.000000	0.000000	0.235464	0.235094	-0.514516	0.000000	0.000000	1.000000	122.000000	0.000000
15173.333785	0.004060	0.479759	0.234986	74.035385	33.012623	37.424847	0.000000	0.000000	0.000000	0.000000	0.000000	0.000000	0.263511	0.265941	-0.576678	0.000000	0.000000	1.000000	122.000000	0.000000
15173.337119	0.004060	0.479759	0.234986	74.035385	33.012623	37.424847	0.000000	0.000000	0.000000	0.000000	0.000000	0.000000	0.263511	0.265941	-0.576678	0.000000	0.000000	1.000000	122.000000	0.000000
15173.340452	0.004060	0.479759	0.234986	74.090286	32.849834	37.122478	0.000000	0.000000	0.000000	0.000000	0.000000	0.000000	0.263511	0.265941	-0.576678	0.000000	0.000000	1.000000	122.000000	0.000000
15173.343785	0.005030	0.480766	0.232869	74.090286	32.849834	37.122478	0.000000	0.000000	0.000000	0.000000	0.000000	0.000000	0.291103	0.302069	-0.634981	0.000000	0.000000	1.000000	122.000000	0.000000
15173.347119	0.005030	0.480766	0.232869	74.090286	32.849834	37.122478	0.000000	0.000000	0.000000	0.000000	0.000000	0.000000	0.291103	0.302069	-0.634981	0.000000	0.000000	1.000000	122.000000	0.000000
15173.350452	0.005030	0.480766	0.232869	74.184265	32.892845	37.024235	0.000000	0.000000	0.000000	0.000000	0.000000	0.000000	0.291103	0.302069	-0.634981	0.000000	0.000000	1.000000	122.000000	0.000000
15173.353785	0.006156	0.481890	0.230522	74.184265	32.892845	37.024235	0.000000	0.000000	0.000000	0.000000	0.000000	0.000000	0.337670	0.337187	-0.704245	0.000000	0.000000	1.000000	122.000000	0.000000
15173.357119	0.006156	0.481890	0.230522	74.184265	32.892845	37.024235	0.000000	0.000000	0.000000	0.000000	0.000000	0.000000	0.337670	0.337187	-0.704245	0.000000	0.000000	1.000000	122.000000	0.000000
15173.360452	0.006156	0.481890	0.230522	74.325531	33.096527	37.071354	0.000000	0.000000	0.000000	0.000000	0.000000	0.000000	0.337670	0.337187	-0.704245	0.000000	0.000000	1.000000	122.000000	0.000000
15173.363785	0.007466	0.483128	0.227939	74.325531	33.096527	37.071354	0.000000	0.000000	0.000000	0.000000	0.000000	0.000000	0.393139	0.371519	-0.774861	0.000000	0.000000	1.000000	122.000000	0.000000
15173.367119	0.007466	0.483128	0.227939	74.325531	33.096527	37.071354	0.000000	0.000000	0.000000	0.000000	0.000000	0.000000	0.393139	0.371519	-0.774861	0.000000	0.000000	1.000000	122.000000	0.000000
15173.370452	0.007466	0.483128	0.227939	74.503540	33.281246	37.058720	0.000000	0.000000	0.000000	0.000000	0.000000	0.000000	0.393139	0.371519	-0.774861	0.000000	0.000000	1.000000	122.000000	0.000000
15173.373785	0.008860	0.484401	0.225054	74.503540	33.281246	37.058720	0.000000	0.000000	0.000000	0.000000	0.000000	0.000000	0.418127	0.381818	-0.865519	0.000000	0.000000	1.000000	122.000000	0.000000
15173.377119	0.008860	0.484401	0.225054	74.503540	33.281246	37.058720	0.000000	0.000000	0.000000	0.000000	0.000000	0.000000	0.418127	0.381818	-0.865519	0.000000	0.000000	1.000000	122.000000	0.000000
15173.380452	0.008860	0.484401	0.225054	74.720566	33.392090	36.980988	0.000000	0.000000	0.000000	0.000000	0.000000	0.000000	0.418127	0.381818	-0.865519	0.000000	0.000000	1.000000	122.000000	0.000000
15173.383785	0.010334	0.485780	0.221858	74.720566	33.392090	36.980988	0.000000	0.000000	0.000000	0.000000	0.000000	0.000000	0.442148	0.413586	-0.958664	0.000000	0.000000	1.000000	122.000000	0.000000
15173.387119	0.010334	0.485780	0.221858	74.720566	33.392090	36.980988	0.000000	0.000000	0.000000	0.000000	0.000000	0.000000	0.442148	0.413586	-0.958664	0.000000	0.000000	1.000000	122.000000	0.000000
15173.390452	0.010334	0.485780	0.221858	74.994881	33.404034	37.108826	0.000000	0.000000	0.000000	0.000000	0.000000	0.000000	0.442148	0.413586	-0.958664	0.000000	0.000000	1.000000	122.000000	0.000000
15173.393785	0.011852	0.487186	0.218350	74.994881	33.404034	37.108826	0.000000	0.000000	0.000000	0.000000	0.000000	0.000000	0.455511	0.421992	-1.052428	0.000000	0.000000	1.000000	122.000000	0.000000
15173.397119	0.011852	0.487186	0.218350	74.994881	33.404034	37.108826	0.000000	0.000000	0.000000	0.000000	0.000000	0.000000	0.455511	0.421992	-1.052428	0.000000	0.000000	1.000000	122.000000	0.000000
15173.400452	0.011852	0.487186	0.218350	75.323563	33.263046	37.304878	0.000000	0.000000	0.000000	0.000000	0.000000	0.000000	0.455511	0.421992	-1.052428	0.000000	0.000000	1.000000	122.000000	0.000000
15173.403785	0.013381	0.488620	0.214558	75.323563	33.263046	37.304878	0.000000	0.000000	0.000000	0.000000	0.000000	0.000000	0.458530	0.429914	-1.137585	0.000000	0.000000	1.000000	122.000000	0.000000
15173.407119	0.013381	0.488620	0.214558	75.323563	33.263046	37.304878	0.000000	0.000000	0.000000	0.000000	0.000000	0.000000	0.458530	0.429914	-1.137585	0.000000	0.000000	1.000000	122.000000	0.000000
15173.410452	0.013381	0.488620	0.214558	75.687599	32.917809	37.164600	0.000000	0.000000	0.000000	0.000000	0.000000	0.000000	0.458530	0.429914	-1.137585	0.000000	0.000000	1.000000	122.000000	0.000000
15173.413785	0.014916	0.490074	0.210443	75.687599	32.917809	37.164600	0.000000	0.000000	0.000000	0.000000	0.000000	0.000000	0.460525	0.436405	-1.234486	0.000000	0.000000	1.000000	122.000000	0.000000
15173.417119	0.014916	0.490074	0.210443	75.687599	32.917809	37.164600	0.000000	0.000000	0.000000	0.000000	0.000000	0.000000	0.460525	0.436405	-1.234486	0.000000	0.000000	1.000000	122.000000	0.000000
15173.420452	0.014916	0.490074	0.210443	76.023483	32.247528	36.499290	0.000000	0.000000	0.000000	0.000000	0.000000	0.000000	0.460525	0.436405	-1.234486	0.000000	0.000000	1.000000	122.000000	0.000000
15173.423785	0.016458	0.491590	0.206134	76.023483	32.247528	36.499290	0.000000	0.000000	0.000000	0.000000	0.000000	0.000000	0.462609	0.454807	-1.292655	0.000000	0.000000	1.000000	122.000000	0.000000
15173.427119	0.016458	0.491590	0.206134	76.023483	32.247528	36.499290	0.000000	0.000000	0.000000	0.000000	0.000000	0.000000	0.462609	0.454807	-1.292655	0.000000	0.000000	1.000000	122.000000	0.000000
15173.430452	0.016458	0.491590	0.206134	76.232346	31.142344	35.531582	0.000000	0.000000	0.000000	0.000000	0.000000	0.000000	0.462609	0.454807	-1.292655	0.000000	0.000000	1.000000	122.000000	0.000000
15173.433785	0.018099	0.493147	0.201643	76.232346	31.142344	35.531582	0.000000	0.000000	0.000000	0.000000	0.000000	0.000000	0.492353	0.467086	-1.347235	0.000000	0.000000	1.000000	122.000000	0.000000
15173.437119	0.018099	0.493147	0.201643	76.232346	31.142344	35.531582	0.000000	0.000000	0.000000	0.000000	0.000000	0.000000	0.492353	0.467086	-1.347235	0.000000	0.000000	1.000000	122.000000	0.000000
15173.440452	0.018099	0.493147	0.201643	76.261703	29.613569	34.299995	0.000000	0.000000	0.000000	0.000000	0.000000	0.000000	0.492353	0.467086	-1.347235	0.000000	0.000000	1.000000	122.000000	0.000000
15173.443785	0.019807	0.494784	0.197070	76.261703	29.613569	34.299995	0.000000	0.000000	0.000000	0.000000	0.000000	0.000000	0.512491	0.490995	-1.372052	0.000000	0.000000	1.000000	122.000000	0.000000
15173.447119	0.019807	0.494784	0.197070	76.261703	29.613569	34.299995	0.000000	0.000000	0.000000	0.000000	0.000000	0.000000	0.512491	0.490995	-1.372052	0.000000	0.000000	1.000000	122.000000	0.000000
15173.450452	0.019807	0.494784	0.197070	76.132637	27.871733	32.875866	0.000000	0.000000	0.000000	0.000000	0.000000	0.000000	0.512491	0.490995	-1.372052	0.000000	0.000000	1.000000	122.000000	0.000000
15173.453785	0.021549	0.496443	0.192399	76.132637	27.871733	32.875866	0.000000	0.000000	0.000000	0.000000	0.000000	0.000000	0.522444	0.497753	-1.401379	0.000000	0.000000	1.000000	122.000000	0.000000
15173.457119	0.021549	0.496443	0.192399	76.132637	27.871733	32.875866	0.000000	0.000000	0.000000	0.000000	0.000000	0.000000	0.522444	0.497753	-1.401379	0.000000	0.000000	1.000000	122.000000	0.000000
15173.460452	0.021549	0.496443	0.192399	75.925560	26.161316	31.625551	0.000000	0.000000	0.000000	0.000000	0.000000	0.000000	0.522444	0.497753	-1.401379	0.000000	0.000000	1.000000	122.000000	0.000000
15173.463785	0.023412	0.498175	0.187604	75.925560	26.161316	31.625551	0.000000	0.000000	0.000000	0.000000	0.000000	0.000000	0.559063	0.519458	-1.438450	0.000000	0.000000	1.000000	122.000000	0.000000
15173.467119	0.023412	0.498175	0.187604	75.925560	26.161316	31.625551	0.000000	0.000000	0.000000	0.000000	0.000000	0.000000	0.559063	0.519458	-1.438450	0.000000	0.000000	1.000000	122.000000	0.000000
15173.470452	0.023412	0.498175	0.187604	75.703400	24.558224	30.622118	0.000000	0.000000	0.000000	0.000000	0.000000	0.000000	0.559063	0.519458	-1.438450	0.000000	0.000000	1.000000	122.000000	0.000000
15173.473785	0.025335	0.499926	0.182741	75.703400	24.558224	30.622118	0.000000	0.000000	0.000000	0.000000	0.000000	0.000000	0.576760	0.525480	-1.458709	0.000000	0.000000	1.000000	122.000000	0.000000
15173.477119	0.025335	0.499926	0.182741	75.703400	24.558224	30.622118	0.000000	0.000000	0.000000	0.000000	0.000000	0.000000	0.576760	0.525480	-1.458709	0.000000	0.000000	1.000000	122.000000	0.000000
15173.480452	0.025335	0.499926	0.182741	75.503426	23.019066	29.722792	0.000000	0.000000	0.000000	0.000000	0.000000	0.000000	0.576760	0.525480	-1.458709	0.000000	0.000000	1.000000	122.000000	0.000000
15173.483785	0.027253	0.501696	0.177813	75.503426	23.019066	29.722792	0.000000	0.000000	0.000000	0.000000	0.000000	0.000000	0.575563	0.530978	-1.478506	0.000000	0.000000	1.000000	122.000000	0.000000
15173.487119	0.027253	0.501696	0.177813	75.503426	23.019066	29.722792	0.000000	0.000000	0.000000	0.000000	0.000000	0.000000	0.575563	0.530978	-1.478506	0.000000	0.000000	1.000000	122.000000	0.000000
15173.490452	0.027253	0.501696	0.177813	75.344749	21.487778	28.360224	0.000000	0.000000	0.000000	0.000000	0.000000	0.000000	0.575563	0.530978	-1.478506	0.000000	0.000000	1.000000	122.000000	0.000000
15173.493785	0.029227	0.503501	0.172832	75.344749	21.487778	28.360224	0.000000	0.000000	0.000000	0.000000	0.000000	0.000000	0.592146	0.541542	-1.494261	0.000000	0.000000	1.000000	122.000000	0.000000
15173.497119	0.029227	0.503501	0.172832	75.344749	21.487778	28.360224	0.000000	0.000000	0.000000	0.000000	0.000000	0.000000	0.592146	0.541542	-1.494261	0.000000	0.000000	1.000000	122.000000	0.000000
15173.500452	0.029227	0.503501	0.172832	75.226791	19.960365	27.230276	0.000000	0.000000	0.000000	0.000000	0.000000	0.000000	0.592146	0.541542	-1.494261	0.000000	0.000000	1.000000	122.000000	0.000000
15173.503785	0.031226	0.505308	0.167838	75.226791	19.960365	27.230276	0.000000	0.000000	0.000000	0.000000	0.000000	0.000000	0.599631	0.542097	-1.498171	0.000000	0.000000	1.000000	122.000000	0.000000
15173.507119	0.031226	0.505308	0.167838	75.226791	19.960365	27.230276	0.000000	0.000000	0.000000	0.000000	0.000000	0.000000	0.599631	0.542097	-1.498171	0.000000	0.000000	1.000000	122.000000	0.000000
15173.510452	0.031226	0.505308	0.167838	75.155479	18.410751	26.337669	0.000000	0.000000	0.000000	0.000000	0.000000	0.000000	0.599631	0.542097	-1.498171	0.000000	0.000000	1.000000	122.000000	0.000000
15173.513785	0.033160	0.507116	0.162837	75.155479	18.410751	26.337669	0.000000	0.000000	0.000000	0.000000	0.000000	0.000000	0.580193	0.542445	-1.500518	0.000000	0.000000	1.000000	122.000000	0.000000
15173.517119	0.033160	0.507116	0.162837	75.155479	18.410751	26.337669	0.000000	0.000000	0.000000	0.000000	0.000000	0.000000	0.580193	0.542445	-1.500518	0.000000	0.000000	1.000000	122.000000	0.000000
15173.520452	0.033160	0.507116	0.162837	75.124702	16.773170	25.413614	0.000000	0.000000	0.000000	0.000000	0.000000	0.000000	0.580193	0.542445	-1.500518	0.000000	0.000000	1.000000	122.000000	0.000000
15173.523785	0.035119	0.508928	0.157860	75.124702	16.773170	25.413614	0.000000	0.000000	0.000000	0.000000	0.000000	0.000000	0.587872	0.543498	-1.492993	0.000000	0.000000	1.000000	122.000000	0.000000
15173.527119	0.035119	0.508928	0.157860	75.124702	16.773170	25.413614	0.000000	0.000000	0.000000	0.000000	0.000000	0.000000	0.587872	0.543498	-1.492993	0.000000	0.000000	1.000000	122.000000	0.000000
15173.530452	0.035119	0.508928	0.157860	75.120811	15.095350	24.334894	0.000000	0.000000	0.000000	0.000000	0.000000	0.000000	0.587872	0.543498	-1.492993	0.000000	0.000000	1.000000	122.000000	0.000000
15173.533785	0.037103	0.510776	0.152907	75.120811	15.095350	24.334894	0.000000	0.000000	0.000000	0.000000	0.000000	0.000000	0.595204	0.554510	-1.486014	0.000000	0.000000	1.000000	122.000000	0.000000
15173.537119	0.037103	0.510776	0.152907	75.120811	15.095350	24.334894	0.000000	0.000000	0.000000	0.000000	0.000000	0.000000	0.595204	0.554510	-1.486014	0.000000	0.000000	1.000000	122.000000	0.000000
15173.540452	0.037103	0.510776	0.152907	75.126610	13.494251	23.132963	0.000000	0.000000	0.000000	0.000000	0.000000	0.000000	0.595204	0.554510	-1.486014	0.000000	0.000000	1.000000	122.000000	0.000000
15173.543785	0.039142	0.512598	0.148018	75.126610	13.494251	23.132963	0.000000	0.000000	0.000000	0.000000	0.000000	0.000000	0.611694	0.546395	-1.466436	0.000000	0.000000	1.000000	122.000000	0.000000
15173.547119	0.039142	0.512598	0.148018	75.126610	13.494251	23.132963	0.000000	0.000000	0.000000	0.000000	0.000000	0.000000	0.611694	0.546395	-1.466436	0.000000	0.000000	1.000000	122.000000	0.000000
15173.550452	0.039142	0.512598	0.148018	75.145180	12.065606	21.928307	0.000000	0.000000	0.000000	0.000000	0.000000	0.000000	0.611694	0.546395	-1.466436	0.000000	0.000000	1.000000	122.000000	0.000000
15173.553785	0.041146	0.514404	0.143146	75.145180	12.065606	21.928307	0.000000	0.000000	0.000000	0.000000	0.000000	0.000000	0.601031	0.541912	-1.461846	0.000000	0.000000	1.000000	122.000000	0.000000
15173.557119	0.041146	0.514404	0.143146	75.145180	12.065606	21.928307	0.000000	0.000000	0.000000	0.000000	0.000000	0.000000	0.601031	0.541912	-1.461846	0.000000	0.000000	1.000000	122.000000	0.000000
15173.560452	0.041146	0.514404	0.143146	75.181656	10.858298	20.816956	0.000000	0.000000	0.000000	0.000000	0.000000	0.000000	0.601031	0.541912	-1.461846	0.000000	0.000000	1.000000	122.000000	0.000000
15173.563785	0.043114	0.516163	0.138293	75.181656	10.858298	20.816956	0.000000	0.000000	0.000000	0.000000	0.000000	0.000000	0.590537	0.527653	-1.455873	0.000000	0.000000	1.000000	122.000000	0.000000
15173.567119	0.043114	0.516163	0.138293	75.181656	10.858298	20.816956	0.000000	0.000000	0.000000	0.000000	0.000000	0.000000	0.590537	0.527653	-1.455873	0.000000	0.000000	1.000000	122.000000	0.000000
15173.570452	0.043114	0.516163	0.138293	75.246078	9.879588	19.865812	0.000000	0.000000	0.000000	0.000000	0.000000	0.000000	0.590537	0.527653	-1.455873	0.000000	0.000000	1.000000	122.000000	0.000000
15173.573785	0.044992	0.517875	0.133466	75.246078	9.879588	19.865812	0.000000	0.000000	0.000000	0.000000	0.000000	0.000000	0.563338	0.513675	-1.448123	0.000000	0.000000	1.000000	122.000000	0.000000
15173.577119	0.044992	0.517875	0.133466	75.246078	9.879588	19.865812	0.000000	0.000000	0.000000	0.000000	0.000000	0.000000	0.563338	0.513675	-1.448123	0.000000	0.000000	1.000000	122.000000	0.000000
15173.580452	0.044992	0.517875	0.133466	75.351341	9.280553	19.453590	0.000000	0.000000	0.000000	0.000000	0.000000	0.000000	0.563338	0.513675	-1.448123	0.000000	0.000000	1.000000	122.000000	0.000000
15173.583785	0.046721	0.519552	0.128613	75.351341	9.280553	19.453590	0.000000	0.000000	0.000000	0.000000	0.000000	0.000000	0.518588	0.502914	-1.455921	0.000000	0.000000	1.000000	122.000000	0.000000
15173.587119	0.046721	0.519552	0.128613	75.351341	9.280553	19.453590	0.000000	0.000000	0.000000	0.000000	0.000000	0.000000	0.518588	0.502914	-1.455921	0.000000	0.000000	1.000000	122.000000	0.000000
15173.590452	0.046721	0.519552	0.128613	75.493164	9.119766	19.462132	0.000000	0.000000	0.000000	0.000000	0.000000	0.000000	0.518588	0.502914	-1.455921	0.000000	0.000000	1.000000	122.000000	0.000000
15173.593785	0.048440	0.521256	0.123717	75.493164	9.119766	19.462132	0.000000	0.000000	0.000000	0.000000	0.000000	0.000000	0.515773	0.511212	-1.468776	0.000000	0.000000	1.000000	122.000000	0.000000
15173.597119	0.048440	0.521256	0.123717	75.493164	9.119766	19.462132	0.000000	0.000000	0.000000	0.000000	0.000000	0.000000	0.515773	0.511212	-1.468776	0.000000	0.000000	1.000000	122.000000	0.000000
15173.600452	0.048440	0.521256	0.123717	75.648270	9.294506	19.818140	0.000000	0.000000	0.000000	0.000000	0.000000	0.000000	0.515773	0.511212	-1.468776	0.000000	0.000000	1.000000	122.000000	0.000000
15173.603785	0.050178	0.522940	0.118800	75.648270	9.294506	19.818140	0.000000	0.000000	0.000000	0.000000	0.000000	0.000000	0.521464	0.505390	-1.475068	0.000000	0.000000	1.000000	122.000000	0.000000
15173.607119	0.050178	0.522940	0.118800	75.648270	9.294506	19.818140	0.000000	0.000000	0.000000	0.000000	0.000000	0.000000	0.521464	0.505390	-1.475068	0.000000	0.000000	1.000000	122.000000	0.000000
15173.610452	0.050178	0.522940	0.118800	75.797462	9.568047	20.329025	0.000000	0.000000	0.000000	0.000000	0.000000	0.000000	0.521464	0.505390	-1.475068	0.000000	0.000000	1.000000	122.000000	0.000000
15173.613785	0.051823	0.524618	0.113851	75.797462	9.568047	20.329025	0.000000	0.000000	0.000000	0.000000	0.000000	0.000000	0.493607	0.503475	-1.484620	0.000000	0.000000	1.000000	122.000000	0.000000
15173.617119	0.051823	0.524618	0.113851	75.797462	9.568047	20.329025	0.000000	0.000000	0.000000	0.000000	0.000000	0.000000	0.493607	0.503475	-1.484620	0.000000	0.000000	1.000000	122.000000	0.000000
15173.620452	0.051823	0.524618	0.113851	75.944252	9.803989	20.647951	0.000000	0.000000	0.000000	0.000000	0.000000	0.000000	0.493607	0.503475	-1.484620	0.000000	0.000000	1.000000	122.000000	0.000000
15173.623785	0.053300	0.526294	0.108917	75.944252	9.803989	20.647951	0.000000	0.000000	0.000000	0.000000	0.000000	0.000000	0.442973	0.502650	-1.480098	0.000000	0.000000	1.000000	122.000000	0.000000
15173.627119	0.053300	0.526294	0.108917	75.944252	9.803989	20.647951	0.000000	0.000000	0.000000	0.000000	0.000000	0.000000	0.442973	0.502650	-1.480098	0.000000	0.000000	1.000000	122.000000	0.000000
15173.630452	0.053300	0.526294	0.108917	76.084694	10.035702	20.709301	0.000000	0.000000	0.000000	0.000000	0.000000	0.000000	0.442973	0.502650	-1.480098	0.000000	0.000000	1.000000	122.000000	0.000000
15173.633785	0.054667	0.527922	0.104021	76.084694	10.035702	20.709301	0.000000	0.000000	0.000000	0.000000	0.000000	0.000000	0.410149	0.488529	-1.469031	0.000000	0.000000	1.000000	122.000000	0.000000
15173.637119	0.054667	0.527922	0.104021	76.084694	10.035702	20.709301	0.000000	0.000000	0.000000	0.000000	0.000000	0.000000	0.410149	0.488529	-1.469031	0.000000	0.000000	1.000000	122.000000	0.000000
15173.640452	0.054667	0.527922	0.104021	76.218460	10.265228	20.798166	0.000000	0.000000	0.000000	0.000000	0.000000	0.000000	0.410149	0.488529	-1.469031	0.000000	0.000000	1.000000	122.000000	0.000000
15173.643785	0.055854	0.529528	0.099227	76.218460	10.265228	20.798166	0.000000	0.000000	0.000000	0.000000	0.000000	0.000000	0.356011	0.481541	-1.438096	0.000000	0.000000	1.000000	122.000000	0.000000
15173.647119	0.055854	0.529528	0.099227	76.218460	10.265228	20.798166	0.000000	0.000000	0.000000	0.000000	0.000000	0.000000	0.356011	0.481541	-1.438096	0.000000	0.000000	1.000000	122.000000	0.000000
15173.650452	0.055854	0.529528	0.099227	76.334801	10.543458	20.980194	0.000000	0.000000	0.000000	0.000000	0.000000	0.000000	0.356011	0.481541	-1.438096	0.000000	0.000000	1.000000	122.000000	0.000000
15173.653785	0.056891	0.531111	0.094537	76.334801	10.543458	20.980194	0.000000	0.000000	0.000000	0.000000	0.000000	0.000000	0.311256	0.474952	-1.407076	0.000000	0.000000	1.000000	122.000000	0.000000
15173.657119	0.056891	0.531111	0.094537	76.334801	10.543458	20.980194	0.000000	0.000000	0.000000	0.000000	0.000000	0.000000	0.311256	0.474952	-1.407076	0.000000	0.000000	1.000000	122.000000	0.000000
15173.660452	0.056891	0.531111	0.094537	76.436188	11.019091	21.425524	0.000000	0.000000	0.000000	0.000000	0.000000	0.000000	0.311256	0.474952	-1.407076	0.000000	0.000000	1.000000	122.000000	0.000000
15173.663785	0.057840	0.532679	0.089986	76.436188	11.019091	21.425524	0.000000	0.000000	0.000000	0.000000	0.000000	0.000000	0.284606	0.470402	-1.365201	0.000000	0.000000	1.000000	122.000000	0.000000
15173.667119	0.057840	0.532679	0.089986	76.436188	11.019091	21.425524	0.000000	0.000000	0.000000	0.000000	0.000000	0.000000	0.284606	0.470402	-1.365201	0.000000	0.000000	1.000000	122.000000	0.000000
15173.670452	0.057840	0.532679	0.089986	76.518898	11.786123	22.280582	0.000000	0.000000	0.000000	0.000000	0.000000	0.000000	0.284606	0.470402	-1.365201	0.000000	0.000000	1.000000	122.000000	0.000000
15173.673785	0.058834	0.534221	0.085585	76.518898	11.786123	22.280582	0.000000	0.000000	0.000000	0.000000	0.000000	0.000000	0.298270	0.462777	-1.320221	0.000000	0.000000	1.000000	122.000000	0.000000
15173.677119	0.058834	0.534221	0.085585	76.518898	11.786123	22.280582	0.000000	0.000000	0.000000	0.000000	0.000000	0.000000	0.298270	0.462777	-1.320221	0.000000	0.000000	1.000000	122.000000	0.000000
15173.680452	0.058834	0.534221	0.085585	76.574371	12.836312	23.483652	0.000000	0.000000	0.000000	0.000000	0.000000	0.000000	0.298270	0.462777	-1.320221	0.000000	0.000000	1.000000	122.000000	0.000000
15173.683785	0.059872	0.535753	0.081315	76.574371	12.836312	23.483652	0.000000	0.000000	0.000000	0.000000	0.000000	0.000000	0.311288	0.459473	-1.281166	0.000000	0.000000	1.000000	122.000000	0.000000
15173.687119	0.059872	0.535753	0.081315	76.574371	12.836312	23.483652	0.000000	0.000000	0.000000	0.000000	0.000000	0.000000	0.311288	0.459473	-1.281166	0.000000	0.000000	1.000000	122.000000	0.000000
15173.690452	0.059872	0.535753	0.081315	76.612610	13.989337	24.823198	0.000000	0.000000	0.000000	0.000000	0.000000	0.000000	0.311288	0.459473	-1.281166	0.000000	0.000000	1.000000	122.000000	0.000000
15173.693785	0.061031	0.537293	0.077185	76.612610	13.989337	24.823198	0.000000	0.000000	0.000000	0.000000	0.000000	0.000000	0.347776	0.462041	-1.238969	0.000000	0.000000	1.000000	122.000000	0.000000
15173.697119	0.061031	0.537293	0.077185	76.612610	13.989337	24.823198	0.000000	0.000000	0.000000	0.000000	0.000000	0.000000	0.347776	0.462041	-1.238969	0.000000	0.000000	1.000000	122.000000	0.000000
15173.700452	0.061031	0.537293	0.077185	76.637573	14.973838	25.932272	0.000000	0.000000	0.000000	0.000000	0.000000	0.000000	0.347776	0.462041	-1.238969	0.000000	0.000000	1.000000	122.000000	0.000000
15173.703785	0.062150	0.538831	0.073135	76.637573	14.973838	25.932272	0.000000	0.000000	0.000000	0.000000	0.000000	0.000000	0.335767	0.461540	-1.214906	0.000000	0.000000	1.000000	122.000000	0.000000
15173.707119	0.062150	0.538831	0.073135	76.637573	14.973838	25.932272	0.000000	0.000000	0.000000	0.000000	0.000000	0.000000	0.335767	0.461540	-1.214906	0.000000	0.000000	1.000000	122.000000	0.000000
15173.710452	0.062150	0.538831	0.073135	76.663765	15.531473	26.513279	0.000000	0.000000	0.000000	0.000000	0.000000	0.000000	0.335767	0.461540	-1.214906	0.000000	0.000000	1.000000	122.000000	0.000000
15173.713785	0.063216	0.540382	0.069249	76.663765	15.531473	26.513279	0.000000	0.000000	0.000000	0.000000	0.000000	0.000000	0.319537	0.465036	-1.165772	0.000000	0.000000	1.000000	122.000000	0.000000
15173.717119	0.063216	0.540382	0.069249	76.663765	15.531473	26.513279	0.000000	0.000000	0.000000	0.000000	0.000000	0.000000	0.319537	0.465036	-1.165772	0.000000	0.000000	1.000000	122.000000	0.000000
15173.720452	0.063216	0.540382	0.069249	76.697166	15.649248	26.790800	0.000000	0.000000	0.000000	0.000000	0.000000	0.000000	0.319537	0.465036	-1.165772	0.000000	0.000000	1.000000	122.000000	0.000000
15173.723785	0.064128	0.541928	0.065524	76.697166	15.649248	26.790800	0.000000	0.000000	0.000000	0.000000	0.000000	0.000000	0.273690	0.463819	-1.117696	0.000000	0.000000	1.000000	122.000000	0.000000
15173.727119	0.064128	0.541928	0.065524	76.697166	15.649248	26.790800	0.000000	0.000000	0.000000	0.000000	0.000000	0.000000	0.273690	0.463819	-1.117696	0.000000	0.000000	1.000000	122.000000	0.000000
15173.730452	0.064128	0.541928	0.065524	76.723473	15.697802	27.972057	0.000000	0.000000	0.000000	0.000000	0.000000	0.000000	0.273690	0.463819	-1.117696	0.000000	0.000000	1.000000	122.000000	0.000000
15173.733785	0.064892	0.543472	0.061960	76.723473	15.697802	27.972057	0.000000	0.000000	0.000000	0.000000	0.000000	0.000000	0.229177	0.463232	-1.068966	0.000000	0.000000	1.000000	122.000000	0.000000
15173.737119	0.064892	0.543472	0.061960	76.723473	15.697802	27.972057	0.000000	0.000000	0.000000	0.000000	0.000000	0.000000	0.229177	0.463232	-1.068966	0.000000	0.000000	1.000000	122.000000	0.000000
15173.740452	0.064892	0.543472	0.061960	76.741653	15.708647	29.574440	0.000000	0.000000	0.000000	0.000000	0.000000	0.000000	0.229177	0.463232	-1.068966	0.000000	0.000000	1.000000	122.000000	0.000000
15173.743785	0.065654	0.544981	0.058508	76.741653	15.708647	29.574440	0.000000	0.000000	0.000000	0.000000	0.000000	0.000000	0.228660	0.452688	-1.035805	0.000000	0.000000	1.000000	122.000000	0.000000
15173.747119	0.065654	0.544981	0.058508	76.741653	15.708647	29.574440	0.000000	0.000000	0.000000	0.000000	0.000000	0.000000	0.228660	0.452688	-1.035805	0.000000	0.000000	1.000000	122.000000	0.000000
15173.750452	0.065654	0.544981	0.058508	76.758347	15.694324	30.494930	0.000000	0.000000	0.000000	0.000000	0.000000	0.000000	0.228660	0.452688	-1.035805	0.000000	0.000000	1.000000	122.000000	0.000000
15173.753785	0.066535	0.546439	0.055133	76.758347	15.694324	30.494930	0.000000	0.000000	0.000000	0.000000	0.000000	0.000000	0.264211	0.437460	-1.012288	0.000000	0.000000	1.000000	122.000000	0.000000
15173.757119	0.066535	0.546439	0.055133	76.758347	15.694324	30.494930	0.000000	0.000000	0.000000	0.000000	0.000000	0.000000	0.264211	0.437460	-1.012288	0.000000	0.000000	1.000000	122.000000	0.000000
15173.760452	0.066535	0.546439	0.055133	76.767410	15.651154	30.467182	0.000000	0.000000	0.000000	0.000000	0.000000	0.000000	0.264211	0.437460	-1.012288	0.000000	0.000000	1.000000	122.000000	0.000000
15173.763785	0.067564	0.547901	0.051888	76.767410	15.651154	30.467182	0.000000	0.000000	0.000000	0.000000	0.000000	0.000000	0.308654	0.438639	-0.973760	0.000000	0.000000	1.000000	122.000000	0.000000
15173.767119	0.067564	0.547901	0.051888	76.767410	15.651154	30.467182	0.000000	0.000000	0.000000	0.000000	0.000000	0.000000	0.308654	0.438639	-0.973760	0.000000	0.000000	1.000000	122.000000	0.000000
15173.770452	0.067564	0.547901	0.051888	76.769218	15.563452	30.243174	0.000000	0.000000	0.000000	0.000000	0.000000	0.000000	0.308654	0.438639	-0.973760	0.000000	0.000000	1.000000	122.000000	0.000000
15173.773785	0.068705	0.549327	0.048698	76.769218	15.563452	30.243174	0.000000	0.000000	0.000000	0.000000	0.000000	0.000000	0.342413	0.427706	-0.956786	0.000000	0.000000	1.000000	122.000000	0.000000
15173.777119	0.068705	0.549327	0.048698	76.769218	15.563452	30.243174	0.000000	0.000000	0.000000	0.000000	0.000000	0.000000	0.342413	0.427706	-0.956786	0.000000	0.000000	1.000000	122.000000	0.000000
15173.780452	0.068705	0.549327	0.048698	76.773727	15.324590	30.242954	0.000000	0.000000	0.000000	0.000000	0.000000	0.000000	0.342413	0.427706	-0.956786	0.000000	0.000000	1.000000	122.000000	0.000000
15173.783785	0.069874	0.550705	0.045664	76.773727	15.324590	30.242954	0.000000	0.000000	0.000000	0.000000	0.000000	0.000000	0.350652	0.413325	-0.910208	0.000000	0.000000	1.000000	122.000000	0.000000
15173.787119	0.069874	0.550705	0.045664	76.773727	15.324590	30.242954	0.000000	0.000000	0.000000	0.000000	0.000000	0.000000	0.350652	0.413325	-0.910208	0.000000	0.000000	1.000000	122.000000	0.000000
15173.790452	0.069874	0.550705	0.045664	76.790512	14.722165	29.576656	0.000000	0.000000	0.000000	0.000000	0.000000	0.000000	0.350652	0.413325	-0.910208	0.000000	0.000000	1.000000	122.000000	0.000000
15173.793785	0.070991	0.552040	0.042734	76.790512	14.722165	29.576656	0.000000	0.000000	0.000000	0.000000	0.000000	0.000000	0.335222	0.400504	-0.879127	0.000000	0.000000	1.000000	122.000000	0.000000
15173.797119	0.070991	0.552040	0.042734	76.790512	14.722165	29.576656	0.000000	0.000000	0.000000	0.000000	0.000000	0.000000	0.335222	0.400504	-0.879127	0.000000	0.000000	1.000000	122.000000	0.000000
15173.800452	0.070991	0.552040	0.042734	76.809807	13.804022	28.765806	0.000000	0.000000	0.000000	0.000000	0.000000	0.000000	0.335222	0.400504	-0.879127	0.000000	0.000000	1.000000	122.000000	0.000000
15173.803785	0.072104	0.553316	0.039884	76.809807	13.804022	28.765806	0.000000	0.000000	0.000000	0.000000	0.000000	0.000000	0.333746	0.382961	-0.855002	0.000000	0.000000	1.000000	122.000000	0.000000
15173.807119	0.072104	0.553316	0.039884	76.809807	13.804022	28.765806	0.000000	0.000000	0.000000	0.000000	0.000000	0.000000	0.333746	0.382961	-0.855002	0.000000	0.000000	1.000000	122.000000	0.000000
15173.810452	0.072104	0.553316	0.039884	76.824379	12.708229	28.248156	0.000000	0.000000	0.000000	0.000000	0.000000	0.000000	0.333746	0.382961	-0.855002	0.000000	0.000000	1.000000	122.000000	0.000000
15173.813785	0.073221	0.554561	0.037173	76.824379	12.708229	28.248156	0.000000	0.000000	0.000000	0.000000	0.000000	0.000000	0.335098	0.373586	-0.813277	0.000000	0.000000	1.000000	122.000000	0.000000
15173.817119	0.073221	0.554561	0.037173	76.824379	12.708229	28.248156	0.000000	0.000000	0.000000	0.000000	0.000000	0.000000	0.335098	0.373586	-0.813277	0.000000	0.000000	1.000000	122.000000	0.000000
15173.820452	0.073221	0.554561	0.037173	76.833023	11.460390	27.561378	0.000000	0.000000	0.000000	0.000000	0.000000	0.000000	0.335098	0.373586	-0.813277	0.000000	0.000000	1.000000	122.000000	0.000000
15173.823785	0.074470	0.555717	0.034488	76.833023	11.460390	27.561378	0.000000	0.000000	0.000000	0.000000	0.000000	0.000000	0.374680	0.346589	-0.805498	0.000000	0.000000	1.000000	122.000000	0.000000
15173.827119	0.074470	0.555717	0.034488	76.833023	11.460390	27.561378	0.000000	0.000000	0.000000	0.000000	0.000000	0.000000	0.374680	0.346589	-0.805498	0.000000	0.000000	1.000000	122.000000	0.000000
15173.830452	0.074470	0.555717	0.034488	76.837959	10.105173	26.510950	0.000000	0.000000	0.000000	0.000000	0.000000	0.000000	0.374680	0.346589	-0.805498	0.000000	0.000000	1.000000	122.000000	0.000000
15173.833785	0.075905	0.556782	0.031885	76.837959	10.105173	26.510950	0.000000	0.000000	0.000000	0.000000	0.000000	0.000000	0.430625	0.319715	-0.780991	0.000000	0.000000	1.000000	122.000000	0.000000
15173.837119	0.075905	0.556782	0.031885	76.837959	10.105173	26.510950	0.000000	0.000000	0.000000	0.000000	0.000000	0.000000	0.430625	0.319715	-0.780991	0.000000	0.000000	1.000000	122.000000	0.000000
15173.840452	0.075905	0.556782	0.031885	76.839058	8.699081	25.286415	0.000000	0.000000	0.000000	0.000000	0.000000	0.000000	0.430625	0.319715	-0.780991	0.000000	0.000000	1.000000	122.000000	0.000000
15173.843785	0.077486	0.557754	0.029262	76.839058	8.699081	25.286415	0.000000	0.000000	0.000000	0.000000	0.000000	0.000000	0.474219	0.291316	-0.786675	0.000000	0.000000	1.000000	122.000000	0.000000
15173.847119	0.077486	0.557754	0.029262	76.839058	8.699081	25.286415	0.000000	0.000000	0.000000	0.000000	0.000000	0.000000	0.474219	0.291316	-0.786675	0.000000	0.000000	1.000000	122.000000	0.000000
15173.850452	0.077486	0.557754	0.029262	76.830505	7.224506	23.756363	0.000000	0.000000	0.000000	0.000000	0.000000	0.000000	0.474219	0.291316	-0.786675	0.000000	0.000000	1.000000	122.000000	0.000000
15173.853785	0.079200	0.558648	0.026705	76.830505	7.224506	23.756363	0.000000	0.000000	0.000000	0.000000	0.000000	0.000000	0.514167	0.268334	-0.767273	0.000000	0.000000	1.000000	122.000000	0.000000
15173.857119	0.079200	0.558648	0.026705	76.830505	7.224506	23.756363	0.000000	0.000000	0.000000	0.000000	0.000000	0.000000	0.514167	0.268334	-0.767273	0.000000	0.000000	1.000000	122.000000	0.000000
15173.860452	0.079200	0.558648	0.026705	76.816620	5.703748	21.990221	0.000000	0.000000	0.000000	0.000000	0.000000	0.000000	0.514167	0.268334	-0.767273	0.000000	0.000000	1.000000	122.000000	0.000000
15173.863785	0.081009	0.559451	0.024134	76.816620	5.703748	21.990221	0.000000	0.000000	0.000000	0.000000	0.000000	0.000000	0.542911	0.240771	-0.771188	0.000000	0.000000	1.000000	122.000000	0.000000
15173.867119	0.081009	0.559451	0.024134	76.816620	5.703748	21.990221	0.000000	0.000000	0.000000	0.000000	0.000000	0.000000	0.542911	0.240771	-0.771188	0.000000	0.000000	1.000000	122.000000	0.000000
15173.870452	0.081009	0.559451	0.024134	76.795921	4.064909	20.141571	0.000000	0.000000	0.000000	0.000000	0.000000	0.000000	0.542911	0.240771	-0.771188	0.000000	0.000000	1.000000	122.000000	0.000000
15173.873785	0.082868	0.560162	0.021558	76.795921	4.064909	20.141571	0.000000	0.000000	0.000000	0.000000	0.000000	0.000000	0.557534	0.213481	-0.772960	0.000000	0.000000	1.000000	122.000000	0.000000
15173.877119	0.082868	0.560162	0.021558	76.795921	4.064909	20.141571	0.000000	0.000000	0.000000	0.000000	0.000000	0.000000	0.557534	0.213481	-0.772960	0.000000	0.000000	1.000000	122.000000	0.000000
15173.880452	0.082868	0.560162	0.021558	76.746994	2.258018	18.607584	0.000000	0.000000	0.000000	0.000000	0.000000	0.000000	0.557534	0.213481	-0.772960	0.000000	0.000000	1.000000	122.000000	0.000000
15173.883785	0.084691	0.560793	0.019031	76.746994	2.258018	18.607584	0.000000	0.000000	0.000000	0.000000	0.000000	0.000000	0.546926	0.189216	-0.757854	0.000000	0.000000	1.000000	122.000000	0.000000
15173.887119	0.084691	0.560793	0.019031	76.746994	2.258018	18.607584	0.000000	0.000000	0.000000	0.000000	0.000000	0.000000	0.546926	0.189216	-0.757854	0.000000	0.000000	1.000000	122.000000	0.000000
15173.890452	0.084691	0.560793	0.019031	76.660538	0.288150	17.256630	0.000000	0.000000	0.000000	0.000000	0.000000	0.000000	0.546926	0.189216	-0.757854	0.000000	0.000000	1.000000	122.000000	0.000000
15173.893785	0.086463	0.561405	0.016590	76.660538	0.288150	17.256630	0.000000	0.000000	0.000000	0.000000	0.000000	0.000000	0.531524	0.183760	-0.732505	0.000000	0.000000	1.000000	122.000000	0.000000
15173.897119	0.086463	0.561405	0.016590	76.660538	0.288150	17.256630	0.000000	0.000000	0.000000	0.000000	0.000000	0.000000	0.531524	0.183760	-0.732505	0.000000	0.000000	1.000000	122.000000	0.000000
15173.900452	0.086463	0.561405	0.016590	76.532646	-1.812164	15.292534	0.000000	0.000000	0.000000	0.000000	0.000000	0.000000	0.531524	0.183760	-0.732505	0.000000	0.000000	1.000000	122.000000	0.000000
15173.903785	0.088216	0.561984	0.014275	76.532646	-1.812164	15.292534	0.000000	0.000000	0.000000	0.000000	0.000000	0.000000	0.525979	0.173448	-0.694328	0.000000	0.000000	1.000000	122.000000	0.000000
15173.907119	0.088216	0.561984	0.014275	76.532646	-1.812164	15.292534	0.000000	0.000000	0.000000	0.000000	0.000000	0.000000	0.525979	0.173448	-0.694328	0.000000	0.000000	1.000000	122.000000	0.000000
15173.910452	0.088216	0.561984	0.014275	76.362282	-3.842114	12.325130	0.000000	0.000000	0.000000	0.000000	0.000000	0.000000	0.525979	0.173448	-0.694328	0.000000	0.000000	1.000000	122.000000	0.000000
15173.913785	0.090025	0.562590	0.012105	76.362282	-3.842114	12.325130	0.000000	0.000000	0.000000	0.000000	0.000000	0.000000	0.542816	0.181969	-0.651048	0.000000	0.000000	1.000000	122.000000	0.000000
15173.917119	0.090025	0.562590	0.012105	76.362282	-3.842114	12.325130	0.000000	0.000000	0.000000	0.000000	0.000000	0.000000	0.542816	0.181969	-0.651048	0.000000	0.000000	1.000000	122.000000	0.000000
15173.920452	0.090025	0.562590	0.012105	76.176994	-5.594528	9.648258	0.000000	0.000000	0.000000	0.000000	0.000000	0.000000	0.542816	0.181969	-0.651048	0.000000	0.000000	1.000000	122.000000	0.000000
15173.923785	0.091800	0.563209	0.010079	76.176994	-5.594528	9.648258	0.000000	0.000000	0.000000	0.000000	0.000000	0.000000	0.532491	0.185549	-0.607857	0.000000	0.000000	1.000000	122.000000	0.000000
15173.927119	0.091800	0.563209	0.010079	76.176994	-5.594528	9.648258	0.000000	0.000000	0.000000	0.000000	0.000000	0.000000	0.532491	0.185549	-0.607857	0.000000	0.000000	1.000000	122.000000	0.000000
15173.930452	0.091800	0.563209	0.010079	76.020782	-6.759059	7.981132	0.000000	0.000000	0.000000	0.000000	0.000000	0.000000	0.532491	0.185549	-0.607857	0.000000	0.000000	1.000000	122.000000	0.000000
15173.933785	0.093349	0.563832	0.008260	76.020782	-6.759059	7.981132	0.000000	0.000000	0.000000	0.000000	0.000000	0.000000	0.464666	0.186944	-0.545570	0.000000	0.000000	1.000000	122.000000	0.000000
15173.937119	0.093349	0.563832	0.008260	76.020782	-6.759059	7.981132	0.000000	0.000000	0.000000	0.000000	0.000000	0.000000	0.464666	0.186944	-0.545570	0.000000	0.000000	1.000000	122.000000	0.000000
15173.940452	0.093349	0.563832	0.008260	75.932922	-7.237648	7.648579	0.000000	0.000000	0.000000	0.000000	0.000000	0.000000	0.464666	0.186944	-0.545570	0.000000	0.000000	1.000000	122.000000	0.000000
15173.943785	0.094726	0.564442	0.006558	75.932922	-7.237648	7.648579	0.000000	0.000000	0.000000	0.000000	0.000000	0.000000	0.413166	0.183136	-0.510840	0.000000	0.000000	1.000000	122.000000	0.000000
15173.947119	0.094726	0.564442	0.006558	75.932922	-7.237648	7.648579	0.000000	0.000000	0.000000	0.000000	0.000000	0.000000	0.413166	0.183136	-0.510840	0.000000	0.000000	1.000000	122.000000	0.000000
15173.950452	0.094726	0.564442	0.006558	75.932945	-7.193559	7.860030	0.000000	0.000000	0.000000	0.000000	0.000000	0.000000	0.413166	0.183136	-0.510840	0.000000	0.000000	1.000000	122.000000	0.000000
15173.953785	0.096003	0.565084	0.004970	75.932945	-7.193559	7.860030	0.000000	0.000000	0.000000	0.000000	0.000000	0.000000	0.382995	0.192549	-0.476229	0.000000	0.000000	1.000000	122.000000	0.000000
15173.957119	0.096003	0.565084	0.004970	75.932945	-7.193559	7.860030	0.000000	0.000000	0.000000	0.000000	0.000000	0.000000	0.382995	0.192549	-0.476229	0.000000	0.000000	1.000000	122.000000	0.000000
15173.960452	0.096003	0.565084	0.004970	76.004997	-7.006139	8.696480	0.000000	0.000000	0.000000	0.000000	0.000000	0.000000	0.382995	0.192549	-0.476229	0.000000	0.000000	1.000000	122.000000	0.000000
15173.963785	0.097088	0.565697	0.003489	76.004997	-7.006139	8.696480	0.000000	0.000000	0.000000	0.000000	0.000000	0.000000	0.325388	0.183858	-0.444477	0.000000	0.000000	1.000000	122.000000	0.000000
15173.967119	0.097088	0.565697	0.003489	76.004997	-7.006139	8.696480	0.000000	0.000000	0.000000	0.000000	0.000000	0.000000	0.325388	0.183858	-0.444477	0.000000	0.000000	1.000000	122.000000	0.000000
15173.970452	0.097088	0.565697	0.003489	76.115730	-6.930554	10.249897	0.000000	0.000000	0.000000	0.000000	0.000000	0.000000	0.325388	0.183858	-0.444477	0.000000	0.000000	1.000000	122.000000	0.000000
15173.973785	0.098012	0.566305	0.002036	76.115730	-6.930554	10.249897	0.000000	0.000000	0.000000	0.000000	0.000000	0.000000	0.277183	0.182558	-0.435872	0.000000	0.000000	1.000000	122.000000	0.000000
15173.977119	0.098012	0.566305	0.002036	76.115730	-6.930554	10.249897	0.000000	0.000000	0.000000	0.000000	0.000000	0.000000	0.277183	0.182558	-0.435872	0.000000	0.000000	1.000000	122.000000	0.000000
15173.980452	0.098012	0.566305	0.002036	76.225441	-7.011679	12.049849	0.000000	0.000000	0.000000	0.000000	0.000000	0.000000	0.277183	0.182558	-0.435872	0.000000	0.000000	1.000000	122.000000	0.000000
15173.983785	0.098892	0.566851	0.000624	76.225441	-7.011679	12.049849	0.000000	0.000000	0.000000	0.000000	0.000000	0.000000	0.264262	0.163538	-0.423559	0.000000	0.000000	1.000000	122.000000	0.000000
15173.987119	0.098892	0.566851	0.000624	76.225441	-7.011679	12.049849	0.000000	0.000000	0.000000	0.000000	0.000000	0.000000	0.264262	0.163538	-0.423559	0.000000	0.000000	1.000000	122.000000	0.000000
15173.990452	0.098892	0.566851	0.000624	76.300529	-7.088796	13.205417	0.000000	0.000000	0.000000	0.000000	0.000000	0.000000	0.264262	0.163538	-0.423559	0.000000	0.000000	1.000000	122.000000	0.000000
15173.993785	0.099855	0.567366	-0.000804	76.300529	-7.088796	13.205417	0.000000	0.000000	0.000000	0.000000	0.000000	0.000000	0.288647	0.154719	-0.428338	0.000000	0.000000	1.000000	122.000000	0.000000
15173.997119	0.099855	0.567366	-0.000804	76.300529	-7.088796	13.205417	0.000000	0.000000	0.000000	0.000000	0.000000	0.000000	0.288647	0.154719	-0.428338	0.000000	0.000000	1.000000	122.000000	0.000000
15174.000452	0.099855	0.567366	-0.000804	76.327278	-7.090308	13.638018	0.000000	0.000000	0.000000	0.000000	0.000000	0.000000	0.288647	0.154719	-0.428338	0.000000	0.000000	1.000000	122.000000	0.000000
15174.003785	0.100854	0.567853	-0.002239	76.327278	-7.090308	13.638018	0.000000	0.000000	0.000000	0.000000	0.000000	0.000000	0.299850	0.145945	-0.430376	0.000000	0.000000	1.000000	122.000000	0.000000
15174.007119	0.100854	0.567853	-0.002239	76.327278	-7.090308	13.638018	0.000000	0.000000	0.000000	0.000000	0.000000	0.000000	0.299850	0.145945	-0.430376	0.000000	0.000000	1.000000	122.000000	0.000000
15174.010452	0.100854	0.567853	-0.002239	76.312965	-7.059746	13.527377	0.000000	0.000000	0.000000	0.000000	0.000000	0.000000	0.299850	0.145945	-0.430376	0.000000	0.000000	1.000000	122.000000	0.000000
15174.013785	0.101826	0.568310	-0.003666	76.312965	-7.059746	13.527377	0.000000	0.000000	0.000000	0.000000	0.000000	0.000000	0.291567	0.137253	-0.428115	0.000000	0.000000	1.000000	122.000000	0.000000
15174.017119	0.101826	0.568310	-0.003666	76.312965	-7.059746	13.527377	0.000000	0.000000	0.000000	0.000000	0.000000	0.000000	0.291567	0.137253	-0.428115	0.000000	0.000000	1.000000	122.000000	0.000000
15174.020452	0.101826	0.568310	-0.003666	76.290092	-7.066108	13.313692	0.000000	0.000000	0.000000	0.000000	0.000000	0.000000	0.291567	0.137253	-0.428115	0.000000	0.000000	1.000000	122.000000	0.000000
15174.023785	0.102788	0.568721	-0.005107	76.290092	-7.066108	13.313692	0.000000	0.000000	0.000000	0.000000	0.000000	0.000000	0.288624	0.123298	-0.432416	0.000000	0.000000	1.000000	122.000000	0.000000
15174.027119	0.102788	0.568721	-0.005107	76.290092	-7.066108	13.313692	0.000000	0.000000	0.000000	0.000000	0.000000	0.000000	0.288624	0.123298	-0.432416	0.000000	0.000000	1.000000	122.000000	0.000000
15174.030452	0.102788	0.568721	-0.005107	76.260986	-7.156051	12.992529	0.000000	0.000000	0.000000	0.000000	0.000000	0.000000	0.288624	0.123298	-0.432416	0.000000	0.000000	1.000000	122.000000	0.000000
15174.033785	0.103733	0.569089	-0.006494	76.260986	-7.156051	12.992529	0.000000	0.000000	0.000000	0.000000	0.000000	0.000000	0.283633	0.110162	-0.416125	0.000000	0.000000	1.000000	122.000000	0.000000
15174.037119	0.103733	0.569089	-0.006494	76.260986	-7.156051	12.992529	0.000000	0.000000	0.000000	0.000000	0.000000	0.000000	0.283633	0.110162	-0.416125	0.000000	0.000000	1.000000	122.000000	0.000000
15174.040452	0.103733	0.569089	-0.006494	76.216164	-7.385761	12.498667	0.000000	0.000000	0.000000	0.000000	0.000000	0.000000	0.283633	0.110162	-0.416125	0.000000	0.000000	1.000000	122.000000	0.000000
15174.043785	0.104560	0.569430	-0.007785	76.216164	-7.385761	12.498667	0.000000	0.000000	0.000000	0.000000	0.000000	0.000000	0.248033	0.102443	-0.387145	0.000000	0.000000	1.000000	122.000000	0.000000
15174.047119	0.104560	0.569430	-0.007785	76.216164	-7.385761	12.498667	0.000000	0.000000	0.000000	0.000000	0.000000	0.000000	0.248033	0.102443	-0.387145	0.000000	0.000000	1.000000	122.000000	0.000000
15174.050452	0.104560	0.569430	-0.007785	76.160072	-7.713915	11.884562	0.000000	0.000000	0.000000	0.000000	0.000000	0.000000	0.248033	0.102443	-0.387145	0.000000	0.000000	1.000000	122.000000	0.000000
15174.053785	0.105227	0.569746	-0.008968	76.160072	-7.713915	11.884562	0.000000	0.000000	0.000000	0.000000	0.000000	0.000000	0.200162	0.094904	-0.354933	0.000000	0.000000	1.000000	122.000000	0.000000
15174.057119	0.105227	0.569746	-0.008968	76.160072	-7.713915	11.884562	0.000000	0.000000	0.000000	0.000000	0.000000	0.000000	0.200162	0.094904	-0.354933	0.000000	0.000000	1.000000	122.000000	0.000000
15174.060452	0.105227	0.569746	-0.008968	76.105217	-8.035962	11.300166	0.000000	0.000000	0.000000	0.000000	0.000000	0.000000	0.200162	0.094904	-0.354933	0.000000	0.000000	1.000000	122.000000	0.000000
15174.063785	0.105779	0.570038	-0.010053	76.105217	-8.035962	11.300166	0.000000	0.000000	0.000000	0.000000	0.000000	0.000000	0.165559	0.087513	-0.325483	0.000000	0.000000	1.000000	122.000000	0.000000
15174.067119	0.105779	0.570038	-0.010053	76.105217	-8.035962	11.300166	0.000000	0.000000	0.000000	0.000000	0.000000	0.000000	0.165559	0.087513	-0.325483	0.000000	0.000000	1.000000	122.000000	0.000000
15174.070452	0.105779	0.570038	-0.010053	76.062637	-8.268911	10.850610	0.000000	0.000000	0.000000	0.000000	0.000000	0.000000	0.165559	0.087513	-0.325483	0.000000	0.000000	1.000000	122.000000	0.000000
15174.073785	0.106276	0.570283	-0.010979	76.062637	-8.268911	10.850610	0.000000	0.000000	0.000000	0.000000	0.000000	0.000000	0.149034	0.073573	-0.278012	0.000000	0.000000	1.000000	122.000000	0.000000
15174.077119	0.106276	0.570283	-0.010979	76.062637	-8.268911	10.850610	0.000000	0.000000	0.000000	0.000000	0.000000	0.000000	0.149034	0.073573	-0.278012	0.000000	0.000000	1.000000	122.000000	0.000000
15174.080452	0.106276	0.570283	-0.010979	76.043869	-8.334450	10.655066	0.000000	0.000000	0.000000	0.000000	0.000000	0.000000	0.149034	0.073573	-0.278012	0.000000	0.000000	1.000000	122.000000	0.000000
15174.083785	0.106276	0.570283	-0.010979	76.043869	-8.334450	10.655066	0.000000	0.000000	0.000000	0.000000	0.000000	0.000000	0.149034	0.073573	-0.278012	0.000000	0.000000	1.000000	122.000000	0.000000
15174.087119	0.106681	0.570505	-0.011812	76.043869	-8.334450	10.655066	0.000000	0.000000	0.000000	0.000000	0.000000	0.000000	0.121529	0.066514	-0.249797	0.000000	0.000000	1.000000	122.000000	0.000000
15174.090452	0.106681	0.570505	-0.011812	76.052231	-8.238991	10.706969	0.000000	0.000000	0.000000	0.000000	0.000000	0.000000	0.121529	0.066514	-0.249797	0.000000	0.000000	1.000000	122.000000	0.000000
15174.093785	0.106972	0.570661	-0.012556	76.052231	-8.238991	10.706969	0.000000	0.000000	0.000000	0.000000	0.000000	0.000000	0.087149	0.046778	-0.223304	0.000000	0.000000	1.000000	122.000000	0.000000
15174.097119	0.106972	0.570661	-0.012556	76.052231	-8.238991	10.706969	0.000000	0.000000	0.000000	0.000000	0.000000	0.000000	0.087149	0.046778	-0.223304	0.000000	0.000000	1.000000	122.000000	0.000000
15174.100452	0.106972	0.570661	-0.012556	76.077187	-8.109982	10.826605	0.000000	0.000000	0.000000	0.000000	0.000000	0.000000	0.087149	0.046778	-0.223304	0.000000	0.000000	1.000000	122.000000	0.000000
15174.103785	0.106972	0.570661	-0.012556	76.077187	-8.109982	10.826605	0.000000	0.000000	0.000000	0.000000	0.000000	0.000000	0.087149	0.046778	-0.223304	0.000000	0.000000	1.000000	122.000000	0.000000
15174.107119	0.107184	0.570784	-0.013252	76.077187	-8.109982	10.826605	0.000000	0.000000	0.000000	0.000000	0.000000	0.000000	0.063549	0.036842	-0.208542	0.000000	0.000000	1.000000	122.000000	0.000000
15174.110452	0.107184	0.570784	-0.013252	76.114532	-7.951243	11.014642	0.000000	0.000000	0.000000	0.000000	0.000000	0.000000	0.063549	0.036842	-0.208542	0.000000	0.000000	1.000000	122.000000	0.000000
15174.113785	0.107358	0.570806	-0.013913	76.114532	-7.951243	11.014642	0.000000	0.000000	0.000000	0.000000	0.000000	0.000000	0.052348	0.006726	-0.198328	0.000000	0.000000	1.000000	122.000000	0.000000
15174.117119	0.107358	0.570806	-0.013913	76.114532	-7.951243	11.014642	0.000000	0.000000	0.000000	0.000000	0.000000	0.000000	0.052348	0.006726	-0.198328	0.000000	0.000000	1.000000	122.000000	0.000000
15174.120452	0.107358	0.570806	-0.013913	76.167091	-7.761217	11.251084	0.000000	0.000000	0.000000	0.000000	0.000000	0.000000	0.052348	0.006726	-0.198328	0.000000	0.000000	1.000000	122.000000	0.000000
15174.123785	0.107358	0.570806	-0.013913	76.167091	-7.761217	11.251084	0.000000	0.000000	0.000000	0.000000	0.000000	0.000000	0.052348	0.006726	-0.198328	0.000000	0.000000	1.000000	122.000000	0.000000
15174.127119	0.107455	0.570796	-0.014524	76.167091	-7.761217	11.251084	0.000000	0.000000	0.000000	0.000000	0.000000	0.000000	0.028981	-0.003074	-0.183494	0.000000	0.000000	1.000000	122.000000	0.000000
15174.130452	0.107455	0.570796	-0.014524	76.225960	-7.555242	11.522491	0.000000	0.000000	0.000000	0.000000	0.000000	0.000000	0.028981	-0.003074	-0.183494	0.000000	0.000000	1.000000	122.000000	0.000000
15174.133785	0.107481	0.570725	-0.015149	76.225960	-7.555242	11.522491	0.000000	0.000000	0.000000	0.000000	0.000000	0.000000	0.007830	-0.021202	-0.187463	0.000000	0.000000	1.000000	122.000000	0.000000
15174.137119	0.107481	0.570725	-0.015149	76.225960	-7.555242	11.522491	0.000000	0.000000	0.000000	0.000000	0.000000	0.000000	0.007830	-0.021202	-0.187463	0.000000	0.000000	1.000000	122.000000	0.000000
15174.140452	0.107481	0.570725	-0.015149	76.289833	-7.399863	11.742835	0.000000	0.000000	0.000000	0.000000	0.000000	0.000000	0.007830	-0.021202	-0.187463	0.000000	0.000000	1.000000	122.000000	0.000000
15174.143785	0.107481	0.570725	-0.015149	76.289833	-7.399863	11.742835	0.000000	0.000000	0.000000	0.000000	0.000000	0.000000	0.007830	-0.021202	-0.187463	0.000000	0.000000	1.000000	122.000000	0.000000
15174.147119	0.107467	0.570605	-0.015752	76.289833	-7.399863	11.742835	0.000000	0.000000	0.000000	0.000000	0.000000	0.000000	-0.004019	-0.036158	-0.180843	0.000000	0.000000	1.000000	122.000000	0.000000
15174.150452	0.107467	0.570605	-0.015752	76.349495	-7.280897	11.919463	0.000000	0.000000	0.000000	0.000000	0.000000	0.000000	-0.004019	-0.036158	-0.180843	0.000000	0.000000	1.000000	122.000000	0.000000
15174.153785	0.107381	0.570470	-0.016288	76.349495	-7.280897	11.919463	0.000000	0.000000	0.000000	0.000000	0.000000	0.000000	-0.025852	-0.040541	-0.160841	0.000000	0.000000	1.000000	122.000000	0.000000
15174.157119	0.107381	0.570470	-0.016288	76.349495	-7.280897	11.919463	0.000000	0.000000	0.000000	0.000000	0.000000	0.000000	-0.025852	-0.040541	-0.160841	0.000000	0.000000	1.000000	122.000000	0.000000
15174.160452	0.107381	0.570470	-0.016288	76.409645	-7.192276	12.066489	0.000000	0.000000	0.000000	0.000000	0.000000	0.000000	-0.025852	-0.040541	-0.160841	0.000000	0.000000	1.000000	122.000000	0.000000
15174.163785	0.107381	0.570470	-0.016288	76.409645	-7.192276	12.066489	0.000000	0.000000	0.000000	0.000000	0.000000	0.000000	-0.025852	-0.040541	-0.160841	0.000000	0.000000	1.000000	122.000000	0.000000
15174.167119	0.107266	0.570295	-0.016762	76.409645	-7.192276	12.066489	0.000000	0.000000	0.000000	0.000000	0.000000	0.000000	-0.034609	-0.052299	-0.142099	0.000000	0.000000	1.000000	122.000000	0.000000
15174.170452	0.107266	0.570295	-0.016762	76.470306	-7.100861	12.220891	0.000000	0.000000	0.000000	0.000000	0.000000	0.000000	-0.034609	-0.052299	-0.142099	0.000000	0.000000	1.000000	122.000000	0.000000
15174.173785	0.107266	0.570295	-0.016762	76.470306	-7.100861	12.220891	0.000000	0.000000	0.000000	0.000000	0.000000	0.000000	-0.034609	-0.052299	-0.142099	0.000000	0.000000	1.000000	122.000000	0.000000
15174.177119	0.107266	0.570295	-0.016762	76.470306	-7.100861	12.220891	0.000000	0.000000	0.000000	0.000000	0.000000	0.000000	-0.034609	-0.052299	-0.142099	0.000000	0.000000	1.000000	122.000000	0.000000
15174.180452	0.107064	0.569907	-0.017501	76.529129	-6.991775	12.394067	0.000000	0.000000	0.000000	0.000000	0.000000	0.000000	-0.060674	-0.116451	-0.221897	0.000000	0.000000	1.000000	122.000000	0.000000
15174.183785	0.107064	0.569907	-0.017501	76.529129	-6.991775	12.394067	0.000000	0.000000	0.000000	0.000000	0.000000	0.000000	-0.000000	-0.000007	0.000000	0.000000	0.000000	1.000000	122.000000	0.000000
15174.187119	0.107064	0.569907	-0.017501	76.529129	-6.991775	12.394067	0.000000	0.000000	0.000000	0.000000	0.000000	0.000000	-0.000000	-0.000007	0.000000	0.000000	0.000000	1.000000	122.000000	0.000000
15174.190452	0.107064	0.569907	-0.017501	76.578621	-6.931848	12.500837	0.000000	0.000000	0.000000	0.000000	0.000000	0.000000	-0.000000	-0.000007	0.000000	0.000000	0.000000	1.000000	122.000000	0.000000
15174.193785	0.107064	0.569907	-0.017501	76.578621	-6.931848	12.500837	0.000000	0.000000	0.000000	0.000000	0.000000	0.000000	-0.000000	-0.000007	0.000000	0.000000	0.000000	1.000000	122.000000	0.000000
15174.197119	0.106966	0.569704	-0.017722	76.578621	-6.931848	12.500837	0.000000	0.000000	0.000000	0.000000	0.000000	0.000000	-0.029354	-0.061018	-0.066100	0.000000	0.000000	1.000000	122.000000	0.000000
15174.200452	0.106966	0.569704	-0.017722	76.616615	-6.969143	12.476570	0.000000	0.000000	0.000000	0.000000	0.000000	0.000000	-0.029354	-0.061018	-0.066100	0.000000	0.000000	1.000000	122.000000	0.000000
15174.203785	0.106966	0.569704	-0.017722	76.616615	-6.969143	12.476570	0.000000	0.000000	0.000000	0.000000	0.000000	0.000000	-0.029354	-0.061018	-0.066100	0.000000	0.000000	1.000000	122.000000	0.000000
15174.207119	0.106966	0.569704	-0.017722	76.616615	-6.969143	12.476570	0.000000	0.000000	0.000000	0.000000	0.000000	0.000000	-0.029354	-0.061018	-0.066100	0.000000	0.000000	1.000000	122.000000	0.000000
15174.210452	0.106881	0.569282	-0.017981	76.645905	-7.015630	12.428793	0.000000	0.000000	0.000000	0.000000	0.000000	0.000000	-0.025536	-0.126478	-0.077698	0.000000	0.000000	1.000000	122.000000	0.000000
15174.213785	0.106881	0.569282	-0.017981	76.645905	-7.015630	12.428793	0.000000	0.000000	0.000000	0.000000	0.000000	0.000000	-0.025536	-0.126478	-0.077698	0.000000	0.000000	1.000000	122.000000	0.000000
15174.217119	0.106881	0.569282	-0.017981	76.645905	-7.015630	12.428793	0.000000	0.000000	0.000000	0.000000	0.000000	0.000000	-0.025536	-0.126478	-0.077698	0.000000	0.000000	1.000000	122.000000	0.000000
15174.220452	0.106881	0.569282	-0.017981	76.675171	-7.062329	12.380799	0.000000	0.000000	0.000000	0.000000	0.000000	0.000000	-0.025536	-0.126478	-0.077698	0.000000	0.000000	1.000000	122.000000	0.000000
15174.223785	0.106867	0.569071	-0.018038	76.675171	-7.062329	12.380799	0.000000	0.000000	0.000000	0.000000	0.000000	0.000000	-0.004144	-0.063320	-0.017036	0.000000	0.000000	1.000000	122.000000	0.000000
15174.227119	0.106867	0.569071	-0.018038	76.675171	-7.062329	12.380799	0.000000	0.000000	0.000000	0.000000	0.000000	0.000000	-0.004144	-0.063320	-0.017036	0.000000	0.000000	1.000000	122.000000	0.000000
15174.230452	0.106867	0.569071	-0.018038	76.704468	-7.106512	12.332605	0.000000	0.000000	0.000000	0.000000	0.000000	0.000000	-0.004144	-0.063320	-0.017036	0.000000	0.000000	1.000000	122.000000	0.000000
15174.233785	0.106867	0.569071	-0.018038	76.704468	-7.106512	12.332605	0.000000	0.000000	0.000000	0.000000	0.000000	0.000000	-0.004144	-0.063320	-0.017036	0.000000	0.000000	1.000000	122.000000	0.000000
15174.237119	0.106906	0.568846	-0.018058	76.704468	-7.106512	12.332605	0.000000	0.000000	0.000000	0.000000	0.000000	0.000000	0.011748	-0.067605	-0.006166	0.000000	0.000000	1.000000	122.000000	0.000000
15174.240452	0.106906	0.568846	-0.018058	76.736626	-7.155618	12.279340	0.000000	0.000000	0.000000	0.000000	0.000000	0.000000	0.011748	-0.067605	-0.006166	0.000000	0.000000	1.000000	122.000000	0.000000
15174.243785	0.106906	0.568846	-0.018058	76.736626	-7.155618	12.279340	0.000000	0.000000	0.000000	0.000000	0.000000	0.000000	0.011748	-0.067605	-0.006166	0.000000	0.000000	1.000000	122.000000	0.000000
15174.247119	0.106906	0.568846	-0.018058	76.736626	-7.155618	12.279340	0.000000	0.000000	0.000000	0.000000	0.000000	0.000000	0.011748	-0.067605	-0.006166	0.000000	0.000000	1.000000	122.000000	0.000000
15174.250452	0.106879	0.568328	-0.018080	76.771759	-7.215184	12.220956	0.000000	0.000000	0.000000	0.000000	0.000000	0.000000	-0.008203	-0.155251	-0.006482	0.000000	0.000000	1.000000	122.000000	0.000000
15174.253785	0.106879	0.568328	-0.018080	76.771759	-7.215184	12.220956	0.000000	0.000000	0.000000	0.000000	0.000000	0.000000	-0.008203	-0.155251	-0.006482	0.000000	0.000000	1.000000	122.000000	0.000000
15174.257119	0.106879	0.568328	-0.018080	76.771759	-7.215184	12.220956	0.000000	0.000000	0.000000	0.000000	0.000000	0.000000	-0.008203	-0.155251	-0.006482	0.000000	0.000000	1.000000	122.000000	0.000000
15174.260452	0.106879	0.568328	-0.018080	76.804749	-7.275737	12.166872	0.000000	0.000000	0.000000	0.000000	0.000000	0.000000	-0.008203	-0.155251	-0.006482	0.000000	0.000000	1.000000	122.000000	0.000000
15174.263785	0.106816	0.568054	-0.018063	76.804749	-7.275737	12.166872	0.000000	0.000000	0.000000	0.000000	0.000000	0.000000	-0.018688	-0.082383	0.004864	0.000000	0.000000	1.000000	122.000000	0.000000
15174.267119	0.106816	0.568054	-0.018063	76.804749	-7.275737	12.166872	0.000000	0.000000	0.000000	0.000000	0.000000	0.000000	-0.018688	-0.082383	0.004864	0.000000	0.000000	1.000000	122.000000	0.000000
15174.270452	0.106816	0.568054	-0.018063	76.838692	-7.342031	12.112255	0.000000	0.000000	0.000000	0.000000	0.000000	0.000000	-0.018688	-0.082383	0.004864	0.000000	0.000000	1.000000	122.000000	0.000000
15174.273785	0.106816	0.568054	-0.018063	76.838692	-7.342031	12.112255	0.000000	0.000000	0.000000	0.000000	0.000000	0.000000	-0.018688	-0.082383	0.004864	0.000000	0.000000	1.000000	122.000000	0.000000
15174.277119	0.106693	0.567754	-0.018026	76.838692	-7.342031	12.112255	0.000000	0.000000	0.000000	0.000000	0.000000	0.000000	-0.037033	-0.089799	0.011132	0.000000	0.000000	1.000000	122.000000	0.000000
15174.280452	0.106693	0.567754	-0.018026	76.866425	-7.402414	12.071315	0.000000	0.000000	0.000000	0.000000	0.000000	0.000000	-0.037033	-0.089799	0.011132	0.000000	0.000000	1.000000	122.000000	0.000000
15174.283785	0.106693	0.567754	-0.018026	76.866425	-7.402414	12.071315	0.000000	0.000000	0.000000	0.000000	0.000000	0.000000	-0.037033	-0.089799	0.011132	0.000000	0.000000	1.000000	122.000000	0.000000
15174.287119	0.106693	0.567754	-0.018026	76.866425	-7.402414	12.071315	0.000000	0.000000	0.000000	0.000000	0.000000	0.000000	-0.037033	-0.089799	0.011132	0.000000	0.000000	1.000000	122.000000	0.000000
15174.290452	0.106385	0.567127	-0.017840	76.883965	-7.438991	12.053566	0.000000	0.000000	0.000000	0.000000	0.000000	0.000000	-0.092398	-0.188249	0.055991	0.000000	0.000000	1.000000	122.000000	0.000000
15174.293785	0.106385	0.567127	-0.017840	76.883965	-7.438991	12.053566	0.000000	0.000000	0.000000	0.000000	0.000000	0.000000	-0.000000	0.000006	0.000000	0.000000	0.000000	1.000000	122.000000	0.000000
15174.297119	0.106385	0.567127	-0.017840	76.883965	-7.438991	12.053566	0.000000	0.000000	0.000000	0.000000	0.000000	0.000000	-0.000000	0.000006	0.000000	0.000000	0.000000	1.000000	122.000000	0.000000
15174.300452	0.106385	0.567127	-0.017840	76.882187	-7.435161	12.078074	0.000000	0.000000	0.000000	0.000000	0.000000	0.000000	-0.000000	0.000006	0.000000	0.000000	0.000000	1.000000	122.000000	0.000000
15174.303785	0.106385	0.567127	-0.017840	76.882187	-7.435161	12.078074	0.000000	0.000000	0.000000	0.000000	0.000000	0.000000	-0.000000	0.000006	0.000000	0.000000	0.000000	1.000000	122.000000	0.000000
15174.307119	0.106225	0.566816	-0.017678	76.882187	-7.435161	12.078074	0.000000	0.000000	0.000000	0.000000	0.000000	0.000000	-0.047876	-0.093286	0.048544	0.000000	0.000000	1.000000	122.000000	0.000000
15174.310452	0.106225	0.566816	-0.017678	76.874298	-7.416991	12.116557	0.000000	0.000000	0.000000	0.000000	0.000000	0.000000	-0.047876	-0.093286	0.048544	0.000000	0.000000	1.000000	122.000000	0.000000
15174.313785	0.106225	0.566816	-0.017678	76.874298	-7.416991	12.116557	0.000000	0.000000	0.000000	0.000000	0.000000	0.000000	-0.047876	-0.093286	0.048544	0.000000	0.000000	1.000000	122.000000	0.000000
15174.317119	0.106225	0.566816	-0.017678	76.874298	-7.416991	12.116557	0.000000	0.000000	0.000000	0.000000	0.000000	0.000000	-0.047876	-0.093286	0.048544	0.000000	0.000000	1.000000	122.000000	0.000000
15174.320452	0.105892	0.566162	-0.017321	76.868408	-7.406346	12.150350	0.000000	0.000000	0.000000	0.000000	0.000000	0.000000	-0.100072	-0.196288	0.107057	0.000000	0.000000	1.000000	122.000000	0.000000
15174.323785	0.105892	0.566162	-0.017321	76.868408	-7.406346	12.150350	0.000000	0.000000	0.000000	0.000000	0.000000	0.000000	-0.000001	-0.000004	-0.000000	0.000000	0.000000	1.000000	122.000000	0.000000
15174.327119	0.105892	0.566162	-0.017321	76.868408	-7.406346	12.150350	0.000000	0.000000	0.000000	0.000000	0.000000	0.000000	-0.000001	-0.000004	-0.000000	0.000000	0.000000	1.000000	122.000000	0.000000
15174.330452	0.105892	0.566162	-0.017321	76.871628	-7.414807	12.165297	0.000000	0.000000	0.000000	0.000000	0.000000	0.000000	-0.000001	-0.000004	-0.000000	0.000000	0.000000	1.000000	122.000000	0.000000
15174.333785	0.105892	0.566162	-0.017321	76.871628	-7.414807	12.165297	0.000000	0.000000	0.000000	0.000000	0.000000	0.000000	-0.000001	-0.000004	-0.000000	0.000000	0.000000	1.000000	122.000000	0.000000
15174.337119	0.105711	0.565850	-0.017155	76.871628	-7.414807	12.165297	0.000000	0.000000	0.000000	0.000000	0.000000	0.000000	-0.054301	-0.093406	0.049802	0.000000	0.000000	1.000000	122.000000	0.000000
15174.340452	0.105711	0.565850	-0.017155	76.894424	-7.465534	12.134045	0.000000	0.000000	0.000000	0.000000	0.000000	0.000000	-0.054301	-0.093406	0.049802	0.000000	0.000000	1.000000	122.000000	0.000000
15174.343785	0.105711	0.565850	-0.017155	76.894424	-7.465534	12.134045	0.000000	0.000000	0.000000	0.000000	0.000000	0.000000	-0.054301	-0.093406	0.049802	0.000000	0.000000	1.000000	122.000000	0.000000
15174.347119	0.105711	0.565850	-0.017155	76.894424	-7.465534	12.134045	0.000000	0.000000	0.000000	0.000000	0.000000	0.000000	-0.054301	-0.093406	0.049802	0.000000	0.000000	1.000000	122.000000	0.000000
15174.350452	0.105478	0.565245	-0.016836	76.926567	-7.537597	12.079598	0.000000	0.000000	0.000000	0.000000	0.000000	0.000000	-0.069886	-0.181671	0.095583	0.000000	0.000000	1.000000	122.000000	0.000000
15174.353785	0.105478	0.565245	-0.016836	76.926567	-7.537597	12.079598	0.000000	0.000000	0.000000	0.000000	0.000000	0.000000	0.000001	0.000004	-0.000000	0.000000	0.000000	1.000000	122.000000	0.000000
15174.357119	0.105478	0.565245	-0.016836	76.926567	-7.537597	12.079598	0.000000	0.000000	0.000000	0.000000	0.000000	0.000000	0.000001	0.000004	-0.000000	0.000000	0.000000	1.000000	122.000000	0.000000
15174.360452	0.105478	0.565245	-0.016836	76.958710	-7.604483	12.024902	0.000000	0.000000	0.000000	0.000000	0.000000	0.000000	0.000001	0.000004	-0.000000	0.000000	0.000000	1.000000	122.000000	0.000000
15174.363785	0.105478	0.565245	-0.016836	76.958710	-7.604483	12.024902	0.000000	0.000000	0.000000	0.000000	0.000000	0.000000	0.000001	0.000004	-0.000000	0.000000	0.000000	1.000000	122.000000	0.000000
15174.367119	0.105405	0.564950	-0.016679	76.958710	-7.604483	12.024902	0.000000	0.000000	0.000000	0.000000	0.000000	0.000000	-0.021832	-0.088289	0.047309	0.000000	0.000000	1.000000	122.000000	0.000000
15174.370452	0.105405	0.564950	-0.016679	76.986748	-7.659230	11.979372	0.000000	0.000000	0.000000	0.000000	0.000000	0.000000	-0.021832	-0.088289	0.047309	0.000000	0.000000	1.000000	122.000000	0.000000
15174.373785	0.105405	0.564950	-0.016679	76.986748	-7.659230	11.979372	0.000000	0.000000	0.000000	0.000000	0.000000	0.000000	-0.021832	-0.088289	0.047309	0.000000	0.000000	1.000000	122.000000	0.000000
15174.377119	0.105405	0.564950	-0.016679	76.986748	-7.659230	11.979372	0.000000	0.000000	0.000000	0.000000	0.000000	0.000000	-0.021832	-0.088289	0.047309	0.000000	0.000000	1.000000	122.000000	0.000000
15174.380452	0.105307	0.564359	-0.016443	77.008080	-7.701720	11.941163	0.000000	0.000000	0.000000	0.000000	0.000000	0.000000	-0.029513	-0.177475	0.070776	0.000000	0.000000	1.000000	122.000000	0.000000
15174.383785	0.105307	0.564359	-0.016443	77.008080	-7.701720	11.941163	0.000000	0.000000	0.000000	0.000000	0.000000	0.000000	-0.029513	-0.177475	0.070776	0.000000	0.000000	1.000000	122.000000	0.000000
15174.387119	0.105307	0.564359	-0.016443	77.008080	-7.701720	11.941163	0.000000	0.000000	0.000000	0.000000	0.000000	0.000000	-0.029513	-0.177475	0.070776	0.000000	0.000000	1.000000	122.000000	0.000000
15174.390452	0.105307	0.564359	-0.016443	77.022697	-7.717353	11.928190	0.000000	0.000000	0.000000	0.000000	0.000000	0.000000	-0.029513	-0.177475	0.070776	0.000000	0.000000	1.000000	122.000000	0.000000
15174.393785	0.105291	0.564072	-0.016324	77.022697	-7.717353	11.928190	0.000000	0.000000	0.000000	0.000000	0.000000	0.000000	-0.004750	-0.086171	0.035679	0.000000	0.000000	1.000000	122.000000	0.000000
15174.397119	0.105291	0.564072	-0.016324	77.022697	-7.717353	11.928190	0.000000	0.000000	0.000000	0.000000	0.000000	0.000000	-0.004750	-0.086171	0.035679	0.000000	0.000000	1.000000	122.000000	0.000000
15174.400452	0.105291	0.564072	-0.016324	77.029106	-7.710828	11.934155	0.000000	0.000000	0.000000	0.000000	0.000000	0.000000	-0.004750	-0.086171	0.035679	0.000000	0.000000	1.000000	122.000000	0.000000
15174.403785	0.105291	0.564072	-0.016324	77.029106	-7.710828	11.934155	0.000000	0.000000	0.000000	0.000000	0.000000	0.000000	-0.004750	-0.086171	0.035679	0.000000	0.000000	1.000000	122.000000	0.000000
15174.407119	0.105261	0.563757	-0.016263	77.029106	-7.710828	11.934155	0.000000	0.000000	0.000000	0.000000	0.000000	0.000000	-0.008938	-0.094355	0.018158	0.000000	0.000000	1.000000	122.000000	0.000000
15174.410452	0.105261	0.563757	-0.016263	77.033195	-7.697367	11.949031	0.000000	0.000000	0.000000	0.000000	0.000000	0.000000	-0.008938	-0.094355	0.018158	0.000000	0.000000	1.000000	122.000000	0.000000
15174.413785	0.105261	0.563757	-0.016263	77.033195	-7.697367	11.949031	0.000000	0.000000	0.000000	0.000000	0.000000	0.000000	-0.008938	-0.094355	0.018158	0.000000	0.000000	1.000000	122.000000	0.000000
15174.417119	0.105261	0.563757	-0.016263	77.033195	-7.697367	11.949031	0.000000	0.000000	0.000000	0.000000	0.000000	0.000000	-0.008938	-0.094355	0.018158	0.000000	0.000000	1.000000	122.000000	0.000000
15174.420452	0.105199	0.563091	-0.016247	77.027397	-7.664452	11.980648	0.000000	0.000000	0.000000	0.000000	0.000000	0.000000	-0.018735	-0.199745	0.004925	0.000000	0.000000	1.000000	122.000000	0.000000
15174.423785	0.105199	0.563091	-0.016247	77.027397	-7.664452	11.980648	0.000000	0.000000	0.000000	0.000000	0.000000	0.000000	-0.018735	-0.199745	0.004925	0.000000	0.000000	1.000000	122.000000	0.000000
15174.427119	0.105199	0.563091	-0.016247	77.027397	-7.664452	11.980648	0.000000	0.000000	0.000000	0.000000	0.000000	0.000000	-0.018735	-0.199745	0.004925	0.000000	0.000000	1.000000	122.000000	0.000000
15174.430452	0.105199	0.563091	-0.016247	77.007515	-7.588072	12.056087	0.000000	0.000000	0.000000	0.000000	0.000000	0.000000	-0.018735	-0.199745	0.004925	0.000000	0.000000	1.000000	122.000000	0.000000
15174.433785	0.105146	0.562715	-0.016281	77.007515	-7.588072	12.056087	0.000000	0.000000	0.000000	0.000000	0.000000	0.000000	-0.015674	-0.112803	-0.010072	0.000000	0.000000	1.000000	122.000000	0.000000
15174.437119	0.105146	0.562715	-0.016281	77.007515	-7.588072	12.056087	0.000000	0.000000	0.000000	0.000000	0.000000	0.000000	-0.015674	-0.112803	-0.010072	0.000000	0.000000	1.000000	122.000000	0.000000
15174.440452	0.105146	0.562715	-0.016281	76.965996	-7.459042	12.182568	0.000000	0.000000	0.000000	0.000000	0.000000	0.000000	-0.015674	-0.112803	-0.010072	0.000000	0.000000	1.000000	122.000000	0.000000
15174.443785	0.105146	0.562715	-0.016281	76.965996	-7.459042	12.182568	0.000000	0.000000	0.000000	0.000000	0.000000	0.000000	-0.015674	-0.112803	-0.010072	0.000000	0.000000	1.000000	122.000000	0.000000
15174.447119	0.105084	0.562330	-0.016355	76.965996	-7.459042	12.182568	0.000000	0.000000	0.000000	0.000000	0.000000	0.000000	-0.018611	-0.115675	-0.022393	0.000000	0.000000	1.000000	122.000000	0.000000
15174.450452	0.105084	0.562330	-0.016355	76.901581	-7.273744	12.363343	0.000000	0.000000	0.000000	0.000000	0.000000	0.000000	-0.018611	-0.115675	-0.022393	0.000000	0.000000	1.000000	122.000000	0.000000
15174.453785	0.105084	0.562330	-0.016355	76.901581	-7.273744	12.363343	0.000000	0.000000	0.000000	0.000000	0.000000	0.000000	-0.018611	-0.115675	-0.022393	0.000000	0.000000	1.000000	122.000000	0.000000
15174.457119	0.105084	0.562330	-0.016355	76.901581	-7.273744	12.363343	0.000000	0.000000	0.000000	0.000000	0.000000	0.000000	-0.018611	-0.115675	-0.022393	0.000000	0.000000	1.000000	122.000000	0.000000
15174.460452	0.104950	0.561463	-0.016639	76.831703	-7.073402	12.555851	0.000000	0.000000	0.000000	0.000000	0.000000	0.000000	-0.040211	-0.259882	-0.085253	0.000000	0.000000	1.000000	122.000000	0.000000
15174.463785	0.104950	0.561463	-0.016639	76.831703	-7.073402	12.555851	0.000000	0.000000	0.000000	0.000000	0.000000	0.000000	-0.000001	0.000006	-0.000000	0.000000	0.000000	1.000000	122.000000	0.000000
15174.467119	0.104950	0.561463	-0.016639	76.831703	-7.073402	12.555851	0.000000	0.000000	0.000000	0.000000	0.000000	0.000000	-0.000001	0.000006	-0.000000	0.000000	0.000000	1.000000	122.000000	0.000000
15174.470452	0.104950	0.561463	-0.016639	76.760231	-6.862993	12.754720	0.000000	0.000000	0.000000	0.000000	0.000000	0.000000	-0.000001	0.000006	-0.000000	0.000000	0.000000	1.000000	122.000000	0.000000
15174.473785	0.104950	0.561463	-0.016639	76.760231	-6.862993	12.754720	0.000000	0.000000	0.000000	0.000000	0.000000	0.000000	-0.000001	0.000006	-0.000000	0.000000	0.000000	1.000000	122.000000	0.000000
15174.477119	0.104899	0.560983	-0.016854	76.760231	-6.862993	12.754720	0.000000	0.000000	0.000000	0.000000	0.000000	0.000000	-0.015347	-0.144116	-0.064420	0.000000	0.000000	1.000000	122.000000	0.000000
15174.480452	0.104899	0.560983	-0.016854	76.672966	-6.618074	12.986903	0.000000	0.000000	0.000000	0.000000	0.000000	0.000000	-0.015347	-0.144116	-0.064420	0.000000	0.000000	1.000000	122.000000	0.000000
15174.483785	0.104853	0.560501	-0.017138	76.672966	-6.618074	12.986903	0.000000	0.000000	0.000000	0.000000	0.000000	0.000000	-0.013692	-0.144572	-0.085274	0.000000	0.000000	1.000000	122.000000	0.000000
15174.487119	0.104853	0.560501	-0.017138	76.672966	-6.618074	12.986903	0.000000	0.000000	0.000000	0.000000	0.000000	0.000000	-0.013692	-0.144572	-0.085274	0.000000	0.000000	1.000000	122.000000	0.000000
15174.490452	0.104853	0.560501	-0.017138	76.584305	-6.366151	13.220291	0.000000	0.000000	0.000000	0.000000	0.000000	0.000000	-0.013692	-0.144572	-0.085274	0.000000	0.000000	1.000000	122.000000	0.000000
15174.493785	0.104853	0.560501	-0.017138	76.584305	-6.366151	13.220291	0.000000	0.000000	0.000000	0.000000	0.000000	0.000000	-0.013692	-0.144572	-0.085274	0.000000	0.000000	1.000000	122.000000	0.000000
15174.497119	0.104803	0.560002	-0.017441	76.584305	-6.366151	13.220291	0.000000	0.000000	0.000000	0.000000	0.000000	0.000000	-0.015005	-0.149561	-0.090756	0.000000	0.000000	1.000000	122.000000	0.000000
15174.500452	0.104803	0.560002	-0.017441	76.470551	-6.066834	13.502362	0.000000	0.000000	0.000000	0.000000	0.000000	0.000000	-0.015005	-0.149561	-0.090756	0.000000	0.000000	1.000000	122.000000	0.000000
15174.503785	0.104773	0.559529	-0.017754	76.470551	-6.066834	13.502362	0.000000	0.000000	0.000000	0.000000	0.000000	0.000000	-0.009192	-0.141963	-0.094067	0.000000	0.000000	1.000000	122.000000	0.000000
15174.507119	0.104773	0.559529	-0.017754	76.470551	-6.066834	13.502362	0.000000	0.000000	0.000000	0.000000	0.000000	0.000000	-0.009192	-0.141963	-0.094067	0.000000	0.000000	1.000000	122.000000	0.000000
15174.510452	0.104773	0.559529	-0.017754	76.331863	-5.719298	13.826388	0.000000	0.000000	0.000000	0.000000	0.000000	0.000000	-0.009192	-0.141963	-0.094067	0.000000	0.000000	1.000000	122.000000	0.000000
15174.513785	0.104773	0.559529	-0.017754	76.331863	-5.719298	13.826388	0.000000	0.000000	0.000000	0.000000	0.000000	0.000000	-0.009192	-0.141963	-0.094067	0.000000	0.000000	1.000000	122.000000	0.000000
15174.517119	0.104752	0.559066	-0.018028	76.331863	-5.719298	13.826388	0.000000	0.000000	0.000000	0.000000	0.000000	0.000000	-0.006325	-0.138961	-0.081975	0.000000	0.000000	1.000000	122.000000	0.000000
15174.520452	0.104752	0.559066	-0.018028	76.174286	-5.347438	14.176998	0.000000	0.000000	0.000000	0.000000	0.000000	0.000000	-0.006325	-0.138961	-0.081975	0.000000	0.000000	1.000000	122.000000	0.000000
15174.523785	0.104744	0.558630	-0.018243	76.174286	-5.347438	14.176998	0.000000	0.000000	0.000000	0.000000	0.000000	0.000000	-0.002181	-0.130852	-0.064541	0.000000	0.000000	1.000000	122.000000	0.000000
15174.527119	0.104744	0.558630	-0.018243	76.174286	-5.347438	14.176998	0.000000	0.000000	0.000000	0.000000	0.000000	0.000000	-0.002181	-0.130852	-0.064541	0.000000	0.000000	1.000000	122.000000	0.000000
15174.530452	0.104744	0.558630	-0.018243	76.021622	-4.998820	14.507730	0.000000	0.000000	0.000000	0.000000	0.000000	0.000000	-0.002181	-0.130852	-0.064541	0.000000	0.000000	1.000000	122.000000	0.000000
15174.533785	0.104744	0.558630	-0.018243	76.021622	-4.998820	14.507730	0.000000	0.000000	0.000000	0.000000	0.000000	0.000000	-0.002181	-0.130852	-0.064541	0.000000	0.000000	1.000000	122.000000	0.000000
15174.537119	0.104720	0.558211	-0.018436	76.021622	-4.998820	14.507730	0.000000	0.000000	0.000000	0.000000	0.000000	0.000000	-0.007200	-0.125625	-0.057855	0.000000	0.000000	1.000000	122.000000	0.000000
15174.540452	0.104720	0.558211	-0.018436	75.880173	-4.681854	14.807817	0.000000	0.000000	0.000000	0.000000	0.000000	0.000000	-0.007200	-0.125625	-0.057855	0.000000	0.000000	1.000000	122.000000	0.000000
15174.543785	0.104720	0.558211	-0.018436	75.880173	-4.681854	14.807817	0.000000	0.000000	0.000000	0.000000	0.000000	0.000000	-0.007200	-0.125625	-0.057855	0.000000	0.000000	1.000000	122.000000	0.000000
15174.547119	0.104720	0.558211	-0.018436	75.880173	-4.681854	14.807817	0.000000	0.000000	0.000000	0.000000	0.000000	0.000000	-0.007200	-0.125625	-0.057855	0.000000	0.000000	1.000000	122.000000	0.000000
15174.550452	0.104674	0.557435	-0.018723	75.762650	-4.421461	15.055779	0.000000	0.000000	0.000000	0.000000	0.000000	0.000000	-0.013994	-0.232827	-0.086291	0.000000	0.000000	1.000000	122.000000	0.000000
15174.553785	0.104674	0.557435	-0.018723	75.762650	-4.421461	15.055779	0.000000	0.000000	0.000000	0.000000	0.000000	0.000000	0.000000	0.000007	-0.000000	0.000000	0.000000	1.000000	122.000000	0.000000
15174.557119	0.104674	0.557435	-0.018723	75.762650	-4.421461	15.055779	0.000000	0.000000	0.000000	0.000000	0.000000	0.000000	0.000000	0.000007	-0.000000	0.000000	0.000000	1.000000	122.000000	0.000000
15174.560452	0.104674	0.557435	-0.018723	75.679756	-4.234714	15.235155	0.000000	0.000000	0.000000	0.000000	0.000000	0.000000	0.000000	0.000007	-0.000000	0.000000	0.000000	1.000000	122.000000	0.000000
15174.563785	0.104622	0.557044	-0.018849	75.679756	-4.234714	15.235155	0.000000	0.000000	0.000000	0.000000	0.000000	0.000000	-0.015575	-0.117419	-0.037600	0.000000	0.000000	1.000000	122.000000	0.000000
15174.567119	0.104622	0.557044	-0.018849	75.679756	-4.234714	15.235155	0.000000	0.000000	0.000000	0.000000	0.000000	0.000000	-0.015575	-0.117419	-0.037600	0.000000	0.000000	1.000000	122.000000	0.000000
15174.570452	0.104622	0.557044	-0.018849	75.627396	-4.108588	15.355990	0.000000	0.000000	0.000000	0.000000	0.000000	0.000000	-0.015575	-0.117419	-0.037600	0.000000	0.000000	1.000000	122.000000	0.000000
15174.573785	0.104622	0.557044	-0.018849	75.627396	-4.108588	15.355990	0.000000	0.000000	0.000000	0.000000	0.000000	0.000000	-0.015575	-0.117419	-0.037600	0.000000	0.000000	1.000000	122.000000	0.000000
15174.577119	0.104567	0.556702	-0.018985	75.627396	-4.108588	15.355990	0.000000	0.000000	0.000000	0.000000	0.000000	0.000000	-0.016354	-0.102586	-0.040881	0.000000	0.000000	1.000000	122.000000	0.000000
15174.580452	0.104567	0.556702	-0.018985	75.604820	-4.041883	15.419735	0.000000	0.000000	0.000000	0.000000	0.000000	0.000000	-0.016354	-0.102586	-0.040881	0.000000	0.000000	1.000000	122.000000	0.000000
15174.583785	0.104521	0.556394	-0.019086	75.604820	-4.041883	15.419735	0.000000	0.000000	0.000000	0.000000	0.000000	0.000000	-0.013812	-0.092358	-0.030254	0.000000	0.000000	1.000000	122.000000	0.000000
15174.587119	0.104521	0.556394	-0.019086	75.604820	-4.041883	15.419735	0.000000	0.000000	0.000000	0.000000	0.000000	0.000000	-0.013812	-0.092358	-0.030254	0.000000	0.000000	1.000000	122.000000	0.000000
15174.590452	0.104521	0.556394	-0.019086	75.625557	-4.062475	15.404425	0.000000	0.000000	0.000000	0.000000	0.000000	0.000000	-0.013812	-0.092358	-0.030254	0.000000	0.000000	1.000000	122.000000	0.000000
15174.593785	0.104521	0.556394	-0.019086	75.625557	-4.062475	15.404425	0.000000	0.000000	0.000000	0.000000	0.000000	0.000000	-0.013812	-0.092358	-0.030254	0.000000	0.000000	1.000000	122.000000	0.000000
15174.597119	0.104431	0.556135	-0.019187	75.625557	-4.062475	15.404425	0.000000	0.000000	0.000000	0.000000	0.000000	0.000000	-0.027053	-0.077546	-0.030500	0.000000	0.000000	1.000000	122.000000	0.000000
15174.600452	0.104431	0.556135	-0.019187	75.658394	-4.108354	15.362687	0.000000	0.000000	0.000000	0.000000	0.000000	0.000000	-0.027053	-0.077546	-0.030500	0.000000	0.000000	1.000000	122.000000	0.000000
15174.603785	0.104431	0.556135	-0.019187	75.658394	-4.108354	15.362687	0.000000	0.000000	0.000000	0.000000	0.000000	0.000000	-0.027053	-0.077546	-0.030500	0.000000	0.000000	1.000000	122.000000	0.000000
15174.607119	0.104431	0.556135	-0.019187	75.658394	-4.108354	15.362687	0.000000	0.000000	0.000000	0.000000	0.000000	0.000000	-0.027053	-0.077546	-0.030500	0.000000	0.000000	1.000000	122.000000	0.000000
15174.610452	0.104292	0.555728	-0.019312	75.685265	-4.147012	15.328398	0.000000	0.000000	0.000000	0.000000	0.000000	0.000000	-0.041863	-0.122236	-0.037387	0.000000	0.000000	1.000000	122.000000	0.000000
15174.613785	0.104292	0.555728	-0.019312	75.685265	-4.147012	15.328398	0.000000	0.000000	0.000000	0.000000	0.000000	0.000000	-0.041863	-0.122236	-0.037387	0.000000	0.000000	1.000000	122.000000	0.000000
15174.617119	0.104292	0.555728	-0.019312	75.685265	-4.147012	15.328398	0.000000	0.000000	0.000000	0.000000	0.000000	0.000000	-0.041863	-0.122236	-0.037387	0.000000	0.000000	1.000000	122.000000	0.000000
15174.620452	0.104292	0.555728	-0.019312	75.709137	-4.182086	15.297819	0.000000	0.000000	0.000000	0.000000	0.000000	0.000000	-0.041863	-0.122236	-0.037387	0.000000	0.000000	1.000000	122.000000	0.000000
15174.623785	0.104257	0.555586	-0.019363	75.709137	-4.182086	15.297819	0.000000	0.000000	0.000000	0.000000	0.000000	0.000000	-0.010227	-0.042424	-0.015270	0.000000	0.000000	1.000000	122.000000	0.000000
15174.627119	0.104257	0.555586	-0.019363	75.709137	-4.182086	15.297819	0.000000	0.000000	0.000000	0.000000	0.000000	0.000000	-0.010227	-0.042424	-0.015270	0.000000	0.000000	1.000000	122.000000	0.000000
15174.630452	0.104257	0.555586	-0.019363	75.721947	-4.196726	15.282459	0.000000	0.000000	0.000000	0.000000	0.000000	0.000000	-0.010227	-0.042424	-0.015270	0.000000	0.000000	1.000000	122.000000	0.000000
15174.633785	0.104248	0.555462	-0.019401	75.721947	-4.196726	15.282459	0.000000	0.000000	0.000000	0.000000	0.000000	0.000000	-0.002715	-0.037327	-0.011400	0.000000	0.000000	1.000000	122.000000	0.000000
15174.637119	0.104248	0.555462	-0.019401	75.721947	-4.196726	15.282459	0.000000	0.000000	0.000000	0.000000	0.000000	0.000000	-0.002715	-0.037327	-0.011400	0.000000	0.000000	1.000000	122.000000	0.000000
15174.640452	0.104248	0.555462	-0.019401	75.733910	-4.211611	15.267109	0.000000	0.000000	0.000000	0.000000	0.000000	0.000000	-0.002715	-0.037327	-0.011400	0.000000	0.000000	1.000000	122.000000	0.000000
15174.643785	0.104248	0.555462	-0.019401	75.733910	-4.211611	15.267109	0.000000	0.000000	0.000000	0.000000	0.000000	0.000000	-0.002715	-0.037327	-0.011400	0.000000	0.000000	1.000000	122.000000	0.000000
15174.647119	0.104242	0.555379	-0.019426	75.733910	-4.211611	15.267109	0.000000	0.000000	0.000000	0.000000	0.000000	0.000000	-0.001812	-0.024892	-0.007607	0.000000	0.000000	1.000000	122.000000	0.000000
15174.650452	0.104242	0.555379	-0.019426	75.742851	-4.220065	15.255574	0.000000	0.000000	0.000000	0.000000	0.000000	0.000000	-0.001812	-0.024892	-0.007607	0.000000	0.000000	1.000000	122.000000	0.000000
15174.653785	0.104242	0.555379	-0.019426	75.742851	-4.220065	15.255574	0.000000	0.000000	0.000000	0.000000	0.000000	0.000000	-0.001812	-0.024892	-0.007607	0.000000	0.000000	1.000000	122.000000	0.000000
15174.657119	0.104242	0.555379	-0.019426	75.742851	-4.220065	15.255574	0.000000	0.000000	0.000000	0.000000	0.000000	0.000000	-0.001812	-0.024892	-0.007607	0.000000	0.000000	1.000000	122.000000	0.000000
15174.660452	0.104283	0.555288	-0.019438	75.748787	-4.224805	15.247875	0.000000	0.000000	0.000000	0.000000	0.000000	0.000000	0.012310	-0.027193	-0.003646	0.000000	0.000000	1.000000	122.000000	0.000000
15174.663785	0.104283	0.555288	-0.019438	75.748787	-4.224805	15.247875	0.000000	0.000000	0.000000	0.000000	0.000000	0.000000	0.012310	-0.027193	-0.003646	0.000000	0.000000	1.000000	122.000000	0.000000
15174.667119	0.104283	0.555288	-0.019438	75.748787	-4.224805	15.247875	0.000000	0.000000	0.000000	0.000000	0.000000	0.000000	0.012310	-0.027193	-0.003646	0.000000	0.000000	1.000000	122.000000	0.000000
15174.670452	0.104283	0.555288	-0.019438	75.749687	-4.224589	15.247852	0.000000	0.000000	0.000000	0.000000	0.000000	0.000000	0.012310	-0.027193	-0.003646	0.000000	0.000000	1.000000	122.000000	0.000000
15174.673785	0.104285	0.555264	-0.019433	75.749687	-4.224589	15.247852	0.000000	0.000000	0.000000	0.000000	0.000000	0.000000	0.000371	-0.007374	0.001563	0.000000	0.000000	1.000000	122.000000	0.000000
15174.677119	0.104285	0.555264	-0.019433	75.749687	-4.224589	15.247852	0.000000	0.000000	0.000000	0.000000	0.000000	0.000000	0.000371	-0.007374	0.001563	0.000000	0.000000	1.000000	122.000000	0.000000
15174.680452	0.104285	0.555264	-0.019433	75.749687	-4.224589	15.247852	0.000000	0.000000	0.000000	0.000000	0.000000	0.000000	0.000371	-0.007374	0.001563	0.000000	0.000000	1.000000	122.000000	0.000000
15174.683785	0.104285	0.555264	-0.019433	75.749687	-4.224589	15.247852	0.000000	0.000000	0.000000	0.000000	0.000000	0.000000	0.000371	-0.007374	0.001563	0.000000	0.000000	1.000000	122.000000	0.000000
15174.687119	0.104279	0.555272	-0.019456	75.749687	-4.224589	15.247852	0.000000	0.000000	0.000000	0.000000	0.000000	0.000000	-0.001650	0.002300	-0.006935	0.000000	0.000000	1.000000	122.000000	0.000000
15174.690452	0.104279	0.555272	-0.019456	75.749672	-4.227304	15.247852	0.000000	0.000000	0.000000	0.000000	0.000000	0.000000	-0.001650	0.002300	-0.006935	0.000000	0.000000	1.000000	122.000000	0.000000
15174.693785	0.104279	0.555272	-0.019456	75.749672	-4.227304	15.247852	0.000000	0.000000	0.000000	0.000000	0.000000	0.000000	-0.001650	0.002300	-0.006935	0.000000	0.000000	1.000000	122.000000	0.000000
15174.697119	0.104279	0.555272	-0.019456	75.749672	-4.227304	15.247852	0.000000	0.000000	0.000000	0.000000	0.000000	0.000000	-0.001650	0.002300	-0.006935	0.000000	0.000000	1.000000	122.000000	0.000000
15174.700452	0.104225	0.555311	-0.019498	75.746696	-4.226301	15.251695	0.000000	0.000000	0.000000	0.000000	0.000000	0.000000	-0.016143	0.011987	-0.012464	0.000000	0.000000	1.000000	122.000000	0.000000
15174.703785	0.104225	0.555311	-0.019498	75.746696	-4.226301	15.251695	0.000000	0.000000	0.000000	0.000000	0.000000	0.000000	-0.016143	0.011987	-0.012464	0.000000	0.000000	1.000000	122.000000	0.000000
15174.707119	0.104225	0.555311	-0.019498	75.746696	-4.226301	15.251695	0.000000	0.000000	0.000000	0.000000	0.000000	0.000000	-0.016143	0.011987	-0.012464	0.000000	0.000000	1.000000	122.000000	0.000000
15174.710452	0.104225	0.555311	-0.019498	75.743713	-4.225288	15.255547	0.000000	0.000000	0.000000	0.000000	0.000000	0.000000	-0.016143	0.011987	-0.012464	0.000000	0.000000	1.000000	122.000000	0.000000
15174.713785	0.104198	0.555344	-0.019521	75.743713	-4.225288	15.255547	0.000000	0.000000	0.000000	0.000000	0.000000	0.000000	-0.008259	0.009693	-0.007015	0.000000	0.000000	1.000000	122.000000	0.000000
15174.717119	0.104198	0.555344	-0.019521	75.743713	-4.225288	15.255547	0.000000	0.000000	0.000000	0.000000	0.000000	0.000000	-0.008259	0.009693	-0.007015	0.000000	0.000000	1.000000	122.000000	0.000000
15174.720452	0.104198	0.555344	-0.019521	75.737732	-4.223278	15.263232	0.000000	0.000000	0.000000	0.000000	0.000000	0.000000	-0.008259	0.009693	-0.007015	0.000000	0.000000	1.000000	122.000000	0.000000
15174.723785	0.104198	0.555344	-0.019521	75.737732	-4.223278	15.263232	0.000000	0.000000	0.000000	0.000000	0.000000	0.000000	-0.008259	0.009693	-0.007015	0.000000	0.000000	1.000000	122.000000	0.000000
15174.727119	0.104154	0.555393	-0.019522	75.737732	-4.223278	15.263232	0.000000	0.000000	0.000000	0.000000	0.000000	0.000000	-0.013211	0.014741	-0.000164	0.000000	0.000000	1.000000	122.000000	0.000000
15174.730452	0.104154	0.555393	-0.019522	75.731796	-4.221269	15.270926	0.000000	0.000000	0.000000	0.000000	0.000000	0.000000	-0.013211	0.014741	-0.000164	0.000000	0.000000	1.000000	122.000000	0.000000
15174.733785	0.104154	0.555393	-0.019522	75.731796	-4.221269	15.270926	0.000000	0.000000	0.000000	0.000000	0.000000	0.000000	-0.013211	0.014741	-0.000164	0.000000	0.000000	1.000000	122.000000	0.000000
15174.737119	0.104154	0.555393	-0.019522	75.731796	-4.221269	15.270926	0.000000	0.000000	0.000000	0.000000	0.000000	0.000000	-0.013211	0.014741	-0.000164	0.000000	0.000000	1.000000	122.000000	0.000000
15174.740452	0.104077	0.555476	-0.019477	75.725822	-4.219264	15.278605	0.000000	0.000000	0.000000	0.000000	0.000000	0.000000	-0.023123	0.024891	0.013538	0.000000	0.000000	1.000000	122.000000	0.000000
15174.743785	0.104077	0.555476	-0.019477	75.725822	-4.219264	15.278605	0.000000	0.000000	0.000000	0.000000	0.000000	0.000000	-0.023123	0.024891	0.013538	0.000000	0.000000	1.000000	122.000000	0.000000
15174.747119	0.104077	0.555476	-0.019477	75.725822	-4.219264	15.278605	0.000000	0.000000	0.000000	0.000000	0.000000	0.000000	-0.023123	0.024891	0.013538	0.000000	0.000000	1.000000	122.000000	0.000000
15174.750452	0.104077	0.555476	-0.019477	75.722847	-4.220988	15.282439	0.000000	0.000000	0.000000	0.000000	0.000000	0.000000	-0.023123	0.024891	0.013538	0.000000	0.000000	1.000000	122.000000	0.000000
15174.753785	0.104038	0.555517	-0.019454	75.722847	-4.220988	15.282439	0.000000	0.000000	0.000000	0.000000	0.000000	0.000000	-0.011563	0.012451	0.006766	0.000000	0.000000	1.000000	122.000000	0.000000
15174.757119	0.104038	0.555517	-0.019454	75.722847	-4.220988	15.282439	0.000000	0.000000	0.000000	0.000000	0.000000	0.000000	-0.011563	0.012451	0.006766	0.000000	0.000000	1.000000	122.000000	0.000000
15174.760452	0.104038	0.555517	-0.019454	75.719864	-4.222715	15.286271	0.000000	0.000000	0.000000	0.000000	0.000000	0.000000	-0.011563	0.012451	0.006766	0.000000	0.000000	1.000000	122.000000	0.000000
15174.763785	0.104038	0.555517	-0.019454	75.719864	-4.222715	15.286271	0.000000	0.000000	0.000000	0.000000	0.000000	0.000000	-0.011563	0.012451	0.006766	0.000000	0.000000	1.000000	122.000000	0.000000
15174.767119	0.103970	0.555525	-0.019462	75.719864	-4.222715	15.286271	0.000000	0.000000	0.000000	0.000000	0.000000	0.000000	-0.020351	0.002294	-0.002493	0.000000	0.000000	1.000000	122.000000	0.000000
15174.770452	0.103970	0.555525	-0.019462	75.719864	-4.230868	15.286278	0.000000	0.000000	0.000000	0.000000	0.000000	0.000000	-0.020351	0.002294	-0.002493	0.000000	0.000000	1.000000	122.000000	0.000000
15174.773785	0.103970	0.555525	-0.019462	75.719864	-4.230868	15.286278	0.000000	0.000000	0.000000	0.000000	0.000000	0.000000	-0.020351	0.002294	-0.002493	0.000000	0.000000	1.000000	122.000000	0.000000
15174.777119	0.103970	0.555525	-0.019462	75.719864	-4.230868	15.286278	0.000000	0.000000	0.000000	0.000000	0.000000	0.000000	-0.020351	0.002294	-0.002493	0.000000	0.000000	1.000000	122.000000	0.000000
15174.780452	0.103840	0.555533	-0.019456	75.719841	-4.239030	15.286269	0.000000	0.000000	0.000000	0.000000	0.000000	0.000000	-0.039049	0.002313	0.001941	0.000000	0.000000	1.000000	122.000000	0.000000
15174.783785	0.103840	0.555533	-0.019456	75.719841	-4.239030	15.286269	0.000000	0.000000	0.000000	0.000000	0.000000	0.000000	-0.039049	0.002313	0.001941	0.000000	0.000000	1.000000	122.000000	0.000000
15174.787119	0.103840	0.555533	-0.019456	75.719841	-4.239030	15.286269	0.000000	0.000000	0.000000	0.000000	0.000000	0.000000	-0.039049	0.002313	0.001941	0.000000	0.000000	1.000000	122.000000	0.000000
15174.790452	0.103840	0.555533	-0.019456	75.719856	-4.247190	15.286273	0.000000	0.000000	0.000000	0.000000	0.000000	0.000000	-0.039049	0.002313	0.001941	0.000000	0.000000	1.000000	122.000000	0.000000
15174.793785	0.103774	0.555516	-0.019459	75.719856	-4.247190	15.286273	0.000000	0.000000	0.000000	0.000000	0.000000	0.000000	-0.019975	-0.005048	-0.000935	0.000000	0.000000	1.000000	122.000000	0.000000
15174.797119	0.103774	0.555516	-0.019459	75.719856	-4.247190	15.286273	0.000000	0.000000	0.000000	0.000000	0.000000	0.000000	-0.019975	-0.005048	-0.000935	0.000000	0.000000	1.000000	122.000000	0.000000
15174.800452	0.103774	0.555516	-0.019459	75.722847	-4.259065	15.282443	0.000000	0.000000	0.000000	0.000000	0.000000	0.000000	-0.019975	-0.005048	-0.000935	0.000000	0.000000	1.000000	122.000000	0.000000
15174.803785	0.103774	0.555516	-0.019459	75.722847	-4.259065	15.282443	0.000000	0.000000	0.000000	0.000000	0.000000	0.000000	-0.019975	-0.005048	-0.000935	0.000000	0.000000	1.000000	122.000000	0.000000
15174.807119	0.103717	0.555508	-0.019421	75.722847	-4.259065	15.282443	0.000000	0.000000	0.000000	0.000000	0.000000	0.000000	-0.017058	-0.002312	0.011370	0.000000	0.000000	1.000000	122.000000	0.000000
15174.810452	0.103717	0.555508	-0.019421	75.723320	-4.263058	15.288496	0.000000	0.000000	0.000000	0.000000	0.000000	0.000000	-0.017058	-0.002312	0.011370	0.000000	0.000000	1.000000	122.000000	0.000000
15174.813785	0.103717	0.555508	-0.019421	75.723320	-4.263058	15.288496	0.000000	0.000000	0.000000	0.000000	0.000000	0.000000	-0.017058	-0.002312	0.011370	0.000000	0.000000	1.000000	122.000000	0.000000
15174.817119	0.103717	0.555508	-0.019421	75.723320	-4.263058	15.288496	0.000000	0.000000	0.000000	0.000000	0.000000	0.000000	-0.017058	-0.002312	0.011370	0.000000	0.000000	1.000000	122.000000	0.000000
15174.820452	0.103630	0.555460	-0.019322	75.726295	-4.274940	15.284662	0.000000	0.000000	0.000000	0.000000	0.000000	0.000000	-0.025876	-0.014306	0.029763	0.000000	0.000000	1.000000	122.000000	0.000000
15174.823785	0.103630	0.555460	-0.019322	75.726295	-4.274940	15.284662	0.000000	0.000000	0.000000	0.000000	0.000000	0.000000	-0.025876	-0.014306	0.029763	0.000000	0.000000	1.000000	122.000000	0.000000
15174.827119	0.103630	0.555460	-0.019322	75.726295	-4.274940	15.284662	0.000000	0.000000	0.000000	0.000000	0.000000	0.000000	-0.025876	-0.014306	0.029763	0.000000	0.000000	1.000000	122.000000	0.000000
15174.830452	0.103630	0.555460	-0.019322	75.729271	-4.281374	15.280821	0.000000	0.000000	0.000000	0.000000	0.000000	0.000000	-0.025876	-0.014306	0.029763	0.000000	0.000000	1.000000	122.000000	0.000000
15174.833785	0.103616	0.555428	-0.019289	75.729271	-4.281374	15.280821	0.000000	0.000000	0.000000	0.000000	0.000000	0.000000	-0.004222	-0.009687	0.009981	0.000000	0.000000	1.000000	122.000000	0.000000
15174.837119	0.103616	0.555428	-0.019289	75.729271	-4.281374	15.280821	0.000000	0.000000	0.000000	0.000000	0.000000	0.000000	-0.004222	-0.009687	0.009981	0.000000	0.000000	1.000000	122.000000	0.000000
15174.840452	0.103616	0.555428	-0.019289	75.732277	-4.282375	15.276989	0.000000	0.000000	0.000000	0.000000	0.000000	0.000000	-0.004222	-0.009687	0.009981	0.000000	0.000000	1.000000	122.000000	0.000000
15174.843785	0.103616	0.555428	-0.019289	75.732277	-4.282375	15.276989	0.000000	0.000000	0.000000	0.000000	0.000000	0.000000	-0.004222	-0.009687	0.009981	0.000000	0.000000	1.000000	122.000000	0.000000
15174.847119	0.103638	0.555404	-0.019288	75.732277	-4.282375	15.276989	0.000000	0.000000	0.000000	0.000000	0.000000	0.000000	0.006608	-0.007357	0.000090	0.000000	0.000000	1.000000	122.000000	0.000000
15174.850452	0.103638	0.555404	-0.019288	75.735245	-4.280658	15.273145	0.000000	0.000000	0.000000	0.000000	0.000000	0.000000	0.006608	-0.007357	0.000090	0.000000	0.000000	1.000000	122.000000	0.000000
15174.853785	0.103638	0.555404	-0.019288	75.735245	-4.280658	15.273145	0.000000	0.000000	0.000000	0.000000	0.000000	0.000000	0.006608	-0.007357	0.000090	0.000000	0.000000	1.000000	122.000000	0.000000
15174.857119	0.103638	0.555404	-0.019288	75.735245	-4.280658	15.273145	0.000000	0.000000	0.000000	0.000000	0.000000	0.000000	0.006608	-0.007357	0.000090	0.000000	0.000000	1.000000	122.000000	0.000000
15174.860452	0.103724	0.555354	-0.019298	75.738220	-4.278944	15.269300	0.000000	0.000000	0.000000	0.000000	0.000000	0.000000	0.025686	-0.014766	-0.002774	0.000000	0.000000	1.000000	122.000000	0.000000
15174.863785	0.103724	0.555354	-0.019298	75.738220	-4.278944	15.269300	0.000000	0.000000	0.000000	0.000000	0.000000	0.000000	0.025686	-0.014766	-0.002774	0.000000	0.000000	1.000000	122.000000	0.000000
15174.867119	0.103724	0.555354	-0.019298	75.738220	-4.278944	15.269300	0.000000	0.000000	0.000000	0.000000	0.000000	0.000000	0.025686	-0.014766	-0.002774	0.000000	0.000000	1.000000	122.000000	0.000000
15174.870452	0.103724	0.555354	-0.019298	75.741219	-4.277229	15.265461	0.000000	0.000000	0.000000	0.000000	0.000000	0.000000	0.025686	-0.014766	-0.002774	0.000000	0.000000	1.000000	122.000000	0.000000
15174.873785	0.103761	0.555338	-0.019325	75.741219	-4.277229	15.265461	0.000000	0.000000	0.000000	0.000000	0.000000	0.000000	0.011198	-0.005068	-0.008327	0.000000	0.000000	1.000000	122.000000	0.000000
15174.877119	0.103761	0.555338	-0.019325	75.741219	-4.277229	15.265461	0.000000	0.000000	0.000000	0.000000	0.000000	0.000000	0.011198	-0.005068	-0.008327	0.000000	0.000000	1.000000	122.000000	0.000000
15174.880452	0.103761	0.555338	-0.019325	75.742104	-4.274298	15.265430	0.000000	0.000000	0.000000	0.000000	0.000000	0.000000	0.011198	-0.005068	-0.008327	0.000000	0.000000	1.000000	122.000000	0.000000
15174.883785	0.103761	0.555338	-0.019325	75.742104	-4.274298	15.265430	0.000000	0.000000	0.000000	0.000000	0.000000	0.000000	0.011198	-0.005068	-0.008327	0.000000	0.000000	1.000000	122.000000	0.000000
15174.887119	0.103783	0.555313	-0.019325	75.742104	-4.274298	15.265430	0.000000	0.000000	0.000000	0.000000	0.000000	0.000000	0.006605	-0.007386	0.000087	0.000000	0.000000	1.000000	122.000000	0.000000
15174.890452	0.103783	0.555313	-0.019325	75.742096	-4.271578	15.265430	0.000000	0.000000	0.000000	0.000000	0.000000	0.000000	0.006605	-0.007386	0.000087	0.000000	0.000000	1.000000	122.000000	0.000000
15174.893785	0.103783	0.555313	-0.019325	75.742096	-4.271578	15.265430	0.000000	0.000000	0.000000	0.000000	0.000000	0.000000	0.006605	-0.007386	0.000087	0.000000	0.000000	1.000000	122.000000	0.000000
15174.897119	0.103783	0.555313	-0.019325	75.742096	-4.271578	15.265430	0.000000	0.000000	0.000000	0.000000	0.000000	0.000000	0.006605	-0.007386	0.000087	0.000000	0.000000	1.000000	122.000000	0.000000
15174.900452	0.103799	0.555321	-0.019353	75.742096	-4.271578	15.265430	0.000000	0.000000	0.000000	0.000000	0.000000	0.000000	0.004592	0.002324	-0.008414	0.000000	0.000000	1.000000	122.000000	0.000000
15174.903785	0.103799	0.555321	-0.019353	75.742096	-4.271578	15.265430	0.000000	0.000000	0.000000	0.000000	0.000000	0.000000	0.004592	0.002324	-0.008414	0.000000	0.000000	1.000000	122.000000	0.000000
15174.907119	0.103799	0.555321	-0.019353	75.742096	-4.271578	15.265430	0.000000	0.000000	0.000000	0.000000	0.000000	0.000000	0.004592	0.002324	-0.008414	0.000000	0.000000	1.000000	122.000000	0.000000
15174.910452	0.103799	0.555321	-0.019353	75.739998	-4.267633	15.269250	0.000000	0.000000	0.000000	0.000000	0.000000	0.000000	0.004592	0.002324	-0.008414	0.000000	0.000000	1.000000	122.000000	0.000000
15174.913785	0.103788	0.555336	-0.019399	75.739998	-4.267633	15.269250	0.000000	0.000000	0.000000	0.000000	0.000000	0.000000	-0.003288	0.004614	-0.013874	0.000000	0.000000	1.000000	122.000000	0.000000
15174.917119	0.103788	0.555336	-0.019399	75.739998	-4.267633	15.269250	0.000000	0.000000	0.000000	0.000000	0.000000	0.000000	-0.003288	0.004614	-0.013874	0.000000	0.000000	1.000000	122.000000	0.000000
15174.920452	0.103788	0.555336	-0.019399	75.737015	-4.263914	15.273095	0.000000	0.000000	0.000000	0.000000	0.000000	0.000000	-0.003288	0.004614	-0.013874	0.000000	0.000000	1.000000	122.000000	0.000000
15174.923785	0.103788	0.555336	-0.019399	75.737015	-4.263914	15.273095	0.000000	0.000000	0.000000	0.000000	0.000000	0.000000	-0.003288	0.004614	-0.013874	0.000000	0.000000	1.000000	122.000000	0.000000
15174.927119	0.103781	0.555368	-0.019428	75.737015	-4.263914	15.273095	0.000000	0.000000	0.000000	0.000000	0.000000	0.000000	-0.002014	0.009668	-0.008502	0.000000	0.000000	1.000000	122.000000	0.000000
15174.930452	0.103781	0.555368	-0.019428	75.734909	-4.262695	15.276916	0.000000	0.000000	0.000000	0.000000	0.000000	0.000000	-0.002014	0.009668	-0.008502	0.000000	0.000000	1.000000	122.000000	0.000000
15174.933785	0.103781	0.555368	-0.019428	75.734909	-4.262695	15.276916	0.000000	0.000000	0.000000	0.000000	0.000000	0.000000	-0.002014	0.009668	-0.008502	0.000000	0.000000	1.000000	122.000000	0.000000
15174.937119	0.103781	0.555368	-0.019428	75.734909	-4.262695	15.276916	0.000000	0.000000	0.000000	0.000000	0.000000	0.000000	-0.002014	0.009668	-0.008502	0.000000	0.000000	1.000000	122.000000	0.000000
15174.940452	0.103716	0.555424	-0.019516	75.727715	-4.253821	15.288382	0.000000	0.000000	0.000000	0.000000	0.000000	0.000000	-0.019417	0.016602	-0.026361	0.000000	0.000000	1.000000	122.000000	0.000000
15174.943785	0.103716	0.555424	-0.019516	75.727715	-4.253821	15.288382	0.000000	0.000000	0.000000	0.000000	0.000000	0.000000	-0.019417	0.016602	-0.026361	0.000000	0.000000	1.000000	122.000000	0.000000
15174.947119	0.103716	0.555424	-0.019516	75.727715	-4.253821	15.288382	0.000000	0.000000	0.000000	0.000000	0.000000	0.000000	-0.019417	0.016602	-0.026361	0.000000	0.000000	1.000000	122.000000	0.000000
15174.950452	0.103716	0.555424	-0.019516	75.721390	-4.244747	15.299802	0.000000	0.000000	0.000000	0.000000	0.000000	0.000000	-0.019417	0.016602	-0.026361	0.000000	0.000000	1.000000	122.000000	0.000000
15174.953785	0.103675	0.555430	-0.019598	75.721390	-4.244747	15.299802	0.000000	0.000000	0.000000	0.000000	0.000000	0.000000	-0.012437	0.001858	-0.024709	0.000000	0.000000	1.000000	122.000000	0.000000
15174.957119	0.103675	0.555430	-0.019598	75.721390	-4.244747	15.299802	0.000000	0.000000	0.000000	0.000000	0.000000	0.000000	-0.012437	0.001858	-0.024709	0.000000	0.000000	1.000000	122.000000	0.000000
15174.960452	0.103675	0.555430	-0.019598	75.711769	-4.227606	15.318818	0.000000	0.000000	0.000000	0.000000	0.000000	0.000000	-0.012437	0.001858	-0.024709	0.000000	0.000000	1.000000	122.000000	0.000000
15174.963785	0.103675	0.555430	-0.019598	75.711769	-4.227606	15.318818	0.000000	0.000000	0.000000	0.000000	0.000000	0.000000	-0.012437	0.001858	-0.024709	0.000000	0.000000	1.000000	122.000000	0.000000
15174.967119	0.103638	0.555453	-0.019662	75.711769	-4.227606	15.318818	0.000000	0.000000	0.000000	0.000000	0.000000	0.000000	-0.011163	0.006901	-0.019339	0.000000	0.000000	1.000000	122.000000	0.000000
15174.970452	0.103638	0.555453	-0.019662	75.683167	-4.175267	15.371937	0.000000	0.000000	0.000000	0.000000	0.000000	0.000000	-0.011163	0.006901	-0.019339	0.000000	0.000000	1.000000	122.000000	0.000000
15174.973785	0.103638	0.555453	-0.019662	75.683167	-4.175267	15.371937	0.000000	0.000000	0.000000	0.000000	0.000000	0.000000	-0.011163	0.006901	-0.019339	0.000000	0.000000	1.000000	122.000000	0.000000
15174.977119	0.103638	0.555453	-0.019662	75.683167	-4.175267	15.371937	0.000000	0.000000	0.000000	0.000000	0.000000	0.000000	-0.011163	0.006901	-0.019339	0.000000	0.000000	1.000000	122.000000	0.000000
15174.980452	0.103545	0.555456	-0.019868	75.634384	-4.084030	15.462499	0.000000	0.000000	0.000000	0.000000	0.000000	0.000000	-0.027778	0.000914	-0.061741	0.000000	0.000000	1.000000	122.000000	0.000000
15174.983785	0.103545	0.555456	-0.019868	75.634384	-4.084030	15.462499	0.000000	0.000000	0.000000	0.000000	0.000000	0.000000	-0.027778	0.000914	-0.061741	0.000000	1.000000	1.000000	122.000000	0.000000
15174.987119	0.103545	0.555456	-0.019868	75.634384	-4.084030	15.462499	0.000000	0.000000	0.000000	0.000000	0.000000	0.000000	-0.027778	0.000914	-0.061741	0.000000	1.000000	1.000000	122.000000	0.000000
