# Supplementary material for: Haptic Guidance Needs to Be Intuitive Not Just Informative to Improve Human Motor Accuracy
Source: PLoS One. 2016 Mar 16;11(3):e0150912. doi: 10.1371/journal.pone.0150912 (PMC4794196; doi:10.1371/journal.pone.0150912)
Supplement: S1 Data — (ZIP) [file pone.0150912.s001.zip › Subject6/exp1_0123.txt]

Time	PosX	PosY	PosZ	RotX	RotY	RotZ	ForceX	ForceY	ForceZ	MomentX	MomentY	MomentZ	VelocityX	VelocityY	VelocityZ	CalibratedWeight	ButtonDown	Condition	Trial	Visual
15176.519939	-0.004395	0.484661	0.247093	75.492645	44.596439	41.334946	0.000000	0.000000	0.000000	0.000000	0.000000	0.000000	0.060534	-0.071514	-0.054130	0.000000	1.000000	1.000000	123.000000	1.000000
15176.523272	-0.004395	0.484661	0.247093	75.437553	44.242332	40.988834	0.000000	0.000000	0.000000	0.000000	0.000000	0.000000	0.060534	-0.071514	-0.054130	0.000000	1.000000	1.000000	123.000000	1.000000
15176.526606	-0.004395	0.484661	0.247093	75.437553	44.242332	40.988834	0.000000	0.000000	0.000000	0.000000	0.000000	0.000000	0.060534	-0.071514	-0.054130	0.000000	1.000000	1.000000	123.000000	1.000000
15176.529939	-0.004260	0.484422	0.246880	75.437553	44.242332	40.988834	0.000000	0.000000	0.000000	0.000000	0.000000	0.000000	0.040507	-0.071839	-0.063856	0.000000	1.000000	1.000000	123.000000	1.000000
15176.533272	-0.004124	0.484180	0.246603	75.378304	43.862862	40.619350	0.000000	0.000000	0.000000	0.000000	0.000000	0.000000	0.040595	-0.072528	-0.083022	0.000000	1.000000	1.000000	123.000000	1.000000
15176.536606	-0.004124	0.484180	0.246603	75.378304	43.862862	40.619350	0.000000	0.000000	0.000000	0.000000	0.000000	0.000000	0.040595	-0.072528	-0.083022	0.000000	1.000000	1.000000	123.000000	1.000000
15176.539939	-0.004124	0.484180	0.246603	75.378304	43.862862	40.619350	0.000000	0.000000	0.000000	0.000000	0.000000	0.000000	0.040595	-0.072528	-0.083022	0.000000	1.000000	1.000000	123.000000	1.000000
15176.543272	-0.004124	0.484180	0.246603	75.307564	43.427349	40.195736	0.000000	0.000000	0.000000	0.000000	0.000000	0.000000	0.040595	-0.072528	-0.083022	0.000000	1.000000	1.000000	123.000000	1.000000
15176.546606	-0.004022	0.483919	0.246311	75.307564	43.427349	40.195736	0.000000	0.000000	0.000000	0.000000	0.000000	0.000000	0.030571	-0.078435	-0.087720	0.000000	1.000000	1.000000	123.000000	1.000000
15176.549939	-0.004022	0.483919	0.246311	75.307564	43.427349	40.195736	0.000000	0.000000	0.000000	0.000000	0.000000	0.000000	0.030571	-0.078435	-0.087720	0.000000	1.000000	1.000000	123.000000	1.000000
15176.553272	-0.003920	0.483676	0.246001	75.216171	42.884609	39.671726	0.000000	0.000000	0.000000	0.000000	0.000000	0.000000	0.030574	-0.072773	-0.092810	0.000000	1.000000	1.000000	123.000000	1.000000
15176.556606	-0.003920	0.483676	0.246001	75.216171	42.884609	39.671726	0.000000	0.000000	0.000000	0.000000	0.000000	0.000000	0.030574	-0.072773	-0.092810	0.000000	1.000000	1.000000	123.000000	1.000000
15176.559939	-0.003920	0.483676	0.246001	75.216171	42.884609	39.671726	0.000000	0.000000	0.000000	0.000000	0.000000	0.000000	0.030574	-0.072773	-0.092810	0.000000	1.000000	1.000000	123.000000	1.000000
15176.563272	-0.003852	0.483434	0.245692	75.106766	42.259483	39.070915	0.000000	0.000000	0.000000	0.000000	0.000000	0.000000	0.020538	-0.072716	-0.092954	0.000000	1.000000	1.000000	123.000000	1.000000
15176.566606	-0.003852	0.483434	0.245692	75.106766	42.259483	39.070915	0.000000	0.000000	0.000000	0.000000	0.000000	0.000000	0.020538	-0.072716	-0.092954	0.000000	1.000000	1.000000	123.000000	1.000000
15176.569939	-0.003852	0.483434	0.245692	75.106766	42.259483	39.070915	0.000000	0.000000	0.000000	0.000000	0.000000	0.000000	0.020538	-0.072716	-0.092954	0.000000	1.000000	1.000000	123.000000	1.000000
15176.573272	-0.003852	0.483434	0.245692	74.982933	41.577000	38.417610	0.000000	0.000000	0.000000	0.000000	0.000000	0.000000	0.020538	-0.072716	-0.092954	0.000000	1.000000	1.000000	123.000000	1.000000
15176.576606	-0.003784	0.483173	0.245398	74.982933	41.577000	38.417610	0.000000	0.000000	0.000000	0.000000	0.000000	0.000000	0.020494	-0.078252	-0.088048	0.000000	1.000000	1.000000	123.000000	1.000000
15176.579939	-0.003784	0.483173	0.245398	74.982933	41.577000	38.417610	0.000000	0.000000	0.000000	0.000000	0.000000	0.000000	0.020494	-0.078252	-0.088048	0.000000	1.000000	1.000000	123.000000	1.000000
15176.583272	-0.003784	0.483173	0.245398	74.860527	40.925503	37.794014	0.000000	0.000000	0.000000	0.000000	0.000000	0.000000	0.020494	-0.078252	-0.088048	0.000000	1.000000	1.000000	123.000000	1.000000
15176.586606	-0.003784	0.483173	0.245398	74.860527	40.925503	37.794014	0.000000	0.000000	0.000000	0.000000	0.000000	0.000000	0.020494	-0.078252	-0.088048	0.000000	1.000000	1.000000	123.000000	1.000000
15176.589939	-0.003782	0.482952	0.245135	74.860527	40.925503	37.794014	0.000000	0.000000	0.000000	0.000000	0.000000	0.000000	0.000426	-0.066323	-0.079079	0.000000	1.000000	1.000000	123.000000	1.000000
15176.593272	-0.003781	0.482731	0.244871	74.757568	40.393894	37.290241	0.000000	0.000000	0.000000	0.000000	0.000000	0.000000	0.000426	-0.066276	-0.079146	0.000000	1.000000	1.000000	123.000000	1.000000
15176.596606	-0.003781	0.482731	0.244871	74.757568	40.393894	37.290241	0.000000	0.000000	0.000000	0.000000	0.000000	0.000000	0.000426	-0.066276	-0.079146	0.000000	1.000000	1.000000	123.000000	1.000000
15176.599939	-0.003781	0.482731	0.244871	74.757568	40.393894	37.290241	0.000000	0.000000	0.000000	0.000000	0.000000	0.000000	0.000426	-0.066276	-0.079146	0.000000	1.000000	1.000000	123.000000	1.000000
15176.603272	-0.003781	0.482731	0.244871	74.681656	39.990665	36.910858	0.000000	0.000000	0.000000	0.000000	0.000000	0.000000	0.000426	-0.066276	-0.079146	0.000000	1.000000	1.000000	123.000000	1.000000
15176.606606	-0.003813	0.482530	0.244622	74.681656	39.990665	36.910858	0.000000	0.000000	0.000000	0.000000	0.000000	0.000000	-0.009593	-0.060296	-0.074678	0.000000	1.000000	1.000000	123.000000	1.000000
15176.609939	-0.003813	0.482530	0.244622	74.681656	39.990665	36.910858	0.000000	0.000000	0.000000	0.000000	0.000000	0.000000	-0.009593	-0.060296	-0.074678	0.000000	1.000000	1.000000	123.000000	1.000000
15176.613272	-0.003813	0.482530	0.244622	74.641411	39.766411	36.707989	0.000000	0.000000	0.000000	0.000000	0.000000	0.000000	-0.009593	-0.060296	-0.074678	0.000000	1.000000	1.000000	123.000000	1.000000
15176.616606	-0.003813	0.482530	0.244622	74.641411	39.766411	36.707989	0.000000	0.000000	0.000000	0.000000	0.000000	0.000000	-0.009593	-0.060296	-0.074678	0.000000	1.000000	1.000000	123.000000	1.000000
15176.619939	-0.003878	0.482367	0.244371	74.641411	39.766411	36.707989	0.000000	0.000000	0.000000	0.000000	0.000000	0.000000	-0.019574	-0.048770	-0.075207	0.000000	1.000000	1.000000	123.000000	1.000000
15176.623272	-0.003878	0.482367	0.244371	74.629715	39.686161	36.652721	0.000000	0.000000	0.000000	0.000000	0.000000	0.000000	-0.019574	-0.048770	-0.075207	0.000000	1.000000	1.000000	123.000000	1.000000
15176.626606	-0.003878	0.482367	0.244371	74.629715	39.686161	36.652721	0.000000	0.000000	0.000000	0.000000	0.000000	0.000000	-0.019574	-0.048770	-0.075207	0.000000	1.000000	1.000000	123.000000	1.000000
15176.629939	-0.003878	0.482367	0.244371	74.629715	39.686161	36.652721	0.000000	0.000000	0.000000	0.000000	0.000000	0.000000	-0.019574	-0.048770	-0.075207	0.000000	1.000000	1.000000	123.000000	1.000000
15176.633272	-0.004241	0.482117	0.243801	74.644333	39.756607	36.754978	0.000000	0.000000	0.000000	0.000000	0.000000	0.000000	-0.108870	-0.075126	-0.171005	0.000000	1.000000	1.000000	123.000000	1.000000
15176.636606	-0.004241	0.482117	0.243801	74.644333	39.756607	36.754978	0.000000	0.000000	0.000000	0.000000	0.000000	0.000000	-0.108870	-0.075126	-0.171005	0.000000	1.000000	1.000000	123.000000	1.000000
15176.639939	-0.004241	0.482117	0.243801	74.644333	39.756607	36.754978	0.000000	0.000000	0.000000	0.000000	0.000000	0.000000	-0.108870	-0.075126	-0.171005	0.000000	1.000000	1.000000	123.000000	1.000000
15176.643272	-0.004241	0.482117	0.243801	74.651764	39.877117	36.923294	0.000000	0.000000	0.000000	0.000000	0.000000	0.000000	-0.108870	-0.075126	-0.171005	0.000000	1.000000	1.000000	123.000000	1.000000
15176.646606	-0.004472	0.482086	0.243464	74.651764	39.877117	36.923294	0.000000	0.000000	0.000000	0.000000	0.000000	0.000000	-0.069237	-0.009327	-0.101148	0.000000	1.000000	1.000000	123.000000	1.000000
15176.649939	-0.004472	0.482086	0.243464	74.651764	39.877117	36.923294	0.000000	0.000000	0.000000	0.000000	0.000000	0.000000	-0.069237	-0.009327	-0.101148	0.000000	1.000000	1.000000	123.000000	1.000000
15176.653272	-0.004472	0.482086	0.243464	74.637756	40.045898	37.168118	0.000000	0.000000	0.000000	0.000000	0.000000	0.000000	-0.069237	-0.009327	-0.101148	0.000000	0.000000	1.000000	123.000000	1.000000
15176.656606	-0.004472	0.482086	0.243464	74.637756	40.045898	37.168118	0.000000	0.000000	0.000000	0.000000	0.000000	0.000000	-0.069237	-0.009327	-0.101148	0.000000	0.000000	1.000000	123.000000	1.000000
15176.659939	-0.004735	0.482149	0.243075	74.637756	40.045898	37.168118	0.000000	0.000000	0.000000	0.000000	0.000000	0.000000	-0.079038	0.018849	-0.116759	0.000000	0.000000	1.000000	123.000000	1.000000
15176.663272	-0.005031	0.482307	0.242665	74.596230	40.265240	37.496330	0.000000	0.000000	0.000000	0.000000	0.000000	0.000000	-0.088874	0.047335	-0.122788	0.000000	0.000000	1.000000	123.000000	1.000000
15176.666606	-0.005031	0.482307	0.242665	74.596230	40.265240	37.496330	0.000000	0.000000	0.000000	0.000000	0.000000	0.000000	-0.088874	0.047335	-0.122788	0.000000	0.000000	1.000000	123.000000	1.000000
15176.669939	-0.005031	0.482307	0.242665	74.596230	40.265240	37.496330	0.000000	0.000000	0.000000	0.000000	0.000000	0.000000	-0.088874	0.047335	-0.122788	0.000000	0.000000	1.000000	123.000000	1.000000
15176.673272	-0.005031	0.482307	0.242665	74.541199	40.513962	37.879868	0.000000	0.000000	0.000000	0.000000	0.000000	0.000000	-0.088874	0.047335	-0.122788	0.000000	0.000000	1.000000	123.000000	1.000000
15176.676606	-0.005426	0.482557	0.242171	74.541199	40.513962	37.879868	0.000000	0.000000	0.000000	0.000000	0.000000	0.000000	-0.118456	0.075058	-0.148298	0.000000	0.000000	1.000000	123.000000	1.000000
15176.679939	-0.005426	0.482557	0.242171	74.541199	40.513962	37.879868	0.000000	0.000000	0.000000	0.000000	0.000000	0.000000	-0.118456	0.075058	-0.148298	0.000000	0.000000	1.000000	123.000000	1.000000
15176.683272	-0.005919	0.482879	0.241576	74.496445	40.737514	38.232727	0.000000	0.000000	0.000000	0.000000	0.000000	0.000000	-0.147892	0.096790	-0.178568	0.000000	0.000000	1.000000	123.000000	1.000000
15176.686606	-0.005919	0.482879	0.241576	74.496445	40.737514	38.232727	0.000000	0.000000	0.000000	0.000000	0.000000	0.000000	-0.147892	0.096790	-0.178568	0.000000	0.000000	1.000000	123.000000	1.000000
15176.689939	-0.005919	0.482879	0.241576	74.496445	40.737514	38.232727	0.000000	0.000000	0.000000	0.000000	0.000000	0.000000	-0.147892	0.096790	-0.178568	0.000000	0.000000	1.000000	123.000000	1.000000
15176.693272	-0.006543	0.483333	0.240925	74.452644	40.913212	38.542740	0.000000	0.000000	0.000000	0.000000	0.000000	0.000000	-0.187257	0.136110	-0.195277	0.000000	0.000000	1.000000	123.000000	1.000000
15176.696606	-0.006543	0.483333	0.240925	74.452644	40.913212	38.542740	0.000000	0.000000	0.000000	0.000000	0.000000	0.000000	-0.187257	0.136110	-0.195277	0.000000	0.000000	1.000000	123.000000	1.000000
15176.699939	-0.006543	0.483333	0.240925	74.452644	40.913212	38.542740	0.000000	0.000000	0.000000	0.000000	0.000000	0.000000	-0.187257	0.136110	-0.195277	0.000000	0.000000	1.000000	123.000000	1.000000
15176.703272	-0.007298	0.483935	0.240168	74.402580	41.079315	38.858643	0.000000	0.000000	0.000000	0.000000	0.000000	0.000000	-0.226311	0.180447	-0.226954	0.000000	0.000000	1.000000	123.000000	1.000000
15176.706606	-0.007298	0.483935	0.240168	74.402580	41.079315	38.858643	0.000000	0.000000	0.000000	0.000000	0.000000	0.000000	-0.226311	0.180447	-0.226954	0.000000	0.000000	1.000000	123.000000	1.000000
15176.709939	-0.007298	0.483935	0.240168	74.402580	41.079315	38.858643	0.000000	0.000000	0.000000	0.000000	0.000000	0.000000	-0.226311	0.180447	-0.226954	0.000000	0.000000	1.000000	123.000000	1.000000
15176.713272	-0.008083	0.484666	0.239355	74.333992	41.280483	39.230354	0.000000	0.000000	0.000000	0.000000	0.000000	0.000000	-0.235546	0.219439	-0.243886	0.000000	0.000000	1.000000	123.000000	1.000000
15176.716606	-0.008083	0.484666	0.239355	74.333992	41.280483	39.230354	0.000000	0.000000	0.000000	0.000000	0.000000	0.000000	-0.235546	0.219439	-0.243886	0.000000	0.000000	1.000000	123.000000	1.000000
15176.719939	-0.008083	0.484666	0.239355	74.333992	41.280483	39.230354	0.000000	0.000000	0.000000	0.000000	0.000000	0.000000	-0.235546	0.219439	-0.243886	0.000000	0.000000	1.000000	123.000000	1.000000
15176.723272	-0.009063	0.485524	0.238418	74.241943	41.495228	39.658379	0.000000	0.000000	0.000000	0.000000	0.000000	0.000000	-0.293969	0.257427	-0.281101	0.000000	0.000000	1.000000	123.000000	1.000000
15176.726606	-0.009063	0.485524	0.238418	74.241943	41.495228	39.658379	0.000000	0.000000	0.000000	0.000000	0.000000	0.000000	-0.293969	0.257427	-0.281101	0.000000	0.000000	1.000000	123.000000	1.000000
15176.729939	-0.009063	0.485524	0.238418	74.241943	41.495228	39.658379	0.000000	0.000000	0.000000	0.000000	0.000000	0.000000	-0.293969	0.257427	-0.281101	0.000000	0.000000	1.000000	123.000000	1.000000
15176.733272	-0.010171	0.486567	0.237403	74.132248	41.726974	40.133423	0.000000	0.000000	0.000000	0.000000	0.000000	0.000000	-0.332413	0.312824	-0.304716	0.000000	0.000000	1.000000	123.000000	1.000000
15176.736606	-0.010171	0.486567	0.237403	74.132248	41.726974	40.133423	0.000000	0.000000	0.000000	0.000000	0.000000	0.000000	-0.332413	0.312824	-0.304716	0.000000	0.000000	1.000000	123.000000	1.000000
15176.739939	-0.010171	0.486567	0.237403	74.132248	41.726974	40.133423	0.000000	0.000000	0.000000	0.000000	0.000000	0.000000	-0.332413	0.312824	-0.304716	0.000000	0.000000	1.000000	123.000000	1.000000
15176.743272	-0.011372	0.487752	0.236244	74.023247	41.927864	40.580685	0.000000	0.000000	0.000000	0.000000	0.000000	0.000000	-0.360380	0.355644	-0.347707	0.000000	0.000000	1.000000	123.000000	1.000000
15176.746606	-0.011372	0.487752	0.236244	74.023247	41.927864	40.580685	0.000000	0.000000	0.000000	0.000000	0.000000	0.000000	-0.360380	0.355644	-0.347707	0.000000	0.000000	1.000000	123.000000	1.000000
15176.749939	-0.011372	0.487752	0.236244	74.023247	41.927864	40.580685	0.000000	0.000000	0.000000	0.000000	0.000000	0.000000	-0.360380	0.355644	-0.347707	0.000000	0.000000	1.000000	123.000000	1.000000
15176.753272	-0.012699	0.489061	0.234956	73.932304	42.067657	40.942833	0.000000	0.000000	0.000000	0.000000	0.000000	0.000000	-0.397918	0.392570	-0.386342	0.000000	0.000000	1.000000	123.000000	1.000000
15176.756606	-0.012699	0.489061	0.234956	73.932304	42.067657	40.942833	0.000000	0.000000	0.000000	0.000000	0.000000	0.000000	-0.397918	0.392570	-0.386342	0.000000	0.000000	1.000000	123.000000	1.000000
15176.759939	-0.012699	0.489061	0.234956	73.932304	42.067657	40.942833	0.000000	0.000000	0.000000	0.000000	0.000000	0.000000	-0.397918	0.392570	-0.386342	0.000000	0.000000	1.000000	123.000000	1.000000
15176.763272	-0.014115	0.490547	0.233519	73.853668	42.150593	41.244579	0.000000	0.000000	0.000000	0.000000	0.000000	0.000000	-0.425055	0.445818	-0.431174	0.000000	0.000000	1.000000	123.000000	1.000000
15176.766606	-0.014115	0.490547	0.233519	73.853668	42.150593	41.244579	0.000000	0.000000	0.000000	0.000000	0.000000	0.000000	-0.425055	0.445818	-0.431174	0.000000	0.000000	1.000000	123.000000	1.000000
15176.769939	-0.014115	0.490547	0.233519	73.853668	42.150593	41.244579	0.000000	0.000000	0.000000	0.000000	0.000000	0.000000	-0.425055	0.445818	-0.431174	0.000000	0.000000	1.000000	123.000000	1.000000
15176.773272	-0.015556	0.492153	0.231950	73.788551	42.191364	41.483849	0.000000	0.000000	0.000000	0.000000	0.000000	0.000000	-0.432220	0.481713	-0.470599	0.000000	0.000000	1.000000	123.000000	1.000000
15176.776606	-0.015556	0.492153	0.231950	73.788551	42.191364	41.483849	0.000000	0.000000	0.000000	0.000000	0.000000	0.000000	-0.432220	0.481713	-0.470599	0.000000	0.000000	1.000000	123.000000	1.000000
15176.779939	-0.015556	0.492153	0.231950	73.788551	42.191364	41.483849	0.000000	0.000000	0.000000	0.000000	0.000000	0.000000	-0.432220	0.481713	-0.470599	0.000000	0.000000	1.000000	123.000000	1.000000
15176.783272	-0.017019	0.493875	0.230215	73.745758	42.205475	41.684296	0.000000	0.000000	0.000000	0.000000	0.000000	0.000000	-0.438815	0.516556	-0.520469	0.000000	0.000000	1.000000	123.000000	1.000000
15176.786606	-0.017019	0.493875	0.230215	73.745758	42.205475	41.684296	0.000000	0.000000	0.000000	0.000000	0.000000	0.000000	-0.438815	0.516556	-0.520469	0.000000	0.000000	1.000000	123.000000	1.000000
15176.789939	-0.017019	0.493875	0.230215	73.745758	42.205475	41.684296	0.000000	0.000000	0.000000	0.000000	0.000000	0.000000	-0.438815	0.516556	-0.520469	0.000000	0.000000	1.000000	123.000000	1.000000
15176.793272	-0.018534	0.495653	0.228297	73.770309	42.417915	42.057781	0.000000	0.000000	0.000000	0.000000	0.000000	0.000000	-0.454650	0.533586	-0.575303	0.000000	0.000000	1.000000	123.000000	1.000000
15176.796606	-0.018534	0.495653	0.228297	73.770309	42.417915	42.057781	0.000000	0.000000	0.000000	0.000000	0.000000	0.000000	-0.454650	0.533586	-0.575303	0.000000	0.000000	1.000000	123.000000	1.000000
15176.799939	-0.018534	0.495653	0.228297	73.770309	42.417915	42.057781	0.000000	0.000000	0.000000	0.000000	0.000000	0.000000	-0.454650	0.533586	-0.575303	0.000000	0.000000	1.000000	123.000000	1.000000
15176.803272	-0.020065	0.497481	0.226096	73.934784	43.167919	42.894707	0.000000	0.000000	0.000000	0.000000	0.000000	0.000000	-0.459330	0.548232	-0.660334	0.000000	0.000000	1.000000	123.000000	1.000000
15176.806606	-0.020065	0.497481	0.226096	73.934784	43.167919	42.894707	0.000000	0.000000	0.000000	0.000000	0.000000	0.000000	-0.459330	0.548232	-0.660334	0.000000	0.000000	1.000000	123.000000	1.000000
15176.809939	-0.020065	0.497481	0.226096	73.934784	43.167919	42.894707	0.000000	0.000000	0.000000	0.000000	0.000000	0.000000	-0.459330	0.548232	-0.660334	0.000000	0.000000	1.000000	123.000000	1.000000
15176.813272	-0.021580	0.499340	0.223693	74.188225	44.407696	44.135807	0.000000	0.000000	0.000000	0.000000	0.000000	0.000000	-0.454402	0.557865	-0.720901	0.000000	0.000000	1.000000	123.000000	1.000000
15176.816606	-0.021580	0.499340	0.223693	74.188225	44.407696	44.135807	0.000000	0.000000	0.000000	0.000000	0.000000	0.000000	-0.454402	0.557865	-0.720901	0.000000	0.000000	1.000000	123.000000	1.000000
15176.819939	-0.021580	0.499340	0.223693	74.188225	44.407696	44.135807	0.000000	0.000000	0.000000	0.000000	0.000000	0.000000	-0.454402	0.557865	-0.720901	0.000000	0.000000	1.000000	123.000000	1.000000
15176.823272	-0.023109	0.501229	0.221085	74.453110	45.801926	45.396221	0.000000	0.000000	0.000000	0.000000	0.000000	0.000000	-0.458689	0.566786	-0.782528	0.000000	0.000000	1.000000	123.000000	1.000000
15176.826606	-0.023109	0.501229	0.221085	74.453110	45.801926	45.396221	0.000000	0.000000	0.000000	0.000000	0.000000	0.000000	-0.458689	0.566786	-0.782528	0.000000	0.000000	1.000000	123.000000	1.000000
15176.829939	-0.023109	0.501229	0.221085	74.453110	45.801926	45.396221	0.000000	0.000000	0.000000	0.000000	0.000000	0.000000	-0.458689	0.566786	-0.782528	0.000000	0.000000	1.000000	123.000000	1.000000
15176.833272	-0.024716	0.503148	0.218299	74.700516	47.173885	46.775108	0.000000	0.000000	0.000000	0.000000	0.000000	0.000000	-0.482008	0.575637	-0.835668	0.000000	0.000000	1.000000	123.000000	1.000000
15176.836606	-0.024716	0.503148	0.218299	74.700516	47.173885	46.775108	0.000000	0.000000	0.000000	0.000000	0.000000	0.000000	-0.482008	0.575637	-0.835668	0.000000	0.000000	1.000000	123.000000	1.000000
15176.839939	-0.024716	0.503148	0.218299	74.700516	47.173885	46.775108	0.000000	0.000000	0.000000	0.000000	0.000000	0.000000	-0.482008	0.575637	-0.835668	0.000000	0.000000	1.000000	123.000000	1.000000
15176.843272	-0.026334	0.505094	0.215336	74.915359	48.422386	48.125549	0.000000	0.000000	0.000000	0.000000	0.000000	0.000000	-0.485401	0.583758	-0.888949	0.000000	0.000000	1.000000	123.000000	1.000000
15176.846606	-0.026334	0.505094	0.215336	74.915359	48.422386	48.125549	0.000000	0.000000	0.000000	0.000000	0.000000	0.000000	-0.485401	0.583758	-0.888949	0.000000	0.000000	1.000000	123.000000	1.000000
15176.849939	-0.026334	0.505094	0.215336	74.915359	48.422386	48.125549	0.000000	0.000000	0.000000	0.000000	0.000000	0.000000	-0.485401	0.583758	-0.888949	0.000000	0.000000	1.000000	123.000000	1.000000
15176.853272	-0.027898	0.507065	0.212195	75.102631	49.523350	49.338314	0.000000	0.000000	0.000000	0.000000	0.000000	0.000000	-0.469168	0.591158	-0.942213	0.000000	0.000000	1.000000	123.000000	1.000000
15176.856606	-0.027898	0.507065	0.212195	75.102631	49.523350	49.338314	0.000000	0.000000	0.000000	0.000000	0.000000	0.000000	-0.469168	0.591158	-0.942213	0.000000	0.000000	1.000000	123.000000	1.000000
15176.859939	-0.027898	0.507065	0.212195	75.102631	49.523350	49.338314	0.000000	0.000000	0.000000	0.000000	0.000000	0.000000	-0.469168	0.591158	-0.942213	0.000000	0.000000	1.000000	123.000000	1.000000
15176.863272	-0.029473	0.509063	0.208940	75.262886	50.483406	50.416550	0.000000	0.000000	0.000000	0.000000	0.000000	0.000000	-0.472510	0.599385	-0.976609	0.000000	0.000000	1.000000	123.000000	1.000000
15176.866606	-0.029473	0.509063	0.208940	75.262886	50.483406	50.416550	0.000000	0.000000	0.000000	0.000000	0.000000	0.000000	-0.472510	0.599385	-0.976609	0.000000	0.000000	1.000000	123.000000	1.000000
15176.869939	-0.029473	0.509063	0.208940	75.262886	50.483406	50.416550	0.000000	0.000000	0.000000	0.000000	0.000000	0.000000	-0.472510	0.599385	-0.976609	0.000000	0.000000	1.000000	123.000000	1.000000
15176.873272	-0.031026	0.511086	0.205570	75.404350	51.251701	51.308666	0.000000	0.000000	0.000000	0.000000	0.000000	0.000000	-0.465997	0.607032	-1.011065	0.000000	0.000000	1.000000	123.000000	1.000000
15176.876606	-0.031026	0.511086	0.205570	75.404350	51.251701	51.308666	0.000000	0.000000	0.000000	0.000000	0.000000	0.000000	-0.465997	0.607032	-1.011065	0.000000	0.000000	1.000000	123.000000	1.000000
15176.879939	-0.031026	0.511086	0.205570	75.404350	51.251701	51.308666	0.000000	0.000000	0.000000	0.000000	0.000000	0.000000	-0.465997	0.607032	-1.011065	0.000000	0.000000	1.000000	123.000000	1.000000
15176.883272	-0.032558	0.513136	0.202118	75.546425	51.867790	52.016460	0.000000	0.000000	0.000000	0.000000	0.000000	0.000000	-0.459708	0.614964	-1.035697	0.000000	0.000000	1.000000	123.000000	1.000000
15176.886606	-0.032558	0.513136	0.202118	75.546425	51.867790	52.016460	0.000000	0.000000	0.000000	0.000000	0.000000	0.000000	-0.459708	0.614964	-1.035697	0.000000	0.000000	1.000000	123.000000	1.000000
15176.889939	-0.032558	0.513136	0.202118	75.546425	51.867790	52.016460	0.000000	0.000000	0.000000	0.000000	0.000000	0.000000	-0.459708	0.614964	-1.035697	0.000000	0.000000	1.000000	123.000000	1.000000
15176.893272	-0.034100	0.515211	0.198581	75.694702	52.246178	52.455910	0.000000	0.000000	0.000000	0.000000	0.000000	0.000000	-0.462558	0.622398	-1.061103	0.000000	0.000000	1.000000	123.000000	1.000000
15176.896606	-0.034100	0.515211	0.198581	75.694702	52.246178	52.455910	0.000000	0.000000	0.000000	0.000000	0.000000	0.000000	-0.462558	0.622398	-1.061103	0.000000	0.000000	1.000000	123.000000	1.000000
15176.899939	-0.034100	0.515211	0.198581	75.694702	52.246178	52.455910	0.000000	0.000000	0.000000	0.000000	0.000000	0.000000	-0.462558	0.622398	-1.061103	0.000000	0.000000	1.000000	123.000000	1.000000
15176.903272	-0.035621	0.517312	0.194994	75.855141	52.413609	52.607845	0.000000	0.000000	0.000000	0.000000	0.000000	0.000000	-0.456331	0.630305	-1.075977	0.000000	0.000000	1.000000	123.000000	1.000000
15176.906606	-0.035621	0.517312	0.194994	75.855141	52.413609	52.607845	0.000000	0.000000	0.000000	0.000000	0.000000	0.000000	-0.456331	0.630305	-1.075977	0.000000	0.000000	1.000000	123.000000	1.000000
15176.909939	-0.035621	0.517312	0.194994	75.855141	52.413609	52.607845	0.000000	0.000000	0.000000	0.000000	0.000000	0.000000	-0.456331	0.630305	-1.075977	0.000000	0.000000	1.000000	123.000000	1.000000
15176.913272	-0.037154	0.519441	0.191390	76.018303	52.357307	52.427307	0.000000	0.000000	0.000000	0.000000	0.000000	0.000000	-0.459816	0.638822	-1.081073	0.000000	0.000000	1.000000	123.000000	1.000000
15176.916606	-0.037154	0.519441	0.191390	76.018303	52.357307	52.427307	0.000000	0.000000	0.000000	0.000000	0.000000	0.000000	-0.459816	0.638822	-1.081073	0.000000	0.000000	1.000000	123.000000	1.000000
15176.919939	-0.037154	0.519441	0.191390	76.018303	52.357307	52.427307	0.000000	0.000000	0.000000	0.000000	0.000000	0.000000	-0.459816	0.638822	-1.081073	0.000000	0.000000	1.000000	123.000000	1.000000
15176.923272	-0.038635	0.521614	0.187754	76.190216	52.241112	52.141048	0.000000	0.000000	0.000000	0.000000	0.000000	0.000000	-0.444402	0.651828	-1.090892	0.000000	0.000000	1.000000	123.000000	1.000000
15176.926606	-0.038635	0.521614	0.187754	76.190216	52.241112	52.141048	0.000000	0.000000	0.000000	0.000000	0.000000	0.000000	-0.444402	0.651828	-1.090892	0.000000	0.000000	1.000000	123.000000	1.000000
15176.929939	-0.038635	0.521614	0.187754	76.190216	52.241112	52.141048	0.000000	0.000000	0.000000	0.000000	0.000000	0.000000	-0.444402	0.651828	-1.090892	0.000000	0.000000	1.000000	123.000000	1.000000
15176.933272	-0.040095	0.523809	0.184067	76.368889	52.081734	51.938103	0.000000	0.000000	0.000000	0.000000	0.000000	0.000000	-0.437896	0.658647	-1.106041	0.000000	0.000000	1.000000	123.000000	1.000000
15176.936606	-0.040095	0.523809	0.184067	76.368889	52.081734	51.938103	0.000000	0.000000	0.000000	0.000000	0.000000	0.000000	-0.437896	0.658647	-1.106041	0.000000	0.000000	1.000000	123.000000	1.000000
15176.939939	-0.040095	0.523809	0.184067	76.368889	52.081734	51.938103	0.000000	0.000000	0.000000	0.000000	0.000000	0.000000	-0.437896	0.658647	-1.106041	0.000000	0.000000	1.000000	123.000000	1.000000
15176.943272	-0.041596	0.525995	0.180365	76.545647	51.910088	51.778267	0.000000	0.000000	0.000000	0.000000	0.000000	0.000000	-0.450188	0.655741	-1.110801	0.000000	0.000000	1.000000	123.000000	1.000000
15176.946606	-0.041596	0.525995	0.180365	76.545647	51.910088	51.778267	0.000000	0.000000	0.000000	0.000000	0.000000	0.000000	-0.450188	0.655741	-1.110801	0.000000	0.000000	1.000000	123.000000	1.000000
15176.949939	-0.041596	0.525995	0.180365	76.545647	51.910088	51.778267	0.000000	0.000000	0.000000	0.000000	0.000000	0.000000	-0.450188	0.655741	-1.110801	0.000000	0.000000	1.000000	123.000000	1.000000
15176.953272	-0.043016	0.528205	0.176650	76.709816	51.734413	51.620464	0.000000	0.000000	0.000000	0.000000	0.000000	0.000000	-0.425964	0.663111	-1.114270	0.000000	0.000000	1.000000	123.000000	1.000000
15176.956606	-0.043016	0.528205	0.176650	76.709816	51.734413	51.620464	0.000000	0.000000	0.000000	0.000000	0.000000	0.000000	-0.425964	0.663111	-1.114270	0.000000	0.000000	1.000000	123.000000	1.000000
15176.959939	-0.043016	0.528205	0.176650	76.709816	51.734413	51.620464	0.000000	0.000000	0.000000	0.000000	0.000000	0.000000	-0.425964	0.663111	-1.114270	0.000000	0.000000	1.000000	123.000000	1.000000
15176.963272	-0.044447	0.530424	0.172939	76.859962	51.549496	51.469234	0.000000	0.000000	0.000000	0.000000	0.000000	0.000000	-0.429363	0.665714	-1.113556	0.000000	0.000000	1.000000	123.000000	1.000000
15176.966606	-0.044447	0.530424	0.172939	76.859962	51.549496	51.469234	0.000000	0.000000	0.000000	0.000000	0.000000	0.000000	-0.429363	0.665714	-1.113556	0.000000	0.000000	1.000000	123.000000	1.000000
15176.969939	-0.044447	0.530424	0.172939	76.859962	51.549496	51.469234	0.000000	0.000000	0.000000	0.000000	0.000000	0.000000	-0.429363	0.665714	-1.113556	0.000000	0.000000	1.000000	123.000000	1.000000
15176.973272	-0.045915	0.532663	0.169171	77.002625	51.377495	51.338741	0.000000	0.000000	0.000000	0.000000	0.000000	0.000000	-0.440328	0.671437	-1.130114	0.000000	0.000000	1.000000	123.000000	1.000000
15176.976606	-0.045915	0.532663	0.169171	77.002625	51.377495	51.338741	0.000000	0.000000	0.000000	0.000000	0.000000	0.000000	-0.440328	0.671437	-1.130114	0.000000	0.000000	1.000000	123.000000	1.000000
15176.979939	-0.045915	0.532663	0.169171	77.002625	51.377495	51.338741	0.000000	0.000000	0.000000	0.000000	0.000000	0.000000	-0.440328	0.671437	-1.130114	0.000000	0.000000	1.000000	123.000000	1.000000
15176.983272	-0.047390	0.534869	0.165375	77.140465	51.193436	51.204422	0.000000	0.000000	0.000000	0.000000	0.000000	0.000000	-0.442525	0.662044	-1.138949	0.000000	0.000000	1.000000	123.000000	1.000000
15176.986606	-0.047390	0.534869	0.165375	77.140465	51.193436	51.204422	0.000000	0.000000	0.000000	0.000000	0.000000	0.000000	-0.442525	0.662044	-1.138949	0.000000	0.000000	1.000000	123.000000	1.000000
15176.989939	-0.047390	0.534869	0.165375	77.140465	51.193436	51.204422	0.000000	0.000000	0.000000	0.000000	0.000000	0.000000	-0.442525	0.662044	-1.138949	0.000000	0.000000	1.000000	123.000000	1.000000
15176.993272	-0.048869	0.537040	0.161513	77.275253	51.011322	51.077850	0.000000	0.000000	0.000000	0.000000	0.000000	0.000000	-0.443653	0.651200	-1.158530	0.000000	0.000000	1.000000	123.000000	1.000000
15176.996606	-0.048869	0.537040	0.161513	77.275253	51.011322	51.077850	0.000000	0.000000	0.000000	0.000000	0.000000	0.000000	-0.443653	0.651200	-1.158530	0.000000	0.000000	1.000000	123.000000	1.000000
15176.999939	-0.048869	0.537040	0.161513	77.275253	51.011322	51.077850	0.000000	0.000000	0.000000	0.000000	0.000000	0.000000	-0.443653	0.651200	-1.158530	0.000000	0.000000	1.000000	123.000000	1.000000
15177.003272	-0.050441	0.539179	0.157615	77.408798	50.837532	50.971134	0.000000	0.000000	0.000000	0.000000	0.000000	0.000000	-0.471612	0.641579	-1.169493	0.000000	0.000000	1.000000	123.000000	1.000000
15177.006606	-0.050441	0.539179	0.157615	77.408798	50.837532	50.971134	0.000000	0.000000	0.000000	0.000000	0.000000	0.000000	-0.471612	0.641579	-1.169493	0.000000	0.000000	1.000000	123.000000	1.000000
15177.009939	-0.050441	0.539179	0.157615	77.408798	50.837532	50.971134	0.000000	0.000000	0.000000	0.000000	0.000000	0.000000	-0.471612	0.641579	-1.169493	0.000000	0.000000	1.000000	123.000000	1.000000
15177.013272	-0.052041	0.541227	0.153637	77.534317	50.717648	50.941521	0.000000	0.000000	0.000000	0.000000	0.000000	0.000000	-0.480229	0.614569	-1.193395	0.000000	0.000000	1.000000	123.000000	1.000000
15177.016606	-0.052041	0.541227	0.153637	77.534317	50.717648	50.941521	0.000000	0.000000	0.000000	0.000000	0.000000	0.000000	-0.480229	0.614569	-1.193395	0.000000	0.000000	1.000000	123.000000	1.000000
15177.019939	-0.052041	0.541227	0.153637	77.534317	50.717648	50.941521	0.000000	0.000000	0.000000	0.000000	0.000000	0.000000	-0.480229	0.614569	-1.193395	0.000000	0.000000	1.000000	123.000000	1.000000
15177.023272	-0.053665	0.543247	0.149533	77.642601	50.696041	51.040802	0.000000	0.000000	0.000000	0.000000	0.000000	0.000000	-0.487091	0.605973	-1.231096	0.000000	0.000000	1.000000	123.000000	1.000000
15177.026606	-0.053665	0.543247	0.149533	77.642601	50.696041	51.040802	0.000000	0.000000	0.000000	0.000000	0.000000	0.000000	-0.487091	0.605973	-1.231096	0.000000	0.000000	1.000000	123.000000	1.000000
15177.029939	-0.053665	0.543247	0.149533	77.642601	50.696041	51.040802	0.000000	0.000000	0.000000	0.000000	0.000000	0.000000	-0.487091	0.605973	-1.231096	0.000000	0.000000	1.000000	123.000000	1.000000
15177.033272	-0.055281	0.545203	0.145310	77.763313	50.864960	51.326576	0.000000	0.000000	0.000000	0.000000	0.000000	0.000000	-0.484783	0.586898	-1.266941	0.000000	0.000000	1.000000	123.000000	1.000000
15177.036606	-0.055281	0.545203	0.145310	77.763313	50.864960	51.326576	0.000000	0.000000	0.000000	0.000000	0.000000	0.000000	-0.484783	0.586898	-1.266941	0.000000	0.000000	1.000000	123.000000	1.000000
15177.039939	-0.055281	0.545203	0.145310	77.763313	50.864960	51.326576	0.000000	0.000000	0.000000	0.000000	0.000000	0.000000	-0.484783	0.586898	-1.266941	0.000000	0.000000	1.000000	123.000000	1.000000
15177.043272	-0.056885	0.547109	0.140946	77.916748	51.187832	51.763493	0.000000	0.000000	0.000000	0.000000	0.000000	0.000000	-0.481347	0.571540	-1.309263	0.000000	0.000000	1.000000	123.000000	1.000000
15177.046606	-0.056885	0.547109	0.140946	77.916748	51.187832	51.763493	0.000000	0.000000	0.000000	0.000000	0.000000	0.000000	-0.481347	0.571540	-1.309263	0.000000	0.000000	1.000000	123.000000	1.000000
15177.049939	-0.056885	0.547109	0.140946	77.916748	51.187832	51.763493	0.000000	0.000000	0.000000	0.000000	0.000000	0.000000	-0.481347	0.571540	-1.309263	0.000000	0.000000	1.000000	123.000000	1.000000
15177.053272	-0.058477	0.549013	0.136451	78.111885	51.555275	52.198368	0.000000	0.000000	0.000000	0.000000	0.000000	0.000000	-0.477609	0.571176	-1.348605	0.000000	0.000000	1.000000	123.000000	1.000000
15177.056606	-0.058477	0.549013	0.136451	78.111885	51.555275	52.198368	0.000000	0.000000	0.000000	0.000000	0.000000	0.000000	-0.477609	0.571176	-1.348605	0.000000	0.000000	1.000000	123.000000	1.000000
15177.059939	-0.058477	0.549013	0.136451	78.111885	51.555275	52.198368	0.000000	0.000000	0.000000	0.000000	0.000000	0.000000	-0.477609	0.571176	-1.348605	0.000000	0.000000	1.000000	123.000000	1.000000
15177.063272	-0.060004	0.550937	0.131882	78.323074	51.749233	52.442509	0.000000	0.000000	0.000000	0.000000	0.000000	0.000000	-0.458104	0.577487	-1.370713	0.000000	0.000000	1.000000	123.000000	1.000000
15177.066606	-0.060004	0.550937	0.131882	78.323074	51.749233	52.442509	0.000000	0.000000	0.000000	0.000000	0.000000	0.000000	-0.458104	0.577487	-1.370713	0.000000	0.000000	1.000000	123.000000	1.000000
15177.069939	-0.060004	0.550937	0.131882	78.323074	51.749233	52.442509	0.000000	0.000000	0.000000	0.000000	0.000000	0.000000	-0.458104	0.577487	-1.370713	0.000000	0.000000	1.000000	123.000000	1.000000
15177.073272	-0.061554	0.552855	0.127272	78.538734	51.651527	52.375664	0.000000	0.000000	0.000000	0.000000	0.000000	0.000000	-0.464859	0.575344	-1.382812	0.000000	0.000000	1.000000	123.000000	1.000000
15177.076606	-0.061554	0.552855	0.127272	78.538734	51.651527	52.375664	0.000000	0.000000	0.000000	0.000000	0.000000	0.000000	-0.464859	0.575344	-1.382812	0.000000	0.000000	1.000000	123.000000	1.000000
15177.079939	-0.061554	0.552855	0.127272	78.538734	51.651527	52.375664	0.000000	0.000000	0.000000	0.000000	0.000000	0.000000	-0.464859	0.575344	-1.382812	0.000000	0.000000	1.000000	123.000000	1.000000
15177.083272	-0.063154	0.554784	0.122635	78.745094	51.424633	52.181931	0.000000	0.000000	0.000000	0.000000	0.000000	0.000000	-0.479909	0.578587	-1.391037	0.000000	0.000000	1.000000	123.000000	1.000000
15177.086606	-0.063154	0.554784	0.122635	78.745094	51.424633	52.181931	0.000000	0.000000	0.000000	0.000000	0.000000	0.000000	-0.479909	0.578587	-1.391037	0.000000	0.000000	1.000000	123.000000	1.000000
15177.089939	-0.063154	0.554784	0.122635	78.745094	51.424633	52.181931	0.000000	0.000000	0.000000	0.000000	0.000000	0.000000	-0.479909	0.578587	-1.391037	0.000000	0.000000	1.000000	123.000000	1.000000
15177.093272	-0.064786	0.556691	0.118076	78.928505	51.202843	52.021400	0.000000	0.000000	0.000000	0.000000	0.000000	0.000000	-0.489572	0.572203	-1.367884	0.000000	0.000000	1.000000	123.000000	1.000000
15177.096606	-0.064786	0.556691	0.118076	78.928505	51.202843	52.021400	0.000000	0.000000	0.000000	0.000000	0.000000	0.000000	-0.489572	0.572203	-1.367884	0.000000	0.000000	1.000000	123.000000	1.000000
15177.099939	-0.064786	0.556691	0.118076	78.928505	51.202843	52.021400	0.000000	0.000000	0.000000	0.000000	0.000000	0.000000	-0.489572	0.572203	-1.367884	0.000000	0.000000	1.000000	123.000000	1.000000
15177.103272	-0.066424	0.558629	0.113608	79.055832	51.033600	51.959454	0.000000	0.000000	0.000000	0.000000	0.000000	0.000000	-0.491427	0.581358	-1.340206	0.000000	0.000000	1.000000	123.000000	1.000000
15177.106606	-0.066424	0.558629	0.113608	79.055832	51.033600	51.959454	0.000000	0.000000	0.000000	0.000000	0.000000	0.000000	-0.491427	0.581358	-1.340206	0.000000	0.000000	1.000000	123.000000	1.000000
15177.109939	-0.066424	0.558629	0.113608	79.055832	51.033600	51.959454	0.000000	0.000000	0.000000	0.000000	0.000000	0.000000	-0.491427	0.581358	-1.340206	0.000000	0.000000	1.000000	123.000000	1.000000
15177.113272	-0.068048	0.560512	0.109292	79.128693	50.918797	52.009712	0.000000	0.000000	0.000000	0.000000	0.000000	0.000000	-0.487374	0.564806	-1.294823	0.000000	0.000000	1.000000	123.000000	1.000000
15177.116606	-0.068048	0.560512	0.109292	79.128693	50.918797	52.009712	0.000000	0.000000	0.000000	0.000000	0.000000	0.000000	-0.487374	0.564806	-1.294823	0.000000	0.000000	1.000000	123.000000	1.000000
15177.119939	-0.068048	0.560512	0.109292	79.128693	50.918797	52.009712	0.000000	0.000000	0.000000	0.000000	0.000000	0.000000	-0.487374	0.564806	-1.294823	0.000000	0.000000	1.000000	123.000000	1.000000
15177.123272	-0.069607	0.562405	0.105125	79.169418	50.810287	52.073586	0.000000	0.000000	0.000000	0.000000	0.000000	0.000000	-0.467496	0.567869	-1.250105	0.000000	0.000000	1.000000	123.000000	1.000000
15177.126606	-0.069607	0.562405	0.105125	79.169418	50.810287	52.073586	0.000000	0.000000	0.000000	0.000000	0.000000	0.000000	-0.467496	0.567869	-1.250105	0.000000	0.000000	1.000000	123.000000	1.000000
15177.129939	-0.069607	0.562405	0.105125	79.169418	50.810287	52.073586	0.000000	0.000000	0.000000	0.000000	0.000000	0.000000	-0.467496	0.567869	-1.250105	0.000000	0.000000	1.000000	123.000000	1.000000
15177.133272	-0.071130	0.564248	0.101118	79.214088	50.648460	52.057690	0.000000	0.000000	0.000000	0.000000	0.000000	0.000000	-0.456908	0.553098	-1.202240	0.000000	0.000000	1.000000	123.000000	1.000000
15177.136606	-0.071130	0.564248	0.101118	79.214088	50.648460	52.057690	0.000000	0.000000	0.000000	0.000000	0.000000	0.000000	-0.456908	0.553098	-1.202240	0.000000	0.000000	1.000000	123.000000	1.000000
15177.139939	-0.071130	0.564248	0.101118	79.214088	50.648460	52.057690	0.000000	0.000000	0.000000	0.000000	0.000000	0.000000	-0.456908	0.553098	-1.202240	0.000000	0.000000	1.000000	123.000000	1.000000
15177.143272	-0.072570	0.566035	0.097301	79.293892	50.339787	51.804073	0.000000	0.000000	0.000000	0.000000	0.000000	0.000000	-0.432164	0.535923	-1.144986	0.000000	0.000000	1.000000	123.000000	1.000000
15177.146606	-0.072570	0.566035	0.097301	79.293892	50.339787	51.804073	0.000000	0.000000	0.000000	0.000000	0.000000	0.000000	-0.432164	0.535923	-1.144986	0.000000	0.000000	1.000000	123.000000	1.000000
15177.149939	-0.072570	0.566035	0.097301	79.293892	50.339787	51.804073	0.000000	0.000000	0.000000	0.000000	0.000000	0.000000	-0.432164	0.535923	-1.144986	0.000000	0.000000	1.000000	123.000000	1.000000
15177.153272	-0.073875	0.567760	0.093647	79.414871	49.905293	51.381485	0.000000	0.000000	0.000000	0.000000	0.000000	0.000000	-0.391346	0.517602	-1.096184	0.000000	0.000000	1.000000	123.000000	1.000000
15177.156606	-0.073875	0.567760	0.093647	79.414871	49.905293	51.381485	0.000000	0.000000	0.000000	0.000000	0.000000	0.000000	-0.391346	0.517602	-1.096184	0.000000	0.000000	1.000000	123.000000	1.000000
15177.159939	-0.073875	0.567760	0.093647	79.414871	49.905293	51.381485	0.000000	0.000000	0.000000	0.000000	0.000000	0.000000	-0.391346	0.517602	-1.096184	0.000000	0.000000	1.000000	123.000000	1.000000
15177.163272	-0.075080	0.569375	0.090206	79.585670	49.331478	50.800682	0.000000	0.000000	0.000000	0.000000	0.000000	0.000000	-0.361685	0.484486	-1.032505	0.000000	0.000000	1.000000	123.000000	1.000000
15177.166606	-0.075080	0.569375	0.090206	79.585670	49.331478	50.800682	0.000000	0.000000	0.000000	0.000000	0.000000	0.000000	-0.361685	0.484486	-1.032505	0.000000	0.000000	1.000000	123.000000	1.000000
15177.169939	-0.075080	0.569375	0.090206	79.585670	49.331478	50.800682	0.000000	0.000000	0.000000	0.000000	0.000000	0.000000	-0.361685	0.484486	-1.032505	0.000000	0.000000	1.000000	123.000000	1.000000
15177.173272	-0.076205	0.570898	0.086893	79.777596	48.676041	50.093761	0.000000	0.000000	0.000000	0.000000	0.000000	0.000000	-0.337530	0.456984	-0.993770	0.000000	0.000000	1.000000	123.000000	1.000000
15177.176606	-0.076205	0.570898	0.086893	79.777596	48.676041	50.093761	0.000000	0.000000	0.000000	0.000000	0.000000	0.000000	-0.337530	0.456984	-0.993770	0.000000	0.000000	1.000000	123.000000	1.000000
15177.179939	-0.076205	0.570898	0.086893	79.777596	48.676041	50.093761	0.000000	0.000000	0.000000	0.000000	0.000000	0.000000	-0.337530	0.456984	-0.993770	0.000000	0.000000	1.000000	123.000000	1.000000
15177.183272	-0.077262	0.572300	0.083778	79.964516	48.055691	49.430222	0.000000	0.000000	0.000000	0.000000	0.000000	0.000000	-0.317045	0.420600	-0.934365	0.000000	0.000000	1.000000	123.000000	1.000000
15177.186606	-0.077262	0.572300	0.083778	79.964516	48.055691	49.430222	0.000000	0.000000	0.000000	0.000000	0.000000	0.000000	-0.317045	0.420600	-0.934365	0.000000	0.000000	1.000000	123.000000	1.000000
15177.189939	-0.077262	0.572300	0.083778	79.964516	48.055691	49.430222	0.000000	0.000000	0.000000	0.000000	0.000000	0.000000	-0.317045	0.420600	-0.934365	0.000000	0.000000	1.000000	123.000000	1.000000
15177.193272	-0.078266	0.573550	0.080768	80.120224	47.526836	48.887947	0.000000	0.000000	0.000000	0.000000	0.000000	0.000000	-0.301130	0.374811	-0.903153	0.000000	0.000000	1.000000	123.000000	1.000000
15177.196606	-0.078266	0.573550	0.080768	80.120224	47.526836	48.887947	0.000000	0.000000	0.000000	0.000000	0.000000	0.000000	-0.301130	0.374811	-0.903153	0.000000	0.000000	1.000000	123.000000	1.000000
15177.199939	-0.078266	0.573550	0.080768	80.120224	47.526836	48.887947	0.000000	0.000000	0.000000	0.000000	0.000000	0.000000	-0.301130	0.374811	-0.903153	0.000000	0.000000	1.000000	123.000000	1.000000
15177.203272	-0.079222	0.574639	0.077886	80.240273	47.173893	48.563118	0.000000	0.000000	0.000000	0.000000	0.000000	0.000000	-0.286767	0.326787	-0.864681	0.000000	0.000000	1.000000	123.000000	1.000000
15177.206606	-0.079222	0.574639	0.077886	80.240273	47.173893	48.563118	0.000000	0.000000	0.000000	0.000000	0.000000	0.000000	-0.286767	0.326787	-0.864681	0.000000	0.000000	1.000000	123.000000	1.000000
15177.209939	-0.079222	0.574639	0.077886	80.240273	47.173893	48.563118	0.000000	0.000000	0.000000	0.000000	0.000000	0.000000	-0.286767	0.326787	-0.864681	0.000000	0.000000	1.000000	123.000000	1.000000
15177.213272	-0.080140	0.575546	0.075014	80.306534	47.077282	48.564014	0.000000	0.000000	0.000000	0.000000	0.000000	0.000000	-0.275364	0.272099	-0.861451	0.000000	0.000000	1.000000	123.000000	1.000000
15177.216606	-0.080140	0.575546	0.075014	80.306534	47.077282	48.564014	0.000000	0.000000	0.000000	0.000000	0.000000	0.000000	-0.275364	0.272099	-0.861451	0.000000	0.000000	1.000000	123.000000	1.000000
15177.219939	-0.080140	0.575546	0.075014	80.306534	47.077282	48.564014	0.000000	0.000000	0.000000	0.000000	0.000000	0.000000	-0.275364	0.272099	-0.861451	0.000000	0.000000	1.000000	123.000000	1.000000
15177.223272	-0.081073	0.576292	0.072163	80.338242	47.206314	48.841148	0.000000	0.000000	0.000000	0.000000	0.000000	0.000000	-0.279949	0.223753	-0.855423	0.000000	0.000000	1.000000	123.000000	1.000000
15177.226606	-0.081073	0.576292	0.072163	80.338242	47.206314	48.841148	0.000000	0.000000	0.000000	0.000000	0.000000	0.000000	-0.279949	0.223753	-0.855423	0.000000	0.000000	1.000000	123.000000	1.000000
15177.229939	-0.081073	0.576292	0.072163	80.338242	47.206314	48.841148	0.000000	0.000000	0.000000	0.000000	0.000000	0.000000	-0.279949	0.223753	-0.855423	0.000000	0.000000	1.000000	123.000000	1.000000
15177.233272	-0.081970	0.576908	0.069333	80.375160	47.405369	49.188038	0.000000	0.000000	0.000000	0.000000	0.000000	0.000000	-0.269209	0.184793	-0.848828	0.000000	0.000000	1.000000	123.000000	1.000000
15177.236606	-0.081970	0.576908	0.069333	80.375160	47.405369	49.188038	0.000000	0.000000	0.000000	0.000000	0.000000	0.000000	-0.269209	0.184793	-0.848828	0.000000	0.000000	1.000000	123.000000	1.000000
15177.239939	-0.081970	0.576908	0.069333	80.375160	47.405369	49.188038	0.000000	0.000000	0.000000	0.000000	0.000000	0.000000	-0.269209	0.184793	-0.848828	0.000000	0.000000	1.000000	123.000000	1.000000
15177.243272	-0.082801	0.577387	0.066492	80.414314	47.684357	49.617802	0.000000	0.000000	0.000000	0.000000	0.000000	0.000000	-0.249357	0.143690	-0.852473	0.000000	0.000000	1.000000	123.000000	1.000000
15177.246606	-0.082801	0.577387	0.066492	80.414314	47.684357	49.617802	0.000000	0.000000	0.000000	0.000000	0.000000	0.000000	-0.249357	0.143690	-0.852473	0.000000	0.000000	1.000000	123.000000	1.000000
15177.249939	-0.082801	0.577387	0.066492	80.414314	47.684357	49.617802	0.000000	0.000000	0.000000	0.000000	0.000000	0.000000	-0.249357	0.143690	-0.852473	0.000000	0.000000	1.000000	123.000000	1.000000
15177.253272	-0.083544	0.577778	0.063652	80.440598	48.096622	50.188854	0.000000	0.000000	0.000000	0.000000	0.000000	0.000000	-0.222761	0.117311	-0.851911	0.000000	0.000000	1.000000	123.000000	1.000000
15177.256606	-0.083544	0.577778	0.063652	80.440598	48.096622	50.188854	0.000000	0.000000	0.000000	0.000000	0.000000	0.000000	-0.222761	0.117311	-0.851911	0.000000	0.000000	1.000000	123.000000	1.000000
15177.259939	-0.083544	0.577778	0.063652	80.440598	48.096622	50.188854	0.000000	0.000000	0.000000	0.000000	0.000000	0.000000	-0.222761	0.117311	-0.851911	0.000000	0.000000	1.000000	123.000000	1.000000
15177.263272	-0.084205	0.578091	0.060854	80.436714	48.637177	50.918339	0.000000	0.000000	0.000000	0.000000	0.000000	0.000000	-0.198412	0.093978	-0.839560	0.000000	0.000000	1.000000	123.000000	1.000000
15177.266606	-0.084205	0.578091	0.060854	80.436714	48.637177	50.918339	0.000000	0.000000	0.000000	0.000000	0.000000	0.000000	-0.198412	0.093978	-0.839560	0.000000	0.000000	1.000000	123.000000	1.000000
15177.269939	-0.084205	0.578091	0.060854	80.436714	48.637177	50.918339	0.000000	0.000000	0.000000	0.000000	0.000000	0.000000	-0.198412	0.093978	-0.839560	0.000000	0.000000	1.000000	123.000000	1.000000
15177.273272	-0.084777	0.578328	0.058035	80.409683	49.299385	51.785595	0.000000	0.000000	0.000000	0.000000	0.000000	0.000000	-0.171446	0.071094	-0.845514	0.000000	0.000000	1.000000	123.000000	1.000000
15177.276606	-0.084777	0.578328	0.058035	80.409683	49.299385	51.785595	0.000000	0.000000	0.000000	0.000000	0.000000	0.000000	-0.171446	0.071094	-0.845514	0.000000	0.000000	1.000000	123.000000	1.000000
15177.279939	-0.084777	0.578328	0.058035	80.409683	49.299385	51.785595	0.000000	0.000000	0.000000	0.000000	0.000000	0.000000	-0.171446	0.071094	-0.845514	0.000000	0.000000	1.000000	123.000000	1.000000
15177.283272	-0.085317	0.578518	0.055244	80.368858	50.010765	52.711380	0.000000	0.000000	0.000000	0.000000	0.000000	0.000000	-0.162135	0.056870	-0.837286	0.000000	0.000000	1.000000	123.000000	1.000000
15177.286606	-0.085317	0.578518	0.055244	80.368858	50.010765	52.711380	0.000000	0.000000	0.000000	0.000000	0.000000	0.000000	-0.162135	0.056870	-0.837286	0.000000	0.000000	1.000000	123.000000	1.000000
15177.289939	-0.085317	0.578518	0.055244	80.368858	50.010765	52.711380	0.000000	0.000000	0.000000	0.000000	0.000000	0.000000	-0.162135	0.056870	-0.837286	0.000000	0.000000	1.000000	123.000000	1.000000
15177.293272	-0.085854	0.578679	0.052493	80.300911	50.737976	53.637310	0.000000	0.000000	0.000000	0.000000	0.000000	0.000000	-0.161073	0.048475	-0.825312	0.000000	0.000000	1.000000	123.000000	1.000000
15177.296606	-0.085854	0.578679	0.052493	80.300911	50.737976	53.637310	0.000000	0.000000	0.000000	0.000000	0.000000	0.000000	-0.161073	0.048475	-0.825312	0.000000	0.000000	1.000000	123.000000	1.000000
15177.299939	-0.085854	0.578679	0.052493	80.300911	50.737976	53.637310	0.000000	0.000000	0.000000	0.000000	0.000000	0.000000	-0.161073	0.048475	-0.825312	0.000000	0.000000	1.000000	123.000000	1.000000
15177.303272	-0.086340	0.578888	0.049794	80.202103	51.340725	54.319031	0.000000	0.000000	0.000000	0.000000	0.000000	0.000000	-0.145820	0.062749	-0.809834	0.000000	0.000000	1.000000	123.000000	1.000000
15177.306606	-0.086340	0.578888	0.049794	80.202103	51.340725	54.319031	0.000000	0.000000	0.000000	0.000000	0.000000	0.000000	-0.145820	0.062749	-0.809834	0.000000	0.000000	1.000000	123.000000	1.000000
15177.309939	-0.086340	0.578888	0.049794	80.202103	51.340725	54.319031	0.000000	0.000000	0.000000	0.000000	0.000000	0.000000	-0.145820	0.062749	-0.809834	0.000000	0.000000	1.000000	123.000000	1.000000
15177.313272	-0.086740	0.579117	0.047223	80.051987	51.394894	54.261673	0.000000	0.000000	0.000000	0.000000	0.000000	0.000000	-0.120062	0.068631	-0.771164	0.000000	0.000000	1.000000	123.000000	1.000000
15177.316606	-0.086740	0.579117	0.047223	80.051987	51.394894	54.261673	0.000000	0.000000	0.000000	0.000000	0.000000	0.000000	-0.120062	0.068631	-0.771164	0.000000	0.000000	1.000000	123.000000	1.000000
15177.319939	-0.086740	0.579117	0.047223	80.051987	51.394894	54.261673	0.000000	0.000000	0.000000	0.000000	0.000000	0.000000	-0.120062	0.068631	-0.771164	0.000000	0.000000	1.000000	123.000000	1.000000
15177.323272	-0.087056	0.579394	0.044776	79.843361	50.800713	53.675766	0.000000	0.000000	0.000000	0.000000	0.000000	0.000000	-0.094596	0.083059	-0.734207	0.000000	0.000000	1.000000	123.000000	1.000000
15177.326606	-0.087056	0.579394	0.044776	79.843361	50.800713	53.675766	0.000000	0.000000	0.000000	0.000000	0.000000	0.000000	-0.094596	0.083059	-0.734207	0.000000	0.000000	1.000000	123.000000	1.000000
15177.329939	-0.087056	0.579394	0.044776	79.843361	50.800713	53.675766	0.000000	0.000000	0.000000	0.000000	0.000000	0.000000	-0.094596	0.083059	-0.734207	0.000000	0.000000	1.000000	123.000000	1.000000
15177.333272	-0.087319	0.579729	0.042487	79.590927	49.666405	52.803185	0.000000	0.000000	0.000000	0.000000	0.000000	0.000000	-0.078897	0.100488	-0.686498	0.000000	0.000000	1.000000	123.000000	1.000000
15177.336606	-0.087319	0.579729	0.042487	79.590927	49.666405	52.803185	0.000000	0.000000	0.000000	0.000000	0.000000	0.000000	-0.078897	0.100488	-0.686498	0.000000	0.000000	1.000000	123.000000	1.000000
15177.339939	-0.087319	0.579729	0.042487	79.590927	49.666405	52.803185	0.000000	0.000000	0.000000	0.000000	0.000000	0.000000	-0.078897	0.100488	-0.686498	0.000000	0.000000	1.000000	123.000000	1.000000
15177.343272	-0.087457	0.580104	0.040355	79.364532	48.337627	51.703529	0.000000	0.000000	0.000000	0.000000	0.000000	0.000000	-0.041576	0.112513	-0.639739	0.000000	0.000000	1.000000	123.000000	1.000000
15177.346606	-0.087457	0.580104	0.040355	79.364532	48.337627	51.703529	0.000000	0.000000	0.000000	0.000000	0.000000	0.000000	-0.041576	0.112513	-0.639739	0.000000	0.000000	1.000000	123.000000	1.000000
15177.349939	-0.087457	0.580104	0.040355	79.364532	48.337627	51.703529	0.000000	0.000000	0.000000	0.000000	0.000000	0.000000	-0.041576	0.112513	-0.639739	0.000000	0.000000	1.000000	123.000000	1.000000
15177.353272	-0.087450	0.580446	0.038380	79.208656	46.944019	50.437305	0.000000	0.000000	0.000000	0.000000	0.000000	0.000000	0.002273	0.102652	-0.592475	0.000000	0.000000	1.000000	123.000000	1.000000
15177.356606	-0.087450	0.580446	0.038380	79.208656	46.944019	50.437305	0.000000	0.000000	0.000000	0.000000	0.000000	0.000000	0.002273	0.102652	-0.592475	0.000000	0.000000	1.000000	123.000000	1.000000
15177.359939	-0.087450	0.580446	0.038380	79.208656	46.944019	50.437305	0.000000	0.000000	0.000000	0.000000	0.000000	0.000000	0.002273	0.102652	-0.592475	0.000000	0.000000	1.000000	123.000000	1.000000
15177.363272	-0.087457	0.580793	0.036505	79.112083	45.656731	49.215542	0.000000	0.000000	0.000000	0.000000	0.000000	0.000000	-0.002220	0.104017	-0.562664	0.000000	0.000000	1.000000	123.000000	1.000000
15177.366606	-0.087457	0.580793	0.036505	79.112083	45.656731	49.215542	0.000000	0.000000	0.000000	0.000000	0.000000	0.000000	-0.002220	0.104017	-0.562664	0.000000	0.000000	1.000000	123.000000	1.000000
15177.369939	-0.087457	0.580793	0.036505	79.112083	45.656731	49.215542	0.000000	0.000000	0.000000	0.000000	0.000000	0.000000	-0.002220	0.104017	-0.562664	0.000000	0.000000	1.000000	123.000000	1.000000
15177.373272	-0.087484	0.581136	0.034752	79.027756	44.600544	48.222237	0.000000	0.000000	0.000000	0.000000	0.000000	0.000000	-0.008026	0.103016	-0.525823	0.000000	0.000000	1.000000	123.000000	1.000000
15177.376606	-0.087484	0.581136	0.034752	79.027756	44.600544	48.222237	0.000000	0.000000	0.000000	0.000000	0.000000	0.000000	-0.008026	0.103016	-0.525823	0.000000	0.000000	1.000000	123.000000	1.000000
15177.379939	-0.087484	0.581136	0.034752	79.027756	44.600544	48.222237	0.000000	0.000000	0.000000	0.000000	0.000000	0.000000	-0.008026	0.103016	-0.525823	0.000000	0.000000	1.000000	123.000000	1.000000
15177.383272	-0.087541	0.581430	0.033046	78.960243	43.773411	47.453510	0.000000	0.000000	0.000000	0.000000	0.000000	0.000000	-0.017035	0.088112	-0.511794	0.000000	0.000000	1.000000	123.000000	1.000000
15177.386606	-0.087541	0.581430	0.033046	78.960243	43.773411	47.453510	0.000000	0.000000	0.000000	0.000000	0.000000	0.000000	-0.017035	0.088112	-0.511794	0.000000	0.000000	1.000000	123.000000	1.000000
15177.389939	-0.087541	0.581430	0.033046	78.960243	43.773411	47.453510	0.000000	0.000000	0.000000	0.000000	0.000000	0.000000	-0.017035	0.088112	-0.511794	0.000000	0.000000	1.000000	123.000000	1.000000
15177.393272	-0.087627	0.581675	0.031387	78.917557	43.225506	46.959003	0.000000	0.000000	0.000000	0.000000	0.000000	0.000000	-0.026020	0.073418	-0.497699	0.000000	0.000000	1.000000	123.000000	1.000000
15177.396606	-0.087627	0.581675	0.031387	78.917557	43.225506	46.959003	0.000000	0.000000	0.000000	0.000000	0.000000	0.000000	-0.026020	0.073418	-0.497699	0.000000	0.000000	1.000000	123.000000	1.000000
15177.399939	-0.087627	0.581675	0.031387	78.917557	43.225506	46.959003	0.000000	0.000000	0.000000	0.000000	0.000000	0.000000	-0.026020	0.073418	-0.497699	0.000000	0.000000	1.000000	123.000000	1.000000
15177.403272	-0.087771	0.581863	0.029794	78.895035	42.894741	46.693130	0.000000	0.000000	0.000000	0.000000	0.000000	0.000000	-0.043165	0.056430	-0.477861	0.000000	0.000000	1.000000	123.000000	1.000000
15177.406606	-0.087771	0.581863	0.029794	78.895035	42.894741	46.693130	0.000000	0.000000	0.000000	0.000000	0.000000	0.000000	-0.043165	0.056430	-0.477861	0.000000	0.000000	1.000000	123.000000	1.000000
15177.409939	-0.087771	0.581863	0.029794	78.895035	42.894741	46.693130	0.000000	0.000000	0.000000	0.000000	0.000000	0.000000	-0.043165	0.056430	-0.477861	0.000000	0.000000	1.000000	123.000000	1.000000
15177.413272	-0.087948	0.582022	0.028265	78.879692	42.803692	46.682842	0.000000	0.000000	0.000000	0.000000	0.000000	0.000000	-0.052967	0.047768	-0.458724	0.000000	0.000000	1.000000	123.000000	1.000000
15177.416606	-0.087948	0.582022	0.028265	78.879692	42.803692	46.682842	0.000000	0.000000	0.000000	0.000000	0.000000	0.000000	-0.052967	0.047768	-0.458724	0.000000	0.000000	1.000000	123.000000	1.000000
15177.419939	-0.087948	0.582022	0.028265	78.879692	42.803692	46.682842	0.000000	0.000000	0.000000	0.000000	0.000000	0.000000	-0.052967	0.047768	-0.458724	0.000000	0.000000	1.000000	123.000000	1.000000
15177.423272	-0.088125	0.582097	0.026755	78.865639	43.051098	47.037842	0.000000	0.000000	0.000000	0.000000	0.000000	0.000000	-0.053183	0.022621	-0.453089	0.000000	0.000000	1.000000	123.000000	1.000000
15177.426606	-0.088125	0.582097	0.026755	78.865639	43.051098	47.037842	0.000000	0.000000	0.000000	0.000000	0.000000	0.000000	-0.053183	0.022621	-0.453089	0.000000	0.000000	1.000000	123.000000	1.000000
15177.429939	-0.088125	0.582097	0.026755	78.865639	43.051098	47.037842	0.000000	0.000000	0.000000	0.000000	0.000000	0.000000	-0.053183	0.022621	-0.453089	0.000000	0.000000	1.000000	123.000000	1.000000
15177.433272	-0.088239	0.582153	0.025302	78.820190	43.441307	47.572849	0.000000	0.000000	0.000000	0.000000	0.000000	0.000000	-0.034245	0.016810	-0.435802	0.000000	0.000000	1.000000	123.000000	1.000000
15177.436606	-0.088239	0.582153	0.025302	78.820190	43.441307	47.572849	0.000000	0.000000	0.000000	0.000000	0.000000	0.000000	-0.034245	0.016810	-0.435802	0.000000	0.000000	1.000000	123.000000	1.000000
15177.439939	-0.088239	0.582153	0.025302	78.820190	43.441307	47.572849	0.000000	0.000000	0.000000	0.000000	0.000000	0.000000	-0.034245	0.016810	-0.435802	0.000000	0.000000	1.000000	123.000000	1.000000
15177.443272	-0.088318	0.582182	0.023926	78.754524	43.887039	48.175743	0.000000	0.000000	0.000000	0.000000	0.000000	0.000000	-0.023657	0.008662	-0.412762	0.000000	0.000000	1.000000	123.000000	1.000000
15177.446606	-0.088318	0.582182	0.023926	78.754524	43.887039	48.175743	0.000000	0.000000	0.000000	0.000000	0.000000	0.000000	-0.023657	0.008662	-0.412762	0.000000	0.000000	1.000000	123.000000	1.000000
15177.449939	-0.088318	0.582182	0.023926	78.754524	43.887039	48.175743	0.000000	0.000000	0.000000	0.000000	0.000000	0.000000	-0.023657	0.008662	-0.412762	0.000000	0.000000	1.000000	123.000000	1.000000
15177.453272	-0.088338	0.582139	0.022622	78.693016	44.350933	48.777100	0.000000	0.000000	0.000000	0.000000	0.000000	0.000000	-0.005866	-0.012865	-0.391347	0.000000	0.000000	1.000000	123.000000	1.000000
15177.456606	-0.088338	0.582139	0.022622	78.693016	44.350933	48.777100	0.000000	0.000000	0.000000	0.000000	0.000000	0.000000	-0.005866	-0.012865	-0.391347	0.000000	0.000000	1.000000	123.000000	1.000000
15177.459939	-0.088338	0.582139	0.022622	78.693016	44.350933	48.777100	0.000000	0.000000	0.000000	0.000000	0.000000	0.000000	-0.005866	-0.012865	-0.391347	0.000000	0.000000	1.000000	123.000000	1.000000
15177.463272	-0.088397	0.582036	0.021412	78.647835	44.784786	49.330605	0.000000	0.000000	0.000000	0.000000	0.000000	0.000000	-0.017739	-0.031099	-0.363010	0.000000	0.000000	1.000000	123.000000	1.000000
15177.466606	-0.088397	0.582036	0.021412	78.647835	44.784786	49.330605	0.000000	0.000000	0.000000	0.000000	0.000000	0.000000	-0.017739	-0.031099	-0.363010	0.000000	0.000000	1.000000	123.000000	1.000000
15177.469939	-0.088397	0.582036	0.021412	78.647835	44.784786	49.330605	0.000000	0.000000	0.000000	0.000000	0.000000	0.000000	-0.017739	-0.031099	-0.363010	0.000000	0.000000	1.000000	123.000000	1.000000
15177.473272	-0.088529	0.581870	0.020225	78.627609	45.163757	49.809605	0.000000	0.000000	0.000000	0.000000	0.000000	0.000000	-0.039716	-0.049790	-0.356063	0.000000	0.000000	1.000000	123.000000	1.000000
15177.476606	-0.088529	0.581870	0.020225	78.627609	45.163757	49.809605	0.000000	0.000000	0.000000	0.000000	0.000000	0.000000	-0.039716	-0.049790	-0.356063	0.000000	0.000000	1.000000	123.000000	1.000000
15177.479939	-0.088529	0.581870	0.020225	78.627609	45.163757	49.809605	0.000000	0.000000	0.000000	0.000000	0.000000	0.000000	-0.039716	-0.049790	-0.356063	0.000000	0.000000	1.000000	123.000000	1.000000
15177.483272	-0.088681	0.581663	0.019153	78.615936	45.553928	50.293774	0.000000	0.000000	0.000000	0.000000	0.000000	0.000000	-0.045657	-0.062081	-0.321460	0.000000	0.000000	1.000000	123.000000	1.000000
15177.486606	-0.088681	0.581663	0.019153	78.615936	45.553928	50.293774	0.000000	0.000000	0.000000	0.000000	0.000000	0.000000	-0.045657	-0.062081	-0.321460	0.000000	0.000000	1.000000	123.000000	1.000000
15177.489939	-0.088681	0.581663	0.019153	78.615936	45.553928	50.293774	0.000000	0.000000	0.000000	0.000000	0.000000	0.000000	-0.045657	-0.062081	-0.321460	0.000000	0.000000	1.000000	123.000000	1.000000
15177.493272	-0.088822	0.581360	0.018151	78.585335	46.001850	50.856541	0.000000	0.000000	0.000000	0.000000	0.000000	0.000000	-0.042129	-0.090780	-0.300480	0.000000	0.000000	1.000000	123.000000	1.000000
15177.496606	-0.088822	0.581360	0.018151	78.585335	46.001850	50.856541	0.000000	0.000000	0.000000	0.000000	0.000000	0.000000	-0.042129	-0.090780	-0.300480	0.000000	0.000000	1.000000	123.000000	1.000000
15177.499939	-0.088822	0.581360	0.018151	78.585335	46.001850	50.856541	0.000000	0.000000	0.000000	0.000000	0.000000	0.000000	-0.042129	-0.090780	-0.300480	0.000000	0.000000	1.000000	123.000000	1.000000
15177.503272	-0.088975	0.581007	0.017225	78.528633	46.532467	51.511929	0.000000	0.000000	0.000000	0.000000	0.000000	0.000000	-0.045992	-0.105868	-0.277804	0.000000	0.000000	1.000000	123.000000	1.000000
15177.506606	-0.088975	0.581007	0.017225	78.528633	46.532467	51.511929	0.000000	0.000000	0.000000	0.000000	0.000000	0.000000	-0.045992	-0.105868	-0.277804	0.000000	0.000000	1.000000	123.000000	1.000000
15177.509939	-0.088975	0.581007	0.017225	78.528633	46.532467	51.511929	0.000000	0.000000	0.000000	0.000000	0.000000	0.000000	-0.045992	-0.105868	-0.277804	0.000000	0.000000	1.000000	123.000000	1.000000
15177.513272	-0.088975	0.581007	0.017225	78.452438	47.125340	52.111603	0.000000	0.000000	0.000000	0.000000	0.000000	0.000000	-0.045992	-0.105868	-0.277804	0.000000	0.000000	1.000000	123.000000	1.000000
15177.516606	-0.089161	0.580586	0.016354	78.452438	47.125340	52.111603	0.000000	0.000000	0.000000	0.000000	0.000000	0.000000	-0.055707	-0.126372	-0.261394	0.000000	0.000000	1.000000	123.000000	1.000000
15177.519939	-0.089161	0.580586	0.016354	78.452438	47.125340	52.111603	0.000000	0.000000	0.000000	0.000000	0.000000	0.000000	-0.055707	-0.126372	-0.261394	0.000000	0.000000	1.000000	123.000000	1.000000
15177.523272	-0.089391	0.580068	0.015477	78.366577	47.763577	52.717007	0.000000	0.000000	0.000000	0.000000	0.000000	0.000000	-0.068936	-0.155387	-0.263282	0.000000	0.000000	1.000000	123.000000	1.000000
15177.526606	-0.089391	0.580068	0.015477	78.366577	47.763577	52.717007	0.000000	0.000000	0.000000	0.000000	0.000000	0.000000	-0.068936	-0.155387	-0.263282	0.000000	0.000000	1.000000	123.000000	1.000000
15177.529939	-0.089391	0.580068	0.015477	78.366577	47.763577	52.717007	0.000000	0.000000	0.000000	0.000000	0.000000	0.000000	-0.068936	-0.155387	-0.263282	0.000000	0.000000	1.000000	123.000000	1.000000
15177.533272	-0.089738	0.579491	0.014613	78.278099	48.440815	53.592178	0.000000	0.000000	0.000000	0.000000	0.000000	0.000000	-0.104133	-0.173234	-0.259104	0.000000	0.000000	1.000000	123.000000	1.000000
15177.536606	-0.089738	0.579491	0.014613	78.278099	48.440815	53.592178	0.000000	0.000000	0.000000	0.000000	0.000000	0.000000	-0.104133	-0.173234	-0.259104	0.000000	0.000000	1.000000	123.000000	1.000000
15177.539939	-0.089738	0.579491	0.014613	78.278099	48.440815	53.592178	0.000000	0.000000	0.000000	0.000000	0.000000	0.000000	-0.104133	-0.173234	-0.259104	0.000000	0.000000	1.000000	123.000000	1.000000
15177.543272	-0.090121	0.578807	0.013702	78.187057	49.137325	54.487774	0.000000	0.000000	0.000000	0.000000	0.000000	0.000000	-0.114831	-0.205077	-0.273247	0.000000	0.000000	1.000000	123.000000	1.000000
15177.546606	-0.090121	0.578807	0.013702	78.187057	49.137325	54.487774	0.000000	0.000000	0.000000	0.000000	0.000000	0.000000	-0.114831	-0.205077	-0.273247	0.000000	0.000000	1.000000	123.000000	1.000000
15177.549939	-0.090121	0.578807	0.013702	78.187057	49.137325	54.487774	0.000000	0.000000	0.000000	0.000000	0.000000	0.000000	-0.114831	-0.205077	-0.273247	0.000000	0.000000	1.000000	123.000000	1.000000
15177.553272	-0.090512	0.578057	0.012849	78.081589	49.820587	55.153656	0.000000	0.000000	0.000000	0.000000	0.000000	0.000000	-0.117589	-0.225069	-0.255953	0.000000	0.000000	1.000000	123.000000	1.000000
15177.556606	-0.090512	0.578057	0.012849	78.081589	49.820587	55.153656	0.000000	0.000000	0.000000	0.000000	0.000000	0.000000	-0.117589	-0.225069	-0.255953	0.000000	0.000000	1.000000	123.000000	1.000000
15177.559939	-0.090512	0.578057	0.012849	78.081589	49.820587	55.153656	0.000000	0.000000	0.000000	0.000000	0.000000	0.000000	-0.117589	-0.225069	-0.255953	0.000000	0.000000	1.000000	123.000000	1.000000
15177.563272	-0.090951	0.577230	0.012004	77.934074	50.402264	55.184921	0.000000	0.000000	0.000000	0.000000	0.000000	0.000000	-0.131428	-0.248104	-0.253348	0.000000	0.000000	1.000000	123.000000	1.000000
15177.566606	-0.090951	0.577230	0.012004	77.934074	50.402264	55.184921	0.000000	0.000000	0.000000	0.000000	0.000000	0.000000	-0.131428	-0.248104	-0.253348	0.000000	0.000000	1.000000	123.000000	1.000000
15177.569939	-0.090951	0.577230	0.012004	77.934074	50.402264	55.184921	0.000000	0.000000	0.000000	0.000000	0.000000	0.000000	-0.131428	-0.248104	-0.253348	0.000000	0.000000	1.000000	123.000000	1.000000
15177.573272	-0.091441	0.576363	0.011202	77.712952	50.732178	54.796059	0.000000	0.000000	0.000000	0.000000	0.000000	0.000000	-0.147164	-0.260101	-0.240789	0.000000	0.000000	1.000000	123.000000	1.000000
15177.576606	-0.091441	0.576363	0.011202	77.712952	50.732178	54.796059	0.000000	0.000000	0.000000	0.000000	0.000000	0.000000	-0.147164	-0.260101	-0.240789	0.000000	0.000000	1.000000	123.000000	1.000000
15177.579939	-0.091441	0.576363	0.011202	77.712952	50.732178	54.796059	0.000000	0.000000	0.000000	0.000000	0.000000	0.000000	-0.147164	-0.260101	-0.240789	0.000000	0.000000	1.000000	123.000000	1.000000
15177.583272	-0.092004	0.575412	0.010426	77.424080	50.752789	54.539883	0.000000	0.000000	0.000000	0.000000	0.000000	0.000000	-0.168921	-0.285331	-0.232804	0.000000	0.000000	1.000000	123.000000	1.000000
15177.586606	-0.092004	0.575412	0.010426	77.424080	50.752789	54.539883	0.000000	0.000000	0.000000	0.000000	0.000000	0.000000	-0.168921	-0.285331	-0.232804	0.000000	0.000000	1.000000	123.000000	1.000000
15177.589939	-0.092004	0.575412	0.010426	77.424080	50.752789	54.539883	0.000000	0.000000	0.000000	0.000000	0.000000	0.000000	-0.168921	-0.285331	-0.232804	0.000000	0.000000	1.000000	123.000000	1.000000
15177.593272	-0.092627	0.574431	0.009731	77.105309	50.523182	54.613712	0.000000	0.000000	0.000000	0.000000	0.000000	0.000000	-0.186983	-0.294230	-0.208472	0.000000	0.000000	1.000000	123.000000	1.000000
15177.596606	-0.092627	0.574431	0.009731	77.105309	50.523182	54.613712	0.000000	0.000000	0.000000	0.000000	0.000000	0.000000	-0.186983	-0.294230	-0.208472	0.000000	0.000000	1.000000	123.000000	1.000000
15177.599939	-0.092627	0.574431	0.009731	77.105309	50.523182	54.613712	0.000000	0.000000	0.000000	0.000000	0.000000	0.000000	-0.186983	-0.294230	-0.208472	0.000000	0.000000	1.000000	123.000000	1.000000
15177.603272	-0.093189	0.573392	0.009082	76.780418	50.199757	54.738056	0.000000	0.000000	0.000000	0.000000	0.000000	0.000000	-0.168473	-0.311582	-0.194747	0.000000	0.000000	1.000000	123.000000	1.000000
15177.606606	-0.093189	0.573392	0.009082	76.780418	50.199757	54.738056	0.000000	0.000000	0.000000	0.000000	0.000000	0.000000	-0.168473	-0.311582	-0.194747	0.000000	0.000000	1.000000	123.000000	1.000000
15177.609939	-0.093189	0.573392	0.009082	76.780418	50.199757	54.738056	0.000000	0.000000	0.000000	0.000000	0.000000	0.000000	-0.168473	-0.311582	-0.194747	0.000000	0.000000	1.000000	123.000000	1.000000
15177.613272	-0.093710	0.572322	0.008468	76.477226	49.840805	54.433502	0.000000	0.000000	0.000000	0.000000	0.000000	0.000000	-0.156327	-0.321129	-0.184245	0.000000	0.000000	1.000000	123.000000	1.000000
15177.616606	-0.093710	0.572322	0.008468	76.477226	49.840805	54.433502	0.000000	0.000000	0.000000	0.000000	0.000000	0.000000	-0.156327	-0.321129	-0.184245	0.000000	0.000000	1.000000	123.000000	1.000000
15177.619939	-0.093710	0.572322	0.008468	76.477226	49.840805	54.433502	0.000000	0.000000	0.000000	0.000000	0.000000	0.000000	-0.156327	-0.321129	-0.184245	0.000000	0.000000	1.000000	123.000000	1.000000
15177.623272	-0.094157	0.571274	0.007949	76.230476	49.474205	53.594128	0.000000	0.000000	0.000000	0.000000	0.000000	0.000000	-0.134119	-0.314536	-0.155710	0.000000	0.000000	1.000000	123.000000	1.000000
15177.626606	-0.094157	0.571274	0.007949	76.230476	49.474205	53.594128	0.000000	0.000000	0.000000	0.000000	0.000000	0.000000	-0.134119	-0.314536	-0.155710	0.000000	0.000000	1.000000	123.000000	1.000000
15177.629939	-0.094157	0.571274	0.007949	76.230476	49.474205	53.594128	0.000000	0.000000	0.000000	0.000000	0.000000	0.000000	-0.134119	-0.314536	-0.155710	0.000000	0.000000	1.000000	123.000000	1.000000
15177.633272	-0.094560	0.570201	0.007442	76.046600	49.114090	52.760666	0.000000	0.000000	0.000000	0.000000	0.000000	0.000000	-0.120781	-0.321737	-0.152090	0.000000	0.000000	1.000000	123.000000	1.000000
15177.636606	-0.094560	0.570201	0.007442	76.046600	49.114090	52.760666	0.000000	0.000000	0.000000	0.000000	0.000000	0.000000	-0.120781	-0.321737	-0.152090	0.000000	0.000000	1.000000	123.000000	1.000000
15177.639939	-0.094560	0.570201	0.007442	76.046600	49.114090	52.760666	0.000000	0.000000	0.000000	0.000000	0.000000	0.000000	-0.120781	-0.321737	-0.152090	0.000000	0.000000	1.000000	123.000000	1.000000
15177.643272	-0.094910	0.569176	0.007020	75.931007	48.763596	52.406895	0.000000	0.000000	0.000000	0.000000	0.000000	0.000000	-0.105083	-0.307541	-0.126538	0.000000	0.000000	1.000000	123.000000	1.000000
15177.646606	-0.094910	0.569176	0.007020	75.931007	48.763596	52.406895	0.000000	0.000000	0.000000	0.000000	0.000000	0.000000	-0.105083	-0.307541	-0.126538	0.000000	0.000000	1.000000	123.000000	1.000000
15177.649939	-0.094910	0.569176	0.007020	75.931007	48.763596	52.406895	0.000000	0.000000	0.000000	0.000000	0.000000	0.000000	-0.105083	-0.307541	-0.126538	0.000000	0.000000	1.000000	123.000000	1.000000
15177.653272	-0.095175	0.568170	0.006631	75.887131	48.382286	52.169220	0.000000	0.000000	0.000000	0.000000	0.000000	0.000000	-0.079368	-0.301738	-0.116745	0.000000	0.000000	1.000000	123.000000	1.000000
15177.656606	-0.095175	0.568170	0.006631	75.887131	48.382286	52.169220	0.000000	0.000000	0.000000	0.000000	0.000000	0.000000	-0.079368	-0.301738	-0.116745	0.000000	0.000000	1.000000	123.000000	1.000000
15177.659939	-0.095175	0.568170	0.006631	75.887131	48.382286	52.169220	0.000000	0.000000	0.000000	0.000000	0.000000	0.000000	-0.079368	-0.301738	-0.116745	0.000000	0.000000	1.000000	123.000000	1.000000
15177.663272	-0.095323	0.567185	0.006347	75.902565	48.010464	51.836956	0.000000	0.000000	0.000000	0.000000	0.000000	0.000000	-0.044457	-0.295521	-0.085098	0.000000	0.000000	1.000000	123.000000	1.000000
15177.666606	-0.095323	0.567185	0.006347	75.902565	48.010464	51.836956	0.000000	0.000000	0.000000	0.000000	0.000000	0.000000	-0.044457	-0.295521	-0.085098	0.000000	0.000000	1.000000	123.000000	1.000000
15177.669939	-0.095323	0.567185	0.006347	75.902565	48.010464	51.836956	0.000000	0.000000	0.000000	0.000000	0.000000	0.000000	-0.044457	-0.295521	-0.085098	0.000000	0.000000	1.000000	123.000000	1.000000
15177.673272	-0.095323	0.567185	0.006347	75.917519	47.663246	51.503471	0.000000	0.000000	0.000000	0.000000	0.000000	0.000000	-0.044457	-0.295521	-0.085098	0.000000	0.000000	1.000000	123.000000	1.000000
15177.676606	-0.095364	0.566219	0.006101	75.917519	47.663246	51.503471	0.000000	0.000000	0.000000	0.000000	0.000000	0.000000	-0.012336	-0.289833	-0.073776	0.000000	0.000000	1.000000	123.000000	1.000000
15177.679939	-0.095364	0.566219	0.006101	75.917519	47.663246	51.503471	0.000000	0.000000	0.000000	0.000000	0.000000	0.000000	-0.012336	-0.289833	-0.073776	0.000000	0.000000	1.000000	123.000000	1.000000
15177.683272	-0.095301	0.565315	0.005905	75.940376	47.280621	51.112549	0.000000	0.000000	0.000000	0.000000	0.000000	0.000000	0.019006	-0.271136	-0.058944	0.000000	0.000000	1.000000	123.000000	1.000000
15177.686606	-0.095301	0.565315	0.005905	75.940376	47.280621	51.112549	0.000000	0.000000	0.000000	0.000000	0.000000	0.000000	0.019006	-0.271136	-0.058944	0.000000	0.000000	1.000000	123.000000	1.000000
15177.689939	-0.095301	0.565315	0.005905	75.940376	47.280621	51.112549	0.000000	0.000000	0.000000	0.000000	0.000000	0.000000	0.019006	-0.271136	-0.058944	0.000000	0.000000	1.000000	123.000000	1.000000
15177.693272	-0.095301	0.565315	0.005905	75.990257	46.817078	50.608837	0.000000	0.000000	0.000000	0.000000	0.000000	0.000000	0.019006	-0.271136	-0.058944	0.000000	0.000000	1.000000	123.000000	1.000000
15177.696606	-0.095237	0.564412	0.005706	75.990257	46.817078	50.608837	0.000000	0.000000	0.000000	0.000000	0.000000	0.000000	0.019112	-0.270850	-0.059485	0.000000	0.000000	1.000000	123.000000	1.000000
15177.699939	-0.095237	0.564412	0.005706	75.990257	46.817078	50.608837	0.000000	0.000000	0.000000	0.000000	0.000000	0.000000	0.019112	-0.270850	-0.059485	0.000000	0.000000	1.000000	123.000000	1.000000
15177.703272	-0.095194	0.563536	0.005496	76.057983	46.286976	50.031712	0.000000	0.000000	0.000000	0.000000	0.000000	0.000000	0.012979	-0.262812	-0.063088	0.000000	0.000000	1.000000	123.000000	1.000000
15177.706606	-0.095194	0.563536	0.005496	76.057983	46.286976	50.031712	0.000000	0.000000	0.000000	0.000000	0.000000	0.000000	0.012979	-0.262812	-0.063088	0.000000	0.000000	1.000000	123.000000	1.000000
15177.709939	-0.095194	0.563536	0.005496	76.057983	46.286976	50.031712	0.000000	0.000000	0.000000	0.000000	0.000000	0.000000	0.012979	-0.262812	-0.063088	0.000000	0.000000	1.000000	123.000000	1.000000
15177.713272	-0.095194	0.563536	0.005496	76.118568	45.759998	49.464172	0.000000	0.000000	0.000000	0.000000	0.000000	0.000000	0.012979	-0.262812	-0.063088	0.000000	0.000000	1.000000	123.000000	1.000000
15177.716606	-0.095145	0.562670	0.005261	76.118568	45.759998	49.464172	0.000000	0.000000	0.000000	0.000000	0.000000	0.000000	0.014508	-0.260020	-0.070522	0.000000	0.000000	1.000000	123.000000	1.000000
15177.719939	-0.095145	0.562670	0.005261	76.118568	45.759998	49.464172	0.000000	0.000000	0.000000	0.000000	0.000000	0.000000	0.014508	-0.260020	-0.070522	0.000000	0.000000	1.000000	123.000000	1.000000
15177.723272	-0.095152	0.561846	0.004959	76.154854	45.250591	48.949455	0.000000	0.000000	0.000000	0.000000	0.000000	0.000000	-0.001939	-0.247016	-0.090613	0.000000	0.000000	1.000000	123.000000	1.000000
15177.726606	-0.095152	0.561846	0.004959	76.154854	45.250591	48.949455	0.000000	0.000000	0.000000	0.000000	0.000000	0.000000	-0.001939	-0.247016	-0.090613	0.000000	0.000000	1.000000	123.000000	1.000000
15177.729939	-0.095152	0.561846	0.004959	76.154854	45.250591	48.949455	0.000000	0.000000	0.000000	0.000000	0.000000	0.000000	-0.001939	-0.247016	-0.090613	0.000000	0.000000	1.000000	123.000000	1.000000
15177.733272	-0.095152	0.561846	0.004959	76.149628	44.769279	48.517292	0.000000	0.000000	0.000000	0.000000	0.000000	0.000000	-0.001939	-0.247016	-0.090613	0.000000	0.000000	1.000000	123.000000	1.000000
15177.736606	-0.095196	0.561058	0.004618	76.149628	44.769279	48.517292	0.000000	0.000000	0.000000	0.000000	0.000000	0.000000	-0.013201	-0.236446	-0.102374	0.000000	0.000000	1.000000	123.000000	1.000000
15177.739939	-0.095196	0.561058	0.004618	76.149628	44.769279	48.517292	0.000000	0.000000	0.000000	0.000000	0.000000	0.000000	-0.013201	-0.236446	-0.102374	0.000000	0.000000	1.000000	123.000000	1.000000
15177.743272	-0.095264	0.560314	0.004282	76.132767	44.216614	48.010189	0.000000	0.000000	0.000000	0.000000	0.000000	0.000000	-0.020382	-0.223169	-0.100555	0.000000	0.000000	1.000000	123.000000	1.000000
15177.746606	-0.095264	0.560314	0.004282	76.132767	44.216614	48.010189	0.000000	0.000000	0.000000	0.000000	0.000000	0.000000	-0.020382	-0.223169	-0.100555	0.000000	0.000000	1.000000	123.000000	1.000000
15177.749939	-0.095264	0.560314	0.004282	76.132767	44.216614	48.010189	0.000000	0.000000	0.000000	0.000000	0.000000	0.000000	-0.020382	-0.223169	-0.100555	0.000000	0.000000	1.000000	123.000000	1.000000
15177.753272	-0.095292	0.559657	0.003979	76.100647	43.537163	47.375435	0.000000	0.000000	0.000000	0.000000	0.000000	0.000000	-0.008612	-0.196977	-0.090972	0.000000	0.000000	1.000000	123.000000	1.000000
15177.756606	-0.095292	0.559657	0.003979	76.100647	43.537163	47.375435	0.000000	0.000000	0.000000	0.000000	0.000000	0.000000	-0.008612	-0.196977	-0.090972	0.000000	0.000000	1.000000	123.000000	1.000000
15177.759939	-0.095292	0.559657	0.003979	76.100647	43.537163	47.375435	0.000000	0.000000	0.000000	0.000000	0.000000	0.000000	-0.008612	-0.196977	-0.090972	0.000000	0.000000	1.000000	123.000000	1.000000
15177.763272	-0.095248	0.559071	0.003763	76.049461	42.727787	46.603580	0.000000	0.000000	0.000000	0.000000	0.000000	0.000000	0.013376	-0.175941	-0.064729	0.000000	0.000000	1.000000	123.000000	1.000000
15177.766606	-0.095248	0.559071	0.003763	76.049461	42.727787	46.603580	0.000000	0.000000	0.000000	0.000000	0.000000	0.000000	0.013376	-0.175941	-0.064729	0.000000	0.000000	1.000000	123.000000	1.000000
15177.769939	-0.095248	0.559071	0.003763	76.049461	42.727787	46.603580	0.000000	0.000000	0.000000	0.000000	0.000000	0.000000	0.013376	-0.175941	-0.064729	0.000000	0.000000	1.000000	123.000000	1.000000
15177.773272	-0.095248	0.559071	0.003763	75.987129	41.852699	45.767067	0.000000	0.000000	0.000000	0.000000	0.000000	0.000000	0.013376	-0.175941	-0.064729	0.000000	0.000000	1.000000	123.000000	1.000000
15177.776606	-0.095174	0.558554	0.003626	75.987129	41.852699	45.767067	0.000000	0.000000	0.000000	0.000000	0.000000	0.000000	0.022179	-0.154968	-0.041109	0.000000	0.000000	1.000000	123.000000	1.000000
15177.779939	-0.095174	0.558554	0.003626	75.987129	41.852699	45.767067	0.000000	0.000000	0.000000	0.000000	0.000000	0.000000	0.022179	-0.154968	-0.041109	0.000000	0.000000	1.000000	123.000000	1.000000
15177.783272	-0.095102	0.558081	0.003501	75.920090	40.985035	44.920967	0.000000	0.000000	0.000000	0.000000	0.000000	0.000000	0.021451	-0.141970	-0.037618	0.000000	0.000000	1.000000	123.000000	1.000000
15177.786606	-0.095102	0.558081	0.003501	75.920090	40.985035	44.920967	0.000000	0.000000	0.000000	0.000000	0.000000	0.000000	0.021451	-0.141970	-0.037618	0.000000	0.000000	1.000000	123.000000	1.000000
15177.789939	-0.095102	0.558081	0.003501	75.920090	40.985035	44.920967	0.000000	0.000000	0.000000	0.000000	0.000000	0.000000	0.021451	-0.141970	-0.037618	0.000000	0.000000	1.000000	123.000000	1.000000
15177.793272	-0.095102	0.558081	0.003501	75.851654	40.162979	44.128052	0.000000	0.000000	0.000000	0.000000	0.000000	0.000000	0.021451	-0.141970	-0.037618	0.000000	0.000000	1.000000	123.000000	1.000000
15177.796606	-0.095020	0.557660	0.003433	75.851654	40.162979	44.128052	0.000000	0.000000	0.000000	0.000000	0.000000	0.000000	0.024753	-0.126298	-0.020524	0.000000	0.000000	1.000000	123.000000	1.000000
15177.799939	-0.095020	0.557660	0.003433	75.851654	40.162979	44.128052	0.000000	0.000000	0.000000	0.000000	0.000000	0.000000	0.024753	-0.126298	-0.020524	0.000000	0.000000	1.000000	123.000000	1.000000
15177.803272	-0.095020	0.557660	0.003433	75.791901	39.456711	43.449585	0.000000	0.000000	0.000000	0.000000	0.000000	0.000000	0.024753	-0.126298	-0.020524	0.000000	0.000000	1.000000	123.000000	1.000000
15177.806606	-0.095020	0.557660	0.003433	75.791901	39.456711	43.449585	0.000000	0.000000	0.000000	0.000000	0.000000	0.000000	0.024753	-0.126298	-0.020524	0.000000	0.000000	1.000000	123.000000	1.000000
15177.809939	-0.094985	0.557257	0.003372	75.791901	39.456711	43.449585	0.000000	0.000000	0.000000	0.000000	0.000000	0.000000	0.010562	-0.121071	-0.018046	0.000000	0.000000	1.000000	123.000000	1.000000
15177.813272	-0.094962	0.556870	0.003261	75.749672	38.926781	42.942142	0.000000	0.000000	0.000000	0.000000	0.000000	0.000000	0.006871	-0.115957	-0.033320	0.000000	0.000000	1.000000	123.000000	1.000000
15177.816606	-0.094962	0.556870	0.003261	75.749672	38.926781	42.942142	0.000000	0.000000	0.000000	0.000000	0.000000	0.000000	0.006871	-0.115957	-0.033320	0.000000	0.000000	1.000000	123.000000	1.000000
15177.819939	-0.094962	0.556870	0.003261	75.749672	38.926781	42.942142	0.000000	0.000000	0.000000	0.000000	0.000000	0.000000	0.006871	-0.115957	-0.033320	0.000000	0.000000	1.000000	123.000000	1.000000
15177.823272	-0.094962	0.556870	0.003261	75.723885	38.558140	42.598202	0.000000	0.000000	0.000000	0.000000	0.000000	0.000000	0.006871	-0.115957	-0.033320	0.000000	0.000000	1.000000	123.000000	1.000000
15177.826606	-0.094951	0.556501	0.003099	75.723885	38.558140	42.598202	0.000000	0.000000	0.000000	0.000000	0.000000	0.000000	0.003186	-0.110811	-0.048586	0.000000	0.000000	1.000000	123.000000	1.000000
15177.829939	-0.094951	0.556501	0.003099	75.723885	38.558140	42.598202	0.000000	0.000000	0.000000	0.000000	0.000000	0.000000	0.003186	-0.110811	-0.048586	0.000000	0.000000	1.000000	123.000000	1.000000
15177.833272	-0.094951	0.556501	0.003099	75.720192	38.396427	42.440708	0.000000	0.000000	0.000000	0.000000	0.000000	0.000000	0.003186	-0.110811	-0.048586	0.000000	0.000000	1.000000	123.000000	1.000000
15177.836606	-0.094951	0.556501	0.003099	75.720192	38.396427	42.440708	0.000000	0.000000	0.000000	0.000000	0.000000	0.000000	0.003186	-0.110811	-0.048586	0.000000	0.000000	1.000000	123.000000	1.000000
15177.839939	-0.094961	0.556157	0.002927	75.720192	38.396427	42.440708	0.000000	0.000000	0.000000	0.000000	0.000000	0.000000	-0.003015	-0.103052	-0.051622	0.000000	0.000000	1.000000	123.000000	1.000000
15177.843272	-0.094963	0.555805	0.002714	75.739281	38.432129	42.407394	0.000000	0.000000	0.000000	0.000000	0.000000	0.000000	-0.000462	-0.105598	-0.063933	0.000000	0.000000	1.000000	123.000000	1.000000
15177.846606	-0.094963	0.555805	0.002714	75.739281	38.432129	42.407394	0.000000	0.000000	0.000000	0.000000	0.000000	0.000000	-0.000462	-0.105598	-0.063933	0.000000	0.000000	1.000000	123.000000	1.000000
15177.849939	-0.094963	0.555805	0.002714	75.739281	38.432129	42.407394	0.000000	0.000000	0.000000	0.000000	0.000000	0.000000	-0.000462	-0.105598	-0.063933	0.000000	0.000000	1.000000	123.000000	1.000000
15177.853272	-0.094963	0.555805	0.002714	75.770447	38.606533	42.559994	0.000000	0.000000	0.000000	0.000000	0.000000	0.000000	-0.000462	-0.105598	-0.063933	0.000000	0.000000	1.000000	123.000000	1.000000
15177.856606	-0.094969	0.555445	0.002524	75.770447	38.606533	42.559994	0.000000	0.000000	0.000000	0.000000	0.000000	0.000000	-0.001858	-0.108059	-0.057121	0.000000	0.000000	1.000000	123.000000	1.000000
15177.859939	-0.094969	0.555445	0.002524	75.770447	38.606533	42.559994	0.000000	0.000000	0.000000	0.000000	0.000000	0.000000	-0.001858	-0.108059	-0.057121	0.000000	0.000000	1.000000	123.000000	1.000000
15177.863272	-0.094969	0.555445	0.002524	75.785988	38.794971	42.764904	0.000000	0.000000	0.000000	0.000000	0.000000	0.000000	-0.001858	-0.108059	-0.057121	0.000000	0.000000	1.000000	123.000000	1.000000
15177.866606	-0.094969	0.555445	0.002524	75.785988	38.794971	42.764904	0.000000	0.000000	0.000000	0.000000	0.000000	0.000000	-0.001858	-0.108059	-0.057121	0.000000	0.000000	1.000000	123.000000	1.000000
15177.869939	-0.095018	0.555111	0.002319	75.785988	38.794971	42.764904	0.000000	0.000000	0.000000	0.000000	0.000000	0.000000	-0.014590	-0.100271	-0.061491	0.000000	0.000000	1.000000	123.000000	1.000000
15177.873272	-0.095066	0.554777	0.002114	75.788559	39.015457	42.989449	0.000000	0.000000	0.000000	0.000000	0.000000	0.000000	-0.014553	-0.100187	-0.061575	0.000000	0.000000	1.000000	123.000000	1.000000
15177.876606	-0.095066	0.554777	0.002114	75.788559	39.015457	42.989449	0.000000	0.000000	0.000000	0.000000	0.000000	0.000000	-0.014553	-0.100187	-0.061575	0.000000	0.000000	1.000000	123.000000	1.000000
15177.879939	-0.095066	0.554777	0.002114	75.788559	39.015457	42.989449	0.000000	0.000000	0.000000	0.000000	0.000000	0.000000	-0.014553	-0.100187	-0.061575	0.000000	0.000000	1.000000	123.000000	1.000000
15177.883272	-0.095066	0.554777	0.002114	75.765999	39.255192	43.191643	0.000000	0.000000	0.000000	0.000000	0.000000	0.000000	-0.014553	-0.100187	-0.061575	0.000000	0.000000	1.000000	123.000000	1.000000
15177.886606	-0.095136	0.554443	0.001904	75.765999	39.255192	43.191643	0.000000	0.000000	0.000000	0.000000	0.000000	0.000000	-0.021050	-0.100138	-0.063013	0.000000	0.000000	1.000000	123.000000	1.000000
15177.889939	-0.095136	0.554443	0.001904	75.765999	39.255192	43.191643	0.000000	0.000000	0.000000	0.000000	0.000000	0.000000	-0.021050	-0.100138	-0.063013	0.000000	0.000000	1.000000	123.000000	1.000000
15177.893272	-0.095136	0.554443	0.001904	75.713356	39.546982	43.393703	0.000000	0.000000	0.000000	0.000000	0.000000	0.000000	-0.021050	-0.100138	-0.063013	0.000000	0.000000	1.000000	123.000000	1.000000
15177.896606	-0.095136	0.554443	0.001904	75.713356	39.546982	43.393703	0.000000	0.000000	0.000000	0.000000	0.000000	0.000000	-0.021050	-0.100138	-0.063013	0.000000	0.000000	1.000000	123.000000	1.000000
15177.899939	-0.095210	0.554127	0.001711	75.713356	39.546982	43.393703	0.000000	0.000000	0.000000	0.000000	0.000000	0.000000	-0.022114	-0.094906	-0.057753	0.000000	0.000000	1.000000	123.000000	1.000000
15177.903272	-0.095279	0.553819	0.001495	75.634186	39.883846	43.692242	0.000000	0.000000	0.000000	0.000000	0.000000	0.000000	-0.020637	-0.092295	-0.064729	0.000000	0.000000	1.000000	123.000000	1.000000
15177.906606	-0.095279	0.553819	0.001495	75.634186	39.883846	43.692242	0.000000	0.000000	0.000000	0.000000	0.000000	0.000000	-0.020637	-0.092295	-0.064729	0.000000	0.000000	1.000000	123.000000	1.000000
15177.909939	-0.095279	0.553819	0.001495	75.634186	39.883846	43.692242	0.000000	0.000000	0.000000	0.000000	0.000000	0.000000	-0.020637	-0.092295	-0.064729	0.000000	0.000000	1.000000	123.000000	1.000000
15177.913272	-0.095279	0.553819	0.001495	75.523804	40.276787	44.216850	0.000000	0.000000	0.000000	0.000000	0.000000	0.000000	-0.020637	-0.092295	-0.064729	0.000000	0.000000	1.000000	123.000000	1.000000
15177.916606	-0.095317	0.553503	0.001243	75.523804	40.276787	44.216850	0.000000	0.000000	0.000000	0.000000	0.000000	0.000000	-0.011519	-0.094803	-0.075697	0.000000	0.000000	1.000000	123.000000	1.000000
15177.919939	-0.095317	0.553503	0.001243	75.523804	40.276787	44.216850	0.000000	0.000000	0.000000	0.000000	0.000000	0.000000	-0.011519	-0.094803	-0.075697	0.000000	0.000000	1.000000	123.000000	1.000000
15177.923272	-0.095317	0.553503	0.001243	75.400398	40.696030	44.870438	0.000000	0.000000	0.000000	0.000000	0.000000	0.000000	-0.011519	-0.094803	-0.075697	0.000000	0.000000	1.000000	123.000000	1.000000
15177.926606	-0.095317	0.553503	0.001243	75.400398	40.696030	44.870438	0.000000	0.000000	0.000000	0.000000	0.000000	0.000000	-0.011519	-0.094803	-0.075697	0.000000	0.000000	1.000000	123.000000	1.000000
15177.929939	-0.095369	0.553179	0.000945	75.400398	40.696030	44.870438	0.000000	0.000000	0.000000	0.000000	0.000000	0.000000	-0.015447	-0.097279	-0.089390	0.000000	0.000000	1.000000	123.000000	1.000000
15177.933272	-0.095400	0.552795	0.000552	75.281174	41.119408	45.453030	0.000000	0.000000	0.000000	0.000000	0.000000	0.000000	-0.009480	-0.115086	-0.117828	0.000000	0.000000	1.000000	123.000000	1.000000
15177.936606	-0.095400	0.552795	0.000552	75.281174	41.119408	45.453030	0.000000	0.000000	0.000000	0.000000	0.000000	0.000000	-0.009480	-0.115086	-0.117828	0.000000	0.000000	1.000000	123.000000	1.000000
15177.939939	-0.095400	0.552795	0.000552	75.281174	41.119408	45.453030	0.000000	0.000000	0.000000	0.000000	0.000000	0.000000	-0.009480	-0.115086	-0.117828	0.000000	0.000000	1.000000	123.000000	1.000000
15177.943272	-0.095400	0.552795	0.000552	75.182915	41.537300	45.640766	0.000000	0.000000	0.000000	0.000000	0.000000	0.000000	-0.009480	-0.115086	-0.117828	0.000000	0.000000	1.000000	123.000000	1.000000
15177.946606	-0.095440	0.552412	0.000091	75.182915	41.537300	45.640766	0.000000	0.000000	0.000000	0.000000	0.000000	0.000000	-0.011914	-0.114955	-0.138479	0.000000	0.000000	1.000000	123.000000	1.000000
15177.949939	-0.095440	0.552412	0.000091	75.182915	41.537300	45.640766	0.000000	0.000000	0.000000	0.000000	0.000000	0.000000	-0.011914	-0.114955	-0.138479	0.000000	0.000000	1.000000	123.000000	1.000000
15177.953272	-0.095489	0.552004	-0.000435	75.095856	41.903370	45.313957	0.000000	0.000000	0.000000	0.000000	0.000000	0.000000	-0.014621	-0.122420	-0.157627	0.000000	0.000000	1.000000	123.000000	1.000000
15177.956606	-0.095489	0.552004	-0.000435	75.095856	41.903370	45.313957	0.000000	0.000000	0.000000	0.000000	0.000000	0.000000	-0.014621	-0.122420	-0.157627	0.000000	0.000000	1.000000	123.000000	1.000000
15177.959939	-0.095489	0.552004	-0.000435	75.095856	41.903370	45.313957	0.000000	0.000000	0.000000	0.000000	0.000000	0.000000	-0.014621	-0.122420	-0.157627	0.000000	0.000000	1.000000	123.000000	1.000000
15177.963272	-0.095586	0.551554	-0.001051	74.970749	42.166054	45.102924	0.000000	0.000000	0.000000	0.000000	0.000000	0.000000	-0.029149	-0.134971	-0.184920	0.000000	0.000000	1.000000	123.000000	1.000000
15177.966606	-0.095586	0.551554	-0.001051	74.970749	42.166054	45.102924	0.000000	0.000000	0.000000	0.000000	0.000000	0.000000	-0.029149	-0.134971	-0.184920	0.000000	0.000000	1.000000	123.000000	1.000000
15177.969939	-0.095586	0.551554	-0.001051	74.970749	42.166054	45.102924	0.000000	0.000000	0.000000	0.000000	0.000000	0.000000	-0.029149	-0.134971	-0.184920	0.000000	0.000000	1.000000	123.000000	1.000000
15177.973272	-0.095773	0.551122	-0.001669	74.763588	42.199974	45.283257	0.000000	0.000000	0.000000	0.000000	0.000000	0.000000	-0.056012	-0.129659	-0.185194	0.000000	0.000000	1.000000	123.000000	1.000000
15177.976606	-0.095773	0.551122	-0.001669	74.763588	42.199974	45.283257	0.000000	0.000000	0.000000	0.000000	0.000000	0.000000	-0.056012	-0.129659	-0.185194	0.000000	0.000000	1.000000	123.000000	1.000000
15177.979939	-0.095773	0.551122	-0.001669	74.763588	42.199974	45.283257	0.000000	0.000000	0.000000	0.000000	0.000000	0.000000	-0.056012	-0.129659	-0.185194	0.000000	0.000000	1.000000	123.000000	1.000000
15177.983272	-0.095773	0.551122	-0.001669	74.483299	42.052601	45.541714	0.000000	0.000000	0.000000	0.000000	0.000000	0.000000	-0.056012	-0.129659	-0.185194	0.000000	0.000000	1.000000	123.000000	1.000000
15177.986606	-0.096027	0.550707	-0.002282	74.483299	42.052601	45.541714	0.000000	0.000000	0.000000	0.000000	0.000000	0.000000	-0.076314	-0.124367	-0.184113	0.000000	0.000000	1.000000	123.000000	1.000000
15177.989939	-0.096027	0.550707	-0.002282	74.483299	42.052601	45.541714	0.000000	0.000000	0.000000	0.000000	0.000000	0.000000	-0.076314	-0.124367	-0.184113	0.000000	0.000000	1.000000	123.000000	1.000000
15177.993272	-0.096314	0.550319	-0.002842	74.169884	41.891891	45.623436	0.000000	0.000000	0.000000	0.000000	0.000000	0.000000	-0.086214	-0.116585	-0.168005	0.000000	0.000000	1.000000	123.000000	1.000000
15177.996606	-0.096314	0.550319	-0.002842	74.169884	41.891891	45.623436	0.000000	0.000000	0.000000	0.000000	0.000000	0.000000	-0.086214	-0.116585	-0.168005	0.000000	0.000000	1.000000	123.000000	1.000000
15177.999939	-0.096314	0.550319	-0.002842	74.169884	41.891891	45.623436	0.000000	0.000000	0.000000	0.000000	0.000000	0.000000	-0.086214	-0.116585	-0.168005	0.000000	0.000000	1.000000	123.000000	1.000000
15178.003272	-0.096596	0.549973	-0.003321	73.853836	41.724602	45.415562	0.000000	0.000000	0.000000	0.000000	0.000000	0.000000	-0.084372	-0.103764	-0.143721	0.000000	0.000000	1.000000	123.000000	1.000000
15178.006606	-0.096596	0.549973	-0.003321	73.853836	41.724602	45.415562	0.000000	0.000000	0.000000	0.000000	0.000000	0.000000	-0.084372	-0.103764	-0.143721	0.000000	0.000000	1.000000	123.000000	1.000000
15178.009939	-0.096596	0.549973	-0.003321	73.853836	41.724602	45.415562	0.000000	0.000000	0.000000	0.000000	0.000000	0.000000	-0.084372	-0.103764	-0.143721	0.000000	0.000000	1.000000	123.000000	1.000000
15178.013272	-0.096828	0.549669	-0.003710	73.544853	41.627243	45.280338	0.000000	0.000000	0.000000	0.000000	0.000000	0.000000	-0.069702	-0.091038	-0.116627	0.000000	0.000000	1.000000	123.000000	1.000000
15178.016606	-0.096828	0.549669	-0.003710	73.544853	41.627243	45.280338	0.000000	0.000000	0.000000	0.000000	0.000000	0.000000	-0.069702	-0.091038	-0.116627	0.000000	0.000000	1.000000	123.000000	1.000000
15178.019939	-0.096828	0.549669	-0.003710	73.544853	41.627243	45.280338	0.000000	0.000000	0.000000	0.000000	0.000000	0.000000	-0.069702	-0.091038	-0.116627	0.000000	0.000000	1.000000	123.000000	1.000000
15178.023272	-0.096828	0.549669	-0.003710	73.256317	41.639561	45.418266	0.000000	0.000000	0.000000	0.000000	0.000000	0.000000	-0.069702	-0.091038	-0.116627	0.000000	0.000000	1.000000	123.000000	1.000000
15178.026606	-0.097060	0.549400	-0.003995	73.256317	41.639561	45.418266	0.000000	0.000000	0.000000	0.000000	0.000000	0.000000	-0.069516	-0.080864	-0.085341	0.000000	0.000000	1.000000	123.000000	1.000000
15178.029939	-0.097060	0.549400	-0.003995	73.256317	41.639561	45.418266	0.000000	0.000000	0.000000	0.000000	0.000000	0.000000	-0.069516	-0.080864	-0.085341	0.000000	0.000000	1.000000	123.000000	1.000000
15178.033272	-0.097060	0.549400	-0.003995	73.016251	41.721378	45.764980	0.000000	0.000000	0.000000	0.000000	0.000000	0.000000	-0.069516	-0.080864	-0.085341	0.000000	0.000000	1.000000	123.000000	1.000000
15178.036606	-0.097060	0.549400	-0.003995	73.016251	41.721378	45.764980	0.000000	0.000000	0.000000	0.000000	0.000000	0.000000	-0.069516	-0.080864	-0.085341	0.000000	0.000000	1.000000	123.000000	1.000000
15178.039939	-0.097244	0.549147	-0.004183	73.016251	41.721378	45.764980	0.000000	0.000000	0.000000	0.000000	0.000000	0.000000	-0.055344	-0.075828	-0.056667	0.000000	0.000000	1.000000	123.000000	1.000000
15178.043272	-0.097432	0.548945	-0.004250	72.854736	41.836700	46.041161	0.000000	0.000000	0.000000	0.000000	0.000000	0.000000	-0.056464	-0.060674	-0.019897	0.000000	0.000000	1.000000	123.000000	1.000000
15178.046606	-0.097432	0.548945	-0.004250	72.854736	41.836700	46.041161	0.000000	0.000000	0.000000	0.000000	0.000000	0.000000	-0.056464	-0.060674	-0.019897	0.000000	0.000000	1.000000	123.000000	1.000000
15178.049939	-0.097432	0.548945	-0.004250	72.854736	41.836700	46.041161	0.000000	0.000000	0.000000	0.000000	0.000000	0.000000	-0.056464	-0.060674	-0.019897	0.000000	0.000000	1.000000	123.000000	1.000000
15178.053272	-0.097541	0.548801	-0.004266	72.792519	41.943859	46.053520	0.000000	0.000000	0.000000	0.000000	0.000000	0.000000	-0.032667	-0.043014	-0.005016	0.000000	0.000000	1.000000	123.000000	1.000000
15178.056606	-0.097541	0.548801	-0.004266	72.792519	41.943859	46.053520	0.000000	0.000000	0.000000	0.000000	0.000000	0.000000	-0.032667	-0.043014	-0.005016	0.000000	0.000000	1.000000	123.000000	1.000000
15178.059939	-0.097541	0.548801	-0.004266	72.792519	41.943859	46.053520	0.000000	0.000000	0.000000	0.000000	0.000000	0.000000	-0.032667	-0.043014	-0.005016	0.000000	0.000000	1.000000	123.000000	1.000000
15178.063272	-0.097541	0.548801	-0.004266	72.796768	41.961510	45.938736	0.000000	0.000000	0.000000	0.000000	0.000000	0.000000	-0.032667	-0.043014	-0.005016	0.000000	0.000000	1.000000	123.000000	1.000000
15178.066606	-0.097629	0.548691	-0.004174	72.796768	41.961510	45.938736	0.000000	0.000000	0.000000	0.000000	0.000000	0.000000	-0.026234	-0.032987	0.027778	0.000000	0.000000	1.000000	123.000000	1.000000
15178.069939	-0.097629	0.548691	-0.004174	72.796768	41.961510	45.938736	0.000000	0.000000	0.000000	0.000000	0.000000	0.000000	-0.026234	-0.032987	0.027778	0.000000	0.000000	1.000000	123.000000	1.000000
15178.073272	-0.097629	0.548691	-0.004174	72.801132	41.964512	45.941135	0.000000	0.000000	0.000000	0.000000	0.000000	0.000000	-0.026234	-0.032987	0.027778	0.000000	0.000000	1.000000	123.000000	1.000000
15178.076606	-0.097629	0.548691	-0.004174	72.801132	41.964512	45.941135	0.000000	0.000000	0.000000	0.000000	0.000000	0.000000	-0.026234	-0.032987	0.027778	0.000000	0.000000	1.000000	123.000000	1.000000
15178.079939	-0.097681	0.548615	-0.004036	72.801132	41.964512	45.941135	0.000000	0.000000	0.000000	0.000000	0.000000	0.000000	-0.015674	-0.022939	0.041388	0.000000	0.000000	1.000000	123.000000	1.000000
15178.083272	-0.097681	0.548615	-0.004036	72.804909	41.963520	45.923889	0.000000	0.000000	0.000000	0.000000	0.000000	0.000000	-0.015674	-0.022939	0.041388	0.000000	0.000000	1.000000	123.000000	1.000000
15178.086606	-0.097681	0.548615	-0.004036	72.804909	41.963520	45.923889	0.000000	0.000000	0.000000	0.000000	0.000000	0.000000	-0.015674	-0.022939	0.041388	0.000000	0.000000	1.000000	123.000000	1.000000
15178.089939	-0.097681	0.548615	-0.004036	72.804909	41.963520	45.923889	0.000000	0.000000	0.000000	0.000000	0.000000	0.000000	-0.015674	-0.022939	0.041388	0.000000	0.000000	1.000000	123.000000	1.000000
15178.093272	-0.097776	0.548512	-0.003701	72.811920	41.943951	45.893692	0.000000	0.000000	0.000000	0.000000	0.000000	0.000000	-0.028401	-0.030795	0.100406	0.000000	0.000000	1.000000	123.000000	1.000000
15178.096606	-0.097776	0.548512	-0.003701	72.811920	41.943951	45.893692	0.000000	0.000000	0.000000	0.000000	0.000000	0.000000	-0.028401	-0.030795	0.100406	0.000000	0.000000	1.000000	123.000000	1.000000
15178.099939	-0.097776	0.548512	-0.003701	72.811920	41.943951	45.893692	0.000000	0.000000	0.000000	0.000000	0.000000	0.000000	-0.028401	-0.030795	0.100406	0.000000	0.000000	1.000000	123.000000	1.000000
15178.103272	-0.097776	0.548512	-0.003701	72.825790	41.919411	45.859665	0.000000	0.000000	0.000000	0.000000	0.000000	0.000000	-0.028401	-0.030795	0.100406	0.000000	0.000000	1.000000	123.000000	1.000000
15178.106606	-0.097870	0.548461	-0.003578	72.825790	41.919411	45.859665	0.000000	0.000000	0.000000	0.000000	0.000000	0.000000	-0.028286	-0.015384	0.037116	0.000000	0.000000	1.000000	123.000000	1.000000
15178.109939	-0.097870	0.548461	-0.003578	72.825790	41.919411	45.859665	0.000000	0.000000	0.000000	0.000000	0.000000	0.000000	-0.028286	-0.015384	0.037116	0.000000	0.000000	1.000000	123.000000	1.000000
15178.113272	-0.098007	0.548410	-0.003463	72.833351	41.901073	45.841091	0.000000	0.000000	0.000000	0.000000	0.000000	0.000000	-0.041217	-0.015406	0.034316	0.000000	0.000000	1.000000	123.000000	1.000000
15178.116606	-0.098007	0.548410	-0.003463	72.833351	41.901073	45.841091	0.000000	0.000000	0.000000	0.000000	0.000000	0.000000	-0.041217	-0.015406	0.034316	0.000000	0.000000	1.000000	123.000000	1.000000
15178.119939	-0.098007	0.548410	-0.003463	72.833351	41.901073	45.841091	0.000000	0.000000	0.000000	0.000000	0.000000	0.000000	-0.041217	-0.015406	0.034316	0.000000	0.000000	1.000000	123.000000	1.000000
15178.123272	-0.098007	0.548410	-0.003463	72.833366	41.887493	45.841110	0.000000	0.000000	0.000000	0.000000	0.000000	0.000000	-0.041217	-0.015406	0.034316	0.000000	0.000000	1.000000	123.000000	1.000000
15178.126606	-0.098145	0.548358	-0.003349	72.833366	41.887493	45.841110	0.000000	0.000000	0.000000	0.000000	0.000000	0.000000	-0.041233	-0.015409	0.034299	0.000000	0.000000	1.000000	123.000000	1.000000
15178.129939	-0.098145	0.548358	-0.003349	72.833366	41.887493	45.841110	0.000000	0.000000	0.000000	0.000000	0.000000	0.000000	-0.041233	-0.015409	0.034299	0.000000	0.000000	1.000000	123.000000	1.000000
15178.133272	-0.098145	0.548358	-0.003349	72.831528	41.868389	45.832504	0.000000	0.000000	0.000000	0.000000	0.000000	0.000000	-0.041233	-0.015409	0.034299	0.000000	0.000000	1.000000	123.000000	1.000000
15178.136606	-0.098145	0.548358	-0.003349	72.831528	41.868389	45.832504	0.000000	0.000000	0.000000	0.000000	0.000000	0.000000	-0.041233	-0.015409	0.034299	0.000000	0.000000	1.000000	123.000000	1.000000
15178.139939	-0.098238	0.548332	-0.003230	72.831528	41.868389	45.832504	0.000000	0.000000	0.000000	0.000000	0.000000	0.000000	-0.028007	-0.007814	0.035621	0.000000	0.000000	1.000000	123.000000	1.000000
15178.143272	-0.098238	0.548332	-0.003230	72.829697	41.857468	45.823914	0.000000	0.000000	0.000000	0.000000	0.000000	0.000000	-0.028007	-0.007814	0.035621	0.000000	0.000000	1.000000	123.000000	1.000000
15178.146606	-0.098238	0.548332	-0.003230	72.829697	41.857468	45.823914	0.000000	0.000000	0.000000	0.000000	0.000000	0.000000	-0.028007	-0.007814	0.035621	0.000000	0.000000	1.000000	123.000000	1.000000
15178.149939	-0.098238	0.548332	-0.003230	72.829697	41.857468	45.823914	0.000000	0.000000	0.000000	0.000000	0.000000	0.000000	-0.028007	-0.007814	0.035621	0.000000	0.000000	1.000000	123.000000	1.000000
15178.153272	-0.098290	0.548289	-0.002988	72.827866	41.851997	45.815350	0.000000	0.000000	0.000000	0.000000	0.000000	0.000000	-0.015740	-0.013074	0.072742	0.000000	0.000000	1.000000	123.000000	1.000000
15178.156606	-0.098290	0.548289	-0.002988	72.827866	41.851997	45.815350	0.000000	0.000000	0.000000	0.000000	0.000000	0.000000	-0.015740	-0.013074	0.072742	0.000000	0.000000	1.000000	123.000000	1.000000
15178.159939	-0.098290	0.548289	-0.002988	72.827866	41.851997	45.815350	0.000000	0.000000	0.000000	0.000000	0.000000	0.000000	-0.015740	-0.013074	0.072742	0.000000	0.000000	1.000000	123.000000	1.000000
15178.163272	-0.098290	0.548289	-0.002988	72.827850	41.857433	45.815342	0.000000	0.000000	0.000000	0.000000	0.000000	0.000000	-0.015740	-0.013074	0.072742	0.000000	0.000000	1.000000	123.000000	1.000000
15178.166606	-0.098267	0.548254	-0.002887	72.827850	41.857433	45.815342	0.000000	0.000000	0.000000	0.000000	0.000000	0.000000	0.006985	-0.010311	0.030309	0.000000	0.000000	1.000000	123.000000	1.000000
15178.169939	-0.098267	0.548254	-0.002887	72.827850	41.857433	45.815342	0.000000	0.000000	0.000000	0.000000	0.000000	0.000000	0.006985	-0.010311	0.030309	0.000000	0.000000	1.000000	123.000000	1.000000
15178.173272	-0.098267	0.548254	-0.002887	72.830948	41.869831	45.820831	0.000000	0.000000	0.000000	0.000000	0.000000	0.000000	0.006985	-0.010311	0.030309	0.000000	0.000000	1.000000	123.000000	1.000000
15178.176606	-0.098267	0.548254	-0.002887	72.830948	41.869831	45.820831	0.000000	0.000000	0.000000	0.000000	0.000000	0.000000	0.006985	-0.010311	0.030309	0.000000	0.000000	1.000000	123.000000	1.000000
15178.179939	-0.098213	0.548212	-0.002822	72.830948	41.869831	45.820831	0.000000	0.000000	0.000000	0.000000	0.000000	0.000000	0.016123	-0.012774	0.019410	0.000000	0.000000	1.000000	123.000000	1.000000
15178.183272	-0.098213	0.548212	-0.002822	72.837151	41.889183	45.831802	0.000000	0.000000	0.000000	0.000000	0.000000	0.000000	0.016123	-0.012774	0.019410	0.000000	0.000000	1.000000	123.000000	1.000000
15178.186606	-0.098213	0.548212	-0.002822	72.837151	41.889183	45.831802	0.000000	0.000000	0.000000	0.000000	0.000000	0.000000	0.016123	-0.012774	0.019410	0.000000	0.000000	1.000000	123.000000	1.000000
15178.189939	-0.098213	0.548212	-0.002822	72.837151	41.889183	45.831802	0.000000	0.000000	0.000000	0.000000	0.000000	0.000000	0.016123	-0.012774	0.019410	0.000000	0.000000	1.000000	123.000000	1.000000
15178.193272	-0.098171	0.548093	-0.002811	72.842087	41.907082	45.845894	0.000000	0.000000	0.000000	0.000000	0.000000	0.000000	0.012852	-0.035511	0.003205	0.000000	0.000000	1.000000	123.000000	1.000000
15178.196606	-0.098171	0.548093	-0.002811	72.842087	41.907082	45.845894	0.000000	0.000000	0.000000	0.000000	0.000000	0.000000	0.012852	-0.035511	0.003205	0.000000	0.000000	1.000000	123.000000	1.000000
15178.199939	-0.098171	0.548093	-0.002811	72.842087	41.907082	45.845894	0.000000	0.000000	0.000000	0.000000	0.000000	0.000000	0.012852	-0.035511	0.003205	0.000000	0.000000	1.000000	123.000000	1.000000
15178.203272	-0.098171	0.548093	-0.002811	72.849426	41.939945	45.880291	0.000000	0.000000	0.000000	0.000000	0.000000	0.000000	0.012852	-0.035511	0.003205	0.000000	0.000000	1.000000	123.000000	1.000000
15178.206606	-0.098169	0.548026	-0.002820	72.849426	41.939945	45.880291	0.000000	0.000000	0.000000	0.000000	0.000000	0.000000	0.000542	-0.020287	-0.002510	0.000000	0.000000	1.000000	123.000000	1.000000
15178.209939	-0.098169	0.548026	-0.002820	72.849426	41.939945	45.880291	0.000000	0.000000	0.000000	0.000000	0.000000	0.000000	0.000542	-0.020287	-0.002510	0.000000	0.000000	1.000000	123.000000	1.000000
15178.213272	-0.098169	0.548026	-0.002820	72.856758	41.975559	45.914711	0.000000	0.000000	0.000000	0.000000	0.000000	0.000000	0.000542	-0.020287	-0.002510	0.000000	0.000000	1.000000	123.000000	1.000000
15178.216606	-0.098169	0.548026	-0.002820	72.856758	41.975559	45.914711	0.000000	0.000000	0.000000	0.000000	0.000000	0.000000	0.000542	-0.020287	-0.002510	0.000000	0.000000	1.000000	123.000000	1.000000
15178.219939	-0.098143	0.547916	-0.002836	72.856758	41.975559	45.914711	0.000000	0.000000	0.000000	0.000000	0.000000	0.000000	0.007871	-0.032914	-0.005084	0.000000	0.000000	1.000000	123.000000	1.000000
15178.223272	-0.098143	0.547916	-0.002836	72.865898	42.016701	45.957767	0.000000	0.000000	0.000000	0.000000	0.000000	0.000000	0.007871	-0.032914	-0.005084	0.000000	0.000000	1.000000	123.000000	1.000000
15178.226606	-0.098143	0.547916	-0.002836	72.865898	42.016701	45.957767	0.000000	0.000000	0.000000	0.000000	0.000000	0.000000	0.007871	-0.032914	-0.005084	0.000000	0.000000	1.000000	123.000000	1.000000
15178.229939	-0.098143	0.547916	-0.002836	72.865898	42.016701	45.957767	0.000000	0.000000	0.000000	0.000000	0.000000	0.000000	0.007871	-0.032914	-0.005084	0.000000	0.000000	1.000000	123.000000	1.000000
15178.233272	-0.098151	0.547713	-0.002798	72.871407	42.041431	45.983646	0.000000	0.000000	0.000000	0.000000	0.000000	0.000000	-0.002508	-0.060950	0.011613	0.000000	0.000000	1.000000	123.000000	1.000000
15178.236606	-0.098151	0.547713	-0.002798	72.871407	42.041431	45.983646	0.000000	0.000000	0.000000	0.000000	0.000000	0.000000	-0.002508	-0.060950	0.011613	0.000000	0.000000	1.000000	123.000000	1.000000
15178.239939	-0.098151	0.547713	-0.002798	72.871407	42.041431	45.983646	0.000000	0.000000	0.000000	0.000000	0.000000	0.000000	-0.002508	-0.060950	0.011613	0.000000	0.000000	1.000000	123.000000	1.000000
15178.243272	-0.098173	0.547628	-0.002696	72.876884	42.066147	46.009506	0.000000	0.000000	0.000000	0.000000	0.000000	0.000000	-0.006564	-0.025572	0.030396	0.000000	0.000000	1.000000	123.000000	1.000000
15178.246606	-0.098173	0.547628	-0.002696	72.876884	42.066147	46.009506	0.000000	0.000000	0.000000	0.000000	0.000000	0.000000	-0.006564	-0.025572	0.030396	0.000000	0.000000	1.000000	123.000000	1.000000
15178.249939	-0.098173	0.547628	-0.002696	72.876884	42.066147	46.009506	0.000000	0.000000	0.000000	0.000000	0.000000	0.000000	-0.006564	-0.025572	0.030396	0.000000	0.000000	1.000000	123.000000	1.000000
15178.253272	-0.098173	0.547628	-0.002696	72.880554	42.082653	46.026779	0.000000	0.000000	0.000000	0.000000	0.000000	0.000000	-0.006564	-0.025572	0.030396	0.000000	0.000000	1.000000	123.000000	1.000000
15178.256606	-0.098195	0.547542	-0.002595	72.880554	42.082653	46.026779	0.000000	0.000000	0.000000	0.000000	0.000000	0.000000	-0.006564	-0.025600	0.030391	0.000000	0.000000	1.000000	123.000000	1.000000
15178.259939	-0.098195	0.547542	-0.002595	72.880554	42.082653	46.026779	0.000000	0.000000	0.000000	0.000000	0.000000	0.000000	-0.006564	-0.025600	0.030391	0.000000	0.000000	1.000000	123.000000	1.000000
15178.263272	-0.098195	0.547542	-0.002595	72.882378	42.093628	46.035416	0.000000	0.000000	0.000000	0.000000	0.000000	0.000000	-0.006564	-0.025600	0.030391	0.000000	0.000000	1.000000	123.000000	1.000000
15178.266606	-0.098195	0.547542	-0.002595	72.882378	42.093628	46.035416	0.000000	0.000000	0.000000	0.000000	0.000000	0.000000	-0.006564	-0.025600	0.030391	0.000000	0.000000	1.000000	123.000000	1.000000
15178.269939	-0.098209	0.547456	-0.002425	72.882378	42.093628	46.035416	0.000000	0.000000	0.000000	0.000000	0.000000	0.000000	-0.004227	-0.025757	0.050954	0.000000	0.000000	1.000000	123.000000	1.000000
15178.273272	-0.098209	0.547456	-0.002425	72.884209	42.104607	46.044056	0.000000	0.000000	0.000000	0.000000	0.000000	0.000000	-0.004227	-0.025757	0.050954	0.000000	0.000000	1.000000	123.000000	1.000000
15178.276606	-0.098209	0.547456	-0.002425	72.884209	42.104607	46.044056	0.000000	0.000000	0.000000	0.000000	0.000000	0.000000	-0.004227	-0.025757	0.050954	0.000000	0.000000	1.000000	123.000000	1.000000
15178.279939	-0.098209	0.547456	-0.002425	72.884209	42.104607	46.044056	0.000000	0.000000	0.000000	0.000000	0.000000	0.000000	-0.004227	-0.025757	0.050954	0.000000	0.000000	1.000000	123.000000	1.000000
15178.283272	-0.098258	0.547284	-0.002090	72.886024	42.112850	46.052685	0.000000	0.000000	0.000000	0.000000	0.000000	0.000000	-0.014916	-0.051588	0.100484	0.000000	0.000000	1.000000	123.000000	1.000000
15178.286606	-0.098258	0.547284	-0.002090	72.886024	42.112850	46.052685	0.000000	0.000000	0.000000	0.000000	0.000000	0.000000	-0.014916	-0.051588	0.100484	0.000000	0.000000	1.000000	123.000000	1.000000
15178.289939	-0.098258	0.547284	-0.002090	72.886024	42.112850	46.052685	0.000000	0.000000	0.000000	0.000000	0.000000	0.000000	-0.014916	-0.051588	0.100484	0.000000	0.000000	1.000000	123.000000	1.000000
15178.293272	-0.098258	0.547284	-0.002090	72.889687	42.129360	46.069965	0.000000	0.000000	0.000000	0.000000	0.000000	0.000000	-0.014916	-0.051588	0.100484	0.000000	0.000000	1.000000	123.000000	1.000000
15178.296606	-0.098290	0.547181	-0.001943	72.889687	42.129360	46.069965	0.000000	0.000000	0.000000	0.000000	0.000000	0.000000	-0.009523	-0.030872	0.044102	0.000000	0.000000	1.000000	123.000000	1.000000
15178.299939	-0.098290	0.547181	-0.001943	72.889687	42.129360	46.069965	0.000000	0.000000	0.000000	0.000000	0.000000	0.000000	-0.009523	-0.030872	0.044102	0.000000	0.000000	1.000000	123.000000	1.000000
15178.303272	-0.098313	0.547070	-0.001837	72.892075	42.147125	46.090343	0.000000	0.000000	0.000000	0.000000	0.000000	0.000000	-0.006867	-0.033316	0.031796	0.000000	0.000000	1.000000	123.000000	1.000000
15178.306606	-0.098313	0.547070	-0.001837	72.892075	42.147125	46.090343	0.000000	0.000000	0.000000	0.000000	0.000000	0.000000	-0.006867	-0.033316	0.031796	0.000000	0.000000	1.000000	123.000000	1.000000
15178.309939	-0.098313	0.547070	-0.001837	72.892075	42.147125	46.090343	0.000000	0.000000	0.000000	0.000000	0.000000	0.000000	-0.006867	-0.033316	0.031796	0.000000	0.000000	1.000000	123.000000	1.000000
15178.313272	-0.098313	0.547070	-0.001837	72.897552	42.174633	46.116276	0.000000	0.000000	0.000000	0.000000	0.000000	0.000000	-0.006867	-0.033316	0.031796	0.000000	0.000000	1.000000	123.000000	1.000000
15178.316606	-0.098314	0.546959	-0.001727	72.897552	42.174633	46.116276	0.000000	0.000000	0.000000	0.000000	0.000000	0.000000	-0.000376	-0.033346	0.033187	0.000000	0.000000	1.000000	123.000000	1.000000
15178.319939	-0.098314	0.546959	-0.001727	72.897552	42.174633	46.116276	0.000000	0.000000	0.000000	0.000000	0.000000	0.000000	-0.000376	-0.033346	0.033187	0.000000	0.000000	1.000000	123.000000	1.000000
15178.323272	-0.098314	0.546959	-0.001727	72.904861	42.210442	46.150890	0.000000	0.000000	0.000000	0.000000	0.000000	0.000000	-0.000376	-0.033346	0.033187	0.000000	0.000000	1.000000	123.000000	1.000000
15178.326606	-0.098314	0.546959	-0.001727	72.904861	42.210442	46.150890	0.000000	0.000000	0.000000	0.000000	0.000000	0.000000	-0.000376	-0.033346	0.033187	0.000000	0.000000	1.000000	123.000000	1.000000
15178.329939	-0.098316	0.546848	-0.001616	72.904861	42.210442	46.150890	0.000000	0.000000	0.000000	0.000000	0.000000	0.000000	-0.000371	-0.033341	0.033178	0.000000	0.000000	1.000000	123.000000	1.000000
15178.333272	-0.098316	0.546848	-0.001616	72.912132	42.243534	46.185520	0.000000	0.000000	0.000000	0.000000	0.000000	0.000000	-0.000371	-0.033341	0.033178	0.000000	0.000000	1.000000	123.000000	1.000000
15178.336606	-0.098316	0.546848	-0.001616	72.912132	42.243534	46.185520	0.000000	0.000000	0.000000	0.000000	0.000000	0.000000	-0.000371	-0.033341	0.033178	0.000000	0.000000	1.000000	123.000000	1.000000
15178.339939	-0.098316	0.546848	-0.001616	72.912132	42.243534	46.185520	0.000000	0.000000	0.000000	0.000000	0.000000	0.000000	-0.000371	-0.033341	0.033178	0.000000	0.000000	1.000000	123.000000	1.000000
15178.343272	-0.098353	0.546592	-0.001441	72.919411	42.276684	46.220200	0.000000	0.000000	0.000000	0.000000	0.000000	0.000000	-0.011367	-0.076787	0.052664	0.000000	0.000000	1.000000	123.000000	1.000000
15178.346606	-0.098353	0.546592	-0.001441	72.919411	42.276684	46.220200	0.000000	0.000000	0.000000	0.000000	0.000000	0.000000	-0.011367	-0.076787	0.052664	0.000000	0.000000	1.000000	123.000000	1.000000
15178.349939	-0.098353	0.546592	-0.001441	72.919411	42.276684	46.220200	0.000000	0.000000	0.000000	0.000000	0.000000	0.000000	-0.011367	-0.076787	0.052664	0.000000	0.000000	1.000000	123.000000	1.000000
15178.353272	-0.098353	0.546592	-0.001441	72.924866	42.301552	46.246212	0.000000	0.000000	0.000000	0.000000	0.000000	0.000000	-0.011367	-0.076787	0.052664	0.000000	0.000000	1.000000	123.000000	1.000000
15178.356606	-0.098367	0.546473	-0.001376	72.924866	42.301552	46.246212	0.000000	0.000000	0.000000	0.000000	0.000000	0.000000	-0.004198	-0.035801	0.019452	0.000000	0.000000	1.000000	123.000000	1.000000
15178.359939	-0.098367	0.546473	-0.001376	72.924866	42.301552	46.246212	0.000000	0.000000	0.000000	0.000000	0.000000	0.000000	-0.004198	-0.035801	0.019452	0.000000	0.000000	1.000000	123.000000	1.000000
15178.363272	-0.098367	0.546473	-0.001376	72.932144	42.334747	46.280937	0.000000	0.000000	0.000000	0.000000	0.000000	0.000000	-0.004198	-0.035801	0.019452	0.000000	0.000000	1.000000	123.000000	1.000000
15178.366606	-0.098367	0.546473	-0.001376	72.932144	42.334747	46.280937	0.000000	0.000000	0.000000	0.000000	0.000000	0.000000	-0.004198	-0.035801	0.019452	0.000000	0.000000	1.000000	123.000000	1.000000
15178.369939	-0.098390	0.546362	-0.001270	72.932144	42.334747	46.280937	0.000000	0.000000	0.000000	0.000000	0.000000	0.000000	-0.006849	-0.033401	0.031739	0.000000	0.000000	1.000000	123.000000	1.000000
15178.373272	-0.098426	0.546242	-0.001210	72.939407	42.365257	46.315697	0.000000	0.000000	0.000000	0.000000	0.000000	0.000000	-0.010689	-0.035832	0.018032	0.000000	0.000000	1.000000	123.000000	1.000000
15178.376606	-0.098426	0.546242	-0.001210	72.939407	42.365257	46.315697	0.000000	0.000000	0.000000	0.000000	0.000000	0.000000	-0.010689	-0.035832	0.018032	0.000000	0.000000	1.000000	123.000000	1.000000
15178.379939	-0.098426	0.546242	-0.001210	72.939407	42.365257	46.315697	0.000000	0.000000	0.000000	0.000000	0.000000	0.000000	-0.010689	-0.035832	0.018032	0.000000	0.000000	1.000000	123.000000	1.000000
15178.383272	-0.098426	0.546242	-0.001210	72.944847	42.387466	46.341774	0.000000	0.000000	0.000000	0.000000	0.000000	0.000000	-0.010689	-0.035832	0.018032	0.000000	0.000000	1.000000	123.000000	1.000000
15178.386606	-0.098462	0.546123	-0.001150	72.944847	42.387466	46.341774	0.000000	0.000000	0.000000	0.000000	0.000000	0.000000	-0.010687	-0.035832	0.018022	0.000000	0.000000	1.000000	123.000000	1.000000
15178.389939	-0.098462	0.546123	-0.001150	72.944847	42.387466	46.341774	0.000000	0.000000	0.000000	0.000000	0.000000	0.000000	-0.010687	-0.035832	0.018022	0.000000	0.000000	1.000000	123.000000	1.000000
15178.393272	-0.098462	0.546123	-0.001150	72.950310	42.409698	46.367878	0.000000	0.000000	0.000000	0.000000	0.000000	0.000000	-0.010687	-0.035832	0.018022	0.000000	0.000000	1.000000	123.000000	1.000000
15178.396606	-0.098462	0.546123	-0.001150	72.950310	42.409698	46.367878	0.000000	0.000000	0.000000	0.000000	0.000000	0.000000	-0.010687	-0.035832	0.018022	0.000000	0.000000	1.000000	123.000000	1.000000
15178.399939	-0.098491	0.546037	-0.001117	72.950310	42.409698	46.367878	0.000000	0.000000	0.000000	0.000000	0.000000	0.000000	-0.008900	-0.025559	0.009730	0.000000	0.000000	1.000000	123.000000	1.000000
15178.403272	-0.098491	0.546037	-0.001117	72.957558	42.442982	46.402687	0.000000	0.000000	0.000000	0.000000	0.000000	0.000000	-0.008900	-0.025559	0.009730	0.000000	0.000000	1.000000	123.000000	1.000000
15178.406606	-0.098491	0.546037	-0.001117	72.957558	42.442982	46.402687	0.000000	0.000000	0.000000	0.000000	0.000000	0.000000	-0.008900	-0.025559	0.009730	0.000000	0.000000	1.000000	123.000000	1.000000
15178.409939	-0.098491	0.546037	-0.001117	72.957558	42.442982	46.402687	0.000000	0.000000	0.000000	0.000000	0.000000	0.000000	-0.008900	-0.025559	0.009730	0.000000	0.000000	1.000000	123.000000	1.000000
15178.413272	-0.098502	0.545876	-0.001066	72.962959	42.467957	46.428814	0.000000	0.000000	0.000000	0.000000	0.000000	0.000000	-0.003322	-0.048511	0.015391	0.000000	0.000000	1.000000	123.000000	1.000000
15178.416606	-0.098502	0.545876	-0.001066	72.962959	42.467957	46.428814	0.000000	0.000000	0.000000	0.000000	0.000000	0.000000	-0.003322	-0.048511	0.015391	0.000000	0.000000	1.000000	123.000000	1.000000
15178.419939	-0.098502	0.545876	-0.001066	72.962959	42.467957	46.428814	0.000000	0.000000	0.000000	0.000000	0.000000	0.000000	-0.003322	-0.048511	0.015391	0.000000	0.000000	1.000000	123.000000	1.000000
15178.423272	-0.098502	0.545876	-0.001066	72.970207	42.498596	46.463699	0.000000	0.000000	0.000000	0.000000	0.000000	0.000000	-0.003322	-0.048511	0.015391	0.000000	0.000000	1.000000	123.000000	1.000000
15178.426606	-0.098518	0.545791	-0.001098	72.970207	42.498596	46.463699	0.000000	0.000000	0.000000	0.000000	0.000000	0.000000	-0.004762	-0.025341	-0.009441	0.000000	0.000000	1.000000	123.000000	1.000000
15178.429939	-0.098518	0.545791	-0.001098	72.970207	42.498596	46.463699	0.000000	0.000000	0.000000	0.000000	0.000000	0.000000	-0.004762	-0.025341	-0.009441	0.000000	0.000000	1.000000	123.000000	1.000000
15178.433272	-0.098518	0.545791	-0.001098	72.977455	42.529247	46.498592	0.000000	0.000000	0.000000	0.000000	0.000000	0.000000	-0.004762	-0.025341	-0.009441	0.000000	0.000000	1.000000	123.000000	1.000000
15178.436606	-0.098518	0.545791	-0.001098	72.977455	42.529247	46.498592	0.000000	0.000000	0.000000	0.000000	0.000000	0.000000	-0.004762	-0.025341	-0.009441	0.000000	0.000000	1.000000	123.000000	1.000000
15178.439939	-0.098546	0.545724	-0.001179	72.977455	42.529247	46.498592	0.000000	0.000000	0.000000	0.000000	0.000000	0.000000	-0.008289	-0.020071	-0.024566	0.000000	0.000000	1.000000	123.000000	1.000000
15178.443272	-0.098546	0.545724	-0.001179	72.981613	42.547329	46.527843	0.000000	0.000000	0.000000	0.000000	0.000000	0.000000	-0.008289	-0.020071	-0.024566	0.000000	0.000000	1.000000	123.000000	1.000000
15178.446606	-0.098546	0.545724	-0.001179	72.981613	42.547329	46.527843	0.000000	0.000000	0.000000	0.000000	0.000000	0.000000	-0.008289	-0.020071	-0.024566	0.000000	0.000000	1.000000	123.000000	1.000000
15178.449939	-0.098546	0.545724	-0.001179	72.981613	42.547329	46.527843	0.000000	0.000000	0.000000	0.000000	0.000000	0.000000	-0.008289	-0.020071	-0.024566	0.000000	0.000000	1.000000	123.000000	1.000000
15178.453272	-0.098612	0.545634	-0.001398	72.986305	42.574997	46.568909	0.000000	0.000000	0.000000	0.000000	0.000000	0.000000	-0.019778	-0.027236	-0.065682	0.000000	0.000000	1.000000	123.000000	1.000000
15178.456606	-0.098612	0.545634	-0.001398	72.986305	42.574997	46.568909	0.000000	0.000000	0.000000	0.000000	0.000000	0.000000	-0.019778	-0.027236	-0.065682	0.000000	0.000000	1.000000	123.000000	1.000000
15178.459939	-0.098612	0.545634	-0.001398	72.986305	42.574997	46.568909	0.000000	0.000000	0.000000	0.000000	0.000000	0.000000	-0.019778	-0.027236	-0.065682	0.000000	0.000000	1.000000	123.000000	1.000000
15178.463272	-0.098612	0.545634	-0.001398	72.977776	42.607815	46.628716	0.000000	0.000000	0.000000	0.000000	0.000000	0.000000	-0.019778	-0.027236	-0.065682	0.000000	0.000000	1.000000	123.000000	1.000000
15178.466606	-0.098623	0.545619	-0.001554	72.977776	42.607815	46.628716	0.000000	0.000000	0.000000	0.000000	0.000000	0.000000	-0.003510	-0.004525	-0.046571	0.000000	0.000000	1.000000	123.000000	1.000000
15178.469939	-0.098623	0.545619	-0.001554	72.977776	42.607815	46.628716	0.000000	0.000000	0.000000	0.000000	0.000000	0.000000	-0.003510	-0.004525	-0.046571	0.000000	0.000000	1.000000	123.000000	1.000000
15178.473272	-0.098623	0.545619	-0.001554	72.952240	42.649193	46.716248	0.000000	0.000000	0.000000	0.000000	0.000000	0.000000	-0.003510	-0.004525	-0.046571	0.000000	0.000000	1.000000	123.000000	1.000000
15178.476606	-0.098623	0.545619	-0.001554	72.952240	42.649193	46.716248	0.000000	0.000000	0.000000	0.000000	0.000000	0.000000	-0.003510	-0.004525	-0.046571	0.000000	0.000000	1.000000	123.000000	1.000000
15178.479939	-0.098617	0.545620	-0.001686	72.952240	42.649193	46.716248	0.000000	0.000000	0.000000	0.000000	0.000000	0.000000	0.001807	0.000475	-0.039727	0.000000	0.000000	1.000000	123.000000	1.000000
15178.483272	-0.098617	0.545620	-0.001686	72.913399	42.691792	46.818634	0.000000	0.000000	0.000000	0.000000	0.000000	0.000000	0.001807	0.000475	-0.039727	0.000000	0.000000	1.000000	123.000000	1.000000
15178.486606	-0.098617	0.545620	-0.001686	72.913399	42.691792	46.818634	0.000000	0.000000	0.000000	0.000000	0.000000	0.000000	0.001807	0.000475	-0.039727	0.000000	0.000000	1.000000	123.000000	1.000000
15178.489939	-0.098617	0.545620	-0.001686	72.913399	42.691792	46.818634	0.000000	0.000000	0.000000	0.000000	0.000000	0.000000	0.001807	0.000475	-0.039727	0.000000	0.000000	1.000000	123.000000	1.000000
15178.493272	-0.098651	0.545633	-0.002052	72.867607	42.732277	46.928547	0.000000	0.000000	0.000000	0.000000	0.000000	0.000000	-0.010179	0.003782	-0.109702	0.000000	0.000000	1.000000	123.000000	1.000000
15178.496606	-0.098651	0.545633	-0.002052	72.867607	42.732277	46.928547	0.000000	0.000000	0.000000	0.000000	0.000000	0.000000	-0.010179	0.003782	-0.109702	0.000000	0.000000	1.000000	123.000000	1.000000
15178.499939	-0.098651	0.545633	-0.002052	72.867607	42.732277	46.928547	0.000000	0.000000	0.000000	0.000000	0.000000	0.000000	-0.010179	0.003782	-0.109702	0.000000	0.000000	1.000000	123.000000	1.000000
15178.503272	-0.098651	0.545633	-0.002052	72.816147	42.733128	46.956413	0.000000	0.000000	0.000000	0.000000	0.000000	0.000000	-0.010179	0.003782	-0.109702	0.000000	0.000000	1.000000	123.000000	1.000000
15178.506606	-0.098679	0.545652	-0.002239	72.816147	42.733128	46.956413	0.000000	0.000000	0.000000	0.000000	0.000000	0.000000	-0.008156	0.005686	-0.056269	0.000000	0.000000	1.000000	123.000000	1.000000
15178.509939	-0.098679	0.545652	-0.002239	72.816147	42.733128	46.956413	0.000000	0.000000	0.000000	0.000000	0.000000	0.000000	-0.008156	0.005686	-0.056269	0.000000	0.000000	1.000000	123.000000	1.000000
15178.513272	-0.098679	0.545652	-0.002239	72.750427	42.692673	46.837860	0.000000	0.000000	0.000000	0.000000	0.000000	0.000000	-0.008156	0.005686	-0.056269	0.000000	0.000000	1.000000	123.000000	1.000000
15178.516606	-0.098679	0.545652	-0.002239	72.750427	42.692673	46.837860	0.000000	0.000000	0.000000	0.000000	0.000000	0.000000	-0.008156	0.005686	-0.056269	0.000000	0.000000	1.000000	123.000000	1.000000
15178.519939	-0.098728	0.545645	-0.002427	72.750427	42.692673	46.837860	0.000000	0.000000	0.000000	0.000000	0.000000	0.000000	-0.014920	-0.001941	-0.056264	0.000000	0.000000	1.000000	123.000000	1.000000
15178.523272	-0.098728	0.545645	-0.002427	72.679710	42.639427	46.654320	0.000000	0.000000	0.000000	0.000000	0.000000	0.000000	-0.014920	-0.001941	-0.056264	0.000000	1.000000	1.000000	123.000000	1.000000
15178.526606	-0.098728	0.545645	-0.002427	72.679710	42.639427	46.654320	0.000000	0.000000	0.000000	0.000000	0.000000	0.000000	-0.014920	-0.001941	-0.056264	0.000000	1.000000	1.000000	123.000000	1.000000
