# Supplementary material for: Haptic Guidance Needs to Be Intuitive Not Just Informative to Improve Human Motor Accuracy
Source: PLoS One. 2016 Mar 16;11(3):e0150912. doi: 10.1371/journal.pone.0150912 (PMC4794196; doi:10.1371/journal.pone.0150912)
Supplement: S1 Data — (ZIP) [file pone.0150912.s001.zip › Subject6/exp1_0124.txt]

Time	PosX	PosY	PosZ	RotX	RotY	RotZ	ForceX	ForceY	ForceZ	MomentX	MomentY	MomentZ	VelocityX	VelocityY	VelocityZ	CalibratedWeight	ButtonDown	Condition	Trial	Visual
15179.891416	-0.006406	0.528546	0.247689	82.056633	71.039825	72.804413	0.000000	0.000000	0.000000	0.000000	0.000000	0.000000	-0.038492	-0.176599	-0.187001	0.000000	1.000000	1.000000	124.000000	0.000000
15179.894749	-0.006406	0.528546	0.247689	82.056633	71.039825	72.804413	0.000000	0.000000	0.000000	0.000000	0.000000	0.000000	0.000000	-0.000002	-0.000002	0.000000	1.000000	1.000000	124.000000	0.000000
15179.898082	-0.006406	0.528546	0.247689	82.056633	71.039825	72.804413	0.000000	0.000000	0.000000	0.000000	0.000000	0.000000	0.000000	-0.000002	-0.000002	0.000000	1.000000	1.000000	124.000000	0.000000
15179.901416	-0.006406	0.528546	0.247689	81.987099	68.607254	70.399597	0.000000	0.000000	0.000000	0.000000	0.000000	0.000000	0.000000	-0.000002	-0.000002	0.000000	1.000000	1.000000	124.000000	0.000000
15179.904749	-0.006406	0.528546	0.247689	81.987099	68.607254	70.399597	0.000000	0.000000	0.000000	0.000000	0.000000	0.000000	0.000000	-0.000002	-0.000002	0.000000	1.000000	1.000000	124.000000	0.000000
15179.908082	-0.006470	0.528263	0.247383	81.987099	68.607254	70.399597	0.000000	0.000000	0.000000	0.000000	0.000000	0.000000	-0.019237	-0.085091	-0.091601	0.000000	1.000000	1.000000	124.000000	0.000000
15179.911416	-0.006470	0.528263	0.247383	81.909592	65.920631	67.727554	0.000000	0.000000	0.000000	0.000000	0.000000	0.000000	-0.019237	-0.085091	-0.091601	0.000000	1.000000	1.000000	124.000000	0.000000
15179.914749	-0.006470	0.528263	0.247383	81.909592	65.920631	67.727554	0.000000	0.000000	0.000000	0.000000	0.000000	0.000000	-0.019237	-0.085091	-0.091601	0.000000	1.000000	1.000000	124.000000	0.000000
15179.918082	-0.006470	0.528263	0.247383	81.909592	65.920631	67.727554	0.000000	0.000000	0.000000	0.000000	0.000000	0.000000	-0.019237	-0.085091	-0.091601	0.000000	1.000000	1.000000	124.000000	0.000000
15179.921416	-0.006565	0.527654	0.246744	81.831490	63.085869	64.892387	0.000000	0.000000	0.000000	0.000000	0.000000	0.000000	-0.028316	-0.182458	-0.191710	0.000000	1.000000	1.000000	124.000000	0.000000
15179.924749	-0.006565	0.527654	0.246744	81.831490	63.085869	64.892387	0.000000	0.000000	0.000000	0.000000	0.000000	0.000000	0.000000	0.000003	0.000001	0.000000	1.000000	1.000000	124.000000	0.000000
15179.928082	-0.006565	0.527654	0.246744	81.831490	63.085869	64.892387	0.000000	0.000000	0.000000	0.000000	0.000000	0.000000	0.000000	0.000003	0.000001	0.000000	1.000000	1.000000	124.000000	0.000000
15179.931416	-0.006565	0.527654	0.246744	81.731339	60.371956	62.181114	0.000000	0.000000	0.000000	0.000000	0.000000	0.000000	0.000000	0.000003	0.000001	0.000000	1.000000	1.000000	124.000000	0.000000
15179.934749	-0.006629	0.527372	0.246438	81.731339	60.371956	62.181114	0.000000	0.000000	0.000000	0.000000	0.000000	0.000000	-0.019185	-0.084884	-0.091923	0.000000	1.000000	1.000000	124.000000	0.000000
15179.938082	-0.006629	0.527372	0.246438	81.731339	60.371956	62.181114	0.000000	0.000000	0.000000	0.000000	0.000000	0.000000	-0.019185	-0.084884	-0.091923	0.000000	1.000000	1.000000	124.000000	0.000000
15179.941416	-0.006629	0.527372	0.246438	81.606232	57.923462	59.746487	0.000000	0.000000	0.000000	0.000000	0.000000	0.000000	-0.019185	-0.084884	-0.091923	0.000000	1.000000	1.000000	124.000000	0.000000
15179.944749	-0.006629	0.527372	0.246438	81.606232	57.923462	59.746487	0.000000	0.000000	0.000000	0.000000	0.000000	0.000000	-0.019185	-0.084884	-0.091923	0.000000	1.000000	1.000000	124.000000	0.000000
15179.948082	-0.006692	0.527050	0.246135	81.606232	57.923462	59.746487	0.000000	0.000000	0.000000	0.000000	0.000000	0.000000	-0.019178	-0.096352	-0.090888	0.000000	1.000000	1.000000	124.000000	0.000000
15179.951416	-0.006692	0.527050	0.246135	81.474281	55.755707	57.593071	0.000000	0.000000	0.000000	0.000000	0.000000	0.000000	-0.019178	-0.096352	-0.090888	0.000000	1.000000	1.000000	124.000000	0.000000
15179.954749	-0.006723	0.526733	0.245863	81.474281	55.755707	57.593071	0.000000	0.000000	0.000000	0.000000	0.000000	0.000000	-0.009238	-0.095368	-0.081437	0.000000	1.000000	1.000000	124.000000	0.000000
15179.958082	-0.006723	0.526733	0.245863	81.474281	55.755707	57.593071	0.000000	0.000000	0.000000	0.000000	0.000000	0.000000	-0.009238	-0.095368	-0.081437	0.000000	1.000000	1.000000	124.000000	0.000000
15179.961416	-0.006723	0.526733	0.245863	81.340202	53.883461	55.742260	0.000000	0.000000	0.000000	0.000000	0.000000	0.000000	-0.009238	-0.095368	-0.081437	0.000000	1.000000	1.000000	124.000000	0.000000
15179.964749	-0.006723	0.526733	0.245863	81.340202	53.883461	55.742260	0.000000	0.000000	0.000000	0.000000	0.000000	0.000000	-0.009238	-0.095368	-0.081437	0.000000	1.000000	1.000000	124.000000	0.000000
15179.968082	-0.006788	0.526400	0.245641	81.340202	53.883461	55.742260	0.000000	0.000000	0.000000	0.000000	0.000000	0.000000	-0.019381	-0.099652	-0.066853	0.000000	1.000000	1.000000	124.000000	0.000000
15179.971416	-0.006788	0.526400	0.245641	81.224342	52.350285	54.229778	0.000000	0.000000	0.000000	0.000000	0.000000	0.000000	-0.019381	-0.099652	-0.066853	0.000000	1.000000	1.000000	124.000000	0.000000
15179.974749	-0.006919	0.526030	0.245421	81.224342	52.350285	54.229778	0.000000	0.000000	0.000000	0.000000	0.000000	0.000000	-0.039390	-0.111108	-0.066013	0.000000	1.000000	1.000000	124.000000	0.000000
15179.978082	-0.006919	0.526030	0.245421	81.224342	52.350285	54.229778	0.000000	0.000000	0.000000	0.000000	0.000000	0.000000	-0.039390	-0.111108	-0.066013	0.000000	1.000000	1.000000	124.000000	0.000000
15179.981416	-0.006919	0.526030	0.245421	81.117836	51.148338	53.063587	0.000000	0.000000	0.000000	0.000000	0.000000	0.000000	-0.039390	-0.111108	-0.066013	0.000000	1.000000	1.000000	124.000000	0.000000
15179.984749	-0.007084	0.525601	0.245190	81.117836	51.148338	53.063587	0.000000	0.000000	0.000000	0.000000	0.000000	0.000000	-0.049336	-0.128771	-0.069277	0.000000	1.000000	1.000000	124.000000	0.000000
15179.988082	-0.007084	0.525601	0.245190	81.117836	51.148338	53.063587	0.000000	0.000000	0.000000	0.000000	0.000000	0.000000	-0.049336	-0.128771	-0.069277	0.000000	1.000000	1.000000	124.000000	0.000000
15179.991416	-0.007084	0.525601	0.245190	81.034065	50.239895	52.192139	0.000000	0.000000	0.000000	0.000000	0.000000	0.000000	-0.049336	-0.128771	-0.069277	0.000000	1.000000	1.000000	124.000000	0.000000
15179.994749	-0.007084	0.525601	0.245190	81.034065	50.239895	52.192139	0.000000	0.000000	0.000000	0.000000	0.000000	0.000000	-0.049336	-0.128771	-0.069277	0.000000	1.000000	1.000000	124.000000	0.000000
15179.998082	-0.007314	0.525189	0.244940	81.034065	50.239895	52.192139	0.000000	0.000000	0.000000	0.000000	0.000000	0.000000	-0.069245	-0.123402	-0.074927	0.000000	1.000000	1.000000	124.000000	0.000000
15180.001416	-0.007314	0.525189	0.244940	80.972389	49.585270	51.576088	0.000000	0.000000	0.000000	0.000000	0.000000	0.000000	-0.069245	-0.123402	-0.074927	0.000000	1.000000	1.000000	124.000000	0.000000
15180.004749	-0.007578	0.524758	0.244675	80.972389	49.585270	51.576088	0.000000	0.000000	0.000000	0.000000	0.000000	0.000000	-0.079144	-0.129513	-0.079367	0.000000	1.000000	1.000000	124.000000	0.000000
15180.008082	-0.007578	0.524758	0.244675	80.972389	49.585270	51.576088	0.000000	0.000000	0.000000	0.000000	0.000000	0.000000	-0.079144	-0.129513	-0.079367	0.000000	1.000000	1.000000	124.000000	0.000000
15180.011416	-0.007578	0.524758	0.244675	80.934860	49.263439	51.296524	0.000000	0.000000	0.000000	0.000000	0.000000	0.000000	-0.079144	-0.129513	-0.079367	0.000000	1.000000	1.000000	124.000000	0.000000
15180.014749	-0.007578	0.524758	0.244675	80.934860	49.263439	51.296524	0.000000	0.000000	0.000000	0.000000	0.000000	0.000000	-0.079144	-0.129513	-0.079367	0.000000	1.000000	1.000000	124.000000	0.000000
15180.018082	-0.007875	0.524323	0.244378	80.934860	49.263439	51.296524	0.000000	0.000000	0.000000	0.000000	0.000000	0.000000	-0.088968	-0.130351	-0.089154	0.000000	1.000000	1.000000	124.000000	0.000000
15180.021416	-0.007875	0.524323	0.244378	80.888466	49.326027	51.429867	0.000000	0.000000	0.000000	0.000000	0.000000	0.000000	-0.088968	-0.130351	-0.089154	0.000000	1.000000	1.000000	124.000000	0.000000
15180.024749	-0.008138	0.523966	0.244073	80.888466	49.326027	51.429867	0.000000	0.000000	0.000000	0.000000	0.000000	0.000000	-0.078878	-0.107240	-0.091413	0.000000	1.000000	1.000000	124.000000	0.000000
15180.028082	-0.008138	0.523966	0.244073	80.888466	49.326027	51.429867	0.000000	0.000000	0.000000	0.000000	0.000000	0.000000	-0.078878	-0.107240	-0.091413	0.000000	1.000000	1.000000	124.000000	0.000000
15180.031416	-0.008138	0.523966	0.244073	80.826752	49.827370	52.034050	0.000000	0.000000	0.000000	0.000000	0.000000	0.000000	-0.078878	-0.107240	-0.091413	0.000000	1.000000	1.000000	124.000000	0.000000
15180.034749	-0.008138	0.523966	0.244073	80.826752	49.827370	52.034050	0.000000	0.000000	0.000000	0.000000	0.000000	0.000000	-0.078878	-0.107240	-0.091413	0.000000	0.000000	1.000000	124.000000	0.000000
15180.038082	-0.008300	0.523626	0.243752	80.826752	49.827370	52.034050	0.000000	0.000000	0.000000	0.000000	0.000000	0.000000	-0.048798	-0.101867	-0.096504	0.000000	0.000000	1.000000	124.000000	0.000000
15180.041416	-0.008300	0.523626	0.243752	80.759834	50.513397	52.828411	0.000000	0.000000	0.000000	0.000000	0.000000	0.000000	-0.048798	-0.101867	-0.096504	0.000000	0.000000	1.000000	124.000000	0.000000
15180.044749	-0.008300	0.523626	0.243752	80.759834	50.513397	52.828411	0.000000	0.000000	0.000000	0.000000	0.000000	0.000000	-0.048798	-0.101867	-0.096504	0.000000	0.000000	1.000000	124.000000	0.000000
15180.048082	-0.008300	0.523626	0.243752	80.759834	50.513397	52.828411	0.000000	0.000000	0.000000	0.000000	0.000000	0.000000	-0.048798	-0.101867	-0.096504	0.000000	0.000000	1.000000	124.000000	0.000000
15180.051416	-0.008525	0.523115	0.243044	80.715157	51.072605	53.472057	0.000000	0.000000	0.000000	0.000000	0.000000	0.000000	-0.067302	-0.153201	-0.212213	0.000000	0.000000	1.000000	124.000000	0.000000
15180.054749	-0.008525	0.523115	0.243044	80.715157	51.072605	53.472057	0.000000	0.000000	0.000000	0.000000	0.000000	0.000000	-0.000000	0.000007	-0.000001	0.000000	0.000000	1.000000	124.000000	0.000000
15180.058082	-0.008525	0.523115	0.243044	80.715157	51.072605	53.472057	0.000000	0.000000	0.000000	0.000000	0.000000	0.000000	-0.000000	0.000007	-0.000001	0.000000	0.000000	1.000000	124.000000	0.000000
15180.061416	-0.008525	0.523115	0.243044	80.725342	51.404026	53.841518	0.000000	0.000000	0.000000	0.000000	0.000000	0.000000	-0.000000	0.000007	-0.000001	0.000000	0.000000	1.000000	124.000000	0.000000
15180.064749	-0.008525	0.523115	0.243044	80.725342	51.404026	53.841518	0.000000	0.000000	0.000000	0.000000	0.000000	0.000000	-0.000000	0.000007	-0.000001	0.000000	0.000000	1.000000	124.000000	0.000000
15180.068082	-0.008653	0.522962	0.242640	80.725342	51.404026	53.841518	0.000000	0.000000	0.000000	0.000000	0.000000	0.000000	-0.038395	-0.046081	-0.121235	0.000000	0.000000	1.000000	124.000000	0.000000
15180.071416	-0.008653	0.522962	0.242640	80.754097	51.615337	54.072155	0.000000	0.000000	0.000000	0.000000	0.000000	0.000000	-0.038395	-0.046081	-0.121235	0.000000	0.000000	1.000000	124.000000	0.000000
15180.074749	-0.008653	0.522962	0.242640	80.754097	51.615337	54.072155	0.000000	0.000000	0.000000	0.000000	0.000000	0.000000	-0.038395	-0.046081	-0.121235	0.000000	0.000000	1.000000	124.000000	0.000000
15180.078082	-0.008653	0.522962	0.242640	80.754097	51.615337	54.072155	0.000000	0.000000	0.000000	0.000000	0.000000	0.000000	-0.038395	-0.046081	-0.121235	0.000000	0.000000	1.000000	124.000000	0.000000
15180.081416	-0.009105	0.522796	0.241686	80.784653	51.840660	54.319725	0.000000	0.000000	0.000000	0.000000	0.000000	0.000000	-0.135823	-0.049842	-0.286138	0.000000	0.000000	1.000000	124.000000	0.000000
15180.084749	-0.009105	0.522796	0.241686	80.784653	51.840660	54.319725	0.000000	0.000000	0.000000	0.000000	0.000000	0.000000	0.000000	-0.000006	-0.000000	0.000000	0.000000	1.000000	124.000000	0.000000
15180.088082	-0.009105	0.522796	0.241686	80.784653	51.840660	54.319725	0.000000	0.000000	0.000000	0.000000	0.000000	0.000000	0.000000	-0.000006	-0.000000	0.000000	0.000000	1.000000	124.000000	0.000000
15180.091416	-0.009105	0.522796	0.241686	80.820656	52.103035	54.615822	0.000000	0.000000	0.000000	0.000000	0.000000	0.000000	0.000000	-0.000006	-0.000000	0.000000	0.000000	1.000000	124.000000	0.000000
15180.094749	-0.009105	0.522796	0.241686	80.820656	52.103035	54.615822	0.000000	0.000000	0.000000	0.000000	0.000000	0.000000	0.000000	-0.000006	-0.000000	0.000000	0.000000	1.000000	124.000000	0.000000
15180.098082	-0.009462	0.522759	0.241090	80.820656	52.103035	54.615822	0.000000	0.000000	0.000000	0.000000	0.000000	0.000000	-0.107074	-0.010883	-0.178959	0.000000	0.000000	1.000000	124.000000	0.000000
15180.101416	-0.009462	0.522759	0.241090	80.858253	52.369675	54.929985	0.000000	0.000000	0.000000	0.000000	0.000000	0.000000	-0.107074	-0.010883	-0.178959	0.000000	0.000000	1.000000	124.000000	0.000000
15180.104749	-0.010016	0.522714	0.240394	80.858253	52.369675	54.929985	0.000000	0.000000	0.000000	0.000000	0.000000	0.000000	-0.166086	-0.013616	-0.208829	0.000000	0.000000	1.000000	124.000000	0.000000
15180.108082	-0.010016	0.522714	0.240394	80.858253	52.369675	54.929985	0.000000	0.000000	0.000000	0.000000	0.000000	0.000000	-0.166086	-0.013616	-0.208829	0.000000	0.000000	1.000000	124.000000	0.000000
15180.111416	-0.010016	0.522714	0.240394	80.896294	52.673626	55.292839	0.000000	0.000000	0.000000	0.000000	0.000000	0.000000	-0.166086	-0.013616	-0.208829	0.000000	0.000000	1.000000	124.000000	0.000000
15180.114749	-0.010016	0.522714	0.240394	80.896294	52.673626	55.292839	0.000000	0.000000	0.000000	0.000000	0.000000	0.000000	-0.166086	-0.013616	-0.208829	0.000000	0.000000	1.000000	124.000000	0.000000
15180.118082	-0.010633	0.522680	0.239614	80.896294	52.673626	55.292839	0.000000	0.000000	0.000000	0.000000	0.000000	0.000000	-0.185221	-0.010207	-0.234083	0.000000	0.000000	1.000000	124.000000	0.000000
15180.121416	-0.010633	0.522680	0.239614	80.924416	53.095768	55.801067	0.000000	0.000000	0.000000	0.000000	0.000000	0.000000	-0.185221	-0.010207	-0.234083	0.000000	0.000000	1.000000	124.000000	0.000000
15180.124749	-0.011379	0.522672	0.238698	80.924416	53.095768	55.801067	0.000000	0.000000	0.000000	0.000000	0.000000	0.000000	-0.223798	-0.002469	-0.274784	0.000000	0.000000	1.000000	124.000000	0.000000
15180.128082	-0.011379	0.522672	0.238698	80.924416	53.095768	55.801067	0.000000	0.000000	0.000000	0.000000	0.000000	0.000000	-0.223798	-0.002469	-0.274784	0.000000	0.000000	1.000000	124.000000	0.000000
15180.131416	-0.011379	0.522672	0.238698	80.921715	53.694458	56.521637	0.000000	0.000000	0.000000	0.000000	0.000000	0.000000	-0.223798	-0.002469	-0.274784	0.000000	0.000000	1.000000	124.000000	0.000000
15180.134749	-0.012187	0.522689	0.237646	80.921715	53.694458	56.521637	0.000000	0.000000	0.000000	0.000000	0.000000	0.000000	-0.242292	0.005199	-0.315468	0.000000	0.000000	1.000000	124.000000	0.000000
15180.138082	-0.012187	0.522689	0.237646	80.921715	53.694458	56.521637	0.000000	0.000000	0.000000	0.000000	0.000000	0.000000	-0.242292	0.005199	-0.315468	0.000000	0.000000	1.000000	124.000000	0.000000
15180.141416	-0.012187	0.522689	0.237646	80.874519	54.504856	57.501144	0.000000	0.000000	0.000000	0.000000	0.000000	0.000000	-0.242292	0.005199	-0.315468	0.000000	0.000000	1.000000	124.000000	0.000000
15180.144749	-0.012956	0.522729	0.236428	80.874519	54.504856	57.501144	0.000000	0.000000	0.000000	0.000000	0.000000	0.000000	-0.230734	0.011824	-0.365557	0.000000	0.000000	1.000000	124.000000	0.000000
15180.148082	-0.012956	0.522729	0.236428	80.874519	54.504856	57.501144	0.000000	0.000000	0.000000	0.000000	0.000000	0.000000	-0.230734	0.011824	-0.365557	0.000000	0.000000	1.000000	124.000000	0.000000
15180.151416	-0.012956	0.522729	0.236428	80.811646	55.454834	58.636047	0.000000	0.000000	0.000000	0.000000	0.000000	0.000000	-0.230734	0.011824	-0.365557	0.000000	0.000000	1.000000	124.000000	0.000000
15180.154749	-0.013818	0.522790	0.235038	80.811646	55.454834	58.636047	0.000000	0.000000	0.000000	0.000000	0.000000	0.000000	-0.258483	0.018370	-0.416733	0.000000	0.000000	1.000000	124.000000	0.000000
15180.158082	-0.013818	0.522790	0.235038	80.811646	55.454834	58.636047	0.000000	0.000000	0.000000	0.000000	0.000000	0.000000	-0.258483	0.018370	-0.416733	0.000000	0.000000	1.000000	124.000000	0.000000
15180.161416	-0.013818	0.522790	0.235038	80.763580	56.411182	59.776722	0.000000	0.000000	0.000000	0.000000	0.000000	0.000000	-0.258483	0.018370	-0.416733	0.000000	0.000000	1.000000	124.000000	0.000000
15180.164749	-0.014738	0.522852	0.233463	80.763580	56.411182	59.776722	0.000000	0.000000	0.000000	0.000000	0.000000	0.000000	-0.275923	0.018627	-0.472515	0.000000	0.000000	1.000000	124.000000	0.000000
15180.168082	-0.014738	0.522852	0.233463	80.763580	56.411182	59.776722	0.000000	0.000000	0.000000	0.000000	0.000000	0.000000	-0.275923	0.018627	-0.472515	0.000000	0.000000	1.000000	124.000000	0.000000
15180.171416	-0.014738	0.522852	0.233463	80.759323	57.316078	60.849426	0.000000	0.000000	0.000000	0.000000	0.000000	0.000000	-0.275923	0.018627	-0.472515	0.000000	0.000000	1.000000	124.000000	0.000000
15180.174749	-0.015747	0.522935	0.231714	80.759323	57.316078	60.849426	0.000000	0.000000	0.000000	0.000000	0.000000	0.000000	-0.302899	0.024842	-0.524734	0.000000	0.000000	1.000000	124.000000	0.000000
15180.178082	-0.015747	0.522935	0.231714	80.759323	57.316078	60.849426	0.000000	0.000000	0.000000	0.000000	0.000000	0.000000	-0.302899	0.024842	-0.524734	0.000000	0.000000	1.000000	124.000000	0.000000
15180.181416	-0.015747	0.522935	0.231714	80.792755	58.182060	61.854645	0.000000	0.000000	0.000000	0.000000	0.000000	0.000000	-0.302899	0.024842	-0.524734	0.000000	0.000000	1.000000	124.000000	0.000000
15180.184749	-0.016877	0.523072	0.229752	80.792755	58.182060	61.854645	0.000000	0.000000	0.000000	0.000000	0.000000	0.000000	-0.338923	0.041241	-0.588652	0.000000	0.000000	1.000000	124.000000	0.000000
15180.188082	-0.016877	0.523072	0.229752	80.792755	58.182060	61.854645	0.000000	0.000000	0.000000	0.000000	0.000000	0.000000	-0.338923	0.041241	-0.588652	0.000000	0.000000	1.000000	124.000000	0.000000
15180.191416	-0.016877	0.523072	0.229752	80.842751	59.078747	62.880375	0.000000	0.000000	0.000000	0.000000	0.000000	0.000000	-0.338923	0.041241	-0.588652	0.000000	0.000000	1.000000	124.000000	0.000000
15180.194749	-0.018059	0.523243	0.227561	80.842751	59.078747	62.880375	0.000000	0.000000	0.000000	0.000000	0.000000	0.000000	-0.354653	0.051202	-0.657258	0.000000	0.000000	1.000000	124.000000	0.000000
15180.198082	-0.018059	0.523243	0.227561	80.842751	59.078747	62.880375	0.000000	0.000000	0.000000	0.000000	0.000000	0.000000	-0.354653	0.051202	-0.657258	0.000000	0.000000	1.000000	124.000000	0.000000
15180.201416	-0.018059	0.523243	0.227561	80.881027	60.087101	63.965240	0.000000	0.000000	0.000000	0.000000	0.000000	0.000000	-0.354653	0.051202	-0.657258	0.000000	0.000000	1.000000	124.000000	0.000000
15180.204749	-0.019293	0.523506	0.225183	80.881027	60.087101	63.965240	0.000000	0.000000	0.000000	0.000000	0.000000	0.000000	-0.370180	0.079018	-0.713549	0.000000	0.000000	1.000000	124.000000	0.000000
15180.208082	-0.019293	0.523506	0.225183	80.881027	60.087101	63.965240	0.000000	0.000000	0.000000	0.000000	0.000000	0.000000	-0.370180	0.079018	-0.713549	0.000000	0.000000	1.000000	124.000000	0.000000
15180.211416	-0.019293	0.523506	0.225183	80.882126	61.204739	64.870705	0.000000	0.000000	0.000000	0.000000	0.000000	0.000000	-0.370180	0.079018	-0.713549	0.000000	0.000000	1.000000	124.000000	0.000000
15180.214749	-0.020512	0.523840	0.222601	80.882126	61.204739	64.870705	0.000000	0.000000	0.000000	0.000000	0.000000	0.000000	-0.365674	0.100269	-0.774418	0.000000	0.000000	1.000000	124.000000	0.000000
15180.218082	-0.020512	0.523840	0.222601	80.882126	61.204739	64.870705	0.000000	0.000000	0.000000	0.000000	0.000000	0.000000	-0.365674	0.100269	-0.774418	0.000000	0.000000	1.000000	124.000000	0.000000
15180.221416	-0.020512	0.523840	0.222601	80.841675	62.420845	65.623650	0.000000	0.000000	0.000000	0.000000	0.000000	0.000000	-0.365674	0.100269	-0.774418	0.000000	0.000000	1.000000	124.000000	0.000000
15180.224749	-0.021750	0.524254	0.219913	80.841675	62.420845	65.623650	0.000000	0.000000	0.000000	0.000000	0.000000	0.000000	-0.371398	0.123952	-0.806485	0.000000	0.000000	1.000000	124.000000	0.000000
15180.228082	-0.021750	0.524254	0.219913	80.841675	62.420845	65.623650	0.000000	0.000000	0.000000	0.000000	0.000000	0.000000	-0.371398	0.123952	-0.806485	0.000000	0.000000	1.000000	124.000000	0.000000
15180.231416	-0.021750	0.524254	0.219913	80.778831	63.674671	66.409592	0.000000	0.000000	0.000000	0.000000	0.000000	0.000000	-0.371398	0.123952	-0.806485	0.000000	0.000000	1.000000	124.000000	0.000000
15180.234749	-0.023005	0.524741	0.217083	80.778831	63.674671	66.409592	0.000000	0.000000	0.000000	0.000000	0.000000	0.000000	-0.376471	0.146171	-0.848972	0.000000	0.000000	1.000000	124.000000	0.000000
15180.238082	-0.023005	0.524741	0.217083	80.778831	63.674671	66.409592	0.000000	0.000000	0.000000	0.000000	0.000000	0.000000	-0.376471	0.146171	-0.848972	0.000000	0.000000	1.000000	124.000000	0.000000
15180.241416	-0.024224	0.525224	0.214458	80.707809	64.674065	67.166496	0.000000	0.000000	0.000000	0.000000	0.000000	0.000000	-0.365778	0.145046	-0.787554	0.000000	0.000000	1.000000	124.000000	0.000000
15180.244749	-0.024224	0.525224	0.214458	80.707809	64.674065	67.166496	0.000000	0.000000	0.000000	0.000000	0.000000	0.000000	-0.365778	0.145046	-0.787554	0.000000	0.000000	1.000000	124.000000	0.000000
15180.248082	-0.024224	0.525224	0.214458	80.707809	64.674065	67.166496	0.000000	0.000000	0.000000	0.000000	0.000000	0.000000	-0.365778	0.145046	-0.787554	0.000000	0.000000	1.000000	124.000000	0.000000
15180.251416	-0.024224	0.525224	0.214458	80.630173	65.349686	67.775154	0.000000	0.000000	0.000000	0.000000	0.000000	0.000000	-0.365778	0.145046	-0.787554	0.000000	0.000000	1.000000	124.000000	0.000000
15180.254749	-0.025757	0.525911	0.211155	80.630173	65.349686	67.775154	0.000000	0.000000	0.000000	0.000000	0.000000	0.000000	-0.459888	0.206114	-0.990783	0.000000	0.000000	1.000000	124.000000	0.000000
15180.258082	-0.025757	0.525911	0.211155	80.630173	65.349686	67.775154	0.000000	0.000000	0.000000	0.000000	0.000000	0.000000	-0.459888	0.206114	-0.990783	0.000000	0.000000	1.000000	124.000000	0.000000
15180.261416	-0.025757	0.525911	0.211155	80.582802	65.188385	67.674507	0.000000	0.000000	0.000000	0.000000	0.000000	0.000000	-0.459888	0.206114	-0.990783	0.000000	0.000000	1.000000	124.000000	0.000000
15180.264749	-0.027223	0.526582	0.208142	80.582802	65.188385	67.674507	0.000000	0.000000	0.000000	0.000000	0.000000	0.000000	-0.439662	0.201302	-0.903980	0.000000	0.000000	1.000000	124.000000	0.000000
15180.268082	-0.027223	0.526582	0.208142	80.582802	65.188385	67.674507	0.000000	0.000000	0.000000	0.000000	0.000000	0.000000	-0.439662	0.201302	-0.903980	0.000000	0.000000	1.000000	124.000000	0.000000
15180.271416	-0.027223	0.526582	0.208142	80.568199	64.633675	67.063820	0.000000	0.000000	0.000000	0.000000	0.000000	0.000000	-0.439662	0.201302	-0.903980	0.000000	0.000000	1.000000	124.000000	0.000000
15180.274749	-0.028735	0.527276	0.205070	80.568199	64.633675	67.063820	0.000000	0.000000	0.000000	0.000000	0.000000	0.000000	-0.453595	0.208111	-0.921500	0.000000	0.000000	1.000000	124.000000	0.000000
15180.278082	-0.028735	0.527276	0.205070	80.568199	64.633675	67.063820	0.000000	0.000000	0.000000	0.000000	0.000000	0.000000	-0.453595	0.208111	-0.921500	0.000000	0.000000	1.000000	124.000000	0.000000
15180.281416	-0.028735	0.527276	0.205070	80.563202	63.913094	66.047981	0.000000	0.000000	0.000000	0.000000	0.000000	0.000000	-0.453595	0.208111	-0.921500	0.000000	0.000000	1.000000	124.000000	0.000000
15180.284749	-0.030198	0.527956	0.201948	80.563202	63.913094	66.047981	0.000000	0.000000	0.000000	0.000000	0.000000	0.000000	-0.439032	0.203913	-0.936837	0.000000	0.000000	1.000000	124.000000	0.000000
15180.288082	-0.030198	0.527956	0.201948	80.563202	63.913094	66.047981	0.000000	0.000000	0.000000	0.000000	0.000000	0.000000	-0.439032	0.203913	-0.936837	0.000000	0.000000	1.000000	124.000000	0.000000
15180.291416	-0.030198	0.527956	0.201948	80.556000	63.291019	65.130928	0.000000	0.000000	0.000000	0.000000	0.000000	0.000000	-0.439032	0.203913	-0.936837	0.000000	0.000000	1.000000	124.000000	0.000000
15180.294749	-0.031672	0.528685	0.198694	80.556000	63.291019	65.130928	0.000000	0.000000	0.000000	0.000000	0.000000	0.000000	-0.442065	0.218878	-0.976025	0.000000	0.000000	1.000000	124.000000	0.000000
15180.298082	-0.031672	0.528685	0.198694	80.556000	63.291019	65.130928	0.000000	0.000000	0.000000	0.000000	0.000000	0.000000	-0.442065	0.218878	-0.976025	0.000000	0.000000	1.000000	124.000000	0.000000
15180.301416	-0.031672	0.528685	0.198694	80.557816	62.913841	64.714294	0.000000	0.000000	0.000000	0.000000	0.000000	0.000000	-0.442065	0.218878	-0.976025	0.000000	0.000000	1.000000	124.000000	0.000000
15180.304749	-0.033247	0.529427	0.195308	80.557816	62.913841	64.714294	0.000000	0.000000	0.000000	0.000000	0.000000	0.000000	-0.472589	0.222593	-1.015984	0.000000	0.000000	1.000000	124.000000	0.000000
15180.308082	-0.033247	0.529427	0.195308	80.557816	62.913841	64.714294	0.000000	0.000000	0.000000	0.000000	0.000000	0.000000	-0.472589	0.222593	-1.015984	0.000000	0.000000	1.000000	124.000000	0.000000
15180.311416	-0.033247	0.529427	0.195308	80.570793	62.778072	64.665497	0.000000	0.000000	0.000000	0.000000	0.000000	0.000000	-0.472589	0.222593	-1.015984	0.000000	0.000000	1.000000	124.000000	0.000000
15180.314749	-0.034863	0.530224	0.191854	80.570793	62.778072	64.665497	0.000000	0.000000	0.000000	0.000000	0.000000	0.000000	-0.484778	0.238958	-1.036060	0.000000	0.000000	1.000000	124.000000	0.000000
15180.318082	-0.034863	0.530224	0.191854	80.570793	62.778072	64.665497	0.000000	0.000000	0.000000	0.000000	0.000000	0.000000	-0.484778	0.238958	-1.036060	0.000000	0.000000	1.000000	124.000000	0.000000
15180.321416	-0.034863	0.530224	0.191854	80.581009	62.841396	64.663895	0.000000	0.000000	0.000000	0.000000	0.000000	0.000000	-0.484778	0.238958	-1.036060	0.000000	0.000000	1.000000	124.000000	0.000000
15180.324749	-0.036543	0.531081	0.188242	80.581009	62.841396	64.663895	0.000000	0.000000	0.000000	0.000000	0.000000	0.000000	-0.504187	0.257145	-1.083676	0.000000	0.000000	1.000000	124.000000	0.000000
15180.328082	-0.036543	0.531081	0.188242	80.581009	62.841396	64.663895	0.000000	0.000000	0.000000	0.000000	0.000000	0.000000	-0.504187	0.257145	-1.083676	0.000000	0.000000	1.000000	124.000000	0.000000
15180.331416	-0.036543	0.531081	0.188242	80.570473	63.186417	64.735458	0.000000	0.000000	0.000000	0.000000	0.000000	0.000000	-0.504187	0.257145	-1.083676	0.000000	0.000000	1.000000	124.000000	0.000000
15180.334749	-0.038263	0.531993	0.184594	80.570473	63.186417	64.735458	0.000000	0.000000	0.000000	0.000000	0.000000	0.000000	-0.515796	0.273643	-1.094194	0.000000	0.000000	1.000000	124.000000	0.000000
15180.338082	-0.038263	0.531993	0.184594	80.570473	63.186417	64.735458	0.000000	0.000000	0.000000	0.000000	0.000000	0.000000	-0.515796	0.273643	-1.094194	0.000000	0.000000	1.000000	124.000000	0.000000
15180.341416	-0.038263	0.531993	0.184594	80.536812	63.647064	64.966980	0.000000	0.000000	0.000000	0.000000	0.000000	0.000000	-0.515796	0.273643	-1.094194	0.000000	0.000000	1.000000	124.000000	0.000000
15180.344749	-0.040076	0.533005	0.180849	80.536812	63.647064	64.966980	0.000000	0.000000	0.000000	0.000000	0.000000	0.000000	-0.544075	0.303612	-1.123691	0.000000	0.000000	1.000000	124.000000	0.000000
15180.348082	-0.040076	0.533005	0.180849	80.536812	63.647064	64.966980	0.000000	0.000000	0.000000	0.000000	0.000000	0.000000	-0.544075	0.303612	-1.123691	0.000000	0.000000	1.000000	124.000000	0.000000
15180.351416	-0.040076	0.533005	0.180849	80.478577	64.106606	65.543900	0.000000	0.000000	0.000000	0.000000	0.000000	0.000000	-0.544075	0.303612	-1.123691	0.000000	0.000000	1.000000	124.000000	0.000000
15180.354749	-0.041923	0.534119	0.177042	80.478577	64.106606	65.543900	0.000000	0.000000	0.000000	0.000000	0.000000	0.000000	-0.554076	0.334043	-1.142017	0.000000	0.000000	1.000000	124.000000	0.000000
15180.358082	-0.041923	0.534119	0.177042	80.478577	64.106606	65.543900	0.000000	0.000000	0.000000	0.000000	0.000000	0.000000	-0.554076	0.334043	-1.142017	0.000000	0.000000	1.000000	124.000000	0.000000
15180.361416	-0.041923	0.534119	0.177042	80.409744	64.449036	66.137154	0.000000	0.000000	0.000000	0.000000	0.000000	0.000000	-0.554076	0.334043	-1.142017	0.000000	0.000000	1.000000	124.000000	0.000000
15180.364749	-0.043773	0.535316	0.173195	80.409744	64.449036	66.137154	0.000000	0.000000	0.000000	0.000000	0.000000	0.000000	-0.555017	0.359253	-1.154090	0.000000	0.000000	1.000000	124.000000	0.000000
15180.368082	-0.043773	0.535316	0.173195	80.409744	64.449036	66.137154	0.000000	0.000000	0.000000	0.000000	0.000000	0.000000	-0.555017	0.359253	-1.154090	0.000000	0.000000	1.000000	124.000000	0.000000
15180.371416	-0.043773	0.535316	0.173195	80.342636	64.691338	66.371780	0.000000	0.000000	0.000000	0.000000	0.000000	0.000000	-0.555017	0.359253	-1.154090	0.000000	0.000000	1.000000	124.000000	0.000000
15180.374749	-0.045626	0.536596	0.169307	80.342636	64.691338	66.371780	0.000000	0.000000	0.000000	0.000000	0.000000	0.000000	-0.555681	0.383861	-1.166306	0.000000	0.000000	1.000000	124.000000	0.000000
15180.378082	-0.045626	0.536596	0.169307	80.342636	64.691338	66.371780	0.000000	0.000000	0.000000	0.000000	0.000000	0.000000	-0.555681	0.383861	-1.166306	0.000000	0.000000	1.000000	124.000000	0.000000
15180.381416	-0.045626	0.536596	0.169307	80.299881	64.859734	66.130058	0.000000	0.000000	0.000000	0.000000	0.000000	0.000000	-0.555681	0.383861	-1.166306	0.000000	0.000000	1.000000	124.000000	0.000000
15180.384749	-0.047508	0.537990	0.165372	80.299881	64.859734	66.130058	0.000000	0.000000	0.000000	0.000000	0.000000	0.000000	-0.564829	0.418140	-1.180693	0.000000	0.000000	1.000000	124.000000	0.000000
15180.388082	-0.047508	0.537990	0.165372	80.299881	64.859734	66.130058	0.000000	0.000000	0.000000	0.000000	0.000000	0.000000	-0.564829	0.418140	-1.180693	0.000000	0.000000	1.000000	124.000000	0.000000
15180.391416	-0.047508	0.537990	0.165372	80.283760	64.937195	65.702614	0.000000	0.000000	0.000000	0.000000	0.000000	0.000000	-0.564829	0.418140	-1.180693	0.000000	0.000000	1.000000	124.000000	0.000000
15180.394749	-0.049450	0.539461	0.161389	80.283760	64.937195	65.702614	0.000000	0.000000	0.000000	0.000000	0.000000	0.000000	-0.582417	0.441414	-1.194752	0.000000	0.000000	1.000000	124.000000	0.000000
15180.398082	-0.049450	0.539461	0.161389	80.283760	64.937195	65.702614	0.000000	0.000000	0.000000	0.000000	0.000000	0.000000	-0.582417	0.441414	-1.194752	0.000000	0.000000	1.000000	124.000000	0.000000
15180.401416	-0.049450	0.539461	0.161389	80.281151	65.035774	65.659843	0.000000	0.000000	0.000000	0.000000	0.000000	0.000000	-0.582417	0.441414	-1.194752	0.000000	0.000000	1.000000	124.000000	0.000000
15180.404749	-0.051360	0.541008	0.157366	80.281151	65.035774	65.659843	0.000000	0.000000	0.000000	0.000000	0.000000	0.000000	-0.573111	0.464112	-1.206951	0.000000	0.000000	1.000000	124.000000	0.000000
15180.408082	-0.051360	0.541008	0.157366	80.281151	65.035774	65.659843	0.000000	0.000000	0.000000	0.000000	0.000000	0.000000	-0.573111	0.464112	-1.206951	0.000000	0.000000	1.000000	124.000000	0.000000
15180.411416	-0.051360	0.541008	0.157366	80.291283	65.179024	66.008308	0.000000	0.000000	0.000000	0.000000	0.000000	0.000000	-0.573111	0.464112	-1.206951	0.000000	0.000000	1.000000	124.000000	0.000000
15180.414749	-0.053208	0.542643	0.153284	80.291283	65.179024	66.008308	0.000000	0.000000	0.000000	0.000000	0.000000	0.000000	-0.554442	0.490430	-1.224643	0.000000	0.000000	1.000000	124.000000	0.000000
15180.418082	-0.053208	0.542643	0.153284	80.291283	65.179024	66.008308	0.000000	0.000000	0.000000	0.000000	0.000000	0.000000	-0.554442	0.490430	-1.224643	0.000000	0.000000	1.000000	124.000000	0.000000
15180.421416	-0.053208	0.542643	0.153284	80.317505	65.337242	66.349174	0.000000	0.000000	0.000000	0.000000	0.000000	0.000000	-0.554442	0.490430	-1.224643	0.000000	0.000000	1.000000	124.000000	0.000000
15180.424749	-0.054996	0.544315	0.149168	80.317505	65.337242	66.349174	0.000000	0.000000	0.000000	0.000000	0.000000	0.000000	-0.536431	0.501779	-1.234864	0.000000	0.000000	1.000000	124.000000	0.000000
15180.428082	-0.054996	0.544315	0.149168	80.317505	65.337242	66.349174	0.000000	0.000000	0.000000	0.000000	0.000000	0.000000	-0.536431	0.501779	-1.234864	0.000000	0.000000	1.000000	124.000000	0.000000
15180.431416	-0.054996	0.544315	0.149168	80.341553	65.429840	66.478729	0.000000	0.000000	0.000000	0.000000	0.000000	0.000000	-0.536431	0.501779	-1.234864	0.000000	0.000000	1.000000	124.000000	0.000000
15180.434749	-0.056753	0.546057	0.145010	80.341553	65.429840	66.478729	0.000000	0.000000	0.000000	0.000000	0.000000	0.000000	-0.526923	0.522593	-1.247293	0.000000	0.000000	1.000000	124.000000	0.000000
15180.438082	-0.056753	0.546057	0.145010	80.341553	65.429840	66.478729	0.000000	0.000000	0.000000	0.000000	0.000000	0.000000	-0.526923	0.522593	-1.247293	0.000000	0.000000	1.000000	124.000000	0.000000
15180.441416	-0.056753	0.546057	0.145010	80.365425	65.495216	66.321007	0.000000	0.000000	0.000000	0.000000	0.000000	0.000000	-0.526923	0.522593	-1.247293	0.000000	0.000000	1.000000	124.000000	0.000000
15180.444749	-0.058561	0.547847	0.140786	80.365425	65.495216	66.321007	0.000000	0.000000	0.000000	0.000000	0.000000	0.000000	-0.542361	0.537021	-1.267107	0.000000	0.000000	1.000000	124.000000	0.000000
15180.448082	-0.058561	0.547847	0.140786	80.365425	65.495216	66.321007	0.000000	0.000000	0.000000	0.000000	0.000000	0.000000	-0.542361	0.537021	-1.267107	0.000000	0.000000	1.000000	124.000000	0.000000
15180.451416	-0.058561	0.547847	0.140786	80.381966	65.414345	65.969177	0.000000	0.000000	0.000000	0.000000	0.000000	0.000000	-0.542361	0.537021	-1.267107	0.000000	0.000000	1.000000	124.000000	0.000000
15180.454749	-0.060365	0.549657	0.136543	80.381966	65.414345	65.969177	0.000000	0.000000	0.000000	0.000000	0.000000	0.000000	-0.541427	0.542731	-1.272991	0.000000	0.000000	1.000000	124.000000	0.000000
15180.458082	-0.060365	0.549657	0.136543	80.381966	65.414345	65.969177	0.000000	0.000000	0.000000	0.000000	0.000000	0.000000	-0.541427	0.542731	-1.272991	0.000000	0.000000	1.000000	124.000000	0.000000
15180.461416	-0.060365	0.549657	0.136543	80.386421	64.986938	65.393913	0.000000	0.000000	0.000000	0.000000	0.000000	0.000000	-0.541427	0.542731	-1.272991	0.000000	0.000000	1.000000	124.000000	0.000000
15180.464749	-0.062200	0.551509	0.132330	80.386421	64.986938	65.393913	0.000000	0.000000	0.000000	0.000000	0.000000	0.000000	-0.550344	0.555702	-1.263863	0.000000	0.000000	1.000000	124.000000	0.000000
15180.468082	-0.062200	0.551509	0.132330	80.386421	64.986938	65.393913	0.000000	0.000000	0.000000	0.000000	0.000000	0.000000	-0.550344	0.555702	-1.263863	0.000000	0.000000	1.000000	124.000000	0.000000
15180.471416	-0.062200	0.551509	0.132330	80.379387	64.208488	64.562538	0.000000	0.000000	0.000000	0.000000	0.000000	0.000000	-0.550344	0.555702	-1.263863	0.000000	0.000000	1.000000	124.000000	0.000000
15180.474749	-0.064062	0.553353	0.128137	80.379387	64.208488	64.562538	0.000000	0.000000	0.000000	0.000000	0.000000	0.000000	-0.558707	0.553127	-1.257895	0.000000	0.000000	1.000000	124.000000	0.000000
15180.478082	-0.064062	0.553353	0.128137	80.379387	64.208488	64.562538	0.000000	0.000000	0.000000	0.000000	0.000000	0.000000	-0.558707	0.553127	-1.257895	0.000000	0.000000	1.000000	124.000000	0.000000
15180.481416	-0.064062	0.553353	0.128137	80.361099	63.163433	63.485931	0.000000	0.000000	0.000000	0.000000	0.000000	0.000000	-0.558707	0.553127	-1.257895	0.000000	0.000000	1.000000	124.000000	0.000000
15180.484749	-0.065849	0.555150	0.124041	80.361099	63.163433	63.485931	0.000000	0.000000	0.000000	0.000000	0.000000	0.000000	-0.535907	0.539101	-1.228885	0.000000	0.000000	1.000000	124.000000	0.000000
15180.488082	-0.065849	0.555150	0.124041	80.361099	63.163433	63.485931	0.000000	0.000000	0.000000	0.000000	0.000000	0.000000	-0.535907	0.539101	-1.228885	0.000000	0.000000	1.000000	124.000000	0.000000
15180.491416	-0.065849	0.555150	0.124041	80.341026	62.006207	62.235012	0.000000	0.000000	0.000000	0.000000	0.000000	0.000000	-0.535907	0.539101	-1.228885	0.000000	0.000000	1.000000	124.000000	0.000000
15180.494749	-0.067579	0.556921	0.119960	80.341026	62.006207	62.235012	0.000000	0.000000	0.000000	0.000000	0.000000	0.000000	-0.519252	0.531348	-1.224167	0.000000	0.000000	1.000000	124.000000	0.000000
15180.498082	-0.067579	0.556921	0.119960	80.341026	62.006207	62.235012	0.000000	0.000000	0.000000	0.000000	0.000000	0.000000	-0.519252	0.531348	-1.224167	0.000000	0.000000	1.000000	124.000000	0.000000
15180.501416	-0.067579	0.556921	0.119960	80.326057	60.835655	60.923077	0.000000	0.000000	0.000000	0.000000	0.000000	0.000000	-0.519252	0.531348	-1.224167	0.000000	0.000000	1.000000	124.000000	0.000000
15180.504749	-0.069261	0.558610	0.115945	80.326057	60.835655	60.923077	0.000000	0.000000	0.000000	0.000000	0.000000	0.000000	-0.504610	0.506766	-1.204582	0.000000	0.000000	1.000000	124.000000	0.000000
15180.508082	-0.069261	0.558610	0.115945	80.326057	60.835655	60.923077	0.000000	0.000000	0.000000	0.000000	0.000000	0.000000	-0.504610	0.506766	-1.204582	0.000000	0.000000	1.000000	124.000000	0.000000
15180.511416	-0.069261	0.558610	0.115945	80.329231	59.810970	59.846325	0.000000	0.000000	0.000000	0.000000	0.000000	0.000000	-0.504610	0.506766	-1.204582	0.000000	0.000000	1.000000	124.000000	0.000000
15180.514749	-0.070897	0.560188	0.112003	80.329231	59.810970	59.846325	0.000000	0.000000	0.000000	0.000000	0.000000	0.000000	-0.490623	0.473426	-1.182747	0.000000	0.000000	1.000000	124.000000	0.000000
15180.518082	-0.070897	0.560188	0.112003	80.329231	59.810970	59.846325	0.000000	0.000000	0.000000	0.000000	0.000000	0.000000	-0.490623	0.473426	-1.182747	0.000000	0.000000	1.000000	124.000000	0.000000
15180.521416	-0.070897	0.560188	0.112003	80.366341	59.056290	59.122147	0.000000	0.000000	0.000000	0.000000	0.000000	0.000000	-0.490623	0.473426	-1.182747	0.000000	0.000000	1.000000	124.000000	0.000000
15180.524749	-0.072447	0.561687	0.108036	80.366341	59.056290	59.122147	0.000000	0.000000	0.000000	0.000000	0.000000	0.000000	-0.465116	0.449650	-1.190094	0.000000	0.000000	1.000000	124.000000	0.000000
15180.528082	-0.072447	0.561687	0.108036	80.366341	59.056290	59.122147	0.000000	0.000000	0.000000	0.000000	0.000000	0.000000	-0.465116	0.449650	-1.190094	0.000000	0.000000	1.000000	124.000000	0.000000
15180.531416	-0.072447	0.561687	0.108036	80.443855	58.452690	58.573093	0.000000	0.000000	0.000000	0.000000	0.000000	0.000000	-0.465116	0.449650	-1.190094	0.000000	0.000000	1.000000	124.000000	0.000000
15180.534749	-0.073949	0.563071	0.104107	80.443855	58.452690	58.573093	0.000000	0.000000	0.000000	0.000000	0.000000	0.000000	-0.450449	0.415380	-1.178581	0.000000	0.000000	1.000000	124.000000	0.000000
15180.538082	-0.073949	0.563071	0.104107	80.443855	58.452690	58.573093	0.000000	0.000000	0.000000	0.000000	0.000000	0.000000	-0.450449	0.415380	-1.178581	0.000000	0.000000	1.000000	124.000000	0.000000
15180.541416	-0.073949	0.563071	0.104107	80.560577	58.003864	58.153732	0.000000	0.000000	0.000000	0.000000	0.000000	0.000000	-0.450449	0.415380	-1.178581	0.000000	0.000000	1.000000	124.000000	0.000000
15180.544749	-0.075417	0.564391	0.100127	80.560577	58.003864	58.153732	0.000000	0.000000	0.000000	0.000000	0.000000	0.000000	-0.440507	0.395777	-1.193901	0.000000	0.000000	1.000000	124.000000	0.000000
15180.548082	-0.075417	0.564391	0.100127	80.560577	58.003864	58.153732	0.000000	0.000000	0.000000	0.000000	0.000000	0.000000	-0.440507	0.395777	-1.193901	0.000000	0.000000	1.000000	124.000000	0.000000
15180.551416	-0.075417	0.564391	0.100127	80.667946	57.641346	57.843082	0.000000	0.000000	0.000000	0.000000	0.000000	0.000000	-0.440507	0.395777	-1.193901	0.000000	0.000000	1.000000	124.000000	0.000000
15180.554749	-0.076884	0.565622	0.096137	80.667946	57.641346	57.843082	0.000000	0.000000	0.000000	0.000000	0.000000	0.000000	-0.440127	0.369296	-1.197066	0.000000	0.000000	1.000000	124.000000	0.000000
15180.558082	-0.076884	0.565622	0.096137	80.667946	57.641346	57.843082	0.000000	0.000000	0.000000	0.000000	0.000000	0.000000	-0.440127	0.369296	-1.197066	0.000000	0.000000	1.000000	124.000000	0.000000
15180.561416	-0.076884	0.565622	0.096137	80.728729	57.133327	57.431641	0.000000	0.000000	0.000000	0.000000	0.000000	0.000000	-0.440127	0.369296	-1.197066	0.000000	0.000000	1.000000	124.000000	0.000000
15180.564749	-0.078309	0.566750	0.092227	80.728729	57.133327	57.431641	0.000000	0.000000	0.000000	0.000000	0.000000	0.000000	-0.427457	0.338590	-1.173180	0.000000	0.000000	1.000000	124.000000	0.000000
15180.568082	-0.078309	0.566750	0.092227	80.728729	57.133327	57.431641	0.000000	0.000000	0.000000	0.000000	0.000000	0.000000	-0.427457	0.338590	-1.173180	0.000000	0.000000	1.000000	124.000000	0.000000
15180.571416	-0.078309	0.566750	0.092227	80.719727	56.225830	56.571861	0.000000	0.000000	0.000000	0.000000	0.000000	0.000000	-0.427457	0.338590	-1.173180	0.000000	0.000000	1.000000	124.000000	0.000000
15180.574749	-0.079717	0.567840	0.088382	80.719727	56.225830	56.571861	0.000000	0.000000	0.000000	0.000000	0.000000	0.000000	-0.422513	0.326739	-1.153510	0.000000	0.000000	1.000000	124.000000	0.000000
15180.578082	-0.079717	0.567840	0.088382	80.719727	56.225830	56.571861	0.000000	0.000000	0.000000	0.000000	0.000000	0.000000	-0.422513	0.326739	-1.153510	0.000000	0.000000	1.000000	124.000000	0.000000
15180.581416	-0.079717	0.567840	0.088382	80.671799	54.881424	55.360294	0.000000	0.000000	0.000000	0.000000	0.000000	0.000000	-0.422513	0.326739	-1.153510	0.000000	0.000000	1.000000	124.000000	0.000000
15180.584749	-0.081095	0.568828	0.084680	80.671799	54.881424	55.360294	0.000000	0.000000	0.000000	0.000000	0.000000	0.000000	-0.413373	0.296422	-1.110602	0.000000	0.000000	1.000000	124.000000	0.000000
15180.588082	-0.081095	0.568828	0.084680	80.671799	54.881424	55.360294	0.000000	0.000000	0.000000	0.000000	0.000000	0.000000	-0.413373	0.296422	-1.110602	0.000000	0.000000	1.000000	124.000000	0.000000
15180.591416	-0.081095	0.568828	0.084680	80.606941	53.354649	54.047634	0.000000	0.000000	0.000000	0.000000	0.000000	0.000000	-0.413373	0.296422	-1.110602	0.000000	0.000000	1.000000	124.000000	0.000000
15180.594749	-0.082488	0.569769	0.081064	80.606941	53.354649	54.047634	0.000000	0.000000	0.000000	0.000000	0.000000	0.000000	-0.417929	0.282570	-1.084611	0.000000	0.000000	1.000000	124.000000	0.000000
15180.598082	-0.082488	0.569769	0.081064	80.606941	53.354649	54.047634	0.000000	0.000000	0.000000	0.000000	0.000000	0.000000	-0.417929	0.282570	-1.084611	0.000000	0.000000	1.000000	124.000000	0.000000
15180.601416	-0.082488	0.569769	0.081064	80.529083	51.707806	52.563656	0.000000	0.000000	0.000000	0.000000	0.000000	0.000000	-0.417929	0.282570	-1.084611	0.000000	0.000000	1.000000	124.000000	0.000000
15180.604749	-0.083790	0.570659	0.077514	80.529083	51.707806	52.563656	0.000000	0.000000	0.000000	0.000000	0.000000	0.000000	-0.390409	0.266793	-1.065106	0.000000	0.000000	1.000000	124.000000	0.000000
15180.608082	-0.083790	0.570659	0.077514	80.529083	51.707806	52.563656	0.000000	0.000000	0.000000	0.000000	0.000000	0.000000	-0.390409	0.266793	-1.065106	0.000000	0.000000	1.000000	124.000000	0.000000
15180.611416	-0.083790	0.570659	0.077514	80.450806	50.175854	51.044228	0.000000	0.000000	0.000000	0.000000	0.000000	0.000000	-0.390409	0.266793	-1.065106	0.000000	0.000000	1.000000	124.000000	0.000000
15180.614749	-0.084986	0.571495	0.074095	80.450806	50.175854	51.044228	0.000000	0.000000	0.000000	0.000000	0.000000	0.000000	-0.358907	0.250747	-1.025703	0.000000	0.000000	1.000000	124.000000	0.000000
15180.618082	-0.084986	0.571495	0.074095	80.450806	50.175854	51.044228	0.000000	0.000000	0.000000	0.000000	0.000000	0.000000	-0.358907	0.250747	-1.025703	0.000000	0.000000	1.000000	124.000000	0.000000
15180.621416	-0.084986	0.571495	0.074095	80.373405	48.759811	49.830280	0.000000	0.000000	0.000000	0.000000	0.000000	0.000000	-0.358907	0.250747	-1.025703	0.000000	0.000000	1.000000	124.000000	0.000000
15180.624749	-0.086101	0.572319	0.070776	80.373405	48.759811	49.830280	0.000000	0.000000	0.000000	0.000000	0.000000	0.000000	-0.334511	0.247207	-0.995548	0.000000	0.000000	1.000000	124.000000	0.000000
15180.628082	-0.086101	0.572319	0.070776	80.373405	48.759811	49.830280	0.000000	0.000000	0.000000	0.000000	0.000000	0.000000	-0.334511	0.247207	-0.995548	0.000000	0.000000	1.000000	124.000000	0.000000
15180.631416	-0.086101	0.572319	0.070776	80.299797	47.478291	48.735386	0.000000	0.000000	0.000000	0.000000	0.000000	0.000000	-0.334511	0.247207	-0.995548	0.000000	0.000000	1.000000	124.000000	0.000000
15180.634749	-0.087136	0.573084	0.067550	80.299797	47.478291	48.735386	0.000000	0.000000	0.000000	0.000000	0.000000	0.000000	-0.310331	0.229703	-0.968000	0.000000	0.000000	1.000000	124.000000	0.000000
15180.638082	-0.087136	0.573084	0.067550	80.299797	47.478291	48.735386	0.000000	0.000000	0.000000	0.000000	0.000000	0.000000	-0.310331	0.229703	-0.968000	0.000000	0.000000	1.000000	124.000000	0.000000
15180.641416	-0.087136	0.573084	0.067550	80.230400	46.321033	47.759579	0.000000	0.000000	0.000000	0.000000	0.000000	0.000000	-0.310331	0.229703	-0.968000	0.000000	0.000000	1.000000	124.000000	0.000000
15180.644749	-0.088164	0.573851	0.064391	80.230400	46.321033	47.759579	0.000000	0.000000	0.000000	0.000000	0.000000	0.000000	-0.308468	0.230016	-0.947603	0.000000	0.000000	1.000000	124.000000	0.000000
15180.648082	-0.088164	0.573851	0.064391	80.230400	46.321033	47.759579	0.000000	0.000000	0.000000	0.000000	0.000000	0.000000	-0.308468	0.230016	-0.947603	0.000000	0.000000	1.000000	124.000000	0.000000
15180.651416	-0.088164	0.573851	0.064391	80.168304	45.302635	46.930553	0.000000	0.000000	0.000000	0.000000	0.000000	0.000000	-0.308468	0.230016	-0.947603	0.000000	0.000000	1.000000	124.000000	0.000000
15180.654749	-0.089223	0.574590	0.061364	80.168304	45.302635	46.930553	0.000000	0.000000	0.000000	0.000000	0.000000	0.000000	-0.317700	0.221583	-0.907992	0.000000	0.000000	1.000000	124.000000	0.000000
15180.658082	-0.089223	0.574590	0.061364	80.168304	45.302635	46.930553	0.000000	0.000000	0.000000	0.000000	0.000000	0.000000	-0.317700	0.221583	-0.907992	0.000000	0.000000	1.000000	124.000000	0.000000
15180.661416	-0.089223	0.574590	0.061364	80.113358	44.411842	46.215832	0.000000	0.000000	0.000000	0.000000	0.000000	0.000000	-0.317700	0.221583	-0.907992	0.000000	0.000000	1.000000	124.000000	0.000000
15180.664749	-0.090260	0.575340	0.058450	80.113358	44.411842	46.215832	0.000000	0.000000	0.000000	0.000000	0.000000	0.000000	-0.311009	0.225217	-0.874257	0.000000	0.000000	1.000000	124.000000	0.000000
15180.668082	-0.090260	0.575340	0.058450	80.113358	44.411842	46.215832	0.000000	0.000000	0.000000	0.000000	0.000000	0.000000	-0.311009	0.225217	-0.874257	0.000000	0.000000	1.000000	124.000000	0.000000
15180.671416	-0.090260	0.575340	0.058450	80.066032	43.689236	45.663570	0.000000	0.000000	0.000000	0.000000	0.000000	0.000000	-0.311009	0.225217	-0.874257	0.000000	0.000000	1.000000	124.000000	0.000000
15180.674749	-0.091248	0.576086	0.055637	80.066032	43.689236	45.663570	0.000000	0.000000	0.000000	0.000000	0.000000	0.000000	-0.296601	0.223554	-0.843867	0.000000	0.000000	1.000000	124.000000	0.000000
15180.678082	-0.091248	0.576086	0.055637	80.066032	43.689236	45.663570	0.000000	0.000000	0.000000	0.000000	0.000000	0.000000	-0.296601	0.223554	-0.843867	0.000000	0.000000	1.000000	124.000000	0.000000
15180.681416	-0.092068	0.576768	0.053217	80.023857	43.137520	45.253620	0.000000	0.000000	0.000000	0.000000	0.000000	0.000000	-0.245892	0.204658	-0.726200	0.000000	0.000000	1.000000	124.000000	0.000000
15180.684749	-0.092068	0.576768	0.053217	80.023857	43.137520	45.253620	0.000000	0.000000	0.000000	0.000000	0.000000	0.000000	-0.245892	0.204658	-0.726200	0.000000	0.000000	1.000000	124.000000	0.000000
15180.688082	-0.092068	0.576768	0.053217	80.023857	43.137520	45.253620	0.000000	0.000000	0.000000	0.000000	0.000000	0.000000	-0.245892	0.204658	-0.726200	0.000000	0.000000	1.000000	124.000000	0.000000
15180.691416	-0.092068	0.576768	0.053217	79.965752	42.508053	44.730118	0.000000	0.000000	0.000000	0.000000	0.000000	0.000000	-0.245892	0.204658	-0.726200	0.000000	0.000000	1.000000	124.000000	0.000000
15180.694749	-0.093008	0.577629	0.050424	79.965752	42.508053	44.730118	0.000000	0.000000	0.000000	0.000000	0.000000	0.000000	-0.282034	0.258385	-0.837718	0.000000	0.000000	1.000000	124.000000	0.000000
15180.698082	-0.093008	0.577629	0.050424	79.965752	42.508053	44.730118	0.000000	0.000000	0.000000	0.000000	0.000000	0.000000	-0.282034	0.258385	-0.837718	0.000000	0.000000	1.000000	124.000000	0.000000
15180.701416	-0.093008	0.577629	0.050424	79.913399	41.905823	44.097763	0.000000	0.000000	0.000000	0.000000	0.000000	0.000000	-0.282034	0.258385	-0.837718	0.000000	0.000000	1.000000	124.000000	0.000000
15180.704749	-0.093800	0.578420	0.047983	79.913399	41.905823	44.097763	0.000000	0.000000	0.000000	0.000000	0.000000	0.000000	-0.237734	0.237322	-0.732525	0.000000	0.000000	1.000000	124.000000	0.000000
15180.708082	-0.093800	0.578420	0.047983	79.913399	41.905823	44.097763	0.000000	0.000000	0.000000	0.000000	0.000000	0.000000	-0.237734	0.237322	-0.732525	0.000000	0.000000	1.000000	124.000000	0.000000
15180.711416	-0.093800	0.578420	0.047983	79.868645	41.325134	43.325226	0.000000	0.000000	0.000000	0.000000	0.000000	0.000000	-0.237734	0.237322	-0.732525	0.000000	0.000000	1.000000	124.000000	0.000000
15180.714749	-0.094560	0.579219	0.045684	79.868645	41.325134	43.325226	0.000000	0.000000	0.000000	0.000000	0.000000	0.000000	-0.227741	0.239759	-0.689437	0.000000	0.000000	1.000000	124.000000	0.000000
15180.718082	-0.094560	0.579219	0.045684	79.868645	41.325134	43.325226	0.000000	0.000000	0.000000	0.000000	0.000000	0.000000	-0.227741	0.239759	-0.689437	0.000000	0.000000	1.000000	124.000000	0.000000
15180.721416	-0.094560	0.579219	0.045684	79.817429	40.707394	42.371372	0.000000	0.000000	0.000000	0.000000	0.000000	0.000000	-0.227741	0.239759	-0.689437	0.000000	0.000000	1.000000	124.000000	0.000000
15180.724749	-0.095383	0.580000	0.043519	79.817429	40.707394	42.371372	0.000000	0.000000	0.000000	0.000000	0.000000	0.000000	-0.247157	0.234215	-0.649597	0.000000	0.000000	1.000000	124.000000	0.000000
15180.728082	-0.095383	0.580000	0.043519	79.817429	40.707394	42.371372	0.000000	0.000000	0.000000	0.000000	0.000000	0.000000	-0.247157	0.234215	-0.649597	0.000000	0.000000	1.000000	124.000000	0.000000
15180.731416	-0.095383	0.580000	0.043519	79.758270	40.158730	41.504562	0.000000	0.000000	0.000000	0.000000	0.000000	0.000000	-0.247157	0.234215	-0.649597	0.000000	0.000000	1.000000	124.000000	0.000000
15180.734749	-0.096229	0.580753	0.041390	79.758270	40.158730	41.504562	0.000000	0.000000	0.000000	0.000000	0.000000	0.000000	-0.253778	0.226030	-0.638627	0.000000	0.000000	1.000000	124.000000	0.000000
15180.738082	-0.096229	0.580753	0.041390	79.758270	40.158730	41.504562	0.000000	0.000000	0.000000	0.000000	0.000000	0.000000	-0.253778	0.226030	-0.638627	0.000000	0.000000	1.000000	124.000000	0.000000
15180.741416	-0.096229	0.580753	0.041390	79.672707	39.701393	41.027863	0.000000	0.000000	0.000000	0.000000	0.000000	0.000000	-0.253778	0.226030	-0.638627	0.000000	0.000000	1.000000	124.000000	0.000000
15180.744749	-0.097141	0.581491	0.039395	79.672707	39.701393	41.027863	0.000000	0.000000	0.000000	0.000000	0.000000	0.000000	-0.273423	0.221256	-0.598656	0.000000	0.000000	1.000000	124.000000	0.000000
15180.748082	-0.097141	0.581491	0.039395	79.672707	39.701393	41.027863	0.000000	0.000000	0.000000	0.000000	0.000000	0.000000	-0.273423	0.221256	-0.598656	0.000000	0.000000	1.000000	124.000000	0.000000
15180.751416	-0.097141	0.581491	0.039395	79.567627	39.507175	41.022022	0.000000	0.000000	0.000000	0.000000	0.000000	0.000000	-0.273423	0.221256	-0.598656	0.000000	0.000000	1.000000	124.000000	0.000000
15180.754749	-0.098056	0.582194	0.037464	79.567627	39.507175	41.022022	0.000000	0.000000	0.000000	0.000000	0.000000	0.000000	-0.274508	0.210984	-0.579329	0.000000	0.000000	1.000000	124.000000	0.000000
15180.758082	-0.098056	0.582194	0.037464	79.567627	39.507175	41.022022	0.000000	0.000000	0.000000	0.000000	0.000000	0.000000	-0.274508	0.210984	-0.579329	0.000000	0.000000	1.000000	124.000000	0.000000
15180.761416	-0.098056	0.582194	0.037464	79.463524	39.595036	41.283661	0.000000	0.000000	0.000000	0.000000	0.000000	0.000000	-0.274508	0.210984	-0.579329	0.000000	0.000000	1.000000	124.000000	0.000000
15180.764749	-0.098931	0.582883	0.035623	79.463524	39.595036	41.283661	0.000000	0.000000	0.000000	0.000000	0.000000	0.000000	-0.262705	0.206581	-0.552233	0.000000	0.000000	1.000000	124.000000	0.000000
15180.768082	-0.098931	0.582883	0.035623	79.463524	39.595036	41.283661	0.000000	0.000000	0.000000	0.000000	0.000000	0.000000	-0.262705	0.206581	-0.552233	0.000000	0.000000	1.000000	124.000000	0.000000
15180.771416	-0.098931	0.582883	0.035623	79.362907	39.741879	41.333172	0.000000	0.000000	0.000000	0.000000	0.000000	0.000000	-0.262705	0.206581	-0.552233	0.000000	0.000000	1.000000	124.000000	0.000000
15180.774749	-0.099739	0.583520	0.033845	79.362907	39.741879	41.333172	0.000000	0.000000	0.000000	0.000000	0.000000	0.000000	-0.242291	0.191196	-0.533294	0.000000	0.000000	1.000000	124.000000	0.000000
15180.778082	-0.099739	0.583520	0.033845	79.362907	39.741879	41.333172	0.000000	0.000000	0.000000	0.000000	0.000000	0.000000	-0.242291	0.191196	-0.533294	0.000000	0.000000	1.000000	124.000000	0.000000
15180.781416	-0.100399	0.584093	0.032325	79.283066	39.843708	41.092365	0.000000	0.000000	0.000000	0.000000	0.000000	0.000000	-0.197859	0.171871	-0.455933	0.000000	0.000000	1.000000	124.000000	0.000000
15180.784749	-0.100399	0.584093	0.032325	79.283066	39.843708	41.092365	0.000000	0.000000	0.000000	0.000000	0.000000	0.000000	-0.197859	0.171871	-0.455933	0.000000	0.000000	1.000000	124.000000	0.000000
15180.788082	-0.100399	0.584093	0.032325	79.283066	39.843708	41.092365	0.000000	0.000000	0.000000	0.000000	0.000000	0.000000	-0.197859	0.171871	-0.455933	0.000000	0.000000	1.000000	124.000000	0.000000
15180.791416	-0.100399	0.584093	0.032325	79.205788	39.909084	40.772495	0.000000	0.000000	0.000000	0.000000	0.000000	0.000000	-0.197859	0.171871	-0.455933	0.000000	0.000000	1.000000	124.000000	0.000000
15180.794749	-0.101205	0.584736	0.030491	79.205788	39.909084	40.772495	0.000000	0.000000	0.000000	0.000000	0.000000	0.000000	-0.241918	0.192860	-0.550371	0.000000	0.000000	1.000000	124.000000	0.000000
15180.798082	-0.101205	0.584736	0.030491	79.205788	39.909084	40.772495	0.000000	0.000000	0.000000	0.000000	0.000000	0.000000	-0.241918	0.192860	-0.550371	0.000000	0.000000	1.000000	124.000000	0.000000
15180.801416	-0.101205	0.584736	0.030491	79.165688	39.883369	40.840370	0.000000	0.000000	0.000000	0.000000	0.000000	0.000000	-0.241918	0.192860	-0.550371	0.000000	0.000000	1.000000	124.000000	0.000000
15180.804749	-0.101994	0.585259	0.028838	79.165688	39.883369	40.840370	0.000000	0.000000	0.000000	0.000000	0.000000	0.000000	-0.236548	0.157023	-0.496025	0.000000	0.000000	1.000000	124.000000	0.000000
15180.808082	-0.101994	0.585259	0.028838	79.165688	39.883369	40.840370	0.000000	0.000000	0.000000	0.000000	0.000000	0.000000	-0.236548	0.157023	-0.496025	0.000000	0.000000	1.000000	124.000000	0.000000
15180.811416	-0.101994	0.585259	0.028838	79.143059	39.839046	40.948273	0.000000	0.000000	0.000000	0.000000	0.000000	0.000000	-0.236548	0.157023	-0.496025	0.000000	0.000000	1.000000	124.000000	0.000000
15180.814749	-0.102809	0.585734	0.027229	79.143059	39.839046	40.948273	0.000000	0.000000	0.000000	0.000000	0.000000	0.000000	-0.244642	0.142444	-0.482448	0.000000	0.000000	1.000000	124.000000	0.000000
15180.818082	-0.102809	0.585734	0.027229	79.143059	39.839046	40.948273	0.000000	0.000000	0.000000	0.000000	0.000000	0.000000	-0.244642	0.142444	-0.482448	0.000000	0.000000	1.000000	124.000000	0.000000
15180.821416	-0.102809	0.585734	0.027229	79.109283	39.864342	41.096386	0.000000	0.000000	0.000000	0.000000	0.000000	0.000000	-0.244642	0.142444	-0.482448	0.000000	0.000000	1.000000	124.000000	0.000000
15180.824749	-0.103617	0.586132	0.025616	79.109283	39.864342	41.096386	0.000000	0.000000	0.000000	0.000000	0.000000	0.000000	-0.242352	0.119275	-0.483984	0.000000	0.000000	1.000000	124.000000	0.000000
15180.828082	-0.103617	0.586132	0.025616	79.109283	39.864342	41.096386	0.000000	0.000000	0.000000	0.000000	0.000000	0.000000	-0.242352	0.119275	-0.483984	0.000000	0.000000	1.000000	124.000000	0.000000
15180.831416	-0.103617	0.586132	0.025616	79.038025	40.027748	41.174316	0.000000	0.000000	0.000000	0.000000	0.000000	0.000000	-0.242352	0.119275	-0.483984	0.000000	0.000000	1.000000	124.000000	0.000000
15180.834749	-0.104475	0.586482	0.024043	79.038025	40.027748	41.174316	0.000000	0.000000	0.000000	0.000000	0.000000	0.000000	-0.257374	0.105054	-0.471832	0.000000	0.000000	1.000000	124.000000	0.000000
15180.838082	-0.104475	0.586482	0.024043	79.038025	40.027748	41.174316	0.000000	0.000000	0.000000	0.000000	0.000000	0.000000	-0.257374	0.105054	-0.471832	0.000000	0.000000	1.000000	124.000000	0.000000
15180.841416	-0.104475	0.586482	0.024043	78.917770	40.361214	41.203053	0.000000	0.000000	0.000000	0.000000	0.000000	0.000000	-0.257374	0.105054	-0.471832	0.000000	0.000000	1.000000	124.000000	0.000000
15180.844749	-0.105311	0.586767	0.022510	78.917770	40.361214	41.203053	0.000000	0.000000	0.000000	0.000000	0.000000	0.000000	-0.250820	0.085401	-0.460054	0.000000	0.000000	1.000000	124.000000	0.000000
15180.848082	-0.105311	0.586767	0.022510	78.917770	40.361214	41.203053	0.000000	0.000000	0.000000	0.000000	0.000000	0.000000	-0.250820	0.085401	-0.460054	0.000000	0.000000	1.000000	124.000000	0.000000
15180.851416	-0.105311	0.586767	0.022510	78.759148	40.837894	41.399925	0.000000	0.000000	0.000000	0.000000	0.000000	0.000000	-0.250820	0.085401	-0.460054	0.000000	0.000000	1.000000	124.000000	0.000000
15180.854749	-0.106112	0.586984	0.020953	78.759148	40.837894	41.399925	0.000000	0.000000	0.000000	0.000000	0.000000	0.000000	-0.240274	0.065167	-0.466897	0.000000	0.000000	1.000000	124.000000	0.000000
15180.858082	-0.106112	0.586984	0.020953	78.759148	40.837894	41.399925	0.000000	0.000000	0.000000	0.000000	0.000000	0.000000	-0.240274	0.065167	-0.466897	0.000000	0.000000	1.000000	124.000000	0.000000
15180.861416	-0.106112	0.586984	0.020953	78.557350	41.415565	42.052139	0.000000	0.000000	0.000000	0.000000	0.000000	0.000000	-0.240274	0.065167	-0.466897	0.000000	0.000000	1.000000	124.000000	0.000000
15180.864749	-0.106895	0.587155	0.019453	78.557350	41.415565	42.052139	0.000000	0.000000	0.000000	0.000000	0.000000	0.000000	-0.235015	0.051405	-0.450139	0.000000	0.000000	1.000000	124.000000	0.000000
15180.868082	-0.106895	0.587155	0.019453	78.557350	41.415565	42.052139	0.000000	0.000000	0.000000	0.000000	0.000000	0.000000	-0.235015	0.051405	-0.450139	0.000000	0.000000	1.000000	124.000000	0.000000
15180.871416	-0.106895	0.587155	0.019453	78.338570	42.036701	42.931995	0.000000	0.000000	0.000000	0.000000	0.000000	0.000000	-0.235015	0.051405	-0.450139	0.000000	0.000000	1.000000	124.000000	0.000000
15180.874749	-0.107680	0.587263	0.017987	78.338570	42.036701	42.931995	0.000000	0.000000	0.000000	0.000000	0.000000	0.000000	-0.235608	0.032241	-0.439702	0.000000	0.000000	1.000000	124.000000	0.000000
15180.878082	-0.107680	0.587263	0.017987	78.338570	42.036701	42.931995	0.000000	0.000000	0.000000	0.000000	0.000000	0.000000	-0.235608	0.032241	-0.439702	0.000000	0.000000	1.000000	124.000000	0.000000
15180.881416	-0.108356	0.587320	0.016689	78.142662	42.566082	43.579639	0.000000	0.000000	0.000000	0.000000	0.000000	0.000000	-0.202770	0.017341	-0.389485	0.000000	0.000000	1.000000	124.000000	0.000000
15180.884749	-0.108356	0.587320	0.016689	78.142662	42.566082	43.579639	0.000000	0.000000	0.000000	0.000000	0.000000	0.000000	-0.202770	0.017341	-0.389485	0.000000	0.000000	1.000000	124.000000	0.000000
15180.888082	-0.108356	0.587320	0.016689	78.142662	42.566082	43.579639	0.000000	0.000000	0.000000	0.000000	0.000000	0.000000	-0.202770	0.017341	-0.389485	0.000000	0.000000	1.000000	124.000000	0.000000
15180.891416	-0.108356	0.587320	0.016689	77.930351	43.138664	44.065662	0.000000	0.000000	0.000000	0.000000	0.000000	0.000000	-0.202770	0.017341	-0.389485	0.000000	0.000000	1.000000	124.000000	0.000000
15180.894749	-0.109164	0.587367	0.015161	77.930351	43.138664	44.065662	0.000000	0.000000	0.000000	0.000000	0.000000	0.000000	-0.242181	0.014132	-0.458554	0.000000	0.000000	1.000000	124.000000	0.000000
15180.898082	-0.109164	0.587367	0.015161	77.930351	43.138664	44.065662	0.000000	0.000000	0.000000	0.000000	0.000000	0.000000	-0.242181	0.014132	-0.458554	0.000000	0.000000	1.000000	124.000000	0.000000
15180.901416	-0.109164	0.587367	0.015161	77.780792	43.570236	44.607956	0.000000	0.000000	0.000000	0.000000	0.000000	0.000000	-0.242181	0.014132	-0.458554	0.000000	0.000000	1.000000	124.000000	0.000000
15180.904749	-0.109922	0.587369	0.013852	77.780792	43.570236	44.607956	0.000000	0.000000	0.000000	0.000000	0.000000	0.000000	-0.227408	0.000390	-0.392633	0.000000	0.000000	1.000000	124.000000	0.000000
15180.908082	-0.109922	0.587369	0.013852	77.780792	43.570236	44.607956	0.000000	0.000000	0.000000	0.000000	0.000000	0.000000	-0.227408	0.000390	-0.392633	0.000000	0.000000	1.000000	124.000000	0.000000
15180.911416	-0.109922	0.587369	0.013852	77.664497	43.905018	45.147934	0.000000	0.000000	0.000000	0.000000	0.000000	0.000000	-0.227408	0.000390	-0.392633	0.000000	0.000000	1.000000	124.000000	0.000000
15180.914749	-0.110642	0.587327	0.012605	77.664497	43.905018	45.147934	0.000000	0.000000	0.000000	0.000000	0.000000	0.000000	-0.216203	-0.012620	-0.374087	0.000000	0.000000	1.000000	124.000000	0.000000
15180.918082	-0.110642	0.587327	0.012605	77.664497	43.905018	45.147934	0.000000	0.000000	0.000000	0.000000	0.000000	0.000000	-0.216203	-0.012620	-0.374087	0.000000	0.000000	1.000000	124.000000	0.000000
15180.921416	-0.110642	0.587327	0.012605	77.581047	44.193794	45.491573	0.000000	0.000000	0.000000	0.000000	0.000000	0.000000	-0.216203	-0.012620	-0.374087	0.000000	0.000000	1.000000	124.000000	0.000000
15180.924749	-0.111313	0.587253	0.011464	77.581047	44.193794	45.491573	0.000000	0.000000	0.000000	0.000000	0.000000	0.000000	-0.201335	-0.022206	-0.342092	0.000000	0.000000	1.000000	124.000000	0.000000
15180.928082	-0.111313	0.587253	0.011464	77.581047	44.193794	45.491573	0.000000	0.000000	0.000000	0.000000	0.000000	0.000000	-0.201335	-0.022206	-0.342092	0.000000	0.000000	1.000000	124.000000	0.000000
15180.931416	-0.111313	0.587253	0.011464	77.510246	44.480900	45.687527	0.000000	0.000000	0.000000	0.000000	0.000000	0.000000	-0.201335	-0.022206	-0.342092	0.000000	0.000000	1.000000	124.000000	0.000000
15180.934749	-0.111869	0.587147	0.010447	77.510246	44.480900	45.687527	0.000000	0.000000	0.000000	0.000000	0.000000	0.000000	-0.166800	-0.031656	-0.305221	0.000000	0.000000	1.000000	124.000000	0.000000
15180.938082	-0.111869	0.587147	0.010447	77.510246	44.480900	45.687527	0.000000	0.000000	0.000000	0.000000	0.000000	0.000000	-0.166800	-0.031656	-0.305221	0.000000	0.000000	1.000000	124.000000	0.000000
15180.941416	-0.111869	0.587147	0.010447	77.427521	44.764000	45.865303	0.000000	0.000000	0.000000	0.000000	0.000000	0.000000	-0.166800	-0.031656	-0.305221	0.000000	0.000000	1.000000	124.000000	0.000000
15180.944749	-0.112363	0.587007	0.009475	77.427521	44.764000	45.865303	0.000000	0.000000	0.000000	0.000000	0.000000	0.000000	-0.148100	-0.042011	-0.291738	0.000000	0.000000	1.000000	124.000000	0.000000
15180.948082	-0.112363	0.587007	0.009475	77.427521	44.764000	45.865303	0.000000	0.000000	0.000000	0.000000	0.000000	0.000000	-0.148100	-0.042011	-0.291738	0.000000	0.000000	1.000000	124.000000	0.000000
15180.951416	-0.112363	0.587007	0.009475	77.349594	45.071644	46.114746	0.000000	0.000000	0.000000	0.000000	0.000000	0.000000	-0.148100	-0.042011	-0.291738	0.000000	0.000000	1.000000	124.000000	0.000000
15180.954749	-0.112363	0.587007	0.009475	77.349594	45.071644	46.114746	0.000000	0.000000	0.000000	0.000000	0.000000	0.000000	-0.148100	-0.042011	-0.291738	0.000000	0.000000	1.000000	124.000000	0.000000
15180.958082	-0.112810	0.586836	0.008610	77.349594	45.071644	46.114746	0.000000	0.000000	0.000000	0.000000	0.000000	0.000000	-0.134099	-0.051258	-0.259455	0.000000	0.000000	1.000000	124.000000	0.000000
15180.961416	-0.112810	0.586836	0.008610	77.282913	45.352055	46.470810	0.000000	0.000000	0.000000	0.000000	0.000000	0.000000	-0.134099	-0.051258	-0.259455	0.000000	0.000000	1.000000	124.000000	0.000000
15180.964749	-0.113180	0.586624	0.007819	77.282913	45.352055	46.470810	0.000000	0.000000	0.000000	0.000000	0.000000	0.000000	-0.110829	-0.063713	-0.237310	0.000000	0.000000	1.000000	124.000000	0.000000
15180.968082	-0.113180	0.586624	0.007819	77.282913	45.352055	46.470810	0.000000	0.000000	0.000000	0.000000	0.000000	0.000000	-0.110829	-0.063713	-0.237310	0.000000	0.000000	1.000000	124.000000	0.000000
15180.971416	-0.113180	0.586624	0.007819	77.229630	45.553341	46.822311	0.000000	0.000000	0.000000	0.000000	0.000000	0.000000	-0.110829	-0.063713	-0.237310	0.000000	0.000000	1.000000	124.000000	0.000000
15180.974749	-0.113180	0.586624	0.007819	77.229630	45.553341	46.822311	0.000000	0.000000	0.000000	0.000000	0.000000	0.000000	-0.110829	-0.063713	-0.237310	0.000000	0.000000	1.000000	124.000000	0.000000
15180.978082	-0.113559	0.586396	0.007073	77.229630	45.553341	46.822311	0.000000	0.000000	0.000000	0.000000	0.000000	0.000000	-0.113695	-0.068282	-0.223636	0.000000	0.000000	1.000000	124.000000	0.000000
15180.981416	-0.113869	0.586165	0.006434	77.210678	45.595543	46.957958	0.000000	0.000000	0.000000	0.000000	0.000000	0.000000	-0.093107	-0.069518	-0.191655	0.000000	0.000000	1.000000	124.000000	0.000000
15180.984749	-0.113869	0.586165	0.006434	77.210678	45.595543	46.957958	0.000000	0.000000	0.000000	0.000000	0.000000	0.000000	-0.093107	-0.069518	-0.191655	0.000000	0.000000	1.000000	124.000000	0.000000
15180.988082	-0.113869	0.586165	0.006434	77.210678	45.595543	46.957958	0.000000	0.000000	0.000000	0.000000	0.000000	0.000000	-0.093107	-0.069518	-0.191655	0.000000	0.000000	1.000000	124.000000	0.000000
15180.991416	-0.113869	0.586165	0.006434	77.199188	45.409458	46.859142	0.000000	0.000000	0.000000	0.000000	0.000000	0.000000	-0.093107	-0.069518	-0.191655	0.000000	0.000000	1.000000	124.000000	0.000000
15180.994749	-0.114243	0.585862	0.005776	77.199188	45.409458	46.859142	0.000000	0.000000	0.000000	0.000000	0.000000	0.000000	-0.112332	-0.090651	-0.197477	0.000000	0.000000	1.000000	124.000000	0.000000
15180.998082	-0.114243	0.585862	0.005776	77.199188	45.409458	46.859142	0.000000	0.000000	0.000000	0.000000	0.000000	0.000000	-0.112332	-0.090651	-0.197477	0.000000	0.000000	1.000000	124.000000	0.000000
15181.001416	-0.114243	0.585862	0.005776	77.178032	45.035107	46.542530	0.000000	0.000000	0.000000	0.000000	0.000000	0.000000	-0.112332	-0.090651	-0.197477	0.000000	0.000000	1.000000	124.000000	0.000000
15181.004749	-0.114512	0.585549	0.005259	77.178032	45.035107	46.542530	0.000000	0.000000	0.000000	0.000000	0.000000	0.000000	-0.080487	-0.094071	-0.155267	0.000000	0.000000	1.000000	124.000000	0.000000
15181.008082	-0.114512	0.585549	0.005259	77.178032	45.035107	46.542530	0.000000	0.000000	0.000000	0.000000	0.000000	0.000000	-0.080487	-0.094071	-0.155267	0.000000	0.000000	1.000000	124.000000	0.000000
15181.011416	-0.114512	0.585549	0.005259	77.136917	44.568741	46.124352	0.000000	0.000000	0.000000	0.000000	0.000000	0.000000	-0.080487	-0.094071	-0.155267	0.000000	0.000000	1.000000	124.000000	0.000000
15181.014749	-0.114512	0.585549	0.005259	77.136917	44.568741	46.124352	0.000000	0.000000	0.000000	0.000000	0.000000	0.000000	-0.080487	-0.094071	-0.155267	0.000000	0.000000	1.000000	124.000000	0.000000
15181.018082	-0.114717	0.585250	0.004864	77.136917	44.568741	46.124352	0.000000	0.000000	0.000000	0.000000	0.000000	0.000000	-0.061513	-0.089719	-0.118286	0.000000	0.000000	1.000000	124.000000	0.000000
15181.021416	-0.114717	0.585250	0.004864	77.097946	44.185890	45.719357	0.000000	0.000000	0.000000	0.000000	0.000000	0.000000	-0.061513	-0.089719	-0.118286	0.000000	0.000000	1.000000	124.000000	0.000000
15181.024749	-0.114886	0.584891	0.004517	77.097946	44.185890	45.719357	0.000000	0.000000	0.000000	0.000000	0.000000	0.000000	-0.050943	-0.107491	-0.104128	0.000000	0.000000	1.000000	124.000000	0.000000
15181.028082	-0.114886	0.584891	0.004517	77.097946	44.185890	45.719357	0.000000	0.000000	0.000000	0.000000	0.000000	0.000000	-0.050943	-0.107491	-0.104128	0.000000	0.000000	1.000000	124.000000	0.000000
15181.031416	-0.114886	0.584891	0.004517	77.075638	43.947117	45.391563	0.000000	0.000000	0.000000	0.000000	0.000000	0.000000	-0.050943	-0.107491	-0.104128	0.000000	0.000000	1.000000	124.000000	0.000000
15181.034749	-0.114886	0.584891	0.004517	77.075638	43.947117	45.391563	0.000000	0.000000	0.000000	0.000000	0.000000	0.000000	-0.050943	-0.107491	-0.104128	0.000000	0.000000	1.000000	124.000000	0.000000
15181.038082	-0.115010	0.584555	0.004265	77.075638	43.947117	45.391563	0.000000	0.000000	0.000000	0.000000	0.000000	0.000000	-0.037007	-0.100842	-0.075660	0.000000	0.000000	1.000000	124.000000	0.000000
15181.041416	-0.115010	0.584555	0.004265	77.058517	43.805828	45.145008	0.000000	0.000000	0.000000	0.000000	0.000000	0.000000	-0.037007	-0.100842	-0.075660	0.000000	0.000000	1.000000	124.000000	0.000000
15181.044749	-0.115171	0.584060	0.003979	77.058517	43.805828	45.145008	0.000000	0.000000	0.000000	0.000000	0.000000	0.000000	-0.048405	-0.148508	-0.085694	0.000000	0.000000	1.000000	124.000000	0.000000
15181.048082	-0.115171	0.584060	0.003979	77.058517	43.805828	45.145008	0.000000	0.000000	0.000000	0.000000	0.000000	0.000000	-0.048405	-0.148508	-0.085694	0.000000	0.000000	1.000000	124.000000	0.000000
15181.051416	-0.115171	0.584060	0.003979	77.043266	43.804771	45.157238	0.000000	0.000000	0.000000	0.000000	0.000000	0.000000	-0.048405	-0.148508	-0.085694	0.000000	0.000000	1.000000	124.000000	0.000000
15181.054749	-0.115171	0.584060	0.003979	77.043266	43.804771	45.157238	0.000000	0.000000	0.000000	0.000000	0.000000	0.000000	-0.048405	-0.148508	-0.085694	0.000000	0.000000	1.000000	124.000000	0.000000
15181.058082	-0.115334	0.583540	0.003700	77.043266	43.804771	45.157238	0.000000	0.000000	0.000000	0.000000	0.000000	0.000000	-0.048793	-0.156155	-0.083874	0.000000	0.000000	1.000000	124.000000	0.000000
15181.061416	-0.115334	0.583540	0.003700	77.017624	43.926243	45.365482	0.000000	0.000000	0.000000	0.000000	0.000000	0.000000	-0.048793	-0.156155	-0.083874	0.000000	0.000000	1.000000	124.000000	0.000000
15181.064749	-0.115515	0.582975	0.003404	77.017624	43.926243	45.365482	0.000000	0.000000	0.000000	0.000000	0.000000	0.000000	-0.054496	-0.169315	-0.088651	0.000000	0.000000	1.000000	124.000000	0.000000
15181.068082	-0.115515	0.582975	0.003404	77.017624	43.926243	45.365482	0.000000	0.000000	0.000000	0.000000	0.000000	0.000000	-0.054496	-0.169315	-0.088651	0.000000	0.000000	1.000000	124.000000	0.000000
15181.071416	-0.115515	0.582975	0.003404	76.976189	44.181942	45.714027	0.000000	0.000000	0.000000	0.000000	0.000000	0.000000	-0.054496	-0.169315	-0.088651	0.000000	0.000000	1.000000	124.000000	0.000000
15181.074749	-0.115515	0.582975	0.003404	76.976189	44.181942	45.714027	0.000000	0.000000	0.000000	0.000000	0.000000	0.000000	-0.054496	-0.169315	-0.088651	0.000000	0.000000	1.000000	124.000000	0.000000
15181.078082	-0.115651	0.582367	0.003109	76.976189	44.181942	45.714027	0.000000	0.000000	0.000000	0.000000	0.000000	0.000000	-0.040510	-0.182406	-0.088542	0.000000	0.000000	1.000000	124.000000	0.000000
15181.081416	-0.115754	0.581815	0.002874	76.917374	44.435783	46.037457	0.000000	0.000000	0.000000	0.000000	0.000000	0.000000	-0.031002	-0.165726	-0.070686	0.000000	0.000000	1.000000	124.000000	0.000000
15181.084749	-0.115754	0.581815	0.002874	76.917374	44.435783	46.037457	0.000000	0.000000	0.000000	0.000000	0.000000	0.000000	-0.031002	-0.165726	-0.070686	0.000000	0.000000	1.000000	124.000000	0.000000
15181.088082	-0.115754	0.581815	0.002874	76.917374	44.435783	46.037457	0.000000	0.000000	0.000000	0.000000	0.000000	0.000000	-0.031002	-0.165726	-0.070686	0.000000	0.000000	1.000000	124.000000	0.000000
15181.091416	-0.115754	0.581815	0.002874	76.818535	44.623196	46.286110	0.000000	0.000000	0.000000	0.000000	0.000000	0.000000	-0.031002	-0.165726	-0.070686	0.000000	0.000000	1.000000	124.000000	0.000000
15181.094749	-0.115813	0.581101	0.002557	76.818535	44.623196	46.286110	0.000000	0.000000	0.000000	0.000000	0.000000	0.000000	-0.017869	-0.214052	-0.095007	0.000000	0.000000	1.000000	124.000000	0.000000
15181.098082	-0.115813	0.581101	0.002557	76.818535	44.623196	46.286110	0.000000	0.000000	0.000000	0.000000	0.000000	0.000000	-0.017869	-0.214052	-0.095007	0.000000	0.000000	1.000000	124.000000	0.000000
15181.101416	-0.115813	0.581101	0.002557	76.698036	44.596710	46.301964	0.000000	0.000000	0.000000	0.000000	0.000000	0.000000	-0.017869	-0.214052	-0.095007	0.000000	0.000000	1.000000	124.000000	0.000000
15181.104749	-0.115847	0.580436	0.002323	76.698036	44.596710	46.301964	0.000000	0.000000	0.000000	0.000000	0.000000	0.000000	-0.010141	-0.199633	-0.070262	0.000000	0.000000	1.000000	124.000000	0.000000
15181.108082	-0.115847	0.580436	0.002323	76.698036	44.596710	46.301964	0.000000	0.000000	0.000000	0.000000	0.000000	0.000000	-0.010141	-0.199633	-0.070262	0.000000	0.000000	1.000000	124.000000	0.000000
15181.111416	-0.115847	0.580436	0.002323	76.553024	44.312218	46.093891	0.000000	0.000000	0.000000	0.000000	0.000000	0.000000	-0.010141	-0.199633	-0.070262	0.000000	0.000000	1.000000	124.000000	0.000000
15181.114749	-0.115847	0.580436	0.002323	76.553024	44.312218	46.093891	0.000000	0.000000	0.000000	0.000000	0.000000	0.000000	-0.010141	-0.199633	-0.070262	0.000000	0.000000	1.000000	124.000000	0.000000
15181.118082	-0.115902	0.579771	0.002082	76.553024	44.312218	46.093891	0.000000	0.000000	0.000000	0.000000	0.000000	0.000000	-0.016580	-0.199462	-0.072210	0.000000	0.000000	1.000000	124.000000	0.000000
15181.121416	-0.115902	0.579771	0.002082	76.398674	43.846573	45.649429	0.000000	0.000000	0.000000	0.000000	0.000000	0.000000	-0.016580	-0.199462	-0.072210	0.000000	0.000000	1.000000	124.000000	0.000000
15181.124749	-0.115910	0.579089	0.001835	76.398674	43.846573	45.649429	0.000000	0.000000	0.000000	0.000000	0.000000	0.000000	-0.002139	-0.204689	-0.074184	0.000000	0.000000	1.000000	124.000000	0.000000
15181.128082	-0.115910	0.579089	0.001835	76.398674	43.846573	45.649429	0.000000	0.000000	0.000000	0.000000	0.000000	0.000000	-0.002139	-0.204689	-0.074184	0.000000	0.000000	1.000000	124.000000	0.000000
15181.131416	-0.115910	0.579089	0.001835	76.268379	43.330975	45.005772	0.000000	0.000000	0.000000	0.000000	0.000000	0.000000	-0.002139	-0.204689	-0.074184	0.000000	0.000000	1.000000	124.000000	0.000000
15181.134749	-0.115910	0.579089	0.001835	76.268379	43.330975	45.005772	0.000000	0.000000	0.000000	0.000000	0.000000	0.000000	-0.002139	-0.204689	-0.074184	0.000000	0.000000	1.000000	124.000000	0.000000
15181.138082	-0.115901	0.578469	0.001619	76.268379	43.330975	45.005772	0.000000	0.000000	0.000000	0.000000	0.000000	0.000000	0.002463	-0.185816	-0.064803	0.000000	0.000000	1.000000	124.000000	0.000000
15181.141416	-0.115901	0.578469	0.001619	76.113052	42.654224	44.124809	0.000000	0.000000	0.000000	0.000000	0.000000	0.000000	0.002463	-0.185816	-0.064803	0.000000	0.000000	1.000000	124.000000	0.000000
15181.144749	-0.115885	0.577719	0.001371	76.113052	42.654224	44.124809	0.000000	0.000000	0.000000	0.000000	0.000000	0.000000	0.004872	-0.225212	-0.074297	0.000000	0.000000	1.000000	124.000000	0.000000
15181.148082	-0.115885	0.577719	0.001371	76.113052	42.654224	44.124809	0.000000	0.000000	0.000000	0.000000	0.000000	0.000000	0.004872	-0.225212	-0.074297	0.000000	0.000000	1.000000	124.000000	0.000000
15181.151416	-0.115885	0.577719	0.001371	75.976837	42.071995	43.542213	0.000000	0.000000	0.000000	0.000000	0.000000	0.000000	0.004872	-0.225212	-0.074297	0.000000	0.000000	1.000000	124.000000	0.000000
15181.154749	-0.115885	0.577719	0.001371	75.976837	42.071995	43.542213	0.000000	0.000000	0.000000	0.000000	0.000000	0.000000	0.004872	-0.225212	-0.074297	0.000000	0.000000	1.000000	124.000000	0.000000
15181.158082	-0.115871	0.577013	0.001132	75.976837	42.071995	43.542213	0.000000	0.000000	0.000000	0.000000	0.000000	0.000000	0.004200	-0.211776	-0.071574	0.000000	0.000000	1.000000	124.000000	0.000000
15181.161416	-0.115871	0.577013	0.001132	75.854805	41.574806	43.185715	0.000000	0.000000	0.000000	0.000000	0.000000	0.000000	0.004200	-0.211776	-0.071574	0.000000	0.000000	1.000000	124.000000	0.000000
15181.164749	-0.115792	0.576307	0.000909	75.854805	41.574806	43.185715	0.000000	0.000000	0.000000	0.000000	0.000000	0.000000	0.023867	-0.211567	-0.066961	0.000000	0.000000	1.000000	124.000000	0.000000
15181.168082	-0.115792	0.576307	0.000909	75.854805	41.574806	43.185715	0.000000	0.000000	0.000000	0.000000	0.000000	0.000000	0.023867	-0.211567	-0.066961	0.000000	0.000000	1.000000	124.000000	0.000000
15181.171416	-0.115792	0.576307	0.000909	75.751137	41.149879	42.887707	0.000000	0.000000	0.000000	0.000000	0.000000	0.000000	0.023867	-0.211567	-0.066961	0.000000	0.000000	1.000000	124.000000	0.000000
15181.174749	-0.115792	0.576307	0.000909	75.751137	41.149879	42.887707	0.000000	0.000000	0.000000	0.000000	0.000000	0.000000	0.023867	-0.211567	-0.066961	0.000000	0.000000	1.000000	124.000000	0.000000
15181.178082	-0.115734	0.575603	0.000679	75.751137	41.149879	42.887707	0.000000	0.000000	0.000000	0.000000	0.000000	0.000000	0.017427	-0.211316	-0.068948	0.000000	0.000000	1.000000	124.000000	0.000000
15181.181416	-0.115665	0.574979	0.000498	75.676666	40.847870	42.657589	0.000000	0.000000	0.000000	0.000000	0.000000	0.000000	0.020688	-0.187128	-0.054409	0.000000	0.000000	1.000000	124.000000	0.000000
15181.184749	-0.115665	0.574979	0.000498	75.676666	40.847870	42.657589	0.000000	0.000000	0.000000	0.000000	0.000000	0.000000	0.020688	-0.187128	-0.054409	0.000000	0.000000	1.000000	124.000000	0.000000
15181.188082	-0.115665	0.574979	0.000498	75.676666	40.847870	42.657589	0.000000	0.000000	0.000000	0.000000	0.000000	0.000000	0.020688	-0.187128	-0.054409	0.000000	0.000000	1.000000	124.000000	0.000000
15181.191416	-0.115665	0.574979	0.000498	75.603500	40.569881	42.408855	0.000000	0.000000	0.000000	0.000000	0.000000	0.000000	0.020688	-0.187128	-0.054409	0.000000	0.000000	1.000000	124.000000	0.000000
15181.194749	-0.115592	0.574243	0.000301	75.603500	40.569881	42.408855	0.000000	0.000000	0.000000	0.000000	0.000000	0.000000	0.021883	-0.220971	-0.059173	0.000000	0.000000	1.000000	124.000000	0.000000
15181.198082	-0.115592	0.574243	0.000301	75.603500	40.569881	42.408855	0.000000	0.000000	0.000000	0.000000	0.000000	0.000000	0.021883	-0.220971	-0.059173	0.000000	0.000000	1.000000	124.000000	0.000000
15181.201416	-0.115592	0.574243	0.000301	75.546066	40.442463	42.229240	0.000000	0.000000	0.000000	0.000000	0.000000	0.000000	0.021883	-0.220971	-0.059173	0.000000	0.000000	1.000000	124.000000	0.000000
15181.204749	-0.115525	0.573569	0.000130	75.546066	40.442463	42.229240	0.000000	0.000000	0.000000	0.000000	0.000000	0.000000	0.019886	-0.202214	-0.051282	0.000000	0.000000	1.000000	124.000000	0.000000
15181.208082	-0.115525	0.573569	0.000130	75.546066	40.442463	42.229240	0.000000	0.000000	0.000000	0.000000	0.000000	0.000000	0.019886	-0.202214	-0.051282	0.000000	0.000000	1.000000	124.000000	0.000000
15181.211416	-0.115525	0.573569	0.000130	75.476082	40.431370	42.212818	0.000000	0.000000	0.000000	0.000000	0.000000	0.000000	0.019886	-0.202214	-0.051282	0.000000	0.000000	1.000000	124.000000	0.000000
15181.214749	-0.115525	0.573569	0.000130	75.476082	40.431370	42.212818	0.000000	0.000000	0.000000	0.000000	0.000000	0.000000	0.019886	-0.202214	-0.051282	0.000000	0.000000	1.000000	124.000000	0.000000
15181.218082	-0.115430	0.572929	-0.000066	75.476082	40.431370	42.212818	0.000000	0.000000	0.000000	0.000000	0.000000	0.000000	0.028674	-0.191961	-0.058679	0.000000	0.000000	1.000000	124.000000	0.000000
15181.221416	-0.115430	0.572929	-0.000066	75.391899	40.514671	42.396862	0.000000	0.000000	0.000000	0.000000	0.000000	0.000000	0.028674	-0.191961	-0.058679	0.000000	0.000000	1.000000	124.000000	0.000000
15181.224749	-0.115354	0.572315	-0.000274	75.391899	40.514671	42.396862	0.000000	0.000000	0.000000	0.000000	0.000000	0.000000	0.022688	-0.184062	-0.062433	0.000000	0.000000	1.000000	124.000000	0.000000
15181.228082	-0.115354	0.572315	-0.000274	75.391899	40.514671	42.396862	0.000000	0.000000	0.000000	0.000000	0.000000	0.000000	0.022688	-0.184062	-0.062433	0.000000	0.000000	1.000000	124.000000	0.000000
15181.231416	-0.115354	0.572315	-0.000274	75.304512	40.635845	42.634148	0.000000	0.000000	0.000000	0.000000	0.000000	0.000000	0.022688	-0.184062	-0.062433	0.000000	0.000000	1.000000	124.000000	0.000000
15181.234749	-0.115354	0.572315	-0.000274	75.304512	40.635845	42.634148	0.000000	0.000000	0.000000	0.000000	0.000000	0.000000	0.022688	-0.184062	-0.062433	0.000000	0.000000	1.000000	124.000000	0.000000
15181.238082	-0.115292	0.571825	-0.000427	75.304512	40.635845	42.634148	0.000000	0.000000	0.000000	0.000000	0.000000	0.000000	0.018540	-0.146987	-0.046031	0.000000	0.000000	1.000000	124.000000	0.000000
15181.241416	-0.115292	0.571825	-0.000427	75.198921	40.837196	42.908600	0.000000	0.000000	0.000000	0.000000	0.000000	0.000000	0.018540	-0.146987	-0.046031	0.000000	0.000000	1.000000	124.000000	0.000000
15181.244749	-0.115202	0.571274	-0.000604	75.198921	40.837196	42.908600	0.000000	0.000000	0.000000	0.000000	0.000000	0.000000	0.027186	-0.165292	-0.052904	0.000000	0.000000	1.000000	124.000000	0.000000
15181.248082	-0.115202	0.571274	-0.000604	75.198921	40.837196	42.908600	0.000000	0.000000	0.000000	0.000000	0.000000	0.000000	0.027186	-0.165292	-0.052904	0.000000	0.000000	1.000000	124.000000	0.000000
15181.251416	-0.115202	0.571274	-0.000604	75.113884	41.017395	43.083527	0.000000	0.000000	0.000000	0.000000	0.000000	0.000000	0.027186	-0.165292	-0.052904	0.000000	0.000000	1.000000	124.000000	0.000000
15181.254749	-0.115202	0.571274	-0.000604	75.113884	41.017395	43.083527	0.000000	0.000000	0.000000	0.000000	0.000000	0.000000	0.027186	-0.165292	-0.052904	0.000000	0.000000	1.000000	124.000000	0.000000
15181.258082	-0.115148	0.570821	-0.000724	75.113884	41.017395	43.083527	0.000000	0.000000	0.000000	0.000000	0.000000	0.000000	0.016049	-0.136044	-0.036204	0.000000	0.000000	1.000000	124.000000	0.000000
15181.261416	-0.115148	0.570821	-0.000724	75.051872	41.147324	43.246075	0.000000	0.000000	0.000000	0.000000	0.000000	0.000000	0.016049	-0.136044	-0.036204	0.000000	0.000000	1.000000	124.000000	0.000000
15181.264749	-0.115148	0.570821	-0.000724	75.051872	41.147324	43.246075	0.000000	0.000000	0.000000	0.000000	0.000000	0.000000	0.016049	-0.136044	-0.036204	0.000000	0.000000	1.000000	124.000000	0.000000
15181.268082	-0.115148	0.570821	-0.000724	75.051872	41.147324	43.246075	0.000000	0.000000	0.000000	0.000000	0.000000	0.000000	0.016049	-0.136044	-0.036204	0.000000	0.000000	1.000000	124.000000	0.000000
15181.271416	-0.115055	0.570037	-0.000911	75.012383	41.213249	43.351692	0.000000	0.000000	0.000000	0.000000	0.000000	0.000000	0.027951	-0.235036	-0.056011	0.000000	0.000000	1.000000	124.000000	0.000000
15181.274749	-0.115055	0.570037	-0.000911	75.012383	41.213249	43.351692	0.000000	0.000000	0.000000	0.000000	0.000000	0.000000	0.000000	-0.000003	0.000000	0.000000	0.000000	1.000000	124.000000	0.000000
15181.278082	-0.115055	0.570037	-0.000911	75.012383	41.213249	43.351692	0.000000	0.000000	0.000000	0.000000	0.000000	0.000000	0.000000	-0.000003	0.000000	0.000000	0.000000	1.000000	124.000000	0.000000
15181.281416	-0.115055	0.570037	-0.000911	74.987549	41.233326	43.393166	0.000000	0.000000	0.000000	0.000000	0.000000	0.000000	0.000000	-0.000003	0.000000	0.000000	0.000000	1.000000	124.000000	0.000000
15181.284749	-0.115055	0.570037	-0.000911	74.987549	41.233326	43.393166	0.000000	0.000000	0.000000	0.000000	0.000000	0.000000	0.000000	-0.000003	0.000000	0.000000	0.000000	1.000000	124.000000	0.000000
15181.288082	-0.115036	0.569733	-0.000988	74.987549	41.233326	43.393166	0.000000	0.000000	0.000000	0.000000	0.000000	0.000000	0.005841	-0.091354	-0.023167	0.000000	0.000000	1.000000	124.000000	0.000000
15181.291416	-0.115036	0.569733	-0.000988	74.970360	41.269421	43.443417	0.000000	0.000000	0.000000	0.000000	0.000000	0.000000	0.005841	-0.091354	-0.023167	0.000000	0.000000	1.000000	124.000000	0.000000
15181.294749	-0.115036	0.569733	-0.000988	74.970360	41.269421	43.443417	0.000000	0.000000	0.000000	0.000000	0.000000	0.000000	0.005841	-0.091354	-0.023167	0.000000	0.000000	1.000000	124.000000	0.000000
15181.298082	-0.115036	0.569733	-0.000988	74.970360	41.269421	43.443417	0.000000	0.000000	0.000000	0.000000	0.000000	0.000000	0.005841	-0.091354	-0.023167	0.000000	0.000000	1.000000	124.000000	0.000000
15181.301416	-0.114995	0.569144	-0.001058	74.969810	41.262882	43.441868	0.000000	0.000000	0.000000	0.000000	0.000000	0.000000	0.012175	-0.176677	-0.020884	0.000000	0.000000	1.000000	124.000000	0.000000
15181.304749	-0.114995	0.569144	-0.001058	74.969810	41.262882	43.441868	0.000000	0.000000	0.000000	0.000000	0.000000	0.000000	0.012175	-0.176677	-0.020884	0.000000	0.000000	1.000000	124.000000	0.000000
15181.308082	-0.114995	0.569144	-0.001058	74.969810	41.262882	43.441868	0.000000	0.000000	0.000000	0.000000	0.000000	0.000000	0.012175	-0.176677	-0.020884	0.000000	0.000000	1.000000	124.000000	0.000000
15181.311416	-0.114995	0.569144	-0.001058	74.976761	41.240978	43.419418	0.000000	0.000000	0.000000	0.000000	0.000000	0.000000	0.012175	-0.176677	-0.020884	0.000000	0.000000	1.000000	124.000000	0.000000
15181.314749	-0.115008	0.568919	-0.001096	74.976761	41.240978	43.419418	0.000000	0.000000	0.000000	0.000000	0.000000	0.000000	-0.004028	-0.067556	-0.011419	0.000000	0.000000	1.000000	124.000000	0.000000
15181.318082	-0.115008	0.568919	-0.001096	74.976761	41.240978	43.419418	0.000000	0.000000	0.000000	0.000000	0.000000	0.000000	-0.004028	-0.067556	-0.011419	0.000000	0.000000	1.000000	124.000000	0.000000
15181.321416	-0.115008	0.568919	-0.001096	74.979370	41.186008	43.360970	0.000000	0.000000	0.000000	0.000000	0.000000	0.000000	-0.004028	-0.067556	-0.011419	0.000000	0.000000	1.000000	124.000000	0.000000
15181.324749	-0.115008	0.568919	-0.001096	74.979370	41.186008	43.360970	0.000000	0.000000	0.000000	0.000000	0.000000	0.000000	-0.004028	-0.067556	-0.011419	0.000000	0.000000	1.000000	124.000000	0.000000
15181.328082	-0.115025	0.568737	-0.001123	74.979370	41.186008	43.360970	0.000000	0.000000	0.000000	0.000000	0.000000	0.000000	-0.004864	-0.054529	-0.008109	0.000000	0.000000	1.000000	124.000000	0.000000
15181.331416	-0.115025	0.568737	-0.001123	74.980148	41.150070	43.334702	0.000000	0.000000	0.000000	0.000000	0.000000	0.000000	-0.004864	-0.054529	-0.008109	0.000000	0.000000	1.000000	124.000000	0.000000
15181.334749	-0.115025	0.568737	-0.001123	74.980148	41.150070	43.334702	0.000000	0.000000	0.000000	0.000000	0.000000	0.000000	-0.004864	-0.054529	-0.008109	0.000000	0.000000	1.000000	124.000000	0.000000
15181.338082	-0.115025	0.568737	-0.001123	74.980148	41.150070	43.334702	0.000000	0.000000	0.000000	0.000000	0.000000	0.000000	-0.004864	-0.054529	-0.008109	0.000000	0.000000	1.000000	124.000000	0.000000
15181.341416	-0.115115	0.568496	-0.001132	74.987534	41.173058	43.360146	0.000000	0.000000	0.000000	0.000000	0.000000	0.000000	-0.026972	-0.072317	-0.002622	0.000000	0.000000	1.000000	124.000000	0.000000
15181.344749	-0.115115	0.568496	-0.001132	74.987534	41.173058	43.360146	0.000000	0.000000	0.000000	0.000000	0.000000	0.000000	-0.026972	-0.072317	-0.002622	0.000000	0.000000	1.000000	124.000000	0.000000
15181.348082	-0.115115	0.568496	-0.001132	74.987534	41.173058	43.360146	0.000000	0.000000	0.000000	0.000000	0.000000	0.000000	-0.026972	-0.072317	-0.002622	0.000000	0.000000	1.000000	124.000000	0.000000
15181.351416	-0.115115	0.568496	-0.001132	74.992851	41.193691	43.389954	0.000000	0.000000	0.000000	0.000000	0.000000	0.000000	-0.026972	-0.072317	-0.002622	0.000000	0.000000	1.000000	124.000000	0.000000
15181.354749	-0.115178	0.568427	-0.001153	74.992851	41.193691	43.389954	0.000000	0.000000	0.000000	0.000000	0.000000	0.000000	-0.019084	-0.020732	-0.006501	0.000000	0.000000	1.000000	124.000000	0.000000
15181.358082	-0.115178	0.568427	-0.001153	74.992851	41.193691	43.389954	0.000000	0.000000	0.000000	0.000000	0.000000	0.000000	-0.019084	-0.020732	-0.006501	0.000000	0.000000	1.000000	124.000000	0.000000
15181.361416	-0.115178	0.568427	-0.001153	74.992851	41.182819	43.389961	0.000000	0.000000	0.000000	0.000000	0.000000	0.000000	-0.019084	-0.020732	-0.006501	0.000000	0.000000	1.000000	124.000000	0.000000
15181.364749	-0.115178	0.568427	-0.001153	74.992851	41.182819	43.389961	0.000000	0.000000	0.000000	0.000000	0.000000	0.000000	-0.019084	-0.020732	-0.006501	0.000000	0.000000	1.000000	124.000000	0.000000
15181.368082	-0.115276	0.568411	-0.001129	74.992851	41.182819	43.389961	0.000000	0.000000	0.000000	0.000000	0.000000	0.000000	-0.029457	-0.004805	0.007207	0.000000	0.000000	1.000000	124.000000	0.000000
15181.371416	-0.115276	0.568411	-0.001129	74.991081	41.165051	43.380013	0.000000	0.000000	0.000000	0.000000	0.000000	0.000000	-0.029457	-0.004805	0.007207	0.000000	0.000000	1.000000	124.000000	0.000000
15181.374749	-0.115276	0.568411	-0.001129	74.991081	41.165051	43.380013	0.000000	0.000000	0.000000	0.000000	0.000000	0.000000	-0.029457	-0.004805	0.007207	0.000000	0.000000	1.000000	124.000000	0.000000
15181.378082	-0.115276	0.568411	-0.001129	74.991081	41.165051	43.380013	0.000000	0.000000	0.000000	0.000000	0.000000	0.000000	-0.029457	-0.004805	0.007207	0.000000	0.000000	1.000000	124.000000	0.000000
15181.381416	-0.115452	0.568448	-0.001071	74.987518	41.137688	43.360126	0.000000	0.000000	0.000000	0.000000	0.000000	0.000000	-0.052833	0.011193	0.017620	0.000000	0.000000	1.000000	124.000000	0.000000
15181.384749	-0.115452	0.568448	-0.001071	74.987518	41.137688	43.360126	0.000000	0.000000	0.000000	0.000000	0.000000	0.000000	-0.052833	0.011193	0.017620	0.000000	0.000000	1.000000	124.000000	0.000000
15181.388082	-0.115452	0.568448	-0.001071	74.987518	41.137688	43.360126	0.000000	0.000000	0.000000	0.000000	0.000000	0.000000	-0.052833	0.011193	0.017620	0.000000	0.000000	1.000000	124.000000	0.000000
15181.391416	-0.115452	0.568448	-0.001071	74.982162	41.095299	43.330322	0.000000	0.000000	0.000000	0.000000	0.000000	0.000000	-0.052833	0.011193	0.017620	0.000000	0.000000	1.000000	124.000000	0.000000
15181.394749	-0.115584	0.568511	-0.001007	74.982162	41.095299	43.330322	0.000000	0.000000	0.000000	0.000000	0.000000	0.000000	-0.039406	0.018877	0.019121	0.000000	0.000000	1.000000	124.000000	0.000000
15181.398082	-0.115584	0.568511	-0.001007	74.982162	41.095299	43.330322	0.000000	0.000000	0.000000	0.000000	0.000000	0.000000	-0.039406	0.018877	0.019121	0.000000	0.000000	1.000000	124.000000	0.000000
15181.401416	-0.115584	0.568511	-0.001007	74.975060	41.043343	43.290611	0.000000	0.000000	0.000000	0.000000	0.000000	0.000000	-0.039406	0.018877	0.019121	0.000000	0.000000	1.000000	124.000000	0.000000
15181.404749	-0.115584	0.568511	-0.001007	74.975060	41.043343	43.290611	0.000000	0.000000	0.000000	0.000000	0.000000	0.000000	-0.039406	0.018877	0.019121	0.000000	0.000000	1.000000	124.000000	0.000000
15181.408082	-0.115705	0.568564	-0.000983	74.975060	41.043343	43.290611	0.000000	0.000000	0.000000	0.000000	0.000000	0.000000	-0.036374	0.015961	0.007109	0.000000	0.000000	1.000000	124.000000	0.000000
15181.411416	-0.115705	0.568564	-0.000983	74.969696	41.001003	43.260849	0.000000	0.000000	0.000000	0.000000	0.000000	0.000000	-0.036374	0.015961	0.007109	0.000000	0.000000	1.000000	124.000000	0.000000
15181.414749	-0.115705	0.568564	-0.000983	74.969696	41.001003	43.260849	0.000000	0.000000	0.000000	0.000000	0.000000	0.000000	-0.036374	0.015961	0.007109	0.000000	0.000000	1.000000	124.000000	0.000000
15181.418082	-0.115705	0.568564	-0.000983	74.969696	41.001003	43.260849	0.000000	0.000000	0.000000	0.000000	0.000000	0.000000	-0.036374	0.015961	0.007109	0.000000	0.000000	1.000000	124.000000	0.000000
15181.421416	-0.115875	0.568705	-0.000948	74.962555	40.954556	43.221207	0.000000	0.000000	0.000000	0.000000	0.000000	0.000000	-0.051067	0.042034	0.010480	0.000000	0.000000	1.000000	124.000000	0.000000
15181.424749	-0.115875	0.568705	-0.000948	74.962555	40.954556	43.221207	0.000000	0.000000	0.000000	0.000000	0.000000	0.000000	-0.051067	0.042034	0.010480	0.000000	0.000000	1.000000	124.000000	0.000000
15181.428082	-0.115875	0.568705	-0.000948	74.962555	40.954556	43.221207	0.000000	0.000000	0.000000	0.000000	0.000000	0.000000	-0.051067	0.042034	0.010480	0.000000	0.000000	1.000000	124.000000	0.000000
15181.431416	-0.115875	0.568705	-0.000948	74.955399	40.908131	43.181583	0.000000	0.000000	0.000000	0.000000	0.000000	0.000000	-0.051067	0.042034	0.010480	0.000000	0.000000	1.000000	124.000000	0.000000
15181.434749	-0.115973	0.568783	-0.000925	74.955399	40.908131	43.181583	0.000000	0.000000	0.000000	0.000000	0.000000	0.000000	-0.029437	0.023671	0.006957	0.000000	0.000000	1.000000	124.000000	0.000000
15181.438082	-0.115973	0.568783	-0.000925	74.955399	40.908131	43.181583	0.000000	0.000000	0.000000	0.000000	0.000000	0.000000	-0.029437	0.023671	0.006957	0.000000	0.000000	1.000000	124.000000	0.000000
15181.441416	-0.116056	0.568861	-0.000965	74.950027	40.865875	43.151909	0.000000	0.000000	0.000000	0.000000	0.000000	0.000000	-0.024636	0.023140	-0.011928	0.000000	0.000000	1.000000	124.000000	0.000000
15181.444749	-0.116056	0.568861	-0.000965	74.950027	40.865875	43.151909	0.000000	0.000000	0.000000	0.000000	0.000000	0.000000	-0.024636	0.023140	-0.011928	0.000000	0.000000	1.000000	124.000000	0.000000
15181.448082	-0.116056	0.568861	-0.000965	74.950027	40.865875	43.151909	0.000000	0.000000	0.000000	0.000000	0.000000	0.000000	-0.024636	0.023140	-0.011928	0.000000	0.000000	1.000000	124.000000	0.000000
15181.451416	-0.116056	0.568861	-0.000965	74.946442	40.830444	43.132114	0.000000	0.000000	0.000000	0.000000	0.000000	0.000000	-0.024636	0.023140	-0.011928	0.000000	0.000000	1.000000	124.000000	0.000000
15181.454749	-0.116182	0.568912	-0.001010	74.946442	40.830444	43.132114	0.000000	0.000000	0.000000	0.000000	0.000000	0.000000	-0.038079	0.015437	-0.013470	0.000000	0.000000	1.000000	124.000000	0.000000
15181.458082	-0.116182	0.568912	-0.001010	74.946442	40.830444	43.132114	0.000000	0.000000	0.000000	0.000000	0.000000	0.000000	-0.038079	0.015437	-0.013470	0.000000	0.000000	1.000000	124.000000	0.000000
15181.461416	-0.116182	0.568912	-0.001010	74.942879	40.792332	43.112362	0.000000	0.000000	0.000000	0.000000	0.000000	0.000000	-0.038079	0.015437	-0.013470	0.000000	0.000000	1.000000	124.000000	0.000000
15181.464749	-0.116331	0.568964	-0.001060	74.942879	40.792332	43.112362	0.000000	0.000000	0.000000	0.000000	0.000000	0.000000	-0.044569	0.015442	-0.015138	0.000000	0.000000	1.000000	124.000000	0.000000
15181.468082	-0.116331	0.568964	-0.001060	74.942879	40.792332	43.112362	0.000000	0.000000	0.000000	0.000000	0.000000	0.000000	-0.044569	0.015442	-0.015138	0.000000	0.000000	1.000000	124.000000	0.000000
15181.471416	-0.116331	0.568964	-0.001060	74.941078	40.769196	43.102489	0.000000	0.000000	0.000000	0.000000	0.000000	0.000000	-0.044569	0.015442	-0.015138	0.000000	0.000000	1.000000	124.000000	0.000000
15181.474749	-0.116331	0.568964	-0.001060	74.941078	40.769196	43.102489	0.000000	0.000000	0.000000	0.000000	0.000000	0.000000	-0.044569	0.015442	-0.015138	0.000000	0.000000	1.000000	124.000000	0.000000
15181.478082	-0.116454	0.568997	-0.001122	74.941078	40.769196	43.102489	0.000000	0.000000	0.000000	0.000000	0.000000	0.000000	-0.036762	0.010099	-0.018602	0.000000	0.000000	1.000000	124.000000	0.000000
15181.481416	-0.116454	0.568997	-0.001122	74.939285	40.740612	43.092606	0.000000	0.000000	0.000000	0.000000	0.000000	0.000000	-0.036762	0.010099	-0.018602	0.000000	0.000000	1.000000	124.000000	0.000000
15181.484749	-0.116454	0.568997	-0.001122	74.939285	40.740612	43.092606	0.000000	0.000000	0.000000	0.000000	0.000000	0.000000	-0.036762	0.010099	-0.018602	0.000000	0.000000	1.000000	124.000000	0.000000
15181.488082	-0.116454	0.568997	-0.001122	74.939285	40.740612	43.092606	0.000000	0.000000	0.000000	0.000000	0.000000	0.000000	-0.036762	0.010099	-0.018602	0.000000	0.000000	1.000000	124.000000	0.000000
15181.491416	-0.116722	0.569039	-0.001246	74.936592	40.728039	43.099861	0.000000	0.000000	0.000000	0.000000	0.000000	0.000000	-0.080450	0.012484	-0.037122	0.000000	0.000000	1.000000	124.000000	0.000000
15181.494749	-0.116722	0.569039	-0.001246	74.936592	40.728039	43.099861	0.000000	0.000000	0.000000	0.000000	0.000000	0.000000	-0.080450	0.012484	-0.037122	0.000000	0.000000	1.000000	124.000000	0.000000
15181.498082	-0.116722	0.569039	-0.001246	74.936592	40.728039	43.099861	0.000000	0.000000	0.000000	0.000000	0.000000	0.000000	-0.080450	0.012484	-0.037122	0.000000	0.000000	1.000000	124.000000	0.000000
15181.501416	-0.116722	0.569039	-0.001246	74.929825	40.723785	43.117966	0.000000	0.000000	0.000000	0.000000	0.000000	0.000000	-0.080450	0.012484	-0.037122	0.000000	0.000000	1.000000	124.000000	0.000000
15181.504749	-0.116824	0.569047	-0.001297	74.929825	40.723785	43.117966	0.000000	0.000000	0.000000	0.000000	0.000000	0.000000	-0.030702	0.002383	-0.015196	0.000000	0.000000	1.000000	124.000000	0.000000
15181.508082	-0.116824	0.569047	-0.001297	74.929825	40.723785	43.117966	0.000000	0.000000	0.000000	0.000000	0.000000	0.000000	-0.030702	0.002383	-0.015196	0.000000	0.000000	1.000000	124.000000	0.000000
15181.511416	-0.116824	0.569047	-0.001297	74.913208	40.723949	43.147964	0.000000	0.000000	0.000000	0.000000	0.000000	0.000000	-0.030702	0.002383	-0.015196	0.000000	0.000000	1.000000	124.000000	0.000000
15181.514749	-0.116824	0.569047	-0.001297	74.913208	40.723949	43.147964	0.000000	0.000000	0.000000	0.000000	0.000000	0.000000	-0.030702	0.002383	-0.015196	0.000000	0.000000	1.000000	124.000000	0.000000
15181.518082	-0.116909	0.569072	-0.001325	74.913208	40.723949	43.147964	0.000000	0.000000	0.000000	0.000000	0.000000	0.000000	-0.025513	0.007714	-0.008433	0.000000	0.000000	1.000000	124.000000	0.000000
15181.521416	-0.116909	0.569072	-0.001325	74.888863	40.746548	43.213009	0.000000	0.000000	0.000000	0.000000	0.000000	0.000000	-0.025513	0.007714	-0.008433	0.000000	0.000000	1.000000	124.000000	0.000000
15181.524749	-0.116974	0.569072	-0.001341	74.888863	40.746548	43.213009	0.000000	0.000000	0.000000	0.000000	0.000000	0.000000	-0.019476	0.000007	-0.004996	0.000000	0.000000	1.000000	124.000000	0.000000
15181.528082	-0.116974	0.569072	-0.001341	74.888863	40.746548	43.213009	0.000000	0.000000	0.000000	0.000000	0.000000	0.000000	-0.019476	0.000007	-0.004996	0.000000	0.000000	1.000000	124.000000	0.000000
15181.531416	-0.116974	0.569072	-0.001341	74.864555	40.771751	43.277943	0.000000	0.000000	0.000000	0.000000	0.000000	0.000000	-0.019476	0.000007	-0.004996	0.000000	0.000000	1.000000	124.000000	0.000000
15181.534749	-0.116974	0.569072	-0.001341	74.864555	40.771751	43.277943	0.000000	0.000000	0.000000	0.000000	0.000000	0.000000	-0.019476	0.000007	-0.004996	0.000000	0.000000	1.000000	124.000000	0.000000
15181.538082	-0.117039	0.569072	-0.001358	74.864555	40.771751	43.277943	0.000000	0.000000	0.000000	0.000000	0.000000	0.000000	-0.019476	0.000007	-0.004999	0.000000	0.000000	1.000000	124.000000	0.000000
15181.541416	-0.117039	0.569072	-0.001358	74.833458	40.808678	43.360645	0.000000	0.000000	0.000000	0.000000	0.000000	0.000000	-0.019476	0.000007	-0.004999	0.000000	0.000000	1.000000	124.000000	0.000000
15181.544749	-0.117039	0.569072	-0.001358	74.833458	40.808678	43.360645	0.000000	0.000000	0.000000	0.000000	0.000000	0.000000	-0.019476	0.000007	-0.004999	0.000000	0.000000	1.000000	124.000000	0.000000
15181.548082	-0.117039	0.569072	-0.001358	74.833458	40.808678	43.360645	0.000000	0.000000	0.000000	0.000000	0.000000	0.000000	-0.019476	0.000007	-0.004999	0.000000	0.000000	1.000000	124.000000	0.000000
15181.551416	-0.117147	0.569072	-0.001386	74.819916	40.818855	43.396526	0.000000	0.000000	0.000000	0.000000	0.000000	0.000000	-0.032455	0.000007	-0.008338	0.000000	0.000000	1.000000	124.000000	0.000000
15181.554749	-0.117147	0.569072	-0.001386	74.819916	40.818855	43.396526	0.000000	0.000000	0.000000	0.000000	0.000000	0.000000	-0.032455	0.000007	-0.008338	0.000000	0.000000	1.000000	124.000000	0.000000
15181.558082	-0.117147	0.569072	-0.001386	74.819916	40.818855	43.396526	0.000000	0.000000	0.000000	0.000000	0.000000	0.000000	-0.032455	0.000007	-0.008338	0.000000	0.000000	1.000000	124.000000	0.000000
15181.561416	-0.117147	0.569072	-0.001386	74.819939	40.813431	43.396538	0.000000	0.000000	0.000000	0.000000	0.000000	0.000000	-0.032455	0.000007	-0.008338	0.000000	0.000000	1.000000	124.000000	0.000000
15181.564749	-0.117190	0.569072	-0.001397	74.819939	40.813431	43.396538	0.000000	0.000000	0.000000	0.000000	0.000000	0.000000	-0.012982	0.000007	-0.003337	0.000000	0.000000	1.000000	124.000000	0.000000
15181.568082	-0.117190	0.569072	-0.001397	74.819939	40.813431	43.396538	0.000000	0.000000	0.000000	0.000000	0.000000	0.000000	-0.012982	0.000007	-0.003337	0.000000	0.000000	1.000000	124.000000	0.000000
15181.571416	-0.117190	0.569072	-0.001397	74.818581	40.809830	43.400131	0.000000	0.000000	0.000000	0.000000	0.000000	0.000000	-0.012982	0.000007	-0.003337	0.000000	0.000000	1.000000	124.000000	0.000000
15181.574749	-0.117190	0.569072	-0.001397	74.818581	40.809830	43.400131	0.000000	0.000000	0.000000	0.000000	0.000000	0.000000	-0.012982	0.000007	-0.003337	0.000000	0.000000	1.000000	124.000000	0.000000
15181.578082	-0.117240	0.569064	-0.001385	74.818581	40.809830	43.400131	0.000000	0.000000	0.000000	0.000000	0.000000	0.000000	-0.014752	-0.002373	0.003541	0.000000	0.000000	1.000000	124.000000	0.000000
15181.581416	-0.117240	0.569064	-0.001385	74.818581	40.804379	43.400120	0.000000	0.000000	0.000000	0.000000	0.000000	0.000000	-0.014752	-0.002373	0.003541	0.000000	0.000000	1.000000	124.000000	0.000000
15181.584749	-0.117240	0.569064	-0.001385	74.818581	40.804379	43.400120	0.000000	0.000000	0.000000	0.000000	0.000000	0.000000	-0.014752	-0.002373	0.003541	0.000000	0.000000	1.000000	124.000000	0.000000
15181.588082	-0.117240	0.569064	-0.001385	74.818581	40.804379	43.400120	0.000000	0.000000	0.000000	0.000000	0.000000	0.000000	-0.014752	-0.002373	0.003541	0.000000	0.000000	1.000000	124.000000	0.000000
15181.591416	-0.117338	0.569049	-0.001362	74.817230	40.803497	43.403713	0.000000	0.000000	0.000000	0.000000	0.000000	0.000000	-0.029507	-0.004774	0.007077	0.000000	0.000000	1.000000	124.000000	0.000000
15181.594749	-0.117338	0.569049	-0.001362	74.817230	40.803497	43.403713	0.000000	0.000000	0.000000	0.000000	0.000000	0.000000	-0.029507	-0.004774	0.007077	0.000000	0.000000	1.000000	124.000000	0.000000
15181.598082	-0.117338	0.569049	-0.001362	74.817230	40.803497	43.403713	0.000000	0.000000	0.000000	0.000000	0.000000	0.000000	-0.029507	-0.004774	0.007077	0.000000	0.000000	1.000000	124.000000	0.000000
15181.601416	-0.117338	0.569049	-0.001362	74.817230	40.798065	43.403721	0.000000	0.000000	0.000000	0.000000	0.000000	0.000000	-0.029507	-0.004774	0.007077	0.000000	0.000000	1.000000	124.000000	0.000000
15181.604749	-0.117365	0.569041	-0.001344	74.817230	40.798065	43.403721	0.000000	0.000000	0.000000	0.000000	0.000000	0.000000	-0.008261	-0.002380	0.005207	0.000000	0.000000	1.000000	124.000000	0.000000
15181.608082	-0.117365	0.569041	-0.001344	74.817230	40.798065	43.403721	0.000000	0.000000	0.000000	0.000000	0.000000	0.000000	-0.008261	-0.002380	0.005207	0.000000	0.000000	1.000000	124.000000	0.000000
15181.611416	-0.117365	0.569041	-0.001344	74.817665	40.806652	43.417122	0.000000	0.000000	0.000000	0.000000	0.000000	0.000000	-0.008261	-0.002380	0.005207	0.000000	0.000000	1.000000	124.000000	0.000000
15181.614749	-0.117365	0.569041	-0.001344	74.817665	40.806652	43.417122	0.000000	0.000000	0.000000	0.000000	0.000000	0.000000	-0.008261	-0.002380	0.005207	0.000000	0.000000	1.000000	124.000000	0.000000
15181.618082	-0.117389	0.569015	-0.001344	74.817665	40.806652	43.417122	0.000000	0.000000	0.000000	0.000000	0.000000	0.000000	-0.006948	-0.007711	0.000103	0.000000	0.000000	1.000000	124.000000	0.000000
15181.621416	-0.117389	0.569015	-0.001344	74.817650	40.803917	43.417110	0.000000	0.000000	0.000000	0.000000	0.000000	0.000000	-0.006948	-0.007711	0.000103	0.000000	0.000000	1.000000	124.000000	0.000000
15181.624749	-0.117389	0.569015	-0.001344	74.817650	40.803917	43.417110	0.000000	0.000000	0.000000	0.000000	0.000000	0.000000	-0.006948	-0.007711	0.000103	0.000000	0.000000	1.000000	124.000000	0.000000
15181.628082	-0.117389	0.569015	-0.001344	74.817650	40.803917	43.417110	0.000000	0.000000	0.000000	0.000000	0.000000	0.000000	-0.006948	-0.007711	0.000103	0.000000	0.000000	1.000000	124.000000	0.000000
15181.631416	-0.117416	0.569007	-0.001326	74.817650	40.803917	43.417110	0.000000	0.000000	0.000000	0.000000	0.000000	0.000000	-0.008264	-0.002403	0.005206	0.000000	0.000000	1.000000	124.000000	0.000000
15181.634749	-0.117416	0.569007	-0.001326	74.817650	40.803917	43.417110	0.000000	0.000000	0.000000	0.000000	0.000000	0.000000	-0.008264	-0.002403	0.005206	0.000000	0.000000	1.000000	124.000000	0.000000
15181.638082	-0.117416	0.569007	-0.001326	74.817650	40.803917	43.417110	0.000000	0.000000	0.000000	0.000000	0.000000	0.000000	-0.008264	-0.002403	0.005206	0.000000	0.000000	1.000000	124.000000	0.000000
15181.641416	-0.117416	0.569007	-0.001326	74.815887	40.791733	43.407303	0.000000	0.000000	0.000000	0.000000	0.000000	0.000000	-0.008264	-0.002403	0.005206	0.000000	0.000000	1.000000	124.000000	0.000000
15181.644749	-0.117448	0.569017	-0.001292	74.815887	40.791733	43.407303	0.000000	0.000000	0.000000	0.000000	0.000000	0.000000	-0.009579	0.002942	0.010309	0.000000	0.000000	1.000000	124.000000	0.000000
15181.648082	-0.117448	0.569017	-0.001292	74.815887	40.791733	43.407303	0.000000	0.000000	0.000000	0.000000	0.000000	0.000000	-0.009579	0.002942	0.010309	0.000000	0.000000	1.000000	124.000000	0.000000
15181.651416	-0.117448	0.569017	-0.001292	74.815857	40.788994	43.407288	0.000000	0.000000	0.000000	0.000000	0.000000	0.000000	-0.009579	0.002942	0.010309	0.000000	0.000000	1.000000	124.000000	0.000000
15181.654749	-0.117448	0.569017	-0.001292	74.815857	40.788994	43.407288	0.000000	0.000000	0.000000	0.000000	0.000000	0.000000	-0.009579	0.002942	0.010309	0.000000	0.000000	1.000000	124.000000	0.000000
15181.658082	-0.117485	0.569025	-0.001326	74.815857	40.788994	43.407288	0.000000	0.000000	0.000000	0.000000	0.000000	0.000000	-0.011210	0.002372	-0.010223	0.000000	0.000000	1.000000	124.000000	0.000000
15181.661416	-0.117485	0.569025	-0.001326	74.815887	40.783569	43.407299	0.000000	0.000000	0.000000	0.000000	0.000000	0.000000	-0.011210	0.002372	-0.010223	0.000000	0.000000	1.000000	124.000000	0.000000
15181.664749	-0.117485	0.569025	-0.001326	74.815887	40.783569	43.407299	0.000000	0.000000	0.000000	0.000000	0.000000	0.000000	-0.011210	0.002372	-0.010223	0.000000	0.000000	1.000000	124.000000	0.000000
15181.668082	-0.117485	0.569025	-0.001326	74.815887	40.783569	43.407299	0.000000	0.000000	0.000000	0.000000	0.000000	0.000000	-0.011210	0.002372	-0.010223	0.000000	0.000000	1.000000	124.000000	0.000000
15181.671416	-0.117572	0.569025	-0.001348	74.814522	40.777225	43.402893	0.000000	0.000000	0.000000	0.000000	0.000000	0.000000	-0.025970	-0.000007	-0.006695	0.000000	0.000000	1.000000	124.000000	0.000000
15181.674749	-0.117572	0.569025	-0.001348	74.814522	40.777225	43.402893	0.000000	0.000000	0.000000	0.000000	0.000000	0.000000	-0.025970	-0.000007	-0.006695	0.000000	0.000000	1.000000	124.000000	0.000000
15181.678082	-0.117572	0.569025	-0.001348	74.814522	40.777225	43.402893	0.000000	0.000000	0.000000	0.000000	0.000000	0.000000	-0.025970	-0.000007	-0.006695	0.000000	0.000000	1.000000	124.000000	0.000000
15181.681416	-0.117572	0.569025	-0.001348	74.810028	40.763268	43.400257	0.000000	0.000000	0.000000	0.000000	0.000000	0.000000	-0.025970	-0.000007	-0.006695	0.000000	0.000000	1.000000	124.000000	0.000000
15181.684749	-0.117641	0.569043	-0.001348	74.810028	40.763268	43.400257	0.000000	0.000000	0.000000	0.000000	0.000000	0.000000	-0.020791	0.005322	0.000078	0.000000	0.000000	1.000000	124.000000	0.000000
15181.688082	-0.117641	0.569043	-0.001348	74.810028	40.763268	43.400257	0.000000	0.000000	0.000000	0.000000	0.000000	0.000000	-0.020791	0.005322	0.000078	0.000000	0.000000	1.000000	124.000000	0.000000
15181.691416	-0.117641	0.569043	-0.001348	74.803284	40.766979	43.418179	0.000000	0.000000	0.000000	0.000000	0.000000	0.000000	-0.020791	0.005322	0.000078	0.000000	0.000000	1.000000	124.000000	0.000000
15181.694749	-0.117641	0.569043	-0.001348	74.803284	40.766979	43.418179	0.000000	0.000000	0.000000	0.000000	0.000000	0.000000	-0.020791	0.005322	0.000078	0.000000	0.000000	1.000000	124.000000	0.000000
15181.698082	-0.117685	0.569043	-0.001359	74.803284	40.766979	43.418179	0.000000	0.000000	0.000000	0.000000	0.000000	0.000000	-0.012981	-0.000007	-0.003351	0.000000	0.000000	1.000000	124.000000	0.000000
15181.701416	-0.117685	0.569043	-0.001359	74.791573	40.756287	43.420044	0.000000	0.000000	0.000000	0.000000	0.000000	0.000000	-0.012981	-0.000007	-0.003351	0.000000	0.000000	1.000000	124.000000	0.000000
15181.704749	-0.117685	0.569043	-0.001359	74.791573	40.756287	43.420044	0.000000	0.000000	0.000000	0.000000	0.000000	0.000000	-0.012981	-0.000007	-0.003351	0.000000	0.000000	1.000000	124.000000	0.000000
15181.708082	-0.117685	0.569043	-0.001359	74.791573	40.756287	43.420044	0.000000	0.000000	0.000000	0.000000	0.000000	0.000000	-0.012981	-0.000007	-0.003351	0.000000	0.000000	1.000000	124.000000	0.000000
15181.711416	-0.117745	0.569114	-0.001303	74.782593	40.741947	43.414753	0.000000	0.000000	0.000000	0.000000	0.000000	0.000000	-0.018253	0.021306	0.017053	0.000000	0.000000	1.000000	124.000000	0.000000
15181.714749	-0.117745	0.569114	-0.001303	74.782593	40.741947	43.414753	0.000000	0.000000	0.000000	0.000000	0.000000	0.000000	-0.018253	0.021306	0.017053	0.000000	0.000000	1.000000	124.000000	0.000000
15181.718082	-0.117745	0.569114	-0.001303	74.782593	40.741947	43.414753	0.000000	0.000000	0.000000	0.000000	0.000000	0.000000	-0.018253	0.021306	0.017053	0.000000	0.000000	1.000000	124.000000	0.000000
15181.721416	-0.117745	0.569114	-0.001303	74.776321	40.723980	43.394348	0.000000	0.000000	0.000000	0.000000	0.000000	0.000000	-0.018253	0.021306	0.017053	0.000000	0.000000	1.000000	124.000000	0.000000
15181.724749	-0.117776	0.569149	-0.001274	74.776321	40.723980	43.394348	0.000000	0.000000	0.000000	0.000000	0.000000	0.000000	-0.009128	0.010649	0.008524	0.000000	0.000000	1.000000	124.000000	0.000000
15181.728082	-0.117776	0.569149	-0.001274	74.776321	40.723980	43.394348	0.000000	0.000000	0.000000	0.000000	0.000000	0.000000	-0.009128	0.010649	0.008524	0.000000	0.000000	1.000000	124.000000	0.000000
15181.731416	-0.117776	0.569149	-0.001274	74.771378	40.704212	43.378368	0.000000	0.000000	0.000000	0.000000	0.000000	0.000000	-0.009128	0.010649	0.008524	0.000000	0.000000	1.000000	124.000000	0.000000
15181.734749	-0.117776	0.569149	-0.001274	74.771378	40.704212	43.378368	0.000000	0.000000	0.000000	0.000000	0.000000	0.000000	-0.009128	0.010649	0.008524	0.000000	0.000000	1.000000	124.000000	0.000000
15181.738082	-0.117806	0.569185	-0.001246	74.771378	40.704212	43.378368	0.000000	0.000000	0.000000	0.000000	0.000000	0.000000	-0.009127	0.010648	0.008522	0.000000	0.000000	1.000000	124.000000	0.000000
15181.741416	-0.117806	0.569185	-0.001246	74.769615	40.692047	43.344650	0.000000	0.000000	0.000000	0.000000	0.000000	0.000000	-0.009127	0.010648	0.008522	0.000000	0.000000	1.000000	124.000000	0.000000
15181.744749	-0.117806	0.569185	-0.001246	74.769615	40.692047	43.344650	0.000000	0.000000	0.000000	0.000000	0.000000	0.000000	-0.009127	0.010648	0.008522	0.000000	0.000000	1.000000	124.000000	0.000000
15181.748082	-0.117806	0.569185	-0.001246	74.769615	40.692047	43.344650	0.000000	0.000000	0.000000	0.000000	0.000000	0.000000	-0.009127	0.010648	0.008522	0.000000	0.000000	1.000000	124.000000	0.000000
15181.751416	-0.117842	0.569218	-0.001286	74.765549	40.694805	43.195827	0.000000	0.000000	0.000000	0.000000	0.000000	0.000000	-0.010750	0.010116	-0.012010	0.000000	0.000000	1.000000	124.000000	0.000000
15181.754749	-0.117842	0.569218	-0.001286	74.765549	40.694805	43.195827	0.000000	0.000000	0.000000	0.000000	0.000000	0.000000	-0.010750	0.010116	-0.012010	0.000000	0.000000	1.000000	124.000000	0.000000
15181.758082	-0.117842	0.569218	-0.001286	74.765549	40.694805	43.195827	0.000000	0.000000	0.000000	0.000000	0.000000	0.000000	-0.010750	0.010116	-0.012010	0.000000	0.000000	1.000000	124.000000	0.000000
15181.761416	-0.117842	0.569218	-0.001286	74.742119	40.709099	43.019901	0.000000	0.000000	0.000000	0.000000	0.000000	0.000000	-0.010750	0.010116	-0.012010	0.000000	0.000000	1.000000	124.000000	0.000000
15181.764749	-0.117874	0.569234	-0.001343	74.742119	40.709099	43.019901	0.000000	0.000000	0.000000	0.000000	0.000000	0.000000	-0.009428	0.004774	-0.017110	0.000000	0.000000	1.000000	124.000000	0.000000
15181.768082	-0.117874	0.569234	-0.001343	74.742119	40.709099	43.019901	0.000000	0.000000	0.000000	0.000000	0.000000	0.000000	-0.009428	0.004774	-0.017110	0.000000	0.000000	1.000000	124.000000	0.000000
15181.771416	-0.117874	0.569234	-0.001343	74.695175	40.775501	43.046261	0.000000	0.000000	0.000000	0.000000	0.000000	0.000000	-0.009428	0.004774	-0.017110	0.000000	0.000000	1.000000	124.000000	0.000000
15181.774749	-0.117874	0.569234	-0.001343	74.695175	40.775501	43.046261	0.000000	0.000000	0.000000	0.000000	0.000000	0.000000	-0.009428	0.004774	-0.017110	0.000000	0.000000	1.000000	124.000000	0.000000
15181.778082	-0.117927	0.569250	-0.001405	74.695175	40.775501	43.046261	0.000000	0.000000	0.000000	0.000000	0.000000	0.000000	-0.015917	0.004779	-0.018791	0.000000	0.000000	1.000000	124.000000	0.000000
15181.781416	-0.117987	0.569238	-0.001531	74.620132	40.887028	43.183357	0.000000	0.000000	0.000000	0.000000	0.000000	0.000000	-0.017981	-0.003511	-0.037548	0.000000	1.000000	1.000000	124.000000	0.000000
15181.784749	-0.117987	0.569238	-0.001531	74.620132	40.887028	43.183357	0.000000	0.000000	0.000000	0.000000	0.000000	0.000000	-0.017981	-0.003511	-0.037548	0.000000	1.000000	1.000000	124.000000	0.000000
