# Supplementary material for: Haptic Guidance Needs to Be Intuitive Not Just Informative to Improve Human Motor Accuracy
Source: PLoS One. 2016 Mar 16;11(3):e0150912. doi: 10.1371/journal.pone.0150912 (PMC4794196; doi:10.1371/journal.pone.0150912)
Supplement: S1 Data — (ZIP) [file pone.0150912.s001.zip › Subject6/exp1_0125.txt]

Time	PosX	PosY	PosZ	RotX	RotY	RotZ	ForceX	ForceY	ForceZ	MomentX	MomentY	MomentZ	VelocityX	VelocityY	VelocityZ	CalibratedWeight	ButtonDown	Condition	Trial	Visual
15183.569050	0.000781	0.506669	0.241223	75.906502	32.437874	35.792702	0.000000	0.000000	0.000000	0.000000	0.000000	0.000000	0.029729	-0.053983	-0.112117	0.000000	1.000000	1.000000	125.000000	1.000000
15183.572383	0.000781	0.506669	0.241223	75.628487	31.475708	34.856541	0.000000	0.000000	0.000000	0.000000	0.000000	0.000000	0.029729	-0.053983	-0.112117	0.000000	1.000000	1.000000	125.000000	1.000000
15183.575717	0.000847	0.506530	0.240878	75.628487	31.475708	34.856541	0.000000	0.000000	0.000000	0.000000	0.000000	0.000000	0.019767	-0.041821	-0.103401	0.000000	1.000000	1.000000	125.000000	1.000000
15183.579050	0.000847	0.506530	0.240878	75.628487	31.475708	34.856541	0.000000	0.000000	0.000000	0.000000	0.000000	0.000000	0.019767	-0.041821	-0.103401	0.000000	1.000000	1.000000	125.000000	1.000000
15183.582383	0.000847	0.506530	0.240878	75.347015	30.505972	33.905663	0.000000	0.000000	0.000000	0.000000	0.000000	0.000000	0.019767	-0.041821	-0.103401	0.000000	1.000000	1.000000	125.000000	1.000000
15183.585717	0.000847	0.506530	0.240878	75.347015	30.505972	33.905663	0.000000	0.000000	0.000000	0.000000	0.000000	0.000000	0.019767	-0.041821	-0.103401	0.000000	1.000000	1.000000	125.000000	1.000000
15183.589050	0.000913	0.506429	0.240531	75.347015	30.505972	33.905663	0.000000	0.000000	0.000000	0.000000	0.000000	0.000000	0.019746	-0.030346	-0.104289	0.000000	1.000000	1.000000	125.000000	1.000000
15183.592383	0.000912	0.506346	0.240165	75.086540	29.632994	33.052906	0.000000	0.000000	0.000000	0.000000	0.000000	0.000000	-0.000143	-0.024958	-0.109562	0.000000	1.000000	1.000000	125.000000	1.000000
15183.595717	0.000912	0.506346	0.240165	75.086540	29.632994	33.052906	0.000000	0.000000	0.000000	0.000000	0.000000	0.000000	-0.000143	-0.024958	-0.109562	0.000000	1.000000	1.000000	125.000000	1.000000
15183.599050	0.000912	0.506346	0.240165	75.086540	29.632994	33.052906	0.000000	0.000000	0.000000	0.000000	0.000000	0.000000	-0.000143	-0.024958	-0.109562	0.000000	1.000000	1.000000	125.000000	1.000000
15183.602383	0.000879	0.506321	0.239812	74.847366	28.903769	32.352139	0.000000	0.000000	0.000000	0.000000	0.000000	0.000000	-0.010065	-0.007476	-0.106021	0.000000	1.000000	1.000000	125.000000	1.000000
15183.605717	0.000879	0.506321	0.239812	74.847366	28.903769	32.352139	0.000000	0.000000	0.000000	0.000000	0.000000	0.000000	-0.010065	-0.007476	-0.106021	0.000000	1.000000	1.000000	125.000000	1.000000
15183.609050	0.000879	0.506321	0.239812	74.847366	28.903769	32.352139	0.000000	0.000000	0.000000	0.000000	0.000000	0.000000	-0.010065	-0.007476	-0.106021	0.000000	1.000000	1.000000	125.000000	1.000000
15183.612383	0.000879	0.506321	0.239812	74.644638	28.317959	31.793516	0.000000	0.000000	0.000000	0.000000	0.000000	0.000000	-0.010065	-0.007476	-0.106021	0.000000	1.000000	1.000000	125.000000	1.000000
15183.615717	0.000845	0.506336	0.239488	74.644638	28.317959	31.793516	0.000000	0.000000	0.000000	0.000000	0.000000	0.000000	-0.010044	0.004622	-0.097258	0.000000	1.000000	1.000000	125.000000	1.000000
15183.619050	0.000845	0.506336	0.239488	74.644638	28.317959	31.793516	0.000000	0.000000	0.000000	0.000000	0.000000	0.000000	-0.010044	0.004622	-0.097258	0.000000	1.000000	1.000000	125.000000	1.000000
15183.622383	0.000812	0.506369	0.239146	74.476486	27.846403	31.344732	0.000000	0.000000	0.000000	0.000000	0.000000	0.000000	-0.010041	0.009979	-0.102545	0.000000	1.000000	1.000000	125.000000	1.000000
15183.625717	0.000812	0.506369	0.239146	74.476486	27.846403	31.344732	0.000000	0.000000	0.000000	0.000000	0.000000	0.000000	-0.010041	0.009979	-0.102545	0.000000	1.000000	1.000000	125.000000	1.000000
15183.629050	0.000812	0.506369	0.239146	74.476486	27.846403	31.344732	0.000000	0.000000	0.000000	0.000000	0.000000	0.000000	-0.010041	0.009979	-0.102545	0.000000	1.000000	1.000000	125.000000	1.000000
15183.632383	0.000812	0.506369	0.239146	74.359512	27.520338	31.034157	0.000000	0.000000	0.000000	0.000000	0.000000	0.000000	-0.010041	0.009979	-0.102545	0.000000	1.000000	1.000000	125.000000	1.000000
15183.635717	0.000811	0.506423	0.238819	74.359512	27.520338	31.034157	0.000000	0.000000	0.000000	0.000000	0.000000	0.000000	-0.000114	0.015995	-0.098199	0.000000	1.000000	1.000000	125.000000	1.000000
15183.639050	0.000811	0.506423	0.238819	74.359512	27.520338	31.034157	0.000000	0.000000	0.000000	0.000000	0.000000	0.000000	-0.000114	0.015995	-0.098199	0.000000	1.000000	1.000000	125.000000	1.000000
15183.642383	0.000811	0.506423	0.238819	74.283913	27.308905	30.831470	0.000000	0.000000	0.000000	0.000000	0.000000	0.000000	-0.000114	0.015995	-0.098199	0.000000	1.000000	1.000000	125.000000	1.000000
15183.645717	0.000811	0.506423	0.238819	74.283913	27.308905	30.831470	0.000000	0.000000	0.000000	0.000000	0.000000	0.000000	-0.000114	0.015995	-0.098199	0.000000	1.000000	1.000000	125.000000	1.000000
15183.649050	0.000844	0.506471	0.238427	74.283913	27.308905	30.831470	0.000000	0.000000	0.000000	0.000000	0.000000	0.000000	0.009769	0.014594	-0.117612	0.000000	1.000000	1.000000	125.000000	1.000000
15183.652383	0.000843	0.506558	0.238032	74.248116	27.198595	30.728783	0.000000	0.000000	0.000000	0.000000	0.000000	0.000000	-0.000144	0.025967	-0.118503	0.000000	1.000000	1.000000	125.000000	1.000000
15183.655717	0.000843	0.506558	0.238032	74.248116	27.198595	30.728783	0.000000	0.000000	0.000000	0.000000	0.000000	0.000000	-0.000144	0.025967	-0.118503	0.000000	1.000000	1.000000	125.000000	1.000000
15183.659050	0.000843	0.506558	0.238032	74.248116	27.198595	30.728783	0.000000	0.000000	0.000000	0.000000	0.000000	0.000000	-0.000144	0.025967	-0.118503	0.000000	1.000000	1.000000	125.000000	1.000000
15183.662383	0.000843	0.506558	0.238032	74.264572	27.220045	30.753304	0.000000	0.000000	0.000000	0.000000	0.000000	0.000000	-0.000144	0.025967	-0.118503	0.000000	1.000000	1.000000	125.000000	1.000000
15183.665717	0.000843	0.506660	0.237586	74.264572	27.220045	30.753304	0.000000	0.000000	0.000000	0.000000	0.000000	0.000000	-0.000162	0.030582	-0.133519	0.000000	1.000000	1.000000	125.000000	1.000000
15183.669050	0.000843	0.506660	0.237586	74.264572	27.220045	30.753304	0.000000	0.000000	0.000000	0.000000	0.000000	0.000000	-0.000162	0.030582	-0.133519	0.000000	1.000000	1.000000	125.000000	1.000000
15183.672383	0.000843	0.506660	0.237586	74.291519	27.276054	30.805466	0.000000	0.000000	0.000000	0.000000	0.000000	0.000000	-0.000162	0.030582	-0.133519	0.000000	1.000000	1.000000	125.000000	1.000000
15183.675717	0.000843	0.506660	0.237586	74.291519	27.276054	30.805466	0.000000	0.000000	0.000000	0.000000	0.000000	0.000000	-0.000162	0.030582	-0.133519	0.000000	1.000000	1.000000	125.000000	1.000000
15183.679050	0.000908	0.506817	0.237121	74.291519	27.276054	30.805466	0.000000	0.000000	0.000000	0.000000	0.000000	0.000000	0.019606	0.047246	-0.139731	0.000000	1.000000	1.000000	125.000000	1.000000
15183.682383	0.001006	0.506990	0.236605	74.319366	27.335190	30.858416	0.000000	0.000000	0.000000	0.000000	0.000000	0.000000	0.029439	0.051804	-0.154845	0.000000	1.000000	1.000000	125.000000	1.000000
15183.685717	0.001006	0.506990	0.236605	74.319366	27.335190	30.858416	0.000000	0.000000	0.000000	0.000000	0.000000	0.000000	0.029439	0.051804	-0.154845	0.000000	1.000000	1.000000	125.000000	1.000000
15183.689050	0.001006	0.506990	0.236605	74.319366	27.335190	30.858416	0.000000	0.000000	0.000000	0.000000	0.000000	0.000000	0.029439	0.051804	-0.154845	0.000000	1.000000	1.000000	125.000000	1.000000
15183.692383	0.001006	0.506990	0.236605	74.344391	27.389376	30.906221	0.000000	0.000000	0.000000	0.000000	0.000000	0.000000	0.029439	0.051804	-0.154845	0.000000	1.000000	1.000000	125.000000	1.000000
15183.695717	0.001104	0.507236	0.236050	74.344391	27.389376	30.906221	0.000000	0.000000	0.000000	0.000000	0.000000	0.000000	0.029376	0.073720	-0.166357	0.000000	1.000000	1.000000	125.000000	1.000000
15183.699050	0.001104	0.507236	0.236050	74.344391	27.389376	30.906221	0.000000	0.000000	0.000000	0.000000	0.000000	0.000000	0.029376	0.073720	-0.166357	0.000000	1.000000	1.000000	125.000000	1.000000
15183.702383	0.001268	0.507517	0.235460	74.369431	27.446436	30.954182	0.000000	0.000000	0.000000	0.000000	0.000000	0.000000	0.049038	0.084214	-0.177142	0.000000	0.000000	1.000000	125.000000	1.000000
15183.705717	0.001268	0.507517	0.235460	74.369431	27.446436	30.954182	0.000000	0.000000	0.000000	0.000000	0.000000	0.000000	0.049038	0.084214	-0.177142	0.000000	0.000000	1.000000	125.000000	1.000000
15183.709050	0.001268	0.507517	0.235460	74.369431	27.446436	30.954182	0.000000	0.000000	0.000000	0.000000	0.000000	0.000000	0.049038	0.084214	-0.177142	0.000000	0.000000	1.000000	125.000000	1.000000
15183.712383	0.001268	0.507517	0.235460	74.394447	27.509073	31.002270	0.000000	0.000000	0.000000	0.000000	0.000000	0.000000	0.049038	0.084214	-0.177142	0.000000	0.000000	1.000000	125.000000	1.000000
15183.715717	0.001431	0.507868	0.234798	74.394447	27.509073	31.002270	0.000000	0.000000	0.000000	0.000000	0.000000	0.000000	0.048910	0.105306	-0.198500	0.000000	0.000000	1.000000	125.000000	1.000000
15183.719050	0.001431	0.507868	0.234798	74.394447	27.509073	31.002270	0.000000	0.000000	0.000000	0.000000	0.000000	0.000000	0.048910	0.105306	-0.198500	0.000000	0.000000	1.000000	125.000000	1.000000
15183.722383	0.001593	0.508291	0.234097	74.416664	27.563980	31.045156	0.000000	0.000000	0.000000	0.000000	0.000000	0.000000	0.048789	0.127004	-0.210222	0.000000	0.000000	1.000000	125.000000	1.000000
15183.725717	0.001593	0.508291	0.234097	74.416664	27.563980	31.045156	0.000000	0.000000	0.000000	0.000000	0.000000	0.000000	0.048789	0.127004	-0.210222	0.000000	0.000000	1.000000	125.000000	1.000000
15183.729050	0.001593	0.508291	0.234097	74.416664	27.563980	31.045156	0.000000	0.000000	0.000000	0.000000	0.000000	0.000000	0.048789	0.127004	-0.210222	0.000000	0.000000	1.000000	125.000000	1.000000
15183.732383	0.001593	0.508291	0.234097	74.444435	27.629379	31.098930	0.000000	0.000000	0.000000	0.000000	0.000000	0.000000	0.048789	0.127004	-0.210222	0.000000	0.000000	1.000000	125.000000	1.000000
15183.735717	0.001788	0.508724	0.233280	74.444435	27.629379	31.098930	0.000000	0.000000	0.000000	0.000000	0.000000	0.000000	0.058433	0.129815	-0.245178	0.000000	0.000000	1.000000	125.000000	1.000000
15183.739050	0.001788	0.508724	0.233280	74.444435	27.629379	31.098930	0.000000	0.000000	0.000000	0.000000	0.000000	0.000000	0.058433	0.129815	-0.245178	0.000000	0.000000	1.000000	125.000000	1.000000
15183.742383	0.001949	0.509223	0.232358	74.480537	27.710596	31.169115	0.000000	0.000000	0.000000	0.000000	0.000000	0.000000	0.048383	0.149840	-0.276642	0.000000	0.000000	1.000000	125.000000	1.000000
15183.745717	0.001949	0.509223	0.232358	74.480537	27.710596	31.169115	0.000000	0.000000	0.000000	0.000000	0.000000	0.000000	0.048383	0.149840	-0.276642	0.000000	0.000000	1.000000	125.000000	1.000000
15183.749050	0.001949	0.509223	0.232358	74.480537	27.710596	31.169115	0.000000	0.000000	0.000000	0.000000	0.000000	0.000000	0.048383	0.149840	-0.276642	0.000000	0.000000	1.000000	125.000000	1.000000
15183.752383	0.002077	0.509789	0.231330	74.516609	27.792137	31.239622	0.000000	0.000000	0.000000	0.000000	0.000000	0.000000	0.038350	0.169687	-0.308280	0.000000	0.000000	1.000000	125.000000	1.000000
15183.755717	0.002077	0.509789	0.231330	74.516609	27.792137	31.239622	0.000000	0.000000	0.000000	0.000000	0.000000	0.000000	0.038350	0.169687	-0.308280	0.000000	0.000000	1.000000	125.000000	1.000000
15183.759050	0.002077	0.509789	0.231330	74.516609	27.792137	31.239622	0.000000	0.000000	0.000000	0.000000	0.000000	0.000000	0.038350	0.169687	-0.308280	0.000000	0.000000	1.000000	125.000000	1.000000
15183.762383	0.002302	0.510357	0.230119	74.562881	27.902369	31.338493	0.000000	0.000000	0.000000	0.000000	0.000000	0.000000	0.067420	0.170546	-0.363492	0.000000	0.000000	1.000000	125.000000	1.000000
15183.765717	0.002302	0.510357	0.230119	74.562881	27.902369	31.338493	0.000000	0.000000	0.000000	0.000000	0.000000	0.000000	0.067420	0.170546	-0.363492	0.000000	0.000000	1.000000	125.000000	1.000000
15183.769050	0.002302	0.510357	0.230119	74.562881	27.902369	31.338493	0.000000	0.000000	0.000000	0.000000	0.000000	0.000000	0.067420	0.170546	-0.363492	0.000000	0.000000	1.000000	125.000000	1.000000
15183.772383	0.002525	0.510951	0.228770	74.618431	28.048998	31.472324	0.000000	0.000000	0.000000	0.000000	0.000000	0.000000	0.067027	0.177972	-0.404662	0.000000	0.000000	1.000000	125.000000	1.000000
15183.775717	0.002525	0.510951	0.228770	74.618431	28.048998	31.472324	0.000000	0.000000	0.000000	0.000000	0.000000	0.000000	0.067027	0.177972	-0.404662	0.000000	0.000000	1.000000	125.000000	1.000000
15183.779050	0.002525	0.510951	0.228770	74.618431	28.048998	31.472324	0.000000	0.000000	0.000000	0.000000	0.000000	0.000000	0.067027	0.177972	-0.404662	0.000000	0.000000	1.000000	125.000000	1.000000
15183.782383	0.002747	0.511637	0.227211	74.668983	28.256908	31.692564	0.000000	0.000000	0.000000	0.000000	0.000000	0.000000	0.066505	0.206047	-0.467658	0.000000	0.000000	1.000000	125.000000	1.000000
15183.785717	0.002747	0.511637	0.227211	74.668983	28.256908	31.692564	0.000000	0.000000	0.000000	0.000000	0.000000	0.000000	0.066505	0.206047	-0.467658	0.000000	0.000000	1.000000	125.000000	1.000000
15183.789050	0.002747	0.511637	0.227211	74.668983	28.256908	31.692564	0.000000	0.000000	0.000000	0.000000	0.000000	0.000000	0.066505	0.206047	-0.467658	0.000000	0.000000	1.000000	125.000000	1.000000
15183.792383	0.002999	0.512384	0.225509	74.710083	28.579435	32.054771	0.000000	0.000000	0.000000	0.000000	0.000000	0.000000	0.075731	0.224048	-0.510577	0.000000	0.000000	1.000000	125.000000	1.000000
15183.795717	0.002999	0.512384	0.225509	74.710083	28.579435	32.054771	0.000000	0.000000	0.000000	0.000000	0.000000	0.000000	0.075731	0.224048	-0.510577	0.000000	0.000000	1.000000	125.000000	1.000000
15183.799050	0.002999	0.512384	0.225509	74.710083	28.579435	32.054771	0.000000	0.000000	0.000000	0.000000	0.000000	0.000000	0.075731	0.224048	-0.510577	0.000000	0.000000	1.000000	125.000000	1.000000
15183.802383	0.003379	0.513281	0.223638	74.737381	28.980011	32.511093	0.000000	0.000000	0.000000	0.000000	0.000000	0.000000	0.113885	0.269195	-0.561329	0.000000	0.000000	1.000000	125.000000	1.000000
15183.805717	0.003379	0.513281	0.223638	74.737381	28.980011	32.511093	0.000000	0.000000	0.000000	0.000000	0.000000	0.000000	0.113885	0.269195	-0.561329	0.000000	0.000000	1.000000	125.000000	1.000000
15183.809050	0.003379	0.513281	0.223638	74.737381	28.980011	32.511093	0.000000	0.000000	0.000000	0.000000	0.000000	0.000000	0.113885	0.269195	-0.561329	0.000000	0.000000	1.000000	125.000000	1.000000
15183.812383	0.003917	0.514293	0.221631	74.754959	29.443287	33.030018	0.000000	0.000000	0.000000	0.000000	0.000000	0.000000	0.161358	0.303396	-0.601919	0.000000	0.000000	1.000000	125.000000	1.000000
15183.815717	0.003917	0.514293	0.221631	74.754959	29.443287	33.030018	0.000000	0.000000	0.000000	0.000000	0.000000	0.000000	0.161358	0.303396	-0.601919	0.000000	0.000000	1.000000	125.000000	1.000000
15183.819050	0.003917	0.514293	0.221631	74.754959	29.443287	33.030018	0.000000	0.000000	0.000000	0.000000	0.000000	0.000000	0.161358	0.303396	-0.601919	0.000000	0.000000	1.000000	125.000000	1.000000
15183.822383	0.004644	0.515419	0.219521	74.757935	29.990934	33.641319	0.000000	0.000000	0.000000	0.000000	0.000000	0.000000	0.218008	0.337869	-0.633206	0.000000	0.000000	1.000000	125.000000	1.000000
15183.825717	0.004644	0.515419	0.219521	74.757935	29.990934	33.641319	0.000000	0.000000	0.000000	0.000000	0.000000	0.000000	0.218008	0.337869	-0.633206	0.000000	0.000000	1.000000	125.000000	1.000000
15183.829050	0.004644	0.515419	0.219521	74.757935	29.990934	33.641319	0.000000	0.000000	0.000000	0.000000	0.000000	0.000000	0.218008	0.337869	-0.633206	0.000000	0.000000	1.000000	125.000000	1.000000
15183.832383	0.005557	0.516636	0.217255	74.759674	30.532513	34.228077	0.000000	0.000000	0.000000	0.000000	0.000000	0.000000	0.273891	0.364966	-0.679677	0.000000	0.000000	1.000000	125.000000	1.000000
15183.835717	0.005557	0.516636	0.217255	74.759674	30.532513	34.228077	0.000000	0.000000	0.000000	0.000000	0.000000	0.000000	0.273891	0.364966	-0.679677	0.000000	0.000000	1.000000	125.000000	1.000000
15183.839050	0.005557	0.516636	0.217255	74.759674	30.532513	34.228077	0.000000	0.000000	0.000000	0.000000	0.000000	0.000000	0.273891	0.364966	-0.679677	0.000000	0.000000	1.000000	125.000000	1.000000
15183.842383	0.006622	0.517943	0.214866	74.781616	31.004333	34.699566	0.000000	0.000000	0.000000	0.000000	0.000000	0.000000	0.319528	0.392328	-0.716818	0.000000	0.000000	1.000000	125.000000	1.000000
15183.845717	0.006622	0.517943	0.214866	74.781616	31.004333	34.699566	0.000000	0.000000	0.000000	0.000000	0.000000	0.000000	0.319528	0.392328	-0.716818	0.000000	0.000000	1.000000	125.000000	1.000000
15183.849050	0.006622	0.517943	0.214866	74.781616	31.004333	34.699566	0.000000	0.000000	0.000000	0.000000	0.000000	0.000000	0.319528	0.392328	-0.716818	0.000000	0.000000	1.000000	125.000000	1.000000
15183.852383	0.007836	0.519317	0.212301	74.842911	31.360405	35.032661	0.000000	0.000000	0.000000	0.000000	0.000000	0.000000	0.364299	0.412163	-0.769356	0.000000	0.000000	1.000000	125.000000	1.000000
15183.855717	0.007836	0.519317	0.212301	74.842911	31.360405	35.032661	0.000000	0.000000	0.000000	0.000000	0.000000	0.000000	0.364299	0.412163	-0.769356	0.000000	0.000000	1.000000	125.000000	1.000000
15183.859050	0.007836	0.519317	0.212301	74.842911	31.360405	35.032661	0.000000	0.000000	0.000000	0.000000	0.000000	0.000000	0.364299	0.412163	-0.769356	0.000000	0.000000	1.000000	125.000000	1.000000
15183.862383	0.009133	0.520735	0.209544	74.928116	31.659382	35.373360	0.000000	0.000000	0.000000	0.000000	0.000000	0.000000	0.389173	0.425369	-0.827124	0.000000	0.000000	1.000000	125.000000	1.000000
15183.865717	0.009133	0.520735	0.209544	74.928116	31.659382	35.373360	0.000000	0.000000	0.000000	0.000000	0.000000	0.000000	0.389173	0.425369	-0.827124	0.000000	0.000000	1.000000	125.000000	1.000000
15183.869050	0.009133	0.520735	0.209544	74.928116	31.659382	35.373360	0.000000	0.000000	0.000000	0.000000	0.000000	0.000000	0.389173	0.425369	-0.827124	0.000000	0.000000	1.000000	125.000000	1.000000
15183.872383	0.010480	0.522270	0.206619	75.020447	31.964241	35.893154	0.000000	0.000000	0.000000	0.000000	0.000000	0.000000	0.404016	0.460609	-0.877590	0.000000	0.000000	1.000000	125.000000	1.000000
15183.875717	0.010480	0.522270	0.206619	75.020447	31.964241	35.893154	0.000000	0.000000	0.000000	0.000000	0.000000	0.000000	0.404016	0.460609	-0.877590	0.000000	0.000000	1.000000	125.000000	1.000000
15183.879050	0.010480	0.522270	0.206619	75.020447	31.964241	35.893154	0.000000	0.000000	0.000000	0.000000	0.000000	0.000000	0.404016	0.460609	-0.877590	0.000000	0.000000	1.000000	125.000000	1.000000
15183.882383	0.011905	0.523900	0.203506	75.137817	32.222107	36.439957	0.000000	0.000000	0.000000	0.000000	0.000000	0.000000	0.427609	0.488893	-0.933708	0.000000	0.000000	1.000000	125.000000	1.000000
15183.885717	0.011905	0.523900	0.203506	75.137817	32.222107	36.439957	0.000000	0.000000	0.000000	0.000000	0.000000	0.000000	0.427609	0.488893	-0.933708	0.000000	0.000000	1.000000	125.000000	1.000000
15183.889050	0.011905	0.523900	0.203506	75.137817	32.222107	36.439957	0.000000	0.000000	0.000000	0.000000	0.000000	0.000000	0.427609	0.488893	-0.933708	0.000000	0.000000	1.000000	125.000000	1.000000
15183.892383	0.013345	0.525604	0.200224	75.291039	32.329369	36.987034	0.000000	0.000000	0.000000	0.000000	0.000000	0.000000	0.431809	0.511320	-0.984773	0.000000	0.000000	1.000000	125.000000	1.000000
15183.895717	0.013345	0.525604	0.200224	75.291039	32.329369	36.987034	0.000000	0.000000	0.000000	0.000000	0.000000	0.000000	0.431809	0.511320	-0.984773	0.000000	0.000000	1.000000	125.000000	1.000000
15183.899050	0.013345	0.525604	0.200224	75.291039	32.329369	36.987034	0.000000	0.000000	0.000000	0.000000	0.000000	0.000000	0.431809	0.511320	-0.984773	0.000000	0.000000	1.000000	125.000000	1.000000
15183.902383	0.014798	0.527404	0.196818	75.459015	32.261692	37.449501	0.000000	0.000000	0.000000	0.000000	0.000000	0.000000	0.435845	0.539778	-1.021733	0.000000	0.000000	1.000000	125.000000	1.000000
15183.905717	0.014798	0.527404	0.196818	75.459015	32.261692	37.449501	0.000000	0.000000	0.000000	0.000000	0.000000	0.000000	0.435845	0.539778	-1.021733	0.000000	0.000000	1.000000	125.000000	1.000000
15183.909050	0.014798	0.527404	0.196818	75.459015	32.261692	37.449501	0.000000	0.000000	0.000000	0.000000	0.000000	0.000000	0.435845	0.539778	-1.021733	0.000000	0.000000	1.000000	125.000000	1.000000
15183.912383	0.016325	0.529279	0.193305	75.647209	32.072979	37.502472	0.000000	0.000000	0.000000	0.000000	0.000000	0.000000	0.458140	0.562566	-1.054028	0.000000	0.000000	1.000000	125.000000	1.000000
15183.915717	0.016325	0.529279	0.193305	75.647209	32.072979	37.502472	0.000000	0.000000	0.000000	0.000000	0.000000	0.000000	0.458140	0.562566	-1.054028	0.000000	0.000000	1.000000	125.000000	1.000000
15183.919050	0.016325	0.529279	0.193305	75.647209	32.072979	37.502472	0.000000	0.000000	0.000000	0.000000	0.000000	0.000000	0.458140	0.562566	-1.054028	0.000000	0.000000	1.000000	125.000000	1.000000
15183.922383	0.017925	0.531216	0.189736	75.837402	31.824085	37.043774	0.000000	0.000000	0.000000	0.000000	0.000000	0.000000	0.480193	0.581030	-1.070732	0.000000	0.000000	1.000000	125.000000	1.000000
15183.925717	0.017925	0.531216	0.189736	75.837402	31.824085	37.043774	0.000000	0.000000	0.000000	0.000000	0.000000	0.000000	0.480193	0.581030	-1.070732	0.000000	0.000000	1.000000	125.000000	1.000000
15183.929050	0.017925	0.531216	0.189736	75.837402	31.824085	37.043774	0.000000	0.000000	0.000000	0.000000	0.000000	0.000000	0.480193	0.581030	-1.070732	0.000000	0.000000	1.000000	125.000000	1.000000
15183.932383	0.019507	0.533216	0.186147	76.011047	31.607462	36.751537	0.000000	0.000000	0.000000	0.000000	0.000000	0.000000	0.474495	0.600175	-1.076540	0.000000	0.000000	1.000000	125.000000	1.000000
15183.935717	0.019507	0.533216	0.186147	76.011047	31.607462	36.751537	0.000000	0.000000	0.000000	0.000000	0.000000	0.000000	0.474495	0.600175	-1.076540	0.000000	0.000000	1.000000	125.000000	1.000000
15183.939050	0.019507	0.533216	0.186147	76.011047	31.607462	36.751537	0.000000	0.000000	0.000000	0.000000	0.000000	0.000000	0.474495	0.600175	-1.076540	0.000000	0.000000	1.000000	125.000000	1.000000
15183.942383	0.021040	0.535229	0.182564	76.156677	31.466822	37.135048	0.000000	0.000000	0.000000	0.000000	0.000000	0.000000	0.459880	0.603812	-1.074925	0.000000	0.000000	1.000000	125.000000	1.000000
15183.945717	0.021040	0.535229	0.182564	76.156677	31.466822	37.135048	0.000000	0.000000	0.000000	0.000000	0.000000	0.000000	0.459880	0.603812	-1.074925	0.000000	0.000000	1.000000	125.000000	1.000000
15183.949050	0.021040	0.535229	0.182564	76.156677	31.466822	37.135048	0.000000	0.000000	0.000000	0.000000	0.000000	0.000000	0.459880	0.603812	-1.074925	0.000000	0.000000	1.000000	125.000000	1.000000
15183.952383	0.022615	0.537254	0.178984	76.287338	31.357447	37.836807	0.000000	0.000000	0.000000	0.000000	0.000000	0.000000	0.472620	0.607354	-1.074072	0.000000	0.000000	1.000000	125.000000	1.000000
15183.955717	0.022615	0.537254	0.178984	76.287338	31.357447	37.836807	0.000000	0.000000	0.000000	0.000000	0.000000	0.000000	0.472620	0.607354	-1.074072	0.000000	0.000000	1.000000	125.000000	1.000000
15183.959050	0.022615	0.537254	0.178984	76.287338	31.357447	37.836807	0.000000	0.000000	0.000000	0.000000	0.000000	0.000000	0.472620	0.607354	-1.074072	0.000000	0.000000	1.000000	125.000000	1.000000
15183.962383	0.024202	0.539255	0.175412	76.410362	31.267397	38.496449	0.000000	0.000000	0.000000	0.000000	0.000000	0.000000	0.476117	0.600416	-1.071523	0.000000	0.000000	1.000000	125.000000	1.000000
15183.965717	0.024202	0.539255	0.175412	76.410362	31.267397	38.496449	0.000000	0.000000	0.000000	0.000000	0.000000	0.000000	0.476117	0.600416	-1.071523	0.000000	0.000000	1.000000	125.000000	1.000000
15183.969050	0.024202	0.539255	0.175412	76.410362	31.267397	38.496449	0.000000	0.000000	0.000000	0.000000	0.000000	0.000000	0.476117	0.600416	-1.071523	0.000000	0.000000	1.000000	125.000000	1.000000
15183.972383	0.025860	0.541248	0.171827	76.534592	31.148275	38.456257	0.000000	0.000000	0.000000	0.000000	0.000000	0.000000	0.497169	0.598017	-1.075579	0.000000	0.000000	1.000000	125.000000	1.000000
15183.975717	0.025860	0.541248	0.171827	76.534592	31.148275	38.456257	0.000000	0.000000	0.000000	0.000000	0.000000	0.000000	0.497169	0.598017	-1.075579	0.000000	0.000000	1.000000	125.000000	1.000000
15183.979050	0.025860	0.541248	0.171827	76.534592	31.148275	38.456257	0.000000	0.000000	0.000000	0.000000	0.000000	0.000000	0.497169	0.598017	-1.075579	0.000000	0.000000	1.000000	125.000000	1.000000
15183.982383	0.027642	0.543243	0.168169	76.667274	31.016918	38.180595	0.000000	0.000000	0.000000	0.000000	0.000000	0.000000	0.534819	0.598472	-1.097296	0.000000	0.000000	1.000000	125.000000	1.000000
15183.985717	0.027642	0.543243	0.168169	76.667274	31.016918	38.180595	0.000000	0.000000	0.000000	0.000000	0.000000	0.000000	0.534819	0.598472	-1.097296	0.000000	0.000000	1.000000	125.000000	1.000000
15183.989050	0.027642	0.543243	0.168169	76.667274	31.016918	38.180595	0.000000	0.000000	0.000000	0.000000	0.000000	0.000000	0.534819	0.598472	-1.097296	0.000000	0.000000	1.000000	125.000000	1.000000
15183.992383	0.029459	0.545205	0.164446	76.818718	30.818687	38.305317	0.000000	0.000000	0.000000	0.000000	0.000000	0.000000	0.545015	0.588354	-1.116810	0.000000	0.000000	1.000000	125.000000	1.000000
15183.995717	0.029459	0.545205	0.164446	76.818718	30.818687	38.305317	0.000000	0.000000	0.000000	0.000000	0.000000	0.000000	0.545015	0.588354	-1.116810	0.000000	0.000000	1.000000	125.000000	1.000000
15183.999050	0.029459	0.545205	0.164446	76.818718	30.818687	38.305317	0.000000	0.000000	0.000000	0.000000	0.000000	0.000000	0.545015	0.588354	-1.116810	0.000000	0.000000	1.000000	125.000000	1.000000
15184.002383	0.031190	0.547145	0.160644	76.993408	30.440582	38.903728	0.000000	0.000000	0.000000	0.000000	0.000000	0.000000	0.519216	0.582296	-1.140862	0.000000	0.000000	1.000000	125.000000	1.000000
15184.005717	0.031190	0.547145	0.160644	76.993408	30.440582	38.903728	0.000000	0.000000	0.000000	0.000000	0.000000	0.000000	0.519216	0.582296	-1.140862	0.000000	0.000000	1.000000	125.000000	1.000000
15184.009050	0.031190	0.547145	0.160644	76.993408	30.440582	38.903728	0.000000	0.000000	0.000000	0.000000	0.000000	0.000000	0.519216	0.582296	-1.140862	0.000000	0.000000	1.000000	125.000000	1.000000
15184.012383	0.032926	0.549076	0.156828	77.195602	29.777033	39.283360	0.000000	0.000000	0.000000	0.000000	0.000000	0.000000	0.520905	0.579151	-1.144581	0.000000	0.000000	1.000000	125.000000	1.000000
15184.015717	0.032926	0.549076	0.156828	77.195602	29.777033	39.283360	0.000000	0.000000	0.000000	0.000000	0.000000	0.000000	0.520905	0.579151	-1.144581	0.000000	0.000000	1.000000	125.000000	1.000000
15184.019050	0.032926	0.549076	0.156828	77.195602	29.777033	39.283360	0.000000	0.000000	0.000000	0.000000	0.000000	0.000000	0.520905	0.579151	-1.144581	0.000000	0.000000	1.000000	125.000000	1.000000
15184.022383	0.034666	0.550957	0.152970	77.431221	28.841125	38.856003	0.000000	0.000000	0.000000	0.000000	0.000000	0.000000	0.521886	0.564193	-1.157618	0.000000	0.000000	1.000000	125.000000	1.000000
15184.025717	0.034666	0.550957	0.152970	77.431221	28.841125	38.856003	0.000000	0.000000	0.000000	0.000000	0.000000	0.000000	0.521886	0.564193	-1.157618	0.000000	0.000000	1.000000	125.000000	1.000000
15184.029050	0.034666	0.550957	0.152970	77.431221	28.841125	38.856003	0.000000	0.000000	0.000000	0.000000	0.000000	0.000000	0.521886	0.564193	-1.157618	0.000000	0.000000	1.000000	125.000000	1.000000
15184.032383	0.036467	0.552826	0.149095	77.673714	27.721836	37.743576	0.000000	0.000000	0.000000	0.000000	0.000000	0.000000	0.540426	0.560906	-1.162270	0.000000	0.000000	1.000000	125.000000	1.000000
15184.035717	0.036467	0.552826	0.149095	77.673714	27.721836	37.743576	0.000000	0.000000	0.000000	0.000000	0.000000	0.000000	0.540426	0.560906	-1.162270	0.000000	0.000000	1.000000	125.000000	1.000000
15184.039050	0.036467	0.552826	0.149095	77.673714	27.721836	37.743576	0.000000	0.000000	0.000000	0.000000	0.000000	0.000000	0.540426	0.560906	-1.162270	0.000000	0.000000	1.000000	125.000000	1.000000
15184.042383	0.038275	0.554710	0.145261	77.894669	26.602755	36.593796	0.000000	0.000000	0.000000	0.000000	0.000000	0.000000	0.542293	0.565158	-1.150266	0.000000	0.000000	1.000000	125.000000	1.000000
15184.045717	0.038275	0.554710	0.145261	77.894669	26.602755	36.593796	0.000000	0.000000	0.000000	0.000000	0.000000	0.000000	0.542293	0.565158	-1.150266	0.000000	0.000000	1.000000	125.000000	1.000000
15184.049050	0.038275	0.554710	0.145261	77.894669	26.602755	36.593796	0.000000	0.000000	0.000000	0.000000	0.000000	0.000000	0.542293	0.565158	-1.150266	0.000000	0.000000	1.000000	125.000000	1.000000
15184.052383	0.040199	0.556550	0.141413	78.087563	25.598812	35.939678	0.000000	0.000000	0.000000	0.000000	0.000000	0.000000	0.577307	0.551970	-1.154430	0.000000	0.000000	1.000000	125.000000	1.000000
15184.055717	0.040199	0.556550	0.141413	78.087563	25.598812	35.939678	0.000000	0.000000	0.000000	0.000000	0.000000	0.000000	0.577307	0.551970	-1.154430	0.000000	0.000000	1.000000	125.000000	1.000000
15184.059050	0.040199	0.556550	0.141413	78.087563	25.598812	35.939678	0.000000	0.000000	0.000000	0.000000	0.000000	0.000000	0.577307	0.551970	-1.154430	0.000000	0.000000	1.000000	125.000000	1.000000
15184.062383	0.042154	0.558366	0.137572	78.259674	24.668358	35.505894	0.000000	0.000000	0.000000	0.000000	0.000000	0.000000	0.586432	0.544746	-1.152267	0.000000	0.000000	1.000000	125.000000	1.000000
15184.065717	0.042154	0.558366	0.137572	78.259674	24.668358	35.505894	0.000000	0.000000	0.000000	0.000000	0.000000	0.000000	0.586432	0.544746	-1.152267	0.000000	0.000000	1.000000	125.000000	1.000000
15184.069050	0.042154	0.558366	0.137572	78.259674	24.668358	35.505894	0.000000	0.000000	0.000000	0.000000	0.000000	0.000000	0.586432	0.544746	-1.152267	0.000000	0.000000	1.000000	125.000000	1.000000
15184.072383	0.044195	0.560126	0.133740	78.427536	23.652792	34.747391	0.000000	0.000000	0.000000	0.000000	0.000000	0.000000	0.612253	0.527918	-1.149608	0.000000	0.000000	1.000000	125.000000	1.000000
15184.075717	0.044195	0.560126	0.133740	78.427536	23.652792	34.747391	0.000000	0.000000	0.000000	0.000000	0.000000	0.000000	0.612253	0.527918	-1.149608	0.000000	0.000000	1.000000	125.000000	1.000000
15184.079050	0.044195	0.560126	0.133740	78.427536	23.652792	34.747391	0.000000	0.000000	0.000000	0.000000	0.000000	0.000000	0.612253	0.527918	-1.149608	0.000000	0.000000	1.000000	125.000000	1.000000
15184.082383	0.046267	0.561837	0.129958	78.603058	22.461420	33.565865	0.000000	0.000000	0.000000	0.000000	0.000000	0.000000	0.621671	0.513342	-1.134531	0.000000	0.000000	1.000000	125.000000	1.000000
15184.085717	0.046267	0.561837	0.129958	78.603058	22.461420	33.565865	0.000000	0.000000	0.000000	0.000000	0.000000	0.000000	0.621671	0.513342	-1.134531	0.000000	0.000000	1.000000	125.000000	1.000000
15184.089050	0.046267	0.561837	0.129958	78.603058	22.461420	33.565865	0.000000	0.000000	0.000000	0.000000	0.000000	0.000000	0.621671	0.513342	-1.134531	0.000000	0.000000	1.000000	125.000000	1.000000
15184.092383	0.048366	0.563443	0.126181	78.780731	21.067099	32.373936	0.000000	0.000000	0.000000	0.000000	0.000000	0.000000	0.629839	0.481772	-1.133335	0.000000	0.000000	1.000000	125.000000	1.000000
15184.095717	0.048366	0.563443	0.126181	78.780731	21.067099	32.373936	0.000000	0.000000	0.000000	0.000000	0.000000	0.000000	0.629839	0.481772	-1.133335	0.000000	0.000000	1.000000	125.000000	1.000000
15184.099050	0.048366	0.563443	0.126181	78.780731	21.067099	32.373936	0.000000	0.000000	0.000000	0.000000	0.000000	0.000000	0.629839	0.481772	-1.133335	0.000000	0.000000	1.000000	125.000000	1.000000
15184.102383	0.050414	0.564971	0.122468	78.956711	19.513515	31.162912	0.000000	0.000000	0.000000	0.000000	0.000000	0.000000	0.614385	0.458544	-1.113882	0.000000	0.000000	1.000000	125.000000	1.000000
15184.105717	0.050414	0.564971	0.122468	78.956711	19.513515	31.162912	0.000000	0.000000	0.000000	0.000000	0.000000	0.000000	0.614385	0.458544	-1.113882	0.000000	0.000000	1.000000	125.000000	1.000000
15184.109050	0.050414	0.564971	0.122468	78.956711	19.513515	31.162912	0.000000	0.000000	0.000000	0.000000	0.000000	0.000000	0.614385	0.458544	-1.113882	0.000000	0.000000	1.000000	125.000000	1.000000
15184.112383	0.052435	0.566366	0.118772	79.128563	17.900751	29.630426	0.000000	0.000000	0.000000	0.000000	0.000000	0.000000	0.606289	0.418536	-1.108789	0.000000	0.000000	1.000000	125.000000	1.000000
15184.115717	0.052435	0.566366	0.118772	79.128563	17.900751	29.630426	0.000000	0.000000	0.000000	0.000000	0.000000	0.000000	0.606289	0.418536	-1.108789	0.000000	0.000000	1.000000	125.000000	1.000000
15184.119050	0.052435	0.566366	0.118772	79.128563	17.900751	29.630426	0.000000	0.000000	0.000000	0.000000	0.000000	0.000000	0.606289	0.418536	-1.108789	0.000000	0.000000	1.000000	125.000000	1.000000
15184.122383	0.054396	0.567666	0.115031	79.288658	16.317467	27.725008	0.000000	0.000000	0.000000	0.000000	0.000000	0.000000	0.588294	0.390038	-1.122109	0.000000	0.000000	1.000000	125.000000	1.000000
15184.125717	0.054396	0.567666	0.115031	79.288658	16.317467	27.725008	0.000000	0.000000	0.000000	0.000000	0.000000	0.000000	0.588294	0.390038	-1.122109	0.000000	0.000000	1.000000	125.000000	1.000000
15184.129050	0.054396	0.567666	0.115031	79.288658	16.317467	27.725008	0.000000	0.000000	0.000000	0.000000	0.000000	0.000000	0.588294	0.390038	-1.122109	0.000000	0.000000	1.000000	125.000000	1.000000
15184.132383	0.056270	0.568872	0.111250	79.438507	14.940318	25.883766	0.000000	0.000000	0.000000	0.000000	0.000000	0.000000	0.562220	0.361715	-1.134402	0.000000	0.000000	1.000000	125.000000	1.000000
15184.135717	0.056270	0.568872	0.111250	79.438507	14.940318	25.883766	0.000000	0.000000	0.000000	0.000000	0.000000	0.000000	0.562220	0.361715	-1.134402	0.000000	0.000000	1.000000	125.000000	1.000000
15184.139050	0.056270	0.568872	0.111250	79.438507	14.940318	25.883766	0.000000	0.000000	0.000000	0.000000	0.000000	0.000000	0.562220	0.361715	-1.134402	0.000000	0.000000	1.000000	125.000000	1.000000
15184.142383	0.058001	0.569976	0.107396	79.574455	14.048159	24.992647	0.000000	0.000000	0.000000	0.000000	0.000000	0.000000	0.519087	0.331303	-1.156073	0.000000	0.000000	1.000000	125.000000	1.000000
15184.145717	0.058001	0.569976	0.107396	79.574455	14.048159	24.992647	0.000000	0.000000	0.000000	0.000000	0.000000	0.000000	0.519087	0.331303	-1.156073	0.000000	0.000000	1.000000	125.000000	1.000000
15184.149050	0.058001	0.569976	0.107396	79.574455	14.048159	24.992647	0.000000	0.000000	0.000000	0.000000	0.000000	0.000000	0.519087	0.331303	-1.156073	0.000000	0.000000	1.000000	125.000000	1.000000
15184.152383	0.059648	0.571007	0.103520	79.692390	13.707476	25.861961	0.000000	0.000000	0.000000	0.000000	0.000000	0.000000	0.494027	0.309042	-1.163025	0.000000	0.000000	1.000000	125.000000	1.000000
15184.155717	0.059648	0.571007	0.103520	79.692390	13.707476	25.861961	0.000000	0.000000	0.000000	0.000000	0.000000	0.000000	0.494027	0.309042	-1.163025	0.000000	0.000000	1.000000	125.000000	1.000000
15184.159050	0.059648	0.571007	0.103520	79.692390	13.707476	25.861961	0.000000	0.000000	0.000000	0.000000	0.000000	0.000000	0.494027	0.309042	-1.163025	0.000000	0.000000	1.000000	125.000000	1.000000
15184.162383	0.061268	0.572002	0.099646	79.811531	13.497815	27.251724	0.000000	0.000000	0.000000	0.000000	0.000000	0.000000	0.486131	0.298497	-1.161936	0.000000	0.000000	1.000000	125.000000	1.000000
15184.165717	0.061268	0.572002	0.099646	79.811531	13.497815	27.251724	0.000000	0.000000	0.000000	0.000000	0.000000	0.000000	0.486131	0.298497	-1.161936	0.000000	0.000000	1.000000	125.000000	1.000000
15184.169050	0.061268	0.572002	0.099646	79.811531	13.497815	27.251724	0.000000	0.000000	0.000000	0.000000	0.000000	0.000000	0.486131	0.298497	-1.161936	0.000000	0.000000	1.000000	125.000000	1.000000
15184.172383	0.062945	0.572970	0.095807	79.927368	13.141222	27.713659	0.000000	0.000000	0.000000	0.000000	0.000000	0.000000	0.503197	0.290463	-1.151938	0.000000	0.000000	1.000000	125.000000	1.000000
15184.175717	0.062945	0.572970	0.095807	79.927368	13.141222	27.713659	0.000000	0.000000	0.000000	0.000000	0.000000	0.000000	0.503197	0.290463	-1.151938	0.000000	0.000000	1.000000	125.000000	1.000000
15184.179050	0.062945	0.572970	0.095807	79.927368	13.141222	27.713659	0.000000	0.000000	0.000000	0.000000	0.000000	0.000000	0.503197	0.290463	-1.151938	0.000000	0.000000	1.000000	125.000000	1.000000
15184.182383	0.064687	0.573928	0.092077	80.044266	12.372403	27.063597	0.000000	0.000000	0.000000	0.000000	0.000000	0.000000	0.522651	0.287546	-1.118988	0.000000	0.000000	1.000000	125.000000	1.000000
15184.185717	0.064687	0.573928	0.092077	80.044266	12.372403	27.063597	0.000000	0.000000	0.000000	0.000000	0.000000	0.000000	0.522651	0.287546	-1.118988	0.000000	0.000000	1.000000	125.000000	1.000000
15184.189050	0.064687	0.573928	0.092077	80.044266	12.372403	27.063597	0.000000	0.000000	0.000000	0.000000	0.000000	0.000000	0.522651	0.287546	-1.118988	0.000000	0.000000	1.000000	125.000000	1.000000
15184.192383	0.066393	0.574898	0.088486	80.147964	11.029510	25.620413	0.000000	0.000000	0.000000	0.000000	0.000000	0.000000	0.511606	0.290859	-1.077275	0.000000	0.000000	1.000000	125.000000	1.000000
15184.195717	0.066393	0.574898	0.088486	80.147964	11.029510	25.620413	0.000000	0.000000	0.000000	0.000000	0.000000	0.000000	0.511606	0.290859	-1.077275	0.000000	0.000000	1.000000	125.000000	1.000000
15184.199050	0.066393	0.574898	0.088486	80.147964	11.029510	25.620413	0.000000	0.000000	0.000000	0.000000	0.000000	0.000000	0.511606	0.290859	-1.077275	0.000000	0.000000	1.000000	125.000000	1.000000
15184.202383	0.067989	0.575869	0.085068	80.236839	9.106641	24.031374	0.000000	0.000000	0.000000	0.000000	0.000000	0.000000	0.478928	0.291467	-1.025459	0.000000	0.000000	1.000000	125.000000	1.000000
15184.205717	0.067989	0.575869	0.085068	80.236839	9.106641	24.031374	0.000000	0.000000	0.000000	0.000000	0.000000	0.000000	0.478928	0.291467	-1.025459	0.000000	0.000000	1.000000	125.000000	1.000000
15184.209050	0.067989	0.575869	0.085068	80.236839	9.106641	24.031374	0.000000	0.000000	0.000000	0.000000	0.000000	0.000000	0.478928	0.291467	-1.025459	0.000000	0.000000	1.000000	125.000000	1.000000
15184.212383	0.069458	0.576834	0.081850	80.299690	6.874401	22.252834	0.000000	0.000000	0.000000	0.000000	0.000000	0.000000	0.440622	0.289509	-0.965223	0.000000	0.000000	1.000000	125.000000	1.000000
15184.215717	0.069458	0.576834	0.081850	80.299690	6.874401	22.252834	0.000000	0.000000	0.000000	0.000000	0.000000	0.000000	0.440622	0.289509	-0.965223	0.000000	0.000000	1.000000	125.000000	1.000000
15184.219050	0.069458	0.576834	0.081850	80.299690	6.874401	22.252834	0.000000	0.000000	0.000000	0.000000	0.000000	0.000000	0.440622	0.289509	-0.965223	0.000000	0.000000	1.000000	125.000000	1.000000
15184.222383	0.070918	0.577759	0.078726	80.332771	4.654552	20.437038	0.000000	0.000000	0.000000	0.000000	0.000000	0.000000	0.438125	0.277340	-0.937144	0.000000	0.000000	1.000000	125.000000	1.000000
15184.225717	0.070918	0.577759	0.078726	80.332771	4.654552	20.437038	0.000000	0.000000	0.000000	0.000000	0.000000	0.000000	0.438125	0.277340	-0.937144	0.000000	0.000000	1.000000	125.000000	1.000000
15184.229050	0.070918	0.577759	0.078726	80.332771	4.654552	20.437038	0.000000	0.000000	0.000000	0.000000	0.000000	0.000000	0.438125	0.277340	-0.937144	0.000000	0.000000	1.000000	125.000000	1.000000
15184.232383	0.072402	0.578653	0.075732	80.348663	2.780891	18.881260	0.000000	0.000000	0.000000	0.000000	0.000000	0.000000	0.445122	0.268323	-0.898268	0.000000	0.000000	1.000000	125.000000	1.000000
15184.235717	0.072402	0.578653	0.075732	80.348663	2.780891	18.881260	0.000000	0.000000	0.000000	0.000000	0.000000	0.000000	0.445122	0.268323	-0.898268	0.000000	0.000000	1.000000	125.000000	1.000000
15184.239050	0.072402	0.578653	0.075732	80.348663	2.780891	18.881260	0.000000	0.000000	0.000000	0.000000	0.000000	0.000000	0.445122	0.268323	-0.898268	0.000000	0.000000	1.000000	125.000000	1.000000
15184.242383	0.073824	0.579502	0.072802	80.366730	1.639143	18.018059	0.000000	0.000000	0.000000	0.000000	0.000000	0.000000	0.426593	0.254548	-0.879131	0.000000	0.000000	1.000000	125.000000	1.000000
15184.245717	0.073824	0.579502	0.072802	80.366730	1.639143	18.018059	0.000000	0.000000	0.000000	0.000000	0.000000	0.000000	0.426593	0.254548	-0.879131	0.000000	0.000000	1.000000	125.000000	1.000000
15184.249050	0.073824	0.579502	0.072802	80.366730	1.639143	18.018059	0.000000	0.000000	0.000000	0.000000	0.000000	0.000000	0.426593	0.254548	-0.879131	0.000000	0.000000	1.000000	125.000000	1.000000
15184.252383	0.075336	0.580305	0.069915	80.399559	1.205599	17.709757	0.000000	0.000000	0.000000	0.000000	0.000000	0.000000	0.453560	0.241138	-0.866106	0.000000	0.000000	1.000000	125.000000	1.000000
15184.255717	0.075336	0.580305	0.069915	80.399559	1.205599	17.709757	0.000000	0.000000	0.000000	0.000000	0.000000	0.000000	0.453560	0.241138	-0.866106	0.000000	0.000000	1.000000	125.000000	1.000000
15184.259050	0.075336	0.580305	0.069915	80.399559	1.205599	17.709757	0.000000	0.000000	0.000000	0.000000	0.000000	0.000000	0.453560	0.241138	-0.866106	0.000000	0.000000	1.000000	125.000000	1.000000
15184.262383	0.076948	0.581028	0.066974	80.446510	1.271477	17.927073	0.000000	0.000000	0.000000	0.000000	0.000000	0.000000	0.483612	0.216859	-0.882265	0.000000	0.000000	1.000000	125.000000	1.000000
15184.265717	0.076948	0.581028	0.066974	80.446510	1.271477	17.927073	0.000000	0.000000	0.000000	0.000000	0.000000	0.000000	0.483612	0.216859	-0.882265	0.000000	0.000000	1.000000	125.000000	1.000000
15184.269050	0.076948	0.581028	0.066974	80.446510	1.271477	17.927073	0.000000	0.000000	0.000000	0.000000	0.000000	0.000000	0.483612	0.216859	-0.882265	0.000000	0.000000	1.000000	125.000000	1.000000
15184.272383	0.078532	0.581728	0.063983	80.502434	1.447689	18.284016	0.000000	0.000000	0.000000	0.000000	0.000000	0.000000	0.475208	0.210015	-0.897122	0.000000	0.000000	1.000000	125.000000	1.000000
15184.275717	0.078532	0.581728	0.063983	80.502434	1.447689	18.284016	0.000000	0.000000	0.000000	0.000000	0.000000	0.000000	0.475208	0.210015	-0.897122	0.000000	0.000000	1.000000	125.000000	1.000000
15184.279050	0.078532	0.581728	0.063983	80.502434	1.447689	18.284016	0.000000	0.000000	0.000000	0.000000	0.000000	0.000000	0.475208	0.210015	-0.897122	0.000000	0.000000	1.000000	125.000000	1.000000
15184.282383	0.080146	0.582405	0.060997	80.553650	1.439590	18.360775	0.000000	0.000000	0.000000	0.000000	0.000000	0.000000	0.484255	0.202971	-0.895780	0.000000	0.000000	1.000000	125.000000	1.000000
15184.285717	0.080146	0.582405	0.060997	80.553650	1.439590	18.360775	0.000000	0.000000	0.000000	0.000000	0.000000	0.000000	0.484255	0.202971	-0.895780	0.000000	0.000000	1.000000	125.000000	1.000000
15184.289050	0.080146	0.582405	0.060997	80.553650	1.439590	18.360775	0.000000	0.000000	0.000000	0.000000	0.000000	0.000000	0.484255	0.202971	-0.895780	0.000000	0.000000	1.000000	125.000000	1.000000
15184.292383	0.081665	0.583039	0.058019	80.595398	0.951073	18.116148	0.000000	0.000000	0.000000	0.000000	0.000000	0.000000	0.455663	0.190356	-0.893461	0.000000	0.000000	1.000000	125.000000	1.000000
15184.295717	0.081665	0.583039	0.058019	80.595398	0.951073	18.116148	0.000000	0.000000	0.000000	0.000000	0.000000	0.000000	0.455663	0.190356	-0.893461	0.000000	0.000000	1.000000	125.000000	1.000000
15184.299050	0.081665	0.583039	0.058019	80.595398	0.951073	18.116148	0.000000	0.000000	0.000000	0.000000	0.000000	0.000000	0.455663	0.190356	-0.893461	0.000000	0.000000	1.000000	125.000000	1.000000
15184.302383	0.082928	0.583689	0.055125	80.612198	-0.126546	17.473360	0.000000	0.000000	0.000000	0.000000	0.000000	0.000000	0.378731	0.194924	-0.868155	0.000000	0.000000	1.000000	125.000000	1.000000
15184.305717	0.082928	0.583689	0.055125	80.612198	-0.126546	17.473360	0.000000	0.000000	0.000000	0.000000	0.000000	0.000000	0.378731	0.194924	-0.868155	0.000000	0.000000	1.000000	125.000000	1.000000
15184.309050	0.082928	0.583689	0.055125	80.612198	-0.126546	17.473360	0.000000	0.000000	0.000000	0.000000	0.000000	0.000000	0.378731	0.194924	-0.868155	0.000000	0.000000	1.000000	125.000000	1.000000
15184.312383	0.083998	0.584327	0.052379	80.598404	-1.671734	16.441401	0.000000	0.000000	0.000000	0.000000	0.000000	0.000000	0.321104	0.191253	-0.823991	0.000000	0.000000	1.000000	125.000000	1.000000
15184.315717	0.083998	0.584327	0.052379	80.598404	-1.671734	16.441401	0.000000	0.000000	0.000000	0.000000	0.000000	0.000000	0.321104	0.191253	-0.823991	0.000000	0.000000	1.000000	125.000000	1.000000
15184.319050	0.083998	0.584327	0.052379	80.598404	-1.671734	16.441401	0.000000	0.000000	0.000000	0.000000	0.000000	0.000000	0.321104	0.191253	-0.823991	0.000000	0.000000	1.000000	125.000000	1.000000
15184.322383	0.085073	0.584953	0.049749	80.570915	-3.283298	14.888359	0.000000	0.000000	0.000000	0.000000	0.000000	0.000000	0.322518	0.188006	-0.788948	0.000000	0.000000	1.000000	125.000000	1.000000
15184.325717	0.085073	0.584953	0.049749	80.570915	-3.283298	14.888359	0.000000	0.000000	0.000000	0.000000	0.000000	0.000000	0.322518	0.188006	-0.788948	0.000000	0.000000	1.000000	125.000000	1.000000
15184.329050	0.085073	0.584953	0.049749	80.570915	-3.283298	14.888359	0.000000	0.000000	0.000000	0.000000	0.000000	0.000000	0.322518	0.188006	-0.788948	0.000000	0.000000	1.000000	125.000000	1.000000
15184.332383	0.086168	0.585542	0.047177	80.542183	-4.623591	13.165801	0.000000	0.000000	0.000000	0.000000	0.000000	0.000000	0.328636	0.176496	-0.771470	0.000000	0.000000	1.000000	125.000000	1.000000
15184.335717	0.086168	0.585542	0.047177	80.542183	-4.623591	13.165801	0.000000	0.000000	0.000000	0.000000	0.000000	0.000000	0.328636	0.176496	-0.771470	0.000000	0.000000	1.000000	125.000000	1.000000
15184.339050	0.086168	0.585542	0.047177	80.542183	-4.623591	13.165801	0.000000	0.000000	0.000000	0.000000	0.000000	0.000000	0.328636	0.176496	-0.771470	0.000000	0.000000	1.000000	125.000000	1.000000
15184.342383	0.087241	0.586158	0.044698	80.528442	-5.421238	12.219645	0.000000	0.000000	0.000000	0.000000	0.000000	0.000000	0.321859	0.185017	-0.743878	0.000000	0.000000	1.000000	125.000000	1.000000
15184.345717	0.087241	0.586158	0.044698	80.528442	-5.421238	12.219645	0.000000	0.000000	0.000000	0.000000	0.000000	0.000000	0.321859	0.185017	-0.743878	0.000000	0.000000	1.000000	125.000000	1.000000
15184.349050	0.087241	0.586158	0.044698	80.528442	-5.421238	12.219645	0.000000	0.000000	0.000000	0.000000	0.000000	0.000000	0.321859	0.185017	-0.743878	0.000000	0.000000	1.000000	125.000000	1.000000
15184.352383	0.088337	0.586785	0.042286	80.532921	-5.655162	12.401369	0.000000	0.000000	0.000000	0.000000	0.000000	0.000000	0.328814	0.188029	-0.723472	0.000000	0.000000	1.000000	125.000000	1.000000
15184.355717	0.088337	0.586785	0.042286	80.532921	-5.655162	12.401369	0.000000	0.000000	0.000000	0.000000	0.000000	0.000000	0.328814	0.188029	-0.723472	0.000000	0.000000	1.000000	125.000000	1.000000
15184.359050	0.088337	0.586785	0.042286	80.532921	-5.655162	12.401369	0.000000	0.000000	0.000000	0.000000	0.000000	0.000000	0.328814	0.188029	-0.723472	0.000000	0.000000	1.000000	125.000000	1.000000
15184.362383	0.089462	0.587386	0.039973	80.543953	-5.703299	12.667974	0.000000	0.000000	0.000000	0.000000	0.000000	0.000000	0.337507	0.180347	-0.694011	0.000000	0.000000	1.000000	125.000000	1.000000
15184.365717	0.089462	0.587386	0.039973	80.543953	-5.703299	12.667974	0.000000	0.000000	0.000000	0.000000	0.000000	0.000000	0.337507	0.180347	-0.694011	0.000000	0.000000	1.000000	125.000000	1.000000
15184.369050	0.089462	0.587386	0.039973	80.543953	-5.703299	12.667974	0.000000	0.000000	0.000000	0.000000	0.000000	0.000000	0.337507	0.180347	-0.694011	0.000000	0.000000	1.000000	125.000000	1.000000
15184.372383	0.090588	0.587999	0.037732	80.541565	-5.865077	12.383981	0.000000	0.000000	0.000000	0.000000	0.000000	0.000000	0.337706	0.183833	-0.672211	0.000000	0.000000	1.000000	125.000000	1.000000
15184.375717	0.090588	0.587999	0.037732	80.541565	-5.865077	12.383981	0.000000	0.000000	0.000000	0.000000	0.000000	0.000000	0.337706	0.183833	-0.672211	0.000000	0.000000	1.000000	125.000000	1.000000
15184.379050	0.090588	0.587999	0.037732	80.541565	-5.865077	12.383981	0.000000	0.000000	0.000000	0.000000	0.000000	0.000000	0.337706	0.183833	-0.672211	0.000000	0.000000	1.000000	125.000000	1.000000
15184.382383	0.091646	0.588597	0.035584	80.515999	-6.267312	11.955467	0.000000	0.000000	0.000000	0.000000	0.000000	0.000000	0.317466	0.179309	-0.644308	0.000000	0.000000	1.000000	125.000000	1.000000
15184.385717	0.091646	0.588597	0.035584	80.515999	-6.267312	11.955467	0.000000	0.000000	0.000000	0.000000	0.000000	0.000000	0.317466	0.179309	-0.644308	0.000000	0.000000	1.000000	125.000000	1.000000
15184.389050	0.091646	0.588597	0.035584	80.515999	-6.267312	11.955467	0.000000	0.000000	0.000000	0.000000	0.000000	0.000000	0.317466	0.179309	-0.644308	0.000000	0.000000	1.000000	125.000000	1.000000
15184.392383	0.092573	0.589172	0.033567	80.483429	-6.873397	11.291451	0.000000	0.000000	0.000000	0.000000	0.000000	0.000000	0.278073	0.172535	-0.605288	0.000000	0.000000	1.000000	125.000000	1.000000
15184.395717	0.092573	0.589172	0.033567	80.483429	-6.873397	11.291451	0.000000	0.000000	0.000000	0.000000	0.000000	0.000000	0.278073	0.172535	-0.605288	0.000000	0.000000	1.000000	125.000000	1.000000
15184.399050	0.092573	0.589172	0.033567	80.483429	-6.873397	11.291451	0.000000	0.000000	0.000000	0.000000	0.000000	0.000000	0.278073	0.172535	-0.605288	0.000000	0.000000	1.000000	125.000000	1.000000
15184.402383	0.093380	0.589704	0.031598	80.450066	-7.470337	10.430055	0.000000	0.000000	0.000000	0.000000	0.000000	0.000000	0.241939	0.159739	-0.590771	0.000000	0.000000	1.000000	125.000000	1.000000
15184.405717	0.093380	0.589704	0.031598	80.450066	-7.470337	10.430055	0.000000	0.000000	0.000000	0.000000	0.000000	0.000000	0.241939	0.159739	-0.590771	0.000000	0.000000	1.000000	125.000000	1.000000
15184.409050	0.093380	0.589704	0.031598	80.450066	-7.470337	10.430055	0.000000	0.000000	0.000000	0.000000	0.000000	0.000000	0.241939	0.159739	-0.590771	0.000000	0.000000	1.000000	125.000000	1.000000
15184.412383	0.094061	0.590157	0.029645	80.443443	-7.751324	9.953443	0.000000	0.000000	0.000000	0.000000	0.000000	0.000000	0.204434	0.135759	-0.585640	0.000000	0.000000	1.000000	125.000000	1.000000
15184.415717	0.094061	0.590157	0.029645	80.443443	-7.751324	9.953443	0.000000	0.000000	0.000000	0.000000	0.000000	0.000000	0.204434	0.135759	-0.585640	0.000000	0.000000	1.000000	125.000000	1.000000
15184.419050	0.094061	0.590157	0.029645	80.443443	-7.751324	9.953443	0.000000	0.000000	0.000000	0.000000	0.000000	0.000000	0.204434	0.135759	-0.585640	0.000000	0.000000	1.000000	125.000000	1.000000
15184.422383	0.094687	0.590557	0.027690	80.473480	-7.640603	9.959095	0.000000	0.000000	0.000000	0.000000	0.000000	0.000000	0.187650	0.120047	-0.586500	0.000000	0.000000	1.000000	125.000000	1.000000
15184.425717	0.094687	0.590557	0.027690	80.473480	-7.640603	9.959095	0.000000	0.000000	0.000000	0.000000	0.000000	0.000000	0.187650	0.120047	-0.586500	0.000000	0.000000	1.000000	125.000000	1.000000
15184.429050	0.094687	0.590557	0.027690	80.473480	-7.640603	9.959095	0.000000	0.000000	0.000000	0.000000	0.000000	0.000000	0.187650	0.120047	-0.586500	0.000000	0.000000	1.000000	125.000000	1.000000
15184.432383	0.095264	0.590884	0.025650	80.520851	-7.424400	10.097530	0.000000	0.000000	0.000000	0.000000	0.000000	0.000000	0.173241	0.097916	-0.612187	0.000000	0.000000	1.000000	125.000000	1.000000
15184.435717	0.095264	0.590884	0.025650	80.520851	-7.424400	10.097530	0.000000	0.000000	0.000000	0.000000	0.000000	0.000000	0.173241	0.097916	-0.612187	0.000000	0.000000	1.000000	125.000000	1.000000
15184.439050	0.095264	0.590884	0.025650	80.520851	-7.424400	10.097530	0.000000	0.000000	0.000000	0.000000	0.000000	0.000000	0.173241	0.097916	-0.612187	0.000000	0.000000	1.000000	125.000000	1.000000
15184.442383	0.095785	0.591185	0.023599	80.579590	-7.139673	10.334297	0.000000	0.000000	0.000000	0.000000	0.000000	0.000000	0.156172	0.090360	-0.615096	0.000000	0.000000	1.000000	125.000000	1.000000
15184.445717	0.095785	0.591185	0.023599	80.579590	-7.139673	10.334297	0.000000	0.000000	0.000000	0.000000	0.000000	0.000000	0.156172	0.090360	-0.615096	0.000000	0.000000	1.000000	125.000000	1.000000
15184.449050	0.095785	0.591185	0.023599	80.579590	-7.139673	10.334297	0.000000	0.000000	0.000000	0.000000	0.000000	0.000000	0.156172	0.090360	-0.615096	0.000000	0.000000	1.000000	125.000000	1.000000
15184.452383	0.096294	0.591461	0.021531	80.646927	-6.782248	10.650487	0.000000	0.000000	0.000000	0.000000	0.000000	0.000000	0.152884	0.082806	-0.620695	0.000000	0.000000	1.000000	125.000000	1.000000
15184.455717	0.096294	0.591461	0.021531	80.646927	-6.782248	10.650487	0.000000	0.000000	0.000000	0.000000	0.000000	0.000000	0.152884	0.082806	-0.620695	0.000000	0.000000	1.000000	125.000000	1.000000
15184.459050	0.096294	0.591461	0.021531	80.646927	-6.782248	10.650487	0.000000	0.000000	0.000000	0.000000	0.000000	0.000000	0.152884	0.082806	-0.620695	0.000000	0.000000	1.000000	125.000000	1.000000
15184.462383	0.096754	0.591677	0.019483	80.694580	-6.459557	10.939673	0.000000	0.000000	0.000000	0.000000	0.000000	0.000000	0.137842	0.064945	-0.614390	0.000000	0.000000	1.000000	125.000000	1.000000
15184.465717	0.096754	0.591677	0.019483	80.694580	-6.459557	10.939673	0.000000	0.000000	0.000000	0.000000	0.000000	0.000000	0.137842	0.064945	-0.614390	0.000000	0.000000	1.000000	125.000000	1.000000
15184.469050	0.096754	0.591677	0.019483	80.694580	-6.459557	10.939673	0.000000	0.000000	0.000000	0.000000	0.000000	0.000000	0.137842	0.064945	-0.614390	0.000000	0.000000	1.000000	125.000000	1.000000
15184.472383	0.097156	0.591884	0.017532	80.704300	-6.152866	11.195523	0.000000	0.000000	0.000000	0.000000	0.000000	0.000000	0.120636	0.061944	-0.585166	0.000000	0.000000	1.000000	125.000000	1.000000
15184.475717	0.097156	0.591884	0.017532	80.704300	-6.152866	11.195523	0.000000	0.000000	0.000000	0.000000	0.000000	0.000000	0.120636	0.061944	-0.585166	0.000000	0.000000	1.000000	125.000000	1.000000
15184.479050	0.097156	0.591884	0.017532	80.704300	-6.152866	11.195523	0.000000	0.000000	0.000000	0.000000	0.000000	0.000000	0.120636	0.061944	-0.585166	0.000000	0.000000	1.000000	125.000000	1.000000
15184.482383	0.097484	0.592073	0.015707	80.669670	-5.792506	11.497532	0.000000	0.000000	0.000000	0.000000	0.000000	0.000000	0.098526	0.056875	-0.547434	0.000000	0.000000	1.000000	125.000000	1.000000
15184.485717	0.097484	0.592073	0.015707	80.669670	-5.792506	11.497532	0.000000	0.000000	0.000000	0.000000	0.000000	0.000000	0.098526	0.056875	-0.547434	0.000000	0.000000	1.000000	125.000000	1.000000
15184.489050	0.097484	0.592073	0.015707	80.669670	-5.792506	11.497532	0.000000	0.000000	0.000000	0.000000	0.000000	0.000000	0.098526	0.056875	-0.547434	0.000000	0.000000	1.000000	125.000000	1.000000
15184.492383	0.097777	0.592224	0.014074	80.623405	-5.261658	12.004272	0.000000	0.000000	0.000000	0.000000	0.000000	0.000000	0.087957	0.045331	-0.489957	0.000000	0.000000	1.000000	125.000000	1.000000
15184.495717	0.097777	0.592224	0.014074	80.623405	-5.261658	12.004272	0.000000	0.000000	0.000000	0.000000	0.000000	0.000000	0.087957	0.045331	-0.489957	0.000000	0.000000	1.000000	125.000000	1.000000
15184.499050	0.097777	0.592224	0.014074	80.623405	-5.261658	12.004272	0.000000	0.000000	0.000000	0.000000	0.000000	0.000000	0.087957	0.045331	-0.489957	0.000000	0.000000	1.000000	125.000000	1.000000
15184.502383	0.098132	0.592316	0.012531	80.597778	-4.321116	13.008677	0.000000	0.000000	0.000000	0.000000	0.000000	0.000000	0.106341	0.027431	-0.462985	0.000000	0.000000	1.000000	125.000000	1.000000
15184.505717	0.098132	0.592316	0.012531	80.597778	-4.321116	13.008677	0.000000	0.000000	0.000000	0.000000	0.000000	0.000000	0.106341	0.027431	-0.462985	0.000000	0.000000	1.000000	125.000000	1.000000
15184.509050	0.098132	0.592316	0.012531	80.597778	-4.321116	13.008677	0.000000	0.000000	0.000000	0.000000	0.000000	0.000000	0.106341	0.027431	-0.462985	0.000000	0.000000	1.000000	125.000000	1.000000
15184.512383	0.098500	0.592330	0.011071	80.600410	-3.016702	14.441632	0.000000	0.000000	0.000000	0.000000	0.000000	0.000000	0.110381	0.004213	-0.438021	0.000000	0.000000	1.000000	125.000000	1.000000
15184.515717	0.098500	0.592330	0.011071	80.600410	-3.016702	14.441632	0.000000	0.000000	0.000000	0.000000	0.000000	0.000000	0.110381	0.004213	-0.438021	0.000000	0.000000	1.000000	125.000000	1.000000
15184.519050	0.098500	0.592330	0.011071	80.600410	-3.016702	14.441632	0.000000	0.000000	0.000000	0.000000	0.000000	0.000000	0.110381	0.004213	-0.438021	0.000000	0.000000	1.000000	125.000000	1.000000
15184.522383	0.098940	0.592256	0.009640	80.645309	-1.554354	16.067295	0.000000	0.000000	0.000000	0.000000	0.000000	0.000000	0.131965	-0.022181	-0.429102	0.000000	0.000000	1.000000	125.000000	1.000000
15184.525717	0.098940	0.592256	0.009640	80.645309	-1.554354	16.067295	0.000000	0.000000	0.000000	0.000000	0.000000	0.000000	0.131965	-0.022181	-0.429102	0.000000	0.000000	1.000000	125.000000	1.000000
15184.529050	0.098940	0.592256	0.009640	80.645309	-1.554354	16.067295	0.000000	0.000000	0.000000	0.000000	0.000000	0.000000	0.131965	-0.022181	-0.429102	0.000000	0.000000	1.000000	125.000000	1.000000
15184.532383	0.099393	0.592091	0.008186	80.722565	-0.261002	17.500563	0.000000	0.000000	0.000000	0.000000	0.000000	0.000000	0.136144	-0.049575	-0.436281	0.000000	0.000000	1.000000	125.000000	1.000000
15184.535717	0.099393	0.592091	0.008186	80.722565	-0.261002	17.500563	0.000000	0.000000	0.000000	0.000000	0.000000	0.000000	0.136144	-0.049575	-0.436281	0.000000	0.000000	1.000000	125.000000	1.000000
15184.539050	0.099393	0.592091	0.008186	80.722565	-0.261002	17.500563	0.000000	0.000000	0.000000	0.000000	0.000000	0.000000	0.136144	-0.049575	-0.436281	0.000000	0.000000	1.000000	125.000000	1.000000
15184.542383	0.099768	0.591842	0.006703	80.814873	0.646722	18.491722	0.000000	0.000000	0.000000	0.000000	0.000000	0.000000	0.112285	-0.074623	-0.444856	0.000000	0.000000	1.000000	125.000000	1.000000
15184.545717	0.099768	0.591842	0.006703	80.814873	0.646722	18.491722	0.000000	0.000000	0.000000	0.000000	0.000000	0.000000	0.112285	-0.074623	-0.444856	0.000000	0.000000	1.000000	125.000000	1.000000
15184.549050	0.099768	0.591842	0.006703	80.814873	0.646722	18.491722	0.000000	0.000000	0.000000	0.000000	0.000000	0.000000	0.112285	-0.074623	-0.444856	0.000000	0.000000	1.000000	125.000000	1.000000
15184.552383	0.100036	0.591517	0.005173	80.888268	1.031678	18.874006	0.000000	0.000000	0.000000	0.000000	0.000000	0.000000	0.080443	-0.097380	-0.459045	0.000000	0.000000	1.000000	125.000000	1.000000
15184.555717	0.100036	0.591517	0.005173	80.888268	1.031678	18.874006	0.000000	0.000000	0.000000	0.000000	0.000000	0.000000	0.080443	-0.097380	-0.459045	0.000000	0.000000	1.000000	125.000000	1.000000
15184.559050	0.100036	0.591517	0.005173	80.888268	1.031678	18.874006	0.000000	0.000000	0.000000	0.000000	0.000000	0.000000	0.080443	-0.097380	-0.459045	0.000000	0.000000	1.000000	125.000000	1.000000
15184.562383	0.100207	0.591129	0.003635	80.914703	1.063251	18.836370	0.000000	0.000000	0.000000	0.000000	0.000000	0.000000	0.051347	-0.116581	-0.461392	0.000000	0.000000	1.000000	125.000000	1.000000
15184.565717	0.100207	0.591129	0.003635	80.914703	1.063251	18.836370	0.000000	0.000000	0.000000	0.000000	0.000000	0.000000	0.051347	-0.116581	-0.461392	0.000000	0.000000	1.000000	125.000000	1.000000
15184.569050	0.100207	0.591129	0.003635	80.914703	1.063251	18.836370	0.000000	0.000000	0.000000	0.000000	0.000000	0.000000	0.051347	-0.116581	-0.461392	0.000000	0.000000	1.000000	125.000000	1.000000
15184.572383	0.100262	0.590651	0.002101	80.853203	1.231664	18.950678	0.000000	0.000000	0.000000	0.000000	0.000000	0.000000	0.016400	-0.143366	-0.460218	0.000000	0.000000	1.000000	125.000000	1.000000
15184.575717	0.100262	0.590651	0.002101	80.853203	1.231664	18.950678	0.000000	0.000000	0.000000	0.000000	0.000000	0.000000	0.016400	-0.143366	-0.460218	0.000000	0.000000	1.000000	125.000000	1.000000
15184.579050	0.100262	0.590651	0.002101	80.853203	1.231664	18.950678	0.000000	0.000000	0.000000	0.000000	0.000000	0.000000	0.016400	-0.143366	-0.460218	0.000000	0.000000	1.000000	125.000000	1.000000
15184.582383	0.100244	0.590126	0.000662	80.671379	1.557407	19.233480	0.000000	0.000000	0.000000	0.000000	0.000000	0.000000	-0.005452	-0.157427	-0.431835	0.000000	0.000000	1.000000	125.000000	1.000000
15184.585717	0.100244	0.590126	0.000662	80.671379	1.557407	19.233480	0.000000	0.000000	0.000000	0.000000	0.000000	0.000000	-0.005452	-0.157427	-0.431835	0.000000	0.000000	1.000000	125.000000	1.000000
15184.589050	0.100244	0.590126	0.000662	80.671379	1.557407	19.233480	0.000000	0.000000	0.000000	0.000000	0.000000	0.000000	-0.005452	-0.157427	-0.431835	0.000000	0.000000	1.000000	125.000000	1.000000
15184.592383	0.100142	0.589541	-0.000632	80.368057	2.023329	19.665030	0.000000	0.000000	0.000000	0.000000	0.000000	0.000000	-0.030430	-0.175524	-0.387978	0.000000	0.000000	1.000000	125.000000	1.000000
15184.595717	0.100142	0.589541	-0.000632	80.368057	2.023329	19.665030	0.000000	0.000000	0.000000	0.000000	0.000000	0.000000	-0.030430	-0.175524	-0.387978	0.000000	0.000000	1.000000	125.000000	1.000000
15184.599050	0.100142	0.589541	-0.000632	80.368057	2.023329	19.665030	0.000000	0.000000	0.000000	0.000000	0.000000	0.000000	-0.030430	-0.175524	-0.387978	0.000000	0.000000	1.000000	125.000000	1.000000
15184.602383	0.099993	0.588885	-0.001828	79.993607	2.547819	20.166241	0.000000	0.000000	0.000000	0.000000	0.000000	0.000000	-0.044740	-0.196894	-0.358930	0.000000	0.000000	1.000000	125.000000	1.000000
15184.605717	0.099993	0.588885	-0.001828	79.993607	2.547819	20.166241	0.000000	0.000000	0.000000	0.000000	0.000000	0.000000	-0.044740	-0.196894	-0.358930	0.000000	0.000000	1.000000	125.000000	1.000000
15184.609050	0.099993	0.588885	-0.001828	79.993607	2.547819	20.166241	0.000000	0.000000	0.000000	0.000000	0.000000	0.000000	-0.044740	-0.196894	-0.358930	0.000000	0.000000	1.000000	125.000000	1.000000
15184.612383	0.099811	0.588163	-0.002865	79.593948	3.047804	20.648895	0.000000	0.000000	0.000000	0.000000	0.000000	0.000000	-0.054717	-0.216670	-0.310956	0.000000	0.000000	1.000000	125.000000	1.000000
15184.615717	0.099811	0.588163	-0.002865	79.593948	3.047804	20.648895	0.000000	0.000000	0.000000	0.000000	0.000000	0.000000	-0.054717	-0.216670	-0.310956	0.000000	0.000000	1.000000	125.000000	1.000000
15184.619050	0.099811	0.588163	-0.002865	79.593948	3.047804	20.648895	0.000000	0.000000	0.000000	0.000000	0.000000	0.000000	-0.054717	-0.216670	-0.310956	0.000000	0.000000	1.000000	125.000000	1.000000
15184.622383	0.099603	0.587370	-0.003809	79.208130	3.492203	21.081612	0.000000	0.000000	0.000000	0.000000	0.000000	0.000000	-0.062267	-0.237654	-0.283440	0.000000	0.000000	1.000000	125.000000	1.000000
15184.625717	0.099603	0.587370	-0.003809	79.208130	3.492203	21.081612	0.000000	0.000000	0.000000	0.000000	0.000000	0.000000	-0.062267	-0.237654	-0.283440	0.000000	0.000000	1.000000	125.000000	1.000000
15184.629050	0.099603	0.587370	-0.003809	79.208130	3.492203	21.081612	0.000000	0.000000	0.000000	0.000000	0.000000	0.000000	-0.062267	-0.237654	-0.283440	0.000000	0.000000	1.000000	125.000000	1.000000
15184.632383	0.099356	0.586545	-0.004625	78.864326	3.861302	21.445084	0.000000	0.000000	0.000000	0.000000	0.000000	0.000000	-0.074020	-0.247514	-0.244672	0.000000	0.000000	1.000000	125.000000	1.000000
15184.635717	0.099356	0.586545	-0.004625	78.864326	3.861302	21.445084	0.000000	0.000000	0.000000	0.000000	0.000000	0.000000	-0.074020	-0.247514	-0.244672	0.000000	0.000000	1.000000	125.000000	1.000000
15184.639050	0.099356	0.586545	-0.004625	78.864326	3.861302	21.445084	0.000000	0.000000	0.000000	0.000000	0.000000	0.000000	-0.074020	-0.247514	-0.244672	0.000000	0.000000	1.000000	125.000000	1.000000
15184.642383	0.099062	0.585676	-0.005351	78.581078	4.148317	21.740328	0.000000	0.000000	0.000000	0.000000	0.000000	0.000000	-0.088310	-0.260779	-0.217931	0.000000	0.000000	1.000000	125.000000	1.000000
15184.645717	0.099062	0.585676	-0.005351	78.581078	4.148317	21.740328	0.000000	0.000000	0.000000	0.000000	0.000000	0.000000	-0.088310	-0.260779	-0.217931	0.000000	0.000000	1.000000	125.000000	1.000000
15184.649050	0.099062	0.585676	-0.005351	78.581078	4.148317	21.740328	0.000000	0.000000	0.000000	0.000000	0.000000	0.000000	-0.088310	-0.260779	-0.217931	0.000000	0.000000	1.000000	125.000000	1.000000
15184.652383	0.098738	0.584785	-0.005909	78.347458	4.362326	21.969940	0.000000	0.000000	0.000000	0.000000	0.000000	0.000000	-0.097277	-0.267166	-0.167228	0.000000	0.000000	1.000000	125.000000	1.000000
15184.655717	0.098738	0.584785	-0.005909	78.347458	4.362326	21.969940	0.000000	0.000000	0.000000	0.000000	0.000000	0.000000	-0.097277	-0.267166	-0.167228	0.000000	0.000000	1.000000	125.000000	1.000000
15184.659050	0.098738	0.584785	-0.005909	78.347458	4.362326	21.969940	0.000000	0.000000	0.000000	0.000000	0.000000	0.000000	-0.097277	-0.267166	-0.167228	0.000000	0.000000	1.000000	125.000000	1.000000
15184.662383	0.098441	0.583865	-0.006443	78.179199	4.512980	22.137217	0.000000	0.000000	0.000000	0.000000	0.000000	0.000000	-0.088870	-0.276270	-0.160254	0.000000	0.000000	1.000000	125.000000	1.000000
15184.665717	0.098441	0.583865	-0.006443	78.179199	4.512980	22.137217	0.000000	0.000000	0.000000	0.000000	0.000000	0.000000	-0.088870	-0.276270	-0.160254	0.000000	0.000000	1.000000	125.000000	1.000000
15184.669050	0.098441	0.583865	-0.006443	78.179199	4.512980	22.137217	0.000000	0.000000	0.000000	0.000000	0.000000	0.000000	-0.088870	-0.276270	-0.160254	0.000000	0.000000	1.000000	125.000000	1.000000
15184.672383	0.098137	0.582881	-0.006915	78.068153	4.620621	22.261576	0.000000	0.000000	0.000000	0.000000	0.000000	0.000000	-0.091353	-0.294967	-0.141473	0.000000	0.000000	1.000000	125.000000	1.000000
15184.675717	0.098137	0.582881	-0.006915	78.068153	4.620621	22.261576	0.000000	0.000000	0.000000	0.000000	0.000000	0.000000	-0.091353	-0.294967	-0.141473	0.000000	0.000000	1.000000	125.000000	1.000000
15184.679050	0.098137	0.582881	-0.006915	78.068153	4.620621	22.261576	0.000000	0.000000	0.000000	0.000000	0.000000	0.000000	-0.091353	-0.294967	-0.141473	0.000000	0.000000	1.000000	125.000000	1.000000
15184.682383	0.097841	0.581911	-0.007349	78.016380	4.674583	22.336079	0.000000	0.000000	0.000000	0.000000	0.000000	0.000000	-0.088762	-0.291023	-0.130185	0.000000	0.000000	1.000000	125.000000	1.000000
15184.685717	0.097841	0.581911	-0.007349	78.016380	4.674583	22.336079	0.000000	0.000000	0.000000	0.000000	0.000000	0.000000	-0.088762	-0.291023	-0.130185	0.000000	0.000000	1.000000	125.000000	1.000000
15184.689050	0.097841	0.581911	-0.007349	78.016380	4.674583	22.336079	0.000000	0.000000	0.000000	0.000000	0.000000	0.000000	-0.088762	-0.291023	-0.130185	0.000000	0.000000	1.000000	125.000000	1.000000
15184.692383	0.097577	0.580929	-0.007743	78.028770	4.681864	22.366842	0.000000	0.000000	0.000000	0.000000	0.000000	0.000000	-0.079343	-0.294675	-0.118263	0.000000	0.000000	1.000000	125.000000	1.000000
15184.695717	0.097577	0.580929	-0.007743	78.028770	4.681864	22.366842	0.000000	0.000000	0.000000	0.000000	0.000000	0.000000	-0.079343	-0.294675	-0.118263	0.000000	0.000000	1.000000	125.000000	1.000000
15184.699050	0.097577	0.580929	-0.007743	78.028770	4.681864	22.366842	0.000000	0.000000	0.000000	0.000000	0.000000	0.000000	-0.079343	-0.294675	-0.118263	0.000000	0.000000	1.000000	125.000000	1.000000
15184.702383	0.097346	0.579978	-0.008087	78.086418	4.672348	22.377113	0.000000	0.000000	0.000000	0.000000	0.000000	0.000000	-0.069291	-0.285396	-0.103241	0.000000	0.000000	1.000000	125.000000	1.000000
15184.705717	0.097346	0.579978	-0.008087	78.086418	4.672348	22.377113	0.000000	0.000000	0.000000	0.000000	0.000000	0.000000	-0.069291	-0.285396	-0.103241	0.000000	0.000000	1.000000	125.000000	1.000000
15184.709050	0.097346	0.579978	-0.008087	78.086418	4.672348	22.377113	0.000000	0.000000	0.000000	0.000000	0.000000	0.000000	-0.069291	-0.285396	-0.103241	0.000000	0.000000	1.000000	125.000000	1.000000
15184.712383	0.097197	0.579025	-0.008360	78.192474	4.617577	22.338730	0.000000	0.000000	0.000000	0.000000	0.000000	0.000000	-0.044525	-0.285873	-0.081923	0.000000	0.000000	1.000000	125.000000	1.000000
15184.715717	0.097197	0.579025	-0.008360	78.192474	4.617577	22.338730	0.000000	0.000000	0.000000	0.000000	0.000000	0.000000	-0.044525	-0.285873	-0.081923	0.000000	0.000000	1.000000	125.000000	1.000000
15184.719050	0.097197	0.579025	-0.008360	78.192474	4.617577	22.338730	0.000000	0.000000	0.000000	0.000000	0.000000	0.000000	-0.044525	-0.285873	-0.081923	0.000000	0.000000	1.000000	125.000000	1.000000
15184.722383	0.097197	0.579025	-0.008360	78.322762	4.525294	22.252808	0.000000	0.000000	0.000000	0.000000	0.000000	0.000000	-0.044525	-0.285873	-0.081923	0.000000	0.000000	1.000000	125.000000	1.000000
15184.725717	0.097087	0.578095	-0.008559	78.322762	4.525294	22.252808	0.000000	0.000000	0.000000	0.000000	0.000000	0.000000	-0.033000	-0.278928	-0.059734	0.000000	0.000000	1.000000	125.000000	1.000000
15184.729050	0.097087	0.578095	-0.008559	78.322762	4.525294	22.252808	0.000000	0.000000	0.000000	0.000000	0.000000	0.000000	-0.033000	-0.278928	-0.059734	0.000000	0.000000	1.000000	125.000000	1.000000
15184.732383	0.096993	0.577213	-0.008686	78.449951	4.433177	22.175076	0.000000	0.000000	0.000000	0.000000	0.000000	0.000000	-0.028285	-0.264583	-0.038018	0.000000	0.000000	1.000000	125.000000	1.000000
15184.735717	0.096993	0.577213	-0.008686	78.449951	4.433177	22.175076	0.000000	0.000000	0.000000	0.000000	0.000000	0.000000	-0.028285	-0.264583	-0.038018	0.000000	0.000000	1.000000	125.000000	1.000000
15184.739050	0.096993	0.577213	-0.008686	78.449951	4.433177	22.175076	0.000000	0.000000	0.000000	0.000000	0.000000	0.000000	-0.028285	-0.264583	-0.038018	0.000000	0.000000	1.000000	125.000000	1.000000
15184.742383	0.096993	0.577213	-0.008686	78.571693	4.340583	22.091610	0.000000	0.000000	0.000000	0.000000	0.000000	0.000000	-0.028285	-0.264583	-0.038018	0.000000	0.000000	1.000000	125.000000	1.000000
15184.745717	0.096851	0.576339	-0.008829	78.571693	4.340583	22.091610	0.000000	0.000000	0.000000	0.000000	0.000000	0.000000	-0.042674	-0.262181	-0.042801	0.000000	0.000000	1.000000	125.000000	1.000000
15184.749050	0.096851	0.576339	-0.008829	78.571693	4.340583	22.091610	0.000000	0.000000	0.000000	0.000000	0.000000	0.000000	-0.042674	-0.262181	-0.042801	0.000000	0.000000	1.000000	125.000000	1.000000
15184.752383	0.096673	0.575502	-0.008930	78.672112	4.256672	22.024706	0.000000	0.000000	0.000000	0.000000	0.000000	0.000000	-0.053318	-0.251225	-0.030334	0.000000	0.000000	1.000000	125.000000	1.000000
15184.755717	0.096673	0.575502	-0.008930	78.672112	4.256672	22.024706	0.000000	0.000000	0.000000	0.000000	0.000000	0.000000	-0.053318	-0.251225	-0.030334	0.000000	0.000000	1.000000	125.000000	1.000000
15184.759050	0.096673	0.575502	-0.008930	78.672112	4.256672	22.024706	0.000000	0.000000	0.000000	0.000000	0.000000	0.000000	-0.053318	-0.251225	-0.030334	0.000000	0.000000	1.000000	125.000000	1.000000
15184.762383	0.096673	0.575502	-0.008930	78.724411	4.207972	21.997906	0.000000	0.000000	0.000000	0.000000	0.000000	0.000000	-0.053318	-0.251225	-0.030334	0.000000	0.000000	1.000000	125.000000	1.000000
15184.765717	0.096472	0.574690	-0.009034	78.724411	4.207972	21.997906	0.000000	0.000000	0.000000	0.000000	0.000000	0.000000	-0.060187	-0.243466	-0.031332	0.000000	0.000000	1.000000	125.000000	1.000000
15184.769050	0.096472	0.574690	-0.009034	78.724411	4.207972	21.997906	0.000000	0.000000	0.000000	0.000000	0.000000	0.000000	-0.060187	-0.243466	-0.031332	0.000000	0.000000	1.000000	125.000000	1.000000
15184.772383	0.096196	0.573958	-0.009077	78.713486	4.209723	22.026096	0.000000	0.000000	0.000000	0.000000	0.000000	0.000000	-0.082867	-0.219719	-0.012765	0.000000	0.000000	1.000000	125.000000	1.000000
15184.775717	0.096196	0.573958	-0.009077	78.713486	4.209723	22.026096	0.000000	0.000000	0.000000	0.000000	0.000000	0.000000	-0.082867	-0.219719	-0.012765	0.000000	0.000000	1.000000	125.000000	1.000000
15184.779050	0.096196	0.573958	-0.009077	78.713486	4.209723	22.026096	0.000000	0.000000	0.000000	0.000000	0.000000	0.000000	-0.082867	-0.219719	-0.012765	0.000000	0.000000	1.000000	125.000000	1.000000
15184.782383	0.096196	0.573958	-0.009077	78.649918	4.251219	22.098839	0.000000	0.000000	0.000000	0.000000	0.000000	0.000000	-0.082867	-0.219719	-0.012765	0.000000	0.000000	1.000000	125.000000	1.000000
15184.785717	0.095906	0.573261	-0.009082	78.649918	4.251219	22.098839	0.000000	0.000000	0.000000	0.000000	0.000000	0.000000	-0.087095	-0.208898	-0.001507	0.000000	0.000000	1.000000	125.000000	1.000000
15184.789050	0.095906	0.573261	-0.009082	78.649918	4.251219	22.098839	0.000000	0.000000	0.000000	0.000000	0.000000	0.000000	-0.087095	-0.208898	-0.001507	0.000000	0.000000	1.000000	125.000000	1.000000
15184.792383	0.095612	0.572654	-0.008997	78.544250	4.326262	22.204796	0.000000	0.000000	0.000000	0.000000	0.000000	0.000000	-0.088031	-0.182179	0.025273	0.000000	0.000000	1.000000	125.000000	1.000000
15184.795717	0.095612	0.572654	-0.008997	78.544250	4.326262	22.204796	0.000000	0.000000	0.000000	0.000000	0.000000	0.000000	-0.088031	-0.182179	0.025273	0.000000	0.000000	1.000000	125.000000	1.000000
15184.799050	0.095612	0.572654	-0.008997	78.544250	4.326262	22.204796	0.000000	0.000000	0.000000	0.000000	0.000000	0.000000	-0.088031	-0.182179	0.025273	0.000000	0.000000	1.000000	125.000000	1.000000
15184.802383	0.095612	0.572654	-0.008997	78.414757	4.414507	22.326668	0.000000	0.000000	0.000000	0.000000	0.000000	0.000000	-0.088031	-0.182179	0.025273	0.000000	0.000000	1.000000	125.000000	1.000000
15184.805717	0.095346	0.572108	-0.008890	78.414757	4.414507	22.326668	0.000000	0.000000	0.000000	0.000000	0.000000	0.000000	-0.079911	-0.164011	0.032109	0.000000	0.000000	1.000000	125.000000	1.000000
15184.809050	0.095346	0.572108	-0.008890	78.414757	4.414507	22.326668	0.000000	0.000000	0.000000	0.000000	0.000000	0.000000	-0.079911	-0.164011	0.032109	0.000000	0.000000	1.000000	125.000000	1.000000
15184.812383	0.095090	0.571614	-0.008732	78.273613	4.510548	22.453705	0.000000	0.000000	0.000000	0.000000	0.000000	0.000000	-0.076692	-0.148044	0.047386	0.000000	0.000000	1.000000	125.000000	1.000000
15184.815717	0.095090	0.571614	-0.008732	78.273613	4.510548	22.453705	0.000000	0.000000	0.000000	0.000000	0.000000	0.000000	-0.076692	-0.148044	0.047386	0.000000	0.000000	1.000000	125.000000	1.000000
15184.819050	0.095090	0.571614	-0.008732	78.273613	4.510548	22.453705	0.000000	0.000000	0.000000	0.000000	0.000000	0.000000	-0.076692	-0.148044	0.047386	0.000000	0.000000	1.000000	125.000000	1.000000
15184.822383	0.095090	0.571614	-0.008732	78.149033	4.588805	22.563442	0.000000	0.000000	0.000000	0.000000	0.000000	0.000000	-0.076692	-0.148044	0.047386	0.000000	0.000000	1.000000	125.000000	1.000000
15184.825717	0.094842	0.571156	-0.008541	78.149033	4.588805	22.563442	0.000000	0.000000	0.000000	0.000000	0.000000	0.000000	-0.074583	-0.137479	0.057542	0.000000	0.000000	1.000000	125.000000	1.000000
15184.829050	0.094842	0.571156	-0.008541	78.149033	4.588805	22.563442	0.000000	0.000000	0.000000	0.000000	0.000000	0.000000	-0.074583	-0.137479	0.057542	0.000000	0.000000	1.000000	125.000000	1.000000
15184.832383	0.094590	0.570748	-0.008362	78.052452	4.641154	22.647940	0.000000	0.000000	0.000000	0.000000	0.000000	0.000000	-0.075436	-0.122486	0.053725	0.000000	0.000000	1.000000	125.000000	1.000000
15184.835717	0.094590	0.570748	-0.008362	78.052452	4.641154	22.647940	0.000000	0.000000	0.000000	0.000000	0.000000	0.000000	-0.075436	-0.122486	0.053725	0.000000	0.000000	1.000000	125.000000	1.000000
15184.839050	0.094590	0.570748	-0.008362	78.052452	4.641154	22.647940	0.000000	0.000000	0.000000	0.000000	0.000000	0.000000	-0.075436	-0.122486	0.053725	0.000000	0.000000	1.000000	125.000000	1.000000
15184.842383	0.094590	0.570748	-0.008362	77.981674	4.667885	22.710197	0.000000	0.000000	0.000000	0.000000	0.000000	0.000000	-0.075436	-0.122486	0.053725	0.000000	0.000000	1.000000	125.000000	1.000000
15184.845717	0.094315	0.570389	-0.008191	77.981674	4.667885	22.710197	0.000000	0.000000	0.000000	0.000000	0.000000	0.000000	-0.082674	-0.107482	0.051290	0.000000	0.000000	1.000000	125.000000	1.000000
15184.849050	0.094315	0.570389	-0.008191	77.981674	4.667885	22.710197	0.000000	0.000000	0.000000	0.000000	0.000000	0.000000	-0.082674	-0.107482	0.051290	0.000000	0.000000	1.000000	125.000000	1.000000
15184.852383	0.094315	0.570389	-0.008191	77.954285	4.665346	22.738487	0.000000	0.000000	0.000000	0.000000	0.000000	0.000000	-0.082674	-0.107482	0.051290	0.000000	0.000000	1.000000	125.000000	1.000000
15184.855717	0.094315	0.570389	-0.008191	77.954285	4.665346	22.738487	0.000000	0.000000	0.000000	0.000000	0.000000	0.000000	-0.082674	-0.107482	0.051290	0.000000	0.000000	1.000000	125.000000	1.000000
15184.859050	0.094070	0.570071	-0.008082	77.954285	4.665346	22.738487	0.000000	0.000000	0.000000	0.000000	0.000000	0.000000	-0.073264	-0.095541	0.032663	0.000000	0.000000	1.000000	125.000000	1.000000
15184.862383	0.093815	0.569792	-0.008026	77.980110	4.619691	22.724775	0.000000	0.000000	0.000000	0.000000	0.000000	0.000000	-0.076609	-0.083552	0.016749	0.000000	0.000000	1.000000	125.000000	1.000000
15184.865717	0.093815	0.569792	-0.008026	77.980110	4.619691	22.724775	0.000000	0.000000	0.000000	0.000000	0.000000	0.000000	-0.076609	-0.083552	0.016749	0.000000	0.000000	1.000000	125.000000	1.000000
15184.869050	0.093815	0.569792	-0.008026	77.980110	4.619691	22.724775	0.000000	0.000000	0.000000	0.000000	0.000000	0.000000	-0.076609	-0.083552	0.016749	0.000000	0.000000	1.000000	125.000000	1.000000
15184.872383	0.093815	0.569792	-0.008026	78.014259	4.572227	22.704050	0.000000	0.000000	0.000000	0.000000	0.000000	0.000000	-0.076609	-0.083552	0.016749	0.000000	0.000000	1.000000	125.000000	1.000000
15184.875717	0.093601	0.569539	-0.007985	78.014259	4.572227	22.704050	0.000000	0.000000	0.000000	0.000000	0.000000	0.000000	-0.064211	-0.076017	0.012187	0.000000	0.000000	1.000000	125.000000	1.000000
15184.879050	0.093601	0.569539	-0.007985	78.014259	4.572227	22.704050	0.000000	0.000000	0.000000	0.000000	0.000000	0.000000	-0.064211	-0.076017	0.012187	0.000000	0.000000	1.000000	125.000000	1.000000
15184.882383	0.093601	0.569539	-0.007985	78.042229	4.531077	22.687017	0.000000	0.000000	0.000000	0.000000	0.000000	0.000000	-0.064211	-0.076017	0.012187	0.000000	0.000000	1.000000	125.000000	1.000000
15184.885717	0.093601	0.569539	-0.007985	78.042229	4.531077	22.687017	0.000000	0.000000	0.000000	0.000000	0.000000	0.000000	-0.064211	-0.076017	0.012187	0.000000	0.000000	1.000000	125.000000	1.000000
15184.889050	0.093401	0.569343	-0.007985	78.042229	4.531077	22.687017	0.000000	0.000000	0.000000	0.000000	0.000000	0.000000	-0.060032	-0.058744	0.000185	0.000000	0.000000	1.000000	125.000000	1.000000
15184.892383	0.093401	0.569343	-0.007985	78.063957	4.496293	22.673698	0.000000	0.000000	0.000000	0.000000	0.000000	0.000000	-0.060032	-0.058744	0.000185	0.000000	0.000000	1.000000	125.000000	1.000000
15184.895717	0.093401	0.569343	-0.007985	78.063957	4.496293	22.673698	0.000000	0.000000	0.000000	0.000000	0.000000	0.000000	-0.060032	-0.058744	0.000185	0.000000	0.000000	1.000000	125.000000	1.000000
15184.899050	0.093401	0.569343	-0.007985	78.063957	4.496293	22.673698	0.000000	0.000000	0.000000	0.000000	0.000000	0.000000	-0.060032	-0.058744	0.000185	0.000000	0.000000	1.000000	125.000000	1.000000
15184.902383	0.093034	0.569072	-0.007931	78.082596	4.460621	22.662260	0.000000	0.000000	0.000000	0.000000	0.000000	0.000000	-0.110097	-0.081284	0.016129	0.000000	0.000000	1.000000	125.000000	1.000000
15184.905717	0.093034	0.569072	-0.007931	78.082596	4.460621	22.662260	0.000000	0.000000	0.000000	0.000000	0.000000	0.000000	-0.110097	-0.081284	0.016129	0.000000	0.000000	1.000000	125.000000	1.000000
15184.909050	0.093034	0.569072	-0.007931	78.082596	4.460621	22.662260	0.000000	0.000000	0.000000	0.000000	0.000000	0.000000	-0.110097	-0.081284	0.016129	0.000000	0.000000	1.000000	125.000000	1.000000
15184.912383	0.093034	0.569072	-0.007931	78.091934	4.433246	22.656519	0.000000	0.000000	0.000000	0.000000	0.000000	0.000000	-0.110097	-0.081284	0.016129	0.000000	0.000000	1.000000	125.000000	1.000000
15184.915717	0.092868	0.568972	-0.007872	78.091934	4.433246	22.656519	0.000000	0.000000	0.000000	0.000000	0.000000	0.000000	-0.049703	-0.030079	0.017768	0.000000	0.000000	1.000000	125.000000	1.000000
15184.919050	0.092868	0.568972	-0.007872	78.091934	4.433246	22.656519	0.000000	0.000000	0.000000	0.000000	0.000000	0.000000	-0.049703	-0.030079	0.017768	0.000000	0.000000	1.000000	125.000000	1.000000
15184.922383	0.092868	0.568972	-0.007872	78.098122	4.410459	22.652683	0.000000	0.000000	0.000000	0.000000	0.000000	0.000000	-0.049703	-0.030079	0.017768	0.000000	0.000000	1.000000	125.000000	1.000000
15184.925717	0.092868	0.568972	-0.007872	78.098122	4.410459	22.652683	0.000000	0.000000	0.000000	0.000000	0.000000	0.000000	-0.049703	-0.030079	0.017768	0.000000	0.000000	1.000000	125.000000	1.000000
15184.929050	0.092730	0.568932	-0.007788	78.098122	4.410459	22.652683	0.000000	0.000000	0.000000	0.000000	0.000000	0.000000	-0.041532	-0.012015	0.025049	0.000000	0.000000	1.000000	125.000000	1.000000
15184.932383	0.092730	0.568932	-0.007788	78.098106	4.396865	22.652689	0.000000	0.000000	0.000000	0.000000	0.000000	0.000000	-0.041532	-0.012015	0.025049	0.000000	0.000000	1.000000	125.000000	1.000000
15184.935717	0.092730	0.568932	-0.007788	78.098106	4.396865	22.652689	0.000000	0.000000	0.000000	0.000000	0.000000	0.000000	-0.041532	-0.012015	0.025049	0.000000	0.000000	1.000000	125.000000	1.000000
15184.939050	0.092730	0.568932	-0.007788	78.098106	4.396865	22.652689	0.000000	0.000000	0.000000	0.000000	0.000000	0.000000	-0.041532	-0.012015	0.025049	0.000000	0.000000	1.000000	125.000000	1.000000
15184.942383	0.092633	0.568930	-0.007610	78.095039	4.393299	22.654612	0.000000	0.000000	0.000000	0.000000	0.000000	0.000000	-0.029041	-0.000657	0.053348	0.000000	0.000000	1.000000	125.000000	1.000000
15184.945717	0.092633	0.568930	-0.007610	78.095039	4.393299	22.654612	0.000000	0.000000	0.000000	0.000000	0.000000	0.000000	-0.029041	-0.000657	0.053348	0.000000	0.000000	1.000000	125.000000	1.000000
15184.949050	0.092633	0.568930	-0.007610	78.095039	4.393299	22.654612	0.000000	0.000000	0.000000	0.000000	0.000000	0.000000	-0.029041	-0.000657	0.053348	0.000000	0.000000	1.000000	125.000000	1.000000
15184.952383	0.092633	0.568930	-0.007610	78.085686	4.393467	22.660339	0.000000	0.000000	0.000000	0.000000	0.000000	0.000000	-0.029041	-0.000657	0.053348	0.000000	0.000000	1.000000	125.000000	1.000000
15184.955717	0.092607	0.568950	-0.007520	78.085686	4.393467	22.660339	0.000000	0.000000	0.000000	0.000000	0.000000	0.000000	-0.007774	0.006083	0.027059	0.000000	0.000000	1.000000	125.000000	1.000000
15184.959050	0.092607	0.568950	-0.007520	78.085686	4.393467	22.660339	0.000000	0.000000	0.000000	0.000000	0.000000	0.000000	-0.007774	0.006083	0.027059	0.000000	0.000000	1.000000	125.000000	1.000000
15184.962383	0.092607	0.568950	-0.007520	78.076401	4.396353	22.666073	0.000000	0.000000	0.000000	0.000000	0.000000	0.000000	-0.007774	0.006083	0.027059	0.000000	0.000000	1.000000	125.000000	1.000000
15184.965717	0.092607	0.568950	-0.007520	78.076401	4.396353	22.666073	0.000000	0.000000	0.000000	0.000000	0.000000	0.000000	-0.007774	0.006083	0.027059	0.000000	0.000000	1.000000	125.000000	1.000000
15184.969050	0.092601	0.568995	-0.007440	78.076401	4.396353	22.666073	0.000000	0.000000	0.000000	0.000000	0.000000	0.000000	-0.001747	0.013590	0.023944	0.000000	0.000000	1.000000	125.000000	1.000000
15184.972383	0.092601	0.568995	-0.007440	78.067078	4.399240	22.671804	0.000000	0.000000	0.000000	0.000000	0.000000	0.000000	-0.001747	0.013590	0.023944	0.000000	0.000000	1.000000	125.000000	1.000000
15184.975717	0.092601	0.568995	-0.007440	78.067078	4.399240	22.671804	0.000000	0.000000	0.000000	0.000000	0.000000	0.000000	-0.001747	0.013590	0.023944	0.000000	0.000000	1.000000	125.000000	1.000000
15184.979050	0.092601	0.568995	-0.007440	78.067078	4.399240	22.671804	0.000000	0.000000	0.000000	0.000000	0.000000	0.000000	-0.001747	0.013590	0.023944	0.000000	0.000000	1.000000	125.000000	1.000000
15184.982383	0.092622	0.569139	-0.007233	78.051544	4.408556	22.681322	0.000000	0.000000	0.000000	0.000000	0.000000	0.000000	0.006122	0.043048	0.062178	0.000000	0.000000	1.000000	125.000000	1.000000
15184.985717	0.092622	0.569139	-0.007233	78.051544	4.408556	22.681322	0.000000	0.000000	0.000000	0.000000	0.000000	0.000000	0.006122	0.043048	0.062178	0.000000	0.000000	1.000000	125.000000	1.000000
15184.989050	0.092622	0.569139	-0.007233	78.051544	4.408556	22.681322	0.000000	0.000000	0.000000	0.000000	0.000000	0.000000	0.006122	0.043048	0.062178	0.000000	0.000000	1.000000	125.000000	1.000000
15184.992383	0.092622	0.569139	-0.007233	78.029808	4.421541	22.694597	0.000000	0.000000	0.000000	0.000000	0.000000	0.000000	0.006122	0.043048	0.062178	0.000000	0.000000	1.000000	125.000000	1.000000
15184.995717	0.092648	0.569237	-0.007106	78.029808	4.421541	22.694597	0.000000	0.000000	0.000000	0.000000	0.000000	0.000000	0.007869	0.029469	0.038226	0.000000	0.000000	1.000000	125.000000	1.000000
15184.999050	0.092648	0.569237	-0.007106	78.029808	4.421541	22.694597	0.000000	0.000000	0.000000	0.000000	0.000000	0.000000	0.007869	0.029469	0.038226	0.000000	0.000000	1.000000	125.000000	1.000000
15185.002383	0.092709	0.569338	-0.006919	78.011185	4.435361	22.705948	0.000000	0.000000	0.000000	0.000000	0.000000	0.000000	0.018233	0.030250	0.056100	0.000000	0.000000	1.000000	125.000000	1.000000
15185.005717	0.092709	0.569338	-0.006919	78.011185	4.435361	22.705948	0.000000	0.000000	0.000000	0.000000	0.000000	0.000000	0.018233	0.030250	0.056100	0.000000	0.000000	1.000000	125.000000	1.000000
15185.009050	0.092709	0.569338	-0.006919	78.011185	4.435361	22.705948	0.000000	0.000000	0.000000	0.000000	0.000000	0.000000	0.018233	0.030250	0.056100	0.000000	0.000000	1.000000	125.000000	1.000000
15185.012383	0.092709	0.569338	-0.006919	77.986313	4.452831	22.721025	0.000000	0.000000	0.000000	0.000000	0.000000	0.000000	0.018233	0.030250	0.056100	0.000000	0.000000	1.000000	125.000000	1.000000
15185.015717	0.092774	0.569431	-0.006708	77.986313	4.452831	22.721025	0.000000	0.000000	0.000000	0.000000	0.000000	0.000000	0.019674	0.028010	0.063085	0.000000	0.000000	1.000000	125.000000	1.000000
15185.019050	0.092774	0.569431	-0.006708	77.986313	4.452831	22.721025	0.000000	0.000000	0.000000	0.000000	0.000000	0.000000	0.019674	0.028010	0.063085	0.000000	0.000000	1.000000	125.000000	1.000000
15185.022383	0.092774	0.569431	-0.006708	77.964584	4.471122	22.734163	0.000000	0.000000	0.000000	0.000000	0.000000	0.000000	0.019674	0.028010	0.063085	0.000000	0.000000	1.000000	125.000000	1.000000
15185.025717	0.092774	0.569431	-0.006708	77.964584	4.471122	22.734163	0.000000	0.000000	0.000000	0.000000	0.000000	0.000000	0.019674	0.028010	0.063085	0.000000	0.000000	1.000000	125.000000	1.000000
15185.029050	0.092875	0.569527	-0.006439	77.964584	4.471122	22.734163	0.000000	0.000000	0.000000	0.000000	0.000000	0.000000	0.030052	0.028828	0.080942	0.000000	0.000000	1.000000	125.000000	1.000000
15185.032383	0.092875	0.569527	-0.006439	77.942848	4.489365	22.747257	0.000000	0.000000	0.000000	0.000000	0.000000	0.000000	0.030052	0.028828	0.080942	0.000000	0.000000	1.000000	125.000000	1.000000
15185.035717	0.092875	0.569527	-0.006439	77.942848	4.489365	22.747257	0.000000	0.000000	0.000000	0.000000	0.000000	0.000000	0.030052	0.028828	0.080942	0.000000	0.000000	1.000000	125.000000	1.000000
15185.039050	0.092875	0.569527	-0.006439	77.942848	4.489365	22.747257	0.000000	0.000000	0.000000	0.000000	0.000000	0.000000	0.030052	0.028828	0.080942	0.000000	0.000000	1.000000	125.000000	1.000000
15185.042383	0.093108	0.569654	-0.005845	77.918007	4.509383	22.762167	0.000000	0.000000	0.000000	0.000000	0.000000	0.000000	0.070198	0.038034	0.178084	0.000000	0.000000	1.000000	125.000000	1.000000
15185.045717	0.093108	0.569654	-0.005845	77.918007	4.509383	22.762167	0.000000	0.000000	0.000000	0.000000	0.000000	0.000000	0.070198	0.038034	0.178084	0.000000	0.000000	1.000000	125.000000	1.000000
15185.049050	0.093108	0.569654	-0.005845	77.918007	4.509383	22.762167	0.000000	0.000000	0.000000	0.000000	0.000000	0.000000	0.070198	0.038034	0.178084	0.000000	0.000000	1.000000	125.000000	1.000000
15185.052383	0.093108	0.569654	-0.005845	77.896263	4.527527	22.775158	0.000000	0.000000	0.000000	0.000000	0.000000	0.000000	0.070198	0.038034	0.178084	0.000000	0.000000	1.000000	125.000000	1.000000
15185.055717	0.093207	0.569720	-0.005478	77.896263	4.527527	22.775158	0.000000	0.000000	0.000000	0.000000	0.000000	0.000000	0.029434	0.019776	0.110174	0.000000	0.000000	1.000000	125.000000	1.000000
15185.059050	0.093207	0.569720	-0.005478	77.896263	4.527527	22.775158	0.000000	0.000000	0.000000	0.000000	0.000000	0.000000	0.029434	0.019776	0.110174	0.000000	0.000000	1.000000	125.000000	1.000000
15185.062383	0.093207	0.569720	-0.005478	77.868332	4.549242	22.791805	0.000000	0.000000	0.000000	0.000000	0.000000	0.000000	0.029434	0.019776	0.110174	0.000000	0.000000	1.000000	125.000000	1.000000
15185.065717	0.093207	0.569720	-0.005478	77.868332	4.549242	22.791805	0.000000	0.000000	0.000000	0.000000	0.000000	0.000000	0.029434	0.019776	0.110174	0.000000	0.000000	1.000000	125.000000	1.000000
15185.069050	0.093361	0.569788	-0.005055	77.868332	4.549242	22.791805	0.000000	0.000000	0.000000	0.000000	0.000000	0.000000	0.046272	0.020507	0.126661	0.000000	0.000000	1.000000	125.000000	1.000000
15185.072383	0.093508	0.569834	-0.004559	77.840363	4.573596	22.808365	0.000000	0.000000	0.000000	0.000000	0.000000	0.000000	0.044192	0.013675	0.148920	0.000000	0.000000	1.000000	125.000000	1.000000
15185.075717	0.093508	0.569834	-0.004559	77.840363	4.573596	22.808365	0.000000	0.000000	0.000000	0.000000	0.000000	0.000000	0.044192	0.013675	0.148920	0.000000	0.000000	1.000000	125.000000	1.000000
15185.079050	0.093508	0.569834	-0.004559	77.840363	4.573596	22.808365	0.000000	0.000000	0.000000	0.000000	0.000000	0.000000	0.044192	0.013675	0.148920	0.000000	0.000000	1.000000	125.000000	1.000000
15185.082383	0.093508	0.569834	-0.004559	77.812393	4.597878	22.824860	0.000000	0.000000	0.000000	0.000000	0.000000	0.000000	0.044192	0.013675	0.148920	0.000000	0.000000	1.000000	125.000000	1.000000
15185.085717	0.093691	0.569856	-0.003997	77.812393	4.597878	22.824860	0.000000	0.000000	0.000000	0.000000	0.000000	0.000000	0.054999	0.006752	0.168501	0.000000	0.000000	1.000000	125.000000	1.000000
15185.089050	0.093691	0.569856	-0.003997	77.812393	4.597878	22.824860	0.000000	0.000000	0.000000	0.000000	0.000000	0.000000	0.054999	0.006752	0.168501	0.000000	0.000000	1.000000	125.000000	1.000000
15185.092383	0.093838	0.569846	-0.003398	77.787560	4.614863	22.839455	0.000000	0.000000	0.000000	0.000000	0.000000	0.000000	0.043929	-0.003211	0.179894	0.000000	0.000000	1.000000	125.000000	1.000000
15185.095717	0.093838	0.569846	-0.003398	77.787560	4.614863	22.839455	0.000000	0.000000	0.000000	0.000000	0.000000	0.000000	0.043929	-0.003211	0.179894	0.000000	0.000000	1.000000	125.000000	1.000000
15185.099050	0.093838	0.569846	-0.003398	77.787560	4.614863	22.839455	0.000000	0.000000	0.000000	0.000000	0.000000	0.000000	0.043929	-0.003211	0.179894	0.000000	0.000000	1.000000	125.000000	1.000000
15185.102383	0.093838	0.569846	-0.003398	77.768082	4.628268	22.850468	0.000000	0.000000	0.000000	0.000000	0.000000	0.000000	0.043929	-0.003211	0.179894	0.000000	0.000000	1.000000	125.000000	1.000000
15185.105717	0.093990	0.569801	-0.002769	77.768082	4.628268	22.850468	0.000000	0.000000	0.000000	0.000000	0.000000	0.000000	0.045748	-0.013249	0.188616	0.000000	0.000000	1.000000	125.000000	1.000000
15185.109050	0.093990	0.569801	-0.002769	77.768082	4.628268	22.850468	0.000000	0.000000	0.000000	0.000000	0.000000	0.000000	0.045748	-0.013249	0.188616	0.000000	0.000000	1.000000	125.000000	1.000000
15185.112383	0.094094	0.569696	-0.002160	77.754662	4.629511	22.850147	0.000000	0.000000	0.000000	0.000000	0.000000	0.000000	0.031026	-0.031676	0.182673	0.000000	0.000000	1.000000	125.000000	1.000000
15185.115717	0.094094	0.569696	-0.002160	77.754662	4.629511	22.850147	0.000000	0.000000	0.000000	0.000000	0.000000	0.000000	0.031026	-0.031676	0.182673	0.000000	0.000000	1.000000	125.000000	1.000000
15185.119050	0.094094	0.569696	-0.002160	77.754662	4.629511	22.850147	0.000000	0.000000	0.000000	0.000000	0.000000	0.000000	0.031026	-0.031676	0.182673	0.000000	0.000000	1.000000	125.000000	1.000000
15185.122383	0.094094	0.569696	-0.002160	77.751587	4.606534	22.827429	0.000000	0.000000	0.000000	0.000000	0.000000	0.000000	0.031026	-0.031676	0.182673	0.000000	0.000000	1.000000	125.000000	1.000000
15185.125717	0.094172	0.569572	-0.001564	77.751587	4.606534	22.827429	0.000000	0.000000	0.000000	0.000000	0.000000	0.000000	0.023434	-0.037179	0.178772	0.000000	0.000000	1.000000	125.000000	1.000000
15185.129050	0.094172	0.569572	-0.001564	77.751587	4.606534	22.827429	0.000000	0.000000	0.000000	0.000000	0.000000	0.000000	0.023434	-0.037179	0.178772	0.000000	0.000000	1.000000	125.000000	1.000000
15185.132383	0.094203	0.569430	-0.000977	77.760544	4.560718	22.788334	0.000000	0.000000	0.000000	0.000000	0.000000	0.000000	0.009325	-0.042704	0.176218	0.000000	0.000000	1.000000	125.000000	1.000000
15185.135717	0.094203	0.569430	-0.000977	77.760544	4.560718	22.788334	0.000000	0.000000	0.000000	0.000000	0.000000	0.000000	0.009325	-0.042704	0.176218	0.000000	0.000000	1.000000	125.000000	1.000000
15185.139050	0.094203	0.569430	-0.000977	77.760544	4.560718	22.788334	0.000000	0.000000	0.000000	0.000000	0.000000	0.000000	0.009325	-0.042704	0.176218	0.000000	0.000000	1.000000	125.000000	1.000000
15185.142383	0.094203	0.569430	-0.000977	77.784698	4.478877	22.706274	0.000000	0.000000	0.000000	0.000000	0.000000	0.000000	0.009325	-0.042704	0.176218	0.000000	0.000000	1.000000	125.000000	1.000000
15185.145717	0.094190	0.569287	-0.000381	77.784698	4.478877	22.706274	0.000000	0.000000	0.000000	0.000000	0.000000	0.000000	-0.003767	-0.042904	0.178843	0.000000	0.000000	1.000000	125.000000	1.000000
15185.149050	0.094190	0.569287	-0.000381	77.784698	4.478877	22.706274	0.000000	0.000000	0.000000	0.000000	0.000000	0.000000	-0.003767	-0.042904	0.178843	0.000000	0.000000	1.000000	125.000000	1.000000
15185.152383	0.094226	0.569135	0.000230	77.826088	4.352715	22.571194	0.000000	0.000000	0.000000	0.000000	0.000000	0.000000	0.010585	-0.045454	0.183073	0.000000	0.000000	1.000000	125.000000	1.000000
15185.155717	0.094226	0.569135	0.000230	77.826088	4.352715	22.571194	0.000000	0.000000	0.000000	0.000000	0.000000	0.000000	0.010585	-0.045454	0.183073	0.000000	0.000000	1.000000	125.000000	1.000000
15185.159050	0.094226	0.569135	0.000230	77.826088	4.352715	22.571194	0.000000	0.000000	0.000000	0.000000	0.000000	0.000000	0.010585	-0.045454	0.183073	0.000000	0.000000	1.000000	125.000000	1.000000
15185.162383	0.094226	0.569135	0.000230	77.863457	4.228736	22.430899	0.000000	0.000000	0.000000	0.000000	0.000000	0.000000	0.010585	-0.045454	0.183073	0.000000	0.000000	1.000000	125.000000	1.000000
15185.165717	0.094267	0.568950	0.000869	77.863457	4.228736	22.430899	0.000000	0.000000	0.000000	0.000000	0.000000	0.000000	0.012302	-0.055682	0.191772	0.000000	0.000000	1.000000	125.000000	1.000000
15185.169050	0.094267	0.568950	0.000869	77.863457	4.228736	22.430899	0.000000	0.000000	0.000000	0.000000	0.000000	0.000000	0.012302	-0.055682	0.191772	0.000000	0.000000	1.000000	125.000000	1.000000
15185.172383	0.094373	0.568763	0.001494	77.909653	4.093120	22.274635	0.000000	0.000000	0.000000	0.000000	0.000000	0.000000	0.031811	-0.055956	0.187666	0.000000	0.000000	1.000000	125.000000	1.000000
15185.175717	0.094373	0.568763	0.001494	77.909653	4.093120	22.274635	0.000000	0.000000	0.000000	0.000000	0.000000	0.000000	0.031811	-0.055956	0.187666	0.000000	0.000000	1.000000	125.000000	1.000000
15185.179050	0.094373	0.568763	0.001494	77.909653	4.093120	22.274635	0.000000	0.000000	0.000000	0.000000	0.000000	0.000000	0.031811	-0.055956	0.187666	0.000000	0.000000	1.000000	125.000000	1.000000
15185.182383	0.094373	0.568763	0.001494	77.977951	3.927215	22.074951	0.000000	0.000000	0.000000	0.000000	0.000000	0.000000	0.031811	-0.055956	0.187666	0.000000	0.000000	1.000000	125.000000	1.000000
15185.185717	0.094522	0.568576	0.002111	77.977951	3.927215	22.074951	0.000000	0.000000	0.000000	0.000000	0.000000	0.000000	0.044859	-0.056200	0.184892	0.000000	0.000000	1.000000	125.000000	1.000000
15185.189050	0.094522	0.568576	0.002111	77.977951	3.927215	22.074951	0.000000	0.000000	0.000000	0.000000	0.000000	0.000000	0.044859	-0.056200	0.184892	0.000000	0.000000	1.000000	125.000000	1.000000
15185.192383	0.094702	0.568386	0.002654	78.081802	3.687421	21.786667	0.000000	0.000000	0.000000	0.000000	0.000000	0.000000	0.054024	-0.057036	0.163013	0.000000	0.000000	1.000000	125.000000	1.000000
15185.195717	0.094702	0.568386	0.002654	78.081802	3.687421	21.786667	0.000000	0.000000	0.000000	0.000000	0.000000	0.000000	0.054024	-0.057036	0.163013	0.000000	0.000000	1.000000	125.000000	1.000000
15185.199050	0.094702	0.568386	0.002654	78.081802	3.687421	21.786667	0.000000	0.000000	0.000000	0.000000	0.000000	0.000000	0.054024	-0.057036	0.163013	0.000000	0.000000	1.000000	125.000000	1.000000
15185.202383	0.094702	0.568386	0.002654	78.214294	3.320253	21.337368	0.000000	0.000000	0.000000	0.000000	0.000000	0.000000	0.054024	-0.057036	0.163013	0.000000	0.000000	1.000000	125.000000	1.000000
15185.205717	0.094891	0.568193	0.003129	78.214294	3.320253	21.337368	0.000000	0.000000	0.000000	0.000000	0.000000	0.000000	0.056678	-0.057764	0.142490	0.000000	0.000000	1.000000	125.000000	1.000000
15185.209050	0.094891	0.568193	0.003129	78.214294	3.320253	21.337368	0.000000	0.000000	0.000000	0.000000	0.000000	0.000000	0.056678	-0.057764	0.142490	0.000000	0.000000	1.000000	125.000000	1.000000
15185.212383	0.095071	0.568016	0.003557	78.355255	2.819761	20.720091	0.000000	0.000000	0.000000	0.000000	0.000000	0.000000	0.053854	-0.053181	0.128506	0.000000	0.000000	1.000000	125.000000	1.000000
15185.215717	0.095071	0.568016	0.003557	78.355255	2.819761	20.720091	0.000000	0.000000	0.000000	0.000000	0.000000	0.000000	0.053854	-0.053181	0.128506	0.000000	0.000000	1.000000	125.000000	1.000000
15185.219050	0.095071	0.568016	0.003557	78.355255	2.819761	20.720091	0.000000	0.000000	0.000000	0.000000	0.000000	0.000000	0.053854	-0.053181	0.128506	0.000000	0.000000	1.000000	125.000000	1.000000
15185.222383	0.095071	0.568016	0.003557	78.482368	2.262665	20.034456	0.000000	0.000000	0.000000	0.000000	0.000000	0.000000	0.053854	-0.053181	0.128506	0.000000	0.000000	1.000000	125.000000	1.000000
15185.225717	0.095259	0.567836	0.003917	78.482368	2.262665	20.034456	0.000000	0.000000	0.000000	0.000000	0.000000	0.000000	0.056518	-0.053853	0.108007	0.000000	0.000000	1.000000	125.000000	1.000000
15185.229050	0.095259	0.567836	0.003917	78.482368	2.262665	20.034456	0.000000	0.000000	0.000000	0.000000	0.000000	0.000000	0.056518	-0.053853	0.108007	0.000000	0.000000	1.000000	125.000000	1.000000
15185.232383	0.095259	0.567836	0.003917	78.588242	1.709616	19.348068	0.000000	0.000000	0.000000	0.000000	0.000000	0.000000	0.056518	-0.053853	0.108007	0.000000	0.000000	1.000000	125.000000	1.000000
15185.235717	0.095259	0.567836	0.003917	78.588242	1.709616	19.348068	0.000000	0.000000	0.000000	0.000000	0.000000	0.000000	0.056518	-0.053853	0.108007	0.000000	0.000000	1.000000	125.000000	1.000000
15185.239050	0.095398	0.567679	0.004149	78.588242	1.709616	19.348068	0.000000	0.000000	0.000000	0.000000	0.000000	0.000000	0.041736	-0.047199	0.069388	0.000000	0.000000	1.000000	125.000000	1.000000
15185.242383	0.095597	0.567555	0.004337	78.667801	1.141750	18.634962	0.000000	0.000000	0.000000	0.000000	0.000000	0.000000	0.059675	-0.037145	0.056552	0.000000	0.000000	1.000000	125.000000	1.000000
15185.245717	0.095597	0.567555	0.004337	78.667801	1.141750	18.634962	0.000000	0.000000	0.000000	0.000000	0.000000	0.000000	0.059675	-0.037145	0.056552	0.000000	0.000000	1.000000	125.000000	1.000000
15185.249050	0.095597	0.567555	0.004337	78.667801	1.141750	18.634962	0.000000	0.000000	0.000000	0.000000	0.000000	0.000000	0.059675	-0.037145	0.056552	0.000000	0.000000	1.000000	125.000000	1.000000
15185.252383	0.095597	0.567555	0.004337	78.695000	0.619938	17.957960	0.000000	0.000000	0.000000	0.000000	0.000000	0.000000	0.059675	-0.037145	0.056552	0.000000	0.000000	1.000000	125.000000	1.000000
15185.255717	0.095812	0.567465	0.004492	78.695000	0.619938	17.957960	0.000000	0.000000	0.000000	0.000000	0.000000	0.000000	0.064478	-0.027050	0.046433	0.000000	0.000000	1.000000	125.000000	1.000000
15185.259050	0.095812	0.567465	0.004492	78.695000	0.619938	17.957960	0.000000	0.000000	0.000000	0.000000	0.000000	0.000000	0.064478	-0.027050	0.046433	0.000000	0.000000	1.000000	125.000000	1.000000
15185.262383	0.095812	0.567465	0.004492	78.670189	0.122471	17.290916	0.000000	0.000000	0.000000	0.000000	0.000000	0.000000	0.064478	-0.027050	0.046433	0.000000	0.000000	1.000000	125.000000	1.000000
15185.265717	0.095812	0.567465	0.004492	78.670189	0.122471	17.290916	0.000000	0.000000	0.000000	0.000000	0.000000	0.000000	0.064478	-0.027050	0.046433	0.000000	0.000000	1.000000	125.000000	1.000000
15185.269050	0.096025	0.567426	0.004635	78.670189	0.122471	17.290916	0.000000	0.000000	0.000000	0.000000	0.000000	0.000000	0.063778	-0.011622	0.042857	0.000000	0.000000	1.000000	125.000000	1.000000
15185.272383	0.096196	0.567431	0.004798	78.634689	-0.351461	16.663706	0.000000	0.000000	0.000000	0.000000	0.000000	0.000000	0.051366	0.001429	0.048967	0.000000	0.000000	1.000000	125.000000	1.000000
15185.275717	0.096196	0.567431	0.004798	78.634689	-0.351461	16.663706	0.000000	0.000000	0.000000	0.000000	0.000000	0.000000	0.051366	0.001429	0.048967	0.000000	0.000000	1.000000	125.000000	1.000000
15185.279050	0.096196	0.567431	0.004798	78.634689	-0.351461	16.663706	0.000000	0.000000	0.000000	0.000000	0.000000	0.000000	0.051366	0.001429	0.048967	0.000000	0.000000	1.000000	125.000000	1.000000
15185.282383	0.096196	0.567431	0.004798	78.605232	-0.701055	16.202148	0.000000	0.000000	0.000000	0.000000	0.000000	0.000000	0.051366	0.001429	0.048967	0.000000	0.000000	1.000000	125.000000	1.000000
15185.285717	0.096275	0.567444	0.004956	78.605232	-0.701055	16.202148	0.000000	0.000000	0.000000	0.000000	0.000000	0.000000	0.023622	0.003807	0.047488	0.000000	0.000000	1.000000	125.000000	1.000000
15185.289050	0.096275	0.567444	0.004956	78.605232	-0.701055	16.202148	0.000000	0.000000	0.000000	0.000000	0.000000	0.000000	0.023622	0.003807	0.047488	0.000000	0.000000	1.000000	125.000000	1.000000
15185.292383	0.096322	0.567473	0.005073	78.585701	-0.874071	15.977329	0.000000	0.000000	0.000000	0.000000	0.000000	0.000000	0.014155	0.008677	0.034969	0.000000	0.000000	1.000000	125.000000	1.000000
15185.295717	0.096322	0.567473	0.005073	78.585701	-0.874071	15.977329	0.000000	0.000000	0.000000	0.000000	0.000000	0.000000	0.014155	0.008677	0.034969	0.000000	0.000000	1.000000	125.000000	1.000000
15185.299050	0.096322	0.567473	0.005073	78.585701	-0.874071	15.977329	0.000000	0.000000	0.000000	0.000000	0.000000	0.000000	0.014155	0.008677	0.034969	0.000000	0.000000	1.000000	125.000000	1.000000
15185.302383	0.096322	0.567473	0.005073	78.575111	-0.889095	15.955336	0.000000	0.000000	0.000000	0.000000	0.000000	0.000000	0.014155	0.008677	0.034969	0.000000	0.000000	1.000000	125.000000	1.000000
15185.305717	0.096311	0.567526	0.005129	78.575111	-0.889095	15.955336	0.000000	0.000000	0.000000	0.000000	0.000000	0.000000	-0.003354	0.015953	0.016886	0.000000	0.000000	1.000000	125.000000	1.000000
15185.309050	0.096311	0.567526	0.005129	78.575111	-0.889095	15.955336	0.000000	0.000000	0.000000	0.000000	0.000000	0.000000	-0.003354	0.015953	0.016886	0.000000	0.000000	1.000000	125.000000	1.000000
15185.312383	0.096311	0.567526	0.005129	78.569336	-0.878740	15.970344	0.000000	0.000000	0.000000	0.000000	0.000000	0.000000	-0.003354	0.015953	0.016886	0.000000	0.000000	1.000000	125.000000	1.000000
15185.315717	0.096311	0.567526	0.005129	78.569336	-0.878740	15.970344	0.000000	0.000000	0.000000	0.000000	0.000000	0.000000	-0.003354	0.015953	0.016886	0.000000	0.000000	1.000000	125.000000	1.000000
15185.319050	0.096286	0.567577	0.005122	78.569336	-0.878740	15.970344	0.000000	0.000000	0.000000	0.000000	0.000000	0.000000	-0.007321	0.015476	-0.002170	0.000000	0.000000	1.000000	125.000000	1.000000
15185.322383	0.096286	0.567577	0.005122	78.569351	-0.881463	15.970340	0.000000	0.000000	0.000000	0.000000	0.000000	0.000000	-0.007321	0.015476	-0.002170	0.000000	0.000000	1.000000	125.000000	1.000000
15185.325717	0.096286	0.567577	0.005122	78.569351	-0.881463	15.970340	0.000000	0.000000	0.000000	0.000000	0.000000	0.000000	-0.007321	0.015476	-0.002170	0.000000	0.000000	1.000000	125.000000	1.000000
15185.329050	0.096286	0.567577	0.005122	78.569351	-0.881463	15.970340	0.000000	0.000000	0.000000	0.000000	0.000000	0.000000	-0.007321	0.015476	-0.002170	0.000000	0.000000	1.000000	125.000000	1.000000
15185.332383	0.096146	0.567666	0.004886	78.569336	-0.889619	15.970342	0.000000	0.000000	0.000000	0.000000	0.000000	0.000000	-0.042227	0.026650	-0.070884	0.000000	0.000000	1.000000	125.000000	1.000000
15185.335717	0.096146	0.567666	0.004886	78.569336	-0.889619	15.970342	0.000000	0.000000	0.000000	0.000000	0.000000	0.000000	-0.042227	0.026650	-0.070884	0.000000	0.000000	1.000000	125.000000	1.000000
15185.339050	0.096146	0.567666	0.004886	78.569336	-0.889619	15.970342	0.000000	0.000000	0.000000	0.000000	0.000000	0.000000	-0.042227	0.026650	-0.070884	0.000000	0.000000	1.000000	125.000000	1.000000
15185.342383	0.096146	0.567666	0.004886	78.572418	-0.901171	15.966887	0.000000	0.000000	0.000000	0.000000	0.000000	0.000000	-0.042227	0.026650	-0.070884	0.000000	0.000000	1.000000	125.000000	1.000000
15185.345717	0.096043	0.567705	0.004720	78.572418	-0.901171	15.966887	0.000000	0.000000	0.000000	0.000000	0.000000	0.000000	-0.030922	0.011616	-0.049671	0.000000	0.000000	1.000000	125.000000	1.000000
15185.349050	0.096043	0.567705	0.004720	78.572418	-0.901171	15.966887	0.000000	0.000000	0.000000	0.000000	0.000000	0.000000	-0.030922	0.011616	-0.049671	0.000000	0.000000	1.000000	125.000000	1.000000
15185.352383	0.096043	0.567705	0.004720	78.578506	-0.918838	15.959960	0.000000	0.000000	0.000000	0.000000	0.000000	0.000000	-0.030922	0.011616	-0.049671	0.000000	0.000000	1.000000	125.000000	1.000000
15185.355717	0.096043	0.567705	0.004720	78.578506	-0.918838	15.959960	0.000000	0.000000	0.000000	0.000000	0.000000	0.000000	-0.030922	0.011616	-0.049671	0.000000	0.000000	1.000000	125.000000	1.000000
15185.359050	0.095909	0.567734	0.004519	78.578506	-0.918838	15.959960	0.000000	0.000000	0.000000	0.000000	0.000000	0.000000	-0.040005	0.008690	-0.060435	0.000000	0.000000	1.000000	125.000000	1.000000
15185.362383	0.095909	0.567734	0.004519	78.581558	-0.935829	15.956502	0.000000	0.000000	0.000000	0.000000	0.000000	0.000000	-0.040005	0.008690	-0.060435	0.000000	0.000000	1.000000	125.000000	1.000000
15185.365717	0.095909	0.567734	0.004519	78.581558	-0.935829	15.956502	0.000000	0.000000	0.000000	0.000000	0.000000	0.000000	-0.040005	0.008690	-0.060435	0.000000	0.000000	1.000000	125.000000	1.000000
15185.369050	0.095909	0.567734	0.004519	78.581558	-0.935829	15.956502	0.000000	0.000000	0.000000	0.000000	0.000000	0.000000	-0.040005	0.008690	-0.060435	0.000000	0.000000	1.000000	125.000000	1.000000
15185.372383	0.095610	0.567845	0.004176	78.581558	-0.949420	15.956500	0.000000	0.000000	0.000000	0.000000	0.000000	0.000000	-0.089861	0.033270	-0.102686	0.000000	0.000000	1.000000	125.000000	1.000000
15185.375717	0.095610	0.567845	0.004176	78.581558	-0.949420	15.956500	0.000000	0.000000	0.000000	0.000000	0.000000	0.000000	-0.089861	0.033270	-0.102686	0.000000	0.000000	1.000000	125.000000	1.000000
15185.379050	0.095610	0.567845	0.004176	78.581558	-0.949420	15.956500	0.000000	0.000000	0.000000	0.000000	0.000000	0.000000	-0.089861	0.033270	-0.102686	0.000000	0.000000	1.000000	125.000000	1.000000
15185.382383	0.095610	0.567845	0.004176	78.578865	-0.950608	15.968054	0.000000	0.000000	0.000000	0.000000	0.000000	0.000000	-0.089861	0.033270	-0.102686	0.000000	0.000000	1.000000	125.000000	1.000000
15185.385717	0.095465	0.567927	0.004031	78.578865	-0.950608	15.968054	0.000000	0.000000	0.000000	0.000000	0.000000	0.000000	-0.043288	0.024547	-0.043616	0.000000	0.000000	1.000000	125.000000	1.000000
15185.389050	0.095465	0.567927	0.004031	78.578865	-0.950608	15.968054	0.000000	0.000000	0.000000	0.000000	0.000000	0.000000	-0.043288	0.024547	-0.043616	0.000000	0.000000	1.000000	125.000000	1.000000
15185.392383	0.095465	0.567927	0.004031	78.576904	-0.936469	15.995803	0.000000	0.000000	0.000000	0.000000	0.000000	0.000000	-0.043288	0.024547	-0.043616	0.000000	0.000000	1.000000	125.000000	1.000000
15185.395717	0.095465	0.567927	0.004031	78.576904	-0.936469	15.995803	0.000000	0.000000	0.000000	0.000000	0.000000	0.000000	-0.043288	0.024547	-0.043616	0.000000	0.000000	1.000000	125.000000	1.000000
15185.399050	0.095395	0.568018	0.003912	78.576904	-0.936469	15.995803	0.000000	0.000000	0.000000	0.000000	0.000000	0.000000	-0.021062	0.027444	-0.035589	0.000000	0.000000	1.000000	125.000000	1.000000
15185.402383	0.095395	0.568018	0.003912	78.572227	-0.904505	16.035080	0.000000	0.000000	0.000000	0.000000	0.000000	0.000000	-0.021062	0.027444	-0.035589	0.000000	0.000000	1.000000	125.000000	1.000000
15185.405717	0.095395	0.568018	0.003912	78.572227	-0.904505	16.035080	0.000000	0.000000	0.000000	0.000000	0.000000	0.000000	-0.021062	0.027444	-0.035589	0.000000	0.000000	1.000000	125.000000	1.000000
15185.409050	0.095395	0.568018	0.003912	78.572227	-0.904505	16.035080	0.000000	0.000000	0.000000	0.000000	0.000000	0.000000	-0.021062	0.027444	-0.035589	0.000000	0.000000	1.000000	125.000000	1.000000
15185.412383	0.095379	0.568165	0.003613	78.572212	-0.899067	16.035078	0.000000	0.000000	0.000000	0.000000	0.000000	0.000000	-0.004870	0.044234	-0.089694	0.000000	0.000000	1.000000	125.000000	1.000000
15185.415717	0.095379	0.568165	0.003613	78.572212	-0.899067	16.035078	0.000000	0.000000	0.000000	0.000000	0.000000	0.000000	-0.004870	0.044234	-0.089694	0.000000	0.000000	1.000000	125.000000	1.000000
15185.419050	0.095379	0.568165	0.003613	78.572212	-0.899067	16.035078	0.000000	0.000000	0.000000	0.000000	0.000000	0.000000	-0.004870	0.044234	-0.089694	0.000000	0.000000	1.000000	125.000000	1.000000
15185.422383	0.095379	0.568165	0.003613	78.569176	-0.887528	16.038521	0.000000	0.000000	0.000000	0.000000	0.000000	0.000000	-0.004870	0.044234	-0.089694	0.000000	0.000000	1.000000	125.000000	1.000000
15185.425717	0.095411	0.568221	0.003438	78.569176	-0.887528	16.038521	0.000000	0.000000	0.000000	0.000000	0.000000	0.000000	0.009607	0.016750	-0.052744	0.000000	0.000000	1.000000	125.000000	1.000000
15185.429050	0.095411	0.568221	0.003438	78.569176	-0.887528	16.038521	0.000000	0.000000	0.000000	0.000000	0.000000	0.000000	0.009607	0.016750	-0.052744	0.000000	0.000000	1.000000	125.000000	1.000000
15185.432383	0.095446	0.568295	0.003279	78.566109	-0.876001	16.041962	0.000000	0.000000	0.000000	0.000000	0.000000	0.000000	0.010663	0.022059	-0.047579	0.000000	0.000000	1.000000	125.000000	1.000000
15185.435717	0.095446	0.568295	0.003279	78.566109	-0.876001	16.041962	0.000000	0.000000	0.000000	0.000000	0.000000	0.000000	0.010663	0.022059	-0.047579	0.000000	0.000000	1.000000	125.000000	1.000000
15185.439050	0.095446	0.568295	0.003279	78.566109	-0.876001	16.041962	0.000000	0.000000	0.000000	0.000000	0.000000	0.000000	0.010663	0.022059	-0.047579	0.000000	0.000000	1.000000	125.000000	1.000000
15185.442383	0.095446	0.568295	0.003279	78.566109	-0.867830	16.041969	0.000000	0.000000	0.000000	0.000000	0.000000	0.000000	0.010663	0.022059	-0.047579	0.000000	0.000000	1.000000	125.000000	1.000000
15185.445717	0.095470	0.568341	0.003063	78.566109	-0.867830	16.041969	0.000000	0.000000	0.000000	0.000000	0.000000	0.000000	0.007060	0.013800	-0.064882	0.000000	0.000000	1.000000	125.000000	1.000000
15185.449050	0.095470	0.568341	0.003063	78.566109	-0.867830	16.041969	0.000000	0.000000	0.000000	0.000000	0.000000	0.000000	0.007060	0.013800	-0.064882	0.000000	0.000000	1.000000	125.000000	1.000000
15185.452383	0.095470	0.568341	0.003063	78.569145	-0.863048	16.038523	0.000000	0.000000	0.000000	0.000000	0.000000	0.000000	0.007060	0.013800	-0.064882	0.000000	0.000000	1.000000	125.000000	1.000000
15185.455717	0.095470	0.568341	0.003063	78.569145	-0.863048	16.038523	0.000000	0.000000	0.000000	0.000000	0.000000	0.000000	0.007060	0.013800	-0.064882	0.000000	0.000000	1.000000	125.000000	1.000000
15185.459050	0.095519	0.568405	0.002859	78.569145	-0.863048	16.038523	0.000000	0.000000	0.000000	0.000000	0.000000	0.000000	0.014664	0.019093	-0.061079	0.000000	0.000000	1.000000	125.000000	1.000000
15185.462383	0.095519	0.568405	0.002859	78.569176	-0.854888	16.038527	0.000000	0.000000	0.000000	0.000000	0.000000	0.000000	0.014664	0.019093	-0.061079	0.000000	0.000000	1.000000	125.000000	1.000000
15185.465717	0.095519	0.568405	0.002859	78.569176	-0.854888	16.038527	0.000000	0.000000	0.000000	0.000000	0.000000	0.000000	0.014664	0.019093	-0.061079	0.000000	0.000000	1.000000	125.000000	1.000000
15185.469050	0.095519	0.568405	0.002859	78.569176	-0.854888	16.038527	0.000000	0.000000	0.000000	0.000000	0.000000	0.000000	0.014664	0.019093	-0.061079	0.000000	0.000000	1.000000	125.000000	1.000000
15185.472383	0.095561	0.568516	0.002512	78.569160	-0.849454	16.038519	0.000000	0.000000	0.000000	0.000000	0.000000	0.000000	0.012514	0.033339	-0.104187	0.000000	0.000000	1.000000	125.000000	1.000000
15185.475717	0.095561	0.568516	0.002512	78.569160	-0.849454	16.038519	0.000000	0.000000	0.000000	0.000000	0.000000	0.000000	0.012514	0.033339	-0.104187	0.000000	0.000000	1.000000	125.000000	1.000000
15185.479050	0.095561	0.568516	0.002512	78.569160	-0.849454	16.038519	0.000000	0.000000	0.000000	0.000000	0.000000	0.000000	0.012514	0.033339	-0.104187	0.000000	0.000000	1.000000	125.000000	1.000000
15185.482383	0.095561	0.568516	0.002512	78.569145	-0.844013	16.038517	0.000000	0.000000	0.000000	0.000000	0.000000	0.000000	0.012514	0.033339	-0.104187	0.000000	0.000000	1.000000	125.000000	1.000000
15185.485717	0.095554	0.568563	0.002368	78.569145	-0.844013	16.038517	0.000000	0.000000	0.000000	0.000000	0.000000	0.000000	-0.002134	0.014272	-0.043103	0.000000	0.000000	1.000000	125.000000	1.000000
15185.489050	0.095554	0.568563	0.002368	78.569145	-0.844013	16.038517	0.000000	0.000000	0.000000	0.000000	0.000000	0.000000	-0.002134	0.014272	-0.043103	0.000000	0.000000	1.000000	125.000000	1.000000
15185.492383	0.095533	0.568621	0.002269	78.566109	-0.840646	16.041960	0.000000	0.000000	0.000000	0.000000	0.000000	0.000000	-0.006156	0.017215	-0.029618	0.000000	0.000000	1.000000	125.000000	1.000000
15185.495717	0.095533	0.568621	0.002269	78.566109	-0.840646	16.041960	0.000000	0.000000	0.000000	0.000000	0.000000	0.000000	-0.006156	0.017215	-0.029618	0.000000	0.000000	1.000000	125.000000	1.000000
15185.499050	0.095533	0.568621	0.002269	78.566109	-0.840646	16.041960	0.000000	0.000000	0.000000	0.000000	0.000000	0.000000	-0.006156	0.017215	-0.029618	0.000000	0.000000	1.000000	125.000000	1.000000
15185.502383	0.095533	0.568621	0.002269	78.566109	-0.840646	16.041960	0.000000	0.000000	0.000000	0.000000	0.000000	0.000000	-0.006156	0.017215	-0.029618	0.000000	0.000000	1.000000	125.000000	1.000000
15185.505717	0.095514	0.568652	0.002177	78.566109	-0.840646	16.041960	0.000000	0.000000	0.000000	0.000000	0.000000	0.000000	-0.005789	0.009480	-0.027833	0.000000	0.000000	1.000000	125.000000	1.000000
15185.509050	0.095514	0.568652	0.002177	78.566109	-0.840646	16.041960	0.000000	0.000000	0.000000	0.000000	0.000000	0.000000	-0.005789	0.009480	-0.027833	0.000000	0.000000	1.000000	125.000000	1.000000
15185.512383	0.095514	0.568652	0.002177	78.566109	-0.840646	16.041960	0.000000	0.000000	0.000000	0.000000	0.000000	0.000000	-0.005789	0.009480	-0.027833	0.000000	0.000000	1.000000	125.000000	1.000000
15185.515717	0.095514	0.568652	0.002177	78.566109	-0.840646	16.041960	0.000000	0.000000	0.000000	0.000000	0.000000	0.000000	-0.005789	0.009480	-0.027833	0.000000	0.000000	1.000000	125.000000	1.000000
15185.519050	0.095494	0.568684	0.002084	78.566109	-0.840646	16.041960	0.000000	0.000000	0.000000	0.000000	0.000000	0.000000	-0.005786	0.009506	-0.027835	0.000000	0.000000	1.000000	125.000000	1.000000
15185.522383	0.095494	0.568684	0.002084	78.569176	-0.841299	16.038519	0.000000	0.000000	0.000000	0.000000	0.000000	0.000000	-0.005786	0.009506	-0.027835	0.000000	0.000000	1.000000	125.000000	1.000000
15185.525717	0.095494	0.568684	0.002084	78.569176	-0.841299	16.038519	0.000000	0.000000	0.000000	0.000000	0.000000	0.000000	-0.005786	0.009506	-0.027835	0.000000	0.000000	1.000000	125.000000	1.000000
15185.529050	0.095494	0.568684	0.002084	78.569176	-0.841299	16.038519	0.000000	0.000000	0.000000	0.000000	0.000000	0.000000	-0.005786	0.009506	-0.027835	0.000000	0.000000	1.000000	125.000000	1.000000
15185.532383	0.095527	0.568714	0.001914	78.569160	-0.835857	16.038515	0.000000	0.000000	0.000000	0.000000	0.000000	0.000000	0.009857	0.008892	-0.051007	0.000000	0.000000	1.000000	125.000000	1.000000
15185.535717	0.095527	0.568714	0.001914	78.569160	-0.835857	16.038515	0.000000	0.000000	0.000000	0.000000	0.000000	0.000000	0.009857	0.008892	-0.051007	0.000000	0.000000	1.000000	125.000000	1.000000
15185.539050	0.095527	0.568714	0.001914	78.569160	-0.835857	16.038515	0.000000	0.000000	0.000000	0.000000	0.000000	0.000000	0.009857	0.008892	-0.051007	0.000000	0.000000	1.000000	125.000000	1.000000
15185.542383	0.095527	0.568714	0.001914	78.569160	-0.827693	16.038523	0.000000	0.000000	0.000000	0.000000	0.000000	0.000000	0.009857	0.008892	-0.051007	0.000000	0.000000	1.000000	125.000000	1.000000
15185.545717	0.095578	0.568737	0.001831	78.569160	-0.827693	16.038523	0.000000	0.000000	0.000000	0.000000	0.000000	0.000000	0.015268	0.007109	-0.024961	0.000000	0.000000	1.000000	125.000000	1.000000
15185.549050	0.095578	0.568737	0.001831	78.569160	-0.827693	16.038523	0.000000	0.000000	0.000000	0.000000	0.000000	0.000000	0.015268	0.007109	-0.024961	0.000000	0.000000	1.000000	125.000000	1.000000
15185.552383	0.095578	0.568737	0.001831	78.566093	-0.816159	16.041960	0.000000	0.000000	0.000000	0.000000	0.000000	0.000000	0.015268	0.007109	-0.024961	0.000000	0.000000	1.000000	125.000000	1.000000
15185.555717	0.095578	0.568737	0.001831	78.566093	-0.816159	16.041960	0.000000	0.000000	0.000000	0.000000	0.000000	0.000000	0.015268	0.007109	-0.024961	0.000000	0.000000	1.000000	125.000000	1.000000
15185.559050	0.095642	0.568763	0.001811	78.566093	-0.816159	16.041960	0.000000	0.000000	0.000000	0.000000	0.000000	0.000000	0.019237	0.007683	-0.005875	0.000000	0.000000	1.000000	125.000000	1.000000
15185.562383	0.095642	0.568763	0.001811	78.566109	-0.810719	16.041965	0.000000	0.000000	0.000000	0.000000	0.000000	0.000000	0.019237	0.007683	-0.005875	0.000000	0.000000	1.000000	125.000000	1.000000
15185.565717	0.095642	0.568763	0.001811	78.566109	-0.810719	16.041965	0.000000	0.000000	0.000000	0.000000	0.000000	0.000000	0.019237	0.007683	-0.005875	0.000000	0.000000	1.000000	125.000000	1.000000
15185.569050	0.095642	0.568763	0.001811	78.566109	-0.810719	16.041965	0.000000	0.000000	0.000000	0.000000	0.000000	0.000000	0.019237	0.007683	-0.005875	0.000000	0.000000	1.000000	125.000000	1.000000
15185.572383	0.095708	0.568763	0.001797	78.565758	-0.814299	16.033875	0.000000	0.000000	0.000000	0.000000	0.000000	0.000000	0.019607	-0.000006	-0.004088	0.000000	0.000000	1.000000	125.000000	1.000000
15185.575717	0.095708	0.568763	0.001797	78.565758	-0.814299	16.033875	0.000000	0.000000	0.000000	0.000000	0.000000	0.000000	0.019607	-0.000006	-0.004088	0.000000	0.000000	1.000000	125.000000	1.000000
15185.579050	0.095708	0.568763	0.001797	78.565758	-0.814299	16.033875	0.000000	0.000000	0.000000	0.000000	0.000000	0.000000	0.019607	-0.000006	-0.004088	0.000000	0.000000	1.000000	125.000000	1.000000
15185.582383	0.095708	0.568763	0.001797	78.565758	-0.811573	16.033875	0.000000	0.000000	0.000000	0.000000	0.000000	0.000000	0.019607	-0.000006	-0.004088	0.000000	0.000000	1.000000	125.000000	1.000000
15185.585717	0.095734	0.568755	0.001816	78.565758	-0.811573	16.033875	0.000000	0.000000	0.000000	0.000000	0.000000	0.000000	0.007988	-0.002368	0.005596	0.000000	0.000000	1.000000	125.000000	1.000000
15185.589050	0.095734	0.568755	0.001816	78.565758	-0.811573	16.033875	0.000000	0.000000	0.000000	0.000000	0.000000	0.000000	0.007988	-0.002368	0.005596	0.000000	0.000000	1.000000	125.000000	1.000000
15185.592383	0.095734	0.568755	0.001816	78.565758	-0.811573	16.033875	0.000000	0.000000	0.000000	0.000000	0.000000	0.000000	0.007988	-0.002368	0.005596	0.000000	0.000000	1.000000	125.000000	1.000000
15185.595717	0.095734	0.568755	0.001816	78.565758	-0.811573	16.033875	0.000000	0.000000	0.000000	0.000000	0.000000	0.000000	0.007988	-0.002368	0.005596	0.000000	0.000000	1.000000	125.000000	1.000000
15185.599050	0.095734	0.568755	0.001816	78.565758	-0.811573	16.033875	0.000000	0.000000	0.000000	0.000000	0.000000	0.000000	-0.000000	-0.000008	-0.000000	0.000000	0.000000	1.000000	125.000000	1.000000
15185.602383	0.095734	0.568755	0.001816	78.568825	-0.814953	16.030432	0.000000	0.000000	0.000000	0.000000	0.000000	0.000000	-0.000000	-0.000008	-0.000000	0.000000	0.000000	1.000000	125.000000	1.000000
15185.605717	0.095734	0.568755	0.001816	78.568825	-0.814953	16.030432	0.000000	0.000000	0.000000	0.000000	0.000000	0.000000	-0.000000	-0.000008	-0.000000	0.000000	0.000000	1.000000	125.000000	1.000000
15185.609050	0.095734	0.568755	0.001816	78.568825	-0.814953	16.030432	0.000000	0.000000	0.000000	0.000000	0.000000	0.000000	-0.000000	-0.000008	-0.000000	0.000000	0.000000	1.000000	125.000000	1.000000
15185.612383	0.095732	0.568712	0.001805	78.571899	-0.818332	16.026993	0.000000	0.000000	0.000000	0.000000	0.000000	0.000000	-0.000705	-0.013008	-0.003380	0.000000	0.000000	1.000000	125.000000	1.000000
15185.615717	0.095732	0.568712	0.001805	78.571899	-0.818332	16.026993	0.000000	0.000000	0.000000	0.000000	0.000000	0.000000	-0.000705	-0.013008	-0.003380	0.000000	0.000000	1.000000	125.000000	1.000000
15185.619050	0.095732	0.568712	0.001805	78.571899	-0.818332	16.026993	0.000000	0.000000	0.000000	0.000000	0.000000	0.000000	-0.000705	-0.013008	-0.003380	0.000000	0.000000	1.000000	125.000000	1.000000
15185.622383	0.095732	0.568712	0.001805	78.571503	-0.824628	16.018896	0.000000	0.000000	0.000000	0.000000	0.000000	0.000000	-0.000705	-0.013008	-0.003380	0.000000	0.000000	1.000000	125.000000	1.000000
15185.625717	0.095742	0.568696	0.001851	78.571503	-0.824628	16.018896	0.000000	0.000000	0.000000	0.000000	0.000000	0.000000	0.002904	-0.004751	0.013918	0.000000	0.000000	1.000000	125.000000	1.000000
15185.629050	0.095742	0.568696	0.001851	78.571503	-0.824628	16.018896	0.000000	0.000000	0.000000	0.000000	0.000000	0.000000	0.002904	-0.004751	0.013918	0.000000	0.000000	1.000000	125.000000	1.000000
15185.632383	0.095742	0.568696	0.001851	78.571167	-0.828205	16.010801	0.000000	0.000000	0.000000	0.000000	0.000000	0.000000	0.002904	-0.004751	0.013918	0.000000	0.000000	1.000000	125.000000	1.000000
15185.635717	0.095742	0.568696	0.001851	78.571167	-0.828205	16.010801	0.000000	0.000000	0.000000	0.000000	0.000000	0.000000	0.002904	-0.004751	0.013918	0.000000	0.000000	1.000000	125.000000	1.000000
15185.639050	0.095773	0.568680	0.001893	78.571167	-0.828205	16.010801	0.000000	0.000000	0.000000	0.000000	0.000000	0.000000	0.009439	-0.004737	0.012554	0.000000	0.000000	1.000000	125.000000	1.000000
15185.642383	0.095773	0.568680	0.001893	78.571144	-0.825494	16.010796	0.000000	0.000000	0.000000	0.000000	0.000000	0.000000	0.009439	-0.004737	0.012554	0.000000	0.000000	1.000000	125.000000	1.000000
15185.645717	0.095773	0.568680	0.001893	78.571144	-0.825494	16.010796	0.000000	0.000000	0.000000	0.000000	0.000000	0.000000	0.009439	-0.004737	0.012554	0.000000	0.000000	1.000000	125.000000	1.000000
15185.649050	0.095773	0.568680	0.001893	78.571144	-0.825494	16.010796	0.000000	0.000000	0.000000	0.000000	0.000000	0.000000	0.009439	-0.004737	0.012554	0.000000	0.000000	1.000000	125.000000	1.000000
15185.652383	0.095847	0.568607	0.002029	78.574173	-0.826155	16.007345	0.000000	0.000000	0.000000	0.000000	0.000000	0.000000	0.022163	-0.021916	0.040808	0.000000	0.000000	1.000000	125.000000	1.000000
15185.655717	0.095847	0.568607	0.002029	78.574173	-0.826155	16.007345	0.000000	0.000000	0.000000	0.000000	0.000000	0.000000	0.022163	-0.021916	0.040808	0.000000	0.000000	1.000000	125.000000	1.000000
15185.659050	0.095847	0.568607	0.002029	78.574173	-0.826155	16.007345	0.000000	0.000000	0.000000	0.000000	0.000000	0.000000	0.022163	-0.021916	0.040808	0.000000	0.000000	1.000000	125.000000	1.000000
15185.662383	0.095847	0.568607	0.002029	78.576889	-0.830401	15.995803	0.000000	0.000000	0.000000	0.000000	0.000000	0.000000	0.022163	-0.021916	0.040808	0.000000	0.000000	1.000000	125.000000	1.000000
15185.665717	0.095906	0.568558	0.002095	78.576889	-0.830401	15.995803	0.000000	0.000000	0.000000	0.000000	0.000000	0.000000	0.017813	-0.014807	0.019928	0.000000	0.000000	1.000000	125.000000	1.000000
15185.669050	0.095906	0.568558	0.002095	78.576889	-0.830401	15.995803	0.000000	0.000000	0.000000	0.000000	0.000000	0.000000	0.017813	-0.014807	0.019928	0.000000	0.000000	1.000000	125.000000	1.000000
15185.672383	0.095906	0.568558	0.002095	78.578506	-0.848118	15.959962	0.000000	0.000000	0.000000	0.000000	0.000000	0.000000	0.017813	-0.014807	0.019928	0.000000	0.000000	1.000000	125.000000	1.000000
15185.675717	0.095906	0.568558	0.002095	78.578506	-0.848118	15.959962	0.000000	0.000000	0.000000	0.000000	0.000000	0.000000	0.017813	-0.014807	0.019928	0.000000	0.000000	1.000000	125.000000	1.000000
15185.679050	0.096009	0.568508	0.002153	78.578506	-0.848118	15.959962	0.000000	0.000000	0.000000	0.000000	0.000000	0.000000	0.030897	-0.014814	0.017190	0.000000	0.000000	1.000000	125.000000	1.000000
15185.682383	0.096009	0.568508	0.002153	78.573441	-0.919980	15.846674	0.000000	0.000000	0.000000	0.000000	0.000000	0.000000	0.030897	-0.014814	0.017190	0.000000	0.000000	1.000000	125.000000	1.000000
15185.685717	0.096009	0.568508	0.002153	78.573441	-0.919980	15.846674	0.000000	0.000000	0.000000	0.000000	0.000000	0.000000	0.030897	-0.014814	0.017190	0.000000	0.000000	1.000000	125.000000	1.000000
15185.689050	0.096009	0.568508	0.002153	78.573441	-0.919980	15.846674	0.000000	0.000000	0.000000	0.000000	0.000000	0.000000	0.030897	-0.014814	0.017190	0.000000	0.000000	1.000000	125.000000	1.000000
15185.692383	0.096341	0.568417	0.002217	78.567871	-1.109091	15.581009	0.000000	0.000000	0.000000	0.000000	0.000000	0.000000	0.099617	-0.027291	0.019171	0.000000	0.000000	1.000000	125.000000	1.000000
15185.695717	0.096341	0.568417	0.002217	78.567871	-1.109091	15.581009	0.000000	0.000000	0.000000	0.000000	0.000000	0.000000	0.099617	-0.027291	0.019171	0.000000	0.000000	1.000000	125.000000	1.000000
15185.699050	0.096341	0.568417	0.002217	78.567871	-1.109091	15.581009	0.000000	0.000000	0.000000	0.000000	0.000000	0.000000	0.099617	-0.027291	0.019171	0.000000	0.000000	1.000000	125.000000	1.000000
15185.702383	0.096341	0.568417	0.002217	78.558739	-1.351648	15.243029	0.000000	0.000000	0.000000	0.000000	0.000000	0.000000	0.099617	-0.027291	0.019171	0.000000	0.000000	1.000000	125.000000	1.000000
15185.705717	0.096497	0.568366	0.002197	78.558739	-1.351648	15.243029	0.000000	0.000000	0.000000	0.000000	0.000000	0.000000	0.046545	-0.015385	-0.006045	0.000000	0.000000	1.000000	125.000000	1.000000
15185.709050	0.096497	0.568366	0.002197	78.558739	-1.351648	15.243029	0.000000	0.000000	0.000000	0.000000	0.000000	0.000000	0.046545	-0.015385	-0.006045	0.000000	0.000000	1.000000	125.000000	1.000000
15185.712383	0.096621	0.568305	0.002141	78.549637	-1.646477	14.845580	0.000000	0.000000	0.000000	0.000000	0.000000	0.000000	0.037451	-0.018336	-0.016810	0.000000	0.000000	1.000000	125.000000	1.000000
15185.715717	0.096621	0.568305	0.002141	78.549637	-1.646477	14.845580	0.000000	0.000000	0.000000	0.000000	0.000000	0.000000	0.037451	-0.018336	-0.016810	0.000000	0.000000	1.000000	125.000000	1.000000
15185.719050	0.096621	0.568305	0.002141	78.549637	-1.646477	14.845580	0.000000	0.000000	0.000000	0.000000	0.000000	0.000000	0.037451	-0.018336	-0.016810	0.000000	0.000000	1.000000	125.000000	1.000000
15185.722383	0.096621	0.568305	0.002141	78.533546	-1.998452	14.380345	0.000000	0.000000	0.000000	0.000000	0.000000	0.000000	0.037451	-0.018336	-0.016810	0.000000	0.000000	1.000000	125.000000	1.000000
15185.725717	0.096724	0.568244	0.002089	78.533546	-1.998452	14.380345	0.000000	0.000000	0.000000	0.000000	0.000000	0.000000	0.030905	-0.018318	-0.015445	0.000000	0.000000	1.000000	125.000000	1.000000
15185.729050	0.096724	0.568244	0.002089	78.533546	-1.998452	14.380345	0.000000	0.000000	0.000000	0.000000	0.000000	0.000000	0.030905	-0.018318	-0.015445	0.000000	0.000000	1.000000	125.000000	1.000000
15185.732383	0.096724	0.568244	0.002089	78.514053	-2.389855	13.860392	0.000000	0.000000	0.000000	0.000000	0.000000	0.000000	0.030905	-0.018318	-0.015445	0.000000	0.000000	1.000000	125.000000	1.000000
15185.735717	0.096724	0.568244	0.002089	78.514053	-2.389855	13.860392	0.000000	0.000000	0.000000	0.000000	0.000000	0.000000	0.030905	-0.018318	-0.015445	0.000000	0.000000	1.000000	125.000000	1.000000
15185.739050	0.096808	0.568226	0.002053	78.514053	-2.389855	13.860392	0.000000	0.000000	0.000000	0.000000	0.000000	0.000000	0.025071	-0.005317	-0.010684	0.000000	0.000000	1.000000	125.000000	1.000000
15185.742383	0.096808	0.568226	0.002053	78.490746	-2.775697	13.346064	0.000000	0.000000	0.000000	0.000000	0.000000	0.000000	0.025071	-0.005317	-0.010684	0.000000	0.000000	1.000000	125.000000	1.000000
15185.745717	0.096808	0.568226	0.002053	78.490746	-2.775697	13.346064	0.000000	0.000000	0.000000	0.000000	0.000000	0.000000	0.025071	-0.005317	-0.010684	0.000000	0.000000	1.000000	125.000000	1.000000
15185.749050	0.096808	0.568226	0.002053	78.490746	-2.775697	13.346064	0.000000	0.000000	0.000000	0.000000	0.000000	0.000000	0.025071	-0.005317	-0.010684	0.000000	0.000000	1.000000	125.000000	1.000000
15185.752383	0.097027	0.568201	0.002013	78.467171	-3.106573	12.901128	0.000000	0.000000	0.000000	0.000000	0.000000	0.000000	0.065775	-0.007697	-0.012022	0.000000	0.000000	1.000000	125.000000	1.000000
15185.755717	0.097027	0.568201	0.002013	78.467171	-3.106573	12.901128	0.000000	0.000000	0.000000	0.000000	0.000000	0.000000	0.065775	-0.007697	-0.012022	0.000000	0.000000	1.000000	125.000000	1.000000
15185.759050	0.097027	0.568201	0.002013	78.467171	-3.106573	12.901128	0.000000	0.000000	0.000000	0.000000	0.000000	0.000000	0.065775	-0.007697	-0.012022	0.000000	0.000000	1.000000	125.000000	1.000000
15185.762383	0.097027	0.568201	0.002013	78.446556	-3.389660	12.521050	0.000000	0.000000	0.000000	0.000000	0.000000	0.000000	0.065775	-0.007697	-0.012022	0.000000	0.000000	1.000000	125.000000	1.000000
15185.765717	0.097141	0.568193	0.002013	78.446556	-3.389660	12.521050	0.000000	0.000000	0.000000	0.000000	0.000000	0.000000	0.034168	-0.002388	0.000038	0.000000	0.000000	1.000000	125.000000	1.000000
15185.769050	0.097141	0.568193	0.002013	78.446556	-3.389660	12.521050	0.000000	0.000000	0.000000	0.000000	0.000000	0.000000	0.034168	-0.002388	0.000038	0.000000	0.000000	1.000000	125.000000	1.000000
15185.772383	0.097141	0.568193	0.002013	78.429901	-3.610643	12.221006	0.000000	0.000000	0.000000	0.000000	0.000000	0.000000	0.034168	-0.002388	0.000038	0.000000	0.000000	1.000000	125.000000	1.000000
15185.775717	0.097141	0.568193	0.002013	78.429901	-3.610643	12.221006	0.000000	0.000000	0.000000	0.000000	0.000000	0.000000	0.034168	-0.002388	0.000038	0.000000	0.000000	1.000000	125.000000	1.000000
15185.779050	0.097211	0.568185	0.002023	78.429901	-3.610643	12.221006	0.000000	0.000000	0.000000	0.000000	0.000000	0.000000	0.021090	-0.002373	0.002799	0.000000	0.000000	1.000000	125.000000	1.000000
15185.782383	0.097211	0.568185	0.002023	78.414932	-3.762622	12.012517	0.000000	0.000000	0.000000	0.000000	0.000000	0.000000	0.021090	-0.002373	0.002799	0.000000	0.000000	1.000000	125.000000	1.000000
15185.785717	0.097211	0.568185	0.002023	78.414932	-3.762622	12.012517	0.000000	0.000000	0.000000	0.000000	0.000000	0.000000	0.021090	-0.002373	0.002799	0.000000	0.000000	1.000000	125.000000	1.000000
15185.789050	0.097211	0.568185	0.002023	78.414932	-3.762622	12.012517	0.000000	0.000000	0.000000	0.000000	0.000000	0.000000	0.021090	-0.002373	0.002799	0.000000	0.000000	1.000000	125.000000	1.000000
15185.792383	0.097297	0.568210	0.001998	78.409149	-3.838853	11.910246	0.000000	0.000000	0.000000	0.000000	0.000000	0.000000	0.025780	0.007696	-0.007320	0.000000	0.000000	1.000000	125.000000	1.000000
15185.795717	0.097297	0.568210	0.001998	78.409149	-3.838853	11.910246	0.000000	0.000000	0.000000	0.000000	0.000000	0.000000	0.025780	0.007696	-0.007320	0.000000	0.000000	1.000000	125.000000	1.000000
15185.799050	0.097297	0.568210	0.001998	78.409149	-3.838853	11.910246	0.000000	0.000000	0.000000	0.000000	0.000000	0.000000	0.025780	0.007696	-0.007320	0.000000	0.000000	1.000000	125.000000	1.000000
15185.802383	0.097297	0.568210	0.001998	78.410378	-3.867280	11.874551	0.000000	0.000000	0.000000	0.000000	0.000000	0.000000	0.025780	0.007696	-0.007320	0.000000	0.000000	1.000000	125.000000	1.000000
15185.805717	0.097284	0.568209	0.001935	78.410378	-3.867280	11.874551	0.000000	0.000000	0.000000	0.000000	0.000000	0.000000	-0.004040	-0.000542	-0.019072	0.000000	0.000000	1.000000	125.000000	1.000000
15185.809050	0.097284	0.568209	0.001935	78.410378	-3.867280	11.874551	0.000000	0.000000	0.000000	0.000000	0.000000	0.000000	-0.004040	-0.000542	-0.019072	0.000000	0.000000	1.000000	125.000000	1.000000
15185.812383	0.097284	0.568209	0.001935	78.410378	-3.872718	11.874548	0.000000	0.000000	0.000000	0.000000	0.000000	0.000000	-0.004040	-0.000542	-0.019072	0.000000	0.000000	1.000000	125.000000	1.000000
15185.815717	0.097284	0.568209	0.001935	78.410378	-3.872718	11.874548	0.000000	0.000000	0.000000	0.000000	0.000000	0.000000	-0.004040	-0.000542	-0.019072	0.000000	0.000000	1.000000	125.000000	1.000000
15185.819050	0.097226	0.568232	0.001875	78.410378	-3.872718	11.874548	0.000000	0.000000	0.000000	0.000000	0.000000	0.000000	-0.017495	0.007135	-0.018083	0.000000	0.000000	1.000000	125.000000	1.000000
15185.822383	0.097226	0.568232	0.001875	78.413368	-3.887764	11.870302	0.000000	0.000000	0.000000	0.000000	0.000000	0.000000	-0.017495	0.007135	-0.018083	0.000000	0.000000	1.000000	125.000000	1.000000
15185.825717	0.097226	0.568232	0.001875	78.413368	-3.887764	11.870302	0.000000	0.000000	0.000000	0.000000	0.000000	0.000000	-0.017495	0.007135	-0.018083	0.000000	0.000000	1.000000	125.000000	1.000000
15185.829050	0.097226	0.568232	0.001875	78.413368	-3.887764	11.870302	0.000000	0.000000	0.000000	0.000000	0.000000	0.000000	-0.017495	0.007135	-0.018083	0.000000	0.000000	1.000000	125.000000	1.000000
15185.832383	0.096978	0.568280	0.001782	78.410385	-3.897203	11.874553	0.000000	0.000000	0.000000	0.000000	0.000000	0.000000	-0.074194	0.014264	-0.027884	0.000000	0.000000	1.000000	125.000000	1.000000
15185.835717	0.096978	0.568280	0.001782	78.410385	-3.897203	11.874553	0.000000	0.000000	0.000000	0.000000	0.000000	0.000000	-0.074194	0.014264	-0.027884	0.000000	0.000000	1.000000	125.000000	1.000000
15185.839050	0.096978	0.568280	0.001782	78.410385	-3.897203	11.874553	0.000000	0.000000	0.000000	0.000000	0.000000	0.000000	-0.074194	0.014264	-0.027884	0.000000	0.000000	1.000000	125.000000	1.000000
15185.842383	0.096978	0.568280	0.001782	78.404320	-3.899757	11.883042	0.000000	0.000000	0.000000	0.000000	0.000000	0.000000	-0.074194	0.014264	-0.027884	0.000000	0.000000	1.000000	125.000000	1.000000
15185.845717	0.096909	0.568357	0.001778	78.404320	-3.899757	11.883042	0.000000	0.000000	0.000000	0.000000	0.000000	0.000000	-0.020736	0.023066	-0.001204	0.000000	0.000000	1.000000	125.000000	1.000000
15185.849050	0.096909	0.568357	0.001778	78.404320	-3.899757	11.883042	0.000000	0.000000	0.000000	0.000000	0.000000	0.000000	-0.020736	0.023066	-0.001204	0.000000	0.000000	1.000000	125.000000	1.000000
15185.852383	0.096909	0.568357	0.001778	78.389282	-3.881708	11.904244	0.000000	0.000000	0.000000	0.000000	0.000000	0.000000	-0.020736	0.023066	-0.001204	0.000000	0.000000	1.000000	125.000000	1.000000
15185.855717	0.096909	0.568357	0.001778	78.389282	-3.881708	11.904244	0.000000	0.000000	0.000000	0.000000	0.000000	0.000000	-0.020736	0.023066	-0.001204	0.000000	0.000000	1.000000	125.000000	1.000000
15185.859050	0.096902	0.568428	0.001851	78.389282	-3.881708	11.904244	0.000000	0.000000	0.000000	0.000000	0.000000	0.000000	-0.002173	0.021240	0.022061	0.000000	0.000000	1.000000	125.000000	1.000000
15185.862383	0.096902	0.568428	0.001851	78.374680	-3.849499	11.933242	0.000000	0.000000	0.000000	0.000000	0.000000	0.000000	-0.002173	0.021240	0.022061	0.000000	0.000000	1.000000	125.000000	1.000000
15185.865717	0.096902	0.568428	0.001851	78.374680	-3.849499	11.933242	0.000000	0.000000	0.000000	0.000000	0.000000	0.000000	-0.002173	0.021240	0.022061	0.000000	0.000000	1.000000	125.000000	1.000000
15185.869050	0.096902	0.568428	0.001851	78.374680	-3.849499	11.933242	0.000000	0.000000	0.000000	0.000000	0.000000	0.000000	-0.002173	0.021240	0.022061	0.000000	0.000000	1.000000	125.000000	1.000000
15185.872383	0.097084	0.568581	0.002065	78.359604	-3.817965	11.954328	0.000000	0.000000	0.000000	0.000000	0.000000	0.000000	0.054556	0.046029	0.064253	0.000000	0.000000	1.000000	125.000000	1.000000
15185.875717	0.097084	0.568581	0.002065	78.359604	-3.817965	11.954328	0.000000	0.000000	0.000000	0.000000	0.000000	0.000000	0.054556	0.046029	0.064253	0.000000	0.000000	1.000000	125.000000	1.000000
15185.879050	0.097084	0.568581	0.002065	78.359604	-3.817965	11.954328	0.000000	0.000000	0.000000	0.000000	0.000000	0.000000	0.054556	0.046029	0.064253	0.000000	0.000000	1.000000	125.000000	1.000000
15185.882383	0.097084	0.568581	0.002065	78.350113	-3.795320	11.959117	0.000000	0.000000	0.000000	0.000000	0.000000	0.000000	0.054556	0.046029	0.064253	0.000000	0.000000	1.000000	125.000000	1.000000
15185.885717	0.097239	0.568636	0.002153	78.350113	-3.795320	11.959117	0.000000	0.000000	0.000000	0.000000	0.000000	0.000000	0.046559	0.016500	0.026266	0.000000	0.000000	1.000000	125.000000	1.000000
15185.889050	0.097239	0.568636	0.002153	78.350113	-3.795320	11.959117	0.000000	0.000000	0.000000	0.000000	0.000000	0.000000	0.046559	0.016500	0.026266	0.000000	0.000000	1.000000	125.000000	1.000000
15185.892383	0.097239	0.568636	0.002153	78.339752	-3.787477	11.948246	0.000000	0.000000	0.000000	0.000000	0.000000	0.000000	0.046559	0.016500	0.026266	0.000000	0.000000	1.000000	125.000000	1.000000
15185.895717	0.097239	0.568636	0.002153	78.339752	-3.787477	11.948246	0.000000	0.000000	0.000000	0.000000	0.000000	0.000000	0.046559	0.016500	0.026266	0.000000	0.000000	1.000000	125.000000	1.000000
15185.899050	0.097365	0.568656	0.002211	78.339752	-3.787477	11.948246	0.000000	0.000000	0.000000	0.000000	0.000000	0.000000	0.037844	0.005892	0.017304	0.000000	0.000000	1.000000	125.000000	1.000000
15185.902383	0.097365	0.568656	0.002211	78.332710	-3.832198	11.882030	0.000000	0.000000	0.000000	0.000000	0.000000	0.000000	0.037844	0.005892	0.017304	0.000000	0.000000	1.000000	125.000000	1.000000
15185.905717	0.097365	0.568656	0.002211	78.332710	-3.832198	11.882030	0.000000	0.000000	0.000000	0.000000	0.000000	0.000000	0.037844	0.005892	0.017304	0.000000	0.000000	1.000000	125.000000	1.000000
15185.909050	0.097365	0.568656	0.002211	78.332710	-3.832198	11.882030	0.000000	0.000000	0.000000	0.000000	0.000000	0.000000	0.037844	0.005892	0.017304	0.000000	0.000000	1.000000	125.000000	1.000000
15185.912383	0.097421	0.568671	0.002150	78.326309	-3.960125	11.713646	0.000000	0.000000	0.000000	0.000000	0.000000	0.000000	0.016679	0.004751	-0.018064	0.000000	0.000000	1.000000	125.000000	1.000000
15185.915717	0.097421	0.568671	0.002150	78.326309	-3.960125	11.713646	0.000000	0.000000	0.000000	0.000000	0.000000	0.000000	0.016679	0.004751	-0.018064	0.000000	0.000000	1.000000	125.000000	1.000000
15185.919050	0.097421	0.568671	0.002150	78.326309	-3.960125	11.713646	0.000000	0.000000	0.000000	0.000000	0.000000	0.000000	0.016679	0.004751	-0.018064	0.000000	0.000000	1.000000	125.000000	1.000000
15185.922383	0.097421	0.568671	0.002150	78.322617	-4.141042	11.482239	0.000000	0.000000	0.000000	0.000000	0.000000	0.000000	0.016679	0.004751	-0.018064	0.000000	0.000000	1.000000	125.000000	1.000000
15185.925717	0.097395	0.568642	0.002029	78.322617	-4.141042	11.482239	0.000000	0.000000	0.000000	0.000000	0.000000	0.000000	-0.007709	-0.008813	-0.036348	0.000000	0.000000	1.000000	125.000000	1.000000
15185.929050	0.097395	0.568642	0.002029	78.322617	-4.141042	11.482239	0.000000	0.000000	0.000000	0.000000	0.000000	0.000000	-0.007709	-0.008813	-0.036348	0.000000	0.000000	1.000000	125.000000	1.000000
15185.932383	0.097395	0.568642	0.002029	78.320869	-4.338033	11.231087	0.000000	0.000000	0.000000	0.000000	0.000000	0.000000	-0.007709	-0.008813	-0.036348	0.000000	0.000000	1.000000	125.000000	1.000000
15185.935717	0.097395	0.568642	0.002029	78.320869	-4.338033	11.231087	0.000000	0.000000	0.000000	0.000000	0.000000	0.000000	-0.007709	-0.008813	-0.036348	0.000000	0.000000	1.000000	125.000000	1.000000
15185.939050	0.097366	0.568595	0.001891	78.320869	-4.338033	11.231087	0.000000	0.000000	0.000000	0.000000	0.000000	0.000000	-0.008807	-0.014151	-0.041518	0.000000	0.000000	1.000000	125.000000	1.000000
15185.942383	0.097366	0.568595	0.001891	78.323357	-4.521232	10.998998	0.000000	0.000000	0.000000	0.000000	0.000000	0.000000	-0.008807	-0.014151	-0.041518	0.000000	0.000000	1.000000	125.000000	1.000000
15185.945717	0.097366	0.568595	0.001891	78.323357	-4.521232	10.998998	0.000000	0.000000	0.000000	0.000000	0.000000	0.000000	-0.008807	-0.014151	-0.041518	0.000000	0.000000	1.000000	125.000000	1.000000
15185.949050	0.097366	0.568595	0.001891	78.323357	-4.521232	10.998998	0.000000	0.000000	0.000000	0.000000	0.000000	0.000000	-0.008807	-0.014151	-0.041518	0.000000	0.000000	1.000000	125.000000	1.000000
15185.952383	0.097289	0.568412	0.001528	78.332169	-4.707155	10.765782	0.000000	0.000000	0.000000	0.000000	0.000000	0.000000	-0.023095	-0.054829	-0.108898	0.000000	0.000000	1.000000	125.000000	1.000000
15185.955717	0.097289	0.568412	0.001528	78.332169	-4.707155	10.765782	0.000000	0.000000	0.000000	0.000000	0.000000	0.000000	-0.023095	-0.054829	-0.108898	0.000000	0.000000	1.000000	125.000000	1.000000
15185.959050	0.097289	0.568412	0.001528	78.332169	-4.707155	10.765782	0.000000	0.000000	0.000000	0.000000	0.000000	0.000000	-0.023095	-0.054829	-0.108898	0.000000	0.000000	1.000000	125.000000	1.000000
15185.962383	0.097253	0.568304	0.001361	78.338890	-4.917224	10.501233	0.000000	0.000000	0.000000	0.000000	0.000000	0.000000	-0.010628	-0.032451	-0.050102	0.000000	0.000000	1.000000	125.000000	1.000000
15185.965717	0.097253	0.568304	0.001361	78.338890	-4.917224	10.501233	0.000000	0.000000	0.000000	0.000000	0.000000	0.000000	-0.010628	-0.032451	-0.050102	0.000000	0.000000	1.000000	125.000000	1.000000
15185.969050	0.097253	0.568304	0.001361	78.338890	-4.917224	10.501233	0.000000	0.000000	0.000000	0.000000	0.000000	0.000000	-0.010628	-0.032451	-0.050102	0.000000	0.000000	1.000000	125.000000	1.000000
15185.972383	0.097253	0.568304	0.001361	78.350487	-5.145607	10.211865	0.000000	0.000000	0.000000	0.000000	0.000000	0.000000	-0.010628	-0.032451	-0.050102	0.000000	0.000000	1.000000	125.000000	1.000000
15185.975717	0.097227	0.568169	0.001131	78.350487	-5.145607	10.211865	0.000000	0.000000	0.000000	0.000000	0.000000	0.000000	-0.007770	-0.040645	-0.068802	0.000000	0.000000	1.000000	125.000000	1.000000
15185.979050	0.097227	0.568169	0.001131	78.350487	-5.145607	10.211865	0.000000	0.000000	0.000000	0.000000	0.000000	0.000000	-0.007770	-0.040645	-0.068802	0.000000	0.000000	1.000000	125.000000	1.000000
15185.982383	0.097227	0.568169	0.001131	78.362312	-5.371105	9.929863	0.000000	0.000000	0.000000	0.000000	0.000000	0.000000	-0.007770	-0.040645	-0.068802	0.000000	0.000000	1.000000	125.000000	1.000000
15185.985717	0.097227	0.568169	0.001131	78.362312	-5.371105	9.929863	0.000000	0.000000	0.000000	0.000000	0.000000	0.000000	-0.007770	-0.040645	-0.068802	0.000000	0.000000	1.000000	125.000000	1.000000
15185.989050	0.097180	0.568033	0.000907	78.362312	-5.371105	9.929863	0.000000	0.000000	0.000000	0.000000	0.000000	0.000000	-0.014306	-0.040650	-0.067441	0.000000	0.000000	1.000000	125.000000	1.000000
15185.992383	0.097180	0.568033	0.000907	78.374474	-5.625929	9.604014	0.000000	0.000000	0.000000	0.000000	0.000000	0.000000	-0.014306	-0.040650	-0.067441	0.000000	0.000000	1.000000	125.000000	1.000000
15185.995717	0.097180	0.568033	0.000907	78.374474	-5.625929	9.604014	0.000000	0.000000	0.000000	0.000000	0.000000	0.000000	-0.014306	-0.040650	-0.067441	0.000000	0.000000	1.000000	125.000000	1.000000
15185.999050	0.097180	0.568033	0.000907	78.374474	-5.625929	9.604014	0.000000	0.000000	0.000000	0.000000	0.000000	0.000000	-0.014306	-0.040650	-0.067441	0.000000	0.000000	1.000000	125.000000	1.000000
15186.002383	0.097182	0.567709	0.000382	78.385735	-5.924761	9.218722	0.000000	0.000000	0.000000	0.000000	0.000000	0.000000	0.000654	-0.097143	-0.157417	0.000000	0.000000	1.000000	125.000000	1.000000
15186.005717	0.097182	0.567709	0.000382	78.385735	-5.924761	9.218722	0.000000	0.000000	0.000000	0.000000	0.000000	0.000000	0.000654	-0.097143	-0.157417	0.000000	0.000000	1.000000	125.000000	1.000000
15186.009050	0.097182	0.567709	0.000382	78.385735	-5.924761	9.218722	0.000000	0.000000	0.000000	0.000000	0.000000	0.000000	0.000654	-0.097143	-0.157417	0.000000	0.000000	1.000000	125.000000	1.000000
15186.012383	0.097213	0.567539	0.000104	78.390930	-6.260994	8.783335	0.000000	0.000000	0.000000	0.000000	0.000000	0.000000	0.009509	-0.051153	-0.083423	0.000000	1.000000	1.000000	125.000000	1.000000
15186.015717	0.097213	0.567539	0.000104	78.390930	-6.260994	8.783335	0.000000	0.000000	0.000000	0.000000	0.000000	0.000000	0.009509	-0.051153	-0.083423	0.000000	1.000000	1.000000	125.000000	1.000000
