# Supplementary material for: Haptic Guidance Needs to Be Intuitive Not Just Informative to Improve Human Motor Accuracy
Source: PLoS One. 2016 Mar 16;11(3):e0150912. doi: 10.1371/journal.pone.0150912 (PMC4794196; doi:10.1371/journal.pone.0150912)
Supplement: S1 Data — (ZIP) [file pone.0150912.s001.zip › Subject6/exp1_0126.txt]

Time	PosX	PosY	PosZ	RotX	RotY	RotZ	ForceX	ForceY	ForceZ	MomentX	MomentY	MomentZ	VelocityX	VelocityY	VelocityZ	CalibratedWeight	ButtonDown	Condition	Trial	Visual
15187.590175	0.000451	0.471054	0.243558	74.866989	41.191338	48.199074	0.000000	0.000000	0.000000	0.000000	0.000000	0.000000	0.089797	0.050088	-0.082826	0.000000	1.000000	1.000000	126.000000	0.000000
15187.593508	0.000451	0.471054	0.243558	74.869370	41.207130	48.206985	0.000000	0.000000	0.000000	0.000000	0.000000	0.000000	0.089797	0.050088	-0.082826	0.000000	1.000000	1.000000	126.000000	0.000000
15187.596841	0.000551	0.471204	0.243395	74.869370	41.207130	48.206985	0.000000	0.000000	0.000000	0.000000	0.000000	0.000000	0.029900	0.044982	-0.049058	0.000000	1.000000	1.000000	126.000000	0.000000
15187.600175	0.000551	0.471204	0.243395	74.869370	41.207130	48.206985	0.000000	0.000000	0.000000	0.000000	0.000000	0.000000	0.029900	0.044982	-0.049058	0.000000	1.000000	1.000000	126.000000	0.000000
15187.603508	0.000650	0.471354	0.243231	74.872932	41.219330	48.209663	0.000000	0.000000	0.000000	0.000000	0.000000	0.000000	0.029886	0.044963	-0.049086	0.000000	1.000000	1.000000	126.000000	0.000000
15187.606841	0.000650	0.471354	0.243231	74.872932	41.219330	48.209663	0.000000	0.000000	0.000000	0.000000	0.000000	0.000000	0.029886	0.044963	-0.049086	0.000000	1.000000	1.000000	126.000000	0.000000
15187.610175	0.000650	0.471354	0.243231	74.872932	41.219330	48.209663	0.000000	0.000000	0.000000	0.000000	0.000000	0.000000	0.029886	0.044963	-0.049086	0.000000	1.000000	1.000000	126.000000	0.000000
15187.613508	0.000650	0.471354	0.243231	74.871750	41.213577	48.196564	0.000000	0.000000	0.000000	0.000000	0.000000	0.000000	0.029886	0.044963	-0.049086	0.000000	1.000000	1.000000	126.000000	0.000000
15187.616841	0.000717	0.471562	0.243082	74.871750	41.213577	48.196564	0.000000	0.000000	0.000000	0.000000	0.000000	0.000000	0.019904	0.062247	-0.044643	0.000000	1.000000	1.000000	126.000000	0.000000
15187.620175	0.000717	0.471562	0.243082	74.871750	41.213577	48.196564	0.000000	0.000000	0.000000	0.000000	0.000000	0.000000	0.019904	0.062247	-0.044643	0.000000	1.000000	1.000000	126.000000	0.000000
15187.623508	0.000717	0.471562	0.243082	74.876488	41.204720	48.175732	0.000000	0.000000	0.000000	0.000000	0.000000	0.000000	0.019904	0.062247	-0.044643	0.000000	1.000000	1.000000	126.000000	0.000000
15187.626841	0.000717	0.471562	0.243082	74.876488	41.204720	48.175732	0.000000	0.000000	0.000000	0.000000	0.000000	0.000000	0.019904	0.062247	-0.044643	0.000000	1.000000	1.000000	126.000000	0.000000
15187.630175	0.000783	0.471750	0.242918	74.876488	41.204720	48.175732	0.000000	0.000000	0.000000	0.000000	0.000000	0.000000	0.019890	0.056389	-0.049376	0.000000	1.000000	1.000000	126.000000	0.000000
15187.633508	0.000783	0.471750	0.242918	74.887161	41.190002	48.147148	0.000000	0.000000	0.000000	0.000000	0.000000	0.000000	0.019890	0.056389	-0.049376	0.000000	1.000000	1.000000	126.000000	0.000000
15187.636841	0.000783	0.471750	0.242918	74.887161	41.190002	48.147148	0.000000	0.000000	0.000000	0.000000	0.000000	0.000000	0.019890	0.056389	-0.049376	0.000000	1.000000	1.000000	126.000000	0.000000
15187.640175	0.000783	0.471750	0.242918	74.887161	41.190002	48.147148	0.000000	0.000000	0.000000	0.000000	0.000000	0.000000	0.019890	0.056389	-0.049376	0.000000	1.000000	1.000000	126.000000	0.000000
15187.643508	0.000816	0.472066	0.242477	74.901321	41.206188	48.157890	0.000000	0.000000	0.000000	0.000000	0.000000	0.000000	0.009816	0.094767	-0.132190	0.000000	1.000000	1.000000	126.000000	0.000000
15187.646841	0.000816	0.472066	0.242477	74.901321	41.206188	48.157890	0.000000	0.000000	0.000000	0.000000	0.000000	0.000000	0.009816	0.094767	-0.132190	0.000000	1.000000	1.000000	126.000000	0.000000
15187.650175	0.000816	0.472066	0.242477	74.901321	41.206188	48.157890	0.000000	0.000000	0.000000	0.000000	0.000000	0.000000	0.009816	0.094767	-0.132190	0.000000	1.000000	1.000000	126.000000	0.000000
15187.653508	0.000816	0.472066	0.242477	74.913116	41.241676	48.197464	0.000000	0.000000	0.000000	0.000000	0.000000	0.000000	0.009816	0.094767	-0.132190	0.000000	1.000000	1.000000	126.000000	0.000000
15187.656841	0.000782	0.472174	0.242185	74.913116	41.241676	48.197464	0.000000	0.000000	0.000000	0.000000	0.000000	0.000000	-0.010062	0.032551	-0.087540	0.000000	1.000000	1.000000	126.000000	0.000000
15187.660175	0.000782	0.472174	0.242185	74.913116	41.241676	48.197464	0.000000	0.000000	0.000000	0.000000	0.000000	0.000000	-0.010062	0.032551	-0.087540	0.000000	1.000000	1.000000	126.000000	0.000000
15187.663508	0.000782	0.472174	0.242185	74.933151	41.299339	48.255676	0.000000	0.000000	0.000000	0.000000	0.000000	0.000000	-0.010062	0.032551	-0.087540	0.000000	1.000000	1.000000	126.000000	0.000000
15187.666841	0.000782	0.472174	0.242185	74.933151	41.299339	48.255676	0.000000	0.000000	0.000000	0.000000	0.000000	0.000000	-0.010062	0.032551	-0.087540	0.000000	1.000000	1.000000	126.000000	0.000000
15187.670175	0.000782	0.472282	0.241861	74.933151	41.299339	48.255676	0.000000	0.000000	0.000000	0.000000	0.000000	0.000000	-0.000109	0.032298	-0.097262	0.000000	1.000000	1.000000	126.000000	0.000000
15187.673508	0.000748	0.472331	0.241490	74.957886	41.354931	48.311539	0.000000	0.000000	0.000000	0.000000	0.000000	0.000000	-0.010075	0.014790	-0.111434	0.000000	1.000000	1.000000	126.000000	0.000000
15187.676841	0.000748	0.472331	0.241490	74.957886	41.354931	48.311539	0.000000	0.000000	0.000000	0.000000	0.000000	0.000000	-0.010075	0.014790	-0.111434	0.000000	1.000000	1.000000	126.000000	0.000000
15187.680175	0.000748	0.472331	0.241490	74.957886	41.354931	48.311539	0.000000	0.000000	0.000000	0.000000	0.000000	0.000000	-0.010075	0.014790	-0.111434	0.000000	1.000000	1.000000	126.000000	0.000000
15187.683508	0.000748	0.472331	0.241490	74.989670	41.436600	48.391582	0.000000	0.000000	0.000000	0.000000	0.000000	0.000000	-0.010075	0.014790	-0.111434	0.000000	1.000000	1.000000	126.000000	0.000000
15187.686841	0.000748	0.472379	0.241054	74.989670	41.436600	48.391582	0.000000	0.000000	0.000000	0.000000	0.000000	0.000000	-0.000140	0.014339	-0.130877	0.000000	1.000000	1.000000	126.000000	0.000000
15187.690175	0.000748	0.472379	0.241054	74.989670	41.436600	48.391582	0.000000	0.000000	0.000000	0.000000	0.000000	0.000000	-0.000140	0.014339	-0.130877	0.000000	1.000000	1.000000	126.000000	0.000000
15187.693508	0.000748	0.472379	0.241054	75.027290	41.530537	48.482796	0.000000	0.000000	0.000000	0.000000	0.000000	0.000000	-0.000140	0.014339	-0.130877	0.000000	1.000000	1.000000	126.000000	0.000000
15187.696841	0.000748	0.472379	0.241054	75.027290	41.530537	48.482796	0.000000	0.000000	0.000000	0.000000	0.000000	0.000000	-0.000140	0.014339	-0.130877	0.000000	1.000000	1.000000	126.000000	0.000000
15187.700175	0.000747	0.472387	0.240553	75.027290	41.530537	48.482796	0.000000	0.000000	0.000000	0.000000	0.000000	0.000000	-0.000161	0.002452	-0.150094	0.000000	1.000000	1.000000	126.000000	0.000000
15187.703508	0.000746	0.472413	0.240003	75.070709	41.651882	48.603870	0.000000	0.000000	0.000000	0.000000	0.000000	0.000000	-0.000177	0.007848	-0.164907	0.000000	1.000000	1.000000	126.000000	0.000000
15187.706841	0.000746	0.472413	0.240003	75.070709	41.651882	48.603870	0.000000	0.000000	0.000000	0.000000	0.000000	0.000000	-0.000177	0.007848	-0.164907	0.000000	1.000000	1.000000	126.000000	0.000000
15187.710175	0.000746	0.472413	0.240003	75.108170	41.761879	48.714672	0.000000	0.000000	0.000000	0.000000	0.000000	0.000000	-0.000177	0.007848	-0.164907	0.000000	1.000000	1.000000	126.000000	0.000000
15187.713508	0.000746	0.472413	0.240003	75.108170	41.761879	48.714672	0.000000	0.000000	0.000000	0.000000	0.000000	0.000000	-0.000177	0.007848	-0.164907	0.000000	0.000000	1.000000	126.000000	0.000000
15187.716841	0.000746	0.472477	0.239420	75.108170	41.761879	48.714672	0.000000	0.000000	0.000000	0.000000	0.000000	0.000000	-0.000187	0.019023	-0.175040	0.000000	0.000000	1.000000	126.000000	0.000000
15187.720175	0.000746	0.472477	0.239420	75.156082	41.915417	48.872021	0.000000	0.000000	0.000000	0.000000	0.000000	0.000000	-0.000187	0.019023	-0.175040	0.000000	0.000000	1.000000	126.000000	0.000000
15187.723508	0.000745	0.472574	0.238673	75.156082	41.915417	48.872021	0.000000	0.000000	0.000000	0.000000	0.000000	0.000000	-0.000240	0.029312	-0.224070	0.000000	0.000000	1.000000	126.000000	0.000000
15187.726841	0.000745	0.472574	0.238673	75.156082	41.915417	48.872021	0.000000	0.000000	0.000000	0.000000	0.000000	0.000000	-0.000240	0.029312	-0.224070	0.000000	0.000000	1.000000	126.000000	0.000000
15187.730175	0.000745	0.472574	0.238673	75.206169	42.083313	49.038548	0.000000	0.000000	0.000000	0.000000	0.000000	0.000000	-0.000240	0.029312	-0.224070	0.000000	0.000000	1.000000	126.000000	0.000000
15187.733508	0.000745	0.472574	0.238673	75.206169	42.083313	49.038548	0.000000	0.000000	0.000000	0.000000	0.000000	0.000000	-0.000240	0.029312	-0.224070	0.000000	0.000000	1.000000	126.000000	0.000000
15187.736841	0.000810	0.472745	0.237794	75.206169	42.083313	49.038548	0.000000	0.000000	0.000000	0.000000	0.000000	0.000000	0.019512	0.051156	-0.263862	0.000000	0.000000	1.000000	126.000000	0.000000
15187.740175	0.000810	0.472745	0.237794	75.257240	42.258446	49.219669	0.000000	0.000000	0.000000	0.000000	0.000000	0.000000	0.019512	0.051156	-0.263862	0.000000	0.000000	1.000000	126.000000	0.000000
15187.743508	0.000809	0.473008	0.236862	75.257240	42.258446	49.219669	0.000000	0.000000	0.000000	0.000000	0.000000	0.000000	-0.000326	0.079098	-0.279579	0.000000	0.000000	1.000000	126.000000	0.000000
15187.746841	0.000809	0.473008	0.236862	75.257240	42.258446	49.219669	0.000000	0.000000	0.000000	0.000000	0.000000	0.000000	-0.000326	0.079098	-0.279579	0.000000	0.000000	1.000000	126.000000	0.000000
15187.750175	0.000809	0.473008	0.236862	75.315140	42.461697	49.426991	0.000000	0.000000	0.000000	0.000000	0.000000	0.000000	-0.000326	0.079098	-0.279579	0.000000	0.000000	1.000000	126.000000	0.000000
15187.753508	0.000841	0.473324	0.235747	75.315140	42.461697	49.426991	0.000000	0.000000	0.000000	0.000000	0.000000	0.000000	0.009479	0.094656	-0.334258	0.000000	0.000000	1.000000	126.000000	0.000000
15187.756841	0.000841	0.473324	0.235747	75.315140	42.461697	49.426991	0.000000	0.000000	0.000000	0.000000	0.000000	0.000000	0.009479	0.094656	-0.334258	0.000000	0.000000	1.000000	126.000000	0.000000
15187.760175	0.000841	0.473324	0.235747	75.377464	42.682789	49.644733	0.000000	0.000000	0.000000	0.000000	0.000000	0.000000	0.009479	0.094656	-0.334258	0.000000	0.000000	1.000000	126.000000	0.000000
15187.763508	0.000872	0.473673	0.234499	75.377464	42.682789	49.644733	0.000000	0.000000	0.000000	0.000000	0.000000	0.000000	0.009396	0.104719	-0.374466	0.000000	0.000000	1.000000	126.000000	0.000000
15187.766841	0.000872	0.473673	0.234499	75.377464	42.682789	49.644733	0.000000	0.000000	0.000000	0.000000	0.000000	0.000000	0.009396	0.104719	-0.374466	0.000000	0.000000	1.000000	126.000000	0.000000
15187.770175	0.000872	0.473673	0.234499	75.445198	42.931183	49.902924	0.000000	0.000000	0.000000	0.000000	0.000000	0.000000	0.009396	0.104719	-0.374466	0.000000	0.000000	1.000000	126.000000	0.000000
15187.773508	0.000870	0.474111	0.233098	75.445198	42.931183	49.902924	0.000000	0.000000	0.000000	0.000000	0.000000	0.000000	-0.000530	0.131485	-0.420280	0.000000	0.000000	1.000000	126.000000	0.000000
15187.776841	0.000870	0.474111	0.233098	75.445198	42.931183	49.902924	0.000000	0.000000	0.000000	0.000000	0.000000	0.000000	-0.000530	0.131485	-0.420280	0.000000	0.000000	1.000000	126.000000	0.000000
15187.780175	0.000870	0.474111	0.233098	75.513603	43.214642	50.196217	0.000000	0.000000	0.000000	0.000000	0.000000	0.000000	-0.000530	0.131485	-0.420280	0.000000	0.000000	1.000000	126.000000	0.000000
15187.783508	0.000934	0.474638	0.231543	75.513603	43.214642	50.196217	0.000000	0.000000	0.000000	0.000000	0.000000	0.000000	0.019029	0.158005	-0.466539	0.000000	0.000000	1.000000	126.000000	0.000000
15187.786841	0.000934	0.474638	0.231543	75.513603	43.214642	50.196217	0.000000	0.000000	0.000000	0.000000	0.000000	0.000000	0.019029	0.158005	-0.466539	0.000000	0.000000	1.000000	126.000000	0.000000
15187.790175	0.000934	0.474638	0.231543	75.570259	43.571693	50.576878	0.000000	0.000000	0.000000	0.000000	0.000000	0.000000	0.019029	0.158005	-0.466539	0.000000	0.000000	1.000000	126.000000	0.000000
15187.793508	0.001094	0.475289	0.229798	75.570259	43.571693	50.576878	0.000000	0.000000	0.000000	0.000000	0.000000	0.000000	0.048208	0.195186	-0.523449	0.000000	0.000000	1.000000	126.000000	0.000000
15187.796841	0.001094	0.475289	0.229798	75.570259	43.571693	50.576878	0.000000	0.000000	0.000000	0.000000	0.000000	0.000000	0.048208	0.195186	-0.523449	0.000000	0.000000	1.000000	126.000000	0.000000
15187.800175	0.001094	0.475289	0.229798	75.591461	44.066040	51.142677	0.000000	0.000000	0.000000	0.000000	0.000000	0.000000	0.048208	0.195186	-0.523449	0.000000	0.000000	1.000000	126.000000	0.000000
15187.803508	0.001351	0.476043	0.227879	75.591461	44.066040	51.142677	0.000000	0.000000	0.000000	0.000000	0.000000	0.000000	0.077132	0.226421	-0.575896	0.000000	0.000000	1.000000	126.000000	0.000000
15187.806841	0.001351	0.476043	0.227879	75.591461	44.066040	51.142677	0.000000	0.000000	0.000000	0.000000	0.000000	0.000000	0.077132	0.226421	-0.575896	0.000000	0.000000	1.000000	126.000000	0.000000
15187.810175	0.001351	0.476043	0.227879	75.583450	44.699600	51.878510	0.000000	0.000000	0.000000	0.000000	0.000000	0.000000	0.077132	0.226421	-0.575896	0.000000	0.000000	1.000000	126.000000	0.000000
15187.813508	0.001801	0.476935	0.225681	75.583450	44.699600	51.878510	0.000000	0.000000	0.000000	0.000000	0.000000	0.000000	0.134847	0.267497	-0.659270	0.000000	0.000000	1.000000	126.000000	0.000000
15187.816841	0.001801	0.476935	0.225681	75.583450	44.699600	51.878510	0.000000	0.000000	0.000000	0.000000	0.000000	0.000000	0.134847	0.267497	-0.659270	0.000000	0.000000	1.000000	126.000000	0.000000
15187.820175	0.001801	0.476935	0.225681	75.556740	45.422024	52.715782	0.000000	0.000000	0.000000	0.000000	0.000000	0.000000	0.134847	0.267497	-0.659270	0.000000	0.000000	1.000000	126.000000	0.000000
15187.823508	0.002408	0.477963	0.223268	75.556740	45.422024	52.715782	0.000000	0.000000	0.000000	0.000000	0.000000	0.000000	0.182211	0.308395	-0.723845	0.000000	0.000000	1.000000	126.000000	0.000000
15187.826841	0.002408	0.477963	0.223268	75.556740	45.422024	52.715782	0.000000	0.000000	0.000000	0.000000	0.000000	0.000000	0.182211	0.308395	-0.723845	0.000000	0.000000	1.000000	126.000000	0.000000
15187.830175	0.002408	0.477963	0.223268	75.546722	46.165344	53.545906	0.000000	0.000000	0.000000	0.000000	0.000000	0.000000	0.182211	0.308395	-0.723845	0.000000	0.000000	1.000000	126.000000	0.000000
15187.833508	0.003203	0.479124	0.220603	75.546722	46.165344	53.545906	0.000000	0.000000	0.000000	0.000000	0.000000	0.000000	0.238486	0.348151	-0.799591	0.000000	0.000000	1.000000	126.000000	0.000000
15187.836841	0.003203	0.479124	0.220603	75.546722	46.165344	53.545906	0.000000	0.000000	0.000000	0.000000	0.000000	0.000000	0.238486	0.348151	-0.799591	0.000000	0.000000	1.000000	126.000000	0.000000
15187.840175	0.003203	0.479124	0.220603	75.602425	46.775429	54.154999	0.000000	0.000000	0.000000	0.000000	0.000000	0.000000	0.238486	0.348151	-0.799591	0.000000	0.000000	1.000000	126.000000	0.000000
15187.843508	0.004150	0.480431	0.217663	75.602425	46.775429	54.154999	0.000000	0.000000	0.000000	0.000000	0.000000	0.000000	0.284159	0.392304	-0.881920	0.000000	0.000000	1.000000	126.000000	0.000000
15187.846841	0.004150	0.480431	0.217663	75.602425	46.775429	54.154999	0.000000	0.000000	0.000000	0.000000	0.000000	0.000000	0.284159	0.392304	-0.881920	0.000000	0.000000	1.000000	126.000000	0.000000
15187.850175	0.004150	0.480431	0.217663	75.727348	47.116898	54.374302	0.000000	0.000000	0.000000	0.000000	0.000000	0.000000	0.284159	0.392304	-0.881920	0.000000	0.000000	1.000000	126.000000	0.000000
15187.853508	0.005247	0.481866	0.214495	75.727348	47.116898	54.374302	0.000000	0.000000	0.000000	0.000000	0.000000	0.000000	0.328964	0.430339	-0.950424	0.000000	0.000000	1.000000	126.000000	0.000000
15187.856841	0.005247	0.481866	0.214495	75.727348	47.116898	54.374302	0.000000	0.000000	0.000000	0.000000	0.000000	0.000000	0.328964	0.430339	-0.950424	0.000000	0.000000	1.000000	126.000000	0.000000
15187.860175	0.005247	0.481866	0.214495	75.902229	46.895706	53.896198	0.000000	0.000000	0.000000	0.000000	0.000000	0.000000	0.328964	0.430339	-0.950424	0.000000	0.000000	1.000000	126.000000	0.000000
15187.863508	0.006584	0.483368	0.211078	75.902229	46.895706	53.896198	0.000000	0.000000	0.000000	0.000000	0.000000	0.000000	0.401249	0.450610	-1.025112	0.000000	0.000000	1.000000	126.000000	0.000000
15187.866841	0.006584	0.483368	0.211078	75.902229	46.895706	53.896198	0.000000	0.000000	0.000000	0.000000	0.000000	0.000000	0.401249	0.450610	-1.025112	0.000000	0.000000	1.000000	126.000000	0.000000
15187.870175	0.006584	0.483368	0.211078	76.095375	45.856533	52.458698	0.000000	0.000000	0.000000	0.000000	0.000000	0.000000	0.401249	0.450610	-1.025112	0.000000	0.000000	1.000000	126.000000	0.000000
15187.873508	0.008063	0.484991	0.207457	76.095375	45.856533	52.458698	0.000000	0.000000	0.000000	0.000000	0.000000	0.000000	0.443684	0.486885	-1.086441	0.000000	0.000000	1.000000	126.000000	0.000000
15187.876841	0.008063	0.484991	0.207457	76.095375	45.856533	52.458698	0.000000	0.000000	0.000000	0.000000	0.000000	0.000000	0.443684	0.486885	-1.086441	0.000000	0.000000	1.000000	126.000000	0.000000
15187.880175	0.008063	0.484991	0.207457	76.300179	44.019947	50.081104	0.000000	0.000000	0.000000	0.000000	0.000000	0.000000	0.443684	0.486885	-1.086441	0.000000	0.000000	1.000000	126.000000	0.000000
15187.883508	0.009681	0.486716	0.203713	76.300179	44.019947	50.081104	0.000000	0.000000	0.000000	0.000000	0.000000	0.000000	0.485297	0.517696	-1.123164	0.000000	0.000000	1.000000	126.000000	0.000000
15187.886841	0.009681	0.486716	0.203713	76.300179	44.019947	50.081104	0.000000	0.000000	0.000000	0.000000	0.000000	0.000000	0.485297	0.517696	-1.123164	0.000000	0.000000	1.000000	126.000000	0.000000
15187.890175	0.009681	0.486716	0.203713	76.487671	41.461948	46.848801	0.000000	0.000000	0.000000	0.000000	0.000000	0.000000	0.485297	0.517696	-1.123164	0.000000	0.000000	1.000000	126.000000	0.000000
15187.893508	0.011496	0.488504	0.199809	76.487671	41.461948	46.848801	0.000000	0.000000	0.000000	0.000000	0.000000	0.000000	0.544373	0.536300	-1.171103	0.000000	0.000000	1.000000	126.000000	0.000000
15187.896841	0.011496	0.488504	0.199809	76.487671	41.461948	46.848801	0.000000	0.000000	0.000000	0.000000	0.000000	0.000000	0.544373	0.536300	-1.171103	0.000000	0.000000	1.000000	126.000000	0.000000
15187.900175	0.011496	0.488504	0.199809	76.627937	38.453259	43.152569	0.000000	0.000000	0.000000	0.000000	0.000000	0.000000	0.544373	0.536300	-1.171103	0.000000	0.000000	1.000000	126.000000	0.000000
15187.903508	0.013410	0.490352	0.195778	76.627937	38.453259	43.152569	0.000000	0.000000	0.000000	0.000000	0.000000	0.000000	0.574190	0.554545	-1.209326	0.000000	0.000000	1.000000	126.000000	0.000000
15187.906841	0.013410	0.490352	0.195778	76.627937	38.453259	43.152569	0.000000	0.000000	0.000000	0.000000	0.000000	0.000000	0.574190	0.554545	-1.209326	0.000000	0.000000	1.000000	126.000000	0.000000
15187.910175	0.013410	0.490352	0.195778	76.695244	35.400742	39.629139	0.000000	0.000000	0.000000	0.000000	0.000000	0.000000	0.574190	0.554545	-1.209326	0.000000	0.000000	1.000000	126.000000	0.000000
15187.913508	0.015513	0.492225	0.191651	76.695244	35.400742	39.629139	0.000000	0.000000	0.000000	0.000000	0.000000	0.000000	0.630954	0.561876	-1.238025	0.000000	0.000000	1.000000	126.000000	0.000000
15187.916841	0.015513	0.492225	0.191651	76.695244	35.400742	39.629139	0.000000	0.000000	0.000000	0.000000	0.000000	0.000000	0.630954	0.561876	-1.238025	0.000000	0.000000	1.000000	126.000000	0.000000
15187.920175	0.015513	0.492225	0.191651	76.711151	32.513584	37.144184	0.000000	0.000000	0.000000	0.000000	0.000000	0.000000	0.630954	0.561876	-1.238025	0.000000	0.000000	1.000000	126.000000	0.000000
15187.923508	0.017737	0.494082	0.187359	76.711151	32.513584	37.144184	0.000000	0.000000	0.000000	0.000000	0.000000	0.000000	0.667284	0.556895	-1.287710	0.000000	0.000000	1.000000	126.000000	0.000000
15187.926841	0.017737	0.494082	0.187359	76.711151	32.513584	37.144184	0.000000	0.000000	0.000000	0.000000	0.000000	0.000000	0.667284	0.556895	-1.287710	0.000000	0.000000	1.000000	126.000000	0.000000
15187.930175	0.017737	0.494082	0.187359	76.703568	29.793211	35.587017	0.000000	0.000000	0.000000	0.000000	0.000000	0.000000	0.667284	0.556895	-1.287710	0.000000	0.000000	1.000000	126.000000	0.000000
15187.933508	0.020018	0.495975	0.182949	76.703568	29.793211	35.587017	0.000000	0.000000	0.000000	0.000000	0.000000	0.000000	0.684406	0.568045	-1.322859	0.000000	0.000000	1.000000	126.000000	0.000000
15187.936841	0.020018	0.495975	0.182949	76.703568	29.793211	35.587017	0.000000	0.000000	0.000000	0.000000	0.000000	0.000000	0.684406	0.568045	-1.322859	0.000000	0.000000	1.000000	126.000000	0.000000
15187.940175	0.020018	0.495975	0.182949	76.714287	27.090439	33.665421	0.000000	0.000000	0.000000	0.000000	0.000000	0.000000	0.684406	0.568045	-1.322859	0.000000	0.000000	1.000000	126.000000	0.000000
15187.943508	0.022354	0.497852	0.178442	76.714287	27.090439	33.665421	0.000000	0.000000	0.000000	0.000000	0.000000	0.000000	0.700800	0.563148	-1.352350	0.000000	0.000000	1.000000	126.000000	0.000000
15187.946841	0.022354	0.497852	0.178442	76.714287	27.090439	33.665421	0.000000	0.000000	0.000000	0.000000	0.000000	0.000000	0.700800	0.563148	-1.352350	0.000000	0.000000	1.000000	126.000000	0.000000
15187.950175	0.022354	0.497852	0.178442	76.745651	24.311815	31.034409	0.000000	0.000000	0.000000	0.000000	0.000000	0.000000	0.700800	0.563148	-1.352350	0.000000	0.000000	1.000000	126.000000	0.000000
15187.953508	0.024833	0.499714	0.173866	76.745651	24.311815	31.034409	0.000000	0.000000	0.000000	0.000000	0.000000	0.000000	0.743676	0.558618	-1.372589	0.000000	0.000000	1.000000	126.000000	0.000000
15187.956841	0.024833	0.499714	0.173866	76.745651	24.311815	31.034409	0.000000	0.000000	0.000000	0.000000	0.000000	0.000000	0.743676	0.558618	-1.372589	0.000000	0.000000	1.000000	126.000000	0.000000
15187.960175	0.024833	0.499714	0.173866	76.792877	21.553246	28.248119	0.000000	0.000000	0.000000	0.000000	0.000000	0.000000	0.743676	0.558618	-1.372589	0.000000	0.000000	1.000000	126.000000	0.000000
15187.963508	0.027360	0.501558	0.169189	76.792877	21.553246	28.248119	0.000000	0.000000	0.000000	0.000000	0.000000	0.000000	0.757934	0.553065	-1.403101	0.000000	0.000000	1.000000	126.000000	0.000000
15187.966841	0.027360	0.501558	0.169189	76.792877	21.553246	28.248119	0.000000	0.000000	0.000000	0.000000	0.000000	0.000000	0.757934	0.553065	-1.403101	0.000000	0.000000	1.000000	126.000000	0.000000
15187.970175	0.027360	0.501558	0.169189	76.848145	18.787706	26.181499	0.000000	0.000000	0.000000	0.000000	0.000000	0.000000	0.757934	0.553065	-1.403101	0.000000	0.000000	1.000000	126.000000	0.000000
15187.973508	0.029845	0.503403	0.164467	76.848145	18.787706	26.181499	0.000000	0.000000	0.000000	0.000000	0.000000	0.000000	0.745438	0.553420	-1.416812	0.000000	0.000000	1.000000	126.000000	0.000000
15187.976841	0.029845	0.503403	0.164467	76.848145	18.787706	26.181499	0.000000	0.000000	0.000000	0.000000	0.000000	0.000000	0.745438	0.553420	-1.416812	0.000000	0.000000	1.000000	126.000000	0.000000
15187.980175	0.029845	0.503403	0.164467	76.903778	15.979593	24.614519	0.000000	0.000000	0.000000	0.000000	0.000000	0.000000	0.745438	0.553420	-1.416812	0.000000	0.000000	1.000000	126.000000	0.000000
15187.983508	0.032321	0.505238	0.159790	76.903778	15.979593	24.614519	0.000000	0.000000	0.000000	0.000000	0.000000	0.000000	0.743035	0.550561	-1.403052	0.000000	0.000000	1.000000	126.000000	0.000000
15187.986841	0.032321	0.505238	0.159790	76.903778	15.979593	24.614519	0.000000	0.000000	0.000000	0.000000	0.000000	0.000000	0.743035	0.550561	-1.403052	0.000000	0.000000	1.000000	126.000000	0.000000
15187.990175	0.032321	0.505238	0.159790	76.959831	13.156441	22.823267	0.000000	0.000000	0.000000	0.000000	0.000000	0.000000	0.743035	0.550561	-1.403052	0.000000	0.000000	1.000000	126.000000	0.000000
15187.993508	0.034845	0.507076	0.155101	76.959831	13.156441	22.823267	0.000000	0.000000	0.000000	0.000000	0.000000	0.000000	0.757153	0.551470	-1.406724	0.000000	0.000000	1.000000	126.000000	0.000000
15187.996841	0.034845	0.507076	0.155101	76.959831	13.156441	22.823267	0.000000	0.000000	0.000000	0.000000	0.000000	0.000000	0.757153	0.551470	-1.406724	0.000000	0.000000	1.000000	126.000000	0.000000
15188.000175	0.034845	0.507076	0.155101	77.011177	10.337692	20.265640	0.000000	0.000000	0.000000	0.000000	0.000000	0.000000	0.757153	0.551470	-1.406724	0.000000	0.000000	1.000000	126.000000	0.000000
15188.003508	0.037386	0.508935	0.150418	77.011177	10.337692	20.265640	0.000000	0.000000	0.000000	0.000000	0.000000	0.000000	0.762341	0.557720	-1.404779	0.000000	0.000000	1.000000	126.000000	0.000000
15188.006841	0.037386	0.508935	0.150418	77.011177	10.337692	20.265640	0.000000	0.000000	0.000000	0.000000	0.000000	0.000000	0.762341	0.557720	-1.404779	0.000000	0.000000	1.000000	126.000000	0.000000
15188.010175	0.037386	0.508935	0.150418	77.051460	7.632595	17.082510	0.000000	0.000000	0.000000	0.000000	0.000000	0.000000	0.762341	0.557720	-1.404779	0.000000	0.000000	1.000000	126.000000	0.000000
15188.013508	0.039892	0.510839	0.145838	77.051460	7.632595	17.082510	0.000000	0.000000	0.000000	0.000000	0.000000	0.000000	0.751859	0.571142	-1.374156	0.000000	0.000000	1.000000	126.000000	0.000000
15188.016841	0.039892	0.510839	0.145838	77.051460	7.632595	17.082510	0.000000	0.000000	0.000000	0.000000	0.000000	0.000000	0.751859	0.571142	-1.374156	0.000000	0.000000	1.000000	126.000000	0.000000
15188.020175	0.039892	0.510839	0.145838	77.081139	5.207896	14.428295	0.000000	0.000000	0.000000	0.000000	0.000000	0.000000	0.751859	0.571142	-1.374156	0.000000	0.000000	1.000000	126.000000	0.000000
15188.023508	0.042389	0.512748	0.141288	77.081139	5.207896	14.428295	0.000000	0.000000	0.000000	0.000000	0.000000	0.000000	0.748875	0.572718	-1.364957	0.000000	0.000000	1.000000	126.000000	0.000000
15188.026841	0.042389	0.512748	0.141288	77.081139	5.207896	14.428295	0.000000	0.000000	0.000000	0.000000	0.000000	0.000000	0.748875	0.572718	-1.364957	0.000000	0.000000	1.000000	126.000000	0.000000
15188.030175	0.042389	0.512748	0.141288	77.105431	3.155618	12.667365	0.000000	0.000000	0.000000	0.000000	0.000000	0.000000	0.748875	0.572718	-1.364957	0.000000	0.000000	1.000000	126.000000	0.000000
15188.033508	0.044823	0.514684	0.136829	77.105431	3.155618	12.667365	0.000000	0.000000	0.000000	0.000000	0.000000	0.000000	0.730211	0.580806	-1.337749	0.000000	0.000000	1.000000	126.000000	0.000000
15188.036841	0.044823	0.514684	0.136829	77.105431	3.155618	12.667365	0.000000	0.000000	0.000000	0.000000	0.000000	0.000000	0.730211	0.580806	-1.337749	0.000000	0.000000	1.000000	126.000000	0.000000
15188.040175	0.044823	0.514684	0.136829	77.154709	1.420855	11.219858	0.000000	0.000000	0.000000	0.000000	0.000000	0.000000	0.730211	0.580806	-1.337749	0.000000	0.000000	1.000000	126.000000	0.000000
15188.043508	0.047139	0.516629	0.132450	77.154709	1.420855	11.219858	0.000000	0.000000	0.000000	0.000000	0.000000	0.000000	0.694969	0.583612	-1.313692	0.000000	0.000000	1.000000	126.000000	0.000000
15188.046841	0.047139	0.516629	0.132450	77.154709	1.420855	11.219858	0.000000	0.000000	0.000000	0.000000	0.000000	0.000000	0.694969	0.583612	-1.313692	0.000000	0.000000	1.000000	126.000000	0.000000
15188.050175	0.047139	0.516629	0.132450	77.208397	-0.019250	9.880363	0.000000	0.000000	0.000000	0.000000	0.000000	0.000000	0.694969	0.583612	-1.313692	0.000000	0.000000	1.000000	126.000000	0.000000
15188.053508	0.049452	0.518617	0.128141	77.208397	-0.019250	9.880363	0.000000	0.000000	0.000000	0.000000	0.000000	0.000000	0.693911	0.596227	-1.292623	0.000000	0.000000	1.000000	126.000000	0.000000
15188.056841	0.049452	0.518617	0.128141	77.208397	-0.019250	9.880363	0.000000	0.000000	0.000000	0.000000	0.000000	0.000000	0.693911	0.596227	-1.292623	0.000000	0.000000	1.000000	126.000000	0.000000
15188.060175	0.049452	0.518617	0.128141	77.240349	-1.110921	9.125039	0.000000	0.000000	0.000000	0.000000	0.000000	0.000000	0.693911	0.596227	-1.292623	0.000000	0.000000	1.000000	126.000000	0.000000
15188.063508	0.051628	0.520682	0.123950	77.240349	-1.110921	9.125039	0.000000	0.000000	0.000000	0.000000	0.000000	0.000000	0.652561	0.619600	-1.257239	0.000000	0.000000	1.000000	126.000000	0.000000
15188.066841	0.051628	0.520682	0.123950	77.240349	-1.110921	9.125039	0.000000	0.000000	0.000000	0.000000	0.000000	0.000000	0.652561	0.619600	-1.257239	0.000000	0.000000	1.000000	126.000000	0.000000
15188.070175	0.051628	0.520682	0.123950	77.260666	-1.865770	8.999500	0.000000	0.000000	0.000000	0.000000	0.000000	0.000000	0.652561	0.619600	-1.257239	0.000000	0.000000	1.000000	126.000000	0.000000
15188.073508	0.053640	0.522776	0.119869	77.260666	-1.865770	8.999500	0.000000	0.000000	0.000000	0.000000	0.000000	0.000000	0.603807	0.628099	-1.224449	0.000000	0.000000	1.000000	126.000000	0.000000
15188.076841	0.053640	0.522776	0.119869	77.260666	-1.865770	8.999500	0.000000	0.000000	0.000000	0.000000	0.000000	0.000000	0.603807	0.628099	-1.224449	0.000000	0.000000	1.000000	126.000000	0.000000
15188.080175	0.053640	0.522776	0.119869	77.268448	-2.348269	9.244012	0.000000	0.000000	0.000000	0.000000	0.000000	0.000000	0.603807	0.628099	-1.224449	0.000000	0.000000	1.000000	126.000000	0.000000
15188.083508	0.055547	0.524912	0.115873	77.268448	-2.348269	9.244012	0.000000	0.000000	0.000000	0.000000	0.000000	0.000000	0.572054	0.640830	-1.198662	0.000000	0.000000	1.000000	126.000000	0.000000
15188.086841	0.055547	0.524912	0.115873	77.268448	-2.348269	9.244012	0.000000	0.000000	0.000000	0.000000	0.000000	0.000000	0.572054	0.640830	-1.198662	0.000000	0.000000	1.000000	126.000000	0.000000
15188.090175	0.055547	0.524912	0.115873	77.273872	-2.588460	9.681323	0.000000	0.000000	0.000000	0.000000	0.000000	0.000000	0.572054	0.640830	-1.198662	0.000000	0.000000	1.000000	126.000000	0.000000
15188.093508	0.057432	0.527091	0.111957	77.273872	-2.588460	9.681323	0.000000	0.000000	0.000000	0.000000	0.000000	0.000000	0.565449	0.653664	-1.174800	0.000000	0.000000	1.000000	126.000000	0.000000
15188.096841	0.057432	0.527091	0.111957	77.273872	-2.588460	9.681323	0.000000	0.000000	0.000000	0.000000	0.000000	0.000000	0.565449	0.653664	-1.174800	0.000000	0.000000	1.000000	126.000000	0.000000
15188.100175	0.057432	0.527091	0.111957	77.268524	-2.634295	10.107244	0.000000	0.000000	0.000000	0.000000	0.000000	0.000000	0.565449	0.653664	-1.174800	0.000000	0.000000	1.000000	126.000000	0.000000
15188.103508	0.059294	0.529295	0.108104	77.268524	-2.634295	10.107244	0.000000	0.000000	0.000000	0.000000	0.000000	0.000000	0.558625	0.661168	-1.155860	0.000000	0.000000	1.000000	126.000000	0.000000
15188.106841	0.059294	0.529295	0.108104	77.268524	-2.634295	10.107244	0.000000	0.000000	0.000000	0.000000	0.000000	0.000000	0.558625	0.661168	-1.155860	0.000000	0.000000	1.000000	126.000000	0.000000
15188.110175	0.059294	0.529295	0.108104	77.260406	-2.576060	10.592640	0.000000	0.000000	0.000000	0.000000	0.000000	0.000000	0.558625	0.661168	-1.155860	0.000000	0.000000	1.000000	126.000000	0.000000
15188.113508	0.061101	0.531532	0.104258	77.260406	-2.576060	10.592640	0.000000	0.000000	0.000000	0.000000	0.000000	0.000000	0.542114	0.671140	-1.153747	0.000000	0.000000	1.000000	126.000000	0.000000
15188.116841	0.061101	0.531532	0.104258	77.260406	-2.576060	10.592640	0.000000	0.000000	0.000000	0.000000	0.000000	0.000000	0.542114	0.671140	-1.153747	0.000000	0.000000	1.000000	126.000000	0.000000
15188.120175	0.061101	0.531532	0.104258	77.257187	-2.492554	10.766329	0.000000	0.000000	0.000000	0.000000	0.000000	0.000000	0.542114	0.671140	-1.153747	0.000000	0.000000	1.000000	126.000000	0.000000
15188.123508	0.062858	0.533807	0.100458	77.257187	-2.492554	10.766329	0.000000	0.000000	0.000000	0.000000	0.000000	0.000000	0.527101	0.682450	-1.139946	0.000000	0.000000	1.000000	126.000000	0.000000
15188.126841	0.062858	0.533807	0.100458	77.257187	-2.492554	10.766329	0.000000	0.000000	0.000000	0.000000	0.000000	0.000000	0.527101	0.682450	-1.139946	0.000000	0.000000	1.000000	126.000000	0.000000
15188.130175	0.062858	0.533807	0.100458	77.305489	-2.461182	11.234262	0.000000	0.000000	0.000000	0.000000	0.000000	0.000000	0.527101	0.682450	-1.139946	0.000000	0.000000	1.000000	126.000000	0.000000
15188.133508	0.064483	0.536083	0.096680	77.305489	-2.461182	11.234262	0.000000	0.000000	0.000000	0.000000	0.000000	0.000000	0.487558	0.682953	-1.133530	0.000000	0.000000	1.000000	126.000000	0.000000
15188.136841	0.064483	0.536083	0.096680	77.305489	-2.461182	11.234262	0.000000	0.000000	0.000000	0.000000	0.000000	0.000000	0.487558	0.682953	-1.133530	0.000000	0.000000	1.000000	126.000000	0.000000
15188.140175	0.064483	0.536083	0.096680	77.405304	-2.552607	11.921684	0.000000	0.000000	0.000000	0.000000	0.000000	0.000000	0.487558	0.682953	-1.133530	0.000000	0.000000	1.000000	126.000000	0.000000
15188.143508	0.066005	0.538361	0.092921	77.405304	-2.552607	11.921684	0.000000	0.000000	0.000000	0.000000	0.000000	0.000000	0.456548	0.683359	-1.127655	0.000000	0.000000	1.000000	126.000000	0.000000
15188.146841	0.066005	0.538361	0.092921	77.405304	-2.552607	11.921684	0.000000	0.000000	0.000000	0.000000	0.000000	0.000000	0.456548	0.683359	-1.127655	0.000000	0.000000	1.000000	126.000000	0.000000
15188.150175	0.066005	0.538361	0.092921	77.530762	-2.715069	12.512485	0.000000	0.000000	0.000000	0.000000	0.000000	0.000000	0.456548	0.683359	-1.127655	0.000000	0.000000	1.000000	126.000000	0.000000
15188.153508	0.067482	0.540646	0.089215	77.530762	-2.715069	12.512485	0.000000	0.000000	0.000000	0.000000	0.000000	0.000000	0.443074	0.685569	-1.111728	0.000000	0.000000	1.000000	126.000000	0.000000
15188.156841	0.067482	0.540646	0.089215	77.530762	-2.715069	12.512485	0.000000	0.000000	0.000000	0.000000	0.000000	0.000000	0.443074	0.685569	-1.111728	0.000000	0.000000	1.000000	126.000000	0.000000
15188.160175	0.067482	0.540646	0.089215	77.652756	-2.921564	12.735442	0.000000	0.000000	0.000000	0.000000	0.000000	0.000000	0.443074	0.685569	-1.111728	0.000000	0.000000	1.000000	126.000000	0.000000
15188.163508	0.068942	0.542910	0.085565	77.652756	-2.921564	12.735442	0.000000	0.000000	0.000000	0.000000	0.000000	0.000000	0.437853	0.678933	-1.095139	0.000000	0.000000	1.000000	126.000000	0.000000
15188.166841	0.068942	0.542910	0.085565	77.652756	-2.921564	12.735442	0.000000	0.000000	0.000000	0.000000	0.000000	0.000000	0.437853	0.678933	-1.095139	0.000000	0.000000	1.000000	126.000000	0.000000
15188.170175	0.068942	0.542910	0.085565	77.754387	-3.102402	12.497681	0.000000	0.000000	0.000000	0.000000	0.000000	0.000000	0.437853	0.678933	-1.095139	0.000000	0.000000	1.000000	126.000000	0.000000
15188.173508	0.070391	0.545206	0.082022	77.754387	-3.102402	12.497681	0.000000	0.000000	0.000000	0.000000	0.000000	0.000000	0.434860	0.688892	-1.062856	0.000000	0.000000	1.000000	126.000000	0.000000
15188.176841	0.070391	0.545206	0.082022	77.754387	-3.102402	12.497681	0.000000	0.000000	0.000000	0.000000	0.000000	0.000000	0.434860	0.688892	-1.062856	0.000000	0.000000	1.000000	126.000000	0.000000
15188.180175	0.070391	0.545206	0.082022	77.860725	-3.187837	12.430565	0.000000	0.000000	0.000000	0.000000	0.000000	0.000000	0.434860	0.688892	-1.062856	0.000000	0.000000	1.000000	126.000000	0.000000
15188.183508	0.071828	0.547471	0.078558	77.860725	-3.187837	12.430565	0.000000	0.000000	0.000000	0.000000	0.000000	0.000000	0.431058	0.679516	-1.039178	0.000000	0.000000	1.000000	126.000000	0.000000
15188.186841	0.071828	0.547471	0.078558	77.860725	-3.187837	12.430565	0.000000	0.000000	0.000000	0.000000	0.000000	0.000000	0.431058	0.679516	-1.039178	0.000000	0.000000	1.000000	126.000000	0.000000
15188.190175	0.071828	0.547471	0.078558	77.991913	-3.196055	12.508014	0.000000	0.000000	0.000000	0.000000	0.000000	0.000000	0.431058	0.679516	-1.039178	0.000000	0.000000	1.000000	126.000000	0.000000
15188.193508	0.073177	0.549706	0.075185	77.991913	-3.196055	12.508014	0.000000	0.000000	0.000000	0.000000	0.000000	0.000000	0.404810	0.670684	-1.012048	0.000000	0.000000	1.000000	126.000000	0.000000
15188.196841	0.073177	0.549706	0.075185	77.991913	-3.196055	12.508014	0.000000	0.000000	0.000000	0.000000	0.000000	0.000000	0.404810	0.670684	-1.012048	0.000000	0.000000	1.000000	126.000000	0.000000
15188.200175	0.073177	0.549706	0.075185	78.127914	-3.194766	12.376410	0.000000	0.000000	0.000000	0.000000	0.000000	0.000000	0.404810	0.670684	-1.012048	0.000000	0.000000	1.000000	126.000000	0.000000
15188.203508	0.074482	0.551871	0.071823	78.127914	-3.194766	12.376410	0.000000	0.000000	0.000000	0.000000	0.000000	0.000000	0.391264	0.649409	-1.008546	0.000000	0.000000	1.000000	126.000000	0.000000
15188.206841	0.074482	0.551871	0.071823	78.127914	-3.194766	12.376410	0.000000	0.000000	0.000000	0.000000	0.000000	0.000000	0.391264	0.649409	-1.008546	0.000000	0.000000	1.000000	126.000000	0.000000
15188.210175	0.074482	0.551871	0.071823	78.286171	-3.228790	12.236738	0.000000	0.000000	0.000000	0.000000	0.000000	0.000000	0.391264	0.649409	-1.008546	0.000000	0.000000	1.000000	126.000000	0.000000
15188.213508	0.075749	0.553991	0.068530	78.286171	-3.228790	12.236738	0.000000	0.000000	0.000000	0.000000	0.000000	0.000000	0.380357	0.636009	-0.987810	0.000000	0.000000	1.000000	126.000000	0.000000
15188.216841	0.075749	0.553991	0.068530	78.286171	-3.228790	12.236738	0.000000	0.000000	0.000000	0.000000	0.000000	0.000000	0.380357	0.636009	-0.987810	0.000000	0.000000	1.000000	126.000000	0.000000
15188.220175	0.075749	0.553991	0.068530	78.448799	-3.277216	12.205190	0.000000	0.000000	0.000000	0.000000	0.000000	0.000000	0.380357	0.636009	-0.987810	0.000000	0.000000	1.000000	126.000000	0.000000
15188.223508	0.076976	0.556090	0.065263	78.448799	-3.277216	12.205190	0.000000	0.000000	0.000000	0.000000	0.000000	0.000000	0.367865	0.629557	-0.980113	0.000000	0.000000	1.000000	126.000000	0.000000
15188.226841	0.076976	0.556090	0.065263	78.448799	-3.277216	12.205190	0.000000	0.000000	0.000000	0.000000	0.000000	0.000000	0.367865	0.629557	-0.980113	0.000000	0.000000	1.000000	126.000000	0.000000
15188.230175	0.076976	0.556090	0.065263	78.609558	-3.337099	12.359356	0.000000	0.000000	0.000000	0.000000	0.000000	0.000000	0.367865	0.629557	-0.980113	0.000000	0.000000	1.000000	126.000000	0.000000
15188.233508	0.078109	0.558149	0.062013	78.609558	-3.337099	12.359356	0.000000	0.000000	0.000000	0.000000	0.000000	0.000000	0.340050	0.617786	-0.975075	0.000000	0.000000	1.000000	126.000000	0.000000
15188.236841	0.078109	0.558149	0.062013	78.609558	-3.337099	12.359356	0.000000	0.000000	0.000000	0.000000	0.000000	0.000000	0.340050	0.617786	-0.975075	0.000000	0.000000	1.000000	126.000000	0.000000
15188.240175	0.078109	0.558149	0.062013	78.749573	-3.371459	12.646832	0.000000	0.000000	0.000000	0.000000	0.000000	0.000000	0.340050	0.617786	-0.975075	0.000000	0.000000	1.000000	126.000000	0.000000
15188.243508	0.079240	0.560175	0.058870	78.749573	-3.371459	12.646832	0.000000	0.000000	0.000000	0.000000	0.000000	0.000000	0.339400	0.607766	-0.942718	0.000000	0.000000	1.000000	126.000000	0.000000
15188.246841	0.079240	0.560175	0.058870	78.749573	-3.371459	12.646832	0.000000	0.000000	0.000000	0.000000	0.000000	0.000000	0.339400	0.607766	-0.942718	0.000000	0.000000	1.000000	126.000000	0.000000
15188.250175	0.079240	0.560175	0.058870	78.868813	-3.377994	13.053934	0.000000	0.000000	0.000000	0.000000	0.000000	0.000000	0.339400	0.607766	-0.942718	0.000000	0.000000	1.000000	126.000000	0.000000
15188.253508	0.080371	0.562170	0.055837	78.868813	-3.377994	13.053934	0.000000	0.000000	0.000000	0.000000	0.000000	0.000000	0.339102	0.598439	-0.910062	0.000000	0.000000	1.000000	126.000000	0.000000
15188.256841	0.080371	0.562170	0.055837	78.868813	-3.377994	13.053934	0.000000	0.000000	0.000000	0.000000	0.000000	0.000000	0.339102	0.598439	-0.910062	0.000000	0.000000	1.000000	126.000000	0.000000
15188.260175	0.080371	0.562170	0.055837	78.944611	-3.268304	13.693989	0.000000	0.000000	0.000000	0.000000	0.000000	0.000000	0.339102	0.598439	-0.910062	0.000000	0.000000	1.000000	126.000000	0.000000
15188.263508	0.081478	0.564107	0.052923	78.944611	-3.268304	13.693989	0.000000	0.000000	0.000000	0.000000	0.000000	0.000000	0.332164	0.581307	-0.874236	0.000000	0.000000	1.000000	126.000000	0.000000
15188.266841	0.081478	0.564107	0.052923	78.944611	-3.268304	13.693989	0.000000	0.000000	0.000000	0.000000	0.000000	0.000000	0.332164	0.581307	-0.874236	0.000000	0.000000	1.000000	126.000000	0.000000
15188.270175	0.081478	0.564107	0.052923	78.992386	-3.015392	14.309867	0.000000	0.000000	0.000000	0.000000	0.000000	0.000000	0.332164	0.581307	-0.874236	0.000000	0.000000	1.000000	126.000000	0.000000
15188.273508	0.082606	0.565954	0.050088	78.992386	-3.015392	14.309867	0.000000	0.000000	0.000000	0.000000	0.000000	0.000000	0.338538	0.554005	-0.850459	0.000000	0.000000	1.000000	126.000000	0.000000
15188.276841	0.082606	0.565954	0.050088	78.992386	-3.015392	14.309867	0.000000	0.000000	0.000000	0.000000	0.000000	0.000000	0.338538	0.554005	-0.850459	0.000000	0.000000	1.000000	126.000000	0.000000
15188.280175	0.082606	0.565954	0.050088	79.028099	-2.585700	14.760962	0.000000	0.000000	0.000000	0.000000	0.000000	0.000000	0.338538	0.554005	-0.850459	0.000000	0.000000	1.000000	126.000000	0.000000
15188.283508	0.083810	0.567749	0.047359	79.028099	-2.585700	14.760962	0.000000	0.000000	0.000000	0.000000	0.000000	0.000000	0.361131	0.538388	-0.818668	0.000000	0.000000	1.000000	126.000000	0.000000
15188.286841	0.083810	0.567749	0.047359	79.028099	-2.585700	14.760962	0.000000	0.000000	0.000000	0.000000	0.000000	0.000000	0.361131	0.538388	-0.818668	0.000000	0.000000	1.000000	126.000000	0.000000
15188.290175	0.083810	0.567749	0.047359	79.066055	-1.978142	15.384623	0.000000	0.000000	0.000000	0.000000	0.000000	0.000000	0.361131	0.538388	-0.818668	0.000000	0.000000	1.000000	126.000000	0.000000
15188.293508	0.085084	0.569457	0.044703	79.066055	-1.978142	15.384623	0.000000	0.000000	0.000000	0.000000	0.000000	0.000000	0.382068	0.512510	-0.796780	0.000000	0.000000	1.000000	126.000000	0.000000
15188.296841	0.085084	0.569457	0.044703	79.066055	-1.978142	15.384623	0.000000	0.000000	0.000000	0.000000	0.000000	0.000000	0.382068	0.512510	-0.796780	0.000000	0.000000	1.000000	126.000000	0.000000
15188.300175	0.085084	0.569457	0.044703	79.118172	-1.387520	16.249916	0.000000	0.000000	0.000000	0.000000	0.000000	0.000000	0.382068	0.512510	-0.796780	0.000000	0.000000	1.000000	126.000000	0.000000
15188.303508	0.086372	0.571100	0.042083	79.118172	-1.387520	16.249916	0.000000	0.000000	0.000000	0.000000	0.000000	0.000000	0.386395	0.492913	-0.785958	0.000000	0.000000	1.000000	126.000000	0.000000
15188.306841	0.086372	0.571100	0.042083	79.118172	-1.387520	16.249916	0.000000	0.000000	0.000000	0.000000	0.000000	0.000000	0.386395	0.492913	-0.785958	0.000000	0.000000	1.000000	126.000000	0.000000
15188.310175	0.086372	0.571100	0.042083	79.175835	-1.056663	16.996750	0.000000	0.000000	0.000000	0.000000	0.000000	0.000000	0.386395	0.492913	-0.785958	0.000000	0.000000	1.000000	126.000000	0.000000
15188.313508	0.087692	0.572642	0.039463	79.175835	-1.056663	16.996750	0.000000	0.000000	0.000000	0.000000	0.000000	0.000000	0.396087	0.462665	-0.786207	0.000000	0.000000	1.000000	126.000000	0.000000
15188.316841	0.087692	0.572642	0.039463	79.175835	-1.056663	16.996750	0.000000	0.000000	0.000000	0.000000	0.000000	0.000000	0.396087	0.462665	-0.786207	0.000000	0.000000	1.000000	126.000000	0.000000
15188.320175	0.087692	0.572642	0.039463	79.247261	-1.018777	17.303782	0.000000	0.000000	0.000000	0.000000	0.000000	0.000000	0.396087	0.462665	-0.786207	0.000000	0.000000	1.000000	126.000000	0.000000
15188.323508	0.089000	0.574103	0.036867	79.247261	-1.018777	17.303782	0.000000	0.000000	0.000000	0.000000	0.000000	0.000000	0.392460	0.438265	-0.778765	0.000000	0.000000	1.000000	126.000000	0.000000
15188.326841	0.089000	0.574103	0.036867	79.247261	-1.018777	17.303782	0.000000	0.000000	0.000000	0.000000	0.000000	0.000000	0.392460	0.438265	-0.778765	0.000000	0.000000	1.000000	126.000000	0.000000
15188.330175	0.089000	0.574103	0.036867	79.334778	-1.081092	17.046864	0.000000	0.000000	0.000000	0.000000	0.000000	0.000000	0.392460	0.438265	-0.778765	0.000000	0.000000	1.000000	126.000000	0.000000
15188.333508	0.090256	0.575521	0.034338	79.334778	-1.081092	17.046864	0.000000	0.000000	0.000000	0.000000	0.000000	0.000000	0.376793	0.425255	-0.758556	0.000000	0.000000	1.000000	126.000000	0.000000
15188.336841	0.090256	0.575521	0.034338	79.334778	-1.081092	17.046864	0.000000	0.000000	0.000000	0.000000	0.000000	0.000000	0.376793	0.425255	-0.758556	0.000000	0.000000	1.000000	126.000000	0.000000
15188.340175	0.090256	0.575521	0.034338	79.422417	-1.149221	16.818058	0.000000	0.000000	0.000000	0.000000	0.000000	0.000000	0.376793	0.425255	-0.758556	0.000000	0.000000	1.000000	126.000000	0.000000
15188.343508	0.091459	0.576851	0.031868	79.422417	-1.149221	16.818058	0.000000	0.000000	0.000000	0.000000	0.000000	0.000000	0.360987	0.398968	-0.741117	0.000000	0.000000	1.000000	126.000000	0.000000
15188.346841	0.091459	0.576851	0.031868	79.422417	-1.149221	16.818058	0.000000	0.000000	0.000000	0.000000	0.000000	0.000000	0.360987	0.398968	-0.741117	0.000000	0.000000	1.000000	126.000000	0.000000
15188.350175	0.091459	0.576851	0.031868	79.509361	-1.189878	16.848915	0.000000	0.000000	0.000000	0.000000	0.000000	0.000000	0.360987	0.398968	-0.741117	0.000000	0.000000	1.000000	126.000000	0.000000
15188.353508	0.092598	0.578150	0.029511	79.509361	-1.189878	16.848915	0.000000	0.000000	0.000000	0.000000	0.000000	0.000000	0.341495	0.389702	-0.707129	0.000000	0.000000	1.000000	126.000000	0.000000
15188.356841	0.092598	0.578150	0.029511	79.509361	-1.189878	16.848915	0.000000	0.000000	0.000000	0.000000	0.000000	0.000000	0.341495	0.389702	-0.707129	0.000000	0.000000	1.000000	126.000000	0.000000
15188.360175	0.092598	0.578150	0.029511	79.576927	-1.139510	17.302319	0.000000	0.000000	0.000000	0.000000	0.000000	0.000000	0.341495	0.389702	-0.707129	0.000000	0.000000	1.000000	126.000000	0.000000
15188.363508	0.093683	0.579376	0.027321	79.576927	-1.139510	17.302319	0.000000	0.000000	0.000000	0.000000	0.000000	0.000000	0.325686	0.367780	-0.657043	0.000000	0.000000	1.000000	126.000000	0.000000
15188.366841	0.093683	0.579376	0.027321	79.576927	-1.139510	17.302319	0.000000	0.000000	0.000000	0.000000	0.000000	0.000000	0.325686	0.367780	-0.657043	0.000000	0.000000	1.000000	126.000000	0.000000
15188.370175	0.093683	0.579376	0.027321	79.620987	-1.047289	17.240145	0.000000	0.000000	0.000000	0.000000	0.000000	0.000000	0.325686	0.367780	-0.657043	0.000000	0.000000	1.000000	126.000000	0.000000
15188.373508	0.094803	0.580521	0.025241	79.620987	-1.047289	17.240145	0.000000	0.000000	0.000000	0.000000	0.000000	0.000000	0.335787	0.343593	-0.623851	0.000000	0.000000	1.000000	126.000000	0.000000
15188.376841	0.094803	0.580521	0.025241	79.620987	-1.047289	17.240145	0.000000	0.000000	0.000000	0.000000	0.000000	0.000000	0.335787	0.343593	-0.623851	0.000000	0.000000	1.000000	126.000000	0.000000
15188.380175	0.094803	0.580521	0.025241	79.647118	-0.929287	17.187368	0.000000	0.000000	0.000000	0.000000	0.000000	0.000000	0.335787	0.343593	-0.623851	0.000000	0.000000	1.000000	126.000000	0.000000
15188.383508	0.095932	0.581614	0.023271	79.647118	-0.929287	17.187368	0.000000	0.000000	0.000000	0.000000	0.000000	0.000000	0.338930	0.328054	-0.591127	0.000000	0.000000	1.000000	126.000000	0.000000
15188.386841	0.095932	0.581614	0.023271	79.647118	-0.929287	17.187368	0.000000	0.000000	0.000000	0.000000	0.000000	0.000000	0.338930	0.328054	-0.591127	0.000000	0.000000	1.000000	126.000000	0.000000
15188.390175	0.095932	0.581614	0.023271	79.674095	-0.817311	17.141884	0.000000	0.000000	0.000000	0.000000	0.000000	0.000000	0.338930	0.328054	-0.591127	0.000000	0.000000	1.000000	126.000000	0.000000
15188.393508	0.097044	0.582621	0.021382	79.674095	-0.817311	17.141884	0.000000	0.000000	0.000000	0.000000	0.000000	0.000000	0.333601	0.301888	-0.566731	0.000000	0.000000	1.000000	126.000000	0.000000
15188.396841	0.097044	0.582621	0.021382	79.674095	-0.817311	17.141884	0.000000	0.000000	0.000000	0.000000	0.000000	0.000000	0.333601	0.301888	-0.566731	0.000000	0.000000	1.000000	126.000000	0.000000
15188.400175	0.097044	0.582621	0.021382	79.698204	-0.696893	17.101788	0.000000	0.000000	0.000000	0.000000	0.000000	0.000000	0.333601	0.301888	-0.566731	0.000000	0.000000	1.000000	126.000000	0.000000
15188.403508	0.098143	0.583560	0.019591	79.698204	-0.696893	17.101788	0.000000	0.000000	0.000000	0.000000	0.000000	0.000000	0.329616	0.281741	-0.537194	0.000000	0.000000	1.000000	126.000000	0.000000
15188.406841	0.098143	0.583560	0.019591	79.698204	-0.696893	17.101788	0.000000	0.000000	0.000000	0.000000	0.000000	0.000000	0.329616	0.281741	-0.537194	0.000000	0.000000	1.000000	126.000000	0.000000
15188.410175	0.098143	0.583560	0.019591	79.713577	-0.563650	17.076616	0.000000	0.000000	0.000000	0.000000	0.000000	0.000000	0.329616	0.281741	-0.537194	0.000000	0.000000	1.000000	126.000000	0.000000
15188.413508	0.099263	0.584404	0.017834	79.713577	-0.563650	17.076616	0.000000	0.000000	0.000000	0.000000	0.000000	0.000000	0.336026	0.253273	-0.527075	0.000000	0.000000	1.000000	126.000000	0.000000
15188.416841	0.099263	0.584404	0.017834	79.713577	-0.563650	17.076616	0.000000	0.000000	0.000000	0.000000	0.000000	0.000000	0.336026	0.253273	-0.527075	0.000000	0.000000	1.000000	126.000000	0.000000
15188.420175	0.099263	0.584404	0.017834	79.728348	-0.427836	17.061718	0.000000	0.000000	0.000000	0.000000	0.000000	0.000000	0.336026	0.253273	-0.527075	0.000000	0.000000	1.000000	126.000000	0.000000
15188.423508	0.100341	0.585173	0.016142	79.728348	-0.427836	17.061718	0.000000	0.000000	0.000000	0.000000	0.000000	0.000000	0.323324	0.230695	-0.507663	0.000000	0.000000	1.000000	126.000000	0.000000
15188.426841	0.100341	0.585173	0.016142	79.728348	-0.427836	17.061718	0.000000	0.000000	0.000000	0.000000	0.000000	0.000000	0.323324	0.230695	-0.507663	0.000000	0.000000	1.000000	126.000000	0.000000
15188.430175	0.100341	0.585173	0.016142	79.747826	-0.301953	17.050022	0.000000	0.000000	0.000000	0.000000	0.000000	0.000000	0.323324	0.230695	-0.507663	0.000000	0.000000	1.000000	126.000000	0.000000
15188.433508	0.101396	0.585849	0.014494	79.747826	-0.301953	17.050022	0.000000	0.000000	0.000000	0.000000	0.000000	0.000000	0.316602	0.202815	-0.494389	0.000000	0.000000	1.000000	126.000000	0.000000
15188.436841	0.101396	0.585849	0.014494	79.747826	-0.301953	17.050022	0.000000	0.000000	0.000000	0.000000	0.000000	0.000000	0.316602	0.202815	-0.494389	0.000000	0.000000	1.000000	126.000000	0.000000
15188.440175	0.101396	0.585849	0.014494	79.762573	-0.158983	17.048738	0.000000	0.000000	0.000000	0.000000	0.000000	0.000000	0.316602	0.202815	-0.494389	0.000000	0.000000	1.000000	126.000000	0.000000
15188.443508	0.102447	0.586441	0.012863	79.762573	-0.158983	17.048738	0.000000	0.000000	0.000000	0.000000	0.000000	0.000000	0.315265	0.177543	-0.489378	0.000000	0.000000	1.000000	126.000000	0.000000
15188.446841	0.102447	0.586441	0.012863	79.762573	-0.158983	17.048738	0.000000	0.000000	0.000000	0.000000	0.000000	0.000000	0.315265	0.177543	-0.489378	0.000000	0.000000	1.000000	126.000000	0.000000
15188.450175	0.102447	0.586441	0.012863	79.779510	0.003840	17.077343	0.000000	0.000000	0.000000	0.000000	0.000000	0.000000	0.315265	0.177543	-0.489378	0.000000	0.000000	1.000000	126.000000	0.000000
15188.453508	0.103455	0.586941	0.011281	79.779510	0.003840	17.077343	0.000000	0.000000	0.000000	0.000000	0.000000	0.000000	0.302193	0.150164	-0.474362	0.000000	0.000000	1.000000	126.000000	0.000000
15188.456841	0.103455	0.586941	0.011281	79.779510	0.003840	17.077343	0.000000	0.000000	0.000000	0.000000	0.000000	0.000000	0.302193	0.150164	-0.474362	0.000000	0.000000	1.000000	126.000000	0.000000
15188.460175	0.103455	0.586941	0.011281	79.783745	0.286897	17.246006	0.000000	0.000000	0.000000	0.000000	0.000000	0.000000	0.302193	0.150164	-0.474362	0.000000	0.000000	1.000000	126.000000	0.000000
15188.463508	0.104471	0.587389	0.009773	79.783745	0.286897	17.246006	0.000000	0.000000	0.000000	0.000000	0.000000	0.000000	0.304864	0.134212	-0.452376	0.000000	0.000000	1.000000	126.000000	0.000000
15188.466841	0.104471	0.587389	0.009773	79.783745	0.286897	17.246006	0.000000	0.000000	0.000000	0.000000	0.000000	0.000000	0.304864	0.134212	-0.452376	0.000000	0.000000	1.000000	126.000000	0.000000
15188.470175	0.104471	0.587389	0.009773	79.794327	0.676343	17.545456	0.000000	0.000000	0.000000	0.000000	0.000000	0.000000	0.304864	0.134212	-0.452376	0.000000	0.000000	1.000000	126.000000	0.000000
15188.473508	0.105532	0.587773	0.008289	79.794327	0.676343	17.545456	0.000000	0.000000	0.000000	0.000000	0.000000	0.000000	0.318312	0.115186	-0.445199	0.000000	0.000000	1.000000	126.000000	0.000000
15188.476841	0.105532	0.587773	0.008289	79.794327	0.676343	17.545456	0.000000	0.000000	0.000000	0.000000	0.000000	0.000000	0.318312	0.115186	-0.445199	0.000000	0.000000	1.000000	126.000000	0.000000
15188.480175	0.105532	0.587773	0.008289	79.810219	1.120262	17.916473	0.000000	0.000000	0.000000	0.000000	0.000000	0.000000	0.318312	0.115186	-0.445199	0.000000	0.000000	1.000000	126.000000	0.000000
15188.483508	0.106630	0.588098	0.006897	79.810219	1.120262	17.916473	0.000000	0.000000	0.000000	0.000000	0.000000	0.000000	0.329456	0.097461	-0.417722	0.000000	0.000000	1.000000	126.000000	0.000000
15188.486841	0.106630	0.588098	0.006897	79.810219	1.120262	17.916473	0.000000	0.000000	0.000000	0.000000	0.000000	0.000000	0.329456	0.097461	-0.417722	0.000000	0.000000	1.000000	126.000000	0.000000
15188.490175	0.106630	0.588098	0.006897	79.830589	1.526703	18.267033	0.000000	0.000000	0.000000	0.000000	0.000000	0.000000	0.329456	0.097461	-0.417722	0.000000	0.000000	1.000000	126.000000	0.000000
15188.493508	0.107726	0.588342	0.005522	79.830589	1.526703	18.267033	0.000000	0.000000	0.000000	0.000000	0.000000	0.000000	0.328706	0.073268	-0.412426	0.000000	0.000000	1.000000	126.000000	0.000000
15188.496841	0.107726	0.588342	0.005522	79.830589	1.526703	18.267033	0.000000	0.000000	0.000000	0.000000	0.000000	0.000000	0.328706	0.073268	-0.412426	0.000000	0.000000	1.000000	126.000000	0.000000
15188.500175	0.107726	0.588342	0.005522	79.853806	1.776434	18.443565	0.000000	0.000000	0.000000	0.000000	0.000000	0.000000	0.328706	0.073268	-0.412426	0.000000	0.000000	1.000000	126.000000	0.000000
15188.503508	0.108790	0.588510	0.004238	79.853806	1.776434	18.443565	0.000000	0.000000	0.000000	0.000000	0.000000	0.000000	0.319315	0.050417	-0.385175	0.000000	0.000000	1.000000	126.000000	0.000000
15188.506841	0.108790	0.588510	0.004238	79.853806	1.776434	18.443565	0.000000	0.000000	0.000000	0.000000	0.000000	0.000000	0.319315	0.050417	-0.385175	0.000000	0.000000	1.000000	126.000000	0.000000
15188.510175	0.108790	0.588510	0.004238	79.878319	1.906283	18.606688	0.000000	0.000000	0.000000	0.000000	0.000000	0.000000	0.319315	0.050417	-0.385175	0.000000	0.000000	1.000000	126.000000	0.000000
15188.513508	0.109808	0.588624	0.002976	79.878319	1.906283	18.606688	0.000000	0.000000	0.000000	0.000000	0.000000	0.000000	0.305262	0.034342	-0.378733	0.000000	0.000000	1.000000	126.000000	0.000000
15188.516841	0.109808	0.588624	0.002976	79.878319	1.906283	18.606688	0.000000	0.000000	0.000000	0.000000	0.000000	0.000000	0.305262	0.034342	-0.378733	0.000000	0.000000	1.000000	126.000000	0.000000
15188.520175	0.109808	0.588624	0.002976	79.902893	2.025121	19.192505	0.000000	0.000000	0.000000	0.000000	0.000000	0.000000	0.305262	0.034342	-0.378733	0.000000	0.000000	1.000000	126.000000	0.000000
15188.523508	0.110798	0.588708	0.001814	79.902893	2.025121	19.192505	0.000000	0.000000	0.000000	0.000000	0.000000	0.000000	0.297070	0.025169	-0.348497	0.000000	0.000000	1.000000	126.000000	0.000000
15188.526841	0.110798	0.588708	0.001814	79.902893	2.025121	19.192505	0.000000	0.000000	0.000000	0.000000	0.000000	0.000000	0.297070	0.025169	-0.348497	0.000000	0.000000	1.000000	126.000000	0.000000
15188.530175	0.110798	0.588708	0.001814	79.933540	2.134024	19.499748	0.000000	0.000000	0.000000	0.000000	0.000000	0.000000	0.297070	0.025169	-0.348497	0.000000	0.000000	1.000000	126.000000	0.000000
15188.533508	0.111727	0.588732	0.000703	79.933540	2.134024	19.499748	0.000000	0.000000	0.000000	0.000000	0.000000	0.000000	0.278606	0.007170	-0.333308	0.000000	0.000000	1.000000	126.000000	0.000000
15188.536841	0.111727	0.588732	0.000703	79.933540	2.134024	19.499748	0.000000	0.000000	0.000000	0.000000	0.000000	0.000000	0.278606	0.007170	-0.333308	0.000000	0.000000	1.000000	126.000000	0.000000
15188.540175	0.111727	0.588732	0.000703	79.967262	2.233723	19.978689	0.000000	0.000000	0.000000	0.000000	0.000000	0.000000	0.278606	0.007170	-0.333308	0.000000	0.000000	1.000000	126.000000	0.000000
15188.543508	0.112659	0.588697	-0.000373	79.967262	2.233723	19.978689	0.000000	0.000000	0.000000	0.000000	0.000000	0.000000	0.279882	-0.010694	-0.322813	0.000000	0.000000	1.000000	126.000000	0.000000
15188.546841	0.112659	0.588697	-0.000373	79.967262	2.233723	19.978689	0.000000	0.000000	0.000000	0.000000	0.000000	0.000000	0.279882	-0.010694	-0.322813	0.000000	0.000000	1.000000	126.000000	0.000000
15188.550175	0.112659	0.588697	-0.000373	80.004044	2.326853	21.139820	0.000000	0.000000	0.000000	0.000000	0.000000	0.000000	0.279882	-0.010694	-0.322813	0.000000	0.000000	1.000000	126.000000	0.000000
15188.553508	0.113550	0.588650	-0.001326	80.004044	2.326853	21.139820	0.000000	0.000000	0.000000	0.000000	0.000000	0.000000	0.267151	-0.013917	-0.285876	0.000000	0.000000	1.000000	126.000000	0.000000
15188.556841	0.113550	0.588650	-0.001326	80.004044	2.326853	21.139820	0.000000	0.000000	0.000000	0.000000	0.000000	0.000000	0.267151	-0.013917	-0.285876	0.000000	0.000000	1.000000	126.000000	0.000000
15188.560175	0.113550	0.588650	-0.001326	80.039467	2.384864	23.099424	0.000000	0.000000	0.000000	0.000000	0.000000	0.000000	0.267151	-0.013917	-0.285876	0.000000	0.000000	1.000000	126.000000	0.000000
15188.563508	0.114462	0.588549	-0.002181	80.039467	2.384864	23.099424	0.000000	0.000000	0.000000	0.000000	0.000000	0.000000	0.273515	-0.030328	-0.256515	0.000000	0.000000	1.000000	126.000000	0.000000
15188.566841	0.114462	0.588549	-0.002181	80.039467	2.384864	23.099424	0.000000	0.000000	0.000000	0.000000	0.000000	0.000000	0.273515	-0.030328	-0.256515	0.000000	0.000000	1.000000	126.000000	0.000000
15188.570175	0.114462	0.588549	-0.002181	80.069420	2.256628	24.757177	0.000000	0.000000	0.000000	0.000000	0.000000	0.000000	0.273515	-0.030328	-0.256515	0.000000	0.000000	1.000000	126.000000	0.000000
15188.573508	0.115491	0.588408	-0.003012	80.069420	2.256628	24.757177	0.000000	0.000000	0.000000	0.000000	0.000000	0.000000	0.308897	-0.042316	-0.249330	0.000000	0.000000	1.000000	126.000000	0.000000
15188.576841	0.115491	0.588408	-0.003012	80.069420	2.256628	24.757177	0.000000	0.000000	0.000000	0.000000	0.000000	0.000000	0.308897	-0.042316	-0.249330	0.000000	0.000000	1.000000	126.000000	0.000000
15188.580175	0.115491	0.588408	-0.003012	80.076019	1.711003	25.269772	0.000000	0.000000	0.000000	0.000000	0.000000	0.000000	0.308897	-0.042316	-0.249330	0.000000	0.000000	1.000000	126.000000	0.000000
15188.583508	0.116632	0.588257	-0.003759	80.076019	1.711003	25.269772	0.000000	0.000000	0.000000	0.000000	0.000000	0.000000	0.342062	-0.045310	-0.224013	0.000000	0.000000	1.000000	126.000000	0.000000
15188.586841	0.116632	0.588257	-0.003759	80.076019	1.711003	25.269772	0.000000	0.000000	0.000000	0.000000	0.000000	0.000000	0.342062	-0.045310	-0.224013	0.000000	0.000000	1.000000	126.000000	0.000000
15188.590175	0.116632	0.588257	-0.003759	80.056618	0.690512	24.620140	0.000000	0.000000	0.000000	0.000000	0.000000	0.000000	0.342062	-0.045310	-0.224013	0.000000	0.000000	1.000000	126.000000	0.000000
15188.593508	0.117808	0.588085	-0.004444	80.056618	0.690512	24.620140	0.000000	0.000000	0.000000	0.000000	0.000000	0.000000	0.352954	-0.051671	-0.205729	0.000000	0.000000	1.000000	126.000000	0.000000
15188.596841	0.117808	0.588085	-0.004444	80.056618	0.690512	24.620140	0.000000	0.000000	0.000000	0.000000	0.000000	0.000000	0.352954	-0.051671	-0.205729	0.000000	0.000000	1.000000	126.000000	0.000000
15188.600175	0.117808	0.588085	-0.004444	80.000076	-0.881568	22.742096	0.000000	0.000000	0.000000	0.000000	0.000000	0.000000	0.352954	-0.051671	-0.205729	0.000000	0.000000	1.000000	126.000000	0.000000
15188.603508	0.118980	0.587866	-0.005051	80.000076	-0.881568	22.742096	0.000000	0.000000	0.000000	0.000000	0.000000	0.000000	0.351659	-0.065673	-0.182070	0.000000	0.000000	1.000000	126.000000	0.000000
15188.606841	0.118980	0.587866	-0.005051	80.000076	-0.881568	22.742096	0.000000	0.000000	0.000000	0.000000	0.000000	0.000000	0.351659	-0.065673	-0.182070	0.000000	0.000000	1.000000	126.000000	0.000000
15188.610175	0.118980	0.587866	-0.005051	79.907234	-2.904205	20.101681	0.000000	0.000000	0.000000	0.000000	0.000000	0.000000	0.351659	-0.065673	-0.182070	0.000000	0.000000	1.000000	126.000000	0.000000
15188.613508	0.120158	0.587614	-0.005631	79.907234	-2.904205	20.101681	0.000000	0.000000	0.000000	0.000000	0.000000	0.000000	0.353306	-0.075416	-0.174016	0.000000	0.000000	1.000000	126.000000	0.000000
15188.616841	0.120158	0.587614	-0.005631	79.907234	-2.904205	20.101681	0.000000	0.000000	0.000000	0.000000	0.000000	0.000000	0.353306	-0.075416	-0.174016	0.000000	0.000000	1.000000	126.000000	0.000000
15188.620175	0.120158	0.587614	-0.005631	79.776634	-5.185121	17.262085	0.000000	0.000000	0.000000	0.000000	0.000000	0.000000	0.353306	-0.075416	-0.174016	0.000000	0.000000	1.000000	126.000000	0.000000
15188.623508	0.121260	0.587349	-0.006145	79.776634	-5.185121	17.262085	0.000000	0.000000	0.000000	0.000000	0.000000	0.000000	0.330648	-0.079588	-0.154200	0.000000	0.000000	1.000000	126.000000	0.000000
15188.626841	0.121260	0.587349	-0.006145	79.776634	-5.185121	17.262085	0.000000	0.000000	0.000000	0.000000	0.000000	0.000000	0.330648	-0.079588	-0.154200	0.000000	0.000000	1.000000	126.000000	0.000000
15188.630175	0.121260	0.587349	-0.006145	79.619179	-7.457351	14.539557	0.000000	0.000000	0.000000	0.000000	0.000000	0.000000	0.330648	-0.079588	-0.154200	0.000000	0.000000	1.000000	126.000000	0.000000
15188.633508	0.122277	0.587058	-0.006632	79.619179	-7.457351	14.539557	0.000000	0.000000	0.000000	0.000000	0.000000	0.000000	0.304970	-0.087211	-0.146040	0.000000	0.000000	1.000000	126.000000	0.000000
15188.636841	0.122277	0.587058	-0.006632	79.619179	-7.457351	14.539557	0.000000	0.000000	0.000000	0.000000	0.000000	0.000000	0.304970	-0.087211	-0.146040	0.000000	0.000000	1.000000	126.000000	0.000000
15188.640175	0.122277	0.587058	-0.006632	79.464569	-9.391259	12.018024	0.000000	0.000000	0.000000	0.000000	0.000000	0.000000	0.304970	-0.087211	-0.146040	0.000000	0.000000	1.000000	126.000000	0.000000
15188.643508	0.123234	0.586761	-0.007081	79.464569	-9.391259	12.018024	0.000000	0.000000	0.000000	0.000000	0.000000	0.000000	0.287133	-0.089268	-0.134594	0.000000	0.000000	1.000000	126.000000	0.000000
15188.646841	0.123234	0.586761	-0.007081	79.464569	-9.391259	12.018024	0.000000	0.000000	0.000000	0.000000	0.000000	0.000000	0.287133	-0.089268	-0.134594	0.000000	0.000000	1.000000	126.000000	0.000000
15188.650175	0.123234	0.586761	-0.007081	79.362862	-10.662864	10.303281	0.000000	0.000000	0.000000	0.000000	0.000000	0.000000	0.287133	-0.089268	-0.134594	0.000000	0.000000	1.000000	126.000000	0.000000
15188.653508	0.124109	0.586482	-0.007492	79.362862	-10.662864	10.303281	0.000000	0.000000	0.000000	0.000000	0.000000	0.000000	0.262429	-0.083701	-0.123313	0.000000	0.000000	1.000000	126.000000	0.000000
15188.656841	0.124109	0.586482	-0.007492	79.362862	-10.662864	10.303281	0.000000	0.000000	0.000000	0.000000	0.000000	0.000000	0.262429	-0.083701	-0.123313	0.000000	0.000000	1.000000	126.000000	0.000000
15188.660175	0.124109	0.586482	-0.007492	79.366661	-10.969379	9.808568	0.000000	0.000000	0.000000	0.000000	0.000000	0.000000	0.262429	-0.083701	-0.123313	0.000000	0.000000	1.000000	126.000000	0.000000
15188.663508	0.124109	0.586482	-0.007492	79.366661	-10.969379	9.808568	0.000000	0.000000	0.000000	0.000000	0.000000	0.000000	0.262429	-0.083701	-0.123313	0.000000	0.000000	1.000000	126.000000	0.000000
15188.666841	0.124908	0.586214	-0.007842	79.366661	-10.969379	9.808568	0.000000	0.000000	0.000000	0.000000	0.000000	0.000000	0.239749	-0.080254	-0.104954	0.000000	0.000000	1.000000	126.000000	0.000000
15188.670175	0.124908	0.586214	-0.007842	79.424080	-10.725433	10.023722	0.000000	0.000000	0.000000	0.000000	0.000000	0.000000	0.239749	-0.080254	-0.104954	0.000000	0.000000	1.000000	126.000000	0.000000
15188.673508	0.125621	0.585970	-0.008085	79.424080	-10.725433	10.023722	0.000000	0.000000	0.000000	0.000000	0.000000	0.000000	0.214109	-0.073446	-0.072872	0.000000	0.000000	1.000000	126.000000	0.000000
15188.676841	0.125621	0.585970	-0.008085	79.424080	-10.725433	10.023722	0.000000	0.000000	0.000000	0.000000	0.000000	0.000000	0.214109	-0.073446	-0.072872	0.000000	0.000000	1.000000	126.000000	0.000000
15188.680175	0.125621	0.585970	-0.008085	79.484070	-10.418019	10.330539	0.000000	0.000000	0.000000	0.000000	0.000000	0.000000	0.214109	-0.073446	-0.072872	0.000000	0.000000	1.000000	126.000000	0.000000
15188.683508	0.125621	0.585970	-0.008085	79.484070	-10.418019	10.330539	0.000000	0.000000	0.000000	0.000000	0.000000	0.000000	0.214109	-0.073446	-0.072872	0.000000	0.000000	1.000000	126.000000	0.000000
15188.686841	0.126211	0.585743	-0.008276	79.484070	-10.418019	10.330539	0.000000	0.000000	0.000000	0.000000	0.000000	0.000000	0.176976	-0.067902	-0.057574	0.000000	0.000000	1.000000	126.000000	0.000000
15188.690175	0.126211	0.585743	-0.008276	79.534973	-10.171166	10.589694	0.000000	0.000000	0.000000	0.000000	0.000000	0.000000	0.176976	-0.067902	-0.057574	0.000000	0.000000	1.000000	126.000000	0.000000
15188.693508	0.126604	0.585547	-0.008354	79.534973	-10.171166	10.589694	0.000000	0.000000	0.000000	0.000000	0.000000	0.000000	0.117683	-0.059021	-0.023106	0.000000	0.000000	1.000000	126.000000	0.000000
15188.696841	0.126604	0.585547	-0.008354	79.534973	-10.171166	10.589694	0.000000	0.000000	0.000000	0.000000	0.000000	0.000000	0.117683	-0.059021	-0.023106	0.000000	0.000000	1.000000	126.000000	0.000000
15188.700175	0.126604	0.585547	-0.008354	79.567886	-10.103544	10.655597	0.000000	0.000000	0.000000	0.000000	0.000000	0.000000	0.117683	-0.059021	-0.023106	0.000000	0.000000	1.000000	126.000000	0.000000
15188.703508	0.126604	0.585547	-0.008354	79.567886	-10.103544	10.655597	0.000000	0.000000	0.000000	0.000000	0.000000	0.000000	0.117683	-0.059021	-0.023106	0.000000	0.000000	1.000000	126.000000	0.000000
15188.706841	0.126853	0.585343	-0.008366	79.567886	-10.103544	10.655597	0.000000	0.000000	0.000000	0.000000	0.000000	0.000000	0.074880	-0.061152	-0.003670	0.000000	0.000000	1.000000	126.000000	0.000000
15188.710175	0.126853	0.585343	-0.008366	79.591911	-10.130489	10.612036	0.000000	0.000000	0.000000	0.000000	0.000000	0.000000	0.074880	-0.061152	-0.003670	0.000000	0.000000	1.000000	126.000000	0.000000
15188.713508	0.126853	0.585343	-0.008366	79.591911	-10.130489	10.612036	0.000000	0.000000	0.000000	0.000000	0.000000	0.000000	0.074880	-0.061152	-0.003670	0.000000	0.000000	1.000000	126.000000	0.000000
15188.716841	0.126853	0.585343	-0.008366	79.591911	-10.130489	10.612036	0.000000	0.000000	0.000000	0.000000	0.000000	0.000000	0.074880	-0.061152	-0.003670	0.000000	0.000000	1.000000	126.000000	0.000000
15188.720175	0.126974	0.584952	-0.008426	79.625435	-10.123168	10.637056	0.000000	0.000000	0.000000	0.000000	0.000000	0.000000	0.036325	-0.117112	-0.018002	0.000000	0.000000	1.000000	126.000000	0.000000
15188.723508	0.126974	0.584952	-0.008426	79.625435	-10.123168	10.637056	0.000000	0.000000	0.000000	0.000000	0.000000	0.000000	0.036325	-0.117112	-0.018002	0.000000	0.000000	1.000000	126.000000	0.000000
15188.726841	0.126974	0.584952	-0.008426	79.625435	-10.123168	10.637056	0.000000	0.000000	0.000000	0.000000	0.000000	0.000000	0.036325	-0.117112	-0.018002	0.000000	0.000000	1.000000	126.000000	0.000000
15188.730175	0.126974	0.584952	-0.008426	79.667343	-10.019131	10.788090	0.000000	0.000000	0.000000	0.000000	0.000000	0.000000	0.036325	-0.117112	-0.018002	0.000000	0.000000	1.000000	126.000000	0.000000
15188.733508	0.126903	0.584773	-0.008515	79.667343	-10.019131	10.788090	0.000000	0.000000	0.000000	0.000000	0.000000	0.000000	-0.021337	-0.053785	-0.026631	0.000000	0.000000	1.000000	126.000000	0.000000
15188.736841	0.126903	0.584773	-0.008515	79.667343	-10.019131	10.788090	0.000000	0.000000	0.000000	0.000000	0.000000	0.000000	-0.021337	-0.053785	-0.026631	0.000000	0.000000	1.000000	126.000000	0.000000
15188.740175	0.126903	0.584773	-0.008515	79.717262	-9.844089	11.034428	0.000000	0.000000	0.000000	0.000000	0.000000	0.000000	-0.021337	-0.053785	-0.026631	0.000000	0.000000	1.000000	126.000000	0.000000
15188.743508	0.126903	0.584773	-0.008515	79.717262	-9.844089	11.034428	0.000000	0.000000	0.000000	0.000000	0.000000	0.000000	-0.021337	-0.053785	-0.026631	0.000000	0.000000	1.000000	126.000000	0.000000
15188.746841	0.126762	0.584601	-0.008608	79.717262	-9.844089	11.034428	0.000000	0.000000	0.000000	0.000000	0.000000	0.000000	-0.042456	-0.051633	-0.028150	0.000000	0.000000	1.000000	126.000000	0.000000
15188.750175	0.126762	0.584601	-0.008608	79.763115	-9.562000	11.416908	0.000000	0.000000	0.000000	0.000000	0.000000	0.000000	-0.042456	-0.051633	-0.028150	0.000000	0.000000	1.000000	126.000000	0.000000
15188.753508	0.126550	0.584436	-0.008707	79.763115	-9.562000	11.416908	0.000000	0.000000	0.000000	0.000000	0.000000	0.000000	-0.063559	-0.049449	-0.029688	0.000000	0.000000	1.000000	126.000000	0.000000
15188.756841	0.126550	0.584436	-0.008707	79.763115	-9.562000	11.416908	0.000000	0.000000	0.000000	0.000000	0.000000	0.000000	-0.063559	-0.049449	-0.029688	0.000000	0.000000	1.000000	126.000000	0.000000
15188.760175	0.126550	0.584436	-0.008707	79.803162	-9.150169	11.951742	0.000000	0.000000	0.000000	0.000000	0.000000	0.000000	-0.063559	-0.049449	-0.029688	0.000000	0.000000	1.000000	126.000000	0.000000
15188.763508	0.126550	0.584436	-0.008707	79.803162	-9.150169	11.951742	0.000000	0.000000	0.000000	0.000000	0.000000	0.000000	-0.063559	-0.049449	-0.029688	0.000000	0.000000	1.000000	126.000000	0.000000
15188.766841	0.126317	0.584271	-0.008800	79.803162	-9.150169	11.951742	0.000000	0.000000	0.000000	0.000000	0.000000	0.000000	-0.069923	-0.049445	-0.027941	0.000000	0.000000	1.000000	126.000000	0.000000
15188.770175	0.126317	0.584271	-0.008800	79.821350	-8.634539	12.604621	0.000000	0.000000	0.000000	0.000000	0.000000	0.000000	-0.069923	-0.049445	-0.027941	0.000000	0.000000	1.000000	126.000000	0.000000
15188.773508	0.126317	0.584271	-0.008800	79.821350	-8.634539	12.604621	0.000000	0.000000	0.000000	0.000000	0.000000	0.000000	-0.069923	-0.049445	-0.027941	0.000000	0.000000	1.000000	126.000000	0.000000
15188.776841	0.126317	0.584271	-0.008800	79.821350	-8.634539	12.604621	0.000000	0.000000	0.000000	0.000000	0.000000	0.000000	-0.069923	-0.049445	-0.027941	0.000000	0.000000	1.000000	126.000000	0.000000
15188.780175	0.125908	0.584066	-0.008947	79.811768	-8.080236	13.276136	0.000000	0.000000	0.000000	0.000000	0.000000	0.000000	-0.122610	-0.061618	-0.043996	0.000000	0.000000	1.000000	126.000000	0.000000
15188.783508	0.125908	0.584066	-0.008947	79.811768	-8.080236	13.276136	0.000000	0.000000	0.000000	0.000000	0.000000	0.000000	-0.122610	-0.061618	-0.043996	0.000000	0.000000	1.000000	126.000000	0.000000
15188.786841	0.125908	0.584066	-0.008947	79.811768	-8.080236	13.276136	0.000000	0.000000	0.000000	0.000000	0.000000	0.000000	-0.122610	-0.061618	-0.043996	0.000000	0.000000	1.000000	126.000000	0.000000
15188.790175	0.125908	0.584066	-0.008947	79.788528	-7.505372	13.959223	0.000000	0.000000	0.000000	0.000000	0.000000	0.000000	-0.122610	-0.061618	-0.043996	0.000000	0.000000	1.000000	126.000000	0.000000
15188.793508	0.125736	0.583974	-0.008987	79.788528	-7.505372	13.959223	0.000000	0.000000	0.000000	0.000000	0.000000	0.000000	-0.051578	-0.027428	-0.012018	0.000000	0.000000	1.000000	126.000000	0.000000
15188.796841	0.125736	0.583974	-0.008987	79.788528	-7.505372	13.959223	0.000000	0.000000	0.000000	0.000000	0.000000	0.000000	-0.051578	-0.027428	-0.012018	0.000000	0.000000	1.000000	126.000000	0.000000
15188.800175	0.125736	0.583974	-0.008987	79.754463	-6.968628	14.589614	0.000000	0.000000	0.000000	0.000000	0.000000	0.000000	-0.051578	-0.027428	-0.012018	0.000000	0.000000	1.000000	126.000000	0.000000
15188.803508	0.125600	0.583890	-0.009062	79.754463	-6.968628	14.589614	0.000000	0.000000	0.000000	0.000000	0.000000	0.000000	-0.040740	-0.025285	-0.022536	0.000000	0.000000	1.000000	126.000000	0.000000
15188.806841	0.125600	0.583890	-0.009062	79.754463	-6.968628	14.589614	0.000000	0.000000	0.000000	0.000000	0.000000	0.000000	-0.040740	-0.025285	-0.022536	0.000000	0.000000	1.000000	126.000000	0.000000
15188.810175	0.125600	0.583890	-0.009062	79.735458	-6.635692	14.980987	0.000000	0.000000	0.000000	0.000000	0.000000	0.000000	-0.040740	-0.025285	-0.022536	0.000000	0.000000	1.000000	126.000000	0.000000
15188.813508	0.125600	0.583890	-0.009062	79.735458	-6.635692	14.980987	0.000000	0.000000	0.000000	0.000000	0.000000	0.000000	-0.040740	-0.025285	-0.022536	0.000000	0.000000	1.000000	126.000000	0.000000
15188.816841	0.125505	0.583831	-0.009156	79.735458	-6.635692	14.980987	0.000000	0.000000	0.000000	0.000000	0.000000	0.000000	-0.028529	-0.017670	-0.028127	0.000000	0.000000	1.000000	126.000000	0.000000
15188.820175	0.125505	0.583831	-0.009156	79.719978	-6.519882	15.116573	0.000000	0.000000	0.000000	0.000000	0.000000	0.000000	-0.028529	-0.017670	-0.028127	0.000000	0.000000	1.000000	126.000000	0.000000
15188.823508	0.125505	0.583831	-0.009156	79.719978	-6.519882	15.116573	0.000000	0.000000	0.000000	0.000000	0.000000	0.000000	-0.028529	-0.017670	-0.028127	0.000000	0.000000	1.000000	126.000000	0.000000
15188.826841	0.125505	0.583831	-0.009156	79.719978	-6.519882	15.116573	0.000000	0.000000	0.000000	0.000000	0.000000	0.000000	-0.028529	-0.017670	-0.028127	0.000000	0.000000	1.000000	126.000000	0.000000
15188.830175	0.125323	0.583659	-0.009399	79.712563	-6.496766	15.146076	0.000000	0.000000	0.000000	0.000000	0.000000	0.000000	-0.054785	-0.051749	-0.072829	0.000000	0.000000	1.000000	126.000000	0.000000
15188.833508	0.125323	0.583659	-0.009399	79.712563	-6.496766	15.146076	0.000000	0.000000	0.000000	0.000000	0.000000	0.000000	-0.054785	-0.051749	-0.072829	0.000000	0.000000	1.000000	126.000000	0.000000
15188.836841	0.125323	0.583659	-0.009399	79.712563	-6.496766	15.146076	0.000000	0.000000	0.000000	0.000000	0.000000	0.000000	-0.054785	-0.051749	-0.072829	0.000000	0.000000	1.000000	126.000000	0.000000
15188.840175	0.125323	0.583659	-0.009399	79.703094	-6.465138	15.181296	0.000000	0.000000	0.000000	0.000000	0.000000	0.000000	-0.054785	-0.051749	-0.072829	0.000000	0.000000	1.000000	126.000000	0.000000
15188.843508	0.125233	0.583571	-0.009554	79.703094	-6.465138	15.181296	0.000000	0.000000	0.000000	0.000000	0.000000	0.000000	-0.026819	-0.026477	-0.046704	0.000000	0.000000	1.000000	126.000000	0.000000
15188.846841	0.125233	0.583571	-0.009554	79.703094	-6.465138	15.181296	0.000000	0.000000	0.000000	0.000000	0.000000	0.000000	-0.026819	-0.026477	-0.046704	0.000000	0.000000	1.000000	126.000000	0.000000
15188.850175	0.125233	0.583571	-0.009554	79.679321	-6.403225	15.246929	0.000000	0.000000	0.000000	0.000000	0.000000	0.000000	-0.026819	-0.026477	-0.046704	0.000000	0.000000	1.000000	126.000000	0.000000
15188.853508	0.125233	0.583571	-0.009554	79.679321	-6.403225	15.246929	0.000000	0.000000	0.000000	0.000000	0.000000	0.000000	-0.026819	-0.026477	-0.046704	0.000000	0.000000	1.000000	126.000000	0.000000
15188.856841	0.125120	0.583439	-0.009714	79.679321	-6.403225	15.246929	0.000000	0.000000	0.000000	0.000000	0.000000	0.000000	-0.034006	-0.039546	-0.047867	0.000000	0.000000	1.000000	126.000000	0.000000
15188.860175	0.125120	0.583439	-0.009714	79.642502	-6.297462	15.359993	0.000000	0.000000	0.000000	0.000000	0.000000	0.000000	-0.034006	-0.039546	-0.047867	0.000000	0.000000	1.000000	126.000000	0.000000
15188.863508	0.124970	0.583300	-0.009839	79.642502	-6.297462	15.359993	0.000000	0.000000	0.000000	0.000000	0.000000	0.000000	-0.044804	-0.041667	-0.037416	0.000000	0.000000	1.000000	126.000000	0.000000
15188.866841	0.124970	0.583300	-0.009839	79.642502	-6.297462	15.359993	0.000000	0.000000	0.000000	0.000000	0.000000	0.000000	-0.044804	-0.041667	-0.037416	0.000000	0.000000	1.000000	126.000000	0.000000
15188.870175	0.124970	0.583300	-0.009839	79.582870	-6.132353	15.534098	0.000000	0.000000	0.000000	0.000000	0.000000	0.000000	-0.044804	-0.041667	-0.037416	0.000000	0.000000	1.000000	126.000000	0.000000
15188.873508	0.124821	0.583161	-0.009964	79.582870	-6.132353	15.534098	0.000000	0.000000	0.000000	0.000000	0.000000	0.000000	-0.044790	-0.041660	-0.037449	0.000000	0.000000	1.000000	126.000000	0.000000
15188.876841	0.124821	0.583161	-0.009964	79.582870	-6.132353	15.534098	0.000000	0.000000	0.000000	0.000000	0.000000	0.000000	-0.044790	-0.041660	-0.037449	0.000000	0.000000	1.000000	126.000000	0.000000
15188.880175	0.124821	0.583161	-0.009964	79.516869	-5.960492	15.722822	0.000000	0.000000	0.000000	0.000000	0.000000	0.000000	-0.044790	-0.041660	-0.037449	0.000000	0.000000	1.000000	126.000000	0.000000
15188.883508	0.124821	0.583161	-0.009964	79.516869	-5.960492	15.722822	0.000000	0.000000	0.000000	0.000000	0.000000	0.000000	-0.044790	-0.041660	-0.037449	0.000000	0.000000	1.000000	126.000000	0.000000
15188.886841	0.124621	0.583008	-0.010025	79.516869	-5.960492	15.722822	0.000000	0.000000	0.000000	0.000000	0.000000	0.000000	-0.060019	-0.045919	-0.018319	0.000000	0.000000	1.000000	126.000000	0.000000
15188.890175	0.124621	0.583008	-0.010025	79.463272	-5.829834	15.876369	0.000000	0.000000	0.000000	0.000000	0.000000	0.000000	-0.060019	-0.045919	-0.018319	0.000000	0.000000	1.000000	126.000000	0.000000
15188.893508	0.124621	0.583008	-0.010025	79.463272	-5.829834	15.876369	0.000000	0.000000	0.000000	0.000000	0.000000	0.000000	-0.060019	-0.045919	-0.018319	0.000000	0.000000	1.000000	126.000000	0.000000
15188.896841	0.124621	0.583008	-0.010025	79.463272	-5.829834	15.876369	0.000000	0.000000	0.000000	0.000000	0.000000	0.000000	-0.060019	-0.045919	-0.018319	0.000000	0.000000	1.000000	126.000000	0.000000
15188.900175	0.124111	0.582706	-0.010049	79.432503	-5.766953	15.968603	0.000000	0.000000	0.000000	0.000000	0.000000	0.000000	-0.152987	-0.090582	-0.007385	0.000000	0.000000	1.000000	126.000000	0.000000
15188.903508	0.124111	0.582706	-0.010049	79.432503	-5.766953	15.968603	0.000000	0.000000	0.000000	0.000000	0.000000	0.000000	-0.000000	0.000005	-0.000000	0.000000	0.000000	1.000000	126.000000	0.000000
15188.906841	0.124111	0.582706	-0.010049	79.432503	-5.766953	15.968603	0.000000	0.000000	0.000000	0.000000	0.000000	0.000000	-0.000000	0.000005	-0.000000	0.000000	0.000000	1.000000	126.000000	0.000000
15188.910175	0.124111	0.582706	-0.010049	79.420433	-5.756952	16.011522	0.000000	0.000000	0.000000	0.000000	0.000000	0.000000	-0.000000	0.000005	-0.000000	0.000000	0.000000	1.000000	126.000000	0.000000
15188.913508	0.124111	0.582706	-0.010049	79.420433	-5.756952	16.011522	0.000000	0.000000	0.000000	0.000000	0.000000	0.000000	-0.000000	0.000005	-0.000000	0.000000	0.000000	1.000000	126.000000	0.000000
15188.916841	0.123813	0.582521	-0.010052	79.420433	-5.756952	16.011522	0.000000	0.000000	0.000000	0.000000	0.000000	0.000000	-0.089349	-0.055604	-0.000747	0.000000	0.000000	1.000000	126.000000	0.000000
15188.920175	0.123813	0.582521	-0.010052	79.430031	-5.802771	15.999360	0.000000	0.000000	0.000000	0.000000	0.000000	0.000000	-0.089349	-0.055604	-0.000747	0.000000	0.000000	1.000000	126.000000	0.000000
15188.923508	0.123813	0.582521	-0.010052	79.430031	-5.802771	15.999360	0.000000	0.000000	0.000000	0.000000	0.000000	0.000000	-0.089349	-0.055604	-0.000747	0.000000	0.000000	1.000000	126.000000	0.000000
15188.926841	0.123813	0.582521	-0.010052	79.430031	-5.802771	15.999360	0.000000	0.000000	0.000000	0.000000	0.000000	0.000000	-0.089349	-0.055604	-0.000747	0.000000	0.000000	1.000000	126.000000	0.000000
15188.930175	0.123199	0.582171	-0.010127	79.454185	-5.884704	15.949030	0.000000	0.000000	0.000000	0.000000	0.000000	0.000000	-0.184399	-0.104729	-0.022511	0.000000	0.000000	1.000000	126.000000	0.000000
15188.933508	0.123199	0.582171	-0.010127	79.454185	-5.884704	15.949030	0.000000	0.000000	0.000000	0.000000	0.000000	0.000000	0.000001	0.000002	-0.000000	0.000000	0.000000	1.000000	126.000000	0.000000
15188.936841	0.123199	0.582171	-0.010127	79.454185	-5.884704	15.949030	0.000000	0.000000	0.000000	0.000000	0.000000	0.000000	0.000001	0.000002	-0.000000	0.000000	0.000000	1.000000	126.000000	0.000000
15188.940175	0.123199	0.582171	-0.010127	79.481293	-5.975725	15.892232	0.000000	0.000000	0.000000	0.000000	0.000000	0.000000	0.000001	0.000002	-0.000000	0.000000	0.000000	1.000000	126.000000	0.000000
15188.943508	0.123199	0.582171	-0.010127	79.481293	-5.975725	15.892232	0.000000	0.000000	0.000000	0.000000	0.000000	0.000000	0.000001	0.000002	-0.000000	0.000000	0.000000	1.000000	126.000000	0.000000
15188.946841	0.122905	0.581982	-0.010199	79.481293	-5.975725	15.892232	0.000000	0.000000	0.000000	0.000000	0.000000	0.000000	-0.088114	-0.056724	-0.021549	0.000000	0.000000	1.000000	126.000000	0.000000
15188.950175	0.122905	0.581982	-0.010199	79.497963	-6.036314	15.862663	0.000000	0.000000	0.000000	0.000000	0.000000	0.000000	-0.088114	-0.056724	-0.021549	0.000000	0.000000	1.000000	126.000000	0.000000
15188.953508	0.122905	0.581982	-0.010199	79.497963	-6.036314	15.862663	0.000000	0.000000	0.000000	0.000000	0.000000	0.000000	-0.088114	-0.056724	-0.021549	0.000000	0.000000	1.000000	126.000000	0.000000
15188.956841	0.122905	0.581982	-0.010199	79.497963	-6.036314	15.862663	0.000000	0.000000	0.000000	0.000000	0.000000	0.000000	-0.088114	-0.056724	-0.021549	0.000000	0.000000	1.000000	126.000000	0.000000
15188.960175	0.122354	0.581612	-0.010378	79.491745	-6.030017	15.893520	0.000000	0.000000	0.000000	0.000000	0.000000	0.000000	-0.165313	-0.111222	-0.053765	0.000000	0.000000	1.000000	126.000000	0.000000
15188.963508	0.122354	0.581612	-0.010378	79.491745	-6.030017	15.893520	0.000000	0.000000	0.000000	0.000000	0.000000	0.000000	0.000000	0.000000	-0.000000	0.000000	0.000000	1.000000	126.000000	0.000000
15188.966841	0.122354	0.581612	-0.010378	79.491745	-6.030017	15.893520	0.000000	0.000000	0.000000	0.000000	0.000000	0.000000	0.000000	0.000000	-0.000000	0.000000	0.000000	1.000000	126.000000	0.000000
15188.970175	0.122354	0.581612	-0.010378	79.451393	-5.934295	16.012501	0.000000	0.000000	0.000000	0.000000	0.000000	0.000000	0.000000	0.000000	-0.000000	0.000000	0.000000	1.000000	126.000000	0.000000
15188.973508	0.122354	0.581612	-0.010378	79.451393	-5.934295	16.012501	0.000000	0.000000	0.000000	0.000000	0.000000	0.000000	0.000000	0.000000	-0.000000	0.000000	0.000000	1.000000	126.000000	0.000000
15188.976841	0.122101	0.581448	-0.010469	79.451393	-5.934295	16.012501	0.000000	0.000000	0.000000	0.000000	0.000000	0.000000	-0.075837	-0.049054	-0.027240	0.000000	0.000000	1.000000	126.000000	0.000000
15188.980175	0.122101	0.581448	-0.010469	79.374695	-5.743152	16.222797	0.000000	0.000000	0.000000	0.000000	0.000000	0.000000	-0.075837	-0.049054	-0.027240	0.000000	0.000000	1.000000	126.000000	0.000000
15188.983508	0.122101	0.581448	-0.010469	79.374695	-5.743152	16.222797	0.000000	0.000000	0.000000	0.000000	0.000000	0.000000	-0.075837	-0.049054	-0.027240	0.000000	0.000000	1.000000	126.000000	0.000000
15188.986841	0.122101	0.581448	-0.010469	79.374695	-5.743152	16.222797	0.000000	0.000000	0.000000	0.000000	0.000000	0.000000	-0.075837	-0.049054	-0.027240	0.000000	0.000000	1.000000	126.000000	0.000000
15188.990175	0.121609	0.581176	-0.010601	79.294937	-5.554610	16.436037	0.000000	0.000000	0.000000	0.000000	0.000000	0.000000	-0.147535	-0.081689	-0.039770	0.000000	0.000000	1.000000	126.000000	0.000000
15188.993508	0.121609	0.581176	-0.010601	79.294937	-5.554610	16.436037	0.000000	0.000000	0.000000	0.000000	0.000000	0.000000	-0.147535	-0.081689	-0.039770	0.000000	0.000000	1.000000	126.000000	0.000000
15188.996841	0.121609	0.581176	-0.010601	79.294937	-5.554610	16.436037	0.000000	0.000000	0.000000	0.000000	0.000000	0.000000	-0.147535	-0.081689	-0.039770	0.000000	0.000000	1.000000	126.000000	0.000000
15189.000175	0.121609	0.581176	-0.010601	79.226768	-5.400550	16.615557	0.000000	0.000000	0.000000	0.000000	0.000000	0.000000	-0.147535	-0.081689	-0.039770	0.000000	0.000000	1.000000	126.000000	0.000000
15189.003508	0.121360	0.581078	-0.010598	79.226768	-5.400550	16.615557	0.000000	0.000000	0.000000	0.000000	0.000000	0.000000	-0.074833	-0.029377	0.001114	0.000000	0.000000	1.000000	126.000000	0.000000
15189.006841	0.121360	0.581078	-0.010598	79.226768	-5.400550	16.615557	0.000000	0.000000	0.000000	0.000000	0.000000	0.000000	-0.074833	-0.029377	0.001114	0.000000	0.000000	1.000000	126.000000	0.000000
15189.010175	0.121360	0.581078	-0.010598	79.176468	-5.298246	16.747082	0.000000	0.000000	0.000000	0.000000	0.000000	0.000000	-0.074833	-0.029377	0.001114	0.000000	0.000000	1.000000	126.000000	0.000000
15189.013508	0.121360	0.581078	-0.010598	79.176468	-5.298246	16.747082	0.000000	0.000000	0.000000	0.000000	0.000000	0.000000	-0.074833	-0.029377	0.001114	0.000000	0.000000	1.000000	126.000000	0.000000
15189.016841	0.121089	0.580980	-0.010588	79.176468	-5.298246	16.747082	0.000000	0.000000	0.000000	0.000000	0.000000	0.000000	-0.081186	-0.029349	0.002790	0.000000	0.000000	1.000000	126.000000	0.000000
15189.020175	0.121089	0.580980	-0.010588	79.146286	-5.251600	16.826792	0.000000	0.000000	0.000000	0.000000	0.000000	0.000000	-0.081186	-0.029349	0.002790	0.000000	0.000000	1.000000	126.000000	0.000000
15189.023508	0.121089	0.580980	-0.010588	79.146286	-5.251600	16.826792	0.000000	0.000000	0.000000	0.000000	0.000000	0.000000	-0.081186	-0.029349	0.002790	0.000000	0.000000	1.000000	126.000000	0.000000
15189.026841	0.121089	0.580980	-0.010588	79.146286	-5.251600	16.826792	0.000000	0.000000	0.000000	0.000000	0.000000	0.000000	-0.081186	-0.029349	0.002790	0.000000	0.000000	1.000000	126.000000	0.000000
15189.030175	0.120453	0.580795	-0.010502	79.144180	-5.279022	16.838903	0.000000	0.000000	0.000000	0.000000	0.000000	0.000000	-0.190945	-0.055395	0.025901	0.000000	0.000000	1.000000	126.000000	0.000000
15189.033508	0.120453	0.580795	-0.010502	79.144180	-5.279022	16.838903	0.000000	0.000000	0.000000	0.000000	0.000000	0.000000	-0.190945	-0.055395	0.025901	0.000000	0.000000	1.000000	126.000000	0.000000
15189.036841	0.120453	0.580795	-0.010502	79.144180	-5.279022	16.838903	0.000000	0.000000	0.000000	0.000000	0.000000	0.000000	-0.190945	-0.055395	0.025901	0.000000	0.000000	1.000000	126.000000	0.000000
15189.040175	0.120453	0.580795	-0.010502	79.155945	-5.345297	16.815737	0.000000	0.000000	0.000000	0.000000	0.000000	0.000000	-0.190945	-0.055395	0.025901	0.000000	0.000000	1.000000	126.000000	0.000000
15189.043508	0.120097	0.580698	-0.010470	79.155945	-5.345297	16.815737	0.000000	0.000000	0.000000	0.000000	0.000000	0.000000	-0.106621	-0.029332	0.009449	0.000000	0.000000	1.000000	126.000000	0.000000
15189.046841	0.120097	0.580698	-0.010470	79.155945	-5.345297	16.815737	0.000000	0.000000	0.000000	0.000000	0.000000	0.000000	-0.106621	-0.029332	0.009449	0.000000	0.000000	1.000000	126.000000	0.000000
15189.050175	0.120097	0.580698	-0.010470	79.168510	-5.417519	16.791851	0.000000	0.000000	0.000000	0.000000	0.000000	0.000000	-0.106621	-0.029332	0.009449	0.000000	0.000000	1.000000	126.000000	0.000000
15189.053508	0.120097	0.580698	-0.010470	79.168510	-5.417519	16.791851	0.000000	0.000000	0.000000	0.000000	0.000000	0.000000	-0.106621	-0.029332	0.009449	0.000000	0.000000	1.000000	126.000000	0.000000
15189.056841	0.119725	0.580618	-0.010417	79.168510	-5.417519	16.791851	0.000000	0.000000	0.000000	0.000000	0.000000	0.000000	-0.111645	-0.023902	0.016043	0.000000	0.000000	1.000000	126.000000	0.000000
15189.060175	0.119725	0.580618	-0.010417	79.178131	-5.484089	16.773733	0.000000	0.000000	0.000000	0.000000	0.000000	0.000000	-0.111645	-0.023902	0.016043	0.000000	0.000000	1.000000	126.000000	0.000000
15189.063508	0.119725	0.580618	-0.010417	79.178131	-5.484089	16.773733	0.000000	0.000000	0.000000	0.000000	0.000000	0.000000	-0.111645	-0.023902	0.016043	0.000000	0.000000	1.000000	126.000000	0.000000
15189.066841	0.119725	0.580618	-0.010417	79.178131	-5.484089	16.773733	0.000000	0.000000	0.000000	0.000000	0.000000	0.000000	-0.111645	-0.023902	0.016043	0.000000	0.000000	1.000000	126.000000	0.000000
15189.070175	0.118908	0.580423	-0.010327	79.189194	-5.544495	16.763315	0.000000	0.000000	0.000000	0.000000	0.000000	0.000000	-0.245041	-0.058625	0.026903	0.000000	0.000000	1.000000	126.000000	0.000000
15189.073508	0.118908	0.580423	-0.010327	79.189194	-5.544495	16.763315	0.000000	0.000000	0.000000	0.000000	0.000000	0.000000	-0.000001	0.000008	0.000000	0.000000	0.000000	1.000000	126.000000	0.000000
15189.076841	0.118908	0.580423	-0.010327	79.189194	-5.544495	16.763315	0.000000	0.000000	0.000000	0.000000	0.000000	0.000000	-0.000001	0.000008	0.000000	0.000000	0.000000	1.000000	126.000000	0.000000
15189.080175	0.118908	0.580423	-0.010327	79.193359	-5.593067	16.760002	0.000000	0.000000	0.000000	0.000000	0.000000	0.000000	-0.000001	0.000008	0.000000	0.000000	0.000000	1.000000	126.000000	0.000000
15189.083508	0.118908	0.580423	-0.010327	79.193359	-5.593067	16.760002	0.000000	0.000000	0.000000	0.000000	0.000000	0.000000	-0.000001	0.000008	0.000000	0.000000	0.000000	1.000000	126.000000	0.000000
15189.086841	0.118530	0.580350	-0.010298	79.193359	-5.593067	16.760002	0.000000	0.000000	0.000000	0.000000	0.000000	0.000000	-0.113490	-0.021726	0.008791	0.000000	0.000000	1.000000	126.000000	0.000000
15189.090175	0.118530	0.580350	-0.010298	79.180183	-5.564614	16.837324	0.000000	0.000000	0.000000	0.000000	0.000000	0.000000	-0.113490	-0.021726	0.008791	0.000000	0.000000	1.000000	126.000000	0.000000
15189.093508	0.118530	0.580350	-0.010298	79.180183	-5.564614	16.837324	0.000000	0.000000	0.000000	0.000000	0.000000	0.000000	-0.113490	-0.021726	0.008791	0.000000	0.000000	1.000000	126.000000	0.000000
15189.096841	0.118530	0.580350	-0.010298	79.180183	-5.564614	16.837324	0.000000	0.000000	0.000000	0.000000	0.000000	0.000000	-0.113490	-0.021726	0.008791	0.000000	0.000000	1.000000	126.000000	0.000000
15189.100175	0.117847	0.580148	-0.010221	79.151619	-5.488513	16.963104	0.000000	0.000000	0.000000	0.000000	0.000000	0.000000	-0.205004	-0.060755	0.023087	0.000000	0.000000	1.000000	126.000000	0.000000
15189.103508	0.117847	0.580148	-0.010221	79.151619	-5.488513	16.963104	0.000000	0.000000	0.000000	0.000000	0.000000	0.000000	-0.000000	0.000006	0.000000	0.000000	0.000000	1.000000	126.000000	0.000000
15189.106841	0.117847	0.580148	-0.010221	79.151619	-5.488513	16.963104	0.000000	0.000000	0.000000	0.000000	0.000000	0.000000	-0.000000	0.000006	0.000000	0.000000	0.000000	1.000000	126.000000	0.000000
15189.110175	0.117847	0.580148	-0.010221	79.110992	-5.370101	17.126961	0.000000	0.000000	0.000000	0.000000	0.000000	0.000000	-0.000000	0.000006	0.000000	0.000000	0.000000	1.000000	126.000000	0.000000
15189.113508	0.117847	0.580148	-0.010221	79.110992	-5.370101	17.126961	0.000000	0.000000	0.000000	0.000000	0.000000	0.000000	-0.000000	0.000006	0.000000	0.000000	0.000000	1.000000	126.000000	0.000000
15189.116841	0.117519	0.580043	-0.010174	79.110992	-5.370101	17.126961	0.000000	0.000000	0.000000	0.000000	0.000000	0.000000	-0.098406	-0.031433	0.014050	0.000000	0.000000	1.000000	126.000000	0.000000
15189.120175	0.117519	0.580043	-0.010174	79.079483	-5.271092	17.268867	0.000000	0.000000	0.000000	0.000000	0.000000	0.000000	-0.098406	-0.031433	0.014050	0.000000	0.000000	1.000000	126.000000	0.000000
15189.123508	0.117519	0.580043	-0.010174	79.079483	-5.271092	17.268867	0.000000	0.000000	0.000000	0.000000	0.000000	0.000000	-0.098406	-0.031433	0.014050	0.000000	0.000000	1.000000	126.000000	0.000000
15189.126841	0.117519	0.580043	-0.010174	79.079483	-5.271092	17.268867	0.000000	0.000000	0.000000	0.000000	0.000000	0.000000	-0.098406	-0.031433	0.014050	0.000000	0.000000	1.000000	126.000000	0.000000
15189.130175	0.116996	0.579826	-0.010091	79.048645	-5.181424	17.397297	0.000000	0.000000	0.000000	0.000000	0.000000	0.000000	-0.156800	-0.065000	0.024814	0.000000	0.000000	1.000000	126.000000	0.000000
15189.133508	0.116996	0.579826	-0.010091	79.048645	-5.181424	17.397297	0.000000	0.000000	0.000000	0.000000	0.000000	0.000000	-0.156800	-0.065000	0.024814	0.000000	0.000000	1.000000	126.000000	0.000000
15189.136841	0.116996	0.579826	-0.010091	79.048645	-5.181424	17.397297	0.000000	0.000000	0.000000	0.000000	0.000000	0.000000	-0.156800	-0.065000	0.024814	0.000000	0.000000	1.000000	126.000000	0.000000
15189.140175	0.116996	0.579826	-0.010091	79.022926	-5.117967	17.493565	0.000000	0.000000	0.000000	0.000000	0.000000	0.000000	-0.156800	-0.065000	0.024814	0.000000	0.000000	1.000000	126.000000	0.000000
15189.143508	0.116767	0.579682	-0.010015	79.022926	-5.117967	17.493565	0.000000	0.000000	0.000000	0.000000	0.000000	0.000000	-0.068813	-0.043306	0.023024	0.000000	0.000000	1.000000	126.000000	0.000000
15189.146841	0.116767	0.579682	-0.010015	79.022926	-5.117967	17.493565	0.000000	0.000000	0.000000	0.000000	0.000000	0.000000	-0.068813	-0.043306	0.023024	0.000000	0.000000	1.000000	126.000000	0.000000
15189.150175	0.116767	0.579682	-0.010015	79.007858	-5.069328	17.576746	0.000000	0.000000	0.000000	0.000000	0.000000	0.000000	-0.068813	-0.043306	0.023024	0.000000	0.000000	1.000000	126.000000	0.000000
15189.153508	0.116560	0.579512	-0.009937	79.007858	-5.069328	17.576746	0.000000	0.000000	0.000000	0.000000	0.000000	0.000000	-0.061955	-0.050864	0.023256	0.000000	0.000000	1.000000	126.000000	0.000000
15189.156841	0.116560	0.579512	-0.009937	79.007858	-5.069328	17.576746	0.000000	0.000000	0.000000	0.000000	0.000000	0.000000	-0.061955	-0.050864	0.023256	0.000000	0.000000	1.000000	126.000000	0.000000
15189.160175	0.116560	0.579512	-0.009937	79.007385	-5.030140	17.646194	0.000000	0.000000	0.000000	0.000000	0.000000	0.000000	-0.061955	-0.050864	0.023256	0.000000	0.000000	1.000000	126.000000	0.000000
15189.163508	0.116560	0.579512	-0.009937	79.007385	-5.030140	17.646194	0.000000	0.000000	0.000000	0.000000	0.000000	0.000000	-0.061955	-0.050864	0.023256	0.000000	0.000000	1.000000	126.000000	0.000000
15189.166841	0.116371	0.579325	-0.009882	79.007385	-5.030140	17.646194	0.000000	0.000000	0.000000	0.000000	0.000000	0.000000	-0.056908	-0.056278	0.016544	0.000000	0.000000	1.000000	126.000000	0.000000
15189.170175	0.116371	0.579325	-0.009882	79.008034	-4.995609	17.706142	0.000000	0.000000	0.000000	0.000000	0.000000	0.000000	-0.056908	-0.056278	0.016544	0.000000	0.000000	1.000000	126.000000	0.000000
15189.173508	0.116371	0.579325	-0.009882	79.008034	-4.995609	17.706142	0.000000	0.000000	0.000000	0.000000	0.000000	0.000000	-0.056908	-0.056278	0.016544	0.000000	0.000000	1.000000	126.000000	0.000000
15189.176841	0.116371	0.579325	-0.009882	79.008034	-4.995609	17.706142	0.000000	0.000000	0.000000	0.000000	0.000000	0.000000	-0.056908	-0.056278	0.016544	0.000000	0.000000	1.000000	126.000000	0.000000
15189.180175	0.116088	0.578845	-0.009837	79.003593	-4.968410	17.750418	0.000000	0.000000	0.000000	0.000000	0.000000	0.000000	-0.084899	-0.143981	0.013504	0.000000	0.000000	1.000000	126.000000	0.000000
15189.183508	0.116088	0.578845	-0.009837	79.003593	-4.968410	17.750418	0.000000	0.000000	0.000000	0.000000	0.000000	0.000000	-0.000001	0.000000	0.000000	0.000000	0.000000	1.000000	126.000000	0.000000
15189.186841	0.116088	0.578845	-0.009837	79.003593	-4.968410	17.750418	0.000000	0.000000	0.000000	0.000000	0.000000	0.000000	-0.000001	0.000000	0.000000	0.000000	0.000000	1.000000	126.000000	0.000000
15189.190175	0.116088	0.578845	-0.009837	78.984879	-4.920273	17.811075	0.000000	0.000000	0.000000	0.000000	0.000000	0.000000	-0.000001	0.000000	0.000000	0.000000	0.000000	1.000000	126.000000	0.000000
15189.193508	0.116088	0.578845	-0.009837	78.984879	-4.920273	17.811075	0.000000	0.000000	0.000000	0.000000	0.000000	0.000000	-0.000001	0.000000	0.000000	0.000000	0.000000	1.000000	126.000000	0.000000
15189.196841	0.115947	0.578535	-0.009853	78.984879	-4.920273	17.811075	0.000000	0.000000	0.000000	0.000000	0.000000	0.000000	-0.042032	-0.093054	-0.004771	0.000000	0.000000	1.000000	126.000000	0.000000
15189.200175	0.115947	0.578535	-0.009853	78.944595	-4.818874	17.923639	0.000000	0.000000	0.000000	0.000000	0.000000	0.000000	-0.042032	-0.093054	-0.004771	0.000000	0.000000	1.000000	126.000000	0.000000
15189.203508	0.115947	0.578535	-0.009853	78.944595	-4.818874	17.923639	0.000000	0.000000	0.000000	0.000000	0.000000	0.000000	-0.042032	-0.093054	-0.004771	0.000000	0.000000	1.000000	126.000000	0.000000
15189.206841	0.115947	0.578535	-0.009853	78.944595	-4.818874	17.923639	0.000000	0.000000	0.000000	0.000000	0.000000	0.000000	-0.042032	-0.093054	-0.004771	0.000000	0.000000	1.000000	126.000000	0.000000
15189.210175	0.115660	0.577853	-0.009913	78.896652	-4.699131	18.053988	0.000000	0.000000	0.000000	0.000000	0.000000	0.000000	-0.086201	-0.204418	-0.017913	0.000000	0.000000	1.000000	126.000000	0.000000
15189.213508	0.115660	0.577853	-0.009913	78.896652	-4.699131	18.053988	0.000000	0.000000	0.000000	0.000000	0.000000	0.000000	0.000000	0.000002	-0.000000	0.000000	0.000000	1.000000	126.000000	0.000000
15189.216841	0.115660	0.577853	-0.009913	78.896652	-4.699131	18.053988	0.000000	0.000000	0.000000	0.000000	0.000000	0.000000	0.000000	0.000002	-0.000000	0.000000	0.000000	1.000000	126.000000	0.000000
15189.220175	0.115660	0.577853	-0.009913	78.842285	-4.568723	18.197460	0.000000	0.000000	0.000000	0.000000	0.000000	0.000000	0.000000	0.000002	-0.000000	0.000000	0.000000	1.000000	126.000000	0.000000
15189.223508	0.115660	0.577853	-0.009913	78.842285	-4.568723	18.197460	0.000000	0.000000	0.000000	0.000000	0.000000	0.000000	0.000000	0.000002	-0.000000	0.000000	0.000000	1.000000	126.000000	0.000000
15189.226841	0.115502	0.577493	-0.009911	78.842285	-4.568723	18.197460	0.000000	0.000000	0.000000	0.000000	0.000000	0.000000	-0.047449	-0.108104	0.000450	0.000000	0.000000	1.000000	126.000000	0.000000
15189.230175	0.115502	0.577493	-0.009911	78.778053	-4.418923	18.362394	0.000000	0.000000	0.000000	0.000000	0.000000	0.000000	-0.047449	-0.108104	0.000450	0.000000	0.000000	1.000000	126.000000	0.000000
15189.233508	0.115502	0.577493	-0.009911	78.778053	-4.418923	18.362394	0.000000	0.000000	0.000000	0.000000	0.000000	0.000000	-0.047449	-0.108104	0.000450	0.000000	0.000000	1.000000	126.000000	0.000000
15189.236841	0.115502	0.577493	-0.009911	78.778053	-4.418923	18.362394	0.000000	0.000000	0.000000	0.000000	0.000000	0.000000	-0.047449	-0.108104	0.000450	0.000000	0.000000	1.000000	126.000000	0.000000
15189.240175	0.115117	0.576754	-0.009910	78.705246	-4.254898	18.543934	0.000000	0.000000	0.000000	0.000000	0.000000	0.000000	-0.115364	-0.221495	0.000472	0.000000	0.000000	1.000000	126.000000	0.000000
15189.243508	0.115117	0.576754	-0.009910	78.705246	-4.254898	18.543934	0.000000	0.000000	0.000000	0.000000	0.000000	0.000000	-0.000000	0.000001	-0.000000	0.000000	0.000000	1.000000	126.000000	0.000000
15189.246841	0.115117	0.576754	-0.009910	78.705246	-4.254898	18.543934	0.000000	0.000000	0.000000	0.000000	0.000000	0.000000	-0.000000	0.000001	-0.000000	0.000000	0.000000	1.000000	126.000000	0.000000
15189.250175	0.115117	0.576754	-0.009910	78.651169	-4.096097	18.727297	0.000000	0.000000	0.000000	0.000000	0.000000	0.000000	-0.000000	0.000001	-0.000000	0.000000	0.000000	1.000000	126.000000	0.000000
15189.253508	0.115117	0.576754	-0.009910	78.651169	-4.096097	18.727297	0.000000	0.000000	0.000000	0.000000	0.000000	0.000000	-0.000000	0.000001	-0.000000	0.000000	0.000000	1.000000	126.000000	0.000000
15189.256841	0.114944	0.576387	-0.009880	78.651169	-4.096097	18.727297	0.000000	0.000000	0.000000	0.000000	0.000000	0.000000	-0.052089	-0.110191	0.008713	0.000000	0.000000	1.000000	126.000000	0.000000
15189.260175	0.114944	0.576387	-0.009880	78.623535	-3.946888	18.907257	0.000000	0.000000	0.000000	0.000000	0.000000	0.000000	-0.052089	-0.110191	0.008713	0.000000	0.000000	1.000000	126.000000	0.000000
15189.263508	0.114944	0.576387	-0.009880	78.623535	-3.946888	18.907257	0.000000	0.000000	0.000000	0.000000	0.000000	0.000000	-0.052089	-0.110191	0.008713	0.000000	0.000000	1.000000	126.000000	0.000000
15189.266841	0.114944	0.576387	-0.009880	78.623535	-3.946888	18.907257	0.000000	0.000000	0.000000	0.000000	0.000000	0.000000	-0.052089	-0.110191	0.008713	0.000000	0.000000	1.000000	126.000000	0.000000
15189.270175	0.114691	0.575668	-0.009897	78.610352	-3.791998	19.099825	0.000000	0.000000	0.000000	0.000000	0.000000	0.000000	-0.075955	-0.215906	-0.004939	0.000000	0.000000	1.000000	126.000000	0.000000
15189.273508	0.114691	0.575668	-0.009897	78.610352	-3.791998	19.099825	0.000000	0.000000	0.000000	0.000000	0.000000	0.000000	0.000001	-0.000006	0.000000	0.000000	0.000000	1.000000	126.000000	0.000000
15189.276841	0.114691	0.575668	-0.009897	78.610352	-3.791998	19.099825	0.000000	0.000000	0.000000	0.000000	0.000000	0.000000	0.000001	-0.000006	0.000000	0.000000	0.000000	1.000000	126.000000	0.000000
15189.280175	0.114691	0.575668	-0.009897	78.599754	-3.665491	19.258926	0.000000	0.000000	0.000000	0.000000	0.000000	0.000000	0.000001	-0.000006	0.000000	0.000000	0.000000	1.000000	126.000000	0.000000
15189.283508	0.114691	0.575668	-0.009897	78.599754	-3.665491	19.258926	0.000000	0.000000	0.000000	0.000000	0.000000	0.000000	0.000001	-0.000006	0.000000	0.000000	0.000000	1.000000	126.000000	0.000000
15189.286841	0.114594	0.575333	-0.009920	78.599754	-3.665491	19.258926	0.000000	0.000000	0.000000	0.000000	0.000000	0.000000	-0.028930	-0.100348	-0.006935	0.000000	0.000000	1.000000	126.000000	0.000000
15189.290175	0.114594	0.575333	-0.009920	78.578850	-3.589466	19.347111	0.000000	0.000000	0.000000	0.000000	0.000000	0.000000	-0.028930	-0.100348	-0.006935	0.000000	0.000000	1.000000	126.000000	0.000000
15189.293508	0.114594	0.575333	-0.009920	78.578850	-3.589466	19.347111	0.000000	0.000000	0.000000	0.000000	0.000000	0.000000	-0.028930	-0.100348	-0.006935	0.000000	0.000000	1.000000	126.000000	0.000000
15189.296841	0.114594	0.575333	-0.009920	78.578850	-3.589466	19.347111	0.000000	0.000000	0.000000	0.000000	0.000000	0.000000	-0.028930	-0.100348	-0.006935	0.000000	0.000000	1.000000	126.000000	0.000000
15189.300175	0.114374	0.574765	-0.009987	78.544853	-3.512403	19.433493	0.000000	0.000000	0.000000	0.000000	0.000000	0.000000	-0.066184	-0.170304	-0.019944	0.000000	0.000000	1.000000	126.000000	0.000000
15189.303508	0.114374	0.574765	-0.009987	78.544853	-3.512403	19.433493	0.000000	0.000000	0.000000	0.000000	0.000000	0.000000	-0.066184	-0.170304	-0.019944	0.000000	0.000000	1.000000	126.000000	0.000000
15189.306841	0.114374	0.574765	-0.009987	78.544853	-3.512403	19.433493	0.000000	0.000000	0.000000	0.000000	0.000000	0.000000	-0.066184	-0.170304	-0.019944	0.000000	0.000000	1.000000	126.000000	0.000000
15189.310175	0.114374	0.574765	-0.009987	78.512131	-3.440026	19.515469	0.000000	0.000000	0.000000	0.000000	0.000000	0.000000	-0.066184	-0.170304	-0.019944	0.000000	0.000000	1.000000	126.000000	0.000000
15189.313508	0.114245	0.574514	-0.010047	78.512131	-3.440026	19.515469	0.000000	0.000000	0.000000	0.000000	0.000000	0.000000	-0.038537	-0.075349	-0.018052	0.000000	0.000000	1.000000	126.000000	0.000000
15189.316841	0.114245	0.574514	-0.010047	78.512131	-3.440026	19.515469	0.000000	0.000000	0.000000	0.000000	0.000000	0.000000	-0.038537	-0.075349	-0.018052	0.000000	0.000000	1.000000	126.000000	0.000000
15189.320175	0.114245	0.574514	-0.010047	78.474281	-3.359038	19.606066	0.000000	0.000000	0.000000	0.000000	0.000000	0.000000	-0.038537	-0.075349	-0.018052	0.000000	0.000000	1.000000	126.000000	0.000000
15189.323508	0.114245	0.574514	-0.010047	78.474281	-3.359038	19.606066	0.000000	0.000000	0.000000	0.000000	0.000000	0.000000	-0.038537	-0.075349	-0.018052	0.000000	0.000000	1.000000	126.000000	0.000000
15189.326841	0.114094	0.574288	-0.010108	78.474281	-3.359038	19.606066	0.000000	0.000000	0.000000	0.000000	0.000000	0.000000	-0.045378	-0.067746	-0.018340	0.000000	0.000000	1.000000	126.000000	0.000000
15189.330175	0.114094	0.574288	-0.010108	78.430061	-3.265796	19.713791	0.000000	0.000000	0.000000	0.000000	0.000000	0.000000	-0.045378	-0.067746	-0.018340	0.000000	0.000000	1.000000	126.000000	0.000000
15189.333508	0.114094	0.574288	-0.010108	78.430061	-3.265796	19.713791	0.000000	0.000000	0.000000	0.000000	0.000000	0.000000	-0.045378	-0.067746	-0.018340	0.000000	0.000000	1.000000	126.000000	0.000000
15189.336841	0.114094	0.574288	-0.010108	78.430061	-3.265796	19.713791	0.000000	0.000000	0.000000	0.000000	0.000000	0.000000	-0.045378	-0.067746	-0.018340	0.000000	0.000000	1.000000	126.000000	0.000000
15189.340175	0.113825	0.573984	-0.010187	78.381645	-3.149656	19.845270	0.000000	0.000000	0.000000	0.000000	0.000000	0.000000	-0.080617	-0.091327	-0.023676	0.000000	0.000000	1.000000	126.000000	0.000000
15189.343508	0.113825	0.573984	-0.010187	78.381645	-3.149656	19.845270	0.000000	0.000000	0.000000	0.000000	0.000000	0.000000	-0.080617	-0.091327	-0.023676	0.000000	0.000000	1.000000	126.000000	0.000000
15189.346841	0.113825	0.573984	-0.010187	78.381645	-3.149656	19.845270	0.000000	0.000000	0.000000	0.000000	0.000000	0.000000	-0.080617	-0.091327	-0.023676	0.000000	0.000000	1.000000	126.000000	0.000000
15189.350175	0.113825	0.573984	-0.010187	78.324921	-2.990262	20.024452	0.000000	0.000000	0.000000	0.000000	0.000000	0.000000	-0.080617	-0.091327	-0.023676	0.000000	0.000000	1.000000	126.000000	0.000000
15189.353508	0.113744	0.573913	-0.010238	78.324921	-2.990262	20.024452	0.000000	0.000000	0.000000	0.000000	0.000000	0.000000	-0.024274	-0.021411	-0.015477	0.000000	0.000000	1.000000	126.000000	0.000000
15189.356841	0.113744	0.573913	-0.010238	78.324921	-2.990262	20.024452	0.000000	0.000000	0.000000	0.000000	0.000000	0.000000	-0.024274	-0.021411	-0.015477	0.000000	0.000000	1.000000	126.000000	0.000000
15189.360175	0.113744	0.573913	-0.010238	78.266006	-2.820596	20.210808	0.000000	0.000000	0.000000	0.000000	0.000000	0.000000	-0.024274	-0.021411	-0.015477	0.000000	0.000000	1.000000	126.000000	0.000000
15189.363508	0.113744	0.573913	-0.010238	78.266006	-2.820596	20.210808	0.000000	0.000000	0.000000	0.000000	0.000000	0.000000	-0.024274	-0.021411	-0.015477	0.000000	0.000000	1.000000	126.000000	0.000000
15189.366841	0.113693	0.573877	-0.010261	78.266006	-2.820596	20.210808	0.000000	0.000000	0.000000	0.000000	0.000000	0.000000	-0.015319	-0.010701	-0.006932	0.000000	0.000000	1.000000	126.000000	0.000000
15189.370175	0.113693	0.573877	-0.010261	78.226578	-2.725480	20.312328	0.000000	0.000000	0.000000	0.000000	0.000000	0.000000	-0.015319	-0.010701	-0.006932	0.000000	0.000000	1.000000	126.000000	0.000000
15189.373508	0.113693	0.573877	-0.010261	78.226578	-2.725480	20.312328	0.000000	0.000000	0.000000	0.000000	0.000000	0.000000	-0.015319	-0.010701	-0.006932	0.000000	0.000000	1.000000	126.000000	0.000000
15189.376841	0.113693	0.573877	-0.010261	78.226578	-2.725480	20.312328	0.000000	0.000000	0.000000	0.000000	0.000000	0.000000	-0.015319	-0.010701	-0.006932	0.000000	0.000000	1.000000	126.000000	0.000000
15189.380175	0.113646	0.573952	-0.010269	78.209831	-2.698506	20.341774	0.000000	0.000000	0.000000	0.000000	0.000000	0.000000	-0.014144	0.022661	-0.002324	0.000000	0.000000	1.000000	126.000000	0.000000
15189.383508	0.113646	0.573952	-0.010269	78.209831	-2.698506	20.341774	0.000000	0.000000	0.000000	0.000000	0.000000	0.000000	-0.014144	0.022661	-0.002324	0.000000	0.000000	1.000000	126.000000	0.000000
15189.386841	0.113646	0.573952	-0.010269	78.209831	-2.698506	20.341774	0.000000	0.000000	0.000000	0.000000	0.000000	0.000000	-0.014144	0.022661	-0.002324	0.000000	0.000000	1.000000	126.000000	0.000000
15189.390175	0.113646	0.573952	-0.010269	78.197853	-2.686453	20.359644	0.000000	0.000000	0.000000	0.000000	0.000000	0.000000	-0.014144	0.022661	-0.002324	0.000000	0.000000	1.000000	126.000000	0.000000
15189.393508	0.113603	0.574046	-0.010260	78.197853	-2.686453	20.359644	0.000000	0.000000	0.000000	0.000000	0.000000	0.000000	-0.012851	0.028039	0.002755	0.000000	0.000000	1.000000	126.000000	0.000000
15189.396841	0.113603	0.574046	-0.010260	78.197853	-2.686453	20.359644	0.000000	0.000000	0.000000	0.000000	0.000000	0.000000	-0.012851	0.028039	0.002755	0.000000	0.000000	1.000000	126.000000	0.000000
15189.400175	0.113603	0.574046	-0.010260	78.182892	-2.670096	20.381908	0.000000	0.000000	0.000000	0.000000	0.000000	0.000000	-0.012851	0.028039	0.002755	0.000000	0.000000	1.000000	126.000000	0.000000
15189.403508	0.113603	0.574046	-0.010260	78.182892	-2.670096	20.381908	0.000000	0.000000	0.000000	0.000000	0.000000	0.000000	-0.012851	0.028039	0.002755	0.000000	0.000000	1.000000	126.000000	0.000000
15189.406841	0.113554	0.574147	-0.010274	78.182892	-2.670096	20.381908	0.000000	0.000000	0.000000	0.000000	0.000000	0.000000	-0.014620	0.030231	-0.004192	0.000000	0.000000	1.000000	126.000000	0.000000
15189.410175	0.113554	0.574147	-0.010274	78.167900	-2.653787	20.404127	0.000000	0.000000	0.000000	0.000000	0.000000	0.000000	-0.014620	0.030231	-0.004192	0.000000	0.000000	1.000000	126.000000	0.000000
15189.413508	0.113554	0.574147	-0.010274	78.167900	-2.653787	20.404127	0.000000	0.000000	0.000000	0.000000	0.000000	0.000000	-0.014620	0.030231	-0.004192	0.000000	0.000000	1.000000	126.000000	0.000000
15189.416841	0.113554	0.574147	-0.010274	78.167900	-2.653787	20.404127	0.000000	0.000000	0.000000	0.000000	0.000000	0.000000	-0.014620	0.030231	-0.004192	0.000000	0.000000	1.000000	126.000000	0.000000
15189.420175	0.113407	0.574381	-0.010321	78.155914	-2.647300	20.421865	0.000000	0.000000	0.000000	0.000000	0.000000	0.000000	-0.044197	0.070215	-0.013981	0.000000	0.000000	1.000000	126.000000	0.000000
15189.423508	0.113407	0.574381	-0.010321	78.155914	-2.647300	20.421865	0.000000	0.000000	0.000000	0.000000	0.000000	0.000000	-0.044197	0.070215	-0.013981	0.000000	0.000000	1.000000	126.000000	0.000000
15189.426841	0.113407	0.574381	-0.010321	78.155914	-2.647300	20.421865	0.000000	0.000000	0.000000	0.000000	0.000000	0.000000	-0.044197	0.070215	-0.013981	0.000000	0.000000	1.000000	126.000000	0.000000
15189.430175	0.113407	0.574381	-0.010321	78.146957	-2.645181	20.435154	0.000000	0.000000	0.000000	0.000000	0.000000	0.000000	-0.044197	0.070215	-0.013981	0.000000	0.000000	1.000000	126.000000	0.000000
15189.433508	0.113294	0.574486	-0.010410	78.146957	-2.645181	20.435154	0.000000	0.000000	0.000000	0.000000	0.000000	0.000000	-0.033916	0.031452	-0.026903	0.000000	0.000000	1.000000	126.000000	0.000000
15189.436841	0.113294	0.574486	-0.010410	78.146957	-2.645181	20.435154	0.000000	0.000000	0.000000	0.000000	0.000000	0.000000	-0.033916	0.031452	-0.026903	0.000000	0.000000	1.000000	126.000000	0.000000
15189.440175	0.113294	0.574486	-0.010410	78.137962	-2.645802	20.448410	0.000000	0.000000	0.000000	0.000000	0.000000	0.000000	-0.033916	0.031452	-0.026903	0.000000	0.000000	1.000000	126.000000	0.000000
15189.443508	0.113294	0.574486	-0.010410	78.137962	-2.645802	20.448410	0.000000	0.000000	0.000000	0.000000	0.000000	0.000000	-0.033916	0.031452	-0.026903	0.000000	0.000000	1.000000	126.000000	0.000000
15189.446841	0.113160	0.574590	-0.010495	78.137962	-2.645802	20.448410	0.000000	0.000000	0.000000	0.000000	0.000000	0.000000	-0.040267	0.031456	-0.025307	0.000000	0.000000	1.000000	126.000000	0.000000
15189.450175	0.113160	0.574590	-0.010495	78.129440	-2.637806	20.469349	0.000000	0.000000	0.000000	0.000000	0.000000	0.000000	-0.040267	0.031456	-0.025307	0.000000	0.000000	1.000000	126.000000	0.000000
15189.453508	0.113160	0.574590	-0.010495	78.129440	-2.637806	20.469349	0.000000	0.000000	0.000000	0.000000	0.000000	0.000000	-0.040267	0.031456	-0.025307	0.000000	0.000000	1.000000	126.000000	0.000000
15189.456841	0.113160	0.574590	-0.010495	78.129440	-2.637806	20.469349	0.000000	0.000000	0.000000	0.000000	0.000000	0.000000	-0.040267	0.031456	-0.025307	0.000000	0.000000	1.000000	126.000000	0.000000
15189.460175	0.112914	0.574775	-0.010663	78.124893	-2.622309	20.501274	0.000000	0.000000	0.000000	0.000000	0.000000	0.000000	-0.073668	0.055301	-0.050413	0.000000	0.000000	1.000000	126.000000	0.000000
15189.463508	0.112914	0.574775	-0.010663	78.124893	-2.622309	20.501274	0.000000	0.000000	0.000000	0.000000	0.000000	0.000000	-0.073668	0.055301	-0.050413	0.000000	0.000000	1.000000	126.000000	0.000000
15189.466841	0.112914	0.574775	-0.010663	78.124893	-2.622309	20.501274	0.000000	0.000000	0.000000	0.000000	0.000000	0.000000	-0.073668	0.055301	-0.050413	0.000000	0.000000	1.000000	126.000000	0.000000
15189.470175	0.112914	0.574775	-0.010663	78.118668	-2.596792	20.544903	0.000000	0.000000	0.000000	0.000000	0.000000	0.000000	-0.073668	0.055301	-0.050413	0.000000	0.000000	1.000000	126.000000	0.000000
15189.473508	0.112824	0.574854	-0.010752	78.118668	-2.596792	20.544903	0.000000	0.000000	0.000000	0.000000	0.000000	0.000000	-0.027046	0.023852	-0.026706	0.000000	0.000000	1.000000	126.000000	0.000000
15189.476841	0.112824	0.574854	-0.010752	78.118668	-2.596792	20.544903	0.000000	0.000000	0.000000	0.000000	0.000000	0.000000	-0.027046	0.023852	-0.026706	0.000000	0.000000	1.000000	126.000000	0.000000
15189.480175	0.112824	0.574854	-0.010752	78.107498	-2.578321	20.573050	0.000000	0.000000	0.000000	0.000000	0.000000	0.000000	-0.027046	0.023852	-0.026706	0.000000	0.000000	1.000000	126.000000	0.000000
15189.483508	0.112824	0.574854	-0.010752	78.107498	-2.578321	20.573050	0.000000	0.000000	0.000000	0.000000	0.000000	0.000000	-0.027046	0.023852	-0.026706	0.000000	0.000000	1.000000	126.000000	0.000000
15189.486841	0.112736	0.574909	-0.010835	78.107498	-2.578321	20.573050	0.000000	0.000000	0.000000	0.000000	0.000000	0.000000	-0.026564	0.016295	-0.024845	0.000000	0.000000	1.000000	126.000000	0.000000
15189.490175	0.112736	0.574909	-0.010835	78.091095	-2.551185	20.604748	0.000000	0.000000	0.000000	0.000000	0.000000	0.000000	-0.026564	0.016295	-0.024845	0.000000	0.000000	1.000000	126.000000	0.000000
15189.493508	0.112736	0.574909	-0.010835	78.091095	-2.551185	20.604748	0.000000	0.000000	0.000000	0.000000	0.000000	0.000000	-0.026564	0.016295	-0.024845	0.000000	0.000000	1.000000	126.000000	0.000000
15189.496841	0.112736	0.574909	-0.010835	78.091095	-2.551185	20.604748	0.000000	0.000000	0.000000	0.000000	0.000000	0.000000	-0.026564	0.016295	-0.024845	0.000000	0.000000	1.000000	126.000000	0.000000
15189.500175	0.112551	0.574960	-0.011120	78.045769	-2.473791	20.688456	0.000000	0.000000	0.000000	0.000000	0.000000	0.000000	-0.055389	0.015514	-0.085534	0.000000	0.000000	1.000000	126.000000	0.000000
15189.503508	0.112551	0.574960	-0.011120	78.045769	-2.473791	20.688456	0.000000	0.000000	0.000000	0.000000	0.000000	0.000000	-0.000001	-0.000007	0.000000	0.000000	0.000000	1.000000	126.000000	0.000000
15189.506841	0.112551	0.574960	-0.011120	78.045769	-2.473791	20.688456	0.000000	0.000000	0.000000	0.000000	0.000000	0.000000	-0.000001	-0.000007	0.000000	0.000000	0.000000	1.000000	126.000000	0.000000
15189.510175	0.112551	0.574960	-0.011120	77.969727	-2.339787	20.829802	0.000000	0.000000	0.000000	0.000000	0.000000	0.000000	-0.000001	-0.000007	0.000000	0.000000	0.000000	1.000000	126.000000	0.000000
15189.513508	0.112551	0.574960	-0.011120	77.969727	-2.339787	20.829802	0.000000	0.000000	0.000000	0.000000	0.000000	0.000000	-0.000001	-0.000007	0.000000	0.000000	0.000000	1.000000	126.000000	0.000000
15189.516841	0.112427	0.574986	-0.011254	77.969727	-2.339787	20.829802	0.000000	0.000000	0.000000	0.000000	0.000000	0.000000	-0.037208	0.007720	-0.040379	0.000000	0.000000	1.000000	126.000000	0.000000
15189.520175	0.112427	0.574986	-0.011254	77.870193	-2.170047	21.003950	0.000000	0.000000	0.000000	0.000000	0.000000	0.000000	-0.037208	0.007720	-0.040379	0.000000	0.000000	1.000000	126.000000	0.000000
15189.523508	0.112427	0.574986	-0.011254	77.870193	-2.170047	21.003950	0.000000	0.000000	0.000000	0.000000	0.000000	0.000000	-0.037208	0.007720	-0.040379	0.000000	0.000000	1.000000	126.000000	0.000000
15189.526841	0.112427	0.574986	-0.011254	77.870193	-2.170047	21.003950	0.000000	0.000000	0.000000	0.000000	0.000000	0.000000	-0.037208	0.007720	-0.040379	0.000000	0.000000	1.000000	126.000000	0.000000
15189.530175	0.112159	0.574923	-0.011602	77.743233	-1.952941	21.224146	0.000000	0.000000	0.000000	0.000000	0.000000	0.000000	-0.080291	-0.018901	-0.104335	0.000000	0.000000	1.000000	126.000000	0.000000
15189.533508	0.112159	0.574923	-0.011602	77.743233	-1.952941	21.224146	0.000000	0.000000	0.000000	0.000000	0.000000	0.000000	-0.080291	-0.018901	-0.104335	0.000000	0.000000	1.000000	126.000000	0.000000
15189.536841	0.112159	0.574923	-0.011602	77.743233	-1.952941	21.224146	0.000000	0.000000	0.000000	0.000000	0.000000	0.000000	-0.080291	-0.018901	-0.104335	0.000000	0.000000	1.000000	126.000000	0.000000
15189.540175	0.112159	0.574923	-0.011602	77.586113	-1.695891	21.483776	0.000000	0.000000	0.000000	0.000000	0.000000	0.000000	-0.080291	-0.018901	-0.104335	0.000000	0.000000	1.000000	126.000000	0.000000
15189.543508	0.111992	0.574881	-0.011731	77.586113	-1.695891	21.483776	0.000000	0.000000	0.000000	0.000000	0.000000	0.000000	-0.050179	-0.012727	-0.038573	0.000000	0.000000	1.000000	126.000000	0.000000
15189.546841	0.111992	0.574881	-0.011731	77.586113	-1.695891	21.483776	0.000000	0.000000	0.000000	0.000000	0.000000	0.000000	-0.050179	-0.012727	-0.038573	0.000000	0.000000	1.000000	126.000000	0.000000
15189.550175	0.111992	0.574881	-0.011731	77.399544	-1.448064	21.728703	0.000000	0.000000	0.000000	0.000000	0.000000	0.000000	-0.050179	-0.012727	-0.038573	0.000000	0.000000	1.000000	126.000000	0.000000
15189.553508	0.111784	0.574813	-0.011842	77.399544	-1.448064	21.728703	0.000000	0.000000	0.000000	0.000000	0.000000	0.000000	-0.062372	-0.020246	-0.033543	0.000000	1.000000	1.000000	126.000000	0.000000
15189.556841	0.111784	0.574813	-0.011842	77.399544	-1.448064	21.728703	0.000000	0.000000	0.000000	0.000000	0.000000	0.000000	-0.062372	-0.020246	-0.033543	0.000000	1.000000	1.000000	126.000000	0.000000
