# Supplementary material for: Haptic Guidance Needs to Be Intuitive Not Just Informative to Improve Human Motor Accuracy
Source: PLoS One. 2016 Mar 16;11(3):e0150912. doi: 10.1371/journal.pone.0150912 (PMC4794196; doi:10.1371/journal.pone.0150912)
Supplement: S1 Data — (ZIP) [file pone.0150912.s001.zip › Subject6/exp1_0127.txt]

Time	PosX	PosY	PosZ	RotX	RotY	RotZ	ForceX	ForceY	ForceZ	MomentX	MomentY	MomentZ	VelocityX	VelocityY	VelocityZ	CalibratedWeight	ButtonDown	Condition	Trial	Visual
15191.147972	-0.000878	0.466210	0.242030	71.971085	43.394325	44.389359	0.000000	0.000000	0.000000	0.000000	0.000000	0.000000	0.039949	-0.006793	-0.081922	0.000000	1.000000	1.000000	127.000000	1.000000
15191.151305	-0.000878	0.466210	0.242030	71.873886	42.885612	43.903912	0.000000	0.000000	0.000000	0.000000	0.000000	0.000000	0.039949	-0.006793	-0.081922	0.000000	1.000000	1.000000	127.000000	1.000000
15191.154639	-0.000811	0.466208	0.241869	71.873886	42.885612	43.903912	0.000000	0.000000	0.000000	0.000000	0.000000	0.000000	0.019971	-0.000620	-0.048260	0.000000	1.000000	1.000000	127.000000	1.000000
15191.157972	-0.000811	0.466208	0.241869	71.873886	42.885612	43.903912	0.000000	0.000000	0.000000	0.000000	0.000000	0.000000	0.019971	-0.000620	-0.048260	0.000000	1.000000	1.000000	127.000000	1.000000
15191.161305	-0.000778	0.466167	0.241709	71.782722	42.410641	43.454018	0.000000	0.000000	0.000000	0.000000	0.000000	0.000000	0.010009	-0.012079	-0.048141	0.000000	1.000000	1.000000	127.000000	1.000000
15191.164639	-0.000778	0.466167	0.241709	71.782722	42.410641	43.454018	0.000000	0.000000	0.000000	0.000000	0.000000	0.000000	0.010009	-0.012079	-0.048141	0.000000	1.000000	1.000000	127.000000	1.000000
15191.167972	-0.000778	0.466167	0.241709	71.782722	42.410641	43.454018	0.000000	0.000000	0.000000	0.000000	0.000000	0.000000	0.010009	-0.012079	-0.048141	0.000000	1.000000	1.000000	127.000000	1.000000
15191.171305	-0.000811	0.466146	0.241532	71.703285	41.996147	43.066925	0.000000	0.000000	0.000000	0.000000	0.000000	0.000000	-0.009891	-0.006409	-0.053087	0.000000	1.000000	1.000000	127.000000	1.000000
15191.174639	-0.000811	0.466146	0.241532	71.703285	41.996147	43.066925	0.000000	0.000000	0.000000	0.000000	0.000000	0.000000	-0.009891	-0.006409	-0.053087	0.000000	1.000000	1.000000	127.000000	1.000000
15191.177972	-0.000811	0.466146	0.241532	71.703285	41.996147	43.066925	0.000000	0.000000	0.000000	0.000000	0.000000	0.000000	-0.009891	-0.006409	-0.053087	0.000000	1.000000	1.000000	127.000000	1.000000
15191.181305	-0.000811	0.466146	0.241532	71.637352	41.660725	42.756863	0.000000	0.000000	0.000000	0.000000	0.000000	0.000000	-0.009891	-0.006409	-0.053087	0.000000	1.000000	1.000000	127.000000	1.000000
15191.184639	-0.000877	0.466106	0.241371	71.637352	41.660725	42.756863	0.000000	0.000000	0.000000	0.000000	0.000000	0.000000	-0.019841	-0.012065	-0.048213	0.000000	1.000000	1.000000	127.000000	1.000000
15191.187972	-0.000877	0.466106	0.241371	71.637352	41.660725	42.756863	0.000000	0.000000	0.000000	0.000000	0.000000	0.000000	-0.019841	-0.012065	-0.048213	0.000000	1.000000	1.000000	127.000000	1.000000
15191.191305	-0.000877	0.466106	0.241371	71.591751	41.419044	42.541019	0.000000	0.000000	0.000000	0.000000	0.000000	0.000000	-0.019841	-0.012065	-0.048213	0.000000	1.000000	1.000000	127.000000	1.000000
15191.194639	-0.000877	0.466106	0.241371	71.591751	41.419044	42.541019	0.000000	0.000000	0.000000	0.000000	0.000000	0.000000	-0.019841	-0.012065	-0.048213	0.000000	1.000000	1.000000	127.000000	1.000000
15191.197972	-0.000943	0.466084	0.241194	71.591751	41.419044	42.541019	0.000000	0.000000	0.000000	0.000000	0.000000	0.000000	-0.019825	-0.006404	-0.053138	0.000000	1.000000	1.000000	127.000000	1.000000
15191.201305	-0.000943	0.466084	0.241194	71.575813	41.320190	42.463188	0.000000	0.000000	0.000000	0.000000	0.000000	0.000000	-0.019825	-0.006404	-0.053138	0.000000	1.000000	1.000000	127.000000	1.000000
15191.204639	-0.000943	0.466084	0.241194	71.575813	41.320190	42.463188	0.000000	0.000000	0.000000	0.000000	0.000000	0.000000	-0.019825	-0.006404	-0.053138	0.000000	1.000000	1.000000	127.000000	1.000000
15191.207972	-0.000943	0.466084	0.241194	71.575813	41.320190	42.463188	0.000000	0.000000	0.000000	0.000000	0.000000	0.000000	-0.019825	-0.006404	-0.053138	0.000000	1.000000	1.000000	127.000000	1.000000
15191.211305	-0.001241	0.466098	0.240726	71.582436	41.344707	42.513042	0.000000	0.000000	0.000000	0.000000	0.000000	0.000000	-0.089262	0.003934	-0.140514	0.000000	1.000000	1.000000	127.000000	1.000000
15191.214639	-0.001241	0.466098	0.240726	71.582436	41.344707	42.513042	0.000000	0.000000	0.000000	0.000000	0.000000	0.000000	-0.089262	0.003934	-0.140514	0.000000	1.000000	1.000000	127.000000	1.000000
15191.217972	-0.001241	0.466098	0.240726	71.582436	41.344707	42.513042	0.000000	0.000000	0.000000	0.000000	0.000000	0.000000	-0.089262	0.003934	-0.140514	0.000000	1.000000	1.000000	127.000000	1.000000
15191.221305	-0.001472	0.466132	0.240434	71.590523	41.398399	42.603676	0.000000	0.000000	0.000000	0.000000	0.000000	0.000000	-0.069389	0.010319	-0.087439	0.000000	1.000000	1.000000	127.000000	1.000000
15191.224639	-0.001472	0.466132	0.240434	71.590523	41.398399	42.603676	0.000000	0.000000	0.000000	0.000000	0.000000	0.000000	-0.069389	0.010319	-0.087439	0.000000	1.000000	1.000000	127.000000	1.000000
15191.227972	-0.001472	0.466132	0.240434	71.590523	41.398399	42.603676	0.000000	0.000000	0.000000	0.000000	0.000000	0.000000	-0.069389	0.010319	-0.087439	0.000000	1.000000	1.000000	127.000000	1.000000
15191.231305	-0.001472	0.466132	0.240434	71.590263	41.478527	42.739037	0.000000	0.000000	0.000000	0.000000	0.000000	0.000000	-0.069389	0.010319	-0.087439	0.000000	0.000000	1.000000	127.000000	1.000000
15191.234639	-0.001736	0.466204	0.240077	71.590263	41.478527	42.739037	0.000000	0.000000	0.000000	0.000000	0.000000	0.000000	-0.079213	0.021498	-0.107061	0.000000	0.000000	1.000000	127.000000	1.000000
15191.237972	-0.001736	0.466204	0.240077	71.590263	41.478527	42.739037	0.000000	0.000000	0.000000	0.000000	0.000000	0.000000	-0.079213	0.021498	-0.107061	0.000000	0.000000	1.000000	127.000000	1.000000
15191.241305	-0.002099	0.466369	0.239638	71.570946	41.590809	42.941795	0.000000	0.000000	0.000000	0.000000	0.000000	0.000000	-0.108832	0.049708	-0.131887	0.000000	0.000000	1.000000	127.000000	1.000000
15191.244639	-0.002099	0.466369	0.239638	71.570946	41.590809	42.941795	0.000000	0.000000	0.000000	0.000000	0.000000	0.000000	-0.108832	0.049708	-0.131887	0.000000	0.000000	1.000000	127.000000	1.000000
15191.247972	-0.002099	0.466369	0.239638	71.570946	41.590809	42.941795	0.000000	0.000000	0.000000	0.000000	0.000000	0.000000	-0.108832	0.049708	-0.131887	0.000000	0.000000	1.000000	127.000000	1.000000
15191.251305	-0.002099	0.466369	0.239638	71.531189	41.742413	43.215408	0.000000	0.000000	0.000000	0.000000	0.000000	0.000000	-0.108832	0.049708	-0.131887	0.000000	0.000000	1.000000	127.000000	1.000000
15191.254639	-0.002494	0.466591	0.239148	71.531189	41.742413	43.215408	0.000000	0.000000	0.000000	0.000000	0.000000	0.000000	-0.118558	0.066557	-0.146895	0.000000	0.000000	1.000000	127.000000	1.000000
15191.257972	-0.002494	0.466591	0.239148	71.531189	41.742413	43.215408	0.000000	0.000000	0.000000	0.000000	0.000000	0.000000	-0.118558	0.066557	-0.146895	0.000000	0.000000	1.000000	127.000000	1.000000
15191.261305	-0.002954	0.466926	0.238591	71.481697	41.898762	43.506348	0.000000	0.000000	0.000000	0.000000	0.000000	0.000000	-0.138125	0.100408	-0.167128	0.000000	0.000000	1.000000	127.000000	1.000000
15191.264639	-0.002954	0.466926	0.238591	71.481697	41.898762	43.506348	0.000000	0.000000	0.000000	0.000000	0.000000	0.000000	-0.138125	0.100408	-0.167128	0.000000	0.000000	1.000000	127.000000	1.000000
15191.267972	-0.002954	0.466926	0.238591	71.481697	41.898762	43.506348	0.000000	0.000000	0.000000	0.000000	0.000000	0.000000	-0.138125	0.100408	-0.167128	0.000000	0.000000	1.000000	127.000000	1.000000
15191.271305	-0.002954	0.466926	0.238591	71.448723	42.013988	43.737949	0.000000	0.000000	0.000000	0.000000	0.000000	0.000000	-0.138125	0.100408	-0.167128	0.000000	0.000000	1.000000	127.000000	1.000000
15191.274639	-0.003446	0.467373	0.237934	71.448723	42.013988	43.737949	0.000000	0.000000	0.000000	0.000000	0.000000	0.000000	-0.147655	0.134001	-0.197191	0.000000	0.000000	1.000000	127.000000	1.000000
15191.277972	-0.003446	0.467373	0.237934	71.448723	42.013988	43.737949	0.000000	0.000000	0.000000	0.000000	0.000000	0.000000	-0.147655	0.134001	-0.197191	0.000000	0.000000	1.000000	127.000000	1.000000
15191.281305	-0.003904	0.467988	0.237191	71.440910	42.066093	43.867142	0.000000	0.000000	0.000000	0.000000	0.000000	0.000000	-0.137342	0.184577	-0.222733	0.000000	0.000000	1.000000	127.000000	1.000000
15191.284639	-0.003904	0.467988	0.237191	71.440910	42.066093	43.867142	0.000000	0.000000	0.000000	0.000000	0.000000	0.000000	-0.137342	0.184577	-0.222733	0.000000	0.000000	1.000000	127.000000	1.000000
15191.287972	-0.003904	0.467988	0.237191	71.440910	42.066093	43.867142	0.000000	0.000000	0.000000	0.000000	0.000000	0.000000	-0.137342	0.184577	-0.222733	0.000000	0.000000	1.000000	127.000000	1.000000
15191.291305	-0.004459	0.468714	0.236347	71.449982	42.070084	43.923500	0.000000	0.000000	0.000000	0.000000	0.000000	0.000000	-0.166485	0.217791	-0.253334	0.000000	0.000000	1.000000	127.000000	1.000000
15191.294639	-0.004459	0.468714	0.236347	71.449982	42.070084	43.923500	0.000000	0.000000	0.000000	0.000000	0.000000	0.000000	-0.166485	0.217791	-0.253334	0.000000	0.000000	1.000000	127.000000	1.000000
15191.297972	-0.004459	0.468714	0.236347	71.449982	42.070084	43.923500	0.000000	0.000000	0.000000	0.000000	0.000000	0.000000	-0.166485	0.217791	-0.253334	0.000000	0.000000	1.000000	127.000000	1.000000
15191.301305	-0.005045	0.469606	0.235382	71.461525	42.052608	43.948723	0.000000	0.000000	0.000000	0.000000	0.000000	0.000000	-0.175681	0.267732	-0.289310	0.000000	0.000000	1.000000	127.000000	1.000000
15191.304639	-0.005045	0.469606	0.235382	71.461525	42.052608	43.948723	0.000000	0.000000	0.000000	0.000000	0.000000	0.000000	-0.175681	0.267732	-0.289310	0.000000	0.000000	1.000000	127.000000	1.000000
15191.307972	-0.005045	0.469606	0.235382	71.461525	42.052608	43.948723	0.000000	0.000000	0.000000	0.000000	0.000000	0.000000	-0.175681	0.267732	-0.289310	0.000000	0.000000	1.000000	127.000000	1.000000
15191.311305	-0.005627	0.470606	0.234249	71.475365	42.041489	43.980656	0.000000	0.000000	0.000000	0.000000	0.000000	0.000000	-0.174777	0.300031	-0.339984	0.000000	0.000000	1.000000	127.000000	1.000000
15191.314639	-0.005627	0.470606	0.234249	71.475365	42.041489	43.980656	0.000000	0.000000	0.000000	0.000000	0.000000	0.000000	-0.174777	0.300031	-0.339984	0.000000	0.000000	1.000000	127.000000	1.000000
15191.317972	-0.005627	0.470606	0.234249	71.475365	42.041489	43.980656	0.000000	0.000000	0.000000	0.000000	0.000000	0.000000	-0.174777	0.300031	-0.339984	0.000000	0.000000	1.000000	127.000000	1.000000
15191.321305	-0.006305	0.471732	0.232960	71.493820	42.034912	44.025974	0.000000	0.000000	0.000000	0.000000	0.000000	0.000000	-0.203267	0.337691	-0.386577	0.000000	0.000000	1.000000	127.000000	1.000000
15191.324639	-0.006305	0.471732	0.232960	71.493820	42.034912	44.025974	0.000000	0.000000	0.000000	0.000000	0.000000	0.000000	-0.203267	0.337691	-0.386577	0.000000	0.000000	1.000000	127.000000	1.000000
15191.327972	-0.006305	0.471732	0.232960	71.493820	42.034912	44.025974	0.000000	0.000000	0.000000	0.000000	0.000000	0.000000	-0.203267	0.337691	-0.386577	0.000000	0.000000	1.000000	127.000000	1.000000
15191.331305	-0.007076	0.472981	0.231482	71.516876	42.035702	44.068832	0.000000	0.000000	0.000000	0.000000	0.000000	0.000000	-0.231347	0.374671	-0.443623	0.000000	0.000000	1.000000	127.000000	1.000000
15191.334639	-0.007076	0.472981	0.231482	71.516876	42.035702	44.068832	0.000000	0.000000	0.000000	0.000000	0.000000	0.000000	-0.231347	0.374671	-0.443623	0.000000	0.000000	1.000000	127.000000	1.000000
15191.337972	-0.007076	0.472981	0.231482	71.516876	42.035702	44.068832	0.000000	0.000000	0.000000	0.000000	0.000000	0.000000	-0.231347	0.374671	-0.443623	0.000000	0.000000	1.000000	127.000000	1.000000
15191.341305	-0.007939	0.474332	0.229794	71.546806	42.044823	44.108006	0.000000	0.000000	0.000000	0.000000	0.000000	0.000000	-0.258981	0.405343	-0.506203	0.000000	0.000000	1.000000	127.000000	1.000000
15191.344639	-0.007939	0.474332	0.229794	71.546806	42.044823	44.108006	0.000000	0.000000	0.000000	0.000000	0.000000	0.000000	-0.258981	0.405343	-0.506203	0.000000	0.000000	1.000000	127.000000	1.000000
15191.347972	-0.007939	0.474332	0.229794	71.546806	42.044823	44.108006	0.000000	0.000000	0.000000	0.000000	0.000000	0.000000	-0.258981	0.405343	-0.506203	0.000000	0.000000	1.000000	127.000000	1.000000
15191.351305	-0.008861	0.475858	0.227894	71.577805	42.066196	44.168289	0.000000	0.000000	0.000000	0.000000	0.000000	0.000000	-0.276387	0.457817	-0.570112	0.000000	0.000000	1.000000	127.000000	1.000000
15191.354639	-0.008861	0.475858	0.227894	71.577805	42.066196	44.168289	0.000000	0.000000	0.000000	0.000000	0.000000	0.000000	-0.276387	0.457817	-0.570112	0.000000	0.000000	1.000000	127.000000	1.000000
15191.357972	-0.008861	0.475858	0.227894	71.577805	42.066196	44.168289	0.000000	0.000000	0.000000	0.000000	0.000000	0.000000	-0.276387	0.457817	-0.570112	0.000000	0.000000	1.000000	127.000000	1.000000
15191.361305	-0.009807	0.477557	0.225811	71.599052	42.095978	44.283817	0.000000	0.000000	0.000000	0.000000	0.000000	0.000000	-0.283771	0.509692	-0.624975	0.000000	0.000000	1.000000	127.000000	1.000000
15191.364639	-0.009807	0.477557	0.225811	71.599052	42.095978	44.283817	0.000000	0.000000	0.000000	0.000000	0.000000	0.000000	-0.283771	0.509692	-0.624975	0.000000	0.000000	1.000000	127.000000	1.000000
15191.367972	-0.009807	0.477557	0.225811	71.599052	42.095978	44.283817	0.000000	0.000000	0.000000	0.000000	0.000000	0.000000	-0.283771	0.509692	-0.624975	0.000000	0.000000	1.000000	127.000000	1.000000
15191.371305	-0.010712	0.479408	0.223560	71.609459	42.139233	44.437595	0.000000	0.000000	0.000000	0.000000	0.000000	0.000000	-0.271510	0.555232	-0.675327	0.000000	0.000000	1.000000	127.000000	1.000000
15191.374639	-0.010712	0.479408	0.223560	71.609459	42.139233	44.437595	0.000000	0.000000	0.000000	0.000000	0.000000	0.000000	-0.271510	0.555232	-0.675327	0.000000	0.000000	1.000000	127.000000	1.000000
15191.377972	-0.010712	0.479408	0.223560	71.609459	42.139233	44.437595	0.000000	0.000000	0.000000	0.000000	0.000000	0.000000	-0.271510	0.555232	-0.675327	0.000000	0.000000	1.000000	127.000000	1.000000
15191.381305	-0.011544	0.481391	0.221189	71.643982	42.194302	44.574451	0.000000	0.000000	0.000000	0.000000	0.000000	0.000000	-0.249723	0.594824	-0.711141	0.000000	0.000000	1.000000	127.000000	1.000000
15191.384639	-0.011544	0.481391	0.221189	71.643982	42.194302	44.574451	0.000000	0.000000	0.000000	0.000000	0.000000	0.000000	-0.249723	0.594824	-0.711141	0.000000	0.000000	1.000000	127.000000	1.000000
15191.387972	-0.011544	0.481391	0.221189	71.643982	42.194302	44.574451	0.000000	0.000000	0.000000	0.000000	0.000000	0.000000	-0.249723	0.594824	-0.711141	0.000000	0.000000	1.000000	127.000000	1.000000
15191.391305	-0.012367	0.483463	0.218630	71.704025	42.303329	44.738201	0.000000	0.000000	0.000000	0.000000	0.000000	0.000000	-0.246876	0.621771	-0.767668	0.000000	0.000000	1.000000	127.000000	1.000000
15191.394639	-0.012367	0.483463	0.218630	71.704025	42.303329	44.738201	0.000000	0.000000	0.000000	0.000000	0.000000	0.000000	-0.246876	0.621771	-0.767668	0.000000	0.000000	1.000000	127.000000	1.000000
15191.397972	-0.012367	0.483463	0.218630	71.704025	42.303329	44.738201	0.000000	0.000000	0.000000	0.000000	0.000000	0.000000	-0.246876	0.621771	-0.767668	0.000000	0.000000	1.000000	127.000000	1.000000
15191.401305	-0.013212	0.485587	0.215915	71.830444	42.460552	44.902187	0.000000	0.000000	0.000000	0.000000	0.000000	0.000000	-0.253588	0.637197	-0.814711	0.000000	0.000000	1.000000	127.000000	1.000000
15191.404639	-0.013212	0.485587	0.215915	71.830444	42.460552	44.902187	0.000000	0.000000	0.000000	0.000000	0.000000	0.000000	-0.253588	0.637197	-0.814711	0.000000	0.000000	1.000000	127.000000	1.000000
15191.407972	-0.013212	0.485587	0.215915	71.830444	42.460552	44.902187	0.000000	0.000000	0.000000	0.000000	0.000000	0.000000	-0.253588	0.637197	-0.814711	0.000000	0.000000	1.000000	127.000000	1.000000
15191.411305	-0.014174	0.487759	0.213004	72.033173	42.578995	44.956512	0.000000	0.000000	0.000000	0.000000	0.000000	0.000000	-0.288403	0.651437	-0.873270	0.000000	0.000000	1.000000	127.000000	1.000000
15191.414639	-0.014174	0.487759	0.213004	72.033173	42.578995	44.956512	0.000000	0.000000	0.000000	0.000000	0.000000	0.000000	-0.288403	0.651437	-0.873270	0.000000	0.000000	1.000000	127.000000	1.000000
15191.417972	-0.014174	0.487759	0.213004	72.033173	42.578995	44.956512	0.000000	0.000000	0.000000	0.000000	0.000000	0.000000	-0.288403	0.651437	-0.873270	0.000000	0.000000	1.000000	127.000000	1.000000
15191.421305	-0.015250	0.489922	0.209948	72.290749	42.603951	44.856915	0.000000	0.000000	0.000000	0.000000	0.000000	0.000000	-0.322805	0.649118	-0.916732	0.000000	0.000000	1.000000	127.000000	1.000000
15191.424639	-0.015250	0.489922	0.209948	72.290749	42.603951	44.856915	0.000000	0.000000	0.000000	0.000000	0.000000	0.000000	-0.322805	0.649118	-0.916732	0.000000	0.000000	1.000000	127.000000	1.000000
15191.427972	-0.015250	0.489922	0.209948	72.290749	42.603951	44.856915	0.000000	0.000000	0.000000	0.000000	0.000000	0.000000	-0.322805	0.649118	-0.916732	0.000000	0.000000	1.000000	127.000000	1.000000
15191.431305	-0.016344	0.492132	0.206762	72.560280	42.579784	44.699802	0.000000	0.000000	0.000000	0.000000	0.000000	0.000000	-0.328196	0.662893	-0.955914	0.000000	0.000000	1.000000	127.000000	1.000000
15191.434639	-0.016344	0.492132	0.206762	72.560280	42.579784	44.699802	0.000000	0.000000	0.000000	0.000000	0.000000	0.000000	-0.328196	0.662893	-0.955914	0.000000	0.000000	1.000000	127.000000	1.000000
15191.437972	-0.016344	0.492132	0.206762	72.560280	42.579784	44.699802	0.000000	0.000000	0.000000	0.000000	0.000000	0.000000	-0.328196	0.662893	-0.955914	0.000000	0.000000	1.000000	127.000000	1.000000
15191.441305	-0.017485	0.494366	0.203425	72.801750	42.608887	44.640553	0.000000	0.000000	0.000000	0.000000	0.000000	0.000000	-0.342510	0.670242	-1.000851	0.000000	0.000000	1.000000	127.000000	1.000000
15191.444639	-0.017485	0.494366	0.203425	72.801750	42.608887	44.640553	0.000000	0.000000	0.000000	0.000000	0.000000	0.000000	-0.342510	0.670242	-1.000851	0.000000	0.000000	1.000000	127.000000	1.000000
15191.447972	-0.017485	0.494366	0.203425	72.801750	42.608887	44.640553	0.000000	0.000000	0.000000	0.000000	0.000000	0.000000	-0.342510	0.670242	-1.000851	0.000000	0.000000	1.000000	127.000000	1.000000
15191.451305	-0.018612	0.496607	0.199992	72.994881	42.766476	44.783386	0.000000	0.000000	0.000000	0.000000	0.000000	0.000000	-0.338009	0.672403	-1.030108	0.000000	0.000000	1.000000	127.000000	1.000000
15191.454639	-0.018612	0.496607	0.199992	72.994881	42.766476	44.783386	0.000000	0.000000	0.000000	0.000000	0.000000	0.000000	-0.338009	0.672403	-1.030108	0.000000	0.000000	1.000000	127.000000	1.000000
15191.457972	-0.018612	0.496607	0.199992	72.994881	42.766476	44.783386	0.000000	0.000000	0.000000	0.000000	0.000000	0.000000	-0.338009	0.672403	-1.030108	0.000000	0.000000	1.000000	127.000000	1.000000
15191.461305	-0.019816	0.498854	0.196456	73.133255	43.013802	45.094021	0.000000	0.000000	0.000000	0.000000	0.000000	0.000000	-0.361262	0.674084	-1.060562	0.000000	0.000000	1.000000	127.000000	1.000000
15191.464639	-0.019816	0.498854	0.196456	73.133255	43.013802	45.094021	0.000000	0.000000	0.000000	0.000000	0.000000	0.000000	-0.361262	0.674084	-1.060562	0.000000	0.000000	1.000000	127.000000	1.000000
15191.467972	-0.019816	0.498854	0.196456	73.133255	43.013802	45.094021	0.000000	0.000000	0.000000	0.000000	0.000000	0.000000	-0.361262	0.674084	-1.060562	0.000000	0.000000	1.000000	127.000000	1.000000
15191.471305	-0.021065	0.501124	0.192835	73.256592	43.185558	45.342186	0.000000	0.000000	0.000000	0.000000	0.000000	0.000000	-0.374778	0.680960	-1.086327	0.000000	0.000000	1.000000	127.000000	1.000000
15191.474639	-0.021065	0.501124	0.192835	73.256592	43.185558	45.342186	0.000000	0.000000	0.000000	0.000000	0.000000	0.000000	-0.374778	0.680960	-1.086327	0.000000	0.000000	1.000000	127.000000	1.000000
15191.477972	-0.021065	0.501124	0.192835	73.256592	43.185558	45.342186	0.000000	0.000000	0.000000	0.000000	0.000000	0.000000	-0.374778	0.680960	-1.086327	0.000000	0.000000	1.000000	127.000000	1.000000
15191.481305	-0.022419	0.503361	0.189111	73.397026	43.224373	45.435192	0.000000	0.000000	0.000000	0.000000	0.000000	0.000000	-0.406083	0.671010	-1.117288	0.000000	0.000000	1.000000	127.000000	1.000000
15191.484639	-0.022419	0.503361	0.189111	73.397026	43.224373	45.435192	0.000000	0.000000	0.000000	0.000000	0.000000	0.000000	-0.406083	0.671010	-1.117288	0.000000	0.000000	1.000000	127.000000	1.000000
15191.487972	-0.022419	0.503361	0.189111	73.397026	43.224373	45.435192	0.000000	0.000000	0.000000	0.000000	0.000000	0.000000	-0.406083	0.671010	-1.117288	0.000000	0.000000	1.000000	127.000000	1.000000
15191.491305	-0.023845	0.505601	0.185316	73.553978	43.126503	45.363544	0.000000	0.000000	0.000000	0.000000	0.000000	0.000000	-0.427756	0.672072	-1.138564	0.000000	0.000000	1.000000	127.000000	1.000000
15191.494639	-0.023845	0.505601	0.185316	73.553978	43.126503	45.363544	0.000000	0.000000	0.000000	0.000000	0.000000	0.000000	-0.427756	0.672072	-1.138564	0.000000	0.000000	1.000000	127.000000	1.000000
15191.497972	-0.023845	0.505601	0.185316	73.553978	43.126503	45.363544	0.000000	0.000000	0.000000	0.000000	0.000000	0.000000	-0.427756	0.672072	-1.138564	0.000000	0.000000	1.000000	127.000000	1.000000
15191.501305	-0.025281	0.507793	0.181473	73.716805	43.016006	45.275673	0.000000	0.000000	0.000000	0.000000	0.000000	0.000000	-0.430861	0.657467	-1.152902	0.000000	0.000000	1.000000	127.000000	1.000000
15191.504639	-0.025281	0.507793	0.181473	73.716805	43.016006	45.275673	0.000000	0.000000	0.000000	0.000000	0.000000	0.000000	-0.430861	0.657467	-1.152902	0.000000	0.000000	1.000000	127.000000	1.000000
15191.507972	-0.025281	0.507793	0.181473	73.716805	43.016006	45.275673	0.000000	0.000000	0.000000	0.000000	0.000000	0.000000	-0.430861	0.657467	-1.152902	0.000000	0.000000	1.000000	127.000000	1.000000
15191.511305	-0.026728	0.509954	0.177598	73.876060	42.897923	45.184155	0.000000	0.000000	0.000000	0.000000	0.000000	0.000000	-0.433915	0.648445	-1.162303	0.000000	0.000000	1.000000	127.000000	1.000000
15191.514639	-0.026728	0.509954	0.177598	73.876060	42.897923	45.184155	0.000000	0.000000	0.000000	0.000000	0.000000	0.000000	-0.433915	0.648445	-1.162303	0.000000	0.000000	1.000000	127.000000	1.000000
15191.517972	-0.026728	0.509954	0.177598	73.876060	42.897923	45.184155	0.000000	0.000000	0.000000	0.000000	0.000000	0.000000	-0.433915	0.648445	-1.162303	0.000000	0.000000	1.000000	127.000000	1.000000
15191.521305	-0.028214	0.512035	0.173714	74.039299	42.805988	45.125690	0.000000	0.000000	0.000000	0.000000	0.000000	0.000000	-0.446027	0.624283	-1.165328	0.000000	0.000000	1.000000	127.000000	1.000000
15191.524639	-0.028214	0.512035	0.173714	74.039299	42.805988	45.125690	0.000000	0.000000	0.000000	0.000000	0.000000	0.000000	-0.446027	0.624283	-1.165328	0.000000	0.000000	1.000000	127.000000	1.000000
15191.527972	-0.028214	0.512035	0.173714	74.039299	42.805988	45.125690	0.000000	0.000000	0.000000	0.000000	0.000000	0.000000	-0.446027	0.624283	-1.165328	0.000000	0.000000	1.000000	127.000000	1.000000
15191.531305	-0.029711	0.514037	0.169822	74.194977	42.726051	45.086693	0.000000	0.000000	0.000000	0.000000	0.000000	0.000000	-0.448882	0.600429	-1.167725	0.000000	0.000000	1.000000	127.000000	1.000000
15191.534639	-0.029711	0.514037	0.169822	74.194977	42.726051	45.086693	0.000000	0.000000	0.000000	0.000000	0.000000	0.000000	-0.448882	0.600429	-1.167725	0.000000	0.000000	1.000000	127.000000	1.000000
15191.537972	-0.029711	0.514037	0.169822	74.194977	42.726051	45.086693	0.000000	0.000000	0.000000	0.000000	0.000000	0.000000	-0.448882	0.600429	-1.167725	0.000000	0.000000	1.000000	127.000000	1.000000
15191.541305	-0.031214	0.515922	0.165889	74.351212	42.666145	45.062775	0.000000	0.000000	0.000000	0.000000	0.000000	0.000000	-0.451081	0.565584	-1.179729	0.000000	0.000000	1.000000	127.000000	1.000000
15191.544639	-0.031214	0.515922	0.165889	74.351212	42.666145	45.062775	0.000000	0.000000	0.000000	0.000000	0.000000	0.000000	-0.451081	0.565584	-1.179729	0.000000	0.000000	1.000000	127.000000	1.000000
15191.547972	-0.031214	0.515922	0.165889	74.351212	42.666145	45.062775	0.000000	0.000000	0.000000	0.000000	0.000000	0.000000	-0.451081	0.565584	-1.179729	0.000000	0.000000	1.000000	127.000000	1.000000
15191.551305	-0.032757	0.517733	0.161985	74.504242	42.641087	45.092316	0.000000	0.000000	0.000000	0.000000	0.000000	0.000000	-0.462954	0.543397	-1.171188	0.000000	0.000000	1.000000	127.000000	1.000000
15191.554639	-0.032757	0.517733	0.161985	74.504242	42.641087	45.092316	0.000000	0.000000	0.000000	0.000000	0.000000	0.000000	-0.462954	0.543397	-1.171188	0.000000	0.000000	1.000000	127.000000	1.000000
15191.557972	-0.032757	0.517733	0.161985	74.504242	42.641087	45.092316	0.000000	0.000000	0.000000	0.000000	0.000000	0.000000	-0.462954	0.543397	-1.171188	0.000000	0.000000	1.000000	127.000000	1.000000
15191.561305	-0.034308	0.519468	0.158076	74.633812	42.653473	45.137341	0.000000	0.000000	0.000000	0.000000	0.000000	0.000000	-0.465231	0.520495	-1.172782	0.000000	0.000000	1.000000	127.000000	1.000000
15191.564639	-0.034308	0.519468	0.158076	74.633812	42.653473	45.137341	0.000000	0.000000	0.000000	0.000000	0.000000	0.000000	-0.465231	0.520495	-1.172782	0.000000	0.000000	1.000000	127.000000	1.000000
15191.567972	-0.034308	0.519468	0.158076	74.633812	42.653473	45.137341	0.000000	0.000000	0.000000	0.000000	0.000000	0.000000	-0.465231	0.520495	-1.172782	0.000000	0.000000	1.000000	127.000000	1.000000
15191.571305	-0.035898	0.521150	0.154214	74.742935	42.723148	45.172203	0.000000	0.000000	0.000000	0.000000	0.000000	0.000000	-0.476998	0.504642	-1.158664	0.000000	0.000000	1.000000	127.000000	1.000000
15191.574639	-0.035898	0.521150	0.154214	74.742935	42.723148	45.172203	0.000000	0.000000	0.000000	0.000000	0.000000	0.000000	-0.476998	0.504642	-1.158664	0.000000	0.000000	1.000000	127.000000	1.000000
15191.577972	-0.035898	0.521150	0.154214	74.742935	42.723148	45.172203	0.000000	0.000000	0.000000	0.000000	0.000000	0.000000	-0.476998	0.504642	-1.158664	0.000000	0.000000	1.000000	127.000000	1.000000
15191.581305	-0.037523	0.522792	0.150343	74.838402	42.810947	45.210957	0.000000	0.000000	0.000000	0.000000	0.000000	0.000000	-0.487548	0.492383	-1.161313	0.000000	0.000000	1.000000	127.000000	1.000000
15191.584639	-0.037523	0.522792	0.150343	74.838402	42.810947	45.210957	0.000000	0.000000	0.000000	0.000000	0.000000	0.000000	-0.487548	0.492383	-1.161313	0.000000	0.000000	1.000000	127.000000	1.000000
15191.587972	-0.037523	0.522792	0.150343	74.838402	42.810947	45.210957	0.000000	0.000000	0.000000	0.000000	0.000000	0.000000	-0.487548	0.492383	-1.161313	0.000000	0.000000	1.000000	127.000000	1.000000
15191.591305	-0.039214	0.524363	0.146502	74.928528	42.902599	45.327057	0.000000	0.000000	0.000000	0.000000	0.000000	0.000000	-0.507160	0.471534	-1.152257	0.000000	0.000000	1.000000	127.000000	1.000000
15191.594639	-0.039214	0.524363	0.146502	74.928528	42.902599	45.327057	0.000000	0.000000	0.000000	0.000000	0.000000	0.000000	-0.507160	0.471534	-1.152257	0.000000	0.000000	1.000000	127.000000	1.000000
15191.597972	-0.039214	0.524363	0.146502	74.928528	42.902599	45.327057	0.000000	0.000000	0.000000	0.000000	0.000000	0.000000	-0.507160	0.471534	-1.152257	0.000000	0.000000	1.000000	127.000000	1.000000
15191.601305	-0.040968	0.525933	0.142684	75.009369	42.969528	45.540771	0.000000	0.000000	0.000000	0.000000	0.000000	0.000000	-0.526266	0.470821	-1.145240	0.000000	0.000000	1.000000	127.000000	1.000000
15191.604639	-0.040968	0.525933	0.142684	75.009369	42.969528	45.540771	0.000000	0.000000	0.000000	0.000000	0.000000	0.000000	-0.526266	0.470821	-1.145240	0.000000	0.000000	1.000000	127.000000	1.000000
15191.607972	-0.040968	0.525933	0.142684	75.009369	42.969528	45.540771	0.000000	0.000000	0.000000	0.000000	0.000000	0.000000	-0.526266	0.470821	-1.145240	0.000000	0.000000	1.000000	127.000000	1.000000
15191.611305	-0.042783	0.527547	0.138866	75.092789	43.013866	45.730179	0.000000	0.000000	0.000000	0.000000	0.000000	0.000000	-0.544469	0.484189	-1.145489	0.000000	0.000000	1.000000	127.000000	1.000000
15191.614639	-0.042783	0.527547	0.138866	75.092789	43.013866	45.730179	0.000000	0.000000	0.000000	0.000000	0.000000	0.000000	-0.544469	0.484189	-1.145489	0.000000	0.000000	1.000000	127.000000	1.000000
15191.617972	-0.042783	0.527547	0.138866	75.092789	43.013866	45.730179	0.000000	0.000000	0.000000	0.000000	0.000000	0.000000	-0.544469	0.484189	-1.145489	0.000000	0.000000	1.000000	127.000000	1.000000
15191.621305	-0.044632	0.529144	0.135094	75.178001	43.021214	45.698101	0.000000	0.000000	0.000000	0.000000	0.000000	0.000000	-0.554804	0.479166	-1.131690	0.000000	0.000000	1.000000	127.000000	1.000000
15191.624639	-0.044632	0.529144	0.135094	75.178001	43.021214	45.698101	0.000000	0.000000	0.000000	0.000000	0.000000	0.000000	-0.554804	0.479166	-1.131690	0.000000	0.000000	1.000000	127.000000	1.000000
15191.627972	-0.044632	0.529144	0.135094	75.178001	43.021214	45.698101	0.000000	0.000000	0.000000	0.000000	0.000000	0.000000	-0.554804	0.479166	-1.131690	0.000000	0.000000	1.000000	127.000000	1.000000
15191.631305	-0.046514	0.530771	0.131343	75.249496	43.001888	45.219585	0.000000	0.000000	0.000000	0.000000	0.000000	0.000000	-0.564427	0.488194	-1.125118	0.000000	0.000000	1.000000	127.000000	1.000000
15191.634639	-0.046514	0.530771	0.131343	75.249496	43.001888	45.219585	0.000000	0.000000	0.000000	0.000000	0.000000	0.000000	-0.564427	0.488194	-1.125118	0.000000	0.000000	1.000000	127.000000	1.000000
15191.637972	-0.046514	0.530771	0.131343	75.249496	43.001888	45.219585	0.000000	0.000000	0.000000	0.000000	0.000000	0.000000	-0.564427	0.488194	-1.125118	0.000000	0.000000	1.000000	127.000000	1.000000
15191.641305	-0.048427	0.532396	0.127619	75.300552	42.983627	44.589943	0.000000	0.000000	0.000000	0.000000	0.000000	0.000000	-0.573943	0.487459	-1.117306	0.000000	0.000000	1.000000	127.000000	1.000000
15191.644639	-0.048427	0.532396	0.127619	75.300552	42.983627	44.589943	0.000000	0.000000	0.000000	0.000000	0.000000	0.000000	-0.573943	0.487459	-1.117306	0.000000	0.000000	1.000000	127.000000	1.000000
15191.647972	-0.048427	0.532396	0.127619	75.300552	42.983627	44.589943	0.000000	0.000000	0.000000	0.000000	0.000000	0.000000	-0.573943	0.487459	-1.117306	0.000000	0.000000	1.000000	127.000000	1.000000
15191.651305	-0.050376	0.534042	0.123976	75.344734	42.949223	44.367264	0.000000	0.000000	0.000000	0.000000	0.000000	0.000000	-0.584695	0.493848	-1.093046	0.000000	0.000000	1.000000	127.000000	1.000000
15191.654639	-0.050376	0.534042	0.123976	75.344734	42.949223	44.367264	0.000000	0.000000	0.000000	0.000000	0.000000	0.000000	-0.584695	0.493848	-1.093046	0.000000	0.000000	1.000000	127.000000	1.000000
15191.657972	-0.050376	0.534042	0.123976	75.344734	42.949223	44.367264	0.000000	0.000000	0.000000	0.000000	0.000000	0.000000	-0.584695	0.493848	-1.093046	0.000000	0.000000	1.000000	127.000000	1.000000
15191.661305	-0.052387	0.535692	0.120394	75.382469	42.883705	44.532864	0.000000	0.000000	0.000000	0.000000	0.000000	0.000000	-0.603245	0.494897	-1.074389	0.000000	0.000000	1.000000	127.000000	1.000000
15191.664639	-0.052387	0.535692	0.120394	75.382469	42.883705	44.532864	0.000000	0.000000	0.000000	0.000000	0.000000	0.000000	-0.603245	0.494897	-1.074389	0.000000	0.000000	1.000000	127.000000	1.000000
15191.667972	-0.052387	0.535692	0.120394	75.382469	42.883705	44.532864	0.000000	0.000000	0.000000	0.000000	0.000000	0.000000	-0.603245	0.494897	-1.074389	0.000000	0.000000	1.000000	127.000000	1.000000
15191.671305	-0.054352	0.537301	0.116911	75.413811	42.789410	44.671513	0.000000	0.000000	0.000000	0.000000	0.000000	0.000000	-0.589654	0.482825	-1.044908	0.000000	0.000000	1.000000	127.000000	1.000000
15191.674639	-0.054352	0.537301	0.116911	75.413811	42.789410	44.671513	0.000000	0.000000	0.000000	0.000000	0.000000	0.000000	-0.589654	0.482825	-1.044908	0.000000	0.000000	1.000000	127.000000	1.000000
15191.677972	-0.054352	0.537301	0.116911	75.413811	42.789410	44.671513	0.000000	0.000000	0.000000	0.000000	0.000000	0.000000	-0.589654	0.482825	-1.044908	0.000000	0.000000	1.000000	127.000000	1.000000
15191.681305	-0.056375	0.538861	0.113441	75.443024	42.683975	44.793457	0.000000	0.000000	0.000000	0.000000	0.000000	0.000000	-0.606864	0.467973	-1.040934	0.000000	0.000000	1.000000	127.000000	1.000000
15191.684639	-0.056375	0.538861	0.113441	75.443024	42.683975	44.793457	0.000000	0.000000	0.000000	0.000000	0.000000	0.000000	-0.606864	0.467973	-1.040934	0.000000	0.000000	1.000000	127.000000	1.000000
15191.687972	-0.056375	0.538861	0.113441	75.443024	42.683975	44.793457	0.000000	0.000000	0.000000	0.000000	0.000000	0.000000	-0.606864	0.467973	-1.040934	0.000000	0.000000	1.000000	127.000000	1.000000
15191.691305	-0.058406	0.540397	0.110046	75.472115	42.570889	44.915916	0.000000	0.000000	0.000000	0.000000	0.000000	0.000000	-0.609296	0.460619	-1.018783	0.000000	0.000000	1.000000	127.000000	1.000000
15191.694639	-0.058406	0.540397	0.110046	75.472115	42.570889	44.915916	0.000000	0.000000	0.000000	0.000000	0.000000	0.000000	-0.609296	0.460619	-1.018783	0.000000	0.000000	1.000000	127.000000	1.000000
15191.697972	-0.058406	0.540397	0.110046	75.472115	42.570889	44.915916	0.000000	0.000000	0.000000	0.000000	0.000000	0.000000	-0.609296	0.460619	-1.018783	0.000000	0.000000	1.000000	127.000000	1.000000
15191.701305	-0.060438	0.541866	0.106652	75.502426	42.476315	45.045116	0.000000	0.000000	0.000000	0.000000	0.000000	0.000000	-0.609606	0.440894	-1.017947	0.000000	0.000000	1.000000	127.000000	1.000000
15191.704639	-0.060438	0.541866	0.106652	75.502426	42.476315	45.045116	0.000000	0.000000	0.000000	0.000000	0.000000	0.000000	-0.609606	0.440894	-1.017947	0.000000	0.000000	1.000000	127.000000	1.000000
15191.707972	-0.060438	0.541866	0.106652	75.502426	42.476315	45.045116	0.000000	0.000000	0.000000	0.000000	0.000000	0.000000	-0.609606	0.440894	-1.017947	0.000000	0.000000	1.000000	127.000000	1.000000
15191.711305	-0.062448	0.543308	0.103299	75.546844	42.478443	45.191414	0.000000	0.000000	0.000000	0.000000	0.000000	0.000000	-0.602981	0.432432	-1.005949	0.000000	0.000000	1.000000	127.000000	1.000000
15191.714639	-0.062448	0.543308	0.103299	75.546844	42.478443	45.191414	0.000000	0.000000	0.000000	0.000000	0.000000	0.000000	-0.602981	0.432432	-1.005949	0.000000	0.000000	1.000000	127.000000	1.000000
15191.717972	-0.062448	0.543308	0.103299	75.546844	42.478443	45.191414	0.000000	0.000000	0.000000	0.000000	0.000000	0.000000	-0.602981	0.432432	-1.005949	0.000000	0.000000	1.000000	127.000000	1.000000
15191.721305	-0.064428	0.544679	0.099915	75.612831	42.646408	45.195236	0.000000	0.000000	0.000000	0.000000	0.000000	0.000000	-0.594049	0.411426	-1.015342	0.000000	0.000000	1.000000	127.000000	1.000000
15191.724639	-0.064428	0.544679	0.099915	75.612831	42.646408	45.195236	0.000000	0.000000	0.000000	0.000000	0.000000	0.000000	-0.594049	0.411426	-1.015342	0.000000	0.000000	1.000000	127.000000	1.000000
15191.727972	-0.064428	0.544679	0.099915	75.612831	42.646408	45.195236	0.000000	0.000000	0.000000	0.000000	0.000000	0.000000	-0.594049	0.411426	-1.015342	0.000000	0.000000	1.000000	127.000000	1.000000
15191.731305	-0.066387	0.546024	0.096572	75.696571	42.993511	44.892094	0.000000	0.000000	0.000000	0.000000	0.000000	0.000000	-0.587627	0.403393	-1.002906	0.000000	0.000000	1.000000	127.000000	1.000000
15191.734639	-0.066387	0.546024	0.096572	75.696571	42.993511	44.892094	0.000000	0.000000	0.000000	0.000000	0.000000	0.000000	-0.587627	0.403393	-1.002906	0.000000	0.000000	1.000000	127.000000	1.000000
15191.737972	-0.066387	0.546024	0.096572	75.696571	42.993511	44.892094	0.000000	0.000000	0.000000	0.000000	0.000000	0.000000	-0.587627	0.403393	-1.002906	0.000000	0.000000	1.000000	127.000000	1.000000
15191.741305	-0.068299	0.547343	0.093274	75.765068	43.424973	44.562794	0.000000	0.000000	0.000000	0.000000	0.000000	0.000000	-0.573567	0.395606	-0.989252	0.000000	0.000000	1.000000	127.000000	1.000000
15191.744639	-0.068299	0.547343	0.093274	75.765068	43.424973	44.562794	0.000000	0.000000	0.000000	0.000000	0.000000	0.000000	-0.573567	0.395606	-0.989252	0.000000	0.000000	1.000000	127.000000	1.000000
15191.747972	-0.068299	0.547343	0.093274	75.765068	43.424973	44.562794	0.000000	0.000000	0.000000	0.000000	0.000000	0.000000	-0.573567	0.395606	-0.989252	0.000000	0.000000	1.000000	127.000000	1.000000
15191.751305	-0.070146	0.548661	0.090082	75.791679	43.799358	44.700729	0.000000	0.000000	0.000000	0.000000	0.000000	0.000000	-0.554192	0.395506	-0.957629	0.000000	0.000000	1.000000	127.000000	1.000000
15191.754639	-0.070146	0.548661	0.090082	75.791679	43.799358	44.700729	0.000000	0.000000	0.000000	0.000000	0.000000	0.000000	-0.554192	0.395506	-0.957629	0.000000	0.000000	1.000000	127.000000	1.000000
15191.757972	-0.070146	0.548661	0.090082	75.791679	43.799358	44.700729	0.000000	0.000000	0.000000	0.000000	0.000000	0.000000	-0.554192	0.395506	-0.957629	0.000000	0.000000	1.000000	127.000000	1.000000
15191.761305	-0.071825	0.549992	0.086989	75.791023	44.023689	45.173782	0.000000	0.000000	0.000000	0.000000	0.000000	0.000000	-0.503640	0.399248	-0.928038	0.000000	0.000000	1.000000	127.000000	1.000000
15191.764639	-0.071825	0.549992	0.086989	75.791023	44.023689	45.173782	0.000000	0.000000	0.000000	0.000000	0.000000	0.000000	-0.503640	0.399248	-0.928038	0.000000	0.000000	1.000000	127.000000	1.000000
15191.767972	-0.071825	0.549992	0.086989	75.791023	44.023689	45.173782	0.000000	0.000000	0.000000	0.000000	0.000000	0.000000	-0.503640	0.399248	-0.928038	0.000000	0.000000	1.000000	127.000000	1.000000
15191.771305	-0.073399	0.551301	0.084055	75.794365	44.081837	45.462223	0.000000	0.000000	0.000000	0.000000	0.000000	0.000000	-0.472276	0.392845	-0.880154	0.000000	0.000000	1.000000	127.000000	1.000000
15191.774639	-0.073399	0.551301	0.084055	75.794365	44.081837	45.462223	0.000000	0.000000	0.000000	0.000000	0.000000	0.000000	-0.472276	0.392845	-0.880154	0.000000	0.000000	1.000000	127.000000	1.000000
15191.777972	-0.073399	0.551301	0.084055	75.794365	44.081837	45.462223	0.000000	0.000000	0.000000	0.000000	0.000000	0.000000	-0.472276	0.392845	-0.880154	0.000000	0.000000	1.000000	127.000000	1.000000
15191.781305	-0.074861	0.552607	0.081200	75.806793	43.993462	45.569382	0.000000	0.000000	0.000000	0.000000	0.000000	0.000000	-0.438491	0.391837	-0.856513	0.000000	0.000000	1.000000	127.000000	1.000000
15191.784639	-0.074861	0.552607	0.081200	75.806793	43.993462	45.569382	0.000000	0.000000	0.000000	0.000000	0.000000	0.000000	-0.438491	0.391837	-0.856513	0.000000	0.000000	1.000000	127.000000	1.000000
15191.787972	-0.074861	0.552607	0.081200	75.806793	43.993462	45.569382	0.000000	0.000000	0.000000	0.000000	0.000000	0.000000	-0.438491	0.391837	-0.856513	0.000000	0.000000	1.000000	127.000000	1.000000
15191.791305	-0.076245	0.553859	0.078471	75.819557	43.909645	45.670673	0.000000	0.000000	0.000000	0.000000	0.000000	0.000000	-0.415159	0.375460	-0.818735	0.000000	0.000000	1.000000	127.000000	1.000000
15191.794639	-0.076245	0.553859	0.078471	75.819557	43.909645	45.670673	0.000000	0.000000	0.000000	0.000000	0.000000	0.000000	-0.415159	0.375460	-0.818735	0.000000	0.000000	1.000000	127.000000	1.000000
15191.797972	-0.076245	0.553859	0.078471	75.819557	43.909645	45.670673	0.000000	0.000000	0.000000	0.000000	0.000000	0.000000	-0.415159	0.375460	-0.818735	0.000000	0.000000	1.000000	127.000000	1.000000
15191.801305	-0.077588	0.555084	0.075756	75.843376	43.917446	45.851109	0.000000	0.000000	0.000000	0.000000	0.000000	0.000000	-0.403152	0.367533	-0.814274	0.000000	0.000000	1.000000	127.000000	1.000000
15191.804639	-0.077588	0.555084	0.075756	75.843376	43.917446	45.851109	0.000000	0.000000	0.000000	0.000000	0.000000	0.000000	-0.403152	0.367533	-0.814274	0.000000	0.000000	1.000000	127.000000	1.000000
15191.807972	-0.077588	0.555084	0.075756	75.843376	43.917446	45.851109	0.000000	0.000000	0.000000	0.000000	0.000000	0.000000	-0.403152	0.367533	-0.814274	0.000000	0.000000	1.000000	127.000000	1.000000
15191.811305	-0.078850	0.556232	0.073115	75.883850	44.056660	46.139221	0.000000	0.000000	0.000000	0.000000	0.000000	0.000000	-0.378427	0.344329	-0.792492	0.000000	0.000000	1.000000	127.000000	1.000000
15191.814639	-0.078850	0.556232	0.073115	75.883850	44.056660	46.139221	0.000000	0.000000	0.000000	0.000000	0.000000	0.000000	-0.378427	0.344329	-0.792492	0.000000	0.000000	1.000000	127.000000	1.000000
15191.817972	-0.078850	0.556232	0.073115	75.883850	44.056660	46.139221	0.000000	0.000000	0.000000	0.000000	0.000000	0.000000	-0.378427	0.344329	-0.792492	0.000000	0.000000	1.000000	127.000000	1.000000
15191.821305	-0.080077	0.557344	0.070512	75.930023	44.243969	46.466995	0.000000	0.000000	0.000000	0.000000	0.000000	0.000000	-0.368029	0.333586	-0.780871	0.000000	0.000000	1.000000	127.000000	1.000000
15191.824639	-0.080077	0.557344	0.070512	75.930023	44.243969	46.466995	0.000000	0.000000	0.000000	0.000000	0.000000	0.000000	-0.368029	0.333586	-0.780871	0.000000	0.000000	1.000000	127.000000	1.000000
15191.827972	-0.080077	0.557344	0.070512	75.930023	44.243969	46.466995	0.000000	0.000000	0.000000	0.000000	0.000000	0.000000	-0.368029	0.333586	-0.780871	0.000000	0.000000	1.000000	127.000000	1.000000
15191.831305	-0.081270	0.558421	0.067948	75.966805	44.368904	46.733475	0.000000	0.000000	0.000000	0.000000	0.000000	0.000000	-0.357862	0.323081	-0.769059	0.000000	0.000000	1.000000	127.000000	1.000000
15191.834639	-0.081270	0.558421	0.067948	75.966805	44.368904	46.733475	0.000000	0.000000	0.000000	0.000000	0.000000	0.000000	-0.357862	0.323081	-0.769059	0.000000	0.000000	1.000000	127.000000	1.000000
15191.837972	-0.081270	0.558421	0.067948	75.966805	44.368904	46.733475	0.000000	0.000000	0.000000	0.000000	0.000000	0.000000	-0.357862	0.323081	-0.769059	0.000000	0.000000	1.000000	127.000000	1.000000
15191.841305	-0.082361	0.559471	0.065476	75.988823	44.390812	46.909248	0.000000	0.000000	0.000000	0.000000	0.000000	0.000000	-0.327445	0.315088	-0.741802	0.000000	0.000000	1.000000	127.000000	1.000000
15191.844639	-0.082361	0.559471	0.065476	75.988823	44.390812	46.909248	0.000000	0.000000	0.000000	0.000000	0.000000	0.000000	-0.327445	0.315088	-0.741802	0.000000	0.000000	1.000000	127.000000	1.000000
15191.847972	-0.082361	0.559471	0.065476	75.988823	44.390812	46.909248	0.000000	0.000000	0.000000	0.000000	0.000000	0.000000	-0.327445	0.315088	-0.741802	0.000000	0.000000	1.000000	127.000000	1.000000
15191.851305	-0.083373	0.560459	0.063057	76.000015	44.334156	46.998001	0.000000	0.000000	0.000000	0.000000	0.000000	0.000000	-0.303466	0.296466	-0.725465	0.000000	0.000000	1.000000	127.000000	1.000000
15191.854639	-0.083373	0.560459	0.063057	76.000015	44.334156	46.998001	0.000000	0.000000	0.000000	0.000000	0.000000	0.000000	-0.303466	0.296466	-0.725465	0.000000	0.000000	1.000000	127.000000	1.000000
15191.857972	-0.083373	0.560459	0.063057	76.000015	44.334156	46.998001	0.000000	0.000000	0.000000	0.000000	0.000000	0.000000	-0.303466	0.296466	-0.725465	0.000000	0.000000	1.000000	127.000000	1.000000
15191.861305	-0.084254	0.561368	0.060686	76.011124	44.236904	47.039753	0.000000	0.000000	0.000000	0.000000	0.000000	0.000000	-0.264355	0.272636	-0.711476	0.000000	0.000000	1.000000	127.000000	1.000000
15191.864639	-0.084254	0.561368	0.060686	76.011124	44.236904	47.039753	0.000000	0.000000	0.000000	0.000000	0.000000	0.000000	-0.264355	0.272636	-0.711476	0.000000	0.000000	1.000000	127.000000	1.000000
15191.867972	-0.084254	0.561368	0.060686	76.011124	44.236904	47.039753	0.000000	0.000000	0.000000	0.000000	0.000000	0.000000	-0.264355	0.272636	-0.711476	0.000000	0.000000	1.000000	127.000000	1.000000
15191.871305	-0.085079	0.562227	0.058344	76.029984	44.139580	47.062595	0.000000	0.000000	0.000000	0.000000	0.000000	0.000000	-0.247585	0.257701	-0.702472	0.000000	0.000000	1.000000	127.000000	1.000000
15191.874639	-0.085079	0.562227	0.058344	76.029984	44.139580	47.062595	0.000000	0.000000	0.000000	0.000000	0.000000	0.000000	-0.247585	0.257701	-0.702472	0.000000	0.000000	1.000000	127.000000	1.000000
15191.877972	-0.085079	0.562227	0.058344	76.029984	44.139580	47.062595	0.000000	0.000000	0.000000	0.000000	0.000000	0.000000	-0.247585	0.257701	-0.702472	0.000000	0.000000	1.000000	127.000000	1.000000
15191.881305	-0.085871	0.563019	0.056012	76.064323	44.030430	47.054184	0.000000	0.000000	0.000000	0.000000	0.000000	0.000000	-0.237544	0.237501	-0.699560	0.000000	0.000000	1.000000	127.000000	1.000000
15191.884639	-0.085871	0.563019	0.056012	76.064323	44.030430	47.054184	0.000000	0.000000	0.000000	0.000000	0.000000	0.000000	-0.237544	0.237501	-0.699560	0.000000	0.000000	1.000000	127.000000	1.000000
15191.887972	-0.085871	0.563019	0.056012	76.064323	44.030430	47.054184	0.000000	0.000000	0.000000	0.000000	0.000000	0.000000	-0.237544	0.237501	-0.699560	0.000000	0.000000	1.000000	127.000000	1.000000
15191.891305	-0.086639	0.563770	0.053747	76.099106	43.939419	47.060463	0.000000	0.000000	0.000000	0.000000	0.000000	0.000000	-0.230485	0.225439	-0.679667	0.000000	0.000000	1.000000	127.000000	1.000000
15191.894639	-0.086639	0.563770	0.053747	76.099106	43.939419	47.060463	0.000000	0.000000	0.000000	0.000000	0.000000	0.000000	-0.230485	0.225439	-0.679667	0.000000	0.000000	1.000000	127.000000	1.000000
15191.897972	-0.086639	0.563770	0.053747	76.099106	43.939419	47.060463	0.000000	0.000000	0.000000	0.000000	0.000000	0.000000	-0.230485	0.225439	-0.679667	0.000000	0.000000	1.000000	127.000000	1.000000
15191.901305	-0.087356	0.564521	0.051524	76.117569	43.881104	47.117153	0.000000	0.000000	0.000000	0.000000	0.000000	0.000000	-0.214968	0.225119	-0.666876	0.000000	0.000000	1.000000	127.000000	1.000000
15191.904639	-0.087356	0.564521	0.051524	76.117569	43.881104	47.117153	0.000000	0.000000	0.000000	0.000000	0.000000	0.000000	-0.214968	0.225119	-0.666876	0.000000	0.000000	1.000000	127.000000	1.000000
15191.907972	-0.087356	0.564521	0.051524	76.117569	43.881104	47.117153	0.000000	0.000000	0.000000	0.000000	0.000000	0.000000	-0.214968	0.225119	-0.666876	0.000000	0.000000	1.000000	127.000000	1.000000
15191.911305	-0.087957	0.565251	0.049402	76.126854	43.820606	47.169701	0.000000	0.000000	0.000000	0.000000	0.000000	0.000000	-0.180433	0.218968	-0.636636	0.000000	0.000000	1.000000	127.000000	1.000000
15191.914639	-0.087957	0.565251	0.049402	76.126854	43.820606	47.169701	0.000000	0.000000	0.000000	0.000000	0.000000	0.000000	-0.180433	0.218968	-0.636636	0.000000	0.000000	1.000000	127.000000	1.000000
15191.917972	-0.087957	0.565251	0.049402	76.126854	43.820606	47.169701	0.000000	0.000000	0.000000	0.000000	0.000000	0.000000	-0.180433	0.218968	-0.636636	0.000000	0.000000	1.000000	127.000000	1.000000
15191.921305	-0.088444	0.565989	0.047375	76.132416	43.758778	47.201271	0.000000	0.000000	0.000000	0.000000	0.000000	0.000000	-0.146199	0.221477	-0.607905	0.000000	0.000000	1.000000	127.000000	1.000000
15191.924639	-0.088444	0.565989	0.047375	76.132416	43.758778	47.201271	0.000000	0.000000	0.000000	0.000000	0.000000	0.000000	-0.146199	0.221477	-0.607905	0.000000	0.000000	1.000000	127.000000	1.000000
15191.927972	-0.088444	0.565989	0.047375	76.132416	43.758778	47.201271	0.000000	0.000000	0.000000	0.000000	0.000000	0.000000	-0.146199	0.221477	-0.607905	0.000000	0.000000	1.000000	127.000000	1.000000
15191.931305	-0.088772	0.566736	0.045454	76.136993	43.687881	47.203423	0.000000	0.000000	0.000000	0.000000	0.000000	0.000000	-0.098211	0.224174	-0.576464	0.000000	0.000000	1.000000	127.000000	1.000000
15191.934639	-0.088772	0.566736	0.045454	76.136993	43.687881	47.203423	0.000000	0.000000	0.000000	0.000000	0.000000	0.000000	-0.098211	0.224174	-0.576464	0.000000	0.000000	1.000000	127.000000	1.000000
15191.937972	-0.088772	0.566736	0.045454	76.136993	43.687881	47.203423	0.000000	0.000000	0.000000	0.000000	0.000000	0.000000	-0.098211	0.224174	-0.576464	0.000000	0.000000	1.000000	127.000000	1.000000
15191.941305	-0.088965	0.567493	0.043634	76.158318	43.578335	47.121727	0.000000	0.000000	0.000000	0.000000	0.000000	0.000000	-0.058028	0.227027	-0.546115	0.000000	0.000000	1.000000	127.000000	1.000000
15191.944639	-0.088965	0.567493	0.043634	76.158318	43.578335	47.121727	0.000000	0.000000	0.000000	0.000000	0.000000	0.000000	-0.058028	0.227027	-0.546115	0.000000	0.000000	1.000000	127.000000	1.000000
15191.947972	-0.088965	0.567493	0.043634	76.158318	43.578335	47.121727	0.000000	0.000000	0.000000	0.000000	0.000000	0.000000	-0.058028	0.227027	-0.546115	0.000000	0.000000	1.000000	127.000000	1.000000
15191.951305	-0.089095	0.568242	0.041885	76.221329	43.386108	46.894379	0.000000	0.000000	0.000000	0.000000	0.000000	0.000000	-0.038824	0.224620	-0.524494	0.000000	0.000000	1.000000	127.000000	1.000000
15191.954639	-0.089095	0.568242	0.041885	76.221329	43.386108	46.894379	0.000000	0.000000	0.000000	0.000000	0.000000	0.000000	-0.038824	0.224620	-0.524494	0.000000	0.000000	1.000000	127.000000	1.000000
15191.957972	-0.089095	0.568242	0.041885	76.221329	43.386108	46.894379	0.000000	0.000000	0.000000	0.000000	0.000000	0.000000	-0.038824	0.224620	-0.524494	0.000000	0.000000	1.000000	127.000000	1.000000
15191.961305	-0.089215	0.568992	0.040240	76.329803	43.091888	46.505165	0.000000	0.000000	0.000000	0.000000	0.000000	0.000000	-0.036192	0.224994	-0.493451	0.000000	0.000000	1.000000	127.000000	1.000000
15191.964639	-0.089215	0.568992	0.040240	76.329803	43.091888	46.505165	0.000000	0.000000	0.000000	0.000000	0.000000	0.000000	-0.036192	0.224994	-0.493451	0.000000	0.000000	1.000000	127.000000	1.000000
15191.967972	-0.089215	0.568992	0.040240	76.329803	43.091888	46.505165	0.000000	0.000000	0.000000	0.000000	0.000000	0.000000	-0.036192	0.224994	-0.493451	0.000000	0.000000	1.000000	127.000000	1.000000
15191.971305	-0.089389	0.569689	0.038636	76.463608	42.742264	46.028252	0.000000	0.000000	0.000000	0.000000	0.000000	0.000000	-0.052192	0.209227	-0.481234	0.000000	0.000000	1.000000	127.000000	1.000000
15191.974639	-0.089389	0.569689	0.038636	76.463608	42.742264	46.028252	0.000000	0.000000	0.000000	0.000000	0.000000	0.000000	-0.052192	0.209227	-0.481234	0.000000	0.000000	1.000000	127.000000	1.000000
15191.977972	-0.089389	0.569689	0.038636	76.463608	42.742264	46.028252	0.000000	0.000000	0.000000	0.000000	0.000000	0.000000	-0.052192	0.209227	-0.481234	0.000000	0.000000	1.000000	127.000000	1.000000
15191.981305	-0.089616	0.570335	0.037073	76.622375	42.324623	45.459240	0.000000	0.000000	0.000000	0.000000	0.000000	0.000000	-0.068109	0.193668	-0.468933	0.000000	0.000000	1.000000	127.000000	1.000000
15191.984639	-0.089616	0.570335	0.037073	76.622375	42.324623	45.459240	0.000000	0.000000	0.000000	0.000000	0.000000	0.000000	-0.068109	0.193668	-0.468933	0.000000	0.000000	1.000000	127.000000	1.000000
15191.987972	-0.089616	0.570335	0.037073	76.622375	42.324623	45.459240	0.000000	0.000000	0.000000	0.000000	0.000000	0.000000	-0.068109	0.193668	-0.468933	0.000000	0.000000	1.000000	127.000000	1.000000
15191.991305	-0.089899	0.570947	0.035568	76.787621	41.892242	44.871788	0.000000	0.000000	0.000000	0.000000	0.000000	0.000000	-0.084873	0.183814	-0.451533	0.000000	0.000000	1.000000	127.000000	1.000000
15191.994639	-0.089899	0.570947	0.035568	76.787621	41.892242	44.871788	0.000000	0.000000	0.000000	0.000000	0.000000	0.000000	-0.084873	0.183814	-0.451533	0.000000	0.000000	1.000000	127.000000	1.000000
15191.997972	-0.089899	0.570947	0.035568	76.787621	41.892242	44.871788	0.000000	0.000000	0.000000	0.000000	0.000000	0.000000	-0.084873	0.183814	-0.451533	0.000000	0.000000	1.000000	127.000000	1.000000
15192.001305	-0.090161	0.571519	0.034094	76.920593	41.528683	44.398750	0.000000	0.000000	0.000000	0.000000	0.000000	0.000000	-0.078416	0.171417	-0.442127	0.000000	0.000000	1.000000	127.000000	1.000000
15192.004639	-0.090161	0.571519	0.034094	76.920593	41.528683	44.398750	0.000000	0.000000	0.000000	0.000000	0.000000	0.000000	-0.078416	0.171417	-0.442127	0.000000	0.000000	1.000000	127.000000	1.000000
15192.007972	-0.090161	0.571519	0.034094	76.920593	41.528683	44.398750	0.000000	0.000000	0.000000	0.000000	0.000000	0.000000	-0.078416	0.171417	-0.442127	0.000000	0.000000	1.000000	127.000000	1.000000
15192.011305	-0.090389	0.572050	0.032719	76.979912	41.328762	44.174744	0.000000	0.000000	0.000000	0.000000	0.000000	0.000000	-0.068547	0.159252	-0.412579	0.000000	0.000000	1.000000	127.000000	1.000000
15192.014639	-0.090389	0.572050	0.032719	76.979912	41.328762	44.174744	0.000000	0.000000	0.000000	0.000000	0.000000	0.000000	-0.068547	0.159252	-0.412579	0.000000	0.000000	1.000000	127.000000	1.000000
15192.017972	-0.090389	0.572050	0.032719	76.979912	41.328762	44.174744	0.000000	0.000000	0.000000	0.000000	0.000000	0.000000	-0.068547	0.159252	-0.412579	0.000000	0.000000	1.000000	127.000000	1.000000
15192.021305	-0.090544	0.572504	0.031351	76.982445	41.306740	44.201218	0.000000	0.000000	0.000000	0.000000	0.000000	0.000000	-0.046585	0.136249	-0.410485	0.000000	0.000000	1.000000	127.000000	1.000000
15192.024639	-0.090544	0.572504	0.031351	76.982445	41.306740	44.201218	0.000000	0.000000	0.000000	0.000000	0.000000	0.000000	-0.046585	0.136249	-0.410485	0.000000	0.000000	1.000000	127.000000	1.000000
15192.027972	-0.090544	0.572504	0.031351	76.982445	41.306740	44.201218	0.000000	0.000000	0.000000	0.000000	0.000000	0.000000	-0.046585	0.136249	-0.410485	0.000000	0.000000	1.000000	127.000000	1.000000
15192.031305	-0.090704	0.572891	0.030016	76.988266	41.292458	44.234013	0.000000	0.000000	0.000000	0.000000	0.000000	0.000000	-0.047838	0.116192	-0.400277	0.000000	0.000000	1.000000	127.000000	1.000000
15192.034639	-0.090704	0.572891	0.030016	76.988266	41.292458	44.234013	0.000000	0.000000	0.000000	0.000000	0.000000	0.000000	-0.047838	0.116192	-0.400277	0.000000	0.000000	1.000000	127.000000	1.000000
15192.037972	-0.090704	0.572891	0.030016	76.988266	41.292458	44.234013	0.000000	0.000000	0.000000	0.000000	0.000000	0.000000	-0.047838	0.116192	-0.400277	0.000000	0.000000	1.000000	127.000000	1.000000
15192.041305	-0.090859	0.573230	0.028670	76.999832	41.307426	44.299622	0.000000	0.000000	0.000000	0.000000	0.000000	0.000000	-0.046544	0.101586	-0.403807	0.000000	0.000000	1.000000	127.000000	1.000000
15192.044639	-0.090859	0.573230	0.028670	76.999832	41.307426	44.299622	0.000000	0.000000	0.000000	0.000000	0.000000	0.000000	-0.046544	0.101586	-0.403807	0.000000	0.000000	1.000000	127.000000	1.000000
15192.047972	-0.090859	0.573230	0.028670	76.999832	41.307426	44.299622	0.000000	0.000000	0.000000	0.000000	0.000000	0.000000	-0.046544	0.101586	-0.403807	0.000000	0.000000	1.000000	127.000000	1.000000
15192.051305	-0.091060	0.573511	0.027327	77.015297	41.343941	44.387337	0.000000	0.000000	0.000000	0.000000	0.000000	0.000000	-0.060344	0.084450	-0.403009	0.000000	0.000000	1.000000	127.000000	1.000000
15192.054639	-0.091060	0.573511	0.027327	77.015297	41.343941	44.387337	0.000000	0.000000	0.000000	0.000000	0.000000	0.000000	-0.060344	0.084450	-0.403009	0.000000	0.000000	1.000000	127.000000	1.000000
15192.057972	-0.091060	0.573511	0.027327	77.015297	41.343941	44.387337	0.000000	0.000000	0.000000	0.000000	0.000000	0.000000	-0.060344	0.084450	-0.403009	0.000000	0.000000	1.000000	127.000000	1.000000
15192.061305	-0.091261	0.573736	0.025995	77.033195	41.402290	44.501881	0.000000	0.000000	0.000000	0.000000	0.000000	0.000000	-0.060284	0.067415	-0.399599	0.000000	0.000000	1.000000	127.000000	1.000000
15192.064639	-0.091261	0.573736	0.025995	77.033195	41.402290	44.501881	0.000000	0.000000	0.000000	0.000000	0.000000	0.000000	-0.060284	0.067415	-0.399599	0.000000	0.000000	1.000000	127.000000	1.000000
15192.067972	-0.091261	0.573736	0.025995	77.033195	41.402290	44.501881	0.000000	0.000000	0.000000	0.000000	0.000000	0.000000	-0.060284	0.067415	-0.399599	0.000000	0.000000	1.000000	127.000000	1.000000
15192.071305	-0.091486	0.573878	0.024676	77.050148	41.505104	44.672943	0.000000	0.000000	0.000000	0.000000	0.000000	0.000000	-0.067455	0.042501	-0.395590	0.000000	0.000000	1.000000	127.000000	1.000000
15192.074639	-0.091486	0.573878	0.024676	77.050148	41.505104	44.672943	0.000000	0.000000	0.000000	0.000000	0.000000	0.000000	-0.067455	0.042501	-0.395590	0.000000	0.000000	1.000000	127.000000	1.000000
15192.077972	-0.091486	0.573878	0.024676	77.050148	41.505104	44.672943	0.000000	0.000000	0.000000	0.000000	0.000000	0.000000	-0.067455	0.042501	-0.395590	0.000000	0.000000	1.000000	127.000000	1.000000
15192.081305	-0.091688	0.573963	0.023374	77.050743	41.676044	44.935524	0.000000	0.000000	0.000000	0.000000	0.000000	0.000000	-0.060539	0.025742	-0.390838	0.000000	0.000000	1.000000	127.000000	1.000000
15192.084639	-0.091688	0.573963	0.023374	77.050743	41.676044	44.935524	0.000000	0.000000	0.000000	0.000000	0.000000	0.000000	-0.060539	0.025742	-0.390838	0.000000	0.000000	1.000000	127.000000	1.000000
15192.087972	-0.091688	0.573963	0.023374	77.050743	41.676044	44.935524	0.000000	0.000000	0.000000	0.000000	0.000000	0.000000	-0.060539	0.025742	-0.390838	0.000000	0.000000	1.000000	127.000000	1.000000
15192.091305	-0.091913	0.573967	0.022084	77.025375	41.928555	45.320450	0.000000	0.000000	0.000000	0.000000	0.000000	0.000000	-0.067705	0.001146	-0.386805	0.000000	0.000000	1.000000	127.000000	1.000000
15192.094639	-0.091913	0.573967	0.022084	77.025375	41.928555	45.320450	0.000000	0.000000	0.000000	0.000000	0.000000	0.000000	-0.067705	0.001146	-0.386805	0.000000	0.000000	1.000000	127.000000	1.000000
15192.097972	-0.091913	0.573967	0.022084	77.025375	41.928555	45.320450	0.000000	0.000000	0.000000	0.000000	0.000000	0.000000	-0.067705	0.001146	-0.386805	0.000000	0.000000	1.000000	127.000000	1.000000
15192.101305	-0.092092	0.573943	0.020809	76.979080	42.256767	45.806961	0.000000	0.000000	0.000000	0.000000	0.000000	0.000000	-0.053683	-0.007341	-0.382603	0.000000	0.000000	1.000000	127.000000	1.000000
15192.104639	-0.092092	0.573943	0.020809	76.979080	42.256767	45.806961	0.000000	0.000000	0.000000	0.000000	0.000000	0.000000	-0.053683	-0.007341	-0.382603	0.000000	0.000000	1.000000	127.000000	1.000000
15192.107972	-0.092092	0.573943	0.020809	76.979080	42.256767	45.806961	0.000000	0.000000	0.000000	0.000000	0.000000	0.000000	-0.053683	-0.007341	-0.382603	0.000000	0.000000	1.000000	127.000000	1.000000
15192.111305	-0.092261	0.573865	0.019613	76.930801	42.584267	46.294563	0.000000	0.000000	0.000000	0.000000	0.000000	0.000000	-0.050591	-0.023264	-0.358907	0.000000	0.000000	1.000000	127.000000	1.000000
15192.114639	-0.092261	0.573865	0.019613	76.930801	42.584267	46.294563	0.000000	0.000000	0.000000	0.000000	0.000000	0.000000	-0.050591	-0.023264	-0.358907	0.000000	0.000000	1.000000	127.000000	1.000000
15192.117972	-0.092261	0.573865	0.019613	76.930801	42.584267	46.294563	0.000000	0.000000	0.000000	0.000000	0.000000	0.000000	-0.050591	-0.023264	-0.358907	0.000000	0.000000	1.000000	127.000000	1.000000
15192.121305	-0.092468	0.573753	0.018503	76.903236	42.898010	46.744213	0.000000	0.000000	0.000000	0.000000	0.000000	0.000000	-0.062141	-0.033637	-0.332750	0.000000	0.000000	1.000000	127.000000	1.000000
15192.124639	-0.092468	0.573753	0.018503	76.903236	42.898010	46.744213	0.000000	0.000000	0.000000	0.000000	0.000000	0.000000	-0.062141	-0.033637	-0.332750	0.000000	0.000000	1.000000	127.000000	1.000000
15192.127972	-0.092468	0.573753	0.018503	76.903236	42.898010	46.744213	0.000000	0.000000	0.000000	0.000000	0.000000	0.000000	-0.062141	-0.033637	-0.332750	0.000000	0.000000	1.000000	127.000000	1.000000
15192.131305	-0.092616	0.573597	0.017459	76.899620	43.165264	47.114006	0.000000	0.000000	0.000000	0.000000	0.000000	0.000000	-0.044340	-0.046767	-0.313286	0.000000	0.000000	1.000000	127.000000	1.000000
15192.134639	-0.092616	0.573597	0.017459	76.899620	43.165264	47.114006	0.000000	0.000000	0.000000	0.000000	0.000000	0.000000	-0.044340	-0.046767	-0.313286	0.000000	0.000000	1.000000	127.000000	1.000000
15192.137972	-0.092616	0.573597	0.017459	76.899620	43.165264	47.114006	0.000000	0.000000	0.000000	0.000000	0.000000	0.000000	-0.044340	-0.046767	-0.313286	0.000000	0.000000	1.000000	127.000000	1.000000
15192.141305	-0.092777	0.573390	0.016490	76.920692	43.401703	47.421574	0.000000	0.000000	0.000000	0.000000	0.000000	0.000000	-0.048309	-0.062282	-0.290818	0.000000	0.000000	1.000000	127.000000	1.000000
15192.144639	-0.092777	0.573390	0.016490	76.920692	43.401703	47.421574	0.000000	0.000000	0.000000	0.000000	0.000000	0.000000	-0.048309	-0.062282	-0.290818	0.000000	0.000000	1.000000	127.000000	1.000000
15192.147972	-0.092777	0.573390	0.016490	76.920692	43.401703	47.421574	0.000000	0.000000	0.000000	0.000000	0.000000	0.000000	-0.048309	-0.062282	-0.290818	0.000000	0.000000	1.000000	127.000000	1.000000
15192.151305	-0.092777	0.573390	0.016490	76.956017	43.617527	47.689274	0.000000	0.000000	0.000000	0.000000	0.000000	0.000000	-0.048309	-0.062282	-0.290818	0.000000	0.000000	1.000000	127.000000	1.000000
15192.154639	-0.092947	0.573139	0.015572	76.956017	43.617527	47.689274	0.000000	0.000000	0.000000	0.000000	0.000000	0.000000	-0.050963	-0.075184	-0.275281	0.000000	0.000000	1.000000	127.000000	1.000000
15192.157972	-0.092947	0.573139	0.015572	76.956017	43.617527	47.689274	0.000000	0.000000	0.000000	0.000000	0.000000	0.000000	-0.050963	-0.075184	-0.275281	0.000000	0.000000	1.000000	127.000000	1.000000
15192.161305	-0.093090	0.572829	0.014761	76.987968	43.776890	47.900803	0.000000	0.000000	0.000000	0.000000	0.000000	0.000000	-0.042948	-0.092955	-0.243211	0.000000	0.000000	1.000000	127.000000	1.000000
15192.164639	-0.093090	0.572829	0.014761	76.987968	43.776890	47.900803	0.000000	0.000000	0.000000	0.000000	0.000000	0.000000	-0.042948	-0.092955	-0.243211	0.000000	0.000000	1.000000	127.000000	1.000000
15192.167972	-0.093090	0.572829	0.014761	76.987968	43.776890	47.900803	0.000000	0.000000	0.000000	0.000000	0.000000	0.000000	-0.042948	-0.092955	-0.243211	0.000000	0.000000	1.000000	127.000000	1.000000
15192.171305	-0.093090	0.572829	0.014761	76.997345	43.733463	47.902962	0.000000	0.000000	0.000000	0.000000	0.000000	0.000000	-0.042948	-0.092955	-0.243211	0.000000	0.000000	1.000000	127.000000	1.000000
15192.174639	-0.093199	0.572451	0.014018	76.997345	43.733463	47.902962	0.000000	0.000000	0.000000	0.000000	0.000000	0.000000	-0.032679	-0.113551	-0.223161	0.000000	0.000000	1.000000	127.000000	1.000000
15192.177972	-0.093199	0.572451	0.014018	76.997345	43.733463	47.902962	0.000000	0.000000	0.000000	0.000000	0.000000	0.000000	-0.032679	-0.113551	-0.223161	0.000000	0.000000	1.000000	127.000000	1.000000
15192.181305	-0.093277	0.572022	0.013357	76.976006	43.321255	47.548717	0.000000	0.000000	0.000000	0.000000	0.000000	0.000000	-0.023507	-0.128673	-0.198038	0.000000	0.000000	1.000000	127.000000	1.000000
15192.184639	-0.093277	0.572022	0.013357	76.976006	43.321255	47.548717	0.000000	0.000000	0.000000	0.000000	0.000000	0.000000	-0.023507	-0.128673	-0.198038	0.000000	0.000000	1.000000	127.000000	1.000000
15192.187972	-0.093277	0.572022	0.013357	76.976006	43.321255	47.548717	0.000000	0.000000	0.000000	0.000000	0.000000	0.000000	-0.023507	-0.128673	-0.198038	0.000000	0.000000	1.000000	127.000000	1.000000
15192.191305	-0.093277	0.572022	0.013357	76.924294	42.568859	46.844723	0.000000	0.000000	0.000000	0.000000	0.000000	0.000000	-0.023507	-0.128673	-0.198038	0.000000	0.000000	1.000000	127.000000	1.000000
15192.194639	-0.093344	0.571525	0.012760	76.924294	42.568859	46.844723	0.000000	0.000000	0.000000	0.000000	0.000000	0.000000	-0.020096	-0.149083	-0.179360	0.000000	0.000000	1.000000	127.000000	1.000000
15192.197972	-0.093344	0.571525	0.012760	76.924294	42.568859	46.844723	0.000000	0.000000	0.000000	0.000000	0.000000	0.000000	-0.020096	-0.149083	-0.179360	0.000000	0.000000	1.000000	127.000000	1.000000
15192.201305	-0.093347	0.570950	0.012193	76.836967	41.476097	45.787445	0.000000	0.000000	0.000000	0.000000	0.000000	0.000000	-0.000951	-0.172399	-0.170122	0.000000	0.000000	1.000000	127.000000	1.000000
15192.204639	-0.093347	0.570950	0.012193	76.836967	41.476097	45.787445	0.000000	0.000000	0.000000	0.000000	0.000000	0.000000	-0.000951	-0.172399	-0.170122	0.000000	0.000000	1.000000	127.000000	1.000000
15192.207972	-0.093347	0.570950	0.012193	76.836967	41.476097	45.787445	0.000000	0.000000	0.000000	0.000000	0.000000	0.000000	-0.000951	-0.172399	-0.170122	0.000000	0.000000	1.000000	127.000000	1.000000
15192.211305	-0.093347	0.570950	0.012193	76.717674	40.132023	44.429005	0.000000	0.000000	0.000000	0.000000	0.000000	0.000000	-0.000951	-0.172399	-0.170122	0.000000	0.000000	1.000000	127.000000	1.000000
15192.214639	-0.093325	0.570318	0.011732	76.717674	40.132023	44.429005	0.000000	0.000000	0.000000	0.000000	0.000000	0.000000	0.006652	-0.189775	-0.138168	0.000000	0.000000	1.000000	127.000000	1.000000
15192.217972	-0.093325	0.570318	0.011732	76.717674	40.132023	44.429005	0.000000	0.000000	0.000000	0.000000	0.000000	0.000000	0.006652	-0.189775	-0.138168	0.000000	0.000000	1.000000	127.000000	1.000000
15192.221305	-0.093302	0.569616	0.011265	76.577957	38.679672	42.937889	0.000000	0.000000	0.000000	0.000000	0.000000	0.000000	0.007054	-0.210498	-0.139998	0.000000	0.000000	1.000000	127.000000	1.000000
15192.224639	-0.093302	0.569616	0.011265	76.577957	38.679672	42.937889	0.000000	0.000000	0.000000	0.000000	0.000000	0.000000	0.007054	-0.210498	-0.139998	0.000000	0.000000	1.000000	127.000000	1.000000
15192.227972	-0.093302	0.569616	0.011265	76.577957	38.679672	42.937889	0.000000	0.000000	0.000000	0.000000	0.000000	0.000000	0.007054	-0.210498	-0.139998	0.000000	0.000000	1.000000	127.000000	1.000000
15192.231305	-0.093239	0.568881	0.010835	76.435532	37.282856	41.585506	0.000000	0.000000	0.000000	0.000000	0.000000	0.000000	0.018759	-0.220439	-0.128982	0.000000	0.000000	1.000000	127.000000	1.000000
15192.234639	-0.093239	0.568881	0.010835	76.435532	37.282856	41.585506	0.000000	0.000000	0.000000	0.000000	0.000000	0.000000	0.018759	-0.220439	-0.128982	0.000000	0.000000	1.000000	127.000000	1.000000
15192.237972	-0.093239	0.568881	0.010835	76.435532	37.282856	41.585506	0.000000	0.000000	0.000000	0.000000	0.000000	0.000000	0.018759	-0.220439	-0.128982	0.000000	0.000000	1.000000	127.000000	1.000000
15192.241305	-0.093153	0.568078	0.010403	76.299660	35.977043	40.330471	0.000000	0.000000	0.000000	0.000000	0.000000	0.000000	0.025827	-0.241037	-0.129645	0.000000	0.000000	1.000000	127.000000	1.000000
15192.244639	-0.093153	0.568078	0.010403	76.299660	35.977043	40.330471	0.000000	0.000000	0.000000	0.000000	0.000000	0.000000	0.025827	-0.241037	-0.129645	0.000000	0.000000	1.000000	127.000000	1.000000
15192.247972	-0.093153	0.568078	0.010403	76.299660	35.977043	40.330471	0.000000	0.000000	0.000000	0.000000	0.000000	0.000000	0.025827	-0.241037	-0.129645	0.000000	0.000000	1.000000	127.000000	1.000000
15192.251305	-0.093153	0.568078	0.010403	76.184212	34.856289	39.252731	0.000000	0.000000	0.000000	0.000000	0.000000	0.000000	0.025827	-0.241037	-0.129645	0.000000	0.000000	1.000000	127.000000	1.000000
15192.254639	-0.093051	0.567215	0.010009	76.184212	34.856289	39.252731	0.000000	0.000000	0.000000	0.000000	0.000000	0.000000	0.030486	-0.258724	-0.118321	0.000000	0.000000	1.000000	127.000000	1.000000
15192.257972	-0.093051	0.567215	0.010009	76.184212	34.856289	39.252731	0.000000	0.000000	0.000000	0.000000	0.000000	0.000000	0.030486	-0.258724	-0.118321	0.000000	0.000000	1.000000	127.000000	1.000000
15192.261305	-0.092967	0.566267	0.009585	76.092964	33.969509	38.414059	0.000000	0.000000	0.000000	0.000000	0.000000	0.000000	0.025301	-0.284526	-0.127028	0.000000	0.000000	1.000000	127.000000	1.000000
15192.264639	-0.092967	0.566267	0.009585	76.092964	33.969509	38.414059	0.000000	0.000000	0.000000	0.000000	0.000000	0.000000	0.025301	-0.284526	-0.127028	0.000000	0.000000	1.000000	127.000000	1.000000
15192.267972	-0.092967	0.566267	0.009585	76.092964	33.969509	38.414059	0.000000	0.000000	0.000000	0.000000	0.000000	0.000000	0.025301	-0.284526	-0.127028	0.000000	0.000000	1.000000	127.000000	1.000000
15192.271305	-0.092869	0.565249	0.009091	76.037628	33.326275	37.816364	0.000000	0.000000	0.000000	0.000000	0.000000	0.000000	0.029562	-0.305234	-0.148439	0.000000	0.000000	1.000000	127.000000	1.000000
15192.274639	-0.092869	0.565249	0.009091	76.037628	33.326275	37.816364	0.000000	0.000000	0.000000	0.000000	0.000000	0.000000	0.029562	-0.305234	-0.148439	0.000000	0.000000	1.000000	127.000000	1.000000
15192.277972	-0.092869	0.565249	0.009091	76.037628	33.326275	37.816364	0.000000	0.000000	0.000000	0.000000	0.000000	0.000000	0.029562	-0.305234	-0.148439	0.000000	0.000000	1.000000	127.000000	1.000000
15192.281305	-0.092757	0.564138	0.008530	76.017799	32.910004	37.442829	0.000000	0.000000	0.000000	0.000000	0.000000	0.000000	0.033519	-0.333507	-0.168299	0.000000	0.000000	1.000000	127.000000	1.000000
15192.284639	-0.092757	0.564138	0.008530	76.017799	32.910004	37.442829	0.000000	0.000000	0.000000	0.000000	0.000000	0.000000	0.033519	-0.333507	-0.168299	0.000000	0.000000	1.000000	127.000000	1.000000
15192.287972	-0.092757	0.564138	0.008530	76.017799	32.910004	37.442829	0.000000	0.000000	0.000000	0.000000	0.000000	0.000000	0.033519	-0.333507	-0.168299	0.000000	0.000000	1.000000	127.000000	1.000000
15192.291305	-0.092626	0.562966	0.007873	76.037102	32.747631	37.323799	0.000000	0.000000	0.000000	0.000000	0.000000	0.000000	0.039242	-0.351344	-0.197024	0.000000	0.000000	1.000000	127.000000	1.000000
15192.294639	-0.092626	0.562966	0.007873	76.037102	32.747631	37.323799	0.000000	0.000000	0.000000	0.000000	0.000000	0.000000	0.039242	-0.351344	-0.197024	0.000000	0.000000	1.000000	127.000000	1.000000
15192.297972	-0.092626	0.562966	0.007873	76.037102	32.747631	37.323799	0.000000	0.000000	0.000000	0.000000	0.000000	0.000000	0.039242	-0.351344	-0.197024	0.000000	0.000000	1.000000	127.000000	1.000000
15192.301305	-0.092427	0.561745	0.007105	76.088234	32.862022	37.487049	0.000000	0.000000	0.000000	0.000000	0.000000	0.000000	0.059600	-0.366386	-0.230231	0.000000	0.000000	1.000000	127.000000	1.000000
15192.304639	-0.092427	0.561745	0.007105	76.088234	32.862022	37.487049	0.000000	0.000000	0.000000	0.000000	0.000000	0.000000	0.059600	-0.366386	-0.230231	0.000000	0.000000	1.000000	127.000000	1.000000
15192.307972	-0.092427	0.561745	0.007105	76.088234	32.862022	37.487049	0.000000	0.000000	0.000000	0.000000	0.000000	0.000000	0.059600	-0.366386	-0.230231	0.000000	0.000000	1.000000	127.000000	1.000000
15192.311305	-0.092191	0.560484	0.006263	76.154167	33.188293	37.877075	0.000000	0.000000	0.000000	0.000000	0.000000	0.000000	0.070904	-0.378476	-0.252781	0.000000	0.000000	1.000000	127.000000	1.000000
15192.314639	-0.092191	0.560484	0.006263	76.154167	33.188293	37.877075	0.000000	0.000000	0.000000	0.000000	0.000000	0.000000	0.070904	-0.378476	-0.252781	0.000000	0.000000	1.000000	127.000000	1.000000
15192.317972	-0.092191	0.560484	0.006263	76.154167	33.188293	37.877075	0.000000	0.000000	0.000000	0.000000	0.000000	0.000000	0.070904	-0.378476	-0.252781	0.000000	0.000000	1.000000	127.000000	1.000000
15192.321305	-0.091901	0.559243	0.005379	76.211105	33.629856	38.409756	0.000000	0.000000	0.000000	0.000000	0.000000	0.000000	0.087005	-0.372233	-0.265267	0.000000	0.000000	1.000000	127.000000	1.000000
15192.324639	-0.091901	0.559243	0.005379	76.211105	33.629856	38.409756	0.000000	0.000000	0.000000	0.000000	0.000000	0.000000	0.087005	-0.372233	-0.265267	0.000000	0.000000	1.000000	127.000000	1.000000
15192.327972	-0.091901	0.559243	0.005379	76.211105	33.629856	38.409756	0.000000	0.000000	0.000000	0.000000	0.000000	0.000000	0.087005	-0.372233	-0.265267	0.000000	0.000000	1.000000	127.000000	1.000000
15192.331305	-0.091582	0.558050	0.004575	76.213371	33.876934	38.768394	0.000000	0.000000	0.000000	0.000000	0.000000	0.000000	0.095747	-0.357949	-0.241104	0.000000	0.000000	1.000000	127.000000	1.000000
15192.334639	-0.091582	0.558050	0.004575	76.213371	33.876934	38.768394	0.000000	0.000000	0.000000	0.000000	0.000000	0.000000	0.095747	-0.357949	-0.241104	0.000000	0.000000	1.000000	127.000000	1.000000
15192.337972	-0.091582	0.558050	0.004575	76.213371	33.876934	38.768394	0.000000	0.000000	0.000000	0.000000	0.000000	0.000000	0.095747	-0.357949	-0.241104	0.000000	0.000000	1.000000	127.000000	1.000000
15192.341305	-0.091237	0.556921	0.003870	76.137070	33.668415	38.687019	0.000000	0.000000	0.000000	0.000000	0.000000	0.000000	0.103359	-0.338671	-0.211490	0.000000	0.000000	1.000000	127.000000	1.000000
15192.344639	-0.091237	0.556921	0.003870	76.137070	33.668415	38.687019	0.000000	0.000000	0.000000	0.000000	0.000000	0.000000	0.103359	-0.338671	-0.211490	0.000000	0.000000	1.000000	127.000000	1.000000
15192.347972	-0.091237	0.556921	0.003870	76.137070	33.668415	38.687019	0.000000	0.000000	0.000000	0.000000	0.000000	0.000000	0.103359	-0.338671	-0.211490	0.000000	0.000000	1.000000	127.000000	1.000000
15192.351305	-0.090875	0.555890	0.003300	75.989082	33.047062	38.203297	0.000000	0.000000	0.000000	0.000000	0.000000	0.000000	0.108799	-0.309281	-0.171040	0.000000	0.000000	1.000000	127.000000	1.000000
15192.354639	-0.090875	0.555890	0.003300	75.989082	33.047062	38.203297	0.000000	0.000000	0.000000	0.000000	0.000000	0.000000	0.108799	-0.309281	-0.171040	0.000000	0.000000	1.000000	127.000000	1.000000
15192.357972	-0.090875	0.555890	0.003300	75.989082	33.047062	38.203297	0.000000	0.000000	0.000000	0.000000	0.000000	0.000000	0.108799	-0.309281	-0.171040	0.000000	0.000000	1.000000	127.000000	1.000000
15192.361305	-0.090479	0.554913	0.002789	75.801826	32.155266	37.442047	0.000000	0.000000	0.000000	0.000000	0.000000	0.000000	0.118716	-0.293101	-0.153303	0.000000	0.000000	1.000000	127.000000	1.000000
15192.364639	-0.090479	0.554913	0.002789	75.801826	32.155266	37.442047	0.000000	0.000000	0.000000	0.000000	0.000000	0.000000	0.118716	-0.293101	-0.153303	0.000000	0.000000	1.000000	127.000000	1.000000
15192.367972	-0.090479	0.554913	0.002789	75.801826	32.155266	37.442047	0.000000	0.000000	0.000000	0.000000	0.000000	0.000000	0.118716	-0.293101	-0.153303	0.000000	0.000000	1.000000	127.000000	1.000000
15192.371305	-0.090120	0.553981	0.002347	75.610786	31.182491	36.578705	0.000000	0.000000	0.000000	0.000000	0.000000	0.000000	0.107604	-0.279591	-0.132400	0.000000	0.000000	1.000000	127.000000	1.000000
15192.374639	-0.090120	0.553981	0.002347	75.610786	31.182491	36.578705	0.000000	0.000000	0.000000	0.000000	0.000000	0.000000	0.107604	-0.279591	-0.132400	0.000000	0.000000	1.000000	127.000000	1.000000
15192.377972	-0.090120	0.553981	0.002347	75.610786	31.182491	36.578705	0.000000	0.000000	0.000000	0.000000	0.000000	0.000000	0.107604	-0.279591	-0.132400	0.000000	0.000000	1.000000	127.000000	1.000000
15192.381305	-0.089779	0.553059	0.001876	75.437653	30.244057	35.731266	0.000000	0.000000	0.000000	0.000000	0.000000	0.000000	0.102384	-0.276450	-0.141309	0.000000	0.000000	1.000000	127.000000	1.000000
15192.384639	-0.089779	0.553059	0.001876	75.437653	30.244057	35.731266	0.000000	0.000000	0.000000	0.000000	0.000000	0.000000	0.102384	-0.276450	-0.141309	0.000000	0.000000	1.000000	127.000000	1.000000
15192.387972	-0.089779	0.553059	0.001876	75.437653	30.244057	35.731266	0.000000	0.000000	0.000000	0.000000	0.000000	0.000000	0.102384	-0.276450	-0.141309	0.000000	0.000000	1.000000	127.000000	1.000000
15192.391305	-0.089502	0.552165	0.001385	75.282257	29.401291	34.976856	0.000000	0.000000	0.000000	0.000000	0.000000	0.000000	0.083058	-0.268217	-0.147361	0.000000	0.000000	1.000000	127.000000	1.000000
15192.394639	-0.089502	0.552165	0.001385	75.282257	29.401291	34.976856	0.000000	0.000000	0.000000	0.000000	0.000000	0.000000	0.083058	-0.268217	-0.147361	0.000000	0.000000	1.000000	127.000000	1.000000
15192.397972	-0.089502	0.552165	0.001385	75.282257	29.401291	34.976856	0.000000	0.000000	0.000000	0.000000	0.000000	0.000000	0.083058	-0.268217	-0.147361	0.000000	0.000000	1.000000	127.000000	1.000000
15192.401305	-0.089307	0.551307	0.000847	75.143105	28.710752	34.387417	0.000000	0.000000	0.000000	0.000000	0.000000	0.000000	0.058607	-0.257442	-0.161517	0.000000	0.000000	1.000000	127.000000	1.000000
15192.404639	-0.089307	0.551307	0.000847	75.143105	28.710752	34.387417	0.000000	0.000000	0.000000	0.000000	0.000000	0.000000	0.058607	-0.257442	-0.161517	0.000000	0.000000	1.000000	127.000000	1.000000
15192.407972	-0.089307	0.551307	0.000847	75.143105	28.710752	34.387417	0.000000	0.000000	0.000000	0.000000	0.000000	0.000000	0.058607	-0.257442	-0.161517	0.000000	0.000000	1.000000	127.000000	1.000000
15192.411305	-0.089307	0.551307	0.000847	75.015640	28.206835	34.013306	0.000000	0.000000	0.000000	0.000000	0.000000	0.000000	0.058607	-0.257442	-0.161517	0.000000	0.000000	1.000000	127.000000	1.000000
15192.414639	-0.089165	0.550502	0.000352	75.015640	28.206835	34.013306	0.000000	0.000000	0.000000	0.000000	0.000000	0.000000	0.042462	-0.241648	-0.148411	0.000000	0.000000	1.000000	127.000000	1.000000
15192.417972	-0.089165	0.550502	0.000352	75.015640	28.206835	34.013306	0.000000	0.000000	0.000000	0.000000	0.000000	0.000000	0.042462	-0.241648	-0.148411	0.000000	0.000000	1.000000	127.000000	1.000000
15192.421305	-0.089077	0.549748	-0.000098	74.880035	27.887539	33.859577	0.000000	0.000000	0.000000	0.000000	0.000000	0.000000	0.026347	-0.225969	-0.135187	0.000000	0.000000	1.000000	127.000000	1.000000
15192.424639	-0.089077	0.549748	-0.000098	74.880035	27.887539	33.859577	0.000000	0.000000	0.000000	0.000000	0.000000	0.000000	0.026347	-0.225969	-0.135187	0.000000	0.000000	1.000000	127.000000	1.000000
15192.427972	-0.089077	0.549748	-0.000098	74.880035	27.887539	33.859577	0.000000	0.000000	0.000000	0.000000	0.000000	0.000000	0.026347	-0.225969	-0.135187	0.000000	0.000000	1.000000	127.000000	1.000000
15192.431305	-0.089077	0.549748	-0.000098	74.737503	27.751200	33.934814	0.000000	0.000000	0.000000	0.000000	0.000000	0.000000	0.026347	-0.225969	-0.135187	0.000000	0.000000	1.000000	127.000000	1.000000
15192.434639	-0.089011	0.549072	-0.000437	74.737503	27.751200	33.934814	0.000000	0.000000	0.000000	0.000000	0.000000	0.000000	0.019788	-0.202865	-0.101556	0.000000	0.000000	1.000000	127.000000	1.000000
15192.437972	-0.089011	0.549072	-0.000437	74.737503	27.751200	33.934814	0.000000	0.000000	0.000000	0.000000	0.000000	0.000000	0.019788	-0.202865	-0.101556	0.000000	0.000000	1.000000	127.000000	1.000000
15192.441305	-0.088967	0.548472	-0.000663	74.586647	27.727932	34.110279	0.000000	0.000000	0.000000	0.000000	0.000000	0.000000	0.013211	-0.179938	-0.067791	0.000000	0.000000	1.000000	127.000000	1.000000
15192.444639	-0.088967	0.548472	-0.000663	74.586647	27.727932	34.110279	0.000000	0.000000	0.000000	0.000000	0.000000	0.000000	0.013211	-0.179938	-0.067791	0.000000	0.000000	1.000000	127.000000	1.000000
15192.447972	-0.088967	0.548472	-0.000663	74.586647	27.727932	34.110279	0.000000	0.000000	0.000000	0.000000	0.000000	0.000000	0.013211	-0.179938	-0.067791	0.000000	0.000000	1.000000	127.000000	1.000000
15192.451305	-0.088967	0.548472	-0.000663	74.455574	27.812849	34.135551	0.000000	0.000000	0.000000	0.000000	0.000000	0.000000	0.013211	-0.179938	-0.067791	0.000000	0.000000	1.000000	127.000000	1.000000
15192.454639	-0.089007	0.547932	-0.000807	74.455574	27.812849	34.135551	0.000000	0.000000	0.000000	0.000000	0.000000	0.000000	-0.011829	-0.162156	-0.043159	0.000000	0.000000	1.000000	127.000000	1.000000
15192.457972	-0.089007	0.547932	-0.000807	74.455574	27.812849	34.135551	0.000000	0.000000	0.000000	0.000000	0.000000	0.000000	-0.011829	-0.162156	-0.043159	0.000000	0.000000	1.000000	127.000000	1.000000
15192.461305	-0.089122	0.547442	-0.000910	74.334145	27.955935	33.813480	0.000000	0.000000	0.000000	0.000000	0.000000	0.000000	-0.034466	-0.146968	-0.030810	0.000000	0.000000	1.000000	127.000000	1.000000
15192.464639	-0.089122	0.547442	-0.000910	74.334145	27.955935	33.813480	0.000000	0.000000	0.000000	0.000000	0.000000	0.000000	-0.034466	-0.146968	-0.030810	0.000000	0.000000	1.000000	127.000000	1.000000
15192.467972	-0.089122	0.547442	-0.000910	74.334145	27.955935	33.813480	0.000000	0.000000	0.000000	0.000000	0.000000	0.000000	-0.034466	-0.146968	-0.030810	0.000000	0.000000	1.000000	127.000000	1.000000
15192.471305	-0.089122	0.547442	-0.000910	74.208443	28.226007	33.660294	0.000000	0.000000	0.000000	0.000000	0.000000	0.000000	-0.034466	-0.146968	-0.030810	0.000000	0.000000	1.000000	127.000000	1.000000
15192.474639	-0.089282	0.546995	-0.001008	74.208443	28.226007	33.660294	0.000000	0.000000	0.000000	0.000000	0.000000	0.000000	-0.048195	-0.134254	-0.029507	0.000000	0.000000	1.000000	127.000000	1.000000
15192.477972	-0.089282	0.546995	-0.001008	74.208443	28.226007	33.660294	0.000000	0.000000	0.000000	0.000000	0.000000	0.000000	-0.048195	-0.134254	-0.029507	0.000000	0.000000	1.000000	127.000000	1.000000
15192.481305	-0.089282	0.546995	-0.001008	74.067238	28.670622	34.122116	0.000000	0.000000	0.000000	0.000000	0.000000	0.000000	-0.048195	-0.134254	-0.029507	0.000000	0.000000	1.000000	127.000000	1.000000
15192.484639	-0.089282	0.546995	-0.001008	74.067238	28.670622	34.122116	0.000000	0.000000	0.000000	0.000000	0.000000	0.000000	-0.048195	-0.134254	-0.029507	0.000000	0.000000	1.000000	127.000000	1.000000
15192.487972	-0.089515	0.546581	-0.001083	74.067238	28.670622	34.122116	0.000000	0.000000	0.000000	0.000000	0.000000	0.000000	-0.069779	-0.124146	-0.022558	0.000000	0.000000	1.000000	127.000000	1.000000
15192.491305	-0.089798	0.546200	-0.001131	73.913635	29.202311	34.950726	0.000000	0.000000	0.000000	0.000000	0.000000	0.000000	-0.084880	-0.114088	-0.014335	0.000000	0.000000	1.000000	127.000000	1.000000
15192.494639	-0.089798	0.546200	-0.001131	73.913635	29.202311	34.950726	0.000000	0.000000	0.000000	0.000000	0.000000	0.000000	-0.084880	-0.114088	-0.014335	0.000000	0.000000	1.000000	127.000000	1.000000
15192.497972	-0.089798	0.546200	-0.001131	73.913635	29.202311	34.950726	0.000000	0.000000	0.000000	0.000000	0.000000	0.000000	-0.084880	-0.114088	-0.014335	0.000000	0.000000	1.000000	127.000000	1.000000
15192.501305	-0.089798	0.546200	-0.001131	73.764397	29.688677	35.523159	0.000000	0.000000	0.000000	0.000000	0.000000	0.000000	-0.084880	-0.114088	-0.014335	0.000000	0.000000	1.000000	127.000000	1.000000
15192.504639	-0.090063	0.545837	-0.001157	73.764397	29.688677	35.523159	0.000000	0.000000	0.000000	0.000000	0.000000	0.000000	-0.079442	-0.109062	-0.007731	0.000000	0.000000	1.000000	127.000000	1.000000
15192.507972	-0.090063	0.545837	-0.001157	73.764397	29.688677	35.523159	0.000000	0.000000	0.000000	0.000000	0.000000	0.000000	-0.079442	-0.109062	-0.007731	0.000000	0.000000	1.000000	127.000000	1.000000
15192.511305	-0.090334	0.545532	-0.001151	73.650658	30.070038	35.539200	0.000000	0.000000	0.000000	0.000000	0.000000	0.000000	-0.081310	-0.091428	0.001658	0.000000	0.000000	1.000000	127.000000	1.000000
15192.514639	-0.090334	0.545532	-0.001151	73.650658	30.070038	35.539200	0.000000	0.000000	0.000000	0.000000	0.000000	0.000000	-0.081310	-0.091428	0.001658	0.000000	0.000000	1.000000	127.000000	1.000000
15192.517972	-0.090334	0.545532	-0.001151	73.650658	30.070038	35.539200	0.000000	0.000000	0.000000	0.000000	0.000000	0.000000	-0.081310	-0.091428	0.001658	0.000000	0.000000	1.000000	127.000000	1.000000
15192.521305	-0.090655	0.545261	-0.001118	73.563553	30.344824	35.585838	0.000000	0.000000	0.000000	0.000000	0.000000	0.000000	-0.096475	-0.081446	0.009912	0.000000	0.000000	1.000000	127.000000	1.000000
15192.524639	-0.090655	0.545261	-0.001118	73.563553	30.344824	35.585838	0.000000	0.000000	0.000000	0.000000	0.000000	0.000000	-0.096475	-0.081446	0.009912	0.000000	0.000000	1.000000	127.000000	1.000000
15192.527972	-0.090655	0.545261	-0.001118	73.563553	30.344824	35.585838	0.000000	0.000000	0.000000	0.000000	0.000000	0.000000	-0.096475	-0.081446	0.009912	0.000000	0.000000	1.000000	127.000000	1.000000
15192.531305	-0.090655	0.545261	-0.001118	73.505875	30.510517	35.850849	0.000000	0.000000	0.000000	0.000000	0.000000	0.000000	-0.096475	-0.081446	0.009912	0.000000	0.000000	1.000000	127.000000	1.000000
15192.534639	-0.090992	0.545030	-0.001008	73.505875	30.510517	35.850849	0.000000	0.000000	0.000000	0.000000	0.000000	0.000000	-0.101136	-0.069082	0.033098	0.000000	0.000000	1.000000	127.000000	1.000000
15192.537972	-0.090992	0.545030	-0.001008	73.505875	30.510517	35.850849	0.000000	0.000000	0.000000	0.000000	0.000000	0.000000	-0.101136	-0.069082	0.033098	0.000000	0.000000	1.000000	127.000000	1.000000
15192.541305	-0.090992	0.545030	-0.001008	73.474205	30.598394	36.057789	0.000000	0.000000	0.000000	0.000000	0.000000	0.000000	-0.101136	-0.069082	0.033098	0.000000	0.000000	1.000000	127.000000	1.000000
15192.544639	-0.090992	0.545030	-0.001008	73.474205	30.598394	36.057789	0.000000	0.000000	0.000000	0.000000	0.000000	0.000000	-0.101136	-0.069082	0.033098	0.000000	0.000000	1.000000	127.000000	1.000000
15192.547972	-0.091341	0.544850	-0.000843	73.474205	30.598394	36.057789	0.000000	0.000000	0.000000	0.000000	0.000000	0.000000	-0.104470	-0.054132	0.049406	0.000000	0.000000	1.000000	127.000000	1.000000
15192.551305	-0.091676	0.544677	-0.000633	73.454323	30.639977	36.176861	0.000000	0.000000	0.000000	0.000000	0.000000	0.000000	-0.100523	-0.051824	0.062956	0.000000	0.000000	1.000000	127.000000	1.000000
15192.554639	-0.091676	0.544677	-0.000633	73.454323	30.639977	36.176861	0.000000	0.000000	0.000000	0.000000	0.000000	0.000000	-0.100523	-0.051824	0.062956	0.000000	0.000000	1.000000	127.000000	1.000000
15192.557972	-0.091676	0.544677	-0.000633	73.454323	30.639977	36.176861	0.000000	0.000000	0.000000	0.000000	0.000000	0.000000	-0.100523	-0.051824	0.062956	0.000000	0.000000	1.000000	127.000000	1.000000
15192.561305	-0.091676	0.544677	-0.000633	73.439064	30.648003	36.236759	0.000000	0.000000	0.000000	0.000000	0.000000	0.000000	-0.100523	-0.051824	0.062956	0.000000	0.000000	1.000000	127.000000	1.000000
15192.564639	-0.092009	0.544555	-0.000433	73.439064	30.648003	36.236759	0.000000	0.000000	0.000000	0.000000	0.000000	0.000000	-0.100040	-0.036625	0.060048	0.000000	0.000000	1.000000	127.000000	1.000000
15192.567972	-0.092009	0.544555	-0.000433	73.439064	30.648003	36.236759	0.000000	0.000000	0.000000	0.000000	0.000000	0.000000	-0.100040	-0.036625	0.060048	0.000000	0.000000	1.000000	127.000000	1.000000
15192.571305	-0.092009	0.544555	-0.000433	73.418388	30.652540	36.253407	0.000000	0.000000	0.000000	0.000000	0.000000	0.000000	-0.100040	-0.036625	0.060048	0.000000	0.000000	1.000000	127.000000	1.000000
15192.574639	-0.092009	0.544555	-0.000433	73.418388	30.652540	36.253407	0.000000	0.000000	0.000000	0.000000	0.000000	0.000000	-0.100040	-0.036625	0.060048	0.000000	0.000000	1.000000	127.000000	1.000000
15192.577972	-0.092390	0.544450	-0.000224	73.418388	30.652540	36.253407	0.000000	0.000000	0.000000	0.000000	0.000000	0.000000	-0.114242	-0.031681	0.062797	0.000000	0.000000	1.000000	127.000000	1.000000
15192.581305	-0.092769	0.544395	-0.000024	73.383698	30.656458	36.139709	0.000000	0.000000	0.000000	0.000000	0.000000	0.000000	-0.113770	-0.016438	0.059883	0.000000	0.000000	1.000000	127.000000	1.000000
15192.584639	-0.092769	0.544395	-0.000024	73.383698	30.656458	36.139709	0.000000	0.000000	0.000000	0.000000	0.000000	0.000000	-0.113770	-0.016438	0.059883	0.000000	0.000000	1.000000	127.000000	1.000000
15192.587972	-0.092769	0.544395	-0.000024	73.383698	30.656458	36.139709	0.000000	0.000000	0.000000	0.000000	0.000000	0.000000	-0.113770	-0.016438	0.059883	0.000000	0.000000	1.000000	127.000000	1.000000
15192.591305	-0.092769	0.544395	-0.000024	73.330276	30.697889	35.930069	0.000000	0.000000	0.000000	0.000000	0.000000	0.000000	-0.113770	-0.016438	0.059883	0.000000	0.000000	1.000000	127.000000	1.000000
15192.594639	-0.093183	0.544357	0.000121	73.330276	30.697889	35.930069	0.000000	0.000000	0.000000	0.000000	0.000000	0.000000	-0.124097	-0.011193	0.043385	0.000000	0.000000	1.000000	127.000000	1.000000
15192.597972	-0.093183	0.544357	0.000121	73.330276	30.697889	35.930069	0.000000	0.000000	0.000000	0.000000	0.000000	0.000000	-0.124097	-0.011193	0.043385	0.000000	0.000000	1.000000	127.000000	1.000000
15192.601305	-0.093183	0.544357	0.000121	73.247643	30.793945	35.838764	0.000000	0.000000	0.000000	0.000000	0.000000	0.000000	-0.124097	-0.011193	0.043385	0.000000	0.000000	1.000000	127.000000	1.000000
15192.604639	-0.093183	0.544357	0.000121	73.247643	30.793945	35.838764	0.000000	0.000000	0.000000	0.000000	0.000000	0.000000	-0.124097	-0.011193	0.043385	0.000000	0.000000	1.000000	127.000000	1.000000
15192.607972	-0.093575	0.544320	0.000269	73.247643	30.793945	35.838764	0.000000	0.000000	0.000000	0.000000	0.000000	0.000000	-0.117666	-0.011187	0.044597	0.000000	0.000000	1.000000	127.000000	1.000000
15192.611305	-0.093979	0.544326	0.000363	73.147888	30.912254	36.000629	0.000000	0.000000	0.000000	0.000000	0.000000	0.000000	-0.121161	0.001728	0.028022	0.000000	0.000000	1.000000	127.000000	1.000000
15192.614639	-0.093979	0.544326	0.000363	73.147888	30.912254	36.000629	0.000000	0.000000	0.000000	0.000000	0.000000	0.000000	-0.121161	0.001728	0.028022	0.000000	0.000000	1.000000	127.000000	1.000000
15192.617972	-0.093979	0.544326	0.000363	73.147888	30.912254	36.000629	0.000000	0.000000	0.000000	0.000000	0.000000	0.000000	-0.121161	0.001728	0.028022	0.000000	0.000000	1.000000	127.000000	1.000000
15192.621305	-0.093979	0.544326	0.000363	73.065659	30.988148	36.197063	0.000000	0.000000	0.000000	0.000000	0.000000	0.000000	-0.121161	0.001728	0.028022	0.000000	0.000000	1.000000	127.000000	1.000000
15192.624639	-0.094387	0.544348	0.000474	73.065659	30.988148	36.197063	0.000000	0.000000	0.000000	0.000000	0.000000	0.000000	-0.122348	0.006732	0.033373	0.000000	0.000000	1.000000	127.000000	1.000000
15192.627972	-0.094387	0.544348	0.000474	73.065659	30.988148	36.197063	0.000000	0.000000	0.000000	0.000000	0.000000	0.000000	-0.122348	0.006732	0.033373	0.000000	0.000000	1.000000	127.000000	1.000000
15192.631305	-0.094387	0.544348	0.000474	73.026039	30.975000	36.113548	0.000000	0.000000	0.000000	0.000000	0.000000	0.000000	-0.122348	0.006732	0.033373	0.000000	0.000000	1.000000	127.000000	1.000000
15192.634639	-0.094387	0.544348	0.000474	73.026039	30.975000	36.113548	0.000000	0.000000	0.000000	0.000000	0.000000	0.000000	-0.122348	0.006732	0.033373	0.000000	0.000000	1.000000	127.000000	1.000000
15192.637972	-0.094768	0.544380	0.000566	73.026039	30.975000	36.113548	0.000000	0.000000	0.000000	0.000000	0.000000	0.000000	-0.114481	0.009402	0.027747	0.000000	0.000000	1.000000	127.000000	1.000000
15192.641305	-0.095159	0.544419	0.000700	73.013283	30.887810	35.754948	0.000000	0.000000	0.000000	0.000000	0.000000	0.000000	-0.117095	0.011733	0.039964	0.000000	0.000000	1.000000	127.000000	1.000000
15192.644639	-0.095159	0.544419	0.000700	73.013283	30.887810	35.754948	0.000000	0.000000	0.000000	0.000000	0.000000	0.000000	-0.117095	0.011733	0.039964	0.000000	0.000000	1.000000	127.000000	1.000000
15192.647972	-0.095159	0.544419	0.000700	73.013283	30.887810	35.754948	0.000000	0.000000	0.000000	0.000000	0.000000	0.000000	-0.117095	0.011733	0.039964	0.000000	0.000000	1.000000	127.000000	1.000000
15192.651305	-0.095159	0.544419	0.000700	72.999458	30.802689	35.416267	0.000000	0.000000	0.000000	0.000000	0.000000	0.000000	-0.117095	0.011733	0.039964	0.000000	0.000000	1.000000	127.000000	1.000000
15192.654639	-0.095548	0.544483	0.000828	72.999458	30.802689	35.416267	0.000000	0.000000	0.000000	0.000000	0.000000	0.000000	-0.116878	0.019394	0.038455	0.000000	0.000000	1.000000	127.000000	1.000000
15192.657972	-0.095548	0.544483	0.000828	72.999458	30.802689	35.416267	0.000000	0.000000	0.000000	0.000000	0.000000	0.000000	-0.116878	0.019394	0.038455	0.000000	0.000000	1.000000	127.000000	1.000000
15192.661305	-0.095929	0.544573	0.001019	72.983322	30.713459	35.110321	0.000000	0.000000	0.000000	0.000000	0.000000	0.000000	-0.114146	0.026763	0.057475	0.000000	0.000000	1.000000	127.000000	1.000000
15192.664639	-0.095929	0.544573	0.001019	72.983322	30.713459	35.110321	0.000000	0.000000	0.000000	0.000000	0.000000	0.000000	-0.114146	0.026763	0.057475	0.000000	0.000000	1.000000	127.000000	1.000000
15192.667972	-0.095929	0.544573	0.001019	72.983322	30.713459	35.110321	0.000000	0.000000	0.000000	0.000000	0.000000	0.000000	-0.114146	0.026763	0.057475	0.000000	0.000000	1.000000	127.000000	1.000000
15192.671305	-0.096319	0.544644	0.001256	72.964722	30.615374	34.832592	0.000000	0.000000	0.000000	0.000000	0.000000	0.000000	-0.117119	0.021436	0.071068	0.000000	0.000000	1.000000	127.000000	1.000000
15192.674639	-0.096319	0.544644	0.001256	72.964722	30.615374	34.832592	0.000000	0.000000	0.000000	0.000000	0.000000	0.000000	-0.117119	0.021436	0.071068	0.000000	0.000000	1.000000	127.000000	1.000000
15192.677972	-0.096319	0.544644	0.001256	72.964722	30.615374	34.832592	0.000000	0.000000	0.000000	0.000000	0.000000	0.000000	-0.117119	0.021436	0.071068	0.000000	0.000000	1.000000	127.000000	1.000000
15192.681305	-0.096319	0.544644	0.001256	72.943817	30.510569	34.675461	0.000000	0.000000	0.000000	0.000000	0.000000	0.000000	-0.117119	0.021436	0.071068	0.000000	0.000000	1.000000	127.000000	1.000000
15192.684639	-0.096722	0.544766	0.001547	72.943817	30.510569	34.675461	0.000000	0.000000	0.000000	0.000000	0.000000	0.000000	-0.120674	0.036471	0.087290	0.000000	0.000000	1.000000	127.000000	1.000000
15192.687972	-0.096722	0.544766	0.001547	72.943817	30.510569	34.675461	0.000000	0.000000	0.000000	0.000000	0.000000	0.000000	-0.120674	0.036471	0.087290	0.000000	0.000000	1.000000	127.000000	1.000000
15192.691305	-0.097125	0.544862	0.001842	72.930573	30.427336	34.588871	0.000000	0.000000	0.000000	0.000000	0.000000	0.000000	-0.121103	0.028813	0.088554	0.000000	0.000000	1.000000	127.000000	1.000000
15192.694639	-0.097125	0.544862	0.001842	72.930573	30.427336	34.588871	0.000000	0.000000	0.000000	0.000000	0.000000	0.000000	-0.121103	0.028813	0.088554	0.000000	0.000000	1.000000	127.000000	1.000000
15192.697972	-0.097125	0.544862	0.001842	72.930573	30.427336	34.588871	0.000000	0.000000	0.000000	0.000000	0.000000	0.000000	-0.121103	0.028813	0.088554	0.000000	0.000000	1.000000	127.000000	1.000000
15192.701305	-0.097125	0.544862	0.001842	72.934990	30.415771	34.518581	0.000000	0.000000	0.000000	0.000000	0.000000	0.000000	-0.121103	0.028813	0.088554	0.000000	0.000000	1.000000	127.000000	1.000000
15192.704639	-0.097477	0.544957	0.002215	72.934990	30.415771	34.518581	0.000000	0.000000	0.000000	0.000000	0.000000	0.000000	-0.105671	0.028498	0.111716	0.000000	0.000000	1.000000	127.000000	1.000000
15192.707972	-0.097477	0.544957	0.002215	72.934990	30.415771	34.518581	0.000000	0.000000	0.000000	0.000000	0.000000	0.000000	-0.105671	0.028498	0.111716	0.000000	0.000000	1.000000	127.000000	1.000000
15192.711305	-0.097477	0.544957	0.002215	72.974541	30.591482	34.547626	0.000000	0.000000	0.000000	0.000000	0.000000	0.000000	-0.105671	0.028498	0.111716	0.000000	0.000000	1.000000	127.000000	1.000000
15192.714639	-0.097477	0.544957	0.002215	72.974541	30.591482	34.547626	0.000000	0.000000	0.000000	0.000000	0.000000	0.000000	-0.105671	0.028498	0.111716	0.000000	0.000000	1.000000	127.000000	1.000000
15192.717972	-0.097779	0.545018	0.002560	72.974541	30.591482	34.547626	0.000000	0.000000	0.000000	0.000000	0.000000	0.000000	-0.090391	0.018433	0.103505	0.000000	0.000000	1.000000	127.000000	1.000000
15192.721305	-0.098056	0.545037	0.002896	73.048820	30.967159	34.822483	0.000000	0.000000	0.000000	0.000000	0.000000	0.000000	-0.083075	0.005692	0.100785	0.000000	0.000000	1.000000	127.000000	1.000000
15192.724639	-0.098056	0.545037	0.002896	73.048820	30.967159	34.822483	0.000000	0.000000	0.000000	0.000000	0.000000	0.000000	-0.083075	0.005692	0.100785	0.000000	0.000000	1.000000	127.000000	1.000000
15192.727972	-0.098056	0.545037	0.002896	73.048820	30.967159	34.822483	0.000000	0.000000	0.000000	0.000000	0.000000	0.000000	-0.083075	0.005692	0.100785	0.000000	0.000000	1.000000	127.000000	1.000000
15192.731305	-0.098056	0.545037	0.002896	73.143646	31.461149	35.289791	0.000000	0.000000	0.000000	0.000000	0.000000	0.000000	-0.083075	0.005692	0.100785	0.000000	0.000000	1.000000	127.000000	1.000000
15192.734639	-0.098346	0.545048	0.003186	73.143646	31.461149	35.289791	0.000000	0.000000	0.000000	0.000000	0.000000	0.000000	-0.087097	0.003320	0.087035	0.000000	0.000000	1.000000	127.000000	1.000000
15192.737972	-0.098346	0.545048	0.003186	73.143646	31.461149	35.289791	0.000000	0.000000	0.000000	0.000000	0.000000	0.000000	-0.087097	0.003320	0.087035	0.000000	0.000000	1.000000	127.000000	1.000000
15192.741305	-0.098346	0.545048	0.003186	73.236397	31.960320	35.756954	0.000000	0.000000	0.000000	0.000000	0.000000	0.000000	-0.087097	0.003320	0.087035	0.000000	0.000000	1.000000	127.000000	1.000000
15192.744639	-0.098346	0.545048	0.003186	73.236397	31.960320	35.756954	0.000000	0.000000	0.000000	0.000000	0.000000	0.000000	-0.087097	0.003320	0.087035	0.000000	0.000000	1.000000	127.000000	1.000000
15192.747972	-0.098572	0.545001	0.003390	73.236397	31.960320	35.756954	0.000000	0.000000	0.000000	0.000000	0.000000	0.000000	-0.067947	-0.014141	0.061205	0.000000	0.000000	1.000000	127.000000	1.000000
15192.751305	-0.098572	0.545001	0.003390	73.308701	32.400635	36.187740	0.000000	0.000000	0.000000	0.000000	0.000000	0.000000	-0.067947	-0.014141	0.061205	0.000000	0.000000	1.000000	127.000000	1.000000
15192.754639	-0.098572	0.545001	0.003390	73.308701	32.400635	36.187740	0.000000	0.000000	0.000000	0.000000	0.000000	0.000000	-0.067947	-0.014141	0.061205	0.000000	0.000000	1.000000	127.000000	1.000000
15192.757972	-0.098572	0.545001	0.003390	73.308701	32.400635	36.187740	0.000000	0.000000	0.000000	0.000000	0.000000	0.000000	-0.067947	-0.014141	0.061205	0.000000	0.000000	1.000000	127.000000	1.000000
15192.761305	-0.098842	0.544892	0.003685	73.364166	32.753487	36.534233	0.000000	0.000000	0.000000	0.000000	0.000000	0.000000	-0.080722	-0.032663	0.088505	0.000000	0.000000	1.000000	127.000000	1.000000
15192.764639	-0.098842	0.544892	0.003685	73.364166	32.753487	36.534233	0.000000	0.000000	0.000000	0.000000	0.000000	0.000000	-0.080722	-0.032663	0.088505	0.000000	0.000000	1.000000	127.000000	1.000000
15192.767972	-0.098842	0.544892	0.003685	73.364166	32.753487	36.534233	0.000000	0.000000	0.000000	0.000000	0.000000	0.000000	-0.080722	-0.032663	0.088505	0.000000	0.000000	1.000000	127.000000	1.000000
15192.771305	-0.098842	0.544892	0.003685	73.401428	32.973423	36.742332	0.000000	0.000000	0.000000	0.000000	0.000000	0.000000	-0.080722	-0.032663	0.088505	0.000000	0.000000	1.000000	127.000000	1.000000
15192.774639	-0.098858	0.544814	0.003763	73.401428	32.973423	36.742332	0.000000	0.000000	0.000000	0.000000	0.000000	0.000000	-0.005000	-0.023541	0.023317	0.000000	0.000000	1.000000	127.000000	1.000000
15192.777972	-0.098858	0.544814	0.003763	73.401428	32.973423	36.742332	0.000000	0.000000	0.000000	0.000000	0.000000	0.000000	-0.005000	-0.023541	0.023317	0.000000	0.000000	1.000000	127.000000	1.000000
15192.781305	-0.098858	0.544814	0.003763	73.426491	33.020210	36.764915	0.000000	0.000000	0.000000	0.000000	0.000000	0.000000	-0.005000	-0.023541	0.023317	0.000000	0.000000	1.000000	127.000000	1.000000
15192.784639	-0.098858	0.544814	0.003763	73.426491	33.020210	36.764915	0.000000	0.000000	0.000000	0.000000	0.000000	0.000000	-0.005000	-0.023541	0.023317	0.000000	0.000000	1.000000	127.000000	1.000000
15192.787972	-0.098845	0.544702	0.003809	73.426491	33.020210	36.764915	0.000000	0.000000	0.000000	0.000000	0.000000	0.000000	0.003896	-0.033591	0.013855	0.000000	0.000000	1.000000	127.000000	1.000000
15192.791305	-0.098845	0.544702	0.003809	73.459541	33.012119	36.711376	0.000000	0.000000	0.000000	0.000000	0.000000	0.000000	0.003896	-0.033591	0.013855	0.000000	0.000000	1.000000	127.000000	1.000000
15192.794639	-0.098845	0.544702	0.003809	73.459541	33.012119	36.711376	0.000000	0.000000	0.000000	0.000000	0.000000	0.000000	0.003896	-0.033591	0.013855	0.000000	0.000000	1.000000	127.000000	1.000000
15192.797972	-0.098845	0.544702	0.003809	73.459541	33.012119	36.711376	0.000000	0.000000	0.000000	0.000000	0.000000	0.000000	0.003896	-0.033591	0.013855	0.000000	0.000000	1.000000	127.000000	1.000000
15192.801305	-0.098716	0.544530	0.003847	73.501404	32.990765	36.626842	0.000000	0.000000	0.000000	0.000000	0.000000	0.000000	0.038756	-0.051390	0.011412	0.000000	0.000000	1.000000	127.000000	1.000000
15192.804639	-0.098716	0.544530	0.003847	73.501404	32.990765	36.626842	0.000000	0.000000	0.000000	0.000000	0.000000	0.000000	0.038756	-0.051390	0.011412	0.000000	0.000000	1.000000	127.000000	1.000000
15192.807972	-0.098716	0.544530	0.003847	73.501404	32.990765	36.626842	0.000000	0.000000	0.000000	0.000000	0.000000	0.000000	0.038756	-0.051390	0.011412	0.000000	0.000000	1.000000	127.000000	1.000000
15192.811305	-0.098716	0.544530	0.003847	73.539909	32.954906	36.522552	0.000000	0.000000	0.000000	0.000000	0.000000	0.000000	0.038756	-0.051390	0.011412	0.000000	0.000000	1.000000	127.000000	1.000000
15192.814639	-0.098653	0.544453	0.003875	73.539909	32.954906	36.522552	0.000000	0.000000	0.000000	0.000000	0.000000	0.000000	0.018799	-0.023180	0.008413	0.000000	0.000000	1.000000	127.000000	1.000000
15192.817972	-0.098653	0.544453	0.003875	73.539909	32.954906	36.522552	0.000000	0.000000	0.000000	0.000000	0.000000	0.000000	0.018799	-0.023180	0.008413	0.000000	0.000000	1.000000	127.000000	1.000000
15192.821305	-0.098577	0.544409	0.003944	73.577293	32.920689	36.421791	0.000000	0.000000	0.000000	0.000000	0.000000	0.000000	0.023047	-0.013153	0.020684	0.000000	0.000000	1.000000	127.000000	1.000000
15192.824639	-0.098577	0.544409	0.003944	73.577293	32.920689	36.421791	0.000000	0.000000	0.000000	0.000000	0.000000	0.000000	0.023047	-0.013153	0.020684	0.000000	0.000000	1.000000	127.000000	1.000000
15192.827972	-0.098577	0.544409	0.003944	73.577293	32.920689	36.421791	0.000000	0.000000	0.000000	0.000000	0.000000	0.000000	0.023047	-0.013153	0.020684	0.000000	0.000000	1.000000	127.000000	1.000000
15192.831305	-0.098577	0.544409	0.003944	73.604752	32.892769	36.340145	0.000000	0.000000	0.000000	0.000000	0.000000	0.000000	0.023047	-0.013153	0.020684	0.000000	0.000000	1.000000	127.000000	1.000000
15192.834639	-0.098495	0.544375	0.003990	73.604752	32.892769	36.340145	0.000000	0.000000	0.000000	0.000000	0.000000	0.000000	0.024509	-0.010411	0.013844	0.000000	0.000000	1.000000	127.000000	1.000000
15192.837972	-0.098495	0.544375	0.003990	73.604752	32.892769	36.340145	0.000000	0.000000	0.000000	0.000000	0.000000	0.000000	0.024509	-0.010411	0.013844	0.000000	0.000000	1.000000	127.000000	1.000000
15192.841305	-0.098495	0.544375	0.003990	73.606918	32.885345	36.316734	0.000000	0.000000	0.000000	0.000000	0.000000	0.000000	0.024509	-0.010411	0.013844	0.000000	0.000000	1.000000	127.000000	1.000000
15192.844639	-0.098495	0.544375	0.003990	73.606918	32.885345	36.316734	0.000000	0.000000	0.000000	0.000000	0.000000	0.000000	0.024509	-0.010411	0.013844	0.000000	0.000000	1.000000	127.000000	1.000000
15192.847972	-0.098416	0.544382	0.004050	73.606918	32.885345	36.316734	0.000000	0.000000	0.000000	0.000000	0.000000	0.000000	0.023655	0.002303	0.017879	0.000000	0.000000	1.000000	127.000000	1.000000
15192.851305	-0.098416	0.544382	0.004050	73.606934	32.896236	36.316750	0.000000	0.000000	0.000000	0.000000	0.000000	0.000000	0.023655	0.002303	0.017879	0.000000	0.000000	1.000000	127.000000	1.000000
15192.854639	-0.098416	0.544382	0.004050	73.606934	32.896236	36.316750	0.000000	0.000000	0.000000	0.000000	0.000000	0.000000	0.023655	0.002303	0.017879	0.000000	0.000000	1.000000	127.000000	1.000000
15192.857972	-0.098416	0.544382	0.004050	73.606934	32.896236	36.316750	0.000000	0.000000	0.000000	0.000000	0.000000	0.000000	0.023655	0.002303	0.017879	0.000000	0.000000	1.000000	127.000000	1.000000
15192.861305	-0.098316	0.544364	0.004118	73.606918	32.901669	36.316738	0.000000	0.000000	0.000000	0.000000	0.000000	0.000000	0.029931	-0.005405	0.020672	0.000000	0.000000	1.000000	127.000000	1.000000
15192.864639	-0.098316	0.544364	0.004118	73.606918	32.901669	36.316738	0.000000	0.000000	0.000000	0.000000	0.000000	0.000000	0.029931	-0.005405	0.020672	0.000000	0.000000	1.000000	127.000000	1.000000
15192.867972	-0.098316	0.544364	0.004118	73.606918	32.901669	36.316738	0.000000	0.000000	0.000000	0.000000	0.000000	0.000000	0.029931	-0.005405	0.020672	0.000000	0.000000	1.000000	127.000000	1.000000
15192.871305	-0.098316	0.544364	0.004118	73.606918	32.898952	36.316746	0.000000	0.000000	0.000000	0.000000	0.000000	0.000000	0.029931	-0.005405	0.020672	0.000000	0.000000	1.000000	127.000000	1.000000
15192.874639	-0.098338	0.544364	0.004114	73.606918	32.898952	36.316746	0.000000	0.000000	0.000000	0.000000	0.000000	0.000000	-0.006571	-0.000005	-0.001400	0.000000	0.000000	1.000000	127.000000	1.000000
15192.877972	-0.098338	0.544364	0.004114	73.606918	32.898952	36.316746	0.000000	0.000000	0.000000	0.000000	0.000000	0.000000	-0.006571	-0.000005	-0.001400	0.000000	0.000000	1.000000	127.000000	1.000000
15192.881305	-0.098338	0.544364	0.004114	73.604691	32.888706	36.308899	0.000000	0.000000	0.000000	0.000000	0.000000	0.000000	-0.006571	-0.000005	-0.001400	0.000000	0.000000	1.000000	127.000000	1.000000
15192.884639	-0.098338	0.544364	0.004114	73.604691	32.888706	36.308899	0.000000	0.000000	0.000000	0.000000	0.000000	0.000000	-0.006571	-0.000005	-0.001400	0.000000	0.000000	1.000000	127.000000	1.000000
15192.887972	-0.098364	0.544381	0.004127	73.604691	32.888706	36.308899	0.000000	0.000000	0.000000	0.000000	0.000000	0.000000	-0.007727	0.005012	0.004036	0.000000	0.000000	1.000000	127.000000	1.000000
15192.891305	-0.098364	0.544381	0.004127	73.604706	32.880558	36.308910	0.000000	0.000000	0.000000	0.000000	0.000000	0.000000	-0.007727	0.005012	0.004036	0.000000	0.000000	1.000000	127.000000	1.000000
15192.894639	-0.098364	0.544381	0.004127	73.604706	32.880558	36.308910	0.000000	0.000000	0.000000	0.000000	0.000000	0.000000	-0.007727	0.005012	0.004036	0.000000	0.000000	1.000000	127.000000	1.000000
15192.897972	-0.098364	0.544381	0.004127	73.604706	32.880558	36.308910	0.000000	0.000000	0.000000	0.000000	0.000000	0.000000	-0.007727	0.005012	0.004036	0.000000	0.000000	1.000000	127.000000	1.000000
15192.901305	-0.098521	0.544398	0.004113	73.602478	32.862164	36.301075	0.000000	0.000000	0.000000	0.000000	0.000000	0.000000	-0.047147	0.005041	-0.004377	0.000000	0.000000	1.000000	127.000000	1.000000
15192.904639	-0.098521	0.544398	0.004113	73.602478	32.862164	36.301075	0.000000	0.000000	0.000000	0.000000	0.000000	0.000000	-0.047147	0.005041	-0.004377	0.000000	0.000000	1.000000	127.000000	1.000000
15192.907972	-0.098521	0.544398	0.004113	73.602478	32.862164	36.301075	0.000000	0.000000	0.000000	0.000000	0.000000	0.000000	-0.047147	0.005041	-0.004377	0.000000	0.000000	1.000000	127.000000	1.000000
15192.911305	-0.098521	0.544398	0.004113	73.598045	32.838989	36.285419	0.000000	0.000000	0.000000	0.000000	0.000000	0.000000	-0.047147	0.005041	-0.004377	0.000000	0.000000	1.000000	127.000000	1.000000
15192.914639	-0.098594	0.544431	0.004135	73.598045	32.838989	36.285419	0.000000	0.000000	0.000000	0.000000	0.000000	0.000000	-0.022033	0.010051	0.006660	0.000000	0.000000	1.000000	127.000000	1.000000
15192.917972	-0.098594	0.544431	0.004135	73.598045	32.838989	36.285419	0.000000	0.000000	0.000000	0.000000	0.000000	0.000000	-0.022033	0.010051	0.006660	0.000000	0.000000	1.000000	127.000000	1.000000
15192.921305	-0.098594	0.544431	0.004135	73.591415	32.811039	36.261959	0.000000	0.000000	0.000000	0.000000	0.000000	0.000000	-0.022033	0.010051	0.006660	0.000000	0.000000	1.000000	127.000000	1.000000
15192.924639	-0.098594	0.544431	0.004135	73.591415	32.811039	36.261959	0.000000	0.000000	0.000000	0.000000	0.000000	0.000000	-0.022033	0.010051	0.006660	0.000000	0.000000	1.000000	127.000000	1.000000
15192.927972	-0.098654	0.544498	0.004198	73.591415	32.811039	36.261959	0.000000	0.000000	0.000000	0.000000	0.000000	0.000000	-0.017787	0.020107	0.018930	0.000000	0.000000	1.000000	127.000000	1.000000
15192.931305	-0.098654	0.544498	0.004198	73.582527	32.775604	36.230690	0.000000	0.000000	0.000000	0.000000	0.000000	0.000000	-0.017787	0.020107	0.018930	0.000000	0.000000	1.000000	127.000000	1.000000
15192.934639	-0.098654	0.544498	0.004198	73.582527	32.775604	36.230690	0.000000	0.000000	0.000000	0.000000	0.000000	0.000000	-0.017787	0.020107	0.018930	0.000000	0.000000	1.000000	127.000000	1.000000
15192.937972	-0.098654	0.544498	0.004198	73.582527	32.775604	36.230690	0.000000	0.000000	0.000000	0.000000	0.000000	0.000000	-0.017787	0.020107	0.018930	0.000000	0.000000	1.000000	127.000000	1.000000
15192.941305	-0.098772	0.544632	0.004324	73.573647	32.740211	36.199463	0.000000	0.000000	0.000000	0.000000	0.000000	0.000000	-0.035584	0.040218	0.037840	0.000000	0.000000	1.000000	127.000000	1.000000
15192.944639	-0.098772	0.544632	0.004324	73.573647	32.740211	36.199463	0.000000	0.000000	0.000000	0.000000	0.000000	0.000000	-0.035584	0.040218	0.037840	0.000000	0.000000	1.000000	127.000000	1.000000
15192.947972	-0.098772	0.544632	0.004324	73.573647	32.740211	36.199463	0.000000	0.000000	0.000000	0.000000	0.000000	0.000000	-0.035584	0.040218	0.037840	0.000000	0.000000	1.000000	127.000000	1.000000
15192.951305	-0.098772	0.544632	0.004324	73.569199	32.719810	36.183865	0.000000	0.000000	0.000000	0.000000	0.000000	0.000000	-0.035584	0.040218	0.037840	0.000000	0.000000	1.000000	127.000000	1.000000
15192.954639	-0.098815	0.544658	0.004310	73.569199	32.719810	36.183865	0.000000	0.000000	0.000000	0.000000	0.000000	0.000000	-0.012845	0.007748	-0.004215	0.000000	0.000000	1.000000	127.000000	1.000000
15192.957972	-0.098815	0.544658	0.004310	73.569199	32.719810	36.183865	0.000000	0.000000	0.000000	0.000000	0.000000	0.000000	-0.012845	0.007748	-0.004215	0.000000	0.000000	1.000000	127.000000	1.000000
15192.961305	-0.098815	0.544658	0.004310	73.564774	32.693985	36.160301	0.000000	0.000000	0.000000	0.000000	0.000000	0.000000	-0.012845	0.007748	-0.004215	0.000000	0.000000	1.000000	127.000000	1.000000
15192.964639	-0.098815	0.544658	0.004310	73.564774	32.693985	36.160301	0.000000	0.000000	0.000000	0.000000	0.000000	0.000000	-0.012845	0.007748	-0.004215	0.000000	0.000000	1.000000	127.000000	1.000000
15192.967972	-0.098911	0.544692	0.004327	73.564774	32.693985	36.160301	0.000000	0.000000	0.000000	0.000000	0.000000	0.000000	-0.028616	0.010058	0.005230	0.000000	0.000000	1.000000	127.000000	1.000000
15192.971305	-0.098911	0.544692	0.004327	73.563675	32.685123	36.156219	0.000000	0.000000	0.000000	0.000000	0.000000	0.000000	-0.028616	0.010058	0.005230	0.000000	0.000000	1.000000	127.000000	1.000000
15192.974639	-0.098911	0.544692	0.004327	73.563675	32.685123	36.156219	0.000000	0.000000	0.000000	0.000000	0.000000	0.000000	-0.028616	0.010058	0.005230	0.000000	0.000000	1.000000	127.000000	1.000000
15192.977972	-0.098911	0.544692	0.004327	73.563675	32.685123	36.156219	0.000000	0.000000	0.000000	0.000000	0.000000	0.000000	-0.028616	0.010058	0.005230	0.000000	0.000000	1.000000	127.000000	1.000000
15192.981305	-0.099093	0.544719	0.004217	73.563660	32.674240	36.084415	0.000000	0.000000	0.000000	0.000000	0.000000	0.000000	-0.054748	0.008138	-0.033186	0.000000	0.000000	1.000000	127.000000	1.000000
15192.984639	-0.099093	0.544719	0.004217	73.563660	32.674240	36.084415	0.000000	0.000000	0.000000	0.000000	0.000000	0.000000	-0.054748	0.008138	-0.033186	0.000000	0.000000	1.000000	127.000000	1.000000
15192.987972	-0.099093	0.544719	0.004217	73.563660	32.674240	36.084415	0.000000	0.000000	0.000000	0.000000	0.000000	0.000000	-0.054748	0.008138	-0.033186	0.000000	0.000000	1.000000	127.000000	1.000000
15192.991305	-0.099093	0.544719	0.004217	73.560402	32.680954	35.912262	0.000000	0.000000	0.000000	0.000000	0.000000	0.000000	-0.054748	0.008138	-0.033186	0.000000	0.000000	1.000000	127.000000	1.000000
15192.994639	-0.099145	0.544720	0.004139	73.560402	32.680954	35.912262	0.000000	0.000000	0.000000	0.000000	0.000000	0.000000	-0.015607	0.000368	-0.023330	0.000000	0.000000	1.000000	127.000000	1.000000
15192.997972	-0.099145	0.544720	0.004139	73.560402	32.680954	35.912262	0.000000	0.000000	0.000000	0.000000	0.000000	0.000000	-0.015607	0.000368	-0.023330	0.000000	0.000000	1.000000	127.000000	1.000000
15193.001305	-0.099145	0.544720	0.004139	73.548424	32.715309	35.770874	0.000000	0.000000	0.000000	0.000000	0.000000	0.000000	-0.015607	0.000368	-0.023330	0.000000	0.000000	1.000000	127.000000	1.000000
15193.004639	-0.099145	0.544720	0.004139	73.548424	32.715309	35.770874	0.000000	0.000000	0.000000	0.000000	0.000000	0.000000	-0.015607	0.000368	-0.023330	0.000000	0.000000	1.000000	127.000000	1.000000
15193.007972	-0.099215	0.544704	0.004038	73.548424	32.715309	35.770874	0.000000	0.000000	0.000000	0.000000	0.000000	0.000000	-0.021003	-0.004658	-0.030175	0.000000	0.000000	1.000000	127.000000	1.000000
15193.011305	-0.099215	0.544704	0.004038	73.525414	32.772346	35.803844	0.000000	0.000000	0.000000	0.000000	0.000000	0.000000	-0.021003	-0.004658	-0.030175	0.000000	0.000000	1.000000	127.000000	1.000000
15193.014639	-0.099215	0.544704	0.004038	73.525414	32.772346	35.803844	0.000000	0.000000	0.000000	0.000000	0.000000	0.000000	-0.021003	-0.004658	-0.030175	0.000000	0.000000	1.000000	127.000000	1.000000
15193.017972	-0.099215	0.544704	0.004038	73.525414	32.772346	35.803844	0.000000	0.000000	0.000000	0.000000	0.000000	0.000000	-0.021003	-0.004658	-0.030175	0.000000	0.000000	1.000000	127.000000	1.000000
15193.021305	-0.099342	0.544681	0.003883	73.496880	32.827637	35.912182	0.000000	0.000000	0.000000	0.000000	0.000000	0.000000	-0.038051	-0.006985	-0.046686	0.000000	0.000000	1.000000	127.000000	1.000000
15193.024639	-0.099342	0.544681	0.003883	73.496880	32.827637	35.912182	0.000000	0.000000	0.000000	0.000000	0.000000	0.000000	-0.038051	-0.006985	-0.046686	0.000000	0.000000	1.000000	127.000000	1.000000
15193.027972	-0.099342	0.544681	0.003883	73.496880	32.827637	35.912182	0.000000	0.000000	0.000000	0.000000	0.000000	0.000000	-0.038051	-0.006985	-0.046686	0.000000	0.000000	1.000000	127.000000	1.000000
15193.031305	-0.099342	0.544681	0.003883	73.472710	32.877384	36.012737	0.000000	0.000000	0.000000	0.000000	0.000000	0.000000	-0.038051	-0.006985	-0.046686	0.000000	0.000000	1.000000	127.000000	1.000000
15193.034639	-0.099377	0.544673	0.003833	73.472710	32.877384	36.012737	0.000000	0.000000	0.000000	0.000000	0.000000	0.000000	-0.010487	-0.002319	-0.015093	0.000000	0.000000	1.000000	127.000000	1.000000
15193.037972	-0.099377	0.544673	0.003833	73.472710	32.877384	36.012737	0.000000	0.000000	0.000000	0.000000	0.000000	0.000000	-0.010487	-0.002319	-0.015093	0.000000	0.000000	1.000000	127.000000	1.000000
15193.041305	-0.099377	0.544673	0.003833	73.458412	32.909134	36.070419	0.000000	0.000000	0.000000	0.000000	0.000000	0.000000	-0.010487	-0.002319	-0.015093	0.000000	0.000000	1.000000	127.000000	1.000000
15193.044639	-0.099377	0.544673	0.003833	73.458412	32.909134	36.070419	0.000000	0.000000	0.000000	0.000000	0.000000	0.000000	-0.010487	-0.002319	-0.015093	0.000000	0.000000	1.000000	127.000000	1.000000
15193.047972	-0.099390	0.544666	0.003787	73.458412	32.909134	36.070419	0.000000	0.000000	0.000000	0.000000	0.000000	0.000000	-0.003922	-0.002320	-0.013679	0.000000	0.000000	1.000000	127.000000	1.000000
15193.051305	-0.099390	0.544666	0.003787	73.452919	32.916294	36.089684	0.000000	0.000000	0.000000	0.000000	0.000000	0.000000	-0.003922	-0.002320	-0.013679	0.000000	0.000000	1.000000	127.000000	1.000000
15193.054639	-0.099390	0.544666	0.003787	73.452919	32.916294	36.089684	0.000000	0.000000	0.000000	0.000000	0.000000	0.000000	-0.003922	-0.002320	-0.013679	0.000000	0.000000	1.000000	127.000000	1.000000
15193.057972	-0.099390	0.544666	0.003787	73.452919	32.916294	36.089684	0.000000	0.000000	0.000000	0.000000	0.000000	0.000000	-0.003922	-0.002320	-0.013679	0.000000	0.000000	1.000000	127.000000	1.000000
15193.061305	-0.099420	0.544667	0.003714	73.454010	32.923008	36.101315	0.000000	0.000000	0.000000	0.000000	0.000000	0.000000	-0.009009	0.000371	-0.021928	0.000000	0.000000	1.000000	127.000000	1.000000
15193.064639	-0.099420	0.544667	0.003714	73.454010	32.923008	36.101315	0.000000	0.000000	0.000000	0.000000	0.000000	0.000000	-0.009009	0.000371	-0.021928	0.000000	0.000000	1.000000	127.000000	1.000000
15193.067972	-0.099420	0.544667	0.003714	73.454010	32.923008	36.101315	0.000000	0.000000	0.000000	0.000000	0.000000	0.000000	-0.009009	0.000371	-0.021928	0.000000	0.000000	1.000000	127.000000	1.000000
15193.071305	-0.099420	0.544667	0.003714	73.452934	32.922264	36.105171	0.000000	0.000000	0.000000	0.000000	0.000000	0.000000	-0.009009	0.000371	-0.021928	0.000000	0.000000	1.000000	127.000000	1.000000
15193.074639	-0.099428	0.544668	0.003645	73.452934	32.922264	36.105171	0.000000	0.000000	0.000000	0.000000	0.000000	0.000000	-0.002445	0.000362	-0.020513	0.000000	0.000000	1.000000	127.000000	1.000000
15193.077972	-0.099428	0.544668	0.003645	73.452934	32.922264	36.105171	0.000000	0.000000	0.000000	0.000000	0.000000	0.000000	-0.002445	0.000362	-0.020513	0.000000	0.000000	1.000000	127.000000	1.000000
15193.081305	-0.099428	0.544668	0.003645	73.456230	32.939171	36.124599	0.000000	0.000000	0.000000	0.000000	0.000000	0.000000	-0.002445	0.000362	-0.020513	0.000000	0.000000	1.000000	127.000000	1.000000
15193.084639	-0.099428	0.544668	0.003645	73.456230	32.939171	36.124599	0.000000	0.000000	0.000000	0.000000	0.000000	0.000000	-0.002445	0.000362	-0.020513	0.000000	0.000000	1.000000	127.000000	1.000000
15193.087972	-0.099436	0.544669	0.003577	73.456230	32.939171	36.124599	0.000000	0.000000	0.000000	0.000000	0.000000	0.000000	-0.002442	0.000389	-0.020514	0.000000	0.000000	1.000000	127.000000	1.000000
15193.091305	-0.099436	0.544669	0.003577	73.457344	32.945892	36.136238	0.000000	0.000000	0.000000	0.000000	0.000000	0.000000	-0.002442	0.000389	-0.020514	0.000000	0.000000	1.000000	127.000000	1.000000
15193.094639	-0.099436	0.544669	0.003577	73.457344	32.945892	36.136238	0.000000	0.000000	0.000000	0.000000	0.000000	0.000000	-0.002442	0.000389	-0.020514	0.000000	0.000000	1.000000	127.000000	1.000000
15193.097972	-0.099436	0.544669	0.003577	73.457344	32.945892	36.136238	0.000000	0.000000	0.000000	0.000000	0.000000	0.000000	-0.002442	0.000389	-0.020514	0.000000	0.000000	1.000000	127.000000	1.000000
15193.101305	-0.099422	0.544664	0.003404	73.460663	32.960079	36.155674	0.000000	0.000000	0.000000	0.000000	0.000000	0.000000	0.004331	-0.001598	-0.051880	0.000000	0.000000	1.000000	127.000000	1.000000
15193.104639	-0.099422	0.544664	0.003404	73.460663	32.960079	36.155674	0.000000	0.000000	0.000000	0.000000	0.000000	0.000000	0.004331	-0.001598	-0.051880	0.000000	0.000000	1.000000	127.000000	1.000000
15193.107972	-0.099422	0.544664	0.003404	73.460663	32.960079	36.155674	0.000000	0.000000	0.000000	0.000000	0.000000	0.000000	0.004331	-0.001598	-0.051880	0.000000	0.000000	1.000000	127.000000	1.000000
15193.111305	-0.099422	0.544664	0.003404	73.463974	32.974281	36.175110	0.000000	0.000000	0.000000	0.000000	0.000000	0.000000	0.004331	-0.001598	-0.051880	0.000000	0.000000	1.000000	127.000000	1.000000
15193.114639	-0.099421	0.544658	0.003295	73.463974	32.974281	36.175110	0.000000	0.000000	0.000000	0.000000	0.000000	0.000000	0.000212	-0.001966	-0.032783	0.000000	0.000000	1.000000	127.000000	1.000000
15193.117972	-0.099421	0.544658	0.003295	73.463974	32.974281	36.175110	0.000000	0.000000	0.000000	0.000000	0.000000	0.000000	0.000212	-0.001966	-0.032783	0.000000	0.000000	1.000000	127.000000	1.000000
15193.121305	-0.099421	0.544658	0.003295	73.468399	32.989250	36.190727	0.000000	0.000000	0.000000	0.000000	0.000000	0.000000	0.000212	-0.001966	-0.032783	0.000000	0.000000	1.000000	127.000000	1.000000
15193.124639	-0.099421	0.544658	0.003295	73.468399	32.989250	36.190727	0.000000	0.000000	0.000000	0.000000	0.000000	0.000000	0.000212	-0.001966	-0.032783	0.000000	0.000000	1.000000	127.000000	1.000000
15193.127972	-0.099404	0.544642	0.003213	73.468399	32.989250	36.190727	0.000000	0.000000	0.000000	0.000000	0.000000	0.000000	0.005299	-0.004668	-0.024535	0.000000	0.000000	1.000000	127.000000	1.000000
15193.131305	-0.099404	0.544642	0.003213	73.472801	33.001488	36.206329	0.000000	0.000000	0.000000	0.000000	0.000000	0.000000	0.005299	-0.004668	-0.024535	0.000000	0.000000	1.000000	127.000000	1.000000
15193.134639	-0.099404	0.544642	0.003213	73.472801	33.001488	36.206329	0.000000	0.000000	0.000000	0.000000	0.000000	0.000000	0.005299	-0.004668	-0.024535	0.000000	0.000000	1.000000	127.000000	1.000000
15193.137972	-0.099404	0.544642	0.003213	73.472801	33.001488	36.206329	0.000000	0.000000	0.000000	0.000000	0.000000	0.000000	0.005299	-0.004668	-0.024535	0.000000	0.000000	1.000000	127.000000	1.000000
15193.141305	-0.099412	0.544611	0.003040	73.477226	33.013741	36.221947	0.000000	0.000000	0.000000	0.000000	0.000000	0.000000	-0.002514	-0.009321	-0.051906	0.000000	0.000000	1.000000	127.000000	1.000000
15193.144639	-0.099412	0.544611	0.003040	73.477226	33.013741	36.221947	0.000000	0.000000	0.000000	0.000000	0.000000	0.000000	-0.002514	-0.009321	-0.051906	0.000000	0.000000	1.000000	127.000000	1.000000
15193.147972	-0.099412	0.544611	0.003040	73.477226	33.013741	36.221947	0.000000	0.000000	0.000000	0.000000	0.000000	0.000000	-0.002514	-0.009321	-0.051906	0.000000	0.000000	1.000000	127.000000	1.000000
15193.151305	-0.099460	0.544595	0.002944	73.481628	33.020546	36.237560	0.000000	0.000000	0.000000	0.000000	0.000000	0.000000	-0.014357	-0.004655	-0.028787	0.000000	0.000000	1.000000	127.000000	1.000000
15193.154639	-0.099460	0.544595	0.002944	73.481628	33.020546	36.237560	0.000000	0.000000	0.000000	0.000000	0.000000	0.000000	-0.014357	-0.004655	-0.028787	0.000000	0.000000	1.000000	127.000000	1.000000
15193.157972	-0.099460	0.544595	0.002944	73.481628	33.020546	36.237560	0.000000	0.000000	0.000000	0.000000	0.000000	0.000000	-0.014357	-0.004655	-0.028787	0.000000	0.000000	1.000000	127.000000	1.000000
15193.161305	-0.099460	0.544595	0.002944	73.483841	33.019886	36.245380	0.000000	0.000000	0.000000	0.000000	0.000000	0.000000	-0.014357	-0.004655	-0.028787	0.000000	0.000000	1.000000	127.000000	1.000000
15193.164639	-0.099513	0.544571	0.002871	73.483841	33.019886	36.245380	0.000000	0.000000	0.000000	0.000000	0.000000	0.000000	-0.015830	-0.007367	-0.021955	0.000000	0.000000	1.000000	127.000000	1.000000
15193.167972	-0.099513	0.544571	0.002871	73.483841	33.019886	36.245380	0.000000	0.000000	0.000000	0.000000	0.000000	0.000000	-0.015830	-0.007367	-0.021955	0.000000	0.000000	1.000000	127.000000	1.000000
15193.171305	-0.099513	0.544571	0.002871	73.487137	33.028687	36.264862	0.000000	0.000000	0.000000	0.000000	0.000000	0.000000	-0.015830	-0.007367	-0.021955	0.000000	0.000000	1.000000	127.000000	1.000000
15193.174639	-0.099513	0.544571	0.002871	73.487137	33.028687	36.264862	0.000000	0.000000	0.000000	0.000000	0.000000	0.000000	-0.015830	-0.007367	-0.021955	0.000000	0.000000	1.000000	127.000000	1.000000
15193.177972	-0.099574	0.544554	0.002839	73.487137	33.028687	36.264862	0.000000	0.000000	0.000000	0.000000	0.000000	0.000000	-0.018478	-0.005017	-0.009688	0.000000	0.000000	1.000000	127.000000	1.000000
15193.181305	-0.099574	0.544554	0.002839	73.490448	33.037498	36.284355	0.000000	0.000000	0.000000	0.000000	0.000000	0.000000	-0.018478	-0.005017	-0.009688	0.000000	0.000000	1.000000	127.000000	1.000000
15193.184639	-0.099574	0.544554	0.002839	73.490448	33.037498	36.284355	0.000000	0.000000	0.000000	0.000000	0.000000	0.000000	-0.018478	-0.005017	-0.009688	0.000000	0.000000	1.000000	127.000000	1.000000
15193.187972	-0.099574	0.544554	0.002839	73.490448	33.037498	36.284355	0.000000	0.000000	0.000000	0.000000	0.000000	0.000000	-0.018478	-0.005017	-0.009688	0.000000	0.000000	1.000000	127.000000	1.000000
15193.191305	-0.099680	0.544505	0.002692	73.492645	33.048279	36.307693	0.000000	0.000000	0.000000	0.000000	0.000000	0.000000	-0.031634	-0.014696	-0.043925	0.000000	0.000000	1.000000	127.000000	1.000000
15193.194639	-0.099680	0.544505	0.002692	73.492645	33.048279	36.307693	0.000000	0.000000	0.000000	0.000000	0.000000	0.000000	-0.031634	-0.014696	-0.043925	0.000000	0.000000	1.000000	127.000000	1.000000
15193.197972	-0.099680	0.544505	0.002692	73.492645	33.048279	36.307693	0.000000	0.000000	0.000000	0.000000	0.000000	0.000000	-0.031634	-0.014696	-0.043925	0.000000	0.000000	1.000000	127.000000	1.000000
15193.201305	-0.099680	0.544505	0.002692	73.491524	33.056232	36.327042	0.000000	0.000000	0.000000	0.000000	0.000000	0.000000	-0.031634	-0.014696	-0.043925	0.000000	0.000000	1.000000	127.000000	1.000000
15193.204639	-0.099705	0.544490	0.002601	73.491524	33.056232	36.327042	0.000000	0.000000	0.000000	0.000000	0.000000	0.000000	-0.007775	-0.004666	-0.027381	0.000000	0.000000	1.000000	127.000000	1.000000
15193.207972	-0.099705	0.544490	0.002601	73.491524	33.056232	36.327042	0.000000	0.000000	0.000000	0.000000	0.000000	0.000000	-0.007775	-0.004666	-0.027381	0.000000	0.000000	1.000000	127.000000	1.000000
15193.211305	-0.099705	0.544490	0.002601	73.491516	33.076374	36.358063	0.000000	0.000000	0.000000	0.000000	0.000000	0.000000	-0.007775	-0.004666	-0.027381	0.000000	0.000000	1.000000	127.000000	1.000000
15193.214639	-0.099705	0.544490	0.002601	73.491516	33.076374	36.358063	0.000000	0.000000	0.000000	0.000000	0.000000	0.000000	-0.007775	-0.004666	-0.027381	0.000000	0.000000	1.000000	127.000000	1.000000
15193.217972	-0.099710	0.544474	0.002514	73.491516	33.076374	36.358063	0.000000	0.000000	0.000000	0.000000	0.000000	0.000000	-0.001225	-0.004650	-0.025963	0.000000	0.000000	1.000000	127.000000	1.000000
15193.221305	-0.099710	0.544474	0.002514	73.492622	33.094566	36.385250	0.000000	0.000000	0.000000	0.000000	0.000000	0.000000	-0.001225	-0.004650	-0.025963	0.000000	0.000000	1.000000	127.000000	1.000000
15193.224639	-0.099710	0.544474	0.002514	73.492622	33.094566	36.385250	0.000000	0.000000	0.000000	0.000000	0.000000	0.000000	-0.001225	-0.004650	-0.025963	0.000000	0.000000	1.000000	127.000000	1.000000
15193.227972	-0.099710	0.544474	0.002514	73.492622	33.094566	36.385250	0.000000	0.000000	0.000000	0.000000	0.000000	0.000000	-0.001225	-0.004650	-0.025963	0.000000	0.000000	1.000000	127.000000	1.000000
15193.231305	-0.099677	0.544485	0.002364	73.490410	33.109917	36.408436	0.000000	0.000000	0.000000	0.000000	0.000000	0.000000	0.009771	0.003405	-0.045051	0.000000	0.000000	1.000000	127.000000	1.000000
15193.234639	-0.099677	0.544485	0.002364	73.490410	33.109917	36.408436	0.000000	0.000000	0.000000	0.000000	0.000000	0.000000	0.009771	0.003405	-0.045051	0.000000	0.000000	1.000000	127.000000	1.000000
15193.237972	-0.099677	0.544485	0.002364	73.490410	33.109917	36.408436	0.000000	0.000000	0.000000	0.000000	0.000000	0.000000	0.009771	0.003405	-0.045051	0.000000	0.000000	1.000000	127.000000	1.000000
15193.241305	-0.099677	0.544485	0.002364	73.492599	33.134312	36.431793	0.000000	0.000000	0.000000	0.000000	0.000000	0.000000	0.009771	0.003405	-0.045051	0.000000	0.000000	1.000000	127.000000	1.000000
15193.244639	-0.099637	0.544470	0.002287	73.492599	33.134312	36.431793	0.000000	0.000000	0.000000	0.000000	0.000000	0.000000	0.011868	-0.004662	-0.023128	0.000000	0.000000	1.000000	127.000000	1.000000
15193.247972	-0.099637	0.544470	0.002287	73.492599	33.134312	36.431793	0.000000	0.000000	0.000000	0.000000	0.000000	0.000000	0.011868	-0.004662	-0.023128	0.000000	0.000000	1.000000	127.000000	1.000000
15193.251305	-0.099637	0.544470	0.002287	73.491493	33.138977	36.435616	0.000000	0.000000	0.000000	0.000000	0.000000	0.000000	0.011868	-0.004662	-0.023128	0.000000	0.000000	1.000000	127.000000	1.000000
15193.254639	-0.099637	0.544470	0.002287	73.491493	33.138977	36.435616	0.000000	0.000000	0.000000	0.000000	0.000000	0.000000	0.011868	-0.004662	-0.023128	0.000000	0.000000	1.000000	127.000000	1.000000
15193.257972	-0.099611	0.544479	0.002269	73.491493	33.138977	36.435616	0.000000	0.000000	0.000000	0.000000	0.000000	0.000000	0.008024	0.002697	-0.005417	0.000000	0.000000	1.000000	127.000000	1.000000
15193.261305	-0.099611	0.544479	0.002269	73.495888	33.159454	36.451309	0.000000	0.000000	0.000000	0.000000	0.000000	0.000000	0.008024	0.002697	-0.005417	0.000000	0.000000	1.000000	127.000000	1.000000
15193.264639	-0.099611	0.544479	0.002269	73.495888	33.159454	36.451309	0.000000	0.000000	0.000000	0.000000	0.000000	0.000000	0.008024	0.002697	-0.005417	0.000000	0.000000	1.000000	127.000000	1.000000
15193.267972	-0.099611	0.544479	0.002269	73.495888	33.159454	36.451309	0.000000	0.000000	0.000000	0.000000	0.000000	0.000000	0.008024	0.002697	-0.005417	0.000000	0.000000	1.000000	127.000000	1.000000
15193.271305	-0.099503	0.544421	0.002193	73.500298	33.179939	36.466999	0.000000	0.000000	0.000000	0.000000	0.000000	0.000000	0.032366	-0.017380	-0.022921	0.000000	0.000000	1.000000	127.000000	1.000000
15193.274639	-0.099503	0.544421	0.002193	73.500298	33.179939	36.466999	0.000000	0.000000	0.000000	0.000000	0.000000	0.000000	0.032366	-0.017380	-0.022921	0.000000	0.000000	1.000000	127.000000	1.000000
15193.277972	-0.099503	0.544421	0.002193	73.500298	33.179939	36.466999	0.000000	0.000000	0.000000	0.000000	0.000000	0.000000	0.032366	-0.017380	-0.022921	0.000000	0.000000	1.000000	127.000000	1.000000
15193.281305	-0.099503	0.544421	0.002193	73.502464	33.204346	36.490372	0.000000	0.000000	0.000000	0.000000	0.000000	0.000000	0.032366	-0.017380	-0.022921	0.000000	0.000000	1.000000	127.000000	1.000000
15193.284639	-0.099447	0.544371	0.002148	73.502464	33.204346	36.490372	0.000000	0.000000	0.000000	0.000000	0.000000	0.000000	0.016620	-0.015051	-0.013487	0.000000	0.000000	1.000000	127.000000	1.000000
15193.287972	-0.099447	0.544371	0.002148	73.502464	33.204346	36.490372	0.000000	0.000000	0.000000	0.000000	0.000000	0.000000	0.016620	-0.015051	-0.013487	0.000000	0.000000	1.000000	127.000000	1.000000
15193.291305	-0.099447	0.544371	0.002148	73.505753	33.246967	36.540955	0.000000	0.000000	0.000000	0.000000	0.000000	0.000000	0.016620	-0.015051	-0.013487	0.000000	0.000000	1.000000	127.000000	1.000000
15193.294639	-0.099447	0.544371	0.002148	73.505753	33.246967	36.540955	0.000000	0.000000	0.000000	0.000000	0.000000	0.000000	0.016620	-0.015051	-0.013487	0.000000	0.000000	1.000000	127.000000	1.000000
15193.297972	-0.099419	0.544312	0.002121	73.505753	33.246967	36.540955	0.000000	0.000000	0.000000	0.000000	0.000000	0.000000	0.008594	-0.017737	-0.008070	0.000000	0.000000	1.000000	127.000000	1.000000
15193.301305	-0.099419	0.544312	0.002121	73.500137	33.316593	36.637661	0.000000	0.000000	0.000000	0.000000	0.000000	0.000000	0.008594	-0.017737	-0.008070	0.000000	0.000000	1.000000	127.000000	1.000000
15193.304639	-0.099419	0.544312	0.002121	73.500137	33.316593	36.637661	0.000000	0.000000	0.000000	0.000000	0.000000	0.000000	0.008594	-0.017737	-0.008070	0.000000	0.000000	1.000000	127.000000	1.000000
15193.307972	-0.099419	0.544312	0.002121	73.500137	33.316593	36.637661	0.000000	0.000000	0.000000	0.000000	0.000000	0.000000	0.008594	-0.017737	-0.008070	0.000000	0.000000	1.000000	127.000000	1.000000
15193.311305	-0.099312	0.544109	0.002049	73.478981	33.415932	36.787670	0.000000	0.000000	0.000000	0.000000	0.000000	0.000000	0.032020	-0.060882	-0.021421	0.000000	0.000000	1.000000	127.000000	1.000000
15193.314639	-0.099312	0.544109	0.002049	73.478981	33.415932	36.787670	0.000000	0.000000	0.000000	0.000000	0.000000	0.000000	0.032020	-0.060882	-0.021421	0.000000	0.000000	1.000000	127.000000	1.000000
15193.317972	-0.099312	0.544109	0.002049	73.478981	33.415932	36.787670	0.000000	0.000000	0.000000	0.000000	0.000000	0.000000	0.032020	-0.060882	-0.021421	0.000000	0.000000	1.000000	127.000000	1.000000
15193.321305	-0.099312	0.544109	0.002049	73.450043	33.531078	36.963936	0.000000	0.000000	0.000000	0.000000	0.000000	0.000000	0.032020	-0.060882	-0.021421	0.000000	0.000000	1.000000	127.000000	1.000000
15193.324639	-0.099259	0.544007	0.002014	73.450043	33.531078	36.963936	0.000000	0.000000	0.000000	0.000000	0.000000	0.000000	0.016011	-0.030428	-0.010724	0.000000	0.000000	1.000000	127.000000	1.000000
15193.327972	-0.099259	0.544007	0.002014	73.450043	33.531078	36.963936	0.000000	0.000000	0.000000	0.000000	0.000000	0.000000	0.016011	-0.030428	-0.010724	0.000000	0.000000	1.000000	127.000000	1.000000
15193.331305	-0.099259	0.544007	0.002014	73.434311	33.620102	37.094257	0.000000	0.000000	0.000000	0.000000	0.000000	0.000000	0.016011	-0.030428	-0.010724	0.000000	0.000000	1.000000	127.000000	1.000000
15193.334639	-0.099259	0.544007	0.002014	73.434311	33.620102	37.094257	0.000000	0.000000	0.000000	0.000000	0.000000	0.000000	0.016011	-0.030428	-0.010724	0.000000	0.000000	1.000000	127.000000	1.000000
15193.337972	-0.099210	0.543897	0.002001	73.434311	33.620102	37.094257	0.000000	0.000000	0.000000	0.000000	0.000000	0.000000	0.014532	-0.033117	-0.003897	0.000000	0.000000	1.000000	127.000000	1.000000
15193.341305	-0.099210	0.543897	0.002001	73.431908	33.669312	37.163578	0.000000	0.000000	0.000000	0.000000	0.000000	0.000000	0.014532	-0.033117	-0.003897	0.000000	0.000000	1.000000	127.000000	1.000000
15193.344639	-0.099210	0.543897	0.002001	73.431908	33.669312	37.163578	0.000000	0.000000	0.000000	0.000000	0.000000	0.000000	0.014532	-0.033117	-0.003897	0.000000	0.000000	1.000000	127.000000	1.000000
15193.347972	-0.099210	0.543897	0.002001	73.431908	33.669312	37.163578	0.000000	0.000000	0.000000	0.000000	0.000000	0.000000	0.014532	-0.033117	-0.003897	0.000000	0.000000	1.000000	127.000000	1.000000
15193.351305	-0.099204	0.543693	0.001974	73.440582	33.710888	37.210548	0.000000	0.000000	0.000000	0.000000	0.000000	0.000000	0.001732	-0.061231	-0.008021	0.000000	0.000000	1.000000	127.000000	1.000000
15193.354639	-0.099204	0.543693	0.001974	73.440582	33.710888	37.210548	0.000000	0.000000	0.000000	0.000000	0.000000	0.000000	0.001732	-0.061231	-0.008021	0.000000	0.000000	1.000000	127.000000	1.000000
15193.357972	-0.099204	0.543693	0.001974	73.440582	33.710888	37.210548	0.000000	0.000000	0.000000	0.000000	0.000000	0.000000	0.001732	-0.061231	-0.008021	0.000000	0.000000	1.000000	127.000000	1.000000
15193.361305	-0.099204	0.543693	0.001974	73.442680	33.743889	37.249332	0.000000	0.000000	0.000000	0.000000	0.000000	0.000000	0.001732	-0.061231	-0.008021	0.000000	0.000000	1.000000	127.000000	1.000000
15193.364639	-0.099182	0.543599	0.001974	73.442680	33.743889	37.249332	0.000000	0.000000	0.000000	0.000000	0.000000	0.000000	0.006818	-0.028112	0.000117	0.000000	0.000000	1.000000	127.000000	1.000000
15193.367972	-0.099182	0.543599	0.001974	73.442680	33.743889	37.249332	0.000000	0.000000	0.000000	0.000000	0.000000	0.000000	0.006818	-0.028112	0.000117	0.000000	0.000000	1.000000	127.000000	1.000000
15193.371305	-0.099182	0.543599	0.001974	73.440323	33.781746	37.303215	0.000000	0.000000	0.000000	0.000000	0.000000	0.000000	0.006818	-0.028112	0.000117	0.000000	0.000000	1.000000	127.000000	1.000000
15193.374639	-0.099182	0.543599	0.001974	73.440323	33.781746	37.303215	0.000000	0.000000	0.000000	0.000000	0.000000	0.000000	0.006818	-0.028112	0.000117	0.000000	0.000000	1.000000	127.000000	1.000000
15193.377972	-0.099185	0.543522	0.001988	73.440323	33.781746	37.303215	0.000000	0.000000	0.000000	0.000000	0.000000	0.000000	-0.000894	-0.023092	0.004151	0.000000	0.000000	1.000000	127.000000	1.000000
15193.381305	-0.099185	0.543522	0.001988	73.433510	33.827145	37.372158	0.000000	0.000000	0.000000	0.000000	0.000000	0.000000	-0.000894	-0.023092	0.004151	0.000000	0.000000	1.000000	127.000000	1.000000
15193.384639	-0.099185	0.543522	0.001988	73.433510	33.827145	37.372158	0.000000	0.000000	0.000000	0.000000	0.000000	0.000000	-0.000894	-0.023092	0.004151	0.000000	0.000000	1.000000	127.000000	1.000000
15193.387972	-0.099185	0.543522	0.001988	73.433510	33.827145	37.372158	0.000000	0.000000	0.000000	0.000000	0.000000	0.000000	-0.000894	-0.023092	0.004151	0.000000	0.000000	1.000000	127.000000	1.000000
15193.391305	-0.099191	0.543368	0.002016	73.422195	33.879971	37.456062	0.000000	0.000000	0.000000	0.000000	0.000000	0.000000	-0.001792	-0.046205	0.008290	0.000000	0.000000	1.000000	127.000000	1.000000
15193.394639	-0.099191	0.543368	0.002016	73.422195	33.879971	37.456062	0.000000	0.000000	0.000000	0.000000	0.000000	0.000000	-0.001792	-0.046205	0.008290	0.000000	0.000000	1.000000	127.000000	1.000000
15193.397972	-0.099191	0.543368	0.002016	73.422195	33.879971	37.456062	0.000000	0.000000	0.000000	0.000000	0.000000	0.000000	-0.001792	-0.046205	0.008290	0.000000	0.000000	1.000000	127.000000	1.000000
15193.401305	-0.099191	0.543368	0.002016	73.405304	33.942078	37.550678	0.000000	0.000000	0.000000	0.000000	0.000000	0.000000	-0.001792	-0.046205	0.008290	0.000000	0.000000	1.000000	127.000000	1.000000
15193.404639	-0.099189	0.543300	0.002007	73.405304	33.942078	37.550678	0.000000	0.000000	0.000000	0.000000	0.000000	0.000000	0.000584	-0.020397	-0.002694	0.000000	0.000000	1.000000	127.000000	1.000000
15193.407972	-0.099189	0.543300	0.002007	73.405304	33.942078	37.550678	0.000000	0.000000	0.000000	0.000000	0.000000	0.000000	0.000584	-0.020397	-0.002694	0.000000	0.000000	1.000000	127.000000	1.000000
15193.411305	-0.099189	0.543300	0.002007	73.387291	34.005871	37.656837	0.000000	0.000000	0.000000	0.000000	0.000000	0.000000	0.000584	-0.020397	-0.002694	0.000000	0.000000	1.000000	127.000000	1.000000
15193.414639	-0.099189	0.543300	0.002007	73.387291	34.005871	37.656837	0.000000	0.000000	0.000000	0.000000	0.000000	0.000000	0.000584	-0.020397	-0.002694	0.000000	0.000000	1.000000	127.000000	1.000000
15193.417972	-0.099182	0.543241	0.001975	73.387291	34.005871	37.656837	0.000000	0.000000	0.000000	0.000000	0.000000	0.000000	0.002058	-0.017701	-0.009530	0.000000	0.000000	1.000000	127.000000	1.000000
15193.421305	-0.099182	0.543241	0.001975	73.365868	34.072262	37.750038	0.000000	0.000000	0.000000	0.000000	0.000000	0.000000	0.002058	-0.017701	-0.009530	0.000000	0.000000	1.000000	127.000000	1.000000
15193.424639	-0.099182	0.543241	0.001975	73.365868	34.072262	37.750038	0.000000	0.000000	0.000000	0.000000	0.000000	0.000000	0.002058	-0.017701	-0.009530	0.000000	0.000000	1.000000	127.000000	1.000000
15193.427972	-0.099182	0.543241	0.001975	73.365868	34.072262	37.750038	0.000000	0.000000	0.000000	0.000000	0.000000	0.000000	0.002058	-0.017701	-0.009530	0.000000	0.000000	1.000000	127.000000	1.000000
15193.431305	-0.099184	0.543158	0.001879	73.338837	34.150330	37.781826	0.000000	0.000000	0.000000	0.000000	0.000000	0.000000	-0.000646	-0.024992	-0.028689	0.000000	0.000000	1.000000	127.000000	1.000000
15193.434639	-0.099184	0.543158	0.001879	73.338837	34.150330	37.781826	0.000000	0.000000	0.000000	0.000000	0.000000	0.000000	-0.000646	-0.024992	-0.028689	0.000000	0.000000	1.000000	127.000000	1.000000
15193.437972	-0.099184	0.543158	0.001879	73.338837	34.150330	37.781826	0.000000	0.000000	0.000000	0.000000	0.000000	0.000000	-0.000646	-0.024992	-0.028689	0.000000	0.000000	1.000000	127.000000	1.000000
15193.441305	-0.099154	0.543124	0.001848	73.302872	34.234142	37.676037	0.000000	0.000000	0.000000	0.000000	0.000000	0.000000	0.008895	-0.009992	-0.009500	0.000000	0.000000	1.000000	127.000000	1.000000
15193.444639	-0.099154	0.543124	0.001848	73.302872	34.234142	37.676037	0.000000	0.000000	0.000000	0.000000	0.000000	0.000000	0.008895	-0.009992	-0.009500	0.000000	0.000000	1.000000	127.000000	1.000000
15193.447972	-0.099154	0.543124	0.001848	73.302872	34.234142	37.676037	0.000000	0.000000	0.000000	0.000000	0.000000	0.000000	0.008895	-0.009992	-0.009500	0.000000	0.000000	1.000000	127.000000	1.000000
15193.451305	-0.099154	0.543124	0.001848	73.265663	34.324986	37.660511	0.000000	0.000000	0.000000	0.000000	0.000000	0.000000	0.008895	-0.009992	-0.009500	0.000000	0.000000	1.000000	127.000000	1.000000
15193.454639	-0.099159	0.543083	0.001766	73.265663	34.324986	37.660511	0.000000	0.000000	0.000000	0.000000	0.000000	0.000000	-0.001523	-0.012301	-0.024616	0.000000	0.000000	1.000000	127.000000	1.000000
15193.457972	-0.099159	0.543083	0.001766	73.265663	34.324986	37.660511	0.000000	0.000000	0.000000	0.000000	0.000000	0.000000	-0.001523	-0.012301	-0.024616	0.000000	0.000000	1.000000	127.000000	1.000000
15193.461305	-0.099159	0.543083	0.001766	73.225014	34.423317	37.830925	0.000000	0.000000	0.000000	0.000000	0.000000	0.000000	-0.001523	-0.012301	-0.024616	0.000000	0.000000	1.000000	127.000000	1.000000
15193.464639	-0.099159	0.543083	0.001766	73.225014	34.423317	37.830925	0.000000	0.000000	0.000000	0.000000	0.000000	0.000000	-0.001523	-0.012301	-0.024616	0.000000	0.000000	1.000000	127.000000	1.000000
15193.467972	-0.099129	0.543044	0.001625	73.225014	34.423317	37.830925	0.000000	0.000000	0.000000	0.000000	0.000000	0.000000	0.009147	-0.011900	-0.042331	0.000000	0.000000	1.000000	127.000000	1.000000
15193.471305	-0.099129	0.543044	0.001625	73.180786	34.534626	38.018833	0.000000	0.000000	0.000000	0.000000	0.000000	0.000000	0.009147	-0.011900	-0.042331	0.000000	0.000000	1.000000	127.000000	1.000000
15193.474639	-0.099129	0.543044	0.001625	73.180786	34.534626	38.018833	0.000000	0.000000	0.000000	0.000000	0.000000	0.000000	0.009147	-0.011900	-0.042331	0.000000	0.000000	1.000000	127.000000	1.000000
15193.477972	-0.099129	0.543044	0.001625	73.180786	34.534626	38.018833	0.000000	0.000000	0.000000	0.000000	0.000000	0.000000	0.009147	-0.011900	-0.042331	0.000000	0.000000	1.000000	127.000000	1.000000
15193.481305	-0.099108	0.542948	0.001315	73.136375	34.656124	38.181164	0.000000	0.000000	0.000000	0.000000	0.000000	0.000000	0.006414	-0.028775	-0.092961	0.000000	0.000000	1.000000	127.000000	1.000000
15193.484639	-0.099108	0.542948	0.001315	73.136375	34.656124	38.181164	0.000000	0.000000	0.000000	0.000000	0.000000	0.000000	0.006414	-0.028775	-0.092961	0.000000	0.000000	1.000000	127.000000	1.000000
15193.487972	-0.099108	0.542948	0.001315	73.136375	34.656124	38.181164	0.000000	0.000000	0.000000	0.000000	0.000000	0.000000	0.006414	-0.028775	-0.092961	0.000000	0.000000	1.000000	127.000000	1.000000
15193.491305	-0.099108	0.542948	0.001315	73.091721	34.787628	38.198090	0.000000	0.000000	0.000000	0.000000	0.000000	0.000000	0.006414	-0.028775	-0.092961	0.000000	0.000000	1.000000	127.000000	1.000000
15193.494639	-0.099081	0.542893	0.001087	73.091721	34.787628	38.198090	0.000000	0.000000	0.000000	0.000000	0.000000	0.000000	0.007944	-0.016484	-0.068352	0.000000	0.000000	1.000000	127.000000	1.000000
15193.497972	-0.099081	0.542893	0.001087	73.091721	34.787628	38.198090	0.000000	0.000000	0.000000	0.000000	0.000000	0.000000	0.007944	-0.016484	-0.068352	0.000000	0.000000	1.000000	127.000000	1.000000
15193.501305	-0.099072	0.542821	0.000836	73.045631	34.930729	38.009254	0.000000	0.000000	0.000000	0.000000	0.000000	0.000000	0.002609	-0.021475	-0.075239	0.000000	0.000000	1.000000	127.000000	1.000000
15193.504639	-0.099072	0.542821	0.000836	73.045631	34.930729	38.009254	0.000000	0.000000	0.000000	0.000000	0.000000	0.000000	0.002609	-0.021475	-0.075239	0.000000	0.000000	1.000000	127.000000	1.000000
15193.507972	-0.099072	0.542821	0.000836	73.045631	34.930729	38.009254	0.000000	0.000000	0.000000	0.000000	0.000000	0.000000	0.002609	-0.021475	-0.075239	0.000000	0.000000	1.000000	127.000000	1.000000
15193.511305	-0.099072	0.542821	0.000836	72.980011	35.106842	37.895073	0.000000	0.000000	0.000000	0.000000	0.000000	0.000000	0.002609	-0.021475	-0.075239	0.000000	0.000000	1.000000	127.000000	1.000000
15193.514639	-0.099055	0.542742	0.000544	72.980011	35.106842	37.895073	0.000000	0.000000	0.000000	0.000000	0.000000	0.000000	0.005292	-0.023767	-0.087555	0.000000	0.000000	1.000000	127.000000	1.000000
15193.517972	-0.099055	0.542742	0.000544	72.980011	35.106842	37.895073	0.000000	0.000000	0.000000	0.000000	0.000000	0.000000	0.005292	-0.023767	-0.087555	0.000000	0.000000	1.000000	127.000000	1.000000
15193.521305	-0.099055	0.542742	0.000544	72.886520	35.342125	38.172848	0.000000	0.000000	0.000000	0.000000	0.000000	0.000000	0.005292	-0.023767	-0.087555	0.000000	0.000000	1.000000	127.000000	1.000000
15193.524639	-0.099055	0.542742	0.000544	72.886520	35.342125	38.172848	0.000000	0.000000	0.000000	0.000000	0.000000	0.000000	0.005292	-0.023767	-0.087555	0.000000	0.000000	1.000000	127.000000	1.000000
15193.527972	-0.099046	0.542639	0.000188	72.886520	35.342125	38.172848	0.000000	0.000000	0.000000	0.000000	0.000000	0.000000	0.002645	-0.031057	-0.106759	0.000000	0.000000	1.000000	127.000000	1.000000
15193.531305	-0.099080	0.542535	-0.000177	72.780006	35.588375	38.636761	0.000000	0.000000	0.000000	0.000000	0.000000	0.000000	-0.010333	-0.031034	-0.109610	0.000000	0.000000	1.000000	127.000000	1.000000
15193.534639	-0.099080	0.542535	-0.000177	72.780006	35.588375	38.636761	0.000000	0.000000	0.000000	0.000000	0.000000	0.000000	-0.010333	-0.031034	-0.109610	0.000000	0.000000	1.000000	127.000000	1.000000
15193.537972	-0.099080	0.542535	-0.000177	72.780006	35.588375	38.636761	0.000000	0.000000	0.000000	0.000000	0.000000	0.000000	-0.010333	-0.031034	-0.109610	0.000000	0.000000	1.000000	127.000000	1.000000
15193.541305	-0.099080	0.542535	-0.000177	72.671600	35.841949	39.098213	0.000000	0.000000	0.000000	0.000000	0.000000	0.000000	-0.010333	-0.031034	-0.109610	0.000000	1.000000	1.000000	127.000000	1.000000
15193.544639	-0.099089	0.542415	-0.000556	72.671600	35.841949	39.098213	0.000000	0.000000	0.000000	0.000000	0.000000	0.000000	-0.002586	-0.035990	-0.113703	0.000000	1.000000	1.000000	127.000000	1.000000
