# Supplementary material for: Haptic Guidance Needs to Be Intuitive Not Just Informative to Improve Human Motor Accuracy
Source: PLoS One. 2016 Mar 16;11(3):e0150912. doi: 10.1371/journal.pone.0150912 (PMC4794196; doi:10.1371/journal.pone.0150912)
Supplement: S1 Data — (ZIP) [file pone.0150912.s001.zip › Subject6/exp1_0128.txt]

Time	PosX	PosY	PosZ	RotX	RotY	RotZ	ForceX	ForceY	ForceZ	MomentX	MomentY	MomentZ	VelocityX	VelocityY	VelocityZ	CalibratedWeight	ButtonDown	Condition	Trial	Visual
15195.019686	-0.002199	0.492274	0.250573	73.389236	48.000492	44.361732	0.000000	0.000000	0.000000	0.000000	0.000000	0.000000	-0.000002	-0.011603	0.000581	0.000000	1.000000	1.000000	128.000000	0.000000
15195.023020	-0.002199	0.492274	0.250573	73.389236	48.000492	44.361732	0.000000	0.000000	0.000000	0.000000	0.000000	0.000000	-0.000002	-0.011603	0.000581	0.000000	1.000000	1.000000	128.000000	0.000000
15195.026353	-0.002199	0.492215	0.250561	73.389236	48.000492	44.361732	0.000000	0.000000	0.000000	0.000000	0.000000	0.000000	0.000012	-0.017631	-0.003868	0.000000	1.000000	1.000000	128.000000	0.000000
15195.029686	-0.002199	0.492215	0.250561	73.395485	48.023952	44.386215	0.000000	0.000000	0.000000	0.000000	0.000000	0.000000	0.000012	-0.017631	-0.003868	0.000000	1.000000	1.000000	128.000000	0.000000
15195.033020	-0.002199	0.492215	0.250561	73.395485	48.023952	44.386215	0.000000	0.000000	0.000000	0.000000	0.000000	0.000000	0.000012	-0.017631	-0.003868	0.000000	1.000000	1.000000	128.000000	0.000000
15195.036353	-0.002199	0.492215	0.250561	73.395485	48.023952	44.386215	0.000000	0.000000	0.000000	0.000000	0.000000	0.000000	0.000012	-0.017631	-0.003868	0.000000	1.000000	1.000000	128.000000	0.000000
15195.039686	-0.002131	0.492073	0.250426	73.405937	48.068562	44.427082	0.000000	0.000000	0.000000	0.000000	0.000000	0.000000	0.020280	-0.042700	-0.040504	0.000000	1.000000	1.000000	128.000000	0.000000
15195.043020	-0.002131	0.492073	0.250426	73.405937	48.068562	44.427082	0.000000	0.000000	0.000000	0.000000	0.000000	0.000000	0.020280	-0.042700	-0.040504	0.000000	1.000000	1.000000	128.000000	0.000000
15195.046353	-0.002131	0.492073	0.250426	73.405937	48.068562	44.427082	0.000000	0.000000	0.000000	0.000000	0.000000	0.000000	0.020280	-0.042700	-0.040504	0.000000	1.000000	1.000000	128.000000	0.000000
15195.049686	-0.002131	0.492073	0.250426	73.417274	48.111275	44.469418	0.000000	0.000000	0.000000	0.000000	0.000000	0.000000	0.020280	-0.042700	-0.040504	0.000000	1.000000	1.000000	128.000000	0.000000
15195.053020	-0.002097	0.491932	0.250322	73.417274	48.111275	44.469418	0.000000	0.000000	0.000000	0.000000	0.000000	0.000000	0.010169	-0.042223	-0.031104	0.000000	1.000000	1.000000	128.000000	0.000000
15195.056353	-0.002097	0.491932	0.250322	73.417274	48.111275	44.469418	0.000000	0.000000	0.000000	0.000000	0.000000	0.000000	0.010169	-0.042223	-0.031104	0.000000	1.000000	1.000000	128.000000	0.000000
15195.059686	-0.002097	0.491932	0.250322	73.431618	48.165440	44.521450	0.000000	0.000000	0.000000	0.000000	0.000000	0.000000	0.010169	-0.042223	-0.031104	0.000000	1.000000	1.000000	128.000000	0.000000
15195.063020	-0.002097	0.491932	0.250322	73.431618	48.165440	44.521450	0.000000	0.000000	0.000000	0.000000	0.000000	0.000000	0.010169	-0.042223	-0.031104	0.000000	1.000000	1.000000	128.000000	0.000000
15195.066353	-0.002030	0.491790	0.250187	73.431618	48.165440	44.521450	0.000000	0.000000	0.000000	0.000000	0.000000	0.000000	0.020268	-0.042660	-0.040552	0.000000	1.000000	1.000000	128.000000	0.000000
15195.069686	-0.002030	0.491790	0.250187	73.448990	48.225658	44.583229	0.000000	0.000000	0.000000	0.000000	0.000000	0.000000	0.020268	-0.042660	-0.040552	0.000000	1.000000	1.000000	128.000000	0.000000
15195.073020	-0.002030	0.491790	0.250187	73.448990	48.225658	44.583229	0.000000	0.000000	0.000000	0.000000	0.000000	0.000000	0.020268	-0.042660	-0.040552	0.000000	1.000000	1.000000	128.000000	0.000000
15195.076353	-0.002030	0.491790	0.250187	73.448990	48.225658	44.583229	0.000000	0.000000	0.000000	0.000000	0.000000	0.000000	0.020268	-0.042660	-0.040552	0.000000	1.000000	1.000000	128.000000	0.000000
15195.079686	-0.001928	0.491388	0.249890	73.464027	48.274563	44.631557	0.000000	0.000000	0.000000	0.000000	0.000000	0.000000	0.030464	-0.120524	-0.088991	0.000000	1.000000	1.000000	128.000000	0.000000
15195.083020	-0.001928	0.491388	0.249890	73.464027	48.274563	44.631557	0.000000	0.000000	0.000000	0.000000	0.000000	0.000000	-0.000000	-0.000004	0.000000	0.000000	1.000000	1.000000	128.000000	0.000000
15195.086353	-0.001928	0.491388	0.249890	73.464027	48.274563	44.631557	0.000000	0.000000	0.000000	0.000000	0.000000	0.000000	-0.000000	-0.000004	0.000000	0.000000	1.000000	1.000000	128.000000	0.000000
15195.089686	-0.001928	0.491388	0.249890	73.483215	48.336620	44.696449	0.000000	0.000000	0.000000	0.000000	0.000000	0.000000	-0.000000	-0.000004	0.000000	0.000000	1.000000	1.000000	128.000000	0.000000
15195.093020	-0.001928	0.491388	0.249890	73.483215	48.336620	44.696449	0.000000	0.000000	0.000000	0.000000	0.000000	0.000000	-0.000000	-0.000004	0.000000	0.000000	1.000000	1.000000	128.000000	0.000000
15195.096353	-0.001894	0.491127	0.249697	73.483215	48.336620	44.696449	0.000000	0.000000	0.000000	0.000000	0.000000	0.000000	0.010225	-0.078290	-0.057943	0.000000	1.000000	1.000000	128.000000	0.000000
15195.099686	-0.001894	0.491127	0.249697	73.506546	48.414700	44.778030	0.000000	0.000000	0.000000	0.000000	0.000000	0.000000	0.010225	-0.078290	-0.057943	0.000000	1.000000	1.000000	128.000000	0.000000
15195.103020	-0.001894	0.491127	0.249697	73.506546	48.414700	44.778030	0.000000	0.000000	0.000000	0.000000	0.000000	0.000000	0.010225	-0.078290	-0.057943	0.000000	1.000000	1.000000	128.000000	0.000000
15195.106353	-0.001894	0.491127	0.249697	73.506546	48.414700	44.778030	0.000000	0.000000	0.000000	0.000000	0.000000	0.000000	0.010225	-0.078290	-0.057943	0.000000	1.000000	1.000000	128.000000	0.000000
15195.109686	-0.001893	0.490564	0.249248	73.532814	48.499023	44.869545	0.000000	0.000000	0.000000	0.000000	0.000000	0.000000	0.000360	-0.168921	-0.134536	0.000000	1.000000	1.000000	128.000000	0.000000
15195.113020	-0.001893	0.490564	0.249248	73.532814	48.499023	44.869545	0.000000	0.000000	0.000000	0.000000	0.000000	0.000000	-0.000000	-0.000004	-0.000000	0.000000	1.000000	1.000000	128.000000	0.000000
15195.116353	-0.001893	0.490564	0.249248	73.532814	48.499023	44.869545	0.000000	0.000000	0.000000	0.000000	0.000000	0.000000	-0.000000	-0.000004	-0.000000	0.000000	1.000000	1.000000	128.000000	0.000000
15195.119686	-0.001893	0.490564	0.249248	73.554527	48.552368	44.933975	0.000000	0.000000	0.000000	0.000000	0.000000	0.000000	-0.000000	-0.000004	-0.000000	0.000000	1.000000	1.000000	128.000000	0.000000
15195.123020	-0.001893	0.490564	0.249248	73.554527	48.552368	44.933975	0.000000	0.000000	0.000000	0.000000	0.000000	0.000000	-0.000000	-0.000004	-0.000000	0.000000	0.000000	1.000000	128.000000	0.000000
15195.126353	-0.001926	0.490261	0.248961	73.554527	48.552368	44.933975	0.000000	0.000000	0.000000	0.000000	0.000000	0.000000	-0.009826	-0.091062	-0.086120	0.000000	0.000000	1.000000	128.000000	0.000000
15195.129686	-0.001926	0.490261	0.248961	73.570122	48.571056	44.970100	0.000000	0.000000	0.000000	0.000000	0.000000	0.000000	-0.009826	-0.091062	-0.086120	0.000000	0.000000	1.000000	128.000000	0.000000
15195.133020	-0.001926	0.490261	0.248961	73.570122	48.571056	44.970100	0.000000	0.000000	0.000000	0.000000	0.000000	0.000000	-0.009826	-0.091062	-0.086120	0.000000	0.000000	1.000000	128.000000	0.000000
15195.136353	-0.001926	0.490261	0.248961	73.570122	48.571056	44.970100	0.000000	0.000000	0.000000	0.000000	0.000000	0.000000	-0.009826	-0.091062	-0.086120	0.000000	0.000000	1.000000	128.000000	0.000000
15195.139686	-0.002058	0.489767	0.248317	73.573677	48.504803	44.925022	0.000000	0.000000	0.000000	0.000000	0.000000	0.000000	-0.039662	-0.148097	-0.193193	0.000000	0.000000	1.000000	128.000000	0.000000
15195.143020	-0.002058	0.489767	0.248317	73.573677	48.504803	44.925022	0.000000	0.000000	0.000000	0.000000	0.000000	0.000000	0.000000	-0.000003	0.000002	0.000000	0.000000	1.000000	128.000000	0.000000
15195.146353	-0.002058	0.489767	0.248317	73.573677	48.504803	44.925022	0.000000	0.000000	0.000000	0.000000	0.000000	0.000000	0.000000	-0.000003	0.000002	0.000000	0.000000	1.000000	128.000000	0.000000
15195.149686	-0.002058	0.489767	0.248317	73.565407	48.368073	44.817280	0.000000	0.000000	0.000000	0.000000	0.000000	0.000000	0.000000	-0.000003	0.000002	0.000000	0.000000	1.000000	128.000000	0.000000
15195.153020	-0.002058	0.489767	0.248317	73.565407	48.368073	44.817280	0.000000	0.000000	0.000000	0.000000	0.000000	0.000000	0.000000	-0.000003	0.000002	0.000000	0.000000	1.000000	128.000000	0.000000
15195.156353	-0.002191	0.489594	0.247912	73.565407	48.368073	44.817280	0.000000	0.000000	0.000000	0.000000	0.000000	0.000000	-0.039811	-0.051941	-0.121658	0.000000	0.000000	1.000000	128.000000	0.000000
15195.159686	-0.002191	0.489594	0.247912	73.550278	48.172543	44.652111	0.000000	0.000000	0.000000	0.000000	0.000000	0.000000	-0.039811	-0.051941	-0.121658	0.000000	0.000000	1.000000	128.000000	0.000000
15195.163020	-0.002191	0.489594	0.247912	73.550278	48.172543	44.652111	0.000000	0.000000	0.000000	0.000000	0.000000	0.000000	-0.039811	-0.051941	-0.121658	0.000000	0.000000	1.000000	128.000000	0.000000
15195.166353	-0.002191	0.489594	0.247912	73.550278	48.172543	44.652111	0.000000	0.000000	0.000000	0.000000	0.000000	0.000000	-0.039811	-0.051941	-0.121658	0.000000	0.000000	1.000000	128.000000	0.000000
15195.169686	-0.002488	0.489453	0.246947	73.525070	47.926048	44.436749	0.000000	0.000000	0.000000	0.000000	0.000000	0.000000	-0.089350	-0.042192	-0.289533	0.000000	0.000000	1.000000	128.000000	0.000000
15195.173020	-0.002488	0.489453	0.246947	73.525070	47.926048	44.436749	0.000000	0.000000	0.000000	0.000000	0.000000	0.000000	-0.000000	-0.000001	-0.000001	0.000000	0.000000	1.000000	128.000000	0.000000
15195.176353	-0.002488	0.489453	0.246947	73.525070	47.926048	44.436749	0.000000	0.000000	0.000000	0.000000	0.000000	0.000000	-0.000000	-0.000001	-0.000001	0.000000	0.000000	1.000000	128.000000	0.000000
15195.179686	-0.002488	0.489453	0.246947	73.488480	47.616795	44.165104	0.000000	0.000000	0.000000	0.000000	0.000000	0.000000	-0.000000	-0.000001	-0.000001	0.000000	0.000000	1.000000	128.000000	0.000000
15195.183020	-0.002488	0.489453	0.246947	73.488480	47.616795	44.165104	0.000000	0.000000	0.000000	0.000000	0.000000	0.000000	-0.000000	-0.000001	-0.000001	0.000000	0.000000	1.000000	128.000000	0.000000
15195.186353	-0.002687	0.489524	0.246385	73.488480	47.616795	44.165104	0.000000	0.000000	0.000000	0.000000	0.000000	0.000000	-0.059523	0.021175	-0.168527	0.000000	0.000000	1.000000	128.000000	0.000000
15195.189686	-0.002687	0.489524	0.246385	73.453835	47.301228	43.891628	0.000000	0.000000	0.000000	0.000000	0.000000	0.000000	-0.059523	0.021175	-0.168527	0.000000	0.000000	1.000000	128.000000	0.000000
15195.193020	-0.002951	0.489688	0.245770	73.453835	47.301228	43.891628	0.000000	0.000000	0.000000	0.000000	0.000000	0.000000	-0.079384	0.049277	-0.184483	0.000000	0.000000	1.000000	128.000000	0.000000
15195.196353	-0.002951	0.489688	0.245770	73.453835	47.301228	43.891628	0.000000	0.000000	0.000000	0.000000	0.000000	0.000000	-0.079384	0.049277	-0.184483	0.000000	0.000000	1.000000	128.000000	0.000000
15195.199686	-0.002951	0.489688	0.245770	73.423782	47.026192	43.667816	0.000000	0.000000	0.000000	0.000000	0.000000	0.000000	-0.079384	0.049277	-0.184483	0.000000	0.000000	1.000000	128.000000	0.000000
15195.203020	-0.002951	0.489688	0.245770	73.423782	47.026192	43.667816	0.000000	0.000000	0.000000	0.000000	0.000000	0.000000	-0.079384	0.049277	-0.184483	0.000000	0.000000	1.000000	128.000000	0.000000
15195.206353	-0.003349	0.489964	0.245084	73.423782	47.026192	43.667816	0.000000	0.000000	0.000000	0.000000	0.000000	0.000000	-0.119152	0.082796	-0.205692	0.000000	0.000000	1.000000	128.000000	0.000000
15195.209686	-0.003349	0.489964	0.245084	73.411270	46.848324	43.544975	0.000000	0.000000	0.000000	0.000000	0.000000	0.000000	-0.119152	0.082796	-0.205692	0.000000	0.000000	1.000000	128.000000	0.000000
15195.213020	-0.003877	0.490349	0.244264	73.411270	46.848324	43.544975	0.000000	0.000000	0.000000	0.000000	0.000000	0.000000	-0.158661	0.115289	-0.246252	0.000000	0.000000	1.000000	128.000000	0.000000
15195.216353	-0.003877	0.490349	0.244264	73.411270	46.848324	43.544975	0.000000	0.000000	0.000000	0.000000	0.000000	0.000000	-0.158661	0.115289	-0.246252	0.000000	0.000000	1.000000	128.000000	0.000000
15195.219686	-0.003877	0.490349	0.244264	73.422142	46.790195	43.550568	0.000000	0.000000	0.000000	0.000000	0.000000	0.000000	-0.158661	0.115289	-0.246252	0.000000	0.000000	1.000000	128.000000	0.000000
15195.223020	-0.004537	0.490860	0.243322	73.422142	46.790195	43.550568	0.000000	0.000000	0.000000	0.000000	0.000000	0.000000	-0.197965	0.153560	-0.282622	0.000000	0.000000	1.000000	128.000000	0.000000
15195.226353	-0.004537	0.490860	0.243322	73.422142	46.790195	43.550568	0.000000	0.000000	0.000000	0.000000	0.000000	0.000000	-0.197965	0.153560	-0.282622	0.000000	0.000000	1.000000	128.000000	0.000000
15195.229686	-0.004537	0.490860	0.243322	73.454025	46.843498	43.671444	0.000000	0.000000	0.000000	0.000000	0.000000	0.000000	-0.197965	0.153560	-0.282622	0.000000	0.000000	1.000000	128.000000	0.000000
15195.233020	-0.005327	0.491479	0.242242	73.454025	46.843498	43.671444	0.000000	0.000000	0.000000	0.000000	0.000000	0.000000	-0.236969	0.185608	-0.323911	0.000000	0.000000	1.000000	128.000000	0.000000
15195.236353	-0.005327	0.491479	0.242242	73.454025	46.843498	43.671444	0.000000	0.000000	0.000000	0.000000	0.000000	0.000000	-0.236969	0.185608	-0.323911	0.000000	0.000000	1.000000	128.000000	0.000000
15195.239686	-0.005327	0.491479	0.242242	73.486603	46.896957	43.805271	0.000000	0.000000	0.000000	0.000000	0.000000	0.000000	-0.236969	0.185608	-0.323911	0.000000	0.000000	1.000000	128.000000	0.000000
15195.243020	-0.006213	0.492222	0.241006	73.486603	46.896957	43.805271	0.000000	0.000000	0.000000	0.000000	0.000000	0.000000	-0.265657	0.222848	-0.370672	0.000000	0.000000	1.000000	128.000000	0.000000
15195.246353	-0.006213	0.492222	0.241006	73.486603	46.896957	43.805271	0.000000	0.000000	0.000000	0.000000	0.000000	0.000000	-0.265657	0.222848	-0.370672	0.000000	0.000000	1.000000	128.000000	0.000000
15195.249686	-0.006213	0.492222	0.241006	73.519257	46.969501	43.969044	0.000000	0.000000	0.000000	0.000000	0.000000	0.000000	-0.265657	0.222848	-0.370672	0.000000	0.000000	1.000000	128.000000	0.000000
15195.253020	-0.007159	0.493086	0.239581	73.519257	46.969501	43.969044	0.000000	0.000000	0.000000	0.000000	0.000000	0.000000	-0.283982	0.259223	-0.427547	0.000000	0.000000	1.000000	128.000000	0.000000
15195.256353	-0.007159	0.493086	0.239581	73.519257	46.969501	43.969044	0.000000	0.000000	0.000000	0.000000	0.000000	0.000000	-0.283982	0.259223	-0.427547	0.000000	0.000000	1.000000	128.000000	0.000000
15195.259686	-0.007159	0.493086	0.239581	73.545105	47.075207	44.184772	0.000000	0.000000	0.000000	0.000000	0.000000	0.000000	-0.283982	0.259223	-0.427547	0.000000	0.000000	1.000000	128.000000	0.000000
15195.263020	-0.008166	0.494052	0.237981	73.545105	47.075207	44.184772	0.000000	0.000000	0.000000	0.000000	0.000000	0.000000	-0.302005	0.289651	-0.479917	0.000000	0.000000	1.000000	128.000000	0.000000
15195.266353	-0.008166	0.494052	0.237981	73.545105	47.075207	44.184772	0.000000	0.000000	0.000000	0.000000	0.000000	0.000000	-0.302005	0.289651	-0.479917	0.000000	0.000000	1.000000	128.000000	0.000000
15195.269686	-0.008166	0.494052	0.237981	73.581879	47.207458	44.425236	0.000000	0.000000	0.000000	0.000000	0.000000	0.000000	-0.302005	0.289651	-0.479917	0.000000	0.000000	1.000000	128.000000	0.000000
15195.273020	-0.009165	0.495077	0.236175	73.581879	47.207458	44.425236	0.000000	0.000000	0.000000	0.000000	0.000000	0.000000	-0.299785	0.307727	-0.541790	0.000000	0.000000	1.000000	128.000000	0.000000
15195.276353	-0.009165	0.495077	0.236175	73.581879	47.207458	44.425236	0.000000	0.000000	0.000000	0.000000	0.000000	0.000000	-0.299785	0.307727	-0.541790	0.000000	0.000000	1.000000	128.000000	0.000000
15195.279686	-0.009165	0.495077	0.236175	73.638428	47.355621	44.677639	0.000000	0.000000	0.000000	0.000000	0.000000	0.000000	-0.299785	0.307727	-0.541790	0.000000	0.000000	1.000000	128.000000	0.000000
15195.283020	-0.010254	0.496158	0.234094	73.638428	47.355621	44.677639	0.000000	0.000000	0.000000	0.000000	0.000000	0.000000	-0.326531	0.324176	-0.624304	0.000000	0.000000	1.000000	128.000000	0.000000
15195.286353	-0.010254	0.496158	0.234094	73.638428	47.355621	44.677639	0.000000	0.000000	0.000000	0.000000	0.000000	0.000000	-0.326531	0.324176	-0.624304	0.000000	0.000000	1.000000	128.000000	0.000000
15195.289686	-0.010254	0.496158	0.234094	73.709183	47.529121	44.960453	0.000000	0.000000	0.000000	0.000000	0.000000	0.000000	-0.326531	0.324176	-0.624304	0.000000	0.000000	1.000000	128.000000	0.000000
15195.293020	-0.011397	0.497295	0.231801	73.709183	47.529121	44.960453	0.000000	0.000000	0.000000	0.000000	0.000000	0.000000	-0.343110	0.341130	-0.688144	0.000000	0.000000	1.000000	128.000000	0.000000
15195.296353	-0.011397	0.497295	0.231801	73.709183	47.529121	44.960453	0.000000	0.000000	0.000000	0.000000	0.000000	0.000000	-0.343110	0.341130	-0.688144	0.000000	0.000000	1.000000	128.000000	0.000000
15195.299686	-0.011397	0.497295	0.231801	73.789886	47.740036	45.287804	0.000000	0.000000	0.000000	0.000000	0.000000	0.000000	-0.343110	0.341130	-0.688144	0.000000	0.000000	1.000000	128.000000	0.000000
15195.303020	-0.012594	0.498465	0.229243	73.789886	47.740036	45.287804	0.000000	0.000000	0.000000	0.000000	0.000000	0.000000	-0.358890	0.350928	-0.767346	0.000000	0.000000	1.000000	128.000000	0.000000
15195.306353	-0.012594	0.498465	0.229243	73.789886	47.740036	45.287804	0.000000	0.000000	0.000000	0.000000	0.000000	0.000000	-0.358890	0.350928	-0.767346	0.000000	0.000000	1.000000	128.000000	0.000000
15195.309686	-0.012594	0.498465	0.229243	73.880310	47.986897	45.660919	0.000000	0.000000	0.000000	0.000000	0.000000	0.000000	-0.358890	0.350928	-0.767346	0.000000	0.000000	1.000000	128.000000	0.000000
15195.313020	-0.013873	0.499685	0.226432	73.880310	47.986897	45.660919	0.000000	0.000000	0.000000	0.000000	0.000000	0.000000	-0.383832	0.365961	-0.843312	0.000000	0.000000	1.000000	128.000000	0.000000
15195.316353	-0.013873	0.499685	0.226432	73.880310	47.986897	45.660919	0.000000	0.000000	0.000000	0.000000	0.000000	0.000000	-0.383832	0.365961	-0.843312	0.000000	0.000000	1.000000	128.000000	0.000000
15195.319686	-0.013873	0.499685	0.226432	73.978210	48.268291	46.072643	0.000000	0.000000	0.000000	0.000000	0.000000	0.000000	-0.383832	0.365961	-0.843312	0.000000	0.000000	1.000000	128.000000	0.000000
15195.323020	-0.015202	0.500956	0.223430	73.978210	48.268291	46.072643	0.000000	0.000000	0.000000	0.000000	0.000000	0.000000	-0.398705	0.381500	-0.900402	0.000000	0.000000	1.000000	128.000000	0.000000
15195.326353	-0.015202	0.500956	0.223430	73.978210	48.268291	46.072643	0.000000	0.000000	0.000000	0.000000	0.000000	0.000000	-0.398705	0.381500	-0.900402	0.000000	0.000000	1.000000	128.000000	0.000000
15195.329686	-0.015202	0.500956	0.223430	74.083382	48.580025	46.524189	0.000000	0.000000	0.000000	0.000000	0.000000	0.000000	-0.398705	0.381500	-0.900402	0.000000	0.000000	1.000000	128.000000	0.000000
15195.333020	-0.016547	0.502240	0.220239	74.083382	48.580025	46.524189	0.000000	0.000000	0.000000	0.000000	0.000000	0.000000	-0.403327	0.385218	-0.957492	0.000000	0.000000	1.000000	128.000000	0.000000
15195.336353	-0.016547	0.502240	0.220239	74.083382	48.580025	46.524189	0.000000	0.000000	0.000000	0.000000	0.000000	0.000000	-0.403327	0.385218	-0.957492	0.000000	0.000000	1.000000	128.000000	0.000000
15195.339686	-0.016547	0.502240	0.220239	74.189590	48.903389	46.990425	0.000000	0.000000	0.000000	0.000000	0.000000	0.000000	-0.403327	0.385218	-0.957492	0.000000	0.000000	1.000000	128.000000	0.000000
15195.343020	-0.017970	0.503594	0.216899	74.189590	48.903389	46.990425	0.000000	0.000000	0.000000	0.000000	0.000000	0.000000	-0.427007	0.406008	-1.002015	0.000000	0.000000	1.000000	128.000000	0.000000
15195.346353	-0.017970	0.503594	0.216899	74.189590	48.903389	46.990425	0.000000	0.000000	0.000000	0.000000	0.000000	0.000000	-0.427007	0.406008	-1.002015	0.000000	0.000000	1.000000	128.000000	0.000000
15195.349686	-0.017970	0.503594	0.216899	74.298737	49.244717	47.480728	0.000000	0.000000	0.000000	0.000000	0.000000	0.000000	-0.427007	0.406008	-1.002015	0.000000	0.000000	1.000000	128.000000	0.000000
15195.353020	-0.019406	0.504941	0.213414	74.298737	49.244717	47.480728	0.000000	0.000000	0.000000	0.000000	0.000000	0.000000	-0.430895	0.404052	-1.045280	0.000000	0.000000	1.000000	128.000000	0.000000
15195.356353	-0.019406	0.504941	0.213414	74.298737	49.244717	47.480728	0.000000	0.000000	0.000000	0.000000	0.000000	0.000000	-0.430895	0.404052	-1.045280	0.000000	0.000000	1.000000	128.000000	0.000000
15195.359686	-0.019406	0.504941	0.213414	74.412651	49.613556	48.004971	0.000000	0.000000	0.000000	0.000000	0.000000	0.000000	-0.430895	0.404052	-1.045280	0.000000	0.000000	1.000000	128.000000	0.000000
15195.363020	-0.020886	0.506299	0.209798	74.412651	49.613556	48.004971	0.000000	0.000000	0.000000	0.000000	0.000000	0.000000	-0.443970	0.407560	-1.084791	0.000000	0.000000	1.000000	128.000000	0.000000
15195.366353	-0.020886	0.506299	0.209798	74.412651	49.613556	48.004971	0.000000	0.000000	0.000000	0.000000	0.000000	0.000000	-0.443970	0.407560	-1.084791	0.000000	0.000000	1.000000	128.000000	0.000000
15195.369686	-0.020886	0.506299	0.209798	74.527245	49.990627	48.545940	0.000000	0.000000	0.000000	0.000000	0.000000	0.000000	-0.443970	0.407560	-1.084791	0.000000	0.000000	1.000000	128.000000	0.000000
15195.373020	-0.022440	0.507687	0.206063	74.527245	49.990627	48.545940	0.000000	0.000000	0.000000	0.000000	0.000000	0.000000	-0.466050	0.416380	-1.120553	0.000000	0.000000	1.000000	128.000000	0.000000
15195.376353	-0.022440	0.507687	0.206063	74.527245	49.990627	48.545940	0.000000	0.000000	0.000000	0.000000	0.000000	0.000000	-0.466050	0.416380	-1.120553	0.000000	0.000000	1.000000	128.000000	0.000000
15195.379686	-0.022440	0.507687	0.206063	74.639496	50.364899	49.087109	0.000000	0.000000	0.000000	0.000000	0.000000	0.000000	-0.466050	0.416380	-1.120553	0.000000	0.000000	1.000000	128.000000	0.000000
15195.383020	-0.024035	0.509089	0.202261	74.639496	50.364899	49.087109	0.000000	0.000000	0.000000	0.000000	0.000000	0.000000	-0.478563	0.420469	-1.140768	0.000000	0.000000	1.000000	128.000000	0.000000
15195.386353	-0.024035	0.509089	0.202261	74.639496	50.364899	49.087109	0.000000	0.000000	0.000000	0.000000	0.000000	0.000000	-0.478563	0.420469	-1.140768	0.000000	0.000000	1.000000	128.000000	0.000000
15195.389686	-0.024035	0.509089	0.202261	74.743660	50.685432	49.581947	0.000000	0.000000	0.000000	0.000000	0.000000	0.000000	-0.478563	0.420469	-1.140768	0.000000	0.000000	1.000000	128.000000	0.000000
15195.393020	-0.025638	0.510519	0.198372	74.743660	50.685432	49.581947	0.000000	0.000000	0.000000	0.000000	0.000000	0.000000	-0.481041	0.429205	-1.166535	0.000000	0.000000	1.000000	128.000000	0.000000
15195.396353	-0.025638	0.510519	0.198372	74.743660	50.685432	49.581947	0.000000	0.000000	0.000000	0.000000	0.000000	0.000000	-0.481041	0.429205	-1.166535	0.000000	0.000000	1.000000	128.000000	0.000000
15195.399686	-0.025638	0.510519	0.198372	74.801521	50.634445	49.721973	0.000000	0.000000	0.000000	0.000000	0.000000	0.000000	-0.481041	0.429205	-1.166535	0.000000	0.000000	1.000000	128.000000	0.000000
15195.403020	-0.027285	0.512006	0.194516	74.801521	50.634445	49.721973	0.000000	0.000000	0.000000	0.000000	0.000000	0.000000	-0.493930	0.445850	-1.157018	0.000000	0.000000	1.000000	128.000000	0.000000
15195.406353	-0.027285	0.512006	0.194516	74.801521	50.634445	49.721973	0.000000	0.000000	0.000000	0.000000	0.000000	0.000000	-0.493930	0.445850	-1.157018	0.000000	0.000000	1.000000	128.000000	0.000000
15195.409686	-0.027285	0.512006	0.194516	74.803833	50.072277	49.347477	0.000000	0.000000	0.000000	0.000000	0.000000	0.000000	-0.493930	0.445850	-1.157018	0.000000	0.000000	1.000000	128.000000	0.000000
15195.413020	-0.028944	0.513530	0.190711	74.803833	50.072277	49.347477	0.000000	0.000000	0.000000	0.000000	0.000000	0.000000	-0.497622	0.457430	-1.141235	0.000000	0.000000	1.000000	128.000000	0.000000
15195.416353	-0.028944	0.513530	0.190711	74.803833	50.072277	49.347477	0.000000	0.000000	0.000000	0.000000	0.000000	0.000000	-0.497622	0.457430	-1.141235	0.000000	0.000000	1.000000	128.000000	0.000000
15195.419686	-0.028944	0.513530	0.190711	74.785110	49.043961	48.446827	0.000000	0.000000	0.000000	0.000000	0.000000	0.000000	-0.497622	0.457430	-1.141235	0.000000	0.000000	1.000000	128.000000	0.000000
15195.423020	-0.030612	0.515071	0.186910	74.785110	49.043961	48.446827	0.000000	0.000000	0.000000	0.000000	0.000000	0.000000	-0.500584	0.462219	-1.140440	0.000000	0.000000	1.000000	128.000000	0.000000
15195.426353	-0.030612	0.515071	0.186910	74.785110	49.043961	48.446827	0.000000	0.000000	0.000000	0.000000	0.000000	0.000000	-0.500584	0.462219	-1.140440	0.000000	0.000000	1.000000	128.000000	0.000000
15195.429686	-0.030612	0.515071	0.186910	74.789162	47.790417	47.314735	0.000000	0.000000	0.000000	0.000000	0.000000	0.000000	-0.500584	0.462219	-1.140440	0.000000	0.000000	1.000000	128.000000	0.000000
15195.433020	-0.032354	0.516650	0.183160	74.789162	47.790417	47.314735	0.000000	0.000000	0.000000	0.000000	0.000000	0.000000	-0.522424	0.473642	-1.125069	0.000000	0.000000	1.000000	128.000000	0.000000
15195.436353	-0.032354	0.516650	0.183160	74.789162	47.790417	47.314735	0.000000	0.000000	0.000000	0.000000	0.000000	0.000000	-0.522424	0.473642	-1.125069	0.000000	0.000000	1.000000	128.000000	0.000000
15195.439686	-0.032354	0.516650	0.183160	74.841461	46.496418	46.056675	0.000000	0.000000	0.000000	0.000000	0.000000	0.000000	-0.522424	0.473642	-1.125069	0.000000	0.000000	1.000000	128.000000	0.000000
15195.443020	-0.034106	0.518266	0.179464	74.841461	46.496418	46.056675	0.000000	0.000000	0.000000	0.000000	0.000000	0.000000	-0.525828	0.484991	-1.108574	0.000000	0.000000	1.000000	128.000000	0.000000
15195.446353	-0.034106	0.518266	0.179464	74.841461	46.496418	46.056675	0.000000	0.000000	0.000000	0.000000	0.000000	0.000000	-0.525828	0.484991	-1.108574	0.000000	0.000000	1.000000	128.000000	0.000000
15195.449686	-0.034106	0.518266	0.179464	74.934647	45.255550	44.799061	0.000000	0.000000	0.000000	0.000000	0.000000	0.000000	-0.525828	0.484991	-1.108574	0.000000	0.000000	1.000000	128.000000	0.000000
15195.453020	-0.035899	0.519883	0.175791	74.934647	45.255550	44.799061	0.000000	0.000000	0.000000	0.000000	0.000000	0.000000	-0.537722	0.484857	-1.101964	0.000000	0.000000	1.000000	128.000000	0.000000
15195.456353	-0.035899	0.519883	0.175791	74.934647	45.255550	44.799061	0.000000	0.000000	0.000000	0.000000	0.000000	0.000000	-0.537722	0.484857	-1.101964	0.000000	0.000000	1.000000	128.000000	0.000000
15195.459686	-0.035899	0.519883	0.175791	75.038536	44.150021	43.709675	0.000000	0.000000	0.000000	0.000000	0.000000	0.000000	-0.537722	0.484857	-1.101964	0.000000	0.000000	1.000000	128.000000	0.000000
15195.463020	-0.037700	0.521533	0.172139	75.038536	44.150021	43.709675	0.000000	0.000000	0.000000	0.000000	0.000000	0.000000	-0.540372	0.495102	-1.095750	0.000000	0.000000	1.000000	128.000000	0.000000
15195.466353	-0.037700	0.521533	0.172139	75.038536	44.150021	43.709675	0.000000	0.000000	0.000000	0.000000	0.000000	0.000000	-0.540372	0.495102	-1.095750	0.000000	0.000000	1.000000	128.000000	0.000000
15195.469686	-0.037700	0.521533	0.172139	75.135521	43.209637	42.807514	0.000000	0.000000	0.000000	0.000000	0.000000	0.000000	-0.540372	0.495102	-1.095750	0.000000	0.000000	1.000000	128.000000	0.000000
15195.473020	-0.039540	0.523217	0.168505	75.135521	43.209637	42.807514	0.000000	0.000000	0.000000	0.000000	0.000000	0.000000	-0.551865	0.505226	-1.089986	0.000000	0.000000	1.000000	128.000000	0.000000
15195.476353	-0.039540	0.523217	0.168505	75.135521	43.209637	42.807514	0.000000	0.000000	0.000000	0.000000	0.000000	0.000000	-0.551865	0.505226	-1.089986	0.000000	0.000000	1.000000	128.000000	0.000000
15195.479686	-0.039540	0.523217	0.168505	75.224060	42.500999	42.171719	0.000000	0.000000	0.000000	0.000000	0.000000	0.000000	-0.551865	0.505226	-1.089986	0.000000	0.000000	1.000000	128.000000	0.000000
15195.483020	-0.041419	0.524938	0.164928	75.224060	42.500999	42.171719	0.000000	0.000000	0.000000	0.000000	0.000000	0.000000	-0.563852	0.516381	-1.073368	0.000000	0.000000	1.000000	128.000000	0.000000
15195.486353	-0.041419	0.524938	0.164928	75.224060	42.500999	42.171719	0.000000	0.000000	0.000000	0.000000	0.000000	0.000000	-0.563852	0.516381	-1.073368	0.000000	0.000000	1.000000	128.000000	0.000000
15195.489686	-0.041419	0.524938	0.164928	75.304344	41.987049	41.761234	0.000000	0.000000	0.000000	0.000000	0.000000	0.000000	-0.563852	0.516381	-1.073368	0.000000	0.000000	1.000000	128.000000	0.000000
15195.493020	-0.043370	0.526735	0.161436	75.304344	41.987049	41.761234	0.000000	0.000000	0.000000	0.000000	0.000000	0.000000	-0.585239	0.538937	-1.047516	0.000000	0.000000	1.000000	128.000000	0.000000
15195.496353	-0.043370	0.526735	0.161436	75.304344	41.987049	41.761234	0.000000	0.000000	0.000000	0.000000	0.000000	0.000000	-0.585239	0.538937	-1.047516	0.000000	0.000000	1.000000	128.000000	0.000000
15195.499686	-0.043370	0.526735	0.161436	75.381203	41.627243	41.526318	0.000000	0.000000	0.000000	0.000000	0.000000	0.000000	-0.585239	0.538937	-1.047516	0.000000	0.000000	1.000000	128.000000	0.000000
15195.503020	-0.045389	0.528568	0.157998	75.381203	41.627243	41.526318	0.000000	0.000000	0.000000	0.000000	0.000000	0.000000	-0.605782	0.550095	-1.031325	0.000000	0.000000	1.000000	128.000000	0.000000
15195.506353	-0.045389	0.528568	0.157998	75.381203	41.627243	41.526318	0.000000	0.000000	0.000000	0.000000	0.000000	0.000000	-0.605782	0.550095	-1.031325	0.000000	0.000000	1.000000	128.000000	0.000000
15195.509686	-0.045389	0.528568	0.157998	75.444916	41.377464	41.364365	0.000000	0.000000	0.000000	0.000000	0.000000	0.000000	-0.605782	0.550095	-1.031325	0.000000	0.000000	1.000000	128.000000	0.000000
15195.513020	-0.047479	0.530477	0.154647	75.444916	41.377464	41.364365	0.000000	0.000000	0.000000	0.000000	0.000000	0.000000	-0.626874	0.572673	-1.005388	0.000000	0.000000	1.000000	128.000000	0.000000
15195.516353	-0.047479	0.530477	0.154647	75.444916	41.377464	41.364365	0.000000	0.000000	0.000000	0.000000	0.000000	0.000000	-0.626874	0.572673	-1.005388	0.000000	0.000000	1.000000	128.000000	0.000000
15195.519686	-0.047479	0.530477	0.154647	75.485390	41.153458	41.082039	0.000000	0.000000	0.000000	0.000000	0.000000	0.000000	-0.626874	0.572673	-1.005388	0.000000	0.000000	1.000000	128.000000	0.000000
15195.523020	-0.049581	0.532462	0.151387	75.485390	41.153458	41.082039	0.000000	0.000000	0.000000	0.000000	0.000000	0.000000	-0.630555	0.595316	-0.978061	0.000000	0.000000	1.000000	128.000000	0.000000
15195.526353	-0.049581	0.532462	0.151387	75.485390	41.153458	41.082039	0.000000	0.000000	0.000000	0.000000	0.000000	0.000000	-0.630555	0.595316	-0.978061	0.000000	0.000000	1.000000	128.000000	0.000000
15195.529686	-0.049581	0.532462	0.151387	75.506424	40.890694	40.897919	0.000000	0.000000	0.000000	0.000000	0.000000	0.000000	-0.630555	0.595316	-0.978061	0.000000	0.000000	1.000000	128.000000	0.000000
15195.533020	-0.051724	0.534555	0.148211	75.506424	40.890694	40.897919	0.000000	0.000000	0.000000	0.000000	0.000000	0.000000	-0.642967	0.627969	-0.952613	0.000000	0.000000	1.000000	128.000000	0.000000
15195.536353	-0.051724	0.534555	0.148211	75.506424	40.890694	40.897919	0.000000	0.000000	0.000000	0.000000	0.000000	0.000000	-0.642967	0.627969	-0.952613	0.000000	0.000000	1.000000	128.000000	0.000000
15195.539686	-0.051724	0.534555	0.148211	75.525665	40.535679	40.727428	0.000000	0.000000	0.000000	0.000000	0.000000	0.000000	-0.642967	0.627969	-0.952613	0.000000	0.000000	1.000000	128.000000	0.000000
15195.543020	-0.053939	0.536710	0.145143	75.525665	40.535679	40.727428	0.000000	0.000000	0.000000	0.000000	0.000000	0.000000	-0.664694	0.646446	-0.920576	0.000000	0.000000	1.000000	128.000000	0.000000
15195.546353	-0.053939	0.536710	0.145143	75.525665	40.535679	40.727428	0.000000	0.000000	0.000000	0.000000	0.000000	0.000000	-0.664694	0.646446	-0.920576	0.000000	0.000000	1.000000	128.000000	0.000000
15195.549686	-0.053939	0.536710	0.145143	75.554260	40.097065	40.451382	0.000000	0.000000	0.000000	0.000000	0.000000	0.000000	-0.664694	0.646446	-0.920576	0.000000	0.000000	1.000000	128.000000	0.000000
15195.553020	-0.056220	0.538950	0.142103	75.554260	40.097065	40.451382	0.000000	0.000000	0.000000	0.000000	0.000000	0.000000	-0.684290	0.672050	-0.912041	0.000000	0.000000	1.000000	128.000000	0.000000
15195.556353	-0.056220	0.538950	0.142103	75.554260	40.097065	40.451382	0.000000	0.000000	0.000000	0.000000	0.000000	0.000000	-0.684290	0.672050	-0.912041	0.000000	0.000000	1.000000	128.000000	0.000000
15195.559686	-0.056220	0.538950	0.142103	75.643448	39.840263	40.327980	0.000000	0.000000	0.000000	0.000000	0.000000	0.000000	-0.684290	0.672050	-0.912041	0.000000	0.000000	1.000000	128.000000	0.000000
15195.563020	-0.058564	0.541256	0.139073	75.643448	39.840263	40.327980	0.000000	0.000000	0.000000	0.000000	0.000000	0.000000	-0.703169	0.691805	-0.908711	0.000000	0.000000	1.000000	128.000000	0.000000
15195.566353	-0.058564	0.541256	0.139073	75.643448	39.840263	40.327980	0.000000	0.000000	0.000000	0.000000	0.000000	0.000000	-0.703169	0.691805	-0.908711	0.000000	0.000000	1.000000	128.000000	0.000000
15195.569686	-0.058564	0.541256	0.139073	75.892654	40.452457	40.985840	0.000000	0.000000	0.000000	0.000000	0.000000	0.000000	-0.703169	0.691805	-0.908711	0.000000	0.000000	1.000000	128.000000	0.000000
15195.573020	-0.060932	0.543546	0.135956	75.892654	40.452457	40.985840	0.000000	0.000000	0.000000	0.000000	0.000000	0.000000	-0.710171	0.687076	-0.935345	0.000000	0.000000	1.000000	128.000000	0.000000
15195.576353	-0.060932	0.543546	0.135956	75.892654	40.452457	40.985840	0.000000	0.000000	0.000000	0.000000	0.000000	0.000000	-0.710171	0.687076	-0.935345	0.000000	0.000000	1.000000	128.000000	0.000000
15195.579686	-0.060932	0.543546	0.135956	76.281303	42.140202	42.524765	0.000000	0.000000	0.000000	0.000000	0.000000	0.000000	-0.710171	0.687076	-0.935345	0.000000	0.000000	1.000000	128.000000	0.000000
15195.583020	-0.063268	0.545857	0.132787	76.281303	42.140202	42.524765	0.000000	0.000000	0.000000	0.000000	0.000000	0.000000	-0.700820	0.693349	-0.950744	0.000000	0.000000	1.000000	128.000000	0.000000
15195.586353	-0.063268	0.545857	0.132787	76.281303	42.140202	42.524765	0.000000	0.000000	0.000000	0.000000	0.000000	0.000000	-0.700820	0.693349	-0.950744	0.000000	0.000000	1.000000	128.000000	0.000000
15195.589686	-0.063268	0.545857	0.132787	76.652130	44.282185	44.257183	0.000000	0.000000	0.000000	0.000000	0.000000	0.000000	-0.700820	0.693349	-0.950744	0.000000	0.000000	1.000000	128.000000	0.000000
15195.593020	-0.065630	0.548175	0.129581	76.652130	44.282185	44.257183	0.000000	0.000000	0.000000	0.000000	0.000000	0.000000	-0.708691	0.695304	-0.961775	0.000000	0.000000	1.000000	128.000000	0.000000
15195.596353	-0.065630	0.548175	0.129581	76.652130	44.282185	44.257183	0.000000	0.000000	0.000000	0.000000	0.000000	0.000000	-0.708691	0.695304	-0.961775	0.000000	0.000000	1.000000	128.000000	0.000000
15195.599686	-0.065630	0.548175	0.129581	76.940895	46.534275	45.922432	0.000000	0.000000	0.000000	0.000000	0.000000	0.000000	-0.708691	0.695304	-0.961775	0.000000	0.000000	1.000000	128.000000	0.000000
15195.603020	-0.068017	0.550499	0.126337	76.940895	46.534275	45.922432	0.000000	0.000000	0.000000	0.000000	0.000000	0.000000	-0.716182	0.697123	-0.972996	0.000000	0.000000	1.000000	128.000000	0.000000
15195.606353	-0.068017	0.550499	0.126337	76.940895	46.534275	45.922432	0.000000	0.000000	0.000000	0.000000	0.000000	0.000000	-0.716182	0.697123	-0.972996	0.000000	0.000000	1.000000	128.000000	0.000000
15195.609686	-0.068017	0.550499	0.126337	77.179344	48.660583	47.774139	0.000000	0.000000	0.000000	0.000000	0.000000	0.000000	-0.716182	0.697123	-0.972996	0.000000	0.000000	1.000000	128.000000	0.000000
15195.613020	-0.070485	0.552764	0.123060	77.179344	48.660583	47.774139	0.000000	0.000000	0.000000	0.000000	0.000000	0.000000	-0.740192	0.679540	-0.983286	0.000000	0.000000	1.000000	128.000000	0.000000
15195.616353	-0.070485	0.552764	0.123060	77.179344	48.660583	47.774139	0.000000	0.000000	0.000000	0.000000	0.000000	0.000000	-0.740192	0.679540	-0.983286	0.000000	0.000000	1.000000	128.000000	0.000000
15195.619686	-0.070485	0.552764	0.123060	77.372910	50.631264	49.921280	0.000000	0.000000	0.000000	0.000000	0.000000	0.000000	-0.740192	0.679540	-0.983286	0.000000	0.000000	1.000000	128.000000	0.000000
15195.623020	-0.072998	0.555047	0.119719	77.372910	50.631264	49.921280	0.000000	0.000000	0.000000	0.000000	0.000000	0.000000	-0.754177	0.684955	-1.002298	0.000000	0.000000	1.000000	128.000000	0.000000
15195.626353	-0.072998	0.555047	0.119719	77.372910	50.631264	49.921280	0.000000	0.000000	0.000000	0.000000	0.000000	0.000000	-0.754177	0.684955	-1.002298	0.000000	0.000000	1.000000	128.000000	0.000000
15195.629686	-0.072998	0.555047	0.119719	77.520149	52.424072	51.915062	0.000000	0.000000	0.000000	0.000000	0.000000	0.000000	-0.754177	0.684955	-1.002298	0.000000	0.000000	1.000000	128.000000	0.000000
15195.633020	-0.075504	0.557284	0.116331	77.520149	52.424072	51.915062	0.000000	0.000000	0.000000	0.000000	0.000000	0.000000	-0.751600	0.671071	-1.016269	0.000000	0.000000	1.000000	128.000000	0.000000
15195.636353	-0.075504	0.557284	0.116331	77.520149	52.424072	51.915062	0.000000	0.000000	0.000000	0.000000	0.000000	0.000000	-0.751600	0.671071	-1.016269	0.000000	0.000000	1.000000	128.000000	0.000000
15195.639686	-0.075504	0.557284	0.116331	77.614456	54.081360	53.621532	0.000000	0.000000	0.000000	0.000000	0.000000	0.000000	-0.751600	0.671071	-1.016269	0.000000	0.000000	1.000000	128.000000	0.000000
15195.643020	-0.078026	0.559506	0.112888	77.614456	54.081360	53.621532	0.000000	0.000000	0.000000	0.000000	0.000000	0.000000	-0.756622	0.666559	-1.032948	0.000000	0.000000	1.000000	128.000000	0.000000
15195.646353	-0.078026	0.559506	0.112888	77.614456	54.081360	53.621532	0.000000	0.000000	0.000000	0.000000	0.000000	0.000000	-0.756622	0.666559	-1.032948	0.000000	0.000000	1.000000	128.000000	0.000000
15195.649686	-0.078026	0.559506	0.112888	77.647583	55.599064	54.778648	0.000000	0.000000	0.000000	0.000000	0.000000	0.000000	-0.756622	0.666559	-1.032948	0.000000	0.000000	1.000000	128.000000	0.000000
15195.653020	-0.080522	0.561745	0.109487	77.647583	55.599064	54.778648	0.000000	0.000000	0.000000	0.000000	0.000000	0.000000	-0.748904	0.671717	-1.020168	0.000000	0.000000	1.000000	128.000000	0.000000
15195.656353	-0.080522	0.561745	0.109487	77.647583	55.599064	54.778648	0.000000	0.000000	0.000000	0.000000	0.000000	0.000000	-0.748904	0.671717	-1.020168	0.000000	0.000000	1.000000	128.000000	0.000000
15195.659686	-0.080522	0.561745	0.109487	77.599495	56.978550	55.864143	0.000000	0.000000	0.000000	0.000000	0.000000	0.000000	-0.748904	0.671717	-1.020168	0.000000	0.000000	1.000000	128.000000	0.000000
15195.663020	-0.082986	0.563976	0.106076	77.599495	56.978550	55.864143	0.000000	0.000000	0.000000	0.000000	0.000000	0.000000	-0.739066	0.669179	-1.023291	0.000000	0.000000	1.000000	128.000000	0.000000
15195.666353	-0.082986	0.563976	0.106076	77.599495	56.978550	55.864143	0.000000	0.000000	0.000000	0.000000	0.000000	0.000000	-0.739066	0.669179	-1.023291	0.000000	0.000000	1.000000	128.000000	0.000000
15195.669686	-0.082986	0.563976	0.106076	77.489525	58.160591	57.112274	0.000000	0.000000	0.000000	0.000000	0.000000	0.000000	-0.739066	0.669179	-1.023291	0.000000	0.000000	1.000000	128.000000	0.000000
15195.673020	-0.085373	0.566162	0.102729	77.489525	58.160591	57.112274	0.000000	0.000000	0.000000	0.000000	0.000000	0.000000	-0.716266	0.655998	-1.004270	0.000000	0.000000	1.000000	128.000000	0.000000
15195.676353	-0.085373	0.566162	0.102729	77.489525	58.160591	57.112274	0.000000	0.000000	0.000000	0.000000	0.000000	0.000000	-0.716266	0.655998	-1.004270	0.000000	0.000000	1.000000	128.000000	0.000000
15195.679686	-0.085373	0.566162	0.102729	77.379944	59.069969	58.089195	0.000000	0.000000	0.000000	0.000000	0.000000	0.000000	-0.716266	0.655998	-1.004270	0.000000	0.000000	1.000000	128.000000	0.000000
15195.683020	-0.087709	0.568349	0.099414	77.379944	59.069969	58.089195	0.000000	0.000000	0.000000	0.000000	0.000000	0.000000	-0.700697	0.655995	-0.994313	0.000000	0.000000	1.000000	128.000000	0.000000
15195.686353	-0.087709	0.568349	0.099414	77.379944	59.069969	58.089195	0.000000	0.000000	0.000000	0.000000	0.000000	0.000000	-0.700697	0.655995	-0.994313	0.000000	0.000000	1.000000	128.000000	0.000000
15195.689686	-0.087709	0.568349	0.099414	77.306221	59.652809	58.415161	0.000000	0.000000	0.000000	0.000000	0.000000	0.000000	-0.700697	0.655995	-0.994313	0.000000	0.000000	1.000000	128.000000	0.000000
15195.693020	-0.089995	0.570505	0.096140	77.306221	59.652809	58.415161	0.000000	0.000000	0.000000	0.000000	0.000000	0.000000	-0.685752	0.646983	-0.982276	0.000000	0.000000	1.000000	128.000000	0.000000
15195.696353	-0.089995	0.570505	0.096140	77.306221	59.652809	58.415161	0.000000	0.000000	0.000000	0.000000	0.000000	0.000000	-0.685752	0.646983	-0.982276	0.000000	0.000000	1.000000	128.000000	0.000000
15195.699686	-0.089995	0.570505	0.096140	77.296150	59.956684	58.431553	0.000000	0.000000	0.000000	0.000000	0.000000	0.000000	-0.685752	0.646983	-0.982276	0.000000	0.000000	1.000000	128.000000	0.000000
15195.703020	-0.092206	0.572633	0.092912	77.296150	59.956684	58.431553	0.000000	0.000000	0.000000	0.000000	0.000000	0.000000	-0.663332	0.638249	-0.968594	0.000000	0.000000	1.000000	128.000000	0.000000
15195.706353	-0.092206	0.572633	0.092912	77.296150	59.956684	58.431553	0.000000	0.000000	0.000000	0.000000	0.000000	0.000000	-0.663332	0.638249	-0.968594	0.000000	0.000000	1.000000	128.000000	0.000000
15195.709686	-0.092206	0.572633	0.092912	77.292290	60.011082	58.493824	0.000000	0.000000	0.000000	0.000000	0.000000	0.000000	-0.663332	0.638249	-0.968594	0.000000	0.000000	1.000000	128.000000	0.000000
15195.713020	-0.094350	0.574741	0.089768	77.292290	60.011082	58.493824	0.000000	0.000000	0.000000	0.000000	0.000000	0.000000	-0.643368	0.632290	-0.943164	0.000000	0.000000	1.000000	128.000000	0.000000
15195.716353	-0.094350	0.574741	0.089768	77.292290	60.011082	58.493824	0.000000	0.000000	0.000000	0.000000	0.000000	0.000000	-0.643368	0.632290	-0.943164	0.000000	0.000000	1.000000	128.000000	0.000000
15195.719686	-0.094350	0.574741	0.089768	77.277412	59.787640	58.422672	0.000000	0.000000	0.000000	0.000000	0.000000	0.000000	-0.643368	0.632290	-0.943164	0.000000	0.000000	1.000000	128.000000	0.000000
15195.723020	-0.096399	0.576791	0.086683	77.277412	59.787640	58.422672	0.000000	0.000000	0.000000	0.000000	0.000000	0.000000	-0.614655	0.615238	-0.925351	0.000000	0.000000	1.000000	128.000000	0.000000
15195.726353	-0.096399	0.576791	0.086683	77.277412	59.787640	58.422672	0.000000	0.000000	0.000000	0.000000	0.000000	0.000000	-0.614655	0.615238	-0.925351	0.000000	0.000000	1.000000	128.000000	0.000000
15195.729686	-0.096399	0.576791	0.086683	77.253471	59.344406	57.998211	0.000000	0.000000	0.000000	0.000000	0.000000	0.000000	-0.614655	0.615238	-0.925351	0.000000	0.000000	1.000000	128.000000	0.000000
15195.733020	-0.098362	0.578795	0.083698	77.253471	59.344406	57.998211	0.000000	0.000000	0.000000	0.000000	0.000000	0.000000	-0.588663	0.601183	-0.895643	0.000000	0.000000	1.000000	128.000000	0.000000
15195.736353	-0.098362	0.578795	0.083698	77.253471	59.344406	57.998211	0.000000	0.000000	0.000000	0.000000	0.000000	0.000000	-0.588663	0.601183	-0.895643	0.000000	0.000000	1.000000	128.000000	0.000000
15195.739686	-0.098362	0.578795	0.083698	77.223495	58.752487	57.487270	0.000000	0.000000	0.000000	0.000000	0.000000	0.000000	-0.588663	0.601183	-0.895643	0.000000	0.000000	1.000000	128.000000	0.000000
15195.743020	-0.100268	0.580695	0.080822	77.223495	58.752487	57.487270	0.000000	0.000000	0.000000	0.000000	0.000000	0.000000	-0.571879	0.569762	-0.862843	0.000000	0.000000	1.000000	128.000000	0.000000
15195.746353	-0.100268	0.580695	0.080822	77.223495	58.752487	57.487270	0.000000	0.000000	0.000000	0.000000	0.000000	0.000000	-0.571879	0.569762	-0.862843	0.000000	0.000000	1.000000	128.000000	0.000000
15195.749686	-0.100268	0.580695	0.080822	77.194481	58.172783	57.111916	0.000000	0.000000	0.000000	0.000000	0.000000	0.000000	-0.571879	0.569762	-0.862843	0.000000	0.000000	1.000000	128.000000	0.000000
15195.753020	-0.102142	0.582502	0.078030	77.194481	58.172783	57.111916	0.000000	0.000000	0.000000	0.000000	0.000000	0.000000	-0.562189	0.542329	-0.837585	0.000000	0.000000	1.000000	128.000000	0.000000
15195.756353	-0.102142	0.582502	0.078030	77.194481	58.172783	57.111916	0.000000	0.000000	0.000000	0.000000	0.000000	0.000000	-0.562189	0.542329	-0.837585	0.000000	0.000000	1.000000	128.000000	0.000000
15195.759686	-0.102142	0.582502	0.078030	77.167297	57.625637	56.748379	0.000000	0.000000	0.000000	0.000000	0.000000	0.000000	-0.562189	0.542329	-0.837585	0.000000	0.000000	1.000000	128.000000	0.000000
15195.763020	-0.103911	0.584191	0.075345	77.167297	57.625637	56.748379	0.000000	0.000000	0.000000	0.000000	0.000000	0.000000	-0.530670	0.506657	-0.805405	0.000000	0.000000	1.000000	128.000000	0.000000
15195.766353	-0.103911	0.584191	0.075345	77.167297	57.625637	56.748379	0.000000	0.000000	0.000000	0.000000	0.000000	0.000000	-0.530670	0.506657	-0.805405	0.000000	0.000000	1.000000	128.000000	0.000000
15195.769686	-0.103911	0.584191	0.075345	77.138733	57.113602	56.338463	0.000000	0.000000	0.000000	0.000000	0.000000	0.000000	-0.530670	0.506657	-0.805405	0.000000	0.000000	1.000000	128.000000	0.000000
15195.773020	-0.105619	0.585784	0.072715	77.138733	57.113602	56.338463	0.000000	0.000000	0.000000	0.000000	0.000000	0.000000	-0.512454	0.477783	-0.788959	0.000000	0.000000	1.000000	128.000000	0.000000
15195.776353	-0.105619	0.585784	0.072715	77.138733	57.113602	56.338463	0.000000	0.000000	0.000000	0.000000	0.000000	0.000000	-0.512454	0.477783	-0.788959	0.000000	0.000000	1.000000	128.000000	0.000000
15195.779686	-0.105619	0.585784	0.072715	77.113365	56.654522	55.889103	0.000000	0.000000	0.000000	0.000000	0.000000	0.000000	-0.512454	0.477783	-0.788959	0.000000	0.000000	1.000000	128.000000	0.000000
15195.783020	-0.107215	0.587262	0.070136	77.113365	56.654522	55.889103	0.000000	0.000000	0.000000	0.000000	0.000000	0.000000	-0.478741	0.443583	-0.773646	0.000000	0.000000	1.000000	128.000000	0.000000
15195.786353	-0.107215	0.587262	0.070136	77.113365	56.654522	55.889103	0.000000	0.000000	0.000000	0.000000	0.000000	0.000000	-0.478741	0.443583	-0.773646	0.000000	0.000000	1.000000	128.000000	0.000000
15195.789686	-0.107215	0.587262	0.070136	77.087944	56.245464	55.525562	0.000000	0.000000	0.000000	0.000000	0.000000	0.000000	-0.478741	0.443583	-0.773646	0.000000	0.000000	1.000000	128.000000	0.000000
15195.793020	-0.108720	0.588638	0.067583	77.087944	56.245464	55.525562	0.000000	0.000000	0.000000	0.000000	0.000000	0.000000	-0.451728	0.412792	-0.766055	0.000000	0.000000	1.000000	128.000000	0.000000
15195.796353	-0.108720	0.588638	0.067583	77.087944	56.245464	55.525562	0.000000	0.000000	0.000000	0.000000	0.000000	0.000000	-0.451728	0.412792	-0.766055	0.000000	0.000000	1.000000	128.000000	0.000000
15195.799686	-0.108720	0.588638	0.067583	77.065247	55.856472	55.308331	0.000000	0.000000	0.000000	0.000000	0.000000	0.000000	-0.451728	0.412792	-0.766055	0.000000	0.000000	1.000000	128.000000	0.000000
15195.803020	-0.110114	0.589961	0.065070	77.065247	55.856472	55.308331	0.000000	0.000000	0.000000	0.000000	0.000000	0.000000	-0.418222	0.396863	-0.753962	0.000000	0.000000	1.000000	128.000000	0.000000
15195.806353	-0.110114	0.589961	0.065070	77.065247	55.856472	55.308331	0.000000	0.000000	0.000000	0.000000	0.000000	0.000000	-0.418222	0.396863	-0.753962	0.000000	0.000000	1.000000	128.000000	0.000000
15195.809686	-0.110114	0.589961	0.065070	77.049767	55.505020	55.100391	0.000000	0.000000	0.000000	0.000000	0.000000	0.000000	-0.418222	0.396863	-0.753962	0.000000	0.000000	1.000000	128.000000	0.000000
15195.813020	-0.111375	0.591203	0.062610	77.049767	55.505020	55.100391	0.000000	0.000000	0.000000	0.000000	0.000000	0.000000	-0.378305	0.372477	-0.737756	0.000000	0.000000	1.000000	128.000000	0.000000
15195.816353	-0.111375	0.591203	0.062610	77.049767	55.505020	55.100391	0.000000	0.000000	0.000000	0.000000	0.000000	0.000000	-0.378305	0.372477	-0.737756	0.000000	0.000000	1.000000	128.000000	0.000000
15195.819686	-0.111375	0.591203	0.062610	77.035400	55.177399	54.770103	0.000000	0.000000	0.000000	0.000000	0.000000	0.000000	-0.378305	0.372477	-0.737756	0.000000	0.000000	1.000000	128.000000	0.000000
15195.823020	-0.112506	0.592364	0.060207	77.035400	55.177399	54.770103	0.000000	0.000000	0.000000	0.000000	0.000000	0.000000	-0.339040	0.348384	-0.721088	0.000000	0.000000	1.000000	128.000000	0.000000
15195.826353	-0.112506	0.592364	0.060207	77.035400	55.177399	54.770103	0.000000	0.000000	0.000000	0.000000	0.000000	0.000000	-0.339040	0.348384	-0.721088	0.000000	0.000000	1.000000	128.000000	0.000000
15195.829686	-0.112506	0.592364	0.060207	77.023369	54.886086	54.282406	0.000000	0.000000	0.000000	0.000000	0.000000	0.000000	-0.339040	0.348384	-0.721088	0.000000	0.000000	1.000000	128.000000	0.000000
15195.833020	-0.113564	0.593456	0.057887	77.023369	54.886086	54.282406	0.000000	0.000000	0.000000	0.000000	0.000000	0.000000	-0.317597	0.327595	-0.695856	0.000000	0.000000	1.000000	128.000000	0.000000
15195.836353	-0.113564	0.593456	0.057887	77.023369	54.886086	54.282406	0.000000	0.000000	0.000000	0.000000	0.000000	0.000000	-0.317597	0.327595	-0.695856	0.000000	0.000000	1.000000	128.000000	0.000000
15195.839686	-0.113564	0.593456	0.057887	77.012466	54.610203	53.751911	0.000000	0.000000	0.000000	0.000000	0.000000	0.000000	-0.317597	0.327595	-0.695856	0.000000	0.000000	1.000000	128.000000	0.000000
15195.843020	-0.114597	0.594490	0.055619	77.012466	54.610203	53.751911	0.000000	0.000000	0.000000	0.000000	0.000000	0.000000	-0.309765	0.310042	-0.680365	0.000000	0.000000	1.000000	128.000000	0.000000
15195.846353	-0.114597	0.594490	0.055619	77.012466	54.610203	53.751911	0.000000	0.000000	0.000000	0.000000	0.000000	0.000000	-0.309765	0.310042	-0.680365	0.000000	0.000000	1.000000	128.000000	0.000000
15195.849686	-0.114597	0.594490	0.055619	77.002724	54.352425	53.497677	0.000000	0.000000	0.000000	0.000000	0.000000	0.000000	-0.309765	0.310042	-0.680365	0.000000	0.000000	1.000000	128.000000	0.000000
15195.853020	-0.115582	0.595437	0.053417	77.002724	54.352425	53.497677	0.000000	0.000000	0.000000	0.000000	0.000000	0.000000	-0.295416	0.284176	-0.660841	0.000000	0.000000	1.000000	128.000000	0.000000
15195.856353	-0.115582	0.595437	0.053417	77.002724	54.352425	53.497677	0.000000	0.000000	0.000000	0.000000	0.000000	0.000000	-0.295416	0.284176	-0.660841	0.000000	0.000000	1.000000	128.000000	0.000000
15195.859686	-0.115582	0.595437	0.053417	76.995399	54.125217	53.412827	0.000000	0.000000	0.000000	0.000000	0.000000	0.000000	-0.295416	0.284176	-0.660841	0.000000	0.000000	1.000000	128.000000	0.000000
15195.863020	-0.116502	0.596338	0.051316	76.995399	54.125217	53.412827	0.000000	0.000000	0.000000	0.000000	0.000000	0.000000	-0.276290	0.270378	-0.630238	0.000000	0.000000	1.000000	128.000000	0.000000
15195.866353	-0.116502	0.596338	0.051316	76.995399	54.125217	53.412827	0.000000	0.000000	0.000000	0.000000	0.000000	0.000000	-0.276290	0.270378	-0.630238	0.000000	0.000000	1.000000	128.000000	0.000000
15195.869686	-0.116502	0.596338	0.051316	76.989296	53.918709	53.348827	0.000000	0.000000	0.000000	0.000000	0.000000	0.000000	-0.276290	0.270378	-0.630238	0.000000	0.000000	1.000000	128.000000	0.000000
15195.873020	-0.117378	0.597156	0.049282	76.989296	53.918709	53.348827	0.000000	0.000000	0.000000	0.000000	0.000000	0.000000	-0.262768	0.245282	-0.610224	0.000000	0.000000	1.000000	128.000000	0.000000
15195.876353	-0.117378	0.597156	0.049282	76.989296	53.918709	53.348827	0.000000	0.000000	0.000000	0.000000	0.000000	0.000000	-0.262768	0.245282	-0.610224	0.000000	0.000000	1.000000	128.000000	0.000000
15195.879686	-0.117378	0.597156	0.049282	76.985603	53.748051	53.294495	0.000000	0.000000	0.000000	0.000000	0.000000	0.000000	-0.262768	0.245282	-0.610224	0.000000	0.000000	1.000000	128.000000	0.000000
15195.883020	-0.118152	0.597908	0.047281	76.985603	53.748051	53.294495	0.000000	0.000000	0.000000	0.000000	0.000000	0.000000	-0.232021	0.225863	-0.600275	0.000000	0.000000	1.000000	128.000000	0.000000
15195.886353	-0.118152	0.597908	0.047281	76.985603	53.748051	53.294495	0.000000	0.000000	0.000000	0.000000	0.000000	0.000000	-0.232021	0.225863	-0.600275	0.000000	0.000000	1.000000	128.000000	0.000000
15195.889686	-0.118152	0.597908	0.047281	76.984390	53.605061	53.241840	0.000000	0.000000	0.000000	0.000000	0.000000	0.000000	-0.232021	0.225863	-0.600275	0.000000	0.000000	1.000000	128.000000	0.000000
15195.893020	-0.118897	0.598569	0.045304	76.984390	53.605061	53.241840	0.000000	0.000000	0.000000	0.000000	0.000000	0.000000	-0.223660	0.198142	-0.592932	0.000000	0.000000	1.000000	128.000000	0.000000
15195.896353	-0.118897	0.598569	0.045304	76.984390	53.605061	53.241840	0.000000	0.000000	0.000000	0.000000	0.000000	0.000000	-0.223660	0.198142	-0.592932	0.000000	0.000000	1.000000	128.000000	0.000000
15195.899686	-0.118897	0.598569	0.045304	76.984375	53.479942	53.090248	0.000000	0.000000	0.000000	0.000000	0.000000	0.000000	-0.223660	0.198142	-0.592932	0.000000	0.000000	1.000000	128.000000	0.000000
15195.903020	-0.119597	0.599205	0.043381	76.984375	53.479942	53.090248	0.000000	0.000000	0.000000	0.000000	0.000000	0.000000	-0.209964	0.190794	-0.576870	0.000000	0.000000	1.000000	128.000000	0.000000
15195.906353	-0.119597	0.599205	0.043381	76.984375	53.479942	53.090248	0.000000	0.000000	0.000000	0.000000	0.000000	0.000000	-0.209964	0.190794	-0.576870	0.000000	0.000000	1.000000	128.000000	0.000000
15195.909686	-0.119597	0.599205	0.043381	76.986824	53.379734	52.796700	0.000000	0.000000	0.000000	0.000000	0.000000	0.000000	-0.209964	0.190794	-0.576870	0.000000	0.000000	1.000000	128.000000	0.000000
15195.913020	-0.120276	0.599741	0.041507	76.986824	53.379734	52.796700	0.000000	0.000000	0.000000	0.000000	0.000000	0.000000	-0.203632	0.160949	-0.562431	0.000000	0.000000	1.000000	128.000000	0.000000
15195.916353	-0.120276	0.599741	0.041507	76.986824	53.379734	52.796700	0.000000	0.000000	0.000000	0.000000	0.000000	0.000000	-0.203632	0.160949	-0.562431	0.000000	0.000000	1.000000	128.000000	0.000000
15195.919686	-0.120276	0.599741	0.041507	76.986786	53.312019	52.562111	0.000000	0.000000	0.000000	0.000000	0.000000	0.000000	-0.203632	0.160949	-0.562431	0.000000	0.000000	1.000000	128.000000	0.000000
15195.923020	-0.120958	0.600255	0.039675	76.986786	53.312019	52.562111	0.000000	0.000000	0.000000	0.000000	0.000000	0.000000	-0.204569	0.154027	-0.549573	0.000000	0.000000	1.000000	128.000000	0.000000
15195.926353	-0.120958	0.600255	0.039675	76.986786	53.312019	52.562111	0.000000	0.000000	0.000000	0.000000	0.000000	0.000000	-0.204569	0.154027	-0.549573	0.000000	0.000000	1.000000	128.000000	0.000000
15195.929686	-0.120958	0.600255	0.039675	76.966766	53.268757	52.468662	0.000000	0.000000	0.000000	0.000000	0.000000	0.000000	-0.204569	0.154027	-0.549573	0.000000	0.000000	1.000000	128.000000	0.000000
15195.933020	-0.121594	0.600698	0.037890	76.966766	53.268757	52.468662	0.000000	0.000000	0.000000	0.000000	0.000000	0.000000	-0.190939	0.133060	-0.535486	0.000000	0.000000	1.000000	128.000000	0.000000
15195.936353	-0.121594	0.600698	0.037890	76.966766	53.268757	52.468662	0.000000	0.000000	0.000000	0.000000	0.000000	0.000000	-0.190939	0.133060	-0.535486	0.000000	0.000000	1.000000	128.000000	0.000000
15195.939686	-0.121594	0.600698	0.037890	76.916359	53.272728	52.510319	0.000000	0.000000	0.000000	0.000000	0.000000	0.000000	-0.190939	0.133060	-0.535486	0.000000	0.000000	1.000000	128.000000	0.000000
15195.943020	-0.122203	0.601123	0.036221	76.916359	53.272728	52.510319	0.000000	0.000000	0.000000	0.000000	0.000000	0.000000	-0.182642	0.127354	-0.500723	0.000000	0.000000	1.000000	128.000000	0.000000
15195.946353	-0.122203	0.601123	0.036221	76.916359	53.272728	52.510319	0.000000	0.000000	0.000000	0.000000	0.000000	0.000000	-0.182642	0.127354	-0.500723	0.000000	0.000000	1.000000	128.000000	0.000000
15195.949686	-0.122203	0.601123	0.036221	76.853081	53.279366	52.567619	0.000000	0.000000	0.000000	0.000000	0.000000	0.000000	-0.182642	0.127354	-0.500723	0.000000	0.000000	1.000000	128.000000	0.000000
15195.953020	-0.122753	0.601518	0.034636	76.853081	53.279366	52.567619	0.000000	0.000000	0.000000	0.000000	0.000000	0.000000	-0.164840	0.118509	-0.475520	0.000000	0.000000	1.000000	128.000000	0.000000
15195.956353	-0.122753	0.601518	0.034636	76.853081	53.279366	52.567619	0.000000	0.000000	0.000000	0.000000	0.000000	0.000000	-0.164840	0.118509	-0.475520	0.000000	0.000000	1.000000	128.000000	0.000000
15195.959686	-0.122753	0.601518	0.034636	76.793030	53.289692	52.649311	0.000000	0.000000	0.000000	0.000000	0.000000	0.000000	-0.164840	0.118509	-0.475520	0.000000	0.000000	1.000000	128.000000	0.000000
15195.963020	-0.123290	0.601884	0.033123	76.793030	53.289692	52.649311	0.000000	0.000000	0.000000	0.000000	0.000000	0.000000	-0.161333	0.109908	-0.453712	0.000000	0.000000	1.000000	128.000000	0.000000
15195.966353	-0.123290	0.601884	0.033123	76.793030	53.289692	52.649311	0.000000	0.000000	0.000000	0.000000	0.000000	0.000000	-0.161333	0.109908	-0.453712	0.000000	0.000000	1.000000	128.000000	0.000000
15195.969686	-0.123290	0.601884	0.033123	76.735535	53.275272	52.759384	0.000000	0.000000	0.000000	0.000000	0.000000	0.000000	-0.161333	0.109908	-0.453712	0.000000	0.000000	1.000000	128.000000	0.000000
15195.973020	-0.123761	0.602253	0.031755	76.735535	53.275272	52.759384	0.000000	0.000000	0.000000	0.000000	0.000000	0.000000	-0.141177	0.110679	-0.410548	0.000000	0.000000	1.000000	128.000000	0.000000
15195.976353	-0.123761	0.602253	0.031755	76.735535	53.275272	52.759384	0.000000	0.000000	0.000000	0.000000	0.000000	0.000000	-0.141177	0.110679	-0.410548	0.000000	0.000000	1.000000	128.000000	0.000000
15195.979686	-0.123761	0.602253	0.031755	76.688469	53.245647	52.842995	0.000000	0.000000	0.000000	0.000000	0.000000	0.000000	-0.141177	0.110679	-0.410548	0.000000	0.000000	1.000000	128.000000	0.000000
15195.983020	-0.124208	0.602606	0.030504	76.688469	53.245647	52.842995	0.000000	0.000000	0.000000	0.000000	0.000000	0.000000	-0.134176	0.105865	-0.375360	0.000000	0.000000	1.000000	128.000000	0.000000
15195.986353	-0.124208	0.602606	0.030504	76.688469	53.245647	52.842995	0.000000	0.000000	0.000000	0.000000	0.000000	0.000000	-0.134176	0.105865	-0.375360	0.000000	0.000000	1.000000	128.000000	0.000000
15195.989686	-0.124208	0.602606	0.030504	76.648491	53.201569	52.874760	0.000000	0.000000	0.000000	0.000000	0.000000	0.000000	-0.134176	0.105865	-0.375360	0.000000	0.000000	1.000000	128.000000	0.000000
15195.993020	-0.124627	0.602952	0.029347	76.648491	53.201569	52.874760	0.000000	0.000000	0.000000	0.000000	0.000000	0.000000	-0.125680	0.103699	-0.346968	0.000000	0.000000	1.000000	128.000000	0.000000
15195.996353	-0.124627	0.602952	0.029347	76.648491	53.201569	52.874760	0.000000	0.000000	0.000000	0.000000	0.000000	0.000000	-0.125680	0.103699	-0.346968	0.000000	0.000000	1.000000	128.000000	0.000000
15195.999686	-0.124627	0.602952	0.029347	76.613029	53.169144	52.864868	0.000000	0.000000	0.000000	0.000000	0.000000	0.000000	-0.125680	0.103699	-0.346968	0.000000	0.000000	1.000000	128.000000	0.000000
15196.003020	-0.125011	0.603252	0.028255	76.613029	53.169144	52.864868	0.000000	0.000000	0.000000	0.000000	0.000000	0.000000	-0.115050	0.089965	-0.327636	0.000000	0.000000	1.000000	128.000000	0.000000
15196.006353	-0.125011	0.603252	0.028255	76.613029	53.169144	52.864868	0.000000	0.000000	0.000000	0.000000	0.000000	0.000000	-0.115050	0.089965	-0.327636	0.000000	0.000000	1.000000	128.000000	0.000000
15196.009686	-0.125011	0.603252	0.028255	76.575409	53.156807	52.809223	0.000000	0.000000	0.000000	0.000000	0.000000	0.000000	-0.115050	0.089965	-0.327636	0.000000	0.000000	1.000000	128.000000	0.000000
15196.013020	-0.125411	0.603498	0.027238	76.575409	53.156807	52.809223	0.000000	0.000000	0.000000	0.000000	0.000000	0.000000	-0.120162	0.074033	-0.304928	0.000000	0.000000	1.000000	128.000000	0.000000
15196.016353	-0.125411	0.603498	0.027238	76.575409	53.156807	52.809223	0.000000	0.000000	0.000000	0.000000	0.000000	0.000000	-0.120162	0.074033	-0.304928	0.000000	0.000000	1.000000	128.000000	0.000000
15196.019686	-0.125411	0.603498	0.027238	76.527336	53.163193	52.762188	0.000000	0.000000	0.000000	0.000000	0.000000	0.000000	-0.120162	0.074033	-0.304928	0.000000	0.000000	1.000000	128.000000	0.000000
15196.023020	-0.125817	0.603708	0.026252	76.527336	53.163193	52.762188	0.000000	0.000000	0.000000	0.000000	0.000000	0.000000	-0.121794	0.062992	-0.295953	0.000000	0.000000	1.000000	128.000000	0.000000
15196.026353	-0.125817	0.603708	0.026252	76.527336	53.163193	52.762188	0.000000	0.000000	0.000000	0.000000	0.000000	0.000000	-0.121794	0.062992	-0.295953	0.000000	0.000000	1.000000	128.000000	0.000000
15196.029686	-0.125817	0.603708	0.026252	76.459885	53.207947	52.737041	0.000000	0.000000	0.000000	0.000000	0.000000	0.000000	-0.121794	0.062992	-0.295953	0.000000	0.000000	1.000000	128.000000	0.000000
15196.033020	-0.126248	0.603862	0.025274	76.459885	53.207947	52.737041	0.000000	0.000000	0.000000	0.000000	0.000000	0.000000	-0.129148	0.046194	-0.293319	0.000000	0.000000	1.000000	128.000000	0.000000
15196.036353	-0.126248	0.603862	0.025274	76.459885	53.207947	52.737041	0.000000	0.000000	0.000000	0.000000	0.000000	0.000000	-0.129148	0.046194	-0.293319	0.000000	0.000000	1.000000	128.000000	0.000000
15196.039686	-0.126248	0.603862	0.025274	76.371803	53.274895	52.735954	0.000000	0.000000	0.000000	0.000000	0.000000	0.000000	-0.129148	0.046194	-0.293319	0.000000	0.000000	1.000000	128.000000	0.000000
15196.043020	-0.126725	0.603961	0.024299	76.371803	53.274895	52.735954	0.000000	0.000000	0.000000	0.000000	0.000000	0.000000	-0.143339	0.029486	-0.292496	0.000000	0.000000	1.000000	128.000000	0.000000
15196.046353	-0.126725	0.603961	0.024299	76.371803	53.274895	52.735954	0.000000	0.000000	0.000000	0.000000	0.000000	0.000000	-0.143339	0.029486	-0.292496	0.000000	0.000000	1.000000	128.000000	0.000000
15196.049686	-0.126725	0.603961	0.024299	76.261360	53.366383	52.815975	0.000000	0.000000	0.000000	0.000000	0.000000	0.000000	-0.143339	0.029486	-0.292496	0.000000	0.000000	1.000000	128.000000	0.000000
15196.053020	-0.127230	0.604050	0.023340	76.261360	53.366383	52.815975	0.000000	0.000000	0.000000	0.000000	0.000000	0.000000	-0.151217	0.026806	-0.287662	0.000000	0.000000	1.000000	128.000000	0.000000
15196.056353	-0.127230	0.604050	0.023340	76.261360	53.366383	52.815975	0.000000	0.000000	0.000000	0.000000	0.000000	0.000000	-0.151217	0.026806	-0.287662	0.000000	0.000000	1.000000	128.000000	0.000000
15196.059686	-0.127230	0.604050	0.023340	76.122353	53.472260	52.971264	0.000000	0.000000	0.000000	0.000000	0.000000	0.000000	-0.151217	0.026806	-0.287662	0.000000	0.000000	1.000000	128.000000	0.000000
15196.063020	-0.127787	0.604150	0.022407	76.122353	53.472260	52.971264	0.000000	0.000000	0.000000	0.000000	0.000000	0.000000	-0.167128	0.030013	-0.280103	0.000000	0.000000	1.000000	128.000000	0.000000
15196.066353	-0.127787	0.604150	0.022407	76.122353	53.472260	52.971264	0.000000	0.000000	0.000000	0.000000	0.000000	0.000000	-0.167128	0.030013	-0.280103	0.000000	0.000000	1.000000	128.000000	0.000000
15196.069686	-0.127787	0.604150	0.022407	75.952354	53.572117	53.079548	0.000000	0.000000	0.000000	0.000000	0.000000	0.000000	-0.167128	0.030013	-0.280103	0.000000	0.000000	1.000000	128.000000	0.000000
15196.073020	-0.127787	0.604150	0.022407	75.952354	53.572117	53.079548	0.000000	0.000000	0.000000	0.000000	0.000000	0.000000	-0.167128	0.030013	-0.280103	0.000000	0.000000	1.000000	128.000000	0.000000
15196.076353	-0.128302	0.604238	0.021597	75.952354	53.572117	53.079548	0.000000	0.000000	0.000000	0.000000	0.000000	0.000000	-0.154468	0.026320	-0.242789	0.000000	0.000000	1.000000	128.000000	0.000000
15196.079686	-0.128302	0.604238	0.021597	75.766479	53.656841	53.210884	0.000000	0.000000	0.000000	0.000000	0.000000	0.000000	-0.154468	0.026320	-0.242789	0.000000	0.000000	1.000000	128.000000	0.000000
15196.083020	-0.128802	0.604337	0.020832	75.766479	53.656841	53.210884	0.000000	0.000000	0.000000	0.000000	0.000000	0.000000	-0.150114	0.029625	-0.229734	0.000000	0.000000	1.000000	128.000000	0.000000
15196.086353	-0.128802	0.604337	0.020832	75.766479	53.656841	53.210884	0.000000	0.000000	0.000000	0.000000	0.000000	0.000000	-0.150114	0.029625	-0.229734	0.000000	0.000000	1.000000	128.000000	0.000000
15196.089686	-0.128802	0.604337	0.020832	75.589325	53.720016	53.372250	0.000000	0.000000	0.000000	0.000000	0.000000	0.000000	-0.150114	0.029625	-0.229734	0.000000	0.000000	1.000000	128.000000	0.000000
15196.093020	-0.128802	0.604337	0.020832	75.589325	53.720016	53.372250	0.000000	0.000000	0.000000	0.000000	0.000000	0.000000	-0.150114	0.029625	-0.229734	0.000000	0.000000	1.000000	128.000000	0.000000
15196.096353	-0.129309	0.604470	0.020186	75.589325	53.720016	53.372250	0.000000	0.000000	0.000000	0.000000	0.000000	0.000000	-0.152036	0.040005	-0.193765	0.000000	0.000000	1.000000	128.000000	0.000000
15196.099686	-0.129309	0.604470	0.020186	75.454514	53.734455	53.418030	0.000000	0.000000	0.000000	0.000000	0.000000	0.000000	-0.152036	0.040005	-0.193765	0.000000	0.000000	1.000000	128.000000	0.000000
15196.103020	-0.129878	0.604580	0.019596	75.454514	53.734455	53.418030	0.000000	0.000000	0.000000	0.000000	0.000000	0.000000	-0.170787	0.033036	-0.177002	0.000000	0.000000	1.000000	128.000000	0.000000
15196.106353	-0.129878	0.604580	0.019596	75.454514	53.734455	53.418030	0.000000	0.000000	0.000000	0.000000	0.000000	0.000000	-0.170787	0.033036	-0.177002	0.000000	0.000000	1.000000	128.000000	0.000000
15196.109686	-0.129878	0.604580	0.019596	75.375626	53.703472	53.307045	0.000000	0.000000	0.000000	0.000000	0.000000	0.000000	-0.170787	0.033036	-0.177002	0.000000	0.000000	1.000000	128.000000	0.000000
15196.113020	-0.129878	0.604580	0.019596	75.375626	53.703472	53.307045	0.000000	0.000000	0.000000	0.000000	0.000000	0.000000	-0.170787	0.033036	-0.177002	0.000000	0.000000	1.000000	128.000000	0.000000
15196.116353	-0.130434	0.604701	0.019049	75.375626	53.703472	53.307045	0.000000	0.000000	0.000000	0.000000	0.000000	0.000000	-0.166701	0.036429	-0.163935	0.000000	0.000000	1.000000	128.000000	0.000000
15196.119686	-0.130434	0.604701	0.019049	75.336990	53.647690	53.174149	0.000000	0.000000	0.000000	0.000000	0.000000	0.000000	-0.166701	0.036429	-0.163935	0.000000	0.000000	1.000000	128.000000	0.000000
15196.123020	-0.131007	0.604800	0.018571	75.336990	53.647690	53.174149	0.000000	0.000000	0.000000	0.000000	0.000000	0.000000	-0.172006	0.029540	-0.143497	0.000000	0.000000	1.000000	128.000000	0.000000
15196.126353	-0.131007	0.604800	0.018571	75.336990	53.647690	53.174149	0.000000	0.000000	0.000000	0.000000	0.000000	0.000000	-0.172006	0.029540	-0.143497	0.000000	0.000000	1.000000	128.000000	0.000000
15196.129686	-0.131007	0.604800	0.018571	75.296692	53.592690	53.107395	0.000000	0.000000	0.000000	0.000000	0.000000	0.000000	-0.172006	0.029540	-0.143497	0.000000	0.000000	1.000000	128.000000	0.000000
15196.133020	-0.131007	0.604800	0.018571	75.296692	53.592690	53.107395	0.000000	0.000000	0.000000	0.000000	0.000000	0.000000	-0.172006	0.029540	-0.143497	0.000000	0.000000	1.000000	128.000000	0.000000
15196.136353	-0.131586	0.604891	0.018115	75.296692	53.592690	53.107395	0.000000	0.000000	0.000000	0.000000	0.000000	0.000000	-0.173585	0.027209	-0.136836	0.000000	0.000000	1.000000	128.000000	0.000000
15196.139686	-0.131586	0.604891	0.018115	75.231163	53.554821	53.126072	0.000000	0.000000	0.000000	0.000000	0.000000	0.000000	-0.173585	0.027209	-0.136836	0.000000	0.000000	1.000000	128.000000	0.000000
15196.143020	-0.132124	0.604974	0.017693	75.231163	53.554821	53.126072	0.000000	0.000000	0.000000	0.000000	0.000000	0.000000	-0.161665	0.024896	-0.126415	0.000000	0.000000	1.000000	128.000000	0.000000
15196.146353	-0.132124	0.604974	0.017693	75.231163	53.554821	53.126072	0.000000	0.000000	0.000000	0.000000	0.000000	0.000000	-0.161665	0.024896	-0.126415	0.000000	0.000000	1.000000	128.000000	0.000000
15196.149686	-0.132124	0.604974	0.017693	75.142647	53.560925	53.236385	0.000000	0.000000	0.000000	0.000000	0.000000	0.000000	-0.161665	0.024896	-0.126415	0.000000	0.000000	1.000000	128.000000	0.000000
15196.153020	-0.132124	0.604974	0.017693	75.142647	53.560925	53.236385	0.000000	0.000000	0.000000	0.000000	0.000000	0.000000	-0.161665	0.024896	-0.126415	0.000000	0.000000	1.000000	128.000000	0.000000
15196.156353	-0.132622	0.605003	0.017300	75.142647	53.560925	53.236385	0.000000	0.000000	0.000000	0.000000	0.000000	0.000000	-0.149194	0.008703	-0.118164	0.000000	0.000000	1.000000	128.000000	0.000000
15196.159686	-0.132622	0.605003	0.017300	75.039497	53.596783	53.392685	0.000000	0.000000	0.000000	0.000000	0.000000	0.000000	-0.149194	0.008703	-0.118164	0.000000	0.000000	1.000000	128.000000	0.000000
15196.163020	-0.133116	0.604985	0.016898	75.039497	53.596783	53.392685	0.000000	0.000000	0.000000	0.000000	0.000000	0.000000	-0.148343	-0.005242	-0.120544	0.000000	0.000000	1.000000	128.000000	0.000000
15196.166353	-0.133116	0.604985	0.016898	75.039497	53.596783	53.392685	0.000000	0.000000	0.000000	0.000000	0.000000	0.000000	-0.148343	-0.005242	-0.120544	0.000000	0.000000	1.000000	128.000000	0.000000
15196.169686	-0.133116	0.604985	0.016898	74.952560	53.662792	53.543072	0.000000	0.000000	0.000000	0.000000	0.000000	0.000000	-0.148343	-0.005242	-0.120544	0.000000	0.000000	1.000000	128.000000	0.000000
15196.173020	-0.133116	0.604985	0.016898	74.952560	53.662792	53.543072	0.000000	0.000000	0.000000	0.000000	0.000000	0.000000	-0.148343	-0.005242	-0.120544	0.000000	0.000000	1.000000	128.000000	0.000000
15196.176353	-0.133604	0.604902	0.016473	74.952560	53.662792	53.543072	0.000000	0.000000	0.000000	0.000000	0.000000	0.000000	-0.146200	-0.024942	-0.127475	0.000000	0.000000	1.000000	128.000000	0.000000
15196.179686	-0.133604	0.604902	0.016473	74.894501	53.808884	53.671215	0.000000	0.000000	0.000000	0.000000	0.000000	0.000000	-0.146200	-0.024942	-0.127475	0.000000	0.000000	1.000000	128.000000	0.000000
15196.183020	-0.134104	0.604780	0.016011	74.894501	53.808884	53.671215	0.000000	0.000000	0.000000	0.000000	0.000000	0.000000	-0.150111	-0.036564	-0.138651	0.000000	0.000000	1.000000	128.000000	0.000000
15196.186353	-0.134104	0.604780	0.016011	74.894501	53.808884	53.671215	0.000000	0.000000	0.000000	0.000000	0.000000	0.000000	-0.150111	-0.036564	-0.138651	0.000000	0.000000	1.000000	128.000000	0.000000
15196.189686	-0.134104	0.604780	0.016011	74.860909	54.115387	54.047043	0.000000	0.000000	0.000000	0.000000	0.000000	0.000000	-0.150111	-0.036564	-0.138651	0.000000	0.000000	1.000000	128.000000	0.000000
15196.193020	-0.134104	0.604780	0.016011	74.860909	54.115387	54.047043	0.000000	0.000000	0.000000	0.000000	0.000000	0.000000	-0.150111	-0.036564	-0.138651	0.000000	0.000000	1.000000	128.000000	0.000000
15196.196353	-0.134597	0.604593	0.015525	74.860909	54.115387	54.047043	0.000000	0.000000	0.000000	0.000000	0.000000	0.000000	-0.147891	-0.056246	-0.145614	0.000000	0.000000	1.000000	128.000000	0.000000
15196.199686	-0.134597	0.604593	0.015525	74.836815	54.622883	54.654320	0.000000	0.000000	0.000000	0.000000	0.000000	0.000000	-0.147891	-0.056246	-0.145614	0.000000	0.000000	1.000000	128.000000	0.000000
15196.203020	-0.135064	0.604359	0.015038	74.836815	54.622883	54.654320	0.000000	0.000000	0.000000	0.000000	0.000000	0.000000	-0.140212	-0.070066	-0.146123	0.000000	0.000000	1.000000	128.000000	0.000000
15196.206353	-0.135064	0.604359	0.015038	74.836815	54.622883	54.654320	0.000000	0.000000	0.000000	0.000000	0.000000	0.000000	-0.140212	-0.070066	-0.146123	0.000000	0.000000	1.000000	128.000000	0.000000
15196.209686	-0.135064	0.604359	0.015038	74.823776	55.210030	55.309017	0.000000	0.000000	0.000000	0.000000	0.000000	0.000000	-0.140212	-0.070066	-0.146123	0.000000	0.000000	1.000000	128.000000	0.000000
15196.213020	-0.135484	0.604079	0.014556	74.823776	55.210030	55.309017	0.000000	0.000000	0.000000	0.000000	0.000000	0.000000	-0.125825	-0.083887	-0.144703	0.000000	0.000000	1.000000	128.000000	0.000000
15196.216353	-0.135484	0.604079	0.014556	74.823776	55.210030	55.309017	0.000000	0.000000	0.000000	0.000000	0.000000	0.000000	-0.125825	-0.083887	-0.144703	0.000000	0.000000	1.000000	128.000000	0.000000
15196.219686	-0.135484	0.604079	0.014556	74.813721	55.780193	55.925270	0.000000	0.000000	0.000000	0.000000	0.000000	0.000000	-0.125825	-0.083887	-0.144703	0.000000	0.000000	1.000000	128.000000	0.000000
15196.223020	-0.135851	0.603735	0.014063	74.813721	55.780193	55.925270	0.000000	0.000000	0.000000	0.000000	0.000000	0.000000	-0.110145	-0.103460	-0.147835	0.000000	0.000000	1.000000	128.000000	0.000000
15196.226353	-0.135851	0.603735	0.014063	74.813721	55.780193	55.925270	0.000000	0.000000	0.000000	0.000000	0.000000	0.000000	-0.110145	-0.103460	-0.147835	0.000000	0.000000	1.000000	128.000000	0.000000
15196.229686	-0.135851	0.603735	0.014063	74.791512	56.286396	56.474728	0.000000	0.000000	0.000000	0.000000	0.000000	0.000000	-0.110145	-0.103460	-0.147835	0.000000	0.000000	1.000000	128.000000	0.000000
15196.233020	-0.135851	0.603735	0.014063	74.791512	56.286396	56.474728	0.000000	0.000000	0.000000	0.000000	0.000000	0.000000	-0.110145	-0.103460	-0.147835	0.000000	0.000000	1.000000	128.000000	0.000000
15196.236353	-0.136208	0.603351	0.013539	74.791512	56.286396	56.474728	0.000000	0.000000	0.000000	0.000000	0.000000	0.000000	-0.107217	-0.114952	-0.157159	0.000000	0.000000	1.000000	128.000000	0.000000
15196.239686	-0.136208	0.603351	0.013539	74.743202	56.742619	56.985672	0.000000	0.000000	0.000000	0.000000	0.000000	0.000000	-0.107217	-0.114952	-0.157159	0.000000	0.000000	1.000000	128.000000	0.000000
15196.243020	-0.136558	0.602903	0.012992	74.743202	56.742619	56.985672	0.000000	0.000000	0.000000	0.000000	0.000000	0.000000	-0.104915	-0.134429	-0.164220	0.000000	0.000000	1.000000	128.000000	0.000000
15196.246353	-0.136558	0.602903	0.012992	74.743202	56.742619	56.985672	0.000000	0.000000	0.000000	0.000000	0.000000	0.000000	-0.104915	-0.134429	-0.164220	0.000000	0.000000	1.000000	128.000000	0.000000
15196.249686	-0.136558	0.602903	0.012992	74.666710	57.149925	57.462627	0.000000	0.000000	0.000000	0.000000	0.000000	0.000000	-0.104915	-0.134429	-0.164220	0.000000	0.000000	1.000000	128.000000	0.000000
15196.253020	-0.136558	0.602903	0.012992	74.666710	57.149925	57.462627	0.000000	0.000000	0.000000	0.000000	0.000000	0.000000	-0.104915	-0.134429	-0.164220	0.000000	0.000000	1.000000	128.000000	0.000000
15196.256353	-0.136842	0.602405	0.012388	74.666710	57.149925	57.462627	0.000000	0.000000	0.000000	0.000000	0.000000	0.000000	-0.085195	-0.149374	-0.181172	0.000000	0.000000	1.000000	128.000000	0.000000
15196.259686	-0.136842	0.602405	0.012388	74.562714	57.476727	57.897171	0.000000	0.000000	0.000000	0.000000	0.000000	0.000000	-0.085195	-0.149374	-0.181172	0.000000	0.000000	1.000000	128.000000	0.000000
15196.263020	-0.137116	0.601870	0.011753	74.562714	57.476727	57.897171	0.000000	0.000000	0.000000	0.000000	0.000000	0.000000	-0.082154	-0.160723	-0.190609	0.000000	0.000000	1.000000	128.000000	0.000000
15196.266353	-0.137116	0.601870	0.011753	74.562714	57.476727	57.897171	0.000000	0.000000	0.000000	0.000000	0.000000	0.000000	-0.082154	-0.160723	-0.190609	0.000000	0.000000	1.000000	128.000000	0.000000
15196.269686	-0.137116	0.601870	0.011753	74.464485	57.780819	58.317371	0.000000	0.000000	0.000000	0.000000	0.000000	0.000000	-0.082154	-0.160723	-0.190609	0.000000	0.000000	1.000000	128.000000	0.000000
15196.273020	-0.137116	0.601870	0.011753	74.464485	57.780819	58.317371	0.000000	0.000000	0.000000	0.000000	0.000000	0.000000	-0.082154	-0.160723	-0.190609	0.000000	0.000000	1.000000	128.000000	0.000000
15196.276353	-0.137402	0.601296	0.011079	74.464485	57.780819	58.317371	0.000000	0.000000	0.000000	0.000000	0.000000	0.000000	-0.085737	-0.172050	-0.202046	0.000000	0.000000	1.000000	128.000000	0.000000
15196.279686	-0.137402	0.601296	0.011079	74.380135	58.112747	58.705456	0.000000	0.000000	0.000000	0.000000	0.000000	0.000000	-0.085737	-0.172050	-0.202046	0.000000	0.000000	1.000000	128.000000	0.000000
15196.283020	-0.137650	0.600666	0.010365	74.380135	58.112747	58.705456	0.000000	0.000000	0.000000	0.000000	0.000000	0.000000	-0.074584	-0.189052	-0.214228	0.000000	0.000000	1.000000	128.000000	0.000000
15196.286353	-0.137650	0.600666	0.010365	74.380135	58.112747	58.705456	0.000000	0.000000	0.000000	0.000000	0.000000	0.000000	-0.074584	-0.189052	-0.214228	0.000000	0.000000	1.000000	128.000000	0.000000
15196.289686	-0.137650	0.600666	0.010365	74.301033	58.452549	58.959080	0.000000	0.000000	0.000000	0.000000	0.000000	0.000000	-0.074584	-0.189052	-0.214228	0.000000	0.000000	1.000000	128.000000	0.000000
15196.293020	-0.137650	0.600666	0.010365	74.301033	58.452549	58.959080	0.000000	0.000000	0.000000	0.000000	0.000000	0.000000	-0.074584	-0.189052	-0.214228	0.000000	0.000000	1.000000	128.000000	0.000000
15196.296353	-0.137877	0.600010	0.009664	74.301033	58.452549	58.959080	0.000000	0.000000	0.000000	0.000000	0.000000	0.000000	-0.068138	-0.196739	-0.210389	0.000000	0.000000	1.000000	128.000000	0.000000
15196.299686	-0.137877	0.600010	0.009664	74.223709	58.806282	58.930367	0.000000	0.000000	0.000000	0.000000	0.000000	0.000000	-0.068138	-0.196739	-0.210389	0.000000	0.000000	1.000000	128.000000	0.000000
15196.303020	-0.138028	0.599317	0.008950	74.223709	58.806282	58.930367	0.000000	0.000000	0.000000	0.000000	0.000000	0.000000	-0.045050	-0.207888	-0.214122	0.000000	0.000000	1.000000	128.000000	0.000000
15196.306353	-0.138028	0.599317	0.008950	74.223709	58.806282	58.930367	0.000000	0.000000	0.000000	0.000000	0.000000	0.000000	-0.045050	-0.207888	-0.214122	0.000000	0.000000	1.000000	128.000000	0.000000
15196.309686	-0.138028	0.599317	0.008950	74.139503	59.174252	58.818863	0.000000	0.000000	0.000000	0.000000	0.000000	0.000000	-0.045050	-0.207888	-0.214122	0.000000	0.000000	1.000000	128.000000	0.000000
15196.313020	-0.138102	0.598610	0.008307	74.139503	59.174252	58.818863	0.000000	0.000000	0.000000	0.000000	0.000000	0.000000	-0.022195	-0.211998	-0.192944	0.000000	0.000000	1.000000	128.000000	0.000000
15196.316353	-0.138102	0.598610	0.008307	74.139503	59.174252	58.818863	0.000000	0.000000	0.000000	0.000000	0.000000	0.000000	-0.022195	-0.211998	-0.192944	0.000000	0.000000	1.000000	128.000000	0.000000
15196.319686	-0.138102	0.598610	0.008307	74.047485	59.563606	59.123116	0.000000	0.000000	0.000000	0.000000	0.000000	0.000000	-0.022195	-0.211998	-0.192944	0.000000	0.000000	1.000000	128.000000	0.000000
15196.323020	-0.138136	0.597874	0.007615	74.047485	59.563606	59.123116	0.000000	0.000000	0.000000	0.000000	0.000000	0.000000	-0.010464	-0.220821	-0.207520	0.000000	0.000000	1.000000	128.000000	0.000000
15196.326353	-0.138136	0.597874	0.007615	74.047485	59.563606	59.123116	0.000000	0.000000	0.000000	0.000000	0.000000	0.000000	-0.010464	-0.220821	-0.207520	0.000000	0.000000	1.000000	128.000000	0.000000
15196.329686	-0.138136	0.597874	0.007615	73.980576	59.924202	59.599178	0.000000	0.000000	0.000000	0.000000	0.000000	0.000000	-0.010464	-0.220821	-0.207520	0.000000	0.000000	1.000000	128.000000	0.000000
15196.333020	-0.138136	0.597874	0.007615	73.980576	59.924202	59.599178	0.000000	0.000000	0.000000	0.000000	0.000000	0.000000	-0.010464	-0.220821	-0.207520	0.000000	0.000000	1.000000	128.000000	0.000000
15196.336353	-0.138215	0.597163	0.006992	73.980576	59.924202	59.599178	0.000000	0.000000	0.000000	0.000000	0.000000	0.000000	-0.023606	-0.213487	-0.186897	0.000000	0.000000	1.000000	128.000000	0.000000
15196.339686	-0.138215	0.597163	0.006992	73.960930	60.286835	60.007126	0.000000	0.000000	0.000000	0.000000	0.000000	0.000000	-0.023606	-0.213487	-0.186897	0.000000	0.000000	1.000000	128.000000	0.000000
15196.343020	-0.138284	0.596438	0.006420	73.960930	60.286835	60.007126	0.000000	0.000000	0.000000	0.000000	0.000000	0.000000	-0.020785	-0.217585	-0.171615	0.000000	0.000000	1.000000	128.000000	0.000000
15196.346353	-0.138284	0.596438	0.006420	73.960930	60.286835	60.007126	0.000000	0.000000	0.000000	0.000000	0.000000	0.000000	-0.020785	-0.217585	-0.171615	0.000000	0.000000	1.000000	128.000000	0.000000
15196.349686	-0.138284	0.596438	0.006420	73.971382	60.651199	60.269096	0.000000	0.000000	0.000000	0.000000	0.000000	0.000000	-0.020785	-0.217585	-0.171615	0.000000	0.000000	1.000000	128.000000	0.000000
15196.353020	-0.138284	0.596438	0.006420	73.971382	60.651199	60.269096	0.000000	0.000000	0.000000	0.000000	0.000000	0.000000	-0.020785	-0.217585	-0.171615	0.000000	0.000000	1.000000	128.000000	0.000000
15196.356353	-0.138349	0.595717	0.005914	73.971382	60.651199	60.269096	0.000000	0.000000	0.000000	0.000000	0.000000	0.000000	-0.019411	-0.216014	-0.151660	0.000000	0.000000	1.000000	128.000000	0.000000
15196.359686	-0.138349	0.595717	0.005914	73.975105	60.940834	60.265568	0.000000	0.000000	0.000000	0.000000	0.000000	0.000000	-0.019411	-0.216014	-0.151660	0.000000	0.000000	1.000000	128.000000	0.000000
15196.363020	-0.138427	0.594984	0.005453	73.975105	60.940834	60.265568	0.000000	0.000000	0.000000	0.000000	0.000000	0.000000	-0.023269	-0.220172	-0.138338	0.000000	0.000000	1.000000	128.000000	0.000000
15196.366353	-0.138427	0.594984	0.005453	73.975105	60.940834	60.265568	0.000000	0.000000	0.000000	0.000000	0.000000	0.000000	-0.023269	-0.220172	-0.138338	0.000000	0.000000	1.000000	128.000000	0.000000
15196.369686	-0.138427	0.594984	0.005453	73.941170	61.004776	60.051735	0.000000	0.000000	0.000000	0.000000	0.000000	0.000000	-0.023269	-0.220172	-0.138338	0.000000	0.000000	1.000000	128.000000	0.000000
15196.373020	-0.138427	0.594984	0.005453	73.941170	61.004776	60.051735	0.000000	0.000000	0.000000	0.000000	0.000000	0.000000	-0.023269	-0.220172	-0.138338	0.000000	0.000000	1.000000	128.000000	0.000000
15196.376353	-0.138515	0.594262	0.005029	73.941170	61.004776	60.051735	0.000000	0.000000	0.000000	0.000000	0.000000	0.000000	-0.026506	-0.216393	-0.127177	0.000000	0.000000	1.000000	128.000000	0.000000
15196.379686	-0.138515	0.594262	0.005029	73.852219	60.765987	59.834316	0.000000	0.000000	0.000000	0.000000	0.000000	0.000000	-0.026506	-0.216393	-0.127177	0.000000	0.000000	1.000000	128.000000	0.000000
15196.383020	-0.138638	0.593527	0.004643	73.852219	60.765987	59.834316	0.000000	0.000000	0.000000	0.000000	0.000000	0.000000	-0.036979	-0.220598	-0.115825	0.000000	0.000000	1.000000	128.000000	0.000000
15196.386353	-0.138638	0.593527	0.004643	73.852219	60.765987	59.834316	0.000000	0.000000	0.000000	0.000000	0.000000	0.000000	-0.036979	-0.220598	-0.115825	0.000000	0.000000	1.000000	128.000000	0.000000
15196.389686	-0.138638	0.593527	0.004643	73.732048	60.350243	59.586132	0.000000	0.000000	0.000000	0.000000	0.000000	0.000000	-0.036979	-0.220598	-0.115825	0.000000	0.000000	1.000000	128.000000	0.000000
15196.393020	-0.138638	0.593527	0.004643	73.732048	60.350243	59.586132	0.000000	0.000000	0.000000	0.000000	0.000000	0.000000	-0.036979	-0.220598	-0.115825	0.000000	0.000000	1.000000	128.000000	0.000000
15196.396353	-0.138785	0.592766	0.004257	73.732048	60.350243	59.586132	0.000000	0.000000	0.000000	0.000000	0.000000	0.000000	-0.043978	-0.228199	-0.116051	0.000000	0.000000	1.000000	128.000000	0.000000
15196.399686	-0.138785	0.592766	0.004257	73.604927	59.795322	59.175987	0.000000	0.000000	0.000000	0.000000	0.000000	0.000000	-0.043978	-0.228199	-0.116051	0.000000	0.000000	1.000000	128.000000	0.000000
15196.403020	-0.138950	0.592033	0.003855	73.604927	59.795322	59.175987	0.000000	0.000000	0.000000	0.000000	0.000000	0.000000	-0.049670	-0.219998	-0.120551	0.000000	0.000000	1.000000	128.000000	0.000000
15196.406353	-0.138950	0.592033	0.003855	73.604927	59.795322	59.175987	0.000000	0.000000	0.000000	0.000000	0.000000	0.000000	-0.049670	-0.219998	-0.120551	0.000000	0.000000	1.000000	128.000000	0.000000
15196.409686	-0.138950	0.592033	0.003855	73.492630	59.204483	58.773308	0.000000	0.000000	0.000000	0.000000	0.000000	0.000000	-0.049670	-0.219998	-0.120551	0.000000	0.000000	1.000000	128.000000	0.000000
15196.413020	-0.138950	0.592033	0.003855	73.492630	59.204483	58.773308	0.000000	0.000000	0.000000	0.000000	0.000000	0.000000	-0.049670	-0.219998	-0.120551	0.000000	0.000000	1.000000	128.000000	0.000000
15196.416353	-0.139115	0.591300	0.003452	73.492630	59.204483	58.773308	0.000000	0.000000	0.000000	0.000000	0.000000	0.000000	-0.049439	-0.219730	-0.120935	0.000000	0.000000	1.000000	128.000000	0.000000
15196.419686	-0.139115	0.591300	0.003452	73.414017	58.622211	58.243790	0.000000	0.000000	0.000000	0.000000	0.000000	0.000000	-0.049439	-0.219730	-0.120935	0.000000	0.000000	1.000000	128.000000	0.000000
15196.423020	-0.139245	0.590607	0.003092	73.414017	58.622211	58.243790	0.000000	0.000000	0.000000	0.000000	0.000000	0.000000	-0.038966	-0.208176	-0.107863	0.000000	0.000000	1.000000	128.000000	0.000000
15196.426353	-0.139245	0.590607	0.003092	73.414017	58.622211	58.243790	0.000000	0.000000	0.000000	0.000000	0.000000	0.000000	-0.038966	-0.208176	-0.107863	0.000000	0.000000	1.000000	128.000000	0.000000
15196.429686	-0.139245	0.590607	0.003092	73.367683	58.058796	57.381268	0.000000	0.000000	0.000000	0.000000	0.000000	0.000000	-0.038966	-0.208176	-0.107863	0.000000	0.000000	1.000000	128.000000	0.000000
15196.433020	-0.139245	0.590607	0.003092	73.367683	58.058796	57.381268	0.000000	0.000000	0.000000	0.000000	0.000000	0.000000	-0.038966	-0.208176	-0.107863	0.000000	0.000000	1.000000	128.000000	0.000000
15196.436353	-0.139292	0.589932	0.002774	73.367683	58.058796	57.381268	0.000000	0.000000	0.000000	0.000000	0.000000	0.000000	-0.014010	-0.202332	-0.095510	0.000000	0.000000	1.000000	128.000000	0.000000
15196.439686	-0.139292	0.589932	0.002774	73.363258	57.483200	56.373951	0.000000	0.000000	0.000000	0.000000	0.000000	0.000000	-0.014010	-0.202332	-0.095510	0.000000	0.000000	1.000000	128.000000	0.000000
15196.443020	-0.139324	0.589322	0.002486	73.363258	57.483200	56.373951	0.000000	0.000000	0.000000	0.000000	0.000000	0.000000	-0.009577	-0.183000	-0.086382	0.000000	0.000000	1.000000	128.000000	0.000000
15196.446353	-0.139324	0.589322	0.002486	73.363258	57.483200	56.373951	0.000000	0.000000	0.000000	0.000000	0.000000	0.000000	-0.009577	-0.183000	-0.086382	0.000000	0.000000	1.000000	128.000000	0.000000
15196.449686	-0.139324	0.589322	0.002486	73.378479	56.898174	55.718021	0.000000	0.000000	0.000000	0.000000	0.000000	0.000000	-0.009577	-0.183000	-0.086382	0.000000	0.000000	1.000000	128.000000	0.000000
15196.453020	-0.139324	0.589322	0.002486	73.378479	56.898174	55.718021	0.000000	0.000000	0.000000	0.000000	0.000000	0.000000	-0.009577	-0.183000	-0.086382	0.000000	0.000000	1.000000	128.000000	0.000000
15196.456353	-0.139363	0.588776	0.002222	73.378479	56.898174	55.718021	0.000000	0.000000	0.000000	0.000000	0.000000	0.000000	-0.011729	-0.163753	-0.079158	0.000000	0.000000	1.000000	128.000000	0.000000
15196.459686	-0.139363	0.588776	0.002222	73.395851	56.356457	55.224564	0.000000	0.000000	0.000000	0.000000	0.000000	0.000000	-0.011729	-0.163753	-0.079158	0.000000	0.000000	1.000000	128.000000	0.000000
15196.463020	-0.139423	0.588279	0.002028	73.395851	56.356457	55.224564	0.000000	0.000000	0.000000	0.000000	0.000000	0.000000	-0.018053	-0.149098	-0.058202	0.000000	0.000000	1.000000	128.000000	0.000000
15196.466353	-0.139423	0.588279	0.002028	73.395851	56.356457	55.224564	0.000000	0.000000	0.000000	0.000000	0.000000	0.000000	-0.018053	-0.149098	-0.058202	0.000000	0.000000	1.000000	128.000000	0.000000
15196.469686	-0.139423	0.588279	0.002028	73.410812	55.869389	54.771065	0.000000	0.000000	0.000000	0.000000	0.000000	0.000000	-0.018053	-0.149098	-0.058202	0.000000	0.000000	1.000000	128.000000	0.000000
15196.473020	-0.139423	0.588279	0.002028	73.410812	55.869389	54.771065	0.000000	0.000000	0.000000	0.000000	0.000000	0.000000	-0.018053	-0.149098	-0.058202	0.000000	0.000000	1.000000	128.000000	0.000000
15196.476353	-0.139437	0.587809	0.001840	73.410812	55.869389	54.771065	0.000000	0.000000	0.000000	0.000000	0.000000	0.000000	-0.004286	-0.141122	-0.056443	0.000000	0.000000	1.000000	128.000000	0.000000
15196.479686	-0.139437	0.587809	0.001840	73.424011	55.469658	54.356979	0.000000	0.000000	0.000000	0.000000	0.000000	0.000000	-0.004286	-0.141122	-0.056443	0.000000	0.000000	1.000000	128.000000	0.000000
15196.483020	-0.139437	0.587809	0.001840	73.424011	55.469658	54.356979	0.000000	0.000000	0.000000	0.000000	0.000000	0.000000	-0.004286	-0.141122	-0.056443	0.000000	0.000000	1.000000	128.000000	0.000000
15196.486353	-0.139437	0.587809	0.001840	73.424011	55.469658	54.356979	0.000000	0.000000	0.000000	0.000000	0.000000	0.000000	-0.004286	-0.141122	-0.056443	0.000000	0.000000	1.000000	128.000000	0.000000
15196.489686	-0.139530	0.586965	0.001597	73.437210	55.194618	53.968365	0.000000	0.000000	0.000000	0.000000	0.000000	0.000000	-0.027818	-0.253073	-0.072900	0.000000	0.000000	1.000000	128.000000	0.000000
15196.493020	-0.139530	0.586965	0.001597	73.437210	55.194618	53.968365	0.000000	0.000000	0.000000	0.000000	0.000000	0.000000	0.000001	0.000003	-0.000000	0.000000	0.000000	1.000000	128.000000	0.000000
15196.496353	-0.139530	0.586965	0.001597	73.437210	55.194618	53.968365	0.000000	0.000000	0.000000	0.000000	0.000000	0.000000	0.000001	0.000003	-0.000000	0.000000	0.000000	1.000000	128.000000	0.000000
15196.499686	-0.139530	0.586965	0.001597	73.450447	55.017490	53.630211	0.000000	0.000000	0.000000	0.000000	0.000000	0.000000	0.000001	0.000003	-0.000000	0.000000	0.000000	1.000000	128.000000	0.000000
15196.503020	-0.139530	0.586965	0.001597	73.450447	55.017490	53.630211	0.000000	0.000000	0.000000	0.000000	0.000000	0.000000	0.000001	0.000003	-0.000000	0.000000	0.000000	1.000000	128.000000	0.000000
15196.506353	-0.139585	0.586570	0.001465	73.450447	55.017490	53.630211	0.000000	0.000000	0.000000	0.000000	0.000000	0.000000	-0.016487	-0.118558	-0.039645	0.000000	0.000000	1.000000	128.000000	0.000000
15196.509686	-0.139585	0.586570	0.001465	73.462692	54.898682	53.500408	0.000000	0.000000	0.000000	0.000000	0.000000	0.000000	-0.016487	-0.118558	-0.039645	0.000000	0.000000	1.000000	128.000000	0.000000
15196.513020	-0.139585	0.586570	0.001465	73.462692	54.898682	53.500408	0.000000	0.000000	0.000000	0.000000	0.000000	0.000000	-0.016487	-0.118558	-0.039645	0.000000	0.000000	1.000000	128.000000	0.000000
15196.516353	-0.139585	0.586570	0.001465	73.462692	54.898682	53.500408	0.000000	0.000000	0.000000	0.000000	0.000000	0.000000	-0.016487	-0.118558	-0.039645	0.000000	0.000000	1.000000	128.000000	0.000000
15196.519686	-0.139651	0.585828	0.001290	73.476486	54.907211	53.519363	0.000000	0.000000	0.000000	0.000000	0.000000	0.000000	-0.019730	-0.222587	-0.052389	0.000000	0.000000	1.000000	128.000000	0.000000
15196.523020	-0.139651	0.585828	0.001290	73.476486	54.907211	53.519363	0.000000	0.000000	0.000000	0.000000	0.000000	0.000000	0.000002	0.000000	0.000000	0.000000	0.000000	1.000000	128.000000	0.000000
15196.526353	-0.139651	0.585828	0.001290	73.476486	54.907211	53.519363	0.000000	0.000000	0.000000	0.000000	0.000000	0.000000	0.000002	0.000000	0.000000	0.000000	0.000000	1.000000	128.000000	0.000000
15196.529686	-0.139651	0.585828	0.001290	73.492088	55.005898	53.619656	0.000000	0.000000	0.000000	0.000000	0.000000	0.000000	0.000002	0.000000	0.000000	0.000000	0.000000	1.000000	128.000000	0.000000
15196.533020	-0.139651	0.585828	0.001290	73.492088	55.005898	53.619656	0.000000	0.000000	0.000000	0.000000	0.000000	0.000000	0.000002	0.000000	0.000000	0.000000	0.000000	1.000000	128.000000	0.000000
15196.536353	-0.139666	0.585500	0.001264	73.492088	55.005898	53.619656	0.000000	0.000000	0.000000	0.000000	0.000000	0.000000	-0.004722	-0.098492	-0.007905	0.000000	0.000000	1.000000	128.000000	0.000000
15196.539686	-0.139666	0.585500	0.001264	73.507744	55.119793	53.736568	0.000000	0.000000	0.000000	0.000000	0.000000	0.000000	-0.004722	-0.098492	-0.007905	0.000000	0.000000	1.000000	128.000000	0.000000
15196.543020	-0.139666	0.585500	0.001264	73.507744	55.119793	53.736568	0.000000	0.000000	0.000000	0.000000	0.000000	0.000000	-0.004722	-0.098492	-0.007905	0.000000	0.000000	1.000000	128.000000	0.000000
15196.546353	-0.139666	0.585500	0.001264	73.507744	55.119793	53.736568	0.000000	0.000000	0.000000	0.000000	0.000000	0.000000	-0.004722	-0.098492	-0.007905	0.000000	0.000000	1.000000	128.000000	0.000000
15196.549686	-0.139733	0.584876	0.001327	73.538803	55.224365	53.832500	0.000000	0.000000	0.000000	0.000000	0.000000	0.000000	-0.020033	-0.187172	0.018903	0.000000	0.000000	1.000000	128.000000	0.000000
15196.553020	-0.139733	0.584876	0.001327	73.538803	55.224365	53.832500	0.000000	0.000000	0.000000	0.000000	0.000000	0.000000	-0.020033	-0.187172	0.018903	0.000000	0.000000	1.000000	128.000000	0.000000
15196.556353	-0.139733	0.584876	0.001327	73.538803	55.224365	53.832500	0.000000	0.000000	0.000000	0.000000	0.000000	0.000000	-0.020033	-0.187172	0.018903	0.000000	0.000000	1.000000	128.000000	0.000000
15196.559686	-0.139733	0.584876	0.001327	73.600845	55.336185	53.901585	0.000000	0.000000	0.000000	0.000000	0.000000	0.000000	-0.020033	-0.187172	0.018903	0.000000	0.000000	1.000000	128.000000	0.000000
15196.563020	-0.139772	0.584569	0.001377	73.600845	55.336185	53.901585	0.000000	0.000000	0.000000	0.000000	0.000000	0.000000	-0.011766	-0.091981	0.015182	0.000000	0.000000	1.000000	128.000000	0.000000
15196.566353	-0.139772	0.584569	0.001377	73.600845	55.336185	53.901585	0.000000	0.000000	0.000000	0.000000	0.000000	0.000000	-0.011766	-0.091981	0.015182	0.000000	0.000000	1.000000	128.000000	0.000000
15196.569686	-0.139772	0.584569	0.001377	73.680824	55.446491	53.951168	0.000000	0.000000	0.000000	0.000000	0.000000	0.000000	-0.011766	-0.091981	0.015182	0.000000	0.000000	1.000000	128.000000	0.000000
15196.573020	-0.139772	0.584569	0.001377	73.680824	55.446491	53.951168	0.000000	0.000000	0.000000	0.000000	0.000000	0.000000	-0.011766	-0.091981	0.015182	0.000000	0.000000	1.000000	128.000000	0.000000
15196.576353	-0.139819	0.584255	0.001450	73.680824	55.446491	53.951168	0.000000	0.000000	0.000000	0.000000	0.000000	0.000000	-0.013825	-0.094280	0.021941	0.000000	0.000000	1.000000	128.000000	0.000000
15196.579686	-0.139819	0.584255	0.001450	73.770790	55.569000	54.013756	0.000000	0.000000	0.000000	0.000000	0.000000	0.000000	-0.013825	-0.094280	0.021941	0.000000	0.000000	1.000000	128.000000	0.000000
15196.583020	-0.139819	0.584255	0.001450	73.770790	55.569000	54.013756	0.000000	0.000000	0.000000	0.000000	0.000000	0.000000	-0.013825	-0.094280	0.021941	0.000000	0.000000	1.000000	128.000000	0.000000
15196.586353	-0.139819	0.584255	0.001450	73.770790	55.569000	54.013756	0.000000	0.000000	0.000000	0.000000	0.000000	0.000000	-0.013825	-0.094280	0.021941	0.000000	0.000000	1.000000	128.000000	0.000000
15196.589686	-0.140033	0.583516	0.001453	73.859947	55.700512	54.090084	0.000000	0.000000	0.000000	0.000000	0.000000	0.000000	-0.064483	-0.221842	0.000757	0.000000	0.000000	1.000000	128.000000	0.000000
15196.593020	-0.140033	0.583516	0.001453	73.859947	55.700512	54.090084	0.000000	0.000000	0.000000	0.000000	0.000000	0.000000	0.000002	-0.000006	0.000000	0.000000	0.000000	1.000000	128.000000	0.000000
15196.596353	-0.140033	0.583516	0.001453	73.859947	55.700512	54.090084	0.000000	0.000000	0.000000	0.000000	0.000000	0.000000	0.000002	-0.000006	0.000000	0.000000	0.000000	1.000000	128.000000	0.000000
15196.599686	-0.140033	0.583516	0.001453	73.941940	55.865665	54.211082	0.000000	0.000000	0.000000	0.000000	0.000000	0.000000	0.000002	-0.000006	0.000000	0.000000	0.000000	1.000000	128.000000	0.000000
15196.603020	-0.140033	0.583516	0.001453	73.941940	55.865665	54.211082	0.000000	0.000000	0.000000	0.000000	0.000000	0.000000	0.000002	-0.000006	0.000000	0.000000	0.000000	1.000000	128.000000	0.000000
15196.606353	-0.140130	0.583098	0.001379	73.941940	55.865665	54.211082	0.000000	0.000000	0.000000	0.000000	0.000000	0.000000	-0.028961	-0.125177	-0.022076	0.000000	0.000000	1.000000	128.000000	0.000000
15196.609686	-0.140130	0.583098	0.001379	73.997147	56.066906	54.398811	0.000000	0.000000	0.000000	0.000000	0.000000	0.000000	-0.028961	-0.125177	-0.022076	0.000000	0.000000	1.000000	128.000000	0.000000
15196.613020	-0.140130	0.583098	0.001379	73.997147	56.066906	54.398811	0.000000	0.000000	0.000000	0.000000	0.000000	0.000000	-0.028961	-0.125177	-0.022076	0.000000	0.000000	1.000000	128.000000	0.000000
15196.616353	-0.140130	0.583098	0.001379	73.997147	56.066906	54.398811	0.000000	0.000000	0.000000	0.000000	0.000000	0.000000	-0.028961	-0.125177	-0.022076	0.000000	0.000000	1.000000	128.000000	0.000000
15196.619686	-0.140286	0.582114	0.001033	74.020493	56.304100	54.658066	0.000000	0.000000	0.000000	0.000000	0.000000	0.000000	-0.046795	-0.295191	-0.103742	0.000000	0.000000	1.000000	128.000000	0.000000
15196.623020	-0.140286	0.582114	0.001033	74.020493	56.304100	54.658066	0.000000	0.000000	0.000000	0.000000	0.000000	0.000000	0.000001	-0.000005	-0.000000	0.000000	0.000000	1.000000	128.000000	0.000000
15196.626353	-0.140286	0.582114	0.001033	74.020493	56.304100	54.658066	0.000000	0.000000	0.000000	0.000000	0.000000	0.000000	0.000001	-0.000005	-0.000000	0.000000	0.000000	1.000000	128.000000	0.000000
15196.629686	-0.140286	0.582114	0.001033	74.043625	56.554718	54.933552	0.000000	0.000000	0.000000	0.000000	0.000000	0.000000	0.000001	-0.000005	-0.000000	0.000000	0.000000	1.000000	128.000000	0.000000
15196.633020	-0.140286	0.582114	0.001033	74.043625	56.554718	54.933552	0.000000	0.000000	0.000000	0.000000	0.000000	0.000000	0.000001	-0.000005	-0.000000	0.000000	0.000000	1.000000	128.000000	0.000000
15196.636353	-0.140317	0.581556	0.000745	74.043625	56.554718	54.933552	0.000000	0.000000	0.000000	0.000000	0.000000	0.000000	-0.009163	-0.167547	-0.086578	0.000000	0.000000	1.000000	128.000000	0.000000
15196.639686	-0.140317	0.581556	0.000745	74.068817	56.787086	55.193993	0.000000	0.000000	0.000000	0.000000	0.000000	0.000000	-0.009163	-0.167547	-0.086578	0.000000	0.000000	1.000000	128.000000	0.000000
15196.643020	-0.140315	0.580961	0.000430	74.068817	56.787086	55.193993	0.000000	0.000000	0.000000	0.000000	0.000000	0.000000	0.000449	-0.178379	-0.094524	0.000000	0.000000	1.000000	128.000000	0.000000
15196.646353	-0.140315	0.580961	0.000430	74.068817	56.787086	55.193993	0.000000	0.000000	0.000000	0.000000	0.000000	0.000000	0.000449	-0.178379	-0.094524	0.000000	0.000000	1.000000	128.000000	0.000000
15196.649686	-0.140315	0.580961	0.000430	74.092636	56.937653	55.370403	0.000000	0.000000	0.000000	0.000000	0.000000	0.000000	0.000449	-0.178379	-0.094524	0.000000	0.000000	1.000000	128.000000	0.000000
15196.653020	-0.140315	0.580961	0.000430	74.092636	56.937653	55.370403	0.000000	0.000000	0.000000	0.000000	0.000000	0.000000	0.000449	-0.178379	-0.094524	0.000000	0.000000	1.000000	128.000000	0.000000
15196.656353	-0.140273	0.580365	0.000059	74.092636	56.937653	55.370403	0.000000	0.000000	0.000000	0.000000	0.000000	0.000000	0.012733	-0.178962	-0.111250	0.000000	0.000000	1.000000	128.000000	0.000000
15196.659686	-0.140273	0.580365	0.000059	74.117371	56.868591	55.333927	0.000000	0.000000	0.000000	0.000000	0.000000	0.000000	0.012733	-0.178962	-0.111250	0.000000	0.000000	1.000000	128.000000	0.000000
15196.663020	-0.140186	0.579769	-0.000299	74.117371	56.868591	55.333927	0.000000	0.000000	0.000000	0.000000	0.000000	0.000000	0.025865	-0.178716	-0.107513	0.000000	0.000000	1.000000	128.000000	0.000000
15196.666353	-0.140186	0.579769	-0.000299	74.117371	56.868591	55.333927	0.000000	0.000000	0.000000	0.000000	0.000000	0.000000	0.025865	-0.178716	-0.107513	0.000000	0.000000	1.000000	128.000000	0.000000
15196.669686	-0.140186	0.579769	-0.000299	74.140076	56.511799	55.017185	0.000000	0.000000	0.000000	0.000000	0.000000	0.000000	0.025865	-0.178716	-0.107513	0.000000	0.000000	1.000000	128.000000	0.000000
15196.673020	-0.140186	0.579769	-0.000299	74.140076	56.511799	55.017185	0.000000	0.000000	0.000000	0.000000	0.000000	0.000000	0.025865	-0.178716	-0.107513	0.000000	0.000000	1.000000	128.000000	0.000000
15196.676353	-0.140103	0.579218	-0.000649	74.140076	56.511799	55.017185	0.000000	0.000000	0.000000	0.000000	0.000000	0.000000	0.025039	-0.165189	-0.104793	0.000000	0.000000	1.000000	128.000000	0.000000
15196.679686	-0.140103	0.579218	-0.000649	74.158775	55.883904	54.432655	0.000000	0.000000	0.000000	0.000000	0.000000	0.000000	0.025039	-0.165189	-0.104793	0.000000	0.000000	1.000000	128.000000	0.000000
15196.683020	-0.139969	0.578676	-0.001008	74.158775	55.883904	54.432655	0.000000	0.000000	0.000000	0.000000	0.000000	0.000000	0.040202	-0.162617	-0.107832	0.000000	0.000000	1.000000	128.000000	0.000000
15196.686353	-0.139969	0.578676	-0.001008	74.158775	55.883904	54.432655	0.000000	0.000000	0.000000	0.000000	0.000000	0.000000	0.040202	-0.162617	-0.107832	0.000000	0.000000	1.000000	128.000000	0.000000
15196.689686	-0.139969	0.578676	-0.001008	74.170967	55.105076	53.703476	0.000000	0.000000	0.000000	0.000000	0.000000	0.000000	0.040202	-0.162617	-0.107832	0.000000	0.000000	1.000000	128.000000	0.000000
15196.693020	-0.139969	0.578676	-0.001008	74.170967	55.105076	53.703476	0.000000	0.000000	0.000000	0.000000	0.000000	0.000000	0.040202	-0.162617	-0.107832	0.000000	0.000000	1.000000	128.000000	0.000000
15196.696353	-0.139804	0.578169	-0.001391	74.170967	55.105076	53.703476	0.000000	0.000000	0.000000	0.000000	0.000000	0.000000	0.049415	-0.152255	-0.114766	0.000000	0.000000	1.000000	128.000000	0.000000
15196.699686	-0.139804	0.578169	-0.001391	74.177986	54.217102	52.865051	0.000000	0.000000	0.000000	0.000000	0.000000	0.000000	0.049415	-0.152255	-0.114766	0.000000	0.000000	1.000000	128.000000	0.000000
15196.703020	-0.139647	0.577725	-0.001748	74.177986	54.217102	52.865051	0.000000	0.000000	0.000000	0.000000	0.000000	0.000000	0.047022	-0.133315	-0.107044	0.000000	0.000000	1.000000	128.000000	0.000000
15196.706353	-0.139647	0.577725	-0.001748	74.177986	54.217102	52.865051	0.000000	0.000000	0.000000	0.000000	0.000000	0.000000	0.047022	-0.133315	-0.107044	0.000000	0.000000	1.000000	128.000000	0.000000
15196.709686	-0.139647	0.577725	-0.001748	74.181786	53.300758	51.996712	0.000000	0.000000	0.000000	0.000000	0.000000	0.000000	0.047022	-0.133315	-0.107044	0.000000	0.000000	1.000000	128.000000	0.000000
15196.713020	-0.139647	0.577725	-0.001748	74.181786	53.300758	51.996712	0.000000	0.000000	0.000000	0.000000	0.000000	0.000000	0.047022	-0.133315	-0.107044	0.000000	0.000000	1.000000	128.000000	0.000000
15196.716353	-0.139467	0.577307	-0.002105	74.181786	53.300758	51.996712	0.000000	0.000000	0.000000	0.000000	0.000000	0.000000	0.054110	-0.125363	-0.107112	0.000000	0.000000	1.000000	128.000000	0.000000
15196.719686	-0.139467	0.577307	-0.002105	74.180367	52.359627	51.100994	0.000000	0.000000	0.000000	0.000000	0.000000	0.000000	0.054110	-0.125363	-0.107112	0.000000	0.000000	1.000000	128.000000	0.000000
15196.723020	-0.139311	0.576933	-0.002459	74.180367	52.359627	51.100994	0.000000	0.000000	0.000000	0.000000	0.000000	0.000000	0.046720	-0.111984	-0.106209	0.000000	0.000000	1.000000	128.000000	0.000000
15196.726353	-0.139311	0.576933	-0.002459	74.180367	52.359627	51.100994	0.000000	0.000000	0.000000	0.000000	0.000000	0.000000	0.046720	-0.111984	-0.106209	0.000000	0.000000	1.000000	128.000000	0.000000
15196.729686	-0.139311	0.576933	-0.002459	74.170135	51.334644	50.124752	0.000000	0.000000	0.000000	0.000000	0.000000	0.000000	0.046720	-0.111984	-0.106209	0.000000	0.000000	1.000000	128.000000	0.000000
15196.733020	-0.139311	0.576933	-0.002459	74.170135	51.334644	50.124752	0.000000	0.000000	0.000000	0.000000	0.000000	0.000000	0.046720	-0.111984	-0.106209	0.000000	0.000000	1.000000	128.000000	0.000000
15196.736353	-0.139166	0.576597	-0.002780	74.170135	51.334644	50.124752	0.000000	0.000000	0.000000	0.000000	0.000000	0.000000	0.043713	-0.100975	-0.096479	0.000000	0.000000	1.000000	128.000000	0.000000
15196.739686	-0.139166	0.576597	-0.002780	74.152809	50.288143	49.128811	0.000000	0.000000	0.000000	0.000000	0.000000	0.000000	0.043713	-0.100975	-0.096479	0.000000	0.000000	1.000000	128.000000	0.000000
15196.743020	-0.139166	0.576597	-0.002780	74.152809	50.288143	49.128811	0.000000	0.000000	0.000000	0.000000	0.000000	0.000000	0.043713	-0.100975	-0.096479	0.000000	0.000000	1.000000	128.000000	0.000000
15196.746353	-0.139166	0.576597	-0.002780	74.152809	50.288143	49.128811	0.000000	0.000000	0.000000	0.000000	0.000000	0.000000	0.043713	-0.100975	-0.096479	0.000000	0.000000	1.000000	128.000000	0.000000
15196.749686	-0.138964	0.576061	-0.003283	74.127098	49.222282	48.111912	0.000000	0.000000	0.000000	0.000000	0.000000	0.000000	0.060358	-0.160601	-0.150911	0.000000	0.000000	1.000000	128.000000	0.000000
15196.753020	-0.138964	0.576061	-0.003283	74.127098	49.222282	48.111912	0.000000	0.000000	0.000000	0.000000	0.000000	0.000000	-0.000001	-0.000008	0.000000	0.000000	0.000000	1.000000	128.000000	0.000000
15196.756353	-0.138964	0.576061	-0.003283	74.127098	49.222282	48.111912	0.000000	0.000000	0.000000	0.000000	0.000000	0.000000	-0.000001	-0.000008	0.000000	0.000000	0.000000	1.000000	128.000000	0.000000
15196.759686	-0.138964	0.576061	-0.003283	74.097015	48.238724	47.171902	0.000000	0.000000	0.000000	0.000000	0.000000	0.000000	-0.000001	-0.000008	0.000000	0.000000	0.000000	1.000000	128.000000	0.000000
15196.763020	-0.138964	0.576061	-0.003283	74.097015	48.238724	47.171902	0.000000	0.000000	0.000000	0.000000	0.000000	0.000000	-0.000001	-0.000008	0.000000	0.000000	0.000000	1.000000	128.000000	0.000000
15196.766353	-0.138894	0.575855	-0.003435	74.097015	48.238724	47.171902	0.000000	0.000000	0.000000	0.000000	0.000000	0.000000	0.021020	-0.062044	-0.045576	0.000000	0.000000	1.000000	128.000000	0.000000
15196.769686	-0.138894	0.575855	-0.003435	74.067467	47.379471	46.353367	0.000000	0.000000	0.000000	0.000000	0.000000	0.000000	0.021020	-0.062044	-0.045576	0.000000	0.000000	1.000000	128.000000	0.000000
15196.773020	-0.138894	0.575855	-0.003435	74.067467	47.379471	46.353367	0.000000	0.000000	0.000000	0.000000	0.000000	0.000000	0.021020	-0.062044	-0.045576	0.000000	0.000000	1.000000	128.000000	0.000000
15196.776353	-0.138894	0.575855	-0.003435	74.067467	47.379471	46.353367	0.000000	0.000000	0.000000	0.000000	0.000000	0.000000	0.021020	-0.062044	-0.045576	0.000000	0.000000	1.000000	128.000000	0.000000
15196.779686	-0.138843	0.575508	-0.003602	74.038811	46.659698	45.666702	0.000000	0.000000	0.000000	0.000000	0.000000	0.000000	0.015326	-0.103945	-0.050063	0.000000	0.000000	1.000000	128.000000	0.000000
15196.783020	-0.138843	0.575508	-0.003602	74.038811	46.659698	45.666702	0.000000	0.000000	0.000000	0.000000	0.000000	0.000000	0.015326	-0.103945	-0.050063	0.000000	0.000000	1.000000	128.000000	0.000000
15196.786353	-0.138843	0.575508	-0.003602	74.038811	46.659698	45.666702	0.000000	0.000000	0.000000	0.000000	0.000000	0.000000	0.015326	-0.103945	-0.050063	0.000000	0.000000	1.000000	128.000000	0.000000
15196.789686	-0.138843	0.575508	-0.003602	74.013885	46.070404	45.107395	0.000000	0.000000	0.000000	0.000000	0.000000	0.000000	0.015326	-0.103945	-0.050063	0.000000	0.000000	1.000000	128.000000	0.000000
15196.793020	-0.138867	0.575386	-0.003600	74.013885	46.070404	45.107395	0.000000	0.000000	0.000000	0.000000	0.000000	0.000000	-0.007213	-0.036511	0.000486	0.000000	0.000000	1.000000	128.000000	0.000000
15196.796353	-0.138867	0.575386	-0.003600	74.013885	46.070404	45.107395	0.000000	0.000000	0.000000	0.000000	0.000000	0.000000	-0.007213	-0.036511	0.000486	0.000000	0.000000	1.000000	128.000000	0.000000
15196.799686	-0.138867	0.575386	-0.003600	73.996925	45.668144	44.729778	0.000000	0.000000	0.000000	0.000000	0.000000	0.000000	-0.007213	-0.036511	0.000486	0.000000	0.000000	1.000000	128.000000	0.000000
15196.803020	-0.138867	0.575386	-0.003600	73.996925	45.668144	44.729778	0.000000	0.000000	0.000000	0.000000	0.000000	0.000000	-0.007213	-0.036511	0.000486	0.000000	0.000000	1.000000	128.000000	0.000000
15196.806353	-0.138920	0.575257	-0.003583	73.996925	45.668144	44.729778	0.000000	0.000000	0.000000	0.000000	0.000000	0.000000	-0.015758	-0.038871	0.005300	0.000000	0.000000	1.000000	128.000000	0.000000
15196.809686	-0.138920	0.575257	-0.003583	73.988518	45.443470	44.524719	0.000000	0.000000	0.000000	0.000000	0.000000	0.000000	-0.015758	-0.038871	0.005300	0.000000	0.000000	1.000000	128.000000	0.000000
15196.813020	-0.138920	0.575257	-0.003583	73.988518	45.443470	44.524719	0.000000	0.000000	0.000000	0.000000	0.000000	0.000000	-0.015758	-0.038871	0.005300	0.000000	0.000000	1.000000	128.000000	0.000000
15196.816353	-0.138920	0.575257	-0.003583	73.988518	45.443470	44.524719	0.000000	0.000000	0.000000	0.000000	0.000000	0.000000	-0.015758	-0.038871	0.005300	0.000000	0.000000	1.000000	128.000000	0.000000
15196.819686	-0.139105	0.575052	-0.003518	73.987755	45.371086	44.467899	0.000000	0.000000	0.000000	0.000000	0.000000	0.000000	-0.055436	-0.061520	0.019480	0.000000	0.000000	1.000000	128.000000	0.000000
15196.823020	-0.139105	0.575052	-0.003518	73.987755	45.371086	44.467899	0.000000	0.000000	0.000000	0.000000	0.000000	0.000000	0.000001	-0.000008	0.000000	0.000000	0.000000	1.000000	128.000000	0.000000
15196.826353	-0.139105	0.575052	-0.003518	73.987755	45.371086	44.467899	0.000000	0.000000	0.000000	0.000000	0.000000	0.000000	0.000001	-0.000008	0.000000	0.000000	0.000000	1.000000	128.000000	0.000000
15196.829686	-0.139105	0.575052	-0.003518	73.990646	45.382256	44.488010	0.000000	0.000000	0.000000	0.000000	0.000000	0.000000	0.000001	-0.000008	0.000000	0.000000	0.000000	1.000000	128.000000	0.000000
15196.833020	-0.139105	0.575052	-0.003518	73.990646	45.382256	44.488010	0.000000	0.000000	0.000000	0.000000	0.000000	0.000000	0.000001	-0.000008	0.000000	0.000000	0.000000	1.000000	128.000000	0.000000
15196.836353	-0.139215	0.574976	-0.003464	73.990646	45.382256	44.488010	0.000000	0.000000	0.000000	0.000000	0.000000	0.000000	-0.033232	-0.022658	0.016160	0.000000	0.000000	1.000000	128.000000	0.000000
15196.839686	-0.139215	0.574976	-0.003464	73.992081	45.378315	44.498062	0.000000	0.000000	0.000000	0.000000	0.000000	0.000000	-0.033232	-0.022658	0.016160	0.000000	0.000000	1.000000	128.000000	0.000000
15196.843020	-0.139215	0.574976	-0.003464	73.992081	45.378315	44.498062	0.000000	0.000000	0.000000	0.000000	0.000000	0.000000	-0.033232	-0.022658	0.016160	0.000000	0.000000	1.000000	128.000000	0.000000
15196.846353	-0.139215	0.574976	-0.003464	73.992081	45.378315	44.498062	0.000000	0.000000	0.000000	0.000000	0.000000	0.000000	-0.033232	-0.022658	0.016160	0.000000	0.000000	1.000000	128.000000	0.000000
15196.849686	-0.139495	0.574879	-0.003320	73.992096	45.364742	44.498085	0.000000	0.000000	0.000000	0.000000	0.000000	0.000000	-0.083977	-0.029080	0.043169	0.000000	0.000000	1.000000	128.000000	0.000000
15196.853020	-0.139495	0.574879	-0.003320	73.992096	45.364742	44.498085	0.000000	0.000000	0.000000	0.000000	0.000000	0.000000	-0.083977	-0.029080	0.043169	0.000000	0.000000	1.000000	128.000000	0.000000
15196.856353	-0.139495	0.574879	-0.003320	73.992096	45.364742	44.498085	0.000000	0.000000	0.000000	0.000000	0.000000	0.000000	-0.083977	-0.029080	0.043169	0.000000	0.000000	1.000000	128.000000	0.000000
15196.859686	-0.139495	0.574879	-0.003320	73.992096	45.348415	44.498077	0.000000	0.000000	0.000000	0.000000	0.000000	0.000000	-0.083977	-0.029080	0.043169	0.000000	0.000000	1.000000	128.000000	0.000000
15196.863020	-0.139652	0.574848	-0.003269	73.992096	45.348415	44.498077	0.000000	0.000000	0.000000	0.000000	0.000000	0.000000	-0.047142	-0.009471	0.015254	0.000000	0.000000	1.000000	128.000000	0.000000
15196.866353	-0.139652	0.574848	-0.003269	73.992096	45.348415	44.498077	0.000000	0.000000	0.000000	0.000000	0.000000	0.000000	-0.047142	-0.009471	0.015254	0.000000	0.000000	1.000000	128.000000	0.000000
15196.869686	-0.139652	0.574848	-0.003269	73.989212	45.310051	44.477970	0.000000	0.000000	0.000000	0.000000	0.000000	0.000000	-0.047142	-0.009471	0.015254	0.000000	0.000000	1.000000	128.000000	0.000000
15196.873020	-0.139652	0.574848	-0.003269	73.989212	45.310051	44.477970	0.000000	0.000000	0.000000	0.000000	0.000000	0.000000	-0.047142	-0.009471	0.015254	0.000000	0.000000	1.000000	128.000000	0.000000
15196.876353	-0.139848	0.574844	-0.003169	73.989212	45.310051	44.477970	0.000000	0.000000	0.000000	0.000000	0.000000	0.000000	-0.058765	-0.001019	0.029939	0.000000	0.000000	1.000000	128.000000	0.000000
15196.879686	-0.139848	0.574844	-0.003169	73.984871	45.259293	44.447800	0.000000	0.000000	0.000000	0.000000	0.000000	0.000000	-0.058765	-0.001019	0.029939	0.000000	0.000000	1.000000	128.000000	0.000000
15196.883020	-0.140049	0.574859	-0.003053	73.984871	45.259293	44.447800	0.000000	0.000000	0.000000	0.000000	0.000000	0.000000	-0.060312	0.004376	0.034860	0.000000	0.000000	1.000000	128.000000	0.000000
15196.886353	-0.140049	0.574859	-0.003053	73.984871	45.259293	44.447800	0.000000	0.000000	0.000000	0.000000	0.000000	0.000000	-0.060312	0.004376	0.034860	0.000000	0.000000	1.000000	128.000000	0.000000
15196.889686	-0.140049	0.574859	-0.003053	73.979050	45.201607	44.407593	0.000000	0.000000	0.000000	0.000000	0.000000	0.000000	-0.060312	0.004376	0.034860	0.000000	0.000000	1.000000	128.000000	0.000000
15196.893020	-0.140049	0.574859	-0.003053	73.979050	45.201607	44.407593	0.000000	0.000000	0.000000	0.000000	0.000000	0.000000	-0.060312	0.004376	0.034860	0.000000	0.000000	1.000000	128.000000	0.000000
15196.896353	-0.140277	0.574892	-0.002927	73.979050	45.201607	44.407593	0.000000	0.000000	0.000000	0.000000	0.000000	0.000000	-0.068329	0.009791	0.037780	0.000000	0.000000	1.000000	128.000000	0.000000
15196.899686	-0.140277	0.574892	-0.002927	73.974678	45.156319	44.377453	0.000000	0.000000	0.000000	0.000000	0.000000	0.000000	-0.068329	0.009791	0.037780	0.000000	0.000000	1.000000	128.000000	0.000000
15196.903020	-0.140277	0.574892	-0.002927	73.974678	45.156319	44.377453	0.000000	0.000000	0.000000	0.000000	0.000000	0.000000	-0.068329	0.009791	0.037780	0.000000	0.000000	1.000000	128.000000	0.000000
15196.906353	-0.140277	0.574892	-0.002927	73.974678	45.156319	44.377453	0.000000	0.000000	0.000000	0.000000	0.000000	0.000000	-0.068329	0.009791	0.037780	0.000000	0.000000	1.000000	128.000000	0.000000
15196.909686	-0.140663	0.574939	-0.002672	73.968880	45.098686	44.337296	0.000000	0.000000	0.000000	0.000000	0.000000	0.000000	-0.115814	0.014128	0.076507	0.000000	0.000000	1.000000	128.000000	0.000000
15196.913020	-0.140663	0.574939	-0.002672	73.968880	45.098686	44.337296	0.000000	0.000000	0.000000	0.000000	0.000000	0.000000	-0.000001	0.000002	0.000000	0.000000	0.000000	1.000000	128.000000	0.000000
15196.916353	-0.140663	0.574939	-0.002672	73.968880	45.098686	44.337296	0.000000	0.000000	0.000000	0.000000	0.000000	0.000000	-0.000001	0.000002	0.000000	0.000000	0.000000	1.000000	128.000000	0.000000
15196.919686	-0.140663	0.574939	-0.002672	73.964516	45.050728	44.307205	0.000000	0.000000	0.000000	0.000000	0.000000	0.000000	-0.000001	0.000002	0.000000	0.000000	0.000000	1.000000	128.000000	0.000000
15196.923020	-0.140663	0.574939	-0.002672	73.964516	45.050728	44.307205	0.000000	0.000000	0.000000	0.000000	0.000000	0.000000	-0.000001	0.000002	0.000000	0.000000	0.000000	1.000000	128.000000	0.000000
15196.926353	-0.140858	0.574961	-0.002579	73.964516	45.050728	44.307205	0.000000	0.000000	0.000000	0.000000	0.000000	0.000000	-0.058315	0.006740	0.027948	0.000000	0.000000	1.000000	128.000000	0.000000
15196.929686	-0.140858	0.574961	-0.002579	73.961586	45.009689	44.287144	0.000000	0.000000	0.000000	0.000000	0.000000	0.000000	-0.058315	0.006740	0.027948	0.000000	0.000000	1.000000	128.000000	0.000000
15196.933020	-0.141062	0.574974	-0.002532	73.961586	45.009689	44.287144	0.000000	0.000000	0.000000	0.000000	0.000000	0.000000	-0.061170	0.003698	0.014184	0.000000	0.000000	1.000000	128.000000	0.000000
15196.936353	-0.141062	0.574974	-0.002532	73.961586	45.009689	44.287144	0.000000	0.000000	0.000000	0.000000	0.000000	0.000000	-0.061170	0.003698	0.014184	0.000000	0.000000	1.000000	128.000000	0.000000
15196.939686	-0.141062	0.574974	-0.002532	73.958679	44.971394	44.267105	0.000000	0.000000	0.000000	0.000000	0.000000	0.000000	-0.061170	0.003698	0.014184	0.000000	0.000000	1.000000	128.000000	0.000000
15196.943020	-0.141062	0.574974	-0.002532	73.958679	44.971394	44.267105	0.000000	0.000000	0.000000	0.000000	0.000000	0.000000	-0.061170	0.003698	0.014184	0.000000	0.000000	1.000000	128.000000	0.000000
15196.946353	-0.141244	0.574986	-0.002478	73.958679	44.971394	44.267105	0.000000	0.000000	0.000000	0.000000	0.000000	0.000000	-0.054715	0.003695	0.016167	0.000000	0.000000	1.000000	128.000000	0.000000
15196.949686	-0.141244	0.574986	-0.002478	73.957222	44.942703	44.257069	0.000000	0.000000	0.000000	0.000000	0.000000	0.000000	-0.054715	0.003695	0.016167	0.000000	0.000000	1.000000	128.000000	0.000000
15196.953020	-0.141244	0.574986	-0.002478	73.957222	44.942703	44.257069	0.000000	0.000000	0.000000	0.000000	0.000000	0.000000	-0.054715	0.003695	0.016167	0.000000	0.000000	1.000000	128.000000	0.000000
15196.956353	-0.141244	0.574986	-0.002478	73.957222	44.942703	44.257069	0.000000	0.000000	0.000000	0.000000	0.000000	0.000000	-0.054715	0.003695	0.016167	0.000000	0.000000	1.000000	128.000000	0.000000
15196.959686	-0.141539	0.575016	-0.002441	73.954285	44.907135	44.237038	0.000000	0.000000	0.000000	0.000000	0.000000	0.000000	-0.088648	0.009094	0.011008	0.000000	0.000000	1.000000	128.000000	0.000000
15196.963020	-0.141539	0.575016	-0.002441	73.954285	44.907135	44.237038	0.000000	0.000000	0.000000	0.000000	0.000000	0.000000	-0.088648	0.009094	0.011008	0.000000	0.000000	1.000000	128.000000	0.000000
15196.966353	-0.141539	0.575016	-0.002441	73.954285	44.907135	44.237038	0.000000	0.000000	0.000000	0.000000	0.000000	0.000000	-0.088648	0.009094	0.011008	0.000000	0.000000	1.000000	128.000000	0.000000
15196.969686	-0.141539	0.575016	-0.002441	73.951370	44.877007	44.217010	0.000000	0.000000	0.000000	0.000000	0.000000	0.000000	-0.088648	0.009094	0.011008	0.000000	0.000000	1.000000	128.000000	0.000000
15196.973020	-0.141643	0.575044	-0.002413	73.951370	44.877007	44.217010	0.000000	0.000000	0.000000	0.000000	0.000000	0.000000	-0.031092	0.008452	0.008594	0.000000	0.000000	1.000000	128.000000	0.000000
15196.976353	-0.141643	0.575044	-0.002413	73.951370	44.877007	44.217010	0.000000	0.000000	0.000000	0.000000	0.000000	0.000000	-0.031092	0.008452	0.008594	0.000000	0.000000	1.000000	128.000000	0.000000
15196.979686	-0.141643	0.575044	-0.002413	73.946999	44.839993	44.186981	0.000000	0.000000	0.000000	0.000000	0.000000	0.000000	-0.031092	0.008452	0.008594	0.000000	0.000000	1.000000	128.000000	0.000000
15196.983020	-0.141643	0.575044	-0.002413	73.946999	44.839993	44.186981	0.000000	0.000000	0.000000	0.000000	0.000000	0.000000	-0.031092	0.008452	0.008594	0.000000	0.000000	1.000000	128.000000	0.000000
15196.986353	-0.141735	0.575109	-0.002344	73.946999	44.839993	44.186981	0.000000	0.000000	0.000000	0.000000	0.000000	0.000000	-0.027696	0.019293	0.020479	0.000000	0.000000	1.000000	128.000000	0.000000
15196.989686	-0.141735	0.575109	-0.002344	73.941139	44.796093	44.146957	0.000000	0.000000	0.000000	0.000000	0.000000	0.000000	-0.027696	0.019293	0.020479	0.000000	0.000000	1.000000	128.000000	0.000000
15196.993020	-0.141735	0.575109	-0.002344	73.941139	44.796093	44.146957	0.000000	0.000000	0.000000	0.000000	0.000000	0.000000	-0.027696	0.019293	0.020479	0.000000	0.000000	1.000000	128.000000	0.000000
15196.996353	-0.141735	0.575109	-0.002344	73.941139	44.796093	44.146957	0.000000	0.000000	0.000000	0.000000	0.000000	0.000000	-0.027696	0.019293	0.020479	0.000000	0.000000	1.000000	128.000000	0.000000
15196.999686	-0.141874	0.575193	-0.002205	73.936737	44.764534	44.116955	0.000000	0.000000	0.000000	0.000000	0.000000	0.000000	-0.041489	0.025396	0.041882	0.000000	0.000000	1.000000	128.000000	0.000000
15197.003020	-0.141874	0.575193	-0.002205	73.936737	44.764534	44.116955	0.000000	0.000000	0.000000	0.000000	0.000000	0.000000	-0.041489	0.025396	0.041882	0.000000	0.000000	1.000000	128.000000	0.000000
15197.006353	-0.141874	0.575193	-0.002205	73.936737	44.764534	44.116955	0.000000	0.000000	0.000000	0.000000	0.000000	0.000000	-0.041489	0.025396	0.041882	0.000000	0.000000	1.000000	128.000000	0.000000
15197.009686	-0.141874	0.575193	-0.002205	73.932335	44.727581	44.086987	0.000000	0.000000	0.000000	0.000000	0.000000	0.000000	-0.041489	0.025396	0.041882	0.000000	0.000000	1.000000	128.000000	0.000000
15197.013020	-0.141946	0.575232	-0.002124	73.932335	44.727581	44.086987	0.000000	0.000000	0.000000	0.000000	0.000000	0.000000	-0.021808	0.011503	0.024323	0.000000	0.000000	1.000000	128.000000	0.000000
15197.016353	-0.141946	0.575232	-0.002124	73.932335	44.727581	44.086987	0.000000	0.000000	0.000000	0.000000	0.000000	0.000000	-0.021808	0.011503	0.024323	0.000000	0.000000	1.000000	128.000000	0.000000
15197.019686	-0.141946	0.575232	-0.002124	73.929398	44.702938	44.066994	0.000000	0.000000	0.000000	0.000000	0.000000	0.000000	-0.021808	0.011503	0.024323	0.000000	0.000000	1.000000	128.000000	0.000000
15197.023020	-0.141946	0.575232	-0.002124	73.929398	44.702938	44.066994	0.000000	0.000000	0.000000	0.000000	0.000000	0.000000	-0.021808	0.011503	0.024323	0.000000	0.000000	1.000000	128.000000	0.000000
15197.026353	-0.142026	0.575262	-0.002020	73.929398	44.702938	44.066994	0.000000	0.000000	0.000000	0.000000	0.000000	0.000000	-0.023928	0.009124	0.031097	0.000000	0.000000	1.000000	128.000000	0.000000
15197.029686	-0.142026	0.575262	-0.002020	73.926468	44.678310	44.047035	0.000000	0.000000	0.000000	0.000000	0.000000	0.000000	-0.023928	0.009124	0.031097	0.000000	0.000000	1.000000	128.000000	0.000000
15197.033020	-0.142026	0.575262	-0.002020	73.926468	44.678310	44.047035	0.000000	0.000000	0.000000	0.000000	0.000000	0.000000	-0.023928	0.009124	0.031097	0.000000	0.000000	1.000000	128.000000	0.000000
15197.036353	-0.142026	0.575262	-0.002020	73.926468	44.678310	44.047035	0.000000	0.000000	0.000000	0.000000	0.000000	0.000000	-0.023928	0.009124	0.031097	0.000000	0.000000	1.000000	128.000000	0.000000
15197.039686	-0.142160	0.575232	-0.001895	73.926468	44.672871	44.047035	0.000000	0.000000	0.000000	0.000000	0.000000	0.000000	-0.040163	-0.008913	0.037515	0.000000	0.000000	1.000000	128.000000	0.000000
15197.043020	-0.142160	0.575232	-0.001895	73.926468	44.672871	44.047035	0.000000	0.000000	0.000000	0.000000	0.000000	0.000000	-0.040163	-0.008913	0.037515	0.000000	0.000000	1.000000	128.000000	0.000000
15197.046353	-0.142160	0.575232	-0.001895	73.926468	44.672871	44.047035	0.000000	0.000000	0.000000	0.000000	0.000000	0.000000	-0.040163	-0.008913	0.037515	0.000000	0.000000	1.000000	128.000000	0.000000
15197.049686	-0.142160	0.575232	-0.001895	73.926460	44.667435	44.047035	0.000000	0.000000	0.000000	0.000000	0.000000	0.000000	-0.040163	-0.008913	0.037515	0.000000	0.000000	1.000000	128.000000	0.000000
15197.053020	-0.142224	0.575208	-0.001841	73.926460	44.667435	44.047035	0.000000	0.000000	0.000000	0.000000	0.000000	0.000000	-0.019323	-0.007185	0.016286	0.000000	0.000000	1.000000	128.000000	0.000000
15197.056353	-0.142224	0.575208	-0.001841	73.926460	44.667435	44.047035	0.000000	0.000000	0.000000	0.000000	0.000000	0.000000	-0.019323	-0.007185	0.016286	0.000000	0.000000	1.000000	128.000000	0.000000
15197.059686	-0.142224	0.575208	-0.001841	73.927940	44.668865	44.057014	0.000000	0.000000	0.000000	0.000000	0.000000	0.000000	-0.019323	-0.007185	0.016286	0.000000	0.000000	1.000000	128.000000	0.000000
15197.063020	-0.142224	0.575208	-0.001841	73.927940	44.668865	44.057014	0.000000	0.000000	0.000000	0.000000	0.000000	0.000000	-0.019323	-0.007185	0.016286	0.000000	0.000000	1.000000	128.000000	0.000000
15197.066353	-0.142312	0.575158	-0.001787	73.927940	44.668865	44.057014	0.000000	0.000000	0.000000	0.000000	0.000000	0.000000	-0.026384	-0.014993	0.016101	0.000000	0.000000	1.000000	128.000000	0.000000
15197.069686	-0.142312	0.575158	-0.001787	73.927940	44.663425	44.057014	0.000000	0.000000	0.000000	0.000000	0.000000	0.000000	-0.026384	-0.014993	0.016101	0.000000	0.000000	1.000000	128.000000	0.000000
15197.073020	-0.142312	0.575158	-0.001787	73.927940	44.663425	44.057014	0.000000	0.000000	0.000000	0.000000	0.000000	0.000000	-0.026384	-0.014993	0.016101	0.000000	0.000000	1.000000	128.000000	0.000000
15197.076353	-0.142312	0.575158	-0.001787	73.927940	44.663425	44.057014	0.000000	0.000000	0.000000	0.000000	0.000000	0.000000	-0.026384	-0.014993	0.016101	0.000000	0.000000	1.000000	128.000000	0.000000
15197.079686	-0.142434	0.575095	-0.001627	73.927948	44.660713	44.057022	0.000000	0.000000	0.000000	0.000000	0.000000	0.000000	-0.036401	-0.019162	0.048133	0.000000	0.000000	1.000000	128.000000	0.000000
15197.083020	-0.142434	0.575095	-0.001627	73.927948	44.660713	44.057022	0.000000	0.000000	0.000000	0.000000	0.000000	0.000000	-0.036401	-0.019162	0.048133	0.000000	0.000000	1.000000	128.000000	0.000000
15197.086353	-0.142434	0.575095	-0.001627	73.927948	44.660713	44.057022	0.000000	0.000000	0.000000	0.000000	0.000000	0.000000	-0.036401	-0.019162	0.048133	0.000000	0.000000	1.000000	128.000000	0.000000
15197.089686	-0.142434	0.575095	-0.001627	73.927940	44.657986	44.057018	0.000000	0.000000	0.000000	0.000000	0.000000	0.000000	-0.036401	-0.019162	0.048133	0.000000	0.000000	1.000000	128.000000	0.000000
15197.093020	-0.142491	0.575055	-0.001520	73.927940	44.657986	44.057018	0.000000	0.000000	0.000000	0.000000	0.000000	0.000000	-0.017083	-0.011986	0.031851	0.000000	0.000000	1.000000	128.000000	0.000000
15197.096353	-0.142491	0.575055	-0.001520	73.927940	44.657986	44.057018	0.000000	0.000000	0.000000	0.000000	0.000000	0.000000	-0.017083	-0.011986	0.031851	0.000000	0.000000	1.000000	128.000000	0.000000
15197.099686	-0.142491	0.575055	-0.001520	73.926483	44.645691	44.047047	0.000000	0.000000	0.000000	0.000000	0.000000	0.000000	-0.017083	-0.011986	0.031851	0.000000	0.000000	1.000000	128.000000	0.000000
15197.103020	-0.142491	0.575055	-0.001520	73.926483	44.645691	44.047047	0.000000	0.000000	0.000000	0.000000	0.000000	0.000000	-0.017083	-0.011986	0.031851	0.000000	0.000000	1.000000	128.000000	0.000000
15197.106353	-0.142553	0.575033	-0.001398	73.926483	44.645691	44.047047	0.000000	0.000000	0.000000	0.000000	0.000000	0.000000	-0.018628	-0.006579	0.036778	0.000000	0.000000	1.000000	128.000000	0.000000
15197.109686	-0.142553	0.575033	-0.001398	73.926468	44.642960	44.047043	0.000000	0.000000	0.000000	0.000000	0.000000	0.000000	-0.018628	-0.006579	0.036778	0.000000	0.000000	1.000000	128.000000	0.000000
15197.113020	-0.142610	0.574993	-0.001292	73.926468	44.642960	44.047043	0.000000	0.000000	0.000000	0.000000	0.000000	0.000000	-0.017088	-0.011992	0.031842	0.000000	0.000000	1.000000	128.000000	0.000000
15197.116353	-0.142610	0.574993	-0.001292	73.926468	44.642960	44.047043	0.000000	0.000000	0.000000	0.000000	0.000000	0.000000	-0.017088	-0.011992	0.031842	0.000000	0.000000	1.000000	128.000000	0.000000
15197.119686	-0.142610	0.574993	-0.001292	73.926460	44.640221	44.047028	0.000000	0.000000	0.000000	0.000000	0.000000	0.000000	-0.017088	-0.011992	0.031842	0.000000	0.000000	1.000000	128.000000	0.000000
15197.123020	-0.142610	0.574993	-0.001292	73.926460	44.640221	44.047028	0.000000	0.000000	0.000000	0.000000	0.000000	0.000000	-0.017088	-0.011992	0.031842	0.000000	0.000000	1.000000	128.000000	0.000000
15197.126353	-0.142674	0.574945	-0.001163	73.926460	44.640221	44.047028	0.000000	0.000000	0.000000	0.000000	0.000000	0.000000	-0.019201	-0.014423	0.038610	0.000000	0.000000	1.000000	128.000000	0.000000
15197.129686	-0.142674	0.574945	-0.001163	73.926468	44.648243	44.059864	0.000000	0.000000	0.000000	0.000000	0.000000	0.000000	-0.019201	-0.014423	0.038610	0.000000	0.000000	1.000000	128.000000	0.000000
15197.133020	-0.142674	0.574945	-0.001163	73.926468	44.648243	44.059864	0.000000	0.000000	0.000000	0.000000	0.000000	0.000000	-0.019201	-0.014423	0.038610	0.000000	0.000000	1.000000	128.000000	0.000000
15197.136353	-0.142674	0.574945	-0.001163	73.926468	44.648243	44.059864	0.000000	0.000000	0.000000	0.000000	0.000000	0.000000	-0.019201	-0.014423	0.038610	0.000000	0.000000	1.000000	128.000000	0.000000
15197.139686	-0.142794	0.574834	-0.001081	73.926460	44.650814	44.072689	0.000000	0.000000	0.000000	0.000000	0.000000	0.000000	-0.036187	-0.033116	0.024482	0.000000	0.000000	1.000000	128.000000	0.000000
15197.143020	-0.142794	0.574834	-0.001081	73.926460	44.650814	44.072689	0.000000	0.000000	0.000000	0.000000	0.000000	0.000000	-0.036187	-0.033116	0.024482	0.000000	0.000000	1.000000	128.000000	0.000000
15197.146353	-0.142794	0.574834	-0.001081	73.926460	44.650814	44.072689	0.000000	0.000000	0.000000	0.000000	0.000000	0.000000	-0.036187	-0.033116	0.024482	0.000000	0.000000	1.000000	128.000000	0.000000
15197.149686	-0.142794	0.574834	-0.001081	73.918999	44.677750	44.109390	0.000000	0.000000	0.000000	0.000000	0.000000	0.000000	-0.036187	-0.033116	0.024482	0.000000	0.000000	1.000000	128.000000	0.000000
15197.153020	-0.142878	0.574790	-0.001119	73.918999	44.677750	44.109390	0.000000	0.000000	0.000000	0.000000	0.000000	0.000000	-0.025012	-0.013257	-0.011229	0.000000	0.000000	1.000000	128.000000	0.000000
15197.156353	-0.142878	0.574790	-0.001119	73.918999	44.677750	44.109390	0.000000	0.000000	0.000000	0.000000	0.000000	0.000000	-0.025012	-0.013257	-0.011229	0.000000	0.000000	1.000000	128.000000	0.000000
15197.159686	-0.142878	0.574790	-0.001119	73.884819	44.730022	44.193771	0.000000	0.000000	0.000000	0.000000	0.000000	0.000000	-0.025012	-0.013257	-0.011229	0.000000	0.000000	1.000000	128.000000	0.000000
15197.163020	-0.142878	0.574790	-0.001119	73.884819	44.730022	44.193771	0.000000	0.000000	0.000000	0.000000	0.000000	0.000000	-0.025012	-0.013257	-0.011229	0.000000	0.000000	1.000000	128.000000	0.000000
15197.166353	-0.142973	0.574734	-0.001270	73.884819	44.730022	44.193771	0.000000	0.000000	0.000000	0.000000	0.000000	0.000000	-0.028538	-0.016889	-0.045485	0.000000	0.000000	1.000000	128.000000	0.000000
15197.169686	-0.142973	0.574734	-0.001270	73.815033	44.805470	44.273285	0.000000	0.000000	0.000000	0.000000	0.000000	0.000000	-0.028538	-0.016889	-0.045485	0.000000	0.000000	1.000000	128.000000	0.000000
15197.173020	-0.142973	0.574734	-0.001270	73.815033	44.805470	44.273285	0.000000	0.000000	0.000000	0.000000	0.000000	0.000000	-0.028538	-0.016889	-0.045485	0.000000	1.000000	1.000000	128.000000	0.000000
15197.176353	-0.142973	0.574734	-0.001270	73.815033	44.805470	44.273285	0.000000	0.000000	0.000000	0.000000	0.000000	0.000000	-0.028538	-0.016889	-0.045485	0.000000	1.000000	1.000000	128.000000	0.000000
