# Supplementary material for: Haptic Guidance Needs to Be Intuitive Not Just Informative to Improve Human Motor Accuracy
Source: PLoS One. 2016 Mar 16;11(3):e0150912. doi: 10.1371/journal.pone.0150912 (PMC4794196; doi:10.1371/journal.pone.0150912)
Supplement: S1 Data — (ZIP) [file pone.0150912.s001.zip › Subject6/exp1_0129.txt]

Time	PosX	PosY	PosZ	RotX	RotY	RotZ	ForceX	ForceY	ForceZ	MomentX	MomentY	MomentZ	VelocityX	VelocityY	VelocityZ	CalibratedWeight	ButtonDown	Condition	Trial	Visual
15198.850887	-0.000015	0.511161	0.245765	76.677338	32.740662	34.198177	0.000000	0.000000	0.000000	0.000000	0.000000	0.000000	0.020023	-0.012252	-0.008627	0.000000	1.000000	1.000000	129.000000	1.000000
15198.854220	-0.000015	0.511161	0.245765	76.677338	32.740662	34.198177	0.000000	0.000000	0.000000	0.000000	0.000000	0.000000	0.020023	-0.012252	-0.008627	0.000000	1.000000	1.000000	129.000000	1.000000
15198.857553	-0.000015	0.511161	0.245765	76.677338	32.740662	34.198177	0.000000	0.000000	0.000000	0.000000	0.000000	0.000000	0.020023	-0.012252	-0.008627	0.000000	1.000000	1.000000	129.000000	1.000000
15198.860887	0.000085	0.511042	0.245470	76.681473	32.742283	34.199837	0.000000	0.000000	0.000000	0.000000	0.000000	0.000000	0.030022	-0.035736	-0.088219	0.000000	1.000000	1.000000	129.000000	1.000000
15198.864220	0.000085	0.511042	0.245470	76.681473	32.742283	34.199837	0.000000	0.000000	0.000000	0.000000	0.000000	0.000000	0.030022	-0.035736	-0.088219	0.000000	1.000000	1.000000	129.000000	1.000000
15198.867553	0.000085	0.511042	0.245470	76.681473	32.742283	34.199837	0.000000	0.000000	0.000000	0.000000	0.000000	0.000000	0.030022	-0.035736	-0.088219	0.000000	1.000000	1.000000	129.000000	1.000000
15198.870887	0.000085	0.511042	0.245470	76.676582	32.709763	34.166409	0.000000	0.000000	0.000000	0.000000	0.000000	0.000000	0.030022	-0.035736	-0.088219	0.000000	1.000000	1.000000	129.000000	1.000000
15198.874220	0.000152	0.510931	0.245271	76.676582	32.709763	34.166409	0.000000	0.000000	0.000000	0.000000	0.000000	0.000000	0.020000	-0.033518	-0.059703	0.000000	1.000000	1.000000	129.000000	1.000000
15198.877553	0.000152	0.510931	0.245271	76.676582	32.709763	34.166409	0.000000	0.000000	0.000000	0.000000	0.000000	0.000000	0.020000	-0.033518	-0.059703	0.000000	1.000000	1.000000	129.000000	1.000000
15198.880887	0.000152	0.510931	0.245271	76.650093	32.595928	34.054634	0.000000	0.000000	0.000000	0.000000	0.000000	0.000000	0.020000	-0.033518	-0.059703	0.000000	1.000000	1.000000	129.000000	1.000000
15198.884220	0.000152	0.510931	0.245271	76.650093	32.595928	34.054634	0.000000	0.000000	0.000000	0.000000	0.000000	0.000000	0.020000	-0.033518	-0.059703	0.000000	1.000000	1.000000	129.000000	1.000000
15198.887553	0.000218	0.510778	0.245044	76.650093	32.595928	34.054634	0.000000	0.000000	0.000000	0.000000	0.000000	0.000000	0.019986	-0.045757	-0.068387	0.000000	1.000000	1.000000	129.000000	1.000000
15198.890887	0.000218	0.510778	0.245044	76.601921	32.396328	33.865501	0.000000	0.000000	0.000000	0.000000	0.000000	0.000000	0.019986	-0.045757	-0.068387	0.000000	1.000000	1.000000	129.000000	1.000000
15198.894220	0.000218	0.510547	0.244789	76.601921	32.396328	33.865501	0.000000	0.000000	0.000000	0.000000	0.000000	0.000000	-0.000024	-0.069459	-0.076217	0.000000	1.000000	1.000000	129.000000	1.000000
15198.897553	0.000218	0.510547	0.244789	76.601921	32.396328	33.865501	0.000000	0.000000	0.000000	0.000000	0.000000	0.000000	-0.000024	-0.069459	-0.076217	0.000000	1.000000	1.000000	129.000000	1.000000
15198.900887	0.000218	0.510547	0.244789	76.539070	32.140453	33.625088	0.000000	0.000000	0.000000	0.000000	0.000000	0.000000	-0.000024	-0.069459	-0.076217	0.000000	1.000000	1.000000	129.000000	1.000000
15198.904220	0.000218	0.510547	0.244789	76.539070	32.140453	33.625088	0.000000	0.000000	0.000000	0.000000	0.000000	0.000000	-0.000024	-0.069459	-0.076217	0.000000	1.000000	1.000000	129.000000	1.000000
15198.907553	0.000185	0.510315	0.244535	76.539070	32.140453	33.625088	0.000000	0.000000	0.000000	0.000000	0.000000	0.000000	-0.010017	-0.069423	-0.076279	0.000000	1.000000	1.000000	129.000000	1.000000
15198.910887	0.000185	0.510315	0.244535	76.469643	31.865494	33.363914	0.000000	0.000000	0.000000	0.000000	0.000000	0.000000	-0.010017	-0.069423	-0.076279	0.000000	1.000000	1.000000	129.000000	1.000000
15198.914220	0.000185	0.510005	0.244255	76.469643	31.865494	33.363914	0.000000	0.000000	0.000000	0.000000	0.000000	0.000000	-0.000022	-0.093099	-0.084166	0.000000	1.000000	1.000000	129.000000	1.000000
15198.917553	0.000185	0.510005	0.244255	76.469643	31.865494	33.363914	0.000000	0.000000	0.000000	0.000000	0.000000	0.000000	-0.000022	-0.093099	-0.084166	0.000000	1.000000	1.000000	129.000000	1.000000
15198.920887	0.000185	0.510005	0.244255	76.409828	31.624466	33.136166	0.000000	0.000000	0.000000	0.000000	0.000000	0.000000	-0.000022	-0.093099	-0.084166	0.000000	1.000000	1.000000	129.000000	1.000000
15198.924220	0.000218	0.509715	0.243988	76.409828	31.624466	33.136166	0.000000	0.000000	0.000000	0.000000	0.000000	0.000000	0.009964	-0.086919	-0.079919	0.000000	1.000000	1.000000	129.000000	1.000000
15198.927553	0.000218	0.509715	0.243988	76.409828	31.624466	33.136166	0.000000	0.000000	0.000000	0.000000	0.000000	0.000000	0.009964	-0.086919	-0.079919	0.000000	1.000000	1.000000	129.000000	1.000000
15198.930887	0.000218	0.509715	0.243988	76.361671	31.435488	32.950733	0.000000	0.000000	0.000000	0.000000	0.000000	0.000000	0.009964	-0.086919	-0.079919	0.000000	1.000000	1.000000	129.000000	1.000000
15198.934220	0.000218	0.509715	0.243988	76.361671	31.435488	32.950733	0.000000	0.000000	0.000000	0.000000	0.000000	0.000000	0.009964	-0.086919	-0.079919	0.000000	1.000000	1.000000	129.000000	1.000000
15198.937553	0.000285	0.509423	0.243690	76.361671	31.435488	32.950733	0.000000	0.000000	0.000000	0.000000	0.000000	0.000000	0.019935	-0.087568	-0.089569	0.000000	1.000000	1.000000	129.000000	1.000000
15198.940887	0.000285	0.509423	0.243690	76.332458	31.311584	32.826290	0.000000	0.000000	0.000000	0.000000	0.000000	0.000000	0.019935	-0.087568	-0.089569	0.000000	1.000000	1.000000	129.000000	1.000000
15198.944220	0.000285	0.509423	0.243690	76.332458	31.311584	32.826290	0.000000	0.000000	0.000000	0.000000	0.000000	0.000000	0.019935	-0.087568	-0.089569	0.000000	0.000000	1.000000	129.000000	1.000000
15198.947553	0.000285	0.509423	0.243690	76.332458	31.311584	32.826290	0.000000	0.000000	0.000000	0.000000	0.000000	0.000000	0.019935	-0.087568	-0.089569	0.000000	0.000000	1.000000	129.000000	1.000000
15198.950887	0.000584	0.508881	0.243121	76.301506	31.189705	32.700409	0.000000	0.000000	0.000000	0.000000	0.000000	0.000000	0.089689	-0.162756	-0.170752	0.000000	0.000000	1.000000	129.000000	1.000000
15198.954220	0.000584	0.508881	0.243121	76.301506	31.189705	32.700409	0.000000	0.000000	0.000000	0.000000	0.000000	0.000000	0.000000	0.000000	-0.000002	0.000000	0.000000	1.000000	129.000000	1.000000
15198.957553	0.000584	0.508881	0.243121	76.301506	31.189705	32.700409	0.000000	0.000000	0.000000	0.000000	0.000000	0.000000	0.000000	0.000000	-0.000002	0.000000	0.000000	1.000000	129.000000	1.000000
15198.960887	0.000584	0.508881	0.243121	76.268753	31.056496	32.561459	0.000000	0.000000	0.000000	0.000000	0.000000	0.000000	0.000000	0.000000	-0.000002	0.000000	0.000000	1.000000	129.000000	1.000000
15198.964220	0.000584	0.508881	0.243121	76.268753	31.056496	32.561459	0.000000	0.000000	0.000000	0.000000	0.000000	0.000000	0.000000	0.000000	-0.000002	0.000000	0.000000	1.000000	129.000000	1.000000
15198.967553	0.000783	0.508689	0.242862	76.268753	31.056496	32.561459	0.000000	0.000000	0.000000	0.000000	0.000000	0.000000	0.059752	-0.057632	-0.077648	0.000000	0.000000	1.000000	129.000000	1.000000
15198.970887	0.000783	0.508689	0.242862	76.246178	30.956013	32.449196	0.000000	0.000000	0.000000	0.000000	0.000000	0.000000	0.059752	-0.057632	-0.077648	0.000000	0.000000	1.000000	129.000000	1.000000
15198.974220	0.000783	0.508689	0.242862	76.246178	30.956013	32.449196	0.000000	0.000000	0.000000	0.000000	0.000000	0.000000	0.059752	-0.057632	-0.077648	0.000000	0.000000	1.000000	129.000000	1.000000
15198.977553	0.000783	0.508689	0.242862	76.246178	30.956013	32.449196	0.000000	0.000000	0.000000	0.000000	0.000000	0.000000	0.059752	-0.057632	-0.077648	0.000000	0.000000	1.000000	129.000000	1.000000
15198.980887	0.001180	0.508433	0.242254	76.231155	30.830402	32.302338	0.000000	0.000000	0.000000	0.000000	0.000000	0.000000	0.119326	-0.076795	-0.182431	0.000000	0.000000	1.000000	129.000000	1.000000
15198.984220	0.001180	0.508433	0.242254	76.231155	30.830402	32.302338	0.000000	0.000000	0.000000	0.000000	0.000000	0.000000	-0.000000	0.000006	-0.000000	0.000000	0.000000	1.000000	129.000000	1.000000
15198.987553	0.001180	0.508433	0.242254	76.231155	30.830402	32.302338	0.000000	0.000000	0.000000	0.000000	0.000000	0.000000	-0.000000	0.000006	-0.000000	0.000000	0.000000	1.000000	129.000000	1.000000
15198.990887	0.001180	0.508433	0.242254	76.215530	30.633184	32.069855	0.000000	0.000000	0.000000	0.000000	0.000000	0.000000	-0.000000	0.000006	-0.000000	0.000000	0.000000	1.000000	129.000000	1.000000
15198.994220	0.001180	0.508433	0.242254	76.215530	30.633184	32.069855	0.000000	0.000000	0.000000	0.000000	0.000000	0.000000	-0.000000	0.000006	-0.000000	0.000000	0.000000	1.000000	129.000000	1.000000
15198.997553	0.001346	0.508465	0.241913	76.215530	30.633184	32.069855	0.000000	0.000000	0.000000	0.000000	0.000000	0.000000	0.049608	0.009811	-0.102091	0.000000	0.000000	1.000000	129.000000	1.000000
15199.000887	0.001346	0.508465	0.241913	76.192459	30.417923	31.819057	0.000000	0.000000	0.000000	0.000000	0.000000	0.000000	0.049608	0.009811	-0.102091	0.000000	0.000000	1.000000	129.000000	1.000000
15199.004220	0.001346	0.508465	0.241913	76.192459	30.417923	31.819057	0.000000	0.000000	0.000000	0.000000	0.000000	0.000000	0.049608	0.009811	-0.102091	0.000000	0.000000	1.000000	129.000000	1.000000
15199.007553	0.001346	0.508465	0.241913	76.192459	30.417923	31.819057	0.000000	0.000000	0.000000	0.000000	0.000000	0.000000	0.049608	0.009811	-0.102091	0.000000	0.000000	1.000000	129.000000	1.000000
15199.010887	0.001808	0.508676	0.241124	76.179230	30.238729	31.598345	0.000000	0.000000	0.000000	0.000000	0.000000	0.000000	0.138771	0.063211	-0.236715	0.000000	0.000000	1.000000	129.000000	1.000000
15199.014220	0.001808	0.508676	0.241124	76.179230	30.238729	31.598345	0.000000	0.000000	0.000000	0.000000	0.000000	0.000000	-0.000000	0.000001	-0.000002	0.000000	0.000000	1.000000	129.000000	1.000000
15199.017553	0.001808	0.508676	0.241124	76.179230	30.238729	31.598345	0.000000	0.000000	0.000000	0.000000	0.000000	0.000000	-0.000000	0.000001	-0.000002	0.000000	0.000000	1.000000	129.000000	1.000000
15199.020887	0.001808	0.508676	0.241124	76.177910	30.059652	31.366541	0.000000	0.000000	0.000000	0.000000	0.000000	0.000000	-0.000000	0.000001	-0.000002	0.000000	0.000000	1.000000	129.000000	1.000000
15199.024220	0.001808	0.508676	0.241124	76.177910	30.059652	31.366541	0.000000	0.000000	0.000000	0.000000	0.000000	0.000000	-0.000000	0.000001	-0.000002	0.000000	0.000000	1.000000	129.000000	1.000000
15199.027553	0.002138	0.508887	0.240608	76.177910	30.059652	31.366541	0.000000	0.000000	0.000000	0.000000	0.000000	0.000000	0.098974	0.063355	-0.154836	0.000000	0.000000	1.000000	129.000000	1.000000
15199.030887	0.002138	0.508887	0.240608	76.200478	29.918053	31.157625	0.000000	0.000000	0.000000	0.000000	0.000000	0.000000	0.098974	0.063355	-0.154836	0.000000	0.000000	1.000000	129.000000	1.000000
15199.034220	0.002500	0.509167	0.239989	76.200478	29.918053	31.157625	0.000000	0.000000	0.000000	0.000000	0.000000	0.000000	0.108646	0.083937	-0.185683	0.000000	0.000000	1.000000	129.000000	1.000000
15199.037553	0.002500	0.509167	0.239989	76.200478	29.918053	31.157625	0.000000	0.000000	0.000000	0.000000	0.000000	0.000000	0.108646	0.083937	-0.185683	0.000000	0.000000	1.000000	129.000000	1.000000
15199.040887	0.002500	0.509167	0.239989	76.256332	29.845062	31.006550	0.000000	0.000000	0.000000	0.000000	0.000000	0.000000	0.108646	0.083937	-0.185683	0.000000	0.000000	1.000000	129.000000	1.000000
15199.044220	0.002500	0.509167	0.239989	76.256332	29.845062	31.006550	0.000000	0.000000	0.000000	0.000000	0.000000	0.000000	0.108646	0.083937	-0.185683	0.000000	0.000000	1.000000	129.000000	1.000000
15199.047553	0.002895	0.509495	0.239252	76.256332	29.845062	31.006550	0.000000	0.000000	0.000000	0.000000	0.000000	0.000000	0.118226	0.098339	-0.221066	0.000000	0.000000	1.000000	129.000000	1.000000
15199.050887	0.002895	0.509495	0.239252	76.320457	29.775185	30.850674	0.000000	0.000000	0.000000	0.000000	0.000000	0.000000	0.118226	0.098339	-0.221066	0.000000	0.000000	1.000000	129.000000	1.000000
15199.054220	0.003320	0.509890	0.238412	76.320457	29.775185	30.850674	0.000000	0.000000	0.000000	0.000000	0.000000	0.000000	0.127733	0.118698	-0.252235	0.000000	0.000000	1.000000	129.000000	1.000000
15199.057553	0.003320	0.509890	0.238412	76.320457	29.775185	30.850674	0.000000	0.000000	0.000000	0.000000	0.000000	0.000000	0.127733	0.118698	-0.252235	0.000000	0.000000	1.000000	129.000000	1.000000
15199.060887	0.003320	0.509890	0.238412	76.395462	29.709858	30.692476	0.000000	0.000000	0.000000	0.000000	0.000000	0.000000	0.127733	0.118698	-0.252235	0.000000	0.000000	1.000000	129.000000	1.000000
15199.064220	0.003810	0.510353	0.237466	76.395462	29.709858	30.692476	0.000000	0.000000	0.000000	0.000000	0.000000	0.000000	0.147039	0.138896	-0.283645	0.000000	0.000000	1.000000	129.000000	1.000000
15199.067553	0.003810	0.510353	0.237466	76.395462	29.709858	30.692476	0.000000	0.000000	0.000000	0.000000	0.000000	0.000000	0.147039	0.138896	-0.283645	0.000000	0.000000	1.000000	129.000000	1.000000
15199.070887	0.003810	0.510353	0.237466	76.469429	29.676790	30.567461	0.000000	0.000000	0.000000	0.000000	0.000000	0.000000	0.147039	0.138896	-0.283645	0.000000	0.000000	1.000000	129.000000	1.000000
15199.074220	0.004298	0.510860	0.236368	76.469429	29.676790	30.567461	0.000000	0.000000	0.000000	0.000000	0.000000	0.000000	0.146354	0.152108	-0.329280	0.000000	0.000000	1.000000	129.000000	1.000000
15199.077553	0.004298	0.510860	0.236368	76.469429	29.676790	30.567461	0.000000	0.000000	0.000000	0.000000	0.000000	0.000000	0.146354	0.152108	-0.329280	0.000000	0.000000	1.000000	129.000000	1.000000
15199.080887	0.004298	0.510860	0.236368	76.538734	29.695566	30.504162	0.000000	0.000000	0.000000	0.000000	0.000000	0.000000	0.146354	0.152108	-0.329280	0.000000	0.000000	1.000000	129.000000	1.000000
15199.084220	0.004882	0.511471	0.235161	76.538734	29.695566	30.504162	0.000000	0.000000	0.000000	0.000000	0.000000	0.000000	0.175240	0.183279	-0.362172	0.000000	0.000000	1.000000	129.000000	1.000000
15199.087553	0.004882	0.511471	0.235161	76.538734	29.695566	30.504162	0.000000	0.000000	0.000000	0.000000	0.000000	0.000000	0.175240	0.183279	-0.362172	0.000000	0.000000	1.000000	129.000000	1.000000
15199.090887	0.004882	0.511471	0.235161	76.597923	29.830988	30.573441	0.000000	0.000000	0.000000	0.000000	0.000000	0.000000	0.175240	0.183279	-0.362172	0.000000	0.000000	1.000000	129.000000	1.000000
15199.094220	0.005562	0.512147	0.233846	76.597923	29.830988	30.573441	0.000000	0.000000	0.000000	0.000000	0.000000	0.000000	0.203892	0.202839	-0.394516	0.000000	0.000000	1.000000	129.000000	1.000000
15199.097553	0.005562	0.512147	0.233846	76.597923	29.830988	30.573441	0.000000	0.000000	0.000000	0.000000	0.000000	0.000000	0.203892	0.202839	-0.394516	0.000000	0.000000	1.000000	129.000000	1.000000
15199.100887	0.005562	0.512147	0.233846	76.649712	30.016459	30.699781	0.000000	0.000000	0.000000	0.000000	0.000000	0.000000	0.203892	0.202839	-0.394516	0.000000	0.000000	1.000000	129.000000	1.000000
15199.104220	0.006336	0.512903	0.232372	76.649712	30.016459	30.699781	0.000000	0.000000	0.000000	0.000000	0.000000	0.000000	0.232139	0.226604	-0.442313	0.000000	0.000000	1.000000	129.000000	1.000000
15199.107553	0.006336	0.512903	0.232372	76.649712	30.016459	30.699781	0.000000	0.000000	0.000000	0.000000	0.000000	0.000000	0.232139	0.226604	-0.442313	0.000000	0.000000	1.000000	129.000000	1.000000
15199.110887	0.006336	0.512903	0.232372	76.706894	30.224140	30.840542	0.000000	0.000000	0.000000	0.000000	0.000000	0.000000	0.232139	0.226604	-0.442313	0.000000	0.000000	1.000000	129.000000	1.000000
15199.114220	0.007171	0.513721	0.230787	76.706894	30.224140	30.840542	0.000000	0.000000	0.000000	0.000000	0.000000	0.000000	0.250392	0.245574	-0.475396	0.000000	0.000000	1.000000	129.000000	1.000000
15199.117553	0.007171	0.513721	0.230787	76.706894	30.224140	30.840542	0.000000	0.000000	0.000000	0.000000	0.000000	0.000000	0.250392	0.245574	-0.475396	0.000000	0.000000	1.000000	129.000000	1.000000
15199.120887	0.007171	0.513721	0.230787	76.769402	30.457129	30.996075	0.000000	0.000000	0.000000	0.000000	0.000000	0.000000	0.250392	0.245574	-0.475396	0.000000	0.000000	1.000000	129.000000	1.000000
15199.124220	0.008130	0.514617	0.229039	76.769402	30.457129	30.996075	0.000000	0.000000	0.000000	0.000000	0.000000	0.000000	0.287751	0.268643	-0.524296	0.000000	0.000000	1.000000	129.000000	1.000000
15199.127553	0.008130	0.514617	0.229039	76.769402	30.457129	30.996075	0.000000	0.000000	0.000000	0.000000	0.000000	0.000000	0.287751	0.268643	-0.524296	0.000000	0.000000	1.000000	129.000000	1.000000
15199.130887	0.008130	0.514617	0.229039	76.837265	30.710379	31.174784	0.000000	0.000000	0.000000	0.000000	0.000000	0.000000	0.287751	0.268643	-0.524296	0.000000	0.000000	1.000000	129.000000	1.000000
15199.134220	0.009147	0.515568	0.227113	76.837265	30.710379	31.174784	0.000000	0.000000	0.000000	0.000000	0.000000	0.000000	0.305048	0.285198	-0.578051	0.000000	0.000000	1.000000	129.000000	1.000000
15199.137553	0.009147	0.515568	0.227113	76.837265	30.710379	31.174784	0.000000	0.000000	0.000000	0.000000	0.000000	0.000000	0.305048	0.285198	-0.578051	0.000000	0.000000	1.000000	129.000000	1.000000
15199.140887	0.009147	0.515568	0.227113	76.913139	30.993771	31.383982	0.000000	0.000000	0.000000	0.000000	0.000000	0.000000	0.305048	0.285198	-0.578051	0.000000	0.000000	1.000000	129.000000	1.000000
15199.144220	0.010253	0.516575	0.225037	76.913139	30.993771	31.383982	0.000000	0.000000	0.000000	0.000000	0.000000	0.000000	0.331792	0.302186	-0.622708	0.000000	0.000000	1.000000	129.000000	1.000000
15199.147553	0.010253	0.516575	0.225037	76.913139	30.993771	31.383982	0.000000	0.000000	0.000000	0.000000	0.000000	0.000000	0.331792	0.302186	-0.622708	0.000000	0.000000	1.000000	129.000000	1.000000
15199.150887	0.010253	0.516575	0.225037	76.996964	31.302645	31.616491	0.000000	0.000000	0.000000	0.000000	0.000000	0.000000	0.331792	0.302186	-0.622708	0.000000	0.000000	1.000000	129.000000	1.000000
15199.154220	0.011413	0.517651	0.222759	76.996964	31.302645	31.616491	0.000000	0.000000	0.000000	0.000000	0.000000	0.000000	0.348101	0.322934	-0.683233	0.000000	0.000000	1.000000	129.000000	1.000000
15199.157553	0.011413	0.517651	0.222759	76.996964	31.302645	31.616491	0.000000	0.000000	0.000000	0.000000	0.000000	0.000000	0.348101	0.322934	-0.683233	0.000000	0.000000	1.000000	129.000000	1.000000
15199.160887	0.011413	0.517651	0.222759	77.093300	31.639069	31.889908	0.000000	0.000000	0.000000	0.000000	0.000000	0.000000	0.348101	0.322934	-0.683233	0.000000	0.000000	1.000000	129.000000	1.000000
15199.164220	0.012627	0.518724	0.220317	77.093300	31.639069	31.889908	0.000000	0.000000	0.000000	0.000000	0.000000	0.000000	0.364110	0.321712	-0.732599	0.000000	0.000000	1.000000	129.000000	1.000000
15199.167553	0.012627	0.518724	0.220317	77.093300	31.639069	31.889908	0.000000	0.000000	0.000000	0.000000	0.000000	0.000000	0.364110	0.321712	-0.732599	0.000000	0.000000	1.000000	129.000000	1.000000
15199.170887	0.012627	0.518724	0.220317	77.194817	31.978212	32.336212	0.000000	0.000000	0.000000	0.000000	0.000000	0.000000	0.364110	0.321712	-0.732599	0.000000	0.000000	1.000000	129.000000	1.000000
15199.174220	0.013860	0.519828	0.217706	77.194817	31.978212	32.336212	0.000000	0.000000	0.000000	0.000000	0.000000	0.000000	0.369996	0.331191	-0.783447	0.000000	0.000000	1.000000	129.000000	1.000000
15199.177553	0.013860	0.519828	0.217706	77.194817	31.978212	32.336212	0.000000	0.000000	0.000000	0.000000	0.000000	0.000000	0.369996	0.331191	-0.783447	0.000000	0.000000	1.000000	129.000000	1.000000
15199.180887	0.013860	0.519828	0.217706	77.298172	32.239449	33.355064	0.000000	0.000000	0.000000	0.000000	0.000000	0.000000	0.369996	0.331191	-0.783447	0.000000	0.000000	1.000000	129.000000	1.000000
15199.184220	0.015144	0.521001	0.214952	77.298172	32.239449	33.355064	0.000000	0.000000	0.000000	0.000000	0.000000	0.000000	0.385245	0.352103	-0.826172	0.000000	0.000000	1.000000	129.000000	1.000000
15199.187553	0.015144	0.521001	0.214952	77.298172	32.239449	33.355064	0.000000	0.000000	0.000000	0.000000	0.000000	0.000000	0.385245	0.352103	-0.826172	0.000000	0.000000	1.000000	129.000000	1.000000
15199.190887	0.015144	0.521001	0.214952	77.395645	32.279179	34.362495	0.000000	0.000000	0.000000	0.000000	0.000000	0.000000	0.385245	0.352103	-0.826172	0.000000	0.000000	1.000000	129.000000	1.000000
15199.194220	0.016415	0.522193	0.212111	77.395645	32.279179	34.362495	0.000000	0.000000	0.000000	0.000000	0.000000	0.000000	0.381342	0.357404	-0.852363	0.000000	0.000000	1.000000	129.000000	1.000000
15199.197553	0.016415	0.522193	0.212111	77.395645	32.279179	34.362495	0.000000	0.000000	0.000000	0.000000	0.000000	0.000000	0.381342	0.357404	-0.852363	0.000000	0.000000	1.000000	129.000000	1.000000
15199.200887	0.016415	0.522193	0.212111	77.473930	32.017628	34.390560	0.000000	0.000000	0.000000	0.000000	0.000000	0.000000	0.381342	0.357404	-0.852363	0.000000	0.000000	1.000000	129.000000	1.000000
15199.204220	0.017672	0.523417	0.209163	77.473930	32.017628	34.390560	0.000000	0.000000	0.000000	0.000000	0.000000	0.000000	0.377129	0.367373	-0.884461	0.000000	0.000000	1.000000	129.000000	1.000000
15199.207553	0.017672	0.523417	0.209163	77.473930	32.017628	34.390560	0.000000	0.000000	0.000000	0.000000	0.000000	0.000000	0.377129	0.367373	-0.884461	0.000000	0.000000	1.000000	129.000000	1.000000
15199.210887	0.017672	0.523417	0.209163	77.521400	31.503305	33.660431	0.000000	0.000000	0.000000	0.000000	0.000000	0.000000	0.377129	0.367373	-0.884461	0.000000	0.000000	1.000000	129.000000	1.000000
15199.214220	0.018948	0.524680	0.206173	77.521400	31.503305	33.660431	0.000000	0.000000	0.000000	0.000000	0.000000	0.000000	0.382745	0.378919	-0.896826	0.000000	0.000000	1.000000	129.000000	1.000000
15199.217553	0.018948	0.524680	0.206173	77.521400	31.503305	33.660431	0.000000	0.000000	0.000000	0.000000	0.000000	0.000000	0.382745	0.378919	-0.896826	0.000000	0.000000	1.000000	129.000000	1.000000
15199.220887	0.018948	0.524680	0.206173	77.541725	30.982050	32.986729	0.000000	0.000000	0.000000	0.000000	0.000000	0.000000	0.382745	0.378919	-0.896826	0.000000	0.000000	1.000000	129.000000	1.000000
15199.224220	0.020243	0.525985	0.203176	77.541725	30.982050	32.986729	0.000000	0.000000	0.000000	0.000000	0.000000	0.000000	0.388470	0.391272	-0.899128	0.000000	0.000000	1.000000	129.000000	1.000000
15199.227553	0.020243	0.525985	0.203176	77.541725	30.982050	32.986729	0.000000	0.000000	0.000000	0.000000	0.000000	0.000000	0.388470	0.391272	-0.899128	0.000000	0.000000	1.000000	129.000000	1.000000
15199.230887	0.020243	0.525985	0.203176	77.543686	30.753832	33.125557	0.000000	0.000000	0.000000	0.000000	0.000000	0.000000	0.388470	0.391272	-0.899128	0.000000	0.000000	1.000000	129.000000	1.000000
15199.234220	0.021617	0.527286	0.200104	77.543686	30.753832	33.125557	0.000000	0.000000	0.000000	0.000000	0.000000	0.000000	0.412143	0.390446	-0.921504	0.000000	0.000000	1.000000	129.000000	1.000000
15199.237553	0.021617	0.527286	0.200104	77.543686	30.753832	33.125557	0.000000	0.000000	0.000000	0.000000	0.000000	0.000000	0.412143	0.390446	-0.921504	0.000000	0.000000	1.000000	129.000000	1.000000
15199.240887	0.021617	0.527286	0.200104	77.545319	30.787163	33.962921	0.000000	0.000000	0.000000	0.000000	0.000000	0.000000	0.412143	0.390446	-0.921504	0.000000	0.000000	1.000000	129.000000	1.000000
15199.244220	0.023009	0.528611	0.197043	77.545319	30.787163	33.962921	0.000000	0.000000	0.000000	0.000000	0.000000	0.000000	0.417531	0.397564	-0.918342	0.000000	0.000000	1.000000	129.000000	1.000000
15199.247553	0.023009	0.528611	0.197043	77.545319	30.787163	33.962921	0.000000	0.000000	0.000000	0.000000	0.000000	0.000000	0.417531	0.397564	-0.918342	0.000000	0.000000	1.000000	129.000000	1.000000
15199.250887	0.023009	0.528611	0.197043	77.572807	30.934658	34.760628	0.000000	0.000000	0.000000	0.000000	0.000000	0.000000	0.417531	0.397564	-0.918342	0.000000	0.000000	1.000000	129.000000	1.000000
15199.254220	0.024541	0.529940	0.193973	77.572807	30.934658	34.760628	0.000000	0.000000	0.000000	0.000000	0.000000	0.000000	0.459740	0.398682	-0.921101	0.000000	0.000000	1.000000	129.000000	1.000000
15199.257553	0.024541	0.529940	0.193973	77.572807	30.934658	34.760628	0.000000	0.000000	0.000000	0.000000	0.000000	0.000000	0.459740	0.398682	-0.921101	0.000000	0.000000	1.000000	129.000000	1.000000
15199.260887	0.024541	0.529940	0.193973	77.651878	31.185555	35.415031	0.000000	0.000000	0.000000	0.000000	0.000000	0.000000	0.459740	0.398682	-0.921101	0.000000	0.000000	1.000000	129.000000	1.000000
15199.264220	0.026149	0.531269	0.190860	77.651878	31.185555	35.415031	0.000000	0.000000	0.000000	0.000000	0.000000	0.000000	0.482415	0.398546	-0.933778	0.000000	0.000000	1.000000	129.000000	1.000000
15199.267553	0.026149	0.531269	0.190860	77.651878	31.185555	35.415031	0.000000	0.000000	0.000000	0.000000	0.000000	0.000000	0.482415	0.398546	-0.933778	0.000000	0.000000	1.000000	129.000000	1.000000
15199.270887	0.026149	0.531269	0.190860	77.784088	31.371336	35.664734	0.000000	0.000000	0.000000	0.000000	0.000000	0.000000	0.482415	0.398546	-0.933778	0.000000	0.000000	1.000000	129.000000	1.000000
15199.274220	0.027862	0.532596	0.187703	77.784088	31.371336	35.664734	0.000000	0.000000	0.000000	0.000000	0.000000	0.000000	0.513785	0.398260	-0.947088	0.000000	0.000000	1.000000	129.000000	1.000000
15199.277553	0.027862	0.532596	0.187703	77.784088	31.371336	35.664734	0.000000	0.000000	0.000000	0.000000	0.000000	0.000000	0.513785	0.398260	-0.947088	0.000000	0.000000	1.000000	129.000000	1.000000
15199.280887	0.027862	0.532596	0.187703	77.947823	31.343121	35.807564	0.000000	0.000000	0.000000	0.000000	0.000000	0.000000	0.513785	0.398260	-0.947088	0.000000	0.000000	1.000000	129.000000	1.000000
15199.284220	0.029552	0.533969	0.184448	77.947823	31.343121	35.807564	0.000000	0.000000	0.000000	0.000000	0.000000	0.000000	0.507152	0.411718	-0.976690	0.000000	0.000000	1.000000	129.000000	1.000000
15199.287553	0.029552	0.533969	0.184448	77.947823	31.343121	35.807564	0.000000	0.000000	0.000000	0.000000	0.000000	0.000000	0.507152	0.411718	-0.976690	0.000000	0.000000	1.000000	129.000000	1.000000
15199.290887	0.029552	0.533969	0.184448	78.134651	31.139933	36.396881	0.000000	0.000000	0.000000	0.000000	0.000000	0.000000	0.507152	0.411718	-0.976690	0.000000	0.000000	1.000000	129.000000	1.000000
15199.294220	0.031193	0.535323	0.181173	78.134651	31.139933	36.396881	0.000000	0.000000	0.000000	0.000000	0.000000	0.000000	0.492324	0.406274	-0.982511	0.000000	0.000000	1.000000	129.000000	1.000000
15199.297553	0.031193	0.535323	0.181173	78.134651	31.139933	36.396881	0.000000	0.000000	0.000000	0.000000	0.000000	0.000000	0.492324	0.406274	-0.982511	0.000000	0.000000	1.000000	129.000000	1.000000
15199.300887	0.031193	0.535323	0.181173	78.341675	30.737085	36.464752	0.000000	0.000000	0.000000	0.000000	0.000000	0.000000	0.492324	0.406274	-0.982511	0.000000	0.000000	1.000000	129.000000	1.000000
15199.304220	0.032786	0.536713	0.177890	78.341675	30.737085	36.464752	0.000000	0.000000	0.000000	0.000000	0.000000	0.000000	0.477765	0.417104	-0.984860	0.000000	0.000000	1.000000	129.000000	1.000000
15199.307553	0.032786	0.536713	0.177890	78.341675	30.737085	36.464752	0.000000	0.000000	0.000000	0.000000	0.000000	0.000000	0.477765	0.417104	-0.984860	0.000000	0.000000	1.000000	129.000000	1.000000
15199.310887	0.032786	0.536713	0.177890	78.544701	30.280424	36.144497	0.000000	0.000000	0.000000	0.000000	0.000000	0.000000	0.477765	0.417104	-0.984860	0.000000	0.000000	1.000000	129.000000	1.000000
15199.314220	0.034447	0.538115	0.174542	78.544701	30.280424	36.144497	0.000000	0.000000	0.000000	0.000000	0.000000	0.000000	0.498486	0.420468	-1.004349	0.000000	0.000000	1.000000	129.000000	1.000000
15199.317553	0.034447	0.538115	0.174542	78.544701	30.280424	36.144497	0.000000	0.000000	0.000000	0.000000	0.000000	0.000000	0.498486	0.420468	-1.004349	0.000000	0.000000	1.000000	129.000000	1.000000
15199.320887	0.034447	0.538115	0.174542	78.730370	29.924070	35.885605	0.000000	0.000000	0.000000	0.000000	0.000000	0.000000	0.498486	0.420468	-1.004349	0.000000	0.000000	1.000000	129.000000	1.000000
15199.324220	0.036061	0.539536	0.171206	78.730370	29.924070	35.885605	0.000000	0.000000	0.000000	0.000000	0.000000	0.000000	0.484054	0.426329	-1.000768	0.000000	0.000000	1.000000	129.000000	1.000000
15199.327553	0.036061	0.539536	0.171206	78.730370	29.924070	35.885605	0.000000	0.000000	0.000000	0.000000	0.000000	0.000000	0.484054	0.426329	-1.000768	0.000000	0.000000	1.000000	129.000000	1.000000
15199.330887	0.036061	0.539536	0.171206	78.870132	29.834578	35.933201	0.000000	0.000000	0.000000	0.000000	0.000000	0.000000	0.484054	0.426329	-1.000768	0.000000	0.000000	1.000000	129.000000	1.000000
15199.334220	0.037654	0.541006	0.167841	78.870132	29.834578	35.933201	0.000000	0.000000	0.000000	0.000000	0.000000	0.000000	0.477977	0.440956	-1.009612	0.000000	0.000000	1.000000	129.000000	1.000000
15199.337553	0.037654	0.541006	0.167841	78.870132	29.834578	35.933201	0.000000	0.000000	0.000000	0.000000	0.000000	0.000000	0.477977	0.440956	-1.009612	0.000000	0.000000	1.000000	129.000000	1.000000
15199.340887	0.037654	0.541006	0.167841	78.965096	30.088373	36.973732	0.000000	0.000000	0.000000	0.000000	0.000000	0.000000	0.477977	0.440956	-1.009612	0.000000	0.000000	1.000000	129.000000	1.000000
15199.344220	0.039230	0.542494	0.164486	78.965096	30.088373	36.973732	0.000000	0.000000	0.000000	0.000000	0.000000	0.000000	0.472595	0.446467	-1.006367	0.000000	0.000000	1.000000	129.000000	1.000000
15199.347553	0.039230	0.542494	0.164486	78.965096	30.088373	36.973732	0.000000	0.000000	0.000000	0.000000	0.000000	0.000000	0.472595	0.446467	-1.006367	0.000000	0.000000	1.000000	129.000000	1.000000
15199.350887	0.039230	0.542494	0.164486	79.039497	30.430672	38.623592	0.000000	0.000000	0.000000	0.000000	0.000000	0.000000	0.472595	0.446467	-1.006367	0.000000	0.000000	1.000000	129.000000	1.000000
15199.354220	0.040845	0.543981	0.161123	79.039497	30.430672	38.623592	0.000000	0.000000	0.000000	0.000000	0.000000	0.000000	0.484554	0.446067	-1.008845	0.000000	0.000000	1.000000	129.000000	1.000000
15199.357553	0.040845	0.543981	0.161123	79.039497	30.430672	38.623592	0.000000	0.000000	0.000000	0.000000	0.000000	0.000000	0.484554	0.446067	-1.008845	0.000000	0.000000	1.000000	129.000000	1.000000
15199.360887	0.040845	0.543981	0.161123	79.125610	30.651711	39.971344	0.000000	0.000000	0.000000	0.000000	0.000000	0.000000	0.484554	0.446067	-1.008845	0.000000	0.000000	1.000000	129.000000	1.000000
15199.364220	0.042557	0.545500	0.157743	79.125610	30.651711	39.971344	0.000000	0.000000	0.000000	0.000000	0.000000	0.000000	0.513643	0.455729	-1.014028	0.000000	0.000000	1.000000	129.000000	1.000000
15199.367553	0.042557	0.545500	0.157743	79.125610	30.651711	39.971344	0.000000	0.000000	0.000000	0.000000	0.000000	0.000000	0.513643	0.455729	-1.014028	0.000000	0.000000	1.000000	129.000000	1.000000
15199.370887	0.042557	0.545500	0.157743	79.239983	30.575546	40.336815	0.000000	0.000000	0.000000	0.000000	0.000000	0.000000	0.513643	0.455729	-1.014028	0.000000	0.000000	1.000000	129.000000	1.000000
15199.374220	0.044338	0.547056	0.154383	79.239983	30.575546	40.336815	0.000000	0.000000	0.000000	0.000000	0.000000	0.000000	0.534214	0.466777	-1.007960	0.000000	0.000000	1.000000	129.000000	1.000000
15199.377553	0.044338	0.547056	0.154383	79.239983	30.575546	40.336815	0.000000	0.000000	0.000000	0.000000	0.000000	0.000000	0.534214	0.466777	-1.007960	0.000000	0.000000	1.000000	129.000000	1.000000
15199.380887	0.044338	0.547056	0.154383	79.378311	30.212536	39.885727	0.000000	0.000000	0.000000	0.000000	0.000000	0.000000	0.534214	0.466777	-1.007960	0.000000	0.000000	1.000000	129.000000	1.000000
15199.384220	0.046180	0.548637	0.150971	79.378311	30.212536	39.885727	0.000000	0.000000	0.000000	0.000000	0.000000	0.000000	0.552795	0.474445	-1.023801	0.000000	0.000000	1.000000	129.000000	1.000000
15199.387553	0.046180	0.548637	0.150971	79.378311	30.212536	39.885727	0.000000	0.000000	0.000000	0.000000	0.000000	0.000000	0.552795	0.474445	-1.023801	0.000000	0.000000	1.000000	129.000000	1.000000
15199.390887	0.046180	0.548637	0.150971	79.535423	29.609438	39.183132	0.000000	0.000000	0.000000	0.000000	0.000000	0.000000	0.552795	0.474445	-1.023801	0.000000	0.000000	1.000000	129.000000	1.000000
15199.394220	0.047970	0.550229	0.147534	79.535423	29.609438	39.183132	0.000000	0.000000	0.000000	0.000000	0.000000	0.000000	0.536845	0.477647	-1.030987	0.000000	0.000000	1.000000	129.000000	1.000000
15199.397553	0.047970	0.550229	0.147534	79.535423	29.609438	39.183132	0.000000	0.000000	0.000000	0.000000	0.000000	0.000000	0.536845	0.477647	-1.030987	0.000000	0.000000	1.000000	129.000000	1.000000
15199.400887	0.047970	0.550229	0.147534	79.698761	28.852667	38.795422	0.000000	0.000000	0.000000	0.000000	0.000000	0.000000	0.536845	0.477647	-1.030987	0.000000	0.000000	1.000000	129.000000	1.000000
15199.404220	0.049795	0.551804	0.144109	79.698761	28.852667	38.795422	0.000000	0.000000	0.000000	0.000000	0.000000	0.000000	0.547699	0.472503	-1.027688	0.000000	0.000000	1.000000	129.000000	1.000000
15199.407553	0.049795	0.551804	0.144109	79.698761	28.852667	38.795422	0.000000	0.000000	0.000000	0.000000	0.000000	0.000000	0.547699	0.472503	-1.027688	0.000000	0.000000	1.000000	129.000000	1.000000
15199.410887	0.049795	0.551804	0.144109	79.861893	28.029957	38.758877	0.000000	0.000000	0.000000	0.000000	0.000000	0.000000	0.547699	0.472503	-1.027688	0.000000	0.000000	1.000000	129.000000	1.000000
15199.414220	0.051595	0.553370	0.140641	79.861893	28.029957	38.758877	0.000000	0.000000	0.000000	0.000000	0.000000	0.000000	0.539810	0.469707	-1.040172	0.000000	0.000000	1.000000	129.000000	1.000000
15199.417553	0.051595	0.553370	0.140641	79.861893	28.029957	38.758877	0.000000	0.000000	0.000000	0.000000	0.000000	0.000000	0.539810	0.469707	-1.040172	0.000000	0.000000	1.000000	129.000000	1.000000
15199.420887	0.051595	0.553370	0.140641	80.017906	27.165157	38.304974	0.000000	0.000000	0.000000	0.000000	0.000000	0.000000	0.539810	0.469707	-1.040172	0.000000	0.000000	1.000000	129.000000	1.000000
15199.424220	0.053429	0.554951	0.137180	80.017906	27.165157	38.304974	0.000000	0.000000	0.000000	0.000000	0.000000	0.000000	0.550147	0.474315	-1.038411	0.000000	0.000000	1.000000	129.000000	1.000000
15199.427553	0.053429	0.554951	0.137180	80.017906	27.165157	38.304974	0.000000	0.000000	0.000000	0.000000	0.000000	0.000000	0.550147	0.474315	-1.038411	0.000000	0.000000	1.000000	129.000000	1.000000
15199.430887	0.053429	0.554951	0.137180	80.163673	26.262701	37.403271	0.000000	0.000000	0.000000	0.000000	0.000000	0.000000	0.550147	0.474315	-1.038411	0.000000	0.000000	1.000000	129.000000	1.000000
15199.434220	0.055321	0.556509	0.133690	80.163673	26.262701	37.403271	0.000000	0.000000	0.000000	0.000000	0.000000	0.000000	0.567772	0.467315	-1.046918	0.000000	0.000000	1.000000	129.000000	1.000000
15199.437553	0.055321	0.556509	0.133690	80.163673	26.262701	37.403271	0.000000	0.000000	0.000000	0.000000	0.000000	0.000000	0.567772	0.467315	-1.046918	0.000000	0.000000	1.000000	129.000000	1.000000
15199.440887	0.055321	0.556509	0.133690	80.301132	25.332676	36.461926	0.000000	0.000000	0.000000	0.000000	0.000000	0.000000	0.567772	0.467315	-1.046918	0.000000	0.000000	1.000000	129.000000	1.000000
15199.444220	0.057248	0.558101	0.130222	80.301132	25.332676	36.461926	0.000000	0.000000	0.000000	0.000000	0.000000	0.000000	0.577919	0.477633	-1.040554	0.000000	0.000000	1.000000	129.000000	1.000000
15199.447553	0.057248	0.558101	0.130222	80.301132	25.332676	36.461926	0.000000	0.000000	0.000000	0.000000	0.000000	0.000000	0.577919	0.477633	-1.040554	0.000000	0.000000	1.000000	129.000000	1.000000
15199.450887	0.057248	0.558101	0.130222	80.435936	24.282188	35.810909	0.000000	0.000000	0.000000	0.000000	0.000000	0.000000	0.577919	0.477633	-1.040554	0.000000	0.000000	1.000000	129.000000	1.000000
15199.454220	0.059119	0.559669	0.126735	80.435936	24.282188	35.810909	0.000000	0.000000	0.000000	0.000000	0.000000	0.000000	0.561498	0.470530	-1.045912	0.000000	0.000000	1.000000	129.000000	1.000000
15199.457553	0.059119	0.559669	0.126735	80.435936	24.282188	35.810909	0.000000	0.000000	0.000000	0.000000	0.000000	0.000000	0.561498	0.470530	-1.045912	0.000000	0.000000	1.000000	129.000000	1.000000
15199.460887	0.059119	0.559669	0.126735	80.573097	22.942204	34.797325	0.000000	0.000000	0.000000	0.000000	0.000000	0.000000	0.561498	0.470530	-1.045912	0.000000	0.000000	1.000000	129.000000	1.000000
15199.464220	0.060943	0.561208	0.123290	80.573097	22.942204	34.797325	0.000000	0.000000	0.000000	0.000000	0.000000	0.000000	0.547024	0.461608	-1.033475	0.000000	0.000000	1.000000	129.000000	1.000000
15199.467553	0.060943	0.561208	0.123290	80.573097	22.942204	34.797325	0.000000	0.000000	0.000000	0.000000	0.000000	0.000000	0.547024	0.461608	-1.033475	0.000000	0.000000	1.000000	129.000000	1.000000
15199.470887	0.060943	0.561208	0.123290	80.713333	21.266136	32.698109	0.000000	0.000000	0.000000	0.000000	0.000000	0.000000	0.547024	0.461608	-1.033475	0.000000	0.000000	1.000000	129.000000	1.000000
15199.474220	0.062690	0.562781	0.119880	80.713333	21.266136	32.698109	0.000000	0.000000	0.000000	0.000000	0.000000	0.000000	0.524276	0.471954	-1.023244	0.000000	0.000000	1.000000	129.000000	1.000000
15199.477553	0.062690	0.562781	0.119880	80.713333	21.266136	32.698109	0.000000	0.000000	0.000000	0.000000	0.000000	0.000000	0.524276	0.471954	-1.023244	0.000000	0.000000	1.000000	129.000000	1.000000
15199.480887	0.062690	0.562781	0.119880	80.831535	19.444155	30.528303	0.000000	0.000000	0.000000	0.000000	0.000000	0.000000	0.524276	0.471954	-1.023244	0.000000	0.000000	1.000000	129.000000	1.000000
15199.484220	0.064306	0.564401	0.116488	80.831535	19.444155	30.528303	0.000000	0.000000	0.000000	0.000000	0.000000	0.000000	0.484866	0.485954	-1.017409	0.000000	0.000000	1.000000	129.000000	1.000000
15199.487553	0.064306	0.564401	0.116488	80.831535	19.444155	30.528303	0.000000	0.000000	0.000000	0.000000	0.000000	0.000000	0.484866	0.485954	-1.017409	0.000000	0.000000	1.000000	129.000000	1.000000
15199.490887	0.064306	0.564401	0.116488	80.917839	17.791220	29.420538	0.000000	0.000000	0.000000	0.000000	0.000000	0.000000	0.484866	0.485954	-1.017409	0.000000	0.000000	1.000000	129.000000	1.000000
15199.494220	0.065778	0.566038	0.113223	80.917839	17.791220	29.420538	0.000000	0.000000	0.000000	0.000000	0.000000	0.000000	0.441496	0.490989	-0.979552	0.000000	0.000000	1.000000	129.000000	1.000000
15199.497553	0.065778	0.566038	0.113223	80.917839	17.791220	29.420538	0.000000	0.000000	0.000000	0.000000	0.000000	0.000000	0.441496	0.490989	-0.979552	0.000000	0.000000	1.000000	129.000000	1.000000
15199.500887	0.065778	0.566038	0.113223	80.973152	16.434315	29.166813	0.000000	0.000000	0.000000	0.000000	0.000000	0.000000	0.441496	0.490989	-0.979552	0.000000	0.000000	1.000000	129.000000	1.000000
15199.504220	0.067161	0.567642	0.110070	80.973152	16.434315	29.166813	0.000000	0.000000	0.000000	0.000000	0.000000	0.000000	0.414999	0.481294	-0.945935	0.000000	0.000000	1.000000	129.000000	1.000000
15199.507553	0.067161	0.567642	0.110070	80.973152	16.434315	29.166813	0.000000	0.000000	0.000000	0.000000	0.000000	0.000000	0.414999	0.481294	-0.945935	0.000000	0.000000	1.000000	129.000000	1.000000
15199.510887	0.067161	0.567642	0.110070	81.006165	15.372879	28.822954	0.000000	0.000000	0.000000	0.000000	0.000000	0.000000	0.414999	0.481294	-0.945935	0.000000	0.000000	1.000000	129.000000	1.000000
15199.514220	0.068568	0.569235	0.107033	81.006165	15.372879	28.822954	0.000000	0.000000	0.000000	0.000000	0.000000	0.000000	0.421949	0.477941	-0.910945	0.000000	0.000000	1.000000	129.000000	1.000000
15199.517553	0.068568	0.569235	0.107033	81.006165	15.372879	28.822954	0.000000	0.000000	0.000000	0.000000	0.000000	0.000000	0.421949	0.477941	-0.910945	0.000000	0.000000	1.000000	129.000000	1.000000
15199.520887	0.068568	0.569235	0.107033	81.019547	14.663178	28.222885	0.000000	0.000000	0.000000	0.000000	0.000000	0.000000	0.421949	0.477941	-0.910945	0.000000	0.000000	1.000000	129.000000	1.000000
15199.524220	0.070051	0.570738	0.104104	81.019547	14.663178	28.222885	0.000000	0.000000	0.000000	0.000000	0.000000	0.000000	0.445013	0.450812	-0.878726	0.000000	0.000000	1.000000	129.000000	1.000000
15199.527553	0.070051	0.570738	0.104104	81.019547	14.663178	28.222885	0.000000	0.000000	0.000000	0.000000	0.000000	0.000000	0.445013	0.450812	-0.878726	0.000000	0.000000	1.000000	129.000000	1.000000
15199.530887	0.070051	0.570738	0.104104	81.021408	14.360552	28.065760	0.000000	0.000000	0.000000	0.000000	0.000000	0.000000	0.445013	0.450812	-0.878726	0.000000	0.000000	1.000000	129.000000	1.000000
15199.534220	0.071499	0.572206	0.101247	81.021408	14.360552	28.065760	0.000000	0.000000	0.000000	0.000000	0.000000	0.000000	0.434368	0.440593	-0.857236	0.000000	0.000000	1.000000	129.000000	1.000000
15199.537553	0.071499	0.572206	0.101247	81.021408	14.360552	28.065760	0.000000	0.000000	0.000000	0.000000	0.000000	0.000000	0.434368	0.440593	-0.857236	0.000000	0.000000	1.000000	129.000000	1.000000
15199.540887	0.071499	0.572206	0.101247	81.028084	14.237629	28.367496	0.000000	0.000000	0.000000	0.000000	0.000000	0.000000	0.434368	0.440593	-0.857236	0.000000	0.000000	1.000000	129.000000	1.000000
15199.544220	0.072875	0.573577	0.098380	81.028084	14.237629	28.367496	0.000000	0.000000	0.000000	0.000000	0.000000	0.000000	0.412813	0.411031	-0.859936	0.000000	0.000000	1.000000	129.000000	1.000000
15199.547553	0.072875	0.573577	0.098380	81.028084	14.237629	28.367496	0.000000	0.000000	0.000000	0.000000	0.000000	0.000000	0.412813	0.411031	-0.859936	0.000000	0.000000	1.000000	129.000000	1.000000
15199.550887	0.072875	0.573577	0.098380	81.044258	13.939758	28.452074	0.000000	0.000000	0.000000	0.000000	0.000000	0.000000	0.412813	0.411031	-0.859936	0.000000	0.000000	1.000000	129.000000	1.000000
15199.554220	0.074255	0.574891	0.095467	81.044258	13.939758	28.452074	0.000000	0.000000	0.000000	0.000000	0.000000	0.000000	0.413957	0.394235	-0.874045	0.000000	0.000000	1.000000	129.000000	1.000000
15199.557553	0.074255	0.574891	0.095467	81.044258	13.939758	28.452074	0.000000	0.000000	0.000000	0.000000	0.000000	0.000000	0.413957	0.394235	-0.874045	0.000000	0.000000	1.000000	129.000000	1.000000
15199.560887	0.074255	0.574891	0.095467	81.071259	13.349110	28.442831	0.000000	0.000000	0.000000	0.000000	0.000000	0.000000	0.413957	0.394235	-0.874045	0.000000	0.000000	1.000000	129.000000	1.000000
15199.564220	0.075592	0.576127	0.092558	81.071259	13.349110	28.442831	0.000000	0.000000	0.000000	0.000000	0.000000	0.000000	0.401038	0.370774	-0.872676	0.000000	0.000000	1.000000	129.000000	1.000000
15199.567553	0.075592	0.576127	0.092558	81.071259	13.349110	28.442831	0.000000	0.000000	0.000000	0.000000	0.000000	0.000000	0.401038	0.370774	-0.872676	0.000000	0.000000	1.000000	129.000000	1.000000
15199.570887	0.075592	0.576127	0.092558	81.104836	12.383881	27.757425	0.000000	0.000000	0.000000	0.000000	0.000000	0.000000	0.401038	0.370774	-0.872676	0.000000	0.000000	1.000000	129.000000	1.000000
15199.574220	0.076802	0.577307	0.089621	81.104836	12.383881	27.757425	0.000000	0.000000	0.000000	0.000000	0.000000	0.000000	0.363037	0.354093	-0.881137	0.000000	0.000000	1.000000	129.000000	1.000000
15199.577553	0.076802	0.577307	0.089621	81.104836	12.383881	27.757425	0.000000	0.000000	0.000000	0.000000	0.000000	0.000000	0.363037	0.354093	-0.881137	0.000000	0.000000	1.000000	129.000000	1.000000
15199.580887	0.076802	0.577307	0.089621	81.142700	11.185231	26.739437	0.000000	0.000000	0.000000	0.000000	0.000000	0.000000	0.363037	0.354093	-0.881137	0.000000	0.000000	1.000000	129.000000	1.000000
15199.584220	0.078001	0.578449	0.086718	81.142700	11.185231	26.739437	0.000000	0.000000	0.000000	0.000000	0.000000	0.000000	0.359691	0.342541	-0.870944	0.000000	0.000000	1.000000	129.000000	1.000000
15199.587553	0.078001	0.578449	0.086718	81.142700	11.185231	26.739437	0.000000	0.000000	0.000000	0.000000	0.000000	0.000000	0.359691	0.342541	-0.870944	0.000000	0.000000	1.000000	129.000000	1.000000
15199.590887	0.078001	0.578449	0.086718	81.171135	10.049581	25.922375	0.000000	0.000000	0.000000	0.000000	0.000000	0.000000	0.359691	0.342541	-0.870944	0.000000	0.000000	1.000000	129.000000	1.000000
15199.594220	0.079112	0.579553	0.083860	81.171135	10.049581	25.922375	0.000000	0.000000	0.000000	0.000000	0.000000	0.000000	0.333343	0.331188	-0.857200	0.000000	0.000000	1.000000	129.000000	1.000000
15199.597553	0.079112	0.579553	0.083860	81.171135	10.049581	25.922375	0.000000	0.000000	0.000000	0.000000	0.000000	0.000000	0.333343	0.331188	-0.857200	0.000000	0.000000	1.000000	129.000000	1.000000
15199.600887	0.079112	0.579553	0.083860	81.187599	9.184121	25.343588	0.000000	0.000000	0.000000	0.000000	0.000000	0.000000	0.333343	0.331188	-0.857200	0.000000	0.000000	1.000000	129.000000	1.000000
15199.604220	0.080196	0.580648	0.081096	81.187599	9.184121	25.343588	0.000000	0.000000	0.000000	0.000000	0.000000	0.000000	0.325216	0.328498	-0.829273	0.000000	0.000000	1.000000	129.000000	1.000000
15199.607553	0.080196	0.580648	0.081096	81.187599	9.184121	25.343588	0.000000	0.000000	0.000000	0.000000	0.000000	0.000000	0.325216	0.328498	-0.829273	0.000000	0.000000	1.000000	129.000000	1.000000
15199.610887	0.080196	0.580648	0.081096	81.191544	8.707023	25.319796	0.000000	0.000000	0.000000	0.000000	0.000000	0.000000	0.325216	0.328498	-0.829273	0.000000	0.000000	1.000000	129.000000	1.000000
15199.614220	0.081260	0.581744	0.078464	81.191544	8.707023	25.319796	0.000000	0.000000	0.000000	0.000000	0.000000	0.000000	0.319199	0.328801	-0.789639	0.000000	0.000000	1.000000	129.000000	1.000000
15199.617553	0.081260	0.581744	0.078464	81.191544	8.707023	25.319796	0.000000	0.000000	0.000000	0.000000	0.000000	0.000000	0.319199	0.328801	-0.789639	0.000000	0.000000	1.000000	129.000000	1.000000
15199.620887	0.081260	0.581744	0.078464	81.185257	8.655905	25.669176	0.000000	0.000000	0.000000	0.000000	0.000000	0.000000	0.319199	0.328801	-0.789639	0.000000	0.000000	1.000000	129.000000	1.000000
15199.624220	0.082306	0.582842	0.075965	81.185257	8.655905	25.669176	0.000000	0.000000	0.000000	0.000000	0.000000	0.000000	0.313642	0.329588	-0.749749	0.000000	0.000000	1.000000	129.000000	1.000000
15199.627553	0.082306	0.582842	0.075965	81.185257	8.655905	25.669176	0.000000	0.000000	0.000000	0.000000	0.000000	0.000000	0.313642	0.329588	-0.749749	0.000000	0.000000	1.000000	129.000000	1.000000
15199.630887	0.082306	0.582842	0.075965	81.172760	8.795634	25.881092	0.000000	0.000000	0.000000	0.000000	0.000000	0.000000	0.313642	0.329588	-0.749749	0.000000	0.000000	1.000000	129.000000	1.000000
15199.634220	0.083382	0.583926	0.073576	81.172760	8.795634	25.881092	0.000000	0.000000	0.000000	0.000000	0.000000	0.000000	0.322914	0.325047	-0.716719	0.000000	0.000000	1.000000	129.000000	1.000000
15199.637553	0.083382	0.583926	0.073576	81.172760	8.795634	25.881092	0.000000	0.000000	0.000000	0.000000	0.000000	0.000000	0.322914	0.325047	-0.716719	0.000000	0.000000	1.000000	129.000000	1.000000
15199.640887	0.083382	0.583926	0.073576	81.157089	8.915435	25.998043	0.000000	0.000000	0.000000	0.000000	0.000000	0.000000	0.322914	0.325047	-0.716719	0.000000	0.000000	1.000000	129.000000	1.000000
15199.644220	0.084411	0.585006	0.071287	81.157089	8.915435	25.998043	0.000000	0.000000	0.000000	0.000000	0.000000	0.000000	0.308725	0.323967	-0.686722	0.000000	0.000000	1.000000	129.000000	1.000000
15199.647553	0.084411	0.585006	0.071287	81.157089	8.915435	25.998043	0.000000	0.000000	0.000000	0.000000	0.000000	0.000000	0.308725	0.323967	-0.686722	0.000000	0.000000	1.000000	129.000000	1.000000
15199.650887	0.084411	0.585006	0.071287	81.131866	8.805258	25.852436	0.000000	0.000000	0.000000	0.000000	0.000000	0.000000	0.308725	0.323967	-0.686722	0.000000	0.000000	1.000000	129.000000	1.000000
15199.654220	0.085363	0.586073	0.069064	81.131866	8.805258	25.852436	0.000000	0.000000	0.000000	0.000000	0.000000	0.000000	0.285618	0.320354	-0.666811	0.000000	0.000000	1.000000	129.000000	1.000000
15199.657553	0.085363	0.586073	0.069064	81.131866	8.805258	25.852436	0.000000	0.000000	0.000000	0.000000	0.000000	0.000000	0.285618	0.320354	-0.666811	0.000000	0.000000	1.000000	129.000000	1.000000
15199.660887	0.085363	0.586073	0.069064	81.105568	8.364776	25.258717	0.000000	0.000000	0.000000	0.000000	0.000000	0.000000	0.285618	0.320354	-0.666811	0.000000	0.000000	1.000000	129.000000	1.000000
15199.664220	0.086185	0.587169	0.066887	81.105568	8.364776	25.258717	0.000000	0.000000	0.000000	0.000000	0.000000	0.000000	0.246534	0.328628	-0.653134	0.000000	0.000000	1.000000	129.000000	1.000000
15199.667553	0.086185	0.587169	0.066887	81.105568	8.364776	25.258717	0.000000	0.000000	0.000000	0.000000	0.000000	0.000000	0.246534	0.328628	-0.653134	0.000000	0.000000	1.000000	129.000000	1.000000
15199.670887	0.086185	0.587169	0.066887	81.070801	7.664923	24.325851	0.000000	0.000000	0.000000	0.000000	0.000000	0.000000	0.246534	0.328628	-0.653134	0.000000	0.000000	1.000000	129.000000	1.000000
15199.674220	0.086830	0.588263	0.064771	81.070801	7.664923	24.325851	0.000000	0.000000	0.000000	0.000000	0.000000	0.000000	0.193459	0.328184	-0.634685	0.000000	0.000000	1.000000	129.000000	1.000000
15199.677553	0.086830	0.588263	0.064771	81.070801	7.664923	24.325851	0.000000	0.000000	0.000000	0.000000	0.000000	0.000000	0.193459	0.328184	-0.634685	0.000000	0.000000	1.000000	129.000000	1.000000
15199.680887	0.086830	0.588263	0.064771	81.030380	6.897051	23.355635	0.000000	0.000000	0.000000	0.000000	0.000000	0.000000	0.193459	0.328184	-0.634685	0.000000	0.000000	1.000000	129.000000	1.000000
15199.684220	0.087321	0.589365	0.062691	81.030380	6.897051	23.355635	0.000000	0.000000	0.000000	0.000000	0.000000	0.000000	0.147333	0.330750	-0.624076	0.000000	0.000000	1.000000	129.000000	1.000000
15199.687553	0.087321	0.589365	0.062691	81.030380	6.897051	23.355635	0.000000	0.000000	0.000000	0.000000	0.000000	0.000000	0.147333	0.330750	-0.624076	0.000000	0.000000	1.000000	129.000000	1.000000
15199.690887	0.087321	0.589365	0.062691	80.986992	6.362415	22.684248	0.000000	0.000000	0.000000	0.000000	0.000000	0.000000	0.147333	0.330750	-0.624076	0.000000	0.000000	1.000000	129.000000	1.000000
15199.694220	0.087717	0.590457	0.060684	80.986992	6.362415	22.684248	0.000000	0.000000	0.000000	0.000000	0.000000	0.000000	0.118826	0.327646	-0.602139	0.000000	0.000000	1.000000	129.000000	1.000000
15199.697553	0.087717	0.590457	0.060684	80.986992	6.362415	22.684248	0.000000	0.000000	0.000000	0.000000	0.000000	0.000000	0.118826	0.327646	-0.602139	0.000000	0.000000	1.000000	129.000000	1.000000
15199.700887	0.087717	0.590457	0.060684	80.941063	6.244127	22.509470	0.000000	0.000000	0.000000	0.000000	0.000000	0.000000	0.118826	0.327646	-0.602139	0.000000	0.000000	1.000000	129.000000	1.000000
15199.704220	0.088070	0.591588	0.058750	80.941063	6.244127	22.509470	0.000000	0.000000	0.000000	0.000000	0.000000	0.000000	0.105873	0.339154	-0.580047	0.000000	0.000000	1.000000	129.000000	1.000000
15199.707553	0.088070	0.591588	0.058750	80.941063	6.244127	22.509470	0.000000	0.000000	0.000000	0.000000	0.000000	0.000000	0.105873	0.339154	-0.580047	0.000000	0.000000	1.000000	129.000000	1.000000
15199.710887	0.088070	0.591588	0.058750	80.889473	6.471833	22.770832	0.000000	0.000000	0.000000	0.000000	0.000000	0.000000	0.105873	0.339154	-0.580047	0.000000	0.000000	1.000000	129.000000	1.000000
15199.714220	0.088318	0.592682	0.056964	80.889473	6.471833	22.770832	0.000000	0.000000	0.000000	0.000000	0.000000	0.000000	0.074313	0.328141	-0.536032	0.000000	0.000000	1.000000	129.000000	1.000000
15199.717553	0.088318	0.592682	0.056964	80.889473	6.471833	22.770832	0.000000	0.000000	0.000000	0.000000	0.000000	0.000000	0.074313	0.328141	-0.536032	0.000000	0.000000	1.000000	129.000000	1.000000
15199.720887	0.088318	0.592682	0.056964	80.841934	6.787606	23.173672	0.000000	0.000000	0.000000	0.000000	0.000000	0.000000	0.074313	0.328141	-0.536032	0.000000	0.000000	1.000000	129.000000	1.000000
15199.724220	0.088551	0.593759	0.055262	80.841934	6.787606	23.173672	0.000000	0.000000	0.000000	0.000000	0.000000	0.000000	0.070100	0.323089	-0.510595	0.000000	0.000000	1.000000	129.000000	1.000000
15199.727553	0.088551	0.593759	0.055262	80.841934	6.787606	23.173672	0.000000	0.000000	0.000000	0.000000	0.000000	0.000000	0.070100	0.323089	-0.510595	0.000000	0.000000	1.000000	129.000000	1.000000
15199.730887	0.088551	0.593759	0.055262	80.794868	7.177485	23.687397	0.000000	0.000000	0.000000	0.000000	0.000000	0.000000	0.070100	0.323089	-0.510595	0.000000	0.000000	1.000000	129.000000	1.000000
15199.734220	0.088784	0.594771	0.053571	80.794868	7.177485	23.687397	0.000000	0.000000	0.000000	0.000000	0.000000	0.000000	0.069693	0.303633	-0.507213	0.000000	0.000000	1.000000	129.000000	1.000000
15199.737553	0.088784	0.594771	0.053571	80.794868	7.177485	23.687397	0.000000	0.000000	0.000000	0.000000	0.000000	0.000000	0.069693	0.303633	-0.507213	0.000000	0.000000	1.000000	129.000000	1.000000
15199.740887	0.088784	0.594771	0.053571	80.750908	7.610981	24.220800	0.000000	0.000000	0.000000	0.000000	0.000000	0.000000	0.069693	0.303633	-0.507213	0.000000	0.000000	1.000000	129.000000	1.000000
15199.744220	0.089020	0.595757	0.051923	80.750908	7.610981	24.220800	0.000000	0.000000	0.000000	0.000000	0.000000	0.000000	0.070949	0.295906	-0.494397	0.000000	0.000000	1.000000	129.000000	1.000000
15199.747553	0.089020	0.595757	0.051923	80.750908	7.610981	24.220800	0.000000	0.000000	0.000000	0.000000	0.000000	0.000000	0.070949	0.295906	-0.494397	0.000000	0.000000	1.000000	129.000000	1.000000
15199.750887	0.089020	0.595757	0.051923	80.712471	7.983917	24.629890	0.000000	0.000000	0.000000	0.000000	0.000000	0.000000	0.070949	0.295906	-0.494397	0.000000	0.000000	1.000000	129.000000	1.000000
15199.754220	0.089179	0.596688	0.050277	80.712471	7.983917	24.629890	0.000000	0.000000	0.000000	0.000000	0.000000	0.000000	0.047719	0.279387	-0.493921	0.000000	0.000000	1.000000	129.000000	1.000000
15199.757553	0.089179	0.596688	0.050277	80.712471	7.983917	24.629890	0.000000	0.000000	0.000000	0.000000	0.000000	0.000000	0.047719	0.279387	-0.493921	0.000000	0.000000	1.000000	129.000000	1.000000
15199.760887	0.089179	0.596688	0.050277	80.679237	8.227070	24.867031	0.000000	0.000000	0.000000	0.000000	0.000000	0.000000	0.047719	0.279387	-0.493921	0.000000	0.000000	1.000000	129.000000	1.000000
15199.764220	0.089281	0.597573	0.048605	80.679237	8.227070	24.867031	0.000000	0.000000	0.000000	0.000000	0.000000	0.000000	0.030687	0.265529	-0.501547	0.000000	0.000000	1.000000	129.000000	1.000000
15199.767553	0.089281	0.597573	0.048605	80.679237	8.227070	24.867031	0.000000	0.000000	0.000000	0.000000	0.000000	0.000000	0.030687	0.265529	-0.501547	0.000000	0.000000	1.000000	129.000000	1.000000
15199.770887	0.089281	0.597573	0.048605	80.651451	8.339383	24.957842	0.000000	0.000000	0.000000	0.000000	0.000000	0.000000	0.030687	0.265529	-0.501547	0.000000	0.000000	1.000000	129.000000	1.000000
15199.774220	0.089377	0.598384	0.046907	80.651451	8.339383	24.957842	0.000000	0.000000	0.000000	0.000000	0.000000	0.000000	0.028542	0.243264	-0.509395	0.000000	0.000000	1.000000	129.000000	1.000000
15199.777553	0.089377	0.598384	0.046907	80.651451	8.339383	24.957842	0.000000	0.000000	0.000000	0.000000	0.000000	0.000000	0.028542	0.243264	-0.509395	0.000000	0.000000	1.000000	129.000000	1.000000
15199.780887	0.089377	0.598384	0.046907	80.632774	8.402451	24.999329	0.000000	0.000000	0.000000	0.000000	0.000000	0.000000	0.028542	0.243264	-0.509395	0.000000	0.000000	1.000000	129.000000	1.000000
15199.784220	0.089442	0.599168	0.045195	80.632774	8.402451	24.999329	0.000000	0.000000	0.000000	0.000000	0.000000	0.000000	0.019657	0.235223	-0.513545	0.000000	0.000000	1.000000	129.000000	1.000000
15199.787553	0.089442	0.599168	0.045195	80.632774	8.402451	24.999329	0.000000	0.000000	0.000000	0.000000	0.000000	0.000000	0.019657	0.235223	-0.513545	0.000000	0.000000	1.000000	129.000000	1.000000
15199.790887	0.089442	0.599168	0.045195	80.614456	8.525933	25.125889	0.000000	0.000000	0.000000	0.000000	0.000000	0.000000	0.019657	0.235223	-0.513545	0.000000	0.000000	1.000000	129.000000	1.000000
15199.794220	0.089456	0.599898	0.043481	80.614456	8.525933	25.125889	0.000000	0.000000	0.000000	0.000000	0.000000	0.000000	0.004114	0.218859	-0.514097	0.000000	0.000000	1.000000	129.000000	1.000000
15199.797553	0.089456	0.599898	0.043481	80.614456	8.525933	25.125889	0.000000	0.000000	0.000000	0.000000	0.000000	0.000000	0.004114	0.218859	-0.514097	0.000000	0.000000	1.000000	129.000000	1.000000
15199.800887	0.089456	0.599898	0.043481	80.603210	8.814775	25.457409	0.000000	0.000000	0.000000	0.000000	0.000000	0.000000	0.004114	0.218859	-0.514097	0.000000	0.000000	1.000000	129.000000	1.000000
15199.804220	0.089457	0.600568	0.041847	80.603210	8.814775	25.457409	0.000000	0.000000	0.000000	0.000000	0.000000	0.000000	0.000404	0.200930	-0.490351	0.000000	0.000000	1.000000	129.000000	1.000000
15199.807553	0.089457	0.600568	0.041847	80.603210	8.814775	25.457409	0.000000	0.000000	0.000000	0.000000	0.000000	0.000000	0.000404	0.200930	-0.490351	0.000000	0.000000	1.000000	129.000000	1.000000
15199.810887	0.089457	0.600568	0.041847	80.595207	9.208804	25.901062	0.000000	0.000000	0.000000	0.000000	0.000000	0.000000	0.000404	0.200930	-0.490351	0.000000	0.000000	1.000000	129.000000	1.000000
15199.814220	0.089466	0.601187	0.040264	80.595207	9.208804	25.901062	0.000000	0.000000	0.000000	0.000000	0.000000	0.000000	0.002652	0.185776	-0.474729	0.000000	0.000000	1.000000	129.000000	1.000000
15199.817553	0.089466	0.601187	0.040264	80.595207	9.208804	25.901062	0.000000	0.000000	0.000000	0.000000	0.000000	0.000000	0.002652	0.185776	-0.474729	0.000000	0.000000	1.000000	129.000000	1.000000
15199.820887	0.089466	0.601187	0.040264	80.593140	9.664919	26.404802	0.000000	0.000000	0.000000	0.000000	0.000000	0.000000	0.002652	0.185776	-0.474729	0.000000	0.000000	1.000000	129.000000	1.000000
15199.824220	0.089488	0.601721	0.038765	80.593140	9.664919	26.404802	0.000000	0.000000	0.000000	0.000000	0.000000	0.000000	0.006628	0.160168	-0.449716	0.000000	0.000000	1.000000	129.000000	1.000000
15199.827553	0.089488	0.601721	0.038765	80.593140	9.664919	26.404802	0.000000	0.000000	0.000000	0.000000	0.000000	0.000000	0.006628	0.160168	-0.449716	0.000000	0.000000	1.000000	129.000000	1.000000
15199.830887	0.089488	0.601721	0.038765	80.593689	10.196043	26.988420	0.000000	0.000000	0.000000	0.000000	0.000000	0.000000	0.006628	0.160168	-0.449716	0.000000	0.000000	1.000000	129.000000	1.000000
15199.834220	0.089518	0.602206	0.037319	80.593689	10.196043	26.988420	0.000000	0.000000	0.000000	0.000000	0.000000	0.000000	0.008979	0.145555	-0.433895	0.000000	0.000000	1.000000	129.000000	1.000000
15199.837553	0.089518	0.602206	0.037319	80.593689	10.196043	26.988420	0.000000	0.000000	0.000000	0.000000	0.000000	0.000000	0.008979	0.145555	-0.433895	0.000000	0.000000	1.000000	129.000000	1.000000
15199.840887	0.089518	0.602206	0.037319	80.593391	10.739313	27.583069	0.000000	0.000000	0.000000	0.000000	0.000000	0.000000	0.008979	0.145555	-0.433895	0.000000	0.000000	1.000000	129.000000	1.000000
15199.844220	0.089582	0.602663	0.035937	80.593391	10.739313	27.583069	0.000000	0.000000	0.000000	0.000000	0.000000	0.000000	0.019241	0.137000	-0.414638	0.000000	0.000000	1.000000	129.000000	1.000000
15199.847553	0.089582	0.602663	0.035937	80.593391	10.739313	27.583069	0.000000	0.000000	0.000000	0.000000	0.000000	0.000000	0.019241	0.137000	-0.414638	0.000000	0.000000	1.000000	129.000000	1.000000
15199.850887	0.089582	0.602663	0.035937	80.598557	11.248183	28.142159	0.000000	0.000000	0.000000	0.000000	0.000000	0.000000	0.019241	0.137000	-0.414638	0.000000	0.000000	1.000000	129.000000	1.000000
15199.854220	0.089690	0.603068	0.034537	80.598557	11.248183	28.142159	0.000000	0.000000	0.000000	0.000000	0.000000	0.000000	0.032250	0.121703	-0.419865	0.000000	0.000000	1.000000	129.000000	1.000000
15199.857553	0.089690	0.603068	0.034537	80.598557	11.248183	28.142159	0.000000	0.000000	0.000000	0.000000	0.000000	0.000000	0.032250	0.121703	-0.419865	0.000000	0.000000	1.000000	129.000000	1.000000
15199.860887	0.089690	0.603068	0.034537	80.606773	11.615510	28.517866	0.000000	0.000000	0.000000	0.000000	0.000000	0.000000	0.032250	0.121703	-0.419865	0.000000	0.000000	1.000000	129.000000	1.000000
15199.864220	0.089828	0.603427	0.033187	80.606773	11.615510	28.517866	0.000000	0.000000	0.000000	0.000000	0.000000	0.000000	0.041572	0.107632	-0.405161	0.000000	0.000000	1.000000	129.000000	1.000000
15199.867553	0.089828	0.603427	0.033187	80.606773	11.615510	28.517866	0.000000	0.000000	0.000000	0.000000	0.000000	0.000000	0.041572	0.107632	-0.405161	0.000000	0.000000	1.000000	129.000000	1.000000
15199.870887	0.089828	0.603427	0.033187	80.612549	11.785040	28.670040	0.000000	0.000000	0.000000	0.000000	0.000000	0.000000	0.041572	0.107632	-0.405161	0.000000	0.000000	1.000000	129.000000	1.000000
15199.874220	0.090015	0.603775	0.031850	80.612549	11.785040	28.670040	0.000000	0.000000	0.000000	0.000000	0.000000	0.000000	0.056122	0.104227	-0.401054	0.000000	0.000000	1.000000	129.000000	1.000000
15199.877553	0.090015	0.603775	0.031850	80.612549	11.785040	28.670040	0.000000	0.000000	0.000000	0.000000	0.000000	0.000000	0.056122	0.104227	-0.401054	0.000000	0.000000	1.000000	129.000000	1.000000
15199.880887	0.090015	0.603775	0.031850	80.621895	11.840783	28.727243	0.000000	0.000000	0.000000	0.000000	0.000000	0.000000	0.056122	0.104227	-0.401054	0.000000	0.000000	1.000000	129.000000	1.000000
15199.884220	0.090255	0.604103	0.030550	80.621895	11.840783	28.727243	0.000000	0.000000	0.000000	0.000000	0.000000	0.000000	0.071877	0.098526	-0.389935	0.000000	0.000000	1.000000	129.000000	1.000000
15199.887553	0.090255	0.604103	0.030550	80.621895	11.840783	28.727243	0.000000	0.000000	0.000000	0.000000	0.000000	0.000000	0.071877	0.098526	-0.389935	0.000000	0.000000	1.000000	129.000000	1.000000
15199.890887	0.090255	0.604103	0.030550	80.631310	11.896542	28.864250	0.000000	0.000000	0.000000	0.000000	0.000000	0.000000	0.071877	0.098526	-0.389935	0.000000	0.000000	1.000000	129.000000	1.000000
15199.894220	0.090503	0.604432	0.029312	80.631310	11.896542	28.864250	0.000000	0.000000	0.000000	0.000000	0.000000	0.000000	0.074580	0.098821	-0.371582	0.000000	0.000000	1.000000	129.000000	1.000000
15199.897553	0.090503	0.604432	0.029312	80.631310	11.896542	28.864250	0.000000	0.000000	0.000000	0.000000	0.000000	0.000000	0.074580	0.098821	-0.371582	0.000000	0.000000	1.000000	129.000000	1.000000
15199.900887	0.090503	0.604432	0.029312	80.637543	11.949119	28.936968	0.000000	0.000000	0.000000	0.000000	0.000000	0.000000	0.074580	0.098821	-0.371582	0.000000	0.000000	1.000000	129.000000	1.000000
15199.904220	0.090704	0.604759	0.028081	80.637543	11.949119	28.936968	0.000000	0.000000	0.000000	0.000000	0.000000	0.000000	0.060023	0.097915	-0.369292	0.000000	0.000000	1.000000	129.000000	1.000000
15199.907553	0.090704	0.604759	0.028081	80.637543	11.949119	28.936968	0.000000	0.000000	0.000000	0.000000	0.000000	0.000000	0.060023	0.097915	-0.369292	0.000000	0.000000	1.000000	129.000000	1.000000
15199.910887	0.090704	0.604759	0.028081	80.640671	11.995804	28.977303	0.000000	0.000000	0.000000	0.000000	0.000000	0.000000	0.060023	0.097915	-0.369292	0.000000	0.000000	1.000000	129.000000	1.000000
15199.914220	0.090918	0.605079	0.026934	80.640671	11.995804	28.977303	0.000000	0.000000	0.000000	0.000000	0.000000	0.000000	0.064185	0.096054	-0.343859	0.000000	0.000000	1.000000	129.000000	1.000000
15199.917553	0.090918	0.605079	0.026934	80.640671	11.995804	28.977303	0.000000	0.000000	0.000000	0.000000	0.000000	0.000000	0.064185	0.096054	-0.343859	0.000000	0.000000	1.000000	129.000000	1.000000
15199.920887	0.090918	0.605079	0.026934	80.640709	12.039328	29.049126	0.000000	0.000000	0.000000	0.000000	0.000000	0.000000	0.064185	0.096054	-0.343859	0.000000	0.000000	1.000000	129.000000	1.000000
15199.924220	0.091091	0.605408	0.025835	80.640709	12.039328	29.049126	0.000000	0.000000	0.000000	0.000000	0.000000	0.000000	0.052015	0.098853	-0.329845	0.000000	0.000000	1.000000	129.000000	1.000000
15199.927553	0.091091	0.605408	0.025835	80.640709	12.039328	29.049126	0.000000	0.000000	0.000000	0.000000	0.000000	0.000000	0.052015	0.098853	-0.329845	0.000000	0.000000	1.000000	129.000000	1.000000
15199.930887	0.091091	0.605408	0.025835	80.637543	12.079660	29.168316	0.000000	0.000000	0.000000	0.000000	0.000000	0.000000	0.052015	0.098853	-0.329845	0.000000	0.000000	1.000000	129.000000	1.000000
15199.934220	0.091229	0.605740	0.024806	80.637543	12.079660	29.168316	0.000000	0.000000	0.000000	0.000000	0.000000	0.000000	0.041302	0.099486	-0.308771	0.000000	0.000000	1.000000	129.000000	1.000000
15199.937553	0.091229	0.605740	0.024806	80.637543	12.079660	29.168316	0.000000	0.000000	0.000000	0.000000	0.000000	0.000000	0.041302	0.099486	-0.308771	0.000000	0.000000	1.000000	129.000000	1.000000
15199.940887	0.091229	0.605740	0.024806	80.631310	12.114105	29.374813	0.000000	0.000000	0.000000	0.000000	0.000000	0.000000	0.041302	0.099486	-0.308771	0.000000	0.000000	1.000000	129.000000	1.000000
15199.944220	0.091354	0.606074	0.023842	80.631310	12.114105	29.374813	0.000000	0.000000	0.000000	0.000000	0.000000	0.000000	0.037565	0.100190	-0.288962	0.000000	0.000000	1.000000	129.000000	1.000000
15199.947553	0.091354	0.606074	0.023842	80.631310	12.114105	29.374813	0.000000	0.000000	0.000000	0.000000	0.000000	0.000000	0.037565	0.100190	-0.288962	0.000000	0.000000	1.000000	129.000000	1.000000
15199.950887	0.091354	0.606074	0.023842	80.621933	12.133243	29.529938	0.000000	0.000000	0.000000	0.000000	0.000000	0.000000	0.037565	0.100190	-0.288962	0.000000	0.000000	1.000000	129.000000	1.000000
15199.954220	0.091354	0.606074	0.023842	80.621933	12.133243	29.529938	0.000000	0.000000	0.000000	0.000000	0.000000	0.000000	0.037565	0.100190	-0.288962	0.000000	0.000000	1.000000	129.000000	1.000000
15199.957553	0.091440	0.606418	0.022926	80.621933	12.133243	29.529938	0.000000	0.000000	0.000000	0.000000	0.000000	0.000000	0.025733	0.103180	-0.274862	0.000000	0.000000	1.000000	129.000000	1.000000
15199.960887	0.091440	0.606418	0.022926	80.615715	12.156842	29.608837	0.000000	0.000000	0.000000	0.000000	0.000000	0.000000	0.025733	0.103180	-0.274862	0.000000	0.000000	1.000000	129.000000	1.000000
15199.964220	0.091483	0.606753	0.022042	80.615715	12.156842	29.608837	0.000000	0.000000	0.000000	0.000000	0.000000	0.000000	0.013115	0.100438	-0.265382	0.000000	0.000000	1.000000	129.000000	1.000000
15199.967553	0.091483	0.606753	0.022042	80.615715	12.156842	29.608837	0.000000	0.000000	0.000000	0.000000	0.000000	0.000000	0.013115	0.100438	-0.265382	0.000000	0.000000	1.000000	129.000000	1.000000
15199.970887	0.091483	0.606753	0.022042	80.606316	12.174544	29.615448	0.000000	0.000000	0.000000	0.000000	0.000000	0.000000	0.013115	0.100438	-0.265382	0.000000	0.000000	1.000000	129.000000	1.000000
15199.974220	0.091483	0.606753	0.022042	80.606316	12.174544	29.615448	0.000000	0.000000	0.000000	0.000000	0.000000	0.000000	0.013115	0.100438	-0.265382	0.000000	0.000000	1.000000	129.000000	1.000000
15199.977553	0.091487	0.607052	0.021197	80.606316	12.174544	29.615448	0.000000	0.000000	0.000000	0.000000	0.000000	0.000000	0.001045	0.089720	-0.253473	0.000000	0.000000	1.000000	129.000000	1.000000
15199.980887	0.091487	0.607052	0.021197	80.600037	12.184515	29.622507	0.000000	0.000000	0.000000	0.000000	0.000000	0.000000	0.001045	0.089720	-0.253473	0.000000	0.000000	1.000000	129.000000	1.000000
15199.984220	0.091429	0.607361	0.020403	80.600037	12.184515	29.622507	0.000000	0.000000	0.000000	0.000000	0.000000	0.000000	-0.017314	0.092898	-0.238018	0.000000	0.000000	1.000000	129.000000	1.000000
15199.987553	0.091429	0.607361	0.020403	80.600037	12.184515	29.622507	0.000000	0.000000	0.000000	0.000000	0.000000	0.000000	-0.017314	0.092898	-0.238018	0.000000	0.000000	1.000000	129.000000	1.000000
15199.990887	0.091429	0.607361	0.020403	80.593765	12.191778	29.621599	0.000000	0.000000	0.000000	0.000000	0.000000	0.000000	-0.017314	0.092898	-0.238018	0.000000	0.000000	1.000000	129.000000	1.000000
15199.994220	0.091429	0.607361	0.020403	80.593765	12.191778	29.621599	0.000000	0.000000	0.000000	0.000000	0.000000	0.000000	-0.017314	0.092898	-0.238018	0.000000	0.000000	1.000000	129.000000	1.000000
15199.997553	0.091324	0.607624	0.019611	80.593765	12.191778	29.621599	0.000000	0.000000	0.000000	0.000000	0.000000	0.000000	-0.031437	0.078630	-0.237759	0.000000	0.000000	1.000000	129.000000	1.000000
15200.000887	0.091324	0.607624	0.019611	80.593788	12.194504	29.629580	0.000000	0.000000	0.000000	0.000000	0.000000	0.000000	-0.031437	0.078630	-0.237759	0.000000	0.000000	1.000000	129.000000	1.000000
15200.004220	0.091198	0.607858	0.018830	80.593788	12.194504	29.629580	0.000000	0.000000	0.000000	0.000000	0.000000	0.000000	-0.037820	0.070245	-0.234161	0.000000	0.000000	1.000000	129.000000	1.000000
15200.007553	0.091198	0.607858	0.018830	80.593788	12.194504	29.629580	0.000000	0.000000	0.000000	0.000000	0.000000	0.000000	-0.037820	0.070245	-0.234161	0.000000	0.000000	1.000000	129.000000	1.000000
15200.010887	0.091198	0.607858	0.018830	80.596886	12.207082	29.641062	0.000000	0.000000	0.000000	0.000000	0.000000	0.000000	-0.037820	0.070245	-0.234161	0.000000	0.000000	1.000000	129.000000	1.000000
15200.014220	0.091198	0.607858	0.018830	80.596886	12.207082	29.641062	0.000000	0.000000	0.000000	0.000000	0.000000	0.000000	-0.037820	0.070245	-0.234161	0.000000	0.000000	1.000000	129.000000	1.000000
15200.017553	0.091101	0.608057	0.018077	80.596886	12.207082	29.641062	0.000000	0.000000	0.000000	0.000000	0.000000	0.000000	-0.029282	0.059772	-0.226087	0.000000	0.000000	1.000000	129.000000	1.000000
15200.020887	0.091101	0.608057	0.018077	80.602989	12.251070	29.686045	0.000000	0.000000	0.000000	0.000000	0.000000	0.000000	-0.029282	0.059772	-0.226087	0.000000	0.000000	1.000000	129.000000	1.000000
15200.024220	0.091009	0.608221	0.017354	80.602989	12.251070	29.686045	0.000000	0.000000	0.000000	0.000000	0.000000	0.000000	-0.027524	0.049360	-0.216693	0.000000	0.000000	1.000000	129.000000	1.000000
15200.027553	0.091009	0.608221	0.017354	80.602989	12.251070	29.686045	0.000000	0.000000	0.000000	0.000000	0.000000	0.000000	-0.027524	0.049360	-0.216693	0.000000	0.000000	1.000000	129.000000	1.000000
15200.030887	0.091009	0.608221	0.017354	80.611946	12.348119	29.786694	0.000000	0.000000	0.000000	0.000000	0.000000	0.000000	-0.027524	0.049360	-0.216693	0.000000	0.000000	1.000000	129.000000	1.000000
15200.034220	0.091009	0.608221	0.017354	80.611946	12.348119	29.786694	0.000000	0.000000	0.000000	0.000000	0.000000	0.000000	-0.027524	0.049360	-0.216693	0.000000	0.000000	1.000000	129.000000	1.000000
15200.037553	0.090963	0.608359	0.016631	80.611946	12.348119	29.786694	0.000000	0.000000	0.000000	0.000000	0.000000	0.000000	-0.013618	0.041151	-0.216940	0.000000	0.000000	1.000000	129.000000	1.000000
15200.040887	0.090963	0.608359	0.016631	80.620506	12.526179	29.975761	0.000000	0.000000	0.000000	0.000000	0.000000	0.000000	-0.013618	0.041151	-0.216940	0.000000	0.000000	1.000000	129.000000	1.000000
15200.044220	0.090964	0.608468	0.015907	80.620506	12.526179	29.975761	0.000000	0.000000	0.000000	0.000000	0.000000	0.000000	0.000225	0.032928	-0.217175	0.000000	0.000000	1.000000	129.000000	1.000000
15200.047553	0.090964	0.608468	0.015907	80.620506	12.526179	29.975761	0.000000	0.000000	0.000000	0.000000	0.000000	0.000000	0.000225	0.032928	-0.217175	0.000000	0.000000	1.000000	129.000000	1.000000
15200.050887	0.090964	0.608468	0.015907	80.634895	12.767813	30.232641	0.000000	0.000000	0.000000	0.000000	0.000000	0.000000	0.000225	0.032928	-0.217175	0.000000	0.000000	1.000000	129.000000	1.000000
15200.054220	0.090964	0.608468	0.015907	80.634895	12.767813	30.232641	0.000000	0.000000	0.000000	0.000000	0.000000	0.000000	0.000225	0.032928	-0.217175	0.000000	0.000000	1.000000	129.000000	1.000000
15200.057553	0.091042	0.608537	0.015225	80.634895	12.767813	30.232641	0.000000	0.000000	0.000000	0.000000	0.000000	0.000000	0.023462	0.020645	-0.204557	0.000000	0.000000	1.000000	129.000000	1.000000
15200.060887	0.091042	0.608537	0.015225	80.654785	13.095312	30.580090	0.000000	0.000000	0.000000	0.000000	0.000000	0.000000	0.023462	0.020645	-0.204557	0.000000	0.000000	1.000000	129.000000	1.000000
15200.064220	0.091166	0.608579	0.014543	80.654785	13.095312	30.580090	0.000000	0.000000	0.000000	0.000000	0.000000	0.000000	0.037186	0.012534	-0.204782	0.000000	0.000000	1.000000	129.000000	1.000000
15200.067553	0.091166	0.608579	0.014543	80.654785	13.095312	30.580090	0.000000	0.000000	0.000000	0.000000	0.000000	0.000000	0.037186	0.012534	-0.204782	0.000000	0.000000	1.000000	129.000000	1.000000
15200.070887	0.091166	0.608579	0.014543	80.674309	13.448444	30.950985	0.000000	0.000000	0.000000	0.000000	0.000000	0.000000	0.037186	0.012534	-0.204782	0.000000	0.000000	1.000000	129.000000	1.000000
15200.074220	0.091166	0.608579	0.014543	80.674309	13.448444	30.950985	0.000000	0.000000	0.000000	0.000000	0.000000	0.000000	0.037186	0.012534	-0.204782	0.000000	0.000000	1.000000	129.000000	1.000000
15200.077553	0.091311	0.608574	0.013848	80.674309	13.448444	30.950985	0.000000	0.000000	0.000000	0.000000	0.000000	0.000000	0.043246	-0.001337	-0.208356	0.000000	0.000000	1.000000	129.000000	1.000000
15200.080887	0.091311	0.608574	0.013848	80.703415	13.741884	31.248249	0.000000	0.000000	0.000000	0.000000	0.000000	0.000000	0.043246	-0.001337	-0.208356	0.000000	0.000000	1.000000	129.000000	1.000000
15200.084220	0.091492	0.608531	0.013114	80.703415	13.741884	31.248249	0.000000	0.000000	0.000000	0.000000	0.000000	0.000000	0.054595	-0.013143	-0.220323	0.000000	0.000000	1.000000	129.000000	1.000000
15200.087553	0.091492	0.608531	0.013114	80.703415	13.741884	31.248249	0.000000	0.000000	0.000000	0.000000	0.000000	0.000000	0.054595	-0.013143	-0.220323	0.000000	0.000000	1.000000	129.000000	1.000000
15200.090887	0.091492	0.608531	0.013114	80.740250	13.867270	31.348577	0.000000	0.000000	0.000000	0.000000	0.000000	0.000000	0.054595	-0.013143	-0.220323	0.000000	0.000000	1.000000	129.000000	1.000000
15200.094220	0.091492	0.608531	0.013114	80.740250	13.867270	31.348577	0.000000	0.000000	0.000000	0.000000	0.000000	0.000000	0.054595	-0.013143	-0.220323	0.000000	0.000000	1.000000	129.000000	1.000000
15200.097553	0.091667	0.608448	0.012348	80.740250	13.867270	31.348577	0.000000	0.000000	0.000000	0.000000	0.000000	0.000000	0.052484	-0.024921	-0.229708	0.000000	0.000000	1.000000	129.000000	1.000000
15200.100887	0.091667	0.608448	0.012348	80.780891	13.917687	31.361080	0.000000	0.000000	0.000000	0.000000	0.000000	0.000000	0.052484	-0.024921	-0.229708	0.000000	0.000000	1.000000	129.000000	1.000000
15200.104220	0.091831	0.608332	0.011528	80.780891	13.917687	31.361080	0.000000	0.000000	0.000000	0.000000	0.000000	0.000000	0.048962	-0.034656	-0.246192	0.000000	0.000000	1.000000	129.000000	1.000000
15200.107553	0.091831	0.608332	0.011528	80.780891	13.917687	31.361080	0.000000	0.000000	0.000000	0.000000	0.000000	0.000000	0.048962	-0.034656	-0.246192	0.000000	0.000000	1.000000	129.000000	1.000000
15200.110887	0.091831	0.608332	0.011528	80.830635	14.000016	31.410357	0.000000	0.000000	0.000000	0.000000	0.000000	0.000000	0.048962	-0.034656	-0.246192	0.000000	0.000000	1.000000	129.000000	1.000000
15200.114220	0.091831	0.608332	0.011528	80.830635	14.000016	31.410357	0.000000	0.000000	0.000000	0.000000	0.000000	0.000000	0.048962	-0.034656	-0.246192	0.000000	0.000000	1.000000	129.000000	1.000000
15200.117553	0.091985	0.608203	0.010667	80.830635	14.000016	31.410357	0.000000	0.000000	0.000000	0.000000	0.000000	0.000000	0.046317	-0.038619	-0.258049	0.000000	0.000000	1.000000	129.000000	1.000000
15200.120887	0.091985	0.608203	0.010667	80.880295	14.092502	31.471409	0.000000	0.000000	0.000000	0.000000	0.000000	0.000000	0.046317	-0.038619	-0.258049	0.000000	0.000000	1.000000	129.000000	1.000000
15200.124220	0.092145	0.608049	0.009724	80.880295	14.092502	31.471409	0.000000	0.000000	0.000000	0.000000	0.000000	0.000000	0.047978	-0.046357	-0.282976	0.000000	0.000000	1.000000	129.000000	1.000000
15200.127553	0.092145	0.608049	0.009724	80.880295	14.092502	31.471409	0.000000	0.000000	0.000000	0.000000	0.000000	0.000000	0.047978	-0.046357	-0.282976	0.000000	0.000000	1.000000	129.000000	1.000000
15200.130887	0.092145	0.608049	0.009724	80.932739	14.230978	31.579485	0.000000	0.000000	0.000000	0.000000	0.000000	0.000000	0.047978	-0.046357	-0.282976	0.000000	0.000000	1.000000	129.000000	1.000000
15200.134220	0.092145	0.608049	0.009724	80.932739	14.230978	31.579485	0.000000	0.000000	0.000000	0.000000	0.000000	0.000000	0.047978	-0.046357	-0.282976	0.000000	0.000000	1.000000	129.000000	1.000000
15200.137553	0.092299	0.607900	0.008757	80.932739	14.230978	31.579485	0.000000	0.000000	0.000000	0.000000	0.000000	0.000000	0.046149	-0.044577	-0.290221	0.000000	0.000000	1.000000	129.000000	1.000000
15200.140887	0.092299	0.607900	0.008757	80.986610	14.528302	31.872200	0.000000	0.000000	0.000000	0.000000	0.000000	0.000000	0.046149	-0.044577	-0.290221	0.000000	0.000000	1.000000	129.000000	1.000000
15200.144220	0.092492	0.607732	0.007764	80.986610	14.528302	31.872200	0.000000	0.000000	0.000000	0.000000	0.000000	0.000000	0.058035	-0.050554	-0.297685	0.000000	0.000000	1.000000	129.000000	1.000000
15200.147553	0.092492	0.607732	0.007764	80.986610	14.528302	31.872200	0.000000	0.000000	0.000000	0.000000	0.000000	0.000000	0.058035	-0.050554	-0.297685	0.000000	0.000000	1.000000	129.000000	1.000000
15200.150887	0.092492	0.607732	0.007764	81.037575	15.073005	32.442890	0.000000	0.000000	0.000000	0.000000	0.000000	0.000000	0.058035	-0.050554	-0.297685	0.000000	0.000000	1.000000	129.000000	1.000000
15200.154220	0.092726	0.607588	0.006755	81.037575	15.073005	32.442890	0.000000	0.000000	0.000000	0.000000	0.000000	0.000000	0.070268	-0.043015	-0.302922	0.000000	0.000000	1.000000	129.000000	1.000000
15200.157553	0.092726	0.607588	0.006755	81.037575	15.073005	32.442890	0.000000	0.000000	0.000000	0.000000	0.000000	0.000000	0.070268	-0.043015	-0.302922	0.000000	0.000000	1.000000	129.000000	1.000000
15200.160887	0.092726	0.607588	0.006755	81.081718	15.842740	33.258930	0.000000	0.000000	0.000000	0.000000	0.000000	0.000000	0.070268	-0.043015	-0.302922	0.000000	0.000000	1.000000	129.000000	1.000000
15200.164220	0.093066	0.607425	0.005707	81.081718	15.842740	33.258930	0.000000	0.000000	0.000000	0.000000	0.000000	0.000000	0.101734	-0.049028	-0.314407	0.000000	0.000000	1.000000	129.000000	1.000000
15200.167553	0.093066	0.607425	0.005707	81.081718	15.842740	33.258930	0.000000	0.000000	0.000000	0.000000	0.000000	0.000000	0.101734	-0.049028	-0.314407	0.000000	0.000000	1.000000	129.000000	1.000000
15200.170887	0.093066	0.607425	0.005707	81.122925	16.719261	34.193497	0.000000	0.000000	0.000000	0.000000	0.000000	0.000000	0.101734	-0.049028	-0.314407	0.000000	0.000000	1.000000	129.000000	1.000000
15200.174220	0.093518	0.607299	0.004667	81.122925	16.719261	34.193497	0.000000	0.000000	0.000000	0.000000	0.000000	0.000000	0.135793	-0.037698	-0.311934	0.000000	0.000000	1.000000	129.000000	1.000000
15200.177553	0.093518	0.607299	0.004667	81.122925	16.719261	34.193497	0.000000	0.000000	0.000000	0.000000	0.000000	0.000000	0.135793	-0.037698	-0.311934	0.000000	0.000000	1.000000	129.000000	1.000000
15200.180887	0.093518	0.607299	0.004667	81.161240	17.486956	34.986526	0.000000	0.000000	0.000000	0.000000	0.000000	0.000000	0.135793	-0.037698	-0.311934	0.000000	0.000000	1.000000	129.000000	1.000000
15200.184220	0.093992	0.607147	0.003630	81.161240	17.486956	34.986526	0.000000	0.000000	0.000000	0.000000	0.000000	0.000000	0.142012	-0.045652	-0.311135	0.000000	0.000000	1.000000	129.000000	1.000000
15200.187553	0.093992	0.607147	0.003630	81.161240	17.486956	34.986526	0.000000	0.000000	0.000000	0.000000	0.000000	0.000000	0.142012	-0.045652	-0.311135	0.000000	0.000000	1.000000	129.000000	1.000000
15200.190887	0.093992	0.607147	0.003630	81.203133	18.013988	35.519802	0.000000	0.000000	0.000000	0.000000	0.000000	0.000000	0.142012	-0.045652	-0.311135	0.000000	0.000000	1.000000	129.000000	1.000000
15200.194220	0.094497	0.607000	0.002650	81.203133	18.013988	35.519802	0.000000	0.000000	0.000000	0.000000	0.000000	0.000000	0.151572	-0.043965	-0.293895	0.000000	0.000000	1.000000	129.000000	1.000000
15200.197553	0.094497	0.607000	0.002650	81.203133	18.013988	35.519802	0.000000	0.000000	0.000000	0.000000	0.000000	0.000000	0.151572	-0.043965	-0.293895	0.000000	0.000000	1.000000	129.000000	1.000000
15200.200887	0.094497	0.607000	0.002650	81.251877	18.182022	35.646664	0.000000	0.000000	0.000000	0.000000	0.000000	0.000000	0.151572	-0.043965	-0.293895	0.000000	0.000000	1.000000	129.000000	1.000000
15200.204220	0.094992	0.606834	0.001745	81.251877	18.182022	35.646664	0.000000	0.000000	0.000000	0.000000	0.000000	0.000000	0.148611	-0.049891	-0.271552	0.000000	0.000000	1.000000	129.000000	1.000000
15200.207553	0.094992	0.606834	0.001745	81.251877	18.182022	35.646664	0.000000	0.000000	0.000000	0.000000	0.000000	0.000000	0.148611	-0.049891	-0.271552	0.000000	0.000000	1.000000	129.000000	1.000000
15200.210887	0.094992	0.606834	0.001745	81.304962	18.290169	35.706684	0.000000	0.000000	0.000000	0.000000	0.000000	0.000000	0.148611	-0.049891	-0.271552	0.000000	0.000000	1.000000	129.000000	1.000000
15200.214220	0.095465	0.606642	0.000851	81.304962	18.290169	35.706684	0.000000	0.000000	0.000000	0.000000	0.000000	0.000000	0.141844	-0.057680	-0.268066	0.000000	0.000000	1.000000	129.000000	1.000000
15200.217553	0.095465	0.606642	0.000851	81.304962	18.290169	35.706684	0.000000	0.000000	0.000000	0.000000	0.000000	0.000000	0.141844	-0.057680	-0.268066	0.000000	0.000000	1.000000	129.000000	1.000000
15200.220887	0.095465	0.606642	0.000851	81.360962	18.405764	35.781265	0.000000	0.000000	0.000000	0.000000	0.000000	0.000000	0.141844	-0.057680	-0.268066	0.000000	0.000000	1.000000	129.000000	1.000000
15200.224220	0.095465	0.606642	0.000851	81.360962	18.405764	35.781265	0.000000	0.000000	0.000000	0.000000	0.000000	0.000000	0.141844	-0.057680	-0.268066	0.000000	0.000000	1.000000	129.000000	1.000000
15200.227553	0.095902	0.606437	0.000013	81.360962	18.405764	35.781265	0.000000	0.000000	0.000000	0.000000	0.000000	0.000000	0.131087	-0.061591	-0.251412	0.000000	0.000000	1.000000	129.000000	1.000000
15200.230887	0.095902	0.606437	0.000013	81.416908	18.521898	35.864326	0.000000	0.000000	0.000000	0.000000	0.000000	0.000000	0.131087	-0.061591	-0.251412	0.000000	0.000000	1.000000	129.000000	1.000000
15200.234220	0.096314	0.606186	-0.000829	81.416908	18.521898	35.864326	0.000000	0.000000	0.000000	0.000000	0.000000	0.000000	0.123474	-0.075063	-0.252589	0.000000	0.000000	1.000000	129.000000	1.000000
15200.237553	0.096314	0.606186	-0.000829	81.416908	18.521898	35.864326	0.000000	0.000000	0.000000	0.000000	0.000000	0.000000	0.123474	-0.075063	-0.252589	0.000000	0.000000	1.000000	129.000000	1.000000
15200.240887	0.096314	0.606186	-0.000829	81.479095	18.637980	35.992737	0.000000	0.000000	0.000000	0.000000	0.000000	0.000000	0.123474	-0.075063	-0.252589	0.000000	0.000000	1.000000	129.000000	1.000000
15200.244220	0.096314	0.606186	-0.000829	81.479095	18.637980	35.992737	0.000000	0.000000	0.000000	0.000000	0.000000	0.000000	0.123474	-0.075063	-0.252589	0.000000	0.000000	1.000000	129.000000	1.000000
15200.247553	0.096708	0.605904	-0.001635	81.479095	18.637980	35.992737	0.000000	0.000000	0.000000	0.000000	0.000000	0.000000	0.118390	-0.084610	-0.241974	0.000000	0.000000	1.000000	129.000000	1.000000
15200.250887	0.096708	0.605904	-0.001635	81.547478	18.759708	36.110886	0.000000	0.000000	0.000000	0.000000	0.000000	0.000000	0.118390	-0.084610	-0.241974	0.000000	0.000000	1.000000	129.000000	1.000000
15200.254220	0.097131	0.605565	-0.002408	81.547478	18.759708	36.110886	0.000000	0.000000	0.000000	0.000000	0.000000	0.000000	0.126832	-0.101728	-0.231744	0.000000	0.000000	1.000000	129.000000	1.000000
15200.257553	0.097131	0.605565	-0.002408	81.547478	18.759708	36.110886	0.000000	0.000000	0.000000	0.000000	0.000000	0.000000	0.126832	-0.101728	-0.231744	0.000000	0.000000	1.000000	129.000000	1.000000
15200.260887	0.097131	0.605565	-0.002408	81.622108	18.892738	36.226978	0.000000	0.000000	0.000000	0.000000	0.000000	0.000000	0.126832	-0.101728	-0.231744	0.000000	0.000000	1.000000	129.000000	1.000000
15200.264220	0.097131	0.605565	-0.002408	81.622108	18.892738	36.226978	0.000000	0.000000	0.000000	0.000000	0.000000	0.000000	0.126832	-0.101728	-0.231744	0.000000	0.000000	1.000000	129.000000	1.000000
15200.267553	0.097573	0.605157	-0.003186	81.622108	18.892738	36.226978	0.000000	0.000000	0.000000	0.000000	0.000000	0.000000	0.132737	-0.122608	-0.233381	0.000000	0.000000	1.000000	129.000000	1.000000
15200.270887	0.097573	0.605157	-0.003186	81.706017	19.034550	36.343945	0.000000	0.000000	0.000000	0.000000	0.000000	0.000000	0.132737	-0.122608	-0.233381	0.000000	0.000000	1.000000	129.000000	1.000000
15200.274220	0.098022	0.604691	-0.003925	81.706017	19.034550	36.343945	0.000000	0.000000	0.000000	0.000000	0.000000	0.000000	0.134703	-0.139595	-0.221883	0.000000	0.000000	1.000000	129.000000	1.000000
15200.277553	0.098022	0.604691	-0.003925	81.706017	19.034550	36.343945	0.000000	0.000000	0.000000	0.000000	0.000000	0.000000	0.134703	-0.139595	-0.221883	0.000000	0.000000	1.000000	129.000000	1.000000
15200.280887	0.098022	0.604691	-0.003925	81.805450	19.190807	36.467514	0.000000	0.000000	0.000000	0.000000	0.000000	0.000000	0.134703	-0.139595	-0.221883	0.000000	0.000000	1.000000	129.000000	1.000000
15200.284220	0.098454	0.604106	-0.004737	81.805450	19.190807	36.467514	0.000000	0.000000	0.000000	0.000000	0.000000	0.000000	0.129490	-0.175575	-0.243557	0.000000	0.000000	1.000000	129.000000	1.000000
15200.287553	0.098454	0.604106	-0.004737	81.805450	19.190807	36.467514	0.000000	0.000000	0.000000	0.000000	0.000000	0.000000	0.129490	-0.175575	-0.243557	0.000000	0.000000	1.000000	129.000000	1.000000
15200.290887	0.098454	0.604106	-0.004737	81.913544	19.355658	36.615856	0.000000	0.000000	0.000000	0.000000	0.000000	0.000000	0.129490	-0.175575	-0.243557	0.000000	0.000000	1.000000	129.000000	1.000000
15200.294220	0.098880	0.603433	-0.005566	81.913544	19.355658	36.615856	0.000000	0.000000	0.000000	0.000000	0.000000	0.000000	0.127786	-0.201871	-0.248810	0.000000	0.000000	1.000000	129.000000	1.000000
15200.297553	0.098880	0.603433	-0.005566	81.913544	19.355658	36.615856	0.000000	0.000000	0.000000	0.000000	0.000000	0.000000	0.127786	-0.201871	-0.248810	0.000000	0.000000	1.000000	129.000000	1.000000
15200.300887	0.098880	0.603433	-0.005566	82.002937	19.484959	36.724941	0.000000	0.000000	0.000000	0.000000	0.000000	0.000000	0.127786	-0.201871	-0.248810	0.000000	0.000000	1.000000	129.000000	1.000000
15200.304220	0.099254	0.602654	-0.006420	82.002937	19.484959	36.724941	0.000000	0.000000	0.000000	0.000000	0.000000	0.000000	0.112147	-0.233743	-0.256119	0.000000	0.000000	1.000000	129.000000	1.000000
15200.307553	0.099254	0.602654	-0.006420	82.002937	19.484959	36.724941	0.000000	0.000000	0.000000	0.000000	0.000000	0.000000	0.112147	-0.233743	-0.256119	0.000000	0.000000	1.000000	129.000000	1.000000
15200.310887	0.099254	0.602654	-0.006420	82.033905	19.539463	36.753155	0.000000	0.000000	0.000000	0.000000	0.000000	0.000000	0.112147	-0.233743	-0.256119	0.000000	0.000000	1.000000	129.000000	1.000000
15200.314220	0.099576	0.601769	-0.007299	82.033905	19.539463	36.753155	0.000000	0.000000	0.000000	0.000000	0.000000	0.000000	0.096507	-0.265427	-0.263576	0.000000	0.000000	1.000000	129.000000	1.000000
15200.317553	0.099576	0.601769	-0.007299	82.033905	19.539463	36.753155	0.000000	0.000000	0.000000	0.000000	0.000000	0.000000	0.096507	-0.265427	-0.263576	0.000000	0.000000	1.000000	129.000000	1.000000
15200.320887	0.099576	0.601769	-0.007299	81.987656	19.441185	36.609291	0.000000	0.000000	0.000000	0.000000	0.000000	0.000000	0.096507	-0.265427	-0.263576	0.000000	0.000000	1.000000	129.000000	1.000000
15200.324220	0.099875	0.600792	-0.008168	81.987656	19.441185	36.609291	0.000000	0.000000	0.000000	0.000000	0.000000	0.000000	0.089892	-0.293111	-0.260763	0.000000	0.000000	1.000000	129.000000	1.000000
15200.327553	0.099875	0.600792	-0.008168	81.987656	19.441185	36.609291	0.000000	0.000000	0.000000	0.000000	0.000000	0.000000	0.089892	-0.293111	-0.260763	0.000000	0.000000	1.000000	129.000000	1.000000
15200.330887	0.099875	0.600792	-0.008168	81.841202	19.166101	36.283718	0.000000	0.000000	0.000000	0.000000	0.000000	0.000000	0.089892	-0.293111	-0.260763	0.000000	0.000000	1.000000	129.000000	1.000000
15200.334220	0.100117	0.599717	-0.009087	81.841202	19.166101	36.283718	0.000000	0.000000	0.000000	0.000000	0.000000	0.000000	0.072659	-0.322557	-0.275658	0.000000	0.000000	1.000000	129.000000	1.000000
15200.337553	0.100117	0.599717	-0.009087	81.841202	19.166101	36.283718	0.000000	0.000000	0.000000	0.000000	0.000000	0.000000	0.072659	-0.322557	-0.275658	0.000000	0.000000	1.000000	129.000000	1.000000
15200.340887	0.100117	0.599717	-0.009087	81.579163	18.745586	35.826881	0.000000	0.000000	0.000000	0.000000	0.000000	0.000000	0.072659	-0.322557	-0.275658	0.000000	0.000000	1.000000	129.000000	1.000000
15200.344220	0.100281	0.598544	-0.010051	81.579163	18.745586	35.826881	0.000000	0.000000	0.000000	0.000000	0.000000	0.000000	0.049031	-0.351777	-0.289345	0.000000	0.000000	1.000000	129.000000	1.000000
15200.347553	0.100281	0.598544	-0.010051	81.579163	18.745586	35.826881	0.000000	0.000000	0.000000	0.000000	0.000000	0.000000	0.049031	-0.351777	-0.289345	0.000000	0.000000	1.000000	129.000000	1.000000
15200.350887	0.100281	0.598544	-0.010051	81.211800	18.209122	35.268906	0.000000	0.000000	0.000000	0.000000	0.000000	0.000000	0.049031	-0.351777	-0.289345	0.000000	0.000000	1.000000	129.000000	1.000000
15200.354220	0.100415	0.597313	-0.011040	81.211800	18.209122	35.268906	0.000000	0.000000	0.000000	0.000000	0.000000	0.000000	0.040304	-0.369503	-0.296458	0.000000	0.000000	1.000000	129.000000	1.000000
15200.357553	0.100415	0.597313	-0.011040	81.211800	18.209122	35.268906	0.000000	0.000000	0.000000	0.000000	0.000000	0.000000	0.040304	-0.369503	-0.296458	0.000000	0.000000	1.000000	129.000000	1.000000
15200.360887	0.100415	0.597313	-0.011040	80.770668	17.627529	34.668251	0.000000	0.000000	0.000000	0.000000	0.000000	0.000000	0.040304	-0.369503	-0.296458	0.000000	0.000000	1.000000	129.000000	1.000000
15200.364220	0.100487	0.596035	-0.012003	80.770668	17.627529	34.668251	0.000000	0.000000	0.000000	0.000000	0.000000	0.000000	0.021578	-0.383388	-0.288936	0.000000	0.000000	1.000000	129.000000	1.000000
15200.367553	0.100487	0.596035	-0.012003	80.770668	17.627529	34.668251	0.000000	0.000000	0.000000	0.000000	0.000000	0.000000	0.021578	-0.383388	-0.288936	0.000000	0.000000	1.000000	129.000000	1.000000
15200.370887	0.100487	0.596035	-0.012003	80.283615	17.036814	34.104774	0.000000	0.000000	0.000000	0.000000	0.000000	0.000000	0.021578	-0.383388	-0.288936	0.000000	0.000000	1.000000	129.000000	1.000000
15200.374220	0.100474	0.594736	-0.012944	80.283615	17.036814	34.104774	0.000000	0.000000	0.000000	0.000000	0.000000	0.000000	-0.003873	-0.389660	-0.282292	0.000000	0.000000	1.000000	129.000000	1.000000
15200.377553	0.100474	0.594736	-0.012944	80.283615	17.036814	34.104774	0.000000	0.000000	0.000000	0.000000	0.000000	0.000000	-0.003873	-0.389660	-0.282292	0.000000	0.000000	1.000000	129.000000	1.000000
15200.380887	0.100474	0.594736	-0.012944	79.768669	16.476219	33.569347	0.000000	0.000000	0.000000	0.000000	0.000000	0.000000	-0.003873	-0.389660	-0.282292	0.000000	0.000000	1.000000	129.000000	1.000000
15200.384220	0.100318	0.593435	-0.013832	79.768669	16.476219	33.569347	0.000000	0.000000	0.000000	0.000000	0.000000	0.000000	-0.047002	-0.390369	-0.266526	0.000000	0.000000	1.000000	129.000000	1.000000
15200.387553	0.100318	0.593435	-0.013832	79.768669	16.476219	33.569347	0.000000	0.000000	0.000000	0.000000	0.000000	0.000000	-0.047002	-0.390369	-0.266526	0.000000	0.000000	1.000000	129.000000	1.000000
15200.390887	0.100318	0.593435	-0.013832	79.269196	16.056545	33.155575	0.000000	0.000000	0.000000	0.000000	0.000000	0.000000	-0.047002	-0.390369	-0.266526	0.000000	0.000000	1.000000	129.000000	1.000000
15200.394220	0.100109	0.592100	-0.014656	79.269196	16.056545	33.155575	0.000000	0.000000	0.000000	0.000000	0.000000	0.000000	-0.062575	-0.400379	-0.247276	0.000000	0.000000	1.000000	129.000000	1.000000
15200.397553	0.100109	0.592100	-0.014656	79.269196	16.056545	33.155575	0.000000	0.000000	0.000000	0.000000	0.000000	0.000000	-0.062575	-0.400379	-0.247276	0.000000	0.000000	1.000000	129.000000	1.000000
15200.400887	0.100109	0.592100	-0.014656	78.801598	15.795317	32.895264	0.000000	0.000000	0.000000	0.000000	0.000000	0.000000	-0.062575	-0.400379	-0.247276	0.000000	0.000000	1.000000	129.000000	1.000000
15200.404220	0.099849	0.590800	-0.015414	78.801598	15.795317	32.895264	0.000000	0.000000	0.000000	0.000000	0.000000	0.000000	-0.077904	-0.389993	-0.227453	0.000000	0.000000	1.000000	129.000000	1.000000
15200.407553	0.099849	0.590800	-0.015414	78.801598	15.795317	32.895264	0.000000	0.000000	0.000000	0.000000	0.000000	0.000000	-0.077904	-0.389993	-0.227453	0.000000	0.000000	1.000000	129.000000	1.000000
15200.410887	0.099849	0.590800	-0.015414	78.371445	15.617188	32.744076	0.000000	0.000000	0.000000	0.000000	0.000000	0.000000	-0.077904	-0.389993	-0.227453	0.000000	0.000000	1.000000	129.000000	1.000000
15200.414220	0.099499	0.589509	-0.016090	78.371445	15.617188	32.744076	0.000000	0.000000	0.000000	0.000000	0.000000	0.000000	-0.105209	-0.387158	-0.202595	0.000000	0.000000	1.000000	129.000000	1.000000
15200.417553	0.099499	0.589509	-0.016090	78.371445	15.617188	32.744076	0.000000	0.000000	0.000000	0.000000	0.000000	0.000000	-0.105209	-0.387158	-0.202595	0.000000	0.000000	1.000000	129.000000	1.000000
15200.420887	0.099499	0.589509	-0.016090	77.974297	15.449200	32.613598	0.000000	0.000000	0.000000	0.000000	0.000000	0.000000	-0.105209	-0.387158	-0.202595	0.000000	0.000000	1.000000	129.000000	1.000000
15200.424220	0.099101	0.588271	-0.016682	77.974297	15.449200	32.613598	0.000000	0.000000	0.000000	0.000000	0.000000	0.000000	-0.119183	-0.371529	-0.177697	0.000000	0.000000	1.000000	129.000000	1.000000
15200.427553	0.099101	0.588271	-0.016682	77.974297	15.449200	32.613598	0.000000	0.000000	0.000000	0.000000	0.000000	0.000000	-0.119183	-0.371529	-0.177697	0.000000	0.000000	1.000000	129.000000	1.000000
15200.430887	0.099101	0.588271	-0.016682	77.619408	15.304464	32.503284	0.000000	0.000000	0.000000	0.000000	0.000000	0.000000	-0.119183	-0.371529	-0.177697	0.000000	0.000000	1.000000	129.000000	1.000000
15200.434220	0.098739	0.587041	-0.017220	77.619408	15.304464	32.503284	0.000000	0.000000	0.000000	0.000000	0.000000	0.000000	-0.108672	-0.368910	-0.161218	0.000000	0.000000	1.000000	129.000000	1.000000
15200.437553	0.098739	0.587041	-0.017220	77.619408	15.304464	32.503284	0.000000	0.000000	0.000000	0.000000	0.000000	0.000000	-0.108672	-0.368910	-0.161218	0.000000	0.000000	1.000000	129.000000	1.000000
15200.440887	0.098739	0.587041	-0.017220	77.305908	15.174700	32.410255	0.000000	0.000000	0.000000	0.000000	0.000000	0.000000	-0.108672	-0.368910	-0.161218	0.000000	0.000000	1.000000	129.000000	1.000000
15200.444220	0.098371	0.585888	-0.017689	77.305908	15.174700	32.410255	0.000000	0.000000	0.000000	0.000000	0.000000	0.000000	-0.110518	-0.346141	-0.140974	0.000000	0.000000	1.000000	129.000000	1.000000
15200.447553	0.098371	0.585888	-0.017689	77.305908	15.174700	32.410255	0.000000	0.000000	0.000000	0.000000	0.000000	0.000000	-0.110518	-0.346141	-0.140974	0.000000	0.000000	1.000000	129.000000	1.000000
15200.450887	0.098371	0.585888	-0.017689	77.044678	15.071598	32.335247	0.000000	0.000000	0.000000	0.000000	0.000000	0.000000	-0.110518	-0.346141	-0.140974	0.000000	0.000000	1.000000	129.000000	1.000000
15200.454220	0.098086	0.584778	-0.018079	77.044678	15.071598	32.335247	0.000000	0.000000	0.000000	0.000000	0.000000	0.000000	-0.085283	-0.332897	-0.117014	0.000000	0.000000	1.000000	129.000000	1.000000
15200.457553	0.098086	0.584778	-0.018079	77.044678	15.071598	32.335247	0.000000	0.000000	0.000000	0.000000	0.000000	0.000000	-0.085283	-0.332897	-0.117014	0.000000	0.000000	1.000000	129.000000	1.000000
15200.460887	0.098086	0.584778	-0.018079	76.839592	14.993700	32.276825	0.000000	0.000000	0.000000	0.000000	0.000000	0.000000	-0.085283	-0.332897	-0.117014	0.000000	0.000000	1.000000	129.000000	1.000000
15200.464220	0.097887	0.583713	-0.018481	76.839592	14.993700	32.276825	0.000000	0.000000	0.000000	0.000000	0.000000	0.000000	-0.059713	-0.319445	-0.120507	0.000000	0.000000	1.000000	129.000000	1.000000
15200.467553	0.097887	0.583713	-0.018481	76.839592	14.993700	32.276825	0.000000	0.000000	0.000000	0.000000	0.000000	0.000000	-0.059713	-0.319445	-0.120507	0.000000	0.000000	1.000000	129.000000	1.000000
15200.470887	0.097887	0.583713	-0.018481	76.685951	14.941711	32.232925	0.000000	0.000000	0.000000	0.000000	0.000000	0.000000	-0.059713	-0.319445	-0.120507	0.000000	0.000000	1.000000	129.000000	1.000000
15200.474220	0.097764	0.582747	-0.018839	76.685951	14.941711	32.232925	0.000000	0.000000	0.000000	0.000000	0.000000	0.000000	-0.037049	-0.289795	-0.107309	0.000000	0.000000	1.000000	129.000000	1.000000
15200.477553	0.097764	0.582747	-0.018839	76.685951	14.941711	32.232925	0.000000	0.000000	0.000000	0.000000	0.000000	0.000000	-0.037049	-0.289795	-0.107309	0.000000	0.000000	1.000000	129.000000	1.000000
15200.480887	0.097764	0.582747	-0.018839	76.605446	14.900514	32.192867	0.000000	0.000000	0.000000	0.000000	0.000000	0.000000	-0.037049	-0.289795	-0.107309	0.000000	0.000000	1.000000	129.000000	1.000000
15200.484220	0.097764	0.582747	-0.018839	76.605446	14.900514	32.192867	0.000000	0.000000	0.000000	0.000000	0.000000	0.000000	-0.037049	-0.289795	-0.107309	0.000000	0.000000	1.000000	129.000000	1.000000
15200.487553	0.097685	0.581866	-0.019095	76.605446	14.900514	32.192867	0.000000	0.000000	0.000000	0.000000	0.000000	0.000000	-0.023716	-0.264231	-0.076978	0.000000	0.000000	1.000000	129.000000	1.000000
15200.490887	0.097685	0.581866	-0.019095	76.594269	14.806493	32.075947	0.000000	0.000000	0.000000	0.000000	0.000000	0.000000	-0.023716	-0.264231	-0.076978	0.000000	0.000000	1.000000	129.000000	1.000000
15200.494220	0.097617	0.581041	-0.019303	76.594269	14.806493	32.075947	0.000000	0.000000	0.000000	0.000000	0.000000	0.000000	-0.020435	-0.247721	-0.062292	0.000000	0.000000	1.000000	129.000000	1.000000
15200.497553	0.097617	0.581041	-0.019303	76.594269	14.806493	32.075947	0.000000	0.000000	0.000000	0.000000	0.000000	0.000000	-0.020435	-0.247721	-0.062292	0.000000	0.000000	1.000000	129.000000	1.000000
15200.500887	0.097617	0.581041	-0.019303	76.642464	14.569866	31.770758	0.000000	0.000000	0.000000	0.000000	0.000000	0.000000	-0.020435	-0.247721	-0.062292	0.000000	0.000000	1.000000	129.000000	1.000000
15200.504220	0.097617	0.581041	-0.019303	76.642464	14.569866	31.770758	0.000000	0.000000	0.000000	0.000000	0.000000	0.000000	-0.020435	-0.247721	-0.062292	0.000000	0.000000	1.000000	129.000000	1.000000
15200.507553	0.097523	0.580263	-0.019429	76.642464	14.569866	31.770758	0.000000	0.000000	0.000000	0.000000	0.000000	0.000000	-0.028028	-0.233232	-0.037666	0.000000	0.000000	1.000000	129.000000	1.000000
15200.510887	0.097523	0.580263	-0.019429	76.743965	14.187634	31.286758	0.000000	0.000000	0.000000	0.000000	0.000000	0.000000	-0.028028	-0.233232	-0.037666	0.000000	0.000000	1.000000	129.000000	1.000000
15200.514220	0.097365	0.579576	-0.019452	76.743965	14.187634	31.286758	0.000000	0.000000	0.000000	0.000000	0.000000	0.000000	-0.047370	-0.206163	-0.007046	0.000000	0.000000	1.000000	129.000000	1.000000
15200.517553	0.097365	0.579576	-0.019452	76.743965	14.187634	31.286758	0.000000	0.000000	0.000000	0.000000	0.000000	0.000000	-0.047370	-0.206163	-0.007046	0.000000	0.000000	1.000000	129.000000	1.000000
15200.520887	0.097365	0.579576	-0.019452	76.835320	13.667714	30.635973	0.000000	0.000000	0.000000	0.000000	0.000000	0.000000	-0.047370	-0.206163	-0.007046	0.000000	0.000000	1.000000	129.000000	1.000000
15200.524220	0.097365	0.579576	-0.019452	76.835320	13.667714	30.635973	0.000000	0.000000	0.000000	0.000000	0.000000	0.000000	-0.047370	-0.206163	-0.007046	0.000000	0.000000	1.000000	129.000000	1.000000
15200.527553	0.097141	0.578936	-0.019384	76.835320	13.667714	30.635973	0.000000	0.000000	0.000000	0.000000	0.000000	0.000000	-0.067402	-0.191940	0.020530	0.000000	0.000000	1.000000	129.000000	1.000000
15200.530887	0.097141	0.578936	-0.019384	76.919220	13.093998	29.926706	0.000000	0.000000	0.000000	0.000000	0.000000	0.000000	-0.067402	-0.191940	0.020530	0.000000	0.000000	1.000000	129.000000	1.000000
15200.534220	0.096917	0.578337	-0.019214	76.919220	13.093998	29.926706	0.000000	0.000000	0.000000	0.000000	0.000000	0.000000	-0.067195	-0.179811	0.051052	0.000000	0.000000	1.000000	129.000000	1.000000
15200.537553	0.096917	0.578337	-0.019214	76.919220	13.093998	29.926706	0.000000	0.000000	0.000000	0.000000	0.000000	0.000000	-0.067195	-0.179811	0.051052	0.000000	0.000000	1.000000	129.000000	1.000000
15200.540887	0.096917	0.578337	-0.019214	76.985893	12.582693	29.305914	0.000000	0.000000	0.000000	0.000000	0.000000	0.000000	-0.067195	-0.179811	0.051052	0.000000	0.000000	1.000000	129.000000	1.000000
15200.544220	0.096917	0.578337	-0.019214	76.985893	12.582693	29.305914	0.000000	0.000000	0.000000	0.000000	0.000000	0.000000	-0.067195	-0.179811	0.051052	0.000000	0.000000	1.000000	129.000000	1.000000
15200.547553	0.096666	0.577809	-0.018967	76.985893	12.582693	29.305914	0.000000	0.000000	0.000000	0.000000	0.000000	0.000000	-0.075255	-0.158400	0.074024	0.000000	0.000000	1.000000	129.000000	1.000000
15200.550887	0.096666	0.577809	-0.018967	77.042213	12.233734	28.901659	0.000000	0.000000	0.000000	0.000000	0.000000	0.000000	-0.075255	-0.158400	0.074024	0.000000	0.000000	1.000000	129.000000	1.000000
15200.554220	0.096414	0.577345	-0.018624	77.042213	12.233734	28.901659	0.000000	0.000000	0.000000	0.000000	0.000000	0.000000	-0.075567	-0.139148	0.102731	0.000000	0.000000	1.000000	129.000000	1.000000
15200.557553	0.096414	0.577345	-0.018624	77.042213	12.233734	28.901659	0.000000	0.000000	0.000000	0.000000	0.000000	0.000000	-0.075567	-0.139148	0.102731	0.000000	0.000000	1.000000	129.000000	1.000000
15200.560887	0.096414	0.577345	-0.018624	77.088974	12.027743	28.686661	0.000000	0.000000	0.000000	0.000000	0.000000	0.000000	-0.075567	-0.139148	0.102731	0.000000	0.000000	1.000000	129.000000	1.000000
15200.564220	0.096414	0.577345	-0.018624	77.088974	12.027743	28.686661	0.000000	0.000000	0.000000	0.000000	0.000000	0.000000	-0.075567	-0.139148	0.102731	0.000000	0.000000	1.000000	129.000000	1.000000
15200.567553	0.096174	0.576910	-0.018225	77.088974	12.027743	28.686661	0.000000	0.000000	0.000000	0.000000	0.000000	0.000000	-0.071938	-0.130586	0.119857	0.000000	0.000000	1.000000	129.000000	1.000000
15200.570887	0.096174	0.576910	-0.018225	77.129608	11.958077	28.663940	0.000000	0.000000	0.000000	0.000000	0.000000	0.000000	-0.071938	-0.130586	0.119857	0.000000	0.000000	1.000000	129.000000	1.000000
15200.574220	0.095875	0.576491	-0.017795	77.129608	11.958077	28.663940	0.000000	0.000000	0.000000	0.000000	0.000000	0.000000	-0.089775	-0.125462	0.128924	0.000000	0.000000	1.000000	129.000000	1.000000
15200.577553	0.095875	0.576491	-0.017795	77.129608	11.958077	28.663940	0.000000	0.000000	0.000000	0.000000	0.000000	0.000000	-0.089775	-0.125462	0.128924	0.000000	0.000000	1.000000	129.000000	1.000000
15200.580887	0.095875	0.576491	-0.017795	77.167191	11.902655	28.662886	0.000000	0.000000	0.000000	0.000000	0.000000	0.000000	-0.089775	-0.125462	0.128924	0.000000	0.000000	1.000000	129.000000	1.000000
15200.584220	0.095875	0.576491	-0.017795	77.167191	11.902655	28.662886	0.000000	0.000000	0.000000	0.000000	0.000000	0.000000	-0.089775	-0.125462	0.128924	0.000000	0.000000	1.000000	129.000000	1.000000
15200.587553	0.095530	0.576122	-0.017370	77.167191	11.902655	28.662886	0.000000	0.000000	0.000000	0.000000	0.000000	0.000000	-0.103353	-0.110877	0.127656	0.000000	0.000000	1.000000	129.000000	1.000000
15200.590887	0.095530	0.576122	-0.017370	77.204727	11.847225	28.661823	0.000000	0.000000	0.000000	0.000000	0.000000	0.000000	-0.103353	-0.110877	0.127656	0.000000	0.000000	1.000000	129.000000	1.000000
15200.594220	0.095184	0.575776	-0.016951	77.204727	11.847225	28.661823	0.000000	0.000000	0.000000	0.000000	0.000000	0.000000	-0.104005	-0.103669	0.125580	0.000000	0.000000	1.000000	129.000000	1.000000
15200.597553	0.095184	0.575776	-0.016951	77.204727	11.847225	28.661823	0.000000	0.000000	0.000000	0.000000	0.000000	0.000000	-0.104005	-0.103669	0.125580	0.000000	0.000000	1.000000	129.000000	1.000000
15200.600887	0.095184	0.575776	-0.016951	77.244606	11.794429	28.660679	0.000000	0.000000	0.000000	0.000000	0.000000	0.000000	-0.104005	-0.103669	0.125580	0.000000	0.000000	1.000000	129.000000	1.000000
15200.604220	0.095184	0.575776	-0.016951	77.244606	11.794429	28.660679	0.000000	0.000000	0.000000	0.000000	0.000000	0.000000	-0.104005	-0.103669	0.125580	0.000000	0.000000	1.000000	129.000000	1.000000
15200.607553	0.094848	0.575419	-0.016578	77.244606	11.794429	28.660679	0.000000	0.000000	0.000000	0.000000	0.000000	0.000000	-0.100582	-0.107091	0.111870	0.000000	0.000000	1.000000	129.000000	1.000000
15200.610887	0.094848	0.575419	-0.016578	77.287613	11.744261	28.659447	0.000000	0.000000	0.000000	0.000000	0.000000	0.000000	-0.100582	-0.107091	0.111870	0.000000	0.000000	1.000000	129.000000	1.000000
15200.614220	0.094546	0.575051	-0.016255	77.287613	11.744261	28.659447	0.000000	0.000000	0.000000	0.000000	0.000000	0.000000	-0.090838	-0.110485	0.096817	0.000000	0.000000	1.000000	129.000000	1.000000
15200.617553	0.094546	0.575051	-0.016255	77.287613	11.744261	28.659447	0.000000	0.000000	0.000000	0.000000	0.000000	0.000000	-0.090838	-0.110485	0.096817	0.000000	0.000000	1.000000	129.000000	1.000000
15200.620887	0.094546	0.575051	-0.016255	77.331436	11.699516	28.658186	0.000000	0.000000	0.000000	0.000000	0.000000	0.000000	-0.090838	-0.110485	0.096817	0.000000	0.000000	1.000000	129.000000	1.000000
15200.624220	0.094546	0.575051	-0.016255	77.331436	11.699516	28.658186	0.000000	0.000000	0.000000	0.000000	0.000000	0.000000	-0.090838	-0.110485	0.096817	0.000000	0.000000	1.000000	129.000000	1.000000
15200.627553	0.094255	0.574671	-0.015978	77.331436	11.699516	28.658186	0.000000	0.000000	0.000000	0.000000	0.000000	0.000000	-0.087317	-0.113851	0.083121	0.000000	0.000000	1.000000	129.000000	1.000000
15200.630887	0.094255	0.574671	-0.015978	77.378410	11.660108	28.656816	0.000000	0.000000	0.000000	0.000000	0.000000	0.000000	-0.087317	-0.113851	0.083121	0.000000	0.000000	1.000000	129.000000	1.000000
15200.634220	0.093980	0.574274	-0.015723	77.378410	11.660108	28.656816	0.000000	0.000000	0.000000	0.000000	0.000000	0.000000	-0.082257	-0.119256	0.076467	0.000000	0.000000	1.000000	129.000000	1.000000
15200.637553	0.093980	0.574274	-0.015723	77.378410	11.660108	28.656816	0.000000	0.000000	0.000000	0.000000	0.000000	0.000000	-0.082257	-0.119256	0.076467	0.000000	0.000000	1.000000	129.000000	1.000000
15200.640887	0.093980	0.574274	-0.015723	77.428459	11.623324	28.655355	0.000000	0.000000	0.000000	0.000000	0.000000	0.000000	-0.082257	-0.119256	0.076467	0.000000	0.000000	1.000000	129.000000	1.000000
15200.644220	0.093980	0.574274	-0.015723	77.428459	11.623324	28.655355	0.000000	0.000000	0.000000	0.000000	0.000000	0.000000	-0.082257	-0.119256	0.076467	0.000000	0.000000	1.000000	129.000000	1.000000
15200.647553	0.093766	0.573834	-0.015493	77.428459	11.623324	28.655355	0.000000	0.000000	0.000000	0.000000	0.000000	0.000000	-0.064204	-0.132043	0.069009	0.000000	0.000000	1.000000	129.000000	1.000000
15200.650887	0.093766	0.573834	-0.015493	77.478546	11.589257	28.653894	0.000000	0.000000	0.000000	0.000000	0.000000	0.000000	-0.064204	-0.132043	0.069009	0.000000	0.000000	1.000000	129.000000	1.000000
15200.654220	0.093556	0.573411	-0.015247	77.478546	11.589257	28.653894	0.000000	0.000000	0.000000	0.000000	0.000000	0.000000	-0.063205	-0.126807	0.074027	0.000000	0.000000	1.000000	129.000000	1.000000
15200.657553	0.093556	0.573411	-0.015247	77.478546	11.589257	28.653894	0.000000	0.000000	0.000000	0.000000	0.000000	0.000000	-0.063205	-0.126807	0.074027	0.000000	0.000000	1.000000	129.000000	1.000000
15200.660887	0.093556	0.573411	-0.015247	77.525497	11.560707	28.652512	0.000000	0.000000	0.000000	0.000000	0.000000	0.000000	-0.063205	-0.126807	0.074027	0.000000	0.000000	1.000000	129.000000	1.000000
15200.664220	0.093556	0.573411	-0.015247	77.525497	11.560707	28.652512	0.000000	0.000000	0.000000	0.000000	0.000000	0.000000	-0.063205	-0.126807	0.074027	0.000000	0.000000	1.000000	129.000000	1.000000
15200.667553	0.093404	0.573010	-0.014928	77.525497	11.560707	28.652512	0.000000	0.000000	0.000000	0.000000	0.000000	0.000000	-0.045550	-0.120476	0.095654	0.000000	0.000000	1.000000	129.000000	1.000000
15200.670887	0.093404	0.573010	-0.014928	77.563072	11.532416	28.651394	0.000000	0.000000	0.000000	0.000000	0.000000	0.000000	-0.045550	-0.120476	0.095654	0.000000	0.000000	1.000000	129.000000	1.000000
15200.674220	0.093274	0.572622	-0.014504	77.563072	11.532416	28.651394	0.000000	0.000000	0.000000	0.000000	0.000000	0.000000	-0.039026	-0.116391	0.127000	0.000000	0.000000	1.000000	129.000000	1.000000
15200.677553	0.093274	0.572622	-0.014504	77.563072	11.532416	28.651394	0.000000	0.000000	0.000000	0.000000	0.000000	0.000000	-0.039026	-0.116391	0.127000	0.000000	0.000000	1.000000	129.000000	1.000000
15200.680887	0.093274	0.572622	-0.014504	77.591232	11.509834	28.658527	0.000000	0.000000	0.000000	0.000000	0.000000	0.000000	-0.039026	-0.116391	0.127000	0.000000	0.000000	1.000000	129.000000	1.000000
15200.684220	0.093274	0.572622	-0.014504	77.591232	11.509834	28.658527	0.000000	0.000000	0.000000	0.000000	0.000000	0.000000	-0.039026	-0.116391	0.127000	0.000000	0.000000	1.000000	129.000000	1.000000
15200.687553	0.093211	0.572265	-0.013968	77.591232	11.509834	28.658527	0.000000	0.000000	0.000000	0.000000	0.000000	0.000000	-0.018837	-0.107044	0.160883	0.000000	0.000000	1.000000	129.000000	1.000000
15200.690887	0.093211	0.572265	-0.013968	77.616966	11.489973	28.665676	0.000000	0.000000	0.000000	0.000000	0.000000	0.000000	-0.018837	-0.107044	0.160883	0.000000	0.000000	1.000000	129.000000	1.000000
15200.694220	0.093190	0.571946	-0.013338	77.616966	11.489973	28.665676	0.000000	0.000000	0.000000	0.000000	0.000000	0.000000	-0.006438	-0.095734	0.189073	0.000000	0.000000	1.000000	129.000000	1.000000
15200.697553	0.093190	0.571946	-0.013338	77.616966	11.489973	28.665676	0.000000	0.000000	0.000000	0.000000	0.000000	0.000000	-0.006438	-0.095734	0.189073	0.000000	0.000000	1.000000	129.000000	1.000000
15200.700887	0.093190	0.571946	-0.013338	77.658745	11.466244	28.672421	0.000000	0.000000	0.000000	0.000000	0.000000	0.000000	-0.006438	-0.095734	0.189073	0.000000	0.000000	1.000000	129.000000	1.000000
15200.704220	0.093190	0.571946	-0.013338	77.658745	11.466244	28.672421	0.000000	0.000000	0.000000	0.000000	0.000000	0.000000	-0.006438	-0.095734	0.189073	0.000000	0.000000	1.000000	129.000000	1.000000
15200.707553	0.093213	0.571682	-0.012596	77.658745	11.466244	28.672421	0.000000	0.000000	0.000000	0.000000	0.000000	0.000000	0.007042	-0.079190	0.222453	0.000000	0.000000	1.000000	129.000000	1.000000
15200.710887	0.093213	0.571682	-0.012596	77.746727	11.425477	28.693922	0.000000	0.000000	0.000000	0.000000	0.000000	0.000000	0.007042	-0.079190	0.222453	0.000000	0.000000	1.000000	129.000000	1.000000
15200.714220	0.093269	0.571444	-0.011802	77.746727	11.425477	28.693922	0.000000	0.000000	0.000000	0.000000	0.000000	0.000000	0.016879	-0.071166	0.238422	0.000000	0.000000	1.000000	129.000000	1.000000
15200.717553	0.093269	0.571444	-0.011802	77.746727	11.425477	28.693922	0.000000	0.000000	0.000000	0.000000	0.000000	0.000000	0.016879	-0.071166	0.238422	0.000000	0.000000	1.000000	129.000000	1.000000
15200.720887	0.093269	0.571444	-0.011802	77.897011	11.335929	28.721329	0.000000	0.000000	0.000000	0.000000	0.000000	0.000000	0.016879	-0.071166	0.238422	0.000000	0.000000	1.000000	129.000000	1.000000
15200.724220	0.093357	0.571259	-0.010960	77.897011	11.335929	28.721329	0.000000	0.000000	0.000000	0.000000	0.000000	0.000000	0.026353	-0.055699	0.252550	0.000000	0.000000	1.000000	129.000000	1.000000
15200.727553	0.093357	0.571259	-0.010960	77.897011	11.335929	28.721329	0.000000	0.000000	0.000000	0.000000	0.000000	0.000000	0.026353	-0.055699	0.252550	0.000000	0.000000	1.000000	129.000000	1.000000
15200.730887	0.093357	0.571259	-0.010960	78.126389	11.131500	28.781506	0.000000	0.000000	0.000000	0.000000	0.000000	0.000000	0.026353	-0.055699	0.252550	0.000000	0.000000	1.000000	129.000000	1.000000
15200.734220	0.093460	0.571117	-0.010043	78.126389	11.131500	28.781506	0.000000	0.000000	0.000000	0.000000	0.000000	0.000000	0.030949	-0.042424	0.275013	0.000000	0.000000	1.000000	129.000000	1.000000
15200.737553	0.093460	0.571117	-0.010043	78.126389	11.131500	28.781506	0.000000	0.000000	0.000000	0.000000	0.000000	0.000000	0.030949	-0.042424	0.275013	0.000000	0.000000	1.000000	129.000000	1.000000
15200.740887	0.093460	0.571117	-0.010043	78.400368	10.753328	28.671762	0.000000	0.000000	0.000000	0.000000	0.000000	0.000000	0.030949	-0.042424	0.275013	0.000000	0.000000	1.000000	129.000000	1.000000
15200.744220	0.093460	0.571117	-0.010043	78.400368	10.753328	28.671762	0.000000	0.000000	0.000000	0.000000	0.000000	0.000000	0.030949	-0.042424	0.275013	0.000000	0.000000	1.000000	129.000000	1.000000
15200.747553	0.093563	0.570974	-0.009127	78.400368	10.753328	28.671762	0.000000	0.000000	0.000000	0.000000	0.000000	0.000000	0.030813	-0.042856	0.274884	0.000000	0.000000	1.000000	129.000000	1.000000
15200.750887	0.093563	0.570974	-0.009127	78.710915	10.151195	28.050644	0.000000	0.000000	0.000000	0.000000	0.000000	0.000000	0.030813	-0.042856	0.274884	0.000000	0.000000	1.000000	129.000000	1.000000
15200.754220	0.093733	0.570848	-0.008207	78.710915	10.151195	28.050644	0.000000	0.000000	0.000000	0.000000	0.000000	0.000000	0.050946	-0.038007	0.275935	0.000000	0.000000	1.000000	129.000000	1.000000
15200.757553	0.093733	0.570848	-0.008207	78.710915	10.151195	28.050644	0.000000	0.000000	0.000000	0.000000	0.000000	0.000000	0.050946	-0.038007	0.275935	0.000000	0.000000	1.000000	129.000000	1.000000
15200.760887	0.093733	0.570848	-0.008207	79.034966	9.322899	27.038731	0.000000	0.000000	0.000000	0.000000	0.000000	0.000000	0.050946	-0.038007	0.275935	0.000000	0.000000	1.000000	129.000000	1.000000
15200.764220	0.093925	0.570695	-0.007286	79.034966	9.322899	27.038731	0.000000	0.000000	0.000000	0.000000	0.000000	0.000000	0.057676	-0.045969	0.276273	0.000000	0.000000	1.000000	129.000000	1.000000
15200.767553	0.093925	0.570695	-0.007286	79.034966	9.322899	27.038731	0.000000	0.000000	0.000000	0.000000	0.000000	0.000000	0.057676	-0.045969	0.276273	0.000000	0.000000	1.000000	129.000000	1.000000
15200.770887	0.093925	0.570695	-0.007286	79.360886	8.286695	25.816278	0.000000	0.000000	0.000000	0.000000	0.000000	0.000000	0.057676	-0.045969	0.276273	0.000000	0.000000	1.000000	129.000000	1.000000
15200.774220	0.094109	0.570529	-0.006406	79.360886	8.286695	25.816278	0.000000	0.000000	0.000000	0.000000	0.000000	0.000000	0.055098	-0.049508	0.263938	0.000000	0.000000	1.000000	129.000000	1.000000
15200.777553	0.094109	0.570529	-0.006406	79.360886	8.286695	25.816278	0.000000	0.000000	0.000000	0.000000	0.000000	0.000000	0.055098	-0.049508	0.263938	0.000000	0.000000	1.000000	129.000000	1.000000
15200.780887	0.094109	0.570529	-0.006406	79.673370	7.063981	24.541315	0.000000	0.000000	0.000000	0.000000	0.000000	0.000000	0.055098	-0.049508	0.263938	0.000000	0.000000	1.000000	129.000000	1.000000
15200.784220	0.094109	0.570529	-0.006406	79.673370	7.063981	24.541315	0.000000	0.000000	0.000000	0.000000	0.000000	0.000000	0.055098	-0.049508	0.263938	0.000000	0.000000	1.000000	129.000000	1.000000
15200.787553	0.094289	0.570345	-0.005544	79.673370	7.063981	24.541315	0.000000	0.000000	0.000000	0.000000	0.000000	0.000000	0.053990	-0.055256	0.258613	0.000000	0.000000	1.000000	129.000000	1.000000
15200.790887	0.094289	0.570345	-0.005544	79.938332	5.679089	23.273539	0.000000	0.000000	0.000000	0.000000	0.000000	0.000000	0.053990	-0.055256	0.258613	0.000000	0.000000	1.000000	129.000000	1.000000
15200.794220	0.094456	0.570132	-0.004741	79.938332	5.679089	23.273539	0.000000	0.000000	0.000000	0.000000	0.000000	0.000000	0.050339	-0.064052	0.241120	0.000000	0.000000	1.000000	129.000000	1.000000
15200.797553	0.094456	0.570132	-0.004741	79.938332	5.679089	23.273539	0.000000	0.000000	0.000000	0.000000	0.000000	0.000000	0.050339	-0.064052	0.241120	0.000000	0.000000	1.000000	129.000000	1.000000
15200.800887	0.094456	0.570132	-0.004741	80.152382	4.116495	21.529871	0.000000	0.000000	0.000000	0.000000	0.000000	0.000000	0.050339	-0.064052	0.241120	0.000000	0.000000	1.000000	129.000000	1.000000
15200.804220	0.094649	0.569922	-0.004033	80.152382	4.116495	21.529871	0.000000	0.000000	0.000000	0.000000	0.000000	0.000000	0.057759	-0.062934	0.212153	0.000000	0.000000	1.000000	129.000000	1.000000
15200.807553	0.094649	0.569922	-0.004033	80.152382	4.116495	21.529871	0.000000	0.000000	0.000000	0.000000	0.000000	0.000000	0.057759	-0.062934	0.212153	0.000000	0.000000	1.000000	129.000000	1.000000
15200.810887	0.094649	0.569922	-0.004033	80.320572	2.398184	19.463390	0.000000	0.000000	0.000000	0.000000	0.000000	0.000000	0.057759	-0.062934	0.212153	0.000000	0.000000	1.000000	129.000000	1.000000
15200.814220	0.094868	0.569691	-0.003417	80.320572	2.398184	19.463390	0.000000	0.000000	0.000000	0.000000	0.000000	0.000000	0.065618	-0.069316	0.185008	0.000000	0.000000	1.000000	129.000000	1.000000
15200.817553	0.094868	0.569691	-0.003417	80.320572	2.398184	19.463390	0.000000	0.000000	0.000000	0.000000	0.000000	0.000000	0.065618	-0.069316	0.185008	0.000000	0.000000	1.000000	129.000000	1.000000
15200.820887	0.094868	0.569691	-0.003417	80.434006	0.629716	17.346073	0.000000	0.000000	0.000000	0.000000	0.000000	0.000000	0.065618	-0.069316	0.185008	0.000000	0.000000	1.000000	129.000000	1.000000
15200.824220	0.094868	0.569691	-0.003417	80.434006	0.629716	17.346073	0.000000	0.000000	0.000000	0.000000	0.000000	0.000000	0.065618	-0.069316	0.185008	0.000000	0.000000	1.000000	129.000000	1.000000
15200.827553	0.095068	0.569464	-0.002887	80.434006	0.629716	17.346073	0.000000	0.000000	0.000000	0.000000	0.000000	0.000000	0.060205	-0.068031	0.158773	0.000000	0.000000	1.000000	129.000000	1.000000
15200.830887	0.095068	0.569464	-0.002887	80.496971	-1.096945	15.283802	0.000000	0.000000	0.000000	0.000000	0.000000	0.000000	0.060205	-0.068031	0.158773	0.000000	0.000000	1.000000	129.000000	1.000000
15200.834220	0.095281	0.569252	-0.002410	80.496971	-1.096945	15.283802	0.000000	0.000000	0.000000	0.000000	0.000000	0.000000	0.063804	-0.063640	0.143367	0.000000	0.000000	1.000000	129.000000	1.000000
15200.837553	0.095281	0.569252	-0.002410	80.496971	-1.096945	15.283802	0.000000	0.000000	0.000000	0.000000	0.000000	0.000000	0.063804	-0.063640	0.143367	0.000000	0.000000	1.000000	129.000000	1.000000
15200.840887	0.095281	0.569252	-0.002410	80.519997	-2.667357	13.414699	0.000000	0.000000	0.000000	0.000000	0.000000	0.000000	0.063804	-0.063640	0.143367	0.000000	0.000000	1.000000	129.000000	1.000000
15200.844220	0.095281	0.569252	-0.002410	80.519997	-2.667357	13.414699	0.000000	0.000000	0.000000	0.000000	0.000000	0.000000	0.063804	-0.063640	0.143367	0.000000	0.000000	1.000000	129.000000	1.000000
15200.847553	0.095441	0.569055	-0.001969	80.519997	-2.667357	13.414699	0.000000	0.000000	0.000000	0.000000	0.000000	0.000000	0.047970	-0.059216	0.132050	0.000000	0.000000	1.000000	129.000000	1.000000
15200.850887	0.095441	0.569055	-0.001969	80.492622	-4.006388	11.834708	0.000000	0.000000	0.000000	0.000000	0.000000	0.000000	0.047970	-0.059216	0.132050	0.000000	0.000000	1.000000	129.000000	1.000000
15200.854220	0.095441	0.569055	-0.001969	80.492622	-4.006388	11.834708	0.000000	0.000000	0.000000	0.000000	0.000000	0.000000	0.047970	-0.059216	0.132050	0.000000	0.000000	1.000000	129.000000	1.000000
15200.857553	0.095441	0.569055	-0.001969	80.492622	-4.006388	11.834708	0.000000	0.000000	0.000000	0.000000	0.000000	0.000000	0.047970	-0.059216	0.132050	0.000000	0.000000	1.000000	129.000000	1.000000
15200.860887	0.095685	0.568793	-0.001129	80.430367	-5.030964	10.724107	0.000000	0.000000	0.000000	0.000000	0.000000	0.000000	0.073190	-0.078399	0.252075	0.000000	0.000000	1.000000	129.000000	1.000000
15200.864220	0.095685	0.568793	-0.001129	80.430367	-5.030964	10.724107	0.000000	0.000000	0.000000	0.000000	0.000000	0.000000	-0.000000	-0.000007	0.000000	0.000000	0.000000	1.000000	129.000000	1.000000
15200.867553	0.095685	0.568793	-0.001129	80.430367	-5.030964	10.724107	0.000000	0.000000	0.000000	0.000000	0.000000	0.000000	-0.000000	-0.000007	0.000000	0.000000	0.000000	1.000000	129.000000	1.000000
15200.870887	0.095685	0.568793	-0.001129	80.372246	-5.784670	10.326651	0.000000	0.000000	0.000000	0.000000	0.000000	0.000000	-0.000000	-0.000007	0.000000	0.000000	0.000000	1.000000	129.000000	1.000000
15200.874220	0.095685	0.568793	-0.001129	80.372246	-5.784670	10.326651	0.000000	0.000000	0.000000	0.000000	0.000000	0.000000	-0.000000	-0.000007	0.000000	0.000000	0.000000	1.000000	129.000000	1.000000
15200.877553	0.095756	0.568739	-0.000684	80.372246	-5.784670	10.326651	0.000000	0.000000	0.000000	0.000000	0.000000	0.000000	0.021235	-0.016157	0.133571	0.000000	0.000000	1.000000	129.000000	1.000000
15200.880887	0.095756	0.568739	-0.000684	80.317894	-6.395191	9.831278	0.000000	0.000000	0.000000	0.000000	0.000000	0.000000	0.021235	-0.016157	0.133571	0.000000	0.000000	1.000000	129.000000	1.000000
15200.884220	0.095756	0.568739	-0.000684	80.317894	-6.395191	9.831278	0.000000	0.000000	0.000000	0.000000	0.000000	0.000000	0.021235	-0.016157	0.133571	0.000000	0.000000	1.000000	129.000000	1.000000
15200.887553	0.095756	0.568739	-0.000684	80.317894	-6.395191	9.831278	0.000000	0.000000	0.000000	0.000000	0.000000	0.000000	0.021235	-0.016157	0.133571	0.000000	0.000000	1.000000	129.000000	1.000000
15200.890887	0.095954	0.568715	0.000151	80.260719	-6.873999	9.226647	0.000000	0.000000	0.000000	0.000000	0.000000	0.000000	0.059368	-0.007243	0.250614	0.000000	0.000000	1.000000	129.000000	1.000000
15200.894220	0.095954	0.568715	0.000151	80.260719	-6.873999	9.226647	0.000000	0.000000	0.000000	0.000000	0.000000	0.000000	-0.000000	-0.000001	0.000000	0.000000	0.000000	1.000000	129.000000	1.000000
15200.897553	0.095954	0.568715	0.000151	80.260719	-6.873999	9.226647	0.000000	0.000000	0.000000	0.000000	0.000000	0.000000	-0.000000	-0.000001	0.000000	0.000000	0.000000	1.000000	129.000000	1.000000
15200.900887	0.095954	0.568715	0.000151	80.204834	-7.322777	8.664585	0.000000	0.000000	0.000000	0.000000	0.000000	0.000000	-0.000000	-0.000001	0.000000	0.000000	0.000000	1.000000	129.000000	1.000000
15200.904220	0.096016	0.568745	0.000555	80.204834	-7.322777	8.664585	0.000000	0.000000	0.000000	0.000000	0.000000	0.000000	0.018610	0.008953	0.121142	0.000000	0.000000	1.000000	129.000000	1.000000
15200.907553	0.096016	0.568745	0.000555	80.204834	-7.322777	8.664585	0.000000	0.000000	0.000000	0.000000	0.000000	0.000000	0.018610	0.008953	0.121142	0.000000	0.000000	1.000000	129.000000	1.000000
15200.910887	0.096016	0.568745	0.000555	80.151100	-7.772110	8.101892	0.000000	0.000000	0.000000	0.000000	0.000000	0.000000	0.018610	0.008953	0.121142	0.000000	0.000000	1.000000	129.000000	1.000000
15200.914220	0.096016	0.568745	0.000555	80.151100	-7.772110	8.101892	0.000000	0.000000	0.000000	0.000000	0.000000	0.000000	0.018610	0.008953	0.121142	0.000000	0.000000	1.000000	129.000000	1.000000
15200.917553	0.096069	0.568765	0.000919	80.151100	-7.772110	8.101892	0.000000	0.000000	0.000000	0.000000	0.000000	0.000000	0.016047	0.005945	0.108980	0.000000	0.000000	1.000000	129.000000	1.000000
15200.920887	0.096069	0.568765	0.000919	80.097198	-8.208961	7.553475	0.000000	0.000000	0.000000	0.000000	0.000000	0.000000	0.016047	0.005945	0.108980	0.000000	0.000000	1.000000	129.000000	1.000000
15200.924220	0.096083	0.568791	0.001199	80.097198	-8.208961	7.553475	0.000000	0.000000	0.000000	0.000000	0.000000	0.000000	0.004045	0.007699	0.084275	0.000000	0.000000	1.000000	129.000000	1.000000
15200.927553	0.096083	0.568791	0.001199	80.097198	-8.208961	7.553475	0.000000	0.000000	0.000000	0.000000	0.000000	0.000000	0.004045	0.007699	0.084275	0.000000	0.000000	1.000000	129.000000	1.000000
15200.930887	0.096083	0.568791	0.001199	80.046196	-8.687166	6.961929	0.000000	0.000000	0.000000	0.000000	0.000000	0.000000	0.004045	0.007699	0.084275	0.000000	0.000000	1.000000	129.000000	1.000000
15200.934220	0.096083	0.568791	0.001199	80.046196	-8.687166	6.961929	0.000000	0.000000	0.000000	0.000000	0.000000	0.000000	0.004045	0.007699	0.084275	0.000000	0.000000	1.000000	129.000000	1.000000
15200.937553	0.096078	0.568822	0.001394	80.046196	-8.687166	6.961929	0.000000	0.000000	0.000000	0.000000	0.000000	0.000000	-0.001433	0.009440	0.058214	0.000000	0.000000	1.000000	129.000000	1.000000
15200.940887	0.096078	0.568822	0.001394	79.996025	-9.177844	6.351546	0.000000	0.000000	0.000000	0.000000	0.000000	0.000000	-0.001433	0.009440	0.058214	0.000000	0.000000	1.000000	129.000000	1.000000
15200.944220	0.096078	0.568822	0.001394	79.996025	-9.177844	6.351546	0.000000	0.000000	0.000000	0.000000	0.000000	0.000000	-0.001433	0.009440	0.058214	0.000000	0.000000	1.000000	129.000000	1.000000
15200.947553	0.096078	0.568822	0.001394	79.996025	-9.177844	6.351546	0.000000	0.000000	0.000000	0.000000	0.000000	0.000000	-0.001433	0.009440	0.058214	0.000000	0.000000	1.000000	129.000000	1.000000
15200.950887	0.096002	0.568899	0.001681	79.952820	-9.577578	5.860539	0.000000	0.000000	0.000000	0.000000	0.000000	0.000000	-0.022882	0.023034	0.086141	0.000000	0.000000	1.000000	129.000000	1.000000
15200.954220	0.096002	0.568899	0.001681	79.952820	-9.577578	5.860539	0.000000	0.000000	0.000000	0.000000	0.000000	0.000000	-0.022882	0.023034	0.086141	0.000000	0.000000	1.000000	129.000000	1.000000
15200.957553	0.096002	0.568899	0.001681	79.952820	-9.577578	5.860539	0.000000	0.000000	0.000000	0.000000	0.000000	0.000000	-0.022882	0.023034	0.086141	0.000000	0.000000	1.000000	129.000000	1.000000
15200.960887	0.096002	0.568899	0.001681	79.923447	-9.850683	5.532335	0.000000	0.000000	0.000000	0.000000	0.000000	0.000000	-0.022882	0.023034	0.086141	0.000000	0.000000	1.000000	129.000000	1.000000
15200.964220	0.095906	0.568901	0.001767	79.923447	-9.850683	5.532335	0.000000	0.000000	0.000000	0.000000	0.000000	0.000000	-0.028688	0.000588	0.025918	0.000000	0.000000	1.000000	129.000000	1.000000
15200.967553	0.095906	0.568901	0.001767	79.923447	-9.850683	5.532335	0.000000	0.000000	0.000000	0.000000	0.000000	0.000000	-0.028688	0.000588	0.025918	0.000000	0.000000	1.000000	129.000000	1.000000
15200.970887	0.095906	0.568901	0.001767	79.910225	-9.976043	5.390649	0.000000	0.000000	0.000000	0.000000	0.000000	0.000000	-0.028688	0.000588	0.025918	0.000000	0.000000	1.000000	129.000000	1.000000
15200.974220	0.095906	0.568901	0.001767	79.910225	-9.976043	5.390649	0.000000	0.000000	0.000000	0.000000	0.000000	0.000000	-0.028688	0.000588	0.025918	0.000000	0.000000	1.000000	129.000000	1.000000
15200.977553	0.095779	0.568919	0.001812	79.910225	-9.976043	5.390649	0.000000	0.000000	0.000000	0.000000	0.000000	0.000000	-0.038139	0.005308	0.013357	0.000000	0.000000	1.000000	129.000000	1.000000
15200.980887	0.095779	0.568919	0.001812	79.908997	-10.006260	5.373213	0.000000	0.000000	0.000000	0.000000	0.000000	0.000000	-0.038139	0.005308	0.013357	0.000000	0.000000	1.000000	129.000000	1.000000
15200.984220	0.095779	0.568919	0.001812	79.908997	-10.006260	5.373213	0.000000	0.000000	0.000000	0.000000	0.000000	0.000000	-0.038139	0.005308	0.013357	0.000000	0.000000	1.000000	129.000000	1.000000
15200.987553	0.095779	0.568919	0.001812	79.908997	-10.006260	5.373213	0.000000	0.000000	0.000000	0.000000	0.000000	0.000000	-0.038139	0.005308	0.013357	0.000000	0.000000	1.000000	129.000000	1.000000
15200.990887	0.095517	0.568919	0.001866	79.908997	-10.025297	5.373217	0.000000	0.000000	0.000000	0.000000	0.000000	0.000000	-0.078444	-0.000002	0.016345	0.000000	0.000000	1.000000	129.000000	1.000000
15200.994220	0.095517	0.568919	0.001866	79.908997	-10.025297	5.373217	0.000000	0.000000	0.000000	0.000000	0.000000	0.000000	-0.078444	-0.000002	0.016345	0.000000	0.000000	1.000000	129.000000	1.000000
15200.997553	0.095517	0.568919	0.001866	79.908997	-10.025297	5.373217	0.000000	0.000000	0.000000	0.000000	0.000000	0.000000	-0.078444	-0.000002	0.016345	0.000000	0.000000	1.000000	129.000000	1.000000
15201.000887	0.095517	0.568919	0.001866	79.908974	-10.038892	5.373223	0.000000	0.000000	0.000000	0.000000	0.000000	0.000000	-0.078444	-0.000002	0.016345	0.000000	0.000000	1.000000	129.000000	1.000000
15201.004220	0.095408	0.568919	0.001889	79.908974	-10.038892	5.373223	0.000000	0.000000	0.000000	0.000000	0.000000	0.000000	-0.032690	-0.000002	0.006797	0.000000	0.000000	1.000000	129.000000	1.000000
15201.007553	0.095408	0.568919	0.001889	79.908974	-10.038892	5.373223	0.000000	0.000000	0.000000	0.000000	0.000000	0.000000	-0.032690	-0.000002	0.006797	0.000000	0.000000	1.000000	129.000000	1.000000
15201.010887	0.095408	0.568919	0.001889	79.912506	-10.043910	5.375304	0.000000	0.000000	0.000000	0.000000	0.000000	0.000000	-0.032690	-0.000002	0.006797	0.000000	0.000000	1.000000	129.000000	1.000000
15201.014220	0.095339	0.568901	0.001885	79.912506	-10.043910	5.375304	0.000000	0.000000	0.000000	0.000000	0.000000	0.000000	-0.020687	-0.005312	-0.001094	0.000000	0.000000	1.000000	129.000000	1.000000
15201.017553	0.095339	0.568901	0.001885	79.912506	-10.043910	5.375304	0.000000	0.000000	0.000000	0.000000	0.000000	0.000000	-0.020687	-0.005312	-0.001094	0.000000	0.000000	1.000000	129.000000	1.000000
15201.020887	0.095339	0.568901	0.001885	79.918350	-10.059706	5.362033	0.000000	0.000000	0.000000	0.000000	0.000000	0.000000	-0.020687	-0.005312	-0.001094	0.000000	0.000000	1.000000	129.000000	1.000000
15201.024220	0.095339	0.568901	0.001885	79.918350	-10.059706	5.362033	0.000000	0.000000	0.000000	0.000000	0.000000	0.000000	-0.020687	-0.005312	-0.001094	0.000000	0.000000	1.000000	129.000000	1.000000
15201.027553	0.095337	0.568857	0.001874	79.918350	-10.059706	5.362033	0.000000	0.000000	0.000000	0.000000	0.000000	0.000000	-0.000703	-0.013021	-0.003377	0.000000	0.000000	1.000000	129.000000	1.000000
15201.030887	0.095337	0.568857	0.001874	79.924171	-10.067341	5.348752	0.000000	0.000000	0.000000	0.000000	0.000000	0.000000	-0.000703	-0.013021	-0.003377	0.000000	0.000000	1.000000	129.000000	1.000000
15201.034220	0.095337	0.568857	0.001874	79.924171	-10.067341	5.348752	0.000000	0.000000	0.000000	0.000000	0.000000	0.000000	-0.000703	-0.013021	-0.003377	0.000000	0.000000	1.000000	129.000000	1.000000
15201.037553	0.095337	0.568857	0.001874	79.924171	-10.067341	5.348752	0.000000	0.000000	0.000000	0.000000	0.000000	0.000000	-0.000703	-0.013021	-0.003377	0.000000	0.000000	1.000000	129.000000	1.000000
15201.040887	0.095447	0.568737	0.001858	79.929359	-10.079241	5.326725	0.000000	0.000000	0.000000	0.000000	0.000000	0.000000	0.033102	-0.036056	-0.004799	0.000000	0.000000	1.000000	129.000000	1.000000
15201.044220	0.095447	0.568737	0.001858	79.929359	-10.079241	5.326725	0.000000	0.000000	0.000000	0.000000	0.000000	0.000000	0.033102	-0.036056	-0.004799	0.000000	0.000000	1.000000	129.000000	1.000000
15201.047553	0.095447	0.568737	0.001858	79.929359	-10.079241	5.326725	0.000000	0.000000	0.000000	0.000000	0.000000	0.000000	0.033102	-0.036056	-0.004799	0.000000	0.000000	1.000000	129.000000	1.000000
15201.050887	0.095447	0.568737	0.001858	79.936829	-10.107381	5.289294	0.000000	0.000000	0.000000	0.000000	0.000000	0.000000	0.033102	-0.036056	-0.004799	0.000000	0.000000	1.000000	129.000000	1.000000
15201.054220	0.095520	0.568678	0.001879	79.936829	-10.107381	5.289294	0.000000	0.000000	0.000000	0.000000	0.000000	0.000000	0.021802	-0.017732	0.006459	0.000000	0.000000	1.000000	129.000000	1.000000
15201.057553	0.095520	0.568678	0.001879	79.936829	-10.107381	5.289294	0.000000	0.000000	0.000000	0.000000	0.000000	0.000000	0.021802	-0.017732	0.006459	0.000000	0.000000	1.000000	129.000000	1.000000
15201.060887	0.095520	0.568678	0.001879	79.937721	-10.170768	5.206127	0.000000	0.000000	0.000000	0.000000	0.000000	0.000000	0.021802	-0.017732	0.006459	0.000000	0.000000	1.000000	129.000000	1.000000
15201.064220	0.095520	0.568678	0.001879	79.937721	-10.170768	5.206127	0.000000	0.000000	0.000000	0.000000	0.000000	0.000000	0.021802	-0.017732	0.006459	0.000000	0.000000	1.000000	129.000000	1.000000
15201.067553	0.095571	0.568619	0.001905	79.937721	-10.170768	5.206127	0.000000	0.000000	0.000000	0.000000	0.000000	0.000000	0.015269	-0.017737	0.007815	0.000000	0.000000	1.000000	129.000000	1.000000
15201.070887	0.095571	0.568619	0.001905	79.933678	-10.292456	5.053238	0.000000	0.000000	0.000000	0.000000	0.000000	0.000000	0.015269	-0.017737	0.007815	0.000000	0.000000	1.000000	129.000000	1.000000
15201.074220	0.095571	0.568619	0.001905	79.933678	-10.292456	5.053238	0.000000	0.000000	0.000000	0.000000	0.000000	0.000000	0.015269	-0.017737	0.007815	0.000000	0.000000	1.000000	129.000000	1.000000
15201.077553	0.095571	0.568619	0.001905	79.933678	-10.292456	5.053238	0.000000	0.000000	0.000000	0.000000	0.000000	0.000000	0.015269	-0.017737	0.007815	0.000000	0.000000	1.000000	129.000000	1.000000
15201.080887	0.095628	0.568443	0.002070	79.923798	-10.517632	4.772017	0.000000	0.000000	0.000000	0.000000	0.000000	0.000000	0.017091	-0.052678	0.049321	0.000000	0.000000	1.000000	129.000000	1.000000
15201.084220	0.095628	0.568443	0.002070	79.923798	-10.517632	4.772017	0.000000	0.000000	0.000000	0.000000	0.000000	0.000000	0.017091	-0.052678	0.049321	0.000000	0.000000	1.000000	129.000000	1.000000
15201.087553	0.095628	0.568443	0.002070	79.923798	-10.517632	4.772017	0.000000	0.000000	0.000000	0.000000	0.000000	0.000000	0.017091	-0.052678	0.049321	0.000000	0.000000	1.000000	129.000000	1.000000
15201.090887	0.095628	0.568443	0.002070	79.908234	-10.833781	4.381422	0.000000	0.000000	0.000000	0.000000	0.000000	0.000000	0.017091	-0.052678	0.049321	0.000000	0.000000	1.000000	129.000000	1.000000
15201.094220	0.095651	0.568335	0.002180	79.908234	-10.833781	4.381422	0.000000	0.000000	0.000000	0.000000	0.000000	0.000000	0.006909	-0.032574	0.033181	0.000000	0.000000	1.000000	129.000000	1.000000
15201.097553	0.095651	0.568335	0.002180	79.908234	-10.833781	4.381422	0.000000	0.000000	0.000000	0.000000	0.000000	0.000000	0.006909	-0.032574	0.033181	0.000000	0.000000	1.000000	129.000000	1.000000
15201.100887	0.095651	0.568335	0.002180	79.887962	-11.198734	3.922224	0.000000	0.000000	0.000000	0.000000	0.000000	0.000000	0.006909	-0.032574	0.033181	0.000000	0.000000	1.000000	129.000000	1.000000
15201.104220	0.095719	0.568201	0.002288	79.887962	-11.198734	3.922224	0.000000	0.000000	0.000000	0.000000	0.000000	0.000000	0.020364	-0.040277	0.032228	0.000000	0.000000	1.000000	129.000000	1.000000
15201.107553	0.095719	0.568201	0.002288	79.887962	-11.198734	3.922224	0.000000	0.000000	0.000000	0.000000	0.000000	0.000000	0.020364	-0.040277	0.032228	0.000000	0.000000	1.000000	129.000000	1.000000
15201.110887	0.095719	0.568201	0.002288	79.856155	-11.674640	3.319281	0.000000	0.000000	0.000000	0.000000	0.000000	0.000000	0.020364	-0.040277	0.032228	0.000000	0.000000	1.000000	129.000000	1.000000
15201.114220	0.095835	0.568058	0.002409	79.856155	-11.674640	3.319281	0.000000	0.000000	0.000000	0.000000	0.000000	0.000000	0.034908	-0.042708	0.036438	0.000000	0.000000	1.000000	129.000000	1.000000
15201.117553	0.095835	0.568058	0.002409	79.856155	-11.674640	3.319281	0.000000	0.000000	0.000000	0.000000	0.000000	0.000000	0.034908	-0.042708	0.036438	0.000000	0.000000	1.000000	129.000000	1.000000
15201.120887	0.095835	0.568058	0.002409	79.809410	-12.314424	2.510104	0.000000	0.000000	0.000000	0.000000	0.000000	0.000000	0.034908	-0.042708	0.036438	0.000000	0.000000	1.000000	129.000000	1.000000
15201.124220	0.095835	0.568058	0.002409	79.809410	-12.314424	2.510104	0.000000	0.000000	0.000000	0.000000	0.000000	0.000000	0.034908	-0.042708	0.036438	0.000000	0.000000	1.000000	129.000000	1.000000
15201.127553	0.095926	0.567898	0.002518	79.809410	-12.314424	2.510104	0.000000	0.000000	0.000000	0.000000	0.000000	0.000000	0.027293	-0.048018	0.032604	0.000000	0.000000	1.000000	129.000000	1.000000
15201.130887	0.095926	0.567898	0.002518	79.747482	-13.089393	1.531057	0.000000	0.000000	0.000000	0.000000	0.000000	0.000000	0.027293	-0.048018	0.032604	0.000000	0.000000	1.000000	129.000000	1.000000
15201.134220	0.095926	0.567898	0.002518	79.747482	-13.089393	1.531057	0.000000	0.000000	0.000000	0.000000	0.000000	0.000000	0.027293	-0.048018	0.032604	0.000000	0.000000	1.000000	129.000000	1.000000
15201.137553	0.095926	0.567898	0.002518	79.747482	-13.089393	1.531057	0.000000	0.000000	0.000000	0.000000	0.000000	0.000000	0.027293	-0.048018	0.032604	0.000000	0.000000	1.000000	129.000000	1.000000
15201.140887	0.096046	0.567584	0.002657	79.673050	-14.000843	0.383555	0.000000	0.000000	0.000000	0.000000	0.000000	0.000000	0.036069	-0.094251	0.041847	0.000000	0.000000	1.000000	129.000000	1.000000
15201.144220	0.096046	0.567584	0.002657	79.673050	-14.000843	0.383555	0.000000	0.000000	0.000000	0.000000	0.000000	0.000000	0.036069	-0.094251	0.041847	0.000000	0.000000	1.000000	129.000000	1.000000
15201.147553	0.096046	0.567584	0.002657	79.673050	-14.000843	0.383555	0.000000	0.000000	0.000000	0.000000	0.000000	0.000000	0.036069	-0.094251	0.041847	0.000000	0.000000	1.000000	129.000000	1.000000
15201.150887	0.096046	0.567584	0.002657	79.596237	-14.897513	-0.757465	0.000000	0.000000	0.000000	0.000000	0.000000	0.000000	0.036069	-0.094251	0.041847	0.000000	0.000000	1.000000	129.000000	1.000000
15201.154220	0.096119	0.567430	0.002679	79.596237	-14.897513	-0.757465	0.000000	0.000000	0.000000	0.000000	0.000000	0.000000	0.021865	-0.046195	0.006513	0.000000	0.000000	1.000000	129.000000	1.000000
15201.157553	0.096119	0.567430	0.002679	79.596237	-14.897513	-0.757465	0.000000	0.000000	0.000000	0.000000	0.000000	0.000000	0.021865	-0.046195	0.006513	0.000000	0.000000	1.000000	129.000000	1.000000
15201.160887	0.096119	0.567430	0.002679	79.528351	-15.684322	-1.746996	0.000000	0.000000	0.000000	0.000000	0.000000	0.000000	0.021865	-0.046195	0.006513	0.000000	0.000000	1.000000	129.000000	1.000000
15201.164220	0.096119	0.567430	0.002679	79.528351	-15.684322	-1.746996	0.000000	0.000000	0.000000	0.000000	0.000000	0.000000	0.021865	-0.046195	0.006513	0.000000	0.000000	1.000000	129.000000	1.000000
15201.167553	0.096140	0.567266	0.002670	79.528351	-15.684322	-1.746996	0.000000	0.000000	0.000000	0.000000	0.000000	0.000000	0.006228	-0.049116	-0.002898	0.000000	0.000000	1.000000	129.000000	1.000000
15201.170887	0.096140	0.567266	0.002670	79.476677	-16.314676	-2.542922	0.000000	0.000000	0.000000	0.000000	0.000000	0.000000	0.006228	-0.049116	-0.002898	0.000000	0.000000	1.000000	129.000000	1.000000
15201.174220	0.096126	0.567101	0.002601	79.476677	-16.314676	-2.542922	0.000000	0.000000	0.000000	0.000000	0.000000	0.000000	-0.004313	-0.049600	-0.020628	0.000000	0.000000	1.000000	129.000000	1.000000
15201.177553	0.096126	0.567101	0.002601	79.476677	-16.314676	-2.542922	0.000000	0.000000	0.000000	0.000000	0.000000	0.000000	-0.004313	-0.049600	-0.020628	0.000000	0.000000	1.000000	129.000000	1.000000
15201.180887	0.096126	0.567101	0.002601	79.445808	-16.794062	-3.143812	0.000000	0.000000	0.000000	0.000000	0.000000	0.000000	-0.004313	-0.049600	-0.020628	0.000000	0.000000	1.000000	129.000000	1.000000
15201.184220	0.096126	0.567101	0.002601	79.445808	-16.794062	-3.143812	0.000000	0.000000	0.000000	0.000000	0.000000	0.000000	-0.004313	-0.049600	-0.020628	0.000000	0.000000	1.000000	129.000000	1.000000
15201.187553	0.096097	0.566960	0.002462	79.445808	-16.794062	-3.143812	0.000000	0.000000	0.000000	0.000000	0.000000	0.000000	-0.008674	-0.042385	-0.041493	0.000000	0.000000	1.000000	129.000000	1.000000
15201.190887	0.096097	0.566960	0.002462	79.431503	-17.140100	-3.569718	0.000000	0.000000	0.000000	0.000000	0.000000	0.000000	-0.008674	-0.042385	-0.041493	0.000000	0.000000	1.000000	129.000000	1.000000
15201.194220	0.096097	0.566960	0.002462	79.431503	-17.140100	-3.569718	0.000000	0.000000	0.000000	0.000000	0.000000	0.000000	-0.008674	-0.042385	-0.041493	0.000000	0.000000	1.000000	129.000000	1.000000
15201.197553	0.096097	0.566960	0.002462	79.431503	-17.140100	-3.569718	0.000000	0.000000	0.000000	0.000000	0.000000	0.000000	-0.008674	-0.042385	-0.041493	0.000000	0.000000	1.000000	129.000000	1.000000
15201.200887	0.095944	0.566737	0.002169	79.422478	-17.389923	-3.860936	0.000000	0.000000	0.000000	0.000000	0.000000	0.000000	-0.045714	-0.066950	-0.088034	0.000000	0.000000	1.000000	129.000000	1.000000
15201.204220	0.095944	0.566737	0.002169	79.422478	-17.389923	-3.860936	0.000000	0.000000	0.000000	0.000000	0.000000	0.000000	-0.045714	-0.066950	-0.088034	0.000000	0.000000	1.000000	129.000000	1.000000
15201.207553	0.095944	0.566737	0.002169	79.422478	-17.389923	-3.860936	0.000000	0.000000	0.000000	0.000000	0.000000	0.000000	-0.045714	-0.066950	-0.088034	0.000000	0.000000	1.000000	129.000000	1.000000
15201.210887	0.095944	0.566737	0.002169	79.413734	-17.607029	-4.120194	0.000000	0.000000	0.000000	0.000000	0.000000	0.000000	-0.045714	-0.066950	-0.088034	0.000000	0.000000	1.000000	129.000000	1.000000
15201.214220	0.095846	0.566672	0.002027	79.413734	-17.607029	-4.120194	0.000000	0.000000	0.000000	0.000000	0.000000	0.000000	-0.029395	-0.019265	-0.042715	0.000000	0.000000	1.000000	129.000000	1.000000
15201.217553	0.095846	0.566672	0.002027	79.413734	-17.607029	-4.120194	0.000000	0.000000	0.000000	0.000000	0.000000	0.000000	-0.029395	-0.019265	-0.042715	0.000000	0.000000	1.000000	129.000000	1.000000
15201.220887	0.095846	0.566672	0.002027	79.405281	-17.788813	-4.339650	0.000000	0.000000	0.000000	0.000000	0.000000	0.000000	-0.029395	-0.019265	-0.042715	0.000000	0.000000	1.000000	129.000000	1.000000
15201.224220	0.095846	0.566672	0.002027	79.405281	-17.788813	-4.339650	0.000000	0.000000	0.000000	0.000000	0.000000	0.000000	-0.029395	-0.019265	-0.042715	0.000000	0.000000	1.000000	129.000000	1.000000
15201.227553	0.095769	0.566634	0.001874	79.405281	-17.788813	-4.339650	0.000000	0.000000	0.000000	0.000000	0.000000	0.000000	-0.023214	-0.011579	-0.045848	0.000000	0.000000	1.000000	129.000000	1.000000
15201.230887	0.095769	0.566634	0.001874	79.406471	-17.898857	-4.466096	0.000000	0.000000	0.000000	0.000000	0.000000	0.000000	-0.023214	-0.011579	-0.045848	0.000000	0.000000	1.000000	129.000000	1.000000
15201.234220	0.095700	0.566605	0.001761	79.406471	-17.898857	-4.466096	0.000000	0.000000	0.000000	0.000000	0.000000	0.000000	-0.020672	-0.008689	-0.033711	0.000000	0.000000	1.000000	129.000000	1.000000
15201.237553	0.095700	0.566605	0.001761	79.406471	-17.898857	-4.466096	0.000000	0.000000	0.000000	0.000000	0.000000	0.000000	-0.020672	-0.008689	-0.033711	0.000000	0.000000	1.000000	129.000000	1.000000
15201.240887	0.095700	0.566605	0.001761	79.413834	-17.926987	-4.499141	0.000000	0.000000	0.000000	0.000000	0.000000	0.000000	-0.020672	-0.008689	-0.033711	0.000000	0.000000	1.000000	129.000000	1.000000
15201.244220	0.095700	0.566605	0.001761	79.413834	-17.926987	-4.499141	0.000000	0.000000	0.000000	0.000000	0.000000	0.000000	-0.020672	-0.008689	-0.033711	0.000000	0.000000	1.000000	129.000000	1.000000
15201.247553	0.095687	0.566592	0.001589	79.413834	-17.926987	-4.499141	0.000000	0.000000	0.000000	0.000000	0.000000	0.000000	-0.003965	-0.003899	-0.051707	0.000000	0.000000	1.000000	129.000000	1.000000
15201.250887	0.095687	0.566592	0.001589	79.421150	-17.952417	-4.532218	0.000000	0.000000	0.000000	0.000000	0.000000	0.000000	-0.003965	-0.003899	-0.051707	0.000000	0.000000	1.000000	129.000000	1.000000
15201.254220	0.095687	0.566592	0.001589	79.421150	-17.952417	-4.532218	0.000000	0.000000	0.000000	0.000000	0.000000	0.000000	-0.003965	-0.003899	-0.051707	0.000000	0.000000	1.000000	129.000000	1.000000
15201.257553	0.095687	0.566592	0.001589	79.421150	-17.952417	-4.532218	0.000000	0.000000	0.000000	0.000000	0.000000	0.000000	-0.003965	-0.003899	-0.051707	0.000000	0.000000	1.000000	129.000000	1.000000
15201.260887	0.095729	0.566583	0.001248	79.423355	-17.984728	-4.580068	0.000000	0.000000	0.000000	0.000000	0.000000	0.000000	0.012724	-0.002528	-0.102320	0.000000	0.000000	1.000000	129.000000	1.000000
15201.264220	0.095729	0.566583	0.001248	79.423355	-17.984728	-4.580068	0.000000	0.000000	0.000000	0.000000	0.000000	0.000000	0.012724	-0.002528	-0.102320	0.000000	0.000000	1.000000	129.000000	1.000000
15201.267553	0.095729	0.566583	0.001248	79.423355	-17.984728	-4.580068	0.000000	0.000000	0.000000	0.000000	0.000000	0.000000	0.012724	-0.002528	-0.102320	0.000000	0.000000	1.000000	129.000000	1.000000
15201.270887	0.095729	0.566583	0.001248	79.417137	-18.047646	-4.673505	0.000000	0.000000	0.000000	0.000000	0.000000	0.000000	0.012724	-0.002528	-0.102320	0.000000	0.000000	1.000000	129.000000	1.000000
15201.274220	0.095815	0.566598	0.001115	79.417137	-18.047646	-4.673505	0.000000	0.000000	0.000000	0.000000	0.000000	0.000000	0.025743	0.004242	-0.039827	0.000000	0.000000	1.000000	129.000000	1.000000
15201.277553	0.095815	0.566598	0.001115	79.417137	-18.047646	-4.673505	0.000000	0.000000	0.000000	0.000000	0.000000	0.000000	0.025743	0.004242	-0.039827	0.000000	0.000000	1.000000	129.000000	1.000000
15201.280887	0.095815	0.566598	0.001115	79.401085	-18.178862	-4.859237	0.000000	0.000000	0.000000	0.000000	0.000000	0.000000	0.025743	0.004242	-0.039827	0.000000	0.000000	1.000000	129.000000	1.000000
15201.284220	0.095815	0.566598	0.001115	79.401085	-18.178862	-4.859237	0.000000	0.000000	0.000000	0.000000	0.000000	0.000000	0.025743	0.004242	-0.039827	0.000000	0.000000	1.000000	129.000000	1.000000
15201.287553	0.095892	0.566602	0.000942	79.401085	-18.178862	-4.859237	0.000000	0.000000	0.000000	0.000000	0.000000	0.000000	0.023182	0.001377	-0.051985	0.000000	0.000000	1.000000	129.000000	1.000000
15201.290887	0.095892	0.566602	0.000942	79.372620	-18.397930	-5.159421	0.000000	0.000000	0.000000	0.000000	0.000000	0.000000	0.023182	0.001377	-0.051985	0.000000	0.000000	1.000000	129.000000	1.000000
15201.294220	0.095977	0.566642	0.000803	79.372620	-18.397930	-5.159421	0.000000	0.000000	0.000000	0.000000	0.000000	0.000000	0.025338	0.011920	-0.041596	0.000000	0.000000	1.000000	129.000000	1.000000
15201.297553	0.095977	0.566642	0.000803	79.372620	-18.397930	-5.159421	0.000000	0.000000	0.000000	0.000000	0.000000	0.000000	0.025338	0.011920	-0.041596	0.000000	0.000000	1.000000	129.000000	1.000000
15201.300887	0.095977	0.566642	0.000803	79.333191	-18.683296	-5.557112	0.000000	0.000000	0.000000	0.000000	0.000000	0.000000	0.025338	0.011920	-0.041596	0.000000	0.000000	1.000000	129.000000	1.000000
15201.304220	0.096097	0.566646	0.000621	79.333191	-18.683296	-5.557112	0.000000	0.000000	0.000000	0.000000	0.000000	0.000000	0.036175	0.001330	-0.054736	0.000000	0.000000	1.000000	129.000000	1.000000
15201.307553	0.096097	0.566646	0.000621	79.333191	-18.683296	-5.557112	0.000000	0.000000	0.000000	0.000000	0.000000	0.000000	0.036175	0.001330	-0.054736	0.000000	0.000000	1.000000	129.000000	1.000000
15201.310887	0.096097	0.566646	0.000621	79.291023	-19.009169	-6.006104	0.000000	0.000000	0.000000	0.000000	0.000000	0.000000	0.036175	0.001330	-0.054736	0.000000	0.000000	1.000000	129.000000	1.000000
15201.314220	0.096097	0.566646	0.000621	79.291023	-19.009169	-6.006104	0.000000	0.000000	0.000000	0.000000	0.000000	0.000000	0.036175	0.001330	-0.054736	0.000000	0.000000	1.000000	129.000000	1.000000
15201.317553	0.096265	0.566668	0.000447	79.291023	-19.009169	-6.006104	0.000000	0.000000	0.000000	0.000000	0.000000	0.000000	0.050270	0.006617	-0.052292	0.000000	0.000000	1.000000	129.000000	1.000000
15201.320887	0.096265	0.566668	0.000447	79.259315	-19.254728	-6.354482	0.000000	0.000000	0.000000	0.000000	0.000000	0.000000	0.050270	0.006617	-0.052292	0.000000	0.000000	1.000000	129.000000	1.000000
15201.324220	0.096265	0.566668	0.000447	79.259315	-19.254728	-6.354482	0.000000	0.000000	0.000000	0.000000	0.000000	0.000000	0.050270	0.006617	-0.052292	0.000000	0.000000	1.000000	129.000000	1.000000
15201.327553	0.096265	0.566668	0.000447	79.259315	-19.254728	-6.354482	0.000000	0.000000	0.000000	0.000000	0.000000	0.000000	0.050270	0.006617	-0.052292	0.000000	0.000000	1.000000	129.000000	1.000000
15201.330887	0.096489	0.566658	0.000000	79.251274	-19.372738	-6.522961	0.000000	0.000000	0.000000	0.000000	0.000000	0.000000	0.067043	-0.003185	-0.133848	0.000000	0.000000	1.000000	129.000000	1.000000
15201.334220	0.096489	0.566658	0.000000	79.251274	-19.372738	-6.522961	0.000000	0.000000	0.000000	0.000000	0.000000	0.000000	0.067043	-0.003185	-0.133848	0.000000	0.000000	1.000000	129.000000	1.000000
15201.337553	0.096489	0.566658	0.000000	79.251274	-19.372738	-6.522961	0.000000	0.000000	0.000000	0.000000	0.000000	0.000000	0.067043	-0.003185	-0.133848	0.000000	0.000000	1.000000	129.000000	1.000000
15201.340887	0.096489	0.566658	0.000000	79.261108	-19.399141	-6.565351	0.000000	0.000000	0.000000	0.000000	0.000000	0.000000	0.067043	-0.003185	-0.133848	0.000000	0.000000	1.000000	129.000000	1.000000
15201.344220	0.096557	0.566652	-0.000214	79.261108	-19.399141	-6.565351	0.000000	0.000000	0.000000	0.000000	0.000000	0.000000	0.020443	-0.001613	-0.064195	0.000000	0.000000	1.000000	129.000000	1.000000
15201.347553	0.096557	0.566652	-0.000214	79.261108	-19.399141	-6.565351	0.000000	0.000000	0.000000	0.000000	0.000000	0.000000	0.020443	-0.001613	-0.064195	0.000000	0.000000	1.000000	129.000000	1.000000
15201.350887	0.096557	0.566652	-0.000214	79.269142	-19.411301	-6.591569	0.000000	0.000000	0.000000	0.000000	0.000000	0.000000	0.020443	-0.001613	-0.064195	0.000000	0.000000	1.000000	129.000000	1.000000
15201.354220	0.096653	0.566614	-0.000403	79.269142	-19.411301	-6.591569	0.000000	0.000000	0.000000	0.000000	0.000000	0.000000	0.028759	-0.011650	-0.056871	0.000000	0.000000	1.000000	129.000000	1.000000
15201.357553	0.096653	0.566614	-0.000403	79.269142	-19.411301	-6.591569	0.000000	0.000000	0.000000	0.000000	0.000000	0.000000	0.028759	-0.011650	-0.056871	0.000000	0.000000	1.000000	129.000000	1.000000
15201.360887	0.096653	0.566614	-0.000403	79.277161	-19.423513	-6.617834	0.000000	0.000000	0.000000	0.000000	0.000000	0.000000	0.028759	-0.011650	-0.056871	0.000000	0.000000	1.000000	129.000000	1.000000
15201.364220	0.096653	0.566614	-0.000403	79.277161	-19.423513	-6.617834	0.000000	0.000000	0.000000	0.000000	0.000000	0.000000	0.028759	-0.011650	-0.056871	0.000000	0.000000	1.000000	129.000000	1.000000
15201.367553	0.096709	0.566592	-0.000566	79.277161	-19.423513	-6.617834	0.000000	0.000000	0.000000	0.000000	0.000000	0.000000	0.016824	-0.006381	-0.048927	0.000000	0.000000	1.000000	129.000000	1.000000
15201.370887	0.096709	0.566592	-0.000566	79.289536	-19.432940	-6.637926	0.000000	0.000000	0.000000	0.000000	0.000000	0.000000	0.016824	-0.006381	-0.048927	0.000000	0.000000	1.000000	129.000000	1.000000
15201.374220	0.096709	0.566592	-0.000566	79.289536	-19.432940	-6.637926	0.000000	0.000000	0.000000	0.000000	0.000000	0.000000	0.016824	-0.006381	-0.048927	0.000000	0.000000	1.000000	129.000000	1.000000
15201.377553	0.096709	0.566592	-0.000566	79.289536	-19.432940	-6.637926	0.000000	0.000000	0.000000	0.000000	0.000000	0.000000	0.016824	-0.006381	-0.048927	0.000000	0.000000	1.000000	129.000000	1.000000
15201.380887	0.096840	0.566507	-0.000909	79.307175	-19.436590	-6.644348	0.000000	0.000000	0.000000	0.000000	0.000000	0.000000	0.039358	-0.025650	-0.102700	0.000000	0.000000	1.000000	129.000000	1.000000
15201.384220	0.096840	0.566507	-0.000909	79.307175	-19.436590	-6.644348	0.000000	0.000000	0.000000	0.000000	0.000000	0.000000	0.039358	-0.025650	-0.102700	0.000000	0.000000	1.000000	129.000000	1.000000
15201.387553	0.096840	0.566507	-0.000909	79.307175	-19.436590	-6.644348	0.000000	0.000000	0.000000	0.000000	0.000000	0.000000	0.039358	-0.025650	-0.102700	0.000000	0.000000	1.000000	129.000000	1.000000
15201.390887	0.096840	0.566507	-0.000909	79.329872	-19.403109	-6.605714	0.000000	0.000000	0.000000	0.000000	0.000000	0.000000	0.039358	-0.025650	-0.102700	0.000000	0.000000	1.000000	129.000000	1.000000
15201.394220	0.096905	0.566458	-0.001134	79.329872	-19.403109	-6.605714	0.000000	0.000000	0.000000	0.000000	0.000000	0.000000	0.019573	-0.014584	-0.067688	0.000000	0.000000	1.000000	129.000000	1.000000
15201.397553	0.096905	0.566458	-0.001134	79.329872	-19.403109	-6.605714	0.000000	0.000000	0.000000	0.000000	0.000000	0.000000	0.019573	-0.014584	-0.067688	0.000000	0.000000	1.000000	129.000000	1.000000
15201.400887	0.096905	0.566458	-0.001134	79.362030	-19.332081	-6.515481	0.000000	0.000000	0.000000	0.000000	0.000000	0.000000	0.019573	-0.014584	-0.067688	0.000000	0.000000	1.000000	129.000000	1.000000
15201.404220	0.096983	0.566400	-0.001405	79.362030	-19.332081	-6.515481	0.000000	0.000000	0.000000	0.000000	0.000000	0.000000	0.023444	-0.017461	-0.081242	0.000000	0.000000	1.000000	129.000000	1.000000
15201.407553	0.096983	0.566400	-0.001405	79.362030	-19.332081	-6.515481	0.000000	0.000000	0.000000	0.000000	0.000000	0.000000	0.023444	-0.017461	-0.081242	0.000000	0.000000	1.000000	129.000000	1.000000
15201.410887	0.096983	0.566400	-0.001405	79.400085	-19.217356	-6.371841	0.000000	0.000000	0.000000	0.000000	0.000000	0.000000	0.023444	-0.017461	-0.081242	0.000000	0.000000	1.000000	129.000000	1.000000
15201.414220	0.096983	0.566400	-0.001405	79.400085	-19.217356	-6.371841	0.000000	0.000000	0.000000	0.000000	0.000000	0.000000	0.023444	-0.017461	-0.081242	0.000000	0.000000	1.000000	129.000000	1.000000
15201.417553	0.097036	0.566324	-0.001689	79.400085	-19.217356	-6.371841	0.000000	0.000000	0.000000	0.000000	0.000000	0.000000	0.015799	-0.022768	-0.085083	0.000000	0.000000	1.000000	129.000000	1.000000
15201.420887	0.097036	0.566324	-0.001689	79.447525	-19.069246	-6.175312	0.000000	0.000000	0.000000	0.000000	0.000000	0.000000	0.015799	-0.022768	-0.085083	0.000000	0.000000	1.000000	129.000000	1.000000
15201.424220	0.097036	0.566324	-0.001689	79.447525	-19.069246	-6.175312	0.000000	0.000000	0.000000	0.000000	0.000000	0.000000	0.015799	-0.022768	-0.085083	0.000000	0.000000	1.000000	129.000000	1.000000
15201.427553	0.097036	0.566324	-0.001689	79.447525	-19.069246	-6.175312	0.000000	0.000000	0.000000	0.000000	0.000000	0.000000	0.015799	-0.022768	-0.085083	0.000000	0.000000	1.000000	129.000000	1.000000
15201.430887	0.097073	0.566223	-0.002254	79.487991	-18.943213	-6.006851	0.000000	0.000000	0.000000	0.000000	0.000000	0.000000	0.011292	-0.030273	-0.169566	0.000000	0.000000	1.000000	129.000000	1.000000
15201.434220	0.097073	0.566223	-0.002254	79.487991	-18.943213	-6.006851	0.000000	0.000000	0.000000	0.000000	0.000000	0.000000	0.011292	-0.030273	-0.169566	0.000000	0.000000	1.000000	129.000000	1.000000
15201.437553	0.097073	0.566223	-0.002254	79.487991	-18.943213	-6.006851	0.000000	0.000000	0.000000	0.000000	0.000000	0.000000	0.011292	-0.030273	-0.169566	0.000000	0.000000	1.000000	129.000000	1.000000
15201.440887	0.097073	0.566223	-0.002254	79.516472	-18.877888	-5.913035	0.000000	0.000000	0.000000	0.000000	0.000000	0.000000	0.011292	-0.030273	-0.169566	0.000000	0.000000	1.000000	129.000000	1.000000
15201.444220	0.097047	0.566182	-0.002484	79.516472	-18.877888	-5.913035	0.000000	0.000000	0.000000	0.000000	0.000000	0.000000	-0.007991	-0.012231	-0.069180	0.000000	0.000000	1.000000	129.000000	1.000000
15201.447553	0.097047	0.566182	-0.002484	79.516472	-18.877888	-5.913035	0.000000	0.000000	0.000000	0.000000	0.000000	0.000000	-0.007991	-0.012231	-0.069180	0.000000	0.000000	1.000000	129.000000	1.000000
15201.450887	0.097047	0.566182	-0.002484	79.537117	-18.824808	-5.833098	0.000000	0.000000	0.000000	0.000000	0.000000	0.000000	-0.007991	-0.012231	-0.069180	0.000000	0.000000	1.000000	129.000000	1.000000
15201.454220	0.097047	0.566182	-0.002484	79.537117	-18.824808	-5.833098	0.000000	0.000000	0.000000	0.000000	0.000000	0.000000	-0.007991	-0.012231	-0.069180	0.000000	0.000000	1.000000	129.000000	1.000000
15201.457553	0.096981	0.566159	-0.002689	79.537117	-18.824808	-5.833098	0.000000	0.000000	0.000000	0.000000	0.000000	0.000000	-0.019833	-0.006958	-0.061215	0.000000	0.000000	1.000000	129.000000	1.000000
15201.460887	0.096981	0.566159	-0.002689	79.561836	-18.734962	-5.705467	0.000000	0.000000	0.000000	0.000000	0.000000	0.000000	-0.019833	-0.006958	-0.061215	0.000000	0.000000	1.000000	129.000000	1.000000
15201.464220	0.096981	0.566159	-0.002689	79.561836	-18.734962	-5.705467	0.000000	0.000000	0.000000	0.000000	0.000000	0.000000	-0.019833	-0.006958	-0.061215	0.000000	0.000000	1.000000	129.000000	1.000000
15201.467553	0.096981	0.566159	-0.002689	79.561836	-18.734962	-5.705467	0.000000	0.000000	0.000000	0.000000	0.000000	0.000000	-0.019833	-0.006958	-0.061215	0.000000	0.000000	1.000000	129.000000	1.000000
15201.470887	0.096867	0.566144	-0.002907	79.594460	-18.534367	-5.435659	0.000000	0.000000	0.000000	0.000000	0.000000	0.000000	-0.034252	-0.004635	-0.065426	0.000000	0.000000	1.000000	129.000000	1.000000
15201.474220	0.096867	0.566144	-0.002907	79.594460	-18.534367	-5.435659	0.000000	0.000000	0.000000	0.000000	0.000000	0.000000	-0.034252	-0.004635	-0.065426	0.000000	0.000000	1.000000	129.000000	1.000000
15201.477553	0.096867	0.566144	-0.002907	79.594460	-18.534367	-5.435659	0.000000	0.000000	0.000000	0.000000	0.000000	0.000000	-0.034252	-0.004635	-0.065426	0.000000	0.000000	1.000000	129.000000	1.000000
15201.480887	0.096867	0.566144	-0.002907	79.642212	-18.188133	-4.983735	0.000000	0.000000	0.000000	0.000000	0.000000	0.000000	-0.034252	-0.004635	-0.065426	0.000000	0.000000	1.000000	129.000000	1.000000
15201.484220	0.096823	0.566144	-0.002897	79.642212	-18.188133	-4.983735	0.000000	0.000000	0.000000	0.000000	0.000000	0.000000	-0.012939	-0.000004	0.002758	0.000000	0.000000	1.000000	129.000000	1.000000
15201.487553	0.096823	0.566144	-0.002897	79.642212	-18.188133	-4.983735	0.000000	0.000000	0.000000	0.000000	0.000000	0.000000	-0.012939	-0.000004	0.002758	0.000000	0.000000	1.000000	129.000000	1.000000
15201.490887	0.096823	0.566144	-0.002897	79.688911	-17.784420	-4.463409	0.000000	0.000000	0.000000	0.000000	0.000000	0.000000	-0.012939	-0.000004	0.002758	0.000000	0.000000	1.000000	129.000000	1.000000
15201.494220	0.096823	0.566144	-0.002897	79.688911	-17.784420	-4.463409	0.000000	0.000000	0.000000	0.000000	0.000000	0.000000	-0.012939	-0.000004	0.002758	0.000000	0.000000	1.000000	129.000000	1.000000
15201.497553	0.096836	0.566171	-0.002839	79.688911	-17.784420	-4.463409	0.000000	0.000000	0.000000	0.000000	0.000000	0.000000	0.003706	0.008181	0.017387	0.000000	0.000000	1.000000	129.000000	1.000000
15201.500887	0.096836	0.566171	-0.002839	79.733345	-17.380661	-3.954764	0.000000	0.000000	0.000000	0.000000	0.000000	0.000000	0.003706	0.008181	0.017387	0.000000	0.000000	1.000000	129.000000	1.000000
15201.504220	0.096836	0.566171	-0.002839	79.733345	-17.380661	-3.954764	0.000000	0.000000	0.000000	0.000000	0.000000	0.000000	0.003706	0.008181	0.017387	0.000000	0.000000	1.000000	129.000000	1.000000
15201.507553	0.096836	0.566171	-0.002839	79.733345	-17.380661	-3.954764	0.000000	0.000000	0.000000	0.000000	0.000000	0.000000	0.003706	0.008181	0.017387	0.000000	0.000000	1.000000	129.000000	1.000000
15201.510887	0.097020	0.566179	-0.002612	79.774818	-16.986240	-3.466234	0.000000	0.000000	0.000000	0.000000	0.000000	0.000000	0.055154	0.002280	0.068241	0.000000	0.000000	1.000000	129.000000	1.000000
15201.514220	0.097020	0.566179	-0.002612	79.774818	-16.986240	-3.466234	0.000000	0.000000	0.000000	0.000000	0.000000	0.000000	0.055154	0.002280	0.068241	0.000000	0.000000	1.000000	129.000000	1.000000
15201.517553	0.097020	0.566179	-0.002612	79.774818	-16.986240	-3.466234	0.000000	0.000000	0.000000	0.000000	0.000000	0.000000	0.055154	0.002280	0.068241	0.000000	0.000000	1.000000	129.000000	1.000000
15201.520887	0.097020	0.566179	-0.002612	79.813736	-16.631704	-3.031116	0.000000	0.000000	0.000000	0.000000	0.000000	0.000000	0.055154	0.002280	0.068241	0.000000	0.000000	1.000000	129.000000	1.000000
15201.524220	0.097183	0.566149	-0.002483	79.813736	-16.631704	-3.031116	0.000000	0.000000	0.000000	0.000000	0.000000	0.000000	0.048876	-0.008852	0.038662	0.000000	0.000000	1.000000	129.000000	1.000000
15201.527553	0.097183	0.566149	-0.002483	79.813736	-16.631704	-3.031116	0.000000	0.000000	0.000000	0.000000	0.000000	0.000000	0.048876	-0.008852	0.038662	0.000000	0.000000	1.000000	129.000000	1.000000
15201.530887	0.097183	0.566149	-0.002483	79.841431	-16.416027	-2.780543	0.000000	0.000000	0.000000	0.000000	0.000000	0.000000	0.048876	-0.008852	0.038662	0.000000	0.000000	1.000000	129.000000	1.000000
15201.534220	0.097183	0.566149	-0.002483	79.841431	-16.416027	-2.780543	0.000000	0.000000	0.000000	0.000000	0.000000	0.000000	0.048876	-0.008852	0.038662	0.000000	0.000000	1.000000	129.000000	1.000000
15201.537553	0.097376	0.566092	-0.002421	79.841431	-16.416027	-2.780543	0.000000	0.000000	0.000000	0.000000	0.000000	0.000000	0.058136	-0.017048	0.018490	0.000000	0.000000	1.000000	129.000000	1.000000
15201.540887	0.097376	0.566092	-0.002421	79.853149	-16.357452	-2.732521	0.000000	0.000000	0.000000	0.000000	0.000000	0.000000	0.058136	-0.017048	0.018490	0.000000	0.000000	1.000000	129.000000	1.000000
15201.544220	0.097376	0.566092	-0.002421	79.853149	-16.357452	-2.732521	0.000000	0.000000	0.000000	0.000000	0.000000	0.000000	0.058136	-0.017048	0.018490	0.000000	0.000000	1.000000	129.000000	1.000000
15201.547553	0.097376	0.566092	-0.002421	79.853149	-16.357452	-2.732521	0.000000	0.000000	0.000000	0.000000	0.000000	0.000000	0.058136	-0.017048	0.018490	0.000000	0.000000	1.000000	129.000000	1.000000
15201.550887	0.097786	0.565885	-0.002303	79.861389	-16.358009	-2.757950	0.000000	0.000000	0.000000	0.000000	0.000000	0.000000	0.122801	-0.062245	0.035519	0.000000	0.000000	1.000000	129.000000	1.000000
15201.554220	0.097786	0.565885	-0.002303	79.861389	-16.358009	-2.757950	0.000000	0.000000	0.000000	0.000000	0.000000	0.000000	0.122801	-0.062245	0.035519	0.000000	0.000000	1.000000	129.000000	1.000000
15201.557553	0.097786	0.565885	-0.002303	79.861389	-16.358009	-2.757950	0.000000	0.000000	0.000000	0.000000	0.000000	0.000000	0.122801	-0.062245	0.035519	0.000000	0.000000	1.000000	129.000000	1.000000
15201.560887	0.097786	0.565885	-0.002303	79.875137	-16.383497	-2.800416	0.000000	0.000000	0.000000	0.000000	0.000000	0.000000	0.122801	-0.062245	0.035519	0.000000	0.000000	1.000000	129.000000	1.000000
15201.564220	0.097962	0.565752	-0.002220	79.875137	-16.383497	-2.800416	0.000000	0.000000	0.000000	0.000000	0.000000	0.000000	0.052831	-0.039953	0.025015	0.000000	0.000000	1.000000	129.000000	1.000000
15201.567553	0.097962	0.565752	-0.002220	79.875137	-16.383497	-2.800416	0.000000	0.000000	0.000000	0.000000	0.000000	0.000000	0.052831	-0.039953	0.025015	0.000000	0.000000	1.000000	129.000000	1.000000
15201.570887	0.097962	0.565752	-0.002220	79.894386	-16.428617	-2.860062	0.000000	0.000000	0.000000	0.000000	0.000000	0.000000	0.052831	-0.039953	0.025015	0.000000	0.000000	1.000000	129.000000	1.000000
15201.574220	0.097962	0.565752	-0.002220	79.894386	-16.428617	-2.860062	0.000000	0.000000	0.000000	0.000000	0.000000	0.000000	0.052831	-0.039953	0.025015	0.000000	0.000000	1.000000	129.000000	1.000000
15201.577553	0.098057	0.565574	-0.002198	79.894386	-16.428617	-2.860062	0.000000	0.000000	0.000000	0.000000	0.000000	0.000000	0.028537	-0.053400	0.006582	0.000000	0.000000	1.000000	129.000000	1.000000
15201.580887	0.098057	0.565574	-0.002198	79.913612	-16.479401	-2.919935	0.000000	0.000000	0.000000	0.000000	0.000000	0.000000	0.028537	-0.053400	0.006582	0.000000	0.000000	1.000000	129.000000	1.000000
15201.584220	0.098057	0.565574	-0.002198	79.913612	-16.479401	-2.919935	0.000000	0.000000	0.000000	0.000000	0.000000	0.000000	0.028537	-0.053400	0.006582	0.000000	0.000000	1.000000	129.000000	1.000000
15201.587553	0.098057	0.565574	-0.002198	79.913612	-16.479401	-2.919935	0.000000	0.000000	0.000000	0.000000	0.000000	0.000000	0.028537	-0.053400	0.006582	0.000000	0.000000	1.000000	129.000000	1.000000
15201.590887	0.098133	0.565157	-0.002160	79.939125	-16.549141	-2.989085	0.000000	0.000000	0.000000	0.000000	0.000000	0.000000	0.022797	-0.124957	0.011371	0.000000	0.000000	1.000000	129.000000	1.000000
15201.594220	0.098133	0.565157	-0.002160	79.939125	-16.549141	-2.989085	0.000000	0.000000	0.000000	0.000000	0.000000	0.000000	0.022797	-0.124957	0.011371	0.000000	0.000000	1.000000	129.000000	1.000000
15201.597553	0.098133	0.565157	-0.002160	79.939125	-16.549141	-2.989085	0.000000	0.000000	0.000000	0.000000	0.000000	0.000000	0.022797	-0.124957	0.011371	0.000000	0.000000	1.000000	129.000000	1.000000
15201.600887	0.098133	0.565157	-0.002160	79.964989	-16.582417	-3.017261	0.000000	0.000000	0.000000	0.000000	0.000000	0.000000	0.022797	-0.124957	0.011371	0.000000	0.000000	1.000000	129.000000	1.000000
15201.604220	0.098159	0.564962	-0.002142	79.964989	-16.582417	-3.017261	0.000000	0.000000	0.000000	0.000000	0.000000	0.000000	0.007964	-0.058669	0.005479	0.000000	0.000000	1.000000	129.000000	1.000000
15201.607553	0.098159	0.564962	-0.002142	79.964989	-16.582417	-3.017261	0.000000	0.000000	0.000000	0.000000	0.000000	0.000000	0.007964	-0.058669	0.005479	0.000000	0.000000	1.000000	129.000000	1.000000
15201.610887	0.098159	0.564962	-0.002142	79.997871	-16.560835	-2.971869	0.000000	0.000000	0.000000	0.000000	0.000000	0.000000	0.007964	-0.058669	0.005479	0.000000	0.000000	1.000000	129.000000	1.000000
15201.614220	0.098164	0.564766	-0.002119	79.997871	-16.560835	-2.971869	0.000000	0.000000	0.000000	0.000000	0.000000	0.000000	0.001478	-0.058667	0.006852	0.000000	0.000000	1.000000	129.000000	1.000000
15201.617553	0.098164	0.564766	-0.002119	79.997871	-16.560835	-2.971869	0.000000	0.000000	0.000000	0.000000	0.000000	0.000000	0.001478	-0.058667	0.006852	0.000000	0.000000	1.000000	129.000000	1.000000
15201.620887	0.098164	0.564766	-0.002119	80.035767	-16.460577	-2.835344	0.000000	0.000000	0.000000	0.000000	0.000000	0.000000	0.001478	-0.058667	0.006852	0.000000	0.000000	1.000000	129.000000	1.000000
15201.624220	0.098164	0.564766	-0.002119	80.035767	-16.460577	-2.835344	0.000000	0.000000	0.000000	0.000000	0.000000	0.000000	0.001478	-0.058667	0.006852	0.000000	0.000000	1.000000	129.000000	1.000000
15201.627553	0.098220	0.564606	-0.002070	80.035767	-16.460577	-2.835344	0.000000	0.000000	0.000000	0.000000	0.000000	0.000000	0.016691	-0.048155	0.014481	0.000000	0.000000	1.000000	129.000000	1.000000
15201.630887	0.098220	0.564606	-0.002070	80.068214	-16.337025	-2.680678	0.000000	0.000000	0.000000	0.000000	0.000000	0.000000	0.016691	-0.048155	0.014481	0.000000	0.000000	1.000000	129.000000	1.000000
15201.634220	0.098220	0.564606	-0.002070	80.068214	-16.337025	-2.680678	0.000000	0.000000	0.000000	0.000000	0.000000	0.000000	0.016691	-0.048155	0.014481	0.000000	0.000000	1.000000	129.000000	1.000000
15201.637553	0.098220	0.564606	-0.002070	80.068214	-16.337025	-2.680678	0.000000	0.000000	0.000000	0.000000	0.000000	0.000000	0.016691	-0.048155	0.014481	0.000000	0.000000	1.000000	129.000000	1.000000
15201.640887	0.098516	0.564348	-0.001850	80.088387	-16.214212	-2.540698	0.000000	0.000000	0.000000	0.000000	0.000000	0.000000	0.088917	-0.077271	0.066061	0.000000	0.000000	1.000000	129.000000	1.000000
15201.644220	0.098516	0.564348	-0.001850	80.088387	-16.214212	-2.540698	0.000000	0.000000	0.000000	0.000000	0.000000	0.000000	0.088917	-0.077271	0.066061	0.000000	0.000000	1.000000	129.000000	1.000000
15201.647553	0.098516	0.564348	-0.001850	80.088387	-16.214212	-2.540698	0.000000	0.000000	0.000000	0.000000	0.000000	0.000000	0.088917	-0.077271	0.066061	0.000000	0.000000	1.000000	129.000000	1.000000
15201.650887	0.098516	0.564348	-0.001850	80.100403	-16.125441	-2.449765	0.000000	0.000000	0.000000	0.000000	0.000000	0.000000	0.088917	-0.077271	0.066061	0.000000	0.000000	1.000000	129.000000	1.000000
15201.654220	0.098709	0.564259	-0.001692	80.100403	-16.125441	-2.449765	0.000000	0.000000	0.000000	0.000000	0.000000	0.000000	0.057794	-0.026739	0.047419	0.000000	0.000000	1.000000	129.000000	1.000000
15201.657553	0.098709	0.564259	-0.001692	80.100403	-16.125441	-2.449765	0.000000	0.000000	0.000000	0.000000	0.000000	0.000000	0.057794	-0.026739	0.047419	0.000000	0.000000	1.000000	129.000000	1.000000
15201.660887	0.098709	0.564259	-0.001692	80.103477	-16.077551	-2.416534	0.000000	0.000000	0.000000	0.000000	0.000000	0.000000	0.057794	-0.026739	0.047419	0.000000	0.000000	1.000000	129.000000	1.000000
15201.664220	0.098911	0.564179	-0.001494	80.103477	-16.077551	-2.416534	0.000000	0.000000	0.000000	0.000000	0.000000	0.000000	0.060470	-0.023920	0.059551	0.000000	0.000000	1.000000	129.000000	1.000000
15201.667553	0.098911	0.564179	-0.001494	80.103477	-16.077551	-2.416534	0.000000	0.000000	0.000000	0.000000	0.000000	0.000000	0.060470	-0.023920	0.059551	0.000000	0.000000	1.000000	129.000000	1.000000
15201.670887	0.098911	0.564179	-0.001494	80.103455	-16.058512	-2.416534	0.000000	0.000000	0.000000	0.000000	0.000000	0.000000	0.060470	-0.023920	0.059551	0.000000	0.000000	1.000000	129.000000	1.000000
15201.674220	0.098911	0.564179	-0.001494	80.103455	-16.058512	-2.416534	0.000000	0.000000	0.000000	0.000000	0.000000	0.000000	0.060470	-0.023920	0.059551	0.000000	0.000000	1.000000	129.000000	1.000000
15201.677553	0.099124	0.564115	-0.001346	80.103455	-16.058512	-2.416534	0.000000	0.000000	0.000000	0.000000	0.000000	0.000000	0.063984	-0.019166	0.044226	0.000000	0.000000	1.000000	129.000000	1.000000
15201.680887	0.099124	0.564115	-0.001346	80.106224	-16.047991	-2.425175	0.000000	0.000000	0.000000	0.000000	0.000000	0.000000	0.063984	-0.019166	0.044226	0.000000	0.000000	1.000000	129.000000	1.000000
15201.684220	0.099124	0.564115	-0.001346	80.106224	-16.047991	-2.425175	0.000000	0.000000	0.000000	0.000000	0.000000	0.000000	0.063984	-0.019166	0.044226	0.000000	0.000000	1.000000	129.000000	1.000000
15201.687553	0.099124	0.564115	-0.001346	80.106224	-16.047991	-2.425175	0.000000	0.000000	0.000000	0.000000	0.000000	0.000000	0.063984	-0.019166	0.044226	0.000000	0.000000	1.000000	129.000000	1.000000
15201.690887	0.099440	0.563965	-0.001246	80.111725	-16.048716	-2.442477	0.000000	0.000000	0.000000	0.000000	0.000000	0.000000	0.094956	-0.044967	0.030082	0.000000	0.000000	1.000000	129.000000	1.000000
15201.694220	0.099440	0.563965	-0.001246	80.111725	-16.048716	-2.442477	0.000000	0.000000	0.000000	0.000000	0.000000	0.000000	0.094956	-0.044967	0.030082	0.000000	0.000000	1.000000	129.000000	1.000000
15201.697553	0.099440	0.563965	-0.001246	80.111725	-16.048716	-2.442477	0.000000	0.000000	0.000000	0.000000	0.000000	0.000000	0.094956	-0.044967	0.030082	0.000000	0.000000	1.000000	129.000000	1.000000
15201.700887	0.099440	0.563965	-0.001246	80.122749	-16.069258	-2.477132	0.000000	0.000000	0.000000	0.000000	0.000000	0.000000	0.094956	-0.044967	0.030082	0.000000	0.000000	1.000000	129.000000	1.000000
15201.704220	0.099547	0.563897	-0.001276	80.122749	-16.069258	-2.477132	0.000000	0.000000	0.000000	0.000000	0.000000	0.000000	0.032070	-0.020540	-0.008892	0.000000	0.000000	1.000000	129.000000	1.000000
15201.707553	0.099547	0.563897	-0.001276	80.122749	-16.069258	-2.477132	0.000000	0.000000	0.000000	0.000000	0.000000	0.000000	0.032070	-0.020540	-0.008892	0.000000	0.000000	1.000000	129.000000	1.000000
15201.710887	0.099547	0.563897	-0.001276	80.133766	-16.092602	-2.511871	0.000000	0.000000	0.000000	0.000000	0.000000	0.000000	0.032070	-0.020540	-0.008892	0.000000	0.000000	1.000000	129.000000	1.000000
15201.714220	0.099547	0.563897	-0.001276	80.133766	-16.092602	-2.511871	0.000000	0.000000	0.000000	0.000000	0.000000	0.000000	0.032070	-0.020540	-0.008892	0.000000	0.000000	1.000000	129.000000	1.000000
15201.717553	0.099619	0.563827	-0.001364	80.133766	-16.092602	-2.511871	0.000000	0.000000	0.000000	0.000000	0.000000	0.000000	0.021402	-0.020978	-0.026580	0.000000	0.000000	1.000000	129.000000	1.000000
15201.720887	0.099619	0.563827	-0.001364	80.147530	-16.127323	-2.555399	0.000000	0.000000	0.000000	0.000000	0.000000	0.000000	0.021402	-0.020978	-0.026580	0.000000	0.000000	1.000000	129.000000	1.000000
15201.724220	0.099619	0.563827	-0.001364	80.147530	-16.127323	-2.555399	0.000000	0.000000	0.000000	0.000000	0.000000	0.000000	0.021402	-0.020978	-0.026580	0.000000	0.000000	1.000000	129.000000	1.000000
15201.727553	0.099619	0.563827	-0.001364	80.147530	-16.127323	-2.555399	0.000000	0.000000	0.000000	0.000000	0.000000	0.000000	0.021402	-0.020978	-0.026580	0.000000	0.000000	1.000000	129.000000	1.000000
15201.730887	0.099666	0.563678	-0.001563	80.156639	-16.148590	-2.582732	0.000000	0.000000	0.000000	0.000000	0.000000	0.000000	0.014157	-0.044809	-0.059665	0.000000	0.000000	1.000000	129.000000	1.000000
15201.734220	0.099666	0.563678	-0.001563	80.156639	-16.148590	-2.582732	0.000000	0.000000	0.000000	0.000000	0.000000	0.000000	0.014157	-0.044809	-0.059665	0.000000	0.000000	1.000000	129.000000	1.000000
15201.737553	0.099666	0.563678	-0.001563	80.156639	-16.148590	-2.582732	0.000000	0.000000	0.000000	0.000000	0.000000	0.000000	0.014157	-0.044809	-0.059665	0.000000	0.000000	1.000000	129.000000	1.000000
15201.740887	0.099666	0.563678	-0.001563	80.161949	-16.157217	-2.594923	0.000000	0.000000	0.000000	0.000000	0.000000	0.000000	0.014157	-0.044809	-0.059665	0.000000	0.000000	1.000000	129.000000	1.000000
15201.744220	0.099672	0.563608	-0.001638	80.161949	-16.157217	-2.594923	0.000000	0.000000	0.000000	0.000000	0.000000	0.000000	0.001910	-0.020964	-0.022339	0.000000	0.000000	1.000000	129.000000	1.000000
15201.747553	0.099672	0.563608	-0.001638	80.161949	-16.157217	-2.594923	0.000000	0.000000	0.000000	0.000000	0.000000	0.000000	0.001910	-0.020964	-0.022339	0.000000	0.000000	1.000000	129.000000	1.000000
15201.750887	0.099672	0.563608	-0.001638	80.155975	-16.125525	-2.566901	0.000000	0.000000	0.000000	0.000000	0.000000	0.000000	0.001910	-0.020964	-0.022339	0.000000	0.000000	1.000000	129.000000	1.000000
15201.754220	0.099686	0.563573	-0.001677	80.155975	-16.125525	-2.566901	0.000000	0.000000	0.000000	0.000000	0.000000	0.000000	0.004197	-0.010499	-0.011881	0.000000	0.000000	1.000000	129.000000	1.000000
15201.757553	0.099686	0.563573	-0.001677	80.155975	-16.125525	-2.566901	0.000000	0.000000	0.000000	0.000000	0.000000	0.000000	0.004197	-0.010499	-0.011881	0.000000	0.000000	1.000000	129.000000	1.000000
15201.760887	0.099686	0.563573	-0.001677	80.143463	-16.067238	-2.515083	0.000000	0.000000	0.000000	0.000000	0.000000	0.000000	0.004197	-0.010499	-0.011881	0.000000	0.000000	1.000000	129.000000	1.000000
15201.764220	0.099686	0.563573	-0.001677	80.143463	-16.067238	-2.515083	0.000000	0.000000	0.000000	0.000000	0.000000	0.000000	0.004197	-0.010499	-0.011881	0.000000	0.000000	1.000000	129.000000	1.000000
15201.767553	0.099747	0.563555	-0.001709	80.143463	-16.067238	-2.515083	0.000000	0.000000	0.000000	0.000000	0.000000	0.000000	0.018314	-0.005240	-0.009491	0.000000	0.000000	1.000000	129.000000	1.000000
15201.770887	0.099747	0.563555	-0.001709	80.128250	-16.002527	-2.464180	0.000000	0.000000	0.000000	0.000000	0.000000	0.000000	0.018314	-0.005240	-0.009491	0.000000	0.000000	1.000000	129.000000	1.000000
15201.774220	0.099747	0.563555	-0.001709	80.128250	-16.002527	-2.464180	0.000000	0.000000	0.000000	0.000000	0.000000	0.000000	0.018314	-0.005240	-0.009491	0.000000	0.000000	1.000000	129.000000	1.000000
15201.777553	0.099747	0.563555	-0.001709	80.128250	-16.002527	-2.464180	0.000000	0.000000	0.000000	0.000000	0.000000	0.000000	0.018314	-0.005240	-0.009491	0.000000	0.000000	1.000000	129.000000	1.000000
15201.780887	0.099924	0.563536	-0.001833	80.110016	-15.913484	-2.390104	0.000000	0.000000	0.000000	0.000000	0.000000	0.000000	0.053038	-0.005677	-0.037126	0.000000	0.000000	1.000000	129.000000	1.000000
15201.784220	0.099924	0.563536	-0.001833	80.110016	-15.913484	-2.390104	0.000000	0.000000	0.000000	0.000000	0.000000	0.000000	0.053038	-0.005677	-0.037126	0.000000	0.000000	1.000000	129.000000	1.000000
15201.787553	0.099924	0.563536	-0.001833	80.110016	-15.913484	-2.390104	0.000000	0.000000	0.000000	0.000000	0.000000	0.000000	0.053038	-0.005677	-0.037126	0.000000	0.000000	1.000000	129.000000	1.000000
15201.790887	0.099924	0.563536	-0.001833	80.099846	-15.877709	-2.379758	0.000000	0.000000	0.000000	0.000000	0.000000	0.000000	0.053038	-0.005677	-0.037126	0.000000	0.000000	1.000000	129.000000	1.000000
15201.794220	0.100052	0.563525	-0.001970	80.099846	-15.877709	-2.379758	0.000000	0.000000	0.000000	0.000000	0.000000	0.000000	0.038521	-0.003304	-0.041231	0.000000	0.000000	1.000000	129.000000	1.000000
15201.797553	0.100052	0.563525	-0.001970	80.099846	-15.877709	-2.379758	0.000000	0.000000	0.000000	0.000000	0.000000	0.000000	0.038521	-0.003304	-0.041231	0.000000	0.000000	1.000000	129.000000	1.000000
15201.800887	0.100052	0.563525	-0.001970	80.086586	-15.912993	-2.458978	0.000000	0.000000	0.000000	0.000000	0.000000	0.000000	0.038521	-0.003304	-0.041231	0.000000	0.000000	1.000000	129.000000	1.000000
15201.804220	0.100052	0.563525	-0.001970	80.086586	-15.912993	-2.458978	0.000000	0.000000	0.000000	0.000000	0.000000	0.000000	0.038521	-0.003304	-0.041231	0.000000	0.000000	1.000000	129.000000	1.000000
15201.807553	0.100188	0.563513	-0.002176	80.086586	-15.912993	-2.458978	0.000000	0.000000	0.000000	0.000000	0.000000	0.000000	0.040770	-0.003713	-0.061769	0.000000	0.000000	1.000000	129.000000	1.000000
15201.810887	0.100188	0.563513	-0.002176	80.046532	-16.036356	-2.667314	0.000000	0.000000	0.000000	0.000000	0.000000	0.000000	0.040770	-0.003713	-0.061769	0.000000	0.000000	1.000000	129.000000	1.000000
15201.814220	0.100188	0.563513	-0.002176	80.046532	-16.036356	-2.667314	0.000000	0.000000	0.000000	0.000000	0.000000	0.000000	0.040770	-0.003713	-0.061769	0.000000	1.000000	1.000000	129.000000	1.000000
15201.817553	0.100188	0.563513	-0.002176	80.046532	-16.036356	-2.667314	0.000000	0.000000	0.000000	0.000000	0.000000	0.000000	0.040770	-0.003713	-0.061769	0.000000	1.000000	1.000000	129.000000	1.000000
