# Supplementary material for: Haptic Guidance Needs to Be Intuitive Not Just Informative to Improve Human Motor Accuracy
Source: PLoS One. 2016 Mar 16;11(3):e0150912. doi: 10.1371/journal.pone.0150912 (PMC4794196; doi:10.1371/journal.pone.0150912)
Supplement: S1 Data — (ZIP) [file pone.0150912.s001.zip › Subject6/exp1_0130.txt]

Time	PosX	PosY	PosZ	RotX	RotY	RotZ	ForceX	ForceY	ForceZ	MomentX	MomentY	MomentZ	VelocityX	VelocityY	VelocityZ	CalibratedWeight	ButtonDown	Condition	Trial	Visual
15203.049036	0.000154	0.491361	0.254148	77.131859	37.640411	41.339577	0.000000	0.000000	0.000000	0.000000	0.000000	0.000000	-0.040560	-0.033889	-0.097138	0.000000	1.000000	1.000000	130.000000	0.000000
15203.052369	0.000154	0.491361	0.254148	77.136917	37.898567	41.590931	0.000000	0.000000	0.000000	0.000000	0.000000	0.000000	-0.040560	-0.033889	-0.097138	0.000000	1.000000	1.000000	130.000000	0.000000
15203.055702	0.000052	0.491209	0.253826	77.136917	37.898567	41.590931	0.000000	0.000000	0.000000	0.000000	0.000000	0.000000	-0.030398	-0.045523	-0.096659	0.000000	1.000000	1.000000	130.000000	0.000000
15203.059036	0.000052	0.491209	0.253826	77.136917	37.898567	41.590931	0.000000	0.000000	0.000000	0.000000	0.000000	0.000000	-0.030398	-0.045523	-0.096659	0.000000	1.000000	1.000000	130.000000	0.000000
15203.062369	0.000052	0.491209	0.253826	77.160088	38.078201	41.624859	0.000000	0.000000	0.000000	0.000000	0.000000	0.000000	-0.030398	-0.045523	-0.096659	0.000000	1.000000	1.000000	130.000000	0.000000
15203.065702	0.000052	0.491209	0.253826	77.160088	38.078201	41.624859	0.000000	0.000000	0.000000	0.000000	0.000000	0.000000	-0.030398	-0.045523	-0.096659	0.000000	1.000000	1.000000	130.000000	0.000000
15203.069036	-0.000049	0.491035	0.253457	77.160088	38.078201	41.624859	0.000000	0.000000	0.000000	0.000000	0.000000	0.000000	-0.030369	-0.051981	-0.110573	0.000000	1.000000	1.000000	130.000000	0.000000
15203.072369	-0.000116	0.490844	0.253105	77.199471	38.208694	41.421219	0.000000	0.000000	0.000000	0.000000	0.000000	0.000000	-0.020223	-0.057541	-0.105701	0.000000	1.000000	1.000000	130.000000	0.000000
15203.075702	-0.000116	0.490844	0.253105	77.199471	38.208694	41.421219	0.000000	0.000000	0.000000	0.000000	0.000000	0.000000	-0.020223	-0.057541	-0.105701	0.000000	1.000000	1.000000	130.000000	0.000000
15203.079036	-0.000116	0.490844	0.253105	77.199471	38.208694	41.421219	0.000000	0.000000	0.000000	0.000000	0.000000	0.000000	-0.020223	-0.057541	-0.105701	0.000000	1.000000	1.000000	130.000000	0.000000
15203.082369	-0.000116	0.490844	0.253105	77.241264	38.348644	41.099609	0.000000	0.000000	0.000000	0.000000	0.000000	0.000000	-0.020223	-0.057541	-0.105701	0.000000	1.000000	1.000000	130.000000	0.000000
15203.085702	-0.000217	0.490632	0.252738	77.241264	38.348644	41.099609	0.000000	0.000000	0.000000	0.000000	0.000000	0.000000	-0.030312	-0.063527	-0.110234	0.000000	1.000000	1.000000	130.000000	0.000000
15203.089036	-0.000217	0.490632	0.252738	77.241264	38.348644	41.099609	0.000000	0.000000	0.000000	0.000000	0.000000	0.000000	-0.030312	-0.063527	-0.110234	0.000000	1.000000	1.000000	130.000000	0.000000
15203.092369	-0.000318	0.490400	0.252355	77.287834	38.501373	40.940254	0.000000	0.000000	0.000000	0.000000	0.000000	0.000000	-0.030279	-0.069510	-0.114798	0.000000	1.000000	1.000000	130.000000	0.000000
15203.095702	-0.000318	0.490400	0.252355	77.287834	38.501373	40.940254	0.000000	0.000000	0.000000	0.000000	0.000000	0.000000	-0.030279	-0.069510	-0.114798	0.000000	1.000000	1.000000	130.000000	0.000000
15203.099036	-0.000318	0.490400	0.252355	77.287834	38.501373	40.940254	0.000000	0.000000	0.000000	0.000000	0.000000	0.000000	-0.030279	-0.069510	-0.114798	0.000000	1.000000	1.000000	130.000000	0.000000
15203.102369	-0.000520	0.490130	0.251974	77.329102	38.641388	41.075562	0.000000	0.000000	0.000000	0.000000	0.000000	0.000000	-0.060544	-0.081057	-0.114399	0.000000	1.000000	1.000000	130.000000	0.000000
15203.105702	-0.000520	0.490130	0.251974	77.329102	38.641388	41.075562	0.000000	0.000000	0.000000	0.000000	0.000000	0.000000	-0.060544	-0.081057	-0.114399	0.000000	1.000000	1.000000	130.000000	0.000000
15203.109036	-0.000520	0.490130	0.251974	77.329102	38.641388	41.075562	0.000000	0.000000	0.000000	0.000000	0.000000	0.000000	-0.060544	-0.081057	-0.114399	0.000000	1.000000	1.000000	130.000000	0.000000
15203.112369	-0.000520	0.490130	0.251974	77.362045	38.766518	41.228806	0.000000	0.000000	0.000000	0.000000	0.000000	0.000000	-0.060544	-0.081057	-0.114399	0.000000	1.000000	1.000000	130.000000	0.000000
15203.115702	-0.000722	0.489803	0.251610	77.362045	38.766518	41.228806	0.000000	0.000000	0.000000	0.000000	0.000000	0.000000	-0.060484	-0.098200	-0.109028	0.000000	1.000000	1.000000	130.000000	0.000000
15203.119036	-0.000722	0.489803	0.251610	77.362045	38.766518	41.228806	0.000000	0.000000	0.000000	0.000000	0.000000	0.000000	-0.060484	-0.098200	-0.109028	0.000000	1.000000	1.000000	130.000000	0.000000
15203.122369	-0.000889	0.489457	0.251263	77.350967	38.822945	41.333977	0.000000	0.000000	0.000000	0.000000	0.000000	0.000000	-0.050340	-0.103697	-0.104170	0.000000	1.000000	1.000000	130.000000	0.000000
15203.125702	-0.000889	0.489457	0.251263	77.350967	38.822945	41.333977	0.000000	0.000000	0.000000	0.000000	0.000000	0.000000	-0.050340	-0.103697	-0.104170	0.000000	1.000000	1.000000	130.000000	0.000000
15203.129036	-0.000889	0.489457	0.251263	77.350967	38.822945	41.333977	0.000000	0.000000	0.000000	0.000000	0.000000	0.000000	-0.050340	-0.103697	-0.104170	0.000000	1.000000	1.000000	130.000000	0.000000
15203.132369	-0.000889	0.489457	0.251263	77.270775	38.795055	41.394802	0.000000	0.000000	0.000000	0.000000	0.000000	0.000000	-0.050340	-0.103697	-0.104170	0.000000	1.000000	1.000000	130.000000	0.000000
15203.135702	-0.001057	0.489132	0.250930	77.270775	38.795055	41.394802	0.000000	0.000000	0.000000	0.000000	0.000000	0.000000	-0.050297	-0.097580	-0.099858	0.000000	1.000000	1.000000	130.000000	0.000000
15203.139036	-0.001057	0.489132	0.250930	77.270775	38.795055	41.394802	0.000000	0.000000	0.000000	0.000000	0.000000	0.000000	-0.050297	-0.097580	-0.099858	0.000000	1.000000	1.000000	130.000000	0.000000
15203.142369	-0.001057	0.489132	0.250930	77.154846	38.868732	41.596016	0.000000	0.000000	0.000000	0.000000	0.000000	0.000000	-0.050297	-0.097580	-0.099858	0.000000	1.000000	1.000000	130.000000	0.000000
15203.145702	-0.001057	0.489132	0.250930	77.154846	38.868732	41.596016	0.000000	0.000000	0.000000	0.000000	0.000000	0.000000	-0.050297	-0.097580	-0.099858	0.000000	1.000000	1.000000	130.000000	0.000000
15203.149036	-0.001157	0.488768	0.250599	77.154846	38.868732	41.596016	0.000000	0.000000	0.000000	0.000000	0.000000	0.000000	-0.030091	-0.109104	-0.099435	0.000000	1.000000	1.000000	130.000000	0.000000
15203.152369	-0.001224	0.488385	0.250252	77.043228	39.068272	41.931606	0.000000	0.000000	0.000000	0.000000	0.000000	0.000000	-0.019979	-0.115000	-0.104033	0.000000	1.000000	1.000000	130.000000	0.000000
15203.155702	-0.001224	0.488385	0.250252	77.043228	39.068272	41.931606	0.000000	0.000000	0.000000	0.000000	0.000000	0.000000	-0.019979	-0.115000	-0.104033	0.000000	1.000000	1.000000	130.000000	0.000000
15203.159036	-0.001224	0.488385	0.250252	77.043228	39.068272	41.931606	0.000000	0.000000	0.000000	0.000000	0.000000	0.000000	-0.019979	-0.115000	-0.104033	0.000000	1.000000	1.000000	130.000000	0.000000
15203.162369	-0.001224	0.488385	0.250252	76.952812	39.363773	42.358727	0.000000	0.000000	0.000000	0.000000	0.000000	0.000000	-0.019979	-0.115000	-0.104033	0.000000	1.000000	1.000000	130.000000	0.000000
15203.165702	-0.001257	0.488040	0.249903	76.952812	39.363773	42.358727	0.000000	0.000000	0.000000	0.000000	0.000000	0.000000	-0.009889	-0.103304	-0.104666	0.000000	1.000000	1.000000	130.000000	0.000000
15203.169036	-0.001257	0.488040	0.249903	76.952812	39.363773	42.358727	0.000000	0.000000	0.000000	0.000000	0.000000	0.000000	-0.009889	-0.103304	-0.104666	0.000000	1.000000	1.000000	130.000000	0.000000
15203.172369	-0.001256	0.487695	0.249522	76.880348	39.716400	42.833515	0.000000	0.000000	0.000000	0.000000	0.000000	0.000000	0.000203	-0.103632	-0.114278	0.000000	1.000000	1.000000	130.000000	0.000000
15203.175702	-0.001256	0.487695	0.249522	76.880348	39.716400	42.833515	0.000000	0.000000	0.000000	0.000000	0.000000	0.000000	0.000203	-0.103632	-0.114278	0.000000	1.000000	1.000000	130.000000	0.000000
15203.179036	-0.001256	0.487695	0.249522	76.880348	39.716400	42.833515	0.000000	0.000000	0.000000	0.000000	0.000000	0.000000	0.000203	-0.103632	-0.114278	0.000000	1.000000	1.000000	130.000000	0.000000
15203.182369	-0.001256	0.487695	0.249522	76.850227	40.053127	43.255543	0.000000	0.000000	0.000000	0.000000	0.000000	0.000000	0.000203	-0.103632	-0.114278	0.000000	1.000000	1.000000	130.000000	0.000000
15203.185702	-0.001222	0.487407	0.249123	76.850227	40.053127	43.255543	0.000000	0.000000	0.000000	0.000000	0.000000	0.000000	0.010272	-0.086353	-0.119891	0.000000	1.000000	1.000000	130.000000	0.000000
15203.189036	-0.001222	0.487407	0.249123	76.850227	40.053127	43.255543	0.000000	0.000000	0.000000	0.000000	0.000000	0.000000	0.010272	-0.086353	-0.119891	0.000000	1.000000	1.000000	130.000000	0.000000
15203.192369	-0.001121	0.487137	0.248674	76.860054	40.315823	43.559326	0.000000	0.000000	0.000000	0.000000	0.000000	0.000000	0.030390	-0.081101	-0.134510	0.000000	1.000000	1.000000	130.000000	0.000000
15203.195702	-0.001121	0.487137	0.248674	76.860054	40.315823	43.559326	0.000000	0.000000	0.000000	0.000000	0.000000	0.000000	0.030390	-0.081101	-0.134510	0.000000	1.000000	1.000000	130.000000	0.000000
15203.199036	-0.001121	0.487137	0.248674	76.860054	40.315823	43.559326	0.000000	0.000000	0.000000	0.000000	0.000000	0.000000	0.030390	-0.081101	-0.134510	0.000000	1.000000	1.000000	130.000000	0.000000
15203.202369	-0.001121	0.487137	0.248674	76.897644	40.474728	43.713413	0.000000	0.000000	0.000000	0.000000	0.000000	0.000000	0.030390	-0.081101	-0.134510	0.000000	0.000000	1.000000	130.000000	0.000000
15203.205702	-0.000986	0.486943	0.248190	76.897644	40.474728	43.713413	0.000000	0.000000	0.000000	0.000000	0.000000	0.000000	0.040412	-0.058273	-0.145150	0.000000	0.000000	1.000000	130.000000	0.000000
15203.209036	-0.000986	0.486943	0.248190	76.897644	40.474728	43.713413	0.000000	0.000000	0.000000	0.000000	0.000000	0.000000	0.040412	-0.058273	-0.145150	0.000000	0.000000	1.000000	130.000000	0.000000
15203.212369	-0.000751	0.486786	0.247673	76.932991	40.604729	43.833366	0.000000	0.000000	0.000000	0.000000	0.000000	0.000000	0.070483	-0.047056	-0.155307	0.000000	0.000000	1.000000	130.000000	0.000000
15203.215702	-0.000751	0.486786	0.247673	76.932991	40.604729	43.833366	0.000000	0.000000	0.000000	0.000000	0.000000	0.000000	0.070483	-0.047056	-0.155307	0.000000	0.000000	1.000000	130.000000	0.000000
15203.219036	-0.000751	0.486786	0.247673	76.932991	40.604729	43.833366	0.000000	0.000000	0.000000	0.000000	0.000000	0.000000	0.070483	-0.047056	-0.155307	0.000000	0.000000	1.000000	130.000000	0.000000
15203.222369	-0.000751	0.486786	0.247673	76.959167	40.694275	43.908630	0.000000	0.000000	0.000000	0.000000	0.000000	0.000000	0.070483	-0.047056	-0.155307	0.000000	0.000000	1.000000	130.000000	0.000000
15203.225702	-0.000483	0.486685	0.247104	76.959167	40.694275	43.908630	0.000000	0.000000	0.000000	0.000000	0.000000	0.000000	0.080421	-0.030287	-0.170525	0.000000	0.000000	1.000000	130.000000	0.000000
15203.229036	-0.000483	0.486685	0.247104	76.959167	40.694275	43.908630	0.000000	0.000000	0.000000	0.000000	0.000000	0.000000	0.080421	-0.030287	-0.170525	0.000000	0.000000	1.000000	130.000000	0.000000
15203.232369	-0.000149	0.486658	0.246468	76.977097	40.725857	43.918747	0.000000	0.000000	0.000000	0.000000	0.000000	0.000000	0.100339	-0.007988	-0.190827	0.000000	0.000000	1.000000	130.000000	0.000000
15203.235702	-0.000149	0.486658	0.246468	76.977097	40.725857	43.918747	0.000000	0.000000	0.000000	0.000000	0.000000	0.000000	0.100339	-0.007988	-0.190827	0.000000	0.000000	1.000000	130.000000	0.000000
15203.239036	-0.000149	0.486658	0.246468	76.977097	40.725857	43.918747	0.000000	0.000000	0.000000	0.000000	0.000000	0.000000	0.100339	-0.007988	-0.190827	0.000000	0.000000	1.000000	130.000000	0.000000
15203.242369	-0.000149	0.486658	0.246468	77.004692	40.792812	43.962112	0.000000	0.000000	0.000000	0.000000	0.000000	0.000000	0.100339	-0.007988	-0.190827	0.000000	0.000000	1.000000	130.000000	0.000000
15203.245702	0.000152	0.486704	0.245732	77.004692	40.792812	43.962112	0.000000	0.000000	0.000000	0.000000	0.000000	0.000000	0.090140	0.013839	-0.220776	0.000000	0.000000	1.000000	130.000000	0.000000
15203.249036	0.000152	0.486704	0.245732	77.004692	40.792812	43.962112	0.000000	0.000000	0.000000	0.000000	0.000000	0.000000	0.090140	0.013839	-0.220776	0.000000	0.000000	1.000000	130.000000	0.000000
15203.252369	0.000485	0.486783	0.244866	77.053047	40.936024	44.079975	0.000000	0.000000	0.000000	0.000000	0.000000	0.000000	0.099924	0.023665	-0.259963	0.000000	0.000000	1.000000	130.000000	0.000000
15203.255702	0.000485	0.486783	0.244866	77.053047	40.936024	44.079975	0.000000	0.000000	0.000000	0.000000	0.000000	0.000000	0.099924	0.023665	-0.259963	0.000000	0.000000	1.000000	130.000000	0.000000
15203.259036	0.000485	0.486783	0.244866	77.053047	40.936024	44.079975	0.000000	0.000000	0.000000	0.000000	0.000000	0.000000	0.099924	0.023665	-0.259963	0.000000	0.000000	1.000000	130.000000	0.000000
15203.262369	0.000784	0.486951	0.243849	77.115654	41.188770	44.312725	0.000000	0.000000	0.000000	0.000000	0.000000	0.000000	0.089641	0.050463	-0.304869	0.000000	0.000000	1.000000	130.000000	0.000000
15203.265702	0.000784	0.486951	0.243849	77.115654	41.188770	44.312725	0.000000	0.000000	0.000000	0.000000	0.000000	0.000000	0.089641	0.050463	-0.304869	0.000000	0.000000	1.000000	130.000000	0.000000
15203.269036	0.000784	0.486951	0.243849	77.115654	41.188770	44.312725	0.000000	0.000000	0.000000	0.000000	0.000000	0.000000	0.089641	0.050463	-0.304869	0.000000	0.000000	1.000000	130.000000	0.000000
15203.272369	0.001115	0.487207	0.242650	77.183884	41.478367	44.581863	0.000000	0.000000	0.000000	0.000000	0.000000	0.000000	0.099263	0.076677	-0.359711	0.000000	0.000000	1.000000	130.000000	0.000000
15203.275702	0.001115	0.487207	0.242650	77.183884	41.478367	44.581863	0.000000	0.000000	0.000000	0.000000	0.000000	0.000000	0.099263	0.076677	-0.359711	0.000000	0.000000	1.000000	130.000000	0.000000
15203.279036	0.001115	0.487207	0.242650	77.183884	41.478367	44.581863	0.000000	0.000000	0.000000	0.000000	0.000000	0.000000	0.099263	0.076677	-0.359711	0.000000	0.000000	1.000000	130.000000	0.000000
15203.282369	0.001411	0.487550	0.241299	77.255318	41.791138	44.878929	0.000000	0.000000	0.000000	0.000000	0.000000	0.000000	0.088880	0.103053	-0.405281	0.000000	0.000000	1.000000	130.000000	0.000000
15203.285702	0.001411	0.487550	0.241299	77.255318	41.791138	44.878929	0.000000	0.000000	0.000000	0.000000	0.000000	0.000000	0.088880	0.103053	-0.405281	0.000000	0.000000	1.000000	130.000000	0.000000
15203.289036	0.001411	0.487550	0.241299	77.255318	41.791138	44.878929	0.000000	0.000000	0.000000	0.000000	0.000000	0.000000	0.088880	0.103053	-0.405281	0.000000	0.000000	1.000000	130.000000	0.000000
15203.292369	0.001772	0.488016	0.239729	77.332291	42.126617	45.192154	0.000000	0.000000	0.000000	0.000000	0.000000	0.000000	0.108222	0.139767	-0.471157	0.000000	0.000000	1.000000	130.000000	0.000000
15203.295702	0.001772	0.488016	0.239729	77.332291	42.126617	45.192154	0.000000	0.000000	0.000000	0.000000	0.000000	0.000000	0.108222	0.139767	-0.471157	0.000000	0.000000	1.000000	130.000000	0.000000
15203.299036	0.001772	0.488016	0.239729	77.332291	42.126617	45.192154	0.000000	0.000000	0.000000	0.000000	0.000000	0.000000	0.108222	0.139767	-0.471157	0.000000	0.000000	1.000000	130.000000	0.000000
15203.302369	0.002196	0.488586	0.237986	77.405960	42.536633	45.587746	0.000000	0.000000	0.000000	0.000000	0.000000	0.000000	0.127372	0.170972	-0.522899	0.000000	0.000000	1.000000	130.000000	0.000000
15203.305702	0.002196	0.488586	0.237986	77.405960	42.536633	45.587746	0.000000	0.000000	0.000000	0.000000	0.000000	0.000000	0.127372	0.170972	-0.522899	0.000000	0.000000	1.000000	130.000000	0.000000
15203.309036	0.002196	0.488586	0.237986	77.405960	42.536633	45.587746	0.000000	0.000000	0.000000	0.000000	0.000000	0.000000	0.127372	0.170972	-0.522899	0.000000	0.000000	1.000000	130.000000	0.000000
15203.312369	0.002750	0.489295	0.236034	77.472542	43.019844	46.063004	0.000000	0.000000	0.000000	0.000000	0.000000	0.000000	0.165980	0.212685	-0.585587	0.000000	0.000000	1.000000	130.000000	0.000000
15203.315702	0.002750	0.489295	0.236034	77.472542	43.019844	46.063004	0.000000	0.000000	0.000000	0.000000	0.000000	0.000000	0.165980	0.212685	-0.585587	0.000000	0.000000	1.000000	130.000000	0.000000
15203.319036	0.002750	0.489295	0.236034	77.472542	43.019844	46.063004	0.000000	0.000000	0.000000	0.000000	0.000000	0.000000	0.165980	0.212685	-0.585587	0.000000	0.000000	1.000000	130.000000	0.000000
15203.322369	0.003430	0.490143	0.233903	77.538132	43.537395	46.565163	0.000000	0.000000	0.000000	0.000000	0.000000	0.000000	0.204148	0.254246	-0.639371	0.000000	0.000000	1.000000	130.000000	0.000000
15203.325702	0.003430	0.490143	0.233903	77.538132	43.537395	46.565163	0.000000	0.000000	0.000000	0.000000	0.000000	0.000000	0.204148	0.254246	-0.639371	0.000000	0.000000	1.000000	130.000000	0.000000
15203.329036	0.003430	0.490143	0.233903	77.538132	43.537395	46.565163	0.000000	0.000000	0.000000	0.000000	0.000000	0.000000	0.204148	0.254246	-0.639371	0.000000	0.000000	1.000000	130.000000	0.000000
15203.332369	0.004074	0.491004	0.231777	77.622978	43.989540	46.974056	0.000000	0.000000	0.000000	0.000000	0.000000	0.000000	0.193073	0.258279	-0.637710	0.000000	0.000000	1.000000	130.000000	0.000000
15203.335702	0.004074	0.491004	0.231777	77.622978	43.989540	46.974056	0.000000	0.000000	0.000000	0.000000	0.000000	0.000000	0.193073	0.258279	-0.637710	0.000000	0.000000	1.000000	130.000000	0.000000
15203.339036	0.004074	0.491004	0.231777	77.622978	43.989540	46.974056	0.000000	0.000000	0.000000	0.000000	0.000000	0.000000	0.193073	0.258279	-0.637710	0.000000	0.000000	1.000000	130.000000	0.000000
15203.342369	0.005002	0.492180	0.228947	77.729843	44.533913	47.453716	0.000000	0.000000	0.000000	0.000000	0.000000	0.000000	0.278360	0.353018	-0.849080	0.000000	0.000000	1.000000	130.000000	0.000000
15203.345702	0.005002	0.492180	0.228947	77.729843	44.533913	47.453716	0.000000	0.000000	0.000000	0.000000	0.000000	0.000000	0.278360	0.353018	-0.849080	0.000000	0.000000	1.000000	130.000000	0.000000
15203.349036	0.005002	0.492180	0.228947	77.729843	44.533913	47.453716	0.000000	0.000000	0.000000	0.000000	0.000000	0.000000	0.278360	0.353018	-0.849080	0.000000	0.000000	1.000000	130.000000	0.000000
15203.352369	0.005890	0.493387	0.226163	77.825729	44.971809	47.819679	0.000000	0.000000	0.000000	0.000000	0.000000	0.000000	0.266417	0.361847	-0.835034	0.000000	0.000000	1.000000	130.000000	0.000000
15203.355702	0.005890	0.493387	0.226163	77.825729	44.971809	47.819679	0.000000	0.000000	0.000000	0.000000	0.000000	0.000000	0.266417	0.361847	-0.835034	0.000000	0.000000	1.000000	130.000000	0.000000
15203.359036	0.005890	0.493387	0.226163	77.825729	44.971809	47.819679	0.000000	0.000000	0.000000	0.000000	0.000000	0.000000	0.266417	0.361847	-0.835034	0.000000	0.000000	1.000000	130.000000	0.000000
15203.362369	0.006833	0.494723	0.223221	77.912704	45.107212	47.854076	0.000000	0.000000	0.000000	0.000000	0.000000	0.000000	0.283111	0.400799	-0.882659	0.000000	0.000000	1.000000	130.000000	0.000000
15203.365702	0.006833	0.494723	0.223221	77.912704	45.107212	47.854076	0.000000	0.000000	0.000000	0.000000	0.000000	0.000000	0.283111	0.400799	-0.882659	0.000000	0.000000	1.000000	130.000000	0.000000
15203.369036	0.006833	0.494723	0.223221	77.912704	45.107212	47.854076	0.000000	0.000000	0.000000	0.000000	0.000000	0.000000	0.283111	0.400799	-0.882659	0.000000	0.000000	1.000000	130.000000	0.000000
15203.372369	0.007735	0.496148	0.220120	77.997528	44.726292	47.313549	0.000000	0.000000	0.000000	0.000000	0.000000	0.000000	0.270413	0.427749	-0.930243	0.000000	0.000000	1.000000	130.000000	0.000000
15203.375702	0.007735	0.496148	0.220120	77.997528	44.726292	47.313549	0.000000	0.000000	0.000000	0.000000	0.000000	0.000000	0.270413	0.427749	-0.930243	0.000000	0.000000	1.000000	130.000000	0.000000
15203.379036	0.007735	0.496148	0.220120	77.997528	44.726292	47.313549	0.000000	0.000000	0.000000	0.000000	0.000000	0.000000	0.270413	0.427749	-0.930243	0.000000	0.000000	1.000000	130.000000	0.000000
15203.382369	0.008658	0.497700	0.216889	78.049225	43.757118	46.142021	0.000000	0.000000	0.000000	0.000000	0.000000	0.000000	0.276960	0.465554	-0.969409	0.000000	0.000000	1.000000	130.000000	0.000000
15203.385702	0.008658	0.497700	0.216889	78.049225	43.757118	46.142021	0.000000	0.000000	0.000000	0.000000	0.000000	0.000000	0.276960	0.465554	-0.969409	0.000000	0.000000	1.000000	130.000000	0.000000
15203.389036	0.008658	0.497700	0.216889	78.049225	43.757118	46.142021	0.000000	0.000000	0.000000	0.000000	0.000000	0.000000	0.276960	0.465554	-0.969409	0.000000	0.000000	1.000000	130.000000	0.000000
15203.392369	0.009666	0.499358	0.213542	78.036278	42.497700	44.694157	0.000000	0.000000	0.000000	0.000000	0.000000	0.000000	0.302374	0.497235	-1.004225	0.000000	0.000000	1.000000	130.000000	0.000000
15203.395702	0.009666	0.499358	0.213542	78.036278	42.497700	44.694157	0.000000	0.000000	0.000000	0.000000	0.000000	0.000000	0.302374	0.497235	-1.004225	0.000000	0.000000	1.000000	130.000000	0.000000
15203.399036	0.009666	0.499358	0.213542	78.036278	42.497700	44.694157	0.000000	0.000000	0.000000	0.000000	0.000000	0.000000	0.302374	0.497235	-1.004225	0.000000	0.000000	1.000000	130.000000	0.000000
15203.402369	0.010757	0.501101	0.210094	77.964386	41.232403	43.273903	0.000000	0.000000	0.000000	0.000000	0.000000	0.000000	0.327276	0.522920	-1.034355	0.000000	0.000000	1.000000	130.000000	0.000000
15203.405702	0.010757	0.501101	0.210094	77.964386	41.232403	43.273903	0.000000	0.000000	0.000000	0.000000	0.000000	0.000000	0.327276	0.522920	-1.034355	0.000000	0.000000	1.000000	130.000000	0.000000
15203.409036	0.010757	0.501101	0.210094	77.964386	41.232403	43.273903	0.000000	0.000000	0.000000	0.000000	0.000000	0.000000	0.327276	0.522920	-1.034355	0.000000	0.000000	1.000000	130.000000	0.000000
15203.412369	0.011960	0.502910	0.206561	77.866104	40.119438	42.179558	0.000000	0.000000	0.000000	0.000000	0.000000	0.000000	0.361126	0.542758	-1.059811	0.000000	0.000000	1.000000	130.000000	0.000000
15203.415702	0.011960	0.502910	0.206561	77.866104	40.119438	42.179558	0.000000	0.000000	0.000000	0.000000	0.000000	0.000000	0.361126	0.542758	-1.059811	0.000000	0.000000	1.000000	130.000000	0.000000
15203.419036	0.011960	0.502910	0.206561	77.866104	40.119438	42.179558	0.000000	0.000000	0.000000	0.000000	0.000000	0.000000	0.361126	0.542758	-1.059811	0.000000	0.000000	1.000000	130.000000	0.000000
15203.422369	0.013213	0.504750	0.202980	77.774971	39.208263	41.647774	0.000000	0.000000	0.000000	0.000000	0.000000	0.000000	0.375646	0.551902	-1.074420	0.000000	0.000000	1.000000	130.000000	0.000000
15203.425702	0.013213	0.504750	0.202980	77.774971	39.208263	41.647774	0.000000	0.000000	0.000000	0.000000	0.000000	0.000000	0.375646	0.551902	-1.074420	0.000000	0.000000	1.000000	130.000000	0.000000
15203.429036	0.013213	0.504750	0.202980	77.774971	39.208263	41.647774	0.000000	0.000000	0.000000	0.000000	0.000000	0.000000	0.375646	0.551902	-1.074420	0.000000	0.000000	1.000000	130.000000	0.000000
15203.432369	0.014542	0.506580	0.199316	77.729233	38.402134	41.173134	0.000000	0.000000	0.000000	0.000000	0.000000	0.000000	0.398912	0.549080	-1.099030	0.000000	0.000000	1.000000	130.000000	0.000000
15203.435702	0.014542	0.506580	0.199316	77.729233	38.402134	41.173134	0.000000	0.000000	0.000000	0.000000	0.000000	0.000000	0.398912	0.549080	-1.099030	0.000000	0.000000	1.000000	130.000000	0.000000
15203.439036	0.014542	0.506580	0.199316	77.729233	38.402134	41.173134	0.000000	0.000000	0.000000	0.000000	0.000000	0.000000	0.398912	0.549080	-1.099030	0.000000	0.000000	1.000000	130.000000	0.000000
15203.442369	0.015887	0.508422	0.195622	77.739090	37.683037	40.583012	0.000000	0.000000	0.000000	0.000000	0.000000	0.000000	0.403329	0.552563	-1.108369	0.000000	0.000000	1.000000	130.000000	0.000000
15203.445702	0.015887	0.508422	0.195622	77.739090	37.683037	40.583012	0.000000	0.000000	0.000000	0.000000	0.000000	0.000000	0.403329	0.552563	-1.108369	0.000000	0.000000	1.000000	130.000000	0.000000
15203.449036	0.015887	0.508422	0.195622	77.739090	37.683037	40.583012	0.000000	0.000000	0.000000	0.000000	0.000000	0.000000	0.403329	0.552563	-1.108369	0.000000	0.000000	1.000000	130.000000	0.000000
15203.452369	0.017306	0.510271	0.191859	77.794594	37.091446	39.798565	0.000000	0.000000	0.000000	0.000000	0.000000	0.000000	0.425740	0.554921	-1.128735	0.000000	0.000000	1.000000	130.000000	0.000000
15203.455702	0.017306	0.510271	0.191859	77.794594	37.091446	39.798565	0.000000	0.000000	0.000000	0.000000	0.000000	0.000000	0.425740	0.554921	-1.128735	0.000000	0.000000	1.000000	130.000000	0.000000
15203.459036	0.017306	0.510271	0.191859	77.794594	37.091446	39.798565	0.000000	0.000000	0.000000	0.000000	0.000000	0.000000	0.425740	0.554921	-1.128735	0.000000	0.000000	1.000000	130.000000	0.000000
15203.462369	0.018736	0.512109	0.188013	77.895363	36.652073	39.127880	0.000000	0.000000	0.000000	0.000000	0.000000	0.000000	0.429014	0.551201	-1.153733	0.000000	0.000000	1.000000	130.000000	0.000000
15203.465702	0.018736	0.512109	0.188013	77.895363	36.652073	39.127880	0.000000	0.000000	0.000000	0.000000	0.000000	0.000000	0.429014	0.551201	-1.153733	0.000000	0.000000	1.000000	130.000000	0.000000
15203.469036	0.018736	0.512109	0.188013	77.895363	36.652073	39.127880	0.000000	0.000000	0.000000	0.000000	0.000000	0.000000	0.429014	0.551201	-1.153733	0.000000	0.000000	1.000000	130.000000	0.000000
15203.472369	0.020207	0.513917	0.184102	78.036507	36.436703	38.881363	0.000000	0.000000	0.000000	0.000000	0.000000	0.000000	0.441257	0.542365	-1.173517	0.000000	0.000000	1.000000	130.000000	0.000000
15203.475702	0.020207	0.513917	0.184102	78.036507	36.436703	38.881363	0.000000	0.000000	0.000000	0.000000	0.000000	0.000000	0.441257	0.542365	-1.173517	0.000000	0.000000	1.000000	130.000000	0.000000
15203.479036	0.020207	0.513917	0.184102	78.036507	36.436703	38.881363	0.000000	0.000000	0.000000	0.000000	0.000000	0.000000	0.441257	0.542365	-1.173517	0.000000	0.000000	1.000000	130.000000	0.000000
15203.482369	0.021717	0.515764	0.180117	78.204971	36.433041	39.346191	0.000000	0.000000	0.000000	0.000000	0.000000	0.000000	0.452961	0.554210	-1.195419	0.000000	0.000000	1.000000	130.000000	0.000000
15203.485702	0.021717	0.515764	0.180117	78.204971	36.433041	39.346191	0.000000	0.000000	0.000000	0.000000	0.000000	0.000000	0.452961	0.554210	-1.195419	0.000000	0.000000	1.000000	130.000000	0.000000
15203.489036	0.021717	0.515764	0.180117	78.204971	36.433041	39.346191	0.000000	0.000000	0.000000	0.000000	0.000000	0.000000	0.452961	0.554210	-1.195419	0.000000	0.000000	1.000000	130.000000	0.000000
15203.492369	0.023383	0.517630	0.176037	78.398430	36.524845	40.297157	0.000000	0.000000	0.000000	0.000000	0.000000	0.000000	0.500049	0.559802	-1.223871	0.000000	0.000000	1.000000	130.000000	0.000000
15203.495702	0.023383	0.517630	0.176037	78.398430	36.524845	40.297157	0.000000	0.000000	0.000000	0.000000	0.000000	0.000000	0.500049	0.559802	-1.223871	0.000000	0.000000	1.000000	130.000000	0.000000
15203.499036	0.023383	0.517630	0.176037	78.398430	36.524845	40.297157	0.000000	0.000000	0.000000	0.000000	0.000000	0.000000	0.500049	0.559802	-1.223871	0.000000	0.000000	1.000000	130.000000	0.000000
15203.502369	0.025145	0.519482	0.171902	78.596420	36.555683	41.153694	0.000000	0.000000	0.000000	0.000000	0.000000	0.000000	0.528412	0.555586	-1.240532	0.000000	0.000000	1.000000	130.000000	0.000000
15203.505702	0.025145	0.519482	0.171902	78.596420	36.555683	41.153694	0.000000	0.000000	0.000000	0.000000	0.000000	0.000000	0.528412	0.555586	-1.240532	0.000000	0.000000	1.000000	130.000000	0.000000
15203.509036	0.025145	0.519482	0.171902	78.596420	36.555683	41.153694	0.000000	0.000000	0.000000	0.000000	0.000000	0.000000	0.528412	0.555586	-1.240532	0.000000	0.000000	1.000000	130.000000	0.000000
15203.512369	0.027087	0.521353	0.167703	78.813789	36.482876	41.638809	0.000000	0.000000	0.000000	0.000000	0.000000	0.000000	0.582587	0.561340	-1.259693	0.000000	0.000000	1.000000	130.000000	0.000000
15203.515702	0.027087	0.521353	0.167703	78.813789	36.482876	41.638809	0.000000	0.000000	0.000000	0.000000	0.000000	0.000000	0.582587	0.561340	-1.259693	0.000000	0.000000	1.000000	130.000000	0.000000
15203.519036	0.027087	0.521353	0.167703	78.813789	36.482876	41.638809	0.000000	0.000000	0.000000	0.000000	0.000000	0.000000	0.582587	0.561340	-1.259693	0.000000	0.000000	1.000000	130.000000	0.000000
15203.522369	0.029176	0.523261	0.163456	79.057076	36.222107	41.848293	0.000000	0.000000	0.000000	0.000000	0.000000	0.000000	0.626735	0.572395	-1.274207	0.000000	0.000000	1.000000	130.000000	0.000000
15203.525702	0.029176	0.523261	0.163456	79.057076	36.222107	41.848293	0.000000	0.000000	0.000000	0.000000	0.000000	0.000000	0.626735	0.572395	-1.274207	0.000000	0.000000	1.000000	130.000000	0.000000
15203.529036	0.029176	0.523261	0.163456	79.057076	36.222107	41.848293	0.000000	0.000000	0.000000	0.000000	0.000000	0.000000	0.626735	0.572395	-1.274207	0.000000	0.000000	1.000000	130.000000	0.000000
15203.532369	0.031349	0.525185	0.159145	79.338402	35.635868	41.618969	0.000000	0.000000	0.000000	0.000000	0.000000	0.000000	0.651866	0.577234	-1.293302	0.000000	0.000000	1.000000	130.000000	0.000000
15203.535702	0.031349	0.525185	0.159145	79.338402	35.635868	41.618969	0.000000	0.000000	0.000000	0.000000	0.000000	0.000000	0.651866	0.577234	-1.293302	0.000000	0.000000	1.000000	130.000000	0.000000
15203.539036	0.031349	0.525185	0.159145	79.338402	35.635868	41.618969	0.000000	0.000000	0.000000	0.000000	0.000000	0.000000	0.651866	0.577234	-1.293302	0.000000	0.000000	1.000000	130.000000	0.000000
15203.542369	0.033632	0.527091	0.154771	79.667778	34.647964	40.742794	0.000000	0.000000	0.000000	0.000000	0.000000	0.000000	0.684847	0.571641	-1.312160	0.000000	0.000000	1.000000	130.000000	0.000000
15203.545702	0.033632	0.527091	0.154771	79.667778	34.647964	40.742794	0.000000	0.000000	0.000000	0.000000	0.000000	0.000000	0.684847	0.571641	-1.312160	0.000000	0.000000	1.000000	130.000000	0.000000
15203.549036	0.033632	0.527091	0.154771	79.667778	34.647964	40.742794	0.000000	0.000000	0.000000	0.000000	0.000000	0.000000	0.684847	0.571641	-1.312160	0.000000	0.000000	1.000000	130.000000	0.000000
15203.552369	0.035990	0.529024	0.150310	80.031967	33.215206	39.868088	0.000000	0.000000	0.000000	0.000000	0.000000	0.000000	0.707627	0.580069	-1.338223	0.000000	0.000000	1.000000	130.000000	0.000000
15203.555702	0.035990	0.529024	0.150310	80.031967	33.215206	39.868088	0.000000	0.000000	0.000000	0.000000	0.000000	0.000000	0.707627	0.580069	-1.338223	0.000000	0.000000	1.000000	130.000000	0.000000
15203.559036	0.035990	0.529024	0.150310	80.031967	33.215206	39.868088	0.000000	0.000000	0.000000	0.000000	0.000000	0.000000	0.707627	0.580069	-1.338223	0.000000	0.000000	1.000000	130.000000	0.000000
15203.562369	0.038480	0.530936	0.145782	80.428596	31.239786	38.786716	0.000000	0.000000	0.000000	0.000000	0.000000	0.000000	0.746984	0.573647	-1.358594	0.000000	0.000000	1.000000	130.000000	0.000000
15203.565702	0.038480	0.530936	0.145782	80.428596	31.239786	38.786716	0.000000	0.000000	0.000000	0.000000	0.000000	0.000000	0.746984	0.573647	-1.358594	0.000000	0.000000	1.000000	130.000000	0.000000
15203.569036	0.038480	0.530936	0.145782	80.428596	31.239786	38.786716	0.000000	0.000000	0.000000	0.000000	0.000000	0.000000	0.746984	0.573647	-1.358594	0.000000	0.000000	1.000000	130.000000	0.000000
15203.572369	0.041095	0.532873	0.141158	80.844009	28.605312	37.160393	0.000000	0.000000	0.000000	0.000000	0.000000	0.000000	0.784462	0.581043	-1.386943	0.000000	0.000000	1.000000	130.000000	0.000000
15203.575702	0.041095	0.532873	0.141158	80.844009	28.605312	37.160393	0.000000	0.000000	0.000000	0.000000	0.000000	0.000000	0.784462	0.581043	-1.386943	0.000000	0.000000	1.000000	130.000000	0.000000
15203.579036	0.041095	0.532873	0.141158	80.844009	28.605312	37.160393	0.000000	0.000000	0.000000	0.000000	0.000000	0.000000	0.784462	0.581043	-1.386943	0.000000	0.000000	1.000000	130.000000	0.000000
15203.582369	0.043886	0.534832	0.136434	81.260635	25.228642	34.556282	0.000000	0.000000	0.000000	0.000000	0.000000	0.000000	0.837311	0.587755	-1.417323	0.000000	0.000000	1.000000	130.000000	0.000000
15203.585702	0.043886	0.534832	0.136434	81.260635	25.228642	34.556282	0.000000	0.000000	0.000000	0.000000	0.000000	0.000000	0.837311	0.587755	-1.417323	0.000000	0.000000	1.000000	130.000000	0.000000
15203.589036	0.043886	0.534832	0.136434	81.260635	25.228642	34.556282	0.000000	0.000000	0.000000	0.000000	0.000000	0.000000	0.837311	0.587755	-1.417323	0.000000	0.000000	1.000000	130.000000	0.000000
15203.592369	0.046850	0.536784	0.131647	81.640320	21.119360	30.676073	0.000000	0.000000	0.000000	0.000000	0.000000	0.000000	0.889163	0.585602	-1.436223	0.000000	0.000000	1.000000	130.000000	0.000000
15203.595702	0.046850	0.536784	0.131647	81.640320	21.119360	30.676073	0.000000	0.000000	0.000000	0.000000	0.000000	0.000000	0.889163	0.585602	-1.436223	0.000000	0.000000	1.000000	130.000000	0.000000
15203.599036	0.046850	0.536784	0.131647	81.640320	21.119360	30.676073	0.000000	0.000000	0.000000	0.000000	0.000000	0.000000	0.889163	0.585602	-1.436223	0.000000	0.000000	1.000000	130.000000	0.000000
15203.602369	0.049981	0.538728	0.126793	81.934502	16.409418	26.023708	0.000000	0.000000	0.000000	0.000000	0.000000	0.000000	0.939194	0.583158	-1.455962	0.000000	0.000000	1.000000	130.000000	0.000000
15203.605702	0.049981	0.538728	0.126793	81.934502	16.409418	26.023708	0.000000	0.000000	0.000000	0.000000	0.000000	0.000000	0.939194	0.583158	-1.455962	0.000000	0.000000	1.000000	130.000000	0.000000
15203.609036	0.049981	0.538728	0.126793	81.934502	16.409418	26.023708	0.000000	0.000000	0.000000	0.000000	0.000000	0.000000	0.939194	0.583158	-1.455962	0.000000	0.000000	1.000000	130.000000	0.000000
15203.612369	0.053117	0.540679	0.122000	82.080566	11.133368	21.051165	0.000000	0.000000	0.000000	0.000000	0.000000	0.000000	0.941005	0.585289	-1.438070	0.000000	0.000000	1.000000	130.000000	0.000000
15203.615702	0.053117	0.540679	0.122000	82.080566	11.133368	21.051165	0.000000	0.000000	0.000000	0.000000	0.000000	0.000000	0.941005	0.585289	-1.438070	0.000000	0.000000	1.000000	130.000000	0.000000
15203.619036	0.053117	0.540679	0.122000	82.080566	11.133368	21.051165	0.000000	0.000000	0.000000	0.000000	0.000000	0.000000	0.941005	0.585289	-1.438070	0.000000	0.000000	1.000000	130.000000	0.000000
15203.622369	0.056284	0.542601	0.117231	82.066353	5.605944	15.707770	0.000000	0.000000	0.000000	0.000000	0.000000	0.000000	0.950075	0.576485	-1.430609	0.000000	0.000000	1.000000	130.000000	0.000000
15203.625702	0.056284	0.542601	0.117231	82.066353	5.605944	15.707770	0.000000	0.000000	0.000000	0.000000	0.000000	0.000000	0.950075	0.576485	-1.430609	0.000000	0.000000	1.000000	130.000000	0.000000
15203.629036	0.056284	0.542601	0.117231	82.066353	5.605944	15.707770	0.000000	0.000000	0.000000	0.000000	0.000000	0.000000	0.950075	0.576485	-1.430609	0.000000	0.000000	1.000000	130.000000	0.000000
15203.632369	0.059484	0.544500	0.112526	81.920631	0.254987	10.519797	0.000000	0.000000	0.000000	0.000000	0.000000	0.000000	0.960015	0.569702	-1.411616	0.000000	0.000000	1.000000	130.000000	0.000000
15203.635702	0.059484	0.544500	0.112526	81.920631	0.254987	10.519797	0.000000	0.000000	0.000000	0.000000	0.000000	0.000000	0.960015	0.569702	-1.411616	0.000000	0.000000	1.000000	130.000000	0.000000
15203.639036	0.059484	0.544500	0.112526	81.920631	0.254987	10.519797	0.000000	0.000000	0.000000	0.000000	0.000000	0.000000	0.960015	0.569702	-1.411616	0.000000	0.000000	1.000000	130.000000	0.000000
15203.642369	0.062666	0.546365	0.107912	81.681549	-4.532925	6.301519	0.000000	0.000000	0.000000	0.000000	0.000000	0.000000	0.954510	0.559608	-1.384155	0.000000	0.000000	1.000000	130.000000	0.000000
15203.645702	0.062666	0.546365	0.107912	81.681549	-4.532925	6.301519	0.000000	0.000000	0.000000	0.000000	0.000000	0.000000	0.954510	0.559608	-1.384155	0.000000	0.000000	1.000000	130.000000	0.000000
15203.649036	0.062666	0.546365	0.107912	81.681549	-4.532925	6.301519	0.000000	0.000000	0.000000	0.000000	0.000000	0.000000	0.954510	0.559608	-1.384155	0.000000	0.000000	1.000000	130.000000	0.000000
15203.652369	0.065823	0.548156	0.103320	81.388992	-8.779345	3.112990	0.000000	0.000000	0.000000	0.000000	0.000000	0.000000	0.946979	0.537169	-1.377584	0.000000	0.000000	1.000000	130.000000	0.000000
15203.655702	0.065823	0.548156	0.103320	81.388992	-8.779345	3.112990	0.000000	0.000000	0.000000	0.000000	0.000000	0.000000	0.946979	0.537169	-1.377584	0.000000	0.000000	1.000000	130.000000	0.000000
15203.659036	0.065823	0.548156	0.103320	81.388992	-8.779345	3.112990	0.000000	0.000000	0.000000	0.000000	0.000000	0.000000	0.946979	0.537169	-1.377584	0.000000	0.000000	1.000000	130.000000	0.000000
15203.662369	0.068954	0.549873	0.098751	81.088379	-12.614730	0.269662	0.000000	0.000000	0.000000	0.000000	0.000000	0.000000	0.939522	0.515252	-1.370580	0.000000	0.000000	1.000000	130.000000	0.000000
15203.665702	0.068954	0.549873	0.098751	81.088379	-12.614730	0.269662	0.000000	0.000000	0.000000	0.000000	0.000000	0.000000	0.939522	0.515252	-1.370580	0.000000	0.000000	1.000000	130.000000	0.000000
15203.669036	0.068954	0.549873	0.098751	81.088379	-12.614730	0.269662	0.000000	0.000000	0.000000	0.000000	0.000000	0.000000	0.939522	0.515252	-1.370580	0.000000	0.000000	1.000000	130.000000	0.000000
15203.672369	0.072087	0.551550	0.094199	80.788277	-16.058374	-2.488167	0.000000	0.000000	0.000000	0.000000	0.000000	0.000000	0.939805	0.502954	-1.365726	0.000000	0.000000	1.000000	130.000000	0.000000
15203.675702	0.072087	0.551550	0.094199	80.788277	-16.058374	-2.488167	0.000000	0.000000	0.000000	0.000000	0.000000	0.000000	0.939805	0.502954	-1.365726	0.000000	0.000000	1.000000	130.000000	0.000000
15203.679036	0.072087	0.551550	0.094199	80.788277	-16.058374	-2.488167	0.000000	0.000000	0.000000	0.000000	0.000000	0.000000	0.939805	0.502954	-1.365726	0.000000	0.000000	1.000000	130.000000	0.000000
15203.682369	0.075165	0.553198	0.089649	80.507042	-19.134491	-5.242528	0.000000	0.000000	0.000000	0.000000	0.000000	0.000000	0.923478	0.494462	-1.365101	0.000000	0.000000	1.000000	130.000000	0.000000
15203.685702	0.075165	0.553198	0.089649	80.507042	-19.134491	-5.242528	0.000000	0.000000	0.000000	0.000000	0.000000	0.000000	0.923478	0.494462	-1.365101	0.000000	0.000000	1.000000	130.000000	0.000000
15203.689036	0.075165	0.553198	0.089649	80.507042	-19.134491	-5.242528	0.000000	0.000000	0.000000	0.000000	0.000000	0.000000	0.923478	0.494462	-1.365101	0.000000	0.000000	1.000000	130.000000	0.000000
15203.692369	0.078144	0.554825	0.085148	80.239578	-21.764963	-8.002859	0.000000	0.000000	0.000000	0.000000	0.000000	0.000000	0.893486	0.488183	-1.350302	0.000000	0.000000	1.000000	130.000000	0.000000
15203.695702	0.078144	0.554825	0.085148	80.239578	-21.764963	-8.002859	0.000000	0.000000	0.000000	0.000000	0.000000	0.000000	0.893486	0.488183	-1.350302	0.000000	0.000000	1.000000	130.000000	0.000000
15203.699036	0.078144	0.554825	0.085148	80.239578	-21.764963	-8.002859	0.000000	0.000000	0.000000	0.000000	0.000000	0.000000	0.893486	0.488183	-1.350302	0.000000	0.000000	1.000000	130.000000	0.000000
15203.702369	0.081001	0.556451	0.080719	80.008057	-23.679581	-9.963798	0.000000	0.000000	0.000000	0.000000	0.000000	0.000000	0.857343	0.487687	-1.328663	0.000000	0.000000	1.000000	130.000000	0.000000
15203.705702	0.081001	0.556451	0.080719	80.008057	-23.679581	-9.963798	0.000000	0.000000	0.000000	0.000000	0.000000	0.000000	0.857343	0.487687	-1.328663	0.000000	0.000000	1.000000	130.000000	0.000000
15203.709036	0.081001	0.556451	0.080719	80.008057	-23.679581	-9.963798	0.000000	0.000000	0.000000	0.000000	0.000000	0.000000	0.857343	0.487687	-1.328663	0.000000	0.000000	1.000000	130.000000	0.000000
15203.712369	0.083649	0.558024	0.076430	79.821350	-24.994240	-10.641000	0.000000	0.000000	0.000000	0.000000	0.000000	0.000000	0.794169	0.471998	-1.286588	0.000000	0.000000	1.000000	130.000000	0.000000
15203.715702	0.083649	0.558024	0.076430	79.821350	-24.994240	-10.641000	0.000000	0.000000	0.000000	0.000000	0.000000	0.000000	0.794169	0.471998	-1.286588	0.000000	0.000000	1.000000	130.000000	0.000000
15203.719036	0.083649	0.558024	0.076430	79.821350	-24.994240	-10.641000	0.000000	0.000000	0.000000	0.000000	0.000000	0.000000	0.794169	0.471998	-1.286588	0.000000	0.000000	1.000000	130.000000	0.000000
15203.722369	0.086065	0.559606	0.072279	79.648239	-25.994368	-10.936830	0.000000	0.000000	0.000000	0.000000	0.000000	0.000000	0.724965	0.474684	-1.245240	0.000000	0.000000	1.000000	130.000000	0.000000
15203.725702	0.086065	0.559606	0.072279	79.648239	-25.994368	-10.936830	0.000000	0.000000	0.000000	0.000000	0.000000	0.000000	0.724965	0.474684	-1.245240	0.000000	0.000000	1.000000	130.000000	0.000000
15203.729036	0.086065	0.559606	0.072279	79.648239	-25.994368	-10.936830	0.000000	0.000000	0.000000	0.000000	0.000000	0.000000	0.724965	0.474684	-1.245240	0.000000	0.000000	1.000000	130.000000	0.000000
15203.732369	0.088368	0.561196	0.068315	79.480362	-26.806557	-11.605743	0.000000	0.000000	0.000000	0.000000	0.000000	0.000000	0.690838	0.476939	-1.189364	0.000000	0.000000	1.000000	130.000000	0.000000
15203.735702	0.088368	0.561196	0.068315	79.480362	-26.806557	-11.605743	0.000000	0.000000	0.000000	0.000000	0.000000	0.000000	0.690838	0.476939	-1.189364	0.000000	0.000000	1.000000	130.000000	0.000000
15203.739036	0.088368	0.561196	0.068315	79.480362	-26.806557	-11.605743	0.000000	0.000000	0.000000	0.000000	0.000000	0.000000	0.690838	0.476939	-1.189364	0.000000	0.000000	1.000000	130.000000	0.000000
15203.742369	0.090491	0.562815	0.064569	79.324066	-27.305929	-12.599083	0.000000	0.000000	0.000000	0.000000	0.000000	0.000000	0.636923	0.485547	-1.123792	0.000000	0.000000	1.000000	130.000000	0.000000
15203.745702	0.090491	0.562815	0.064569	79.324066	-27.305929	-12.599083	0.000000	0.000000	0.000000	0.000000	0.000000	0.000000	0.636923	0.485547	-1.123792	0.000000	0.000000	1.000000	130.000000	0.000000
15203.749036	0.090491	0.562815	0.064569	79.324066	-27.305929	-12.599083	0.000000	0.000000	0.000000	0.000000	0.000000	0.000000	0.636923	0.485547	-1.123792	0.000000	0.000000	1.000000	130.000000	0.000000
15203.752369	0.092388	0.564475	0.061031	79.228081	-27.304354	-12.941522	0.000000	0.000000	0.000000	0.000000	0.000000	0.000000	0.569159	0.498024	-1.061304	0.000000	0.000000	1.000000	130.000000	0.000000
15203.755702	0.092388	0.564475	0.061031	79.228081	-27.304354	-12.941522	0.000000	0.000000	0.000000	0.000000	0.000000	0.000000	0.569159	0.498024	-1.061304	0.000000	0.000000	1.000000	130.000000	0.000000
15203.759036	0.092388	0.564475	0.061031	79.228081	-27.304354	-12.941522	0.000000	0.000000	0.000000	0.000000	0.000000	0.000000	0.569159	0.498024	-1.061304	0.000000	0.000000	1.000000	130.000000	0.000000
15203.762369	0.094000	0.566111	0.057753	79.214348	-26.788008	-12.585854	0.000000	0.000000	0.000000	0.000000	0.000000	0.000000	0.483418	0.490953	-0.983577	0.000000	0.000000	1.000000	130.000000	0.000000
15203.765702	0.094000	0.566111	0.057753	79.214348	-26.788008	-12.585854	0.000000	0.000000	0.000000	0.000000	0.000000	0.000000	0.483418	0.490953	-0.983577	0.000000	0.000000	1.000000	130.000000	0.000000
15203.769036	0.094000	0.566111	0.057753	79.214348	-26.788008	-12.585854	0.000000	0.000000	0.000000	0.000000	0.000000	0.000000	0.483418	0.490953	-0.983577	0.000000	0.000000	1.000000	130.000000	0.000000
15203.772369	0.095428	0.567710	0.054702	79.237663	-26.070707	-11.964458	0.000000	0.000000	0.000000	0.000000	0.000000	0.000000	0.428473	0.479463	-0.915032	0.000000	0.000000	1.000000	130.000000	0.000000
15203.775702	0.095428	0.567710	0.054702	79.237663	-26.070707	-11.964458	0.000000	0.000000	0.000000	0.000000	0.000000	0.000000	0.428473	0.479463	-0.915032	0.000000	0.000000	1.000000	130.000000	0.000000
15203.779036	0.095428	0.567710	0.054702	79.237663	-26.070707	-11.964458	0.000000	0.000000	0.000000	0.000000	0.000000	0.000000	0.428473	0.479463	-0.915032	0.000000	0.000000	1.000000	130.000000	0.000000
15203.782369	0.096679	0.569273	0.051884	79.298859	-25.119850	-11.016323	0.000000	0.000000	0.000000	0.000000	0.000000	0.000000	0.375319	0.469034	-0.845635	0.000000	0.000000	1.000000	130.000000	0.000000
15203.785702	0.096679	0.569273	0.051884	79.298859	-25.119850	-11.016323	0.000000	0.000000	0.000000	0.000000	0.000000	0.000000	0.375319	0.469034	-0.845635	0.000000	0.000000	1.000000	130.000000	0.000000
15203.789036	0.096679	0.569273	0.051884	79.298859	-25.119850	-11.016323	0.000000	0.000000	0.000000	0.000000	0.000000	0.000000	0.375319	0.469034	-0.845635	0.000000	0.000000	1.000000	130.000000	0.000000
15203.792369	0.097751	0.570796	0.049260	79.404091	-23.825460	-9.617607	0.000000	0.000000	0.000000	0.000000	0.000000	0.000000	0.321538	0.456963	-0.787218	0.000000	0.000000	1.000000	130.000000	0.000000
15203.795702	0.097751	0.570796	0.049260	79.404091	-23.825460	-9.617607	0.000000	0.000000	0.000000	0.000000	0.000000	0.000000	0.321538	0.456963	-0.787218	0.000000	0.000000	1.000000	130.000000	0.000000
15203.799036	0.097751	0.570796	0.049260	79.404091	-23.825460	-9.617607	0.000000	0.000000	0.000000	0.000000	0.000000	0.000000	0.321538	0.456963	-0.787218	0.000000	0.000000	1.000000	130.000000	0.000000
15203.802369	0.098709	0.572254	0.046763	79.562668	-22.165407	-7.745755	0.000000	0.000000	0.000000	0.000000	0.000000	0.000000	0.287420	0.437479	-0.749061	0.000000	0.000000	1.000000	130.000000	0.000000
15203.805702	0.098709	0.572254	0.046763	79.562668	-22.165407	-7.745755	0.000000	0.000000	0.000000	0.000000	0.000000	0.000000	0.287420	0.437479	-0.749061	0.000000	0.000000	1.000000	130.000000	0.000000
15203.809036	0.098709	0.572254	0.046763	79.562668	-22.165407	-7.745755	0.000000	0.000000	0.000000	0.000000	0.000000	0.000000	0.287420	0.437479	-0.749061	0.000000	0.000000	1.000000	130.000000	0.000000
15203.812369	0.099505	0.573631	0.044388	79.750893	-20.160215	-5.427181	0.000000	0.000000	0.000000	0.000000	0.000000	0.000000	0.238887	0.413061	-0.712543	0.000000	0.000000	1.000000	130.000000	0.000000
15203.815702	0.099505	0.573631	0.044388	79.750893	-20.160215	-5.427181	0.000000	0.000000	0.000000	0.000000	0.000000	0.000000	0.238887	0.413061	-0.712543	0.000000	0.000000	1.000000	130.000000	0.000000
15203.819036	0.099505	0.573631	0.044388	79.750893	-20.160215	-5.427181	0.000000	0.000000	0.000000	0.000000	0.000000	0.000000	0.238887	0.413061	-0.712543	0.000000	0.000000	1.000000	130.000000	0.000000
15203.822369	0.100116	0.574910	0.042124	79.950470	-17.987354	-2.894441	0.000000	0.000000	0.000000	0.000000	0.000000	0.000000	0.183223	0.383680	-0.679025	0.000000	0.000000	1.000000	130.000000	0.000000
15203.825702	0.100116	0.574910	0.042124	79.950470	-17.987354	-2.894441	0.000000	0.000000	0.000000	0.000000	0.000000	0.000000	0.183223	0.383680	-0.679025	0.000000	0.000000	1.000000	130.000000	0.000000
15203.829036	0.100116	0.574910	0.042124	79.950470	-17.987354	-2.894441	0.000000	0.000000	0.000000	0.000000	0.000000	0.000000	0.183223	0.383680	-0.679025	0.000000	0.000000	1.000000	130.000000	0.000000
15203.832369	0.100623	0.576103	0.039999	80.154137	-15.550707	-0.038365	0.000000	0.000000	0.000000	0.000000	0.000000	0.000000	0.152143	0.357677	-0.637578	0.000000	0.000000	1.000000	130.000000	0.000000
15203.835702	0.100623	0.576103	0.039999	80.154137	-15.550707	-0.038365	0.000000	0.000000	0.000000	0.000000	0.000000	0.000000	0.152143	0.357677	-0.637578	0.000000	0.000000	1.000000	130.000000	0.000000
15203.839036	0.100623	0.576103	0.039999	80.154137	-15.550707	-0.038365	0.000000	0.000000	0.000000	0.000000	0.000000	0.000000	0.152143	0.357677	-0.637578	0.000000	0.000000	1.000000	130.000000	0.000000
15203.842369	0.100991	0.577237	0.037949	80.357246	-12.921467	3.049889	0.000000	0.000000	0.000000	0.000000	0.000000	0.000000	0.110522	0.340443	-0.614851	0.000000	0.000000	1.000000	130.000000	0.000000
15203.845702	0.100991	0.577237	0.037949	80.357246	-12.921467	3.049889	0.000000	0.000000	0.000000	0.000000	0.000000	0.000000	0.110522	0.340443	-0.614851	0.000000	0.000000	1.000000	130.000000	0.000000
15203.849036	0.100991	0.577237	0.037949	80.357246	-12.921467	3.049889	0.000000	0.000000	0.000000	0.000000	0.000000	0.000000	0.110522	0.340443	-0.614851	0.000000	0.000000	1.000000	130.000000	0.000000
15203.852369	0.101315	0.578270	0.035947	80.542641	-10.150963	6.295311	0.000000	0.000000	0.000000	0.000000	0.000000	0.000000	0.097011	0.309704	-0.600618	0.000000	0.000000	1.000000	130.000000	0.000000
15203.855702	0.101315	0.578270	0.035947	80.542641	-10.150963	6.295311	0.000000	0.000000	0.000000	0.000000	0.000000	0.000000	0.097011	0.309704	-0.600618	0.000000	0.000000	1.000000	130.000000	0.000000
15203.859036	0.101315	0.578270	0.035947	80.542641	-10.150963	6.295311	0.000000	0.000000	0.000000	0.000000	0.000000	0.000000	0.097011	0.309704	-0.600618	0.000000	0.000000	1.000000	130.000000	0.000000
15203.862369	0.101593	0.579228	0.033987	80.707153	-7.350915	9.563208	0.000000	0.000000	0.000000	0.000000	0.000000	0.000000	0.083352	0.287565	-0.588121	0.000000	0.000000	1.000000	130.000000	0.000000
15203.865702	0.101593	0.579228	0.033987	80.707153	-7.350915	9.563208	0.000000	0.000000	0.000000	0.000000	0.000000	0.000000	0.083352	0.287565	-0.588121	0.000000	0.000000	1.000000	130.000000	0.000000
15203.869036	0.101593	0.579228	0.033987	80.707153	-7.350915	9.563208	0.000000	0.000000	0.000000	0.000000	0.000000	0.000000	0.083352	0.287565	-0.588121	0.000000	0.000000	1.000000	130.000000	0.000000
15203.872369	0.101798	0.580123	0.032051	80.841187	-4.657851	12.692046	0.000000	0.000000	0.000000	0.000000	0.000000	0.000000	0.061535	0.268301	-0.580886	0.000000	0.000000	1.000000	130.000000	0.000000
15203.875702	0.101798	0.580123	0.032051	80.841187	-4.657851	12.692046	0.000000	0.000000	0.000000	0.000000	0.000000	0.000000	0.061535	0.268301	-0.580886	0.000000	0.000000	1.000000	130.000000	0.000000
15203.879036	0.101798	0.580123	0.032051	80.841187	-4.657851	12.692046	0.000000	0.000000	0.000000	0.000000	0.000000	0.000000	0.061535	0.268301	-0.580886	0.000000	0.000000	1.000000	130.000000	0.000000
15203.882369	0.101994	0.580916	0.030092	80.947289	-2.200839	15.534374	0.000000	0.000000	0.000000	0.000000	0.000000	0.000000	0.058764	0.238083	-0.587681	0.000000	0.000000	1.000000	130.000000	0.000000
15203.885702	0.101994	0.580916	0.030092	80.947289	-2.200839	15.534374	0.000000	0.000000	0.000000	0.000000	0.000000	0.000000	0.058764	0.238083	-0.587681	0.000000	0.000000	1.000000	130.000000	0.000000
15203.889036	0.101994	0.580916	0.030092	80.947289	-2.200839	15.534374	0.000000	0.000000	0.000000	0.000000	0.000000	0.000000	0.058764	0.238083	-0.587681	0.000000	0.000000	1.000000	130.000000	0.000000
15203.892369	0.102209	0.581674	0.028132	81.025696	-0.073396	17.970871	0.000000	0.000000	0.000000	0.000000	0.000000	0.000000	0.064543	0.227299	-0.588028	0.000000	0.000000	1.000000	130.000000	0.000000
15203.895702	0.102209	0.581674	0.028132	81.025696	-0.073396	17.970871	0.000000	0.000000	0.000000	0.000000	0.000000	0.000000	0.064543	0.227299	-0.588028	0.000000	0.000000	1.000000	130.000000	0.000000
15203.899036	0.102209	0.581674	0.028132	81.025696	-0.073396	17.970871	0.000000	0.000000	0.000000	0.000000	0.000000	0.000000	0.064543	0.227299	-0.588028	0.000000	0.000000	1.000000	130.000000	0.000000
15203.902369	0.102408	0.582352	0.026233	81.083130	1.675366	19.954613	0.000000	0.000000	0.000000	0.000000	0.000000	0.000000	0.059835	0.203494	-0.569605	0.000000	0.000000	1.000000	130.000000	0.000000
15203.905702	0.102408	0.582352	0.026233	81.083130	1.675366	19.954613	0.000000	0.000000	0.000000	0.000000	0.000000	0.000000	0.059835	0.203494	-0.569605	0.000000	0.000000	1.000000	130.000000	0.000000
15203.909036	0.102408	0.582352	0.026233	81.083130	1.675366	19.954613	0.000000	0.000000	0.000000	0.000000	0.000000	0.000000	0.059835	0.203494	-0.569605	0.000000	0.000000	1.000000	130.000000	0.000000
15203.912369	0.102645	0.583004	0.024306	81.123734	3.058927	21.504230	0.000000	0.000000	0.000000	0.000000	0.000000	0.000000	0.071021	0.195560	-0.578179	0.000000	0.000000	1.000000	130.000000	0.000000
15203.915702	0.102645	0.583004	0.024306	81.123734	3.058927	21.504230	0.000000	0.000000	0.000000	0.000000	0.000000	0.000000	0.071021	0.195560	-0.578179	0.000000	0.000000	1.000000	130.000000	0.000000
15203.919036	0.102645	0.583004	0.024306	81.123734	3.058927	21.504230	0.000000	0.000000	0.000000	0.000000	0.000000	0.000000	0.071021	0.195560	-0.578179	0.000000	0.000000	1.000000	130.000000	0.000000
15203.922369	0.102926	0.583652	0.022496	81.144745	4.145185	22.694098	0.000000	0.000000	0.000000	0.000000	0.000000	0.000000	0.084286	0.194523	-0.542932	0.000000	0.000000	1.000000	130.000000	0.000000
15203.925702	0.102926	0.583652	0.022496	81.144745	4.145185	22.694098	0.000000	0.000000	0.000000	0.000000	0.000000	0.000000	0.084286	0.194523	-0.542932	0.000000	0.000000	1.000000	130.000000	0.000000
15203.929036	0.102926	0.583652	0.022496	81.144745	4.145185	22.694098	0.000000	0.000000	0.000000	0.000000	0.000000	0.000000	0.084286	0.194523	-0.542932	0.000000	0.000000	1.000000	130.000000	0.000000
15203.932369	0.103283	0.584296	0.020732	81.156021	4.958183	23.554834	0.000000	0.000000	0.000000	0.000000	0.000000	0.000000	0.107206	0.193112	-0.529289	0.000000	0.000000	1.000000	130.000000	0.000000
15203.935702	0.103283	0.584296	0.020732	81.156021	4.958183	23.554834	0.000000	0.000000	0.000000	0.000000	0.000000	0.000000	0.107206	0.193112	-0.529289	0.000000	0.000000	1.000000	130.000000	0.000000
15203.939036	0.103283	0.584296	0.020732	81.156021	4.958183	23.554834	0.000000	0.000000	0.000000	0.000000	0.000000	0.000000	0.107206	0.193112	-0.529289	0.000000	0.000000	1.000000	130.000000	0.000000
15203.942369	0.103694	0.584936	0.019018	81.154533	5.549284	24.143610	0.000000	0.000000	0.000000	0.000000	0.000000	0.000000	0.123214	0.191851	-0.514167	0.000000	0.000000	1.000000	130.000000	0.000000
15203.945702	0.103694	0.584936	0.019018	81.154533	5.549284	24.143610	0.000000	0.000000	0.000000	0.000000	0.000000	0.000000	0.123214	0.191851	-0.514167	0.000000	0.000000	1.000000	130.000000	0.000000
15203.949036	0.103694	0.584936	0.019018	81.154533	5.549284	24.143610	0.000000	0.000000	0.000000	0.000000	0.000000	0.000000	0.123214	0.191851	-0.514167	0.000000	0.000000	1.000000	130.000000	0.000000
15203.952369	0.104122	0.585582	0.017404	81.141579	5.927089	24.488480	0.000000	0.000000	0.000000	0.000000	0.000000	0.000000	0.128252	0.193983	-0.484247	0.000000	0.000000	1.000000	130.000000	0.000000
15203.955702	0.104122	0.585582	0.017404	81.141579	5.927089	24.488480	0.000000	0.000000	0.000000	0.000000	0.000000	0.000000	0.128252	0.193983	-0.484247	0.000000	0.000000	1.000000	130.000000	0.000000
15203.959036	0.104122	0.585582	0.017404	81.141579	5.927089	24.488480	0.000000	0.000000	0.000000	0.000000	0.000000	0.000000	0.128252	0.193983	-0.484247	0.000000	0.000000	1.000000	130.000000	0.000000
15203.962369	0.104568	0.586197	0.015789	81.124870	6.127389	24.613249	0.000000	0.000000	0.000000	0.000000	0.000000	0.000000	0.133875	0.184320	-0.484303	0.000000	0.000000	1.000000	130.000000	0.000000
15203.965702	0.104568	0.586197	0.015789	81.124870	6.127389	24.613249	0.000000	0.000000	0.000000	0.000000	0.000000	0.000000	0.133875	0.184320	-0.484303	0.000000	0.000000	1.000000	130.000000	0.000000
15203.969036	0.104568	0.586197	0.015789	81.124870	6.127389	24.613249	0.000000	0.000000	0.000000	0.000000	0.000000	0.000000	0.133875	0.184320	-0.484303	0.000000	0.000000	1.000000	130.000000	0.000000
15203.972369	0.105019	0.586790	0.014219	81.109253	6.233608	24.624413	0.000000	0.000000	0.000000	0.000000	0.000000	0.000000	0.135365	0.177977	-0.471016	0.000000	0.000000	1.000000	130.000000	0.000000
15203.975702	0.105019	0.586790	0.014219	81.109253	6.233608	24.624413	0.000000	0.000000	0.000000	0.000000	0.000000	0.000000	0.135365	0.177977	-0.471016	0.000000	0.000000	1.000000	130.000000	0.000000
15203.979036	0.105019	0.586790	0.014219	81.109253	6.233608	24.624413	0.000000	0.000000	0.000000	0.000000	0.000000	0.000000	0.135365	0.177977	-0.471016	0.000000	0.000000	1.000000	130.000000	0.000000
15203.982369	0.105480	0.587341	0.012610	81.100151	6.342099	24.658144	0.000000	0.000000	0.000000	0.000000	0.000000	0.000000	0.138316	0.165201	-0.482850	0.000000	0.000000	1.000000	130.000000	0.000000
15203.985702	0.105480	0.587341	0.012610	81.100151	6.342099	24.658144	0.000000	0.000000	0.000000	0.000000	0.000000	0.000000	0.138316	0.165201	-0.482850	0.000000	0.000000	1.000000	130.000000	0.000000
15203.989036	0.105480	0.587341	0.012610	81.100151	6.342099	24.658144	0.000000	0.000000	0.000000	0.000000	0.000000	0.000000	0.138316	0.165201	-0.482850	0.000000	0.000000	1.000000	130.000000	0.000000
15203.992369	0.105915	0.587860	0.011010	81.095032	6.495389	24.745037	0.000000	0.000000	0.000000	0.000000	0.000000	0.000000	0.130485	0.155744	-0.479827	0.000000	0.000000	1.000000	130.000000	0.000000
15203.995702	0.105915	0.587860	0.011010	81.095032	6.495389	24.745037	0.000000	0.000000	0.000000	0.000000	0.000000	0.000000	0.130485	0.155744	-0.479827	0.000000	0.000000	1.000000	130.000000	0.000000
15203.999036	0.105915	0.587860	0.011010	81.095032	6.495389	24.745037	0.000000	0.000000	0.000000	0.000000	0.000000	0.000000	0.130485	0.155744	-0.479827	0.000000	0.000000	1.000000	130.000000	0.000000
15204.002369	0.106376	0.588344	0.009343	81.098717	6.781567	24.990793	0.000000	0.000000	0.000000	0.000000	0.000000	0.000000	0.138391	0.145292	-0.500101	0.000000	0.000000	1.000000	130.000000	0.000000
15204.005702	0.106376	0.588344	0.009343	81.098717	6.781567	24.990793	0.000000	0.000000	0.000000	0.000000	0.000000	0.000000	0.138391	0.145292	-0.500101	0.000000	0.000000	1.000000	130.000000	0.000000
15204.009036	0.106376	0.588344	0.009343	81.098717	6.781567	24.990793	0.000000	0.000000	0.000000	0.000000	0.000000	0.000000	0.138391	0.145292	-0.500101	0.000000	0.000000	1.000000	130.000000	0.000000
15204.012369	0.106869	0.588786	0.007632	81.110649	7.182476	25.365927	0.000000	0.000000	0.000000	0.000000	0.000000	0.000000	0.147663	0.132519	-0.513435	0.000000	0.000000	1.000000	130.000000	0.000000
15204.015702	0.106869	0.588786	0.007632	81.110649	7.182476	25.365927	0.000000	0.000000	0.000000	0.000000	0.000000	0.000000	0.147663	0.132519	-0.513435	0.000000	0.000000	1.000000	130.000000	0.000000
15204.019036	0.106869	0.588786	0.007632	81.110649	7.182476	25.365927	0.000000	0.000000	0.000000	0.000000	0.000000	0.000000	0.147663	0.132519	-0.513435	0.000000	0.000000	1.000000	130.000000	0.000000
15204.022369	0.107413	0.589185	0.005871	81.126213	7.635029	25.811588	0.000000	0.000000	0.000000	0.000000	0.000000	0.000000	0.163328	0.119751	-0.528323	0.000000	0.000000	1.000000	130.000000	0.000000
15204.025702	0.107413	0.589185	0.005871	81.126213	7.635029	25.811588	0.000000	0.000000	0.000000	0.000000	0.000000	0.000000	0.163328	0.119751	-0.528323	0.000000	0.000000	1.000000	130.000000	0.000000
15204.029036	0.107413	0.589185	0.005871	81.126213	7.635029	25.811588	0.000000	0.000000	0.000000	0.000000	0.000000	0.000000	0.163328	0.119751	-0.528323	0.000000	0.000000	1.000000	130.000000	0.000000
15204.032369	0.107945	0.589516	0.004082	81.153847	8.087154	26.291189	0.000000	0.000000	0.000000	0.000000	0.000000	0.000000	0.159496	0.099242	-0.536538	0.000000	0.000000	1.000000	130.000000	0.000000
15204.035702	0.107945	0.589516	0.004082	81.153847	8.087154	26.291189	0.000000	0.000000	0.000000	0.000000	0.000000	0.000000	0.159496	0.099242	-0.536538	0.000000	0.000000	1.000000	130.000000	0.000000
15204.039036	0.107945	0.589516	0.004082	81.153847	8.087154	26.291189	0.000000	0.000000	0.000000	0.000000	0.000000	0.000000	0.159496	0.099242	-0.536538	0.000000	0.000000	1.000000	130.000000	0.000000
15204.042369	0.108511	0.589797	0.002272	81.185211	8.397730	26.784826	0.000000	0.000000	0.000000	0.000000	0.000000	0.000000	0.169856	0.084357	-0.542949	0.000000	0.000000	1.000000	130.000000	0.000000
15204.045702	0.108511	0.589797	0.002272	81.185211	8.397730	26.784826	0.000000	0.000000	0.000000	0.000000	0.000000	0.000000	0.169856	0.084357	-0.542949	0.000000	0.000000	1.000000	130.000000	0.000000
15204.049036	0.108511	0.589797	0.002272	81.185211	8.397730	26.784826	0.000000	0.000000	0.000000	0.000000	0.000000	0.000000	0.169856	0.084357	-0.542949	0.000000	0.000000	1.000000	130.000000	0.000000
15204.052369	0.109058	0.590017	0.000412	81.219841	8.512159	27.514145	0.000000	0.000000	0.000000	0.000000	0.000000	0.000000	0.164182	0.066149	-0.558136	0.000000	0.000000	1.000000	130.000000	0.000000
15204.055702	0.109058	0.590017	0.000412	81.219841	8.512159	27.514145	0.000000	0.000000	0.000000	0.000000	0.000000	0.000000	0.164182	0.066149	-0.558136	0.000000	0.000000	1.000000	130.000000	0.000000
15204.059036	0.109058	0.590017	0.000412	81.219841	8.512159	27.514145	0.000000	0.000000	0.000000	0.000000	0.000000	0.000000	0.164182	0.066149	-0.558136	0.000000	0.000000	1.000000	130.000000	0.000000
15204.062369	0.109603	0.590226	-0.001427	81.245720	8.615964	28.154846	0.000000	0.000000	0.000000	0.000000	0.000000	0.000000	0.163607	0.062591	-0.551718	0.000000	0.000000	1.000000	130.000000	0.000000
15204.065702	0.109603	0.590226	-0.001427	81.245720	8.615964	28.154846	0.000000	0.000000	0.000000	0.000000	0.000000	0.000000	0.163607	0.062591	-0.551718	0.000000	0.000000	1.000000	130.000000	0.000000
15204.069036	0.109603	0.590226	-0.001427	81.245720	8.615964	28.154846	0.000000	0.000000	0.000000	0.000000	0.000000	0.000000	0.163607	0.062591	-0.551718	0.000000	0.000000	1.000000	130.000000	0.000000
15204.072369	0.110172	0.590442	-0.003234	81.246262	8.739187	29.258814	0.000000	0.000000	0.000000	0.000000	0.000000	0.000000	0.170720	0.064642	-0.541974	0.000000	0.000000	1.000000	130.000000	0.000000
15204.075702	0.110172	0.590442	-0.003234	81.246262	8.739187	29.258814	0.000000	0.000000	0.000000	0.000000	0.000000	0.000000	0.170720	0.064642	-0.541974	0.000000	0.000000	1.000000	130.000000	0.000000
15204.079036	0.110172	0.590442	-0.003234	81.246262	8.739187	29.258814	0.000000	0.000000	0.000000	0.000000	0.000000	0.000000	0.170720	0.064642	-0.541974	0.000000	0.000000	1.000000	130.000000	0.000000
15204.082369	0.110763	0.590620	-0.005017	81.211014	8.859456	31.141626	0.000000	0.000000	0.000000	0.000000	0.000000	0.000000	0.177170	0.053559	-0.534980	0.000000	0.000000	1.000000	130.000000	0.000000
15204.085702	0.110763	0.590620	-0.005017	81.211014	8.859456	31.141626	0.000000	0.000000	0.000000	0.000000	0.000000	0.000000	0.177170	0.053559	-0.534980	0.000000	0.000000	1.000000	130.000000	0.000000
15204.089036	0.110763	0.590620	-0.005017	81.211014	8.859456	31.141626	0.000000	0.000000	0.000000	0.000000	0.000000	0.000000	0.177170	0.053559	-0.534980	0.000000	0.000000	1.000000	130.000000	0.000000
15204.092369	0.111461	0.590831	-0.006796	81.176880	8.769485	32.740685	0.000000	0.000000	0.000000	0.000000	0.000000	0.000000	0.209414	0.063414	-0.533710	0.000000	0.000000	1.000000	130.000000	0.000000
15204.095702	0.111461	0.590831	-0.006796	81.176880	8.769485	32.740685	0.000000	0.000000	0.000000	0.000000	0.000000	0.000000	0.209414	0.063414	-0.533710	0.000000	0.000000	1.000000	130.000000	0.000000
15204.099036	0.111461	0.590831	-0.006796	81.176880	8.769485	32.740685	0.000000	0.000000	0.000000	0.000000	0.000000	0.000000	0.209414	0.063414	-0.533710	0.000000	0.000000	1.000000	130.000000	0.000000
15204.102369	0.112306	0.591032	-0.008591	81.132553	8.309968	33.279305	0.000000	0.000000	0.000000	0.000000	0.000000	0.000000	0.253444	0.060083	-0.538518	0.000000	0.000000	1.000000	130.000000	0.000000
15204.105702	0.112306	0.591032	-0.008591	81.132553	8.309968	33.279305	0.000000	0.000000	0.000000	0.000000	0.000000	0.000000	0.253444	0.060083	-0.538518	0.000000	0.000000	1.000000	130.000000	0.000000
15204.109036	0.112306	0.591032	-0.008591	81.132553	8.309968	33.279305	0.000000	0.000000	0.000000	0.000000	0.000000	0.000000	0.253444	0.060083	-0.538518	0.000000	0.000000	1.000000	130.000000	0.000000
15204.112369	0.113171	0.591265	-0.010362	81.053253	7.444251	32.627331	0.000000	0.000000	0.000000	0.000000	0.000000	0.000000	0.259508	0.069967	-0.531141	0.000000	0.000000	1.000000	130.000000	0.000000
15204.115702	0.113171	0.591265	-0.010362	81.053253	7.444251	32.627331	0.000000	0.000000	0.000000	0.000000	0.000000	0.000000	0.259508	0.069967	-0.531141	0.000000	0.000000	1.000000	130.000000	0.000000
15204.119036	0.113171	0.591265	-0.010362	81.053253	7.444251	32.627331	0.000000	0.000000	0.000000	0.000000	0.000000	0.000000	0.259508	0.069967	-0.531141	0.000000	0.000000	1.000000	130.000000	0.000000
15204.122369	0.114056	0.591531	-0.012108	80.914856	6.062193	30.972532	0.000000	0.000000	0.000000	0.000000	0.000000	0.000000	0.265583	0.079794	-0.523793	0.000000	0.000000	1.000000	130.000000	0.000000
15204.125702	0.114056	0.591531	-0.012108	80.914856	6.062193	30.972532	0.000000	0.000000	0.000000	0.000000	0.000000	0.000000	0.265583	0.079794	-0.523793	0.000000	0.000000	1.000000	130.000000	0.000000
15204.129036	0.114056	0.591531	-0.012108	80.914856	6.062193	30.972532	0.000000	0.000000	0.000000	0.000000	0.000000	0.000000	0.265583	0.079794	-0.523793	0.000000	0.000000	1.000000	130.000000	0.000000
15204.132369	0.114991	0.591798	-0.013804	80.715981	4.249316	28.896717	0.000000	0.000000	0.000000	0.000000	0.000000	0.000000	0.280345	0.080171	-0.508976	0.000000	0.000000	1.000000	130.000000	0.000000
15204.135702	0.114991	0.591798	-0.013804	80.715981	4.249316	28.896717	0.000000	0.000000	0.000000	0.000000	0.000000	0.000000	0.280345	0.080171	-0.508976	0.000000	0.000000	1.000000	130.000000	0.000000
15204.139036	0.114991	0.591798	-0.013804	80.715981	4.249316	28.896717	0.000000	0.000000	0.000000	0.000000	0.000000	0.000000	0.280345	0.080171	-0.508976	0.000000	0.000000	1.000000	130.000000	0.000000
15204.142369	0.115862	0.592098	-0.015454	80.474632	2.188004	26.849394	0.000000	0.000000	0.000000	0.000000	0.000000	0.000000	0.261286	0.090115	-0.495114	0.000000	0.000000	1.000000	130.000000	0.000000
15204.145702	0.115862	0.592098	-0.015454	80.474632	2.188004	26.849394	0.000000	0.000000	0.000000	0.000000	0.000000	0.000000	0.261286	0.090115	-0.495114	0.000000	0.000000	1.000000	130.000000	0.000000
15204.149036	0.115862	0.592098	-0.015454	80.474632	2.188004	26.849394	0.000000	0.000000	0.000000	0.000000	0.000000	0.000000	0.261286	0.090115	-0.495114	0.000000	0.000000	1.000000	130.000000	0.000000
15204.152369	0.116716	0.592382	-0.017055	80.211418	0.028343	24.531775	0.000000	0.000000	0.000000	0.000000	0.000000	0.000000	0.256186	0.085082	-0.480183	0.000000	0.000000	1.000000	130.000000	0.000000
15204.155702	0.116716	0.592382	-0.017055	80.211418	0.028343	24.531775	0.000000	0.000000	0.000000	0.000000	0.000000	0.000000	0.256186	0.085082	-0.480183	0.000000	0.000000	1.000000	130.000000	0.000000
15204.159036	0.116716	0.592382	-0.017055	80.211418	0.028343	24.531775	0.000000	0.000000	0.000000	0.000000	0.000000	0.000000	0.256186	0.085082	-0.480183	0.000000	0.000000	1.000000	130.000000	0.000000
15204.162369	0.117603	0.592662	-0.018669	79.939697	-2.059507	22.163702	0.000000	0.000000	0.000000	0.000000	0.000000	0.000000	0.266253	0.083974	-0.484230	0.000000	0.000000	1.000000	130.000000	0.000000
15204.165702	0.117603	0.592662	-0.018669	79.939697	-2.059507	22.163702	0.000000	0.000000	0.000000	0.000000	0.000000	0.000000	0.266253	0.083974	-0.484230	0.000000	0.000000	1.000000	130.000000	0.000000
15204.169036	0.117603	0.592662	-0.018669	79.939697	-2.059507	22.163702	0.000000	0.000000	0.000000	0.000000	0.000000	0.000000	0.266253	0.083974	-0.484230	0.000000	0.000000	1.000000	130.000000	0.000000
15204.172369	0.118479	0.592944	-0.020217	79.690422	-3.921563	20.275272	0.000000	0.000000	0.000000	0.000000	0.000000	0.000000	0.262636	0.084689	-0.464414	0.000000	0.000000	1.000000	130.000000	0.000000
15204.175702	0.118479	0.592944	-0.020217	79.690422	-3.921563	20.275272	0.000000	0.000000	0.000000	0.000000	0.000000	0.000000	0.262636	0.084689	-0.464414	0.000000	0.000000	1.000000	130.000000	0.000000
15204.179036	0.118479	0.592944	-0.020217	79.690422	-3.921563	20.275272	0.000000	0.000000	0.000000	0.000000	0.000000	0.000000	0.262636	0.084689	-0.464414	0.000000	0.000000	1.000000	130.000000	0.000000
15204.182369	0.119301	0.593229	-0.021688	79.485451	-5.508137	18.773682	0.000000	0.000000	0.000000	0.000000	0.000000	0.000000	0.246838	0.085513	-0.441158	0.000000	0.000000	1.000000	130.000000	0.000000
15204.185702	0.119301	0.593229	-0.021688	79.485451	-5.508137	18.773682	0.000000	0.000000	0.000000	0.000000	0.000000	0.000000	0.246838	0.085513	-0.441158	0.000000	0.000000	1.000000	130.000000	0.000000
15204.189036	0.119301	0.593229	-0.021688	79.485451	-5.508137	18.773682	0.000000	0.000000	0.000000	0.000000	0.000000	0.000000	0.246838	0.085513	-0.441158	0.000000	0.000000	1.000000	130.000000	0.000000
15204.192369	0.120089	0.593499	-0.023102	79.326447	-6.765519	17.442074	0.000000	0.000000	0.000000	0.000000	0.000000	0.000000	0.236226	0.080901	-0.424358	0.000000	0.000000	1.000000	130.000000	0.000000
15204.195702	0.120089	0.593499	-0.023102	79.326447	-6.765519	17.442074	0.000000	0.000000	0.000000	0.000000	0.000000	0.000000	0.236226	0.080901	-0.424358	0.000000	0.000000	1.000000	130.000000	0.000000
15204.199036	0.120089	0.593499	-0.023102	79.326447	-6.765519	17.442074	0.000000	0.000000	0.000000	0.000000	0.000000	0.000000	0.236226	0.080901	-0.424358	0.000000	0.000000	1.000000	130.000000	0.000000
15204.202369	0.120828	0.593748	-0.024431	79.219543	-7.669223	16.454418	0.000000	0.000000	0.000000	0.000000	0.000000	0.000000	0.221637	0.074584	-0.398759	0.000000	0.000000	1.000000	130.000000	0.000000
15204.205702	0.120828	0.593748	-0.024431	79.219543	-7.669223	16.454418	0.000000	0.000000	0.000000	0.000000	0.000000	0.000000	0.221637	0.074584	-0.398759	0.000000	0.000000	1.000000	130.000000	0.000000
15204.209036	0.120828	0.593748	-0.024431	79.219543	-7.669223	16.454418	0.000000	0.000000	0.000000	0.000000	0.000000	0.000000	0.221637	0.074584	-0.398759	0.000000	0.000000	1.000000	130.000000	0.000000
15204.212369	0.121489	0.593988	-0.025624	79.147537	-8.252257	15.812684	0.000000	0.000000	0.000000	0.000000	0.000000	0.000000	0.198424	0.072181	-0.357753	0.000000	0.000000	1.000000	130.000000	0.000000
15204.215702	0.121489	0.593988	-0.025624	79.147537	-8.252257	15.812684	0.000000	0.000000	0.000000	0.000000	0.000000	0.000000	0.198424	0.072181	-0.357753	0.000000	0.000000	1.000000	130.000000	0.000000
15204.219036	0.121489	0.593988	-0.025624	79.147537	-8.252257	15.812684	0.000000	0.000000	0.000000	0.000000	0.000000	0.000000	0.198424	0.072181	-0.357753	0.000000	0.000000	1.000000	130.000000	0.000000
15204.222369	0.122032	0.594196	-0.026753	79.090881	-8.632599	15.377037	0.000000	0.000000	0.000000	0.000000	0.000000	0.000000	0.162841	0.062433	-0.338564	0.000000	0.000000	1.000000	130.000000	0.000000
15204.225702	0.122032	0.594196	-0.026753	79.090881	-8.632599	15.377037	0.000000	0.000000	0.000000	0.000000	0.000000	0.000000	0.162841	0.062433	-0.338564	0.000000	0.000000	1.000000	130.000000	0.000000
15204.229036	0.122032	0.594196	-0.026753	79.090881	-8.632599	15.377037	0.000000	0.000000	0.000000	0.000000	0.000000	0.000000	0.162841	0.062433	-0.338564	0.000000	0.000000	1.000000	130.000000	0.000000
15204.232369	0.122475	0.594379	-0.027754	79.030655	-9.000805	14.895912	0.000000	0.000000	0.000000	0.000000	0.000000	0.000000	0.132975	0.054794	-0.300378	0.000000	0.000000	1.000000	130.000000	0.000000
15204.235702	0.122475	0.594379	-0.027754	79.030655	-9.000805	14.895912	0.000000	0.000000	0.000000	0.000000	0.000000	0.000000	0.132975	0.054794	-0.300378	0.000000	0.000000	1.000000	130.000000	0.000000
15204.239036	0.122475	0.594379	-0.027754	79.030655	-9.000805	14.895912	0.000000	0.000000	0.000000	0.000000	0.000000	0.000000	0.132975	0.054794	-0.300378	0.000000	0.000000	1.000000	130.000000	0.000000
15204.242369	0.122475	0.594379	-0.027754	78.966965	-9.394830	14.329870	0.000000	0.000000	0.000000	0.000000	0.000000	0.000000	0.132975	0.054794	-0.300378	0.000000	0.000000	1.000000	130.000000	0.000000
15204.245702	0.122734	0.594518	-0.028620	78.966965	-9.394830	14.329870	0.000000	0.000000	0.000000	0.000000	0.000000	0.000000	0.077715	0.041772	-0.259922	0.000000	0.000000	1.000000	130.000000	0.000000
15204.249036	0.122734	0.594518	-0.028620	78.966965	-9.394830	14.329870	0.000000	0.000000	0.000000	0.000000	0.000000	0.000000	0.077715	0.041772	-0.259922	0.000000	0.000000	1.000000	130.000000	0.000000
15204.252369	0.122867	0.594663	-0.029383	78.885536	-9.775817	13.766218	0.000000	0.000000	0.000000	0.000000	0.000000	0.000000	0.039940	0.043470	-0.228921	0.000000	0.000000	1.000000	130.000000	0.000000
15204.255702	0.122867	0.594663	-0.029383	78.885536	-9.775817	13.766218	0.000000	0.000000	0.000000	0.000000	0.000000	0.000000	0.039940	0.043470	-0.228921	0.000000	0.000000	1.000000	130.000000	0.000000
15204.259036	0.122867	0.594663	-0.029383	78.885536	-9.775817	13.766218	0.000000	0.000000	0.000000	0.000000	0.000000	0.000000	0.039940	0.043470	-0.228921	0.000000	0.000000	1.000000	130.000000	0.000000
15204.262369	0.122867	0.594663	-0.029383	78.794090	-10.167612	13.218266	0.000000	0.000000	0.000000	0.000000	0.000000	0.000000	0.039940	0.043470	-0.228921	0.000000	0.000000	1.000000	130.000000	0.000000
15204.265702	0.122859	0.594765	-0.030023	78.794090	-10.167612	13.218266	0.000000	0.000000	0.000000	0.000000	0.000000	0.000000	-0.002394	0.030652	-0.191792	0.000000	0.000000	1.000000	130.000000	0.000000
15204.269036	0.122859	0.594765	-0.030023	78.794090	-10.167612	13.218266	0.000000	0.000000	0.000000	0.000000	0.000000	0.000000	-0.002394	0.030652	-0.191792	0.000000	0.000000	1.000000	130.000000	0.000000
15204.272369	0.122682	0.594855	-0.030563	78.707466	-10.418395	12.858511	0.000000	0.000000	0.000000	0.000000	0.000000	0.000000	-0.053193	0.026993	-0.162075	0.000000	0.000000	1.000000	130.000000	0.000000
15204.275702	0.122682	0.594855	-0.030563	78.707466	-10.418395	12.858511	0.000000	0.000000	0.000000	0.000000	0.000000	0.000000	-0.053193	0.026993	-0.162075	0.000000	0.000000	1.000000	130.000000	0.000000
15204.279036	0.122682	0.594855	-0.030563	78.707466	-10.418395	12.858511	0.000000	0.000000	0.000000	0.000000	0.000000	0.000000	-0.053193	0.026993	-0.162075	0.000000	0.000000	1.000000	130.000000	0.000000
15204.282369	0.122682	0.594855	-0.030563	78.642075	-10.461878	12.772986	0.000000	0.000000	0.000000	0.000000	0.000000	0.000000	-0.053193	0.026993	-0.162075	0.000000	0.000000	1.000000	130.000000	0.000000
15204.285702	0.122451	0.594922	-0.030987	78.642075	-10.461878	12.772986	0.000000	0.000000	0.000000	0.000000	0.000000	0.000000	-0.069406	0.019914	-0.127110	0.000000	0.000000	1.000000	130.000000	0.000000
15204.289036	0.122451	0.594922	-0.030987	78.642075	-10.461878	12.772986	0.000000	0.000000	0.000000	0.000000	0.000000	0.000000	-0.069406	0.019914	-0.127110	0.000000	0.000000	1.000000	130.000000	0.000000
15204.292369	0.122451	0.594922	-0.030987	78.605110	-10.346326	12.915769	0.000000	0.000000	0.000000	0.000000	0.000000	0.000000	-0.069406	0.019914	-0.127110	0.000000	0.000000	1.000000	130.000000	0.000000
15204.295702	0.122451	0.594922	-0.030987	78.605110	-10.346326	12.915769	0.000000	0.000000	0.000000	0.000000	0.000000	0.000000	-0.069406	0.019914	-0.127110	0.000000	0.000000	1.000000	130.000000	0.000000
15204.299036	0.122141	0.594946	-0.031304	78.605110	-10.346326	12.915769	0.000000	0.000000	0.000000	0.000000	0.000000	0.000000	-0.093017	0.007373	-0.095260	0.000000	0.000000	1.000000	130.000000	0.000000
15204.302369	0.121779	0.594941	-0.031574	78.592758	-10.327234	12.970149	0.000000	0.000000	0.000000	0.000000	0.000000	0.000000	-0.108479	-0.001642	-0.080951	0.000000	0.000000	1.000000	130.000000	0.000000
15204.305702	0.121779	0.594941	-0.031574	78.592758	-10.327234	12.970149	0.000000	0.000000	0.000000	0.000000	0.000000	0.000000	-0.108479	-0.001642	-0.080951	0.000000	0.000000	1.000000	130.000000	0.000000
15204.309036	0.121779	0.594941	-0.031574	78.592758	-10.327234	12.970149	0.000000	0.000000	0.000000	0.000000	0.000000	0.000000	-0.108479	-0.001642	-0.080951	0.000000	0.000000	1.000000	130.000000	0.000000
15204.312369	0.121779	0.594941	-0.031574	78.607033	-10.368560	12.973185	0.000000	0.000000	0.000000	0.000000	0.000000	0.000000	-0.108479	-0.001642	-0.080951	0.000000	0.000000	1.000000	130.000000	0.000000
15204.315702	0.121424	0.594912	-0.031745	78.607033	-10.368560	12.973185	0.000000	0.000000	0.000000	0.000000	0.000000	0.000000	-0.106416	-0.008511	-0.051258	0.000000	0.000000	1.000000	130.000000	0.000000
15204.319036	0.121424	0.594912	-0.031745	78.607033	-10.368560	12.973185	0.000000	0.000000	0.000000	0.000000	0.000000	0.000000	-0.106416	-0.008511	-0.051258	0.000000	0.000000	1.000000	130.000000	0.000000
15204.322369	0.121424	0.594912	-0.031745	78.630951	-10.362052	13.039336	0.000000	0.000000	0.000000	0.000000	0.000000	0.000000	-0.106416	-0.008511	-0.051258	0.000000	0.000000	1.000000	130.000000	0.000000
15204.325702	0.121424	0.594912	-0.031745	78.630951	-10.362052	13.039336	0.000000	0.000000	0.000000	0.000000	0.000000	0.000000	-0.106416	-0.008511	-0.051258	0.000000	0.000000	1.000000	130.000000	0.000000
15204.329036	0.121078	0.594854	-0.031885	78.630951	-10.362052	13.039336	0.000000	0.000000	0.000000	0.000000	0.000000	0.000000	-0.103717	-0.017504	-0.042166	0.000000	0.000000	1.000000	130.000000	0.000000
15204.332369	0.120766	0.594784	-0.031985	78.653160	-10.321764	13.141422	0.000000	0.000000	0.000000	0.000000	0.000000	0.000000	-0.093608	-0.020909	-0.029937	0.000000	0.000000	1.000000	130.000000	0.000000
15204.335702	0.120766	0.594784	-0.031985	78.653160	-10.321764	13.141422	0.000000	0.000000	0.000000	0.000000	0.000000	0.000000	-0.093608	-0.020909	-0.029937	0.000000	0.000000	1.000000	130.000000	0.000000
15204.339036	0.120766	0.594784	-0.031985	78.653160	-10.321764	13.141422	0.000000	0.000000	0.000000	0.000000	0.000000	0.000000	-0.093608	-0.020909	-0.029937	0.000000	0.000000	1.000000	130.000000	0.000000
15204.342369	0.120766	0.594784	-0.031985	78.679733	-10.251564	13.286540	0.000000	0.000000	0.000000	0.000000	0.000000	0.000000	-0.093608	-0.020909	-0.029937	0.000000	0.000000	1.000000	130.000000	0.000000
15204.345702	0.120400	0.594659	-0.032122	78.679733	-10.251564	13.286540	0.000000	0.000000	0.000000	0.000000	0.000000	0.000000	-0.109791	-0.037524	-0.041144	0.000000	0.000000	1.000000	130.000000	0.000000
15204.349036	0.120400	0.594659	-0.032122	78.679733	-10.251564	13.286540	0.000000	0.000000	0.000000	0.000000	0.000000	0.000000	-0.109791	-0.037524	-0.041144	0.000000	0.000000	1.000000	130.000000	0.000000
15204.352369	0.120400	0.594659	-0.032122	78.686066	-10.166354	13.425303	0.000000	0.000000	0.000000	0.000000	0.000000	0.000000	-0.109791	-0.037524	-0.041144	0.000000	0.000000	1.000000	130.000000	0.000000
15204.355702	0.120400	0.594659	-0.032122	78.686066	-10.166354	13.425303	0.000000	0.000000	0.000000	0.000000	0.000000	0.000000	-0.109791	-0.037524	-0.041144	0.000000	0.000000	1.000000	130.000000	0.000000
15204.359036	0.120106	0.594480	-0.032239	78.686066	-10.166354	13.425303	0.000000	0.000000	0.000000	0.000000	0.000000	0.000000	-0.088357	-0.053714	-0.035030	0.000000	0.000000	1.000000	130.000000	0.000000
15204.362369	0.119867	0.594283	-0.032389	78.657898	-10.042931	13.574438	0.000000	0.000000	0.000000	0.000000	0.000000	0.000000	-0.071536	-0.059196	-0.045100	0.000000	0.000000	1.000000	130.000000	0.000000
15204.365702	0.119867	0.594283	-0.032389	78.657898	-10.042931	13.574438	0.000000	0.000000	0.000000	0.000000	0.000000	0.000000	-0.071536	-0.059196	-0.045100	0.000000	0.000000	1.000000	130.000000	0.000000
15204.369036	0.119867	0.594283	-0.032389	78.657898	-10.042931	13.574438	0.000000	0.000000	0.000000	0.000000	0.000000	0.000000	-0.071536	-0.059196	-0.045100	0.000000	0.000000	1.000000	130.000000	0.000000
15204.372369	0.119867	0.594283	-0.032389	78.586975	-9.808750	13.816277	0.000000	0.000000	0.000000	0.000000	0.000000	0.000000	-0.071536	-0.059196	-0.045100	0.000000	0.000000	1.000000	130.000000	0.000000
15204.375702	0.119689	0.594019	-0.032559	78.586975	-9.808750	13.816277	0.000000	0.000000	0.000000	0.000000	0.000000	0.000000	-0.053514	-0.079165	-0.050834	0.000000	0.000000	1.000000	130.000000	0.000000
15204.379036	0.119689	0.594019	-0.032559	78.586975	-9.808750	13.816277	0.000000	0.000000	0.000000	0.000000	0.000000	0.000000	-0.053514	-0.079165	-0.050834	0.000000	0.000000	1.000000	130.000000	0.000000
15204.382369	0.119689	0.594019	-0.032559	78.474533	-9.450673	14.174669	0.000000	0.000000	0.000000	0.000000	0.000000	0.000000	-0.053514	-0.079165	-0.050834	0.000000	0.000000	1.000000	130.000000	0.000000
15204.385702	0.119689	0.594019	-0.032559	78.474533	-9.450673	14.174669	0.000000	0.000000	0.000000	0.000000	0.000000	0.000000	-0.053514	-0.079165	-0.050834	0.000000	0.000000	1.000000	130.000000	0.000000
15204.389036	0.119576	0.593774	-0.032729	78.474533	-9.450673	14.174669	0.000000	0.000000	0.000000	0.000000	0.000000	0.000000	-0.033990	-0.073576	-0.051147	0.000000	0.000000	1.000000	130.000000	0.000000
15204.392369	0.119484	0.593438	-0.032900	78.324059	-8.973521	14.642882	0.000000	0.000000	0.000000	0.000000	0.000000	0.000000	-0.027502	-0.100720	-0.051330	0.000000	0.000000	1.000000	130.000000	0.000000
15204.395702	0.119484	0.593438	-0.032900	78.324059	-8.973521	14.642882	0.000000	0.000000	0.000000	0.000000	0.000000	0.000000	-0.027502	-0.100720	-0.051330	0.000000	0.000000	1.000000	130.000000	0.000000
15204.399036	0.119484	0.593438	-0.032900	78.324059	-8.973521	14.642882	0.000000	0.000000	0.000000	0.000000	0.000000	0.000000	-0.027502	-0.100720	-0.051330	0.000000	0.000000	1.000000	130.000000	0.000000
15204.402369	0.119484	0.593438	-0.032900	78.185966	-8.542378	15.060776	0.000000	0.000000	0.000000	0.000000	0.000000	0.000000	-0.027502	-0.100720	-0.051330	0.000000	0.000000	1.000000	130.000000	0.000000
15204.405702	0.119437	0.593121	-0.033067	78.185966	-8.542378	15.060776	0.000000	0.000000	0.000000	0.000000	0.000000	0.000000	-0.014066	-0.095136	-0.049941	0.000000	0.000000	1.000000	130.000000	0.000000
15204.409036	0.119437	0.593121	-0.033067	78.185966	-8.542378	15.060776	0.000000	0.000000	0.000000	0.000000	0.000000	0.000000	-0.014066	-0.095136	-0.049941	0.000000	0.000000	1.000000	130.000000	0.000000
15204.412369	0.119437	0.593121	-0.033067	78.049301	-8.129253	15.463511	0.000000	0.000000	0.000000	0.000000	0.000000	0.000000	-0.014066	-0.095136	-0.049941	0.000000	0.000000	1.000000	130.000000	0.000000
15204.415702	0.119437	0.593121	-0.033067	78.049301	-8.129253	15.463511	0.000000	0.000000	0.000000	0.000000	0.000000	0.000000	-0.014066	-0.095136	-0.049941	0.000000	0.000000	1.000000	130.000000	0.000000
15204.419036	0.119383	0.592793	-0.033181	78.049301	-8.129253	15.463511	0.000000	0.000000	0.000000	0.000000	0.000000	0.000000	-0.016166	-0.098499	-0.034268	0.000000	0.000000	1.000000	130.000000	0.000000
15204.422369	0.119309	0.592465	-0.033290	77.934204	-7.785275	15.798438	0.000000	0.000000	0.000000	0.000000	0.000000	0.000000	-0.022223	-0.098428	-0.032649	0.000000	0.000000	1.000000	130.000000	0.000000
15204.425702	0.119309	0.592465	-0.033290	77.934204	-7.785275	15.798438	0.000000	0.000000	0.000000	0.000000	0.000000	0.000000	-0.022223	-0.098428	-0.032649	0.000000	0.000000	1.000000	130.000000	0.000000
15204.429036	0.119309	0.592465	-0.033290	77.934204	-7.785275	15.798438	0.000000	0.000000	0.000000	0.000000	0.000000	0.000000	-0.022223	-0.098428	-0.032649	0.000000	0.000000	1.000000	130.000000	0.000000
15204.432369	0.119309	0.592465	-0.033290	77.850662	-7.552096	16.031544	0.000000	0.000000	0.000000	0.000000	0.000000	0.000000	-0.022223	-0.098428	-0.032649	0.000000	0.000000	1.000000	130.000000	0.000000
15204.435702	0.119224	0.592173	-0.033361	77.850662	-7.552096	16.031544	0.000000	0.000000	0.000000	0.000000	0.000000	0.000000	-0.025521	-0.087368	-0.021244	0.000000	0.000000	1.000000	130.000000	0.000000
15204.439036	0.119224	0.592173	-0.033361	77.850662	-7.552096	16.031544	0.000000	0.000000	0.000000	0.000000	0.000000	0.000000	-0.025521	-0.087368	-0.021244	0.000000	0.000000	1.000000	130.000000	0.000000
15204.442369	0.119224	0.592173	-0.033361	77.791283	-7.379181	16.214508	0.000000	0.000000	0.000000	0.000000	0.000000	0.000000	-0.025521	-0.087368	-0.021244	0.000000	0.000000	1.000000	130.000000	0.000000
15204.445702	0.119224	0.592173	-0.033361	77.791283	-7.379181	16.214508	0.000000	0.000000	0.000000	0.000000	0.000000	0.000000	-0.025521	-0.087368	-0.021244	0.000000	0.000000	1.000000	130.000000	0.000000
15204.449036	0.119025	0.591827	-0.033452	77.791283	-7.379181	16.214508	0.000000	0.000000	0.000000	0.000000	0.000000	0.000000	-0.059834	-0.103821	-0.027524	0.000000	0.000000	1.000000	130.000000	0.000000
15204.452369	0.118799	0.591487	-0.033562	77.773415	-7.324259	16.287689	0.000000	0.000000	0.000000	0.000000	0.000000	0.000000	-0.067835	-0.102046	-0.032969	0.000000	0.000000	1.000000	130.000000	0.000000
15204.455702	0.118799	0.591487	-0.033562	77.773415	-7.324259	16.287689	0.000000	0.000000	0.000000	0.000000	0.000000	0.000000	-0.067835	-0.102046	-0.032969	0.000000	0.000000	1.000000	130.000000	0.000000
15204.459036	0.118799	0.591487	-0.033562	77.773415	-7.324259	16.287689	0.000000	0.000000	0.000000	0.000000	0.000000	0.000000	-0.067835	-0.102046	-0.032969	0.000000	0.000000	1.000000	130.000000	0.000000
15204.462369	0.118799	0.591487	-0.033562	77.786827	-7.352139	16.282381	0.000000	0.000000	0.000000	0.000000	0.000000	0.000000	-0.067835	-0.102046	-0.032969	0.000000	0.000000	1.000000	130.000000	0.000000
15204.465702	0.118543	0.591111	-0.033700	77.786827	-7.352139	16.282381	0.000000	0.000000	0.000000	0.000000	0.000000	0.000000	-0.076602	-0.112955	-0.041222	0.000000	0.000000	1.000000	130.000000	0.000000
15204.469036	0.118543	0.591111	-0.033700	77.786827	-7.352139	16.282381	0.000000	0.000000	0.000000	0.000000	0.000000	0.000000	-0.076602	-0.112955	-0.041222	0.000000	0.000000	1.000000	130.000000	0.000000
15204.472369	0.118543	0.591111	-0.033700	77.814079	-7.418074	16.244656	0.000000	0.000000	0.000000	0.000000	0.000000	0.000000	-0.076602	-0.112955	-0.041222	0.000000	0.000000	1.000000	130.000000	0.000000
15204.475702	0.118543	0.591111	-0.033700	77.814079	-7.418074	16.244656	0.000000	0.000000	0.000000	0.000000	0.000000	0.000000	-0.076602	-0.112955	-0.041222	0.000000	0.000000	1.000000	130.000000	0.000000
15204.479036	0.118237	0.590722	-0.033866	77.814079	-7.418074	16.244656	0.000000	0.000000	0.000000	0.000000	0.000000	0.000000	-0.091981	-0.116618	-0.049945	0.000000	0.000000	1.000000	130.000000	0.000000
15204.482369	0.117836	0.590279	-0.034060	77.835793	-7.471938	16.225937	0.000000	0.000000	0.000000	0.000000	0.000000	0.000000	-0.120164	-0.132966	-0.058183	0.000000	0.000000	1.000000	130.000000	0.000000
15204.485702	0.117836	0.590279	-0.034060	77.835793	-7.471938	16.225937	0.000000	0.000000	0.000000	0.000000	0.000000	0.000000	-0.120164	-0.132966	-0.058183	0.000000	0.000000	1.000000	130.000000	0.000000
15204.489036	0.117836	0.590279	-0.034060	77.835793	-7.471938	16.225937	0.000000	0.000000	0.000000	0.000000	0.000000	0.000000	-0.120164	-0.132966	-0.058183	0.000000	0.000000	1.000000	130.000000	0.000000
15204.492369	0.117836	0.590279	-0.034060	77.804565	-7.396028	16.346874	0.000000	0.000000	0.000000	0.000000	0.000000	0.000000	-0.120164	-0.132966	-0.058183	0.000000	0.000000	1.000000	130.000000	0.000000
15204.495702	0.117322	0.589781	-0.034276	77.804565	-7.396028	16.346874	0.000000	0.000000	0.000000	0.000000	0.000000	0.000000	-0.154320	-0.149231	-0.064887	0.000000	0.000000	1.000000	130.000000	0.000000
15204.499036	0.117322	0.589781	-0.034276	77.804565	-7.396028	16.346874	0.000000	0.000000	0.000000	0.000000	0.000000	0.000000	-0.154320	-0.149231	-0.064887	0.000000	0.000000	1.000000	130.000000	0.000000
15204.502369	0.116718	0.589248	-0.034505	77.696701	-7.130586	16.665531	0.000000	0.000000	0.000000	0.000000	0.000000	0.000000	-0.181017	-0.159973	-0.068500	0.000000	0.000000	1.000000	130.000000	0.000000
15204.505702	0.116718	0.589248	-0.034505	77.696701	-7.130586	16.665531	0.000000	0.000000	0.000000	0.000000	0.000000	0.000000	-0.181017	-0.159973	-0.068500	0.000000	0.000000	1.000000	130.000000	0.000000
15204.509036	0.116718	0.589248	-0.034505	77.696701	-7.130586	16.665531	0.000000	0.000000	0.000000	0.000000	0.000000	0.000000	-0.181017	-0.159973	-0.068500	0.000000	0.000000	1.000000	130.000000	0.000000
15204.512369	0.116718	0.589248	-0.034505	77.516151	-6.685899	17.168211	0.000000	0.000000	0.000000	0.000000	0.000000	0.000000	-0.181017	-0.159973	-0.068500	0.000000	0.000000	1.000000	130.000000	0.000000
15204.515702	0.116015	0.588666	-0.034786	77.516151	-6.685899	17.168211	0.000000	0.000000	0.000000	0.000000	0.000000	0.000000	-0.210946	-0.174414	-0.084257	0.000000	0.000000	1.000000	130.000000	0.000000
15204.519036	0.116015	0.588666	-0.034786	77.516151	-6.685899	17.168211	0.000000	0.000000	0.000000	0.000000	0.000000	0.000000	-0.210946	-0.174414	-0.084257	0.000000	0.000000	1.000000	130.000000	0.000000
15204.522369	0.115228	0.588019	-0.035142	77.289215	-6.139135	17.783836	0.000000	0.000000	0.000000	0.000000	0.000000	0.000000	-0.236102	-0.194200	-0.106845	0.000000	0.000000	1.000000	130.000000	0.000000
15204.525702	0.115228	0.588019	-0.035142	77.289215	-6.139135	17.783836	0.000000	0.000000	0.000000	0.000000	0.000000	0.000000	-0.236102	-0.194200	-0.106845	0.000000	0.000000	1.000000	130.000000	0.000000
15204.529036	0.115228	0.588019	-0.035142	77.289215	-6.139135	17.783836	0.000000	0.000000	0.000000	0.000000	0.000000	0.000000	-0.236102	-0.194200	-0.106845	0.000000	0.000000	1.000000	130.000000	0.000000
15204.532369	0.114375	0.587313	-0.035511	77.029503	-5.426064	18.602350	0.000000	0.000000	0.000000	0.000000	0.000000	0.000000	-0.255950	-0.211898	-0.110635	0.000000	0.000000	1.000000	130.000000	0.000000
15204.535702	0.114375	0.587313	-0.035511	77.029503	-5.426064	18.602350	0.000000	0.000000	0.000000	0.000000	0.000000	0.000000	-0.255950	-0.211898	-0.110635	0.000000	0.000000	1.000000	130.000000	0.000000
15204.539036	0.114375	0.587313	-0.035511	77.029503	-5.426064	18.602350	0.000000	0.000000	0.000000	0.000000	0.000000	0.000000	-0.255950	-0.211898	-0.110635	0.000000	0.000000	1.000000	130.000000	0.000000
15204.542369	0.113485	0.586536	-0.035944	76.743233	-4.508745	19.676479	0.000000	0.000000	0.000000	0.000000	0.000000	0.000000	-0.266982	-0.233188	-0.129904	0.000000	0.000000	1.000000	130.000000	0.000000
15204.545702	0.113485	0.586536	-0.035944	76.743233	-4.508745	19.676479	0.000000	0.000000	0.000000	0.000000	0.000000	0.000000	-0.266982	-0.233188	-0.129904	0.000000	0.000000	1.000000	130.000000	0.000000
15204.549036	0.113485	0.586536	-0.035944	76.743233	-4.508745	19.676479	0.000000	0.000000	0.000000	0.000000	0.000000	0.000000	-0.266982	-0.233188	-0.129904	0.000000	0.000000	1.000000	130.000000	0.000000
15204.552369	0.112596	0.585694	-0.036383	76.419487	-3.416085	20.970385	0.000000	0.000000	0.000000	0.000000	0.000000	0.000000	-0.266821	-0.252353	-0.131891	0.000000	0.000000	1.000000	130.000000	0.000000
15204.555702	0.112596	0.585694	-0.036383	76.419487	-3.416085	20.970385	0.000000	0.000000	0.000000	0.000000	0.000000	0.000000	-0.266821	-0.252353	-0.131891	0.000000	0.000000	1.000000	130.000000	0.000000
15204.559036	0.112596	0.585694	-0.036383	76.419487	-3.416085	20.970385	0.000000	0.000000	0.000000	0.000000	0.000000	0.000000	-0.266821	-0.252353	-0.131891	0.000000	0.000000	1.000000	130.000000	0.000000
15204.562369	0.111682	0.584820	-0.036762	76.053963	-2.237145	22.383610	0.000000	0.000000	0.000000	0.000000	0.000000	0.000000	-0.274121	-0.262401	-0.113720	0.000000	0.000000	1.000000	130.000000	0.000000
15204.565702	0.111682	0.584820	-0.036762	76.053963	-2.237145	22.383610	0.000000	0.000000	0.000000	0.000000	0.000000	0.000000	-0.274121	-0.262401	-0.113720	0.000000	0.000000	1.000000	130.000000	0.000000
15204.569036	0.111682	0.584820	-0.036762	76.053963	-2.237145	22.383610	0.000000	0.000000	0.000000	0.000000	0.000000	0.000000	-0.274121	-0.262401	-0.113720	0.000000	0.000000	1.000000	130.000000	0.000000
15204.572369	0.110828	0.583930	-0.037085	75.662643	-1.034763	23.841949	0.000000	0.000000	0.000000	0.000000	0.000000	0.000000	-0.256217	-0.267033	-0.096916	0.000000	0.000000	1.000000	130.000000	0.000000
15204.575702	0.110828	0.583930	-0.037085	75.662643	-1.034763	23.841949	0.000000	0.000000	0.000000	0.000000	0.000000	0.000000	-0.256217	-0.267033	-0.096916	0.000000	0.000000	1.000000	130.000000	0.000000
15204.579036	0.110828	0.583930	-0.037085	75.662643	-1.034763	23.841949	0.000000	0.000000	0.000000	0.000000	0.000000	0.000000	-0.256217	-0.267033	-0.096916	0.000000	0.000000	1.000000	130.000000	0.000000
15204.582369	0.110038	0.583042	-0.037335	75.265732	0.106832	25.241323	0.000000	0.000000	0.000000	0.000000	0.000000	0.000000	-0.237127	-0.266319	-0.074967	0.000000	0.000000	1.000000	130.000000	0.000000
15204.585702	0.110038	0.583042	-0.037335	75.265732	0.106832	25.241323	0.000000	0.000000	0.000000	0.000000	0.000000	0.000000	-0.237127	-0.266319	-0.074967	0.000000	0.000000	1.000000	130.000000	0.000000
15204.589036	0.110038	0.583042	-0.037335	75.265732	0.106832	25.241323	0.000000	0.000000	0.000000	0.000000	0.000000	0.000000	-0.237127	-0.266319	-0.074967	0.000000	0.000000	1.000000	130.000000	0.000000
15204.592369	0.109321	0.582168	-0.037471	74.888283	1.145589	26.532183	0.000000	0.000000	0.000000	0.000000	0.000000	0.000000	-0.215011	-0.262109	-0.040766	0.000000	0.000000	1.000000	130.000000	0.000000
15204.595702	0.109321	0.582168	-0.037471	74.888283	1.145589	26.532183	0.000000	0.000000	0.000000	0.000000	0.000000	0.000000	-0.215011	-0.262109	-0.040766	0.000000	0.000000	1.000000	130.000000	0.000000
15204.599036	0.109321	0.582168	-0.037471	74.888283	1.145589	26.532183	0.000000	0.000000	0.000000	0.000000	0.000000	0.000000	-0.215011	-0.262109	-0.040766	0.000000	0.000000	1.000000	130.000000	0.000000
15204.602369	0.108676	0.581332	-0.037499	74.533195	2.000070	27.596491	0.000000	0.000000	0.000000	0.000000	0.000000	0.000000	-0.193583	-0.250968	-0.008374	0.000000	0.000000	1.000000	130.000000	0.000000
15204.605702	0.108676	0.581332	-0.037499	74.533195	2.000070	27.596491	0.000000	0.000000	0.000000	0.000000	0.000000	0.000000	-0.193583	-0.250968	-0.008374	0.000000	0.000000	1.000000	130.000000	0.000000
15204.609036	0.108676	0.581332	-0.037499	74.533195	2.000070	27.596491	0.000000	0.000000	0.000000	0.000000	0.000000	0.000000	-0.193583	-0.250968	-0.008374	0.000000	0.000000	1.000000	130.000000	0.000000
15204.612369	0.108676	0.581332	-0.037499	74.203239	2.645763	28.414831	0.000000	0.000000	0.000000	0.000000	0.000000	0.000000	-0.193583	-0.250968	-0.008374	0.000000	0.000000	1.000000	130.000000	0.000000
15204.615702	0.108095	0.580538	-0.037442	74.203239	2.645763	28.414831	0.000000	0.000000	0.000000	0.000000	0.000000	0.000000	-0.174097	-0.238186	0.017147	0.000000	0.000000	1.000000	130.000000	0.000000
15204.619036	0.108095	0.580538	-0.037442	74.203239	2.645763	28.414831	0.000000	0.000000	0.000000	0.000000	0.000000	0.000000	-0.174097	-0.238186	0.017147	0.000000	0.000000	1.000000	130.000000	0.000000
15204.622369	0.107519	0.579762	-0.037370	73.905083	3.030565	28.888220	0.000000	0.000000	0.000000	0.000000	0.000000	0.000000	-0.172888	-0.232696	0.021575	0.000000	0.000000	1.000000	130.000000	0.000000
15204.625702	0.107519	0.579762	-0.037370	73.905083	3.030565	28.888220	0.000000	0.000000	0.000000	0.000000	0.000000	0.000000	-0.172888	-0.232696	0.021575	0.000000	0.000000	1.000000	130.000000	0.000000
15204.629036	0.107519	0.579762	-0.037370	73.905083	3.030565	28.888220	0.000000	0.000000	0.000000	0.000000	0.000000	0.000000	-0.172888	-0.232696	0.021575	0.000000	0.000000	1.000000	130.000000	0.000000
15204.632369	0.107519	0.579762	-0.037370	73.648224	3.236688	29.125256	0.000000	0.000000	0.000000	0.000000	0.000000	0.000000	-0.172888	-0.232696	0.021575	0.000000	0.000000	1.000000	130.000000	0.000000
15204.635702	0.106977	0.579016	-0.037248	73.648224	3.236688	29.125256	0.000000	0.000000	0.000000	0.000000	0.000000	0.000000	-0.162611	-0.223687	0.036689	0.000000	0.000000	1.000000	130.000000	0.000000
15204.639036	0.106977	0.579016	-0.037248	73.648224	3.236688	29.125256	0.000000	0.000000	0.000000	0.000000	0.000000	0.000000	-0.162611	-0.223687	0.036689	0.000000	0.000000	1.000000	130.000000	0.000000
15204.642369	0.106397	0.578289	-0.037193	73.443810	3.366411	29.206549	0.000000	0.000000	0.000000	0.000000	0.000000	0.000000	-0.174092	-0.218180	0.016456	0.000000	0.000000	1.000000	130.000000	0.000000
15204.645702	0.106397	0.578289	-0.037193	73.443810	3.366411	29.206549	0.000000	0.000000	0.000000	0.000000	0.000000	0.000000	-0.174092	-0.218180	0.016456	0.000000	0.000000	1.000000	130.000000	0.000000
15204.649036	0.106397	0.578289	-0.037193	73.443810	3.366411	29.206549	0.000000	0.000000	0.000000	0.000000	0.000000	0.000000	-0.174092	-0.218180	0.016456	0.000000	0.000000	1.000000	130.000000	0.000000
15204.652369	0.106397	0.578289	-0.037193	73.295898	3.445764	29.016703	0.000000	0.000000	0.000000	0.000000	0.000000	0.000000	-0.174092	-0.218180	0.016456	0.000000	0.000000	1.000000	130.000000	0.000000
15204.655702	0.105813	0.577610	-0.037153	73.295898	3.445764	29.016703	0.000000	0.000000	0.000000	0.000000	0.000000	0.000000	-0.175134	-0.203842	0.012023	0.000000	0.000000	1.000000	130.000000	0.000000
15204.659036	0.105813	0.577610	-0.037153	73.295898	3.445764	29.016703	0.000000	0.000000	0.000000	0.000000	0.000000	0.000000	-0.175134	-0.203842	0.012023	0.000000	0.000000	1.000000	130.000000	0.000000
15204.662369	0.105234	0.577013	-0.037093	73.181137	3.508983	28.545113	0.000000	0.000000	0.000000	0.000000	0.000000	0.000000	-0.173563	-0.178888	0.017949	0.000000	0.000000	1.000000	130.000000	0.000000
15204.665702	0.105234	0.577013	-0.037093	73.181137	3.508983	28.545113	0.000000	0.000000	0.000000	0.000000	0.000000	0.000000	-0.173563	-0.178888	0.017949	0.000000	0.000000	1.000000	130.000000	0.000000
15204.669036	0.105234	0.577013	-0.037093	73.181137	3.508983	28.545113	0.000000	0.000000	0.000000	0.000000	0.000000	0.000000	-0.173563	-0.178888	0.017949	0.000000	0.000000	1.000000	130.000000	0.000000
15204.672369	0.104647	0.576494	-0.036985	73.109863	3.542283	28.082081	0.000000	0.000000	0.000000	0.000000	0.000000	0.000000	-0.176218	-0.155862	0.032530	0.000000	0.000000	1.000000	130.000000	0.000000
15204.675702	0.104647	0.576494	-0.036985	73.109863	3.542283	28.082081	0.000000	0.000000	0.000000	0.000000	0.000000	0.000000	-0.176218	-0.155862	0.032530	0.000000	0.000000	1.000000	130.000000	0.000000
15204.679036	0.104647	0.576494	-0.036985	73.109863	3.542283	28.082081	0.000000	0.000000	0.000000	0.000000	0.000000	0.000000	-0.176218	-0.155862	0.032530	0.000000	0.000000	1.000000	130.000000	0.000000
15204.682369	0.104041	0.576062	-0.036782	73.069366	3.595695	28.091965	0.000000	0.000000	0.000000	0.000000	0.000000	0.000000	-0.181877	-0.129408	0.060888	0.000000	0.000000	1.000000	130.000000	0.000000
15204.685702	0.104041	0.576062	-0.036782	73.069366	3.595695	28.091965	0.000000	0.000000	0.000000	0.000000	0.000000	0.000000	-0.181877	-0.129408	0.060888	0.000000	0.000000	1.000000	130.000000	0.000000
15204.689036	0.104041	0.576062	-0.036782	73.069366	3.595695	28.091965	0.000000	0.000000	0.000000	0.000000	0.000000	0.000000	-0.181877	-0.129408	0.060888	0.000000	0.000000	1.000000	130.000000	0.000000
15204.692369	0.104041	0.576062	-0.036782	73.090050	3.681262	28.326649	0.000000	0.000000	0.000000	0.000000	0.000000	0.000000	-0.181877	-0.129408	0.060888	0.000000	0.000000	1.000000	130.000000	0.000000
15204.695702	0.103489	0.575725	-0.036527	73.090050	3.681262	28.326649	0.000000	0.000000	0.000000	0.000000	0.000000	0.000000	-0.165414	-0.101221	0.076351	0.000000	0.000000	1.000000	130.000000	0.000000
15204.699036	0.103489	0.575725	-0.036527	73.090050	3.681262	28.326649	0.000000	0.000000	0.000000	0.000000	0.000000	0.000000	-0.165414	-0.101221	0.076351	0.000000	0.000000	1.000000	130.000000	0.000000
15204.702369	0.103040	0.575452	-0.036201	73.139046	3.828226	28.653416	0.000000	0.000000	0.000000	0.000000	0.000000	0.000000	-0.134812	-0.081989	0.097950	0.000000	0.000000	1.000000	130.000000	0.000000
15204.705702	0.103040	0.575452	-0.036201	73.139046	3.828226	28.653416	0.000000	0.000000	0.000000	0.000000	0.000000	0.000000	-0.134812	-0.081989	0.097950	0.000000	0.000000	1.000000	130.000000	0.000000
15204.709036	0.103040	0.575452	-0.036201	73.139046	3.828226	28.653416	0.000000	0.000000	0.000000	0.000000	0.000000	0.000000	-0.134812	-0.081989	0.097950	0.000000	0.000000	1.000000	130.000000	0.000000
15204.712369	0.103040	0.575452	-0.036201	73.178078	4.031019	29.012417	0.000000	0.000000	0.000000	0.000000	0.000000	0.000000	-0.134812	-0.081989	0.097950	0.000000	0.000000	1.000000	130.000000	0.000000
15204.715702	0.102699	0.575278	-0.035860	73.178078	4.031019	29.012417	0.000000	0.000000	0.000000	0.000000	0.000000	0.000000	-0.102145	-0.052060	0.102221	0.000000	0.000000	1.000000	130.000000	0.000000
15204.719036	0.102699	0.575278	-0.035860	73.178078	4.031019	29.012417	0.000000	0.000000	0.000000	0.000000	0.000000	0.000000	-0.102145	-0.052060	0.102221	0.000000	0.000000	1.000000	130.000000	0.000000
15204.722369	0.102699	0.575278	-0.035860	73.203041	4.189633	29.113661	0.000000	0.000000	0.000000	0.000000	0.000000	0.000000	-0.102145	-0.052060	0.102221	0.000000	0.000000	1.000000	130.000000	0.000000
15204.725702	0.102699	0.575278	-0.035860	73.203041	4.189633	29.113661	0.000000	0.000000	0.000000	0.000000	0.000000	0.000000	-0.102145	-0.052060	0.102221	0.000000	0.000000	1.000000	130.000000	0.000000
15204.729036	0.102395	0.575152	-0.035542	73.203041	4.189633	29.113661	0.000000	0.000000	0.000000	0.000000	0.000000	0.000000	-0.091220	-0.037910	0.095441	0.000000	0.000000	1.000000	130.000000	0.000000
15204.732369	0.102116	0.575108	-0.035207	73.209961	4.238943	28.771557	0.000000	0.000000	0.000000	0.000000	0.000000	0.000000	-0.083758	-0.013203	0.100514	0.000000	0.000000	1.000000	130.000000	0.000000
15204.735702	0.102116	0.575108	-0.035207	73.209961	4.238943	28.771557	0.000000	0.000000	0.000000	0.000000	0.000000	0.000000	-0.083758	-0.013203	0.100514	0.000000	0.000000	1.000000	130.000000	0.000000
15204.739036	0.102116	0.575108	-0.035207	73.209961	4.238943	28.771557	0.000000	0.000000	0.000000	0.000000	0.000000	0.000000	-0.083758	-0.013203	0.100514	0.000000	0.000000	1.000000	130.000000	0.000000
15204.742369	0.102116	0.575108	-0.035207	73.200958	4.196006	28.335646	0.000000	0.000000	0.000000	0.000000	0.000000	0.000000	-0.083758	-0.013203	0.100514	0.000000	0.000000	1.000000	130.000000	0.000000
15204.745702	0.101783	0.575100	-0.034915	73.200958	4.196006	28.335646	0.000000	0.000000	0.000000	0.000000	0.000000	0.000000	-0.099785	-0.002424	0.087355	0.000000	0.000000	1.000000	130.000000	0.000000
15204.749036	0.101783	0.575100	-0.034915	73.200958	4.196006	28.335646	0.000000	0.000000	0.000000	0.000000	0.000000	0.000000	-0.099785	-0.002424	0.087355	0.000000	0.000000	1.000000	130.000000	0.000000
15204.752369	0.101783	0.575100	-0.034915	73.191696	4.143950	28.213287	0.000000	0.000000	0.000000	0.000000	0.000000	0.000000	-0.099785	-0.002424	0.087355	0.000000	0.000000	1.000000	130.000000	0.000000
15204.755702	0.101783	0.575100	-0.034915	73.191696	4.143950	28.213287	0.000000	0.000000	0.000000	0.000000	0.000000	0.000000	-0.099785	-0.002424	0.087355	0.000000	0.000000	1.000000	130.000000	0.000000
15204.759036	0.101402	0.575145	-0.034651	73.191696	4.143950	28.213287	0.000000	0.000000	0.000000	0.000000	0.000000	0.000000	-0.114550	0.013686	0.079342	0.000000	0.000000	1.000000	130.000000	0.000000
15204.762369	0.100966	0.575227	-0.034431	73.176247	4.089809	28.222075	0.000000	0.000000	0.000000	0.000000	0.000000	0.000000	-0.130547	0.024488	0.066106	0.000000	0.000000	1.000000	130.000000	0.000000
15204.765702	0.100966	0.575227	-0.034431	73.176247	4.089809	28.222075	0.000000	0.000000	0.000000	0.000000	0.000000	0.000000	-0.130547	0.024488	0.066106	0.000000	0.000000	1.000000	130.000000	0.000000
15204.769036	0.100966	0.575227	-0.034431	73.176247	4.089809	28.222075	0.000000	0.000000	0.000000	0.000000	0.000000	0.000000	-0.130547	0.024488	0.066106	0.000000	0.000000	1.000000	130.000000	0.000000
15204.772369	0.100966	0.575227	-0.034431	73.157730	4.042766	28.232601	0.000000	0.000000	0.000000	0.000000	0.000000	0.000000	-0.130547	0.024488	0.066106	0.000000	0.000000	1.000000	130.000000	0.000000
15204.775702	0.100570	0.575332	-0.034227	73.157730	4.042766	28.232601	0.000000	0.000000	0.000000	0.000000	0.000000	0.000000	-0.119055	0.031649	0.061217	0.000000	0.000000	1.000000	130.000000	0.000000
15204.779036	0.100570	0.575332	-0.034227	73.157730	4.042766	28.232601	0.000000	0.000000	0.000000	0.000000	0.000000	0.000000	-0.119055	0.031649	0.061217	0.000000	0.000000	1.000000	130.000000	0.000000
15204.782369	0.100570	0.575332	-0.034227	73.139977	4.009412	28.251766	0.000000	0.000000	0.000000	0.000000	0.000000	0.000000	-0.119055	0.031649	0.061217	0.000000	0.000000	1.000000	130.000000	0.000000
15204.785702	0.100570	0.575332	-0.034227	73.139977	4.009412	28.251766	0.000000	0.000000	0.000000	0.000000	0.000000	0.000000	-0.119055	0.031649	0.061217	0.000000	0.000000	1.000000	130.000000	0.000000
15204.789036	0.100187	0.575444	-0.034051	73.139977	4.009412	28.251766	0.000000	0.000000	0.000000	0.000000	0.000000	0.000000	-0.114799	0.033489	0.052603	0.000000	0.000000	1.000000	130.000000	0.000000
15204.792369	0.099820	0.575538	-0.033898	73.128471	4.021005	28.343664	0.000000	0.000000	0.000000	0.000000	0.000000	0.000000	-0.110065	0.028232	0.045890	0.000000	0.000000	1.000000	130.000000	0.000000
15204.795702	0.099820	0.575538	-0.033898	73.128471	4.021005	28.343664	0.000000	0.000000	0.000000	0.000000	0.000000	0.000000	-0.110065	0.028232	0.045890	0.000000	0.000000	1.000000	130.000000	0.000000
15204.799036	0.099820	0.575538	-0.033898	73.128471	4.021005	28.343664	0.000000	0.000000	0.000000	0.000000	0.000000	0.000000	-0.110065	0.028232	0.045890	0.000000	0.000000	1.000000	130.000000	0.000000
15204.802369	0.099820	0.575538	-0.033898	73.120239	4.099017	28.516129	0.000000	0.000000	0.000000	0.000000	0.000000	0.000000	-0.110065	0.028232	0.045890	0.000000	0.000000	1.000000	130.000000	0.000000
15204.805702	0.099533	0.575632	-0.033765	73.120239	4.099017	28.516129	0.000000	0.000000	0.000000	0.000000	0.000000	0.000000	-0.086005	0.028232	0.040119	0.000000	0.000000	1.000000	130.000000	0.000000
15204.809036	0.099533	0.575632	-0.033765	73.120239	4.099017	28.516129	0.000000	0.000000	0.000000	0.000000	0.000000	0.000000	-0.086005	0.028232	0.040119	0.000000	0.000000	1.000000	130.000000	0.000000
15204.812369	0.099533	0.575632	-0.033765	73.120949	4.224959	28.738234	0.000000	0.000000	0.000000	0.000000	0.000000	0.000000	-0.086005	0.028232	0.040119	0.000000	0.000000	1.000000	130.000000	0.000000
15204.815702	0.099533	0.575632	-0.033765	73.120949	4.224959	28.738234	0.000000	0.000000	0.000000	0.000000	0.000000	0.000000	-0.086005	0.028232	0.040119	0.000000	0.000000	1.000000	130.000000	0.000000
15204.819036	0.099303	0.575709	-0.033662	73.120949	4.224959	28.738234	0.000000	0.000000	0.000000	0.000000	0.000000	0.000000	-0.069166	0.022959	0.030635	0.000000	0.000000	1.000000	130.000000	0.000000
15204.822369	0.099303	0.575709	-0.033662	73.125839	4.327547	28.878300	0.000000	0.000000	0.000000	0.000000	0.000000	0.000000	-0.069166	0.022959	0.030635	0.000000	0.000000	1.000000	130.000000	0.000000
15204.825702	0.099303	0.575709	-0.033662	73.125839	4.327547	28.878300	0.000000	0.000000	0.000000	0.000000	0.000000	0.000000	-0.069166	0.022959	0.030635	0.000000	0.000000	1.000000	130.000000	0.000000
15204.829036	0.099303	0.575709	-0.033662	73.125839	4.327547	28.878300	0.000000	0.000000	0.000000	0.000000	0.000000	0.000000	-0.069166	0.022959	0.030635	0.000000	0.000000	1.000000	130.000000	0.000000
15204.832369	0.098930	0.575810	-0.033627	73.126678	4.376908	28.865753	0.000000	0.000000	0.000000	0.000000	0.000000	0.000000	-0.111999	0.030358	0.010768	0.000000	0.000000	1.000000	130.000000	0.000000
15204.835702	0.098930	0.575810	-0.033627	73.126678	4.376908	28.865753	0.000000	0.000000	0.000000	0.000000	0.000000	0.000000	-0.111999	0.030358	0.010768	0.000000	0.000000	1.000000	130.000000	0.000000
15204.839036	0.098930	0.575810	-0.033627	73.126678	4.376908	28.865753	0.000000	0.000000	0.000000	0.000000	0.000000	0.000000	-0.111999	0.030358	0.010768	0.000000	0.000000	1.000000	130.000000	0.000000
15204.842369	0.098812	0.575829	-0.033674	73.128128	4.382632	28.667732	0.000000	0.000000	0.000000	0.000000	0.000000	0.000000	-0.035110	0.005543	-0.014173	0.000000	0.000000	1.000000	130.000000	0.000000
15204.845702	0.098812	0.575829	-0.033674	73.128128	4.382632	28.667732	0.000000	0.000000	0.000000	0.000000	0.000000	0.000000	-0.035110	0.005543	-0.014173	0.000000	0.000000	1.000000	130.000000	0.000000
15204.849036	0.098812	0.575829	-0.033674	73.128128	4.382632	28.667732	0.000000	0.000000	0.000000	0.000000	0.000000	0.000000	-0.035110	0.005543	-0.014173	0.000000	0.000000	1.000000	130.000000	0.000000
15204.852369	0.098812	0.575829	-0.033674	73.132980	4.398638	28.545452	0.000000	0.000000	0.000000	0.000000	0.000000	0.000000	-0.035110	0.005543	-0.014173	0.000000	0.000000	1.000000	130.000000	0.000000
15204.855702	0.098726	0.575836	-0.033771	73.132980	4.398638	28.545452	0.000000	0.000000	0.000000	0.000000	0.000000	0.000000	-0.025897	0.002106	-0.029248	0.000000	0.000000	1.000000	130.000000	0.000000
15204.859036	0.098726	0.575836	-0.033771	73.132980	4.398638	28.545452	0.000000	0.000000	0.000000	0.000000	0.000000	0.000000	-0.025897	0.002106	-0.029248	0.000000	0.000000	1.000000	130.000000	0.000000
15204.862369	0.098726	0.575836	-0.033771	73.138550	4.431128	28.599422	0.000000	0.000000	0.000000	0.000000	0.000000	0.000000	-0.025897	0.002106	-0.029248	0.000000	0.000000	1.000000	130.000000	0.000000
15204.865702	0.098726	0.575836	-0.033771	73.138550	4.431128	28.599422	0.000000	0.000000	0.000000	0.000000	0.000000	0.000000	-0.025897	0.002106	-0.029248	0.000000	0.000000	1.000000	130.000000	0.000000
15204.869036	0.098687	0.575813	-0.033848	73.138550	4.431128	28.599422	0.000000	0.000000	0.000000	0.000000	0.000000	0.000000	-0.011742	-0.006871	-0.023099	0.000000	0.000000	1.000000	130.000000	0.000000
15204.872369	0.098687	0.575813	-0.033848	73.147438	4.468482	28.657351	0.000000	0.000000	0.000000	0.000000	0.000000	0.000000	-0.011742	-0.006871	-0.023099	0.000000	0.000000	1.000000	130.000000	0.000000
15204.875702	0.098687	0.575813	-0.033848	73.147438	4.468482	28.657351	0.000000	0.000000	0.000000	0.000000	0.000000	0.000000	-0.011742	-0.006871	-0.023099	0.000000	0.000000	1.000000	130.000000	0.000000
15204.879036	0.098687	0.575813	-0.033848	73.147438	4.468482	28.657351	0.000000	0.000000	0.000000	0.000000	0.000000	0.000000	-0.011742	-0.006871	-0.023099	0.000000	0.000000	1.000000	130.000000	0.000000
15204.882369	0.098704	0.575772	-0.033957	73.155594	4.500280	28.698639	0.000000	0.000000	0.000000	0.000000	0.000000	0.000000	0.005133	-0.012144	-0.032495	0.000000	0.000000	1.000000	130.000000	0.000000
15204.885702	0.098704	0.575772	-0.033957	73.155594	4.500280	28.698639	0.000000	0.000000	0.000000	0.000000	0.000000	0.000000	0.005133	-0.012144	-0.032495	0.000000	0.000000	1.000000	130.000000	0.000000
15204.889036	0.098704	0.575772	-0.033957	73.155594	4.500280	28.698639	0.000000	0.000000	0.000000	0.000000	0.000000	0.000000	0.005133	-0.012144	-0.032495	0.000000	0.000000	1.000000	130.000000	0.000000
15204.892369	0.098704	0.575772	-0.033957	73.155838	4.512116	28.704191	0.000000	0.000000	0.000000	0.000000	0.000000	0.000000	0.005133	-0.012144	-0.032495	0.000000	0.000000	1.000000	130.000000	0.000000
15204.895702	0.098760	0.575755	-0.033988	73.155838	4.512116	28.704191	0.000000	0.000000	0.000000	0.000000	0.000000	0.000000	0.016874	-0.005276	-0.009398	0.000000	0.000000	1.000000	130.000000	0.000000
15204.899036	0.098760	0.575755	-0.033988	73.155838	4.512116	28.704191	0.000000	0.000000	0.000000	0.000000	0.000000	0.000000	0.016874	-0.005276	-0.009398	0.000000	0.000000	1.000000	130.000000	0.000000
15204.902369	0.098760	0.575755	-0.033988	73.158928	4.518726	28.702572	0.000000	0.000000	0.000000	0.000000	0.000000	0.000000	0.016874	-0.005276	-0.009398	0.000000	0.000000	1.000000	130.000000	0.000000
15204.905702	0.098760	0.575755	-0.033988	73.158928	4.518726	28.702572	0.000000	0.000000	0.000000	0.000000	0.000000	0.000000	0.016874	-0.005276	-0.009398	0.000000	0.000000	1.000000	130.000000	0.000000
15204.909036	0.098832	0.575742	-0.033955	73.158928	4.518726	28.702572	0.000000	0.000000	0.000000	0.000000	0.000000	0.000000	0.021385	-0.003700	0.009923	0.000000	0.000000	1.000000	130.000000	0.000000
15204.912369	0.098832	0.575742	-0.033955	73.162033	4.519899	28.700956	0.000000	0.000000	0.000000	0.000000	0.000000	0.000000	0.021385	-0.003700	0.009923	0.000000	0.000000	1.000000	130.000000	0.000000
15204.915702	0.098832	0.575742	-0.033955	73.162033	4.519899	28.700956	0.000000	0.000000	0.000000	0.000000	0.000000	0.000000	0.021385	-0.003700	0.009923	0.000000	0.000000	1.000000	130.000000	0.000000
15204.919036	0.098832	0.575742	-0.033955	73.162033	4.519899	28.700956	0.000000	0.000000	0.000000	0.000000	0.000000	0.000000	0.021385	-0.003700	0.009923	0.000000	0.000000	1.000000	130.000000	0.000000
15204.922369	0.098856	0.575671	-0.033941	73.168213	4.516786	28.697710	0.000000	0.000000	0.000000	0.000000	0.000000	0.000000	0.007351	-0.021367	0.004266	0.000000	0.000000	1.000000	130.000000	0.000000
15204.925702	0.098856	0.575671	-0.033941	73.168213	4.516786	28.697710	0.000000	0.000000	0.000000	0.000000	0.000000	0.000000	0.007351	-0.021367	0.004266	0.000000	0.000000	1.000000	130.000000	0.000000
15204.929036	0.098856	0.575671	-0.033941	73.168213	4.516786	28.697710	0.000000	0.000000	0.000000	0.000000	0.000000	0.000000	0.007351	-0.021367	0.004266	0.000000	0.000000	1.000000	130.000000	0.000000
15204.932369	0.098856	0.575671	-0.033941	73.177734	4.513099	28.698406	0.000000	0.000000	0.000000	0.000000	0.000000	0.000000	0.007351	-0.021367	0.004266	0.000000	0.000000	1.000000	130.000000	0.000000
15204.935702	0.098835	0.575606	-0.033941	73.177734	4.513099	28.698406	0.000000	0.000000	0.000000	0.000000	0.000000	0.000000	-0.006355	-0.019518	0.000007	0.000000	0.000000	1.000000	130.000000	0.000000
15204.939036	0.098835	0.575606	-0.033941	73.177734	4.513099	28.698406	0.000000	0.000000	0.000000	0.000000	0.000000	0.000000	-0.006355	-0.019518	0.000007	0.000000	0.000000	1.000000	130.000000	0.000000
15204.942369	0.098835	0.575606	-0.033941	73.187035	4.505712	28.693542	0.000000	0.000000	0.000000	0.000000	0.000000	0.000000	-0.006355	-0.019518	0.000007	0.000000	0.000000	1.000000	130.000000	0.000000
15204.945702	0.098835	0.575606	-0.033941	73.187035	4.505712	28.693542	0.000000	0.000000	0.000000	0.000000	0.000000	0.000000	-0.006355	-0.019518	0.000007	0.000000	0.000000	1.000000	130.000000	0.000000
15204.949036	0.098814	0.575541	-0.033941	73.187035	4.505712	28.693542	0.000000	0.000000	0.000000	0.000000	0.000000	0.000000	-0.006356	-0.019510	0.000004	0.000000	0.000000	1.000000	130.000000	0.000000
15204.952369	0.098814	0.575541	-0.033941	73.194443	4.518343	28.718163	0.000000	0.000000	0.000000	0.000000	0.000000	0.000000	-0.006356	-0.019510	0.000004	0.000000	0.000000	1.000000	130.000000	0.000000
15204.955702	0.098814	0.575541	-0.033941	73.194443	4.518343	28.718163	0.000000	0.000000	0.000000	0.000000	0.000000	0.000000	-0.006356	-0.019510	0.000004	0.000000	0.000000	1.000000	130.000000	0.000000
15204.959036	0.098814	0.575541	-0.033941	73.194443	4.518343	28.718163	0.000000	0.000000	0.000000	0.000000	0.000000	0.000000	-0.006356	-0.019510	0.000004	0.000000	0.000000	1.000000	130.000000	0.000000
15204.962369	0.098755	0.575428	-0.033919	73.206146	4.545185	28.761087	0.000000	0.000000	0.000000	0.000000	0.000000	0.000000	-0.017529	-0.033766	0.006589	0.000000	0.000000	1.000000	130.000000	0.000000
15204.965702	0.098755	0.575428	-0.033919	73.206146	4.545185	28.761087	0.000000	0.000000	0.000000	0.000000	0.000000	0.000000	-0.017529	-0.033766	0.006589	0.000000	0.000000	1.000000	130.000000	0.000000
15204.969036	0.098755	0.575428	-0.033919	73.206146	4.545185	28.761087	0.000000	0.000000	0.000000	0.000000	0.000000	0.000000	-0.017529	-0.033766	0.006589	0.000000	0.000000	1.000000	130.000000	0.000000
15204.972369	0.098755	0.575428	-0.033919	73.212669	4.592673	28.837612	0.000000	0.000000	0.000000	0.000000	0.000000	0.000000	-0.017529	-0.033766	0.006589	0.000000	0.000000	1.000000	130.000000	0.000000
15204.975702	0.098728	0.575392	-0.033856	73.212669	4.592673	28.837612	0.000000	0.000000	0.000000	0.000000	0.000000	0.000000	-0.008319	-0.010846	0.018841	0.000000	0.000000	1.000000	130.000000	0.000000
15204.979036	0.098728	0.575392	-0.033856	73.212669	4.592673	28.837612	0.000000	0.000000	0.000000	0.000000	0.000000	0.000000	-0.008319	-0.010846	0.018841	0.000000	0.000000	1.000000	130.000000	0.000000
15204.982369	0.098728	0.575392	-0.033856	73.220100	4.652280	28.936485	0.000000	0.000000	0.000000	0.000000	0.000000	0.000000	-0.008319	-0.010846	0.018841	0.000000	0.000000	1.000000	130.000000	0.000000
15204.985702	0.098728	0.575392	-0.033856	73.220100	4.652280	28.936485	0.000000	0.000000	0.000000	0.000000	0.000000	0.000000	-0.008319	-0.010846	0.018841	0.000000	0.000000	1.000000	130.000000	0.000000
15204.989036	0.098710	0.575345	-0.033839	73.220100	4.652280	28.936485	0.000000	0.000000	0.000000	0.000000	0.000000	0.000000	-0.005149	-0.014238	0.005178	0.000000	0.000000	1.000000	130.000000	0.000000
15204.992369	0.098710	0.575345	-0.033839	73.227745	4.721100	29.041025	0.000000	0.000000	0.000000	0.000000	0.000000	0.000000	-0.005149	-0.014238	0.005178	0.000000	0.000000	1.000000	130.000000	0.000000
15204.995702	0.098710	0.575345	-0.033839	73.227745	4.721100	29.041025	0.000000	0.000000	0.000000	0.000000	0.000000	0.000000	-0.005149	-0.014238	0.005178	0.000000	0.000000	1.000000	130.000000	0.000000
15204.999036	0.098710	0.575345	-0.033839	73.227745	4.721100	29.041025	0.000000	0.000000	0.000000	0.000000	0.000000	0.000000	-0.005149	-0.014238	0.005178	0.000000	0.000000	1.000000	130.000000	0.000000
15205.002369	0.098723	0.575309	-0.033785	73.235107	4.786278	29.140043	0.000000	0.000000	0.000000	0.000000	0.000000	0.000000	0.003738	-0.010826	0.016028	0.000000	0.000000	1.000000	130.000000	0.000000
15205.005702	0.098723	0.575309	-0.033785	73.235107	4.786278	29.140043	0.000000	0.000000	0.000000	0.000000	0.000000	0.000000	0.003738	-0.010826	0.016028	0.000000	0.000000	1.000000	130.000000	0.000000
15205.009036	0.098723	0.575309	-0.033785	73.235107	4.786278	29.140043	0.000000	0.000000	0.000000	0.000000	0.000000	0.000000	0.003738	-0.010826	0.016028	0.000000	0.000000	1.000000	130.000000	0.000000
15205.012369	0.098723	0.575309	-0.033785	73.240318	4.818150	29.188797	0.000000	0.000000	0.000000	0.000000	0.000000	0.000000	0.003738	-0.010826	0.016028	0.000000	0.000000	1.000000	130.000000	0.000000
15205.015702	0.098719	0.575291	-0.033802	73.240318	4.818150	29.188797	0.000000	0.000000	0.000000	0.000000	0.000000	0.000000	-0.001210	-0.005281	-0.005185	0.000000	0.000000	1.000000	130.000000	0.000000
15205.019036	0.098719	0.575291	-0.033802	73.240318	4.818150	29.188797	0.000000	0.000000	0.000000	0.000000	0.000000	0.000000	-0.001210	-0.005281	-0.005185	0.000000	0.000000	1.000000	130.000000	0.000000
15205.022369	0.098719	0.575291	-0.033802	73.243660	4.823072	29.192827	0.000000	0.000000	0.000000	0.000000	0.000000	0.000000	-0.001210	-0.005281	-0.005185	0.000000	0.000000	1.000000	130.000000	0.000000
15205.025702	0.098719	0.575291	-0.033802	73.243660	4.823072	29.192827	0.000000	0.000000	0.000000	0.000000	0.000000	0.000000	-0.001210	-0.005281	-0.005185	0.000000	0.000000	1.000000	130.000000	0.000000
15205.029036	0.098729	0.575280	-0.033848	73.243660	4.823072	29.192827	0.000000	0.000000	0.000000	0.000000	0.000000	0.000000	0.003170	-0.003430	-0.013663	0.000000	0.000000	1.000000	130.000000	0.000000
15205.032369	0.098729	0.575280	-0.033848	73.240547	4.827289	29.194378	0.000000	0.000000	0.000000	0.000000	0.000000	0.000000	0.003170	-0.003430	-0.013663	0.000000	0.000000	1.000000	130.000000	0.000000
15205.035702	0.098729	0.575280	-0.033848	73.240547	4.827289	29.194378	0.000000	0.000000	0.000000	0.000000	0.000000	0.000000	0.003170	-0.003430	-0.013663	0.000000	0.000000	1.000000	130.000000	0.000000
15205.039036	0.098729	0.575280	-0.033848	73.240547	4.827289	29.194378	0.000000	0.000000	0.000000	0.000000	0.000000	0.000000	0.003170	-0.003430	-0.013663	0.000000	0.000000	1.000000	130.000000	0.000000
15205.042369	0.098761	0.575333	-0.033893	73.237450	4.831513	29.195951	0.000000	0.000000	0.000000	0.000000	0.000000	0.000000	0.009529	0.016098	-0.013654	0.000000	0.000000	1.000000	130.000000	0.000000
15205.045702	0.098761	0.575333	-0.033893	73.237450	4.831513	29.195951	0.000000	0.000000	0.000000	0.000000	0.000000	0.000000	0.009529	0.016098	-0.013654	0.000000	0.000000	1.000000	130.000000	0.000000
15205.049036	0.098761	0.575333	-0.033893	73.237450	4.831513	29.195951	0.000000	0.000000	0.000000	0.000000	0.000000	0.000000	0.009529	0.016098	-0.013654	0.000000	0.000000	1.000000	130.000000	0.000000
15205.052369	0.098761	0.575333	-0.033893	73.228157	4.836011	29.200647	0.000000	0.000000	0.000000	0.000000	0.000000	0.000000	0.009529	0.016098	-0.013654	0.000000	0.000000	1.000000	130.000000	0.000000
15205.055702	0.098762	0.575399	-0.033889	73.228157	4.836011	29.200647	0.000000	0.000000	0.000000	0.000000	0.000000	0.000000	0.000330	0.019543	0.001413	0.000000	0.000000	1.000000	130.000000	0.000000
15205.059036	0.098762	0.575399	-0.033889	73.228157	4.836011	29.200647	0.000000	0.000000	0.000000	0.000000	0.000000	0.000000	0.000330	0.019543	0.001413	0.000000	0.000000	1.000000	130.000000	0.000000
15205.062369	0.098762	0.575399	-0.033889	73.215782	4.842000	29.206907	0.000000	0.000000	0.000000	0.000000	0.000000	0.000000	0.000330	0.019543	0.001413	0.000000	0.000000	1.000000	130.000000	0.000000
15205.065702	0.098762	0.575399	-0.033889	73.215782	4.842000	29.206907	0.000000	0.000000	0.000000	0.000000	0.000000	0.000000	0.000330	0.019543	0.001413	0.000000	0.000000	1.000000	130.000000	0.000000
15205.069036	0.098767	0.575481	-0.033867	73.215782	4.842000	29.206907	0.000000	0.000000	0.000000	0.000000	0.000000	0.000000	0.001539	0.024791	0.006595	0.000000	0.000000	1.000000	130.000000	0.000000
15205.072369	0.098767	0.575481	-0.033867	73.203377	4.847982	29.213150	0.000000	0.000000	0.000000	0.000000	0.000000	0.000000	0.001539	0.024791	0.006595	0.000000	0.000000	1.000000	130.000000	0.000000
15205.075702	0.098767	0.575481	-0.033867	73.203377	4.847982	29.213150	0.000000	0.000000	0.000000	0.000000	0.000000	0.000000	0.001539	0.024791	0.006595	0.000000	0.000000	1.000000	130.000000	0.000000
15205.079036	0.098767	0.575481	-0.033867	73.203377	4.847982	29.213150	0.000000	0.000000	0.000000	0.000000	0.000000	0.000000	0.001539	0.024791	0.006595	0.000000	0.000000	1.000000	130.000000	0.000000
15205.082369	0.098771	0.575675	-0.033760	73.184799	4.854215	29.222511	0.000000	0.000000	0.000000	0.000000	0.000000	0.000000	0.001109	0.058308	0.032012	0.000000	0.000000	1.000000	130.000000	0.000000
15205.085702	0.098771	0.575675	-0.033760	73.184799	4.854215	29.222511	0.000000	0.000000	0.000000	0.000000	0.000000	0.000000	0.001109	0.058308	0.032012	0.000000	0.000000	1.000000	130.000000	0.000000
15205.089036	0.098771	0.575675	-0.033760	73.184799	4.854215	29.222511	0.000000	0.000000	0.000000	0.000000	0.000000	0.000000	0.001109	0.058308	0.032012	0.000000	0.000000	1.000000	130.000000	0.000000
15205.092369	0.098771	0.575675	-0.033760	73.169312	4.858943	29.230288	0.000000	0.000000	0.000000	0.000000	0.000000	0.000000	0.001109	0.058308	0.032012	0.000000	0.000000	1.000000	130.000000	0.000000
15205.095702	0.098760	0.575776	-0.033716	73.169312	4.858943	29.230288	0.000000	0.000000	0.000000	0.000000	0.000000	0.000000	-0.003286	0.030081	0.013163	0.000000	0.000000	1.000000	130.000000	0.000000
15205.099036	0.098760	0.575776	-0.033716	73.169312	4.858943	29.230288	0.000000	0.000000	0.000000	0.000000	0.000000	0.000000	-0.003286	0.030081	0.013163	0.000000	0.000000	1.000000	130.000000	0.000000
15205.102369	0.098760	0.575776	-0.033716	73.160469	4.870788	29.246092	0.000000	0.000000	0.000000	0.000000	0.000000	0.000000	-0.003286	0.030081	0.013163	0.000000	0.000000	1.000000	130.000000	0.000000
15205.105702	0.098760	0.575776	-0.033716	73.160469	4.870788	29.246092	0.000000	0.000000	0.000000	0.000000	0.000000	0.000000	-0.003286	0.030081	0.013163	0.000000	0.000000	1.000000	130.000000	0.000000
15205.109036	0.098765	0.575858	-0.033694	73.160469	4.870788	29.246092	0.000000	0.000000	0.000000	0.000000	0.000000	0.000000	0.001531	0.024815	0.006571	0.000000	0.000000	1.000000	130.000000	0.000000
15205.112369	0.098765	0.575858	-0.033694	73.148331	4.880422	29.257881	0.000000	0.000000	0.000000	0.000000	0.000000	0.000000	0.001531	0.024815	0.006571	0.000000	0.000000	1.000000	130.000000	0.000000
15205.115702	0.098765	0.575858	-0.033694	73.148331	4.880422	29.257881	0.000000	0.000000	0.000000	0.000000	0.000000	0.000000	0.001531	0.024815	0.006571	0.000000	0.000000	1.000000	130.000000	0.000000
15205.119036	0.098765	0.575858	-0.033694	73.148331	4.880422	29.257881	0.000000	0.000000	0.000000	0.000000	0.000000	0.000000	0.001531	0.024815	0.006571	0.000000	0.000000	1.000000	130.000000	0.000000
15205.122369	0.098759	0.575953	-0.033720	73.145470	4.885592	29.264997	0.000000	0.000000	0.000000	0.000000	0.000000	0.000000	-0.001767	0.028505	-0.007578	0.000000	0.000000	1.000000	130.000000	0.000000
15205.125702	0.098759	0.575953	-0.033720	73.145470	4.885592	29.264997	0.000000	0.000000	0.000000	0.000000	0.000000	0.000000	-0.001767	0.028505	-0.007578	0.000000	0.000000	1.000000	130.000000	0.000000
15205.129036	0.098759	0.575953	-0.033720	73.145470	4.885592	29.264997	0.000000	0.000000	0.000000	0.000000	0.000000	0.000000	-0.001767	0.028505	-0.007578	0.000000	0.000000	1.000000	130.000000	0.000000
15205.132369	0.098759	0.575953	-0.033720	73.142349	4.889786	29.266535	0.000000	0.000000	0.000000	0.000000	0.000000	0.000000	-0.001767	0.028505	-0.007578	0.000000	0.000000	1.000000	130.000000	0.000000
15205.135702	0.098773	0.575983	-0.033754	73.142349	4.889786	29.266535	0.000000	0.000000	0.000000	0.000000	0.000000	0.000000	0.003940	0.008974	-0.010375	0.000000	0.000000	1.000000	130.000000	0.000000
15205.139036	0.098773	0.575983	-0.033754	73.142349	4.889786	29.266535	0.000000	0.000000	0.000000	0.000000	0.000000	0.000000	0.003940	0.008974	-0.010375	0.000000	0.000000	1.000000	130.000000	0.000000
15205.142369	0.098773	0.575983	-0.033754	73.139977	4.905056	29.284805	0.000000	0.000000	0.000000	0.000000	0.000000	0.000000	0.003940	0.008974	-0.010375	0.000000	0.000000	1.000000	130.000000	0.000000
15205.145702	0.098773	0.575983	-0.033754	73.139977	4.905056	29.284805	0.000000	0.000000	0.000000	0.000000	0.000000	0.000000	0.003940	0.008974	-0.010375	0.000000	0.000000	1.000000	130.000000	0.000000
15205.149036	0.098786	0.576013	-0.033789	73.139977	4.905056	29.284805	0.000000	0.000000	0.000000	0.000000	0.000000	0.000000	0.003936	0.008970	-0.010375	0.000000	0.000000	1.000000	130.000000	0.000000
15205.152369	0.098786	0.576013	-0.033789	73.138283	4.934111	29.319782	0.000000	0.000000	0.000000	0.000000	0.000000	0.000000	0.003936	0.008970	-0.010375	0.000000	0.000000	1.000000	130.000000	0.000000
15205.155702	0.098786	0.576013	-0.033789	73.138283	4.934111	29.319782	0.000000	0.000000	0.000000	0.000000	0.000000	0.000000	0.003936	0.008970	-0.010375	0.000000	0.000000	1.000000	130.000000	0.000000
15205.159036	0.098786	0.576013	-0.033789	73.138283	4.934111	29.319782	0.000000	0.000000	0.000000	0.000000	0.000000	0.000000	0.003936	0.008970	-0.010375	0.000000	0.000000	1.000000	130.000000	0.000000
15205.162369	0.098869	0.576055	-0.033797	73.137505	4.975185	29.377024	0.000000	0.000000	0.000000	0.000000	0.000000	0.000000	0.024884	0.012408	-0.002351	0.000000	0.000000	1.000000	130.000000	0.000000
15205.165702	0.098869	0.576055	-0.033797	73.137505	4.975185	29.377024	0.000000	0.000000	0.000000	0.000000	0.000000	0.000000	0.024884	0.012408	-0.002351	0.000000	0.000000	1.000000	130.000000	0.000000
15205.169036	0.098869	0.576055	-0.033797	73.137505	4.975185	29.377024	0.000000	0.000000	0.000000	0.000000	0.000000	0.000000	0.024884	0.012408	-0.002351	0.000000	0.000000	1.000000	130.000000	0.000000
15205.172369	0.098869	0.576055	-0.033797	73.137634	5.036457	29.456554	0.000000	0.000000	0.000000	0.000000	0.000000	0.000000	0.024884	0.012408	-0.002351	0.000000	0.000000	1.000000	130.000000	0.000000
15205.175702	0.098913	0.576072	-0.033789	73.137634	5.036457	29.456554	0.000000	0.000000	0.000000	0.000000	0.000000	0.000000	0.013268	0.005272	0.002358	0.000000	0.000000	1.000000	130.000000	0.000000
15205.179036	0.098913	0.576072	-0.033789	73.137634	5.036457	29.456554	0.000000	0.000000	0.000000	0.000000	0.000000	0.000000	0.013268	0.005272	0.002358	0.000000	0.000000	1.000000	130.000000	0.000000
15205.182369	0.098913	0.576072	-0.033789	73.141304	5.100963	29.545742	0.000000	0.000000	0.000000	0.000000	0.000000	0.000000	0.013268	0.005272	0.002358	0.000000	0.000000	1.000000	130.000000	0.000000
15205.185702	0.098913	0.576072	-0.033789	73.141304	5.100963	29.545742	0.000000	0.000000	0.000000	0.000000	0.000000	0.000000	0.013268	0.005272	0.002358	0.000000	0.000000	1.000000	130.000000	0.000000
15205.189036	0.098973	0.576072	-0.033803	73.144051	5.148004	29.612654	0.000000	0.000000	0.000000	0.000000	0.000000	0.000000	0.018088	-0.000003	-0.004226	0.000000	0.000000	1.000000	130.000000	0.000000
15205.192369	0.098973	0.576072	-0.033803	73.144051	5.148004	29.612654	0.000000	0.000000	0.000000	0.000000	0.000000	0.000000	0.018088	-0.000003	-0.004226	0.000000	0.000000	1.000000	130.000000	0.000000
15205.195702	0.098973	0.576072	-0.033803	73.144051	5.148004	29.612654	0.000000	0.000000	0.000000	0.000000	0.000000	0.000000	0.018088	-0.000003	-0.004226	0.000000	0.000000	1.000000	130.000000	0.000000
15205.199036	0.098973	0.576072	-0.033803	73.146103	5.183973	29.662846	0.000000	0.000000	0.000000	0.000000	0.000000	0.000000	0.018088	-0.000003	-0.004226	0.000000	0.000000	1.000000	130.000000	0.000000
15205.202369	0.098993	0.576072	-0.033807	73.146103	5.183973	29.662846	0.000000	0.000000	0.000000	0.000000	0.000000	0.000000	0.006030	-0.000003	-0.001409	0.000000	0.000000	1.000000	130.000000	0.000000
15205.205702	0.098993	0.576072	-0.033807	73.146103	5.183973	29.662846	0.000000	0.000000	0.000000	0.000000	0.000000	0.000000	0.006030	-0.000003	-0.001409	0.000000	0.000000	1.000000	130.000000	0.000000
15205.209036	0.098993	0.576072	-0.033807	73.149635	5.187208	29.672493	0.000000	0.000000	0.000000	0.000000	0.000000	0.000000	0.006030	-0.000003	-0.001409	0.000000	0.000000	1.000000	130.000000	0.000000
15205.212369	0.098993	0.576072	-0.033807	73.149635	5.187208	29.672493	0.000000	0.000000	0.000000	0.000000	0.000000	0.000000	0.006030	-0.000003	-0.001409	0.000000	0.000000	1.000000	130.000000	0.000000
15205.215702	0.098969	0.576055	-0.033820	73.149635	5.187208	29.672493	0.000000	0.000000	0.000000	0.000000	0.000000	0.000000	-0.007240	-0.005276	-0.003766	0.000000	0.000000	1.000000	130.000000	0.000000
15205.219036	0.098969	0.576055	-0.033820	73.155838	5.178895	29.669498	0.000000	0.000000	0.000000	0.000000	0.000000	0.000000	-0.007240	-0.005276	-0.003766	0.000000	0.000000	1.000000	130.000000	0.000000
15205.222369	0.098969	0.576055	-0.033820	73.155838	5.178895	29.669498	0.000000	0.000000	0.000000	0.000000	0.000000	0.000000	-0.007240	-0.005276	-0.003766	0.000000	0.000000	1.000000	130.000000	0.000000
15205.225702	0.098969	0.576055	-0.033820	73.155838	5.178895	29.669498	0.000000	0.000000	0.000000	0.000000	0.000000	0.000000	-0.007240	-0.005276	-0.003766	0.000000	0.000000	1.000000	130.000000	0.000000
15205.229036	0.098853	0.575984	-0.033866	73.162041	5.167871	29.666508	0.000000	0.000000	0.000000	0.000000	0.000000	0.000000	-0.034982	-0.021132	-0.013661	0.000000	0.000000	1.000000	130.000000	0.000000
15205.232369	0.098853	0.575984	-0.033866	73.162041	5.167871	29.666508	0.000000	0.000000	0.000000	0.000000	0.000000	0.000000	-0.034982	-0.021132	-0.013661	0.000000	0.000000	1.000000	130.000000	0.000000
15205.235702	0.098853	0.575984	-0.033866	73.162041	5.167871	29.666508	0.000000	0.000000	0.000000	0.000000	0.000000	0.000000	-0.034982	-0.021132	-0.013661	0.000000	0.000000	1.000000	130.000000	0.000000
15205.239036	0.098853	0.575984	-0.033866	73.171356	5.155407	29.662016	0.000000	0.000000	0.000000	0.000000	0.000000	0.000000	-0.034982	-0.021132	-0.013661	0.000000	0.000000	1.000000	130.000000	0.000000
15205.242369	0.098786	0.575925	-0.033880	73.171356	5.155407	29.662016	0.000000	0.000000	0.000000	0.000000	0.000000	0.000000	-0.020059	-0.017684	-0.004237	0.000000	0.000000	1.000000	130.000000	0.000000
15205.245702	0.098786	0.575925	-0.033880	73.171356	5.155407	29.662016	0.000000	0.000000	0.000000	0.000000	0.000000	0.000000	-0.020059	-0.017684	-0.004237	0.000000	0.000000	1.000000	130.000000	0.000000
15205.249036	0.098786	0.575925	-0.033880	73.180656	5.145659	29.649523	0.000000	0.000000	0.000000	0.000000	0.000000	0.000000	-0.020059	-0.017684	-0.004237	0.000000	0.000000	1.000000	130.000000	0.000000
15205.252369	0.098786	0.575925	-0.033880	73.180656	5.145659	29.649523	0.000000	0.000000	0.000000	0.000000	0.000000	0.000000	-0.020059	-0.017684	-0.004237	0.000000	1.000000	1.000000	130.000000	0.000000
15205.255702	0.098733	0.575872	-0.033922	73.180656	5.145659	29.649523	0.000000	0.000000	0.000000	0.000000	0.000000	0.000000	-0.015681	-0.015838	-0.012722	0.000000	1.000000	1.000000	130.000000	0.000000
