# Supplementary material for: Haptic Guidance Needs to Be Intuitive Not Just Informative to Improve Human Motor Accuracy
Source: PLoS One. 2016 Mar 16;11(3):e0150912. doi: 10.1371/journal.pone.0150912 (PMC4794196; doi:10.1371/journal.pone.0150912)
Supplement: S1 Data — (ZIP) [file pone.0150912.s001.zip › Subject6/exp1_0131.txt]

Time	PosX	PosY	PosZ	RotX	RotY	RotZ	ForceX	ForceY	ForceZ	MomentX	MomentY	MomentZ	VelocityX	VelocityY	VelocityZ	CalibratedWeight	ButtonDown	Condition	Trial	Visual
15206.697499	-0.001926	0.488510	0.249152	72.781296	40.319885	43.110001	0.000000	0.000000	0.000000	0.000000	0.000000	0.000000	-0.060321	-0.017996	-0.013624	0.000000	1.000000	1.000000	131.000000	1.000000
15206.700832	-0.002127	0.488430	0.249092	72.790817	40.332508	42.850246	0.000000	0.000000	0.000000	0.000000	0.000000	0.000000	-0.060300	-0.023994	-0.018135	0.000000	1.000000	1.000000	131.000000	1.000000
15206.704166	-0.002127	0.488430	0.249092	72.790817	40.332508	42.850246	0.000000	0.000000	0.000000	0.000000	0.000000	0.000000	-0.060300	-0.023994	-0.018135	0.000000	1.000000	1.000000	131.000000	1.000000
15206.707499	-0.002127	0.488430	0.249092	72.790817	40.332508	42.850246	0.000000	0.000000	0.000000	0.000000	0.000000	0.000000	-0.060300	-0.023994	-0.018135	0.000000	1.000000	1.000000	131.000000	1.000000
15206.710832	-0.002328	0.488312	0.249033	72.803879	40.358772	42.800549	0.000000	0.000000	0.000000	0.000000	0.000000	0.000000	-0.060292	-0.035557	-0.017650	0.000000	1.000000	1.000000	131.000000	1.000000
15206.714166	-0.002328	0.488312	0.249033	72.803879	40.358772	42.800549	0.000000	0.000000	0.000000	0.000000	0.000000	0.000000	-0.060292	-0.035557	-0.017650	0.000000	1.000000	1.000000	131.000000	1.000000
15206.717499	-0.002328	0.488312	0.249033	72.803879	40.358772	42.800549	0.000000	0.000000	0.000000	0.000000	0.000000	0.000000	-0.060292	-0.035557	-0.017650	0.000000	1.000000	1.000000	131.000000	1.000000
15206.720832	-0.002328	0.488312	0.249033	72.815781	40.375359	42.827015	0.000000	0.000000	0.000000	0.000000	0.000000	0.000000	-0.060292	-0.035557	-0.017650	0.000000	1.000000	1.000000	131.000000	1.000000
15206.724166	-0.002496	0.488173	0.248959	72.815781	40.375359	42.827015	0.000000	0.000000	0.000000	0.000000	0.000000	0.000000	-0.050209	-0.041555	-0.022134	0.000000	1.000000	1.000000	131.000000	1.000000
15206.727499	-0.002496	0.488173	0.248959	72.815781	40.375359	42.827015	0.000000	0.000000	0.000000	0.000000	0.000000	0.000000	-0.050209	-0.041555	-0.022134	0.000000	1.000000	1.000000	131.000000	1.000000
15206.730832	-0.002496	0.488173	0.248959	72.831200	40.411049	42.880058	0.000000	0.000000	0.000000	0.000000	0.000000	0.000000	-0.050209	-0.041555	-0.022134	0.000000	1.000000	1.000000	131.000000	1.000000
15206.734166	-0.002496	0.488173	0.248959	72.831200	40.411049	42.880058	0.000000	0.000000	0.000000	0.000000	0.000000	0.000000	-0.050209	-0.041555	-0.022134	0.000000	1.000000	1.000000	131.000000	1.000000
15206.737499	-0.002663	0.488016	0.248902	72.831200	40.411049	42.880058	0.000000	0.000000	0.000000	0.000000	0.000000	0.000000	-0.050217	-0.047121	-0.017158	0.000000	1.000000	1.000000	131.000000	1.000000
15206.740832	-0.002663	0.488016	0.248902	72.845428	40.450005	42.937965	0.000000	0.000000	0.000000	0.000000	0.000000	0.000000	-0.050217	-0.047121	-0.017158	0.000000	1.000000	1.000000	131.000000	1.000000
15206.744166	-0.002663	0.488016	0.248902	72.845428	40.450005	42.937965	0.000000	0.000000	0.000000	0.000000	0.000000	0.000000	-0.050217	-0.047121	-0.017158	0.000000	1.000000	1.000000	131.000000	1.000000
15206.747499	-0.002663	0.488016	0.248902	72.845428	40.450005	42.937965	0.000000	0.000000	0.000000	0.000000	0.000000	0.000000	-0.050217	-0.047121	-0.017158	0.000000	1.000000	1.000000	131.000000	1.000000
15206.750832	-0.003031	0.487641	0.248710	72.863190	40.489773	42.998119	0.000000	0.000000	0.000000	0.000000	0.000000	0.000000	-0.110366	-0.112613	-0.057441	0.000000	1.000000	1.000000	131.000000	1.000000
15206.754166	-0.003031	0.487641	0.248710	72.863190	40.489773	42.998119	0.000000	0.000000	0.000000	0.000000	0.000000	0.000000	-0.110366	-0.112613	-0.057441	0.000000	1.000000	1.000000	131.000000	1.000000
15206.757499	-0.003031	0.487641	0.248710	72.863190	40.489773	42.998119	0.000000	0.000000	0.000000	0.000000	0.000000	0.000000	-0.110366	-0.112613	-0.057441	0.000000	1.000000	1.000000	131.000000	1.000000
15206.760832	-0.003031	0.487641	0.248710	72.883324	40.539036	43.065357	0.000000	0.000000	0.000000	0.000000	0.000000	0.000000	-0.110366	-0.112613	-0.057441	0.000000	1.000000	1.000000	131.000000	1.000000
15206.764166	-0.003198	0.487443	0.248591	72.883324	40.539036	43.065357	0.000000	0.000000	0.000000	0.000000	0.000000	0.000000	-0.050103	-0.059478	-0.035753	0.000000	1.000000	1.000000	131.000000	1.000000
15206.767499	-0.003198	0.487443	0.248591	72.883324	40.539036	43.065357	0.000000	0.000000	0.000000	0.000000	0.000000	0.000000	-0.050103	-0.059478	-0.035753	0.000000	1.000000	1.000000	131.000000	1.000000
15206.770832	-0.003198	0.487443	0.248591	72.907005	40.594658	43.134937	0.000000	0.000000	0.000000	0.000000	0.000000	0.000000	-0.050103	-0.059478	-0.035753	0.000000	1.000000	1.000000	131.000000	1.000000
15206.774166	-0.003198	0.487443	0.248591	72.907005	40.594658	43.134937	0.000000	0.000000	0.000000	0.000000	0.000000	0.000000	-0.050103	-0.059478	-0.035753	0.000000	1.000000	1.000000	131.000000	1.000000
15206.777499	-0.003331	0.487262	0.248424	72.907005	40.594658	43.134937	0.000000	0.000000	0.000000	0.000000	0.000000	0.000000	-0.039968	-0.054277	-0.050257	0.000000	1.000000	1.000000	131.000000	1.000000
15206.780832	-0.003331	0.487262	0.248424	72.930656	40.653202	43.204716	0.000000	0.000000	0.000000	0.000000	0.000000	0.000000	-0.039968	-0.054277	-0.050257	0.000000	1.000000	1.000000	131.000000	1.000000
15206.784166	-0.003331	0.487262	0.248424	72.930656	40.653202	43.204716	0.000000	0.000000	0.000000	0.000000	0.000000	0.000000	-0.039968	-0.054277	-0.050257	0.000000	1.000000	1.000000	131.000000	1.000000
15206.787499	-0.003331	0.487262	0.248424	72.930656	40.653202	43.204716	0.000000	0.000000	0.000000	0.000000	0.000000	0.000000	-0.039968	-0.054277	-0.050257	0.000000	1.000000	1.000000	131.000000	1.000000
15206.790832	-0.003530	0.486900	0.248089	72.954292	40.711914	43.274666	0.000000	0.000000	0.000000	0.000000	0.000000	0.000000	-0.059790	-0.108488	-0.100540	0.000000	1.000000	1.000000	131.000000	1.000000
15206.794166	-0.003530	0.486900	0.248089	72.954292	40.711914	43.274666	0.000000	0.000000	0.000000	0.000000	0.000000	0.000000	-0.059790	-0.108488	-0.100540	0.000000	1.000000	1.000000	131.000000	1.000000
15206.797499	-0.003530	0.486900	0.248089	72.954292	40.711914	43.274666	0.000000	0.000000	0.000000	0.000000	0.000000	0.000000	-0.059790	-0.108488	-0.100540	0.000000	1.000000	1.000000	131.000000	1.000000
15206.800832	-0.003530	0.486900	0.248089	72.975555	40.766827	43.337791	0.000000	0.000000	0.000000	0.000000	0.000000	0.000000	-0.059790	-0.108488	-0.100540	0.000000	1.000000	1.000000	131.000000	1.000000
15206.804166	-0.003630	0.486777	0.247903	72.975555	40.766827	43.337791	0.000000	0.000000	0.000000	0.000000	0.000000	0.000000	-0.029845	-0.037072	-0.055808	0.000000	1.000000	1.000000	131.000000	1.000000
15206.807499	-0.003630	0.486777	0.247903	72.975555	40.766827	43.337791	0.000000	0.000000	0.000000	0.000000	0.000000	0.000000	-0.029845	-0.037072	-0.055808	0.000000	1.000000	1.000000	131.000000	1.000000
15206.810832	-0.003630	0.486777	0.247903	72.998009	40.813320	43.396328	0.000000	0.000000	0.000000	0.000000	0.000000	0.000000	-0.029845	-0.037072	-0.055808	0.000000	1.000000	1.000000	131.000000	1.000000
15206.814166	-0.003630	0.486777	0.247903	72.998009	40.813320	43.396328	0.000000	0.000000	0.000000	0.000000	0.000000	0.000000	-0.029845	-0.037072	-0.055808	0.000000	1.000000	1.000000	131.000000	1.000000
15206.817499	-0.003763	0.486672	0.247700	72.998009	40.813320	43.396328	0.000000	0.000000	0.000000	0.000000	0.000000	0.000000	-0.039841	-0.031488	-0.060901	0.000000	1.000000	1.000000	131.000000	1.000000
15206.820832	-0.003763	0.486672	0.247700	73.015717	40.841000	43.440876	0.000000	0.000000	0.000000	0.000000	0.000000	0.000000	-0.039841	-0.031488	-0.060901	0.000000	1.000000	1.000000	131.000000	1.000000
15206.824166	-0.003763	0.486672	0.247700	73.015717	40.841000	43.440876	0.000000	0.000000	0.000000	0.000000	0.000000	0.000000	-0.039841	-0.031488	-0.060901	0.000000	1.000000	1.000000	131.000000	1.000000
15206.827499	-0.003763	0.486672	0.247700	73.015717	40.841000	43.440876	0.000000	0.000000	0.000000	0.000000	0.000000	0.000000	-0.039841	-0.031488	-0.060901	0.000000	1.000000	1.000000	131.000000	1.000000
15206.830832	-0.004262	0.486730	0.247249	73.037148	40.838093	43.454655	0.000000	0.000000	0.000000	0.000000	0.000000	0.000000	-0.149762	0.017515	-0.135238	0.000000	0.000000	1.000000	131.000000	1.000000
15206.834166	-0.004262	0.486730	0.247249	73.037148	40.838093	43.454655	0.000000	0.000000	0.000000	0.000000	0.000000	0.000000	-0.149762	0.017515	-0.135238	0.000000	0.000000	1.000000	131.000000	1.000000
15206.837499	-0.004262	0.486730	0.247249	73.037148	40.838093	43.454655	0.000000	0.000000	0.000000	0.000000	0.000000	0.000000	-0.149762	0.017515	-0.135238	0.000000	0.000000	1.000000	131.000000	1.000000
15206.840832	-0.004262	0.486730	0.247249	73.055077	40.815830	43.433620	0.000000	0.000000	0.000000	0.000000	0.000000	0.000000	-0.149762	0.017515	-0.135238	0.000000	0.000000	1.000000	131.000000	1.000000
15206.844166	-0.004594	0.486872	0.246954	73.055077	40.815830	43.433620	0.000000	0.000000	0.000000	0.000000	0.000000	0.000000	-0.099747	0.042572	-0.088405	0.000000	0.000000	1.000000	131.000000	1.000000
15206.847499	-0.004594	0.486872	0.246954	73.055077	40.815830	43.433620	0.000000	0.000000	0.000000	0.000000	0.000000	0.000000	-0.099747	0.042572	-0.088405	0.000000	0.000000	1.000000	131.000000	1.000000
15206.850832	-0.005060	0.487106	0.246575	73.069283	40.807999	43.443512	0.000000	0.000000	0.000000	0.000000	0.000000	0.000000	-0.139576	0.070345	-0.113877	0.000000	0.000000	1.000000	131.000000	1.000000
15206.854166	-0.005060	0.487106	0.246575	73.069283	40.807999	43.443512	0.000000	0.000000	0.000000	0.000000	0.000000	0.000000	-0.139576	0.070345	-0.113877	0.000000	0.000000	1.000000	131.000000	1.000000
15206.857499	-0.005060	0.487106	0.246575	73.069283	40.807999	43.443512	0.000000	0.000000	0.000000	0.000000	0.000000	0.000000	-0.139576	0.070345	-0.113877	0.000000	0.000000	1.000000	131.000000	1.000000
15206.860832	-0.005060	0.487106	0.246575	73.078690	40.786171	43.320290	0.000000	0.000000	0.000000	0.000000	0.000000	0.000000	-0.139576	0.070345	-0.113877	0.000000	0.000000	1.000000	131.000000	1.000000
15206.864166	-0.005657	0.487492	0.246123	73.078690	40.786171	43.320290	0.000000	0.000000	0.000000	0.000000	0.000000	0.000000	-0.179323	0.115558	-0.135488	0.000000	0.000000	1.000000	131.000000	1.000000
15206.867499	-0.005657	0.487492	0.246123	73.078690	40.786171	43.320290	0.000000	0.000000	0.000000	0.000000	0.000000	0.000000	-0.179323	0.115558	-0.135488	0.000000	0.000000	1.000000	131.000000	1.000000
15206.870832	-0.006286	0.487986	0.245537	73.088097	40.758919	42.965725	0.000000	0.000000	0.000000	0.000000	0.000000	0.000000	-0.188745	0.148287	-0.175672	0.000000	0.000000	1.000000	131.000000	1.000000
15206.874166	-0.006286	0.487986	0.245537	73.088097	40.758919	42.965725	0.000000	0.000000	0.000000	0.000000	0.000000	0.000000	-0.188745	0.148287	-0.175672	0.000000	0.000000	1.000000	131.000000	1.000000
15206.877499	-0.006286	0.487986	0.245537	73.088097	40.758919	42.965725	0.000000	0.000000	0.000000	0.000000	0.000000	0.000000	-0.188745	0.148287	-0.175672	0.000000	0.000000	1.000000	131.000000	1.000000
15206.880832	-0.007047	0.488570	0.244833	73.097519	40.728981	42.770752	0.000000	0.000000	0.000000	0.000000	0.000000	0.000000	-0.228074	0.175302	-0.211341	0.000000	0.000000	1.000000	131.000000	1.000000
15206.884166	-0.007047	0.488570	0.244833	73.097519	40.728981	42.770752	0.000000	0.000000	0.000000	0.000000	0.000000	0.000000	-0.228074	0.175302	-0.211341	0.000000	0.000000	1.000000	131.000000	1.000000
15206.887499	-0.007047	0.488570	0.244833	73.097519	40.728981	42.770752	0.000000	0.000000	0.000000	0.000000	0.000000	0.000000	-0.228074	0.175302	-0.211341	0.000000	0.000000	1.000000	131.000000	1.000000
15206.890832	-0.007970	0.489339	0.243988	73.109276	40.686836	42.710564	0.000000	0.000000	0.000000	0.000000	0.000000	0.000000	-0.277081	0.230651	-0.253561	0.000000	0.000000	1.000000	131.000000	1.000000
15206.894166	-0.007970	0.489339	0.243988	73.109276	40.686836	42.710564	0.000000	0.000000	0.000000	0.000000	0.000000	0.000000	-0.277081	0.230651	-0.253561	0.000000	0.000000	1.000000	131.000000	1.000000
15206.897499	-0.007970	0.489339	0.243988	73.109276	40.686836	42.710564	0.000000	0.000000	0.000000	0.000000	0.000000	0.000000	-0.277081	0.230651	-0.253561	0.000000	0.000000	1.000000	131.000000	1.000000
15206.900832	-0.008989	0.490213	0.242972	73.119980	40.649277	42.650101	0.000000	0.000000	0.000000	0.000000	0.000000	0.000000	-0.305685	0.262233	-0.304622	0.000000	0.000000	1.000000	131.000000	1.000000
15206.904166	-0.008989	0.490213	0.242972	73.119980	40.649277	42.650101	0.000000	0.000000	0.000000	0.000000	0.000000	0.000000	-0.305685	0.262233	-0.304622	0.000000	0.000000	1.000000	131.000000	1.000000
15206.907499	-0.008989	0.490213	0.242972	73.119980	40.649277	42.650101	0.000000	0.000000	0.000000	0.000000	0.000000	0.000000	-0.305685	0.262233	-0.304622	0.000000	0.000000	1.000000	131.000000	1.000000
15206.910832	-0.010036	0.491228	0.241752	73.144547	40.708786	42.591347	0.000000	0.000000	0.000000	0.000000	0.000000	0.000000	-0.313876	0.304470	-0.366109	0.000000	0.000000	1.000000	131.000000	1.000000
15206.914166	-0.010036	0.491228	0.241752	73.144547	40.708786	42.591347	0.000000	0.000000	0.000000	0.000000	0.000000	0.000000	-0.313876	0.304470	-0.366109	0.000000	0.000000	1.000000	131.000000	1.000000
15206.917499	-0.010036	0.491228	0.241752	73.144547	40.708786	42.591347	0.000000	0.000000	0.000000	0.000000	0.000000	0.000000	-0.313876	0.304470	-0.366109	0.000000	0.000000	1.000000	131.000000	1.000000
15206.920832	-0.011174	0.492342	0.240293	73.240997	41.149204	42.818310	0.000000	0.000000	0.000000	0.000000	0.000000	0.000000	-0.341448	0.334254	-0.437627	0.000000	0.000000	1.000000	131.000000	1.000000
15206.924166	-0.011174	0.492342	0.240293	73.240997	41.149204	42.818310	0.000000	0.000000	0.000000	0.000000	0.000000	0.000000	-0.341448	0.334254	-0.437627	0.000000	0.000000	1.000000	131.000000	1.000000
15206.927499	-0.011174	0.492342	0.240293	73.240997	41.149204	42.818310	0.000000	0.000000	0.000000	0.000000	0.000000	0.000000	-0.341448	0.334254	-0.437627	0.000000	0.000000	1.000000	131.000000	1.000000
15206.930832	-0.012369	0.493554	0.238594	73.424446	42.053337	43.520119	0.000000	0.000000	0.000000	0.000000	0.000000	0.000000	-0.358560	0.363424	-0.509800	0.000000	0.000000	1.000000	131.000000	1.000000
15206.934166	-0.012369	0.493554	0.238594	73.424446	42.053337	43.520119	0.000000	0.000000	0.000000	0.000000	0.000000	0.000000	-0.358560	0.363424	-0.509800	0.000000	0.000000	1.000000	131.000000	1.000000
15206.937499	-0.012369	0.493554	0.238594	73.424446	42.053337	43.520119	0.000000	0.000000	0.000000	0.000000	0.000000	0.000000	-0.358560	0.363424	-0.509800	0.000000	0.000000	1.000000	131.000000	1.000000
15206.940832	-0.013553	0.494878	0.236635	73.634438	43.193985	44.639343	0.000000	0.000000	0.000000	0.000000	0.000000	0.000000	-0.355270	0.397388	-0.587665	0.000000	0.000000	1.000000	131.000000	1.000000
15206.944166	-0.013553	0.494878	0.236635	73.634438	43.193985	44.639343	0.000000	0.000000	0.000000	0.000000	0.000000	0.000000	-0.355270	0.397388	-0.587665	0.000000	0.000000	1.000000	131.000000	1.000000
15206.947499	-0.013553	0.494878	0.236635	73.634438	43.193985	44.639343	0.000000	0.000000	0.000000	0.000000	0.000000	0.000000	-0.355270	0.397388	-0.587665	0.000000	0.000000	1.000000	131.000000	1.000000
15206.950832	-0.014792	0.496317	0.234477	73.843163	44.354313	45.892239	0.000000	0.000000	0.000000	0.000000	0.000000	0.000000	-0.371667	0.431589	-0.647408	0.000000	0.000000	1.000000	131.000000	1.000000
15206.954166	-0.014792	0.496317	0.234477	73.843163	44.354313	45.892239	0.000000	0.000000	0.000000	0.000000	0.000000	0.000000	-0.371667	0.431589	-0.647408	0.000000	0.000000	1.000000	131.000000	1.000000
15206.957499	-0.014792	0.496317	0.234477	73.843163	44.354313	45.892239	0.000000	0.000000	0.000000	0.000000	0.000000	0.000000	-0.371667	0.431589	-0.647408	0.000000	0.000000	1.000000	131.000000	1.000000
15206.960832	-0.016050	0.497865	0.232085	74.053413	45.402905	47.022373	0.000000	0.000000	0.000000	0.000000	0.000000	0.000000	-0.377488	0.464442	-0.717662	0.000000	0.000000	1.000000	131.000000	1.000000
15206.964166	-0.016050	0.497865	0.232085	74.053413	45.402905	47.022373	0.000000	0.000000	0.000000	0.000000	0.000000	0.000000	-0.377488	0.464442	-0.717662	0.000000	0.000000	1.000000	131.000000	1.000000
15206.967499	-0.016050	0.497865	0.232085	74.053413	45.402905	47.022373	0.000000	0.000000	0.000000	0.000000	0.000000	0.000000	-0.377488	0.464442	-0.717662	0.000000	0.000000	1.000000	131.000000	1.000000
15206.970832	-0.017327	0.499504	0.229505	74.243584	46.315994	48.016987	0.000000	0.000000	0.000000	0.000000	0.000000	0.000000	-0.383165	0.491638	-0.773902	0.000000	0.000000	1.000000	131.000000	1.000000
15206.974166	-0.017327	0.499504	0.229505	74.243584	46.315994	48.016987	0.000000	0.000000	0.000000	0.000000	0.000000	0.000000	-0.383165	0.491638	-0.773902	0.000000	0.000000	1.000000	131.000000	1.000000
15206.977499	-0.017327	0.499504	0.229505	74.243584	46.315994	48.016987	0.000000	0.000000	0.000000	0.000000	0.000000	0.000000	-0.383165	0.491638	-0.773902	0.000000	0.000000	1.000000	131.000000	1.000000
15206.980832	-0.018621	0.501246	0.226684	74.408760	47.110237	48.886028	0.000000	0.000000	0.000000	0.000000	0.000000	0.000000	-0.387970	0.522636	-0.846249	0.000000	0.000000	1.000000	131.000000	1.000000
15206.984166	-0.018621	0.501246	0.226684	74.408760	47.110237	48.886028	0.000000	0.000000	0.000000	0.000000	0.000000	0.000000	-0.387970	0.522636	-0.846249	0.000000	0.000000	1.000000	131.000000	1.000000
15206.987499	-0.018621	0.501246	0.226684	74.408760	47.110237	48.886028	0.000000	0.000000	0.000000	0.000000	0.000000	0.000000	-0.387970	0.522636	-0.846249	0.000000	0.000000	1.000000	131.000000	1.000000
15206.990832	-0.019961	0.503070	0.223635	74.548149	47.753471	49.585503	0.000000	0.000000	0.000000	0.000000	0.000000	0.000000	-0.402043	0.547309	-0.914766	0.000000	0.000000	1.000000	131.000000	1.000000
15206.994166	-0.019961	0.503070	0.223635	74.548149	47.753471	49.585503	0.000000	0.000000	0.000000	0.000000	0.000000	0.000000	-0.402043	0.547309	-0.914766	0.000000	0.000000	1.000000	131.000000	1.000000
15206.997499	-0.019961	0.503070	0.223635	74.548149	47.753471	49.585503	0.000000	0.000000	0.000000	0.000000	0.000000	0.000000	-0.402043	0.547309	-0.914766	0.000000	0.000000	1.000000	131.000000	1.000000
15207.000832	-0.021379	0.504975	0.220386	74.664780	48.235428	50.135452	0.000000	0.000000	0.000000	0.000000	0.000000	0.000000	-0.425361	0.571569	-0.974824	0.000000	0.000000	1.000000	131.000000	1.000000
15207.004166	-0.021379	0.504975	0.220386	74.664780	48.235428	50.135452	0.000000	0.000000	0.000000	0.000000	0.000000	0.000000	-0.425361	0.571569	-0.974824	0.000000	0.000000	1.000000	131.000000	1.000000
15207.007499	-0.021379	0.504975	0.220386	74.664780	48.235428	50.135452	0.000000	0.000000	0.000000	0.000000	0.000000	0.000000	-0.425361	0.571569	-0.974824	0.000000	0.000000	1.000000	131.000000	1.000000
15207.010832	-0.022808	0.506941	0.216952	74.769821	48.587173	50.528004	0.000000	0.000000	0.000000	0.000000	0.000000	0.000000	-0.428818	0.589662	-1.029998	0.000000	0.000000	1.000000	131.000000	1.000000
15207.014166	-0.022808	0.506941	0.216952	74.769821	48.587173	50.528004	0.000000	0.000000	0.000000	0.000000	0.000000	0.000000	-0.428818	0.589662	-1.029998	0.000000	0.000000	1.000000	131.000000	1.000000
15207.017499	-0.022808	0.506941	0.216952	74.769821	48.587173	50.528004	0.000000	0.000000	0.000000	0.000000	0.000000	0.000000	-0.428818	0.589662	-1.029998	0.000000	0.000000	1.000000	131.000000	1.000000
15207.020832	-0.024279	0.508907	0.213318	74.872345	48.814644	50.788853	0.000000	0.000000	0.000000	0.000000	0.000000	0.000000	-0.441137	0.589871	-1.090259	0.000000	0.000000	1.000000	131.000000	1.000000
15207.024166	-0.024279	0.508907	0.213318	74.872345	48.814644	50.788853	0.000000	0.000000	0.000000	0.000000	0.000000	0.000000	-0.441137	0.589871	-1.090259	0.000000	0.000000	1.000000	131.000000	1.000000
15207.027499	-0.024279	0.508907	0.213318	74.872345	48.814644	50.788853	0.000000	0.000000	0.000000	0.000000	0.000000	0.000000	-0.441137	0.589871	-1.090259	0.000000	0.000000	1.000000	131.000000	1.000000
15207.030832	-0.025756	0.510927	0.209493	74.992348	48.994308	51.001652	0.000000	0.000000	0.000000	0.000000	0.000000	0.000000	-0.443340	0.606097	-1.147393	0.000000	0.000000	1.000000	131.000000	1.000000
15207.034166	-0.025756	0.510927	0.209493	74.992348	48.994308	51.001652	0.000000	0.000000	0.000000	0.000000	0.000000	0.000000	-0.443340	0.606097	-1.147393	0.000000	0.000000	1.000000	131.000000	1.000000
15207.037499	-0.025756	0.510927	0.209493	74.992348	48.994308	51.001652	0.000000	0.000000	0.000000	0.000000	0.000000	0.000000	-0.443340	0.606097	-1.147393	0.000000	0.000000	1.000000	131.000000	1.000000
15207.040832	-0.027272	0.512945	0.205495	75.149796	49.124699	51.133045	0.000000	0.000000	0.000000	0.000000	0.000000	0.000000	-0.454637	0.605381	-1.199444	0.000000	0.000000	1.000000	131.000000	1.000000
15207.044166	-0.027272	0.512945	0.205495	75.149796	49.124699	51.133045	0.000000	0.000000	0.000000	0.000000	0.000000	0.000000	-0.454637	0.605381	-1.199444	0.000000	0.000000	1.000000	131.000000	1.000000
15207.047499	-0.027272	0.512945	0.205495	75.149796	49.124699	51.133045	0.000000	0.000000	0.000000	0.000000	0.000000	0.000000	-0.454637	0.605381	-1.199444	0.000000	0.000000	1.000000	131.000000	1.000000
15207.050832	-0.028822	0.514994	0.201318	75.345352	49.221092	51.189384	0.000000	0.000000	0.000000	0.000000	0.000000	0.000000	-0.465136	0.614673	-1.253288	0.000000	0.000000	1.000000	131.000000	1.000000
15207.054166	-0.028822	0.514994	0.201318	75.345352	49.221092	51.189384	0.000000	0.000000	0.000000	0.000000	0.000000	0.000000	-0.465136	0.614673	-1.253288	0.000000	0.000000	1.000000	131.000000	1.000000
15207.057499	-0.028822	0.514994	0.201318	75.345352	49.221092	51.189384	0.000000	0.000000	0.000000	0.000000	0.000000	0.000000	-0.465136	0.614673	-1.253288	0.000000	0.000000	1.000000	131.000000	1.000000
15207.060832	-0.030314	0.517038	0.196999	75.582779	49.265190	51.134842	0.000000	0.000000	0.000000	0.000000	0.000000	0.000000	-0.447404	0.613202	-1.295461	0.000000	0.000000	1.000000	131.000000	1.000000
15207.064166	-0.030314	0.517038	0.196999	75.582779	49.265190	51.134842	0.000000	0.000000	0.000000	0.000000	0.000000	0.000000	-0.447404	0.613202	-1.295461	0.000000	0.000000	1.000000	131.000000	1.000000
15207.067499	-0.030314	0.517038	0.196999	75.582779	49.265190	51.134842	0.000000	0.000000	0.000000	0.000000	0.000000	0.000000	-0.447404	0.613202	-1.295461	0.000000	0.000000	1.000000	131.000000	1.000000
15207.070832	-0.031776	0.519040	0.192541	75.866837	49.256237	50.968353	0.000000	0.000000	0.000000	0.000000	0.000000	0.000000	-0.438809	0.600380	-1.337552	0.000000	0.000000	1.000000	131.000000	1.000000
15207.074166	-0.031776	0.519040	0.192541	75.866837	49.256237	50.968353	0.000000	0.000000	0.000000	0.000000	0.000000	0.000000	-0.438809	0.600380	-1.337552	0.000000	0.000000	1.000000	131.000000	1.000000
15207.077499	-0.031776	0.519040	0.192541	75.866837	49.256237	50.968353	0.000000	0.000000	0.000000	0.000000	0.000000	0.000000	-0.438809	0.600380	-1.337552	0.000000	0.000000	1.000000	131.000000	1.000000
15207.080832	-0.033272	0.521000	0.187972	76.204750	49.142139	50.694138	0.000000	0.000000	0.000000	0.000000	0.000000	0.000000	-0.448787	0.588074	-1.370546	0.000000	0.000000	1.000000	131.000000	1.000000
15207.084166	-0.033272	0.521000	0.187972	76.204750	49.142139	50.694138	0.000000	0.000000	0.000000	0.000000	0.000000	0.000000	-0.448787	0.588074	-1.370546	0.000000	0.000000	1.000000	131.000000	1.000000
15207.087499	-0.033272	0.521000	0.187972	76.204750	49.142139	50.694138	0.000000	0.000000	0.000000	0.000000	0.000000	0.000000	-0.448787	0.588074	-1.370546	0.000000	0.000000	1.000000	131.000000	1.000000
15207.090832	-0.034771	0.522922	0.183330	76.566177	48.813557	50.234829	0.000000	0.000000	0.000000	0.000000	0.000000	0.000000	-0.449562	0.576516	-1.392860	0.000000	0.000000	1.000000	131.000000	1.000000
15207.094166	-0.034771	0.522922	0.183330	76.566177	48.813557	50.234829	0.000000	0.000000	0.000000	0.000000	0.000000	0.000000	-0.449562	0.576516	-1.392860	0.000000	0.000000	1.000000	131.000000	1.000000
15207.097499	-0.034771	0.522922	0.183330	76.566177	48.813557	50.234829	0.000000	0.000000	0.000000	0.000000	0.000000	0.000000	-0.449562	0.576516	-1.392860	0.000000	0.000000	1.000000	131.000000	1.000000
15207.100832	-0.036362	0.524788	0.178626	76.884453	48.008999	49.299259	0.000000	0.000000	0.000000	0.000000	0.000000	0.000000	-0.477459	0.560067	-1.410968	0.000000	0.000000	1.000000	131.000000	1.000000
15207.104166	-0.036362	0.524788	0.178626	76.884453	48.008999	49.299259	0.000000	0.000000	0.000000	0.000000	0.000000	0.000000	-0.477459	0.560067	-1.410968	0.000000	0.000000	1.000000	131.000000	1.000000
15207.107499	-0.036362	0.524788	0.178626	76.884453	48.008999	49.299259	0.000000	0.000000	0.000000	0.000000	0.000000	0.000000	-0.477459	0.560067	-1.410968	0.000000	0.000000	1.000000	131.000000	1.000000
15207.110832	-0.038015	0.526585	0.173884	77.103165	46.659473	47.857498	0.000000	0.000000	0.000000	0.000000	0.000000	0.000000	-0.495794	0.538957	-1.422781	0.000000	0.000000	1.000000	131.000000	1.000000
15207.114166	-0.038015	0.526585	0.173884	77.103165	46.659473	47.857498	0.000000	0.000000	0.000000	0.000000	0.000000	0.000000	-0.495794	0.538957	-1.422781	0.000000	0.000000	1.000000	131.000000	1.000000
15207.117499	-0.038015	0.526585	0.173884	77.103165	46.659473	47.857498	0.000000	0.000000	0.000000	0.000000	0.000000	0.000000	-0.495794	0.538957	-1.422781	0.000000	0.000000	1.000000	131.000000	1.000000
15207.120832	-0.039784	0.528308	0.169062	77.207291	45.089474	46.221352	0.000000	0.000000	0.000000	0.000000	0.000000	0.000000	-0.530603	0.516772	-1.446435	0.000000	0.000000	1.000000	131.000000	1.000000
15207.124166	-0.039784	0.528308	0.169062	77.207291	45.089474	46.221352	0.000000	0.000000	0.000000	0.000000	0.000000	0.000000	-0.530603	0.516772	-1.446435	0.000000	0.000000	1.000000	131.000000	1.000000
15207.127499	-0.039784	0.528308	0.169062	77.207291	45.089474	46.221352	0.000000	0.000000	0.000000	0.000000	0.000000	0.000000	-0.530603	0.516772	-1.446435	0.000000	0.000000	1.000000	131.000000	1.000000
15207.130832	-0.041664	0.529990	0.164157	77.195465	43.711979	44.652061	0.000000	0.000000	0.000000	0.000000	0.000000	0.000000	-0.564108	0.504821	-1.471596	0.000000	0.000000	1.000000	131.000000	1.000000
15207.134166	-0.041664	0.529990	0.164157	77.195465	43.711979	44.652061	0.000000	0.000000	0.000000	0.000000	0.000000	0.000000	-0.564108	0.504821	-1.471596	0.000000	0.000000	1.000000	131.000000	1.000000
15207.137499	-0.041664	0.529990	0.164157	77.195465	43.711979	44.652061	0.000000	0.000000	0.000000	0.000000	0.000000	0.000000	-0.564108	0.504821	-1.471596	0.000000	0.000000	1.000000	131.000000	1.000000
15207.140832	-0.043680	0.531580	0.159152	77.111153	42.734711	43.323498	0.000000	0.000000	0.000000	0.000000	0.000000	0.000000	-0.604856	0.476764	-1.501385	0.000000	0.000000	1.000000	131.000000	1.000000
15207.144166	-0.043680	0.531580	0.159152	77.111153	42.734711	43.323498	0.000000	0.000000	0.000000	0.000000	0.000000	0.000000	-0.604856	0.476764	-1.501385	0.000000	0.000000	1.000000	131.000000	1.000000
15207.147499	-0.043680	0.531580	0.159152	77.111153	42.734711	43.323498	0.000000	0.000000	0.000000	0.000000	0.000000	0.000000	-0.604856	0.476764	-1.501385	0.000000	0.000000	1.000000	131.000000	1.000000
15207.150832	-0.045799	0.533162	0.154057	77.024696	42.090935	42.326199	0.000000	0.000000	0.000000	0.000000	0.000000	0.000000	-0.635509	0.474583	-1.528652	0.000000	0.000000	1.000000	131.000000	1.000000
15207.154166	-0.045799	0.533162	0.154057	77.024696	42.090935	42.326199	0.000000	0.000000	0.000000	0.000000	0.000000	0.000000	-0.635509	0.474583	-1.528652	0.000000	0.000000	1.000000	131.000000	1.000000
15207.157499	-0.045799	0.533162	0.154057	77.024696	42.090935	42.326199	0.000000	0.000000	0.000000	0.000000	0.000000	0.000000	-0.635509	0.474583	-1.528652	0.000000	0.000000	1.000000	131.000000	1.000000
15207.160832	-0.048017	0.534687	0.148893	76.936378	41.762497	41.961895	0.000000	0.000000	0.000000	0.000000	0.000000	0.000000	-0.665370	0.457702	-1.549016	0.000000	0.000000	1.000000	131.000000	1.000000
15207.164166	-0.048017	0.534687	0.148893	76.936378	41.762497	41.961895	0.000000	0.000000	0.000000	0.000000	0.000000	0.000000	-0.665370	0.457702	-1.549016	0.000000	0.000000	1.000000	131.000000	1.000000
15207.167499	-0.048017	0.534687	0.148893	76.936378	41.762497	41.961895	0.000000	0.000000	0.000000	0.000000	0.000000	0.000000	-0.665370	0.457702	-1.549016	0.000000	0.000000	1.000000	131.000000	1.000000
15207.170832	-0.050332	0.536227	0.143689	76.839638	41.695267	42.108879	0.000000	0.000000	0.000000	0.000000	0.000000	0.000000	-0.694647	0.461967	-1.561207	0.000000	0.000000	1.000000	131.000000	1.000000
15207.174166	-0.050332	0.536227	0.143689	76.839638	41.695267	42.108879	0.000000	0.000000	0.000000	0.000000	0.000000	0.000000	-0.694647	0.461967	-1.561207	0.000000	0.000000	1.000000	131.000000	1.000000
15207.177499	-0.050332	0.536227	0.143689	76.839638	41.695267	42.108879	0.000000	0.000000	0.000000	0.000000	0.000000	0.000000	-0.694647	0.461967	-1.561207	0.000000	0.000000	1.000000	131.000000	1.000000
15207.180832	-0.052685	0.537747	0.138453	76.743401	41.882084	42.400982	0.000000	0.000000	0.000000	0.000000	0.000000	0.000000	-0.705880	0.456099	-1.570863	0.000000	0.000000	1.000000	131.000000	1.000000
15207.184166	-0.052685	0.537747	0.138453	76.743401	41.882084	42.400982	0.000000	0.000000	0.000000	0.000000	0.000000	0.000000	-0.705880	0.456099	-1.570863	0.000000	0.000000	1.000000	131.000000	1.000000
15207.187499	-0.052685	0.537747	0.138453	76.743401	41.882084	42.400982	0.000000	0.000000	0.000000	0.000000	0.000000	0.000000	-0.705880	0.456099	-1.570863	0.000000	0.000000	1.000000	131.000000	1.000000
15207.190832	-0.055111	0.539296	0.133289	76.647591	42.197845	42.523575	0.000000	0.000000	0.000000	0.000000	0.000000	0.000000	-0.727794	0.464445	-1.549123	0.000000	0.000000	1.000000	131.000000	1.000000
15207.194166	-0.055111	0.539296	0.133289	76.647591	42.197845	42.523575	0.000000	0.000000	0.000000	0.000000	0.000000	0.000000	-0.727794	0.464445	-1.549123	0.000000	0.000000	1.000000	131.000000	1.000000
15207.197499	-0.055111	0.539296	0.133289	76.647591	42.197845	42.523575	0.000000	0.000000	0.000000	0.000000	0.000000	0.000000	-0.727794	0.464445	-1.549123	0.000000	0.000000	1.000000	131.000000	1.000000
15207.200832	-0.057553	0.540872	0.128205	76.528877	42.619328	42.901173	0.000000	0.000000	0.000000	0.000000	0.000000	0.000000	-0.732604	0.472864	-1.525437	0.000000	0.000000	1.000000	131.000000	1.000000
15207.204166	-0.057553	0.540872	0.128205	76.528877	42.619328	42.901173	0.000000	0.000000	0.000000	0.000000	0.000000	0.000000	-0.732604	0.472864	-1.525437	0.000000	0.000000	1.000000	131.000000	1.000000
15207.207499	-0.057553	0.540872	0.128205	76.528877	42.619328	42.901173	0.000000	0.000000	0.000000	0.000000	0.000000	0.000000	-0.732604	0.472864	-1.525437	0.000000	0.000000	1.000000	131.000000	1.000000
15207.210832	-0.059988	0.542450	0.123245	76.405174	43.158810	43.950916	0.000000	0.000000	0.000000	0.000000	0.000000	0.000000	-0.730492	0.473501	-1.487755	0.000000	0.000000	1.000000	131.000000	1.000000
15207.214166	-0.059988	0.542450	0.123245	76.405174	43.158810	43.950916	0.000000	0.000000	0.000000	0.000000	0.000000	0.000000	-0.730492	0.473501	-1.487755	0.000000	0.000000	1.000000	131.000000	1.000000
15207.217499	-0.059988	0.542450	0.123245	76.405174	43.158810	43.950916	0.000000	0.000000	0.000000	0.000000	0.000000	0.000000	-0.730492	0.473501	-1.487755	0.000000	0.000000	1.000000	131.000000	1.000000
15207.220832	-0.062391	0.544082	0.118429	76.291862	43.645466	44.941750	0.000000	0.000000	0.000000	0.000000	0.000000	0.000000	-0.721054	0.489699	-1.444902	0.000000	0.000000	1.000000	131.000000	1.000000
15207.224166	-0.062391	0.544082	0.118429	76.291862	43.645466	44.941750	0.000000	0.000000	0.000000	0.000000	0.000000	0.000000	-0.721054	0.489699	-1.444902	0.000000	0.000000	1.000000	131.000000	1.000000
15207.227499	-0.062391	0.544082	0.118429	76.291862	43.645466	44.941750	0.000000	0.000000	0.000000	0.000000	0.000000	0.000000	-0.721054	0.489699	-1.444902	0.000000	0.000000	1.000000	131.000000	1.000000
15207.230832	-0.064689	0.545744	0.113810	76.239639	43.963413	45.482479	0.000000	0.000000	0.000000	0.000000	0.000000	0.000000	-0.689425	0.498540	-1.385725	0.000000	0.000000	1.000000	131.000000	1.000000
15207.234166	-0.064689	0.545744	0.113810	76.239639	43.963413	45.482479	0.000000	0.000000	0.000000	0.000000	0.000000	0.000000	-0.689425	0.498540	-1.385725	0.000000	0.000000	1.000000	131.000000	1.000000
15207.237499	-0.064689	0.545744	0.113810	76.239639	43.963413	45.482479	0.000000	0.000000	0.000000	0.000000	0.000000	0.000000	-0.689425	0.498540	-1.385725	0.000000	0.000000	1.000000	131.000000	1.000000
15207.240832	-0.066860	0.547438	0.109395	76.282661	43.987339	45.068230	0.000000	0.000000	0.000000	0.000000	0.000000	0.000000	-0.651273	0.508051	-1.324431	0.000000	0.000000	1.000000	131.000000	1.000000
15207.244166	-0.066860	0.547438	0.109395	76.282661	43.987339	45.068230	0.000000	0.000000	0.000000	0.000000	0.000000	0.000000	-0.651273	0.508051	-1.324431	0.000000	0.000000	1.000000	131.000000	1.000000
15207.247499	-0.066860	0.547438	0.109395	76.282661	43.987339	45.068230	0.000000	0.000000	0.000000	0.000000	0.000000	0.000000	-0.651273	0.508051	-1.324431	0.000000	0.000000	1.000000	131.000000	1.000000
15207.250832	-0.068925	0.549134	0.105093	76.335541	43.927475	44.304070	0.000000	0.000000	0.000000	0.000000	0.000000	0.000000	-0.619404	0.508947	-1.290796	0.000000	0.000000	1.000000	131.000000	1.000000
15207.254166	-0.068925	0.549134	0.105093	76.335541	43.927475	44.304070	0.000000	0.000000	0.000000	0.000000	0.000000	0.000000	-0.619404	0.508947	-1.290796	0.000000	0.000000	1.000000	131.000000	1.000000
15207.257499	-0.068925	0.549134	0.105093	76.335541	43.927475	44.304070	0.000000	0.000000	0.000000	0.000000	0.000000	0.000000	-0.619404	0.508947	-1.290796	0.000000	0.000000	1.000000	131.000000	1.000000
15207.260832	-0.070945	0.550842	0.100936	76.371033	43.849373	43.994965	0.000000	0.000000	0.000000	0.000000	0.000000	0.000000	-0.605936	0.512189	-1.246953	0.000000	0.000000	1.000000	131.000000	1.000000
15207.264166	-0.070945	0.550842	0.100936	76.371033	43.849373	43.994965	0.000000	0.000000	0.000000	0.000000	0.000000	0.000000	-0.605936	0.512189	-1.246953	0.000000	0.000000	1.000000	131.000000	1.000000
15207.267499	-0.070945	0.550842	0.100936	76.371033	43.849373	43.994965	0.000000	0.000000	0.000000	0.000000	0.000000	0.000000	-0.605936	0.512189	-1.246953	0.000000	0.000000	1.000000	131.000000	1.000000
15207.270832	-0.072972	0.552574	0.096899	76.405312	43.688419	44.018639	0.000000	0.000000	0.000000	0.000000	0.000000	0.000000	-0.608247	0.519593	-1.211061	0.000000	0.000000	1.000000	131.000000	1.000000
15207.274166	-0.072972	0.552574	0.096899	76.405312	43.688419	44.018639	0.000000	0.000000	0.000000	0.000000	0.000000	0.000000	-0.608247	0.519593	-1.211061	0.000000	0.000000	1.000000	131.000000	1.000000
15207.277499	-0.072972	0.552574	0.096899	76.405312	43.688419	44.018639	0.000000	0.000000	0.000000	0.000000	0.000000	0.000000	-0.608247	0.519593	-1.211061	0.000000	0.000000	1.000000	131.000000	1.000000
15207.280832	-0.074961	0.554259	0.093023	76.451149	43.465122	43.999687	0.000000	0.000000	0.000000	0.000000	0.000000	0.000000	-0.596606	0.505696	-1.163005	0.000000	0.000000	1.000000	131.000000	1.000000
15207.284166	-0.074961	0.554259	0.093023	76.451149	43.465122	43.999687	0.000000	0.000000	0.000000	0.000000	0.000000	0.000000	-0.596606	0.505696	-1.163005	0.000000	0.000000	1.000000	131.000000	1.000000
15207.287499	-0.074961	0.554259	0.093023	76.451149	43.465122	43.999687	0.000000	0.000000	0.000000	0.000000	0.000000	0.000000	-0.596606	0.505696	-1.163005	0.000000	0.000000	1.000000	131.000000	1.000000
15207.290832	-0.076905	0.555936	0.089243	76.483665	43.242172	43.976288	0.000000	0.000000	0.000000	0.000000	0.000000	0.000000	-0.583102	0.503184	-1.133955	0.000000	0.000000	1.000000	131.000000	1.000000
15207.294166	-0.076905	0.555936	0.089243	76.483665	43.242172	43.976288	0.000000	0.000000	0.000000	0.000000	0.000000	0.000000	-0.583102	0.503184	-1.133955	0.000000	0.000000	1.000000	131.000000	1.000000
15207.297499	-0.076905	0.555936	0.089243	76.483665	43.242172	43.976288	0.000000	0.000000	0.000000	0.000000	0.000000	0.000000	-0.583102	0.503184	-1.133955	0.000000	0.000000	1.000000	131.000000	1.000000
15207.300832	-0.078809	0.557566	0.085589	76.491486	43.032574	43.914356	0.000000	0.000000	0.000000	0.000000	0.000000	0.000000	-0.571393	0.488729	-1.096245	0.000000	0.000000	1.000000	131.000000	1.000000
15207.304166	-0.078809	0.557566	0.085589	76.491486	43.032574	43.914356	0.000000	0.000000	0.000000	0.000000	0.000000	0.000000	-0.571393	0.488729	-1.096245	0.000000	0.000000	1.000000	131.000000	1.000000
15207.307499	-0.078809	0.557566	0.085589	76.491486	43.032574	43.914356	0.000000	0.000000	0.000000	0.000000	0.000000	0.000000	-0.571393	0.488729	-1.096245	0.000000	0.000000	1.000000	131.000000	1.000000
15207.310832	-0.080626	0.559149	0.082070	76.493446	42.797955	43.629631	0.000000	0.000000	0.000000	0.000000	0.000000	0.000000	-0.545052	0.475007	-1.055680	0.000000	0.000000	1.000000	131.000000	1.000000
15207.314166	-0.080626	0.559149	0.082070	76.493446	42.797955	43.629631	0.000000	0.000000	0.000000	0.000000	0.000000	0.000000	-0.545052	0.475007	-1.055680	0.000000	0.000000	1.000000	131.000000	1.000000
15207.317499	-0.080626	0.559149	0.082070	76.493446	42.797955	43.629631	0.000000	0.000000	0.000000	0.000000	0.000000	0.000000	-0.545052	0.475007	-1.055680	0.000000	0.000000	1.000000	131.000000	1.000000
15207.320832	-0.082330	0.560700	0.078670	76.495438	42.574234	43.344921	0.000000	0.000000	0.000000	0.000000	0.000000	0.000000	-0.511070	0.465386	-1.019921	0.000000	0.000000	1.000000	131.000000	1.000000
15207.324166	-0.082330	0.560700	0.078670	76.495438	42.574234	43.344921	0.000000	0.000000	0.000000	0.000000	0.000000	0.000000	-0.511070	0.465386	-1.019921	0.000000	0.000000	1.000000	131.000000	1.000000
15207.327499	-0.082330	0.560700	0.078670	76.495438	42.574234	43.344921	0.000000	0.000000	0.000000	0.000000	0.000000	0.000000	-0.511070	0.465386	-1.019921	0.000000	0.000000	1.000000	131.000000	1.000000
15207.330832	-0.083895	0.562232	0.075373	76.491470	42.336285	43.292065	0.000000	0.000000	0.000000	0.000000	0.000000	0.000000	-0.469485	0.459600	-0.988989	0.000000	0.000000	1.000000	131.000000	1.000000
15207.334166	-0.083895	0.562232	0.075373	76.491470	42.336285	43.292065	0.000000	0.000000	0.000000	0.000000	0.000000	0.000000	-0.469485	0.459600	-0.988989	0.000000	0.000000	1.000000	131.000000	1.000000
15207.337499	-0.083895	0.562232	0.075373	76.491470	42.336285	43.292065	0.000000	0.000000	0.000000	0.000000	0.000000	0.000000	-0.469485	0.459600	-0.988989	0.000000	0.000000	1.000000	131.000000	1.000000
15207.340832	-0.085332	0.563725	0.072226	76.494987	42.078583	43.228447	0.000000	0.000000	0.000000	0.000000	0.000000	0.000000	-0.431097	0.447797	-0.944109	0.000000	0.000000	1.000000	131.000000	1.000000
15207.344166	-0.085332	0.563725	0.072226	76.494987	42.078583	43.228447	0.000000	0.000000	0.000000	0.000000	0.000000	0.000000	-0.431097	0.447797	-0.944109	0.000000	0.000000	1.000000	131.000000	1.000000
15207.347499	-0.085332	0.563725	0.072226	76.494987	42.078583	43.228447	0.000000	0.000000	0.000000	0.000000	0.000000	0.000000	-0.431097	0.447797	-0.944109	0.000000	0.000000	1.000000	131.000000	1.000000
15207.350832	-0.086668	0.565133	0.069216	76.523323	41.765301	43.053810	0.000000	0.000000	0.000000	0.000000	0.000000	0.000000	-0.400842	0.422399	-0.903012	0.000000	0.000000	1.000000	131.000000	1.000000
15207.354166	-0.086668	0.565133	0.069216	76.523323	41.765301	43.053810	0.000000	0.000000	0.000000	0.000000	0.000000	0.000000	-0.400842	0.422399	-0.903012	0.000000	0.000000	1.000000	131.000000	1.000000
15207.357499	-0.086668	0.565133	0.069216	76.523323	41.765301	43.053810	0.000000	0.000000	0.000000	0.000000	0.000000	0.000000	-0.400842	0.422399	-0.903012	0.000000	0.000000	1.000000	131.000000	1.000000
15207.360832	-0.087920	0.566490	0.066274	76.572945	41.411724	42.811871	0.000000	0.000000	0.000000	0.000000	0.000000	0.000000	-0.375617	0.407213	-0.882685	0.000000	0.000000	1.000000	131.000000	1.000000
15207.364166	-0.087920	0.566490	0.066274	76.572945	41.411724	42.811871	0.000000	0.000000	0.000000	0.000000	0.000000	0.000000	-0.375617	0.407213	-0.882685	0.000000	0.000000	1.000000	131.000000	1.000000
15207.367499	-0.087920	0.566490	0.066274	76.572945	41.411724	42.811871	0.000000	0.000000	0.000000	0.000000	0.000000	0.000000	-0.375617	0.407213	-0.882685	0.000000	0.000000	1.000000	131.000000	1.000000
15207.370832	-0.089178	0.567786	0.063472	76.628410	41.028210	42.529655	0.000000	0.000000	0.000000	0.000000	0.000000	0.000000	-0.377522	0.388733	-0.840653	0.000000	0.000000	1.000000	131.000000	1.000000
15207.374166	-0.089178	0.567786	0.063472	76.628410	41.028210	42.529655	0.000000	0.000000	0.000000	0.000000	0.000000	0.000000	-0.377522	0.388733	-0.840653	0.000000	0.000000	1.000000	131.000000	1.000000
15207.377499	-0.089178	0.567786	0.063472	76.628410	41.028210	42.529655	0.000000	0.000000	0.000000	0.000000	0.000000	0.000000	-0.377522	0.388733	-0.840653	0.000000	0.000000	1.000000	131.000000	1.000000
15207.380832	-0.090389	0.569014	0.060780	76.671494	40.684929	42.301517	0.000000	0.000000	0.000000	0.000000	0.000000	0.000000	-0.363111	0.368473	-0.807397	0.000000	0.000000	1.000000	131.000000	1.000000
15207.384166	-0.090389	0.569014	0.060780	76.671494	40.684929	42.301517	0.000000	0.000000	0.000000	0.000000	0.000000	0.000000	-0.363111	0.368473	-0.807397	0.000000	0.000000	1.000000	131.000000	1.000000
15207.387499	-0.090389	0.569014	0.060780	76.671494	40.684929	42.301517	0.000000	0.000000	0.000000	0.000000	0.000000	0.000000	-0.363111	0.368473	-0.807397	0.000000	0.000000	1.000000	131.000000	1.000000
15207.390832	-0.091543	0.570150	0.058146	76.687218	40.426662	42.187439	0.000000	0.000000	0.000000	0.000000	0.000000	0.000000	-0.346328	0.340696	-0.790390	0.000000	0.000000	1.000000	131.000000	1.000000
15207.394166	-0.091543	0.570150	0.058146	76.687218	40.426662	42.187439	0.000000	0.000000	0.000000	0.000000	0.000000	0.000000	-0.346328	0.340696	-0.790390	0.000000	0.000000	1.000000	131.000000	1.000000
15207.397499	-0.091543	0.570150	0.058146	76.687218	40.426662	42.187439	0.000000	0.000000	0.000000	0.000000	0.000000	0.000000	-0.346328	0.340696	-0.790390	0.000000	0.000000	1.000000	131.000000	1.000000
15207.400832	-0.092628	0.571250	0.055623	76.687798	40.283379	42.199806	0.000000	0.000000	0.000000	0.000000	0.000000	0.000000	-0.325321	0.330122	-0.756936	0.000000	0.000000	1.000000	131.000000	1.000000
15207.404166	-0.092628	0.571250	0.055623	76.687798	40.283379	42.199806	0.000000	0.000000	0.000000	0.000000	0.000000	0.000000	-0.325321	0.330122	-0.756936	0.000000	0.000000	1.000000	131.000000	1.000000
15207.407499	-0.092628	0.571250	0.055623	76.687798	40.283379	42.199806	0.000000	0.000000	0.000000	0.000000	0.000000	0.000000	-0.325321	0.330122	-0.756936	0.000000	0.000000	1.000000	131.000000	1.000000
15207.410832	-0.093599	0.572262	0.053106	76.697975	40.220657	42.291176	0.000000	0.000000	0.000000	0.000000	0.000000	0.000000	-0.291566	0.303548	-0.755098	0.000000	0.000000	1.000000	131.000000	1.000000
15207.414166	-0.093599	0.572262	0.053106	76.697975	40.220657	42.291176	0.000000	0.000000	0.000000	0.000000	0.000000	0.000000	-0.291566	0.303548	-0.755098	0.000000	0.000000	1.000000	131.000000	1.000000
15207.417499	-0.093599	0.572262	0.053106	76.697975	40.220657	42.291176	0.000000	0.000000	0.000000	0.000000	0.000000	0.000000	-0.291566	0.303548	-0.755098	0.000000	0.000000	1.000000	131.000000	1.000000
15207.420832	-0.094469	0.573242	0.050645	76.716606	40.235390	42.445236	0.000000	0.000000	0.000000	0.000000	0.000000	0.000000	-0.260990	0.293915	-0.738176	0.000000	0.000000	1.000000	131.000000	1.000000
15207.424166	-0.094469	0.573242	0.050645	76.716606	40.235390	42.445236	0.000000	0.000000	0.000000	0.000000	0.000000	0.000000	-0.260990	0.293915	-0.738176	0.000000	0.000000	1.000000	131.000000	1.000000
15207.427499	-0.094469	0.573242	0.050645	76.716606	40.235390	42.445236	0.000000	0.000000	0.000000	0.000000	0.000000	0.000000	-0.260990	0.293915	-0.738176	0.000000	0.000000	1.000000	131.000000	1.000000
15207.430832	-0.095187	0.574200	0.048228	76.729736	40.222195	42.556255	0.000000	0.000000	0.000000	0.000000	0.000000	0.000000	-0.215261	0.287364	-0.725092	0.000000	0.000000	1.000000	131.000000	1.000000
15207.434166	-0.095187	0.574200	0.048228	76.729736	40.222195	42.556255	0.000000	0.000000	0.000000	0.000000	0.000000	0.000000	-0.215261	0.287364	-0.725092	0.000000	0.000000	1.000000	131.000000	1.000000
15207.437499	-0.095187	0.574200	0.048228	76.729736	40.222195	42.556255	0.000000	0.000000	0.000000	0.000000	0.000000	0.000000	-0.215261	0.287364	-0.725092	0.000000	0.000000	1.000000	131.000000	1.000000
15207.440832	-0.095719	0.575108	0.045933	76.728859	40.109329	42.554379	0.000000	0.000000	0.000000	0.000000	0.000000	0.000000	-0.159771	0.272435	-0.688571	0.000000	0.000000	1.000000	131.000000	1.000000
15207.444166	-0.095719	0.575108	0.045933	76.728859	40.109329	42.554379	0.000000	0.000000	0.000000	0.000000	0.000000	0.000000	-0.159771	0.272435	-0.688571	0.000000	0.000000	1.000000	131.000000	1.000000
15207.447499	-0.095719	0.575108	0.045933	76.728859	40.109329	42.554379	0.000000	0.000000	0.000000	0.000000	0.000000	0.000000	-0.159771	0.272435	-0.688571	0.000000	0.000000	1.000000	131.000000	1.000000
15207.450832	-0.096188	0.575996	0.043731	76.724876	39.993530	42.525234	0.000000	0.000000	0.000000	0.000000	0.000000	0.000000	-0.140546	0.266302	-0.660455	0.000000	0.000000	1.000000	131.000000	1.000000
15207.454166	-0.096188	0.575996	0.043731	76.724876	39.993530	42.525234	0.000000	0.000000	0.000000	0.000000	0.000000	0.000000	-0.140546	0.266302	-0.660455	0.000000	0.000000	1.000000	131.000000	1.000000
15207.457499	-0.096188	0.575996	0.043731	76.724876	39.993530	42.525234	0.000000	0.000000	0.000000	0.000000	0.000000	0.000000	-0.140546	0.266302	-0.660455	0.000000	0.000000	1.000000	131.000000	1.000000
15207.460832	-0.096603	0.576846	0.041670	76.718956	39.870209	42.493534	0.000000	0.000000	0.000000	0.000000	0.000000	0.000000	-0.124402	0.254969	-0.618477	0.000000	0.000000	1.000000	131.000000	1.000000
15207.464166	-0.096603	0.576846	0.041670	76.718956	39.870209	42.493534	0.000000	0.000000	0.000000	0.000000	0.000000	0.000000	-0.124402	0.254969	-0.618477	0.000000	0.000000	1.000000	131.000000	1.000000
15207.467499	-0.096603	0.576846	0.041670	76.718956	39.870209	42.493534	0.000000	0.000000	0.000000	0.000000	0.000000	0.000000	-0.124402	0.254969	-0.618477	0.000000	0.000000	1.000000	131.000000	1.000000
15207.470832	-0.096984	0.577668	0.039721	76.714363	39.752003	42.457115	0.000000	0.000000	0.000000	0.000000	0.000000	0.000000	-0.114479	0.246843	-0.584507	0.000000	0.000000	1.000000	131.000000	1.000000
15207.474166	-0.096984	0.577668	0.039721	76.714363	39.752003	42.457115	0.000000	0.000000	0.000000	0.000000	0.000000	0.000000	-0.114479	0.246843	-0.584507	0.000000	0.000000	1.000000	131.000000	1.000000
15207.477499	-0.096984	0.577668	0.039721	76.714363	39.752003	42.457115	0.000000	0.000000	0.000000	0.000000	0.000000	0.000000	-0.114479	0.246843	-0.584507	0.000000	0.000000	1.000000	131.000000	1.000000
15207.480832	-0.097332	0.578419	0.037877	76.708420	39.642319	42.425461	0.000000	0.000000	0.000000	0.000000	0.000000	0.000000	-0.104308	0.225265	-0.553335	0.000000	0.000000	1.000000	131.000000	1.000000
15207.484166	-0.097332	0.578419	0.037877	76.708420	39.642319	42.425461	0.000000	0.000000	0.000000	0.000000	0.000000	0.000000	-0.104308	0.225265	-0.553335	0.000000	0.000000	1.000000	131.000000	1.000000
15207.487499	-0.097332	0.578419	0.037877	76.708420	39.642319	42.425461	0.000000	0.000000	0.000000	0.000000	0.000000	0.000000	-0.104308	0.225265	-0.553335	0.000000	0.000000	1.000000	131.000000	1.000000
15207.490832	-0.097622	0.579127	0.036135	76.700493	39.530582	42.383312	0.000000	0.000000	0.000000	0.000000	0.000000	0.000000	-0.087036	0.212324	-0.522546	0.000000	0.000000	1.000000	131.000000	1.000000
15207.494166	-0.097622	0.579127	0.036135	76.700493	39.530582	42.383312	0.000000	0.000000	0.000000	0.000000	0.000000	0.000000	-0.087036	0.212324	-0.522546	0.000000	0.000000	1.000000	131.000000	1.000000
15207.497499	-0.097622	0.579127	0.036135	76.700493	39.530582	42.383312	0.000000	0.000000	0.000000	0.000000	0.000000	0.000000	-0.087036	0.212324	-0.522546	0.000000	0.000000	1.000000	131.000000	1.000000
15207.500832	-0.097790	0.579784	0.034533	76.696526	39.452991	42.362270	0.000000	0.000000	0.000000	0.000000	0.000000	0.000000	-0.050476	0.197095	-0.480544	0.000000	0.000000	1.000000	131.000000	1.000000
15207.504166	-0.097790	0.579784	0.034533	76.696526	39.452991	42.362270	0.000000	0.000000	0.000000	0.000000	0.000000	0.000000	-0.050476	0.197095	-0.480544	0.000000	0.000000	1.000000	131.000000	1.000000
15207.507499	-0.097790	0.579784	0.034533	76.696526	39.452991	42.362270	0.000000	0.000000	0.000000	0.000000	0.000000	0.000000	-0.050476	0.197095	-0.480544	0.000000	0.000000	1.000000	131.000000	1.000000
15207.510832	-0.097841	0.580380	0.032966	76.692558	39.388977	42.341209	0.000000	0.000000	0.000000	0.000000	0.000000	0.000000	-0.015348	0.178955	-0.470232	0.000000	0.000000	1.000000	131.000000	1.000000
15207.514166	-0.097841	0.580380	0.032966	76.692558	39.388977	42.341209	0.000000	0.000000	0.000000	0.000000	0.000000	0.000000	-0.015348	0.178955	-0.470232	0.000000	0.000000	1.000000	131.000000	1.000000
15207.517499	-0.097841	0.580380	0.032966	76.692558	39.388977	42.341209	0.000000	0.000000	0.000000	0.000000	0.000000	0.000000	-0.015348	0.178955	-0.470232	0.000000	0.000000	1.000000	131.000000	1.000000
15207.520832	-0.097812	0.580918	0.031491	76.703224	39.334469	42.303223	0.000000	0.000000	0.000000	0.000000	0.000000	0.000000	0.008726	0.161351	-0.442542	0.000000	0.000000	1.000000	131.000000	1.000000
15207.524166	-0.097812	0.580918	0.031491	76.703224	39.334469	42.303223	0.000000	0.000000	0.000000	0.000000	0.000000	0.000000	0.008726	0.161351	-0.442542	0.000000	0.000000	1.000000	131.000000	1.000000
15207.527499	-0.097812	0.580918	0.031491	76.703224	39.334469	42.303223	0.000000	0.000000	0.000000	0.000000	0.000000	0.000000	0.008726	0.161351	-0.442542	0.000000	0.000000	1.000000	131.000000	1.000000
15207.530832	-0.097719	0.581388	0.030064	76.743210	39.249809	42.195686	0.000000	0.000000	0.000000	0.000000	0.000000	0.000000	0.027914	0.141016	-0.427956	0.000000	0.000000	1.000000	131.000000	1.000000
15207.534166	-0.097719	0.581388	0.030064	76.743210	39.249809	42.195686	0.000000	0.000000	0.000000	0.000000	0.000000	0.000000	0.027914	0.141016	-0.427956	0.000000	0.000000	1.000000	131.000000	1.000000
15207.537499	-0.097719	0.581388	0.030064	76.743210	39.249809	42.195686	0.000000	0.000000	0.000000	0.000000	0.000000	0.000000	0.027914	0.141016	-0.427956	0.000000	0.000000	1.000000	131.000000	1.000000
15207.540832	-0.097632	0.581791	0.028673	76.805725	39.141491	42.041615	0.000000	0.000000	0.000000	0.000000	0.000000	0.000000	0.026140	0.120872	-0.417478	0.000000	0.000000	1.000000	131.000000	1.000000
15207.544166	-0.097632	0.581791	0.028673	76.805725	39.141491	42.041615	0.000000	0.000000	0.000000	0.000000	0.000000	0.000000	0.026140	0.120872	-0.417478	0.000000	0.000000	1.000000	131.000000	1.000000
15207.547499	-0.097632	0.581791	0.028673	76.805725	39.141491	42.041615	0.000000	0.000000	0.000000	0.000000	0.000000	0.000000	0.026140	0.120872	-0.417478	0.000000	0.000000	1.000000	131.000000	1.000000
15207.550832	-0.097536	0.582138	0.027360	76.878120	39.026176	41.868046	0.000000	0.000000	0.000000	0.000000	0.000000	0.000000	0.028857	0.103997	-0.393725	0.000000	0.000000	1.000000	131.000000	1.000000
15207.554166	-0.097536	0.582138	0.027360	76.878120	39.026176	41.868046	0.000000	0.000000	0.000000	0.000000	0.000000	0.000000	0.028857	0.103997	-0.393725	0.000000	0.000000	1.000000	131.000000	1.000000
15207.557499	-0.097536	0.582138	0.027360	76.878120	39.026176	41.868046	0.000000	0.000000	0.000000	0.000000	0.000000	0.000000	0.028857	0.103997	-0.393725	0.000000	0.000000	1.000000	131.000000	1.000000
15207.560832	-0.097477	0.582429	0.026118	76.935883	38.941872	41.746613	0.000000	0.000000	0.000000	0.000000	0.000000	0.000000	0.017718	0.087359	-0.372672	0.000000	0.000000	1.000000	131.000000	1.000000
15207.564166	-0.097477	0.582429	0.026118	76.935883	38.941872	41.746613	0.000000	0.000000	0.000000	0.000000	0.000000	0.000000	0.017718	0.087359	-0.372672	0.000000	0.000000	1.000000	131.000000	1.000000
15207.567499	-0.097477	0.582429	0.026118	76.935883	38.941872	41.746613	0.000000	0.000000	0.000000	0.000000	0.000000	0.000000	0.017718	0.087359	-0.372672	0.000000	0.000000	1.000000	131.000000	1.000000
15207.570832	-0.097435	0.582684	0.024967	76.963806	38.944199	41.752262	0.000000	0.000000	0.000000	0.000000	0.000000	0.000000	0.012458	0.076546	-0.345247	0.000000	0.000000	1.000000	131.000000	1.000000
15207.574166	-0.097435	0.582684	0.024967	76.963806	38.944199	41.752262	0.000000	0.000000	0.000000	0.000000	0.000000	0.000000	0.012458	0.076546	-0.345247	0.000000	0.000000	1.000000	131.000000	1.000000
15207.577499	-0.097435	0.582684	0.024967	76.963806	38.944199	41.752262	0.000000	0.000000	0.000000	0.000000	0.000000	0.000000	0.012458	0.076546	-0.345247	0.000000	0.000000	1.000000	131.000000	1.000000
15207.580832	-0.097401	0.582906	0.023975	76.975761	38.987698	41.816456	0.000000	0.000000	0.000000	0.000000	0.000000	0.000000	0.010210	0.066500	-0.297593	0.000000	0.000000	1.000000	131.000000	1.000000
15207.584166	-0.097401	0.582906	0.023975	76.975761	38.987698	41.816456	0.000000	0.000000	0.000000	0.000000	0.000000	0.000000	0.010210	0.066500	-0.297593	0.000000	0.000000	1.000000	131.000000	1.000000
15207.587499	-0.097401	0.582906	0.023975	76.975761	38.987698	41.816456	0.000000	0.000000	0.000000	0.000000	0.000000	0.000000	0.010210	0.066500	-0.297593	0.000000	0.000000	1.000000	131.000000	1.000000
15207.590832	-0.097401	0.582906	0.023975	76.986389	39.034477	41.885601	0.000000	0.000000	0.000000	0.000000	0.000000	0.000000	0.010210	0.066500	-0.297593	0.000000	0.000000	1.000000	131.000000	1.000000
15207.594166	-0.097377	0.583083	0.023036	76.986389	39.034477	41.885601	0.000000	0.000000	0.000000	0.000000	0.000000	0.000000	0.007218	0.053008	-0.281874	0.000000	0.000000	1.000000	131.000000	1.000000
15207.597499	-0.097377	0.583083	0.023036	76.986389	39.034477	41.885601	0.000000	0.000000	0.000000	0.000000	0.000000	0.000000	0.007218	0.053008	-0.281874	0.000000	0.000000	1.000000	131.000000	1.000000
15207.600832	-0.097334	0.583236	0.022237	76.996353	39.073177	41.939278	0.000000	0.000000	0.000000	0.000000	0.000000	0.000000	0.013050	0.045857	-0.239639	0.000000	0.000000	1.000000	131.000000	1.000000
15207.604166	-0.097334	0.583236	0.022237	76.996353	39.073177	41.939278	0.000000	0.000000	0.000000	0.000000	0.000000	0.000000	0.013050	0.045857	-0.239639	0.000000	0.000000	1.000000	131.000000	1.000000
15207.607499	-0.097334	0.583236	0.022237	76.996353	39.073177	41.939278	0.000000	0.000000	0.000000	0.000000	0.000000	0.000000	0.013050	0.045857	-0.239639	0.000000	0.000000	1.000000	131.000000	1.000000
15207.610832	-0.097334	0.583236	0.022237	77.006927	39.133747	42.008614	0.000000	0.000000	0.000000	0.000000	0.000000	0.000000	0.013050	0.045857	-0.239639	0.000000	0.000000	1.000000	131.000000	1.000000
15207.614166	-0.097214	0.583336	0.021532	77.006927	39.133747	42.008614	0.000000	0.000000	0.000000	0.000000	0.000000	0.000000	0.035811	0.030186	-0.211355	0.000000	0.000000	1.000000	131.000000	1.000000
15207.617499	-0.097214	0.583336	0.021532	77.006927	39.133747	42.008614	0.000000	0.000000	0.000000	0.000000	0.000000	0.000000	0.035811	0.030186	-0.211355	0.000000	0.000000	1.000000	131.000000	1.000000
15207.620832	-0.097078	0.583401	0.020862	77.018852	39.196735	42.073254	0.000000	0.000000	0.000000	0.000000	0.000000	0.000000	0.040834	0.019521	-0.201094	0.000000	0.000000	1.000000	131.000000	1.000000
15207.624166	-0.097078	0.583401	0.020862	77.018852	39.196735	42.073254	0.000000	0.000000	0.000000	0.000000	0.000000	0.000000	0.040834	0.019521	-0.201094	0.000000	0.000000	1.000000	131.000000	1.000000
15207.627499	-0.097078	0.583401	0.020862	77.018852	39.196735	42.073254	0.000000	0.000000	0.000000	0.000000	0.000000	0.000000	0.040834	0.019521	-0.201094	0.000000	0.000000	1.000000	131.000000	1.000000
15207.630832	-0.097078	0.583401	0.020862	77.034721	39.283596	42.159599	0.000000	0.000000	0.000000	0.000000	0.000000	0.000000	0.040834	0.019521	-0.201094	0.000000	0.000000	1.000000	131.000000	1.000000
15207.634166	-0.096935	0.583415	0.020272	77.034721	39.283596	42.159599	0.000000	0.000000	0.000000	0.000000	0.000000	0.000000	0.043009	0.004041	-0.176929	0.000000	0.000000	1.000000	131.000000	1.000000
15207.637499	-0.096935	0.583415	0.020272	77.034721	39.283596	42.159599	0.000000	0.000000	0.000000	0.000000	0.000000	0.000000	0.043009	0.004041	-0.176929	0.000000	0.000000	1.000000	131.000000	1.000000
15207.640832	-0.096824	0.583412	0.019724	77.050545	39.367947	42.246155	0.000000	0.000000	0.000000	0.000000	0.000000	0.000000	0.033391	-0.000916	-0.164480	0.000000	0.000000	1.000000	131.000000	1.000000
15207.644166	-0.096824	0.583412	0.019724	77.050545	39.367947	42.246155	0.000000	0.000000	0.000000	0.000000	0.000000	0.000000	0.033391	-0.000916	-0.164480	0.000000	0.000000	1.000000	131.000000	1.000000
15207.647499	-0.096824	0.583412	0.019724	77.050545	39.367947	42.246155	0.000000	0.000000	0.000000	0.000000	0.000000	0.000000	0.033391	-0.000916	-0.164480	0.000000	0.000000	1.000000	131.000000	1.000000
15207.650832	-0.096824	0.583412	0.019724	77.072266	39.478802	42.365479	0.000000	0.000000	0.000000	0.000000	0.000000	0.000000	0.033391	-0.000916	-0.164480	0.000000	0.000000	1.000000	131.000000	1.000000
15207.654166	-0.096762	0.583328	0.019187	77.072266	39.478802	42.365479	0.000000	0.000000	0.000000	0.000000	0.000000	0.000000	0.018601	-0.024943	-0.161216	0.000000	0.000000	1.000000	131.000000	1.000000
15207.657499	-0.096762	0.583328	0.019187	77.072266	39.478802	42.365479	0.000000	0.000000	0.000000	0.000000	0.000000	0.000000	0.018601	-0.024943	-0.161216	0.000000	0.000000	1.000000	131.000000	1.000000
15207.660832	-0.096769	0.583219	0.018642	77.092583	39.587780	42.490044	0.000000	0.000000	0.000000	0.000000	0.000000	0.000000	-0.002094	-0.032939	-0.163385	0.000000	0.000000	1.000000	131.000000	1.000000
15207.664166	-0.096769	0.583219	0.018642	77.092583	39.587780	42.490044	0.000000	0.000000	0.000000	0.000000	0.000000	0.000000	-0.002094	-0.032939	-0.163385	0.000000	0.000000	1.000000	131.000000	1.000000
15207.667499	-0.096769	0.583219	0.018642	77.092583	39.587780	42.490044	0.000000	0.000000	0.000000	0.000000	0.000000	0.000000	-0.002094	-0.032939	-0.163385	0.000000	0.000000	1.000000	131.000000	1.000000
15207.670832	-0.096769	0.583219	0.018642	77.104706	39.738529	42.680191	0.000000	0.000000	0.000000	0.000000	0.000000	0.000000	-0.002094	-0.032939	-0.163385	0.000000	0.000000	1.000000	131.000000	1.000000
15207.674166	-0.096836	0.583058	0.018164	77.104706	39.738529	42.680191	0.000000	0.000000	0.000000	0.000000	0.000000	0.000000	-0.020205	-0.048122	-0.143315	0.000000	0.000000	1.000000	131.000000	1.000000
15207.677499	-0.096836	0.583058	0.018164	77.104706	39.738529	42.680191	0.000000	0.000000	0.000000	0.000000	0.000000	0.000000	-0.020205	-0.048122	-0.143315	0.000000	0.000000	1.000000	131.000000	1.000000
15207.680832	-0.096945	0.582879	0.017661	77.095184	39.964630	42.983578	0.000000	0.000000	0.000000	0.000000	0.000000	0.000000	-0.032617	-0.053671	-0.151073	0.000000	0.000000	1.000000	131.000000	1.000000
15207.684166	-0.096945	0.582879	0.017661	77.095184	39.964630	42.983578	0.000000	0.000000	0.000000	0.000000	0.000000	0.000000	-0.032617	-0.053671	-0.151073	0.000000	0.000000	1.000000	131.000000	1.000000
15207.687499	-0.096945	0.582879	0.017661	77.095184	39.964630	42.983578	0.000000	0.000000	0.000000	0.000000	0.000000	0.000000	-0.032617	-0.053671	-0.151073	0.000000	0.000000	1.000000	131.000000	1.000000
15207.690832	-0.096945	0.582879	0.017661	77.043045	40.271069	43.417439	0.000000	0.000000	0.000000	0.000000	0.000000	0.000000	-0.032617	-0.053671	-0.151073	0.000000	0.000000	1.000000	131.000000	1.000000
15207.694166	-0.097064	0.582658	0.017210	77.043045	40.271069	43.417439	0.000000	0.000000	0.000000	0.000000	0.000000	0.000000	-0.035737	-0.066385	-0.135219	0.000000	0.000000	1.000000	131.000000	1.000000
15207.697499	-0.097064	0.582658	0.017210	77.043045	40.271069	43.417439	0.000000	0.000000	0.000000	0.000000	0.000000	0.000000	-0.035737	-0.066385	-0.135219	0.000000	0.000000	1.000000	131.000000	1.000000
15207.700832	-0.097064	0.582658	0.017210	76.937660	40.687263	44.029381	0.000000	0.000000	0.000000	0.000000	0.000000	0.000000	-0.035737	-0.066385	-0.135219	0.000000	0.000000	1.000000	131.000000	1.000000
15207.704166	-0.097064	0.582658	0.017210	76.937660	40.687263	44.029381	0.000000	0.000000	0.000000	0.000000	0.000000	0.000000	-0.035737	-0.066385	-0.135219	0.000000	0.000000	1.000000	131.000000	1.000000
15207.707499	-0.097212	0.582474	0.016787	76.937660	40.687263	44.029381	0.000000	0.000000	0.000000	0.000000	0.000000	0.000000	-0.044393	-0.055270	-0.126790	0.000000	0.000000	1.000000	131.000000	1.000000
15207.710832	-0.097364	0.582282	0.016388	76.795357	41.155380	44.735149	0.000000	0.000000	0.000000	0.000000	0.000000	0.000000	-0.045696	-0.057622	-0.119900	0.000000	0.000000	1.000000	131.000000	1.000000
15207.714166	-0.097364	0.582282	0.016388	76.795357	41.155380	44.735149	0.000000	0.000000	0.000000	0.000000	0.000000	0.000000	-0.045696	-0.057622	-0.119900	0.000000	0.000000	1.000000	131.000000	1.000000
15207.717499	-0.097364	0.582282	0.016388	76.795357	41.155380	44.735149	0.000000	0.000000	0.000000	0.000000	0.000000	0.000000	-0.045696	-0.057622	-0.119900	0.000000	0.000000	1.000000	131.000000	1.000000
15207.720832	-0.097364	0.582282	0.016388	76.649948	41.599628	45.416958	0.000000	0.000000	0.000000	0.000000	0.000000	0.000000	-0.045696	-0.057622	-0.119900	0.000000	0.000000	1.000000	131.000000	1.000000
15207.724166	-0.097526	0.582074	0.016034	76.649948	41.599628	45.416958	0.000000	0.000000	0.000000	0.000000	0.000000	0.000000	-0.048445	-0.062374	-0.106053	0.000000	0.000000	1.000000	131.000000	1.000000
15207.727499	-0.097526	0.582074	0.016034	76.649948	41.599628	45.416958	0.000000	0.000000	0.000000	0.000000	0.000000	0.000000	-0.048445	-0.062374	-0.106053	0.000000	0.000000	1.000000	131.000000	1.000000
15207.730832	-0.097526	0.582074	0.016034	76.540993	41.966877	45.983921	0.000000	0.000000	0.000000	0.000000	0.000000	0.000000	-0.048445	-0.062374	-0.106053	0.000000	0.000000	1.000000	131.000000	1.000000
15207.734166	-0.097526	0.582074	0.016034	76.540993	41.966877	45.983921	0.000000	0.000000	0.000000	0.000000	0.000000	0.000000	-0.048445	-0.062374	-0.106053	0.000000	0.000000	1.000000	131.000000	1.000000
15207.737499	-0.097735	0.581885	0.015688	76.540993	41.966877	45.983921	0.000000	0.000000	0.000000	0.000000	0.000000	0.000000	-0.062831	-0.056803	-0.103947	0.000000	0.000000	1.000000	131.000000	1.000000
15207.740832	-0.097971	0.581688	0.015359	76.476379	42.227001	46.386345	0.000000	0.000000	0.000000	0.000000	0.000000	0.000000	-0.070884	-0.059137	-0.098457	0.000000	0.000000	1.000000	131.000000	1.000000
15207.744166	-0.097971	0.581688	0.015359	76.476379	42.227001	46.386345	0.000000	0.000000	0.000000	0.000000	0.000000	0.000000	-0.070884	-0.059137	-0.098457	0.000000	0.000000	1.000000	131.000000	1.000000
15207.747499	-0.097971	0.581688	0.015359	76.476379	42.227001	46.386345	0.000000	0.000000	0.000000	0.000000	0.000000	0.000000	-0.070884	-0.059137	-0.098457	0.000000	0.000000	1.000000	131.000000	1.000000
15207.750832	-0.097971	0.581688	0.015359	76.452812	42.403690	46.657581	0.000000	0.000000	0.000000	0.000000	0.000000	0.000000	-0.070884	-0.059137	-0.098457	0.000000	0.000000	1.000000	131.000000	1.000000
15207.754166	-0.098204	0.581472	0.015014	76.452812	42.403690	46.657581	0.000000	0.000000	0.000000	0.000000	0.000000	0.000000	-0.069736	-0.064639	-0.103495	0.000000	0.000000	1.000000	131.000000	1.000000
15207.757499	-0.098204	0.581472	0.015014	76.452812	42.403690	46.657581	0.000000	0.000000	0.000000	0.000000	0.000000	0.000000	-0.069736	-0.064639	-0.103495	0.000000	0.000000	1.000000	131.000000	1.000000
15207.760832	-0.098204	0.581472	0.015014	76.453537	42.559505	46.886036	0.000000	0.000000	0.000000	0.000000	0.000000	0.000000	-0.069736	-0.064639	-0.103495	0.000000	0.000000	1.000000	131.000000	1.000000
15207.764166	-0.098204	0.581472	0.015014	76.453537	42.559505	46.886036	0.000000	0.000000	0.000000	0.000000	0.000000	0.000000	-0.069736	-0.064639	-0.103495	0.000000	0.000000	1.000000	131.000000	1.000000
15207.767499	-0.098450	0.581246	0.014625	76.453537	42.559505	46.886036	0.000000	0.000000	0.000000	0.000000	0.000000	0.000000	-0.073840	-0.067729	-0.116899	0.000000	0.000000	1.000000	131.000000	1.000000
15207.770832	-0.098718	0.581021	0.014230	76.450310	42.730507	47.142178	0.000000	0.000000	0.000000	0.000000	0.000000	0.000000	-0.080396	-0.067670	-0.118399	0.000000	0.000000	1.000000	131.000000	1.000000
15207.774166	-0.098718	0.581021	0.014230	76.450310	42.730507	47.142178	0.000000	0.000000	0.000000	0.000000	0.000000	0.000000	-0.080396	-0.067670	-0.118399	0.000000	0.000000	1.000000	131.000000	1.000000
15207.777499	-0.098718	0.581021	0.014230	76.450310	42.730507	47.142178	0.000000	0.000000	0.000000	0.000000	0.000000	0.000000	-0.080396	-0.067670	-0.118399	0.000000	0.000000	1.000000	131.000000	1.000000
15207.780832	-0.098718	0.581021	0.014230	76.422821	42.930702	47.454231	0.000000	0.000000	0.000000	0.000000	0.000000	0.000000	-0.080396	-0.067670	-0.118399	0.000000	0.000000	1.000000	131.000000	1.000000
15207.784166	-0.099022	0.580785	0.013786	76.422821	42.930702	47.454231	0.000000	0.000000	0.000000	0.000000	0.000000	0.000000	-0.091142	-0.070759	-0.133246	0.000000	0.000000	1.000000	131.000000	1.000000
15207.787499	-0.099022	0.580785	0.013786	76.422821	42.930702	47.454231	0.000000	0.000000	0.000000	0.000000	0.000000	0.000000	-0.091142	-0.070759	-0.133246	0.000000	0.000000	1.000000	131.000000	1.000000
15207.790832	-0.099274	0.580583	0.013321	76.368584	43.176189	47.843693	0.000000	0.000000	0.000000	0.000000	0.000000	0.000000	-0.075644	-0.060445	-0.139474	0.000000	0.000000	1.000000	131.000000	1.000000
15207.794166	-0.099274	0.580583	0.013321	76.368584	43.176189	47.843693	0.000000	0.000000	0.000000	0.000000	0.000000	0.000000	-0.075644	-0.060445	-0.139474	0.000000	0.000000	1.000000	131.000000	1.000000
15207.797499	-0.099274	0.580583	0.013321	76.368584	43.176189	47.843693	0.000000	0.000000	0.000000	0.000000	0.000000	0.000000	-0.075644	-0.060445	-0.139474	0.000000	0.000000	1.000000	131.000000	1.000000
15207.800832	-0.099274	0.580583	0.013321	76.294312	43.454922	48.287403	0.000000	0.000000	0.000000	0.000000	0.000000	0.000000	-0.075644	-0.060445	-0.139474	0.000000	0.000000	1.000000	131.000000	1.000000
15207.804166	-0.099543	0.580390	0.012828	76.294312	43.454922	48.287403	0.000000	0.000000	0.000000	0.000000	0.000000	0.000000	-0.080668	-0.058032	-0.147944	0.000000	0.000000	1.000000	131.000000	1.000000
15207.807499	-0.099543	0.580390	0.012828	76.294312	43.454922	48.287403	0.000000	0.000000	0.000000	0.000000	0.000000	0.000000	-0.080668	-0.058032	-0.147944	0.000000	0.000000	1.000000	131.000000	1.000000
15207.810832	-0.099835	0.580241	0.012340	76.210747	43.724899	48.736042	0.000000	0.000000	0.000000	0.000000	0.000000	0.000000	-0.087773	-0.044648	-0.146464	0.000000	0.000000	1.000000	131.000000	1.000000
15207.814166	-0.099835	0.580241	0.012340	76.210747	43.724899	48.736042	0.000000	0.000000	0.000000	0.000000	0.000000	0.000000	-0.087773	-0.044648	-0.146464	0.000000	0.000000	1.000000	131.000000	1.000000
15207.817499	-0.099835	0.580241	0.012340	76.210747	43.724899	48.736042	0.000000	0.000000	0.000000	0.000000	0.000000	0.000000	-0.087773	-0.044648	-0.146464	0.000000	0.000000	1.000000	131.000000	1.000000
15207.820832	-0.099835	0.580241	0.012340	76.133423	43.965893	49.145348	0.000000	0.000000	0.000000	0.000000	0.000000	0.000000	-0.087773	-0.044648	-0.146464	0.000000	0.000000	1.000000	131.000000	1.000000
15207.824166	-0.100100	0.580100	0.011833	76.133423	43.965893	49.145348	0.000000	0.000000	0.000000	0.000000	0.000000	0.000000	-0.079383	-0.042277	-0.152094	0.000000	0.000000	1.000000	131.000000	1.000000
15207.827499	-0.100100	0.580100	0.011833	76.133423	43.965893	49.145348	0.000000	0.000000	0.000000	0.000000	0.000000	0.000000	-0.079383	-0.042277	-0.152094	0.000000	0.000000	1.000000	131.000000	1.000000
15207.830832	-0.100359	0.579967	0.011302	76.083862	44.163712	49.472305	0.000000	0.000000	0.000000	0.000000	0.000000	0.000000	-0.077667	-0.039904	-0.159142	0.000000	0.000000	1.000000	131.000000	1.000000
15207.834166	-0.100359	0.579967	0.011302	76.083862	44.163712	49.472305	0.000000	0.000000	0.000000	0.000000	0.000000	0.000000	-0.077667	-0.039904	-0.159142	0.000000	0.000000	1.000000	131.000000	1.000000
15207.837499	-0.100359	0.579967	0.011302	76.083862	44.163712	49.472305	0.000000	0.000000	0.000000	0.000000	0.000000	0.000000	-0.077667	-0.039904	-0.159142	0.000000	0.000000	1.000000	131.000000	1.000000
15207.840832	-0.100359	0.579967	0.011302	76.064507	44.285652	49.674221	0.000000	0.000000	0.000000	0.000000	0.000000	0.000000	-0.077667	-0.039904	-0.159142	0.000000	0.000000	1.000000	131.000000	1.000000
15207.844166	-0.100597	0.579879	0.010786	76.064507	44.285652	49.674221	0.000000	0.000000	0.000000	0.000000	0.000000	0.000000	-0.071415	-0.026562	-0.154780	0.000000	0.000000	1.000000	131.000000	1.000000
15207.847499	-0.100597	0.579879	0.010786	76.064507	44.285652	49.674221	0.000000	0.000000	0.000000	0.000000	0.000000	0.000000	-0.071415	-0.026562	-0.154780	0.000000	0.000000	1.000000	131.000000	1.000000
15207.850832	-0.100824	0.579819	0.010331	76.070145	44.354885	49.790989	0.000000	0.000000	0.000000	0.000000	0.000000	0.000000	-0.068194	-0.018007	-0.136487	0.000000	0.000000	1.000000	131.000000	1.000000
15207.854166	-0.100824	0.579819	0.010331	76.070145	44.354885	49.790989	0.000000	0.000000	0.000000	0.000000	0.000000	0.000000	-0.068194	-0.018007	-0.136487	0.000000	0.000000	1.000000	131.000000	1.000000
15207.857499	-0.100824	0.579819	0.010331	76.070145	44.354885	49.790989	0.000000	0.000000	0.000000	0.000000	0.000000	0.000000	-0.068194	-0.018007	-0.136487	0.000000	0.000000	1.000000	131.000000	1.000000
15207.860832	-0.100824	0.579819	0.010331	76.079102	44.387657	49.860001	0.000000	0.000000	0.000000	0.000000	0.000000	0.000000	-0.068194	-0.018007	-0.136487	0.000000	0.000000	1.000000	131.000000	1.000000
15207.864166	-0.101005	0.579785	0.009879	76.079102	44.387657	49.860001	0.000000	0.000000	0.000000	0.000000	0.000000	0.000000	-0.054292	-0.010181	-0.135636	0.000000	0.000000	1.000000	131.000000	1.000000
15207.867499	-0.101005	0.579785	0.009879	76.079102	44.387657	49.860001	0.000000	0.000000	0.000000	0.000000	0.000000	0.000000	-0.054292	-0.010181	-0.135636	0.000000	0.000000	1.000000	131.000000	1.000000
15207.870832	-0.101005	0.579785	0.009879	76.089439	44.429180	49.917217	0.000000	0.000000	0.000000	0.000000	0.000000	0.000000	-0.054292	-0.010181	-0.135636	0.000000	0.000000	1.000000	131.000000	1.000000
15207.874166	-0.101005	0.579785	0.009879	76.089439	44.429180	49.917217	0.000000	0.000000	0.000000	0.000000	0.000000	0.000000	-0.054292	-0.010181	-0.135636	0.000000	0.000000	1.000000	131.000000	1.000000
15207.877499	-0.101104	0.579787	0.009479	76.089439	44.429180	49.917217	0.000000	0.000000	0.000000	0.000000	0.000000	0.000000	-0.029722	0.000726	-0.119938	0.000000	0.000000	1.000000	131.000000	1.000000
15207.880832	-0.101129	0.579753	0.009061	76.099739	44.478966	49.982517	0.000000	0.000000	0.000000	0.000000	0.000000	0.000000	-0.007543	-0.010280	-0.125631	0.000000	0.000000	1.000000	131.000000	1.000000
15207.884166	-0.101129	0.579753	0.009061	76.099739	44.478966	49.982517	0.000000	0.000000	0.000000	0.000000	0.000000	0.000000	-0.007543	-0.010280	-0.125631	0.000000	0.000000	1.000000	131.000000	1.000000
15207.887499	-0.101129	0.579753	0.009061	76.099739	44.478966	49.982517	0.000000	0.000000	0.000000	0.000000	0.000000	0.000000	-0.007543	-0.010280	-0.125631	0.000000	0.000000	1.000000	131.000000	1.000000
15207.890832	-0.101129	0.579753	0.009061	76.113487	44.547329	50.069756	0.000000	0.000000	0.000000	0.000000	0.000000	0.000000	-0.007543	-0.010280	-0.125631	0.000000	0.000000	1.000000	131.000000	1.000000
15207.894166	-0.101166	0.579734	0.008591	76.113487	44.547329	50.069756	0.000000	0.000000	0.000000	0.000000	0.000000	0.000000	-0.011088	-0.005637	-0.141016	0.000000	0.000000	1.000000	131.000000	1.000000
15207.897499	-0.101166	0.579734	0.008591	76.113487	44.547329	50.069756	0.000000	0.000000	0.000000	0.000000	0.000000	0.000000	-0.011088	-0.005637	-0.141016	0.000000	0.000000	1.000000	131.000000	1.000000
15207.900832	-0.101235	0.579686	0.008054	76.128586	44.608246	50.153282	0.000000	0.000000	0.000000	0.000000	0.000000	0.000000	-0.020567	-0.014342	-0.160888	0.000000	0.000000	1.000000	131.000000	1.000000
15207.904166	-0.101235	0.579686	0.008054	76.128586	44.608246	50.153282	0.000000	0.000000	0.000000	0.000000	0.000000	0.000000	-0.020567	-0.014342	-0.160888	0.000000	0.000000	1.000000	131.000000	1.000000
15207.907499	-0.101235	0.579686	0.008054	76.128586	44.608246	50.153282	0.000000	0.000000	0.000000	0.000000	0.000000	0.000000	-0.020567	-0.014342	-0.160888	0.000000	0.000000	1.000000	131.000000	1.000000
15207.910832	-0.101235	0.579686	0.008054	76.147392	44.692554	50.273743	0.000000	0.000000	0.000000	0.000000	0.000000	0.000000	-0.020567	-0.014342	-0.160888	0.000000	0.000000	1.000000	131.000000	1.000000
15207.914166	-0.101374	0.579617	0.007419	76.147392	44.692554	50.273743	0.000000	0.000000	0.000000	0.000000	0.000000	0.000000	-0.041690	-0.020692	-0.190630	0.000000	0.000000	1.000000	131.000000	1.000000
15207.917499	-0.101374	0.579617	0.007419	76.147392	44.692554	50.273743	0.000000	0.000000	0.000000	0.000000	0.000000	0.000000	-0.041690	-0.020692	-0.190630	0.000000	0.000000	1.000000	131.000000	1.000000
15207.920832	-0.101542	0.579545	0.006710	76.167816	44.782421	50.405518	0.000000	0.000000	0.000000	0.000000	0.000000	0.000000	-0.050536	-0.021628	-0.212523	0.000000	0.000000	1.000000	131.000000	1.000000
15207.924166	-0.101542	0.579545	0.006710	76.167816	44.782421	50.405518	0.000000	0.000000	0.000000	0.000000	0.000000	0.000000	-0.050536	-0.021628	-0.212523	0.000000	0.000000	1.000000	131.000000	1.000000
15207.927499	-0.101542	0.579545	0.006710	76.167816	44.782421	50.405518	0.000000	0.000000	0.000000	0.000000	0.000000	0.000000	-0.050536	-0.021628	-0.212523	0.000000	0.000000	1.000000	131.000000	1.000000
15207.930832	-0.101542	0.579545	0.006710	76.189835	44.880638	50.540691	0.000000	0.000000	0.000000	0.000000	0.000000	0.000000	-0.050536	-0.021628	-0.212523	0.000000	0.000000	1.000000	131.000000	1.000000
15207.934166	-0.101728	0.579455	0.005980	76.189835	44.880638	50.540691	0.000000	0.000000	0.000000	0.000000	0.000000	0.000000	-0.055745	-0.027183	-0.219070	0.000000	0.000000	1.000000	131.000000	1.000000
15207.937499	-0.101728	0.579455	0.005980	76.189835	44.880638	50.540691	0.000000	0.000000	0.000000	0.000000	0.000000	0.000000	-0.055745	-0.027183	-0.219070	0.000000	0.000000	1.000000	131.000000	1.000000
15207.940832	-0.101904	0.579353	0.005210	76.212051	44.994888	50.683224	0.000000	0.000000	0.000000	0.000000	0.000000	0.000000	-0.052792	-0.030453	-0.231147	0.000000	0.000000	1.000000	131.000000	1.000000
15207.944166	-0.101904	0.579353	0.005210	76.212051	44.994888	50.683224	0.000000	0.000000	0.000000	0.000000	0.000000	0.000000	-0.052792	-0.030453	-0.231147	0.000000	0.000000	1.000000	131.000000	1.000000
15207.947499	-0.101904	0.579353	0.005210	76.212051	44.994888	50.683224	0.000000	0.000000	0.000000	0.000000	0.000000	0.000000	-0.052792	-0.030453	-0.231147	0.000000	0.000000	1.000000	131.000000	1.000000
15207.950832	-0.101904	0.579353	0.005210	76.231323	45.113850	50.730152	0.000000	0.000000	0.000000	0.000000	0.000000	0.000000	-0.052792	-0.030453	-0.231147	0.000000	0.000000	1.000000	131.000000	1.000000
15207.954166	-0.102057	0.579251	0.004444	76.231323	45.113850	50.730152	0.000000	0.000000	0.000000	0.000000	0.000000	0.000000	-0.045879	-0.030543	-0.229805	0.000000	0.000000	1.000000	131.000000	1.000000
15207.957499	-0.102057	0.579251	0.004444	76.231323	45.113850	50.730152	0.000000	0.000000	0.000000	0.000000	0.000000	0.000000	-0.045879	-0.030543	-0.229805	0.000000	0.000000	1.000000	131.000000	1.000000
15207.960832	-0.102169	0.579167	0.003704	76.236015	45.243984	50.505302	0.000000	0.000000	0.000000	0.000000	0.000000	0.000000	-0.033549	-0.025197	-0.221983	0.000000	0.000000	1.000000	131.000000	1.000000
15207.964166	-0.102169	0.579167	0.003704	76.236015	45.243984	50.505302	0.000000	0.000000	0.000000	0.000000	0.000000	0.000000	-0.033549	-0.025197	-0.221983	0.000000	0.000000	1.000000	131.000000	1.000000
15207.967499	-0.102169	0.579167	0.003704	76.236015	45.243984	50.505302	0.000000	0.000000	0.000000	0.000000	0.000000	0.000000	-0.033549	-0.025197	-0.221983	0.000000	0.000000	1.000000	131.000000	1.000000
15207.970832	-0.102169	0.579167	0.003704	76.212952	45.390308	50.234394	0.000000	0.000000	0.000000	0.000000	0.000000	0.000000	-0.033549	-0.025197	-0.221983	0.000000	0.000000	1.000000	131.000000	1.000000
15207.974166	-0.102292	0.579112	0.003020	76.212952	45.390308	50.234394	0.000000	0.000000	0.000000	0.000000	0.000000	0.000000	-0.037066	-0.016665	-0.205067	0.000000	0.000000	1.000000	131.000000	1.000000
15207.977499	-0.102292	0.579112	0.003020	76.212952	45.390308	50.234394	0.000000	0.000000	0.000000	0.000000	0.000000	0.000000	-0.037066	-0.016665	-0.205067	0.000000	0.000000	1.000000	131.000000	1.000000
15207.980832	-0.102379	0.579092	0.002380	76.157883	45.560226	50.342075	0.000000	0.000000	0.000000	0.000000	0.000000	0.000000	-0.025972	-0.005895	-0.192184	0.000000	0.000000	1.000000	131.000000	1.000000
15207.984166	-0.102379	0.579092	0.002380	76.157883	45.560226	50.342075	0.000000	0.000000	0.000000	0.000000	0.000000	0.000000	-0.025972	-0.005895	-0.192184	0.000000	0.000000	1.000000	131.000000	1.000000
15207.987499	-0.102379	0.579092	0.002380	76.157883	45.560226	50.342075	0.000000	0.000000	0.000000	0.000000	0.000000	0.000000	-0.025972	-0.005895	-0.192184	0.000000	0.000000	1.000000	131.000000	1.000000
15207.990832	-0.102379	0.579092	0.002380	76.093758	45.732697	50.630604	0.000000	0.000000	0.000000	0.000000	0.000000	0.000000	-0.025972	-0.005895	-0.192184	0.000000	0.000000	1.000000	131.000000	1.000000
15207.994166	-0.102434	0.579101	0.001805	76.093758	45.732697	50.630604	0.000000	0.000000	0.000000	0.000000	0.000000	0.000000	-0.016508	0.002642	-0.172309	0.000000	0.000000	1.000000	131.000000	1.000000
15207.997499	-0.102434	0.579101	0.001805	76.093758	45.732697	50.630604	0.000000	0.000000	0.000000	0.000000	0.000000	0.000000	-0.016508	0.002642	-0.172309	0.000000	0.000000	1.000000	131.000000	1.000000
15208.000832	-0.102407	0.579102	0.001273	76.050560	45.856392	50.832706	0.000000	0.000000	0.000000	0.000000	0.000000	0.000000	0.008188	0.000252	-0.159545	0.000000	0.000000	1.000000	131.000000	1.000000
15208.004166	-0.102407	0.579102	0.001273	76.050560	45.856392	50.832706	0.000000	0.000000	0.000000	0.000000	0.000000	0.000000	0.008188	0.000252	-0.159545	0.000000	0.000000	1.000000	131.000000	1.000000
15208.007499	-0.102407	0.579102	0.001273	76.050560	45.856392	50.832706	0.000000	0.000000	0.000000	0.000000	0.000000	0.000000	0.008188	0.000252	-0.159545	0.000000	0.000000	1.000000	131.000000	1.000000
15208.010832	-0.102407	0.579102	0.001273	76.049095	45.943703	50.943035	0.000000	0.000000	0.000000	0.000000	0.000000	0.000000	0.008188	0.000252	-0.159545	0.000000	0.000000	1.000000	131.000000	1.000000
15208.014166	-0.102345	0.579113	0.000791	76.049095	45.943703	50.943035	0.000000	0.000000	0.000000	0.000000	0.000000	0.000000	0.018618	0.003371	-0.144668	0.000000	0.000000	1.000000	131.000000	1.000000
15208.017499	-0.102345	0.579113	0.000791	76.049095	45.943703	50.943035	0.000000	0.000000	0.000000	0.000000	0.000000	0.000000	0.018618	0.003371	-0.144668	0.000000	0.000000	1.000000	131.000000	1.000000
15208.020832	-0.102345	0.579113	0.000791	76.058907	46.005539	51.009556	0.000000	0.000000	0.000000	0.000000	0.000000	0.000000	0.018618	0.003371	-0.144668	0.000000	0.000000	1.000000	131.000000	1.000000
15208.024166	-0.102345	0.579113	0.000791	76.058907	46.005539	51.009556	0.000000	0.000000	0.000000	0.000000	0.000000	0.000000	0.018618	0.003371	-0.144668	0.000000	0.000000	1.000000	131.000000	1.000000
15208.027499	-0.102257	0.579106	0.000297	76.058907	46.005539	51.009556	0.000000	0.000000	0.000000	0.000000	0.000000	0.000000	0.026295	-0.002188	-0.148276	0.000000	0.000000	1.000000	131.000000	1.000000
15208.030832	-0.102130	0.579116	-0.000171	76.071739	46.081726	51.083611	0.000000	0.000000	0.000000	0.000000	0.000000	0.000000	0.038210	0.003180	-0.140379	0.000000	0.000000	1.000000	131.000000	1.000000
15208.034166	-0.102130	0.579116	-0.000171	76.071739	46.081726	51.083611	0.000000	0.000000	0.000000	0.000000	0.000000	0.000000	0.038210	0.003180	-0.140379	0.000000	0.000000	1.000000	131.000000	1.000000
15208.037499	-0.102130	0.579116	-0.000171	76.071739	46.081726	51.083611	0.000000	0.000000	0.000000	0.000000	0.000000	0.000000	0.038210	0.003180	-0.140379	0.000000	0.000000	1.000000	131.000000	1.000000
15208.040832	-0.102130	0.579116	-0.000171	76.081482	46.146450	51.150291	0.000000	0.000000	0.000000	0.000000	0.000000	0.000000	0.038210	0.003180	-0.140379	0.000000	0.000000	1.000000	131.000000	1.000000
15208.044166	-0.102034	0.579112	-0.000597	76.081482	46.146450	51.150291	0.000000	0.000000	0.000000	0.000000	0.000000	0.000000	0.028585	-0.001376	-0.127913	0.000000	0.000000	1.000000	131.000000	1.000000
15208.047499	-0.102034	0.579112	-0.000597	76.081482	46.146450	51.150291	0.000000	0.000000	0.000000	0.000000	0.000000	0.000000	0.028585	-0.001376	-0.127913	0.000000	0.000000	1.000000	131.000000	1.000000
15208.050832	-0.102034	0.579112	-0.000597	76.089615	46.200478	51.205952	0.000000	0.000000	0.000000	0.000000	0.000000	0.000000	0.028585	-0.001376	-0.127913	0.000000	0.000000	1.000000	131.000000	1.000000
15208.054166	-0.102034	0.579112	-0.000597	76.089615	46.200478	51.205952	0.000000	0.000000	0.000000	0.000000	0.000000	0.000000	0.028585	-0.001376	-0.127913	0.000000	0.000000	1.000000	131.000000	1.000000
15208.057499	-0.101934	0.579114	-0.001047	76.089615	46.200478	51.205952	0.000000	0.000000	0.000000	0.000000	0.000000	0.000000	0.030150	0.000788	-0.134930	0.000000	0.000000	1.000000	131.000000	1.000000
15208.060832	-0.101847	0.579120	-0.001434	76.097710	46.254562	51.261669	0.000000	0.000000	0.000000	0.000000	0.000000	0.000000	0.025913	0.001722	-0.115962	0.000000	0.000000	1.000000	131.000000	1.000000
15208.064166	-0.101847	0.579120	-0.001434	76.097710	46.254562	51.261669	0.000000	0.000000	0.000000	0.000000	0.000000	0.000000	0.025913	0.001722	-0.115962	0.000000	0.000000	1.000000	131.000000	1.000000
15208.067499	-0.101847	0.579120	-0.001434	76.097710	46.254562	51.261669	0.000000	0.000000	0.000000	0.000000	0.000000	0.000000	0.025913	0.001722	-0.115962	0.000000	0.000000	1.000000	131.000000	1.000000
15208.070832	-0.101847	0.579120	-0.001434	76.105797	46.311424	51.317440	0.000000	0.000000	0.000000	0.000000	0.000000	0.000000	0.025913	0.001722	-0.115962	0.000000	0.000000	1.000000	131.000000	1.000000
15208.074166	-0.101754	0.579129	-0.001752	76.105797	46.311424	51.317440	0.000000	0.000000	0.000000	0.000000	0.000000	0.000000	0.028158	0.002642	-0.095532	0.000000	0.000000	1.000000	131.000000	1.000000
15208.077499	-0.101754	0.579129	-0.001752	76.105797	46.311424	51.317440	0.000000	0.000000	0.000000	0.000000	0.000000	0.000000	0.028158	0.002642	-0.095532	0.000000	0.000000	1.000000	131.000000	1.000000
15208.080832	-0.101754	0.579129	-0.001752	76.112274	46.357517	51.362125	0.000000	0.000000	0.000000	0.000000	0.000000	0.000000	0.028158	0.002642	-0.095532	0.000000	0.000000	1.000000	131.000000	1.000000
15208.084166	-0.101754	0.579129	-0.001752	76.112274	46.357517	51.362125	0.000000	0.000000	0.000000	0.000000	0.000000	0.000000	0.028158	0.002642	-0.095532	0.000000	0.000000	1.000000	131.000000	1.000000
15208.087499	-0.101661	0.579112	-0.002064	76.112274	46.357517	51.362125	0.000000	0.000000	0.000000	0.000000	0.000000	0.000000	0.027717	-0.005021	-0.093603	0.000000	0.000000	1.000000	131.000000	1.000000
15208.090832	-0.101661	0.579112	-0.002064	76.118721	46.406357	51.406834	0.000000	0.000000	0.000000	0.000000	0.000000	0.000000	0.027717	-0.005021	-0.093603	0.000000	0.000000	1.000000	131.000000	1.000000
15208.094166	-0.101661	0.579112	-0.002064	76.118721	46.406357	51.406834	0.000000	0.000000	0.000000	0.000000	0.000000	0.000000	0.027717	-0.005021	-0.093603	0.000000	0.000000	1.000000	131.000000	1.000000
15208.097499	-0.101661	0.579112	-0.002064	76.118721	46.406357	51.406834	0.000000	0.000000	0.000000	0.000000	0.000000	0.000000	0.027717	-0.005021	-0.093603	0.000000	0.000000	1.000000	131.000000	1.000000
15208.100832	-0.101469	0.579121	-0.002518	76.123558	46.444382	51.440395	0.000000	0.000000	0.000000	0.000000	0.000000	0.000000	0.057629	0.002732	-0.136261	0.000000	0.000000	1.000000	131.000000	1.000000
15208.104166	-0.101469	0.579121	-0.002518	76.123558	46.444382	51.440395	0.000000	0.000000	0.000000	0.000000	0.000000	0.000000	0.057629	0.002732	-0.136261	0.000000	0.000000	1.000000	131.000000	1.000000
15208.107499	-0.101469	0.579121	-0.002518	76.123558	46.444382	51.440395	0.000000	0.000000	0.000000	0.000000	0.000000	0.000000	0.057629	0.002732	-0.136261	0.000000	0.000000	1.000000	131.000000	1.000000
15208.110832	-0.101469	0.579121	-0.002518	76.126747	46.474262	51.462772	0.000000	0.000000	0.000000	0.000000	0.000000	0.000000	0.057629	0.002732	-0.136261	0.000000	0.000000	1.000000	131.000000	1.000000
15208.114166	-0.101349	0.579122	-0.002649	76.126747	46.474262	51.462772	0.000000	0.000000	0.000000	0.000000	0.000000	0.000000	0.035941	0.000161	-0.039253	0.000000	0.000000	1.000000	131.000000	1.000000
15208.117499	-0.101349	0.579122	-0.002649	76.126747	46.474262	51.462772	0.000000	0.000000	0.000000	0.000000	0.000000	0.000000	0.035941	0.000161	-0.039253	0.000000	0.000000	1.000000	131.000000	1.000000
15208.120832	-0.101349	0.579122	-0.002649	76.131424	46.502274	51.481571	0.000000	0.000000	0.000000	0.000000	0.000000	0.000000	0.035941	0.000161	-0.039253	0.000000	0.000000	1.000000	131.000000	1.000000
15208.124166	-0.101349	0.579122	-0.002649	76.131424	46.502274	51.481571	0.000000	0.000000	0.000000	0.000000	0.000000	0.000000	0.035941	0.000161	-0.039253	0.000000	0.000000	1.000000	131.000000	1.000000
15208.127499	-0.101263	0.579082	-0.002732	76.131424	46.502274	51.481571	0.000000	0.000000	0.000000	0.000000	0.000000	0.000000	0.025904	-0.011884	-0.024775	0.000000	0.000000	1.000000	131.000000	1.000000
15208.130832	-0.101263	0.579082	-0.002732	76.138947	46.526482	51.493168	0.000000	0.000000	0.000000	0.000000	0.000000	0.000000	0.025904	-0.011884	-0.024775	0.000000	0.000000	1.000000	131.000000	1.000000
15208.134166	-0.101263	0.579082	-0.002732	76.138947	46.526482	51.493168	0.000000	0.000000	0.000000	0.000000	0.000000	0.000000	0.025904	-0.011884	-0.024775	0.000000	0.000000	1.000000	131.000000	1.000000
15208.137499	-0.101263	0.579082	-0.002732	76.138947	46.526482	51.493168	0.000000	0.000000	0.000000	0.000000	0.000000	0.000000	0.025904	-0.011884	-0.024775	0.000000	0.000000	1.000000	131.000000	1.000000
15208.140832	-0.101186	0.579053	-0.002774	76.144913	46.534412	51.493603	0.000000	0.000000	0.000000	0.000000	0.000000	0.000000	0.023218	-0.008653	-0.012750	0.000000	0.000000	1.000000	131.000000	1.000000
15208.144166	-0.101186	0.579053	-0.002774	76.144913	46.534412	51.493603	0.000000	0.000000	0.000000	0.000000	0.000000	0.000000	0.023218	-0.008653	-0.012750	0.000000	0.000000	1.000000	131.000000	1.000000
15208.147499	-0.101186	0.579053	-0.002774	76.144913	46.534412	51.493603	0.000000	0.000000	0.000000	0.000000	0.000000	0.000000	0.023218	-0.008653	-0.012750	0.000000	0.000000	1.000000	131.000000	1.000000
15208.150832	-0.101186	0.579053	-0.002774	76.149384	46.541508	51.497623	0.000000	0.000000	0.000000	0.000000	0.000000	0.000000	0.023218	-0.008653	-0.012750	0.000000	0.000000	1.000000	131.000000	1.000000
15208.154166	-0.101197	0.579013	-0.002721	76.149384	46.541508	51.497623	0.000000	0.000000	0.000000	0.000000	0.000000	0.000000	-0.003549	-0.012029	0.015931	0.000000	0.000000	1.000000	131.000000	1.000000
15208.157499	-0.101197	0.579013	-0.002721	76.149384	46.541508	51.497623	0.000000	0.000000	0.000000	0.000000	0.000000	0.000000	-0.003549	-0.012029	0.015931	0.000000	0.000000	1.000000	131.000000	1.000000
15208.160832	-0.101197	0.579013	-0.002721	76.152596	46.566010	51.520058	0.000000	0.000000	0.000000	0.000000	0.000000	0.000000	-0.003549	-0.012029	0.015931	0.000000	0.000000	1.000000	131.000000	1.000000
15208.164166	-0.101197	0.579013	-0.002721	76.152596	46.566010	51.520058	0.000000	0.000000	0.000000	0.000000	0.000000	0.000000	-0.003549	-0.012029	0.015931	0.000000	0.000000	1.000000	131.000000	1.000000
15208.167499	-0.101184	0.578955	-0.002680	76.152596	46.566010	51.520058	0.000000	0.000000	0.000000	0.000000	0.000000	0.000000	0.004050	-0.017463	0.012328	0.000000	0.000000	1.000000	131.000000	1.000000
15208.170832	-0.101184	0.578955	-0.002680	76.157410	46.595989	51.553734	0.000000	0.000000	0.000000	0.000000	0.000000	0.000000	0.004050	-0.017463	0.012328	0.000000	0.000000	1.000000	131.000000	1.000000
15208.174166	-0.101184	0.578955	-0.002680	76.157410	46.595989	51.553734	0.000000	0.000000	0.000000	0.000000	0.000000	0.000000	0.004050	-0.017463	0.012328	0.000000	0.000000	1.000000	131.000000	1.000000
15208.177499	-0.101184	0.578955	-0.002680	76.157410	46.595989	51.553734	0.000000	0.000000	0.000000	0.000000	0.000000	0.000000	0.004050	-0.017463	0.012328	0.000000	0.000000	1.000000	131.000000	1.000000
15208.180832	-0.101251	0.578780	-0.002581	76.162216	46.625999	51.587444	0.000000	0.000000	0.000000	0.000000	0.000000	0.000000	-0.020217	-0.052398	0.029766	0.000000	0.000000	1.000000	131.000000	1.000000
15208.184166	-0.101251	0.578780	-0.002581	76.162216	46.625999	51.587444	0.000000	0.000000	0.000000	0.000000	0.000000	0.000000	-0.020217	-0.052398	0.029766	0.000000	0.000000	1.000000	131.000000	1.000000
15208.187499	-0.101251	0.578780	-0.002581	76.162216	46.625999	51.587444	0.000000	0.000000	0.000000	0.000000	0.000000	0.000000	-0.020217	-0.052398	0.029766	0.000000	0.000000	1.000000	131.000000	1.000000
15208.190832	-0.101251	0.578780	-0.002581	76.167030	46.656021	51.621166	0.000000	0.000000	0.000000	0.000000	0.000000	0.000000	-0.020217	-0.052398	0.029766	0.000000	0.000000	1.000000	131.000000	1.000000
15208.194166	-0.101279	0.578679	-0.002560	76.167030	46.656021	51.621166	0.000000	0.000000	0.000000	0.000000	0.000000	0.000000	-0.008206	-0.030547	0.006335	0.000000	0.000000	1.000000	131.000000	1.000000
15208.197499	-0.101279	0.578679	-0.002560	76.167030	46.656021	51.621166	0.000000	0.000000	0.000000	0.000000	0.000000	0.000000	-0.008206	-0.030547	0.006335	0.000000	0.000000	1.000000	131.000000	1.000000
15208.200832	-0.101279	0.578679	-0.002560	76.170387	46.687965	51.658508	0.000000	0.000000	0.000000	0.000000	0.000000	0.000000	-0.008206	-0.030547	0.006335	0.000000	0.000000	1.000000	131.000000	1.000000
15208.204166	-0.101279	0.578679	-0.002560	76.170387	46.687965	51.658508	0.000000	0.000000	0.000000	0.000000	0.000000	0.000000	-0.008206	-0.030547	0.006335	0.000000	0.000000	1.000000	131.000000	1.000000
15208.207499	-0.101314	0.578613	-0.002505	76.170387	46.687965	51.658508	0.000000	0.000000	0.000000	0.000000	0.000000	0.000000	-0.010456	-0.019690	0.016420	0.000000	0.000000	1.000000	131.000000	1.000000
15208.210832	-0.101314	0.578613	-0.002505	76.172005	46.698917	51.669788	0.000000	0.000000	0.000000	0.000000	0.000000	0.000000	-0.010456	-0.019690	0.016420	0.000000	0.000000	1.000000	131.000000	1.000000
15208.214166	-0.101314	0.578613	-0.002505	76.172005	46.698917	51.669788	0.000000	0.000000	0.000000	0.000000	0.000000	0.000000	-0.010456	-0.019690	0.016420	0.000000	0.000000	1.000000	131.000000	1.000000
15208.217499	-0.101314	0.578613	-0.002505	76.172005	46.698917	51.669788	0.000000	0.000000	0.000000	0.000000	0.000000	0.000000	-0.010456	-0.019690	0.016420	0.000000	0.000000	1.000000	131.000000	1.000000
15208.220832	-0.101346	0.578543	-0.002359	76.172005	46.698917	51.669788	0.000000	0.000000	0.000000	0.000000	0.000000	0.000000	-0.009775	-0.020913	0.043869	0.000000	0.000000	1.000000	131.000000	1.000000
15208.224166	-0.101346	0.578543	-0.002359	76.172005	46.698917	51.669788	0.000000	0.000000	0.000000	0.000000	0.000000	0.000000	-0.009775	-0.020913	0.043869	0.000000	0.000000	1.000000	131.000000	1.000000
15208.227499	-0.101346	0.578543	-0.002359	76.172005	46.698917	51.669788	0.000000	0.000000	0.000000	0.000000	0.000000	0.000000	-0.009775	-0.020913	0.043869	0.000000	0.000000	1.000000	131.000000	1.000000
15208.230832	-0.101346	0.578543	-0.002359	76.168800	46.682495	51.647270	0.000000	0.000000	0.000000	0.000000	0.000000	0.000000	-0.009775	-0.020913	0.043869	0.000000	0.000000	1.000000	131.000000	1.000000
15208.234166	-0.101326	0.578557	-0.002246	76.168800	46.682495	51.647270	0.000000	0.000000	0.000000	0.000000	0.000000	0.000000	0.006037	0.004220	0.033941	0.000000	0.000000	1.000000	131.000000	1.000000
15208.237499	-0.101326	0.578557	-0.002246	76.168800	46.682495	51.647270	0.000000	0.000000	0.000000	0.000000	0.000000	0.000000	0.006037	0.004220	0.033941	0.000000	0.000000	1.000000	131.000000	1.000000
15208.240832	-0.101326	0.578557	-0.002246	76.163971	46.655151	51.613510	0.000000	0.000000	0.000000	0.000000	0.000000	0.000000	0.006037	0.004220	0.033941	0.000000	0.000000	1.000000	131.000000	1.000000
15208.244166	-0.101326	0.578557	-0.002246	76.163971	46.655151	51.613510	0.000000	0.000000	0.000000	0.000000	0.000000	0.000000	0.006037	0.004220	0.033941	0.000000	0.000000	1.000000	131.000000	1.000000
15208.247499	-0.101293	0.578582	-0.002088	76.163971	46.655151	51.613510	0.000000	0.000000	0.000000	0.000000	0.000000	0.000000	0.009849	0.007397	0.047414	0.000000	0.000000	1.000000	131.000000	1.000000
15208.250832	-0.101293	0.578582	-0.002088	76.159195	46.627857	51.579796	0.000000	0.000000	0.000000	0.000000	0.000000	0.000000	0.009849	0.007397	0.047414	0.000000	0.000000	1.000000	131.000000	1.000000
15208.254166	-0.101293	0.578582	-0.002088	76.159195	46.627857	51.579796	0.000000	0.000000	0.000000	0.000000	0.000000	0.000000	0.009849	0.007397	0.047414	0.000000	0.000000	1.000000	131.000000	1.000000
15208.257499	-0.101293	0.578582	-0.002088	76.159195	46.627857	51.579796	0.000000	0.000000	0.000000	0.000000	0.000000	0.000000	0.009849	0.007397	0.047414	0.000000	0.000000	1.000000	131.000000	1.000000
15208.260832	-0.101318	0.578649	-0.001774	76.154373	46.597866	51.546108	0.000000	0.000000	0.000000	0.000000	0.000000	0.000000	-0.007326	0.020246	0.094088	0.000000	0.000000	1.000000	131.000000	1.000000
15208.264166	-0.101318	0.578649	-0.001774	76.154373	46.597866	51.546108	0.000000	0.000000	0.000000	0.000000	0.000000	0.000000	-0.007326	0.020246	0.094088	0.000000	0.000000	1.000000	131.000000	1.000000
15208.267499	-0.101318	0.578649	-0.001774	76.154373	46.597866	51.546108	0.000000	0.000000	0.000000	0.000000	0.000000	0.000000	-0.007326	0.020246	0.094088	0.000000	0.000000	1.000000	131.000000	1.000000
15208.270832	-0.101318	0.578649	-0.001774	76.151154	46.578785	51.523655	0.000000	0.000000	0.000000	0.000000	0.000000	0.000000	-0.007326	0.020246	0.094088	0.000000	0.000000	1.000000	131.000000	1.000000
15208.274166	-0.101320	0.578638	-0.001659	76.151154	46.578785	51.523655	0.000000	0.000000	0.000000	0.000000	0.000000	0.000000	-0.000850	-0.003457	0.034430	0.000000	0.000000	1.000000	131.000000	1.000000
15208.277499	-0.101320	0.578638	-0.001659	76.151154	46.578785	51.523655	0.000000	0.000000	0.000000	0.000000	0.000000	0.000000	-0.000850	-0.003457	0.034430	0.000000	0.000000	1.000000	131.000000	1.000000
15208.280832	-0.101343	0.578652	-0.001556	76.149529	46.567867	51.512409	0.000000	0.000000	0.000000	0.000000	0.000000	0.000000	-0.006906	0.004188	0.031043	0.000000	0.000000	1.000000	131.000000	1.000000
15208.284166	-0.101343	0.578652	-0.001556	76.149529	46.567867	51.512409	0.000000	0.000000	0.000000	0.000000	0.000000	0.000000	-0.006906	0.004188	0.031043	0.000000	0.000000	1.000000	131.000000	1.000000
15208.287499	-0.101343	0.578652	-0.001556	76.149529	46.567867	51.512409	0.000000	0.000000	0.000000	0.000000	0.000000	0.000000	-0.006906	0.004188	0.031043	0.000000	0.000000	1.000000	131.000000	1.000000
15208.290832	-0.101343	0.578652	-0.001556	76.147926	46.556995	51.501209	0.000000	0.000000	0.000000	0.000000	0.000000	0.000000	-0.006906	0.004188	0.031043	0.000000	0.000000	1.000000	131.000000	1.000000
15208.294166	-0.101354	0.578637	-0.001509	76.147926	46.556995	51.501209	0.000000	0.000000	0.000000	0.000000	0.000000	0.000000	-0.003108	-0.004446	0.013971	0.000000	0.000000	1.000000	131.000000	1.000000
15208.297499	-0.101354	0.578637	-0.001509	76.147926	46.556995	51.501209	0.000000	0.000000	0.000000	0.000000	0.000000	0.000000	-0.003108	-0.004446	0.013971	0.000000	0.000000	1.000000	131.000000	1.000000
15208.300832	-0.101354	0.578637	-0.001509	76.149529	46.567867	51.512409	0.000000	0.000000	0.000000	0.000000	0.000000	0.000000	-0.003108	-0.004446	0.013971	0.000000	0.000000	1.000000	131.000000	1.000000
15208.304166	-0.101354	0.578637	-0.001509	76.149529	46.567867	51.512409	0.000000	0.000000	0.000000	0.000000	0.000000	0.000000	-0.003108	-0.004446	0.013971	0.000000	0.000000	1.000000	131.000000	1.000000
15208.307499	-0.101355	0.578612	-0.001503	76.149529	46.567867	51.512409	0.000000	0.000000	0.000000	0.000000	0.000000	0.000000	-0.000431	-0.007629	0.001943	0.000000	0.000000	1.000000	131.000000	1.000000
15208.310832	-0.101355	0.578612	-0.001503	76.152771	46.589676	51.534874	0.000000	0.000000	0.000000	0.000000	0.000000	0.000000	-0.000431	-0.007629	0.001943	0.000000	1.000000	1.000000	131.000000	1.000000
15208.314166	-0.101355	0.578612	-0.001503	76.152771	46.589676	51.534874	0.000000	0.000000	0.000000	0.000000	0.000000	0.000000	-0.000431	-0.007629	0.001943	0.000000	1.000000	1.000000	131.000000	1.000000
