# Supplementary material for: Haptic Guidance Needs to Be Intuitive Not Just Informative to Improve Human Motor Accuracy
Source: PLoS One. 2016 Mar 16;11(3):e0150912. doi: 10.1371/journal.pone.0150912 (PMC4794196; doi:10.1371/journal.pone.0150912)
Supplement: S1 Data — (ZIP) [file pone.0150912.s001.zip › Subject6/exp1_0132.txt]

Time	PosX	PosY	PosZ	RotX	RotY	RotZ	ForceX	ForceY	ForceZ	MomentX	MomentY	MomentZ	VelocityX	VelocityY	VelocityZ	CalibratedWeight	ButtonDown	Condition	Trial	Visual
15210.358820	-0.001011	0.507419	0.242311	78.867386	42.737492	44.174534	0.000000	0.000000	0.000000	0.000000	0.000000	0.000000	-0.009912	0.026253	-0.035643	0.000000	1.000000	1.000000	132.000000	0.000000
15210.362154	-0.001011	0.507419	0.242311	78.867386	42.737492	44.174534	0.000000	0.000000	0.000000	0.000000	0.000000	0.000000	-0.009912	0.026253	-0.035643	0.000000	1.000000	1.000000	132.000000	0.000000
15210.365487	-0.001011	0.507419	0.242311	78.867386	42.737492	44.174534	0.000000	0.000000	0.000000	0.000000	0.000000	0.000000	-0.009912	0.026253	-0.035643	0.000000	1.000000	1.000000	132.000000	0.000000
15210.368820	-0.001143	0.507569	0.241995	78.851662	42.625038	44.073437	0.000000	0.000000	0.000000	0.000000	0.000000	0.000000	-0.039691	0.045020	-0.094923	0.000000	1.000000	1.000000	132.000000	0.000000
15210.372154	-0.001143	0.507569	0.241995	78.851662	42.625038	44.073437	0.000000	0.000000	0.000000	0.000000	0.000000	0.000000	-0.000000	-0.000006	0.000000	0.000000	1.000000	1.000000	132.000000	0.000000
15210.375487	-0.001143	0.507569	0.241995	78.851662	42.625038	44.073437	0.000000	0.000000	0.000000	0.000000	0.000000	0.000000	-0.000000	-0.000006	0.000000	0.000000	1.000000	1.000000	132.000000	0.000000
15210.378820	-0.001143	0.507569	0.241995	78.843819	42.567287	44.028431	0.000000	0.000000	0.000000	0.000000	0.000000	0.000000	-0.000000	-0.000006	0.000000	0.000000	1.000000	1.000000	132.000000	0.000000
15210.382154	-0.001143	0.507569	0.241995	78.843819	42.567287	44.028431	0.000000	0.000000	0.000000	0.000000	0.000000	0.000000	-0.000000	-0.000006	0.000000	0.000000	1.000000	1.000000	132.000000	0.000000
15210.385487	-0.001242	0.507627	0.241733	78.843819	42.567287	44.028431	0.000000	0.000000	0.000000	0.000000	0.000000	0.000000	-0.029732	0.017380	-0.078506	0.000000	1.000000	1.000000	132.000000	0.000000
15210.388820	-0.001242	0.507627	0.241733	78.847137	42.548893	44.027012	0.000000	0.000000	0.000000	0.000000	0.000000	0.000000	-0.029732	0.017380	-0.078506	0.000000	1.000000	1.000000	132.000000	0.000000
15210.392154	-0.001242	0.507627	0.241733	78.847137	42.548893	44.027012	0.000000	0.000000	0.000000	0.000000	0.000000	0.000000	-0.029732	0.017380	-0.078506	0.000000	1.000000	1.000000	132.000000	0.000000
15210.395487	-0.001242	0.507627	0.241733	78.847137	42.548893	44.027012	0.000000	0.000000	0.000000	0.000000	0.000000	0.000000	-0.029732	0.017380	-0.078506	0.000000	1.000000	1.000000	132.000000	0.000000
15210.398820	-0.001573	0.507634	0.241040	78.868378	42.656082	44.153233	0.000000	0.000000	0.000000	0.000000	0.000000	0.000000	-0.099066	0.002252	-0.208038	0.000000	1.000000	1.000000	132.000000	0.000000
15210.402154	-0.001573	0.507634	0.241040	78.868378	42.656082	44.153233	0.000000	0.000000	0.000000	0.000000	0.000000	0.000000	0.000000	-0.000001	-0.000001	0.000000	1.000000	1.000000	132.000000	0.000000
15210.405487	-0.001573	0.507634	0.241040	78.868378	42.656082	44.153233	0.000000	0.000000	0.000000	0.000000	0.000000	0.000000	0.000000	-0.000001	-0.000001	0.000000	1.000000	1.000000	132.000000	0.000000
15210.408820	-0.001573	0.507634	0.241040	78.894699	42.806561	44.329453	0.000000	0.000000	0.000000	0.000000	0.000000	0.000000	0.000000	-0.000001	-0.000001	0.000000	1.000000	1.000000	132.000000	0.000000
15210.412154	-0.001573	0.507634	0.241040	78.894699	42.806561	44.329453	0.000000	0.000000	0.000000	0.000000	0.000000	0.000000	0.000000	-0.000001	-0.000001	0.000000	1.000000	1.000000	132.000000	0.000000
15210.415487	-0.001770	0.507582	0.240576	78.894699	42.806561	44.329453	0.000000	0.000000	0.000000	0.000000	0.000000	0.000000	-0.059308	-0.015794	-0.139230	0.000000	1.000000	1.000000	132.000000	0.000000
15210.418820	-0.001770	0.507582	0.240576	78.910065	42.889492	44.447575	0.000000	0.000000	0.000000	0.000000	0.000000	0.000000	-0.059308	-0.015794	-0.139230	0.000000	1.000000	1.000000	132.000000	0.000000
15210.422154	-0.002067	0.507504	0.240032	78.910065	42.889492	44.447575	0.000000	0.000000	0.000000	0.000000	0.000000	0.000000	-0.088949	-0.023250	-0.163143	0.000000	1.000000	1.000000	132.000000	0.000000
15210.425487	-0.002067	0.507504	0.240032	78.910065	42.889492	44.447575	0.000000	0.000000	0.000000	0.000000	0.000000	0.000000	-0.088949	-0.023250	-0.163143	0.000000	1.000000	1.000000	132.000000	0.000000
15210.428820	-0.002067	0.507504	0.240032	78.913704	42.902550	44.504906	0.000000	0.000000	0.000000	0.000000	0.000000	0.000000	-0.088949	-0.023250	-0.163143	0.000000	1.000000	1.000000	132.000000	0.000000
15210.432154	-0.002067	0.507504	0.240032	78.913704	42.902550	44.504906	0.000000	0.000000	0.000000	0.000000	0.000000	0.000000	-0.088949	-0.023250	-0.163143	0.000000	1.000000	1.000000	132.000000	0.000000
15210.435487	-0.002396	0.507422	0.239423	78.913704	42.902550	44.504906	0.000000	0.000000	0.000000	0.000000	0.000000	0.000000	-0.098664	-0.024641	-0.182682	0.000000	1.000000	1.000000	132.000000	0.000000
15210.438820	-0.002396	0.507422	0.239423	78.905556	42.930504	44.588909	0.000000	0.000000	0.000000	0.000000	0.000000	0.000000	-0.098664	-0.024641	-0.182682	0.000000	1.000000	1.000000	132.000000	0.000000
15210.442154	-0.002757	0.507335	0.238748	78.905556	42.930504	44.588909	0.000000	0.000000	0.000000	0.000000	0.000000	0.000000	-0.108325	-0.026020	-0.202324	0.000000	1.000000	1.000000	132.000000	0.000000
15210.445487	-0.002757	0.507335	0.238748	78.905556	42.930504	44.588909	0.000000	0.000000	0.000000	0.000000	0.000000	0.000000	-0.108325	-0.026020	-0.202324	0.000000	1.000000	1.000000	132.000000	0.000000
15210.448820	-0.002757	0.507335	0.238748	78.879372	42.979042	44.714123	0.000000	0.000000	0.000000	0.000000	0.000000	0.000000	-0.108325	-0.026020	-0.202324	0.000000	1.000000	1.000000	132.000000	0.000000
15210.452154	-0.002757	0.507335	0.238748	78.879372	42.979042	44.714123	0.000000	0.000000	0.000000	0.000000	0.000000	0.000000	-0.108325	-0.026020	-0.202324	0.000000	1.000000	1.000000	132.000000	0.000000
15210.455487	-0.003150	0.507304	0.238053	78.879372	42.979042	44.714123	0.000000	0.000000	0.000000	0.000000	0.000000	0.000000	-0.117987	-0.009277	-0.208768	0.000000	1.000000	1.000000	132.000000	0.000000
15210.458820	-0.003150	0.507304	0.238053	78.851799	42.978123	44.788322	0.000000	0.000000	0.000000	0.000000	0.000000	0.000000	-0.117987	-0.009277	-0.208768	0.000000	1.000000	1.000000	132.000000	0.000000
15210.462154	-0.003575	0.507329	0.237335	78.851799	42.978123	44.788322	0.000000	0.000000	0.000000	0.000000	0.000000	0.000000	-0.127608	0.007419	-0.215243	0.000000	1.000000	1.000000	132.000000	0.000000
15210.465487	-0.003575	0.507329	0.237335	78.851799	42.978123	44.788322	0.000000	0.000000	0.000000	0.000000	0.000000	0.000000	-0.127608	0.007419	-0.215243	0.000000	1.000000	1.000000	132.000000	0.000000
15210.468820	-0.003575	0.507329	0.237335	78.843681	42.905918	44.772785	0.000000	0.000000	0.000000	0.000000	0.000000	0.000000	-0.127608	0.007419	-0.215243	0.000000	1.000000	1.000000	132.000000	0.000000
15210.472154	-0.003575	0.507329	0.237335	78.843681	42.905918	44.772785	0.000000	0.000000	0.000000	0.000000	0.000000	0.000000	-0.127608	0.007419	-0.215243	0.000000	0.000000	1.000000	132.000000	0.000000
15210.475487	-0.004033	0.507389	0.236581	78.843681	42.905918	44.772785	0.000000	0.000000	0.000000	0.000000	0.000000	0.000000	-0.137160	0.018016	-0.226205	0.000000	0.000000	1.000000	132.000000	0.000000
15210.478820	-0.004033	0.507389	0.236581	78.837852	42.771679	44.690830	0.000000	0.000000	0.000000	0.000000	0.000000	0.000000	-0.137160	0.018016	-0.226205	0.000000	0.000000	1.000000	132.000000	0.000000
15210.482154	-0.004522	0.507562	0.235817	78.837852	42.771679	44.690830	0.000000	0.000000	0.000000	0.000000	0.000000	0.000000	-0.146711	0.051985	-0.229166	0.000000	0.000000	1.000000	132.000000	0.000000
15210.485487	-0.004522	0.507562	0.235817	78.837852	42.771679	44.690830	0.000000	0.000000	0.000000	0.000000	0.000000	0.000000	-0.146711	0.051985	-0.229166	0.000000	0.000000	1.000000	132.000000	0.000000
15210.488820	-0.004522	0.507562	0.235817	78.836533	42.667728	44.635910	0.000000	0.000000	0.000000	0.000000	0.000000	0.000000	-0.146711	0.051985	-0.229166	0.000000	0.000000	1.000000	132.000000	0.000000
15210.492154	-0.004522	0.507562	0.235817	78.836533	42.667728	44.635910	0.000000	0.000000	0.000000	0.000000	0.000000	0.000000	-0.146711	0.051985	-0.229166	0.000000	0.000000	1.000000	132.000000	0.000000
15210.495487	-0.005042	0.507809	0.235014	78.836533	42.667728	44.635910	0.000000	0.000000	0.000000	0.000000	0.000000	0.000000	-0.156158	0.073813	-0.241061	0.000000	0.000000	1.000000	132.000000	0.000000
15210.498820	-0.005042	0.507809	0.235014	78.850632	42.665970	44.682674	0.000000	0.000000	0.000000	0.000000	0.000000	0.000000	-0.156158	0.073813	-0.241061	0.000000	0.000000	1.000000	132.000000	0.000000
15210.502154	-0.005528	0.508109	0.234188	78.850632	42.665970	44.682674	0.000000	0.000000	0.000000	0.000000	0.000000	0.000000	-0.145894	0.090206	-0.247611	0.000000	0.000000	1.000000	132.000000	0.000000
15210.505487	-0.005528	0.508109	0.234188	78.850632	42.665970	44.682674	0.000000	0.000000	0.000000	0.000000	0.000000	0.000000	-0.145894	0.090206	-0.247611	0.000000	0.000000	1.000000	132.000000	0.000000
15210.508820	-0.005528	0.508109	0.234188	78.881126	42.757523	44.828995	0.000000	0.000000	0.000000	0.000000	0.000000	0.000000	-0.145894	0.090206	-0.247611	0.000000	0.000000	1.000000	132.000000	0.000000
15210.512154	-0.006177	0.508500	0.233304	78.881126	42.757523	44.828995	0.000000	0.000000	0.000000	0.000000	0.000000	0.000000	-0.194560	0.117136	-0.265291	0.000000	0.000000	1.000000	132.000000	0.000000
15210.515487	-0.006177	0.508500	0.233304	78.881126	42.757523	44.828995	0.000000	0.000000	0.000000	0.000000	0.000000	0.000000	-0.194560	0.117136	-0.265291	0.000000	0.000000	1.000000	132.000000	0.000000
15210.518820	-0.006177	0.508500	0.233304	78.910751	42.839981	44.974007	0.000000	0.000000	0.000000	0.000000	0.000000	0.000000	-0.194560	0.117136	-0.265291	0.000000	0.000000	1.000000	132.000000	0.000000
15210.522154	-0.006889	0.508999	0.232376	78.910751	42.839981	44.974007	0.000000	0.000000	0.000000	0.000000	0.000000	0.000000	-0.213571	0.149940	-0.278474	0.000000	0.000000	1.000000	132.000000	0.000000
15210.525487	-0.006889	0.508999	0.232376	78.910751	42.839981	44.974007	0.000000	0.000000	0.000000	0.000000	0.000000	0.000000	-0.213571	0.149940	-0.278474	0.000000	0.000000	1.000000	132.000000	0.000000
15210.528820	-0.006889	0.508999	0.232376	78.936974	42.895615	45.090260	0.000000	0.000000	0.000000	0.000000	0.000000	0.000000	-0.213571	0.149940	-0.278474	0.000000	0.000000	1.000000	132.000000	0.000000
15210.532154	-0.007631	0.509623	0.231353	78.936974	42.895615	45.090260	0.000000	0.000000	0.000000	0.000000	0.000000	0.000000	-0.222488	0.187120	-0.306846	0.000000	0.000000	1.000000	132.000000	0.000000
15210.535487	-0.007631	0.509623	0.231353	78.936974	42.895615	45.090260	0.000000	0.000000	0.000000	0.000000	0.000000	0.000000	-0.222488	0.187120	-0.306846	0.000000	0.000000	1.000000	132.000000	0.000000
15210.538820	-0.007631	0.509623	0.231353	78.964485	42.932674	45.200024	0.000000	0.000000	0.000000	0.000000	0.000000	0.000000	-0.222488	0.187120	-0.306846	0.000000	0.000000	1.000000	132.000000	0.000000
15210.542154	-0.008500	0.510315	0.230254	78.964485	42.932674	45.200024	0.000000	0.000000	0.000000	0.000000	0.000000	0.000000	-0.260711	0.207495	-0.329632	0.000000	0.000000	1.000000	132.000000	0.000000
15210.545487	-0.008500	0.510315	0.230254	78.964485	42.932674	45.200024	0.000000	0.000000	0.000000	0.000000	0.000000	0.000000	-0.260711	0.207495	-0.329632	0.000000	0.000000	1.000000	132.000000	0.000000
15210.548820	-0.008500	0.510315	0.230254	78.994858	42.923542	45.270943	0.000000	0.000000	0.000000	0.000000	0.000000	0.000000	-0.260711	0.207495	-0.329632	0.000000	0.000000	1.000000	132.000000	0.000000
15210.552154	-0.009528	0.511111	0.229075	78.994858	42.923542	45.270943	0.000000	0.000000	0.000000	0.000000	0.000000	0.000000	-0.308421	0.238933	-0.353758	0.000000	0.000000	1.000000	132.000000	0.000000
15210.555487	-0.009528	0.511111	0.229075	78.994858	42.923542	45.270943	0.000000	0.000000	0.000000	0.000000	0.000000	0.000000	-0.308421	0.238933	-0.353758	0.000000	0.000000	1.000000	132.000000	0.000000
15210.558820	-0.009528	0.511111	0.229075	79.019043	42.914768	45.351974	0.000000	0.000000	0.000000	0.000000	0.000000	0.000000	-0.308421	0.238933	-0.353758	0.000000	0.000000	1.000000	132.000000	0.000000
15210.562154	-0.010616	0.512029	0.227797	79.019043	42.914768	45.351974	0.000000	0.000000	0.000000	0.000000	0.000000	0.000000	-0.326419	0.275338	-0.383255	0.000000	0.000000	1.000000	132.000000	0.000000
15210.565487	-0.010616	0.512029	0.227797	79.019043	42.914768	45.351974	0.000000	0.000000	0.000000	0.000000	0.000000	0.000000	-0.326419	0.275338	-0.383255	0.000000	0.000000	1.000000	132.000000	0.000000
15210.568820	-0.010616	0.512029	0.227797	79.037109	42.906338	45.443123	0.000000	0.000000	0.000000	0.000000	0.000000	0.000000	-0.326419	0.275338	-0.383255	0.000000	0.000000	1.000000	132.000000	0.000000
15210.572154	-0.011796	0.513052	0.226471	79.037109	42.906338	45.443123	0.000000	0.000000	0.000000	0.000000	0.000000	0.000000	-0.354162	0.307013	-0.398047	0.000000	0.000000	1.000000	132.000000	0.000000
15210.575487	-0.011796	0.513052	0.226471	79.037109	42.906338	45.443123	0.000000	0.000000	0.000000	0.000000	0.000000	0.000000	-0.354162	0.307013	-0.398047	0.000000	0.000000	1.000000	132.000000	0.000000
15210.578820	-0.011796	0.513052	0.226471	79.050636	42.864826	45.511650	0.000000	0.000000	0.000000	0.000000	0.000000	0.000000	-0.354162	0.307013	-0.398047	0.000000	0.000000	1.000000	132.000000	0.000000
15210.582154	-0.013068	0.514178	0.225060	79.050636	42.864826	45.511650	0.000000	0.000000	0.000000	0.000000	0.000000	0.000000	-0.381467	0.337617	-0.423091	0.000000	0.000000	1.000000	132.000000	0.000000
15210.585487	-0.013068	0.514178	0.225060	79.050636	42.864826	45.511650	0.000000	0.000000	0.000000	0.000000	0.000000	0.000000	-0.381467	0.337617	-0.423091	0.000000	0.000000	1.000000	132.000000	0.000000
15210.588820	-0.013068	0.514178	0.225060	79.061882	42.809521	45.568901	0.000000	0.000000	0.000000	0.000000	0.000000	0.000000	-0.381467	0.337617	-0.423091	0.000000	0.000000	1.000000	132.000000	0.000000
15210.592154	-0.014365	0.515387	0.223585	79.061882	42.809521	45.568901	0.000000	0.000000	0.000000	0.000000	0.000000	0.000000	-0.389174	0.362694	-0.442739	0.000000	0.000000	1.000000	132.000000	0.000000
15210.595487	-0.014365	0.515387	0.223585	79.061882	42.809521	45.568901	0.000000	0.000000	0.000000	0.000000	0.000000	0.000000	-0.389174	0.362694	-0.442739	0.000000	0.000000	1.000000	132.000000	0.000000
15210.598820	-0.014365	0.515387	0.223585	79.070900	42.734898	45.614788	0.000000	0.000000	0.000000	0.000000	0.000000	0.000000	-0.389174	0.362694	-0.442739	0.000000	0.000000	1.000000	132.000000	0.000000
15210.602154	-0.015752	0.516679	0.222041	79.070900	42.734898	45.614788	0.000000	0.000000	0.000000	0.000000	0.000000	0.000000	-0.416047	0.387549	-0.463133	0.000000	0.000000	1.000000	132.000000	0.000000
15210.605487	-0.015752	0.516679	0.222041	79.070900	42.734898	45.614788	0.000000	0.000000	0.000000	0.000000	0.000000	0.000000	-0.416047	0.387549	-0.463133	0.000000	0.000000	1.000000	132.000000	0.000000
15210.608820	-0.015752	0.516679	0.222041	79.078957	42.635391	45.642220	0.000000	0.000000	0.000000	0.000000	0.000000	0.000000	-0.416047	0.387549	-0.463133	0.000000	0.000000	1.000000	132.000000	0.000000
15210.612154	-0.017259	0.518069	0.220408	79.078957	42.635391	45.642220	0.000000	0.000000	0.000000	0.000000	0.000000	0.000000	-0.452105	0.417174	-0.489680	0.000000	0.000000	1.000000	132.000000	0.000000
15210.615487	-0.017259	0.518069	0.220408	79.078957	42.635391	45.642220	0.000000	0.000000	0.000000	0.000000	0.000000	0.000000	-0.452105	0.417174	-0.489680	0.000000	0.000000	1.000000	132.000000	0.000000
15210.618820	-0.017259	0.518069	0.220408	79.089561	42.519421	45.639641	0.000000	0.000000	0.000000	0.000000	0.000000	0.000000	-0.452105	0.417174	-0.489680	0.000000	0.000000	1.000000	132.000000	0.000000
15210.622154	-0.018788	0.519520	0.218692	79.089561	42.519421	45.639641	0.000000	0.000000	0.000000	0.000000	0.000000	0.000000	-0.458856	0.435335	-0.514982	0.000000	0.000000	1.000000	132.000000	0.000000
15210.625487	-0.018788	0.519520	0.218692	79.089561	42.519421	45.639641	0.000000	0.000000	0.000000	0.000000	0.000000	0.000000	-0.458856	0.435335	-0.514982	0.000000	0.000000	1.000000	132.000000	0.000000
15210.628820	-0.018788	0.519520	0.218692	79.101471	42.389812	45.622097	0.000000	0.000000	0.000000	0.000000	0.000000	0.000000	-0.458856	0.435335	-0.514982	0.000000	0.000000	1.000000	132.000000	0.000000
15210.632154	-0.020403	0.521048	0.216869	79.101471	42.389812	45.622097	0.000000	0.000000	0.000000	0.000000	0.000000	0.000000	-0.484387	0.458197	-0.546746	0.000000	0.000000	1.000000	132.000000	0.000000
15210.635487	-0.020403	0.521048	0.216869	79.101471	42.389812	45.622097	0.000000	0.000000	0.000000	0.000000	0.000000	0.000000	-0.484387	0.458197	-0.546746	0.000000	0.000000	1.000000	132.000000	0.000000
15210.638820	-0.020403	0.521048	0.216869	79.115952	42.240982	45.614395	0.000000	0.000000	0.000000	0.000000	0.000000	0.000000	-0.484387	0.458197	-0.546746	0.000000	0.000000	1.000000	132.000000	0.000000
15210.642154	-0.022101	0.522650	0.214939	79.115952	42.240982	45.614395	0.000000	0.000000	0.000000	0.000000	0.000000	0.000000	-0.509448	0.480675	-0.579062	0.000000	0.000000	1.000000	132.000000	0.000000
15210.645487	-0.022101	0.522650	0.214939	79.115952	42.240982	45.614395	0.000000	0.000000	0.000000	0.000000	0.000000	0.000000	-0.509448	0.480675	-0.579062	0.000000	0.000000	1.000000	132.000000	0.000000
15210.648820	-0.022101	0.522650	0.214939	79.133980	42.095242	45.603207	0.000000	0.000000	0.000000	0.000000	0.000000	0.000000	-0.509448	0.480675	-0.579062	0.000000	0.000000	1.000000	132.000000	0.000000
15210.652154	-0.023848	0.524302	0.212852	79.133980	42.095242	45.603207	0.000000	0.000000	0.000000	0.000000	0.000000	0.000000	-0.523947	0.495617	-0.626202	0.000000	0.000000	1.000000	132.000000	0.000000
15210.655487	-0.023848	0.524302	0.212852	79.133980	42.095242	45.603207	0.000000	0.000000	0.000000	0.000000	0.000000	0.000000	-0.523947	0.495617	-0.626202	0.000000	0.000000	1.000000	132.000000	0.000000
15210.658820	-0.023848	0.524302	0.212852	79.159065	41.955696	45.585087	0.000000	0.000000	0.000000	0.000000	0.000000	0.000000	-0.523947	0.495617	-0.626202	0.000000	0.000000	1.000000	132.000000	0.000000
15210.662154	-0.025611	0.526025	0.210655	79.159065	41.955696	45.585087	0.000000	0.000000	0.000000	0.000000	0.000000	0.000000	-0.528927	0.517051	-0.659006	0.000000	0.000000	1.000000	132.000000	0.000000
15210.665487	-0.025611	0.526025	0.210655	79.159065	41.955696	45.585087	0.000000	0.000000	0.000000	0.000000	0.000000	0.000000	-0.528927	0.517051	-0.659006	0.000000	0.000000	1.000000	132.000000	0.000000
15210.668820	-0.025611	0.526025	0.210655	79.194496	41.766209	45.390678	0.000000	0.000000	0.000000	0.000000	0.000000	0.000000	-0.528927	0.517051	-0.659006	0.000000	0.000000	1.000000	132.000000	0.000000
15210.672154	-0.027420	0.527779	0.208316	79.194496	41.766209	45.390678	0.000000	0.000000	0.000000	0.000000	0.000000	0.000000	-0.542643	0.525963	-0.701661	0.000000	0.000000	1.000000	132.000000	0.000000
15210.675487	-0.027420	0.527779	0.208316	79.194496	41.766209	45.390678	0.000000	0.000000	0.000000	0.000000	0.000000	0.000000	-0.542643	0.525963	-0.701661	0.000000	0.000000	1.000000	132.000000	0.000000
15210.678820	-0.027420	0.527779	0.208316	79.243408	41.551907	44.953999	0.000000	0.000000	0.000000	0.000000	0.000000	0.000000	-0.542643	0.525963	-0.701661	0.000000	0.000000	1.000000	132.000000	0.000000
15210.682154	-0.029304	0.529596	0.205828	79.243408	41.551907	44.953999	0.000000	0.000000	0.000000	0.000000	0.000000	0.000000	-0.565180	0.545197	-0.746493	0.000000	0.000000	1.000000	132.000000	0.000000
15210.685487	-0.029304	0.529596	0.205828	79.243408	41.551907	44.953999	0.000000	0.000000	0.000000	0.000000	0.000000	0.000000	-0.565180	0.545197	-0.746493	0.000000	0.000000	1.000000	132.000000	0.000000
15210.688820	-0.029304	0.529596	0.205828	79.296524	41.374866	44.382881	0.000000	0.000000	0.000000	0.000000	0.000000	0.000000	-0.565180	0.545197	-0.746493	0.000000	0.000000	1.000000	132.000000	0.000000
15210.692154	-0.031290	0.531435	0.203156	79.296524	41.374866	44.382881	0.000000	0.000000	0.000000	0.000000	0.000000	0.000000	-0.595966	0.551763	-0.801529	0.000000	0.000000	1.000000	132.000000	0.000000
15210.695487	-0.031290	0.531435	0.203156	79.296524	41.374866	44.382881	0.000000	0.000000	0.000000	0.000000	0.000000	0.000000	-0.595966	0.551763	-0.801529	0.000000	0.000000	1.000000	132.000000	0.000000
15210.698820	-0.031290	0.531435	0.203156	79.338928	41.257881	43.935211	0.000000	0.000000	0.000000	0.000000	0.000000	0.000000	-0.595966	0.551763	-0.801529	0.000000	0.000000	1.000000	132.000000	0.000000
15210.702154	-0.033315	0.533334	0.200331	79.338928	41.257881	43.935211	0.000000	0.000000	0.000000	0.000000	0.000000	0.000000	-0.607497	0.569583	-0.847512	0.000000	0.000000	1.000000	132.000000	0.000000
15210.705487	-0.033315	0.533334	0.200331	79.338928	41.257881	43.935211	0.000000	0.000000	0.000000	0.000000	0.000000	0.000000	-0.607497	0.569583	-0.847512	0.000000	0.000000	1.000000	132.000000	0.000000
15210.708820	-0.033315	0.533334	0.200331	79.374397	41.220406	43.800751	0.000000	0.000000	0.000000	0.000000	0.000000	0.000000	-0.607497	0.569583	-0.847512	0.000000	0.000000	1.000000	132.000000	0.000000
15210.712154	-0.035467	0.535265	0.197296	79.374397	41.220406	43.800751	0.000000	0.000000	0.000000	0.000000	0.000000	0.000000	-0.645486	0.579426	-0.910525	0.000000	0.000000	1.000000	132.000000	0.000000
15210.715487	-0.035467	0.535265	0.197296	79.374397	41.220406	43.800751	0.000000	0.000000	0.000000	0.000000	0.000000	0.000000	-0.645486	0.579426	-0.910525	0.000000	0.000000	1.000000	132.000000	0.000000
15210.718820	-0.035467	0.535265	0.197296	79.418999	41.253757	43.788670	0.000000	0.000000	0.000000	0.000000	0.000000	0.000000	-0.645486	0.579426	-0.910525	0.000000	0.000000	1.000000	132.000000	0.000000
15210.722154	-0.037649	0.537211	0.194072	79.418999	41.253757	43.788670	0.000000	0.000000	0.000000	0.000000	0.000000	0.000000	-0.654670	0.583609	-0.967264	0.000000	0.000000	1.000000	132.000000	0.000000
15210.725487	-0.037649	0.537211	0.194072	79.418999	41.253757	43.788670	0.000000	0.000000	0.000000	0.000000	0.000000	0.000000	-0.654670	0.583609	-0.967264	0.000000	0.000000	1.000000	132.000000	0.000000
15210.728820	-0.037649	0.537211	0.194072	79.477257	41.366280	43.688187	0.000000	0.000000	0.000000	0.000000	0.000000	0.000000	-0.654670	0.583609	-0.967264	0.000000	0.000000	1.000000	132.000000	0.000000
15210.732154	-0.039891	0.539152	0.190674	79.477257	41.366280	43.688187	0.000000	0.000000	0.000000	0.000000	0.000000	0.000000	-0.672537	0.582308	-1.019510	0.000000	0.000000	1.000000	132.000000	0.000000
15210.735487	-0.039891	0.539152	0.190674	79.477257	41.366280	43.688187	0.000000	0.000000	0.000000	0.000000	0.000000	0.000000	-0.672537	0.582308	-1.019510	0.000000	0.000000	1.000000	132.000000	0.000000
15210.738820	-0.039891	0.539152	0.190674	79.562515	41.661598	43.673409	0.000000	0.000000	0.000000	0.000000	0.000000	0.000000	-0.672537	0.582308	-1.019510	0.000000	0.000000	1.000000	132.000000	0.000000
15210.742154	-0.042125	0.541081	0.187068	79.562515	41.661598	43.673409	0.000000	0.000000	0.000000	0.000000	0.000000	0.000000	-0.670344	0.578907	-1.081762	0.000000	0.000000	1.000000	132.000000	0.000000
15210.745487	-0.042125	0.541081	0.187068	79.562515	41.661598	43.673409	0.000000	0.000000	0.000000	0.000000	0.000000	0.000000	-0.670344	0.578907	-1.081762	0.000000	0.000000	1.000000	132.000000	0.000000
15210.748820	-0.042125	0.541081	0.187068	79.653427	41.994057	43.840172	0.000000	0.000000	0.000000	0.000000	0.000000	0.000000	-0.670344	0.578907	-1.081762	0.000000	0.000000	1.000000	132.000000	0.000000
15210.752154	-0.044351	0.542982	0.183271	79.653427	41.994057	43.840172	0.000000	0.000000	0.000000	0.000000	0.000000	0.000000	-0.667676	0.570077	-1.138839	0.000000	0.000000	1.000000	132.000000	0.000000
15210.755487	-0.044351	0.542982	0.183271	79.653427	41.994057	43.840172	0.000000	0.000000	0.000000	0.000000	0.000000	0.000000	-0.667676	0.570077	-1.138839	0.000000	0.000000	1.000000	132.000000	0.000000
15210.758820	-0.044351	0.542982	0.183271	79.740906	42.297676	44.057491	0.000000	0.000000	0.000000	0.000000	0.000000	0.000000	-0.667676	0.570077	-1.138839	0.000000	0.000000	1.000000	132.000000	0.000000
15210.762154	-0.046628	0.544855	0.179314	79.740906	42.297676	44.057491	0.000000	0.000000	0.000000	0.000000	0.000000	0.000000	-0.683061	0.561933	-1.187374	0.000000	0.000000	1.000000	132.000000	0.000000
15210.765487	-0.046628	0.544855	0.179314	79.740906	42.297676	44.057491	0.000000	0.000000	0.000000	0.000000	0.000000	0.000000	-0.683061	0.561933	-1.187374	0.000000	0.000000	1.000000	132.000000	0.000000
15210.768820	-0.046628	0.544855	0.179314	79.820885	42.526279	44.092117	0.000000	0.000000	0.000000	0.000000	0.000000	0.000000	-0.683061	0.561933	-1.187374	0.000000	0.000000	1.000000	132.000000	0.000000
15210.772154	-0.048888	0.546674	0.175146	79.820885	42.526279	44.092117	0.000000	0.000000	0.000000	0.000000	0.000000	0.000000	-0.678182	0.545683	-1.250332	0.000000	0.000000	1.000000	132.000000	0.000000
15210.775487	-0.048888	0.546674	0.175146	79.820885	42.526279	44.092117	0.000000	0.000000	0.000000	0.000000	0.000000	0.000000	-0.678182	0.545683	-1.250332	0.000000	0.000000	1.000000	132.000000	0.000000
15210.778820	-0.048888	0.546674	0.175146	79.905991	42.803345	44.199104	0.000000	0.000000	0.000000	0.000000	0.000000	0.000000	-0.678182	0.545683	-1.250332	0.000000	0.000000	1.000000	132.000000	0.000000
15210.782154	-0.051195	0.548446	0.170832	79.905991	42.803345	44.199104	0.000000	0.000000	0.000000	0.000000	0.000000	0.000000	-0.691951	0.531790	-1.294219	0.000000	0.000000	1.000000	132.000000	0.000000
15210.785487	-0.051195	0.548446	0.170832	79.905991	42.803345	44.199104	0.000000	0.000000	0.000000	0.000000	0.000000	0.000000	-0.691951	0.531790	-1.294219	0.000000	0.000000	1.000000	132.000000	0.000000
15210.788820	-0.051195	0.548446	0.170832	79.998650	43.131008	44.687496	0.000000	0.000000	0.000000	0.000000	0.000000	0.000000	-0.691951	0.531790	-1.294219	0.000000	0.000000	1.000000	132.000000	0.000000
15210.792154	-0.053544	0.550137	0.166374	79.998650	43.131008	44.687496	0.000000	0.000000	0.000000	0.000000	0.000000	0.000000	-0.704760	0.507108	-1.337178	0.000000	0.000000	1.000000	132.000000	0.000000
15210.795487	-0.053544	0.550137	0.166374	79.998650	43.131008	44.687496	0.000000	0.000000	0.000000	0.000000	0.000000	0.000000	-0.704760	0.507108	-1.337178	0.000000	0.000000	1.000000	132.000000	0.000000
15210.798820	-0.053544	0.550137	0.166374	80.092316	43.480164	45.160412	0.000000	0.000000	0.000000	0.000000	0.000000	0.000000	-0.704760	0.507108	-1.337178	0.000000	0.000000	1.000000	132.000000	0.000000
15210.802154	-0.055904	0.551798	0.161785	80.092316	43.480164	45.160412	0.000000	0.000000	0.000000	0.000000	0.000000	0.000000	-0.707925	0.498258	-1.376805	0.000000	0.000000	1.000000	132.000000	0.000000
15210.805487	-0.055904	0.551798	0.161785	80.092316	43.480164	45.160412	0.000000	0.000000	0.000000	0.000000	0.000000	0.000000	-0.707925	0.498258	-1.376805	0.000000	0.000000	1.000000	132.000000	0.000000
15210.808820	-0.055904	0.551798	0.161785	80.186951	43.846275	45.243797	0.000000	0.000000	0.000000	0.000000	0.000000	0.000000	-0.707925	0.498258	-1.376805	0.000000	0.000000	1.000000	132.000000	0.000000
15210.812154	-0.058248	0.553472	0.157132	80.186951	43.846275	45.243797	0.000000	0.000000	0.000000	0.000000	0.000000	0.000000	-0.703328	0.502325	-1.396083	0.000000	0.000000	1.000000	132.000000	0.000000
15210.815487	-0.058248	0.553472	0.157132	80.186951	43.846275	45.243797	0.000000	0.000000	0.000000	0.000000	0.000000	0.000000	-0.703328	0.502325	-1.396083	0.000000	0.000000	1.000000	132.000000	0.000000
15210.818820	-0.058248	0.553472	0.157132	80.274918	44.204727	44.958923	0.000000	0.000000	0.000000	0.000000	0.000000	0.000000	-0.703328	0.502325	-1.396083	0.000000	0.000000	1.000000	132.000000	0.000000
15210.822154	-0.060549	0.555111	0.152442	80.274918	44.204727	44.958923	0.000000	0.000000	0.000000	0.000000	0.000000	0.000000	-0.690395	0.491767	-1.406792	0.000000	0.000000	1.000000	132.000000	0.000000
15210.825487	-0.060549	0.555111	0.152442	80.274918	44.204727	44.958923	0.000000	0.000000	0.000000	0.000000	0.000000	0.000000	-0.690395	0.491767	-1.406792	0.000000	0.000000	1.000000	132.000000	0.000000
15210.828820	-0.060549	0.555111	0.152442	80.361115	44.557499	44.903248	0.000000	0.000000	0.000000	0.000000	0.000000	0.000000	-0.690395	0.491767	-1.406792	0.000000	0.000000	1.000000	132.000000	0.000000
15210.832154	-0.062808	0.556801	0.147723	80.361115	44.557499	44.903248	0.000000	0.000000	0.000000	0.000000	0.000000	0.000000	-0.677501	0.506920	-1.415914	0.000000	0.000000	1.000000	132.000000	0.000000
15210.835487	-0.062808	0.556801	0.147723	80.361115	44.557499	44.903248	0.000000	0.000000	0.000000	0.000000	0.000000	0.000000	-0.677501	0.506920	-1.415914	0.000000	0.000000	1.000000	132.000000	0.000000
15210.838820	-0.062808	0.556801	0.147723	80.434471	44.834515	45.360954	0.000000	0.000000	0.000000	0.000000	0.000000	0.000000	-0.677501	0.506920	-1.415914	0.000000	0.000000	1.000000	132.000000	0.000000
15210.842154	-0.064978	0.558525	0.143093	80.434471	44.834515	45.360954	0.000000	0.000000	0.000000	0.000000	0.000000	0.000000	-0.651135	0.517182	-1.388716	0.000000	0.000000	1.000000	132.000000	0.000000
15210.845487	-0.064978	0.558525	0.143093	80.434471	44.834515	45.360954	0.000000	0.000000	0.000000	0.000000	0.000000	0.000000	-0.651135	0.517182	-1.388716	0.000000	0.000000	1.000000	132.000000	0.000000
15210.848820	-0.064978	0.558525	0.143093	80.499161	45.069275	45.839237	0.000000	0.000000	0.000000	0.000000	0.000000	0.000000	-0.651135	0.517182	-1.388716	0.000000	0.000000	1.000000	132.000000	0.000000
15210.852154	-0.067030	0.560310	0.138519	80.499161	45.069275	45.839237	0.000000	0.000000	0.000000	0.000000	0.000000	0.000000	-0.615676	0.535509	-1.372451	0.000000	0.000000	1.000000	132.000000	0.000000
15210.855487	-0.067030	0.560310	0.138519	80.499161	45.069275	45.839237	0.000000	0.000000	0.000000	0.000000	0.000000	0.000000	-0.615676	0.535509	-1.372451	0.000000	0.000000	1.000000	132.000000	0.000000
15210.858820	-0.067030	0.560310	0.138519	80.554939	45.242138	46.234207	0.000000	0.000000	0.000000	0.000000	0.000000	0.000000	-0.615676	0.535509	-1.372451	0.000000	0.000000	1.000000	132.000000	0.000000
15210.862154	-0.069000	0.562129	0.134039	80.554939	45.242138	46.234207	0.000000	0.000000	0.000000	0.000000	0.000000	0.000000	-0.590926	0.545871	-1.343880	0.000000	0.000000	1.000000	132.000000	0.000000
15210.865487	-0.069000	0.562129	0.134039	80.554939	45.242138	46.234207	0.000000	0.000000	0.000000	0.000000	0.000000	0.000000	-0.590926	0.545871	-1.343880	0.000000	0.000000	1.000000	132.000000	0.000000
15210.868820	-0.069000	0.562129	0.134039	80.610138	45.288074	46.464779	0.000000	0.000000	0.000000	0.000000	0.000000	0.000000	-0.590926	0.545871	-1.343880	0.000000	0.000000	1.000000	132.000000	0.000000
15210.872154	-0.070918	0.563984	0.129653	80.610138	45.288074	46.464779	0.000000	0.000000	0.000000	0.000000	0.000000	0.000000	-0.575324	0.556408	-1.315658	0.000000	0.000000	1.000000	132.000000	0.000000
15210.875487	-0.070918	0.563984	0.129653	80.610138	45.288074	46.464779	0.000000	0.000000	0.000000	0.000000	0.000000	0.000000	-0.575324	0.556408	-1.315658	0.000000	0.000000	1.000000	132.000000	0.000000
15210.878820	-0.070918	0.563984	0.129653	80.698914	45.123852	46.304092	0.000000	0.000000	0.000000	0.000000	0.000000	0.000000	-0.575324	0.556408	-1.315658	0.000000	0.000000	1.000000	132.000000	0.000000
15210.882154	-0.072816	0.565862	0.125382	80.698914	45.123852	46.304092	0.000000	0.000000	0.000000	0.000000	0.000000	0.000000	-0.569409	0.563390	-1.281515	0.000000	0.000000	1.000000	132.000000	0.000000
15210.885487	-0.072816	0.565862	0.125382	80.698914	45.123852	46.304092	0.000000	0.000000	0.000000	0.000000	0.000000	0.000000	-0.569409	0.563390	-1.281515	0.000000	0.000000	1.000000	132.000000	0.000000
15210.888820	-0.072816	0.565862	0.125382	80.823730	44.706478	45.590065	0.000000	0.000000	0.000000	0.000000	0.000000	0.000000	-0.569409	0.563390	-1.281515	0.000000	0.000000	1.000000	132.000000	0.000000
15210.892154	-0.074771	0.567770	0.121156	80.823730	44.706478	45.590065	0.000000	0.000000	0.000000	0.000000	0.000000	0.000000	-0.586442	0.572425	-1.267619	0.000000	0.000000	1.000000	132.000000	0.000000
15210.895487	-0.074771	0.567770	0.121156	80.823730	44.706478	45.590065	0.000000	0.000000	0.000000	0.000000	0.000000	0.000000	-0.586442	0.572425	-1.267619	0.000000	0.000000	1.000000	132.000000	0.000000
15210.898820	-0.074771	0.567770	0.121156	80.955109	44.107273	44.635956	0.000000	0.000000	0.000000	0.000000	0.000000	0.000000	-0.586442	0.572425	-1.267619	0.000000	0.000000	1.000000	132.000000	0.000000
15210.902154	-0.076767	0.569711	0.117077	80.955109	44.107273	44.635956	0.000000	0.000000	0.000000	0.000000	0.000000	0.000000	-0.598862	0.582245	-1.223827	0.000000	0.000000	1.000000	132.000000	0.000000
15210.905487	-0.076767	0.569711	0.117077	80.955109	44.107273	44.635956	0.000000	0.000000	0.000000	0.000000	0.000000	0.000000	-0.598862	0.582245	-1.223827	0.000000	0.000000	1.000000	132.000000	0.000000
15210.908820	-0.076767	0.569711	0.117077	81.063232	43.515503	43.885395	0.000000	0.000000	0.000000	0.000000	0.000000	0.000000	-0.598862	0.582245	-1.223827	0.000000	0.000000	1.000000	132.000000	0.000000
15210.912154	-0.078796	0.571672	0.113070	81.063232	43.515503	43.885395	0.000000	0.000000	0.000000	0.000000	0.000000	0.000000	-0.608540	0.588181	-1.202011	0.000000	0.000000	1.000000	132.000000	0.000000
15210.915487	-0.078796	0.571672	0.113070	81.063232	43.515503	43.885395	0.000000	0.000000	0.000000	0.000000	0.000000	0.000000	-0.608540	0.588181	-1.202011	0.000000	0.000000	1.000000	132.000000	0.000000
15210.918820	-0.078796	0.571672	0.113070	81.118095	43.040852	43.489216	0.000000	0.000000	0.000000	0.000000	0.000000	0.000000	-0.608540	0.588181	-1.202011	0.000000	0.000000	1.000000	132.000000	0.000000
15210.922154	-0.080780	0.573610	0.109176	81.118095	43.040852	43.489216	0.000000	0.000000	0.000000	0.000000	0.000000	0.000000	-0.595263	0.581551	-1.168176	0.000000	0.000000	1.000000	132.000000	0.000000
15210.925487	-0.080780	0.573610	0.109176	81.118095	43.040852	43.489216	0.000000	0.000000	0.000000	0.000000	0.000000	0.000000	-0.595263	0.581551	-1.168176	0.000000	0.000000	1.000000	132.000000	0.000000
15210.928820	-0.080780	0.573610	0.109176	81.115891	42.710548	43.348911	0.000000	0.000000	0.000000	0.000000	0.000000	0.000000	-0.595263	0.581551	-1.168176	0.000000	0.000000	1.000000	132.000000	0.000000
15210.932154	-0.082674	0.575536	0.105442	81.115891	42.710548	43.348911	0.000000	0.000000	0.000000	0.000000	0.000000	0.000000	-0.568288	0.577894	-1.120225	0.000000	0.000000	1.000000	132.000000	0.000000
15210.935487	-0.082674	0.575536	0.105442	81.115891	42.710548	43.348911	0.000000	0.000000	0.000000	0.000000	0.000000	0.000000	-0.568288	0.577894	-1.120225	0.000000	0.000000	1.000000	132.000000	0.000000
15210.938820	-0.082674	0.575536	0.105442	81.104065	42.383343	43.238522	0.000000	0.000000	0.000000	0.000000	0.000000	0.000000	-0.568288	0.577894	-1.120225	0.000000	0.000000	1.000000	132.000000	0.000000
15210.942154	-0.084503	0.577446	0.101829	81.104065	42.383343	43.238522	0.000000	0.000000	0.000000	0.000000	0.000000	0.000000	-0.548719	0.572702	-1.083985	0.000000	0.000000	1.000000	132.000000	0.000000
15210.945487	-0.084503	0.577446	0.101829	81.104065	42.383343	43.238522	0.000000	0.000000	0.000000	0.000000	0.000000	0.000000	-0.548719	0.572702	-1.083985	0.000000	0.000000	1.000000	132.000000	0.000000
15210.948820	-0.084503	0.577446	0.101829	81.095230	42.001659	42.980354	0.000000	0.000000	0.000000	0.000000	0.000000	0.000000	-0.548719	0.572702	-1.083985	0.000000	0.000000	1.000000	132.000000	0.000000
15210.952154	-0.086209	0.579311	0.098294	81.095230	42.001659	42.980354	0.000000	0.000000	0.000000	0.000000	0.000000	0.000000	-0.511667	0.559787	-1.060631	0.000000	0.000000	1.000000	132.000000	0.000000
15210.955487	-0.086209	0.579311	0.098294	81.095230	42.001659	42.980354	0.000000	0.000000	0.000000	0.000000	0.000000	0.000000	-0.511667	0.559787	-1.060631	0.000000	0.000000	1.000000	132.000000	0.000000
15210.958820	-0.086209	0.579311	0.098294	81.101761	41.566692	42.361881	0.000000	0.000000	0.000000	0.000000	0.000000	0.000000	-0.511667	0.559787	-1.060631	0.000000	0.000000	1.000000	132.000000	0.000000
15210.962154	-0.087822	0.581075	0.094847	81.101761	41.566692	42.361881	0.000000	0.000000	0.000000	0.000000	0.000000	0.000000	-0.484005	0.529038	-1.033908	0.000000	0.000000	1.000000	132.000000	0.000000
15210.965487	-0.087822	0.581075	0.094847	81.101761	41.566692	42.361881	0.000000	0.000000	0.000000	0.000000	0.000000	0.000000	-0.484005	0.529038	-1.033908	0.000000	0.000000	1.000000	132.000000	0.000000
15210.968820	-0.087822	0.581075	0.094847	81.133591	41.097244	41.398048	0.000000	0.000000	0.000000	0.000000	0.000000	0.000000	-0.484005	0.529038	-1.033908	0.000000	0.000000	1.000000	132.000000	0.000000
15210.972154	-0.089398	0.582739	0.091484	81.133591	41.097244	41.398048	0.000000	0.000000	0.000000	0.000000	0.000000	0.000000	-0.472762	0.499090	-1.009059	0.000000	0.000000	1.000000	132.000000	0.000000
15210.975487	-0.089398	0.582739	0.091484	81.133591	41.097244	41.398048	0.000000	0.000000	0.000000	0.000000	0.000000	0.000000	-0.472762	0.499090	-1.009059	0.000000	0.000000	1.000000	132.000000	0.000000
15210.978820	-0.089398	0.582739	0.091484	81.180466	40.556702	40.452644	0.000000	0.000000	0.000000	0.000000	0.000000	0.000000	-0.472762	0.499090	-1.009059	0.000000	0.000000	1.000000	132.000000	0.000000
15210.982154	-0.090980	0.584307	0.088136	81.180466	40.556702	40.452644	0.000000	0.000000	0.000000	0.000000	0.000000	0.000000	-0.474546	0.470419	-1.004282	0.000000	0.000000	1.000000	132.000000	0.000000
15210.985487	-0.090980	0.584307	0.088136	81.180466	40.556702	40.452644	0.000000	0.000000	0.000000	0.000000	0.000000	0.000000	-0.474546	0.470419	-1.004282	0.000000	0.000000	1.000000	132.000000	0.000000
15210.988820	-0.090980	0.584307	0.088136	81.226936	40.056187	40.020428	0.000000	0.000000	0.000000	0.000000	0.000000	0.000000	-0.474546	0.470419	-1.004282	0.000000	0.000000	1.000000	132.000000	0.000000
15210.992154	-0.092596	0.585800	0.084816	81.226936	40.056187	40.020428	0.000000	0.000000	0.000000	0.000000	0.000000	0.000000	-0.484823	0.448036	-0.995966	0.000000	0.000000	1.000000	132.000000	0.000000
15210.995487	-0.092596	0.585800	0.084816	81.226936	40.056187	40.020428	0.000000	0.000000	0.000000	0.000000	0.000000	0.000000	-0.484823	0.448036	-0.995966	0.000000	0.000000	1.000000	132.000000	0.000000
15210.998820	-0.092596	0.585800	0.084816	81.251091	39.703674	39.850838	0.000000	0.000000	0.000000	0.000000	0.000000	0.000000	-0.484823	0.448036	-0.995966	0.000000	0.000000	1.000000	132.000000	0.000000
15211.002154	-0.094166	0.587201	0.081522	81.251091	39.703674	39.850838	0.000000	0.000000	0.000000	0.000000	0.000000	0.000000	-0.471176	0.420245	-0.988102	0.000000	0.000000	1.000000	132.000000	0.000000
15211.005487	-0.094166	0.587201	0.081522	81.251091	39.703674	39.850838	0.000000	0.000000	0.000000	0.000000	0.000000	0.000000	-0.471176	0.420245	-0.988102	0.000000	0.000000	1.000000	132.000000	0.000000
15211.008820	-0.094166	0.587201	0.081522	81.254501	39.495396	39.850807	0.000000	0.000000	0.000000	0.000000	0.000000	0.000000	-0.471176	0.420245	-0.988102	0.000000	0.000000	1.000000	132.000000	0.000000
15211.012154	-0.095692	0.588511	0.078256	81.254501	39.495396	39.850807	0.000000	0.000000	0.000000	0.000000	0.000000	0.000000	-0.457804	0.392868	-0.979894	0.000000	0.000000	1.000000	132.000000	0.000000
15211.015487	-0.095692	0.588511	0.078256	81.254501	39.495396	39.850807	0.000000	0.000000	0.000000	0.000000	0.000000	0.000000	-0.457804	0.392868	-0.979894	0.000000	0.000000	1.000000	132.000000	0.000000
15211.018820	-0.095692	0.588511	0.078256	81.259201	39.327778	39.873672	0.000000	0.000000	0.000000	0.000000	0.000000	0.000000	-0.457804	0.392868	-0.979894	0.000000	0.000000	1.000000	132.000000	0.000000
15211.022154	-0.097225	0.589730	0.075009	81.259201	39.327778	39.873672	0.000000	0.000000	0.000000	0.000000	0.000000	0.000000	-0.459865	0.365895	-0.974136	0.000000	0.000000	1.000000	132.000000	0.000000
15211.025487	-0.097225	0.589730	0.075009	81.259201	39.327778	39.873672	0.000000	0.000000	0.000000	0.000000	0.000000	0.000000	-0.459865	0.365895	-0.974136	0.000000	0.000000	1.000000	132.000000	0.000000
15211.028820	-0.097225	0.589730	0.075009	81.261810	39.196953	39.791801	0.000000	0.000000	0.000000	0.000000	0.000000	0.000000	-0.459865	0.365895	-0.974136	0.000000	0.000000	1.000000	132.000000	0.000000
15211.032154	-0.098711	0.590871	0.071769	81.261810	39.196953	39.791801	0.000000	0.000000	0.000000	0.000000	0.000000	0.000000	-0.445590	0.342303	-0.972146	0.000000	0.000000	1.000000	132.000000	0.000000
15211.035487	-0.098711	0.590871	0.071769	81.261810	39.196953	39.791801	0.000000	0.000000	0.000000	0.000000	0.000000	0.000000	-0.445590	0.342303	-0.972146	0.000000	0.000000	1.000000	132.000000	0.000000
15211.038820	-0.098711	0.590871	0.071769	81.242874	39.196594	39.624493	0.000000	0.000000	0.000000	0.000000	0.000000	0.000000	-0.445590	0.342303	-0.972146	0.000000	0.000000	1.000000	132.000000	0.000000
15211.042154	-0.100058	0.591993	0.068601	81.242874	39.196594	39.624493	0.000000	0.000000	0.000000	0.000000	0.000000	0.000000	-0.404184	0.336548	-0.950387	0.000000	0.000000	1.000000	132.000000	0.000000
15211.045487	-0.100058	0.591993	0.068601	81.242874	39.196594	39.624493	0.000000	0.000000	0.000000	0.000000	0.000000	0.000000	-0.404184	0.336548	-0.950387	0.000000	0.000000	1.000000	132.000000	0.000000
15211.048820	-0.100058	0.591993	0.068601	81.167068	39.403278	39.966751	0.000000	0.000000	0.000000	0.000000	0.000000	0.000000	-0.404184	0.336548	-0.950387	0.000000	0.000000	1.000000	132.000000	0.000000
15211.052154	-0.101328	0.593077	0.065542	81.167068	39.403278	39.966751	0.000000	0.000000	0.000000	0.000000	0.000000	0.000000	-0.381165	0.325234	-0.917491	0.000000	0.000000	1.000000	132.000000	0.000000
15211.055487	-0.101328	0.593077	0.065542	81.167068	39.403278	39.966751	0.000000	0.000000	0.000000	0.000000	0.000000	0.000000	-0.381165	0.325234	-0.917491	0.000000	0.000000	1.000000	132.000000	0.000000
15211.058820	-0.101328	0.593077	0.065542	81.053146	39.724567	40.574245	0.000000	0.000000	0.000000	0.000000	0.000000	0.000000	-0.381165	0.325234	-0.917491	0.000000	0.000000	1.000000	132.000000	0.000000
15211.062154	-0.102454	0.594145	0.062625	81.053146	39.724567	40.574245	0.000000	0.000000	0.000000	0.000000	0.000000	0.000000	-0.337597	0.320332	-0.875221	0.000000	0.000000	1.000000	132.000000	0.000000
15211.065487	-0.102454	0.594145	0.062625	81.053146	39.724567	40.574245	0.000000	0.000000	0.000000	0.000000	0.000000	0.000000	-0.337597	0.320332	-0.875221	0.000000	0.000000	1.000000	132.000000	0.000000
15211.068820	-0.102454	0.594145	0.062625	80.923729	39.996643	41.097832	0.000000	0.000000	0.000000	0.000000	0.000000	0.000000	-0.337597	0.320332	-0.875221	0.000000	0.000000	1.000000	132.000000	0.000000
15211.072154	-0.103473	0.595227	0.059899	80.923729	39.996643	41.097832	0.000000	0.000000	0.000000	0.000000	0.000000	0.000000	-0.305712	0.324779	-0.817920	0.000000	0.000000	1.000000	132.000000	0.000000
15211.075487	-0.103473	0.595227	0.059899	80.923729	39.996643	41.097832	0.000000	0.000000	0.000000	0.000000	0.000000	0.000000	-0.305712	0.324779	-0.817920	0.000000	0.000000	1.000000	132.000000	0.000000
15211.078820	-0.103473	0.595227	0.059899	80.813332	40.121475	41.355232	0.000000	0.000000	0.000000	0.000000	0.000000	0.000000	-0.305712	0.324779	-0.817920	0.000000	0.000000	1.000000	132.000000	0.000000
15211.082154	-0.104384	0.596336	0.057342	80.813332	40.121475	41.355232	0.000000	0.000000	0.000000	0.000000	0.000000	0.000000	-0.273512	0.332647	-0.767037	0.000000	0.000000	1.000000	132.000000	0.000000
15211.085487	-0.104384	0.596336	0.057342	80.813332	40.121475	41.355232	0.000000	0.000000	0.000000	0.000000	0.000000	0.000000	-0.273512	0.332647	-0.767037	0.000000	0.000000	1.000000	132.000000	0.000000
15211.088820	-0.104384	0.596336	0.057342	80.735771	40.052929	41.225960	0.000000	0.000000	0.000000	0.000000	0.000000	0.000000	-0.273512	0.332647	-0.767037	0.000000	0.000000	1.000000	132.000000	0.000000
15211.092154	-0.105242	0.597444	0.054953	80.735771	40.052929	41.225960	0.000000	0.000000	0.000000	0.000000	0.000000	0.000000	-0.257302	0.332390	-0.716572	0.000000	0.000000	1.000000	132.000000	0.000000
15211.095487	-0.105242	0.597444	0.054953	80.735771	40.052929	41.225960	0.000000	0.000000	0.000000	0.000000	0.000000	0.000000	-0.257302	0.332390	-0.716572	0.000000	0.000000	1.000000	132.000000	0.000000
15211.098820	-0.105242	0.597444	0.054953	80.699188	39.768078	40.709145	0.000000	0.000000	0.000000	0.000000	0.000000	0.000000	-0.257302	0.332390	-0.716572	0.000000	0.000000	1.000000	132.000000	0.000000
15211.102154	-0.106000	0.598553	0.052744	80.699188	39.768078	40.709145	0.000000	0.000000	0.000000	0.000000	0.000000	0.000000	-0.227261	0.332733	-0.662827	0.000000	0.000000	1.000000	132.000000	0.000000
15211.105487	-0.106000	0.598553	0.052744	80.699188	39.768078	40.709145	0.000000	0.000000	0.000000	0.000000	0.000000	0.000000	-0.227261	0.332733	-0.662827	0.000000	0.000000	1.000000	132.000000	0.000000
15211.108820	-0.106000	0.598553	0.052744	80.669861	39.419308	40.267090	0.000000	0.000000	0.000000	0.000000	0.000000	0.000000	-0.227261	0.332733	-0.662827	0.000000	0.000000	1.000000	132.000000	0.000000
15211.112154	-0.106703	0.599674	0.050681	80.669861	39.419308	40.267090	0.000000	0.000000	0.000000	0.000000	0.000000	0.000000	-0.211082	0.336324	-0.618686	0.000000	0.000000	1.000000	132.000000	0.000000
15211.115487	-0.106703	0.599674	0.050681	80.669861	39.419308	40.267090	0.000000	0.000000	0.000000	0.000000	0.000000	0.000000	-0.211082	0.336324	-0.618686	0.000000	0.000000	1.000000	132.000000	0.000000
15211.118820	-0.106703	0.599674	0.050681	80.634514	39.035835	39.996983	0.000000	0.000000	0.000000	0.000000	0.000000	0.000000	-0.211082	0.336324	-0.618686	0.000000	0.000000	1.000000	132.000000	0.000000
15211.122154	-0.107395	0.600798	0.048719	80.634514	39.035835	39.996983	0.000000	0.000000	0.000000	0.000000	0.000000	0.000000	-0.207427	0.337090	-0.588868	0.000000	0.000000	1.000000	132.000000	0.000000
15211.125487	-0.107395	0.600798	0.048719	80.634514	39.035835	39.996983	0.000000	0.000000	0.000000	0.000000	0.000000	0.000000	-0.207427	0.337090	-0.588868	0.000000	0.000000	1.000000	132.000000	0.000000
15211.128820	-0.107395	0.600798	0.048719	80.600922	38.671703	39.735714	0.000000	0.000000	0.000000	0.000000	0.000000	0.000000	-0.207427	0.337090	-0.588868	0.000000	0.000000	1.000000	132.000000	0.000000
15211.132154	-0.108041	0.601867	0.046815	80.600922	38.671703	39.735714	0.000000	0.000000	0.000000	0.000000	0.000000	0.000000	-0.193948	0.320589	-0.571098	0.000000	0.000000	1.000000	132.000000	0.000000
15211.135487	-0.108041	0.601867	0.046815	80.600922	38.671703	39.735714	0.000000	0.000000	0.000000	0.000000	0.000000	0.000000	-0.193948	0.320589	-0.571098	0.000000	0.000000	1.000000	132.000000	0.000000
15211.138820	-0.108041	0.601867	0.046815	80.563179	38.283070	39.446835	0.000000	0.000000	0.000000	0.000000	0.000000	0.000000	-0.193948	0.320589	-0.571098	0.000000	0.000000	1.000000	132.000000	0.000000
15211.142154	-0.108658	0.602931	0.045040	80.563179	38.283070	39.446835	0.000000	0.000000	0.000000	0.000000	0.000000	0.000000	-0.185188	0.319421	-0.532609	0.000000	0.000000	1.000000	132.000000	0.000000
15211.145487	-0.108658	0.602931	0.045040	80.563179	38.283070	39.446835	0.000000	0.000000	0.000000	0.000000	0.000000	0.000000	-0.185188	0.319421	-0.532609	0.000000	0.000000	1.000000	132.000000	0.000000
15211.148820	-0.108658	0.602931	0.045040	80.525246	37.899345	39.160137	0.000000	0.000000	0.000000	0.000000	0.000000	0.000000	-0.185188	0.319421	-0.532609	0.000000	0.000000	1.000000	132.000000	0.000000
15211.152154	-0.109284	0.603963	0.043329	80.525246	37.899345	39.160137	0.000000	0.000000	0.000000	0.000000	0.000000	0.000000	-0.187582	0.309435	-0.513090	0.000000	0.000000	1.000000	132.000000	0.000000
15211.155487	-0.109284	0.603963	0.043329	80.525246	37.899345	39.160137	0.000000	0.000000	0.000000	0.000000	0.000000	0.000000	-0.187582	0.309435	-0.513090	0.000000	0.000000	1.000000	132.000000	0.000000
15211.158820	-0.109284	0.603963	0.043329	80.485039	37.506302	38.845242	0.000000	0.000000	0.000000	0.000000	0.000000	0.000000	-0.187582	0.309435	-0.513090	0.000000	0.000000	1.000000	132.000000	0.000000
15211.162154	-0.109912	0.604957	0.041774	80.485039	37.506302	38.845242	0.000000	0.000000	0.000000	0.000000	0.000000	0.000000	-0.188559	0.298112	-0.466681	0.000000	0.000000	1.000000	132.000000	0.000000
15211.165487	-0.109912	0.604957	0.041774	80.485039	37.506302	38.845242	0.000000	0.000000	0.000000	0.000000	0.000000	0.000000	-0.188559	0.298112	-0.466681	0.000000	0.000000	1.000000	132.000000	0.000000
15211.168820	-0.109912	0.604957	0.041774	80.440582	37.090076	38.408318	0.000000	0.000000	0.000000	0.000000	0.000000	0.000000	-0.188559	0.298112	-0.466681	0.000000	0.000000	1.000000	132.000000	0.000000
15211.172154	-0.110538	0.605950	0.040342	80.440582	37.090076	38.408318	0.000000	0.000000	0.000000	0.000000	0.000000	0.000000	-0.187832	0.298089	-0.429420	0.000000	0.000000	1.000000	132.000000	0.000000
15211.175487	-0.110538	0.605950	0.040342	80.440582	37.090076	38.408318	0.000000	0.000000	0.000000	0.000000	0.000000	0.000000	-0.187832	0.298089	-0.429420	0.000000	0.000000	1.000000	132.000000	0.000000
15211.178820	-0.110538	0.605950	0.040342	80.387512	36.712952	37.737736	0.000000	0.000000	0.000000	0.000000	0.000000	0.000000	-0.187832	0.298089	-0.429420	0.000000	0.000000	1.000000	132.000000	0.000000
15211.182154	-0.111151	0.606901	0.039095	80.387512	36.712952	37.737736	0.000000	0.000000	0.000000	0.000000	0.000000	0.000000	-0.183938	0.285248	-0.374297	0.000000	0.000000	1.000000	132.000000	0.000000
15211.185487	-0.111151	0.606901	0.039095	80.387512	36.712952	37.737736	0.000000	0.000000	0.000000	0.000000	0.000000	0.000000	-0.183938	0.285248	-0.374297	0.000000	0.000000	1.000000	132.000000	0.000000
15211.188820	-0.111151	0.606901	0.039095	80.320488	36.400105	37.109375	0.000000	0.000000	0.000000	0.000000	0.000000	0.000000	-0.183938	0.285248	-0.374297	0.000000	0.000000	1.000000	132.000000	0.000000
15211.192154	-0.111783	0.607787	0.037944	80.320488	36.400105	37.109375	0.000000	0.000000	0.000000	0.000000	0.000000	0.000000	-0.189401	0.265928	-0.345063	0.000000	0.000000	1.000000	132.000000	0.000000
15211.195487	-0.111783	0.607787	0.037944	80.320488	36.400105	37.109375	0.000000	0.000000	0.000000	0.000000	0.000000	0.000000	-0.189401	0.265928	-0.345063	0.000000	0.000000	1.000000	132.000000	0.000000
15211.198820	-0.111783	0.607787	0.037944	80.240891	36.134708	36.771015	0.000000	0.000000	0.000000	0.000000	0.000000	0.000000	-0.189401	0.265928	-0.345063	0.000000	0.000000	1.000000	132.000000	0.000000
15211.202154	-0.112422	0.608627	0.036846	80.240891	36.134708	36.771015	0.000000	0.000000	0.000000	0.000000	0.000000	0.000000	-0.191893	0.251729	-0.329568	0.000000	0.000000	1.000000	132.000000	0.000000
15211.205487	-0.112422	0.608627	0.036846	80.240891	36.134708	36.771015	0.000000	0.000000	0.000000	0.000000	0.000000	0.000000	-0.191893	0.251729	-0.329568	0.000000	0.000000	1.000000	132.000000	0.000000
15211.208820	-0.112422	0.608627	0.036846	80.155060	35.913105	36.690655	0.000000	0.000000	0.000000	0.000000	0.000000	0.000000	-0.191893	0.251729	-0.329568	0.000000	0.000000	1.000000	132.000000	0.000000
15211.212154	-0.113178	0.609423	0.035839	80.155060	35.913105	36.690655	0.000000	0.000000	0.000000	0.000000	0.000000	0.000000	-0.226777	0.238819	-0.302107	0.000000	0.000000	1.000000	132.000000	0.000000
15211.215487	-0.113178	0.609423	0.035839	80.155060	35.913105	36.690655	0.000000	0.000000	0.000000	0.000000	0.000000	0.000000	-0.226777	0.238819	-0.302107	0.000000	0.000000	1.000000	132.000000	0.000000
15211.218820	-0.113178	0.609423	0.035839	80.056099	35.764107	36.670670	0.000000	0.000000	0.000000	0.000000	0.000000	0.000000	-0.226777	0.238819	-0.302107	0.000000	0.000000	1.000000	132.000000	0.000000
15211.222154	-0.113934	0.610161	0.034845	80.056099	35.764107	36.670670	0.000000	0.000000	0.000000	0.000000	0.000000	0.000000	-0.226784	0.221498	-0.297979	0.000000	0.000000	1.000000	132.000000	0.000000
15211.225487	-0.113934	0.610161	0.034845	80.056099	35.764107	36.670670	0.000000	0.000000	0.000000	0.000000	0.000000	0.000000	-0.226784	0.221498	-0.297979	0.000000	0.000000	1.000000	132.000000	0.000000
15211.228820	-0.113934	0.610161	0.034845	79.931564	35.784382	36.674671	0.000000	0.000000	0.000000	0.000000	0.000000	0.000000	-0.226784	0.221498	-0.297979	0.000000	0.000000	1.000000	132.000000	0.000000
15211.232154	-0.114658	0.610846	0.033938	79.931564	35.784382	36.674671	0.000000	0.000000	0.000000	0.000000	0.000000	0.000000	-0.217125	0.205464	-0.272178	0.000000	0.000000	1.000000	132.000000	0.000000
15211.235487	-0.114658	0.610846	0.033938	79.931564	35.784382	36.674671	0.000000	0.000000	0.000000	0.000000	0.000000	0.000000	-0.217125	0.205464	-0.272178	0.000000	0.000000	1.000000	132.000000	0.000000
15211.238820	-0.114658	0.610846	0.033938	79.772301	35.973637	36.619495	0.000000	0.000000	0.000000	0.000000	0.000000	0.000000	-0.217125	0.205464	-0.272178	0.000000	0.000000	1.000000	132.000000	0.000000
15211.242154	-0.115376	0.611434	0.033016	79.772301	35.973637	36.619495	0.000000	0.000000	0.000000	0.000000	0.000000	0.000000	-0.215232	0.176520	-0.276821	0.000000	0.000000	1.000000	132.000000	0.000000
15211.245487	-0.115376	0.611434	0.033016	79.772301	35.973637	36.619495	0.000000	0.000000	0.000000	0.000000	0.000000	0.000000	-0.215232	0.176520	-0.276821	0.000000	0.000000	1.000000	132.000000	0.000000
15211.248820	-0.115376	0.611434	0.033016	79.589355	36.294647	36.795223	0.000000	0.000000	0.000000	0.000000	0.000000	0.000000	-0.215232	0.176520	-0.276821	0.000000	0.000000	1.000000	132.000000	0.000000
15211.252154	-0.116126	0.611978	0.032140	79.589355	36.294647	36.795223	0.000000	0.000000	0.000000	0.000000	0.000000	0.000000	-0.225130	0.163051	-0.262696	0.000000	0.000000	1.000000	132.000000	0.000000
15211.255487	-0.116126	0.611978	0.032140	79.589355	36.294647	36.795223	0.000000	0.000000	0.000000	0.000000	0.000000	0.000000	-0.225130	0.163051	-0.262696	0.000000	0.000000	1.000000	132.000000	0.000000
15211.258820	-0.116126	0.611978	0.032140	79.389915	36.686707	37.204803	0.000000	0.000000	0.000000	0.000000	0.000000	0.000000	-0.225130	0.163051	-0.262696	0.000000	0.000000	1.000000	132.000000	0.000000
15211.262154	-0.116907	0.612413	0.031200	79.389915	36.686707	37.204803	0.000000	0.000000	0.000000	0.000000	0.000000	0.000000	-0.234454	0.130636	-0.281938	0.000000	0.000000	1.000000	132.000000	0.000000
15211.265487	-0.116907	0.612413	0.031200	79.389915	36.686707	37.204803	0.000000	0.000000	0.000000	0.000000	0.000000	0.000000	-0.234454	0.130636	-0.281938	0.000000	0.000000	1.000000	132.000000	0.000000
15211.268820	-0.116907	0.612413	0.031200	79.198647	37.100349	37.582169	0.000000	0.000000	0.000000	0.000000	0.000000	0.000000	-0.234454	0.130636	-0.281938	0.000000	0.000000	1.000000	132.000000	0.000000
15211.272154	-0.117736	0.612792	0.030264	79.198647	37.100349	37.582169	0.000000	0.000000	0.000000	0.000000	0.000000	0.000000	-0.248529	0.113684	-0.280867	0.000000	0.000000	1.000000	132.000000	0.000000
15211.275487	-0.117736	0.612792	0.030264	79.198647	37.100349	37.582169	0.000000	0.000000	0.000000	0.000000	0.000000	0.000000	-0.248529	0.113684	-0.280867	0.000000	0.000000	1.000000	132.000000	0.000000
15211.278820	-0.117736	0.612792	0.030264	79.014893	37.518513	37.725086	0.000000	0.000000	0.000000	0.000000	0.000000	0.000000	-0.248529	0.113684	-0.280867	0.000000	0.000000	1.000000	132.000000	0.000000
15211.282154	-0.118533	0.613103	0.029310	79.014893	37.518513	37.725086	0.000000	0.000000	0.000000	0.000000	0.000000	0.000000	-0.238999	0.093195	-0.286156	0.000000	0.000000	1.000000	132.000000	0.000000
15211.285487	-0.118533	0.613103	0.029310	79.014893	37.518513	37.725086	0.000000	0.000000	0.000000	0.000000	0.000000	0.000000	-0.238999	0.093195	-0.286156	0.000000	0.000000	1.000000	132.000000	0.000000
15211.288820	-0.118533	0.613103	0.029310	78.822769	37.989586	37.993958	0.000000	0.000000	0.000000	0.000000	0.000000	0.000000	-0.238999	0.093195	-0.286156	0.000000	0.000000	1.000000	132.000000	0.000000
15211.292154	-0.119372	0.613338	0.028345	78.822769	37.989586	37.993958	0.000000	0.000000	0.000000	0.000000	0.000000	0.000000	-0.251921	0.070438	-0.289540	0.000000	0.000000	1.000000	132.000000	0.000000
15211.295487	-0.119372	0.613338	0.028345	78.822769	37.989586	37.993958	0.000000	0.000000	0.000000	0.000000	0.000000	0.000000	-0.251921	0.070438	-0.289540	0.000000	0.000000	1.000000	132.000000	0.000000
15211.298820	-0.119372	0.613338	0.028345	78.619347	38.482601	38.536659	0.000000	0.000000	0.000000	0.000000	0.000000	0.000000	-0.251921	0.070438	-0.289540	0.000000	0.000000	1.000000	132.000000	0.000000
15211.302154	-0.120239	0.613536	0.027404	78.619347	38.482601	38.536659	0.000000	0.000000	0.000000	0.000000	0.000000	0.000000	-0.260078	0.059659	-0.282359	0.000000	0.000000	1.000000	132.000000	0.000000
15211.305487	-0.120239	0.613536	0.027404	78.619347	38.482601	38.536659	0.000000	0.000000	0.000000	0.000000	0.000000	0.000000	-0.260078	0.059659	-0.282359	0.000000	0.000000	1.000000	132.000000	0.000000
15211.308820	-0.120239	0.613536	0.027404	78.412788	38.956882	39.115368	0.000000	0.000000	0.000000	0.000000	0.000000	0.000000	-0.260078	0.059659	-0.282359	0.000000	0.000000	1.000000	132.000000	0.000000
15211.312154	-0.121042	0.613699	0.026509	78.412788	38.956882	39.115368	0.000000	0.000000	0.000000	0.000000	0.000000	0.000000	-0.240706	0.048896	-0.268309	0.000000	0.000000	1.000000	132.000000	0.000000
15211.315487	-0.121042	0.613699	0.026509	78.412788	38.956882	39.115368	0.000000	0.000000	0.000000	0.000000	0.000000	0.000000	-0.240706	0.048896	-0.268309	0.000000	0.000000	1.000000	132.000000	0.000000
15211.318820	-0.121042	0.613699	0.026509	78.219063	39.428120	39.674557	0.000000	0.000000	0.000000	0.000000	0.000000	0.000000	-0.240706	0.048896	-0.268309	0.000000	0.000000	1.000000	132.000000	0.000000
15211.322154	-0.121809	0.613819	0.025679	78.219063	39.428120	39.674557	0.000000	0.000000	0.000000	0.000000	0.000000	0.000000	-0.230131	0.035988	-0.248950	0.000000	0.000000	1.000000	132.000000	0.000000
15211.325487	-0.121809	0.613819	0.025679	78.219063	39.428120	39.674557	0.000000	0.000000	0.000000	0.000000	0.000000	0.000000	-0.230131	0.035988	-0.248950	0.000000	0.000000	1.000000	132.000000	0.000000
15211.328820	-0.121809	0.613819	0.025679	78.050491	39.808517	40.253841	0.000000	0.000000	0.000000	0.000000	0.000000	0.000000	-0.230131	0.035988	-0.248950	0.000000	0.000000	1.000000	132.000000	0.000000
15211.332154	-0.122598	0.613911	0.024851	78.050491	39.808517	40.253841	0.000000	0.000000	0.000000	0.000000	0.000000	0.000000	-0.236796	0.027605	-0.248626	0.000000	0.000000	1.000000	132.000000	0.000000
15211.335487	-0.122598	0.613911	0.024851	78.050491	39.808517	40.253841	0.000000	0.000000	0.000000	0.000000	0.000000	0.000000	-0.236796	0.027605	-0.248626	0.000000	0.000000	1.000000	132.000000	0.000000
15211.338820	-0.122598	0.613911	0.024851	77.915398	40.109207	40.533901	0.000000	0.000000	0.000000	0.000000	0.000000	0.000000	-0.236796	0.027605	-0.248626	0.000000	0.000000	1.000000	132.000000	0.000000
15211.342154	-0.123366	0.613948	0.024043	77.915398	40.109207	40.533901	0.000000	0.000000	0.000000	0.000000	0.000000	0.000000	-0.230374	0.011111	-0.242331	0.000000	0.000000	1.000000	132.000000	0.000000
15211.345487	-0.123366	0.613948	0.024043	77.915398	40.109207	40.533901	0.000000	0.000000	0.000000	0.000000	0.000000	0.000000	-0.230374	0.011111	-0.242331	0.000000	0.000000	1.000000	132.000000	0.000000
15211.348820	-0.123366	0.613948	0.024043	77.811600	40.362534	40.597069	0.000000	0.000000	0.000000	0.000000	0.000000	0.000000	-0.230374	0.011111	-0.242331	0.000000	0.000000	1.000000	132.000000	0.000000
15211.352154	-0.124082	0.613965	0.023231	77.811600	40.362534	40.597069	0.000000	0.000000	0.000000	0.000000	0.000000	0.000000	-0.214736	0.005042	-0.243657	0.000000	0.000000	1.000000	132.000000	0.000000
15211.355487	-0.124082	0.613965	0.023231	77.811600	40.362534	40.597069	0.000000	0.000000	0.000000	0.000000	0.000000	0.000000	-0.214736	0.005042	-0.243657	0.000000	0.000000	1.000000	132.000000	0.000000
15211.358820	-0.124082	0.613965	0.023231	77.727013	40.582561	40.654049	0.000000	0.000000	0.000000	0.000000	0.000000	0.000000	-0.214736	0.005042	-0.243657	0.000000	0.000000	1.000000	132.000000	0.000000
15211.362154	-0.124746	0.613962	0.022414	77.727013	40.582561	40.654049	0.000000	0.000000	0.000000	0.000000	0.000000	0.000000	-0.199146	-0.001063	-0.244919	0.000000	0.000000	1.000000	132.000000	0.000000
15211.365487	-0.124746	0.613962	0.022414	77.727013	40.582561	40.654049	0.000000	0.000000	0.000000	0.000000	0.000000	0.000000	-0.199146	-0.001063	-0.244919	0.000000	0.000000	1.000000	132.000000	0.000000
15211.368820	-0.124746	0.613962	0.022414	77.654259	40.791336	40.819572	0.000000	0.000000	0.000000	0.000000	0.000000	0.000000	-0.199146	-0.001063	-0.244919	0.000000	0.000000	1.000000	132.000000	0.000000
15211.372154	-0.125403	0.613938	0.021582	77.654259	40.791336	40.819572	0.000000	0.000000	0.000000	0.000000	0.000000	0.000000	-0.197235	-0.007130	-0.249697	0.000000	0.000000	1.000000	132.000000	0.000000
15211.375487	-0.125403	0.613938	0.021582	77.654259	40.791336	40.819572	0.000000	0.000000	0.000000	0.000000	0.000000	0.000000	-0.197235	-0.007130	-0.249697	0.000000	0.000000	1.000000	132.000000	0.000000
15211.378820	-0.125403	0.613938	0.021582	77.581383	41.013573	41.149300	0.000000	0.000000	0.000000	0.000000	0.000000	0.000000	-0.197235	-0.007130	-0.249697	0.000000	0.000000	1.000000	132.000000	0.000000
15211.382154	-0.125986	0.613894	0.020752	77.581383	41.013573	41.149300	0.000000	0.000000	0.000000	0.000000	0.000000	0.000000	-0.174879	-0.013179	-0.249090	0.000000	0.000000	1.000000	132.000000	0.000000
15211.385487	-0.125986	0.613894	0.020752	77.581383	41.013573	41.149300	0.000000	0.000000	0.000000	0.000000	0.000000	0.000000	-0.174879	-0.013179	-0.249090	0.000000	0.000000	1.000000	132.000000	0.000000
15211.388820	-0.125986	0.613894	0.020752	77.505020	41.245930	41.547943	0.000000	0.000000	0.000000	0.000000	0.000000	0.000000	-0.174879	-0.013179	-0.249090	0.000000	0.000000	1.000000	132.000000	0.000000
15211.392154	-0.126509	0.613864	0.019886	77.505020	41.245930	41.547943	0.000000	0.000000	0.000000	0.000000	0.000000	0.000000	-0.156902	-0.008991	-0.259624	0.000000	0.000000	1.000000	132.000000	0.000000
15211.395487	-0.126509	0.613864	0.019886	77.505020	41.245930	41.547943	0.000000	0.000000	0.000000	0.000000	0.000000	0.000000	-0.156902	-0.008991	-0.259624	0.000000	0.000000	1.000000	132.000000	0.000000
15211.398820	-0.126509	0.613864	0.019886	77.440384	41.459629	41.888889	0.000000	0.000000	0.000000	0.000000	0.000000	0.000000	-0.156902	-0.008991	-0.259624	0.000000	0.000000	1.000000	132.000000	0.000000
15211.402154	-0.126945	0.613826	0.019067	77.440384	41.459629	41.888889	0.000000	0.000000	0.000000	0.000000	0.000000	0.000000	-0.130917	-0.011331	-0.245702	0.000000	0.000000	1.000000	132.000000	0.000000
15211.405487	-0.126945	0.613826	0.019067	77.440384	41.459629	41.888889	0.000000	0.000000	0.000000	0.000000	0.000000	0.000000	-0.130917	-0.011331	-0.245702	0.000000	0.000000	1.000000	132.000000	0.000000
15211.408820	-0.126945	0.613826	0.019067	77.401093	41.605621	42.083679	0.000000	0.000000	0.000000	0.000000	0.000000	0.000000	-0.130917	-0.011331	-0.245702	0.000000	0.000000	1.000000	132.000000	0.000000
15211.412154	-0.127355	0.613815	0.018245	77.401093	41.605621	42.083679	0.000000	0.000000	0.000000	0.000000	0.000000	0.000000	-0.122890	-0.003418	-0.246554	0.000000	0.000000	1.000000	132.000000	0.000000
15211.415487	-0.127355	0.613815	0.018245	77.401093	41.605621	42.083679	0.000000	0.000000	0.000000	0.000000	0.000000	0.000000	-0.122890	-0.003418	-0.246554	0.000000	0.000000	1.000000	132.000000	0.000000
15211.418820	-0.127355	0.613815	0.018245	77.387215	41.676987	42.134045	0.000000	0.000000	0.000000	0.000000	0.000000	0.000000	-0.122890	-0.003418	-0.246554	0.000000	0.000000	1.000000	132.000000	0.000000
15211.422154	-0.127355	0.613815	0.018245	77.387215	41.676987	42.134045	0.000000	0.000000	0.000000	0.000000	0.000000	0.000000	-0.122890	-0.003418	-0.246554	0.000000	0.000000	1.000000	132.000000	0.000000
15211.425487	-0.127697	0.613848	0.017538	77.387215	41.676987	42.134045	0.000000	0.000000	0.000000	0.000000	0.000000	0.000000	-0.102603	0.009793	-0.212227	0.000000	0.000000	1.000000	132.000000	0.000000
15211.428820	-0.127697	0.613848	0.017538	77.392548	41.672440	42.090851	0.000000	0.000000	0.000000	0.000000	0.000000	0.000000	-0.102603	0.009793	-0.212227	0.000000	0.000000	1.000000	132.000000	0.000000
15211.432154	-0.128009	0.613885	0.016903	77.392548	41.672440	42.090851	0.000000	0.000000	0.000000	0.000000	0.000000	0.000000	-0.093631	0.011255	-0.190384	0.000000	0.000000	1.000000	132.000000	0.000000
15211.435487	-0.128009	0.613885	0.016903	77.392548	41.672440	42.090851	0.000000	0.000000	0.000000	0.000000	0.000000	0.000000	-0.093631	0.011255	-0.190384	0.000000	0.000000	1.000000	132.000000	0.000000
15211.438820	-0.128009	0.613885	0.016903	77.397697	41.661350	42.118885	0.000000	0.000000	0.000000	0.000000	0.000000	0.000000	-0.093631	0.011255	-0.190384	0.000000	0.000000	1.000000	132.000000	0.000000
15211.442154	-0.128009	0.613885	0.016903	77.397697	41.661350	42.118885	0.000000	0.000000	0.000000	0.000000	0.000000	0.000000	-0.093631	0.011255	-0.190384	0.000000	0.000000	1.000000	132.000000	0.000000
15211.445487	-0.128255	0.613967	0.016384	77.397697	41.661350	42.118885	0.000000	0.000000	0.000000	0.000000	0.000000	0.000000	-0.073690	0.024562	-0.155950	0.000000	0.000000	1.000000	132.000000	0.000000
15211.448820	-0.128255	0.613967	0.016384	77.400932	41.631931	42.126293	0.000000	0.000000	0.000000	0.000000	0.000000	0.000000	-0.073690	0.024562	-0.155950	0.000000	0.000000	1.000000	132.000000	0.000000
15211.452154	-0.128471	0.614054	0.015937	77.400932	41.631931	42.126293	0.000000	0.000000	0.000000	0.000000	0.000000	0.000000	-0.064967	0.026104	-0.134036	0.000000	0.000000	1.000000	132.000000	0.000000
15211.455487	-0.128471	0.614054	0.015937	77.400932	41.631931	42.126293	0.000000	0.000000	0.000000	0.000000	0.000000	0.000000	-0.064967	0.026104	-0.134036	0.000000	0.000000	1.000000	132.000000	0.000000
15211.458820	-0.128471	0.614054	0.015937	77.400932	41.599297	42.118324	0.000000	0.000000	0.000000	0.000000	0.000000	0.000000	-0.064967	0.026104	-0.134036	0.000000	0.000000	1.000000	132.000000	0.000000
15211.462154	-0.128471	0.614054	0.015937	77.400932	41.599297	42.118324	0.000000	0.000000	0.000000	0.000000	0.000000	0.000000	-0.064967	0.026104	-0.134036	0.000000	0.000000	1.000000	132.000000	0.000000
15211.465487	-0.128659	0.614146	0.015563	77.400932	41.599297	42.118324	0.000000	0.000000	0.000000	0.000000	0.000000	0.000000	-0.056322	0.027646	-0.112102	0.000000	0.000000	1.000000	132.000000	0.000000
15211.468820	-0.128659	0.614146	0.015563	77.403984	41.566017	42.109173	0.000000	0.000000	0.000000	0.000000	0.000000	0.000000	-0.056322	0.027646	-0.112102	0.000000	0.000000	1.000000	132.000000	0.000000
15211.472154	-0.128659	0.614146	0.015563	77.403984	41.566017	42.109173	0.000000	0.000000	0.000000	0.000000	0.000000	0.000000	-0.056322	0.027646	-0.112102	0.000000	0.000000	1.000000	132.000000	0.000000
15211.475487	-0.128659	0.614146	0.015563	77.403984	41.566017	42.109173	0.000000	0.000000	0.000000	0.000000	0.000000	0.000000	-0.056322	0.027646	-0.112102	0.000000	0.000000	1.000000	132.000000	0.000000
15211.478820	-0.128939	0.614261	0.014999	77.424049	41.519402	42.066162	0.000000	0.000000	0.000000	0.000000	0.000000	0.000000	-0.083986	0.034407	-0.169206	0.000000	0.000000	1.000000	132.000000	0.000000
15211.482154	-0.128939	0.614261	0.014999	77.424049	41.519402	42.066162	0.000000	0.000000	0.000000	0.000000	0.000000	0.000000	-0.000002	0.000003	-0.000000	0.000000	0.000000	1.000000	132.000000	0.000000
15211.485487	-0.128939	0.614261	0.014999	77.424049	41.519402	42.066162	0.000000	0.000000	0.000000	0.000000	0.000000	0.000000	-0.000002	0.000003	-0.000000	0.000000	0.000000	1.000000	132.000000	0.000000
15211.488820	-0.128939	0.614261	0.014999	77.473625	41.464283	41.985500	0.000000	0.000000	0.000000	0.000000	0.000000	0.000000	-0.000002	0.000003	-0.000000	0.000000	0.000000	1.000000	132.000000	0.000000
15211.492154	-0.128939	0.614261	0.014999	77.473625	41.464283	41.985500	0.000000	0.000000	0.000000	0.000000	0.000000	0.000000	-0.000002	0.000003	-0.000000	0.000000	0.000000	1.000000	132.000000	0.000000
15211.495487	-0.129019	0.614224	0.014764	77.473625	41.464283	41.985500	0.000000	0.000000	0.000000	0.000000	0.000000	0.000000	-0.024108	-0.010910	-0.070429	0.000000	0.000000	1.000000	132.000000	0.000000
15211.498820	-0.129019	0.614224	0.014764	77.557167	41.370255	41.835758	0.000000	0.000000	0.000000	0.000000	0.000000	0.000000	-0.024108	-0.010910	-0.070429	0.000000	0.000000	1.000000	132.000000	0.000000
15211.502154	-0.129019	0.614224	0.014764	77.557167	41.370255	41.835758	0.000000	0.000000	0.000000	0.000000	0.000000	0.000000	-0.024108	-0.010910	-0.070429	0.000000	0.000000	1.000000	132.000000	0.000000
15211.505487	-0.129019	0.614224	0.014764	77.557167	41.370255	41.835758	0.000000	0.000000	0.000000	0.000000	0.000000	0.000000	-0.024108	-0.010910	-0.070429	0.000000	0.000000	1.000000	132.000000	0.000000
15211.508820	-0.129134	0.613959	0.014304	77.670113	41.265430	41.646034	0.000000	0.000000	0.000000	0.000000	0.000000	0.000000	-0.034400	-0.079617	-0.138180	0.000000	0.000000	1.000000	132.000000	0.000000
15211.512154	-0.129134	0.613959	0.014304	77.670113	41.265430	41.646034	0.000000	0.000000	0.000000	0.000000	0.000000	0.000000	-0.034400	-0.079617	-0.138180	0.000000	0.000000	1.000000	132.000000	0.000000
15211.515487	-0.129134	0.613959	0.014304	77.670113	41.265430	41.646034	0.000000	0.000000	0.000000	0.000000	0.000000	0.000000	-0.034400	-0.079617	-0.138180	0.000000	0.000000	1.000000	132.000000	0.000000
15211.518820	-0.129134	0.613959	0.014304	77.785378	41.213345	41.517464	0.000000	0.000000	0.000000	0.000000	0.000000	0.000000	-0.034400	-0.079617	-0.138180	0.000000	0.000000	1.000000	132.000000	0.000000
15211.522154	-0.129193	0.613703	0.014080	77.785378	41.213345	41.517464	0.000000	0.000000	0.000000	0.000000	0.000000	0.000000	-0.017684	-0.076693	-0.067149	0.000000	0.000000	1.000000	132.000000	0.000000
15211.525487	-0.129193	0.613703	0.014080	77.785378	41.213345	41.517464	0.000000	0.000000	0.000000	0.000000	0.000000	0.000000	-0.017684	-0.076693	-0.067149	0.000000	0.000000	1.000000	132.000000	0.000000
15211.528820	-0.129193	0.613703	0.014080	77.878166	41.236774	41.493759	0.000000	0.000000	0.000000	0.000000	0.000000	0.000000	-0.017684	-0.076693	-0.067149	0.000000	0.000000	1.000000	132.000000	0.000000
15211.532154	-0.129193	0.613703	0.014080	77.878166	41.236774	41.493759	0.000000	0.000000	0.000000	0.000000	0.000000	0.000000	-0.017684	-0.076693	-0.067149	0.000000	0.000000	1.000000	132.000000	0.000000
15211.535487	-0.129252	0.613375	0.013857	77.878166	41.236774	41.493759	0.000000	0.000000	0.000000	0.000000	0.000000	0.000000	-0.017774	-0.098529	-0.066728	0.000000	0.000000	1.000000	132.000000	0.000000
15211.538820	-0.129252	0.613375	0.013857	77.947151	41.364594	41.598995	0.000000	0.000000	0.000000	0.000000	0.000000	0.000000	-0.017774	-0.098529	-0.066728	0.000000	0.000000	1.000000	132.000000	0.000000
15211.542154	-0.129252	0.613375	0.013857	77.947151	41.364594	41.598995	0.000000	0.000000	0.000000	0.000000	0.000000	0.000000	-0.017774	-0.098529	-0.066728	0.000000	0.000000	1.000000	132.000000	0.000000
15211.545487	-0.129252	0.613375	0.013857	77.947151	41.364594	41.598995	0.000000	0.000000	0.000000	0.000000	0.000000	0.000000	-0.017774	-0.098529	-0.066728	0.000000	0.000000	1.000000	132.000000	0.000000
15211.548820	-0.129281	0.612525	0.013523	78.001366	41.581295	41.805748	0.000000	0.000000	0.000000	0.000000	0.000000	0.000000	-0.008505	-0.254995	-0.100363	0.000000	0.000000	1.000000	132.000000	0.000000
15211.552154	-0.129281	0.612525	0.013523	78.001366	41.581295	41.805748	0.000000	0.000000	0.000000	0.000000	0.000000	0.000000	0.000002	-0.000006	-0.000000	0.000000	0.000000	1.000000	132.000000	0.000000
15211.555487	-0.129281	0.612525	0.013523	78.001366	41.581295	41.805748	0.000000	0.000000	0.000000	0.000000	0.000000	0.000000	0.000002	-0.000006	-0.000000	0.000000	0.000000	1.000000	132.000000	0.000000
15211.558820	-0.129281	0.612525	0.013523	78.054245	41.839954	42.054169	0.000000	0.000000	0.000000	0.000000	0.000000	0.000000	0.000002	-0.000006	-0.000000	0.000000	0.000000	1.000000	132.000000	0.000000
15211.562154	-0.129281	0.612525	0.013523	78.054245	41.839954	42.054169	0.000000	0.000000	0.000000	0.000000	0.000000	0.000000	0.000002	-0.000006	-0.000000	0.000000	0.000000	1.000000	132.000000	0.000000
15211.565487	-0.129221	0.612011	0.013394	78.054245	41.839954	42.054169	0.000000	0.000000	0.000000	0.000000	0.000000	0.000000	0.017873	-0.154309	-0.038820	0.000000	0.000000	1.000000	132.000000	0.000000
15211.568820	-0.129221	0.612011	0.013394	78.128761	42.103317	42.291149	0.000000	0.000000	0.000000	0.000000	0.000000	0.000000	0.017873	-0.154309	-0.038820	0.000000	0.000000	1.000000	132.000000	0.000000
15211.572154	-0.129135	0.611404	0.013256	78.128761	42.103317	42.291149	0.000000	0.000000	0.000000	0.000000	0.000000	0.000000	0.025740	-0.181927	-0.041261	0.000000	0.000000	1.000000	132.000000	0.000000
15211.575487	-0.129135	0.611404	0.013256	78.128761	42.103317	42.291149	0.000000	0.000000	0.000000	0.000000	0.000000	0.000000	0.025740	-0.181927	-0.041261	0.000000	0.000000	1.000000	132.000000	0.000000
15211.578820	-0.129135	0.611404	0.013256	78.226387	42.375076	42.513351	0.000000	0.000000	0.000000	0.000000	0.000000	0.000000	0.025740	-0.181927	-0.041261	0.000000	0.000000	1.000000	132.000000	0.000000
15211.582154	-0.129135	0.611404	0.013256	78.226387	42.375076	42.513351	0.000000	0.000000	0.000000	0.000000	0.000000	0.000000	0.025740	-0.181927	-0.041261	0.000000	0.000000	1.000000	132.000000	0.000000
15211.585487	-0.129043	0.610732	0.013096	78.226387	42.375076	42.513351	0.000000	0.000000	0.000000	0.000000	0.000000	0.000000	0.027599	-0.201527	-0.048078	0.000000	0.000000	1.000000	132.000000	0.000000
15211.588820	-0.129043	0.610732	0.013096	78.330414	42.699856	42.792301	0.000000	0.000000	0.000000	0.000000	0.000000	0.000000	0.027599	-0.201527	-0.048078	0.000000	0.000000	1.000000	132.000000	0.000000
15211.592154	-0.128923	0.609996	0.012919	78.330414	42.699856	42.792301	0.000000	0.000000	0.000000	0.000000	0.000000	0.000000	0.036176	-0.221049	-0.053147	0.000000	0.000000	1.000000	132.000000	0.000000
15211.595487	-0.128923	0.609996	0.012919	78.330414	42.699856	42.792301	0.000000	0.000000	0.000000	0.000000	0.000000	0.000000	0.036176	-0.221049	-0.053147	0.000000	0.000000	1.000000	132.000000	0.000000
15211.598820	-0.128923	0.609996	0.012919	78.425102	43.100681	43.159191	0.000000	0.000000	0.000000	0.000000	0.000000	0.000000	0.036176	-0.221049	-0.053147	0.000000	0.000000	1.000000	132.000000	0.000000
15211.602154	-0.128923	0.609996	0.012919	78.425102	43.100681	43.159191	0.000000	0.000000	0.000000	0.000000	0.000000	0.000000	0.036176	-0.221049	-0.053147	0.000000	0.000000	1.000000	132.000000	0.000000
15211.605487	-0.128805	0.609208	0.012666	78.425102	43.100681	43.159191	0.000000	0.000000	0.000000	0.000000	0.000000	0.000000	0.035190	-0.236205	-0.075836	0.000000	0.000000	1.000000	132.000000	0.000000
15211.608820	-0.128805	0.609208	0.012666	78.500916	43.586372	43.643051	0.000000	0.000000	0.000000	0.000000	0.000000	0.000000	0.035190	-0.236205	-0.075836	0.000000	0.000000	1.000000	132.000000	0.000000
15211.612154	-0.128707	0.608378	0.012308	78.500916	43.586372	43.643051	0.000000	0.000000	0.000000	0.000000	0.000000	0.000000	0.029434	-0.249162	-0.107374	0.000000	0.000000	1.000000	132.000000	0.000000
15211.615487	-0.128707	0.608378	0.012308	78.500916	43.586372	43.643051	0.000000	0.000000	0.000000	0.000000	0.000000	0.000000	0.029434	-0.249162	-0.107374	0.000000	0.000000	1.000000	132.000000	0.000000
15211.618820	-0.128707	0.608378	0.012308	78.566650	44.121601	44.197506	0.000000	0.000000	0.000000	0.000000	0.000000	0.000000	0.029434	-0.249162	-0.107374	0.000000	0.000000	1.000000	132.000000	0.000000
15211.622154	-0.128707	0.608378	0.012308	78.566650	44.121601	44.197506	0.000000	0.000000	0.000000	0.000000	0.000000	0.000000	0.029434	-0.249162	-0.107374	0.000000	0.000000	1.000000	132.000000	0.000000
15211.625487	-0.128661	0.607517	0.011877	78.566650	44.121601	44.197506	0.000000	0.000000	0.000000	0.000000	0.000000	0.000000	0.013917	-0.258309	-0.129366	0.000000	0.000000	1.000000	132.000000	0.000000
15211.628820	-0.128661	0.607517	0.011877	78.628212	44.666412	44.767361	0.000000	0.000000	0.000000	0.000000	0.000000	0.000000	0.013917	-0.258309	-0.129366	0.000000	0.000000	1.000000	132.000000	0.000000
15211.632154	-0.128619	0.606652	0.011376	78.628212	44.666412	44.767361	0.000000	0.000000	0.000000	0.000000	0.000000	0.000000	0.012475	-0.259419	-0.150119	0.000000	0.000000	1.000000	132.000000	0.000000
15211.635487	-0.128619	0.606652	0.011376	78.628212	44.666412	44.767361	0.000000	0.000000	0.000000	0.000000	0.000000	0.000000	0.012475	-0.259419	-0.150119	0.000000	0.000000	1.000000	132.000000	0.000000
15211.638820	-0.128619	0.606652	0.011376	78.687080	45.236763	45.366138	0.000000	0.000000	0.000000	0.000000	0.000000	0.000000	0.012475	-0.259419	-0.150119	0.000000	0.000000	1.000000	132.000000	0.000000
15211.642154	-0.128619	0.606652	0.011376	78.687080	45.236763	45.366138	0.000000	0.000000	0.000000	0.000000	0.000000	0.000000	0.012475	-0.259419	-0.150119	0.000000	0.000000	1.000000	132.000000	0.000000
15211.645487	-0.128575	0.605815	0.010866	78.687080	45.236763	45.366138	0.000000	0.000000	0.000000	0.000000	0.000000	0.000000	0.013323	-0.251015	-0.153003	0.000000	0.000000	1.000000	132.000000	0.000000
15211.648820	-0.128575	0.605815	0.010866	78.726143	45.803093	45.968647	0.000000	0.000000	0.000000	0.000000	0.000000	0.000000	0.013323	-0.251015	-0.153003	0.000000	0.000000	1.000000	132.000000	0.000000
15211.652154	-0.128500	0.605011	0.010420	78.726143	45.803093	45.968647	0.000000	0.000000	0.000000	0.000000	0.000000	0.000000	0.022418	-0.241164	-0.133762	0.000000	0.000000	1.000000	132.000000	0.000000
15211.655487	-0.128500	0.605011	0.010420	78.726143	45.803093	45.968647	0.000000	0.000000	0.000000	0.000000	0.000000	0.000000	0.022418	-0.241164	-0.133762	0.000000	0.000000	1.000000	132.000000	0.000000
15211.658820	-0.128500	0.605011	0.010420	78.751656	46.375828	46.572803	0.000000	0.000000	0.000000	0.000000	0.000000	0.000000	0.022418	-0.241164	-0.133762	0.000000	0.000000	1.000000	132.000000	0.000000
15211.662154	-0.128500	0.605011	0.010420	78.751656	46.375828	46.572803	0.000000	0.000000	0.000000	0.000000	0.000000	0.000000	0.022418	-0.241164	-0.133762	0.000000	0.000000	1.000000	132.000000	0.000000
15211.665487	-0.128316	0.604254	0.010011	78.751656	46.375828	46.572803	0.000000	0.000000	0.000000	0.000000	0.000000	0.000000	0.055215	-0.227085	-0.122814	0.000000	0.000000	1.000000	132.000000	0.000000
15211.668820	-0.128316	0.604254	0.010011	78.774895	46.883801	47.101761	0.000000	0.000000	0.000000	0.000000	0.000000	0.000000	0.055215	-0.227085	-0.122814	0.000000	0.000000	1.000000	132.000000	0.000000
15211.672154	-0.128106	0.603549	0.009681	78.774895	46.883801	47.101761	0.000000	0.000000	0.000000	0.000000	0.000000	0.000000	0.062903	-0.211570	-0.098861	0.000000	0.000000	1.000000	132.000000	0.000000
15211.675487	-0.128106	0.603549	0.009681	78.774895	46.883801	47.101761	0.000000	0.000000	0.000000	0.000000	0.000000	0.000000	0.062903	-0.211570	-0.098861	0.000000	0.000000	1.000000	132.000000	0.000000
15211.678820	-0.128106	0.603549	0.009681	78.797195	47.169022	47.396183	0.000000	0.000000	0.000000	0.000000	0.000000	0.000000	0.062903	-0.211570	-0.098861	0.000000	0.000000	1.000000	132.000000	0.000000
15211.682154	-0.128106	0.603549	0.009681	78.797195	47.169022	47.396183	0.000000	0.000000	0.000000	0.000000	0.000000	0.000000	0.062903	-0.211570	-0.098861	0.000000	0.000000	1.000000	132.000000	0.000000
15211.685487	-0.127920	0.602915	0.009435	78.797195	47.169022	47.396183	0.000000	0.000000	0.000000	0.000000	0.000000	0.000000	0.055992	-0.190390	-0.073857	0.000000	0.000000	1.000000	132.000000	0.000000
15211.688820	-0.127920	0.602915	0.009435	78.806534	47.102585	47.334351	0.000000	0.000000	0.000000	0.000000	0.000000	0.000000	0.055992	-0.190390	-0.073857	0.000000	0.000000	1.000000	132.000000	0.000000
15211.692154	-0.127772	0.602357	0.009244	78.806534	47.102585	47.334351	0.000000	0.000000	0.000000	0.000000	0.000000	0.000000	0.044324	-0.167164	-0.057479	0.000000	0.000000	1.000000	132.000000	0.000000
15211.695487	-0.127772	0.602357	0.009244	78.806534	47.102585	47.334351	0.000000	0.000000	0.000000	0.000000	0.000000	0.000000	0.044324	-0.167164	-0.057479	0.000000	0.000000	1.000000	132.000000	0.000000
15211.698820	-0.127772	0.602357	0.009244	78.806198	46.951344	47.196804	0.000000	0.000000	0.000000	0.000000	0.000000	0.000000	0.044324	-0.167164	-0.057479	0.000000	0.000000	1.000000	132.000000	0.000000
15211.702154	-0.127772	0.602357	0.009244	78.806198	46.951344	47.196804	0.000000	0.000000	0.000000	0.000000	0.000000	0.000000	0.044324	-0.167164	-0.057479	0.000000	0.000000	1.000000	132.000000	0.000000
15211.705487	-0.127675	0.601865	0.009062	78.806198	46.951344	47.196804	0.000000	0.000000	0.000000	0.000000	0.000000	0.000000	0.029167	-0.147573	-0.054362	0.000000	0.000000	1.000000	132.000000	0.000000
15211.708820	-0.127675	0.601865	0.009062	78.797249	46.822769	47.093292	0.000000	0.000000	0.000000	0.000000	0.000000	0.000000	0.029167	-0.147573	-0.054362	0.000000	0.000000	1.000000	132.000000	0.000000
15211.712154	-0.127630	0.601412	0.008900	78.797249	46.822769	47.093292	0.000000	0.000000	0.000000	0.000000	0.000000	0.000000	0.013388	-0.135954	-0.048892	0.000000	0.000000	1.000000	132.000000	0.000000
15211.715487	-0.127630	0.601412	0.008900	78.797249	46.822769	47.093292	0.000000	0.000000	0.000000	0.000000	0.000000	0.000000	0.013388	-0.135954	-0.048892	0.000000	0.000000	1.000000	132.000000	0.000000
15211.718820	-0.127630	0.601412	0.008900	78.774002	46.792324	47.104942	0.000000	0.000000	0.000000	0.000000	0.000000	0.000000	0.013388	-0.135954	-0.048892	0.000000	0.000000	1.000000	132.000000	0.000000
15211.722154	-0.127630	0.601412	0.008900	78.774002	46.792324	47.104942	0.000000	0.000000	0.000000	0.000000	0.000000	0.000000	0.013388	-0.135954	-0.048892	0.000000	0.000000	1.000000	132.000000	0.000000
15211.725487	-0.127612	0.601050	0.008746	78.774002	46.792324	47.104942	0.000000	0.000000	0.000000	0.000000	0.000000	0.000000	0.005490	-0.108546	-0.046109	0.000000	0.000000	1.000000	132.000000	0.000000
15211.728820	-0.127612	0.601050	0.008746	78.741547	46.778496	47.139435	0.000000	0.000000	0.000000	0.000000	0.000000	0.000000	0.005490	-0.108546	-0.046109	0.000000	0.000000	1.000000	132.000000	0.000000
15211.732154	-0.127612	0.601050	0.008746	78.741547	46.778496	47.139435	0.000000	0.000000	0.000000	0.000000	0.000000	0.000000	0.005490	-0.108546	-0.046109	0.000000	0.000000	1.000000	132.000000	0.000000
15211.735487	-0.127612	0.601050	0.008746	78.741547	46.778496	47.139435	0.000000	0.000000	0.000000	0.000000	0.000000	0.000000	0.005490	-0.108546	-0.046109	0.000000	0.000000	1.000000	132.000000	0.000000
15211.738820	-0.127629	0.600507	0.008548	78.690834	46.702629	47.125019	0.000000	0.000000	0.000000	0.000000	0.000000	0.000000	-0.005134	-0.163080	-0.059360	0.000000	0.000000	1.000000	132.000000	0.000000
15211.742154	-0.127629	0.600507	0.008548	78.690834	46.702629	47.125019	0.000000	0.000000	0.000000	0.000000	0.000000	0.000000	-0.005134	-0.163080	-0.059360	0.000000	0.000000	1.000000	132.000000	0.000000
15211.745487	-0.127629	0.600507	0.008548	78.690834	46.702629	47.125019	0.000000	0.000000	0.000000	0.000000	0.000000	0.000000	-0.005134	-0.163080	-0.059360	0.000000	0.000000	1.000000	132.000000	0.000000
15211.748820	-0.127629	0.600507	0.008548	78.632942	46.527439	47.006866	0.000000	0.000000	0.000000	0.000000	0.000000	0.000000	-0.005134	-0.163080	-0.059360	0.000000	0.000000	1.000000	132.000000	0.000000
15211.752154	-0.127642	0.600325	0.008510	78.632942	46.527439	47.006866	0.000000	0.000000	0.000000	0.000000	0.000000	0.000000	-0.004016	-0.054604	-0.011365	0.000000	0.000000	1.000000	132.000000	0.000000
15211.755487	-0.127642	0.600325	0.008510	78.632942	46.527439	47.006866	0.000000	0.000000	0.000000	0.000000	0.000000	0.000000	-0.004016	-0.054604	-0.011365	0.000000	0.000000	1.000000	132.000000	0.000000
15211.758820	-0.127642	0.600325	0.008510	78.587563	46.357792	46.879566	0.000000	0.000000	0.000000	0.000000	0.000000	0.000000	-0.004016	-0.054604	-0.011365	0.000000	0.000000	1.000000	132.000000	0.000000
15211.762154	-0.127642	0.600325	0.008510	78.587563	46.357792	46.879566	0.000000	0.000000	0.000000	0.000000	0.000000	0.000000	-0.004016	-0.054604	-0.011365	0.000000	0.000000	1.000000	132.000000	0.000000
15211.765487	-0.127673	0.600219	0.008534	78.587563	46.357792	46.879566	0.000000	0.000000	0.000000	0.000000	0.000000	0.000000	-0.009114	-0.031653	0.007228	0.000000	0.000000	1.000000	132.000000	0.000000
15211.768820	-0.127673	0.600219	0.008534	78.575363	46.260109	46.794094	0.000000	0.000000	0.000000	0.000000	0.000000	0.000000	-0.009114	-0.031653	0.007228	0.000000	0.000000	1.000000	132.000000	0.000000
15211.772154	-0.127673	0.600219	0.008534	78.575363	46.260109	46.794094	0.000000	0.000000	0.000000	0.000000	0.000000	0.000000	-0.009114	-0.031653	0.007228	0.000000	0.000000	1.000000	132.000000	0.000000
15211.775487	-0.127673	0.600219	0.008534	78.575363	46.260109	46.794094	0.000000	0.000000	0.000000	0.000000	0.000000	0.000000	-0.009114	-0.031653	0.007228	0.000000	0.000000	1.000000	132.000000	0.000000
15211.778820	-0.127787	0.600187	0.008693	78.572350	46.227398	46.758293	0.000000	0.000000	0.000000	0.000000	0.000000	0.000000	-0.034445	-0.009543	0.047588	0.000000	0.000000	1.000000	132.000000	0.000000
15211.782154	-0.127787	0.600187	0.008693	78.572350	46.227398	46.758293	0.000000	0.000000	0.000000	0.000000	0.000000	0.000000	-0.034445	-0.009543	0.047588	0.000000	0.000000	1.000000	132.000000	0.000000
15211.785487	-0.127787	0.600187	0.008693	78.572350	46.227398	46.758293	0.000000	0.000000	0.000000	0.000000	0.000000	0.000000	-0.034445	-0.009543	0.047588	0.000000	0.000000	1.000000	132.000000	0.000000
15211.788820	-0.127787	0.600187	0.008693	78.566391	46.170246	46.702766	0.000000	0.000000	0.000000	0.000000	0.000000	0.000000	-0.034445	-0.009543	0.047588	0.000000	0.000000	1.000000	132.000000	0.000000
15211.792154	-0.127852	0.600235	0.008841	78.566391	46.170246	46.702766	0.000000	0.000000	0.000000	0.000000	0.000000	0.000000	-0.019326	0.014197	0.044437	0.000000	0.000000	1.000000	132.000000	0.000000
15211.795487	-0.127852	0.600235	0.008841	78.566391	46.170246	46.702766	0.000000	0.000000	0.000000	0.000000	0.000000	0.000000	-0.019326	0.014197	0.044437	0.000000	0.000000	1.000000	132.000000	0.000000
15211.798820	-0.127852	0.600235	0.008841	78.560425	46.113140	46.647274	0.000000	0.000000	0.000000	0.000000	0.000000	0.000000	-0.019326	0.014197	0.044437	0.000000	0.000000	1.000000	132.000000	0.000000
15211.802154	-0.127852	0.600235	0.008841	78.560425	46.113140	46.647274	0.000000	0.000000	0.000000	0.000000	0.000000	0.000000	-0.019326	0.014197	0.044437	0.000000	0.000000	1.000000	132.000000	0.000000
15211.805487	-0.127921	0.600301	0.009004	78.560425	46.113140	46.647274	0.000000	0.000000	0.000000	0.000000	0.000000	0.000000	-0.020602	0.019921	0.049078	0.000000	0.000000	1.000000	132.000000	0.000000
15211.808820	-0.127921	0.600301	0.009004	78.552925	46.037094	46.578007	0.000000	0.000000	0.000000	0.000000	0.000000	0.000000	-0.020602	0.019921	0.049078	0.000000	0.000000	1.000000	132.000000	0.000000
15211.812154	-0.127921	0.600301	0.009004	78.552925	46.037094	46.578007	0.000000	0.000000	0.000000	0.000000	0.000000	0.000000	-0.020602	0.019921	0.049078	0.000000	0.000000	1.000000	132.000000	0.000000
15211.815487	-0.127921	0.600301	0.009004	78.552925	46.037094	46.578007	0.000000	0.000000	0.000000	0.000000	0.000000	0.000000	-0.020602	0.019921	0.049078	0.000000	0.000000	1.000000	132.000000	0.000000
15211.818820	-0.128153	0.600406	0.009156	78.548431	45.982800	46.536488	0.000000	0.000000	0.000000	0.000000	0.000000	0.000000	-0.069647	0.031422	0.045596	0.000000	0.000000	1.000000	132.000000	0.000000
15211.822154	-0.128153	0.600406	0.009156	78.548431	45.982800	46.536488	0.000000	0.000000	0.000000	0.000000	0.000000	0.000000	-0.069647	0.031422	0.045596	0.000000	0.000000	1.000000	132.000000	0.000000
15211.825487	-0.128153	0.600406	0.009156	78.548431	45.982800	46.536488	0.000000	0.000000	0.000000	0.000000	0.000000	0.000000	-0.069647	0.031422	0.045596	0.000000	0.000000	1.000000	132.000000	0.000000
15211.828820	-0.128153	0.600406	0.009156	78.546921	45.950195	46.522640	0.000000	0.000000	0.000000	0.000000	0.000000	0.000000	-0.069647	0.031422	0.045596	0.000000	0.000000	1.000000	132.000000	0.000000
15211.832154	-0.128338	0.600444	0.009139	78.546921	45.950195	46.522640	0.000000	0.000000	0.000000	0.000000	0.000000	0.000000	-0.055681	0.011466	-0.005317	0.000000	0.000000	1.000000	132.000000	0.000000
15211.835487	-0.128338	0.600444	0.009139	78.546921	45.950195	46.522640	0.000000	0.000000	0.000000	0.000000	0.000000	0.000000	-0.055681	0.011466	-0.005317	0.000000	0.000000	1.000000	132.000000	0.000000
15211.838820	-0.128338	0.600444	0.009139	78.540764	45.923016	46.497738	0.000000	0.000000	0.000000	0.000000	0.000000	0.000000	-0.055681	0.011466	-0.005317	0.000000	0.000000	1.000000	132.000000	0.000000
15211.842154	-0.128498	0.600440	0.009028	78.540764	45.923016	46.497738	0.000000	0.000000	0.000000	0.000000	0.000000	0.000000	-0.048036	-0.001351	-0.033095	0.000000	0.000000	1.000000	132.000000	0.000000
15211.845487	-0.128498	0.600440	0.009028	78.540764	45.923016	46.497738	0.000000	0.000000	0.000000	0.000000	0.000000	0.000000	-0.048036	-0.001351	-0.033095	0.000000	0.000000	1.000000	132.000000	0.000000
15211.848820	-0.128498	0.600440	0.009028	78.523514	45.960732	46.493202	0.000000	0.000000	0.000000	0.000000	0.000000	0.000000	-0.048036	-0.001351	-0.033095	0.000000	0.000000	1.000000	132.000000	0.000000
15211.852154	-0.128498	0.600440	0.009028	78.523514	45.960732	46.493202	0.000000	0.000000	0.000000	0.000000	0.000000	0.000000	-0.048036	-0.001351	-0.033095	0.000000	0.000000	1.000000	132.000000	0.000000
15211.855487	-0.128668	0.600450	0.008866	78.523514	45.960732	46.493202	0.000000	0.000000	0.000000	0.000000	0.000000	0.000000	-0.050842	0.003030	-0.048762	0.000000	0.000000	1.000000	132.000000	0.000000
15211.858820	-0.128668	0.600450	0.008866	78.479660	46.073227	46.397213	0.000000	0.000000	0.000000	0.000000	0.000000	0.000000	-0.050842	0.003030	-0.048762	0.000000	0.000000	1.000000	132.000000	0.000000
15211.862154	-0.128668	0.600450	0.008866	78.479660	46.073227	46.397213	0.000000	0.000000	0.000000	0.000000	0.000000	0.000000	-0.050842	0.003030	-0.048762	0.000000	0.000000	1.000000	132.000000	0.000000
15211.865487	-0.128668	0.600450	0.008866	78.479660	46.073227	46.397213	0.000000	0.000000	0.000000	0.000000	0.000000	0.000000	-0.050842	0.003030	-0.048762	0.000000	0.000000	1.000000	132.000000	0.000000
15211.868820	-0.129052	0.600350	0.008362	78.399704	46.255043	46.414085	0.000000	0.000000	0.000000	0.000000	0.000000	0.000000	-0.115256	-0.029784	-0.151272	0.000000	0.000000	1.000000	132.000000	0.000000
15211.872154	-0.129052	0.600350	0.008362	78.399704	46.255043	46.414085	0.000000	0.000000	0.000000	0.000000	0.000000	0.000000	-0.115256	-0.029784	-0.151272	0.000000	0.000000	1.000000	132.000000	0.000000
15211.875487	-0.129052	0.600350	0.008362	78.399704	46.255043	46.414085	0.000000	0.000000	0.000000	0.000000	0.000000	0.000000	-0.115256	-0.029784	-0.151272	0.000000	0.000000	1.000000	132.000000	0.000000
15211.878820	-0.129052	0.600350	0.008362	78.285065	46.502045	46.718945	0.000000	0.000000	0.000000	0.000000	0.000000	0.000000	-0.115256	-0.029784	-0.151272	0.000000	0.000000	1.000000	132.000000	0.000000
15211.882154	-0.129299	0.600253	0.008052	78.285065	46.502045	46.718945	0.000000	0.000000	0.000000	0.000000	0.000000	0.000000	-0.074178	-0.029235	-0.092825	0.000000	0.000000	1.000000	132.000000	0.000000
15211.885487	-0.129299	0.600253	0.008052	78.285065	46.502045	46.718945	0.000000	0.000000	0.000000	0.000000	0.000000	0.000000	-0.074178	-0.029235	-0.092825	0.000000	0.000000	1.000000	132.000000	0.000000
15211.888820	-0.129299	0.600253	0.008052	78.151062	46.789768	47.122551	0.000000	0.000000	0.000000	0.000000	0.000000	0.000000	-0.074178	-0.029235	-0.092825	0.000000	0.000000	1.000000	132.000000	0.000000
15211.892154	-0.129299	0.600253	0.008052	78.151062	46.789768	47.122551	0.000000	0.000000	0.000000	0.000000	0.000000	0.000000	-0.074178	-0.029235	-0.092825	0.000000	0.000000	1.000000	132.000000	0.000000
15211.895487	-0.129486	0.600148	0.007784	78.151062	46.789768	47.122551	0.000000	0.000000	0.000000	0.000000	0.000000	0.000000	-0.056123	-0.031402	-0.080439	0.000000	0.000000	1.000000	132.000000	0.000000
15211.898820	-0.129486	0.600148	0.007784	78.027351	47.088505	47.396873	0.000000	0.000000	0.000000	0.000000	0.000000	0.000000	-0.056123	-0.031402	-0.080439	0.000000	0.000000	1.000000	132.000000	0.000000
15211.902154	-0.129486	0.600148	0.007784	78.027351	47.088505	47.396873	0.000000	0.000000	0.000000	0.000000	0.000000	0.000000	-0.056123	-0.031402	-0.080439	0.000000	0.000000	1.000000	132.000000	0.000000
15211.905487	-0.129486	0.600148	0.007784	78.027351	47.088505	47.396873	0.000000	0.000000	0.000000	0.000000	0.000000	0.000000	-0.056123	-0.031402	-0.080439	0.000000	0.000000	1.000000	132.000000	0.000000
15211.908820	-0.129815	0.599795	0.007259	77.925842	47.364952	47.469761	0.000000	0.000000	0.000000	0.000000	0.000000	0.000000	-0.098692	-0.105873	-0.157592	0.000000	0.000000	1.000000	132.000000	0.000000
15211.912154	-0.129815	0.599795	0.007259	77.925842	47.364952	47.469761	0.000000	0.000000	0.000000	0.000000	0.000000	0.000000	0.000000	0.000002	-0.000000	0.000000	0.000000	1.000000	132.000000	0.000000
15211.915487	-0.129815	0.599795	0.007259	77.925842	47.364952	47.469761	0.000000	0.000000	0.000000	0.000000	0.000000	0.000000	0.000000	0.000002	-0.000000	0.000000	0.000000	1.000000	132.000000	0.000000
15211.918820	-0.129815	0.599795	0.007259	77.837135	47.635128	47.598053	0.000000	0.000000	0.000000	0.000000	0.000000	0.000000	0.000000	0.000002	-0.000000	0.000000	0.000000	1.000000	132.000000	0.000000
15211.922154	-0.129815	0.599795	0.007259	77.837135	47.635128	47.598053	0.000000	0.000000	0.000000	0.000000	0.000000	0.000000	0.000000	0.000002	-0.000000	0.000000	0.000000	1.000000	132.000000	0.000000
15211.925487	-0.129991	0.599535	0.006951	77.837135	47.635128	47.598053	0.000000	0.000000	0.000000	0.000000	0.000000	0.000000	-0.052565	-0.077964	-0.092441	0.000000	0.000000	1.000000	132.000000	0.000000
15211.928820	-0.129991	0.599535	0.006951	77.763969	47.872051	47.837845	0.000000	0.000000	0.000000	0.000000	0.000000	0.000000	-0.052565	-0.077964	-0.092441	0.000000	0.000000	1.000000	132.000000	0.000000
15211.932154	-0.130163	0.599230	0.006634	77.763969	47.872051	47.837845	0.000000	0.000000	0.000000	0.000000	0.000000	0.000000	-0.051780	-0.091536	-0.094938	0.000000	0.000000	1.000000	132.000000	0.000000
15211.935487	-0.130163	0.599230	0.006634	77.763969	47.872051	47.837845	0.000000	0.000000	0.000000	0.000000	0.000000	0.000000	-0.051780	-0.091536	-0.094938	0.000000	0.000000	1.000000	132.000000	0.000000
15211.938820	-0.130163	0.599230	0.006634	77.704575	48.054295	48.080509	0.000000	0.000000	0.000000	0.000000	0.000000	0.000000	-0.051780	-0.091536	-0.094938	0.000000	0.000000	1.000000	132.000000	0.000000
15211.942154	-0.130344	0.598868	0.006265	77.704575	48.054295	48.080509	0.000000	0.000000	0.000000	0.000000	0.000000	0.000000	-0.054332	-0.108601	-0.110887	0.000000	0.000000	1.000000	132.000000	0.000000
15211.945487	-0.130344	0.598868	0.006265	77.704575	48.054295	48.080509	0.000000	0.000000	0.000000	0.000000	0.000000	0.000000	-0.054332	-0.108601	-0.110887	0.000000	0.000000	1.000000	132.000000	0.000000
15211.948820	-0.130344	0.598868	0.006265	77.628922	48.117790	48.159130	0.000000	0.000000	0.000000	0.000000	0.000000	0.000000	-0.054332	-0.108601	-0.110887	0.000000	0.000000	1.000000	132.000000	0.000000
15211.952154	-0.130344	0.598868	0.006265	77.628922	48.117790	48.159130	0.000000	0.000000	0.000000	0.000000	0.000000	0.000000	-0.054332	-0.108601	-0.110887	0.000000	0.000000	1.000000	132.000000	0.000000
15211.955487	-0.130543	0.598488	0.005873	77.628922	48.117790	48.159130	0.000000	0.000000	0.000000	0.000000	0.000000	0.000000	-0.059468	-0.114228	-0.117543	0.000000	0.000000	1.000000	132.000000	0.000000
15211.958820	-0.130543	0.598488	0.005873	77.517982	48.116013	48.102112	0.000000	0.000000	0.000000	0.000000	0.000000	0.000000	-0.059468	-0.114228	-0.117543	0.000000	0.000000	1.000000	132.000000	0.000000
15211.962154	-0.130720	0.598081	0.005494	77.517982	48.116013	48.102112	0.000000	0.000000	0.000000	0.000000	0.000000	0.000000	-0.053342	-0.121987	-0.113600	0.000000	0.000000	1.000000	132.000000	0.000000
15211.965487	-0.130720	0.598081	0.005494	77.517982	48.116013	48.102112	0.000000	0.000000	0.000000	0.000000	0.000000	0.000000	-0.053342	-0.121987	-0.113600	0.000000	0.000000	1.000000	132.000000	0.000000
15211.968820	-0.130720	0.598081	0.005494	77.373985	48.070560	48.082764	0.000000	0.000000	0.000000	0.000000	0.000000	0.000000	-0.053342	-0.121987	-0.113600	0.000000	0.000000	1.000000	132.000000	0.000000
15211.972154	-0.130720	0.598081	0.005494	77.373985	48.070560	48.082764	0.000000	0.000000	0.000000	0.000000	0.000000	0.000000	-0.053342	-0.121987	-0.113600	0.000000	0.000000	1.000000	132.000000	0.000000
15211.975487	-0.130876	0.597675	0.005121	77.373985	48.070560	48.082764	0.000000	0.000000	0.000000	0.000000	0.000000	0.000000	-0.046607	-0.121875	-0.111884	0.000000	0.000000	1.000000	132.000000	0.000000
15211.978820	-0.130876	0.597675	0.005121	77.211082	47.986702	48.165127	0.000000	0.000000	0.000000	0.000000	0.000000	0.000000	-0.046607	-0.121875	-0.111884	0.000000	0.000000	1.000000	132.000000	0.000000
15211.982154	-0.130976	0.597257	0.004722	77.211082	47.986702	48.165127	0.000000	0.000000	0.000000	0.000000	0.000000	0.000000	-0.030019	-0.125276	-0.119883	0.000000	0.000000	1.000000	132.000000	0.000000
15211.985487	-0.130976	0.597257	0.004722	77.211082	47.986702	48.165127	0.000000	0.000000	0.000000	0.000000	0.000000	0.000000	-0.030019	-0.125276	-0.119883	0.000000	0.000000	1.000000	132.000000	0.000000
15211.988820	-0.130976	0.597257	0.004722	77.074921	47.944775	48.297787	0.000000	0.000000	0.000000	0.000000	0.000000	0.000000	-0.030019	-0.125276	-0.119883	0.000000	0.000000	1.000000	132.000000	0.000000
15211.992154	-0.130976	0.597257	0.004722	77.074921	47.944775	48.297787	0.000000	0.000000	0.000000	0.000000	0.000000	0.000000	-0.030019	-0.125276	-0.119883	0.000000	0.000000	1.000000	132.000000	0.000000
15211.995487	-0.131091	0.596871	0.004376	77.074921	47.944775	48.297787	0.000000	0.000000	0.000000	0.000000	0.000000	0.000000	-0.034507	-0.115941	-0.103740	0.000000	0.000000	1.000000	132.000000	0.000000
15211.998820	-0.131091	0.596871	0.004376	76.985466	47.902107	48.370121	0.000000	0.000000	0.000000	0.000000	0.000000	0.000000	-0.034507	-0.115941	-0.103740	0.000000	0.000000	1.000000	132.000000	0.000000
15212.002154	-0.131140	0.596484	0.004048	76.985466	47.902107	48.370121	0.000000	0.000000	0.000000	0.000000	0.000000	0.000000	-0.014690	-0.115849	-0.098260	0.000000	0.000000	1.000000	132.000000	0.000000
15212.005487	-0.131140	0.596484	0.004048	76.985466	47.902107	48.370121	0.000000	0.000000	0.000000	0.000000	0.000000	0.000000	-0.014690	-0.115849	-0.098260	0.000000	0.000000	1.000000	132.000000	0.000000
15212.008820	-0.131140	0.596484	0.004048	76.943268	47.858788	48.393005	0.000000	0.000000	0.000000	0.000000	0.000000	0.000000	-0.014690	-0.115849	-0.098260	0.000000	0.000000	1.000000	132.000000	0.000000
15212.012154	-0.131140	0.596484	0.004048	76.943268	47.858788	48.393005	0.000000	0.000000	0.000000	0.000000	0.000000	0.000000	-0.014690	-0.115849	-0.098260	0.000000	0.000000	1.000000	132.000000	0.000000
15212.015487	-0.131154	0.596137	0.003764	76.943268	47.858788	48.393005	0.000000	0.000000	0.000000	0.000000	0.000000	0.000000	-0.004148	-0.104384	-0.085229	0.000000	0.000000	1.000000	132.000000	0.000000
15212.018820	-0.131154	0.596137	0.003764	76.941032	47.821335	48.370838	0.000000	0.000000	0.000000	0.000000	0.000000	0.000000	-0.004148	-0.104384	-0.085229	0.000000	0.000000	1.000000	132.000000	0.000000
15212.022154	-0.131154	0.596137	0.003764	76.941032	47.821335	48.370838	0.000000	0.000000	0.000000	0.000000	0.000000	0.000000	-0.004148	-0.104384	-0.085229	0.000000	0.000000	1.000000	132.000000	0.000000
15212.025487	-0.131154	0.596137	0.003764	76.941032	47.821335	48.370838	0.000000	0.000000	0.000000	0.000000	0.000000	0.000000	-0.004148	-0.104384	-0.085229	0.000000	0.000000	1.000000	132.000000	0.000000
15212.028820	-0.131161	0.595510	0.003293	76.950615	47.806347	48.365719	0.000000	0.000000	0.000000	0.000000	0.000000	0.000000	-0.002347	-0.188005	-0.141246	0.000000	0.000000	1.000000	132.000000	0.000000
15212.032154	-0.131161	0.595510	0.003293	76.950615	47.806347	48.365719	0.000000	0.000000	0.000000	0.000000	0.000000	0.000000	-0.000000	-0.000000	-0.000000	0.000000	0.000000	1.000000	132.000000	0.000000
15212.035487	-0.131161	0.595510	0.003293	76.950615	47.806347	48.365719	0.000000	0.000000	0.000000	0.000000	0.000000	0.000000	-0.000000	-0.000000	-0.000000	0.000000	0.000000	1.000000	132.000000	0.000000
15212.038820	-0.131161	0.595510	0.003293	76.957863	47.790974	48.361229	0.000000	0.000000	0.000000	0.000000	0.000000	0.000000	-0.000000	-0.000000	-0.000000	0.000000	0.000000	1.000000	132.000000	0.000000
15212.042154	-0.131161	0.595510	0.003293	76.957863	47.790974	48.361229	0.000000	0.000000	0.000000	0.000000	0.000000	0.000000	-0.000000	-0.000000	-0.000000	0.000000	0.000000	1.000000	132.000000	0.000000
15212.045487	-0.131164	0.595245	0.003055	76.957863	47.790974	48.361229	0.000000	0.000000	0.000000	0.000000	0.000000	0.000000	-0.000856	-0.079321	-0.071638	0.000000	0.000000	1.000000	132.000000	0.000000
15212.048820	-0.131164	0.595245	0.003055	76.965050	47.814926	48.404053	0.000000	0.000000	0.000000	0.000000	0.000000	0.000000	-0.000856	-0.079321	-0.071638	0.000000	0.000000	1.000000	132.000000	0.000000
15212.052154	-0.131164	0.595245	0.003055	76.965050	47.814926	48.404053	0.000000	0.000000	0.000000	0.000000	0.000000	0.000000	-0.000856	-0.079321	-0.071638	0.000000	0.000000	1.000000	132.000000	0.000000
15212.055487	-0.131164	0.595245	0.003055	76.965050	47.814926	48.404053	0.000000	0.000000	0.000000	0.000000	0.000000	0.000000	-0.000856	-0.079321	-0.071638	0.000000	0.000000	1.000000	132.000000	0.000000
15212.058820	-0.131203	0.594800	0.002610	76.976776	47.926243	48.523380	0.000000	0.000000	0.000000	0.000000	0.000000	0.000000	-0.011575	-0.133667	-0.133301	0.000000	0.000000	1.000000	132.000000	0.000000
15212.062154	-0.131203	0.594800	0.002610	76.976776	47.926243	48.523380	0.000000	0.000000	0.000000	0.000000	0.000000	0.000000	-0.011575	-0.133667	-0.133301	0.000000	0.000000	1.000000	132.000000	0.000000
15212.065487	-0.131203	0.594800	0.002610	76.976776	47.926243	48.523380	0.000000	0.000000	0.000000	0.000000	0.000000	0.000000	-0.011575	-0.133667	-0.133301	0.000000	0.000000	1.000000	132.000000	0.000000
15212.068820	-0.131203	0.594800	0.002610	76.989754	48.043678	48.638405	0.000000	0.000000	0.000000	0.000000	0.000000	0.000000	-0.011575	-0.133667	-0.133301	0.000000	0.000000	1.000000	132.000000	0.000000
15212.072154	-0.131212	0.594600	0.002395	76.989754	48.043678	48.638405	0.000000	0.000000	0.000000	0.000000	0.000000	0.000000	-0.002830	-0.060025	-0.064496	0.000000	0.000000	1.000000	132.000000	0.000000
15212.075487	-0.131212	0.594600	0.002395	76.989754	48.043678	48.638405	0.000000	0.000000	0.000000	0.000000	0.000000	0.000000	-0.002830	-0.060025	-0.064496	0.000000	0.000000	1.000000	132.000000	0.000000
15212.078820	-0.131212	0.594600	0.002395	76.995071	48.110649	48.698341	0.000000	0.000000	0.000000	0.000000	0.000000	0.000000	-0.002830	-0.060025	-0.064496	0.000000	0.000000	1.000000	132.000000	0.000000
15212.082154	-0.131212	0.594600	0.002395	76.995071	48.110649	48.698341	0.000000	0.000000	0.000000	0.000000	0.000000	0.000000	-0.002830	-0.060025	-0.064496	0.000000	0.000000	1.000000	132.000000	0.000000
15212.085487	-0.131202	0.594445	0.002195	76.995071	48.110649	48.698341	0.000000	0.000000	0.000000	0.000000	0.000000	0.000000	0.003002	-0.046524	-0.060093	0.000000	0.000000	1.000000	132.000000	0.000000
15212.088820	-0.131202	0.594445	0.002195	76.995567	48.105637	48.687500	0.000000	0.000000	0.000000	0.000000	0.000000	0.000000	0.003002	-0.046524	-0.060093	0.000000	0.000000	1.000000	132.000000	0.000000
15212.092154	-0.131202	0.594445	0.002195	76.995567	48.105637	48.687500	0.000000	0.000000	0.000000	0.000000	0.000000	0.000000	0.003002	-0.046524	-0.060093	0.000000	0.000000	1.000000	132.000000	0.000000
15212.095487	-0.131202	0.594445	0.002195	76.995567	48.105637	48.687500	0.000000	0.000000	0.000000	0.000000	0.000000	0.000000	0.003002	-0.046524	-0.060093	0.000000	0.000000	1.000000	132.000000	0.000000
15212.098820	-0.131242	0.594188	0.001920	76.991669	48.009632	48.567120	0.000000	0.000000	0.000000	0.000000	0.000000	0.000000	-0.011798	-0.076920	-0.082499	0.000000	0.000000	1.000000	132.000000	0.000000
15212.102154	-0.131242	0.594188	0.001920	76.991669	48.009632	48.567120	0.000000	0.000000	0.000000	0.000000	0.000000	0.000000	-0.011798	-0.076920	-0.082499	0.000000	0.000000	1.000000	132.000000	0.000000
15212.105487	-0.131242	0.594188	0.001920	76.991669	48.009632	48.567120	0.000000	0.000000	0.000000	0.000000	0.000000	0.000000	-0.011798	-0.076920	-0.082499	0.000000	0.000000	1.000000	132.000000	0.000000
15212.108820	-0.131242	0.594188	0.001920	76.985573	47.859829	48.407970	0.000000	0.000000	0.000000	0.000000	0.000000	0.000000	-0.011798	-0.076920	-0.082499	0.000000	0.000000	1.000000	132.000000	0.000000
15212.112154	-0.131252	0.594083	0.001790	76.985573	47.859829	48.407970	0.000000	0.000000	0.000000	0.000000	0.000000	0.000000	-0.002981	-0.031689	-0.039046	0.000000	0.000000	1.000000	132.000000	0.000000
15212.115487	-0.131252	0.594083	0.001790	76.985573	47.859829	48.407970	0.000000	0.000000	0.000000	0.000000	0.000000	0.000000	-0.002981	-0.031689	-0.039046	0.000000	0.000000	1.000000	132.000000	0.000000
15212.118820	-0.131252	0.594083	0.001790	76.979988	47.713936	48.265686	0.000000	0.000000	0.000000	0.000000	0.000000	0.000000	-0.002981	-0.031689	-0.039046	0.000000	0.000000	1.000000	132.000000	0.000000
15212.122154	-0.131252	0.594083	0.001790	76.979988	47.713936	48.265686	0.000000	0.000000	0.000000	0.000000	0.000000	0.000000	-0.002981	-0.031689	-0.039046	0.000000	0.000000	1.000000	132.000000	0.000000
15212.125487	-0.131273	0.593989	0.001698	76.979988	47.713936	48.265686	0.000000	0.000000	0.000000	0.000000	0.000000	0.000000	-0.006298	-0.028238	-0.027425	0.000000	0.000000	1.000000	132.000000	0.000000
15212.128820	-0.131273	0.593989	0.001698	76.977303	47.623283	48.179893	0.000000	0.000000	0.000000	0.000000	0.000000	0.000000	-0.006298	-0.028238	-0.027425	0.000000	0.000000	1.000000	132.000000	0.000000
15212.132154	-0.131281	0.593932	0.001645	76.977303	47.623283	48.179893	0.000000	0.000000	0.000000	0.000000	0.000000	0.000000	-0.002467	-0.016923	-0.016084	0.000000	0.000000	1.000000	132.000000	0.000000
15212.135487	-0.131281	0.593932	0.001645	76.977303	47.623283	48.179893	0.000000	0.000000	0.000000	0.000000	0.000000	0.000000	-0.002467	-0.016923	-0.016084	0.000000	0.000000	1.000000	132.000000	0.000000
15212.138820	-0.131281	0.593932	0.001645	76.979927	47.616653	48.181263	0.000000	0.000000	0.000000	0.000000	0.000000	0.000000	-0.002467	-0.016923	-0.016084	0.000000	0.000000	1.000000	132.000000	0.000000
15212.142154	-0.131281	0.593932	0.001645	76.979927	47.616653	48.181263	0.000000	0.000000	0.000000	0.000000	0.000000	0.000000	-0.002467	-0.016923	-0.016084	0.000000	0.000000	1.000000	132.000000	0.000000
15212.145487	-0.131291	0.593850	0.001598	76.979927	47.616653	48.181263	0.000000	0.000000	0.000000	0.000000	0.000000	0.000000	-0.003080	-0.024763	-0.013934	0.000000	0.000000	1.000000	132.000000	0.000000
15212.148820	-0.131291	0.593850	0.001598	76.983490	47.637642	48.200924	0.000000	0.000000	0.000000	0.000000	0.000000	0.000000	-0.003080	-0.024763	-0.013934	0.000000	0.000000	1.000000	132.000000	0.000000
15212.152154	-0.131291	0.593850	0.001598	76.983490	47.637642	48.200924	0.000000	0.000000	0.000000	0.000000	0.000000	0.000000	-0.003080	-0.024763	-0.013934	0.000000	0.000000	1.000000	132.000000	0.000000
15212.155487	-0.131291	0.593850	0.001598	76.983490	47.637642	48.200924	0.000000	0.000000	0.000000	0.000000	0.000000	0.000000	-0.003080	-0.024763	-0.013934	0.000000	0.000000	1.000000	132.000000	0.000000
15212.158820	-0.131401	0.593659	0.001488	76.990425	47.687405	48.263165	0.000000	0.000000	0.000000	0.000000	0.000000	0.000000	-0.032904	-0.057309	-0.033214	0.000000	0.000000	1.000000	132.000000	0.000000
15212.162154	-0.131401	0.593659	0.001488	76.990425	47.687405	48.263165	0.000000	0.000000	0.000000	0.000000	0.000000	0.000000	-0.032904	-0.057309	-0.033214	0.000000	0.000000	1.000000	132.000000	0.000000
15212.165487	-0.131401	0.593659	0.001488	76.990425	47.687405	48.263165	0.000000	0.000000	0.000000	0.000000	0.000000	0.000000	-0.032904	-0.057309	-0.033214	0.000000	0.000000	1.000000	132.000000	0.000000
15212.168820	-0.131401	0.593659	0.001488	77.000153	47.761623	48.350498	0.000000	0.000000	0.000000	0.000000	0.000000	0.000000	-0.032904	-0.057309	-0.033214	0.000000	0.000000	1.000000	132.000000	0.000000
15212.172154	-0.131491	0.593512	0.001392	77.000153	47.761623	48.350498	0.000000	0.000000	0.000000	0.000000	0.000000	0.000000	-0.027093	-0.043835	-0.028777	0.000000	0.000000	1.000000	132.000000	0.000000
15212.175487	-0.131491	0.593512	0.001392	77.000153	47.761623	48.350498	0.000000	0.000000	0.000000	0.000000	0.000000	0.000000	-0.027093	-0.043835	-0.028777	0.000000	0.000000	1.000000	132.000000	0.000000
15212.178820	-0.131491	0.593512	0.001392	77.011200	47.842655	48.450413	0.000000	0.000000	0.000000	0.000000	0.000000	0.000000	-0.027093	-0.043835	-0.028777	0.000000	0.000000	1.000000	132.000000	0.000000
15212.182154	-0.131491	0.593512	0.001392	77.011200	47.842655	48.450413	0.000000	0.000000	0.000000	0.000000	0.000000	0.000000	-0.027093	-0.043835	-0.028777	0.000000	0.000000	1.000000	132.000000	0.000000
15212.185487	-0.131592	0.593355	0.001251	77.011200	47.842655	48.450413	0.000000	0.000000	0.000000	0.000000	0.000000	0.000000	-0.030265	-0.047303	-0.042307	0.000000	0.000000	1.000000	132.000000	0.000000
15212.188820	-0.131592	0.593355	0.001251	77.023582	47.936104	48.563057	0.000000	0.000000	0.000000	0.000000	0.000000	0.000000	-0.030265	-0.047303	-0.042307	0.000000	0.000000	1.000000	132.000000	0.000000
15212.192154	-0.131666	0.593178	0.001100	77.023582	47.936104	48.563057	0.000000	0.000000	0.000000	0.000000	0.000000	0.000000	-0.022349	-0.052906	-0.045205	0.000000	0.000000	1.000000	132.000000	0.000000
15212.195487	-0.131666	0.593178	0.001100	77.023582	47.936104	48.563057	0.000000	0.000000	0.000000	0.000000	0.000000	0.000000	-0.022349	-0.052906	-0.045205	0.000000	0.000000	1.000000	132.000000	0.000000
15212.198820	-0.131666	0.593178	0.001100	77.035583	48.017380	48.659176	0.000000	0.000000	0.000000	0.000000	0.000000	0.000000	-0.022349	-0.052906	-0.045205	0.000000	0.000000	1.000000	132.000000	0.000000
15212.202154	-0.131666	0.593178	0.001100	77.035583	48.017380	48.659176	0.000000	0.000000	0.000000	0.000000	0.000000	0.000000	-0.022349	-0.052906	-0.045205	0.000000	0.000000	1.000000	132.000000	0.000000
15212.205487	-0.131747	0.592995	0.000972	77.035583	48.017380	48.659176	0.000000	0.000000	0.000000	0.000000	0.000000	0.000000	-0.024304	-0.055055	-0.038343	0.000000	0.000000	1.000000	132.000000	0.000000
15212.208820	-0.131747	0.592995	0.000972	77.041176	48.027523	48.678783	0.000000	0.000000	0.000000	0.000000	0.000000	0.000000	-0.024304	-0.055055	-0.038343	0.000000	0.000000	1.000000	132.000000	0.000000
15212.212154	-0.131747	0.592995	0.000972	77.041176	48.027523	48.678783	0.000000	0.000000	0.000000	0.000000	0.000000	0.000000	-0.024304	-0.055055	-0.038343	0.000000	0.000000	1.000000	132.000000	0.000000
15212.215487	-0.131747	0.592995	0.000972	77.041176	48.027523	48.678783	0.000000	0.000000	0.000000	0.000000	0.000000	0.000000	-0.024304	-0.055055	-0.038343	0.000000	0.000000	1.000000	132.000000	0.000000
15212.218820	-0.131756	0.592677	0.000837	77.042732	47.970284	48.630066	0.000000	0.000000	0.000000	0.000000	0.000000	0.000000	-0.002448	-0.095341	-0.040597	0.000000	0.000000	1.000000	132.000000	0.000000
15212.222154	-0.131756	0.592677	0.000837	77.042732	47.970284	48.630066	0.000000	0.000000	0.000000	0.000000	0.000000	0.000000	-0.002448	-0.095341	-0.040597	0.000000	0.000000	1.000000	132.000000	0.000000
15212.225487	-0.131756	0.592677	0.000837	77.042732	47.970284	48.630066	0.000000	0.000000	0.000000	0.000000	0.000000	0.000000	-0.002448	-0.095341	-0.040597	0.000000	0.000000	1.000000	132.000000	0.000000
15212.228820	-0.131756	0.592677	0.000837	77.039238	47.851334	48.517296	0.000000	0.000000	0.000000	0.000000	0.000000	0.000000	-0.002448	-0.095341	-0.040597	0.000000	0.000000	1.000000	132.000000	0.000000
15212.232154	-0.131753	0.592561	0.000826	77.039238	47.851334	48.517296	0.000000	0.000000	0.000000	0.000000	0.000000	0.000000	0.000894	-0.034696	-0.003112	0.000000	0.000000	1.000000	132.000000	0.000000
15212.235487	-0.131753	0.592561	0.000826	77.039238	47.851334	48.517296	0.000000	0.000000	0.000000	0.000000	0.000000	0.000000	0.000894	-0.034696	-0.003112	0.000000	0.000000	1.000000	132.000000	0.000000
15212.238820	-0.131753	0.592561	0.000826	77.035103	47.725140	48.394829	0.000000	0.000000	0.000000	0.000000	0.000000	0.000000	0.000894	-0.034696	-0.003112	0.000000	0.000000	1.000000	132.000000	0.000000
15212.242154	-0.131753	0.592561	0.000826	77.035103	47.725140	48.394829	0.000000	0.000000	0.000000	0.000000	0.000000	0.000000	0.000894	-0.034696	-0.003112	0.000000	0.000000	1.000000	132.000000	0.000000
15212.245487	-0.131739	0.592457	0.000861	77.035103	47.725140	48.394829	0.000000	0.000000	0.000000	0.000000	0.000000	0.000000	0.004070	-0.031244	0.010401	0.000000	0.000000	1.000000	132.000000	0.000000
15212.248820	-0.131739	0.592457	0.000861	77.031860	47.626781	48.298836	0.000000	0.000000	0.000000	0.000000	0.000000	0.000000	0.004070	-0.031244	0.010401	0.000000	0.000000	1.000000	132.000000	0.000000
15212.252154	-0.131739	0.592457	0.000861	77.031860	47.626781	48.298836	0.000000	0.000000	0.000000	0.000000	0.000000	0.000000	0.004070	-0.031244	0.010401	0.000000	0.000000	1.000000	132.000000	0.000000
15212.255487	-0.131739	0.592457	0.000861	77.031860	47.626781	48.298836	0.000000	0.000000	0.000000	0.000000	0.000000	0.000000	0.004070	-0.031244	0.010401	0.000000	0.000000	1.000000	132.000000	0.000000
15212.258820	-0.131692	0.592223	0.000944	77.031570	47.541538	48.211956	0.000000	0.000000	0.000000	0.000000	0.000000	0.000000	0.014069	-0.070318	0.024785	0.000000	0.000000	1.000000	132.000000	0.000000
15212.262154	-0.131692	0.592223	0.000944	77.031570	47.541538	48.211956	0.000000	0.000000	0.000000	0.000000	0.000000	0.000000	0.014069	-0.070318	0.024785	0.000000	0.000000	1.000000	132.000000	0.000000
15212.265487	-0.131692	0.592223	0.000944	77.031570	47.541538	48.211956	0.000000	0.000000	0.000000	0.000000	0.000000	0.000000	0.014069	-0.070318	0.024785	0.000000	0.000000	1.000000	132.000000	0.000000
15212.268820	-0.131692	0.592223	0.000944	77.035583	47.518372	48.186184	0.000000	0.000000	0.000000	0.000000	0.000000	0.000000	0.014069	-0.070318	0.024785	0.000000	0.000000	1.000000	132.000000	0.000000
15212.272154	-0.131656	0.592048	0.000983	77.035583	47.518372	48.186184	0.000000	0.000000	0.000000	0.000000	0.000000	0.000000	0.010754	-0.052504	0.011742	0.000000	0.000000	1.000000	132.000000	0.000000
15212.275487	-0.131656	0.592048	0.000983	77.035583	47.518372	48.186184	0.000000	0.000000	0.000000	0.000000	0.000000	0.000000	0.010754	-0.052504	0.011742	0.000000	0.000000	1.000000	132.000000	0.000000
15212.278820	-0.131656	0.592048	0.000983	77.052330	47.601280	48.262695	0.000000	0.000000	0.000000	0.000000	0.000000	0.000000	0.010754	-0.052504	0.011742	0.000000	0.000000	1.000000	132.000000	0.000000
15212.282154	-0.131656	0.592048	0.000983	77.052330	47.601280	48.262695	0.000000	0.000000	0.000000	0.000000	0.000000	0.000000	0.010754	-0.052504	0.011742	0.000000	0.000000	1.000000	132.000000	0.000000
15212.285487	-0.131638	0.591854	0.001000	77.052330	47.601280	48.262695	0.000000	0.000000	0.000000	0.000000	0.000000	0.000000	0.005601	-0.058122	0.005083	0.000000	0.000000	1.000000	132.000000	0.000000
15212.288820	-0.131638	0.591854	0.001000	77.074402	47.695198	48.347858	0.000000	0.000000	0.000000	0.000000	0.000000	0.000000	0.005601	-0.058122	0.005083	0.000000	0.000000	1.000000	132.000000	0.000000
15212.292154	-0.131638	0.591854	0.001000	77.074402	47.695198	48.347858	0.000000	0.000000	0.000000	0.000000	0.000000	0.000000	0.005601	-0.058122	0.005083	0.000000	0.000000	1.000000	132.000000	0.000000
15212.295487	-0.131638	0.591854	0.001000	77.074402	47.695198	48.347858	0.000000	0.000000	0.000000	0.000000	0.000000	0.000000	0.005601	-0.058122	0.005083	0.000000	0.000000	1.000000	132.000000	0.000000
15212.298820	-0.131647	0.591344	0.001033	77.083214	47.716808	48.378483	0.000000	0.000000	0.000000	0.000000	0.000000	0.000000	-0.002884	-0.153121	0.010033	0.000000	0.000000	1.000000	132.000000	0.000000
15212.302154	-0.131647	0.591344	0.001033	77.083214	47.716808	48.378483	0.000000	0.000000	0.000000	0.000000	0.000000	0.000000	-0.002884	-0.153121	0.010033	0.000000	0.000000	1.000000	132.000000	0.000000
15212.305487	-0.131647	0.591344	0.001033	77.083214	47.716808	48.378483	0.000000	0.000000	0.000000	0.000000	0.000000	0.000000	-0.002884	-0.153121	0.010033	0.000000	0.000000	1.000000	132.000000	0.000000
15212.308820	-0.131647	0.591344	0.001033	77.084984	47.620800	48.291798	0.000000	0.000000	0.000000	0.000000	0.000000	0.000000	-0.002884	-0.153121	0.010033	0.000000	0.000000	1.000000	132.000000	0.000000
15212.312154	-0.131663	0.591065	0.001088	77.084984	47.620800	48.291798	0.000000	0.000000	0.000000	0.000000	0.000000	0.000000	-0.004693	-0.083755	0.016336	0.000000	0.000000	1.000000	132.000000	0.000000
15212.315487	-0.131663	0.591065	0.001088	77.084984	47.620800	48.291798	0.000000	0.000000	0.000000	0.000000	0.000000	0.000000	-0.004693	-0.083755	0.016336	0.000000	0.000000	1.000000	132.000000	0.000000
15212.318820	-0.131663	0.591065	0.001088	77.083809	47.474674	48.156261	0.000000	0.000000	0.000000	0.000000	0.000000	0.000000	-0.004693	-0.083755	0.016336	0.000000	0.000000	1.000000	132.000000	0.000000
15212.322154	-0.131663	0.590778	0.001171	77.083809	47.474674	48.156261	0.000000	0.000000	0.000000	0.000000	0.000000	0.000000	-0.000132	-0.085966	0.025046	0.000000	0.000000	1.000000	132.000000	0.000000
15212.325487	-0.131663	0.590778	0.001171	77.083809	47.474674	48.156261	0.000000	0.000000	0.000000	0.000000	0.000000	0.000000	-0.000132	-0.085966	0.025046	0.000000	0.000000	1.000000	132.000000	0.000000
15212.328820	-0.131663	0.590778	0.001171	77.088257	47.362518	48.045807	0.000000	0.000000	0.000000	0.000000	0.000000	0.000000	-0.000132	-0.085966	0.025046	0.000000	0.000000	1.000000	132.000000	0.000000
15212.332154	-0.131663	0.590778	0.001171	77.088257	47.362518	48.045807	0.000000	0.000000	0.000000	0.000000	0.000000	0.000000	-0.000132	-0.085966	0.025046	0.000000	0.000000	1.000000	132.000000	0.000000
15212.335487	-0.131651	0.590458	0.001291	77.088257	47.362518	48.045807	0.000000	0.000000	0.000000	0.000000	0.000000	0.000000	0.003843	-0.096013	0.035851	0.000000	0.000000	1.000000	132.000000	0.000000
15212.338820	-0.131651	0.590458	0.001291	77.096008	47.281212	47.961082	0.000000	0.000000	0.000000	0.000000	0.000000	0.000000	0.003843	-0.096013	0.035851	0.000000	0.000000	1.000000	132.000000	0.000000
15212.342154	-0.131651	0.590458	0.001291	77.096008	47.281212	47.961082	0.000000	0.000000	0.000000	0.000000	0.000000	0.000000	0.003843	-0.096013	0.035851	0.000000	0.000000	1.000000	132.000000	0.000000
15212.345487	-0.131651	0.590458	0.001291	77.096008	47.281212	47.961082	0.000000	0.000000	0.000000	0.000000	0.000000	0.000000	0.003843	-0.096013	0.035851	0.000000	0.000000	1.000000	132.000000	0.000000
15212.348820	-0.131631	0.589762	0.001634	77.113022	47.288502	47.959976	0.000000	0.000000	0.000000	0.000000	0.000000	0.000000	0.005784	-0.208840	0.102993	0.000000	0.000000	1.000000	132.000000	0.000000
15212.352154	-0.131631	0.589762	0.001634	77.113022	47.288502	47.959976	0.000000	0.000000	0.000000	0.000000	0.000000	0.000000	-0.000000	-0.000003	0.000000	0.000000	0.000000	1.000000	132.000000	0.000000
15212.355487	-0.131631	0.589762	0.001634	77.113022	47.288502	47.959976	0.000000	0.000000	0.000000	0.000000	0.000000	0.000000	-0.000000	-0.000003	0.000000	0.000000	0.000000	1.000000	132.000000	0.000000
15212.358820	-0.131631	0.589762	0.001634	77.143425	47.415218	48.071507	0.000000	0.000000	0.000000	0.000000	0.000000	0.000000	-0.000000	-0.000003	0.000000	0.000000	0.000000	1.000000	132.000000	0.000000
15212.362154	-0.131631	0.589762	0.001634	77.143425	47.415218	48.071507	0.000000	0.000000	0.000000	0.000000	0.000000	0.000000	-0.000000	-0.000003	0.000000	0.000000	0.000000	1.000000	132.000000	0.000000
15212.365487	-0.131596	0.589322	0.001839	77.143425	47.415218	48.071507	0.000000	0.000000	0.000000	0.000000	0.000000	0.000000	0.010661	-0.131894	0.061486	0.000000	0.000000	1.000000	132.000000	0.000000
15212.368820	-0.131596	0.589322	0.001839	77.182510	47.630886	48.267307	0.000000	0.000000	0.000000	0.000000	0.000000	0.000000	0.010661	-0.131894	0.061486	0.000000	0.000000	1.000000	132.000000	0.000000
15212.372154	-0.131579	0.588838	0.002028	77.182510	47.630886	48.267307	0.000000	0.000000	0.000000	0.000000	0.000000	0.000000	0.004957	-0.145386	0.056771	0.000000	0.000000	1.000000	132.000000	0.000000
15212.375487	-0.131579	0.588838	0.002028	77.182510	47.630886	48.267307	0.000000	0.000000	0.000000	0.000000	0.000000	0.000000	0.004957	-0.145386	0.056771	0.000000	0.000000	1.000000	132.000000	0.000000
15212.378820	-0.131579	0.588838	0.002028	77.212860	47.858124	48.487732	0.000000	0.000000	0.000000	0.000000	0.000000	0.000000	0.004957	-0.145386	0.056771	0.000000	0.000000	1.000000	132.000000	0.000000
15212.382154	-0.131579	0.588838	0.002028	77.212860	47.858124	48.487732	0.000000	0.000000	0.000000	0.000000	0.000000	0.000000	0.004957	-0.145386	0.056771	0.000000	0.000000	1.000000	132.000000	0.000000
15212.385487	-0.131566	0.588301	0.002231	77.212860	47.858124	48.487732	0.000000	0.000000	0.000000	0.000000	0.000000	0.000000	0.003826	-0.161107	0.060763	0.000000	0.000000	1.000000	132.000000	0.000000
15212.388820	-0.131566	0.588301	0.002231	77.242767	48.118507	48.750668	0.000000	0.000000	0.000000	0.000000	0.000000	0.000000	0.003826	-0.161107	0.060763	0.000000	0.000000	1.000000	132.000000	0.000000
15212.392154	-0.131568	0.587700	0.002401	77.242767	48.118507	48.750668	0.000000	0.000000	0.000000	0.000000	0.000000	0.000000	-0.000486	-0.180172	0.051149	0.000000	0.000000	1.000000	132.000000	0.000000
15212.395487	-0.131568	0.587700	0.002401	77.242767	48.118507	48.750668	0.000000	0.000000	0.000000	0.000000	0.000000	0.000000	-0.000486	-0.180172	0.051149	0.000000	0.000000	1.000000	132.000000	0.000000
15212.398820	-0.131568	0.587700	0.002401	77.270027	48.307770	48.950806	0.000000	0.000000	0.000000	0.000000	0.000000	0.000000	-0.000486	-0.180172	0.051149	0.000000	0.000000	1.000000	132.000000	0.000000
15212.402154	-0.131568	0.587700	0.002401	77.270027	48.307770	48.950806	0.000000	0.000000	0.000000	0.000000	0.000000	0.000000	-0.000486	-0.180172	0.051149	0.000000	0.000000	1.000000	132.000000	0.000000
15212.405487	-0.131610	0.587055	0.002549	77.270027	48.307770	48.950806	0.000000	0.000000	0.000000	0.000000	0.000000	0.000000	-0.012710	-0.193651	0.044412	0.000000	0.000000	1.000000	132.000000	0.000000
15212.408820	-0.131610	0.587055	0.002549	77.293236	48.400246	49.057789	0.000000	0.000000	0.000000	0.000000	0.000000	0.000000	-0.012710	-0.193651	0.044412	0.000000	0.000000	1.000000	132.000000	0.000000
15212.412154	-0.131656	0.586357	0.002710	77.293236	48.400246	49.057789	0.000000	0.000000	0.000000	0.000000	0.000000	0.000000	-0.013807	-0.209377	0.048231	0.000000	0.000000	1.000000	132.000000	0.000000
15212.415487	-0.131656	0.586357	0.002710	77.293236	48.400246	49.057789	0.000000	0.000000	0.000000	0.000000	0.000000	0.000000	-0.013807	-0.209377	0.048231	0.000000	0.000000	1.000000	132.000000	0.000000
15212.418820	-0.131656	0.586357	0.002710	77.308548	48.393730	49.074810	0.000000	0.000000	0.000000	0.000000	0.000000	0.000000	-0.013807	-0.209377	0.048231	0.000000	0.000000	1.000000	132.000000	0.000000
15212.422154	-0.131656	0.586357	0.002710	77.308548	48.393730	49.074810	0.000000	0.000000	0.000000	0.000000	0.000000	0.000000	-0.013807	-0.209377	0.048231	0.000000	0.000000	1.000000	132.000000	0.000000
15212.425487	-0.131719	0.585640	0.002847	77.308548	48.393730	49.074810	0.000000	0.000000	0.000000	0.000000	0.000000	0.000000	-0.018890	-0.215006	0.041226	0.000000	0.000000	1.000000	132.000000	0.000000
15212.428820	-0.131719	0.585640	0.002847	77.319717	48.370144	49.078529	0.000000	0.000000	0.000000	0.000000	0.000000	0.000000	-0.018890	-0.215006	0.041226	0.000000	0.000000	1.000000	132.000000	0.000000
15212.432154	-0.131787	0.584942	0.003000	77.319717	48.370144	49.078529	0.000000	0.000000	0.000000	0.000000	0.000000	0.000000	-0.020191	-0.209491	0.045758	0.000000	0.000000	1.000000	132.000000	0.000000
15212.435487	-0.131787	0.584942	0.003000	77.319717	48.370144	49.078529	0.000000	0.000000	0.000000	0.000000	0.000000	0.000000	-0.020191	-0.209491	0.045758	0.000000	0.000000	1.000000	132.000000	0.000000
15212.438820	-0.131787	0.584942	0.003000	77.317352	48.385792	49.129749	0.000000	0.000000	0.000000	0.000000	0.000000	0.000000	-0.020191	-0.209491	0.045758	0.000000	0.000000	1.000000	132.000000	0.000000
15212.442154	-0.131787	0.584942	0.003000	77.317352	48.385792	49.129749	0.000000	0.000000	0.000000	0.000000	0.000000	0.000000	-0.020191	-0.209491	0.045758	0.000000	0.000000	1.000000	132.000000	0.000000
15212.445487	-0.131805	0.584225	0.003148	77.317352	48.385792	49.129749	0.000000	0.000000	0.000000	0.000000	0.000000	0.000000	-0.005610	-0.215105	0.044366	0.000000	0.000000	1.000000	132.000000	0.000000
15212.448820	-0.131805	0.584225	0.003148	77.310959	48.413929	49.200901	0.000000	0.000000	0.000000	0.000000	0.000000	0.000000	-0.005610	-0.215105	0.044366	0.000000	0.000000	1.000000	132.000000	0.000000
15212.452154	-0.131822	0.583534	0.003288	77.310959	48.413929	49.200901	0.000000	0.000000	0.000000	0.000000	0.000000	0.000000	-0.004948	-0.207285	0.042066	0.000000	0.000000	1.000000	132.000000	0.000000
15212.455487	-0.131822	0.583534	0.003288	77.310959	48.413929	49.200901	0.000000	0.000000	0.000000	0.000000	0.000000	0.000000	-0.004948	-0.207285	0.042066	0.000000	0.000000	1.000000	132.000000	0.000000
15212.458820	-0.131822	0.583534	0.003288	77.309578	48.457615	49.278927	0.000000	0.000000	0.000000	0.000000	0.000000	0.000000	-0.004948	-0.207285	0.042066	0.000000	0.000000	1.000000	132.000000	0.000000
15212.462154	-0.131822	0.583534	0.003288	77.309578	48.457615	49.278927	0.000000	0.000000	0.000000	0.000000	0.000000	0.000000	-0.004948	-0.207285	0.042066	0.000000	0.000000	1.000000	132.000000	0.000000
15212.465487	-0.131858	0.582869	0.003414	77.309578	48.457615	49.278927	0.000000	0.000000	0.000000	0.000000	0.000000	0.000000	-0.010853	-0.199498	0.037921	0.000000	0.000000	1.000000	132.000000	0.000000
15212.468820	-0.131858	0.582869	0.003414	77.305382	48.487625	49.347366	0.000000	0.000000	0.000000	0.000000	0.000000	0.000000	-0.010853	-0.199498	0.037921	0.000000	0.000000	1.000000	132.000000	0.000000
15212.472154	-0.131892	0.582230	0.003533	77.305382	48.487625	49.347366	0.000000	0.000000	0.000000	0.000000	0.000000	0.000000	-0.010217	-0.191670	0.035685	0.000000	0.000000	1.000000	132.000000	0.000000
15212.475487	-0.131892	0.582230	0.003533	77.305382	48.487625	49.347366	0.000000	0.000000	0.000000	0.000000	0.000000	0.000000	-0.010217	-0.191670	0.035685	0.000000	0.000000	1.000000	132.000000	0.000000
15212.478820	-0.131892	0.582230	0.003533	77.289444	48.462151	49.369556	0.000000	0.000000	0.000000	0.000000	0.000000	0.000000	-0.010217	-0.191670	0.035685	0.000000	0.000000	1.000000	132.000000	0.000000
15212.482154	-0.131892	0.582230	0.003533	77.289444	48.462151	49.369556	0.000000	0.000000	0.000000	0.000000	0.000000	0.000000	-0.010217	-0.191670	0.035685	0.000000	0.000000	1.000000	132.000000	0.000000
15212.485487	-0.131916	0.581651	0.003616	77.289444	48.462151	49.369556	0.000000	0.000000	0.000000	0.000000	0.000000	0.000000	-0.007065	-0.173638	0.024676	0.000000	0.000000	1.000000	132.000000	0.000000
15212.488820	-0.131916	0.581651	0.003616	77.267838	48.336056	49.290100	0.000000	0.000000	0.000000	0.000000	0.000000	0.000000	-0.007065	-0.173638	0.024676	0.000000	0.000000	1.000000	132.000000	0.000000
15212.492154	-0.131937	0.581098	0.003691	77.267838	48.336056	49.290100	0.000000	0.000000	0.000000	0.000000	0.000000	0.000000	-0.006447	-0.165794	0.022522	0.000000	0.000000	1.000000	132.000000	0.000000
15212.495487	-0.131937	0.581098	0.003691	77.267838	48.336056	49.290100	0.000000	0.000000	0.000000	0.000000	0.000000	0.000000	-0.006447	-0.165794	0.022522	0.000000	0.000000	1.000000	132.000000	0.000000
15212.498820	-0.131937	0.581098	0.003691	77.244682	48.130417	49.131760	0.000000	0.000000	0.000000	0.000000	0.000000	0.000000	-0.006447	-0.165794	0.022522	0.000000	0.000000	1.000000	132.000000	0.000000
15212.502154	-0.131981	0.580616	0.003762	77.244682	48.130417	49.131760	0.000000	0.000000	0.000000	0.000000	0.000000	0.000000	-0.013249	-0.144578	0.021463	0.000000	0.000000	1.000000	132.000000	0.000000
15212.505487	-0.131981	0.580616	0.003762	77.244682	48.130417	49.131760	0.000000	0.000000	0.000000	0.000000	0.000000	0.000000	-0.013249	-0.144578	0.021463	0.000000	0.000000	1.000000	132.000000	0.000000
15212.508820	-0.131981	0.580616	0.003762	77.218727	47.807892	48.850208	0.000000	0.000000	0.000000	0.000000	0.000000	0.000000	-0.013249	-0.144578	0.021463	0.000000	0.000000	1.000000	132.000000	0.000000
15212.512154	-0.131981	0.580616	0.003762	77.218727	47.807892	48.850208	0.000000	0.000000	0.000000	0.000000	0.000000	0.000000	-0.013249	-0.144578	0.021463	0.000000	0.000000	1.000000	132.000000	0.000000
15212.515487	-0.132026	0.580205	0.003837	77.218727	47.807892	48.850208	0.000000	0.000000	0.000000	0.000000	0.000000	0.000000	-0.013503	-0.123401	0.022345	0.000000	0.000000	1.000000	132.000000	0.000000
15212.518820	-0.132026	0.580205	0.003837	77.193893	47.380905	48.452106	0.000000	0.000000	0.000000	0.000000	0.000000	0.000000	-0.013503	-0.123401	0.022345	0.000000	0.000000	1.000000	132.000000	0.000000
15212.522154	-0.132055	0.579883	0.003937	77.193893	47.380905	48.452106	0.000000	0.000000	0.000000	0.000000	0.000000	0.000000	-0.008608	-0.096700	0.030061	0.000000	0.000000	1.000000	132.000000	0.000000
15212.525487	-0.132055	0.579883	0.003937	77.193893	47.380905	48.452106	0.000000	0.000000	0.000000	0.000000	0.000000	0.000000	-0.008608	-0.096700	0.030061	0.000000	0.000000	1.000000	132.000000	0.000000
15212.528820	-0.132055	0.579883	0.003937	77.173325	46.950584	48.037144	0.000000	0.000000	0.000000	0.000000	0.000000	0.000000	-0.008608	-0.096700	0.030061	0.000000	0.000000	1.000000	132.000000	0.000000
15212.532154	-0.132055	0.579883	0.003937	77.173325	46.950584	48.037144	0.000000	0.000000	0.000000	0.000000	0.000000	0.000000	-0.008608	-0.096700	0.030061	0.000000	0.000000	1.000000	132.000000	0.000000
15212.535487	-0.132069	0.579623	0.004070	77.173325	46.950584	48.037144	0.000000	0.000000	0.000000	0.000000	0.000000	0.000000	-0.004278	-0.077872	0.039759	0.000000	0.000000	1.000000	132.000000	0.000000
15212.538820	-0.132069	0.579623	0.004070	77.158394	46.631210	47.729450	0.000000	0.000000	0.000000	0.000000	0.000000	0.000000	-0.004278	-0.077872	0.039759	0.000000	0.000000	1.000000	132.000000	0.000000
15212.542154	-0.132069	0.579623	0.004070	77.158394	46.631210	47.729450	0.000000	0.000000	0.000000	0.000000	0.000000	0.000000	-0.004278	-0.077872	0.039759	0.000000	0.000000	1.000000	132.000000	0.000000
15212.545487	-0.132069	0.579623	0.004070	77.158394	46.631210	47.729450	0.000000	0.000000	0.000000	0.000000	0.000000	0.000000	-0.004278	-0.077872	0.039759	0.000000	0.000000	1.000000	132.000000	0.000000
15212.548820	-0.132156	0.579326	0.004371	77.147408	46.416607	47.522076	0.000000	0.000000	0.000000	0.000000	0.000000	0.000000	-0.025928	-0.089079	0.090558	0.000000	0.000000	1.000000	132.000000	0.000000
15212.552154	-0.132156	0.579326	0.004371	77.147408	46.416607	47.522076	0.000000	0.000000	0.000000	0.000000	0.000000	0.000000	-0.025928	-0.089079	0.090558	0.000000	0.000000	1.000000	132.000000	0.000000
15212.555487	-0.132156	0.579326	0.004371	77.147408	46.416607	47.522076	0.000000	0.000000	0.000000	0.000000	0.000000	0.000000	-0.025928	-0.089079	0.090558	0.000000	0.000000	1.000000	132.000000	0.000000
15212.558820	-0.132156	0.579326	0.004371	77.144310	46.360977	47.473141	0.000000	0.000000	0.000000	0.000000	0.000000	0.000000	-0.025928	-0.089079	0.090558	0.000000	0.000000	1.000000	132.000000	0.000000
15212.562154	-0.132239	0.579279	0.004495	77.144310	46.360977	47.473141	0.000000	0.000000	0.000000	0.000000	0.000000	0.000000	-0.024884	-0.014295	0.037213	0.000000	0.000000	1.000000	132.000000	0.000000
15212.565487	-0.132239	0.579279	0.004495	77.144310	46.360977	47.473141	0.000000	0.000000	0.000000	0.000000	0.000000	0.000000	-0.024884	-0.014295	0.037213	0.000000	0.000000	1.000000	132.000000	0.000000
15212.568820	-0.132239	0.579279	0.004495	77.142891	46.337982	47.460712	0.000000	0.000000	0.000000	0.000000	0.000000	0.000000	-0.024884	-0.014295	0.037213	0.000000	0.000000	1.000000	132.000000	0.000000
15212.572154	-0.132239	0.579279	0.004495	77.142891	46.337982	47.460712	0.000000	0.000000	0.000000	0.000000	0.000000	0.000000	-0.024884	-0.014295	0.037213	0.000000	0.000000	1.000000	132.000000	0.000000
15212.575487	-0.132379	0.579265	0.004571	77.142891	46.337982	47.460712	0.000000	0.000000	0.000000	0.000000	0.000000	0.000000	-0.042112	-0.004073	0.022800	0.000000	0.000000	1.000000	132.000000	0.000000
15212.578820	-0.132379	0.579265	0.004571	77.138512	46.285229	47.423340	0.000000	0.000000	0.000000	0.000000	0.000000	0.000000	-0.042112	-0.004073	0.022800	0.000000	0.000000	1.000000	132.000000	0.000000
15212.582154	-0.132538	0.579304	0.004628	77.138512	46.285229	47.423340	0.000000	0.000000	0.000000	0.000000	0.000000	0.000000	-0.047595	0.011705	0.017052	0.000000	0.000000	1.000000	132.000000	0.000000
15212.585487	-0.132538	0.579304	0.004628	77.138512	46.285229	47.423340	0.000000	0.000000	0.000000	0.000000	0.000000	0.000000	-0.047595	0.011705	0.017052	0.000000	0.000000	1.000000	132.000000	0.000000
15212.588820	-0.132538	0.579304	0.004628	77.129730	46.207424	47.364677	0.000000	0.000000	0.000000	0.000000	0.000000	0.000000	-0.047595	0.011705	0.017052	0.000000	0.000000	1.000000	132.000000	0.000000
15212.592154	-0.132538	0.579304	0.004628	77.129730	46.207424	47.364677	0.000000	0.000000	0.000000	0.000000	0.000000	0.000000	-0.047595	0.011705	0.017052	0.000000	0.000000	1.000000	132.000000	0.000000
15212.595487	-0.132715	0.579395	0.004666	77.129730	46.207424	47.364677	0.000000	0.000000	0.000000	0.000000	0.000000	0.000000	-0.053081	0.027440	0.011294	0.000000	0.000000	1.000000	132.000000	0.000000
15212.598820	-0.132715	0.579395	0.004666	77.120972	46.115692	47.290112	0.000000	0.000000	0.000000	0.000000	0.000000	0.000000	-0.053081	0.027440	0.011294	0.000000	0.000000	1.000000	132.000000	0.000000
15212.602154	-0.132715	0.579395	0.004666	77.120972	46.115692	47.290112	0.000000	0.000000	0.000000	0.000000	0.000000	0.000000	-0.053081	0.027440	0.011294	0.000000	0.000000	1.000000	132.000000	0.000000
15212.605487	-0.132715	0.579395	0.004666	77.120972	46.115692	47.290112	0.000000	0.000000	0.000000	0.000000	0.000000	0.000000	-0.053081	0.027440	0.011294	0.000000	0.000000	1.000000	132.000000	0.000000
15212.608820	-0.133000	0.579702	0.004750	77.107742	46.007225	47.194408	0.000000	0.000000	0.000000	0.000000	0.000000	0.000000	-0.085643	0.091911	0.025374	0.000000	0.000000	1.000000	132.000000	0.000000
15212.612154	-0.133000	0.579702	0.004750	77.107742	46.007225	47.194408	0.000000	0.000000	0.000000	0.000000	0.000000	0.000000	-0.085643	0.091911	0.025374	0.000000	0.000000	1.000000	132.000000	0.000000
15212.615487	-0.133000	0.579702	0.004750	77.107742	46.007225	47.194408	0.000000	0.000000	0.000000	0.000000	0.000000	0.000000	-0.085643	0.091911	0.025374	0.000000	0.000000	1.000000	132.000000	0.000000
15212.618820	-0.133000	0.579702	0.004750	77.094528	45.890446	47.082977	0.000000	0.000000	0.000000	0.000000	0.000000	0.000000	-0.085643	0.091911	0.025374	0.000000	0.000000	1.000000	132.000000	0.000000
15212.622154	-0.133104	0.579898	0.004781	77.094528	45.890446	47.082977	0.000000	0.000000	0.000000	0.000000	0.000000	0.000000	-0.031137	0.058979	0.009175	0.000000	0.000000	1.000000	132.000000	0.000000
15212.625487	-0.133104	0.579898	0.004781	77.094528	45.890446	47.082977	0.000000	0.000000	0.000000	0.000000	0.000000	0.000000	-0.031137	0.058979	0.009175	0.000000	0.000000	1.000000	132.000000	0.000000
15212.628820	-0.133104	0.579898	0.004781	77.082741	45.788631	46.984100	0.000000	0.000000	0.000000	0.000000	0.000000	0.000000	-0.031137	0.058979	0.009175	0.000000	0.000000	1.000000	132.000000	0.000000
15212.632154	-0.133104	0.579898	0.004781	77.082741	45.788631	46.984100	0.000000	0.000000	0.000000	0.000000	0.000000	0.000000	-0.031137	0.058979	0.009175	0.000000	0.000000	1.000000	132.000000	0.000000
15212.635487	-0.133137	0.580077	0.004814	77.082741	45.788631	46.984100	0.000000	0.000000	0.000000	0.000000	0.000000	0.000000	-0.009994	0.053528	0.009941	0.000000	0.000000	1.000000	132.000000	0.000000
15212.638820	-0.133137	0.580077	0.004814	77.069435	45.677696	46.873077	0.000000	0.000000	0.000000	0.000000	0.000000	0.000000	-0.009994	0.053528	0.009941	0.000000	0.000000	1.000000	132.000000	0.000000
15212.642154	-0.133164	0.580263	0.004825	77.069435	45.677696	46.873077	0.000000	0.000000	0.000000	0.000000	0.000000	0.000000	-0.008014	0.055911	0.003092	0.000000	0.000000	1.000000	132.000000	0.000000
15212.645487	-0.133164	0.580263	0.004825	77.069435	45.677696	46.873077	0.000000	0.000000	0.000000	0.000000	0.000000	0.000000	-0.008014	0.055911	0.003092	0.000000	0.000000	1.000000	132.000000	0.000000
15212.648820	-0.133164	0.580263	0.004825	77.059036	45.593689	46.786877	0.000000	0.000000	0.000000	0.000000	0.000000	0.000000	-0.008014	0.055911	0.003092	0.000000	0.000000	1.000000	132.000000	0.000000
15212.652154	-0.133164	0.580263	0.004825	77.059036	45.593689	46.786877	0.000000	0.000000	0.000000	0.000000	0.000000	0.000000	-0.008014	0.055911	0.003092	0.000000	0.000000	1.000000	132.000000	0.000000
15212.655487	-0.133162	0.580457	0.004818	77.059036	45.593689	46.786877	0.000000	0.000000	0.000000	0.000000	0.000000	0.000000	0.000537	0.058278	-0.001861	0.000000	0.000000	1.000000	132.000000	0.000000
15212.658820	-0.133162	0.580457	0.004818	77.050102	45.519073	46.713108	0.000000	0.000000	0.000000	0.000000	0.000000	0.000000	0.000537	0.058278	-0.001861	0.000000	0.000000	1.000000	132.000000	0.000000
15212.662154	-0.133162	0.580457	0.004818	77.050102	45.519073	46.713108	0.000000	0.000000	0.000000	0.000000	0.000000	0.000000	0.000537	0.058278	-0.001861	0.000000	0.000000	1.000000	132.000000	0.000000
15212.665487	-0.133162	0.580457	0.004818	77.050102	45.519073	46.713108	0.000000	0.000000	0.000000	0.000000	0.000000	0.000000	0.000537	0.058278	-0.001861	0.000000	0.000000	1.000000	132.000000	0.000000
15212.668820	-0.133201	0.580754	0.004705	77.042671	45.453800	46.651714	0.000000	0.000000	0.000000	0.000000	0.000000	0.000000	-0.011604	0.089047	-0.033896	0.000000	0.000000	1.000000	132.000000	0.000000
15212.672154	-0.133201	0.580754	0.004705	77.042671	45.453800	46.651714	0.000000	0.000000	0.000000	0.000000	0.000000	0.000000	-0.011604	0.089047	-0.033896	0.000000	0.000000	1.000000	132.000000	0.000000
15212.675487	-0.133201	0.580754	0.004705	77.042671	45.453800	46.651714	0.000000	0.000000	0.000000	0.000000	0.000000	0.000000	-0.011604	0.089047	-0.033896	0.000000	0.000000	1.000000	132.000000	0.000000
15212.678820	-0.133201	0.580754	0.004705	77.036697	45.397831	46.602646	0.000000	0.000000	0.000000	0.000000	0.000000	0.000000	-0.011604	0.089047	-0.033896	0.000000	0.000000	1.000000	132.000000	0.000000
15212.682154	-0.133270	0.580849	0.004615	77.036697	45.397831	46.602646	0.000000	0.000000	0.000000	0.000000	0.000000	0.000000	-0.020681	0.028379	-0.027088	0.000000	0.000000	1.000000	132.000000	0.000000
15212.685487	-0.133270	0.580849	0.004615	77.036697	45.397831	46.602646	0.000000	0.000000	0.000000	0.000000	0.000000	0.000000	-0.020681	0.028379	-0.027088	0.000000	0.000000	1.000000	132.000000	0.000000
15212.688820	-0.133270	0.580849	0.004615	77.033714	45.363056	46.578133	0.000000	0.000000	0.000000	0.000000	0.000000	0.000000	-0.020681	0.028379	-0.027088	0.000000	0.000000	1.000000	132.000000	0.000000
15212.692154	-0.133270	0.580849	0.004615	77.033714	45.363056	46.578133	0.000000	0.000000	0.000000	0.000000	0.000000	0.000000	-0.020681	0.028379	-0.027088	0.000000	0.000000	1.000000	132.000000	0.000000
15212.695487	-0.133334	0.580925	0.004508	77.033714	45.363056	46.578133	0.000000	0.000000	0.000000	0.000000	0.000000	0.000000	-0.019268	0.022871	-0.031978	0.000000	0.000000	1.000000	132.000000	0.000000
15212.698820	-0.133334	0.580925	0.004508	77.030716	45.342194	46.569504	0.000000	0.000000	0.000000	0.000000	0.000000	0.000000	-0.019268	0.022871	-0.031978	0.000000	0.000000	1.000000	132.000000	0.000000
15212.702154	-0.133334	0.580925	0.004508	77.030716	45.342194	46.569504	0.000000	0.000000	0.000000	0.000000	0.000000	0.000000	-0.019268	0.022871	-0.031978	0.000000	0.000000	1.000000	132.000000	0.000000
15212.705487	-0.133334	0.580925	0.004508	77.030716	45.342194	46.569504	0.000000	0.000000	0.000000	0.000000	0.000000	0.000000	-0.019268	0.022871	-0.031978	0.000000	0.000000	1.000000	132.000000	0.000000
15212.708820	-0.133451	0.581017	0.004337	77.026230	45.323292	46.564491	0.000000	0.000000	0.000000	0.000000	0.000000	0.000000	-0.035025	0.027595	-0.051345	0.000000	0.000000	1.000000	132.000000	0.000000
15212.712154	-0.133451	0.581017	0.004337	77.026230	45.323292	46.564491	0.000000	0.000000	0.000000	0.000000	0.000000	0.000000	-0.035025	0.027595	-0.051345	0.000000	0.000000	1.000000	132.000000	0.000000
15212.715487	-0.133451	0.581017	0.004337	77.026230	45.323292	46.564491	0.000000	0.000000	0.000000	0.000000	0.000000	0.000000	-0.035025	0.027595	-0.051345	0.000000	0.000000	1.000000	132.000000	0.000000
15212.718820	-0.133451	0.581017	0.004337	77.017258	45.332336	46.586231	0.000000	0.000000	0.000000	0.000000	0.000000	0.000000	-0.035025	0.027595	-0.051345	0.000000	0.000000	1.000000	132.000000	0.000000
15212.722154	-0.133453	0.581041	0.004263	77.017258	45.332336	46.586231	0.000000	0.000000	0.000000	0.000000	0.000000	0.000000	-0.000645	0.007090	-0.022391	0.000000	0.000000	1.000000	132.000000	0.000000
15212.725487	-0.133453	0.581041	0.004263	77.017258	45.332336	46.586231	0.000000	0.000000	0.000000	0.000000	0.000000	0.000000	-0.000645	0.007090	-0.022391	0.000000	0.000000	1.000000	132.000000	0.000000
15212.728820	-0.133453	0.581041	0.004263	77.006790	45.346020	46.611557	0.000000	0.000000	0.000000	0.000000	0.000000	0.000000	-0.000645	0.007090	-0.022391	0.000000	0.000000	1.000000	132.000000	0.000000
15212.732154	-0.133453	0.581041	0.004263	77.006790	45.346020	46.611557	0.000000	0.000000	0.000000	0.000000	0.000000	0.000000	-0.000645	0.007090	-0.022391	0.000000	0.000000	1.000000	132.000000	0.000000
15212.735487	-0.133440	0.581057	0.004217	77.006790	45.346020	46.611557	0.000000	0.000000	0.000000	0.000000	0.000000	0.000000	0.003949	0.004734	-0.013661	0.000000	0.000000	1.000000	132.000000	0.000000
15212.738820	-0.133440	0.581057	0.004217	76.996315	45.362400	46.636860	0.000000	0.000000	0.000000	0.000000	0.000000	0.000000	0.003949	0.004734	-0.013661	0.000000	0.000000	1.000000	132.000000	0.000000
15212.742154	-0.133440	0.581057	0.004217	76.996315	45.362400	46.636860	0.000000	0.000000	0.000000	0.000000	0.000000	0.000000	0.003949	0.004734	-0.013661	0.000000	0.000000	1.000000	132.000000	0.000000
15212.745487	-0.133440	0.581057	0.004217	76.996315	45.362400	46.636860	0.000000	0.000000	0.000000	0.000000	0.000000	0.000000	0.003949	0.004734	-0.013661	0.000000	0.000000	1.000000	132.000000	0.000000
15212.748820	-0.133361	0.581072	0.004191	76.993324	45.369011	46.644081	0.000000	0.000000	0.000000	0.000000	0.000000	0.000000	0.023664	0.004719	-0.007963	0.000000	0.000000	1.000000	132.000000	0.000000
15212.752154	-0.133361	0.581072	0.004191	76.993324	45.369011	46.644081	0.000000	0.000000	0.000000	0.000000	0.000000	0.000000	0.023664	0.004719	-0.007963	0.000000	0.000000	1.000000	132.000000	0.000000
15212.755487	-0.133361	0.581072	0.004191	76.993324	45.369011	46.644081	0.000000	0.000000	0.000000	0.000000	0.000000	0.000000	0.023664	0.004719	-0.007963	0.000000	0.000000	1.000000	132.000000	0.000000
15212.758820	-0.133361	0.581072	0.004191	76.994827	45.386372	46.656315	0.000000	0.000000	0.000000	0.000000	0.000000	0.000000	0.023664	0.004719	-0.007963	0.000000	0.000000	1.000000	132.000000	0.000000
15212.762154	-0.133306	0.581062	0.004164	76.994827	45.386372	46.656315	0.000000	0.000000	0.000000	0.000000	0.000000	0.000000	0.016523	-0.003151	-0.007915	0.000000	0.000000	1.000000	132.000000	0.000000
15212.765487	-0.133306	0.581062	0.004164	76.994827	45.386372	46.656315	0.000000	0.000000	0.000000	0.000000	0.000000	0.000000	0.016523	-0.003151	-0.007915	0.000000	0.000000	1.000000	132.000000	0.000000
15212.768820	-0.133306	0.581062	0.004164	76.996315	45.403713	46.668522	0.000000	0.000000	0.000000	0.000000	0.000000	0.000000	0.016523	-0.003151	-0.007915	0.000000	0.000000	1.000000	132.000000	0.000000
15212.772154	-0.133306	0.581062	0.004164	76.996315	45.403713	46.668522	0.000000	0.000000	0.000000	0.000000	0.000000	0.000000	0.016523	-0.003151	-0.007915	0.000000	0.000000	1.000000	132.000000	0.000000
15212.775487	-0.133279	0.581043	0.004154	76.996315	45.403713	46.668522	0.000000	0.000000	0.000000	0.000000	0.000000	0.000000	0.007984	-0.005515	-0.002983	0.000000	0.000000	1.000000	132.000000	0.000000
15212.778820	-0.133279	0.581043	0.004154	76.994812	45.405663	46.672142	0.000000	0.000000	0.000000	0.000000	0.000000	0.000000	0.007984	-0.005515	-0.002983	0.000000	0.000000	1.000000	132.000000	0.000000
15212.782154	-0.133279	0.581043	0.004154	76.994812	45.405663	46.672142	0.000000	0.000000	0.000000	0.000000	0.000000	0.000000	0.007984	-0.005515	-0.002983	0.000000	0.000000	1.000000	132.000000	0.000000
15212.785487	-0.133279	0.581043	0.004154	76.994812	45.405663	46.672142	0.000000	0.000000	0.000000	0.000000	0.000000	0.000000	0.007984	-0.005515	-0.002983	0.000000	0.000000	1.000000	132.000000	0.000000
15212.788820	-0.133274	0.581025	0.004138	76.994827	45.419525	46.687973	0.000000	0.000000	0.000000	0.000000	0.000000	0.000000	0.001410	-0.005519	-0.004882	0.000000	0.000000	1.000000	132.000000	0.000000
15212.792154	-0.133274	0.581025	0.004138	76.994827	45.419525	46.687973	0.000000	0.000000	0.000000	0.000000	0.000000	0.000000	0.001410	-0.005519	-0.004882	0.000000	0.000000	1.000000	132.000000	0.000000
15212.795487	-0.133274	0.581025	0.004138	76.994827	45.419525	46.687973	0.000000	0.000000	0.000000	0.000000	0.000000	0.000000	0.001410	-0.005519	-0.004882	0.000000	0.000000	1.000000	132.000000	0.000000
15212.798820	-0.133274	0.581025	0.004138	76.988838	45.416153	46.686562	0.000000	0.000000	0.000000	0.000000	0.000000	0.000000	0.001410	-0.005519	-0.004882	0.000000	0.000000	1.000000	132.000000	0.000000
15212.802154	-0.133264	0.581035	0.004183	76.988838	45.416153	46.686562	0.000000	0.000000	0.000000	0.000000	0.000000	0.000000	0.003188	0.003155	0.013611	0.000000	0.000000	1.000000	132.000000	0.000000
15212.805487	-0.133264	0.581035	0.004183	76.988838	45.416153	46.686562	0.000000	0.000000	0.000000	0.000000	0.000000	0.000000	0.003188	0.003155	0.013611	0.000000	0.000000	1.000000	132.000000	0.000000
15212.808820	-0.133264	0.581035	0.004183	76.976868	45.434399	46.715389	0.000000	0.000000	0.000000	0.000000	0.000000	0.000000	0.003188	0.003155	0.013611	0.000000	0.000000	1.000000	132.000000	0.000000
15212.812154	-0.133264	0.581035	0.004183	76.976868	45.434399	46.715389	0.000000	0.000000	0.000000	0.000000	0.000000	0.000000	0.003188	0.003155	0.013611	0.000000	0.000000	1.000000	132.000000	0.000000
15212.815487	-0.133253	0.581046	0.004229	76.976868	45.434399	46.715389	0.000000	0.000000	0.000000	0.000000	0.000000	0.000000	0.003187	0.003158	0.013611	0.000000	0.000000	1.000000	132.000000	0.000000
15212.818820	-0.133253	0.581046	0.004229	76.954430	45.449577	46.753544	0.000000	0.000000	0.000000	0.000000	0.000000	0.000000	0.003187	0.003158	0.013611	0.000000	0.000000	1.000000	132.000000	0.000000
15212.822154	-0.133253	0.581046	0.004229	76.954430	45.449577	46.753544	0.000000	0.000000	0.000000	0.000000	0.000000	0.000000	0.003187	0.003158	0.013611	0.000000	0.000000	1.000000	132.000000	0.000000
15212.825487	-0.133253	0.581046	0.004229	76.954430	45.449577	46.753544	0.000000	0.000000	0.000000	0.000000	0.000000	0.000000	0.003187	0.003158	0.013611	0.000000	0.000000	1.000000	132.000000	0.000000
15212.828820	-0.133264	0.581057	0.004268	76.919968	45.479988	46.780346	0.000000	0.000000	0.000000	0.000000	0.000000	0.000000	-0.003384	0.003142	0.011713	0.000000	0.000000	1.000000	132.000000	0.000000
15212.832154	-0.133264	0.581057	0.004268	76.919968	45.479988	46.780346	0.000000	0.000000	0.000000	0.000000	0.000000	0.000000	-0.003384	0.003142	0.011713	0.000000	0.000000	1.000000	132.000000	0.000000
15212.835487	-0.133264	0.581057	0.004268	76.919968	45.479988	46.780346	0.000000	0.000000	0.000000	0.000000	0.000000	0.000000	-0.003384	0.003142	0.011713	0.000000	0.000000	1.000000	132.000000	0.000000
15212.838820	-0.133264	0.581057	0.004268	76.851089	45.553802	46.657452	0.000000	0.000000	0.000000	0.000000	0.000000	0.000000	-0.003384	0.003142	0.011713	0.000000	0.000000	1.000000	132.000000	0.000000
15212.842154	-0.133256	0.581091	0.004238	76.851089	45.553802	46.657452	0.000000	0.000000	0.000000	0.000000	0.000000	0.000000	0.002536	0.010231	-0.008782	0.000000	0.000000	1.000000	132.000000	0.000000
15212.845487	-0.133256	0.581091	0.004238	76.851089	45.553802	46.657452	0.000000	0.000000	0.000000	0.000000	0.000000	0.000000	0.002536	0.010231	-0.008782	0.000000	0.000000	1.000000	132.000000	0.000000
15212.848820	-0.133256	0.581091	0.004238	76.749123	45.680859	46.410984	0.000000	0.000000	0.000000	0.000000	0.000000	0.000000	0.002536	0.010231	-0.008782	0.000000	0.000000	1.000000	132.000000	0.000000
15212.852154	-0.133256	0.581091	0.004238	76.749123	45.680859	46.410984	0.000000	0.000000	0.000000	0.000000	0.000000	0.000000	0.002536	0.010231	-0.008782	0.000000	0.000000	1.000000	132.000000	0.000000
15212.855487	-0.133230	0.581122	0.004147	76.749123	45.680859	46.410984	0.000000	0.000000	0.000000	0.000000	0.000000	0.000000	0.007894	0.009451	-0.027327	0.000000	0.000000	1.000000	132.000000	0.000000
15212.858820	-0.133230	0.581122	0.004147	76.597450	45.856247	46.267986	0.000000	0.000000	0.000000	0.000000	0.000000	0.000000	0.007894	0.009451	-0.027327	0.000000	0.000000	1.000000	132.000000	0.000000
15212.862154	-0.133230	0.581122	0.004147	76.597450	45.856247	46.267986	0.000000	0.000000	0.000000	0.000000	0.000000	0.000000	0.007894	0.009451	-0.027327	0.000000	1.000000	1.000000	132.000000	0.000000
15212.865487	-0.133230	0.581122	0.004147	76.597450	45.856247	46.267986	0.000000	0.000000	0.000000	0.000000	0.000000	0.000000	0.007894	0.009451	-0.027327	0.000000	1.000000	1.000000	132.000000	0.000000
