# Supplementary material for: Haptic Guidance Needs to Be Intuitive Not Just Informative to Improve Human Motor Accuracy
Source: PLoS One. 2016 Mar 16;11(3):e0150912. doi: 10.1371/journal.pone.0150912 (PMC4794196; doi:10.1371/journal.pone.0150912)
Supplement: S1 Data — (ZIP) [file pone.0150912.s001.zip › Subject6/exp1_0133.txt]

Time	PosX	PosY	PosZ	RotX	RotY	RotZ	ForceX	ForceY	ForceZ	MomentX	MomentY	MomentZ	VelocityX	VelocityY	VelocityZ	CalibratedWeight	ButtonDown	Condition	Trial	Visual
15214.366954	-0.001422	0.522459	0.248306	80.465904	38.108330	37.669960	0.000000	0.000000	0.000000	0.000000	0.000000	0.000000	-0.009804	-0.052263	-0.123563	0.000000	1.000000	1.000000	133.000000	1.000000
15214.370287	-0.001422	0.522459	0.248306	80.358017	37.492058	37.064861	0.000000	0.000000	0.000000	0.000000	0.000000	0.000000	-0.009804	-0.052263	-0.123563	0.000000	1.000000	1.000000	133.000000	1.000000
15214.373620	-0.001421	0.522362	0.248093	80.358017	37.492058	37.064861	0.000000	0.000000	0.000000	0.000000	0.000000	0.000000	0.000129	-0.029219	-0.063911	0.000000	1.000000	1.000000	133.000000	1.000000
15214.376954	-0.001421	0.522362	0.248093	80.358017	37.492058	37.064861	0.000000	0.000000	0.000000	0.000000	0.000000	0.000000	0.000129	-0.029219	-0.063911	0.000000	1.000000	1.000000	133.000000	1.000000
15214.380287	-0.001421	0.522362	0.248093	80.235207	36.819168	36.401466	0.000000	0.000000	0.000000	0.000000	0.000000	0.000000	0.000129	-0.029219	-0.063911	0.000000	1.000000	1.000000	133.000000	1.000000
15214.383620	-0.001421	0.522362	0.248093	80.235207	36.819168	36.401466	0.000000	0.000000	0.000000	0.000000	0.000000	0.000000	0.000129	-0.029219	-0.063911	0.000000	1.000000	1.000000	133.000000	1.000000
15214.386954	-0.001387	0.522323	0.247890	80.235207	36.819168	36.401466	0.000000	0.000000	0.000000	0.000000	0.000000	0.000000	0.010164	-0.011463	-0.060808	0.000000	1.000000	1.000000	133.000000	1.000000
15214.390287	-0.001387	0.522323	0.247890	80.099907	36.108070	35.700363	0.000000	0.000000	0.000000	0.000000	0.000000	0.000000	0.010164	-0.011463	-0.060808	0.000000	1.000000	1.000000	133.000000	1.000000
15214.393620	-0.001387	0.522323	0.247890	80.099907	36.108070	35.700363	0.000000	0.000000	0.000000	0.000000	0.000000	0.000000	0.010164	-0.011463	-0.060808	0.000000	1.000000	1.000000	133.000000	1.000000
15214.396954	-0.001387	0.522323	0.247890	80.099907	36.108070	35.700363	0.000000	0.000000	0.000000	0.000000	0.000000	0.000000	0.010164	-0.011463	-0.060808	0.000000	1.000000	1.000000	133.000000	1.000000
15214.400287	-0.001286	0.522226	0.247471	79.961327	35.410141	35.009838	0.000000	0.000000	0.000000	0.000000	0.000000	0.000000	0.030353	-0.029097	-0.125864	0.000000	1.000000	1.000000	133.000000	1.000000
15214.403620	-0.001286	0.522226	0.247471	79.961327	35.410141	35.009838	0.000000	0.000000	0.000000	0.000000	0.000000	0.000000	0.030353	-0.029097	-0.125864	0.000000	1.000000	1.000000	133.000000	1.000000
15214.406954	-0.001286	0.522226	0.247471	79.961327	35.410141	35.009838	0.000000	0.000000	0.000000	0.000000	0.000000	0.000000	0.030353	-0.029097	-0.125864	0.000000	1.000000	1.000000	133.000000	1.000000
15214.410287	-0.001252	0.522188	0.247268	79.828903	34.738674	34.345222	0.000000	0.000000	0.000000	0.000000	0.000000	0.000000	0.010143	-0.011448	-0.060894	0.000000	1.000000	1.000000	133.000000	1.000000
15214.413620	-0.001252	0.522188	0.247268	79.828903	34.738674	34.345222	0.000000	0.000000	0.000000	0.000000	0.000000	0.000000	0.010143	-0.011448	-0.060894	0.000000	1.000000	1.000000	133.000000	1.000000
15214.416954	-0.001252	0.522188	0.247268	79.828903	34.738674	34.345222	0.000000	0.000000	0.000000	0.000000	0.000000	0.000000	0.010143	-0.011448	-0.060894	0.000000	1.000000	1.000000	133.000000	1.000000
15214.420287	-0.001252	0.522188	0.247268	79.711639	34.070442	33.675797	0.000000	0.000000	0.000000	0.000000	0.000000	0.000000	0.010143	-0.011448	-0.060894	0.000000	1.000000	1.000000	133.000000	1.000000
15214.423620	-0.001252	0.522150	0.247065	79.711639	34.070442	33.675797	0.000000	0.000000	0.000000	0.000000	0.000000	0.000000	0.000108	-0.011448	-0.060936	0.000000	1.000000	1.000000	133.000000	1.000000
15214.426954	-0.001252	0.522150	0.247065	79.711639	34.070442	33.675797	0.000000	0.000000	0.000000	0.000000	0.000000	0.000000	0.000108	-0.011448	-0.060936	0.000000	1.000000	1.000000	133.000000	1.000000
15214.430287	-0.001285	0.522094	0.246879	79.622559	33.435692	33.028088	0.000000	0.000000	0.000000	0.000000	0.000000	0.000000	-0.009928	-0.016776	-0.055724	0.000000	1.000000	1.000000	133.000000	1.000000
15214.433620	-0.001285	0.522094	0.246879	79.622559	33.435692	33.028088	0.000000	0.000000	0.000000	0.000000	0.000000	0.000000	-0.009928	-0.016776	-0.055724	0.000000	1.000000	1.000000	133.000000	1.000000
15214.436954	-0.001285	0.522094	0.246879	79.622559	33.435692	33.028088	0.000000	0.000000	0.000000	0.000000	0.000000	0.000000	-0.009928	-0.016776	-0.055724	0.000000	1.000000	1.000000	133.000000	1.000000
15214.440287	-0.001285	0.522094	0.246879	79.550156	32.896492	32.478962	0.000000	0.000000	0.000000	0.000000	0.000000	0.000000	-0.009928	-0.016776	-0.055724	0.000000	1.000000	1.000000	133.000000	1.000000
15214.443620	-0.001351	0.521982	0.246714	79.550156	32.896492	32.478962	0.000000	0.000000	0.000000	0.000000	0.000000	0.000000	-0.019959	-0.033640	-0.049435	0.000000	1.000000	1.000000	133.000000	1.000000
15214.446954	-0.001351	0.521982	0.246714	79.550156	32.896492	32.478962	0.000000	0.000000	0.000000	0.000000	0.000000	0.000000	-0.019959	-0.033640	-0.049435	0.000000	1.000000	1.000000	133.000000	1.000000
15214.450287	-0.001351	0.521982	0.246714	79.479744	32.550388	32.145988	0.000000	0.000000	0.000000	0.000000	0.000000	0.000000	-0.019959	-0.033640	-0.049435	0.000000	1.000000	1.000000	133.000000	1.000000
15214.453620	-0.001351	0.521982	0.246714	79.479744	32.550388	32.145988	0.000000	0.000000	0.000000	0.000000	0.000000	0.000000	-0.019959	-0.033640	-0.049435	0.000000	1.000000	1.000000	133.000000	1.000000
15214.456954	-0.001451	0.521870	0.246549	79.479744	32.550388	32.145988	0.000000	0.000000	0.000000	0.000000	0.000000	0.000000	-0.029971	-0.033641	-0.049486	0.000000	1.000000	1.000000	133.000000	1.000000
15214.460287	-0.001451	0.521870	0.246549	79.440125	32.363647	31.970213	0.000000	0.000000	0.000000	0.000000	0.000000	0.000000	-0.029971	-0.033641	-0.049486	0.000000	1.000000	1.000000	133.000000	1.000000
15214.463620	-0.001451	0.521870	0.246549	79.440125	32.363647	31.970213	0.000000	0.000000	0.000000	0.000000	0.000000	0.000000	-0.029971	-0.033641	-0.049486	0.000000	1.000000	1.000000	133.000000	1.000000
15214.466954	-0.001451	0.521870	0.246549	79.440125	32.363647	31.970213	0.000000	0.000000	0.000000	0.000000	0.000000	0.000000	-0.029971	-0.033641	-0.049486	0.000000	1.000000	1.000000	133.000000	1.000000
15214.470287	-0.001518	0.521596	0.246303	79.430962	32.311909	31.921501	0.000000	0.000000	0.000000	0.000000	0.000000	0.000000	-0.019885	-0.082349	-0.073686	0.000000	1.000000	1.000000	133.000000	1.000000
15214.473620	-0.001518	0.521596	0.246303	79.430962	32.311909	31.921501	0.000000	0.000000	0.000000	0.000000	0.000000	0.000000	-0.019885	-0.082349	-0.073686	0.000000	1.000000	1.000000	133.000000	1.000000
15214.476954	-0.001518	0.521596	0.246303	79.430962	32.311909	31.921501	0.000000	0.000000	0.000000	0.000000	0.000000	0.000000	-0.019885	-0.082349	-0.073686	0.000000	1.000000	1.000000	133.000000	1.000000
15214.480287	-0.001518	0.521596	0.246303	79.447624	32.370060	31.978157	0.000000	0.000000	0.000000	0.000000	0.000000	0.000000	-0.019885	-0.082349	-0.073686	0.000000	1.000000	1.000000	133.000000	1.000000
15214.483620	-0.001484	0.521451	0.246205	79.447624	32.370060	31.978157	0.000000	0.000000	0.000000	0.000000	0.000000	0.000000	0.010081	-0.043383	-0.029458	0.000000	1.000000	1.000000	133.000000	1.000000
15214.486954	-0.001484	0.521451	0.246205	79.447624	32.370060	31.978157	0.000000	0.000000	0.000000	0.000000	0.000000	0.000000	0.010081	-0.043383	-0.029458	0.000000	1.000000	1.000000	133.000000	1.000000
15214.490287	-0.001484	0.521451	0.246205	79.468712	32.445118	32.051731	0.000000	0.000000	0.000000	0.000000	0.000000	0.000000	0.010081	-0.043383	-0.029458	0.000000	1.000000	1.000000	133.000000	1.000000
15214.493620	-0.001484	0.521451	0.246205	79.468712	32.445118	32.051731	0.000000	0.000000	0.000000	0.000000	0.000000	0.000000	0.010081	-0.043383	-0.029458	0.000000	1.000000	1.000000	133.000000	1.000000
15214.496954	-0.001450	0.521268	0.246110	79.468712	32.445118	32.051731	0.000000	0.000000	0.000000	0.000000	0.000000	0.000000	0.010076	-0.054898	-0.028421	0.000000	1.000000	1.000000	133.000000	1.000000
15214.500287	-0.001450	0.521268	0.246110	79.492340	32.477161	32.072163	0.000000	0.000000	0.000000	0.000000	0.000000	0.000000	0.010076	-0.054898	-0.028421	0.000000	0.000000	1.000000	133.000000	1.000000
15214.503620	-0.001450	0.521268	0.246110	79.492340	32.477161	32.072163	0.000000	0.000000	0.000000	0.000000	0.000000	0.000000	0.010076	-0.054898	-0.028421	0.000000	0.000000	1.000000	133.000000	1.000000
15214.506954	-0.001450	0.521268	0.246110	79.492340	32.477161	32.072163	0.000000	0.000000	0.000000	0.000000	0.000000	0.000000	0.010076	-0.054898	-0.028421	0.000000	0.000000	1.000000	133.000000	1.000000
15214.510287	-0.001283	0.520976	0.245882	79.529915	32.436840	32.004410	0.000000	0.000000	0.000000	0.000000	0.000000	0.000000	0.050204	-0.087581	-0.068434	0.000000	0.000000	1.000000	133.000000	1.000000
15214.513620	-0.001283	0.520976	0.245882	79.529915	32.436840	32.004410	0.000000	0.000000	0.000000	0.000000	0.000000	0.000000	0.050204	-0.087581	-0.068434	0.000000	0.000000	1.000000	133.000000	1.000000
15214.516954	-0.001283	0.520976	0.245882	79.529915	32.436840	32.004410	0.000000	0.000000	0.000000	0.000000	0.000000	0.000000	0.050204	-0.087581	-0.068434	0.000000	0.000000	1.000000	133.000000	1.000000
15214.520287	-0.001283	0.520976	0.245882	79.575752	32.258148	31.776299	0.000000	0.000000	0.000000	0.000000	0.000000	0.000000	0.050204	-0.087581	-0.068434	0.000000	0.000000	1.000000	133.000000	1.000000
15214.523620	-0.001250	0.520905	0.245745	79.575752	32.258148	31.776299	0.000000	0.000000	0.000000	0.000000	0.000000	0.000000	0.010086	-0.021147	-0.041109	0.000000	0.000000	1.000000	133.000000	1.000000
15214.526954	-0.001250	0.520905	0.245745	79.575752	32.258148	31.776299	0.000000	0.000000	0.000000	0.000000	0.000000	0.000000	0.010086	-0.021147	-0.041109	0.000000	0.000000	1.000000	133.000000	1.000000
15214.530287	-0.001182	0.520871	0.245573	79.635536	31.994867	31.446032	0.000000	0.000000	0.000000	0.000000	0.000000	0.000000	0.020108	-0.010485	-0.051640	0.000000	0.000000	1.000000	133.000000	1.000000
15214.533620	-0.001182	0.520871	0.245573	79.635536	31.994867	31.446032	0.000000	0.000000	0.000000	0.000000	0.000000	0.000000	0.020108	-0.010485	-0.051640	0.000000	0.000000	1.000000	133.000000	1.000000
15214.536954	-0.001182	0.520871	0.245573	79.635536	31.994867	31.446032	0.000000	0.000000	0.000000	0.000000	0.000000	0.000000	0.020108	-0.010485	-0.051640	0.000000	0.000000	1.000000	133.000000	1.000000
15214.540287	-0.001182	0.520871	0.245573	79.686813	31.712770	31.095486	0.000000	0.000000	0.000000	0.000000	0.000000	0.000000	0.020108	-0.010485	-0.051640	0.000000	0.000000	1.000000	133.000000	1.000000
15214.543620	-0.001082	0.520877	0.245429	79.686813	31.712770	31.095486	0.000000	0.000000	0.000000	0.000000	0.000000	0.000000	0.030091	0.001879	-0.043194	0.000000	0.000000	1.000000	133.000000	1.000000
15214.546954	-0.001082	0.520877	0.245429	79.686813	31.712770	31.095486	0.000000	0.000000	0.000000	0.000000	0.000000	0.000000	0.030091	0.001879	-0.043194	0.000000	0.000000	1.000000	133.000000	1.000000
15214.550287	-0.001082	0.520877	0.245429	79.727890	31.481472	30.807467	0.000000	0.000000	0.000000	0.000000	0.000000	0.000000	0.030091	0.001879	-0.043194	0.000000	0.000000	1.000000	133.000000	1.000000
15214.553620	-0.001082	0.520877	0.245429	79.727890	31.481472	30.807467	0.000000	0.000000	0.000000	0.000000	0.000000	0.000000	0.030091	0.001879	-0.043194	0.000000	0.000000	1.000000	133.000000	1.000000
15214.556954	-0.000982	0.520939	0.245264	79.727890	31.481472	30.807467	0.000000	0.000000	0.000000	0.000000	0.000000	0.000000	0.030087	0.018734	-0.049526	0.000000	0.000000	1.000000	133.000000	1.000000
15214.560287	-0.000982	0.520939	0.245264	79.752243	31.318829	30.610941	0.000000	0.000000	0.000000	0.000000	0.000000	0.000000	0.030087	0.018734	-0.049526	0.000000	0.000000	1.000000	133.000000	1.000000
15214.563620	-0.000982	0.520939	0.245264	79.752243	31.318829	30.610941	0.000000	0.000000	0.000000	0.000000	0.000000	0.000000	0.030087	0.018734	-0.049526	0.000000	0.000000	1.000000	133.000000	1.000000
15214.566954	-0.000982	0.520939	0.245264	79.752243	31.318829	30.610941	0.000000	0.000000	0.000000	0.000000	0.000000	0.000000	0.030087	0.018734	-0.049526	0.000000	0.000000	1.000000	133.000000	1.000000
15214.570287	-0.000881	0.521058	0.244870	79.762291	31.298779	30.579136	0.000000	0.000000	0.000000	0.000000	0.000000	0.000000	0.030159	0.035663	-0.118162	0.000000	0.000000	1.000000	133.000000	1.000000
15214.573620	-0.000881	0.521058	0.244870	79.762291	31.298779	30.579136	0.000000	0.000000	0.000000	0.000000	0.000000	0.000000	0.030159	0.035663	-0.118162	0.000000	0.000000	1.000000	133.000000	1.000000
15214.576954	-0.000881	0.521058	0.244870	79.762291	31.298779	30.579136	0.000000	0.000000	0.000000	0.000000	0.000000	0.000000	0.030159	0.035663	-0.118162	0.000000	0.000000	1.000000	133.000000	1.000000
15214.580287	-0.000848	0.521153	0.244638	79.771873	31.331341	30.609951	0.000000	0.000000	0.000000	0.000000	0.000000	0.000000	0.010082	0.028462	-0.069687	0.000000	0.000000	1.000000	133.000000	1.000000
15214.583620	-0.000848	0.521153	0.244638	79.771873	31.331341	30.609951	0.000000	0.000000	0.000000	0.000000	0.000000	0.000000	0.010082	0.028462	-0.069687	0.000000	0.000000	1.000000	133.000000	1.000000
15214.586954	-0.000848	0.521153	0.244638	79.771873	31.331341	30.609951	0.000000	0.000000	0.000000	0.000000	0.000000	0.000000	0.010082	0.028462	-0.069687	0.000000	0.000000	1.000000	133.000000	1.000000
15214.590287	-0.000848	0.521153	0.244638	79.779633	31.353577	30.633284	0.000000	0.000000	0.000000	0.000000	0.000000	0.000000	0.010082	0.028462	-0.069687	0.000000	0.000000	1.000000	133.000000	1.000000
15214.593620	-0.000847	0.521263	0.244356	79.779633	31.353577	30.633284	0.000000	0.000000	0.000000	0.000000	0.000000	0.000000	0.000102	0.032880	-0.084525	0.000000	0.000000	1.000000	133.000000	1.000000
15214.596954	-0.000847	0.521263	0.244356	79.779633	31.353577	30.633284	0.000000	0.000000	0.000000	0.000000	0.000000	0.000000	0.000102	0.032880	-0.084525	0.000000	0.000000	1.000000	133.000000	1.000000
15214.600287	-0.000847	0.521263	0.244356	79.790009	31.384905	30.665846	0.000000	0.000000	0.000000	0.000000	0.000000	0.000000	0.000102	0.032880	-0.084525	0.000000	0.000000	1.000000	133.000000	1.000000
15214.603620	-0.000847	0.521263	0.244356	79.790009	31.384905	30.665846	0.000000	0.000000	0.000000	0.000000	0.000000	0.000000	0.000102	0.032880	-0.084525	0.000000	0.000000	1.000000	133.000000	1.000000
15214.606954	-0.000847	0.521387	0.244025	79.790009	31.384905	30.665846	0.000000	0.000000	0.000000	0.000000	0.000000	0.000000	0.000120	0.037277	-0.099380	0.000000	0.000000	1.000000	133.000000	1.000000
15214.610287	-0.000847	0.521564	0.243641	79.794792	31.393234	30.675787	0.000000	0.000000	0.000000	0.000000	0.000000	0.000000	0.000139	0.053131	-0.115324	0.000000	0.000000	1.000000	133.000000	1.000000
15214.613620	-0.000847	0.521564	0.243641	79.794792	31.393234	30.675787	0.000000	0.000000	0.000000	0.000000	0.000000	0.000000	0.000139	0.053131	-0.115324	0.000000	0.000000	1.000000	133.000000	1.000000
15214.616954	-0.000847	0.521564	0.243641	79.794792	31.393234	30.675787	0.000000	0.000000	0.000000	0.000000	0.000000	0.000000	0.000139	0.053131	-0.115324	0.000000	0.000000	1.000000	133.000000	1.000000
15214.620287	-0.000847	0.521564	0.243641	79.793961	31.381229	30.663029	0.000000	0.000000	0.000000	0.000000	0.000000	0.000000	0.000139	0.053131	-0.115324	0.000000	0.000000	1.000000	133.000000	1.000000
15214.623620	-0.000813	0.521756	0.243206	79.793961	31.381229	30.663029	0.000000	0.000000	0.000000	0.000000	0.000000	0.000000	0.010132	0.057501	-0.130236	0.000000	0.000000	1.000000	133.000000	1.000000
15214.626954	-0.000813	0.521756	0.243206	79.793961	31.381229	30.663029	0.000000	0.000000	0.000000	0.000000	0.000000	0.000000	0.010132	0.057501	-0.130236	0.000000	0.000000	1.000000	133.000000	1.000000
15214.630287	-0.000746	0.521982	0.242737	79.788277	31.350302	30.629263	0.000000	0.000000	0.000000	0.000000	0.000000	0.000000	0.020099	0.068000	-0.140961	0.000000	0.000000	1.000000	133.000000	1.000000
15214.633620	-0.000746	0.521982	0.242737	79.788277	31.350302	30.629263	0.000000	0.000000	0.000000	0.000000	0.000000	0.000000	0.020099	0.068000	-0.140961	0.000000	0.000000	1.000000	133.000000	1.000000
15214.636954	-0.000746	0.521982	0.242737	79.788277	31.350302	30.629263	0.000000	0.000000	0.000000	0.000000	0.000000	0.000000	0.020099	0.068000	-0.140961	0.000000	0.000000	1.000000	133.000000	1.000000
15214.640287	-0.000746	0.521982	0.242737	79.781532	31.315826	30.589617	0.000000	0.000000	0.000000	0.000000	0.000000	0.000000	0.020099	0.068000	-0.140961	0.000000	0.000000	1.000000	133.000000	1.000000
15214.643620	-0.000612	0.522241	0.242199	79.781532	31.315826	30.589617	0.000000	0.000000	0.000000	0.000000	0.000000	0.000000	0.040012	0.077560	-0.161258	0.000000	0.000000	1.000000	133.000000	1.000000
15214.646954	-0.000612	0.522241	0.242199	79.781532	31.315826	30.589617	0.000000	0.000000	0.000000	0.000000	0.000000	0.000000	0.040012	0.077560	-0.161258	0.000000	0.000000	1.000000	133.000000	1.000000
15214.650287	-0.000446	0.522531	0.241594	79.781204	31.313900	30.582241	0.000000	0.000000	0.000000	0.000000	0.000000	0.000000	0.049916	0.087075	-0.181640	0.000000	0.000000	1.000000	133.000000	1.000000
15214.653620	-0.000446	0.522531	0.241594	79.781204	31.313900	30.582241	0.000000	0.000000	0.000000	0.000000	0.000000	0.000000	0.049916	0.087075	-0.181640	0.000000	0.000000	1.000000	133.000000	1.000000
15214.656954	-0.000446	0.522531	0.241594	79.781204	31.313900	30.582241	0.000000	0.000000	0.000000	0.000000	0.000000	0.000000	0.049916	0.087075	-0.181640	0.000000	0.000000	1.000000	133.000000	1.000000
15214.660287	-0.000446	0.522531	0.241594	79.789993	31.345385	30.600344	0.000000	0.000000	0.000000	0.000000	0.000000	0.000000	0.049916	0.087075	-0.181640	0.000000	0.000000	1.000000	133.000000	1.000000
15214.663620	-0.000214	0.522832	0.240906	79.789993	31.345385	30.600344	0.000000	0.000000	0.000000	0.000000	0.000000	0.000000	0.069723	0.090355	-0.206365	0.000000	0.000000	1.000000	133.000000	1.000000
15214.666954	-0.000214	0.522832	0.240906	79.789993	31.345385	30.600344	0.000000	0.000000	0.000000	0.000000	0.000000	0.000000	0.069723	0.090355	-0.206365	0.000000	0.000000	1.000000	133.000000	1.000000
15214.670287	0.000018	0.523182	0.240131	79.807037	31.411695	30.650333	0.000000	0.000000	0.000000	0.000000	0.000000	0.000000	0.069585	0.104993	-0.232288	0.000000	0.000000	1.000000	133.000000	1.000000
15214.673620	0.000018	0.523182	0.240131	79.807037	31.411695	30.650333	0.000000	0.000000	0.000000	0.000000	0.000000	0.000000	0.069585	0.104993	-0.232288	0.000000	0.000000	1.000000	133.000000	1.000000
15214.676954	0.000018	0.523182	0.240131	79.807037	31.411695	30.650333	0.000000	0.000000	0.000000	0.000000	0.000000	0.000000	0.069585	0.104993	-0.232288	0.000000	0.000000	1.000000	133.000000	1.000000
15214.680287	0.000316	0.523540	0.239242	79.840668	31.548189	30.764631	0.000000	0.000000	0.000000	0.000000	0.000000	0.000000	0.089254	0.107202	-0.266858	0.000000	0.000000	1.000000	133.000000	1.000000
15214.683620	0.000316	0.523540	0.239242	79.840668	31.548189	30.764631	0.000000	0.000000	0.000000	0.000000	0.000000	0.000000	0.089254	0.107202	-0.266858	0.000000	0.000000	1.000000	133.000000	1.000000
15214.686954	0.000316	0.523540	0.239242	79.840668	31.548189	30.764631	0.000000	0.000000	0.000000	0.000000	0.000000	0.000000	0.089254	0.107202	-0.266858	0.000000	0.000000	1.000000	133.000000	1.000000
15214.690287	0.000679	0.523924	0.238251	79.885979	31.734066	30.923063	0.000000	0.000000	0.000000	0.000000	0.000000	0.000000	0.108807	0.115451	-0.297373	0.000000	0.000000	1.000000	133.000000	1.000000
15214.693620	0.000679	0.523924	0.238251	79.885979	31.734066	30.923063	0.000000	0.000000	0.000000	0.000000	0.000000	0.000000	0.108807	0.115451	-0.297373	0.000000	0.000000	1.000000	133.000000	1.000000
15214.696954	0.000679	0.523924	0.238251	79.885979	31.734066	30.923063	0.000000	0.000000	0.000000	0.000000	0.000000	0.000000	0.108807	0.115451	-0.297373	0.000000	0.000000	1.000000	133.000000	1.000000
15214.700287	0.001106	0.524374	0.237153	79.932899	31.943911	31.101629	0.000000	0.000000	0.000000	0.000000	0.000000	0.000000	0.128225	0.134994	-0.329188	0.000000	0.000000	1.000000	133.000000	1.000000
15214.703620	0.001106	0.524374	0.237153	79.932899	31.943911	31.101629	0.000000	0.000000	0.000000	0.000000	0.000000	0.000000	0.128225	0.134994	-0.329188	0.000000	0.000000	1.000000	133.000000	1.000000
15214.706954	0.001106	0.524374	0.237153	79.932899	31.943911	31.101629	0.000000	0.000000	0.000000	0.000000	0.000000	0.000000	0.128225	0.134994	-0.329188	0.000000	0.000000	1.000000	133.000000	1.000000
15214.710287	0.001598	0.524886	0.235917	79.986038	32.171810	31.299620	0.000000	0.000000	0.000000	0.000000	0.000000	0.000000	0.147468	0.153358	-0.370931	0.000000	0.000000	1.000000	133.000000	1.000000
15214.713620	0.001598	0.524886	0.235917	79.986038	32.171810	31.299620	0.000000	0.000000	0.000000	0.000000	0.000000	0.000000	0.147468	0.153358	-0.370931	0.000000	0.000000	1.000000	133.000000	1.000000
15214.716954	0.001598	0.524886	0.235917	79.986038	32.171810	31.299620	0.000000	0.000000	0.000000	0.000000	0.000000	0.000000	0.147468	0.153358	-0.370931	0.000000	0.000000	1.000000	133.000000	1.000000
15214.720287	0.002185	0.525478	0.234554	80.037628	32.447960	31.538446	0.000000	0.000000	0.000000	0.000000	0.000000	0.000000	0.176380	0.177620	-0.408764	0.000000	0.000000	1.000000	133.000000	1.000000
15214.723620	0.002185	0.525478	0.234554	80.037628	32.447960	31.538446	0.000000	0.000000	0.000000	0.000000	0.000000	0.000000	0.176380	0.177620	-0.408764	0.000000	0.000000	1.000000	133.000000	1.000000
15214.726954	0.002185	0.525478	0.234554	80.037628	32.447960	31.538446	0.000000	0.000000	0.000000	0.000000	0.000000	0.000000	0.176380	0.177620	-0.408764	0.000000	0.000000	1.000000	133.000000	1.000000
15214.730287	0.002934	0.526150	0.233064	80.086609	32.788925	31.851921	0.000000	0.000000	0.000000	0.000000	0.000000	0.000000	0.224679	0.201603	-0.447075	0.000000	0.000000	1.000000	133.000000	1.000000
15214.733620	0.002934	0.526150	0.233064	80.086609	32.788925	31.851921	0.000000	0.000000	0.000000	0.000000	0.000000	0.000000	0.224679	0.201603	-0.447075	0.000000	0.000000	1.000000	133.000000	1.000000
15214.736954	0.002934	0.526150	0.233064	80.086609	32.788925	31.851921	0.000000	0.000000	0.000000	0.000000	0.000000	0.000000	0.224679	0.201603	-0.447075	0.000000	0.000000	1.000000	133.000000	1.000000
15214.740287	0.003745	0.526897	0.231413	80.137497	33.186539	32.439270	0.000000	0.000000	0.000000	0.000000	0.000000	0.000000	0.243060	0.224239	-0.495474	0.000000	0.000000	1.000000	133.000000	1.000000
15214.743620	0.003745	0.526897	0.231413	80.137497	33.186539	32.439270	0.000000	0.000000	0.000000	0.000000	0.000000	0.000000	0.243060	0.224239	-0.495474	0.000000	0.000000	1.000000	133.000000	1.000000
15214.746954	0.003745	0.526897	0.231413	80.137497	33.186539	32.439270	0.000000	0.000000	0.000000	0.000000	0.000000	0.000000	0.243060	0.224239	-0.495474	0.000000	0.000000	1.000000	133.000000	1.000000
15214.750287	0.004648	0.527756	0.229594	80.201042	33.521683	33.880318	0.000000	0.000000	0.000000	0.000000	0.000000	0.000000	0.270898	0.257709	-0.545625	0.000000	0.000000	1.000000	133.000000	1.000000
15214.753620	0.004648	0.527756	0.229594	80.201042	33.521683	33.880318	0.000000	0.000000	0.000000	0.000000	0.000000	0.000000	0.270898	0.257709	-0.545625	0.000000	0.000000	1.000000	133.000000	1.000000
15214.756954	0.004648	0.527756	0.229594	80.201042	33.521683	33.880318	0.000000	0.000000	0.000000	0.000000	0.000000	0.000000	0.270898	0.257709	-0.545625	0.000000	0.000000	1.000000	133.000000	1.000000
15214.760287	0.005642	0.528687	0.227609	80.272736	33.867599	35.500641	0.000000	0.000000	0.000000	0.000000	0.000000	0.000000	0.298309	0.279422	-0.595282	0.000000	0.000000	1.000000	133.000000	1.000000
15214.763620	0.005642	0.528687	0.227609	80.272736	33.867599	35.500641	0.000000	0.000000	0.000000	0.000000	0.000000	0.000000	0.298309	0.279422	-0.595282	0.000000	0.000000	1.000000	133.000000	1.000000
15214.766954	0.005642	0.528687	0.227609	80.272736	33.867599	35.500641	0.000000	0.000000	0.000000	0.000000	0.000000	0.000000	0.298309	0.279422	-0.595282	0.000000	0.000000	1.000000	133.000000	1.000000
15214.770287	0.006856	0.529727	0.225452	80.345787	34.251877	36.219196	0.000000	0.000000	0.000000	0.000000	0.000000	0.000000	0.364118	0.311781	-0.647183	0.000000	0.000000	1.000000	133.000000	1.000000
15214.773620	0.006856	0.529727	0.225452	80.345787	34.251877	36.219196	0.000000	0.000000	0.000000	0.000000	0.000000	0.000000	0.364118	0.311781	-0.647183	0.000000	0.000000	1.000000	133.000000	1.000000
15214.776954	0.006856	0.529727	0.225452	80.345787	34.251877	36.219196	0.000000	0.000000	0.000000	0.000000	0.000000	0.000000	0.364118	0.311781	-0.647183	0.000000	0.000000	1.000000	133.000000	1.000000
15214.780287	0.008189	0.530872	0.223120	80.418579	34.651337	36.519226	0.000000	0.000000	0.000000	0.000000	0.000000	0.000000	0.399932	0.343470	-0.699734	0.000000	0.000000	1.000000	133.000000	1.000000
15214.783620	0.008189	0.530872	0.223120	80.418579	34.651337	36.519226	0.000000	0.000000	0.000000	0.000000	0.000000	0.000000	0.399932	0.343470	-0.699734	0.000000	0.000000	1.000000	133.000000	1.000000
15214.786954	0.008189	0.530872	0.223120	80.418579	34.651337	36.519226	0.000000	0.000000	0.000000	0.000000	0.000000	0.000000	0.399932	0.343470	-0.699734	0.000000	0.000000	1.000000	133.000000	1.000000
15214.790287	0.009639	0.532123	0.220642	80.493759	35.079369	37.041798	0.000000	0.000000	0.000000	0.000000	0.000000	0.000000	0.435170	0.375517	-0.743271	0.000000	0.000000	1.000000	133.000000	1.000000
15214.793620	0.009639	0.532123	0.220642	80.493759	35.079369	37.041798	0.000000	0.000000	0.000000	0.000000	0.000000	0.000000	0.435170	0.375517	-0.743271	0.000000	0.000000	1.000000	133.000000	1.000000
15214.796954	0.009639	0.532123	0.220642	80.493759	35.079369	37.041798	0.000000	0.000000	0.000000	0.000000	0.000000	0.000000	0.435170	0.375517	-0.743271	0.000000	0.000000	1.000000	133.000000	1.000000
15214.800287	0.011237	0.533443	0.218020	80.573334	35.517776	38.175362	0.000000	0.000000	0.000000	0.000000	0.000000	0.000000	0.479333	0.395772	-0.786561	0.000000	0.000000	1.000000	133.000000	1.000000
15214.803620	0.011237	0.533443	0.218020	80.573334	35.517776	38.175362	0.000000	0.000000	0.000000	0.000000	0.000000	0.000000	0.479333	0.395772	-0.786561	0.000000	0.000000	1.000000	133.000000	1.000000
15214.806954	0.011237	0.533443	0.218020	80.573334	35.517776	38.175362	0.000000	0.000000	0.000000	0.000000	0.000000	0.000000	0.479333	0.395772	-0.786561	0.000000	0.000000	1.000000	133.000000	1.000000
15214.810287	0.012980	0.534835	0.215318	80.667274	35.838093	39.366146	0.000000	0.000000	0.000000	0.000000	0.000000	0.000000	0.523005	0.417685	-0.810744	0.000000	0.000000	1.000000	133.000000	1.000000
15214.813620	0.012980	0.534835	0.215318	80.667274	35.838093	39.366146	0.000000	0.000000	0.000000	0.000000	0.000000	0.000000	0.523005	0.417685	-0.810744	0.000000	0.000000	1.000000	133.000000	1.000000
15214.816954	0.012980	0.534835	0.215318	80.667274	35.838093	39.366146	0.000000	0.000000	0.000000	0.000000	0.000000	0.000000	0.523005	0.417685	-0.810744	0.000000	0.000000	1.000000	133.000000	1.000000
15214.820287	0.014929	0.536311	0.212479	80.790131	35.957973	40.308235	0.000000	0.000000	0.000000	0.000000	0.000000	0.000000	0.584638	0.442815	-0.851749	0.000000	0.000000	1.000000	133.000000	1.000000
15214.823620	0.014929	0.536311	0.212479	80.790131	35.957973	40.308235	0.000000	0.000000	0.000000	0.000000	0.000000	0.000000	0.584638	0.442815	-0.851749	0.000000	0.000000	1.000000	133.000000	1.000000
15214.826954	0.014929	0.536311	0.212479	80.790131	35.957973	40.308235	0.000000	0.000000	0.000000	0.000000	0.000000	0.000000	0.584638	0.442815	-0.851749	0.000000	0.000000	1.000000	133.000000	1.000000
15214.830287	0.017081	0.537820	0.209556	80.964020	35.766701	40.909229	0.000000	0.000000	0.000000	0.000000	0.000000	0.000000	0.645498	0.452692	-0.876764	0.000000	0.000000	1.000000	133.000000	1.000000
15214.833620	0.017081	0.537820	0.209556	80.964020	35.766701	40.909229	0.000000	0.000000	0.000000	0.000000	0.000000	0.000000	0.645498	0.452692	-0.876764	0.000000	0.000000	1.000000	133.000000	1.000000
15214.836954	0.017081	0.537820	0.209556	80.964020	35.766701	40.909229	0.000000	0.000000	0.000000	0.000000	0.000000	0.000000	0.645498	0.452692	-0.876764	0.000000	0.000000	1.000000	133.000000	1.000000
15214.840287	0.019400	0.539413	0.206525	81.226288	35.089748	40.583134	0.000000	0.000000	0.000000	0.000000	0.000000	0.000000	0.695594	0.477839	-0.909474	0.000000	0.000000	1.000000	133.000000	1.000000
15214.843620	0.019400	0.539413	0.206525	81.226288	35.089748	40.583134	0.000000	0.000000	0.000000	0.000000	0.000000	0.000000	0.695594	0.477839	-0.909474	0.000000	0.000000	1.000000	133.000000	1.000000
15214.846954	0.019400	0.539413	0.206525	81.226288	35.089748	40.583134	0.000000	0.000000	0.000000	0.000000	0.000000	0.000000	0.695594	0.477839	-0.909474	0.000000	0.000000	1.000000	133.000000	1.000000
15214.850287	0.021787	0.540959	0.203383	81.631119	34.271008	40.382942	0.000000	0.000000	0.000000	0.000000	0.000000	0.000000	0.716344	0.463746	-0.942540	0.000000	0.000000	1.000000	133.000000	1.000000
15214.853620	0.021787	0.540959	0.203383	81.631119	34.271008	40.382942	0.000000	0.000000	0.000000	0.000000	0.000000	0.000000	0.716344	0.463746	-0.942540	0.000000	0.000000	1.000000	133.000000	1.000000
15214.856954	0.021787	0.540959	0.203383	81.631119	34.271008	40.382942	0.000000	0.000000	0.000000	0.000000	0.000000	0.000000	0.716344	0.463746	-0.942540	0.000000	0.000000	1.000000	133.000000	1.000000
15214.860287	0.024178	0.542560	0.200083	82.177826	33.315632	40.348354	0.000000	0.000000	0.000000	0.000000	0.000000	0.000000	0.717085	0.480424	-0.989853	0.000000	0.000000	1.000000	133.000000	1.000000
15214.863620	0.024178	0.542560	0.200083	82.177826	33.315632	40.348354	0.000000	0.000000	0.000000	0.000000	0.000000	0.000000	0.717085	0.480424	-0.989853	0.000000	0.000000	1.000000	133.000000	1.000000
15214.866954	0.024178	0.542560	0.200083	82.177826	33.315632	40.348354	0.000000	0.000000	0.000000	0.000000	0.000000	0.000000	0.717085	0.480424	-0.989853	0.000000	0.000000	1.000000	133.000000	1.000000
15214.870287	0.026600	0.544163	0.196647	82.798813	32.002811	40.116535	0.000000	0.000000	0.000000	0.000000	0.000000	0.000000	0.726752	0.480931	-1.030963	0.000000	0.000000	1.000000	133.000000	1.000000
15214.873620	0.026600	0.544163	0.196647	82.798813	32.002811	40.116535	0.000000	0.000000	0.000000	0.000000	0.000000	0.000000	0.726752	0.480931	-1.030963	0.000000	0.000000	1.000000	133.000000	1.000000
15214.876954	0.026600	0.544163	0.196647	82.798813	32.002811	40.116535	0.000000	0.000000	0.000000	0.000000	0.000000	0.000000	0.726752	0.480931	-1.030963	0.000000	0.000000	1.000000	133.000000	1.000000
15214.880287	0.029022	0.545821	0.193082	83.378891	30.333527	39.265236	0.000000	0.000000	0.000000	0.000000	0.000000	0.000000	0.726526	0.497527	-1.069279	0.000000	0.000000	1.000000	133.000000	1.000000
15214.883620	0.029022	0.545821	0.193082	83.378891	30.333527	39.265236	0.000000	0.000000	0.000000	0.000000	0.000000	0.000000	0.726526	0.497527	-1.069279	0.000000	0.000000	1.000000	133.000000	1.000000
15214.886954	0.029022	0.545821	0.193082	83.378891	30.333527	39.265236	0.000000	0.000000	0.000000	0.000000	0.000000	0.000000	0.726526	0.497527	-1.069279	0.000000	0.000000	1.000000	133.000000	1.000000
15214.890287	0.031470	0.547528	0.189353	83.864838	28.707167	37.911671	0.000000	0.000000	0.000000	0.000000	0.000000	0.000000	0.734399	0.511940	-1.118956	0.000000	0.000000	1.000000	133.000000	1.000000
15214.893620	0.031470	0.547528	0.189353	83.864838	28.707167	37.911671	0.000000	0.000000	0.000000	0.000000	0.000000	0.000000	0.734399	0.511940	-1.118956	0.000000	0.000000	1.000000	133.000000	1.000000
15214.896954	0.031470	0.547528	0.189353	83.864838	28.707167	37.911671	0.000000	0.000000	0.000000	0.000000	0.000000	0.000000	0.734399	0.511940	-1.118956	0.000000	0.000000	1.000000	133.000000	1.000000
15214.900287	0.033879	0.549294	0.185438	84.257790	27.624132	36.857243	0.000000	0.000000	0.000000	0.000000	0.000000	0.000000	0.722731	0.529921	-1.174448	0.000000	0.000000	1.000000	133.000000	1.000000
15214.903620	0.033879	0.549294	0.185438	84.257790	27.624132	36.857243	0.000000	0.000000	0.000000	0.000000	0.000000	0.000000	0.722731	0.529921	-1.174448	0.000000	0.000000	1.000000	133.000000	1.000000
15214.906954	0.033879	0.549294	0.185438	84.257790	27.624132	36.857243	0.000000	0.000000	0.000000	0.000000	0.000000	0.000000	0.722731	0.529921	-1.174448	0.000000	0.000000	1.000000	133.000000	1.000000
15214.910287	0.036216	0.551097	0.181322	84.559174	27.355223	36.904469	0.000000	0.000000	0.000000	0.000000	0.000000	0.000000	0.701022	0.540771	-1.234601	0.000000	0.000000	1.000000	133.000000	1.000000
15214.913620	0.036216	0.551097	0.181322	84.559174	27.355223	36.904469	0.000000	0.000000	0.000000	0.000000	0.000000	0.000000	0.701022	0.540771	-1.234601	0.000000	0.000000	1.000000	133.000000	1.000000
15214.916954	0.036216	0.551097	0.181322	84.559174	27.355223	36.904469	0.000000	0.000000	0.000000	0.000000	0.000000	0.000000	0.701022	0.540771	-1.234601	0.000000	0.000000	1.000000	133.000000	1.000000
15214.920287	0.038482	0.552942	0.177074	84.768799	27.806547	37.750278	0.000000	0.000000	0.000000	0.000000	0.000000	0.000000	0.680008	0.553567	-1.274384	0.000000	0.000000	1.000000	133.000000	1.000000
15214.923620	0.038482	0.552942	0.177074	84.768799	27.806547	37.750278	0.000000	0.000000	0.000000	0.000000	0.000000	0.000000	0.680008	0.553567	-1.274384	0.000000	0.000000	1.000000	133.000000	1.000000
15214.926954	0.038482	0.552942	0.177074	84.768799	27.806547	37.750278	0.000000	0.000000	0.000000	0.000000	0.000000	0.000000	0.680008	0.553567	-1.274384	0.000000	0.000000	1.000000	133.000000	1.000000
15214.930287	0.040618	0.554827	0.172697	84.908768	28.750412	39.076553	0.000000	0.000000	0.000000	0.000000	0.000000	0.000000	0.640747	0.565443	-1.313369	0.000000	0.000000	1.000000	133.000000	1.000000
15214.933620	0.040618	0.554827	0.172697	84.908768	28.750412	39.076553	0.000000	0.000000	0.000000	0.000000	0.000000	0.000000	0.640747	0.565443	-1.313369	0.000000	0.000000	1.000000	133.000000	1.000000
15214.936954	0.040618	0.554827	0.172697	84.908768	28.750412	39.076553	0.000000	0.000000	0.000000	0.000000	0.000000	0.000000	0.640747	0.565443	-1.313369	0.000000	0.000000	1.000000	133.000000	1.000000
15214.940287	0.042599	0.556691	0.168272	85.015518	29.532112	40.307873	0.000000	0.000000	0.000000	0.000000	0.000000	0.000000	0.594330	0.559183	-1.327413	0.000000	0.000000	1.000000	133.000000	1.000000
15214.943620	0.042599	0.556691	0.168272	85.015518	29.532112	40.307873	0.000000	0.000000	0.000000	0.000000	0.000000	0.000000	0.594330	0.559183	-1.327413	0.000000	0.000000	1.000000	133.000000	1.000000
15214.946954	0.042599	0.556691	0.168272	85.015518	29.532112	40.307873	0.000000	0.000000	0.000000	0.000000	0.000000	0.000000	0.594330	0.559183	-1.327413	0.000000	0.000000	1.000000	133.000000	1.000000
15214.950287	0.044460	0.558539	0.163835	85.119942	30.390804	41.522400	0.000000	0.000000	0.000000	0.000000	0.000000	0.000000	0.558114	0.554384	-1.331031	0.000000	0.000000	1.000000	133.000000	1.000000
15214.953620	0.044460	0.558539	0.163835	85.119942	30.390804	41.522400	0.000000	0.000000	0.000000	0.000000	0.000000	0.000000	0.558114	0.554384	-1.331031	0.000000	0.000000	1.000000	133.000000	1.000000
15214.956954	0.044460	0.558539	0.163835	85.119942	30.390804	41.522400	0.000000	0.000000	0.000000	0.000000	0.000000	0.000000	0.558114	0.554384	-1.331031	0.000000	0.000000	1.000000	133.000000	1.000000
15214.960287	0.046257	0.560331	0.159353	85.210014	31.492527	43.044365	0.000000	0.000000	0.000000	0.000000	0.000000	0.000000	0.539317	0.537587	-1.344574	0.000000	0.000000	1.000000	133.000000	1.000000
15214.963620	0.046257	0.560331	0.159353	85.210014	31.492527	43.044365	0.000000	0.000000	0.000000	0.000000	0.000000	0.000000	0.539317	0.537587	-1.344574	0.000000	0.000000	1.000000	133.000000	1.000000
15214.966954	0.046257	0.560331	0.159353	85.210014	31.492527	43.044365	0.000000	0.000000	0.000000	0.000000	0.000000	0.000000	0.539317	0.537587	-1.344574	0.000000	0.000000	1.000000	133.000000	1.000000
15214.970287	0.048023	0.562086	0.154840	85.281548	33.063931	45.120598	0.000000	0.000000	0.000000	0.000000	0.000000	0.000000	0.529655	0.526667	-1.354061	0.000000	0.000000	1.000000	133.000000	1.000000
15214.973620	0.048023	0.562086	0.154840	85.281548	33.063931	45.120598	0.000000	0.000000	0.000000	0.000000	0.000000	0.000000	0.529655	0.526667	-1.354061	0.000000	0.000000	1.000000	133.000000	1.000000
15214.976954	0.048023	0.562086	0.154840	85.281548	33.063931	45.120598	0.000000	0.000000	0.000000	0.000000	0.000000	0.000000	0.529655	0.526667	-1.354061	0.000000	0.000000	1.000000	133.000000	1.000000
15214.980287	0.049757	0.563825	0.150310	85.325249	35.096058	47.113148	0.000000	0.000000	0.000000	0.000000	0.000000	0.000000	0.520290	0.521637	-1.358836	0.000000	0.000000	1.000000	133.000000	1.000000
15214.983620	0.049757	0.563825	0.150310	85.325249	35.096058	47.113148	0.000000	0.000000	0.000000	0.000000	0.000000	0.000000	0.520290	0.521637	-1.358836	0.000000	0.000000	1.000000	133.000000	1.000000
15214.986954	0.049757	0.563825	0.150310	85.325249	35.096058	47.113148	0.000000	0.000000	0.000000	0.000000	0.000000	0.000000	0.520290	0.521637	-1.358836	0.000000	0.000000	1.000000	133.000000	1.000000
15214.990287	0.051547	0.565567	0.145773	85.338936	37.473507	49.525764	0.000000	0.000000	0.000000	0.000000	0.000000	0.000000	0.537051	0.522419	-1.361053	0.000000	0.000000	1.000000	133.000000	1.000000
15214.993620	0.051547	0.565567	0.145773	85.338936	37.473507	49.525764	0.000000	0.000000	0.000000	0.000000	0.000000	0.000000	0.537051	0.522419	-1.361053	0.000000	0.000000	1.000000	133.000000	1.000000
15214.996954	0.051547	0.565567	0.145773	85.338936	37.473507	49.525764	0.000000	0.000000	0.000000	0.000000	0.000000	0.000000	0.537051	0.522419	-1.361053	0.000000	0.000000	1.000000	133.000000	1.000000
15215.000287	0.053274	0.567336	0.141197	85.337799	39.921452	52.463242	0.000000	0.000000	0.000000	0.000000	0.000000	0.000000	0.518032	0.530948	-1.372963	0.000000	0.000000	1.000000	133.000000	1.000000
15215.003620	0.053274	0.567336	0.141197	85.337799	39.921452	52.463242	0.000000	0.000000	0.000000	0.000000	0.000000	0.000000	0.518032	0.530948	-1.372963	0.000000	0.000000	1.000000	133.000000	1.000000
15215.006954	0.053274	0.567336	0.141197	85.337799	39.921452	52.463242	0.000000	0.000000	0.000000	0.000000	0.000000	0.000000	0.518032	0.530948	-1.372963	0.000000	0.000000	1.000000	133.000000	1.000000
15215.010287	0.054859	0.569094	0.136653	85.348061	41.887688	55.681530	0.000000	0.000000	0.000000	0.000000	0.000000	0.000000	0.475490	0.527376	-1.363246	0.000000	0.000000	1.000000	133.000000	1.000000
15215.013620	0.054859	0.569094	0.136653	85.348061	41.887688	55.681530	0.000000	0.000000	0.000000	0.000000	0.000000	0.000000	0.475490	0.527376	-1.363246	0.000000	0.000000	1.000000	133.000000	1.000000
15215.016954	0.054859	0.569094	0.136653	85.348061	41.887688	55.681530	0.000000	0.000000	0.000000	0.000000	0.000000	0.000000	0.475490	0.527376	-1.363246	0.000000	0.000000	1.000000	133.000000	1.000000
15215.020287	0.056364	0.570880	0.132168	85.398994	42.951477	57.661633	0.000000	0.000000	0.000000	0.000000	0.000000	0.000000	0.451492	0.535730	-1.345367	0.000000	0.000000	1.000000	133.000000	1.000000
15215.023620	0.056364	0.570880	0.132168	85.398994	42.951477	57.661633	0.000000	0.000000	0.000000	0.000000	0.000000	0.000000	0.451492	0.535730	-1.345367	0.000000	0.000000	1.000000	133.000000	1.000000
15215.026954	0.056364	0.570880	0.132168	85.398994	42.951477	57.661633	0.000000	0.000000	0.000000	0.000000	0.000000	0.000000	0.451492	0.535730	-1.345367	0.000000	0.000000	1.000000	133.000000	1.000000
15215.030287	0.057872	0.572706	0.127715	85.460587	43.681599	58.785343	0.000000	0.000000	0.000000	0.000000	0.000000	0.000000	0.452425	0.547855	-1.335947	0.000000	0.000000	1.000000	133.000000	1.000000
15215.033620	0.057872	0.572706	0.127715	85.460587	43.681599	58.785343	0.000000	0.000000	0.000000	0.000000	0.000000	0.000000	0.452425	0.547855	-1.335947	0.000000	0.000000	1.000000	133.000000	1.000000
15215.036954	0.057872	0.572706	0.127715	85.460587	43.681599	58.785343	0.000000	0.000000	0.000000	0.000000	0.000000	0.000000	0.452425	0.547855	-1.335947	0.000000	0.000000	1.000000	133.000000	1.000000
15215.040287	0.059307	0.574536	0.123367	85.507301	44.330307	59.293179	0.000000	0.000000	0.000000	0.000000	0.000000	0.000000	0.430491	0.548863	-1.304310	0.000000	0.000000	1.000000	133.000000	1.000000
15215.043620	0.059307	0.574536	0.123367	85.507301	44.330307	59.293179	0.000000	0.000000	0.000000	0.000000	0.000000	0.000000	0.430491	0.548863	-1.304310	0.000000	0.000000	1.000000	133.000000	1.000000
15215.046954	0.059307	0.574536	0.123367	85.507301	44.330307	59.293179	0.000000	0.000000	0.000000	0.000000	0.000000	0.000000	0.430491	0.548863	-1.304310	0.000000	0.000000	1.000000	133.000000	1.000000
15215.050287	0.060644	0.576370	0.119130	85.546356	44.907570	59.758690	0.000000	0.000000	0.000000	0.000000	0.000000	0.000000	0.401068	0.550281	-1.271167	0.000000	0.000000	1.000000	133.000000	1.000000
15215.053620	0.060644	0.576370	0.119130	85.546356	44.907570	59.758690	0.000000	0.000000	0.000000	0.000000	0.000000	0.000000	0.401068	0.550281	-1.271167	0.000000	0.000000	1.000000	133.000000	1.000000
15215.056954	0.060644	0.576370	0.119130	85.546356	44.907570	59.758690	0.000000	0.000000	0.000000	0.000000	0.000000	0.000000	0.401068	0.550281	-1.271167	0.000000	0.000000	1.000000	133.000000	1.000000
15215.060287	0.061831	0.578160	0.115003	85.577965	45.401306	60.489132	0.000000	0.000000	0.000000	0.000000	0.000000	0.000000	0.355946	0.536882	-1.238233	0.000000	0.000000	1.000000	133.000000	1.000000
15215.063620	0.061831	0.578160	0.115003	85.577965	45.401306	60.489132	0.000000	0.000000	0.000000	0.000000	0.000000	0.000000	0.355946	0.536882	-1.238233	0.000000	0.000000	1.000000	133.000000	1.000000
15215.066954	0.061831	0.578160	0.115003	85.577965	45.401306	60.489132	0.000000	0.000000	0.000000	0.000000	0.000000	0.000000	0.355946	0.536882	-1.238233	0.000000	0.000000	1.000000	133.000000	1.000000
15215.070287	0.062903	0.579935	0.111037	85.598602	45.799332	61.976295	0.000000	0.000000	0.000000	0.000000	0.000000	0.000000	0.321846	0.532446	-1.189621	0.000000	0.000000	1.000000	133.000000	1.000000
15215.073620	0.062903	0.579935	0.111037	85.598602	45.799332	61.976295	0.000000	0.000000	0.000000	0.000000	0.000000	0.000000	0.321846	0.532446	-1.189621	0.000000	0.000000	1.000000	133.000000	1.000000
15215.076954	0.062903	0.579935	0.111037	85.598602	45.799332	61.976295	0.000000	0.000000	0.000000	0.000000	0.000000	0.000000	0.321846	0.532446	-1.189621	0.000000	0.000000	1.000000	133.000000	1.000000
15215.080287	0.063970	0.581658	0.107194	85.615410	46.130650	63.522770	0.000000	0.000000	0.000000	0.000000	0.000000	0.000000	0.319962	0.517063	-1.153077	0.000000	0.000000	1.000000	133.000000	1.000000
15215.083620	0.063970	0.581658	0.107194	85.615410	46.130650	63.522770	0.000000	0.000000	0.000000	0.000000	0.000000	0.000000	0.319962	0.517063	-1.153077	0.000000	0.000000	1.000000	133.000000	1.000000
15215.086954	0.063970	0.581658	0.107194	85.615410	46.130650	63.522770	0.000000	0.000000	0.000000	0.000000	0.000000	0.000000	0.319962	0.517063	-1.153077	0.000000	0.000000	1.000000	133.000000	1.000000
15215.090287	0.065159	0.583355	0.103414	85.631119	46.431225	64.419762	0.000000	0.000000	0.000000	0.000000	0.000000	0.000000	0.356804	0.509221	-1.133931	0.000000	0.000000	1.000000	133.000000	1.000000
15215.093620	0.065159	0.583355	0.103414	85.631119	46.431225	64.419762	0.000000	0.000000	0.000000	0.000000	0.000000	0.000000	0.356804	0.509221	-1.133931	0.000000	0.000000	1.000000	133.000000	1.000000
15215.096954	0.065159	0.583355	0.103414	85.631119	46.431225	64.419762	0.000000	0.000000	0.000000	0.000000	0.000000	0.000000	0.356804	0.509221	-1.133931	0.000000	0.000000	1.000000	133.000000	1.000000
15215.100287	0.066368	0.585068	0.099741	85.633499	46.623291	64.549698	0.000000	0.000000	0.000000	0.000000	0.000000	0.000000	0.362463	0.513624	-1.101707	0.000000	0.000000	1.000000	133.000000	1.000000
15215.103620	0.066368	0.585068	0.099741	85.633499	46.623291	64.549698	0.000000	0.000000	0.000000	0.000000	0.000000	0.000000	0.362463	0.513624	-1.101707	0.000000	0.000000	1.000000	133.000000	1.000000
15215.106954	0.066368	0.585068	0.099741	85.633499	46.623291	64.549698	0.000000	0.000000	0.000000	0.000000	0.000000	0.000000	0.362463	0.513624	-1.101707	0.000000	0.000000	1.000000	133.000000	1.000000
15215.110287	0.067561	0.586748	0.096112	85.633453	46.789227	64.613541	0.000000	0.000000	0.000000	0.000000	0.000000	0.000000	0.357912	0.504088	-1.088737	0.000000	0.000000	1.000000	133.000000	1.000000
15215.113620	0.067561	0.586748	0.096112	85.633453	46.789227	64.613541	0.000000	0.000000	0.000000	0.000000	0.000000	0.000000	0.357912	0.504088	-1.088737	0.000000	0.000000	1.000000	133.000000	1.000000
15215.116954	0.067561	0.586748	0.096112	85.633453	46.789227	64.613541	0.000000	0.000000	0.000000	0.000000	0.000000	0.000000	0.357912	0.504088	-1.088737	0.000000	0.000000	1.000000	133.000000	1.000000
15215.120287	0.068739	0.588397	0.092527	85.633408	46.895157	64.933472	0.000000	0.000000	0.000000	0.000000	0.000000	0.000000	0.353513	0.494836	-1.075520	0.000000	0.000000	1.000000	133.000000	1.000000
15215.123620	0.068739	0.588397	0.092527	85.633408	46.895157	64.933472	0.000000	0.000000	0.000000	0.000000	0.000000	0.000000	0.353513	0.494836	-1.075520	0.000000	0.000000	1.000000	133.000000	1.000000
15215.126954	0.068739	0.588397	0.092527	85.633408	46.895157	64.933472	0.000000	0.000000	0.000000	0.000000	0.000000	0.000000	0.353513	0.494836	-1.075520	0.000000	0.000000	1.000000	133.000000	1.000000
15215.130287	0.069804	0.590026	0.089038	85.633095	46.872738	65.478111	0.000000	0.000000	0.000000	0.000000	0.000000	0.000000	0.319597	0.488695	-1.046742	0.000000	0.000000	1.000000	133.000000	1.000000
15215.133620	0.069804	0.590026	0.089038	85.633095	46.872738	65.478111	0.000000	0.000000	0.000000	0.000000	0.000000	0.000000	0.319597	0.488695	-1.046742	0.000000	0.000000	1.000000	133.000000	1.000000
15215.136954	0.069804	0.590026	0.089038	85.633095	46.872738	65.478111	0.000000	0.000000	0.000000	0.000000	0.000000	0.000000	0.319597	0.488695	-1.046742	0.000000	0.000000	1.000000	133.000000	1.000000
15215.140287	0.070756	0.591646	0.085624	85.639603	46.611805	65.649956	0.000000	0.000000	0.000000	0.000000	0.000000	0.000000	0.285638	0.486050	-1.024265	0.000000	0.000000	1.000000	133.000000	1.000000
15215.143620	0.070756	0.591646	0.085624	85.639603	46.611805	65.649956	0.000000	0.000000	0.000000	0.000000	0.000000	0.000000	0.285638	0.486050	-1.024265	0.000000	0.000000	1.000000	133.000000	1.000000
15215.146954	0.070756	0.591646	0.085624	85.639603	46.611805	65.649956	0.000000	0.000000	0.000000	0.000000	0.000000	0.000000	0.285638	0.486050	-1.024265	0.000000	0.000000	1.000000	133.000000	1.000000
15215.150287	0.071676	0.593229	0.082283	85.649040	46.237679	65.445847	0.000000	0.000000	0.000000	0.000000	0.000000	0.000000	0.275776	0.474808	-1.002275	0.000000	0.000000	1.000000	133.000000	1.000000
15215.153620	0.071676	0.593229	0.082283	85.649040	46.237679	65.445847	0.000000	0.000000	0.000000	0.000000	0.000000	0.000000	0.275776	0.474808	-1.002275	0.000000	0.000000	1.000000	133.000000	1.000000
15215.156954	0.071676	0.593229	0.082283	85.649040	46.237679	65.445847	0.000000	0.000000	0.000000	0.000000	0.000000	0.000000	0.275776	0.474808	-1.002275	0.000000	0.000000	1.000000	133.000000	1.000000
15215.160287	0.072540	0.594796	0.079035	85.642120	46.041492	65.416176	0.000000	0.000000	0.000000	0.000000	0.000000	0.000000	0.259232	0.469944	-0.974364	0.000000	0.000000	1.000000	133.000000	1.000000
15215.163620	0.072540	0.594796	0.079035	85.642120	46.041492	65.416176	0.000000	0.000000	0.000000	0.000000	0.000000	0.000000	0.259232	0.469944	-0.974364	0.000000	0.000000	1.000000	133.000000	1.000000
15215.166954	0.072540	0.594796	0.079035	85.642120	46.041492	65.416176	0.000000	0.000000	0.000000	0.000000	0.000000	0.000000	0.259232	0.469944	-0.974364	0.000000	0.000000	1.000000	133.000000	1.000000
15215.170287	0.073401	0.596347	0.075874	85.617470	45.924030	65.568855	0.000000	0.000000	0.000000	0.000000	0.000000	0.000000	0.258370	0.465530	-0.948230	0.000000	0.000000	1.000000	133.000000	1.000000
15215.173620	0.073401	0.596347	0.075874	85.617470	45.924030	65.568855	0.000000	0.000000	0.000000	0.000000	0.000000	0.000000	0.258370	0.465530	-0.948230	0.000000	0.000000	1.000000	133.000000	1.000000
15215.176954	0.073401	0.596347	0.075874	85.617470	45.924030	65.568855	0.000000	0.000000	0.000000	0.000000	0.000000	0.000000	0.258370	0.465530	-0.948230	0.000000	0.000000	1.000000	133.000000	1.000000
15215.180287	0.074330	0.597876	0.072753	85.590340	45.789978	65.603699	0.000000	0.000000	0.000000	0.000000	0.000000	0.000000	0.278768	0.458539	-0.936477	0.000000	0.000000	1.000000	133.000000	1.000000
15215.183620	0.074330	0.597876	0.072753	85.590340	45.789978	65.603699	0.000000	0.000000	0.000000	0.000000	0.000000	0.000000	0.278768	0.458539	-0.936477	0.000000	0.000000	1.000000	133.000000	1.000000
15215.186954	0.074330	0.597876	0.072753	85.590340	45.789978	65.603699	0.000000	0.000000	0.000000	0.000000	0.000000	0.000000	0.278768	0.458539	-0.936477	0.000000	0.000000	1.000000	133.000000	1.000000
15215.190287	0.075253	0.599353	0.069689	85.564209	45.644722	65.311989	0.000000	0.000000	0.000000	0.000000	0.000000	0.000000	0.276724	0.443122	-0.919147	0.000000	0.000000	1.000000	133.000000	1.000000
15215.193620	0.075253	0.599353	0.069689	85.564209	45.644722	65.311989	0.000000	0.000000	0.000000	0.000000	0.000000	0.000000	0.276724	0.443122	-0.919147	0.000000	0.000000	1.000000	133.000000	1.000000
15215.196954	0.075253	0.599353	0.069689	85.564209	45.644722	65.311989	0.000000	0.000000	0.000000	0.000000	0.000000	0.000000	0.276724	0.443122	-0.919147	0.000000	0.000000	1.000000	133.000000	1.000000
15215.200287	0.076146	0.600800	0.066702	85.541039	45.392654	64.913986	0.000000	0.000000	0.000000	0.000000	0.000000	0.000000	0.268056	0.434054	-0.895946	0.000000	0.000000	1.000000	133.000000	1.000000
15215.203620	0.076146	0.600800	0.066702	85.541039	45.392654	64.913986	0.000000	0.000000	0.000000	0.000000	0.000000	0.000000	0.268056	0.434054	-0.895946	0.000000	0.000000	1.000000	133.000000	1.000000
15215.206954	0.076146	0.600800	0.066702	85.541039	45.392654	64.913986	0.000000	0.000000	0.000000	0.000000	0.000000	0.000000	0.268056	0.434054	-0.895946	0.000000	0.000000	1.000000	133.000000	1.000000
15215.210287	0.076985	0.602198	0.063783	85.531693	44.911335	64.283600	0.000000	0.000000	0.000000	0.000000	0.000000	0.000000	0.251612	0.419496	-0.875960	0.000000	0.000000	1.000000	133.000000	1.000000
15215.213620	0.076985	0.602198	0.063783	85.531693	44.911335	64.283600	0.000000	0.000000	0.000000	0.000000	0.000000	0.000000	0.251612	0.419496	-0.875960	0.000000	0.000000	1.000000	133.000000	1.000000
15215.216954	0.076985	0.602198	0.063783	85.531693	44.911335	64.283600	0.000000	0.000000	0.000000	0.000000	0.000000	0.000000	0.251612	0.419496	-0.875960	0.000000	0.000000	1.000000	133.000000	1.000000
15215.220287	0.077740	0.603538	0.060896	85.537216	44.240139	63.451107	0.000000	0.000000	0.000000	0.000000	0.000000	0.000000	0.226486	0.402098	-0.866062	0.000000	0.000000	1.000000	133.000000	1.000000
15215.223620	0.077740	0.603538	0.060896	85.537216	44.240139	63.451107	0.000000	0.000000	0.000000	0.000000	0.000000	0.000000	0.226486	0.402098	-0.866062	0.000000	0.000000	1.000000	133.000000	1.000000
15215.226954	0.077740	0.603538	0.060896	85.537216	44.240139	63.451107	0.000000	0.000000	0.000000	0.000000	0.000000	0.000000	0.226486	0.402098	-0.866062	0.000000	0.000000	1.000000	133.000000	1.000000
15215.230287	0.078468	0.604804	0.058082	85.537132	43.708820	62.774410	0.000000	0.000000	0.000000	0.000000	0.000000	0.000000	0.218583	0.379760	-0.844262	0.000000	0.000000	1.000000	133.000000	1.000000
15215.233620	0.078468	0.604804	0.058082	85.537132	43.708820	62.774410	0.000000	0.000000	0.000000	0.000000	0.000000	0.000000	0.218583	0.379760	-0.844262	0.000000	0.000000	1.000000	133.000000	1.000000
15215.236954	0.078468	0.604804	0.058082	85.537132	43.708820	62.774410	0.000000	0.000000	0.000000	0.000000	0.000000	0.000000	0.218583	0.379760	-0.844262	0.000000	0.000000	1.000000	133.000000	1.000000
15215.240287	0.079223	0.606017	0.055349	85.513580	43.572128	62.530159	0.000000	0.000000	0.000000	0.000000	0.000000	0.000000	0.226278	0.363825	-0.819899	0.000000	0.000000	1.000000	133.000000	1.000000
15215.243620	0.079223	0.606017	0.055349	85.513580	43.572128	62.530159	0.000000	0.000000	0.000000	0.000000	0.000000	0.000000	0.226278	0.363825	-0.819899	0.000000	0.000000	1.000000	133.000000	1.000000
15215.246954	0.079223	0.606017	0.055349	85.513580	43.572128	62.530159	0.000000	0.000000	0.000000	0.000000	0.000000	0.000000	0.226278	0.363825	-0.819899	0.000000	0.000000	1.000000	133.000000	1.000000
15215.250287	0.079998	0.607139	0.052667	85.493019	43.518688	62.404182	0.000000	0.000000	0.000000	0.000000	0.000000	0.000000	0.232642	0.336614	-0.804425	0.000000	0.000000	1.000000	133.000000	1.000000
15215.253620	0.079998	0.607139	0.052667	85.493019	43.518688	62.404182	0.000000	0.000000	0.000000	0.000000	0.000000	0.000000	0.232642	0.336614	-0.804425	0.000000	0.000000	1.000000	133.000000	1.000000
15215.256954	0.079998	0.607139	0.052667	85.493019	43.518688	62.404182	0.000000	0.000000	0.000000	0.000000	0.000000	0.000000	0.232642	0.336614	-0.804425	0.000000	0.000000	1.000000	133.000000	1.000000
15215.260287	0.080743	0.608180	0.050022	85.477486	43.514317	62.548054	0.000000	0.000000	0.000000	0.000000	0.000000	0.000000	0.223484	0.312375	-0.793436	0.000000	0.000000	1.000000	133.000000	1.000000
15215.263620	0.080743	0.608180	0.050022	85.477486	43.514317	62.548054	0.000000	0.000000	0.000000	0.000000	0.000000	0.000000	0.223484	0.312375	-0.793436	0.000000	0.000000	1.000000	133.000000	1.000000
15215.266954	0.080743	0.608180	0.050022	85.477486	43.514317	62.548054	0.000000	0.000000	0.000000	0.000000	0.000000	0.000000	0.223484	0.312375	-0.793436	0.000000	0.000000	1.000000	133.000000	1.000000
15215.270287	0.081462	0.609134	0.047438	85.467239	43.550056	63.663074	0.000000	0.000000	0.000000	0.000000	0.000000	0.000000	0.215664	0.286070	-0.775251	0.000000	0.000000	1.000000	133.000000	1.000000
15215.273620	0.081462	0.609134	0.047438	85.467239	43.550056	63.663074	0.000000	0.000000	0.000000	0.000000	0.000000	0.000000	0.215664	0.286070	-0.775251	0.000000	0.000000	1.000000	133.000000	1.000000
15215.276954	0.081462	0.609134	0.047438	85.467239	43.550056	63.663074	0.000000	0.000000	0.000000	0.000000	0.000000	0.000000	0.215664	0.286070	-0.775251	0.000000	0.000000	1.000000	133.000000	1.000000
15215.280287	0.082169	0.609998	0.044850	85.464127	43.595333	64.800728	0.000000	0.000000	0.000000	0.000000	0.000000	0.000000	0.212217	0.259116	-0.776540	0.000000	0.000000	1.000000	133.000000	1.000000
15215.283620	0.082169	0.609998	0.044850	85.464127	43.595333	64.800728	0.000000	0.000000	0.000000	0.000000	0.000000	0.000000	0.212217	0.259116	-0.776540	0.000000	0.000000	1.000000	133.000000	1.000000
15215.286954	0.082169	0.609998	0.044850	85.464127	43.595333	64.800728	0.000000	0.000000	0.000000	0.000000	0.000000	0.000000	0.212217	0.259116	-0.776540	0.000000	0.000000	1.000000	133.000000	1.000000
15215.290287	0.082893	0.610839	0.042275	85.473900	43.488686	64.875549	0.000000	0.000000	0.000000	0.000000	0.000000	0.000000	0.216988	0.252536	-0.772320	0.000000	0.000000	1.000000	133.000000	1.000000
15215.293620	0.082893	0.610839	0.042275	85.473900	43.488686	64.875549	0.000000	0.000000	0.000000	0.000000	0.000000	0.000000	0.216988	0.252536	-0.772320	0.000000	0.000000	1.000000	133.000000	1.000000
15215.296954	0.082893	0.610839	0.042275	85.473900	43.488686	64.875549	0.000000	0.000000	0.000000	0.000000	0.000000	0.000000	0.216988	0.252536	-0.772320	0.000000	0.000000	1.000000	133.000000	1.000000
15215.300287	0.083582	0.611640	0.039708	85.502419	43.113728	64.334076	0.000000	0.000000	0.000000	0.000000	0.000000	0.000000	0.206776	0.240176	-0.770205	0.000000	0.000000	1.000000	133.000000	1.000000
15215.303620	0.083582	0.611640	0.039708	85.502419	43.113728	64.334076	0.000000	0.000000	0.000000	0.000000	0.000000	0.000000	0.206776	0.240176	-0.770205	0.000000	0.000000	1.000000	133.000000	1.000000
15215.306954	0.083582	0.611640	0.039708	85.502419	43.113728	64.334076	0.000000	0.000000	0.000000	0.000000	0.000000	0.000000	0.206776	0.240176	-0.770205	0.000000	0.000000	1.000000	133.000000	1.000000
15215.310287	0.084221	0.612412	0.037190	85.539810	42.398792	63.454727	0.000000	0.000000	0.000000	0.000000	0.000000	0.000000	0.191627	0.231530	-0.755235	0.000000	0.000000	1.000000	133.000000	1.000000
15215.313620	0.084221	0.612412	0.037190	85.539810	42.398792	63.454727	0.000000	0.000000	0.000000	0.000000	0.000000	0.000000	0.191627	0.231530	-0.755235	0.000000	0.000000	1.000000	133.000000	1.000000
15215.316954	0.084221	0.612412	0.037190	85.539810	42.398792	63.454727	0.000000	0.000000	0.000000	0.000000	0.000000	0.000000	0.191627	0.231530	-0.755235	0.000000	0.000000	1.000000	133.000000	1.000000
15215.320287	0.084818	0.613141	0.034770	85.566589	41.316307	62.361069	0.000000	0.000000	0.000000	0.000000	0.000000	0.000000	0.179218	0.218612	-0.726038	0.000000	0.000000	1.000000	133.000000	1.000000
15215.323620	0.084818	0.613141	0.034770	85.566589	41.316307	62.361069	0.000000	0.000000	0.000000	0.000000	0.000000	0.000000	0.179218	0.218612	-0.726038	0.000000	0.000000	1.000000	133.000000	1.000000
15215.326954	0.084818	0.613141	0.034770	85.566589	41.316307	62.361069	0.000000	0.000000	0.000000	0.000000	0.000000	0.000000	0.179218	0.218612	-0.726038	0.000000	0.000000	1.000000	133.000000	1.000000
15215.330287	0.085448	0.613847	0.032451	85.551064	39.973808	61.084473	0.000000	0.000000	0.000000	0.000000	0.000000	0.000000	0.188904	0.212030	-0.695777	0.000000	0.000000	1.000000	133.000000	1.000000
15215.333620	0.085448	0.613847	0.032451	85.551064	39.973808	61.084473	0.000000	0.000000	0.000000	0.000000	0.000000	0.000000	0.188904	0.212030	-0.695777	0.000000	0.000000	1.000000	133.000000	1.000000
15215.336954	0.085448	0.613847	0.032451	85.551064	39.973808	61.084473	0.000000	0.000000	0.000000	0.000000	0.000000	0.000000	0.188904	0.212030	-0.695777	0.000000	0.000000	1.000000	133.000000	1.000000
15215.340287	0.086167	0.614539	0.030287	85.467110	38.725029	59.698013	0.000000	0.000000	0.000000	0.000000	0.000000	0.000000	0.215898	0.207469	-0.649240	0.000000	0.000000	1.000000	133.000000	1.000000
15215.343620	0.086167	0.614539	0.030287	85.467110	38.725029	59.698013	0.000000	0.000000	0.000000	0.000000	0.000000	0.000000	0.215898	0.207469	-0.649240	0.000000	0.000000	1.000000	133.000000	1.000000
15215.346954	0.086167	0.614539	0.030287	85.467110	38.725029	59.698013	0.000000	0.000000	0.000000	0.000000	0.000000	0.000000	0.215898	0.207469	-0.649240	0.000000	0.000000	1.000000	133.000000	1.000000
15215.350287	0.086950	0.615224	0.028259	85.323746	37.634941	58.564091	0.000000	0.000000	0.000000	0.000000	0.000000	0.000000	0.234792	0.205619	-0.608480	0.000000	0.000000	1.000000	133.000000	1.000000
15215.353620	0.086950	0.615224	0.028259	85.323746	37.634941	58.564091	0.000000	0.000000	0.000000	0.000000	0.000000	0.000000	0.234792	0.205619	-0.608480	0.000000	0.000000	1.000000	133.000000	1.000000
15215.356954	0.086950	0.615224	0.028259	85.323746	37.634941	58.564091	0.000000	0.000000	0.000000	0.000000	0.000000	0.000000	0.234792	0.205619	-0.608480	0.000000	0.000000	1.000000	133.000000	1.000000
15215.360287	0.087725	0.615886	0.026364	85.165436	36.513088	57.790615	0.000000	0.000000	0.000000	0.000000	0.000000	0.000000	0.232364	0.198377	-0.568447	0.000000	0.000000	1.000000	133.000000	1.000000
15215.363620	0.087725	0.615886	0.026364	85.165436	36.513088	57.790615	0.000000	0.000000	0.000000	0.000000	0.000000	0.000000	0.232364	0.198377	-0.568447	0.000000	0.000000	1.000000	133.000000	1.000000
15215.366954	0.087725	0.615886	0.026364	85.165436	36.513088	57.790615	0.000000	0.000000	0.000000	0.000000	0.000000	0.000000	0.232364	0.198377	-0.568447	0.000000	0.000000	1.000000	133.000000	1.000000
15215.370287	0.088468	0.616551	0.024599	85.037338	35.078735	56.886471	0.000000	0.000000	0.000000	0.000000	0.000000	0.000000	0.222965	0.199568	-0.529594	0.000000	0.000000	1.000000	133.000000	1.000000
15215.373620	0.088468	0.616551	0.024599	85.037338	35.078735	56.886471	0.000000	0.000000	0.000000	0.000000	0.000000	0.000000	0.222965	0.199568	-0.529594	0.000000	0.000000	1.000000	133.000000	1.000000
15215.376954	0.088468	0.616551	0.024599	85.037338	35.078735	56.886471	0.000000	0.000000	0.000000	0.000000	0.000000	0.000000	0.222965	0.199568	-0.529594	0.000000	0.000000	1.000000	133.000000	1.000000
15215.380287	0.089160	0.617195	0.022976	84.943085	33.065643	54.989811	0.000000	0.000000	0.000000	0.000000	0.000000	0.000000	0.207609	0.193115	-0.486775	0.000000	0.000000	1.000000	133.000000	1.000000
15215.383620	0.089160	0.617195	0.022976	84.943085	33.065643	54.989811	0.000000	0.000000	0.000000	0.000000	0.000000	0.000000	0.207609	0.193115	-0.486775	0.000000	0.000000	1.000000	133.000000	1.000000
15215.386954	0.089160	0.617195	0.022976	84.943085	33.065643	54.989811	0.000000	0.000000	0.000000	0.000000	0.000000	0.000000	0.207609	0.193115	-0.486775	0.000000	0.000000	1.000000	133.000000	1.000000
15215.390287	0.089781	0.617779	0.021381	84.893204	30.759686	52.432121	0.000000	0.000000	0.000000	0.000000	0.000000	0.000000	0.186204	0.175429	-0.478541	0.000000	0.000000	1.000000	133.000000	1.000000
15215.393620	0.089781	0.617779	0.021381	84.893204	30.759686	52.432121	0.000000	0.000000	0.000000	0.000000	0.000000	0.000000	0.186204	0.175429	-0.478541	0.000000	0.000000	1.000000	133.000000	1.000000
15215.396954	0.089781	0.617779	0.021381	84.893204	30.759686	52.432121	0.000000	0.000000	0.000000	0.000000	0.000000	0.000000	0.186204	0.175429	-0.478541	0.000000	0.000000	1.000000	133.000000	1.000000
15215.400287	0.090294	0.618365	0.019867	84.872948	28.608570	50.060329	0.000000	0.000000	0.000000	0.000000	0.000000	0.000000	0.154003	0.175648	-0.454110	0.000000	0.000000	1.000000	133.000000	1.000000
15215.403620	0.090294	0.618365	0.019867	84.872948	28.608570	50.060329	0.000000	0.000000	0.000000	0.000000	0.000000	0.000000	0.154003	0.175648	-0.454110	0.000000	0.000000	1.000000	133.000000	1.000000
15215.406954	0.090294	0.618365	0.019867	84.872948	28.608570	50.060329	0.000000	0.000000	0.000000	0.000000	0.000000	0.000000	0.154003	0.175648	-0.454110	0.000000	0.000000	1.000000	133.000000	1.000000
15215.410287	0.090717	0.618866	0.018395	84.875542	27.032993	48.303352	0.000000	0.000000	0.000000	0.000000	0.000000	0.000000	0.126919	0.150310	-0.441703	0.000000	0.000000	1.000000	133.000000	1.000000
15215.413620	0.090717	0.618866	0.018395	84.875542	27.032993	48.303352	0.000000	0.000000	0.000000	0.000000	0.000000	0.000000	0.126919	0.150310	-0.441703	0.000000	0.000000	1.000000	133.000000	1.000000
15215.416954	0.090717	0.618866	0.018395	84.875542	27.032993	48.303352	0.000000	0.000000	0.000000	0.000000	0.000000	0.000000	0.126919	0.150310	-0.441703	0.000000	0.000000	1.000000	133.000000	1.000000
15215.420287	0.091046	0.619362	0.016938	84.876846	26.374893	47.516449	0.000000	0.000000	0.000000	0.000000	0.000000	0.000000	0.098634	0.148901	-0.436978	0.000000	0.000000	1.000000	133.000000	1.000000
15215.423620	0.091046	0.619362	0.016938	84.876846	26.374893	47.516449	0.000000	0.000000	0.000000	0.000000	0.000000	0.000000	0.098634	0.148901	-0.436978	0.000000	0.000000	1.000000	133.000000	1.000000
15215.426954	0.091046	0.619362	0.016938	84.876846	26.374893	47.516449	0.000000	0.000000	0.000000	0.000000	0.000000	0.000000	0.098634	0.148901	-0.436978	0.000000	0.000000	1.000000	133.000000	1.000000
15215.430287	0.091314	0.619814	0.015549	84.862823	26.473295	47.566097	0.000000	0.000000	0.000000	0.000000	0.000000	0.000000	0.080578	0.135683	-0.416668	0.000000	0.000000	1.000000	133.000000	1.000000
15215.433620	0.091314	0.619814	0.015549	84.862823	26.473295	47.566097	0.000000	0.000000	0.000000	0.000000	0.000000	0.000000	0.080578	0.135683	-0.416668	0.000000	0.000000	1.000000	133.000000	1.000000
15215.436954	0.091314	0.619814	0.015549	84.862823	26.473295	47.566097	0.000000	0.000000	0.000000	0.000000	0.000000	0.000000	0.080578	0.135683	-0.416668	0.000000	0.000000	1.000000	133.000000	1.000000
15215.440287	0.091504	0.620243	0.014248	84.847374	26.615189	47.666615	0.000000	0.000000	0.000000	0.000000	0.000000	0.000000	0.056921	0.128613	-0.390481	0.000000	0.000000	1.000000	133.000000	1.000000
15215.443620	0.091504	0.620243	0.014248	84.847374	26.615189	47.666615	0.000000	0.000000	0.000000	0.000000	0.000000	0.000000	0.056921	0.128613	-0.390481	0.000000	0.000000	1.000000	133.000000	1.000000
15215.446954	0.091504	0.620243	0.014248	84.847374	26.615189	47.666615	0.000000	0.000000	0.000000	0.000000	0.000000	0.000000	0.056921	0.128613	-0.390481	0.000000	0.000000	1.000000	133.000000	1.000000
15215.450287	0.091708	0.620669	0.013031	84.825356	26.813990	47.830051	0.000000	0.000000	0.000000	0.000000	0.000000	0.000000	0.061214	0.127653	-0.364958	0.000000	0.000000	1.000000	133.000000	1.000000
15215.453620	0.091708	0.620669	0.013031	84.825356	26.813990	47.830051	0.000000	0.000000	0.000000	0.000000	0.000000	0.000000	0.061214	0.127653	-0.364958	0.000000	0.000000	1.000000	133.000000	1.000000
15215.456954	0.091708	0.620669	0.013031	84.825356	26.813990	47.830051	0.000000	0.000000	0.000000	0.000000	0.000000	0.000000	0.061214	0.127653	-0.364958	0.000000	0.000000	1.000000	133.000000	1.000000
15215.460287	0.091952	0.621040	0.011913	84.794777	27.202557	48.196903	0.000000	0.000000	0.000000	0.000000	0.000000	0.000000	0.073299	0.111252	-0.335440	0.000000	0.000000	1.000000	133.000000	1.000000
15215.463620	0.091952	0.621040	0.011913	84.794777	27.202557	48.196903	0.000000	0.000000	0.000000	0.000000	0.000000	0.000000	0.073299	0.111252	-0.335440	0.000000	0.000000	1.000000	133.000000	1.000000
15215.466954	0.091952	0.621040	0.011913	84.794777	27.202557	48.196903	0.000000	0.000000	0.000000	0.000000	0.000000	0.000000	0.073299	0.111252	-0.335440	0.000000	0.000000	1.000000	133.000000	1.000000
15215.470287	0.092176	0.621396	0.010936	84.758240	27.777454	48.779881	0.000000	0.000000	0.000000	0.000000	0.000000	0.000000	0.067205	0.106965	-0.292978	0.000000	0.000000	1.000000	133.000000	1.000000
15215.473620	0.092176	0.621396	0.010936	84.758240	27.777454	48.779881	0.000000	0.000000	0.000000	0.000000	0.000000	0.000000	0.067205	0.106965	-0.292978	0.000000	0.000000	1.000000	133.000000	1.000000
15215.476954	0.092176	0.621396	0.010936	84.758240	27.777454	48.779881	0.000000	0.000000	0.000000	0.000000	0.000000	0.000000	0.067205	0.106965	-0.292978	0.000000	0.000000	1.000000	133.000000	1.000000
15215.480287	0.092176	0.621396	0.010936	84.720695	28.435200	49.458588	0.000000	0.000000	0.000000	0.000000	0.000000	0.000000	0.067205	0.106965	-0.292978	0.000000	0.000000	1.000000	133.000000	1.000000
15215.483620	0.092383	0.621713	0.010110	84.720695	28.435200	49.458588	0.000000	0.000000	0.000000	0.000000	0.000000	0.000000	0.061828	0.095158	-0.247813	0.000000	0.000000	1.000000	133.000000	1.000000
15215.486954	0.092383	0.621713	0.010110	84.720695	28.435200	49.458588	0.000000	0.000000	0.000000	0.000000	0.000000	0.000000	0.061828	0.095158	-0.247813	0.000000	0.000000	1.000000	133.000000	1.000000
15215.490287	0.092586	0.621978	0.009392	84.697403	28.901085	49.922306	0.000000	0.000000	0.000000	0.000000	0.000000	0.000000	0.060979	0.079461	-0.215498	0.000000	0.000000	1.000000	133.000000	1.000000
15215.493620	0.092586	0.621978	0.009392	84.697403	28.901085	49.922306	0.000000	0.000000	0.000000	0.000000	0.000000	0.000000	0.060979	0.079461	-0.215498	0.000000	0.000000	1.000000	133.000000	1.000000
15215.496954	0.092586	0.621978	0.009392	84.697403	28.901085	49.922306	0.000000	0.000000	0.000000	0.000000	0.000000	0.000000	0.060979	0.079461	-0.215498	0.000000	0.000000	1.000000	133.000000	1.000000
15215.500287	0.092586	0.621978	0.009392	84.680580	29.152084	50.163937	0.000000	0.000000	0.000000	0.000000	0.000000	0.000000	0.060979	0.079461	-0.215498	0.000000	0.000000	1.000000	133.000000	1.000000
15215.503620	0.092752	0.622184	0.008724	84.680580	29.152084	50.163937	0.000000	0.000000	0.000000	0.000000	0.000000	0.000000	0.049870	0.061721	-0.200536	0.000000	0.000000	1.000000	133.000000	1.000000
15215.506954	0.092752	0.622184	0.008724	84.680580	29.152084	50.163937	0.000000	0.000000	0.000000	0.000000	0.000000	0.000000	0.049870	0.061721	-0.200536	0.000000	0.000000	1.000000	133.000000	1.000000
15215.510287	0.092929	0.622351	0.008111	84.667953	29.471798	50.473591	0.000000	0.000000	0.000000	0.000000	0.000000	0.000000	0.052994	0.049982	-0.183712	0.000000	0.000000	1.000000	133.000000	1.000000
15215.513620	0.092929	0.622351	0.008111	84.667953	29.471798	50.473591	0.000000	0.000000	0.000000	0.000000	0.000000	0.000000	0.052994	0.049982	-0.183712	0.000000	0.000000	1.000000	133.000000	1.000000
15215.516954	0.092929	0.622351	0.008111	84.667953	29.471798	50.473591	0.000000	0.000000	0.000000	0.000000	0.000000	0.000000	0.052994	0.049982	-0.183712	0.000000	0.000000	1.000000	133.000000	1.000000
15215.520287	0.092929	0.622351	0.008111	84.646423	30.141981	51.174290	0.000000	0.000000	0.000000	0.000000	0.000000	0.000000	0.052994	0.049982	-0.183712	0.000000	0.000000	1.000000	133.000000	1.000000
15215.523620	0.093089	0.622485	0.007536	84.646423	30.141981	51.174290	0.000000	0.000000	0.000000	0.000000	0.000000	0.000000	0.048112	0.040177	-0.172672	0.000000	0.000000	1.000000	133.000000	1.000000
15215.526954	0.093089	0.622485	0.007536	84.646423	30.141981	51.174290	0.000000	0.000000	0.000000	0.000000	0.000000	0.000000	0.048112	0.040177	-0.172672	0.000000	0.000000	1.000000	133.000000	1.000000
15215.530287	0.093323	0.622560	0.006988	84.611366	31.343220	52.437420	0.000000	0.000000	0.000000	0.000000	0.000000	0.000000	0.070246	0.022648	-0.164271	0.000000	0.000000	1.000000	133.000000	1.000000
15215.533620	0.093323	0.622560	0.006988	84.611366	31.343220	52.437420	0.000000	0.000000	0.000000	0.000000	0.000000	0.000000	0.070246	0.022648	-0.164271	0.000000	0.000000	1.000000	133.000000	1.000000
15215.536954	0.093323	0.622560	0.006988	84.611366	31.343220	52.437420	0.000000	0.000000	0.000000	0.000000	0.000000	0.000000	0.070246	0.022648	-0.164271	0.000000	0.000000	1.000000	133.000000	1.000000
15215.540287	0.093323	0.622560	0.006988	84.560585	33.116688	54.316742	0.000000	0.000000	0.000000	0.000000	0.000000	0.000000	0.070246	0.022648	-0.164271	0.000000	0.000000	1.000000	133.000000	1.000000
15215.543620	0.093567	0.622556	0.006376	84.560585	33.116688	54.316742	0.000000	0.000000	0.000000	0.000000	0.000000	0.000000	0.073012	-0.001290	-0.183554	0.000000	0.000000	1.000000	133.000000	1.000000
15215.546954	0.093567	0.622556	0.006376	84.560585	33.116688	54.316742	0.000000	0.000000	0.000000	0.000000	0.000000	0.000000	0.073012	-0.001290	-0.183554	0.000000	0.000000	1.000000	133.000000	1.000000
15215.550287	0.093853	0.622551	0.005755	84.505203	34.998905	56.309998	0.000000	0.000000	0.000000	0.000000	0.000000	0.000000	0.085924	-0.001412	-0.186303	0.000000	0.000000	1.000000	133.000000	1.000000
15215.553620	0.093853	0.622551	0.005755	84.505203	34.998905	56.309998	0.000000	0.000000	0.000000	0.000000	0.000000	0.000000	0.085924	-0.001412	-0.186303	0.000000	0.000000	1.000000	133.000000	1.000000
15215.556954	0.093853	0.622551	0.005755	84.505203	34.998905	56.309998	0.000000	0.000000	0.000000	0.000000	0.000000	0.000000	0.085924	-0.001412	-0.186303	0.000000	0.000000	1.000000	133.000000	1.000000
15215.560287	0.093853	0.622551	0.005755	84.451607	36.683437	58.090706	0.000000	0.000000	0.000000	0.000000	0.000000	0.000000	0.085924	-0.001412	-0.186303	0.000000	0.000000	1.000000	133.000000	1.000000
15215.563620	0.094137	0.622500	0.005128	84.451607	36.683437	58.090706	0.000000	0.000000	0.000000	0.000000	0.000000	0.000000	0.085247	-0.015216	-0.188214	0.000000	0.000000	1.000000	133.000000	1.000000
15215.566954	0.094137	0.622500	0.005128	84.451607	36.683437	58.090706	0.000000	0.000000	0.000000	0.000000	0.000000	0.000000	0.085247	-0.015216	-0.188214	0.000000	0.000000	1.000000	133.000000	1.000000
15215.570287	0.094461	0.622429	0.004476	84.423531	37.906597	59.360046	0.000000	0.000000	0.000000	0.000000	0.000000	0.000000	0.097169	-0.021257	-0.195477	0.000000	0.000000	1.000000	133.000000	1.000000
15215.573620	0.094461	0.622429	0.004476	84.423531	37.906597	59.360046	0.000000	0.000000	0.000000	0.000000	0.000000	0.000000	0.097169	-0.021257	-0.195477	0.000000	0.000000	1.000000	133.000000	1.000000
15215.576954	0.094461	0.622429	0.004476	84.423531	37.906597	59.360046	0.000000	0.000000	0.000000	0.000000	0.000000	0.000000	0.097169	-0.021257	-0.195477	0.000000	0.000000	1.000000	133.000000	1.000000
15215.580287	0.094461	0.622429	0.004476	84.422371	38.582832	60.038265	0.000000	0.000000	0.000000	0.000000	0.000000	0.000000	0.097169	-0.021257	-0.195477	0.000000	0.000000	1.000000	133.000000	1.000000
15215.583620	0.094789	0.622352	0.003848	84.422371	38.582832	60.038265	0.000000	0.000000	0.000000	0.000000	0.000000	0.000000	0.098277	-0.023159	-0.188462	0.000000	0.000000	1.000000	133.000000	1.000000
15215.586954	0.094789	0.622352	0.003848	84.422371	38.582832	60.038265	0.000000	0.000000	0.000000	0.000000	0.000000	0.000000	0.098277	-0.023159	-0.188462	0.000000	0.000000	1.000000	133.000000	1.000000
15215.590287	0.095128	0.622283	0.003282	84.436829	38.849804	60.269878	0.000000	0.000000	0.000000	0.000000	0.000000	0.000000	0.101807	-0.020858	-0.169836	0.000000	0.000000	1.000000	133.000000	1.000000
15215.593620	0.095128	0.622283	0.003282	84.436829	38.849804	60.269878	0.000000	0.000000	0.000000	0.000000	0.000000	0.000000	0.101807	-0.020858	-0.169836	0.000000	0.000000	1.000000	133.000000	1.000000
15215.596954	0.095128	0.622283	0.003282	84.436829	38.849804	60.269878	0.000000	0.000000	0.000000	0.000000	0.000000	0.000000	0.101807	-0.020858	-0.169836	0.000000	0.000000	1.000000	133.000000	1.000000
15215.600287	0.095128	0.622283	0.003282	84.456238	39.015430	60.429272	0.000000	0.000000	0.000000	0.000000	0.000000	0.000000	0.101807	-0.020858	-0.169836	0.000000	0.000000	1.000000	133.000000	1.000000
15215.603620	0.095545	0.622221	0.002764	84.456238	39.015430	60.429272	0.000000	0.000000	0.000000	0.000000	0.000000	0.000000	0.125042	-0.018539	-0.155284	0.000000	0.000000	1.000000	133.000000	1.000000
15215.606954	0.095545	0.622221	0.002764	84.456238	39.015430	60.429272	0.000000	0.000000	0.000000	0.000000	0.000000	0.000000	0.125042	-0.018539	-0.155284	0.000000	0.000000	1.000000	133.000000	1.000000
15215.610287	0.096017	0.622167	0.002300	84.470932	39.160568	60.706333	0.000000	0.000000	0.000000	0.000000	0.000000	0.000000	0.141733	-0.016182	-0.139417	0.000000	0.000000	1.000000	133.000000	1.000000
15215.613620	0.096017	0.622167	0.002300	84.470932	39.160568	60.706333	0.000000	0.000000	0.000000	0.000000	0.000000	0.000000	0.141733	-0.016182	-0.139417	0.000000	0.000000	1.000000	133.000000	1.000000
15215.616954	0.096017	0.622167	0.002300	84.470932	39.160568	60.706333	0.000000	0.000000	0.000000	0.000000	0.000000	0.000000	0.141733	-0.016182	-0.139417	0.000000	0.000000	1.000000	133.000000	1.000000
15215.620287	0.096017	0.622167	0.002300	84.484848	39.303066	61.251881	0.000000	0.000000	0.000000	0.000000	0.000000	0.000000	0.141733	-0.016182	-0.139417	0.000000	0.000000	1.000000	133.000000	1.000000
15215.623620	0.096500	0.622147	0.001888	84.484848	39.303066	61.251881	0.000000	0.000000	0.000000	0.000000	0.000000	0.000000	0.144818	-0.006115	-0.123487	0.000000	0.000000	1.000000	133.000000	1.000000
15215.626954	0.096500	0.622147	0.001888	84.484848	39.303066	61.251881	0.000000	0.000000	0.000000	0.000000	0.000000	0.000000	0.144818	-0.006115	-0.123487	0.000000	0.000000	1.000000	133.000000	1.000000
15215.630287	0.096963	0.622146	0.001495	84.494019	39.397793	61.471504	0.000000	0.000000	0.000000	0.000000	0.000000	0.000000	0.138981	-0.000220	-0.117787	0.000000	0.000000	1.000000	133.000000	1.000000
15215.633620	0.096963	0.622146	0.001495	84.494019	39.397793	61.471504	0.000000	0.000000	0.000000	0.000000	0.000000	0.000000	0.138981	-0.000220	-0.117787	0.000000	0.000000	1.000000	133.000000	1.000000
15215.636954	0.096963	0.622146	0.001495	84.494019	39.397793	61.471504	0.000000	0.000000	0.000000	0.000000	0.000000	0.000000	0.138981	-0.000220	-0.117787	0.000000	0.000000	1.000000	133.000000	1.000000
15215.640287	0.096963	0.622146	0.001495	84.499611	39.495766	61.501633	0.000000	0.000000	0.000000	0.000000	0.000000	0.000000	0.138981	-0.000220	-0.117787	0.000000	0.000000	1.000000	133.000000	1.000000
15215.643620	0.097451	0.622165	0.001113	84.499611	39.495766	61.501633	0.000000	0.000000	0.000000	0.000000	0.000000	0.000000	0.146226	0.005653	-0.114843	0.000000	0.000000	1.000000	133.000000	1.000000
15215.646954	0.097451	0.622165	0.001113	84.499611	39.495766	61.501633	0.000000	0.000000	0.000000	0.000000	0.000000	0.000000	0.146226	0.005653	-0.114843	0.000000	0.000000	1.000000	133.000000	1.000000
15215.650287	0.097914	0.622209	0.000725	84.499535	39.560982	61.501572	0.000000	0.000000	0.000000	0.000000	0.000000	0.000000	0.138907	0.013314	-0.116257	0.000000	0.000000	1.000000	133.000000	1.000000
15215.653620	0.097914	0.622209	0.000725	84.499535	39.560982	61.501572	0.000000	0.000000	0.000000	0.000000	0.000000	0.000000	0.138907	0.013314	-0.116257	0.000000	0.000000	1.000000	133.000000	1.000000
15215.656954	0.097914	0.622209	0.000725	84.499535	39.560982	61.501572	0.000000	0.000000	0.000000	0.000000	0.000000	0.000000	0.138907	0.013314	-0.116257	0.000000	0.000000	1.000000	133.000000	1.000000
15215.660287	0.097914	0.622209	0.000725	84.505127	39.648182	61.531788	0.000000	0.000000	0.000000	0.000000	0.000000	0.000000	0.138907	0.013314	-0.116257	0.000000	0.000000	1.000000	133.000000	1.000000
15215.663620	0.098311	0.622253	0.000351	84.505127	39.648182	61.531788	0.000000	0.000000	0.000000	0.000000	0.000000	0.000000	0.119128	0.013249	-0.112205	0.000000	0.000000	1.000000	133.000000	1.000000
15215.666954	0.098311	0.622253	0.000351	84.505127	39.648182	61.531788	0.000000	0.000000	0.000000	0.000000	0.000000	0.000000	0.119128	0.013249	-0.112205	0.000000	0.000000	1.000000	133.000000	1.000000
15215.670287	0.098705	0.622323	-0.000032	84.505096	39.705246	61.531734	0.000000	0.000000	0.000000	0.000000	0.000000	0.000000	0.118362	0.020873	-0.114962	0.000000	0.000000	1.000000	133.000000	1.000000
15215.673620	0.098705	0.622323	-0.000032	84.505096	39.705246	61.531734	0.000000	0.000000	0.000000	0.000000	0.000000	0.000000	0.118362	0.020873	-0.114962	0.000000	0.000000	1.000000	133.000000	1.000000
15215.676954	0.098705	0.622323	-0.000032	84.505096	39.705246	61.531734	0.000000	0.000000	0.000000	0.000000	0.000000	0.000000	0.118362	0.020873	-0.114962	0.000000	0.000000	1.000000	133.000000	1.000000
15215.680287	0.098705	0.622323	-0.000032	84.505882	39.765469	61.534973	0.000000	0.000000	0.000000	0.000000	0.000000	0.000000	0.118362	0.020873	-0.114962	0.000000	0.000000	1.000000	133.000000	1.000000
15215.683620	0.099096	0.622373	-0.000431	84.505882	39.765469	61.534973	0.000000	0.000000	0.000000	0.000000	0.000000	0.000000	0.117185	0.014892	-0.119554	0.000000	0.000000	1.000000	133.000000	1.000000
15215.686954	0.099096	0.622373	-0.000431	84.505882	39.765469	61.534973	0.000000	0.000000	0.000000	0.000000	0.000000	0.000000	0.117185	0.014892	-0.119554	0.000000	0.000000	1.000000	133.000000	1.000000
15215.690287	0.099493	0.622391	-0.000797	84.507416	39.828621	61.541256	0.000000	0.000000	0.000000	0.000000	0.000000	0.000000	0.119105	0.005435	-0.109895	0.000000	0.000000	1.000000	133.000000	1.000000
15215.693620	0.099493	0.622391	-0.000797	84.507416	39.828621	61.541256	0.000000	0.000000	0.000000	0.000000	0.000000	0.000000	0.119105	0.005435	-0.109895	0.000000	0.000000	1.000000	133.000000	1.000000
15215.696954	0.099493	0.622391	-0.000797	84.507416	39.828621	61.541256	0.000000	0.000000	0.000000	0.000000	0.000000	0.000000	0.119105	0.005435	-0.109895	0.000000	0.000000	1.000000	133.000000	1.000000
15215.700287	0.099493	0.622391	-0.000797	84.508949	39.891830	61.555573	0.000000	0.000000	0.000000	0.000000	0.000000	0.000000	0.119105	0.005435	-0.109895	0.000000	0.000000	1.000000	133.000000	1.000000
15215.703620	0.099895	0.622403	-0.001140	84.508949	39.891830	61.555573	0.000000	0.000000	0.000000	0.000000	0.000000	0.000000	0.120471	0.003680	-0.102884	0.000000	0.000000	1.000000	133.000000	1.000000
15215.706954	0.099895	0.622403	-0.001140	84.508949	39.891830	61.555573	0.000000	0.000000	0.000000	0.000000	0.000000	0.000000	0.120471	0.003680	-0.102884	0.000000	0.000000	1.000000	133.000000	1.000000
15215.710287	0.100328	0.622404	-0.001441	84.506493	39.933758	61.538033	0.000000	0.000000	0.000000	0.000000	0.000000	0.000000	0.129922	0.000216	-0.090180	0.000000	0.000000	1.000000	133.000000	1.000000
15215.713620	0.100328	0.622404	-0.001441	84.506493	39.933758	61.538033	0.000000	0.000000	0.000000	0.000000	0.000000	0.000000	0.129922	0.000216	-0.090180	0.000000	0.000000	1.000000	133.000000	1.000000
15215.716954	0.100328	0.622404	-0.001441	84.506493	39.933758	61.538033	0.000000	0.000000	0.000000	0.000000	0.000000	0.000000	0.129922	0.000216	-0.090180	0.000000	0.000000	1.000000	133.000000	1.000000
15215.720287	0.100328	0.622404	-0.001441	84.510735	40.017361	61.559395	0.000000	0.000000	0.000000	0.000000	0.000000	0.000000	0.129922	0.000216	-0.090180	0.000000	0.000000	1.000000	133.000000	1.000000
15215.723620	0.100802	0.622359	-0.001757	84.510735	40.017361	61.559395	0.000000	0.000000	0.000000	0.000000	0.000000	0.000000	0.142329	-0.013384	-0.095013	0.000000	0.000000	1.000000	133.000000	1.000000
15215.726954	0.100802	0.622359	-0.001757	84.510735	40.017361	61.559395	0.000000	0.000000	0.000000	0.000000	0.000000	0.000000	0.142329	-0.013384	-0.095013	0.000000	0.000000	1.000000	133.000000	1.000000
15215.730287	0.101283	0.622283	-0.002042	84.524605	40.158176	61.635284	0.000000	0.000000	0.000000	0.000000	0.000000	0.000000	0.144323	-0.022769	-0.085407	0.000000	0.000000	1.000000	133.000000	1.000000
15215.733620	0.101283	0.622283	-0.002042	84.524605	40.158176	61.635284	0.000000	0.000000	0.000000	0.000000	0.000000	0.000000	0.144323	-0.022769	-0.085407	0.000000	0.000000	1.000000	133.000000	1.000000
15215.736954	0.101283	0.622283	-0.002042	84.524605	40.158176	61.635284	0.000000	0.000000	0.000000	0.000000	0.000000	0.000000	0.144323	-0.022769	-0.085407	0.000000	0.000000	1.000000	133.000000	1.000000
15215.740287	0.101283	0.622283	-0.002042	84.541275	40.317318	61.734821	0.000000	0.000000	0.000000	0.000000	0.000000	0.000000	0.144323	-0.022769	-0.085407	0.000000	0.000000	1.000000	133.000000	1.000000
15215.743620	0.101787	0.622182	-0.002323	84.541275	40.317318	61.734821	0.000000	0.000000	0.000000	0.000000	0.000000	0.000000	0.151234	-0.030383	-0.084378	0.000000	0.000000	1.000000	133.000000	1.000000
15215.746954	0.101787	0.622182	-0.002323	84.541275	40.317318	61.734821	0.000000	0.000000	0.000000	0.000000	0.000000	0.000000	0.151234	-0.030383	-0.084378	0.000000	0.000000	1.000000	133.000000	1.000000
15215.750287	0.102289	0.622035	-0.002611	84.561378	40.495419	61.845531	0.000000	0.000000	0.000000	0.000000	0.000000	0.000000	0.150659	-0.043948	-0.086401	0.000000	0.000000	1.000000	133.000000	1.000000
15215.753620	0.102289	0.622035	-0.002611	84.561378	40.495419	61.845531	0.000000	0.000000	0.000000	0.000000	0.000000	0.000000	0.150659	-0.043948	-0.086401	0.000000	0.000000	1.000000	133.000000	1.000000
15215.756954	0.102289	0.622035	-0.002611	84.561378	40.495419	61.845531	0.000000	0.000000	0.000000	0.000000	0.000000	0.000000	0.150659	-0.043948	-0.086401	0.000000	0.000000	1.000000	133.000000	1.000000
15215.760287	0.102289	0.622035	-0.002611	84.584236	40.689754	61.972546	0.000000	0.000000	0.000000	0.000000	0.000000	0.000000	0.150659	-0.043948	-0.086401	0.000000	0.000000	1.000000	133.000000	1.000000
15215.763620	0.102782	0.621875	-0.002939	84.584236	40.689754	61.972546	0.000000	0.000000	0.000000	0.000000	0.000000	0.000000	0.147866	-0.048134	-0.098184	0.000000	0.000000	1.000000	133.000000	1.000000
15215.766954	0.102782	0.621875	-0.002939	84.584236	40.689754	61.972546	0.000000	0.000000	0.000000	0.000000	0.000000	0.000000	0.147866	-0.048134	-0.098184	0.000000	0.000000	1.000000	133.000000	1.000000
15215.770287	0.103225	0.621675	-0.003286	84.606644	40.876442	62.094944	0.000000	0.000000	0.000000	0.000000	0.000000	0.000000	0.132704	-0.059946	-0.104397	0.000000	0.000000	1.000000	133.000000	1.000000
15215.773620	0.103225	0.621675	-0.003286	84.606644	40.876442	62.094944	0.000000	0.000000	0.000000	0.000000	0.000000	0.000000	0.132704	-0.059946	-0.104397	0.000000	0.000000	1.000000	133.000000	1.000000
15215.776954	0.103225	0.621675	-0.003286	84.606644	40.876442	62.094944	0.000000	0.000000	0.000000	0.000000	0.000000	0.000000	0.132704	-0.059946	-0.104397	0.000000	0.000000	1.000000	133.000000	1.000000
15215.780287	0.103225	0.621675	-0.003286	84.621887	41.006405	62.179836	0.000000	0.000000	0.000000	0.000000	0.000000	0.000000	0.132704	-0.059946	-0.104397	0.000000	0.000000	1.000000	133.000000	1.000000
15215.783620	0.103587	0.621467	-0.003683	84.621887	41.006405	62.179836	0.000000	0.000000	0.000000	0.000000	0.000000	0.000000	0.108851	-0.062409	-0.118847	0.000000	0.000000	1.000000	133.000000	1.000000
15215.786954	0.103587	0.621467	-0.003683	84.621887	41.006405	62.179836	0.000000	0.000000	0.000000	0.000000	0.000000	0.000000	0.108851	-0.062409	-0.118847	0.000000	0.000000	1.000000	133.000000	1.000000
15215.790287	0.103878	0.621220	-0.004094	84.615768	40.996925	62.123455	0.000000	0.000000	0.000000	0.000000	0.000000	0.000000	0.087225	-0.074216	-0.123520	0.000000	0.000000	1.000000	133.000000	1.000000
15215.793620	0.103878	0.621220	-0.004094	84.615768	40.996925	62.123455	0.000000	0.000000	0.000000	0.000000	0.000000	0.000000	0.087225	-0.074216	-0.123520	0.000000	0.000000	1.000000	133.000000	1.000000
15215.796954	0.103878	0.621220	-0.004094	84.615768	40.996925	62.123455	0.000000	0.000000	0.000000	0.000000	0.000000	0.000000	0.087225	-0.074216	-0.123520	0.000000	0.000000	1.000000	133.000000	1.000000
15215.800287	0.103878	0.621220	-0.004094	84.586403	40.836796	61.922646	0.000000	0.000000	0.000000	0.000000	0.000000	0.000000	0.087225	-0.074216	-0.123520	0.000000	0.000000	1.000000	133.000000	1.000000
15215.803620	0.104136	0.620984	-0.004549	84.586403	40.836796	61.922646	0.000000	0.000000	0.000000	0.000000	0.000000	0.000000	0.077313	-0.070760	-0.136374	0.000000	0.000000	1.000000	133.000000	1.000000
15215.806954	0.104136	0.620984	-0.004549	84.586403	40.836796	61.922646	0.000000	0.000000	0.000000	0.000000	0.000000	0.000000	0.077313	-0.070760	-0.136374	0.000000	0.000000	1.000000	133.000000	1.000000
15215.810287	0.104393	0.620748	-0.005004	84.545685	40.606270	61.654602	0.000000	0.000000	0.000000	0.000000	0.000000	0.000000	0.077109	-0.070719	-0.136479	0.000000	0.000000	1.000000	133.000000	1.000000
15215.813620	0.104393	0.620748	-0.005004	84.545685	40.606270	61.654602	0.000000	0.000000	0.000000	0.000000	0.000000	0.000000	0.077109	-0.070719	-0.136479	0.000000	0.000000	1.000000	133.000000	1.000000
15215.816954	0.104393	0.620748	-0.005004	84.545685	40.606270	61.654602	0.000000	0.000000	0.000000	0.000000	0.000000	0.000000	0.077109	-0.070719	-0.136479	0.000000	0.000000	1.000000	133.000000	1.000000
15215.820287	0.104393	0.620748	-0.005004	84.479126	40.231075	61.242310	0.000000	0.000000	0.000000	0.000000	0.000000	0.000000	0.077109	-0.070719	-0.136479	0.000000	0.000000	1.000000	133.000000	1.000000
15215.823620	0.104631	0.620532	-0.005439	84.479126	40.231075	61.242310	0.000000	0.000000	0.000000	0.000000	0.000000	0.000000	0.071514	-0.064781	-0.130591	0.000000	0.000000	1.000000	133.000000	1.000000
15215.826954	0.104631	0.620532	-0.005439	84.479126	40.231075	61.242310	0.000000	0.000000	0.000000	0.000000	0.000000	0.000000	0.071514	-0.064781	-0.130591	0.000000	0.000000	1.000000	133.000000	1.000000
15215.830287	0.104832	0.620311	-0.005841	84.373016	39.642353	60.620129	0.000000	0.000000	0.000000	0.000000	0.000000	0.000000	0.060127	-0.066464	-0.120587	0.000000	0.000000	1.000000	133.000000	1.000000
15215.833620	0.104832	0.620311	-0.005841	84.373016	39.642353	60.620129	0.000000	0.000000	0.000000	0.000000	0.000000	0.000000	0.060127	-0.066464	-0.120587	0.000000	0.000000	1.000000	133.000000	1.000000
15215.836954	0.104832	0.620311	-0.005841	84.373016	39.642353	60.620129	0.000000	0.000000	0.000000	0.000000	0.000000	0.000000	0.060127	-0.066464	-0.120587	0.000000	0.000000	1.000000	133.000000	1.000000
15215.840287	0.104832	0.620311	-0.005841	84.232857	38.897038	59.844822	0.000000	0.000000	0.000000	0.000000	0.000000	0.000000	0.060127	-0.066464	-0.120587	0.000000	0.000000	1.000000	133.000000	1.000000
15215.843620	0.105053	0.620137	-0.006151	84.232857	38.897038	59.844822	0.000000	0.000000	0.000000	0.000000	0.000000	0.000000	0.066438	-0.052165	-0.092925	0.000000	0.000000	1.000000	133.000000	1.000000
15215.846954	0.105053	0.620137	-0.006151	84.232857	38.897038	59.844822	0.000000	0.000000	0.000000	0.000000	0.000000	0.000000	0.066438	-0.052165	-0.092925	0.000000	0.000000	1.000000	133.000000	1.000000
15215.850287	0.105053	0.620137	-0.006151	84.071495	38.082958	59.009148	0.000000	0.000000	0.000000	0.000000	0.000000	0.000000	0.066438	-0.052165	-0.092925	0.000000	0.000000	1.000000	133.000000	1.000000
15215.853620	0.105053	0.620137	-0.006151	84.071495	38.082958	59.009148	0.000000	0.000000	0.000000	0.000000	0.000000	0.000000	0.066438	-0.052165	-0.092925	0.000000	0.000000	1.000000	133.000000	1.000000
15215.856954	0.105203	0.619971	-0.006378	84.071495	38.082958	59.009148	0.000000	0.000000	0.000000	0.000000	0.000000	0.000000	0.045021	-0.049627	-0.068268	0.000000	0.000000	1.000000	133.000000	1.000000
15215.860287	0.105203	0.619971	-0.006378	83.904037	37.261730	58.178253	0.000000	0.000000	0.000000	0.000000	0.000000	0.000000	0.045021	-0.049627	-0.068268	0.000000	0.000000	1.000000	133.000000	1.000000
15215.863620	0.105203	0.619971	-0.006378	83.904037	37.261730	58.178253	0.000000	0.000000	0.000000	0.000000	0.000000	0.000000	0.045021	-0.049627	-0.068268	0.000000	0.000000	1.000000	133.000000	1.000000
15215.866954	0.105203	0.619971	-0.006378	83.904037	37.261730	58.178253	0.000000	0.000000	0.000000	0.000000	0.000000	0.000000	0.045021	-0.049627	-0.068268	0.000000	0.000000	1.000000	133.000000	1.000000
15215.870287	0.105250	0.619708	-0.006661	83.758324	36.572777	57.492645	0.000000	0.000000	0.000000	0.000000	0.000000	0.000000	0.014024	-0.079071	-0.084875	0.000000	0.000000	1.000000	133.000000	1.000000
15215.873620	0.105250	0.619708	-0.006661	83.758324	36.572777	57.492645	0.000000	0.000000	0.000000	0.000000	0.000000	0.000000	0.014024	-0.079071	-0.084875	0.000000	0.000000	1.000000	133.000000	1.000000
15215.876954	0.105250	0.619708	-0.006661	83.758324	36.572777	57.492645	0.000000	0.000000	0.000000	0.000000	0.000000	0.000000	0.014024	-0.079071	-0.084875	0.000000	0.000000	1.000000	133.000000	1.000000
15215.880287	0.105250	0.619708	-0.006661	83.639580	36.045280	56.974552	0.000000	0.000000	0.000000	0.000000	0.000000	0.000000	0.014024	-0.079071	-0.084875	0.000000	0.000000	1.000000	133.000000	1.000000
15215.883620	0.105195	0.619604	-0.006703	83.639580	36.045280	56.974552	0.000000	0.000000	0.000000	0.000000	0.000000	0.000000	-0.016445	-0.031127	-0.012470	0.000000	0.000000	1.000000	133.000000	1.000000
15215.886954	0.105195	0.619604	-0.006703	83.639580	36.045280	56.974552	0.000000	0.000000	0.000000	0.000000	0.000000	0.000000	-0.016445	-0.031127	-0.012470	0.000000	0.000000	1.000000	133.000000	1.000000
15215.890287	0.105195	0.619604	-0.006703	83.546150	35.639256	56.582409	0.000000	0.000000	0.000000	0.000000	0.000000	0.000000	-0.016445	-0.031127	-0.012470	0.000000	0.000000	1.000000	133.000000	1.000000
15215.893620	0.105195	0.619604	-0.006703	83.546150	35.639256	56.582409	0.000000	0.000000	0.000000	0.000000	0.000000	0.000000	-0.016445	-0.031127	-0.012470	0.000000	0.000000	1.000000	133.000000	1.000000
15215.896954	0.105080	0.619520	-0.006715	83.546150	35.639256	56.582409	0.000000	0.000000	0.000000	0.000000	0.000000	0.000000	-0.034635	-0.025228	-0.003472	0.000000	0.000000	1.000000	133.000000	1.000000
15215.900287	0.104948	0.619430	-0.006697	83.493767	35.406052	56.367313	0.000000	0.000000	0.000000	0.000000	0.000000	0.000000	-0.039390	-0.026932	0.005117	0.000000	0.000000	1.000000	133.000000	1.000000
15215.903620	0.104948	0.619430	-0.006697	83.493767	35.406052	56.367313	0.000000	0.000000	0.000000	0.000000	0.000000	0.000000	-0.039390	-0.026932	0.005117	0.000000	0.000000	1.000000	133.000000	1.000000
15215.906954	0.104948	0.619430	-0.006697	83.493767	35.406052	56.367313	0.000000	0.000000	0.000000	0.000000	0.000000	0.000000	-0.039390	-0.026932	0.005117	0.000000	0.000000	1.000000	133.000000	1.000000
15215.910287	0.104948	0.619430	-0.006697	83.487747	35.358795	56.339687	0.000000	0.000000	0.000000	0.000000	0.000000	0.000000	-0.039390	-0.026932	0.005117	0.000000	0.000000	1.000000	133.000000	1.000000
15215.913620	0.104830	0.619374	-0.006627	83.487747	35.358795	56.339687	0.000000	0.000000	0.000000	0.000000	0.000000	0.000000	-0.035636	-0.016867	0.021249	0.000000	0.000000	1.000000	133.000000	1.000000
15215.916954	0.104830	0.619374	-0.006627	83.487747	35.358795	56.339687	0.000000	0.000000	0.000000	0.000000	0.000000	0.000000	-0.035636	-0.016867	0.021249	0.000000	0.000000	1.000000	133.000000	1.000000
15215.920287	0.104830	0.619374	-0.006627	83.496422	35.373699	56.371117	0.000000	0.000000	0.000000	0.000000	0.000000	0.000000	-0.035636	-0.016867	0.021249	0.000000	0.000000	1.000000	133.000000	1.000000
15215.923620	0.104830	0.619374	-0.006627	83.496422	35.373699	56.371117	0.000000	0.000000	0.000000	0.000000	0.000000	0.000000	-0.035636	-0.016867	0.021249	0.000000	0.000000	1.000000	133.000000	1.000000
15215.926954	0.104713	0.619292	-0.006547	83.496422	35.373699	56.371117	0.000000	0.000000	0.000000	0.000000	0.000000	0.000000	-0.035045	-0.024449	0.023825	0.000000	0.000000	1.000000	133.000000	1.000000
15215.930287	0.104713	0.619292	-0.006547	83.499313	35.367825	56.381618	0.000000	0.000000	0.000000	0.000000	0.000000	0.000000	-0.035045	-0.024449	0.023825	0.000000	0.000000	1.000000	133.000000	1.000000
15215.933620	0.104713	0.619292	-0.006547	83.499313	35.367825	56.381618	0.000000	0.000000	0.000000	0.000000	0.000000	0.000000	-0.035045	-0.024449	0.023825	0.000000	0.000000	1.000000	133.000000	1.000000
15215.936954	0.104713	0.619292	-0.006547	83.499313	35.367825	56.381618	0.000000	0.000000	0.000000	0.000000	0.000000	0.000000	-0.035045	-0.024449	0.023825	0.000000	0.000000	1.000000	133.000000	1.000000
15215.940287	0.104490	0.619166	-0.006244	83.505112	35.372326	56.402569	0.000000	0.000000	0.000000	0.000000	0.000000	0.000000	-0.066812	-0.038073	0.091102	0.000000	0.000000	1.000000	133.000000	1.000000
15215.943620	0.104490	0.619166	-0.006244	83.505112	35.372326	56.402569	0.000000	0.000000	0.000000	0.000000	0.000000	0.000000	-0.066812	-0.038073	0.091102	0.000000	0.000000	1.000000	133.000000	1.000000
15215.946954	0.104490	0.619166	-0.006244	83.505112	35.372326	56.402569	0.000000	0.000000	0.000000	0.000000	0.000000	0.000000	-0.066812	-0.038073	0.091102	0.000000	0.000000	1.000000	133.000000	1.000000
15215.950287	0.104490	0.619166	-0.006244	83.510880	35.376949	56.423649	0.000000	0.000000	0.000000	0.000000	0.000000	0.000000	-0.066812	-0.038073	0.091102	0.000000	0.000000	1.000000	133.000000	1.000000
15215.953620	0.104393	0.619087	-0.006078	83.510880	35.376949	56.423649	0.000000	0.000000	0.000000	0.000000	0.000000	0.000000	-0.029112	-0.023715	0.049637	0.000000	0.000000	1.000000	133.000000	1.000000
15215.956954	0.104393	0.619087	-0.006078	83.510880	35.376949	56.423649	0.000000	0.000000	0.000000	0.000000	0.000000	0.000000	-0.029112	-0.023715	0.049637	0.000000	0.000000	1.000000	133.000000	1.000000
15215.960287	0.104393	0.619087	-0.006078	83.519585	35.389332	56.455269	0.000000	0.000000	0.000000	0.000000	0.000000	0.000000	-0.029112	-0.023715	0.049637	0.000000	0.000000	1.000000	133.000000	1.000000
15215.963620	0.104393	0.619087	-0.006078	83.519585	35.389332	56.455269	0.000000	0.000000	0.000000	0.000000	0.000000	0.000000	-0.029112	-0.023715	0.049637	0.000000	0.000000	1.000000	133.000000	1.000000
15215.966954	0.104266	0.618994	-0.005946	83.519585	35.389332	56.455269	0.000000	0.000000	0.000000	0.000000	0.000000	0.000000	-0.038252	-0.027910	0.039478	0.000000	0.000000	1.000000	133.000000	1.000000
15215.970287	0.104266	0.618994	-0.005946	83.528282	35.399071	56.486980	0.000000	0.000000	0.000000	0.000000	0.000000	0.000000	-0.038252	-0.027910	0.039478	0.000000	0.000000	1.000000	133.000000	1.000000
15215.973620	0.104266	0.618994	-0.005946	83.528282	35.399071	56.486980	0.000000	0.000000	0.000000	0.000000	0.000000	0.000000	-0.038252	-0.027910	0.039478	0.000000	0.000000	1.000000	133.000000	1.000000
15215.976954	0.104266	0.618994	-0.005946	83.528282	35.399071	56.486980	0.000000	0.000000	0.000000	0.000000	0.000000	0.000000	-0.038252	-0.027910	0.039478	0.000000	0.000000	1.000000	133.000000	1.000000
15215.980287	0.103928	0.618780	-0.005746	83.539833	35.416756	56.529415	0.000000	0.000000	0.000000	0.000000	0.000000	0.000000	-0.101227	-0.064139	0.060076	0.000000	0.000000	1.000000	133.000000	1.000000
15215.983620	0.103928	0.618780	-0.005746	83.539833	35.416756	56.529415	0.000000	0.000000	0.000000	0.000000	0.000000	0.000000	-0.101227	-0.064139	0.060076	0.000000	0.000000	1.000000	133.000000	1.000000
15215.986954	0.103928	0.618780	-0.005746	83.539833	35.416756	56.529415	0.000000	0.000000	0.000000	0.000000	0.000000	0.000000	-0.101227	-0.064139	0.060076	0.000000	0.000000	1.000000	133.000000	1.000000
15215.990287	0.103749	0.618673	-0.005644	83.551437	35.434616	56.572021	0.000000	0.000000	0.000000	0.000000	0.000000	0.000000	-0.053859	-0.032097	0.030737	0.000000	0.000000	1.000000	133.000000	1.000000
15215.993620	0.103749	0.618673	-0.005644	83.551437	35.434616	56.572021	0.000000	0.000000	0.000000	0.000000	0.000000	0.000000	-0.053859	-0.032097	0.030737	0.000000	0.000000	1.000000	133.000000	1.000000
15215.996954	0.103749	0.618673	-0.005644	83.551437	35.434616	56.572021	0.000000	0.000000	0.000000	0.000000	0.000000	0.000000	-0.053859	-0.032097	0.030737	0.000000	0.000000	1.000000	133.000000	1.000000
15216.000287	0.103749	0.618673	-0.005644	83.565834	35.463173	56.625381	0.000000	0.000000	0.000000	0.000000	0.000000	0.000000	-0.053859	-0.032097	0.030737	0.000000	0.000000	1.000000	133.000000	1.000000
15216.003620	0.103590	0.618566	-0.005546	83.565834	35.463173	56.625381	0.000000	0.000000	0.000000	0.000000	0.000000	0.000000	-0.047452	-0.032080	0.029234	0.000000	0.000000	1.000000	133.000000	1.000000
15216.006954	0.103590	0.618566	-0.005546	83.565834	35.463173	56.625381	0.000000	0.000000	0.000000	0.000000	0.000000	0.000000	-0.047452	-0.032080	0.029234	0.000000	0.000000	1.000000	133.000000	1.000000
15216.010287	0.103590	0.618566	-0.005546	83.577400	35.486794	56.668320	0.000000	0.000000	0.000000	0.000000	0.000000	0.000000	-0.047452	-0.032080	0.029234	0.000000	0.000000	1.000000	133.000000	1.000000
15216.013620	0.103590	0.618566	-0.005546	83.577400	35.486794	56.668320	0.000000	0.000000	0.000000	0.000000	0.000000	0.000000	-0.047452	-0.032080	0.029234	0.000000	0.000000	1.000000	133.000000	1.000000
15216.016954	0.103438	0.618453	-0.005425	83.577400	35.486794	56.668320	0.000000	0.000000	0.000000	0.000000	0.000000	0.000000	-0.045842	-0.033820	0.036319	0.000000	0.000000	1.000000	133.000000	1.000000
15216.020287	0.103438	0.618453	-0.005425	83.591888	35.521267	56.722168	0.000000	0.000000	0.000000	0.000000	0.000000	0.000000	-0.045842	-0.033820	0.036319	0.000000	0.000000	1.000000	133.000000	1.000000
15216.023620	0.103438	0.618453	-0.005425	83.591888	35.521267	56.722168	0.000000	0.000000	0.000000	0.000000	0.000000	0.000000	-0.045842	-0.033820	0.036319	0.000000	0.000000	1.000000	133.000000	1.000000
15216.026954	0.103438	0.618453	-0.005425	83.591888	35.521267	56.722168	0.000000	0.000000	0.000000	0.000000	0.000000	0.000000	-0.045842	-0.033820	0.036319	0.000000	0.000000	1.000000	133.000000	1.000000
15216.030287	0.103213	0.618163	-0.005225	83.606285	35.558720	56.776264	0.000000	0.000000	0.000000	0.000000	0.000000	0.000000	-0.067498	-0.087036	0.060190	0.000000	0.000000	1.000000	133.000000	1.000000
15216.033620	0.103213	0.618163	-0.005225	83.606285	35.558720	56.776264	0.000000	0.000000	0.000000	0.000000	0.000000	0.000000	-0.067498	-0.087036	0.060190	0.000000	0.000000	1.000000	133.000000	1.000000
15216.036954	0.103213	0.618163	-0.005225	83.606285	35.558720	56.776264	0.000000	0.000000	0.000000	0.000000	0.000000	0.000000	-0.067498	-0.087036	0.060190	0.000000	0.000000	1.000000	133.000000	1.000000
15216.040287	0.103096	0.618011	-0.005144	83.627205	35.604549	56.837364	0.000000	0.000000	0.000000	0.000000	0.000000	0.000000	-0.035101	-0.045601	0.024239	0.000000	0.000000	1.000000	133.000000	1.000000
15216.043620	0.103096	0.618011	-0.005144	83.627205	35.604549	56.837364	0.000000	0.000000	0.000000	0.000000	0.000000	0.000000	-0.035101	-0.045601	0.024239	0.000000	0.000000	1.000000	133.000000	1.000000
15216.046954	0.103096	0.618011	-0.005144	83.627205	35.604549	56.837364	0.000000	0.000000	0.000000	0.000000	0.000000	0.000000	-0.035101	-0.045601	0.024239	0.000000	0.000000	1.000000	133.000000	1.000000
15216.050287	0.103096	0.618011	-0.005144	83.648102	35.650803	56.898872	0.000000	0.000000	0.000000	0.000000	0.000000	0.000000	-0.035101	-0.045601	0.024239	0.000000	0.000000	1.000000	133.000000	1.000000
15216.053620	0.102950	0.617820	-0.005089	83.648102	35.650803	56.898872	0.000000	0.000000	0.000000	0.000000	0.000000	0.000000	-0.043625	-0.057334	0.016598	0.000000	0.000000	1.000000	133.000000	1.000000
15216.056954	0.102950	0.617820	-0.005089	83.648102	35.650803	56.898872	0.000000	0.000000	0.000000	0.000000	0.000000	0.000000	-0.043625	-0.057334	0.016598	0.000000	0.000000	1.000000	133.000000	1.000000
15216.060287	0.102950	0.617820	-0.005089	83.675438	35.637539	56.895996	0.000000	0.000000	0.000000	0.000000	0.000000	0.000000	-0.043625	-0.057334	0.016598	0.000000	0.000000	1.000000	133.000000	1.000000
15216.063620	0.102950	0.617820	-0.005089	83.675438	35.637539	56.895996	0.000000	0.000000	0.000000	0.000000	0.000000	0.000000	-0.043625	-0.057334	0.016598	0.000000	0.000000	1.000000	133.000000	1.000000
15216.066954	0.102799	0.617635	-0.005057	83.675438	35.637539	56.895996	0.000000	0.000000	0.000000	0.000000	0.000000	0.000000	-0.045253	-0.055615	0.009452	0.000000	0.000000	1.000000	133.000000	1.000000
15216.070287	0.102799	0.617635	-0.005057	83.704834	35.577724	56.847393	0.000000	0.000000	0.000000	0.000000	0.000000	0.000000	-0.045253	-0.055615	0.009452	0.000000	0.000000	1.000000	133.000000	1.000000
15216.073620	0.102799	0.617635	-0.005057	83.704834	35.577724	56.847393	0.000000	0.000000	0.000000	0.000000	0.000000	0.000000	-0.045253	-0.055615	0.009452	0.000000	0.000000	1.000000	133.000000	1.000000
15216.076954	0.102799	0.617635	-0.005057	83.704834	35.577724	56.847393	0.000000	0.000000	0.000000	0.000000	0.000000	0.000000	-0.045253	-0.055615	0.009452	0.000000	0.000000	1.000000	133.000000	1.000000
15216.080287	0.102382	0.617250	-0.005009	83.735748	35.553501	56.840233	0.000000	0.000000	0.000000	0.000000	0.000000	0.000000	-0.125372	-0.115306	0.014425	0.000000	0.000000	1.000000	133.000000	1.000000
15216.083620	0.102382	0.617250	-0.005009	83.735748	35.553501	56.840233	0.000000	0.000000	0.000000	0.000000	0.000000	0.000000	-0.125372	-0.115306	0.014425	0.000000	0.000000	1.000000	133.000000	1.000000
15216.086954	0.102382	0.617250	-0.005009	83.735748	35.553501	56.840233	0.000000	0.000000	0.000000	0.000000	0.000000	0.000000	-0.125372	-0.115306	0.014425	0.000000	0.000000	1.000000	133.000000	1.000000
15216.090287	0.102382	0.617250	-0.005009	83.765266	35.620735	56.936516	0.000000	0.000000	0.000000	0.000000	0.000000	0.000000	-0.125372	-0.115306	0.014425	0.000000	0.000000	1.000000	133.000000	1.000000
15216.093620	0.102127	0.617037	-0.005036	83.765266	35.620735	56.936516	0.000000	0.000000	0.000000	0.000000	0.000000	0.000000	-0.076304	-0.063837	-0.008182	0.000000	0.000000	1.000000	133.000000	1.000000
15216.096954	0.102127	0.617037	-0.005036	83.765266	35.620735	56.936516	0.000000	0.000000	0.000000	0.000000	0.000000	0.000000	-0.076304	-0.063837	-0.008182	0.000000	0.000000	1.000000	133.000000	1.000000
15216.100287	0.102127	0.617037	-0.005036	83.794106	35.705513	57.049152	0.000000	0.000000	0.000000	0.000000	0.000000	0.000000	-0.076304	-0.063837	-0.008182	0.000000	0.000000	1.000000	133.000000	1.000000
15216.103620	0.102127	0.617037	-0.005036	83.794106	35.705513	57.049152	0.000000	0.000000	0.000000	0.000000	0.000000	0.000000	-0.076304	-0.063837	-0.008182	0.000000	0.000000	1.000000	133.000000	1.000000
15216.106954	0.101921	0.616819	-0.005050	83.794106	35.705513	57.049152	0.000000	0.000000	0.000000	0.000000	0.000000	0.000000	-0.061816	-0.065552	-0.004049	0.000000	0.000000	1.000000	133.000000	1.000000
15216.110287	0.101921	0.616819	-0.005050	83.815849	35.766975	57.133068	0.000000	0.000000	0.000000	0.000000	0.000000	0.000000	-0.061816	-0.065552	-0.004049	0.000000	0.000000	1.000000	133.000000	1.000000
15216.113620	0.101921	0.616819	-0.005050	83.815849	35.766975	57.133068	0.000000	0.000000	0.000000	0.000000	0.000000	0.000000	-0.061816	-0.065552	-0.004049	0.000000	0.000000	1.000000	133.000000	1.000000
15216.116954	0.101921	0.616819	-0.005050	83.815849	35.766975	57.133068	0.000000	0.000000	0.000000	0.000000	0.000000	0.000000	-0.061816	-0.065552	-0.004049	0.000000	0.000000	1.000000	133.000000	1.000000
15216.120287	0.101618	0.616427	-0.005095	83.831276	35.812248	57.190090	0.000000	0.000000	0.000000	0.000000	0.000000	0.000000	-0.090980	-0.117571	-0.013492	0.000000	0.000000	1.000000	133.000000	1.000000
15216.123620	0.101618	0.616427	-0.005095	83.831276	35.812248	57.190090	0.000000	0.000000	0.000000	0.000000	0.000000	0.000000	-0.090980	-0.117571	-0.013492	0.000000	0.000000	1.000000	133.000000	1.000000
15216.126954	0.101618	0.616427	-0.005095	83.831276	35.812248	57.190090	0.000000	0.000000	0.000000	0.000000	0.000000	0.000000	-0.090980	-0.117571	-0.013492	0.000000	0.000000	1.000000	133.000000	1.000000
15216.130287	0.101618	0.616427	-0.005095	83.844673	35.848438	57.238091	0.000000	0.000000	0.000000	0.000000	0.000000	0.000000	-0.090980	-0.117571	-0.013492	0.000000	0.000000	1.000000	133.000000	1.000000
15216.133620	0.101544	0.616228	-0.005122	83.844673	35.848438	57.238091	0.000000	0.000000	0.000000	0.000000	0.000000	0.000000	-0.022158	-0.059638	-0.008312	0.000000	0.000000	1.000000	133.000000	1.000000
15216.136954	0.101544	0.616228	-0.005122	83.844673	35.848438	57.238091	0.000000	0.000000	0.000000	0.000000	0.000000	0.000000	-0.022158	-0.059638	-0.008312	0.000000	0.000000	1.000000	133.000000	1.000000
15216.140287	0.101544	0.616228	-0.005122	83.852379	35.848400	57.243015	0.000000	0.000000	0.000000	0.000000	0.000000	0.000000	-0.022158	-0.059638	-0.008312	0.000000	0.000000	1.000000	133.000000	1.000000
15216.143620	0.101544	0.616228	-0.005122	83.852379	35.848400	57.243015	0.000000	0.000000	0.000000	0.000000	0.000000	0.000000	-0.022158	-0.059638	-0.008312	0.000000	0.000000	1.000000	133.000000	1.000000
15216.146954	0.101470	0.616030	-0.005150	83.852379	35.848400	57.243015	0.000000	0.000000	0.000000	0.000000	0.000000	0.000000	-0.022161	-0.059623	-0.008343	0.000000	0.000000	1.000000	133.000000	1.000000
15216.150287	0.101470	0.616030	-0.005150	83.862495	35.665947	57.051617	0.000000	0.000000	0.000000	0.000000	0.000000	0.000000	-0.022161	-0.059623	-0.008343	0.000000	0.000000	1.000000	133.000000	1.000000
15216.153620	0.101470	0.616030	-0.005150	83.862495	35.665947	57.051617	0.000000	0.000000	0.000000	0.000000	0.000000	0.000000	-0.022161	-0.059623	-0.008343	0.000000	0.000000	1.000000	133.000000	1.000000
15216.156954	0.101470	0.616030	-0.005150	83.862495	35.665947	57.051617	0.000000	0.000000	0.000000	0.000000	0.000000	0.000000	-0.022161	-0.059623	-0.008343	0.000000	0.000000	1.000000	133.000000	1.000000
15216.160287	0.101316	0.615593	-0.005237	83.864799	35.224483	56.584332	0.000000	0.000000	0.000000	0.000000	0.000000	0.000000	-0.046380	-0.130908	-0.025930	0.000000	0.000000	1.000000	133.000000	1.000000
15216.163620	0.101316	0.615593	-0.005237	83.864799	35.224483	56.584332	0.000000	0.000000	0.000000	0.000000	0.000000	0.000000	-0.046380	-0.130908	-0.025930	0.000000	0.000000	1.000000	133.000000	1.000000
15216.166954	0.101316	0.615593	-0.005237	83.864799	35.224483	56.584332	0.000000	0.000000	0.000000	0.000000	0.000000	0.000000	-0.046380	-0.130908	-0.025930	0.000000	0.000000	1.000000	133.000000	1.000000
15216.170287	0.101211	0.615381	-0.005299	83.860008	34.551655	55.867474	0.000000	0.000000	0.000000	0.000000	0.000000	0.000000	-0.031224	-0.063664	-0.018688	0.000000	0.000000	1.000000	133.000000	1.000000
15216.173620	0.101211	0.615381	-0.005299	83.860008	34.551655	55.867474	0.000000	0.000000	0.000000	0.000000	0.000000	0.000000	-0.031224	-0.063664	-0.018688	0.000000	0.000000	1.000000	133.000000	1.000000
15216.176954	0.101211	0.615381	-0.005299	83.860008	34.551655	55.867474	0.000000	0.000000	0.000000	0.000000	0.000000	0.000000	-0.031224	-0.063664	-0.018688	0.000000	0.000000	1.000000	133.000000	1.000000
15216.180287	0.101211	0.615381	-0.005299	83.837830	33.747414	55.013378	0.000000	0.000000	0.000000	0.000000	0.000000	0.000000	-0.031224	-0.063664	-0.018688	0.000000	0.000000	1.000000	133.000000	1.000000
15216.183620	0.101113	0.615163	-0.005338	83.837830	33.747414	55.013378	0.000000	0.000000	0.000000	0.000000	0.000000	0.000000	-0.029632	-0.065394	-0.011617	0.000000	0.000000	1.000000	133.000000	1.000000
15216.186954	0.101113	0.615163	-0.005338	83.837830	33.747414	55.013378	0.000000	0.000000	0.000000	0.000000	0.000000	0.000000	-0.029632	-0.065394	-0.011617	0.000000	0.000000	1.000000	133.000000	1.000000
15216.190287	0.101113	0.615163	-0.005338	83.801216	32.982063	54.206078	0.000000	0.000000	0.000000	0.000000	0.000000	0.000000	-0.029632	-0.065394	-0.011617	0.000000	0.000000	1.000000	133.000000	1.000000
15216.193620	0.101113	0.615163	-0.005338	83.801216	32.982063	54.206078	0.000000	0.000000	0.000000	0.000000	0.000000	0.000000	-0.029632	-0.065394	-0.011617	0.000000	0.000000	1.000000	133.000000	1.000000
15216.196954	0.101010	0.614926	-0.005392	83.801216	32.982063	54.206078	0.000000	0.000000	0.000000	0.000000	0.000000	0.000000	-0.030659	-0.071211	-0.016243	0.000000	0.000000	1.000000	133.000000	1.000000
15216.200287	0.101010	0.614926	-0.005392	83.767029	32.454136	53.653320	0.000000	0.000000	0.000000	0.000000	0.000000	0.000000	-0.030659	-0.071211	-0.016243	0.000000	0.000000	1.000000	133.000000	1.000000
15216.203620	0.101010	0.614926	-0.005392	83.767029	32.454136	53.653320	0.000000	0.000000	0.000000	0.000000	0.000000	0.000000	-0.030659	-0.071211	-0.016243	0.000000	0.000000	1.000000	133.000000	1.000000
15216.206954	0.101010	0.614926	-0.005392	83.767029	32.454136	53.653320	0.000000	0.000000	0.000000	0.000000	0.000000	0.000000	-0.030659	-0.071211	-0.016243	0.000000	0.000000	1.000000	133.000000	1.000000
15216.210287	0.100837	0.614418	-0.005564	83.740601	32.319054	53.526894	0.000000	0.000000	0.000000	0.000000	0.000000	0.000000	-0.052097	-0.152278	-0.051795	0.000000	0.000000	1.000000	133.000000	1.000000
15216.213620	0.100837	0.614418	-0.005564	83.740601	32.319054	53.526894	0.000000	0.000000	0.000000	0.000000	0.000000	0.000000	-0.052097	-0.152278	-0.051795	0.000000	0.000000	1.000000	133.000000	1.000000
15216.216954	0.100837	0.614418	-0.005564	83.740601	32.319054	53.526894	0.000000	0.000000	0.000000	0.000000	0.000000	0.000000	-0.052097	-0.152278	-0.051795	0.000000	0.000000	1.000000	133.000000	1.000000
15216.220287	0.100837	0.614418	-0.005564	83.727272	32.250340	53.465511	0.000000	0.000000	0.000000	0.000000	0.000000	0.000000	-0.052097	-0.152278	-0.051795	0.000000	0.000000	1.000000	133.000000	1.000000
15216.223620	0.100762	0.614129	-0.005698	83.727272	32.250340	53.465511	0.000000	0.000000	0.000000	0.000000	0.000000	0.000000	-0.022467	-0.086847	-0.040161	0.000000	0.000000	1.000000	133.000000	1.000000
15216.226954	0.100762	0.614129	-0.005698	83.727272	32.250340	53.465511	0.000000	0.000000	0.000000	0.000000	0.000000	0.000000	-0.022467	-0.086847	-0.040161	0.000000	0.000000	1.000000	133.000000	1.000000
15216.230287	0.100762	0.614129	-0.005698	83.718460	32.192173	53.417629	0.000000	0.000000	0.000000	0.000000	0.000000	0.000000	-0.022467	-0.086847	-0.040161	0.000000	0.000000	1.000000	133.000000	1.000000
15216.233620	0.100762	0.614129	-0.005698	83.718460	32.192173	53.417629	0.000000	0.000000	0.000000	0.000000	0.000000	0.000000	-0.022467	-0.086847	-0.040161	0.000000	0.000000	1.000000	133.000000	1.000000
15216.236954	0.100664	0.613795	-0.005835	83.718460	32.192173	53.417629	0.000000	0.000000	0.000000	0.000000	0.000000	0.000000	-0.029371	-0.100211	-0.040891	0.000000	0.000000	1.000000	133.000000	1.000000
15216.240287	0.100533	0.613428	-0.006021	83.690285	32.046288	53.281178	0.000000	0.000000	0.000000	0.000000	0.000000	0.000000	-0.039439	-0.110013	-0.055875	0.000000	0.000000	1.000000	133.000000	1.000000
15216.243620	0.100533	0.613428	-0.006021	83.690285	32.046288	53.281178	0.000000	0.000000	0.000000	0.000000	0.000000	0.000000	-0.039439	-0.110013	-0.055875	0.000000	0.000000	1.000000	133.000000	1.000000
15216.246954	0.100533	0.613428	-0.006021	83.690285	32.046288	53.281178	0.000000	0.000000	0.000000	0.000000	0.000000	0.000000	-0.039439	-0.110013	-0.055875	0.000000	0.000000	1.000000	133.000000	1.000000
15216.250287	0.100533	0.613428	-0.006021	83.619087	31.762617	53.012218	0.000000	0.000000	0.000000	0.000000	0.000000	0.000000	-0.039439	-0.110013	-0.055875	0.000000	0.000000	1.000000	133.000000	1.000000
15216.253620	0.100394	0.613023	-0.006238	83.619087	31.762617	53.012218	0.000000	0.000000	0.000000	0.000000	0.000000	0.000000	-0.041494	-0.121589	-0.065220	0.000000	0.000000	1.000000	133.000000	1.000000
15216.256954	0.100394	0.613023	-0.006238	83.619087	31.762617	53.012218	0.000000	0.000000	0.000000	0.000000	0.000000	0.000000	-0.041494	-0.121589	-0.065220	0.000000	0.000000	1.000000	133.000000	1.000000
15216.260287	0.100254	0.612573	-0.006463	83.525009	31.400555	52.668583	0.000000	0.000000	0.000000	0.000000	0.000000	0.000000	-0.041972	-0.134834	-0.067493	0.000000	0.000000	1.000000	133.000000	1.000000
15216.263620	0.100254	0.612573	-0.006463	83.525009	31.400555	52.668583	0.000000	0.000000	0.000000	0.000000	0.000000	0.000000	-0.041972	-0.134834	-0.067493	0.000000	0.000000	1.000000	133.000000	1.000000
15216.266954	0.100254	0.612573	-0.006463	83.525009	31.400555	52.668583	0.000000	0.000000	0.000000	0.000000	0.000000	0.000000	-0.041972	-0.134834	-0.067493	0.000000	0.000000	1.000000	133.000000	1.000000
15216.270287	0.100254	0.612573	-0.006463	83.401146	30.953581	52.238056	0.000000	0.000000	0.000000	0.000000	0.000000	0.000000	-0.041972	-0.134834	-0.067493	0.000000	0.000000	1.000000	133.000000	1.000000
15216.273620	0.100104	0.612066	-0.006735	83.401146	30.953581	52.238056	0.000000	0.000000	0.000000	0.000000	0.000000	0.000000	-0.045067	-0.152132	-0.081549	0.000000	0.000000	1.000000	133.000000	1.000000
15216.276954	0.100104	0.612066	-0.006735	83.401146	30.953581	52.238056	0.000000	0.000000	0.000000	0.000000	0.000000	0.000000	-0.045067	-0.152132	-0.081549	0.000000	0.000000	1.000000	133.000000	1.000000
15216.280287	0.099949	0.611496	-0.007030	83.260475	30.467480	51.769230	0.000000	0.000000	0.000000	0.000000	0.000000	0.000000	-0.046590	-0.171110	-0.088567	0.000000	0.000000	1.000000	133.000000	1.000000
15216.283620	0.099949	0.611496	-0.007030	83.260475	30.467480	51.769230	0.000000	0.000000	0.000000	0.000000	0.000000	0.000000	-0.046590	-0.171110	-0.088567	0.000000	0.000000	1.000000	133.000000	1.000000
15216.286954	0.099949	0.611496	-0.007030	83.260475	30.467480	51.769230	0.000000	0.000000	0.000000	0.000000	0.000000	0.000000	-0.046590	-0.171110	-0.088567	0.000000	0.000000	1.000000	133.000000	1.000000
15216.290287	0.099949	0.611496	-0.007030	83.114449	29.986559	51.303192	0.000000	0.000000	0.000000	0.000000	0.000000	0.000000	-0.046590	-0.171110	-0.088567	0.000000	0.000000	1.000000	133.000000	1.000000
15216.293620	0.099813	0.610881	-0.007338	83.114449	29.986559	51.303192	0.000000	0.000000	0.000000	0.000000	0.000000	0.000000	-0.040689	-0.184262	-0.092436	0.000000	0.000000	1.000000	133.000000	1.000000
15216.296954	0.099813	0.610881	-0.007338	83.114449	29.986559	51.303192	0.000000	0.000000	0.000000	0.000000	0.000000	0.000000	-0.040689	-0.184262	-0.092436	0.000000	0.000000	1.000000	133.000000	1.000000
15216.300287	0.099713	0.610229	-0.007688	82.971809	29.539209	50.865437	0.000000	0.000000	0.000000	0.000000	0.000000	0.000000	-0.029988	-0.195587	-0.104885	0.000000	0.000000	1.000000	133.000000	1.000000
15216.303620	0.099713	0.610229	-0.007688	82.971809	29.539209	50.865437	0.000000	0.000000	0.000000	0.000000	0.000000	0.000000	-0.029988	-0.195587	-0.104885	0.000000	0.000000	1.000000	133.000000	1.000000
15216.306954	0.099713	0.610229	-0.007688	82.971809	29.539209	50.865437	0.000000	0.000000	0.000000	0.000000	0.000000	0.000000	-0.029988	-0.195587	-0.104885	0.000000	0.000000	1.000000	133.000000	1.000000
15216.310287	0.099713	0.610229	-0.007688	82.839111	29.132666	50.471210	0.000000	0.000000	0.000000	0.000000	0.000000	0.000000	-0.029988	-0.195587	-0.104885	0.000000	0.000000	1.000000	133.000000	1.000000
15216.313620	0.099581	0.609521	-0.008081	82.839111	29.132666	50.471210	0.000000	0.000000	0.000000	0.000000	0.000000	0.000000	-0.039551	-0.212641	-0.117799	0.000000	0.000000	1.000000	133.000000	1.000000
15216.316954	0.099581	0.609521	-0.008081	82.839111	29.132666	50.471210	0.000000	0.000000	0.000000	0.000000	0.000000	0.000000	-0.039551	-0.212641	-0.117799	0.000000	0.000000	1.000000	133.000000	1.000000
15216.320287	0.099471	0.608813	-0.008479	82.717918	28.772989	50.120975	0.000000	0.000000	0.000000	0.000000	0.000000	0.000000	-0.033224	-0.212324	-0.119602	0.000000	0.000000	1.000000	133.000000	1.000000
15216.323620	0.099471	0.608813	-0.008479	82.717918	28.772989	50.120975	0.000000	0.000000	0.000000	0.000000	0.000000	0.000000	-0.033224	-0.212324	-0.119602	0.000000	0.000000	1.000000	133.000000	1.000000
15216.326954	0.099471	0.608813	-0.008479	82.717918	28.772989	50.120975	0.000000	0.000000	0.000000	0.000000	0.000000	0.000000	-0.033224	-0.212324	-0.119602	0.000000	0.000000	1.000000	133.000000	1.000000
15216.330287	0.099471	0.608813	-0.008479	82.605186	28.429113	49.787739	0.000000	0.000000	0.000000	0.000000	0.000000	0.000000	-0.033224	-0.212324	-0.119602	0.000000	0.000000	1.000000	133.000000	1.000000
15216.333620	0.099331	0.608068	-0.008906	82.605186	28.429113	49.787739	0.000000	0.000000	0.000000	0.000000	0.000000	0.000000	-0.041760	-0.223518	-0.127955	0.000000	0.000000	1.000000	133.000000	1.000000
15216.336954	0.099331	0.608068	-0.008906	82.605186	28.429113	49.787739	0.000000	0.000000	0.000000	0.000000	0.000000	0.000000	-0.041760	-0.223518	-0.127955	0.000000	0.000000	1.000000	133.000000	1.000000
15216.340287	0.099189	0.607305	-0.009349	82.498680	28.096611	49.464325	0.000000	0.000000	0.000000	0.000000	0.000000	0.000000	-0.042870	-0.228919	-0.133089	0.000000	0.000000	1.000000	133.000000	1.000000
15216.343620	0.099189	0.607305	-0.009349	82.498680	28.096611	49.464325	0.000000	0.000000	0.000000	0.000000	0.000000	0.000000	-0.042870	-0.228919	-0.133089	0.000000	0.000000	1.000000	133.000000	1.000000
15216.346954	0.099189	0.607305	-0.009349	82.498680	28.096611	49.464325	0.000000	0.000000	0.000000	0.000000	0.000000	0.000000	-0.042870	-0.228919	-0.133089	0.000000	0.000000	1.000000	133.000000	1.000000
15216.350287	0.099189	0.607305	-0.009349	82.385803	27.743578	49.121616	0.000000	0.000000	0.000000	0.000000	0.000000	0.000000	-0.042870	-0.228919	-0.133089	0.000000	0.000000	1.000000	133.000000	1.000000
15216.353620	0.099026	0.606518	-0.009782	82.385803	27.743578	49.121616	0.000000	0.000000	0.000000	0.000000	0.000000	0.000000	-0.048788	-0.236061	-0.129742	0.000000	0.000000	1.000000	133.000000	1.000000
15216.356954	0.099026	0.606518	-0.009782	82.385803	27.743578	49.121616	0.000000	0.000000	0.000000	0.000000	0.000000	0.000000	-0.048788	-0.236061	-0.129742	0.000000	0.000000	1.000000	133.000000	1.000000
15216.360287	0.098838	0.605713	-0.010227	82.269089	27.426231	48.822155	0.000000	0.000000	0.000000	0.000000	0.000000	0.000000	-0.056265	-0.241415	-0.133543	0.000000	0.000000	1.000000	133.000000	1.000000
15216.363620	0.098838	0.605713	-0.010227	82.269089	27.426231	48.822155	0.000000	0.000000	0.000000	0.000000	0.000000	0.000000	-0.056265	-0.241415	-0.133543	0.000000	0.000000	1.000000	133.000000	1.000000
15216.366954	0.098838	0.605713	-0.010227	82.269089	27.426231	48.822155	0.000000	0.000000	0.000000	0.000000	0.000000	0.000000	-0.056265	-0.241415	-0.133543	0.000000	0.000000	1.000000	133.000000	1.000000
15216.370287	0.098838	0.605713	-0.010227	82.159599	27.135971	48.546982	0.000000	0.000000	0.000000	0.000000	0.000000	0.000000	-0.056265	-0.241415	-0.133543	0.000000	0.000000	1.000000	133.000000	1.000000
15216.373620	0.098682	0.604898	-0.010631	82.159599	27.135971	48.546982	0.000000	0.000000	0.000000	0.000000	0.000000	0.000000	-0.046823	-0.244572	-0.121247	0.000000	0.000000	1.000000	133.000000	1.000000
15216.376954	0.098682	0.604898	-0.010631	82.159599	27.135971	48.546982	0.000000	0.000000	0.000000	0.000000	0.000000	0.000000	-0.046823	-0.244572	-0.121247	0.000000	0.000000	1.000000	133.000000	1.000000
15216.380287	0.098549	0.604059	-0.011034	82.075218	26.909229	48.332195	0.000000	0.000000	0.000000	0.000000	0.000000	0.000000	-0.040023	-0.251668	-0.120805	0.000000	0.000000	1.000000	133.000000	1.000000
15216.383620	0.098549	0.604059	-0.011034	82.075218	26.909229	48.332195	0.000000	0.000000	0.000000	0.000000	0.000000	0.000000	-0.040023	-0.251668	-0.120805	0.000000	0.000000	1.000000	133.000000	1.000000
15216.386954	0.098549	0.604059	-0.011034	82.075218	26.909229	48.332195	0.000000	0.000000	0.000000	0.000000	0.000000	0.000000	-0.040023	-0.251668	-0.120805	0.000000	0.000000	1.000000	133.000000	1.000000
15216.390287	0.098549	0.604059	-0.011034	82.014313	26.743114	48.171986	0.000000	0.000000	0.000000	0.000000	0.000000	0.000000	-0.040023	-0.251668	-0.120805	0.000000	0.000000	1.000000	133.000000	1.000000
15216.393620	0.098466	0.603234	-0.011408	82.014313	26.743114	48.171986	0.000000	0.000000	0.000000	0.000000	0.000000	0.000000	-0.024797	-0.247381	-0.112266	0.000000	0.000000	1.000000	133.000000	1.000000
15216.396954	0.098466	0.603234	-0.011408	82.014313	26.743114	48.171986	0.000000	0.000000	0.000000	0.000000	0.000000	0.000000	-0.024797	-0.247381	-0.112266	0.000000	0.000000	1.000000	133.000000	1.000000
15216.400287	0.098424	0.602436	-0.011801	81.983742	26.646181	48.077477	0.000000	0.000000	0.000000	0.000000	0.000000	0.000000	-0.012735	-0.239512	-0.117889	0.000000	0.000000	1.000000	133.000000	1.000000
15216.403620	0.098424	0.602436	-0.011801	81.983742	26.646181	48.077477	0.000000	0.000000	0.000000	0.000000	0.000000	0.000000	-0.012735	-0.239512	-0.117889	0.000000	0.000000	1.000000	133.000000	1.000000
15216.406954	0.098424	0.602436	-0.011801	81.983742	26.646181	48.077477	0.000000	0.000000	0.000000	0.000000	0.000000	0.000000	-0.012735	-0.239512	-0.117889	0.000000	0.000000	1.000000	133.000000	1.000000
15216.410287	0.098424	0.602436	-0.011801	81.994888	26.651251	48.083023	0.000000	0.000000	0.000000	0.000000	0.000000	0.000000	-0.012735	-0.239512	-0.117889	0.000000	0.000000	1.000000	133.000000	1.000000
15216.413620	0.098360	0.601639	-0.012191	81.994888	26.651251	48.083023	0.000000	0.000000	0.000000	0.000000	0.000000	0.000000	-0.019195	-0.239144	-0.116955	0.000000	0.000000	1.000000	133.000000	1.000000
15216.416954	0.098360	0.601639	-0.012191	81.994888	26.651251	48.083023	0.000000	0.000000	0.000000	0.000000	0.000000	0.000000	-0.019195	-0.239144	-0.116955	0.000000	0.000000	1.000000	133.000000	1.000000
15216.420287	0.098362	0.600862	-0.012580	82.039101	26.717871	48.144974	0.000000	0.000000	0.000000	0.000000	0.000000	0.000000	0.000744	-0.233129	-0.116822	0.000000	0.000000	1.000000	133.000000	1.000000
15216.423620	0.098362	0.600862	-0.012580	82.039101	26.717871	48.144974	0.000000	0.000000	0.000000	0.000000	0.000000	0.000000	0.000744	-0.233129	-0.116822	0.000000	0.000000	1.000000	133.000000	1.000000
15216.426954	0.098362	0.600862	-0.012580	82.039101	26.717871	48.144974	0.000000	0.000000	0.000000	0.000000	0.000000	0.000000	0.000744	-0.233129	-0.116822	0.000000	0.000000	1.000000	133.000000	1.000000
15216.430287	0.098362	0.600862	-0.012580	82.112907	26.850605	48.269821	0.000000	0.000000	0.000000	0.000000	0.000000	0.000000	0.000744	-0.233129	-0.116822	0.000000	0.000000	1.000000	133.000000	1.000000
15216.433620	0.098334	0.600073	-0.013006	82.112907	26.850605	48.269821	0.000000	0.000000	0.000000	0.000000	0.000000	0.000000	-0.008361	-0.236618	-0.127773	0.000000	0.000000	1.000000	133.000000	1.000000
15216.436954	0.098334	0.600073	-0.013006	82.112907	26.850605	48.269821	0.000000	0.000000	0.000000	0.000000	0.000000	0.000000	-0.008361	-0.236618	-0.127773	0.000000	0.000000	1.000000	133.000000	1.000000
15216.440287	0.098325	0.599311	-0.013446	82.170403	26.948116	48.362377	0.000000	0.000000	0.000000	0.000000	0.000000	0.000000	-0.002682	-0.228784	-0.131908	0.000000	0.000000	1.000000	133.000000	1.000000
15216.443620	0.098325	0.599311	-0.013446	82.170403	26.948116	48.362377	0.000000	0.000000	0.000000	0.000000	0.000000	0.000000	-0.002682	-0.228784	-0.131908	0.000000	0.000000	1.000000	133.000000	1.000000
15216.446954	0.098325	0.599311	-0.013446	82.170403	26.948116	48.362377	0.000000	0.000000	0.000000	0.000000	0.000000	0.000000	-0.002682	-0.228784	-0.131908	0.000000	0.000000	1.000000	133.000000	1.000000
15216.450287	0.098325	0.599311	-0.013446	82.188698	26.957159	48.370094	0.000000	0.000000	0.000000	0.000000	0.000000	0.000000	-0.002682	-0.228784	-0.131908	0.000000	0.000000	1.000000	133.000000	1.000000
15216.453620	0.098255	0.598524	-0.013866	82.188698	26.957159	48.370094	0.000000	0.000000	0.000000	0.000000	0.000000	0.000000	-0.021270	-0.235849	-0.125881	0.000000	0.000000	1.000000	133.000000	1.000000
15216.456954	0.098255	0.598524	-0.013866	82.188698	26.957159	48.370094	0.000000	0.000000	0.000000	0.000000	0.000000	0.000000	-0.021270	-0.235849	-0.125881	0.000000	0.000000	1.000000	133.000000	1.000000
15216.460287	0.098169	0.597777	-0.014250	82.172882	26.887178	48.304802	0.000000	0.000000	0.000000	0.000000	0.000000	0.000000	-0.025543	-0.224261	-0.115251	0.000000	0.000000	1.000000	133.000000	1.000000
15216.463620	0.098169	0.597777	-0.014250	82.172882	26.887178	48.304802	0.000000	0.000000	0.000000	0.000000	0.000000	0.000000	-0.025543	-0.224261	-0.115251	0.000000	0.000000	1.000000	133.000000	1.000000
15216.466954	0.098169	0.597777	-0.014250	82.172882	26.887178	48.304802	0.000000	0.000000	0.000000	0.000000	0.000000	0.000000	-0.025543	-0.224261	-0.115251	0.000000	0.000000	1.000000	133.000000	1.000000
15216.470287	0.098169	0.597777	-0.014250	82.104317	26.703302	48.129158	0.000000	0.000000	0.000000	0.000000	0.000000	0.000000	-0.025543	-0.224261	-0.115251	0.000000	0.000000	1.000000	133.000000	1.000000
15216.473620	0.098063	0.597030	-0.014631	82.104317	26.703302	48.129158	0.000000	0.000000	0.000000	0.000000	0.000000	0.000000	-0.031935	-0.223913	-0.114272	0.000000	0.000000	1.000000	133.000000	1.000000
15216.476954	0.098063	0.597030	-0.014631	82.104317	26.703302	48.129158	0.000000	0.000000	0.000000	0.000000	0.000000	0.000000	-0.031935	-0.223913	-0.114272	0.000000	0.000000	1.000000	133.000000	1.000000
15216.480287	0.097972	0.596335	-0.014941	81.974754	26.397058	47.832237	0.000000	0.000000	0.000000	0.000000	0.000000	0.000000	-0.027213	-0.208632	-0.092992	0.000000	0.000000	1.000000	133.000000	1.000000
15216.483620	0.097972	0.596335	-0.014941	81.974754	26.397058	47.832237	0.000000	0.000000	0.000000	0.000000	0.000000	0.000000	-0.027213	-0.208632	-0.092992	0.000000	0.000000	1.000000	133.000000	1.000000
15216.486954	0.097972	0.596335	-0.014941	81.974754	26.397058	47.832237	0.000000	0.000000	0.000000	0.000000	0.000000	0.000000	-0.027213	-0.208632	-0.092992	0.000000	0.000000	1.000000	133.000000	1.000000
15216.490287	0.097972	0.596335	-0.014941	81.809975	26.029989	47.477673	0.000000	0.000000	0.000000	0.000000	0.000000	0.000000	-0.027213	-0.208632	-0.092992	0.000000	0.000000	1.000000	133.000000	1.000000
15216.493620	0.097859	0.595641	-0.015155	81.809975	26.029989	47.477673	0.000000	0.000000	0.000000	0.000000	0.000000	0.000000	-0.034078	-0.208256	-0.064404	0.000000	0.000000	1.000000	133.000000	1.000000
15216.496954	0.097859	0.595641	-0.015155	81.809975	26.029989	47.477673	0.000000	0.000000	0.000000	0.000000	0.000000	0.000000	-0.034078	-0.208256	-0.064404	0.000000	0.000000	1.000000	133.000000	1.000000
15216.500287	0.097764	0.594947	-0.015284	81.632896	25.652487	47.115520	0.000000	0.000000	0.000000	0.000000	0.000000	0.000000	-0.028348	-0.207981	-0.038588	0.000000	0.000000	1.000000	133.000000	1.000000
15216.503620	0.097764	0.594947	-0.015284	81.632896	25.652487	47.115520	0.000000	0.000000	0.000000	0.000000	0.000000	0.000000	-0.028348	-0.207981	-0.038588	0.000000	0.000000	1.000000	133.000000	1.000000
15216.506954	0.097764	0.594947	-0.015284	81.632896	25.652487	47.115520	0.000000	0.000000	0.000000	0.000000	0.000000	0.000000	-0.028348	-0.207981	-0.038588	0.000000	0.000000	1.000000	133.000000	1.000000
15216.510287	0.097764	0.594947	-0.015284	81.475571	25.326321	46.804272	0.000000	0.000000	0.000000	0.000000	0.000000	0.000000	-0.028348	-0.207981	-0.038588	0.000000	0.000000	1.000000	133.000000	1.000000
15216.513620	0.097685	0.594236	-0.015343	81.475571	25.326321	46.804272	0.000000	0.000000	0.000000	0.000000	0.000000	0.000000	-0.023706	-0.213357	-0.017652	0.000000	0.000000	1.000000	133.000000	1.000000
15216.516954	0.097685	0.594236	-0.015343	81.475571	25.326321	46.804272	0.000000	0.000000	0.000000	0.000000	0.000000	0.000000	-0.023706	-0.213357	-0.017652	0.000000	0.000000	1.000000	133.000000	1.000000
15216.520287	0.097613	0.593495	-0.015372	81.349388	25.063417	46.558357	0.000000	0.000000	0.000000	0.000000	0.000000	0.000000	-0.021728	-0.222506	-0.008726	0.000000	0.000000	1.000000	133.000000	1.000000
15216.523620	0.097613	0.593495	-0.015372	81.349388	25.063417	46.558357	0.000000	0.000000	0.000000	0.000000	0.000000	0.000000	-0.021728	-0.222506	-0.008726	0.000000	0.000000	1.000000	133.000000	1.000000
15216.526954	0.097613	0.593495	-0.015372	81.349388	25.063417	46.558357	0.000000	0.000000	0.000000	0.000000	0.000000	0.000000	-0.021728	-0.222506	-0.008726	0.000000	0.000000	1.000000	133.000000	1.000000
15216.530287	0.097613	0.593495	-0.015372	81.263451	24.881838	46.387527	0.000000	0.000000	0.000000	0.000000	0.000000	0.000000	-0.021728	-0.222506	-0.008726	0.000000	0.000000	1.000000	133.000000	1.000000
15216.533620	0.097563	0.592772	-0.015299	81.263451	24.881838	46.387527	0.000000	0.000000	0.000000	0.000000	0.000000	0.000000	-0.014939	-0.216878	0.021997	0.000000	0.000000	1.000000	133.000000	1.000000
15216.536954	0.097563	0.592772	-0.015299	81.263451	24.881838	46.387527	0.000000	0.000000	0.000000	0.000000	0.000000	0.000000	-0.014939	-0.216878	0.021997	0.000000	0.000000	1.000000	133.000000	1.000000
15216.540287	0.097539	0.592043	-0.015207	81.217346	24.759001	46.275562	0.000000	0.000000	0.000000	0.000000	0.000000	0.000000	-0.007163	-0.218696	0.027349	0.000000	0.000000	1.000000	133.000000	1.000000
15216.543620	0.097539	0.592043	-0.015207	81.217346	24.759001	46.275562	0.000000	0.000000	0.000000	0.000000	0.000000	0.000000	-0.007163	-0.218696	0.027349	0.000000	0.000000	1.000000	133.000000	1.000000
15216.546954	0.097539	0.592043	-0.015207	81.217346	24.759001	46.275562	0.000000	0.000000	0.000000	0.000000	0.000000	0.000000	-0.007163	-0.218696	0.027349	0.000000	0.000000	1.000000	133.000000	1.000000
15216.550287	0.097539	0.592043	-0.015207	81.212982	24.705509	46.234703	0.000000	0.000000	0.000000	0.000000	0.000000	0.000000	-0.007163	-0.218696	0.027349	0.000000	0.000000	1.000000	133.000000	1.000000
15216.553620	0.097492	0.591313	-0.015021	81.212982	24.705509	46.234703	0.000000	0.000000	0.000000	0.000000	0.000000	0.000000	-0.014064	-0.218836	0.055958	0.000000	0.000000	1.000000	133.000000	1.000000
15216.556954	0.097492	0.591313	-0.015021	81.212982	24.705509	46.234703	0.000000	0.000000	0.000000	0.000000	0.000000	0.000000	-0.014064	-0.218836	0.055958	0.000000	0.000000	1.000000	133.000000	1.000000
15216.560287	0.097421	0.590608	-0.014746	81.246941	24.604073	46.131824	0.000000	0.000000	0.000000	0.000000	0.000000	0.000000	-0.021467	-0.211655	0.082433	0.000000	0.000000	1.000000	133.000000	1.000000
15216.563620	0.097421	0.590608	-0.014746	81.246941	24.604073	46.131824	0.000000	0.000000	0.000000	0.000000	0.000000	0.000000	-0.021467	-0.211655	0.082433	0.000000	0.000000	1.000000	133.000000	1.000000
15216.566954	0.097421	0.590608	-0.014746	81.246941	24.604073	46.131824	0.000000	0.000000	0.000000	0.000000	0.000000	0.000000	-0.021467	-0.211655	0.082433	0.000000	0.000000	1.000000	133.000000	1.000000
15216.570287	0.097421	0.590608	-0.014746	81.307198	24.329536	45.817951	0.000000	0.000000	0.000000	0.000000	0.000000	0.000000	-0.021467	-0.211655	0.082433	0.000000	0.000000	1.000000	133.000000	1.000000
15216.573620	0.097349	0.589944	-0.014371	81.307198	24.329536	45.817951	0.000000	0.000000	0.000000	0.000000	0.000000	0.000000	-0.021509	-0.199028	0.112502	0.000000	0.000000	1.000000	133.000000	1.000000
15216.576954	0.097349	0.589944	-0.014371	81.307198	24.329536	45.817951	0.000000	0.000000	0.000000	0.000000	0.000000	0.000000	-0.021509	-0.199028	0.112502	0.000000	0.000000	1.000000	133.000000	1.000000
15216.580287	0.097247	0.589310	-0.013931	81.381058	23.788733	45.198017	0.000000	0.000000	0.000000	0.000000	0.000000	0.000000	-0.030539	-0.190200	0.131975	0.000000	0.000000	1.000000	133.000000	1.000000
15216.583620	0.097247	0.589310	-0.013931	81.381058	23.788733	45.198017	0.000000	0.000000	0.000000	0.000000	0.000000	0.000000	-0.030539	-0.190200	0.131975	0.000000	0.000000	1.000000	133.000000	1.000000
15216.586954	0.097247	0.589310	-0.013931	81.381058	23.788733	45.198017	0.000000	0.000000	0.000000	0.000000	0.000000	0.000000	-0.030539	-0.190200	0.131975	0.000000	0.000000	1.000000	133.000000	1.000000
15216.590287	0.097247	0.589310	-0.013931	81.460541	22.986279	44.277191	0.000000	0.000000	0.000000	0.000000	0.000000	0.000000	-0.030539	-0.190200	0.131975	0.000000	0.000000	1.000000	133.000000	1.000000
15216.593620	0.097140	0.588766	-0.013313	81.460541	22.986279	44.277191	0.000000	0.000000	0.000000	0.000000	0.000000	0.000000	-0.032183	-0.163253	0.185473	0.000000	0.000000	1.000000	133.000000	1.000000
15216.596954	0.097140	0.588766	-0.013313	81.460541	22.986279	44.277191	0.000000	0.000000	0.000000	0.000000	0.000000	0.000000	-0.032183	-0.163253	0.185473	0.000000	0.000000	1.000000	133.000000	1.000000
15216.600287	0.096987	0.588312	-0.012599	81.527061	21.968481	43.118237	0.000000	0.000000	0.000000	0.000000	0.000000	0.000000	-0.045988	-0.136153	0.214245	0.000000	0.000000	1.000000	133.000000	1.000000
15216.603620	0.096987	0.588312	-0.012599	81.527061	21.968481	43.118237	0.000000	0.000000	0.000000	0.000000	0.000000	0.000000	-0.045988	-0.136153	0.214245	0.000000	0.000000	1.000000	133.000000	1.000000
15216.606954	0.096987	0.588312	-0.012599	81.527061	21.968481	43.118237	0.000000	0.000000	0.000000	0.000000	0.000000	0.000000	-0.045988	-0.136153	0.214245	0.000000	0.000000	1.000000	133.000000	1.000000
15216.610287	0.096987	0.588312	-0.012599	81.580627	20.791912	41.780872	0.000000	0.000000	0.000000	0.000000	0.000000	0.000000	-0.045988	-0.136153	0.214245	0.000000	0.000000	1.000000	133.000000	1.000000
15216.613620	0.096817	0.587960	-0.011753	81.580627	20.791912	41.780872	0.000000	0.000000	0.000000	0.000000	0.000000	0.000000	-0.050962	-0.105601	0.253717	0.000000	0.000000	1.000000	133.000000	1.000000
15216.616954	0.096817	0.587960	-0.011753	81.580627	20.791912	41.780872	0.000000	0.000000	0.000000	0.000000	0.000000	0.000000	-0.050962	-0.105601	0.253717	0.000000	0.000000	1.000000	133.000000	1.000000
15216.620287	0.096656	0.587703	-0.010757	81.607750	19.615654	40.455795	0.000000	0.000000	0.000000	0.000000	0.000000	0.000000	-0.048203	-0.077099	0.298899	0.000000	0.000000	1.000000	133.000000	1.000000
15216.623620	0.096656	0.587703	-0.010757	81.607750	19.615654	40.455795	0.000000	0.000000	0.000000	0.000000	0.000000	0.000000	-0.048203	-0.077099	0.298899	0.000000	0.000000	1.000000	133.000000	1.000000
15216.626954	0.096656	0.587703	-0.010757	81.607750	19.615654	40.455795	0.000000	0.000000	0.000000	0.000000	0.000000	0.000000	-0.048203	-0.077099	0.298899	0.000000	0.000000	1.000000	133.000000	1.000000
15216.630287	0.096512	0.587536	-0.009678	81.615524	18.581139	39.299500	0.000000	0.000000	0.000000	0.000000	0.000000	0.000000	-0.043342	-0.050165	0.323606	0.000000	0.000000	1.000000	133.000000	1.000000
15216.633620	0.096512	0.587536	-0.009678	81.615524	18.581139	39.299500	0.000000	0.000000	0.000000	0.000000	0.000000	0.000000	-0.043342	-0.050165	0.323606	0.000000	0.000000	1.000000	133.000000	1.000000
15216.636954	0.096512	0.587536	-0.009678	81.615524	18.581139	39.299500	0.000000	0.000000	0.000000	0.000000	0.000000	0.000000	-0.043342	-0.050165	0.323606	0.000000	0.000000	1.000000	133.000000	1.000000
15216.640287	0.096421	0.587465	-0.008550	81.597649	17.782988	38.419136	0.000000	0.000000	0.000000	0.000000	0.000000	0.000000	-0.027278	-0.021230	0.338499	0.000000	0.000000	1.000000	133.000000	1.000000
15216.643620	0.096421	0.587465	-0.008550	81.597649	17.782988	38.419136	0.000000	0.000000	0.000000	0.000000	0.000000	0.000000	-0.027278	-0.021230	0.338499	0.000000	0.000000	1.000000	133.000000	1.000000
15216.646954	0.096421	0.587465	-0.008550	81.597649	17.782988	38.419136	0.000000	0.000000	0.000000	0.000000	0.000000	0.000000	-0.027278	-0.021230	0.338499	0.000000	0.000000	1.000000	133.000000	1.000000
15216.650287	0.096289	0.587480	-0.007394	81.563507	17.118950	37.696609	0.000000	0.000000	0.000000	0.000000	0.000000	0.000000	-0.039363	0.004317	0.346845	0.000000	0.000000	1.000000	133.000000	1.000000
15216.653620	0.096289	0.587480	-0.007394	81.563507	17.118950	37.696609	0.000000	0.000000	0.000000	0.000000	0.000000	0.000000	-0.039363	0.004317	0.346845	0.000000	0.000000	1.000000	133.000000	1.000000
15216.656954	0.096289	0.587480	-0.007394	81.563507	17.118950	37.696609	0.000000	0.000000	0.000000	0.000000	0.000000	0.000000	-0.039363	0.004317	0.346845	0.000000	0.000000	1.000000	133.000000	1.000000
15216.660287	0.096123	0.587573	-0.006186	81.519272	16.417368	36.939613	0.000000	0.000000	0.000000	0.000000	0.000000	0.000000	-0.050065	0.027986	0.362205	0.000000	0.000000	1.000000	133.000000	1.000000
15216.663620	0.096123	0.587573	-0.006186	81.519272	16.417368	36.939613	0.000000	0.000000	0.000000	0.000000	0.000000	0.000000	-0.050065	0.027986	0.362205	0.000000	0.000000	1.000000	133.000000	1.000000
15216.666954	0.096123	0.587573	-0.006186	81.519272	16.417368	36.939613	0.000000	0.000000	0.000000	0.000000	0.000000	0.000000	-0.050065	0.027986	0.362205	0.000000	0.000000	1.000000	133.000000	1.000000
15216.670287	0.095921	0.587720	-0.004921	81.462196	15.633368	36.092129	0.000000	0.000000	0.000000	0.000000	0.000000	0.000000	-0.060468	0.044130	0.379597	0.000000	0.000000	1.000000	133.000000	1.000000
15216.673620	0.095921	0.587720	-0.004921	81.462196	15.633368	36.092129	0.000000	0.000000	0.000000	0.000000	0.000000	0.000000	-0.060468	0.044130	0.379597	0.000000	0.000000	1.000000	133.000000	1.000000
15216.676954	0.095921	0.587720	-0.004921	81.462196	15.633368	36.092129	0.000000	0.000000	0.000000	0.000000	0.000000	0.000000	-0.060468	0.044130	0.379597	0.000000	0.000000	1.000000	133.000000	1.000000
15216.680287	0.095674	0.587935	-0.003645	81.397827	14.793135	35.183788	0.000000	0.000000	0.000000	0.000000	0.000000	0.000000	-0.074013	0.064507	0.382830	0.000000	0.000000	1.000000	133.000000	1.000000
15216.683620	0.095674	0.587935	-0.003645	81.397827	14.793135	35.183788	0.000000	0.000000	0.000000	0.000000	0.000000	0.000000	-0.074013	0.064507	0.382830	0.000000	0.000000	1.000000	133.000000	1.000000
15216.686954	0.095674	0.587935	-0.003645	81.397827	14.793135	35.183788	0.000000	0.000000	0.000000	0.000000	0.000000	0.000000	-0.074013	0.064507	0.382830	0.000000	0.000000	1.000000	133.000000	1.000000
15216.690287	0.095388	0.588186	-0.002328	81.324089	14.027595	34.364815	0.000000	0.000000	0.000000	0.000000	0.000000	0.000000	-0.085753	0.075320	0.395144	0.000000	0.000000	1.000000	133.000000	1.000000
15216.693620	0.095388	0.588186	-0.002328	81.324089	14.027595	34.364815	0.000000	0.000000	0.000000	0.000000	0.000000	0.000000	-0.085753	0.075320	0.395144	0.000000	0.000000	1.000000	133.000000	1.000000
15216.696954	0.095388	0.588186	-0.002328	81.324089	14.027595	34.364815	0.000000	0.000000	0.000000	0.000000	0.000000	0.000000	-0.085753	0.075320	0.395144	0.000000	0.000000	1.000000	133.000000	1.000000
15216.700287	0.095158	0.588485	-0.000948	81.240585	13.511513	33.837658	0.000000	0.000000	0.000000	0.000000	0.000000	0.000000	-0.069170	0.089578	0.413954	0.000000	0.000000	1.000000	133.000000	1.000000
15216.703620	0.095158	0.588485	-0.000948	81.240585	13.511513	33.837658	0.000000	0.000000	0.000000	0.000000	0.000000	0.000000	-0.069170	0.089578	0.413954	0.000000	0.000000	1.000000	133.000000	1.000000
15216.706954	0.095158	0.588485	-0.000948	81.240585	13.511513	33.837658	0.000000	0.000000	0.000000	0.000000	0.000000	0.000000	-0.069170	0.089578	0.413954	0.000000	0.000000	1.000000	133.000000	1.000000
15216.710287	0.094932	0.588794	0.000471	81.198616	13.261630	33.617912	0.000000	0.000000	0.000000	0.000000	0.000000	0.000000	-0.067635	0.092809	0.425555	0.000000	0.000000	1.000000	133.000000	1.000000
15216.713620	0.094932	0.588794	0.000471	81.198616	13.261630	33.617912	0.000000	0.000000	0.000000	0.000000	0.000000	0.000000	-0.067635	0.092809	0.425555	0.000000	0.000000	1.000000	133.000000	1.000000
15216.716954	0.094932	0.588794	0.000471	81.198616	13.261630	33.617912	0.000000	0.000000	0.000000	0.000000	0.000000	0.000000	-0.067635	0.092809	0.425555	0.000000	0.000000	1.000000	133.000000	1.000000
15216.720287	0.094749	0.589077	0.001886	81.283913	13.206024	33.615448	0.000000	0.000000	0.000000	0.000000	0.000000	0.000000	-0.055100	0.084910	0.424584	0.000000	0.000000	1.000000	133.000000	1.000000
15216.723620	0.094749	0.589077	0.001886	81.283913	13.206024	33.615448	0.000000	0.000000	0.000000	0.000000	0.000000	0.000000	-0.055100	0.084910	0.424584	0.000000	0.000000	1.000000	133.000000	1.000000
15216.726954	0.094749	0.589077	0.001886	81.283913	13.206024	33.615448	0.000000	0.000000	0.000000	0.000000	0.000000	0.000000	-0.055100	0.084910	0.424584	0.000000	0.000000	1.000000	133.000000	1.000000
15216.730287	0.094570	0.589301	0.003338	81.531998	13.205048	33.670597	0.000000	0.000000	0.000000	0.000000	0.000000	0.000000	-0.053687	0.067045	0.435490	0.000000	0.000000	1.000000	133.000000	1.000000
15216.733620	0.094570	0.589301	0.003338	81.531998	13.205048	33.670597	0.000000	0.000000	0.000000	0.000000	0.000000	0.000000	-0.053687	0.067045	0.435490	0.000000	0.000000	1.000000	133.000000	1.000000
15216.736954	0.094570	0.589301	0.003338	81.531998	13.205048	33.670597	0.000000	0.000000	0.000000	0.000000	0.000000	0.000000	-0.053687	0.067045	0.435490	0.000000	0.000000	1.000000	133.000000	1.000000
15216.740287	0.094480	0.589516	0.004794	81.922211	13.220325	33.725769	0.000000	0.000000	0.000000	0.000000	0.000000	0.000000	-0.026851	0.064534	0.436780	0.000000	0.000000	1.000000	133.000000	1.000000
15216.743620	0.094480	0.589516	0.004794	81.922211	13.220325	33.725769	0.000000	0.000000	0.000000	0.000000	0.000000	0.000000	-0.026851	0.064534	0.436780	0.000000	0.000000	1.000000	133.000000	1.000000
15216.746954	0.094480	0.589516	0.004794	81.922211	13.220325	33.725769	0.000000	0.000000	0.000000	0.000000	0.000000	0.000000	-0.026851	0.064534	0.436780	0.000000	0.000000	1.000000	133.000000	1.000000
15216.750287	0.094442	0.589715	0.006286	82.392326	13.187638	33.715816	0.000000	0.000000	0.000000	0.000000	0.000000	0.000000	-0.011556	0.059747	0.447791	0.000000	0.000000	1.000000	133.000000	1.000000
15216.753620	0.094442	0.589715	0.006286	82.392326	13.187638	33.715816	0.000000	0.000000	0.000000	0.000000	0.000000	0.000000	-0.011556	0.059747	0.447791	0.000000	0.000000	1.000000	133.000000	1.000000
15216.756954	0.094442	0.589715	0.006286	82.392326	13.187638	33.715816	0.000000	0.000000	0.000000	0.000000	0.000000	0.000000	-0.011556	0.059747	0.447791	0.000000	0.000000	1.000000	133.000000	1.000000
15216.760287	0.094471	0.589835	0.007785	82.903641	12.898257	33.407513	0.000000	0.000000	0.000000	0.000000	0.000000	0.000000	0.008897	0.035931	0.449780	0.000000	0.000000	1.000000	133.000000	1.000000
15216.763620	0.094471	0.589835	0.007785	82.903641	12.898257	33.407513	0.000000	0.000000	0.000000	0.000000	0.000000	0.000000	0.008897	0.035931	0.449780	0.000000	0.000000	1.000000	133.000000	1.000000
15216.766954	0.094471	0.589835	0.007785	82.903641	12.898257	33.407513	0.000000	0.000000	0.000000	0.000000	0.000000	0.000000	0.008897	0.035931	0.449780	0.000000	0.000000	1.000000	133.000000	1.000000
15216.770287	0.094502	0.589900	0.009298	83.434364	12.080437	32.509644	0.000000	0.000000	0.000000	0.000000	0.000000	0.000000	0.009177	0.019691	0.453689	0.000000	0.000000	1.000000	133.000000	1.000000
15216.773620	0.094502	0.589900	0.009298	83.434364	12.080437	32.509644	0.000000	0.000000	0.000000	0.000000	0.000000	0.000000	0.009177	0.019691	0.453689	0.000000	0.000000	1.000000	133.000000	1.000000
15216.776954	0.094502	0.589900	0.009298	83.434364	12.080437	32.509644	0.000000	0.000000	0.000000	0.000000	0.000000	0.000000	0.009177	0.019691	0.453689	0.000000	0.000000	1.000000	133.000000	1.000000
15216.780287	0.094540	0.589889	0.010739	83.953575	10.513453	30.795984	0.000000	0.000000	0.000000	0.000000	0.000000	0.000000	0.011306	-0.003439	0.432468	0.000000	0.000000	1.000000	133.000000	1.000000
15216.783620	0.094540	0.589889	0.010739	83.953575	10.513453	30.795984	0.000000	0.000000	0.000000	0.000000	0.000000	0.000000	0.011306	-0.003439	0.432468	0.000000	0.000000	1.000000	133.000000	1.000000
15216.786954	0.094540	0.589889	0.010739	83.953575	10.513453	30.795984	0.000000	0.000000	0.000000	0.000000	0.000000	0.000000	0.011306	-0.003439	0.432468	0.000000	0.000000	1.000000	133.000000	1.000000
15216.790287	0.094536	0.589807	0.012096	84.439758	7.902532	27.970024	0.000000	0.000000	0.000000	0.000000	0.000000	0.000000	-0.001238	-0.024395	0.406985	0.000000	0.000000	1.000000	133.000000	1.000000
15216.793620	0.094536	0.589807	0.012096	84.439758	7.902532	27.970024	0.000000	0.000000	0.000000	0.000000	0.000000	0.000000	-0.001238	-0.024395	0.406985	0.000000	0.000000	1.000000	133.000000	1.000000
15216.796954	0.094536	0.589807	0.012096	84.439758	7.902532	27.970024	0.000000	0.000000	0.000000	0.000000	0.000000	0.000000	-0.001238	-0.024395	0.406985	0.000000	0.000000	1.000000	133.000000	1.000000
15216.800287	0.094504	0.589645	0.013324	84.861343	4.290948	24.094566	0.000000	0.000000	0.000000	0.000000	0.000000	0.000000	-0.009464	-0.048656	0.368331	0.000000	0.000000	1.000000	133.000000	1.000000
15216.803620	0.094504	0.589645	0.013324	84.861343	4.290948	24.094566	0.000000	0.000000	0.000000	0.000000	0.000000	0.000000	-0.009464	-0.048656	0.368331	0.000000	0.000000	1.000000	133.000000	1.000000
15216.806954	0.094504	0.589645	0.013324	84.861343	4.290948	24.094566	0.000000	0.000000	0.000000	0.000000	0.000000	0.000000	-0.009464	-0.048656	0.368331	0.000000	0.000000	1.000000	133.000000	1.000000
15216.810287	0.094447	0.589447	0.014432	85.209969	0.023393	19.562786	0.000000	0.000000	0.000000	0.000000	0.000000	0.000000	-0.017059	-0.059400	0.332485	0.000000	0.000000	1.000000	133.000000	1.000000
15216.813620	0.094447	0.589447	0.014432	85.209969	0.023393	19.562786	0.000000	0.000000	0.000000	0.000000	0.000000	0.000000	-0.017059	-0.059400	0.332485	0.000000	0.000000	1.000000	133.000000	1.000000
15216.816954	0.094447	0.589447	0.014432	85.209969	0.023393	19.562786	0.000000	0.000000	0.000000	0.000000	0.000000	0.000000	-0.017059	-0.059400	0.332485	0.000000	0.000000	1.000000	133.000000	1.000000
15216.820287	0.094447	0.589447	0.014432	85.499023	-4.362235	14.945682	0.000000	0.000000	0.000000	0.000000	0.000000	0.000000	-0.017059	-0.059400	0.332485	0.000000	0.000000	1.000000	133.000000	1.000000
15216.823620	0.094356	0.589229	0.015374	85.499023	-4.362235	14.945682	0.000000	0.000000	0.000000	0.000000	0.000000	0.000000	-0.027377	-0.065385	0.282693	0.000000	0.000000	1.000000	133.000000	1.000000
15216.826954	0.094356	0.589229	0.015374	85.499023	-4.362235	14.945682	0.000000	0.000000	0.000000	0.000000	0.000000	0.000000	-0.027377	-0.065385	0.282693	0.000000	0.000000	1.000000	133.000000	1.000000
15216.830287	0.094227	0.588973	0.016135	85.741310	-8.417138	10.715200	0.000000	0.000000	0.000000	0.000000	0.000000	0.000000	-0.038564	-0.076806	0.228081	0.000000	0.000000	1.000000	133.000000	1.000000
15216.833620	0.094227	0.588973	0.016135	85.741310	-8.417138	10.715200	0.000000	0.000000	0.000000	0.000000	0.000000	0.000000	-0.038564	-0.076806	0.228081	0.000000	0.000000	1.000000	133.000000	1.000000
15216.836954	0.094227	0.588973	0.016135	85.741310	-8.417138	10.715200	0.000000	0.000000	0.000000	0.000000	0.000000	0.000000	-0.038564	-0.076806	0.228081	0.000000	0.000000	1.000000	133.000000	1.000000
15216.840287	0.094081	0.588720	0.016808	85.966049	-11.654149	7.393064	0.000000	0.000000	0.000000	0.000000	0.000000	0.000000	-0.043969	-0.075847	0.202116	0.000000	0.000000	1.000000	133.000000	1.000000
15216.843620	0.094081	0.588720	0.016808	85.966049	-11.654149	7.393064	0.000000	0.000000	0.000000	0.000000	0.000000	0.000000	-0.043969	-0.075847	0.202116	0.000000	0.000000	1.000000	133.000000	1.000000
15216.846954	0.094081	0.588720	0.016808	85.966049	-11.654149	7.393064	0.000000	0.000000	0.000000	0.000000	0.000000	0.000000	-0.043969	-0.075847	0.202116	0.000000	0.000000	1.000000	133.000000	1.000000
15216.850287	0.093881	0.588468	0.017337	86.191521	-13.701306	5.357713	0.000000	0.000000	0.000000	0.000000	0.000000	0.000000	-0.059812	-0.075745	0.158654	0.000000	0.000000	1.000000	133.000000	1.000000
15216.853620	0.093881	0.588468	0.017337	86.191521	-13.701306	5.357713	0.000000	0.000000	0.000000	0.000000	0.000000	0.000000	-0.059812	-0.075745	0.158654	0.000000	0.000000	1.000000	133.000000	1.000000
15216.856954	0.093881	0.588468	0.017337	86.191521	-13.701306	5.357713	0.000000	0.000000	0.000000	0.000000	0.000000	0.000000	-0.059812	-0.075745	0.158654	0.000000	0.000000	1.000000	133.000000	1.000000
15216.860287	0.093881	0.588468	0.017337	86.387077	-15.192769	3.906387	0.000000	0.000000	0.000000	0.000000	0.000000	0.000000	-0.059812	-0.075745	0.158654	0.000000	0.000000	1.000000	133.000000	1.000000
15216.863620	0.093696	0.588204	0.017822	86.387077	-15.192769	3.906387	0.000000	0.000000	0.000000	0.000000	0.000000	0.000000	-0.055585	-0.079211	0.145362	0.000000	0.000000	1.000000	133.000000	1.000000
15216.866954	0.093696	0.588204	0.017822	86.387077	-15.192769	3.906387	0.000000	0.000000	0.000000	0.000000	0.000000	0.000000	-0.055585	-0.079211	0.145362	0.000000	0.000000	1.000000	133.000000	1.000000
15216.870287	0.093480	0.587928	0.018271	86.521149	-16.393663	2.739926	0.000000	0.000000	0.000000	0.000000	0.000000	0.000000	-0.064859	-0.082669	0.134740	0.000000	0.000000	1.000000	133.000000	1.000000
15216.873620	0.093480	0.587928	0.018271	86.521149	-16.393663	2.739926	0.000000	0.000000	0.000000	0.000000	0.000000	0.000000	-0.064859	-0.082669	0.134740	0.000000	0.000000	1.000000	133.000000	1.000000
15216.876954	0.093480	0.587928	0.018271	86.521149	-16.393663	2.739926	0.000000	0.000000	0.000000	0.000000	0.000000	0.000000	-0.064859	-0.082669	0.134740	0.000000	0.000000	1.000000	133.000000	1.000000
15216.880287	0.093480	0.587928	0.018271	86.603561	-17.191277	1.973171	0.000000	0.000000	0.000000	0.000000	0.000000	0.000000	-0.064859	-0.082669	0.134740	0.000000	0.000000	1.000000	133.000000	1.000000
15216.883620	0.093348	0.587687	0.018672	86.603561	-17.191277	1.973171	0.000000	0.000000	0.000000	0.000000	0.000000	0.000000	-0.039701	-0.072531	0.120253	0.000000	0.000000	1.000000	133.000000	1.000000
15216.886954	0.093348	0.587687	0.018672	86.603561	-17.191277	1.973171	0.000000	0.000000	0.000000	0.000000	0.000000	0.000000	-0.039701	-0.072531	0.120253	0.000000	0.000000	1.000000	133.000000	1.000000
15216.890287	0.093348	0.587687	0.018672	86.636116	-17.513426	1.664630	0.000000	0.000000	0.000000	0.000000	0.000000	0.000000	-0.039701	-0.072531	0.120253	0.000000	0.000000	1.000000	133.000000	1.000000
15216.893620	0.093348	0.587687	0.018672	86.636116	-17.513426	1.664630	0.000000	0.000000	0.000000	0.000000	0.000000	0.000000	-0.039701	-0.072531	0.120253	0.000000	0.000000	1.000000	133.000000	1.000000
15216.896954	0.093261	0.587457	0.018950	86.636116	-17.513426	1.664630	0.000000	0.000000	0.000000	0.000000	0.000000	0.000000	-0.025889	-0.068852	0.083395	0.000000	0.000000	1.000000	133.000000	1.000000
15216.900287	0.093244	0.587240	0.019100	86.656082	-17.706764	1.479050	0.000000	0.000000	0.000000	0.000000	0.000000	0.000000	-0.005229	-0.065102	0.045233	0.000000	0.000000	1.000000	133.000000	1.000000
15216.903620	0.093244	0.587240	0.019100	86.656082	-17.706764	1.479050	0.000000	0.000000	0.000000	0.000000	0.000000	0.000000	-0.005229	-0.065102	0.045233	0.000000	0.000000	1.000000	133.000000	1.000000
15216.906954	0.093244	0.587240	0.019100	86.656082	-17.706764	1.479050	0.000000	0.000000	0.000000	0.000000	0.000000	0.000000	-0.005229	-0.065102	0.045233	0.000000	0.000000	1.000000	133.000000	1.000000
15216.910287	0.093244	0.587240	0.019100	86.672516	-17.862324	1.323252	0.000000	0.000000	0.000000	0.000000	0.000000	0.000000	-0.005229	-0.065102	0.045233	0.000000	0.000000	1.000000	133.000000	1.000000
15216.913620	0.093244	0.587070	0.019103	86.672516	-17.862324	1.323252	0.000000	0.000000	0.000000	0.000000	0.000000	0.000000	0.000132	-0.050955	0.000671	0.000000	0.000000	1.000000	133.000000	1.000000
15216.916954	0.093244	0.587070	0.019103	86.672516	-17.862324	1.323252	0.000000	0.000000	0.000000	0.000000	0.000000	0.000000	0.000132	-0.050955	0.000671	0.000000	0.000000	1.000000	133.000000	1.000000
15216.920287	0.093244	0.587070	0.019103	86.687782	-17.999416	1.180353	0.000000	0.000000	0.000000	0.000000	0.000000	0.000000	0.000132	-0.050955	0.000671	0.000000	0.000000	1.000000	133.000000	1.000000
15216.923620	0.093244	0.587070	0.019103	86.687782	-17.999416	1.180353	0.000000	0.000000	0.000000	0.000000	0.000000	0.000000	0.000132	-0.050955	0.000671	0.000000	0.000000	1.000000	133.000000	1.000000
15216.926954	0.093267	0.586940	0.018980	86.687782	-17.999416	1.180353	0.000000	0.000000	0.000000	0.000000	0.000000	0.000000	0.006858	-0.039159	-0.036900	0.000000	0.000000	1.000000	133.000000	1.000000
15216.930287	0.093267	0.586940	0.018980	86.689499	-18.000154	1.171028	0.000000	0.000000	0.000000	0.000000	0.000000	0.000000	0.006858	-0.039159	-0.036900	0.000000	0.000000	1.000000	133.000000	1.000000
15216.933620	0.093267	0.586940	0.018980	86.689499	-18.000154	1.171028	0.000000	0.000000	0.000000	0.000000	0.000000	0.000000	0.006858	-0.039159	-0.036900	0.000000	0.000000	1.000000	133.000000	1.000000
15216.936954	0.093267	0.586940	0.018980	86.689499	-18.000154	1.171028	0.000000	0.000000	0.000000	0.000000	0.000000	0.000000	0.006858	-0.039159	-0.036900	0.000000	0.000000	1.000000	133.000000	1.000000
15216.940287	0.093353	0.586896	0.018579	86.687668	-17.966002	1.193979	0.000000	0.000000	0.000000	0.000000	0.000000	0.000000	0.025681	-0.013219	-0.120341	0.000000	0.000000	1.000000	133.000000	1.000000
15216.943620	0.093353	0.586896	0.018579	86.687668	-17.966002	1.193979	0.000000	0.000000	0.000000	0.000000	0.000000	0.000000	0.025681	-0.013219	-0.120341	0.000000	0.000000	1.000000	133.000000	1.000000
15216.946954	0.093353	0.586896	0.018579	86.687668	-17.966002	1.193979	0.000000	0.000000	0.000000	0.000000	0.000000	0.000000	0.025681	-0.013219	-0.120341	0.000000	0.000000	1.000000	133.000000	1.000000
15216.950287	0.093353	0.586896	0.018579	86.675690	-17.860676	1.283857	0.000000	0.000000	0.000000	0.000000	0.000000	0.000000	0.025681	-0.013219	-0.120341	0.000000	0.000000	1.000000	133.000000	1.000000
15216.953620	0.093452	0.586958	0.018366	86.675690	-17.860676	1.283857	0.000000	0.000000	0.000000	0.000000	0.000000	0.000000	0.029680	0.018819	-0.063828	0.000000	0.000000	1.000000	133.000000	1.000000
15216.956954	0.093452	0.586958	0.018366	86.675690	-17.860676	1.283857	0.000000	0.000000	0.000000	0.000000	0.000000	0.000000	0.029680	0.018819	-0.063828	0.000000	0.000000	1.000000	133.000000	1.000000
15216.960287	0.093647	0.587058	0.018168	86.656197	-17.640390	1.476793	0.000000	0.000000	0.000000	0.000000	0.000000	0.000000	0.058645	0.029982	-0.059386	0.000000	0.000000	1.000000	133.000000	1.000000
15216.963620	0.093647	0.587058	0.018168	86.656197	-17.640390	1.476793	0.000000	0.000000	0.000000	0.000000	0.000000	0.000000	0.058645	0.029982	-0.059386	0.000000	0.000000	1.000000	133.000000	1.000000
15216.966954	0.093647	0.587058	0.018168	86.656197	-17.640390	1.476793	0.000000	0.000000	0.000000	0.000000	0.000000	0.000000	0.058645	0.029982	-0.059386	0.000000	0.000000	1.000000	133.000000	1.000000
15216.970287	0.093647	0.587058	0.018168	86.638382	-17.442272	1.645126	0.000000	0.000000	0.000000	0.000000	0.000000	0.000000	0.058645	0.029982	-0.059386	0.000000	0.000000	1.000000	133.000000	1.000000
15216.973620	0.093862	0.587211	0.017951	86.638382	-17.442272	1.645126	0.000000	0.000000	0.000000	0.000000	0.000000	0.000000	0.064537	0.045844	-0.064935	0.000000	0.000000	1.000000	133.000000	1.000000
15216.976954	0.093862	0.587211	0.017951	86.638382	-17.442272	1.645126	0.000000	0.000000	0.000000	0.000000	0.000000	0.000000	0.064537	0.045844	-0.064935	0.000000	0.000000	1.000000	133.000000	1.000000
15216.980287	0.093862	0.587211	0.017951	86.618637	-17.359476	1.694656	0.000000	0.000000	0.000000	0.000000	0.000000	0.000000	0.064537	0.045844	-0.064935	0.000000	0.000000	1.000000	133.000000	1.000000
15216.983620	0.093862	0.587211	0.017951	86.618637	-17.359476	1.694656	0.000000	0.000000	0.000000	0.000000	0.000000	0.000000	0.064537	0.045844	-0.064935	0.000000	0.000000	1.000000	133.000000	1.000000
15216.986954	0.094057	0.587409	0.017749	86.618637	-17.359476	1.694656	0.000000	0.000000	0.000000	0.000000	0.000000	0.000000	0.058262	0.059323	-0.060845	0.000000	0.000000	1.000000	133.000000	1.000000
15216.990287	0.094216	0.587603	0.017487	86.593254	-17.545126	1.462554	0.000000	0.000000	0.000000	0.000000	0.000000	0.000000	0.047704	0.058366	-0.078407	0.000000	0.000000	1.000000	133.000000	1.000000
15216.993620	0.094216	0.587603	0.017487	86.593254	-17.545126	1.462554	0.000000	0.000000	0.000000	0.000000	0.000000	0.000000	0.047704	0.058366	-0.078407	0.000000	0.000000	1.000000	133.000000	1.000000
15216.996954	0.094216	0.587603	0.017487	86.593254	-17.545126	1.462554	0.000000	0.000000	0.000000	0.000000	0.000000	0.000000	0.047704	0.058366	-0.078407	0.000000	0.000000	1.000000	133.000000	1.000000
15217.000287	0.094216	0.587603	0.017487	86.562195	-17.992174	0.955890	0.000000	0.000000	0.000000	0.000000	0.000000	0.000000	0.047704	0.058366	-0.078407	0.000000	0.000000	1.000000	133.000000	1.000000
15217.003620	0.094312	0.587802	0.017149	86.562195	-17.992174	0.955890	0.000000	0.000000	0.000000	0.000000	0.000000	0.000000	0.028986	0.059694	-0.101604	0.000000	0.000000	1.000000	133.000000	1.000000
15217.006954	0.094312	0.587802	0.017149	86.562195	-17.992174	0.955890	0.000000	0.000000	0.000000	0.000000	0.000000	0.000000	0.028986	0.059694	-0.101604	0.000000	0.000000	1.000000	133.000000	1.000000
15217.010287	0.094312	0.587802	0.017149	86.528526	-18.699032	0.183202	0.000000	0.000000	0.000000	0.000000	0.000000	0.000000	0.028986	0.059694	-0.101604	0.000000	0.000000	1.000000	133.000000	1.000000
15217.013620	0.094312	0.587802	0.017149	86.528526	-18.699032	0.183202	0.000000	0.000000	0.000000	0.000000	0.000000	0.000000	0.028986	0.059694	-0.101604	0.000000	0.000000	1.000000	133.000000	1.000000
15217.016954	0.094356	0.588003	0.016665	86.528526	-18.699032	0.183202	0.000000	0.000000	0.000000	0.000000	0.000000	0.000000	0.013262	0.060028	-0.145007	0.000000	0.000000	1.000000	133.000000	1.000000
15217.020287	0.094305	0.588177	0.016053	86.495964	-19.565971	-0.754950	0.000000	0.000000	0.000000	0.000000	0.000000	0.000000	-0.015545	0.052295	-0.183642	0.000000	0.000000	1.000000	133.000000	1.000000
15217.023620	0.094305	0.588177	0.016053	86.495964	-19.565971	-0.754950	0.000000	0.000000	0.000000	0.000000	0.000000	0.000000	-0.015545	0.052295	-0.183642	0.000000	0.000000	1.000000	133.000000	1.000000
15217.026954	0.094305	0.588177	0.016053	86.495964	-19.565971	-0.754950	0.000000	0.000000	0.000000	0.000000	0.000000	0.000000	-0.015545	0.052295	-0.183642	0.000000	0.000000	1.000000	133.000000	1.000000
15217.030287	0.094305	0.588177	0.016053	86.452766	-20.439339	-1.700758	0.000000	0.000000	0.000000	0.000000	0.000000	0.000000	-0.015545	0.052295	-0.183642	0.000000	0.000000	1.000000	133.000000	1.000000
15217.033620	0.094205	0.588344	0.015319	86.452766	-20.439339	-1.700758	0.000000	0.000000	0.000000	0.000000	0.000000	0.000000	-0.029868	0.050071	-0.220118	0.000000	0.000000	1.000000	133.000000	1.000000
15217.036954	0.094205	0.588344	0.015319	86.452766	-20.439339	-1.700758	0.000000	0.000000	0.000000	0.000000	0.000000	0.000000	-0.029868	0.050071	-0.220118	0.000000	0.000000	1.000000	133.000000	1.000000
15217.040287	0.094107	0.588495	0.014478	86.356697	-20.821415	-2.163939	0.000000	0.000000	0.000000	0.000000	0.000000	0.000000	-0.029351	0.045413	-0.252324	0.000000	0.000000	1.000000	133.000000	1.000000
15217.043620	0.094107	0.588495	0.014478	86.356697	-20.821415	-2.163939	0.000000	0.000000	0.000000	0.000000	0.000000	0.000000	-0.029351	0.045413	-0.252324	0.000000	0.000000	1.000000	133.000000	1.000000
15217.046954	0.094107	0.588495	0.014478	86.356697	-20.821415	-2.163939	0.000000	0.000000	0.000000	0.000000	0.000000	0.000000	-0.029351	0.045413	-0.252324	0.000000	0.000000	1.000000	133.000000	1.000000
15217.050287	0.094107	0.588495	0.014478	86.161713	-19.905844	-1.320525	0.000000	0.000000	0.000000	0.000000	0.000000	0.000000	-0.029351	0.045413	-0.252324	0.000000	0.000000	1.000000	133.000000	1.000000
15217.053620	0.094021	0.588687	0.013579	86.161713	-19.905844	-1.320525	0.000000	0.000000	0.000000	0.000000	0.000000	0.000000	-0.025963	0.057416	-0.269901	0.000000	0.000000	1.000000	133.000000	1.000000
15217.056954	0.094021	0.588687	0.013579	86.161713	-19.905844	-1.320525	0.000000	0.000000	0.000000	0.000000	0.000000	0.000000	-0.025963	0.057416	-0.269901	0.000000	0.000000	1.000000	133.000000	1.000000
15217.060287	0.093953	0.588858	0.012658	85.854233	-17.941120	0.578900	0.000000	0.000000	0.000000	0.000000	0.000000	0.000000	-0.020382	0.051379	-0.276267	0.000000	0.000000	1.000000	133.000000	1.000000
15217.063620	0.093953	0.588858	0.012658	85.854233	-17.941120	0.578900	0.000000	0.000000	0.000000	0.000000	0.000000	0.000000	-0.020382	0.051379	-0.276267	0.000000	0.000000	1.000000	133.000000	1.000000
15217.066954	0.093953	0.588858	0.012658	85.854233	-17.941120	0.578900	0.000000	0.000000	0.000000	0.000000	0.000000	0.000000	-0.020382	0.051379	-0.276267	0.000000	0.000000	1.000000	133.000000	1.000000
15217.070287	0.093953	0.588858	0.012658	85.470650	-15.763602	2.680594	0.000000	0.000000	0.000000	0.000000	0.000000	0.000000	-0.020382	0.051379	-0.276267	0.000000	0.000000	1.000000	133.000000	1.000000
15217.073620	0.093886	0.589072	0.011746	85.470650	-15.763602	2.680594	0.000000	0.000000	0.000000	0.000000	0.000000	0.000000	-0.019987	0.064330	-0.273634	0.000000	0.000000	1.000000	133.000000	1.000000
15217.076954	0.093886	0.589072	0.011746	85.470650	-15.763602	2.680594	0.000000	0.000000	0.000000	0.000000	0.000000	0.000000	-0.019987	0.064330	-0.273634	0.000000	0.000000	1.000000	133.000000	1.000000
15217.080287	0.093838	0.589266	0.010812	85.036713	-13.918316	4.428059	0.000000	0.000000	0.000000	0.000000	0.000000	0.000000	-0.014466	0.058221	-0.280002	0.000000	0.000000	1.000000	133.000000	1.000000
15217.083620	0.093838	0.589266	0.010812	85.036713	-13.918316	4.428059	0.000000	0.000000	0.000000	0.000000	0.000000	0.000000	-0.014466	0.058221	-0.280002	0.000000	0.000000	1.000000	133.000000	1.000000
15217.086954	0.093838	0.589266	0.010812	85.036713	-13.918316	4.428059	0.000000	0.000000	0.000000	0.000000	0.000000	0.000000	-0.014466	0.058221	-0.280002	0.000000	0.000000	1.000000	133.000000	1.000000
15217.090287	0.093838	0.589266	0.010812	84.596695	-12.741804	5.475124	0.000000	0.000000	0.000000	0.000000	0.000000	0.000000	-0.014466	0.058221	-0.280002	0.000000	0.000000	1.000000	133.000000	1.000000
15217.093620	0.093778	0.589489	0.009939	84.596695	-12.741804	5.475124	0.000000	0.000000	0.000000	0.000000	0.000000	0.000000	-0.017930	0.066704	-0.262006	0.000000	0.000000	1.000000	133.000000	1.000000
15217.096954	0.093778	0.589489	0.009939	84.596695	-12.741804	5.475124	0.000000	0.000000	0.000000	0.000000	0.000000	0.000000	-0.017930	0.066704	-0.262006	0.000000	0.000000	1.000000	133.000000	1.000000
15217.100287	0.093718	0.589709	0.009065	84.173576	-12.072198	5.993589	0.000000	0.000000	0.000000	0.000000	0.000000	0.000000	-0.018084	0.066218	-0.262136	0.000000	0.000000	1.000000	133.000000	1.000000
15217.103620	0.093718	0.589709	0.009065	84.173576	-12.072198	5.993589	0.000000	0.000000	0.000000	0.000000	0.000000	0.000000	-0.018084	0.066218	-0.262136	0.000000	0.000000	1.000000	133.000000	1.000000
15217.106954	0.093718	0.589709	0.009065	84.173576	-12.072198	5.993589	0.000000	0.000000	0.000000	0.000000	0.000000	0.000000	-0.018084	0.066218	-0.262136	0.000000	0.000000	1.000000	133.000000	1.000000
15217.110287	0.093666	0.589914	0.008238	83.782677	-11.786284	6.104985	0.000000	0.000000	0.000000	0.000000	0.000000	0.000000	-0.015409	0.061361	-0.248215	0.000000	0.000000	1.000000	133.000000	1.000000
15217.113620	0.093666	0.589914	0.008238	83.782677	-11.786284	6.104985	0.000000	0.000000	0.000000	0.000000	0.000000	0.000000	-0.015409	0.061361	-0.248215	0.000000	0.000000	1.000000	133.000000	1.000000
15217.116954	0.093666	0.589914	0.008238	83.782677	-11.786284	6.104985	0.000000	0.000000	0.000000	0.000000	0.000000	0.000000	-0.015409	0.061361	-0.248215	0.000000	0.000000	1.000000	133.000000	1.000000
15217.120287	0.093707	0.590110	0.007416	83.434784	-11.808956	5.889576	0.000000	0.000000	0.000000	0.000000	0.000000	0.000000	0.012330	0.058751	-0.246636	0.000000	0.000000	1.000000	133.000000	1.000000
15217.123620	0.093707	0.590110	0.007416	83.434784	-11.808956	5.889576	0.000000	0.000000	0.000000	0.000000	0.000000	0.000000	0.012330	0.058751	-0.246636	0.000000	0.000000	1.000000	133.000000	1.000000
15217.126954	0.093707	0.590110	0.007416	83.434784	-11.808956	5.889576	0.000000	0.000000	0.000000	0.000000	0.000000	0.000000	0.012330	0.058751	-0.246636	0.000000	0.000000	1.000000	133.000000	1.000000
15217.130287	0.093707	0.590110	0.007416	83.123222	-12.069075	5.418386	0.000000	0.000000	0.000000	0.000000	0.000000	0.000000	0.012330	0.058751	-0.246636	0.000000	0.000000	1.000000	133.000000	1.000000
15217.133620	0.093771	0.590278	0.006596	83.123222	-12.069075	5.418386	0.000000	0.000000	0.000000	0.000000	0.000000	0.000000	0.019140	0.050585	-0.245939	0.000000	0.000000	1.000000	133.000000	1.000000
15217.136954	0.093771	0.590278	0.006596	83.123222	-12.069075	5.418386	0.000000	0.000000	0.000000	0.000000	0.000000	0.000000	0.019140	0.050585	-0.245939	0.000000	0.000000	1.000000	133.000000	1.000000
15217.140287	0.093886	0.590457	0.005806	82.861580	-12.540678	4.724318	0.000000	0.000000	0.000000	0.000000	0.000000	0.000000	0.034495	0.053648	-0.236786	0.000000	0.000000	1.000000	133.000000	1.000000
15217.143620	0.093886	0.590457	0.005806	82.861580	-12.540678	4.724318	0.000000	0.000000	0.000000	0.000000	0.000000	0.000000	0.034495	0.053648	-0.236786	0.000000	0.000000	1.000000	133.000000	1.000000
15217.146954	0.093886	0.590457	0.005806	82.861580	-12.540678	4.724318	0.000000	0.000000	0.000000	0.000000	0.000000	0.000000	0.034495	0.053648	-0.236786	0.000000	0.000000	1.000000	133.000000	1.000000
15217.150287	0.094062	0.590632	0.005095	82.630653	-13.090379	3.947335	0.000000	0.000000	0.000000	0.000000	0.000000	0.000000	0.052665	0.052464	-0.213563	0.000000	0.000000	1.000000	133.000000	1.000000
15217.153620	0.094062	0.590632	0.005095	82.630653	-13.090379	3.947335	0.000000	0.000000	0.000000	0.000000	0.000000	0.000000	0.052665	0.052464	-0.213563	0.000000	0.000000	1.000000	133.000000	1.000000
15217.156954	0.094062	0.590632	0.005095	82.630653	-13.090379	3.947335	0.000000	0.000000	0.000000	0.000000	0.000000	0.000000	0.052665	0.052464	-0.213563	0.000000	0.000000	1.000000	133.000000	1.000000
15217.160287	0.094257	0.590822	0.004485	82.444405	-13.599709	3.234830	0.000000	0.000000	0.000000	0.000000	0.000000	0.000000	0.058685	0.056946	-0.182758	0.000000	0.000000	1.000000	133.000000	1.000000
15217.163620	0.094257	0.590822	0.004485	82.444405	-13.599709	3.234830	0.000000	0.000000	0.000000	0.000000	0.000000	0.000000	0.058685	0.056946	-0.182758	0.000000	0.000000	1.000000	133.000000	1.000000
15217.166954	0.094257	0.590822	0.004485	82.444405	-13.599709	3.234830	0.000000	0.000000	0.000000	0.000000	0.000000	0.000000	0.058685	0.056946	-0.182758	0.000000	0.000000	1.000000	133.000000	1.000000
15217.170287	0.094257	0.590822	0.004485	82.314362	-14.033890	2.643030	0.000000	0.000000	0.000000	0.000000	0.000000	0.000000	0.058685	0.056946	-0.182758	0.000000	0.000000	1.000000	133.000000	1.000000
15217.173620	0.094431	0.591001	0.003995	82.314362	-14.033890	2.643030	0.000000	0.000000	0.000000	0.000000	0.000000	0.000000	0.052076	0.053790	-0.147104	0.000000	0.000000	1.000000	133.000000	1.000000
15217.176954	0.094431	0.591001	0.003995	82.314362	-14.033890	2.643030	0.000000	0.000000	0.000000	0.000000	0.000000	0.000000	0.052076	0.053790	-0.147104	0.000000	0.000000	1.000000	133.000000	1.000000
15217.180287	0.094431	0.591001	0.003995	82.235291	-14.347521	2.217197	0.000000	0.000000	0.000000	0.000000	0.000000	0.000000	0.052076	0.053790	-0.147104	0.000000	0.000000	1.000000	133.000000	1.000000
15217.183620	0.094431	0.591001	0.003995	82.235291	-14.347521	2.217197	0.000000	0.000000	0.000000	0.000000	0.000000	0.000000	0.052076	0.053790	-0.147104	0.000000	0.000000	1.000000	133.000000	1.000000
15217.186954	0.094544	0.591163	0.003656	82.235291	-14.347521	2.217197	0.000000	0.000000	0.000000	0.000000	0.000000	0.000000	0.033889	0.048635	-0.101687	0.000000	0.000000	1.000000	133.000000	1.000000
15217.190287	0.094623	0.591311	0.003373	82.215225	-14.371092	2.162758	0.000000	0.000000	0.000000	0.000000	0.000000	0.000000	0.023585	0.044309	-0.084944	0.000000	0.000000	1.000000	133.000000	1.000000
15217.193620	0.094623	0.591311	0.003373	82.215225	-14.371092	2.162758	0.000000	0.000000	0.000000	0.000000	0.000000	0.000000	0.023585	0.044309	-0.084944	0.000000	0.000000	1.000000	133.000000	1.000000
15217.196954	0.094623	0.591311	0.003373	82.215225	-14.371092	2.162758	0.000000	0.000000	0.000000	0.000000	0.000000	0.000000	0.023585	0.044309	-0.084944	0.000000	0.000000	1.000000	133.000000	1.000000
15217.200287	0.094623	0.591311	0.003373	82.207542	-14.323075	2.204552	0.000000	0.000000	0.000000	0.000000	0.000000	0.000000	0.023585	0.044309	-0.084944	0.000000	0.000000	1.000000	133.000000	1.000000
15217.203620	0.094672	0.591437	0.003169	82.207542	-14.323075	2.204552	0.000000	0.000000	0.000000	0.000000	0.000000	0.000000	0.014770	0.037920	-0.061145	0.000000	0.000000	1.000000	133.000000	1.000000
15217.206954	0.094672	0.591437	0.003169	82.207542	-14.323075	2.204552	0.000000	0.000000	0.000000	0.000000	0.000000	0.000000	0.014770	0.037920	-0.061145	0.000000	0.000000	1.000000	133.000000	1.000000
15217.210287	0.094672	0.591437	0.003169	82.202652	-14.285111	2.236193	0.000000	0.000000	0.000000	0.000000	0.000000	0.000000	0.014770	0.037920	-0.061145	0.000000	0.000000	1.000000	133.000000	1.000000
15217.213620	0.094672	0.591437	0.003169	82.202652	-14.285111	2.236193	0.000000	0.000000	0.000000	0.000000	0.000000	0.000000	0.014770	0.037920	-0.061145	0.000000	0.000000	1.000000	133.000000	1.000000
15217.216954	0.094679	0.591538	0.002981	82.202652	-14.285111	2.236193	0.000000	0.000000	0.000000	0.000000	0.000000	0.000000	0.002082	0.030170	-0.056305	0.000000	0.000000	1.000000	133.000000	1.000000
15217.220287	0.094679	0.591538	0.002981	82.202103	-14.237527	2.280640	0.000000	0.000000	0.000000	0.000000	0.000000	0.000000	0.002082	0.030170	-0.056305	0.000000	0.000000	1.000000	133.000000	1.000000
15217.223620	0.094679	0.591538	0.002981	82.202103	-14.237527	2.280640	0.000000	0.000000	0.000000	0.000000	0.000000	0.000000	0.002082	0.030170	-0.056305	0.000000	0.000000	1.000000	133.000000	1.000000
15217.226954	0.094679	0.591538	0.002981	82.202103	-14.237527	2.280640	0.000000	0.000000	0.000000	0.000000	0.000000	0.000000	0.002082	0.030170	-0.056305	0.000000	0.000000	1.000000	133.000000	1.000000
15217.230287	0.094732	0.591650	0.002579	82.206429	-14.219707	2.293507	0.000000	0.000000	0.000000	0.000000	0.000000	0.000000	0.016099	0.033695	-0.120790	0.000000	0.000000	1.000000	133.000000	1.000000
15217.233620	0.094732	0.591650	0.002579	82.206429	-14.219707	2.293507	0.000000	0.000000	0.000000	0.000000	0.000000	0.000000	0.016099	0.033695	-0.120790	0.000000	0.000000	1.000000	133.000000	1.000000
15217.236954	0.094732	0.591650	0.002579	82.206429	-14.219707	2.293507	0.000000	0.000000	0.000000	0.000000	0.000000	0.000000	0.016099	0.033695	-0.120790	0.000000	0.000000	1.000000	133.000000	1.000000
15217.240287	0.094752	0.591669	0.002345	82.212051	-14.231513	2.273358	0.000000	0.000000	0.000000	0.000000	0.000000	0.000000	0.006009	0.005628	-0.070177	0.000000	0.000000	1.000000	133.000000	1.000000
15217.243620	0.094752	0.591669	0.002345	82.212051	-14.231513	2.273358	0.000000	0.000000	0.000000	0.000000	0.000000	0.000000	0.006009	0.005628	-0.070177	0.000000	0.000000	1.000000	133.000000	1.000000
15217.246954	0.094752	0.591669	0.002345	82.212051	-14.231513	2.273358	0.000000	0.000000	0.000000	0.000000	0.000000	0.000000	0.006009	0.005628	-0.070177	0.000000	0.000000	1.000000	133.000000	1.000000
15217.250287	0.094752	0.591669	0.002345	82.217697	-14.243351	2.253174	0.000000	0.000000	0.000000	0.000000	0.000000	0.000000	0.006009	0.005628	-0.070177	0.000000	0.000000	1.000000	133.000000	1.000000
15217.253620	0.094764	0.591676	0.002071	82.217697	-14.243351	2.253174	0.000000	0.000000	0.000000	0.000000	0.000000	0.000000	0.003526	0.002101	-0.082117	0.000000	0.000000	1.000000	133.000000	1.000000
15217.256954	0.094764	0.591676	0.002071	82.217697	-14.243351	2.253174	0.000000	0.000000	0.000000	0.000000	0.000000	0.000000	0.003526	0.002101	-0.082117	0.000000	0.000000	1.000000	133.000000	1.000000
15217.260287	0.094764	0.591676	0.002071	82.223320	-14.257931	2.232960	0.000000	0.000000	0.000000	0.000000	0.000000	0.000000	0.003526	0.002101	-0.082117	0.000000	0.000000	1.000000	133.000000	1.000000
15217.263620	0.094764	0.591676	0.002071	82.223320	-14.257931	2.232960	0.000000	0.000000	0.000000	0.000000	0.000000	0.000000	0.003526	0.002101	-0.082117	0.000000	0.000000	1.000000	133.000000	1.000000
15217.266954	0.094757	0.591702	0.001818	82.223320	-14.257931	2.232960	0.000000	0.000000	0.000000	0.000000	0.000000	0.000000	-0.002029	0.007663	-0.075890	0.000000	0.000000	1.000000	133.000000	1.000000
15217.270287	0.094757	0.591702	0.001818	82.228973	-14.272550	2.212719	0.000000	0.000000	0.000000	0.000000	0.000000	0.000000	-0.002029	0.007663	-0.075890	0.000000	0.000000	1.000000	133.000000	1.000000
15217.273620	0.094757	0.591702	0.001818	82.228973	-14.272550	2.212719	0.000000	0.000000	0.000000	0.000000	0.000000	0.000000	-0.002029	0.007663	-0.075890	0.000000	0.000000	1.000000	133.000000	1.000000
15217.276954	0.094757	0.591702	0.001818	82.228973	-14.272550	2.212719	0.000000	0.000000	0.000000	0.000000	0.000000	0.000000	-0.002029	0.007663	-0.075890	0.000000	0.000000	1.000000	133.000000	1.000000
15217.280287	0.094833	0.591734	0.001524	82.231758	-14.271711	2.202594	0.000000	0.000000	0.000000	0.000000	0.000000	0.000000	0.022632	0.009715	-0.088346	0.000000	0.000000	1.000000	133.000000	1.000000
15217.283620	0.094833	0.591734	0.001524	82.231758	-14.271711	2.202594	0.000000	0.000000	0.000000	0.000000	0.000000	0.000000	0.022632	0.009715	-0.088346	0.000000	0.000000	1.000000	133.000000	1.000000
15217.286954	0.094833	0.591734	0.001524	82.231758	-14.271711	2.202594	0.000000	0.000000	0.000000	0.000000	0.000000	0.000000	0.022632	0.009715	-0.088346	0.000000	0.000000	1.000000	133.000000	1.000000
15217.290287	0.094833	0.591734	0.001524	82.237396	-14.280926	2.182312	0.000000	0.000000	0.000000	0.000000	0.000000	0.000000	0.022632	0.009715	-0.088346	0.000000	0.000000	1.000000	133.000000	1.000000
15217.293620	0.094899	0.591718	0.001403	82.237396	-14.280926	2.182312	0.000000	0.000000	0.000000	0.000000	0.000000	0.000000	0.019733	-0.004902	-0.036323	0.000000	0.000000	1.000000	133.000000	1.000000
15217.296954	0.094899	0.591718	0.001403	82.237396	-14.280926	2.182312	0.000000	0.000000	0.000000	0.000000	0.000000	0.000000	0.019733	-0.004902	-0.036323	0.000000	0.000000	1.000000	133.000000	1.000000
15217.300287	0.094952	0.591687	0.001333	82.239464	-14.292679	2.160667	0.000000	0.000000	0.000000	0.000000	0.000000	0.000000	0.016109	-0.009103	-0.020880	0.000000	0.000000	1.000000	133.000000	1.000000
15217.303620	0.094952	0.591687	0.001333	82.239464	-14.292679	2.160667	0.000000	0.000000	0.000000	0.000000	0.000000	0.000000	0.016109	-0.009103	-0.020880	0.000000	0.000000	1.000000	133.000000	1.000000
15217.306954	0.094952	0.591687	0.001333	82.239464	-14.292679	2.160667	0.000000	0.000000	0.000000	0.000000	0.000000	0.000000	0.016109	-0.009103	-0.020880	0.000000	0.000000	1.000000	133.000000	1.000000
15217.310287	0.094952	0.591687	0.001333	82.242805	-14.339658	2.105829	0.000000	0.000000	0.000000	0.000000	0.000000	0.000000	0.016109	-0.009103	-0.020880	0.000000	0.000000	1.000000	133.000000	1.000000
15217.313620	0.094958	0.591664	0.001249	82.242805	-14.339658	2.105829	0.000000	0.000000	0.000000	0.000000	0.000000	0.000000	0.001584	-0.006996	-0.025225	0.000000	0.000000	1.000000	133.000000	1.000000
15217.316954	0.094958	0.591664	0.001249	82.242805	-14.339658	2.105829	0.000000	0.000000	0.000000	0.000000	0.000000	0.000000	0.001584	-0.006996	-0.025225	0.000000	0.000000	1.000000	133.000000	1.000000
15217.320287	0.094958	0.591664	0.001249	82.250252	-14.426611	2.007537	0.000000	0.000000	0.000000	0.000000	0.000000	0.000000	0.001584	-0.006996	-0.025225	0.000000	0.000000	1.000000	133.000000	1.000000
15217.323620	0.094958	0.591664	0.001249	82.250252	-14.426611	2.007537	0.000000	0.000000	0.000000	0.000000	0.000000	0.000000	0.001584	-0.006996	-0.025225	0.000000	0.000000	1.000000	133.000000	1.000000
15217.326954	0.094943	0.591615	0.001177	82.250252	-14.426611	2.007537	0.000000	0.000000	0.000000	0.000000	0.000000	0.000000	-0.004498	-0.014671	-0.021717	0.000000	0.000000	1.000000	133.000000	1.000000
15217.330287	0.094943	0.591615	0.001177	82.256157	-14.538871	1.886084	0.000000	0.000000	0.000000	0.000000	0.000000	0.000000	-0.004498	-0.014671	-0.021717	0.000000	0.000000	1.000000	133.000000	1.000000
15217.333620	0.094943	0.591615	0.001177	82.256157	-14.538871	1.886084	0.000000	0.000000	0.000000	0.000000	0.000000	0.000000	-0.004498	-0.014671	-0.021717	0.000000	0.000000	1.000000	133.000000	1.000000
15217.336954	0.094943	0.591615	0.001177	82.256157	-14.538871	1.886084	0.000000	0.000000	0.000000	0.000000	0.000000	0.000000	-0.004498	-0.014671	-0.021717	0.000000	0.000000	1.000000	133.000000	1.000000
15217.340287	0.094842	0.591455	0.001020	82.266655	-14.594941	1.833438	0.000000	0.000000	0.000000	0.000000	0.000000	0.000000	-0.030156	-0.048201	-0.047020	0.000000	0.000000	1.000000	133.000000	1.000000
15217.343620	0.094842	0.591455	0.001020	82.266655	-14.594941	1.833438	0.000000	0.000000	0.000000	0.000000	0.000000	0.000000	-0.030156	-0.048201	-0.047020	0.000000	0.000000	1.000000	133.000000	1.000000
15217.346954	0.094842	0.591455	0.001020	82.266655	-14.594941	1.833438	0.000000	0.000000	0.000000	0.000000	0.000000	0.000000	-0.030156	-0.048201	-0.047020	0.000000	0.000000	1.000000	133.000000	1.000000
15217.350287	0.094842	0.591455	0.001020	82.280670	-14.656963	1.781824	0.000000	0.000000	0.000000	0.000000	0.000000	0.000000	-0.030156	-0.048201	-0.047020	0.000000	0.000000	1.000000	133.000000	1.000000
15217.353620	0.094763	0.591380	0.000968	82.280670	-14.656963	1.781824	0.000000	0.000000	0.000000	0.000000	0.000000	0.000000	-0.023626	-0.022314	-0.015525	0.000000	0.000000	1.000000	133.000000	1.000000
15217.356954	0.094763	0.591380	0.000968	82.280670	-14.656963	1.781824	0.000000	0.000000	0.000000	0.000000	0.000000	0.000000	-0.023626	-0.022314	-0.015525	0.000000	0.000000	1.000000	133.000000	1.000000
15217.360287	0.094763	0.591380	0.000968	82.294647	-14.713720	1.730023	0.000000	0.000000	0.000000	0.000000	0.000000	0.000000	-0.023626	-0.022314	-0.015525	0.000000	0.000000	1.000000	133.000000	1.000000
15217.363620	0.094763	0.591380	0.000968	82.294647	-14.713720	1.730023	0.000000	0.000000	0.000000	0.000000	0.000000	0.000000	-0.023626	-0.022314	-0.015525	0.000000	0.000000	1.000000	133.000000	1.000000
15217.366954	0.094718	0.591266	0.000966	82.294647	-14.713720	1.730023	0.000000	0.000000	0.000000	0.000000	0.000000	0.000000	-0.013738	-0.034165	-0.000634	0.000000	0.000000	1.000000	133.000000	1.000000
15217.370287	0.094718	0.591266	0.000966	82.308693	-14.765235	1.678056	0.000000	0.000000	0.000000	0.000000	0.000000	0.000000	-0.013738	-0.034165	-0.000634	0.000000	0.000000	1.000000	133.000000	1.000000
15217.373620	0.094718	0.591266	0.000966	82.308693	-14.765235	1.678056	0.000000	0.000000	0.000000	0.000000	0.000000	0.000000	-0.013738	-0.034165	-0.000634	0.000000	0.000000	1.000000	133.000000	1.000000
15217.376954	0.094718	0.591266	0.000966	82.308693	-14.765235	1.678056	0.000000	0.000000	0.000000	0.000000	0.000000	0.000000	-0.013738	-0.034165	-0.000634	0.000000	0.000000	1.000000	133.000000	1.000000
15217.380287	0.094725	0.590983	0.000890	82.327568	-14.847591	1.593389	0.000000	0.000000	0.000000	0.000000	0.000000	0.000000	0.002101	-0.085065	-0.022738	0.000000	0.000000	1.000000	133.000000	1.000000
15217.383620	0.094725	0.590983	0.000890	82.327568	-14.847591	1.593389	0.000000	0.000000	0.000000	0.000000	0.000000	0.000000	0.002101	-0.085065	-0.022738	0.000000	0.000000	1.000000	133.000000	1.000000
15217.386954	0.094725	0.590983	0.000890	82.327568	-14.847591	1.593389	0.000000	0.000000	0.000000	0.000000	0.000000	0.000000	0.002101	-0.085065	-0.022738	0.000000	0.000000	1.000000	133.000000	1.000000
15217.390287	0.094777	0.590813	0.000816	82.344505	-14.992115	1.428404	0.000000	0.000000	0.000000	0.000000	0.000000	0.000000	0.015831	-0.050888	-0.022116	0.000000	0.000000	1.000000	133.000000	1.000000
15217.393620	0.094777	0.590813	0.000816	82.344505	-14.992115	1.428404	0.000000	0.000000	0.000000	0.000000	0.000000	0.000000	0.015831	-0.050888	-0.022116	0.000000	0.000000	1.000000	133.000000	1.000000
15217.396954	0.094777	0.590813	0.000816	82.344505	-14.992115	1.428404	0.000000	0.000000	0.000000	0.000000	0.000000	0.000000	0.015831	-0.050888	-0.022116	0.000000	0.000000	1.000000	133.000000	1.000000
15217.400287	0.094777	0.590813	0.000816	82.354553	-15.314133	1.056597	0.000000	0.000000	0.000000	0.000000	0.000000	0.000000	0.015831	-0.050888	-0.022116	0.000000	0.000000	1.000000	133.000000	1.000000
15217.403620	0.094809	0.590627	0.000640	82.354553	-15.314133	1.056597	0.000000	0.000000	0.000000	0.000000	0.000000	0.000000	0.009413	-0.055735	-0.053086	0.000000	0.000000	1.000000	133.000000	1.000000
15217.406954	0.094809	0.590627	0.000640	82.354553	-15.314133	1.056597	0.000000	0.000000	0.000000	0.000000	0.000000	0.000000	0.009413	-0.055735	-0.053086	0.000000	0.000000	1.000000	133.000000	1.000000
15217.410287	0.094809	0.590627	0.000640	82.341652	-15.964812	0.305894	0.000000	0.000000	0.000000	0.000000	0.000000	0.000000	0.009413	-0.055735	-0.053086	0.000000	0.000000	1.000000	133.000000	1.000000
15217.413620	0.094809	0.590627	0.000640	82.341652	-15.964812	0.305894	0.000000	0.000000	0.000000	0.000000	0.000000	0.000000	0.009413	-0.055735	-0.053086	0.000000	0.000000	1.000000	133.000000	1.000000
15217.416954	0.094847	0.590462	0.000387	82.341652	-15.964812	0.305894	0.000000	0.000000	0.000000	0.000000	0.000000	0.000000	0.011528	-0.049455	-0.075605	0.000000	0.000000	1.000000	133.000000	1.000000
15217.420287	0.094891	0.590274	0.000051	82.293884	-17.002743	-0.905296	0.000000	0.000000	0.000000	0.000000	0.000000	0.000000	0.013045	-0.056373	-0.100902	0.000000	0.000000	1.000000	133.000000	1.000000
15217.423620	0.094891	0.590274	0.000051	82.293884	-17.002743	-0.905296	0.000000	0.000000	0.000000	0.000000	0.000000	0.000000	0.013045	-0.056373	-0.100902	0.000000	0.000000	1.000000	133.000000	1.000000
15217.426954	0.094891	0.590274	0.000051	82.293884	-17.002743	-0.905296	0.000000	0.000000	0.000000	0.000000	0.000000	0.000000	0.013045	-0.056373	-0.100902	0.000000	0.000000	1.000000	133.000000	1.000000
15217.430287	0.094979	0.590131	-0.000285	82.217422	-18.262047	-2.387907	0.000000	0.000000	0.000000	0.000000	0.000000	0.000000	0.026580	-0.043133	-0.100869	0.000000	0.000000	1.000000	133.000000	1.000000
15217.433620	0.094979	0.590131	-0.000285	82.217422	-18.262047	-2.387907	0.000000	0.000000	0.000000	0.000000	0.000000	0.000000	0.026580	-0.043133	-0.100869	0.000000	0.000000	1.000000	133.000000	1.000000
15217.436954	0.094979	0.590131	-0.000285	82.217422	-18.262047	-2.387907	0.000000	0.000000	0.000000	0.000000	0.000000	0.000000	0.026580	-0.043133	-0.100869	0.000000	0.000000	1.000000	133.000000	1.000000
15217.440287	0.094979	0.590131	-0.000285	82.126747	-19.590097	-3.960313	0.000000	0.000000	0.000000	0.000000	0.000000	0.000000	0.026580	-0.043133	-0.100869	0.000000	0.000000	1.000000	133.000000	1.000000
15217.443620	0.095094	0.589980	-0.000602	82.126747	-19.590097	-3.960313	0.000000	0.000000	0.000000	0.000000	0.000000	0.000000	0.034478	-0.045212	-0.095213	0.000000	0.000000	1.000000	133.000000	1.000000
15217.446954	0.095094	0.589980	-0.000602	82.126747	-19.590097	-3.960313	0.000000	0.000000	0.000000	0.000000	0.000000	0.000000	0.034478	-0.045212	-0.095213	0.000000	0.000000	1.000000	133.000000	1.000000
15217.450287	0.095094	0.589980	-0.000602	82.027748	-20.838820	-5.452707	0.000000	0.000000	0.000000	0.000000	0.000000	0.000000	0.034478	-0.045212	-0.095213	0.000000	0.000000	1.000000	133.000000	1.000000
15217.453620	0.095094	0.589980	-0.000602	82.027748	-20.838820	-5.452707	0.000000	0.000000	0.000000	0.000000	0.000000	0.000000	0.034478	-0.045212	-0.095213	0.000000	0.000000	1.000000	133.000000	1.000000
15217.456954	0.095246	0.589878	-0.000852	82.027748	-20.838820	-5.452707	0.000000	0.000000	0.000000	0.000000	0.000000	0.000000	0.045454	-0.030605	-0.074805	0.000000	0.000000	1.000000	133.000000	1.000000
15217.460287	0.095385	0.589762	-0.001050	81.934517	-21.866875	-6.691903	0.000000	0.000000	0.000000	0.000000	0.000000	0.000000	0.041842	-0.034745	-0.059384	0.000000	0.000000	1.000000	133.000000	1.000000
15217.463620	0.095385	0.589762	-0.001050	81.934517	-21.866875	-6.691903	0.000000	0.000000	0.000000	0.000000	0.000000	0.000000	0.041842	-0.034745	-0.059384	0.000000	0.000000	1.000000	133.000000	1.000000
15217.466954	0.095385	0.589762	-0.001050	81.934517	-21.866875	-6.691903	0.000000	0.000000	0.000000	0.000000	0.000000	0.000000	0.041842	-0.034745	-0.059384	0.000000	0.000000	1.000000	133.000000	1.000000
15217.470287	0.095494	0.589651	-0.001175	81.871529	-22.560360	-7.534425	0.000000	0.000000	0.000000	0.000000	0.000000	0.000000	0.032791	-0.033345	-0.037678	0.000000	0.000000	1.000000	133.000000	1.000000
15217.473620	0.095494	0.589651	-0.001175	81.871529	-22.560360	-7.534425	0.000000	0.000000	0.000000	0.000000	0.000000	0.000000	0.032791	-0.033345	-0.037678	0.000000	0.000000	1.000000	133.000000	1.000000
15217.476954	0.095494	0.589651	-0.001175	81.871529	-22.560360	-7.534425	0.000000	0.000000	0.000000	0.000000	0.000000	0.000000	0.032791	-0.033345	-0.037678	0.000000	0.000000	1.000000	133.000000	1.000000
15217.480287	0.095494	0.589651	-0.001175	81.850014	-22.806093	-7.835712	0.000000	0.000000	0.000000	0.000000	0.000000	0.000000	0.032791	-0.033345	-0.037678	0.000000	0.000000	1.000000	133.000000	1.000000
15217.483620	0.095542	0.589558	-0.001271	81.850014	-22.806093	-7.835712	0.000000	0.000000	0.000000	0.000000	0.000000	0.000000	0.014325	-0.027773	-0.028690	0.000000	0.000000	1.000000	133.000000	1.000000
15217.486954	0.095542	0.589558	-0.001271	81.850014	-22.806093	-7.835712	0.000000	0.000000	0.000000	0.000000	0.000000	0.000000	0.014325	-0.027773	-0.028690	0.000000	0.000000	1.000000	133.000000	1.000000
15217.490287	0.095542	0.589558	-0.001271	81.869019	-22.730639	-7.741906	0.000000	0.000000	0.000000	0.000000	0.000000	0.000000	0.014325	-0.027773	-0.028690	0.000000	0.000000	1.000000	133.000000	1.000000
15217.493620	0.095542	0.589558	-0.001271	81.869019	-22.730639	-7.741906	0.000000	0.000000	0.000000	0.000000	0.000000	0.000000	0.014325	-0.027773	-0.028690	0.000000	0.000000	1.000000	133.000000	1.000000
15217.496954	0.095523	0.589422	-0.001362	81.869019	-22.730639	-7.741906	0.000000	0.000000	0.000000	0.000000	0.000000	0.000000	-0.005748	-0.040964	-0.027419	0.000000	0.000000	1.000000	133.000000	1.000000
15217.500287	0.095523	0.589422	-0.001362	81.922386	-22.403131	-7.340672	0.000000	0.000000	0.000000	0.000000	0.000000	0.000000	-0.005748	-0.040964	-0.027419	0.000000	0.000000	1.000000	133.000000	1.000000
15217.503620	0.095523	0.589422	-0.001362	81.922386	-22.403131	-7.340672	0.000000	0.000000	0.000000	0.000000	0.000000	0.000000	-0.005748	-0.040964	-0.027419	0.000000	0.000000	1.000000	133.000000	1.000000
15217.506954	0.095523	0.589422	-0.001362	81.922386	-22.403131	-7.340672	0.000000	0.000000	0.000000	0.000000	0.000000	0.000000	-0.005748	-0.040964	-0.027419	0.000000	0.000000	1.000000	133.000000	1.000000
15217.510287	0.095398	0.589047	-0.001745	82.010506	-21.675148	-6.470388	0.000000	0.000000	0.000000	0.000000	0.000000	0.000000	-0.037611	-0.112370	-0.114856	0.000000	0.000000	1.000000	133.000000	1.000000
15217.513620	0.095398	0.589047	-0.001745	82.010506	-21.675148	-6.470388	0.000000	0.000000	0.000000	0.000000	0.000000	0.000000	-0.037611	-0.112370	-0.114856	0.000000	0.000000	1.000000	133.000000	1.000000
15217.516954	0.095398	0.589047	-0.001745	82.010506	-21.675148	-6.470388	0.000000	0.000000	0.000000	0.000000	0.000000	0.000000	-0.037611	-0.112370	-0.114856	0.000000	0.000000	1.000000	133.000000	1.000000
15217.520287	0.095315	0.588784	-0.002034	82.118553	-20.264816	-4.818825	0.000000	0.000000	0.000000	0.000000	0.000000	0.000000	-0.024932	-0.079013	-0.086732	0.000000	0.000000	1.000000	133.000000	1.000000
15217.523620	0.095315	0.588784	-0.002034	82.118553	-20.264816	-4.818825	0.000000	0.000000	0.000000	0.000000	0.000000	0.000000	-0.024932	-0.079013	-0.086732	0.000000	0.000000	1.000000	133.000000	1.000000
15217.526954	0.095315	0.588784	-0.002034	82.118553	-20.264816	-4.818825	0.000000	0.000000	0.000000	0.000000	0.000000	0.000000	-0.024932	-0.079013	-0.086732	0.000000	0.000000	1.000000	133.000000	1.000000
15217.530287	0.095315	0.588784	-0.002034	82.212677	-17.960045	-2.191254	0.000000	0.000000	0.000000	0.000000	0.000000	0.000000	-0.024932	-0.079013	-0.086732	0.000000	0.000000	1.000000	133.000000	1.000000
15217.533620	0.095258	0.588498	-0.002413	82.212677	-17.960045	-2.191254	0.000000	0.000000	0.000000	0.000000	0.000000	0.000000	-0.017007	-0.085872	-0.113488	0.000000	0.000000	1.000000	133.000000	1.000000
15217.536954	0.095258	0.588498	-0.002413	82.212677	-17.960045	-2.191254	0.000000	0.000000	0.000000	0.000000	0.000000	0.000000	-0.017007	-0.085872	-0.113488	0.000000	0.000000	1.000000	133.000000	1.000000
15217.540287	0.095191	0.588156	-0.002841	82.277443	-14.776893	1.409418	0.000000	0.000000	0.000000	0.000000	0.000000	0.000000	-0.020141	-0.102416	-0.128411	0.000000	0.000000	1.000000	133.000000	1.000000
15217.543620	0.095191	0.588156	-0.002841	82.277443	-14.776893	1.409418	0.000000	0.000000	0.000000	0.000000	0.000000	0.000000	-0.020141	-0.102416	-0.128411	0.000000	0.000000	1.000000	133.000000	1.000000
15217.546954	0.095191	0.588156	-0.002841	82.277443	-14.776893	1.409418	0.000000	0.000000	0.000000	0.000000	0.000000	0.000000	-0.020141	-0.102416	-0.128411	0.000000	0.000000	1.000000	133.000000	1.000000
15217.550287	0.095191	0.588156	-0.002841	82.248787	-10.849970	5.818996	0.000000	0.000000	0.000000	0.000000	0.000000	0.000000	-0.020141	-0.102416	-0.128411	0.000000	0.000000	1.000000	133.000000	1.000000
15217.553620	0.095098	0.587797	-0.003281	82.248787	-10.849970	5.818996	0.000000	0.000000	0.000000	0.000000	0.000000	0.000000	-0.027681	-0.107804	-0.132127	0.000000	0.000000	1.000000	133.000000	1.000000
15217.556954	0.095098	0.587797	-0.003281	82.248787	-10.849970	5.818996	0.000000	0.000000	0.000000	0.000000	0.000000	0.000000	-0.027681	-0.107804	-0.132127	0.000000	0.000000	1.000000	133.000000	1.000000
15217.560287	0.095022	0.587376	-0.003753	82.118805	-6.612269	10.568097	0.000000	0.000000	0.000000	0.000000	0.000000	0.000000	-0.022893	-0.126340	-0.141442	0.000000	0.000000	1.000000	133.000000	1.000000
15217.563620	0.095022	0.587376	-0.003753	82.118805	-6.612269	10.568097	0.000000	0.000000	0.000000	0.000000	0.000000	0.000000	-0.022893	-0.126340	-0.141442	0.000000	0.000000	1.000000	133.000000	1.000000
15217.566954	0.095022	0.587376	-0.003753	82.118805	-6.612269	10.568097	0.000000	0.000000	0.000000	0.000000	0.000000	0.000000	-0.022893	-0.126340	-0.141442	0.000000	0.000000	1.000000	133.000000	1.000000
15217.570287	0.095022	0.587376	-0.003753	81.903793	-2.584526	15.097288	0.000000	0.000000	0.000000	0.000000	0.000000	0.000000	-0.022893	-0.126340	-0.141442	0.000000	0.000000	1.000000	133.000000	1.000000
15217.573620	0.094947	0.586930	-0.004218	81.903793	-2.584526	15.097288	0.000000	0.000000	0.000000	0.000000	0.000000	0.000000	-0.022504	-0.133785	-0.139529	0.000000	0.000000	1.000000	133.000000	1.000000
15217.576954	0.094947	0.586930	-0.004218	81.903793	-2.584526	15.097288	0.000000	0.000000	0.000000	0.000000	0.000000	0.000000	-0.022504	-0.133785	-0.139529	0.000000	0.000000	1.000000	133.000000	1.000000
15217.580287	0.094896	0.586434	-0.004674	81.644234	0.843170	18.974192	0.000000	0.000000	0.000000	0.000000	0.000000	0.000000	-0.015244	-0.148751	-0.136916	0.000000	0.000000	1.000000	133.000000	1.000000
15217.583620	0.094896	0.586434	-0.004674	81.644234	0.843170	18.974192	0.000000	0.000000	0.000000	0.000000	0.000000	0.000000	-0.015244	-0.148751	-0.136916	0.000000	0.000000	1.000000	133.000000	1.000000
15217.586954	0.094896	0.586434	-0.004674	81.644234	0.843170	18.974192	0.000000	0.000000	0.000000	0.000000	0.000000	0.000000	-0.015244	-0.148751	-0.136916	0.000000	0.000000	1.000000	133.000000	1.000000
15217.590287	0.094896	0.586434	-0.004674	81.355797	3.620888	22.129549	0.000000	0.000000	0.000000	0.000000	0.000000	0.000000	-0.015244	-0.148751	-0.136916	0.000000	0.000000	1.000000	133.000000	1.000000
15217.593620	0.094938	0.585907	-0.005119	81.355797	3.620888	22.129549	0.000000	0.000000	0.000000	0.000000	0.000000	0.000000	0.012351	-0.158199	-0.133419	0.000000	0.000000	1.000000	133.000000	1.000000
15217.596954	0.094938	0.585907	-0.005119	81.355797	3.620888	22.129549	0.000000	0.000000	0.000000	0.000000	0.000000	0.000000	0.012351	-0.158199	-0.133419	0.000000	0.000000	1.000000	133.000000	1.000000
15217.600287	0.095057	0.585359	-0.005507	81.079514	5.723225	24.522358	0.000000	0.000000	0.000000	0.000000	0.000000	0.000000	0.035972	-0.164193	-0.116567	0.000000	0.000000	1.000000	133.000000	1.000000
15217.603620	0.095057	0.585359	-0.005507	81.079514	5.723225	24.522358	0.000000	0.000000	0.000000	0.000000	0.000000	0.000000	0.035972	-0.164193	-0.116567	0.000000	0.000000	1.000000	133.000000	1.000000
15217.606954	0.095057	0.585359	-0.005507	81.079514	5.723225	24.522358	0.000000	0.000000	0.000000	0.000000	0.000000	0.000000	0.035972	-0.164193	-0.116567	0.000000	0.000000	1.000000	133.000000	1.000000
15217.610287	0.095057	0.585359	-0.005507	80.833115	7.271555	26.279600	0.000000	0.000000	0.000000	0.000000	0.000000	0.000000	0.035972	-0.164193	-0.116567	0.000000	0.000000	1.000000	133.000000	1.000000
15217.613620	0.095277	0.584792	-0.005844	80.833115	7.271555	26.279600	0.000000	0.000000	0.000000	0.000000	0.000000	0.000000	0.065995	-0.170239	-0.101097	0.000000	0.000000	1.000000	133.000000	1.000000
15217.616954	0.095277	0.584792	-0.005844	80.833115	7.271555	26.279600	0.000000	0.000000	0.000000	0.000000	0.000000	0.000000	0.065995	-0.170239	-0.101097	0.000000	0.000000	1.000000	133.000000	1.000000
15217.620287	0.095583	0.584241	-0.006092	80.628433	8.401081	27.554605	0.000000	0.000000	0.000000	0.000000	0.000000	0.000000	0.091697	-0.165334	-0.074309	0.000000	0.000000	1.000000	133.000000	1.000000
15217.623620	0.095583	0.584241	-0.006092	80.628433	8.401081	27.554605	0.000000	0.000000	0.000000	0.000000	0.000000	0.000000	0.091697	-0.165334	-0.074309	0.000000	0.000000	1.000000	133.000000	1.000000
15217.626954	0.095583	0.584241	-0.006092	80.628433	8.401081	27.554605	0.000000	0.000000	0.000000	0.000000	0.000000	0.000000	0.091697	-0.165334	-0.074309	0.000000	0.000000	1.000000	133.000000	1.000000
15217.630287	0.095583	0.584241	-0.006092	80.461784	9.269986	28.512777	0.000000	0.000000	0.000000	0.000000	0.000000	0.000000	0.091697	-0.165334	-0.074309	0.000000	0.000000	1.000000	133.000000	1.000000
15217.633620	0.096017	0.583706	-0.006260	80.461784	9.269986	28.512777	0.000000	0.000000	0.000000	0.000000	0.000000	0.000000	0.130289	-0.160513	-0.050274	0.000000	0.000000	1.000000	133.000000	1.000000
15217.636954	0.096017	0.583706	-0.006260	80.461784	9.269986	28.512777	0.000000	0.000000	0.000000	0.000000	0.000000	0.000000	0.130289	-0.160513	-0.050274	0.000000	0.000000	1.000000	133.000000	1.000000
15217.640287	0.096645	0.583186	-0.006361	80.346054	9.989035	29.281630	0.000000	0.000000	0.000000	0.000000	0.000000	0.000000	0.188204	-0.155796	-0.030451	0.000000	0.000000	1.000000	133.000000	1.000000
15217.643620	0.096645	0.583186	-0.006361	80.346054	9.989035	29.281630	0.000000	0.000000	0.000000	0.000000	0.000000	0.000000	0.188204	-0.155796	-0.030451	0.000000	0.000000	1.000000	133.000000	1.000000
15217.646954	0.096645	0.583186	-0.006361	80.346054	9.989035	29.281630	0.000000	0.000000	0.000000	0.000000	0.000000	0.000000	0.188204	-0.155796	-0.030451	0.000000	0.000000	1.000000	133.000000	1.000000
15217.650287	0.097434	0.582697	-0.006440	80.270630	10.596939	29.893005	0.000000	0.000000	0.000000	0.000000	0.000000	0.000000	0.236758	-0.146938	-0.023520	0.000000	0.000000	1.000000	133.000000	1.000000
15217.653620	0.097434	0.582697	-0.006440	80.270630	10.596939	29.893005	0.000000	0.000000	0.000000	0.000000	0.000000	0.000000	0.236758	-0.146938	-0.023520	0.000000	0.000000	1.000000	133.000000	1.000000
15217.656954	0.097434	0.582697	-0.006440	80.270630	10.596939	29.893005	0.000000	0.000000	0.000000	0.000000	0.000000	0.000000	0.236758	-0.146938	-0.023520	0.000000	0.000000	1.000000	133.000000	1.000000
15217.660287	0.098415	0.582247	-0.006460	80.228065	11.003125	30.240768	0.000000	0.000000	0.000000	0.000000	0.000000	0.000000	0.294428	-0.134845	-0.006169	0.000000	0.000000	1.000000	133.000000	1.000000
15217.663620	0.098415	0.582247	-0.006460	80.228065	11.003125	30.240768	0.000000	0.000000	0.000000	0.000000	0.000000	0.000000	0.294428	-0.134845	-0.006169	0.000000	0.000000	1.000000	133.000000	1.000000
15217.666954	0.098415	0.582247	-0.006460	80.228065	11.003125	30.240768	0.000000	0.000000	0.000000	0.000000	0.000000	0.000000	0.294428	-0.134845	-0.006169	0.000000	0.000000	1.000000	133.000000	1.000000
15217.670287	0.099494	0.581852	-0.006452	80.214859	11.153576	30.263895	0.000000	0.000000	0.000000	0.000000	0.000000	0.000000	0.323501	-0.118581	0.002470	0.000000	0.000000	1.000000	133.000000	1.000000
15217.673620	0.099494	0.581852	-0.006452	80.214859	11.153576	30.263895	0.000000	0.000000	0.000000	0.000000	0.000000	0.000000	0.323501	-0.118581	0.002470	0.000000	0.000000	1.000000	133.000000	1.000000
15217.676954	0.099494	0.581852	-0.006452	80.214859	11.153576	30.263895	0.000000	0.000000	0.000000	0.000000	0.000000	0.000000	0.323501	-0.118581	0.002470	0.000000	0.000000	1.000000	133.000000	1.000000
15217.680287	0.100581	0.581467	-0.006406	80.241150	11.174582	30.131691	0.000000	0.000000	0.000000	0.000000	0.000000	0.000000	0.326331	-0.115329	0.013634	0.000000	0.000000	1.000000	133.000000	1.000000
15217.683620	0.100581	0.581467	-0.006406	80.241150	11.174582	30.131691	0.000000	0.000000	0.000000	0.000000	0.000000	0.000000	0.326331	-0.115329	0.013634	0.000000	0.000000	1.000000	133.000000	1.000000
15217.686954	0.100581	0.581467	-0.006406	80.241150	11.174582	30.131691	0.000000	0.000000	0.000000	0.000000	0.000000	0.000000	0.326331	-0.115329	0.013634	0.000000	0.000000	1.000000	133.000000	1.000000
15217.690287	0.101629	0.581126	-0.006344	80.276169	10.992985	29.757977	0.000000	0.000000	0.000000	0.000000	0.000000	0.000000	0.314371	-0.102460	0.018690	0.000000	0.000000	1.000000	133.000000	1.000000
15217.693620	0.101629	0.581126	-0.006344	80.276169	10.992985	29.757977	0.000000	0.000000	0.000000	0.000000	0.000000	0.000000	0.314371	-0.102460	0.018690	0.000000	0.000000	1.000000	133.000000	1.000000
15217.696954	0.101629	0.581126	-0.006344	80.276169	10.992985	29.757977	0.000000	0.000000	0.000000	0.000000	0.000000	0.000000	0.314371	-0.102460	0.018690	0.000000	0.000000	1.000000	133.000000	1.000000
15217.700287	0.102612	0.580809	-0.006276	80.303062	10.486410	29.012171	0.000000	0.000000	0.000000	0.000000	0.000000	0.000000	0.294865	-0.095013	0.020291	0.000000	0.000000	1.000000	133.000000	1.000000
15217.703620	0.102612	0.580809	-0.006276	80.303062	10.486410	29.012171	0.000000	0.000000	0.000000	0.000000	0.000000	0.000000	0.294865	-0.095013	0.020291	0.000000	0.000000	1.000000	133.000000	1.000000
15217.706954	0.102612	0.580809	-0.006276	80.303062	10.486410	29.012171	0.000000	0.000000	0.000000	0.000000	0.000000	0.000000	0.294865	-0.095013	0.020291	0.000000	0.000000	1.000000	133.000000	1.000000
15217.710287	0.102612	0.580809	-0.006276	80.323616	9.796245	28.064314	0.000000	0.000000	0.000000	0.000000	0.000000	0.000000	0.294865	-0.095013	0.020291	0.000000	0.000000	1.000000	133.000000	1.000000
15217.713620	0.103471	0.580510	-0.006165	80.323616	9.796245	28.064314	0.000000	0.000000	0.000000	0.000000	0.000000	0.000000	0.257676	-0.089677	0.033454	0.000000	0.000000	1.000000	133.000000	1.000000
15217.716954	0.103471	0.580510	-0.006165	80.323616	9.796245	28.064314	0.000000	0.000000	0.000000	0.000000	0.000000	0.000000	0.257676	-0.089677	0.033454	0.000000	0.000000	1.000000	133.000000	1.000000
15217.720287	0.104238	0.580243	-0.006065	80.340118	9.186932	27.224516	0.000000	0.000000	0.000000	0.000000	0.000000	0.000000	0.230104	-0.080055	0.029885	0.000000	0.000000	1.000000	133.000000	1.000000
15217.723620	0.104238	0.580243	-0.006065	80.340118	9.186932	27.224516	0.000000	0.000000	0.000000	0.000000	0.000000	0.000000	0.230104	-0.080055	0.029885	0.000000	0.000000	1.000000	133.000000	1.000000
15217.726954	0.104238	0.580243	-0.006065	80.340118	9.186932	27.224516	0.000000	0.000000	0.000000	0.000000	0.000000	0.000000	0.230104	-0.080055	0.029885	0.000000	0.000000	1.000000	133.000000	1.000000
15217.730287	0.104238	0.580243	-0.006065	80.358406	8.798531	26.662367	0.000000	0.000000	0.000000	0.000000	0.000000	0.000000	0.230104	-0.080055	0.029885	0.000000	0.000000	1.000000	133.000000	1.000000
15217.733620	0.104963	0.579976	-0.005957	80.358406	8.798531	26.662367	0.000000	0.000000	0.000000	0.000000	0.000000	0.000000	0.217408	-0.080145	0.032434	0.000000	0.000000	1.000000	133.000000	1.000000
15217.736954	0.104963	0.579976	-0.005957	80.358406	8.798531	26.662367	0.000000	0.000000	0.000000	0.000000	0.000000	0.000000	0.217408	-0.080145	0.032434	0.000000	0.000000	1.000000	133.000000	1.000000
15217.740287	0.105642	0.579759	-0.005853	80.377716	8.702221	26.468267	0.000000	0.000000	0.000000	0.000000	0.000000	0.000000	0.203791	-0.065058	0.031134	0.000000	0.000000	1.000000	133.000000	1.000000
15217.743620	0.105642	0.579759	-0.005853	80.377716	8.702221	26.468267	0.000000	0.000000	0.000000	0.000000	0.000000	0.000000	0.203791	-0.065058	0.031134	0.000000	0.000000	1.000000	133.000000	1.000000
15217.746954	0.105642	0.579759	-0.005853	80.377716	8.702221	26.468267	0.000000	0.000000	0.000000	0.000000	0.000000	0.000000	0.203791	-0.065058	0.031134	0.000000	0.000000	1.000000	133.000000	1.000000
15217.750287	0.105642	0.579759	-0.005853	80.396469	8.764300	26.531311	0.000000	0.000000	0.000000	0.000000	0.000000	0.000000	0.203791	-0.065058	0.031134	0.000000	0.000000	1.000000	133.000000	1.000000
15217.753620	0.106258	0.579542	-0.005736	80.396469	8.764300	26.531311	0.000000	0.000000	0.000000	0.000000	0.000000	0.000000	0.184640	-0.065136	0.035334	0.000000	0.000000	1.000000	133.000000	1.000000
15217.756954	0.106258	0.579542	-0.005736	80.396469	8.764300	26.531311	0.000000	0.000000	0.000000	0.000000	0.000000	0.000000	0.184640	-0.065136	0.035334	0.000000	0.000000	1.000000	133.000000	1.000000
15217.760287	0.106817	0.579361	-0.005570	80.408920	8.823797	26.581291	0.000000	0.000000	0.000000	0.000000	0.000000	0.000000	0.167850	-0.054359	0.049670	0.000000	0.000000	1.000000	133.000000	1.000000
15217.763620	0.106817	0.579361	-0.005570	80.408920	8.823797	26.581291	0.000000	0.000000	0.000000	0.000000	0.000000	0.000000	0.167850	-0.054359	0.049670	0.000000	0.000000	1.000000	133.000000	1.000000
15217.766954	0.106817	0.579361	-0.005570	80.408920	8.823797	26.581291	0.000000	0.000000	0.000000	0.000000	0.000000	0.000000	0.167850	-0.054359	0.049670	0.000000	0.000000	1.000000	133.000000	1.000000
15217.770287	0.106817	0.579361	-0.005570	80.418297	8.871126	26.584864	0.000000	0.000000	0.000000	0.000000	0.000000	0.000000	0.167850	-0.054359	0.049670	0.000000	0.000000	1.000000	133.000000	1.000000
15217.773620	0.107291	0.579180	-0.005385	80.418297	8.871126	26.584864	0.000000	0.000000	0.000000	0.000000	0.000000	0.000000	0.142254	-0.054436	0.055548	0.000000	0.000000	1.000000	133.000000	1.000000
15217.776954	0.107291	0.579180	-0.005385	80.418297	8.871126	26.584864	0.000000	0.000000	0.000000	0.000000	0.000000	0.000000	0.142254	-0.054436	0.055548	0.000000	0.000000	1.000000	133.000000	1.000000
15217.780287	0.107683	0.579041	-0.005170	80.427780	8.918613	26.590504	0.000000	0.000000	0.000000	0.000000	0.000000	0.000000	0.117362	-0.041497	0.064594	0.000000	0.000000	1.000000	133.000000	1.000000
15217.783620	0.107683	0.579041	-0.005170	80.427780	8.918613	26.590504	0.000000	0.000000	0.000000	0.000000	0.000000	0.000000	0.117362	-0.041497	0.064594	0.000000	0.000000	1.000000	133.000000	1.000000
15217.786954	0.107683	0.579041	-0.005170	80.427780	8.918613	26.590504	0.000000	0.000000	0.000000	0.000000	0.000000	0.000000	0.117362	-0.041497	0.064594	0.000000	0.000000	1.000000	133.000000	1.000000
15217.790287	0.107683	0.579041	-0.005170	80.434128	8.951228	26.605591	0.000000	0.000000	0.000000	0.000000	0.000000	0.000000	0.117362	-0.041497	0.064594	0.000000	0.000000	1.000000	133.000000	1.000000
15217.793620	0.107967	0.578903	-0.004929	80.434128	8.951228	26.605591	0.000000	0.000000	0.000000	0.000000	0.000000	0.000000	0.085258	-0.041541	0.072163	0.000000	0.000000	1.000000	133.000000	1.000000
15217.796954	0.107967	0.578903	-0.004929	80.434128	8.951228	26.605591	0.000000	0.000000	0.000000	0.000000	0.000000	0.000000	0.085258	-0.041541	0.072163	0.000000	0.000000	1.000000	133.000000	1.000000
15217.800287	0.107967	0.578903	-0.004929	80.440643	8.986747	26.622789	0.000000	0.000000	0.000000	0.000000	0.000000	0.000000	0.085258	-0.041541	0.072163	0.000000	0.000000	1.000000	133.000000	1.000000
15217.803620	0.107967	0.578903	-0.004929	80.440643	8.986747	26.622789	0.000000	0.000000	0.000000	0.000000	0.000000	0.000000	0.085258	-0.041541	0.072163	0.000000	0.000000	1.000000	133.000000	1.000000
15217.806954	0.108181	0.578771	-0.004697	80.440643	8.986747	26.622789	0.000000	0.000000	0.000000	0.000000	0.000000	0.000000	0.064334	-0.039443	0.069746	0.000000	0.000000	1.000000	133.000000	1.000000
15217.810287	0.108181	0.578771	-0.004697	80.447922	9.061395	26.700424	0.000000	0.000000	0.000000	0.000000	0.000000	0.000000	0.064334	-0.039443	0.069746	0.000000	0.000000	1.000000	133.000000	1.000000
15217.813620	0.108181	0.578771	-0.004697	80.447922	9.061395	26.700424	0.000000	0.000000	0.000000	0.000000	0.000000	0.000000	0.064334	-0.039443	0.069746	0.000000	0.000000	1.000000	133.000000	1.000000
15217.816954	0.108181	0.578771	-0.004697	80.447922	9.061395	26.700424	0.000000	0.000000	0.000000	0.000000	0.000000	0.000000	0.064334	-0.039443	0.069746	0.000000	0.000000	1.000000	133.000000	1.000000
15217.820287	0.108458	0.578563	-0.004300	80.453300	9.218239	26.880362	0.000000	0.000000	0.000000	0.000000	0.000000	0.000000	0.082962	-0.062583	0.118834	0.000000	0.000000	1.000000	133.000000	1.000000
15217.823620	0.108458	0.578563	-0.004300	80.453300	9.218239	26.880362	0.000000	0.000000	0.000000	0.000000	0.000000	0.000000	0.082962	-0.062583	0.118834	0.000000	0.000000	1.000000	133.000000	1.000000
15217.826954	0.108458	0.578563	-0.004300	80.453300	9.218239	26.880362	0.000000	0.000000	0.000000	0.000000	0.000000	0.000000	0.082962	-0.062583	0.118834	0.000000	0.000000	1.000000	133.000000	1.000000
15217.830287	0.108458	0.578563	-0.004300	80.453918	9.483685	27.194275	0.000000	0.000000	0.000000	0.000000	0.000000	0.000000	0.082962	-0.062583	0.118834	0.000000	0.000000	1.000000	133.000000	1.000000
15217.833620	0.108548	0.578518	-0.004017	80.453918	9.483685	27.194275	0.000000	0.000000	0.000000	0.000000	0.000000	0.000000	0.027203	-0.013474	0.085100	0.000000	0.000000	1.000000	133.000000	1.000000
15217.836954	0.108548	0.578518	-0.004017	80.453918	9.483685	27.194275	0.000000	0.000000	0.000000	0.000000	0.000000	0.000000	0.027203	-0.013474	0.085100	0.000000	0.000000	1.000000	133.000000	1.000000
15217.840287	0.108548	0.578518	-0.004017	80.449341	9.849021	27.631676	0.000000	0.000000	0.000000	0.000000	0.000000	0.000000	0.027203	-0.013474	0.085100	0.000000	0.000000	1.000000	133.000000	1.000000
15217.843620	0.108548	0.578518	-0.004017	80.449341	9.849021	27.631676	0.000000	0.000000	0.000000	0.000000	0.000000	0.000000	0.027203	-0.013474	0.085100	0.000000	0.000000	1.000000	133.000000	1.000000
15217.846954	0.108654	0.578476	-0.003670	80.449341	9.849021	27.631676	0.000000	0.000000	0.000000	0.000000	0.000000	0.000000	0.031747	-0.012534	0.104030	0.000000	0.000000	1.000000	133.000000	1.000000
15217.850287	0.108750	0.578419	-0.003272	80.444443	10.294910	28.169739	0.000000	0.000000	0.000000	0.000000	0.000000	0.000000	0.028621	-0.017065	0.119471	0.000000	0.000000	1.000000	133.000000	1.000000
15217.853620	0.108750	0.578419	-0.003272	80.444443	10.294910	28.169739	0.000000	0.000000	0.000000	0.000000	0.000000	0.000000	0.028621	-0.017065	0.119471	0.000000	0.000000	1.000000	133.000000	1.000000
15217.856954	0.108750	0.578419	-0.003272	80.444443	10.294910	28.169739	0.000000	0.000000	0.000000	0.000000	0.000000	0.000000	0.028621	-0.017065	0.119471	0.000000	0.000000	1.000000	133.000000	1.000000
15217.860287	0.108750	0.578419	-0.003272	80.448174	10.910717	28.916914	0.000000	0.000000	0.000000	0.000000	0.000000	0.000000	0.028621	-0.017065	0.119471	0.000000	0.000000	1.000000	133.000000	1.000000
15217.863620	0.108833	0.578373	-0.002829	80.448174	10.910717	28.916914	0.000000	0.000000	0.000000	0.000000	0.000000	0.000000	0.025014	-0.013940	0.132974	0.000000	0.000000	1.000000	133.000000	1.000000
15217.866954	0.108833	0.578373	-0.002829	80.448174	10.910717	28.916914	0.000000	0.000000	0.000000	0.000000	0.000000	0.000000	0.025014	-0.013940	0.132974	0.000000	0.000000	1.000000	133.000000	1.000000
15217.870287	0.108833	0.578373	-0.002829	80.464012	11.686291	29.854136	0.000000	0.000000	0.000000	0.000000	0.000000	0.000000	0.025014	-0.013940	0.132974	0.000000	0.000000	1.000000	133.000000	1.000000
15217.873620	0.108833	0.578373	-0.002829	80.464012	11.686291	29.854136	0.000000	0.000000	0.000000	0.000000	0.000000	0.000000	0.025014	-0.013940	0.132974	0.000000	0.000000	1.000000	133.000000	1.000000
15217.876954	0.108926	0.578272	-0.002441	80.464012	11.686291	29.854136	0.000000	0.000000	0.000000	0.000000	0.000000	0.000000	0.027862	-0.030315	0.116316	0.000000	0.000000	1.000000	133.000000	1.000000
15217.880287	0.109017	0.578131	-0.002155	80.505989	12.557018	30.902857	0.000000	0.000000	0.000000	0.000000	0.000000	0.000000	0.027391	-0.042212	0.085752	0.000000	0.000000	1.000000	133.000000	1.000000
15217.883620	0.109017	0.578131	-0.002155	80.505989	12.557018	30.902857	0.000000	0.000000	0.000000	0.000000	0.000000	0.000000	0.027391	-0.042212	0.085752	0.000000	0.000000	1.000000	133.000000	1.000000
15217.886954	0.109017	0.578131	-0.002155	80.505989	12.557018	30.902857	0.000000	0.000000	0.000000	0.000000	0.000000	0.000000	0.027391	-0.042212	0.085752	0.000000	0.000000	1.000000	133.000000	1.000000
15217.890287	0.109017	0.578131	-0.002155	80.564804	13.365885	31.878447	0.000000	0.000000	0.000000	0.000000	0.000000	0.000000	0.027391	-0.042212	0.085752	0.000000	0.000000	1.000000	133.000000	1.000000
15217.893620	0.109058	0.577958	-0.001984	80.564804	13.365885	31.878447	0.000000	0.000000	0.000000	0.000000	0.000000	0.000000	0.012303	-0.051831	0.051344	0.000000	0.000000	1.000000	133.000000	1.000000
15217.896954	0.109058	0.577958	-0.001984	80.564804	13.365885	31.878447	0.000000	0.000000	0.000000	0.000000	0.000000	0.000000	0.012303	-0.051831	0.051344	0.000000	0.000000	1.000000	133.000000	1.000000
15217.900287	0.109058	0.577958	-0.001984	80.623337	13.983694	32.618519	0.000000	0.000000	0.000000	0.000000	0.000000	0.000000	0.012303	-0.051831	0.051344	0.000000	0.000000	1.000000	133.000000	1.000000
15217.903620	0.109058	0.577958	-0.001984	80.623337	13.983694	32.618519	0.000000	0.000000	0.000000	0.000000	0.000000	0.000000	0.012303	-0.051831	0.051344	0.000000	0.000000	1.000000	133.000000	1.000000
15217.906954	0.109079	0.577794	-0.001990	80.623337	13.983694	32.618519	0.000000	0.000000	0.000000	0.000000	0.000000	0.000000	0.006377	-0.049194	-0.001992	0.000000	0.000000	1.000000	133.000000	1.000000
15217.910287	0.109090	0.577580	-0.002139	80.677864	14.319410	33.014767	0.000000	0.000000	0.000000	0.000000	0.000000	0.000000	0.003033	-0.064144	-0.044541	0.000000	0.000000	1.000000	133.000000	1.000000
15217.913620	0.109090	0.577580	-0.002139	80.677864	14.319410	33.014767	0.000000	0.000000	0.000000	0.000000	0.000000	0.000000	0.003033	-0.064144	-0.044541	0.000000	0.000000	1.000000	133.000000	1.000000
15217.916954	0.109090	0.577580	-0.002139	80.677864	14.319410	33.014767	0.000000	0.000000	0.000000	0.000000	0.000000	0.000000	0.003033	-0.064144	-0.044541	0.000000	0.000000	1.000000	133.000000	1.000000
15217.920287	0.109090	0.577580	-0.002139	80.715446	14.319573	33.007805	0.000000	0.000000	0.000000	0.000000	0.000000	0.000000	0.003033	-0.064144	-0.044541	0.000000	0.000000	1.000000	133.000000	1.000000
15217.923620	0.109073	0.577379	-0.002397	80.715446	14.319573	33.007805	0.000000	0.000000	0.000000	0.000000	0.000000	0.000000	-0.004859	-0.060520	-0.077412	0.000000	0.000000	1.000000	133.000000	1.000000
15217.926954	0.109073	0.577379	-0.002397	80.715446	14.319573	33.007805	0.000000	0.000000	0.000000	0.000000	0.000000	0.000000	-0.004859	-0.060520	-0.077412	0.000000	0.000000	1.000000	133.000000	1.000000
15217.930287	0.108997	0.577200	-0.002714	80.753181	14.262200	32.938316	0.000000	0.000000	0.000000	0.000000	0.000000	0.000000	-0.022831	-0.053732	-0.095200	0.000000	0.000000	1.000000	133.000000	1.000000
15217.933620	0.108997	0.577200	-0.002714	80.753181	14.262200	32.938316	0.000000	0.000000	0.000000	0.000000	0.000000	0.000000	-0.022831	-0.053732	-0.095200	0.000000	0.000000	1.000000	133.000000	1.000000
15217.936954	0.108997	0.577200	-0.002714	80.753181	14.262200	32.938316	0.000000	0.000000	0.000000	0.000000	0.000000	0.000000	-0.022831	-0.053732	-0.095200	0.000000	0.000000	1.000000	133.000000	1.000000
15217.940287	0.108997	0.577200	-0.002714	80.790901	14.192926	32.857899	0.000000	0.000000	0.000000	0.000000	0.000000	0.000000	-0.022831	-0.053732	-0.095200	0.000000	0.000000	1.000000	133.000000	1.000000
15217.943620	0.108900	0.577021	-0.003027	80.790901	14.192926	32.857899	0.000000	0.000000	0.000000	0.000000	0.000000	0.000000	-0.029311	-0.053703	-0.093693	0.000000	0.000000	1.000000	133.000000	1.000000
15217.946954	0.108900	0.577021	-0.003027	80.790901	14.192926	32.857899	0.000000	0.000000	0.000000	0.000000	0.000000	0.000000	-0.029311	-0.053703	-0.093693	0.000000	0.000000	1.000000	133.000000	1.000000
15217.950287	0.108900	0.577021	-0.003027	80.819092	14.183625	32.849617	0.000000	0.000000	0.000000	0.000000	0.000000	0.000000	-0.029311	-0.053703	-0.093693	0.000000	0.000000	1.000000	133.000000	1.000000
15217.953620	0.108900	0.577021	-0.003027	80.819092	14.183625	32.849617	0.000000	0.000000	0.000000	0.000000	0.000000	0.000000	-0.029311	-0.053703	-0.093693	0.000000	0.000000	1.000000	133.000000	1.000000
15217.956954	0.108802	0.576906	-0.003244	80.819092	14.183625	32.849617	0.000000	0.000000	0.000000	0.000000	0.000000	0.000000	-0.029271	-0.034301	-0.065057	0.000000	0.000000	1.000000	133.000000	1.000000
15217.960287	0.108802	0.576906	-0.003244	80.837875	14.174187	32.851067	0.000000	0.000000	0.000000	0.000000	0.000000	0.000000	-0.029271	-0.034301	-0.065057	0.000000	0.000000	1.000000	133.000000	1.000000
15217.963620	0.108802	0.576906	-0.003244	80.837875	14.174187	32.851067	0.000000	0.000000	0.000000	0.000000	0.000000	0.000000	-0.029271	-0.034301	-0.065057	0.000000	0.000000	1.000000	133.000000	1.000000
15217.966954	0.108802	0.576906	-0.003244	80.837875	14.174187	32.851067	0.000000	0.000000	0.000000	0.000000	0.000000	0.000000	-0.029271	-0.034301	-0.065057	0.000000	0.000000	1.000000	133.000000	1.000000
15217.970287	0.108632	0.576756	-0.003479	80.850410	14.169709	32.852047	0.000000	0.000000	0.000000	0.000000	0.000000	0.000000	-0.051065	-0.045085	-0.070534	0.000000	0.000000	1.000000	133.000000	1.000000
15217.973620	0.108632	0.576756	-0.003479	80.850410	14.169709	32.852047	0.000000	0.000000	0.000000	0.000000	0.000000	0.000000	-0.051065	-0.045085	-0.070534	0.000000	0.000000	1.000000	133.000000	1.000000
15217.976954	0.108632	0.576756	-0.003479	80.850410	14.169709	32.852047	0.000000	0.000000	0.000000	0.000000	0.000000	0.000000	-0.051065	-0.045085	-0.070534	0.000000	0.000000	1.000000	133.000000	1.000000
15217.980287	0.108595	0.576753	-0.003537	80.853546	14.167233	32.852295	0.000000	0.000000	0.000000	0.000000	0.000000	0.000000	-0.011000	-0.000922	-0.017409	0.000000	0.000000	1.000000	133.000000	1.000000
15217.983620	0.108595	0.576753	-0.003537	80.853546	14.167233	32.852295	0.000000	0.000000	0.000000	0.000000	0.000000	0.000000	-0.011000	-0.000922	-0.017409	0.000000	0.000000	1.000000	133.000000	1.000000
15217.986954	0.108595	0.576753	-0.003537	80.853546	14.167233	32.852295	0.000000	0.000000	0.000000	0.000000	0.000000	0.000000	-0.011000	-0.000922	-0.017409	0.000000	0.000000	1.000000	133.000000	1.000000
15217.990287	0.108595	0.576753	-0.003537	80.853523	14.164510	32.852280	0.000000	0.000000	0.000000	0.000000	0.000000	0.000000	-0.011000	-0.000922	-0.017409	0.000000	0.000000	1.000000	133.000000	1.000000
15217.993620	0.108541	0.576768	-0.003573	80.853523	14.164510	32.852280	0.000000	0.000000	0.000000	0.000000	0.000000	0.000000	-0.016249	0.004476	-0.010816	0.000000	0.000000	1.000000	133.000000	1.000000
15217.996954	0.108541	0.576768	-0.003573	80.853523	14.164510	32.852280	0.000000	0.000000	0.000000	0.000000	0.000000	0.000000	-0.016249	0.004476	-0.010816	0.000000	0.000000	1.000000	133.000000	1.000000
15218.000287	0.108541	0.576768	-0.003573	80.853523	14.159068	32.852283	0.000000	0.000000	0.000000	0.000000	0.000000	0.000000	-0.016249	0.004476	-0.010816	0.000000	0.000000	1.000000	133.000000	1.000000
15218.003620	0.108541	0.576768	-0.003573	80.853523	14.159068	32.852283	0.000000	0.000000	0.000000	0.000000	0.000000	0.000000	-0.016249	0.004476	-0.010816	0.000000	0.000000	1.000000	133.000000	1.000000
15218.006954	0.108503	0.576790	-0.003637	80.853523	14.159068	32.852283	0.000000	0.000000	0.000000	0.000000	0.000000	0.000000	-0.011451	0.006726	-0.019318	0.000000	0.000000	1.000000	133.000000	1.000000
15218.010287	0.108503	0.576790	-0.003637	80.850410	14.153392	32.852047	0.000000	0.000000	0.000000	0.000000	0.000000	0.000000	-0.011451	0.006726	-0.019318	0.000000	0.000000	1.000000	133.000000	1.000000
15218.013620	0.108503	0.576790	-0.003637	80.850410	14.153392	32.852047	0.000000	0.000000	0.000000	0.000000	0.000000	0.000000	-0.011451	0.006726	-0.019318	0.000000	0.000000	1.000000	133.000000	1.000000
15218.016954	0.108503	0.576790	-0.003637	80.850410	14.153392	32.852047	0.000000	0.000000	0.000000	0.000000	0.000000	0.000000	-0.011451	0.006726	-0.019318	0.000000	0.000000	1.000000	133.000000	1.000000
15218.020287	0.108336	0.576911	-0.003764	80.844139	14.144740	32.851543	0.000000	0.000000	0.000000	0.000000	0.000000	0.000000	-0.050093	0.036367	-0.038190	0.000000	0.000000	1.000000	133.000000	1.000000
15218.023620	0.108336	0.576911	-0.003764	80.844139	14.144740	32.851543	0.000000	0.000000	0.000000	0.000000	0.000000	0.000000	-0.050093	0.036367	-0.038190	0.000000	0.000000	1.000000	133.000000	1.000000
15218.026954	0.108336	0.576911	-0.003764	80.844139	14.144740	32.851543	0.000000	0.000000	0.000000	0.000000	0.000000	0.000000	-0.050093	0.036367	-0.038190	0.000000	0.000000	1.000000	133.000000	1.000000
15218.030287	0.108336	0.576911	-0.003764	80.837898	14.133393	32.851082	0.000000	0.000000	0.000000	0.000000	0.000000	0.000000	-0.050093	0.036367	-0.038190	0.000000	0.000000	1.000000	133.000000	1.000000
15218.033620	0.108257	0.576977	-0.003808	80.837898	14.133393	32.851082	0.000000	0.000000	0.000000	0.000000	0.000000	0.000000	-0.023607	0.019735	-0.013104	0.000000	0.000000	1.000000	133.000000	1.000000
15218.036954	0.108257	0.576977	-0.003808	80.837898	14.133393	32.851082	0.000000	0.000000	0.000000	0.000000	0.000000	0.000000	-0.023607	0.019735	-0.013104	0.000000	0.000000	1.000000	133.000000	1.000000
15218.040287	0.108257	0.576977	-0.003808	80.831612	14.122027	32.850586	0.000000	0.000000	0.000000	0.000000	0.000000	0.000000	-0.023607	0.019735	-0.013104	0.000000	0.000000	1.000000	133.000000	1.000000
15218.043620	0.108257	0.576977	-0.003808	80.831612	14.122027	32.850586	0.000000	0.000000	0.000000	0.000000	0.000000	0.000000	-0.023607	0.019735	-0.013104	0.000000	0.000000	1.000000	133.000000	1.000000
15218.046954	0.108157	0.577043	-0.003847	80.831612	14.122027	32.850586	0.000000	0.000000	0.000000	0.000000	0.000000	0.000000	-0.030058	0.019751	-0.011571	0.000000	0.000000	1.000000	133.000000	1.000000
15218.050287	0.108157	0.577043	-0.003847	80.828484	14.110921	32.850357	0.000000	0.000000	0.000000	0.000000	0.000000	0.000000	-0.030058	0.019751	-0.011571	0.000000	0.000000	1.000000	133.000000	1.000000
15218.053620	0.108157	0.577043	-0.003847	80.828484	14.110921	32.850357	0.000000	0.000000	0.000000	0.000000	0.000000	0.000000	-0.030058	0.019751	-0.011571	0.000000	0.000000	1.000000	133.000000	1.000000
15218.056954	0.108157	0.577043	-0.003847	80.828484	14.110921	32.850357	0.000000	0.000000	0.000000	0.000000	0.000000	0.000000	-0.030058	0.019751	-0.011571	0.000000	0.000000	1.000000	133.000000	1.000000
15218.060287	0.107934	0.577106	-0.003923	80.828468	14.097322	32.850357	0.000000	0.000000	0.000000	0.000000	0.000000	0.000000	-0.066847	0.018779	-0.022855	0.000000	0.000000	1.000000	133.000000	1.000000
15218.063620	0.107934	0.577106	-0.003923	80.828468	14.097322	32.850357	0.000000	0.000000	0.000000	0.000000	0.000000	0.000000	-0.066847	0.018779	-0.022855	0.000000	0.000000	1.000000	133.000000	1.000000
15218.066954	0.107934	0.577106	-0.003923	80.828468	14.097322	32.850357	0.000000	0.000000	0.000000	0.000000	0.000000	0.000000	-0.066847	0.018779	-0.022855	0.000000	0.000000	1.000000	133.000000	1.000000
15218.070287	0.107779	0.577117	-0.004002	80.831612	14.083959	32.850590	0.000000	0.000000	0.000000	0.000000	0.000000	0.000000	-0.046552	0.003519	-0.023670	0.000000	0.000000	1.000000	133.000000	1.000000
15218.073620	0.107779	0.577117	-0.004002	80.831612	14.083959	32.850590	0.000000	0.000000	0.000000	0.000000	0.000000	0.000000	-0.046552	0.003519	-0.023670	0.000000	0.000000	1.000000	133.000000	1.000000
15218.076954	0.107779	0.577117	-0.004002	80.831612	14.083959	32.850590	0.000000	0.000000	0.000000	0.000000	0.000000	0.000000	-0.046552	0.003519	-0.023670	0.000000	0.000000	1.000000	133.000000	1.000000
15218.080287	0.107779	0.577117	-0.004002	80.834770	14.050383	32.829857	0.000000	0.000000	0.000000	0.000000	0.000000	0.000000	-0.046552	0.003519	-0.023670	0.000000	0.000000	1.000000	133.000000	1.000000
15218.083620	0.107624	0.577129	-0.004081	80.834770	14.050383	32.829857	0.000000	0.000000	0.000000	0.000000	0.000000	0.000000	-0.046539	0.003493	-0.023688	0.000000	0.000000	1.000000	133.000000	1.000000
15218.086954	0.107624	0.577129	-0.004081	80.834770	14.050383	32.829857	0.000000	0.000000	0.000000	0.000000	0.000000	0.000000	-0.046539	0.003493	-0.023688	0.000000	0.000000	1.000000	133.000000	1.000000
15218.090287	0.107624	0.577129	-0.004081	80.841118	13.996762	32.788326	0.000000	0.000000	0.000000	0.000000	0.000000	0.000000	-0.046539	0.003493	-0.023688	0.000000	0.000000	1.000000	133.000000	1.000000
15218.093620	0.107624	0.577129	-0.004081	80.841118	13.996762	32.788326	0.000000	0.000000	0.000000	0.000000	0.000000	0.000000	-0.046539	0.003493	-0.023688	0.000000	0.000000	1.000000	133.000000	1.000000
15218.096954	0.107438	0.577130	-0.004195	80.841118	13.996762	32.788326	0.000000	0.000000	0.000000	0.000000	0.000000	0.000000	-0.055822	0.000336	-0.034187	0.000000	0.000000	1.000000	133.000000	1.000000
15218.100287	0.107438	0.577130	-0.004195	80.844337	13.928694	32.736046	0.000000	0.000000	0.000000	0.000000	0.000000	0.000000	-0.055822	0.000336	-0.034187	0.000000	0.000000	1.000000	133.000000	1.000000
15218.103620	0.107438	0.577130	-0.004195	80.844337	13.928694	32.736046	0.000000	0.000000	0.000000	0.000000	0.000000	0.000000	-0.055822	0.000336	-0.034187	0.000000	0.000000	1.000000	133.000000	1.000000
15218.106954	0.107438	0.577130	-0.004195	80.844337	13.928694	32.736046	0.000000	0.000000	0.000000	0.000000	0.000000	0.000000	-0.055822	0.000336	-0.034187	0.000000	0.000000	1.000000	133.000000	1.000000
15218.110287	0.107004	0.577146	-0.004299	80.847496	13.886905	32.715256	0.000000	0.000000	0.000000	0.000000	0.000000	0.000000	-0.130038	0.004757	-0.031359	0.000000	0.000000	1.000000	133.000000	1.000000
15218.113620	0.107004	0.577146	-0.004299	80.847496	13.886905	32.715256	0.000000	0.000000	0.000000	0.000000	0.000000	0.000000	-0.130038	0.004757	-0.031359	0.000000	0.000000	1.000000	133.000000	1.000000
15218.116954	0.107004	0.577146	-0.004299	80.847496	13.886905	32.715256	0.000000	0.000000	0.000000	0.000000	0.000000	0.000000	-0.130038	0.004757	-0.031359	0.000000	0.000000	1.000000	133.000000	1.000000
15218.120287	0.107004	0.577146	-0.004299	80.850632	13.862625	32.715466	0.000000	0.000000	0.000000	0.000000	0.000000	0.000000	-0.130038	0.004757	-0.031359	0.000000	0.000000	1.000000	133.000000	1.000000
15218.123620	0.106796	0.577143	-0.004317	80.850632	13.862625	32.715466	0.000000	0.000000	0.000000	0.000000	0.000000	0.000000	-0.062526	-0.000970	-0.005280	0.000000	0.000000	1.000000	133.000000	1.000000
15218.126954	0.106796	0.577143	-0.004317	80.850632	13.862625	32.715466	0.000000	0.000000	0.000000	0.000000	0.000000	0.000000	-0.062526	-0.000970	-0.005280	0.000000	0.000000	1.000000	133.000000	1.000000
15218.130287	0.106796	0.577143	-0.004317	80.853783	13.838353	32.715679	0.000000	0.000000	0.000000	0.000000	0.000000	0.000000	-0.062526	-0.000970	-0.005280	0.000000	0.000000	1.000000	133.000000	1.000000
15218.133620	0.106796	0.577143	-0.004317	80.853783	13.838353	32.715679	0.000000	0.000000	0.000000	0.000000	0.000000	0.000000	-0.062526	-0.000970	-0.005280	0.000000	0.000000	1.000000	133.000000	1.000000
15218.136954	0.106598	0.577125	-0.004288	80.853783	13.838353	32.715679	0.000000	0.000000	0.000000	0.000000	0.000000	0.000000	-0.059238	-0.005406	0.008623	0.000000	0.000000	1.000000	133.000000	1.000000
15218.140287	0.106598	0.577125	-0.004288	80.856903	13.816796	32.715881	0.000000	0.000000	0.000000	0.000000	0.000000	0.000000	-0.059238	-0.005406	0.008623	0.000000	0.000000	1.000000	133.000000	1.000000
15218.143620	0.106598	0.577125	-0.004288	80.856903	13.816796	32.715881	0.000000	0.000000	0.000000	0.000000	0.000000	0.000000	-0.059238	-0.005406	0.008623	0.000000	0.000000	1.000000	133.000000	1.000000
15218.146954	0.106598	0.577125	-0.004288	80.856903	13.816796	32.715881	0.000000	0.000000	0.000000	0.000000	0.000000	0.000000	-0.059238	-0.005406	0.008623	0.000000	0.000000	1.000000	133.000000	1.000000
15218.150287	0.106268	0.577089	-0.004246	80.860039	13.797969	32.716103	0.000000	0.000000	0.000000	0.000000	0.000000	0.000000	-0.099126	-0.010809	0.012629	0.000000	0.000000	1.000000	133.000000	1.000000
15218.153620	0.106268	0.577089	-0.004246	80.860039	13.797969	32.716103	0.000000	0.000000	0.000000	0.000000	0.000000	0.000000	-0.099126	-0.010809	0.012629	0.000000	0.000000	1.000000	133.000000	1.000000
15218.156954	0.106268	0.577089	-0.004246	80.860039	13.797969	32.716103	0.000000	0.000000	0.000000	0.000000	0.000000	0.000000	-0.099126	-0.010809	0.012629	0.000000	0.000000	1.000000	133.000000	1.000000
15218.160287	0.106268	0.577089	-0.004246	80.869423	13.782236	32.716690	0.000000	0.000000	0.000000	0.000000	0.000000	0.000000	-0.099126	-0.010809	0.012629	0.000000	0.000000	1.000000	133.000000	1.000000
15218.163620	0.106127	0.577035	-0.004266	80.869423	13.782236	32.716690	0.000000	0.000000	0.000000	0.000000	0.000000	0.000000	-0.042259	-0.016213	-0.006090	0.000000	0.000000	1.000000	133.000000	1.000000
15218.166954	0.106127	0.577035	-0.004266	80.869423	13.782236	32.716690	0.000000	0.000000	0.000000	0.000000	0.000000	0.000000	-0.042259	-0.016213	-0.006090	0.000000	0.000000	1.000000	133.000000	1.000000
15218.170287	0.106127	0.577035	-0.004266	80.878807	13.766513	32.717293	0.000000	0.000000	0.000000	0.000000	0.000000	0.000000	-0.042259	-0.016213	-0.006090	0.000000	0.000000	1.000000	133.000000	1.000000
15218.173620	0.106127	0.577035	-0.004266	80.878807	13.766513	32.717293	0.000000	0.000000	0.000000	0.000000	0.000000	0.000000	-0.042259	-0.016213	-0.006090	0.000000	0.000000	1.000000	133.000000	1.000000
15218.176954	0.106004	0.576963	-0.004308	80.878807	13.766513	32.717293	0.000000	0.000000	0.000000	0.000000	0.000000	0.000000	-0.036985	-0.021620	-0.012672	0.000000	0.000000	1.000000	133.000000	1.000000
15218.180287	0.106004	0.576963	-0.004308	80.894440	13.753920	32.718311	0.000000	0.000000	0.000000	0.000000	0.000000	0.000000	-0.036985	-0.021620	-0.012672	0.000000	0.000000	1.000000	133.000000	1.000000
15218.183620	0.106004	0.576963	-0.004308	80.894440	13.753920	32.718311	0.000000	0.000000	0.000000	0.000000	0.000000	0.000000	-0.036985	-0.021620	-0.012672	0.000000	0.000000	1.000000	133.000000	1.000000
15218.186954	0.106004	0.576963	-0.004308	80.894440	13.753920	32.718311	0.000000	0.000000	0.000000	0.000000	0.000000	0.000000	-0.036985	-0.021620	-0.012672	0.000000	0.000000	1.000000	133.000000	1.000000
15218.190287	0.105748	0.576778	-0.004335	80.910095	13.741340	32.719337	0.000000	0.000000	0.000000	0.000000	0.000000	0.000000	-0.076698	-0.055262	-0.008036	0.000000	0.000000	1.000000	133.000000	1.000000
15218.193620	0.105748	0.576778	-0.004335	80.910095	13.741340	32.719337	0.000000	0.000000	0.000000	0.000000	0.000000	0.000000	-0.076698	-0.055262	-0.008036	0.000000	0.000000	1.000000	133.000000	1.000000
15218.196954	0.105748	0.576778	-0.004335	80.910095	13.741340	32.719337	0.000000	0.000000	0.000000	0.000000	0.000000	0.000000	-0.076698	-0.055262	-0.008036	0.000000	0.000000	1.000000	133.000000	1.000000
15218.200287	0.105748	0.576778	-0.004335	80.925766	13.726050	32.720383	0.000000	0.000000	0.000000	0.000000	0.000000	0.000000	-0.076698	-0.055262	-0.008036	0.000000	0.000000	1.000000	133.000000	1.000000
15218.203620	0.105637	0.576666	-0.004325	80.925766	13.726050	32.720383	0.000000	0.000000	0.000000	0.000000	0.000000	0.000000	-0.033275	-0.033664	0.003127	0.000000	0.000000	1.000000	133.000000	1.000000
15218.206954	0.105637	0.576666	-0.004325	80.925766	13.726050	32.720383	0.000000	0.000000	0.000000	0.000000	0.000000	0.000000	-0.033275	-0.033664	0.003127	0.000000	0.000000	1.000000	133.000000	1.000000
15218.210287	0.105637	0.576666	-0.004325	80.941429	13.713479	32.721443	0.000000	0.000000	0.000000	0.000000	0.000000	0.000000	-0.033275	-0.033664	0.003127	0.000000	0.000000	1.000000	133.000000	1.000000
15218.213620	0.105637	0.576666	-0.004325	80.941429	13.713479	32.721443	0.000000	0.000000	0.000000	0.000000	0.000000	0.000000	-0.033275	-0.033664	0.003127	0.000000	0.000000	1.000000	133.000000	1.000000
15218.216954	0.105512	0.576521	-0.004280	80.941429	13.713479	32.721443	0.000000	0.000000	0.000000	0.000000	0.000000	0.000000	-0.037656	-0.043499	0.013487	0.000000	0.000000	1.000000	133.000000	1.000000
15218.220287	0.105512	0.576521	-0.004280	80.960213	13.698380	32.722664	0.000000	0.000000	0.000000	0.000000	0.000000	0.000000	-0.037656	-0.043499	0.013487	0.000000	0.000000	1.000000	133.000000	1.000000
15218.223620	0.105512	0.576521	-0.004280	80.960213	13.698380	32.722664	0.000000	0.000000	0.000000	0.000000	0.000000	0.000000	-0.037656	-0.043499	0.013487	0.000000	0.000000	1.000000	133.000000	1.000000
15218.226954	0.105512	0.576521	-0.004280	80.960213	13.698380	32.722664	0.000000	0.000000	0.000000	0.000000	0.000000	0.000000	-0.037656	-0.043499	0.013487	0.000000	0.000000	1.000000	133.000000	1.000000
15218.230287	0.105305	0.576206	-0.004194	80.982124	13.686235	32.724148	0.000000	0.000000	0.000000	0.000000	0.000000	0.000000	-0.061995	-0.094640	0.025803	0.000000	0.000000	1.000000	133.000000	1.000000
15218.233620	0.105305	0.576206	-0.004194	80.982124	13.686235	32.724148	0.000000	0.000000	0.000000	0.000000	0.000000	0.000000	-0.061995	-0.094640	0.025803	0.000000	0.000000	1.000000	133.000000	1.000000
15218.236954	0.105305	0.576206	-0.004194	80.982124	13.686235	32.724148	0.000000	0.000000	0.000000	0.000000	0.000000	0.000000	-0.061995	-0.094640	0.025803	0.000000	0.000000	1.000000	133.000000	1.000000
15218.240287	0.105305	0.576206	-0.004194	81.007149	13.677005	32.725811	0.000000	0.000000	0.000000	0.000000	0.000000	0.000000	-0.061995	-0.094640	0.025803	0.000000	0.000000	1.000000	133.000000	1.000000
15218.243620	0.105220	0.576017	-0.004170	81.007149	13.677005	32.725811	0.000000	0.000000	0.000000	0.000000	0.000000	0.000000	-0.025514	-0.056501	0.007247	0.000000	0.000000	1.000000	133.000000	1.000000
15218.246954	0.105220	0.576017	-0.004170	81.007149	13.677005	32.725811	0.000000	0.000000	0.000000	0.000000	0.000000	0.000000	-0.025514	-0.056501	0.007247	0.000000	0.000000	1.000000	133.000000	1.000000
15218.250287	0.105220	0.576017	-0.004170	81.035309	13.667998	32.727703	0.000000	0.000000	0.000000	0.000000	0.000000	0.000000	-0.025514	-0.056501	0.007247	0.000000	0.000000	1.000000	133.000000	1.000000
15218.253620	0.105115	0.575804	-0.004134	81.035309	13.667998	32.727703	0.000000	0.000000	0.000000	0.000000	0.000000	0.000000	-0.031534	-0.064137	0.010611	0.000000	0.000000	1.000000	133.000000	1.000000
15218.256954	0.105115	0.575804	-0.004134	81.035309	13.667998	32.727703	0.000000	0.000000	0.000000	0.000000	0.000000	0.000000	-0.031534	-0.064137	0.010611	0.000000	0.000000	1.000000	133.000000	1.000000
15218.260287	0.105115	0.575804	-0.004134	81.063499	13.656284	32.729622	0.000000	0.000000	0.000000	0.000000	0.000000	0.000000	-0.031534	-0.064137	0.010611	0.000000	0.000000	1.000000	133.000000	1.000000
15218.263620	0.105115	0.575804	-0.004134	81.063499	13.656284	32.729622	0.000000	0.000000	0.000000	0.000000	0.000000	0.000000	-0.031534	-0.064137	0.010611	0.000000	0.000000	1.000000	133.000000	1.000000
15218.266954	0.105004	0.575597	-0.004122	81.063499	13.656284	32.729622	0.000000	0.000000	0.000000	0.000000	0.000000	0.000000	-0.033159	-0.061886	0.003608	0.000000	0.000000	1.000000	133.000000	1.000000
15218.270287	0.105004	0.575597	-0.004122	81.091721	13.605844	32.688541	0.000000	0.000000	0.000000	0.000000	0.000000	0.000000	-0.033159	-0.061886	0.003608	0.000000	0.000000	1.000000	133.000000	1.000000
15218.273620	0.105004	0.575597	-0.004122	81.091721	13.605844	32.688541	0.000000	0.000000	0.000000	0.000000	0.000000	0.000000	-0.033159	-0.061886	0.003608	0.000000	0.000000	1.000000	133.000000	1.000000
15218.276954	0.105004	0.575597	-0.004122	81.091721	13.605844	32.688541	0.000000	0.000000	0.000000	0.000000	0.000000	0.000000	-0.033159	-0.061886	0.003608	0.000000	0.000000	1.000000	133.000000	1.000000
15218.280287	0.104762	0.575155	-0.003996	81.117676	13.536968	32.625568	0.000000	0.000000	0.000000	0.000000	0.000000	0.000000	-0.072800	-0.132732	0.037956	0.000000	0.000000	1.000000	133.000000	1.000000
15218.283620	0.104762	0.575155	-0.003996	81.117676	13.536968	32.625568	0.000000	0.000000	0.000000	0.000000	0.000000	0.000000	-0.072800	-0.132732	0.037956	0.000000	0.000000	1.000000	133.000000	1.000000
15218.286954	0.104762	0.575155	-0.003996	81.117676	13.536968	32.625568	0.000000	0.000000	0.000000	0.000000	0.000000	0.000000	-0.072800	-0.132732	0.037956	0.000000	0.000000	1.000000	133.000000	1.000000
15218.290287	0.104762	0.575155	-0.003996	81.145988	13.410888	32.497639	0.000000	0.000000	0.000000	0.000000	0.000000	0.000000	-0.072800	-0.132732	0.037956	0.000000	0.000000	1.000000	133.000000	1.000000
15218.293620	0.104629	0.574919	-0.003881	81.145988	13.410888	32.497639	0.000000	0.000000	0.000000	0.000000	0.000000	0.000000	-0.039664	-0.070860	0.034338	0.000000	0.000000	1.000000	133.000000	1.000000
15218.296954	0.104629	0.574919	-0.003881	81.145988	13.410888	32.497639	0.000000	0.000000	0.000000	0.000000	0.000000	0.000000	-0.039664	-0.070860	0.034338	0.000000	0.000000	1.000000	133.000000	1.000000
15218.300287	0.104629	0.574919	-0.003881	81.174370	13.229623	32.304073	0.000000	0.000000	0.000000	0.000000	0.000000	0.000000	-0.039664	-0.070860	0.034338	0.000000	0.000000	1.000000	133.000000	1.000000
15218.303620	0.104629	0.574919	-0.003881	81.174370	13.229623	32.304073	0.000000	0.000000	0.000000	0.000000	0.000000	0.000000	-0.039664	-0.070860	0.034338	0.000000	0.000000	1.000000	133.000000	1.000000
15218.306954	0.104497	0.574682	-0.003767	81.174370	13.229623	32.304073	0.000000	0.000000	0.000000	0.000000	0.000000	0.000000	-0.039691	-0.070876	0.034291	0.000000	0.000000	1.000000	133.000000	1.000000
15218.310287	0.104497	0.574682	-0.003767	81.202637	12.974360	32.022552	0.000000	0.000000	0.000000	0.000000	0.000000	0.000000	-0.039691	-0.070876	0.034291	0.000000	0.000000	1.000000	133.000000	1.000000
15218.313620	0.104497	0.574682	-0.003767	81.202637	12.974360	32.022552	0.000000	0.000000	0.000000	0.000000	0.000000	0.000000	-0.039691	-0.070876	0.034291	0.000000	0.000000	1.000000	133.000000	1.000000
15218.316954	0.104497	0.574682	-0.003767	81.202637	12.974360	32.022552	0.000000	0.000000	0.000000	0.000000	0.000000	0.000000	-0.039691	-0.070876	0.034291	0.000000	0.000000	1.000000	133.000000	1.000000
15218.320287	0.104254	0.574210	-0.003544	81.228371	12.674684	31.685165	0.000000	0.000000	0.000000	0.000000	0.000000	0.000000	-0.073005	-0.141810	0.066958	0.000000	0.000000	1.000000	133.000000	1.000000
15218.323620	0.104254	0.574210	-0.003544	81.228371	12.674684	31.685165	0.000000	0.000000	0.000000	0.000000	0.000000	0.000000	-0.073005	-0.141810	0.066958	0.000000	0.000000	1.000000	133.000000	1.000000
15218.326954	0.104254	0.574210	-0.003544	81.228371	12.674684	31.685165	0.000000	0.000000	0.000000	0.000000	0.000000	0.000000	-0.073005	-0.141810	0.066958	0.000000	0.000000	1.000000	133.000000	1.000000
15218.330287	0.104254	0.574210	-0.003544	81.253761	12.336733	31.302502	0.000000	0.000000	0.000000	0.000000	0.000000	0.000000	-0.073005	-0.141810	0.066958	0.000000	0.000000	1.000000	133.000000	1.000000
15218.333620	0.104137	0.573981	-0.003458	81.253761	12.336733	31.302502	0.000000	0.000000	0.000000	0.000000	0.000000	0.000000	-0.034906	-0.068657	0.025708	0.000000	0.000000	1.000000	133.000000	1.000000
15218.336954	0.104137	0.573981	-0.003458	81.253761	12.336733	31.302502	0.000000	0.000000	0.000000	0.000000	0.000000	0.000000	-0.034906	-0.068657	0.025708	0.000000	0.000000	1.000000	133.000000	1.000000
15218.340287	0.104137	0.573981	-0.003458	81.279671	11.996927	30.917957	0.000000	0.000000	0.000000	0.000000	0.000000	0.000000	-0.034906	-0.068657	0.025708	0.000000	0.000000	1.000000	133.000000	1.000000
15218.343620	0.104137	0.573981	-0.003458	81.279671	11.996927	30.917957	0.000000	0.000000	0.000000	0.000000	0.000000	0.000000	-0.034906	-0.068657	0.025708	0.000000	0.000000	1.000000	133.000000	1.000000
15218.346954	0.104010	0.573767	-0.003419	81.279671	11.996927	30.917957	0.000000	0.000000	0.000000	0.000000	0.000000	0.000000	-0.038118	-0.064134	0.011743	0.000000	0.000000	1.000000	133.000000	1.000000
15218.350287	0.104010	0.573767	-0.003419	81.292183	11.691461	30.577421	0.000000	0.000000	0.000000	0.000000	0.000000	0.000000	-0.038118	-0.064134	0.011743	0.000000	0.000000	1.000000	133.000000	1.000000
15218.353620	0.104010	0.573767	-0.003419	81.292183	11.691461	30.577421	0.000000	0.000000	0.000000	0.000000	0.000000	0.000000	-0.038118	-0.064134	0.011743	0.000000	0.000000	1.000000	133.000000	1.000000
15218.356954	0.104010	0.573767	-0.003419	81.292183	11.691461	30.577421	0.000000	0.000000	0.000000	0.000000	0.000000	0.000000	-0.038118	-0.064134	0.011743	0.000000	0.000000	1.000000	133.000000	1.000000
15218.360287	0.103708	0.573347	-0.003354	81.298752	11.487919	30.357941	0.000000	0.000000	0.000000	0.000000	0.000000	0.000000	-0.090783	-0.125989	0.019360	0.000000	0.000000	1.000000	133.000000	1.000000
15218.363620	0.103708	0.573347	-0.003354	81.298752	11.487919	30.357941	0.000000	0.000000	0.000000	0.000000	0.000000	0.000000	-0.090783	-0.125989	0.019360	0.000000	0.000000	1.000000	133.000000	1.000000
15218.366954	0.103708	0.573347	-0.003354	81.298752	11.487919	30.357941	0.000000	0.000000	0.000000	0.000000	0.000000	0.000000	-0.090783	-0.125989	0.019360	0.000000	0.000000	1.000000	133.000000	1.000000
15218.370287	0.103708	0.573347	-0.003354	81.288124	11.444043	30.327742	0.000000	0.000000	0.000000	0.000000	0.000000	0.000000	-0.090783	-0.125989	0.019360	0.000000	0.000000	1.000000	133.000000	1.000000
15218.373620	0.103578	0.573184	-0.003328	81.288124	11.444043	30.327742	0.000000	0.000000	0.000000	0.000000	0.000000	0.000000	-0.038996	-0.048867	0.007915	0.000000	0.000000	1.000000	133.000000	1.000000
15218.376954	0.103578	0.573184	-0.003328	81.288124	11.444043	30.327742	0.000000	0.000000	0.000000	0.000000	0.000000	0.000000	-0.038996	-0.048867	0.007915	0.000000	0.000000	1.000000	133.000000	1.000000
15218.380287	0.103578	0.573184	-0.003328	81.266029	11.435421	30.332584	0.000000	0.000000	0.000000	0.000000	0.000000	0.000000	-0.038996	-0.048867	0.007915	0.000000	0.000000	1.000000	133.000000	1.000000
15218.383620	0.103443	0.573029	-0.003325	81.266029	11.435421	30.332584	0.000000	0.000000	0.000000	0.000000	0.000000	0.000000	-0.040586	-0.046579	0.000925	0.000000	0.000000	1.000000	133.000000	1.000000
15218.386954	0.103443	0.573029	-0.003325	81.266029	11.435421	30.332584	0.000000	0.000000	0.000000	0.000000	0.000000	0.000000	-0.040586	-0.046579	0.000925	0.000000	0.000000	1.000000	133.000000	1.000000
15218.390287	0.103443	0.573029	-0.003325	81.245453	11.426389	30.337034	0.000000	0.000000	0.000000	0.000000	0.000000	0.000000	-0.040586	-0.046579	0.000925	0.000000	0.000000	1.000000	133.000000	1.000000
15218.393620	0.103443	0.573029	-0.003325	81.245453	11.426389	30.337034	0.000000	0.000000	0.000000	0.000000	0.000000	0.000000	-0.040586	-0.046579	0.000925	0.000000	0.000000	1.000000	133.000000	1.000000
15218.396954	0.103358	0.572909	-0.003298	81.245453	11.426389	30.337034	0.000000	0.000000	0.000000	0.000000	0.000000	0.000000	-0.025335	-0.035869	0.008179	0.000000	0.000000	1.000000	133.000000	1.000000
15218.400287	0.103358	0.572909	-0.003298	81.244896	11.416133	30.337589	0.000000	0.000000	0.000000	0.000000	0.000000	0.000000	-0.025335	-0.035869	0.008179	0.000000	0.000000	1.000000	133.000000	1.000000
15218.403620	0.103358	0.572909	-0.003298	81.244896	11.416133	30.337589	0.000000	0.000000	0.000000	0.000000	0.000000	0.000000	-0.025335	-0.035869	0.008179	0.000000	0.000000	1.000000	133.000000	1.000000
15218.406954	0.103358	0.572909	-0.003298	81.244896	11.416133	30.337589	0.000000	0.000000	0.000000	0.000000	0.000000	0.000000	-0.025335	-0.035869	0.008179	0.000000	0.000000	1.000000	133.000000	1.000000
15218.410287	0.103177	0.572711	-0.003296	81.257401	11.405970	30.335566	0.000000	0.000000	0.000000	0.000000	0.000000	0.000000	-0.054263	-0.059563	0.000549	0.000000	0.000000	1.000000	133.000000	1.000000
15218.413620	0.103177	0.572711	-0.003296	81.257401	11.405970	30.335566	0.000000	0.000000	0.000000	0.000000	0.000000	0.000000	-0.054263	-0.059563	0.000549	0.000000	0.000000	1.000000	133.000000	1.000000
15218.416954	0.103177	0.572711	-0.003296	81.257401	11.405970	30.335566	0.000000	0.000000	0.000000	0.000000	0.000000	0.000000	-0.054263	-0.059563	0.000549	0.000000	0.000000	1.000000	133.000000	1.000000
15218.420287	0.103177	0.572711	-0.003296	81.267624	11.393546	30.333986	0.000000	0.000000	0.000000	0.000000	0.000000	0.000000	-0.054263	-0.059563	0.000549	0.000000	0.000000	1.000000	133.000000	1.000000
15218.423620	0.103081	0.572632	-0.003321	81.267624	11.393546	30.333986	0.000000	0.000000	0.000000	0.000000	0.000000	0.000000	-0.028923	-0.023675	-0.007627	0.000000	0.000000	1.000000	133.000000	1.000000
15218.426954	0.103081	0.572632	-0.003321	81.267624	11.393546	30.333986	0.000000	0.000000	0.000000	0.000000	0.000000	0.000000	-0.028923	-0.023675	-0.007627	0.000000	0.000000	1.000000	133.000000	1.000000
15218.430287	0.103081	0.572632	-0.003321	81.273903	11.381672	30.332993	0.000000	0.000000	0.000000	0.000000	0.000000	0.000000	-0.028923	-0.023675	-0.007627	0.000000	0.000000	1.000000	133.000000	1.000000
15218.433620	0.103081	0.572632	-0.003321	81.273903	11.381672	30.332993	0.000000	0.000000	0.000000	0.000000	0.000000	0.000000	-0.028923	-0.023675	-0.007627	0.000000	0.000000	1.000000	133.000000	1.000000
15218.436954	0.103019	0.572581	-0.003294	81.273903	11.381672	30.332993	0.000000	0.000000	0.000000	0.000000	0.000000	0.000000	-0.018553	-0.015271	0.008092	0.000000	0.000000	1.000000	133.000000	1.000000
15218.440287	0.103019	0.572581	-0.003294	81.280144	11.372507	30.331972	0.000000	0.000000	0.000000	0.000000	0.000000	0.000000	-0.018553	-0.015271	0.008092	0.000000	0.000000	1.000000	133.000000	1.000000
15218.443620	0.103019	0.572581	-0.003294	81.280144	11.372507	30.331972	0.000000	0.000000	0.000000	0.000000	0.000000	0.000000	-0.018553	-0.015271	0.008092	0.000000	0.000000	1.000000	133.000000	1.000000
15218.446954	0.103019	0.572581	-0.003294	81.280144	11.372507	30.331972	0.000000	0.000000	0.000000	0.000000	0.000000	0.000000	-0.018553	-0.015271	0.008092	0.000000	0.000000	1.000000	133.000000	1.000000
15218.450287	0.102865	0.572469	-0.003276	81.286392	11.360618	30.330940	0.000000	0.000000	0.000000	0.000000	0.000000	0.000000	-0.046318	-0.033582	0.005556	0.000000	0.000000	1.000000	133.000000	1.000000
15218.453620	0.102865	0.572469	-0.003276	81.286392	11.360618	30.330940	0.000000	0.000000	0.000000	0.000000	0.000000	0.000000	-0.046318	-0.033582	0.005556	0.000000	0.000000	1.000000	133.000000	1.000000
15218.456954	0.102865	0.572469	-0.003276	81.286392	11.360618	30.330940	0.000000	0.000000	0.000000	0.000000	0.000000	0.000000	-0.046318	-0.033582	0.005556	0.000000	0.000000	1.000000	133.000000	1.000000
15218.460287	0.102865	0.572469	-0.003276	81.295792	11.348244	30.329435	0.000000	0.000000	0.000000	0.000000	0.000000	0.000000	-0.046318	-0.033582	0.005556	0.000000	0.000000	1.000000	133.000000	1.000000
15218.463620	0.102777	0.572400	-0.003261	81.295792	11.348244	30.329435	0.000000	0.000000	0.000000	0.000000	0.000000	0.000000	-0.026182	-0.020600	0.004422	0.000000	0.000000	1.000000	133.000000	1.000000
15218.466954	0.102777	0.572400	-0.003261	81.295792	11.348244	30.329435	0.000000	0.000000	0.000000	0.000000	0.000000	0.000000	-0.026182	-0.020600	0.004422	0.000000	0.000000	1.000000	133.000000	1.000000
15218.470287	0.102777	0.572400	-0.003261	81.308327	11.338067	30.327396	0.000000	0.000000	0.000000	0.000000	0.000000	0.000000	-0.026182	-0.020600	0.004422	0.000000	0.000000	1.000000	133.000000	1.000000
15218.473620	0.102685	0.572339	-0.003270	81.308327	11.338067	30.327396	0.000000	0.000000	0.000000	0.000000	0.000000	0.000000	-0.027758	-0.018312	-0.002548	0.000000	0.000000	1.000000	133.000000	1.000000
15218.476954	0.102685	0.572339	-0.003270	81.308327	11.338067	30.327396	0.000000	0.000000	0.000000	0.000000	0.000000	0.000000	-0.027758	-0.018312	-0.002548	0.000000	0.000000	1.000000	133.000000	1.000000
15218.480287	0.102685	0.572339	-0.003270	81.323959	11.324656	30.324825	0.000000	0.000000	0.000000	0.000000	0.000000	0.000000	-0.027758	-0.018312	-0.002548	0.000000	0.000000	1.000000	133.000000	1.000000
15218.483620	0.102685	0.572339	-0.003270	81.323959	11.324656	30.324825	0.000000	0.000000	0.000000	0.000000	0.000000	0.000000	-0.027758	-0.018312	-0.002548	0.000000	0.000000	1.000000	133.000000	1.000000
15218.486954	0.102584	0.572242	-0.003312	81.323959	11.324656	30.324825	0.000000	0.000000	0.000000	0.000000	0.000000	0.000000	-0.030072	-0.029023	-0.012801	0.000000	0.000000	1.000000	133.000000	1.000000
15218.490287	0.102584	0.572242	-0.003312	81.339592	11.305803	30.322269	0.000000	0.000000	0.000000	0.000000	0.000000	0.000000	-0.030072	-0.029023	-0.012801	0.000000	0.000000	1.000000	133.000000	1.000000
15218.493620	0.102584	0.572242	-0.003312	81.339592	11.305803	30.322269	0.000000	0.000000	0.000000	0.000000	0.000000	0.000000	-0.030072	-0.029023	-0.012801	0.000000	0.000000	1.000000	133.000000	1.000000
15218.496954	0.102584	0.572242	-0.003312	81.339592	11.305803	30.322269	0.000000	0.000000	0.000000	0.000000	0.000000	0.000000	-0.030072	-0.029023	-0.012801	0.000000	0.000000	1.000000	133.000000	1.000000
15218.500287	0.102286	0.571996	-0.003430	81.359184	11.283648	30.319120	0.000000	0.000000	0.000000	0.000000	0.000000	0.000000	-0.089450	-0.074013	-0.035194	0.000000	0.000000	1.000000	133.000000	1.000000
15218.503620	0.102286	0.571996	-0.003430	81.359184	11.283648	30.319120	0.000000	0.000000	0.000000	0.000000	0.000000	0.000000	-0.089450	-0.074013	-0.035194	0.000000	0.000000	1.000000	133.000000	1.000000
15218.506954	0.102286	0.571996	-0.003430	81.359184	11.283648	30.319120	0.000000	0.000000	0.000000	0.000000	0.000000	0.000000	-0.089450	-0.074013	-0.035194	0.000000	0.000000	1.000000	133.000000	1.000000
15218.510287	0.102286	0.571996	-0.003430	81.378822	11.270743	30.326952	0.000000	0.000000	0.000000	0.000000	0.000000	0.000000	-0.089450	-0.074013	-0.035194	0.000000	0.000000	1.000000	133.000000	1.000000
15218.513620	0.102098	0.571856	-0.003464	81.378822	11.270743	30.326952	0.000000	0.000000	0.000000	0.000000	0.000000	0.000000	-0.056644	-0.041951	-0.010330	0.000000	0.000000	1.000000	133.000000	1.000000
15218.516954	0.102098	0.571856	-0.003464	81.378822	11.270743	30.326952	0.000000	0.000000	0.000000	0.000000	0.000000	0.000000	-0.056644	-0.041951	-0.010330	0.000000	0.000000	1.000000	133.000000	1.000000
15218.520287	0.102098	0.571856	-0.003464	81.402412	11.251885	30.334249	0.000000	0.000000	0.000000	0.000000	0.000000	0.000000	-0.056644	-0.041951	-0.010330	0.000000	0.000000	1.000000	133.000000	1.000000
15218.523620	0.101910	0.571691	-0.003492	81.402412	11.251885	30.334249	0.000000	0.000000	0.000000	0.000000	0.000000	0.000000	-0.056223	-0.049550	-0.008537	0.000000	0.000000	1.000000	133.000000	1.000000
15218.526954	0.101910	0.571691	-0.003492	81.402412	11.251885	30.334249	0.000000	0.000000	0.000000	0.000000	0.000000	0.000000	-0.056223	-0.049550	-0.008537	0.000000	0.000000	1.000000	133.000000	1.000000
15218.530287	0.101910	0.571691	-0.003492	81.419037	11.243659	30.353914	0.000000	0.000000	0.000000	0.000000	0.000000	0.000000	-0.056223	-0.049550	-0.008537	0.000000	0.000000	1.000000	133.000000	1.000000
15218.533620	0.101910	0.571691	-0.003492	81.419037	11.243659	30.353914	0.000000	0.000000	0.000000	0.000000	0.000000	0.000000	-0.056223	-0.049550	-0.008537	0.000000	0.000000	1.000000	133.000000	1.000000
15218.536954	0.101677	0.571482	-0.003522	81.419037	11.243659	30.353914	0.000000	0.000000	0.000000	0.000000	0.000000	0.000000	-0.069879	-0.062513	-0.008990	0.000000	0.000000	1.000000	133.000000	1.000000
15218.540287	0.101677	0.571482	-0.003522	81.428841	11.248870	30.386065	0.000000	0.000000	0.000000	0.000000	0.000000	0.000000	-0.069879	-0.062513	-0.008990	0.000000	0.000000	1.000000	133.000000	1.000000
15218.543620	0.101677	0.571482	-0.003522	81.428841	11.248870	30.386065	0.000000	0.000000	0.000000	0.000000	0.000000	0.000000	-0.069879	-0.062513	-0.008990	0.000000	0.000000	1.000000	133.000000	1.000000
15218.546954	0.101677	0.571482	-0.003522	81.428841	11.248870	30.386065	0.000000	0.000000	0.000000	0.000000	0.000000	0.000000	-0.069879	-0.062513	-0.008990	0.000000	0.000000	1.000000	133.000000	1.000000
15218.550287	0.101419	0.571069	-0.003563	81.432411	11.259644	30.408379	0.000000	0.000000	0.000000	0.000000	0.000000	0.000000	-0.077333	-0.124163	-0.012095	0.000000	0.000000	1.000000	133.000000	1.000000
15218.553620	0.101419	0.571069	-0.003563	81.432411	11.259644	30.408379	0.000000	0.000000	0.000000	0.000000	0.000000	0.000000	-0.077333	-0.124163	-0.012095	0.000000	0.000000	1.000000	133.000000	1.000000
15218.556954	0.101419	0.571069	-0.003563	81.432411	11.259644	30.408379	0.000000	0.000000	0.000000	0.000000	0.000000	0.000000	-0.077333	-0.124163	-0.012095	0.000000	0.000000	1.000000	133.000000	1.000000
15218.560287	0.101419	0.571069	-0.003563	81.422020	11.257120	30.411148	0.000000	0.000000	0.000000	0.000000	0.000000	0.000000	-0.077333	-0.124163	-0.012095	0.000000	0.000000	1.000000	133.000000	1.000000
15218.563620	0.101391	0.570845	-0.003590	81.422020	11.257120	30.411148	0.000000	0.000000	0.000000	0.000000	0.000000	0.000000	-0.008620	-0.067011	-0.008211	0.000000	0.000000	1.000000	133.000000	1.000000
15218.566954	0.101391	0.570845	-0.003590	81.422020	11.257120	30.411148	0.000000	0.000000	0.000000	0.000000	0.000000	0.000000	-0.008620	-0.067011	-0.008211	0.000000	0.000000	1.000000	133.000000	1.000000
15218.570287	0.101391	0.570845	-0.003590	81.386162	11.264772	30.418613	0.000000	0.000000	0.000000	0.000000	0.000000	0.000000	-0.008620	-0.067011	-0.008211	0.000000	0.000000	1.000000	133.000000	1.000000
15218.573620	0.101392	0.570632	-0.003582	81.386162	11.264772	30.418613	0.000000	0.000000	0.000000	0.000000	0.000000	0.000000	0.000543	-0.063969	0.002421	0.000000	0.000000	1.000000	133.000000	1.000000
15218.576954	0.101392	0.570632	-0.003582	81.386162	11.264772	30.418613	0.000000	0.000000	0.000000	0.000000	0.000000	0.000000	0.000543	-0.063969	0.002421	0.000000	0.000000	1.000000	133.000000	1.000000
15218.580287	0.101392	0.570632	-0.003582	81.343330	11.273633	30.427258	0.000000	0.000000	0.000000	0.000000	0.000000	0.000000	0.000543	-0.063969	0.002421	0.000000	0.000000	1.000000	133.000000	1.000000
15218.583620	0.101392	0.570632	-0.003582	81.343330	11.273633	30.427258	0.000000	0.000000	0.000000	0.000000	0.000000	0.000000	0.000543	-0.063969	0.002421	0.000000	0.000000	1.000000	133.000000	1.000000
15218.586954	0.101387	0.570383	-0.003608	81.343330	11.273633	30.427258	0.000000	0.000000	0.000000	0.000000	0.000000	0.000000	-0.001769	-0.074623	-0.007908	0.000000	0.000000	1.000000	133.000000	1.000000
15218.590287	0.101387	0.570383	-0.003608	81.295921	11.283254	30.436659	0.000000	0.000000	0.000000	0.000000	0.000000	0.000000	-0.001769	-0.074623	-0.007908	0.000000	0.000000	1.000000	133.000000	1.000000
15218.593620	0.101387	0.570383	-0.003608	81.295921	11.283254	30.436659	0.000000	0.000000	0.000000	0.000000	0.000000	0.000000	-0.001769	-0.074623	-0.007908	0.000000	0.000000	1.000000	133.000000	1.000000
15218.596954	0.101387	0.570383	-0.003608	81.295921	11.283254	30.436659	0.000000	0.000000	0.000000	0.000000	0.000000	0.000000	-0.001769	-0.074623	-0.007908	0.000000	0.000000	1.000000	133.000000	1.000000
15218.600287	0.101373	0.569911	-0.003668	81.237717	11.294795	30.447948	0.000000	0.000000	0.000000	0.000000	0.000000	0.000000	-0.003965	-0.141544	-0.017740	0.000000	0.000000	1.000000	133.000000	1.000000
15218.603620	0.101373	0.569911	-0.003668	81.237717	11.294795	30.447948	0.000000	0.000000	0.000000	0.000000	0.000000	0.000000	-0.003965	-0.141544	-0.017740	0.000000	0.000000	1.000000	133.000000	1.000000
15218.606954	0.101373	0.569911	-0.003668	81.237717	11.294795	30.447948	0.000000	0.000000	0.000000	0.000000	0.000000	0.000000	-0.003965	-0.141544	-0.017740	0.000000	0.000000	1.000000	133.000000	1.000000
15218.610287	0.101373	0.569911	-0.003668	81.182671	11.305713	30.458614	0.000000	0.000000	0.000000	0.000000	0.000000	0.000000	-0.003965	-0.141544	-0.017740	0.000000	0.000000	1.000000	133.000000	1.000000
15218.613620	0.101342	0.569645	-0.003707	81.182671	11.305713	30.458614	0.000000	0.000000	0.000000	0.000000	0.000000	0.000000	-0.009405	-0.079884	-0.011741	0.000000	0.000000	1.000000	133.000000	1.000000
15218.616954	0.101342	0.569645	-0.003707	81.182671	11.305713	30.458614	0.000000	0.000000	0.000000	0.000000	0.000000	0.000000	-0.009405	-0.079884	-0.011741	0.000000	0.000000	1.000000	133.000000	1.000000
15218.620287	0.101342	0.569645	-0.003707	81.138359	11.311823	30.467220	0.000000	0.000000	0.000000	0.000000	0.000000	0.000000	-0.009405	-0.079884	-0.011741	0.000000	0.000000	1.000000	133.000000	1.000000
15218.623620	0.101327	0.569387	-0.003774	81.138359	11.311823	30.467220	0.000000	0.000000	0.000000	0.000000	0.000000	0.000000	-0.004510	-0.077535	-0.020189	0.000000	0.000000	1.000000	133.000000	1.000000
15218.626954	0.101327	0.569387	-0.003774	81.138359	11.311823	30.467220	0.000000	0.000000	0.000000	0.000000	0.000000	0.000000	-0.004510	-0.077535	-0.020189	0.000000	0.000000	1.000000	133.000000	1.000000
15218.630287	0.101327	0.569387	-0.003774	81.104156	11.316212	30.474108	0.000000	0.000000	0.000000	0.000000	0.000000	0.000000	-0.004510	-0.077535	-0.020189	0.000000	0.000000	1.000000	133.000000	1.000000
15218.633620	0.101327	0.569387	-0.003774	81.104156	11.316212	30.474108	0.000000	0.000000	0.000000	0.000000	0.000000	0.000000	-0.004510	-0.077535	-0.020189	0.000000	0.000000	1.000000	133.000000	1.000000
15218.636954	0.101290	0.569128	-0.003837	81.104156	11.316212	30.474108	0.000000	0.000000	0.000000	0.000000	0.000000	0.000000	-0.010979	-0.077528	-0.018791	0.000000	0.000000	1.000000	133.000000	1.000000
15218.640287	0.101290	0.569128	-0.003837	81.069939	11.320537	30.480936	0.000000	0.000000	0.000000	0.000000	0.000000	0.000000	-0.010979	-0.077528	-0.018791	0.000000	0.000000	1.000000	133.000000	1.000000
15218.643620	0.101290	0.569128	-0.003837	81.069939	11.320537	30.480936	0.000000	0.000000	0.000000	0.000000	0.000000	0.000000	-0.010979	-0.077528	-0.018791	0.000000	0.000000	1.000000	133.000000	1.000000
15218.646954	0.101290	0.569128	-0.003837	81.069939	11.320537	30.480936	0.000000	0.000000	0.000000	0.000000	0.000000	0.000000	-0.010979	-0.077528	-0.018791	0.000000	0.000000	1.000000	133.000000	1.000000
15218.650287	0.101221	0.568629	-0.003945	81.026436	11.326379	30.489271	0.000000	0.000000	0.000000	0.000000	0.000000	0.000000	-0.020824	-0.149646	-0.032547	0.000000	0.000000	1.000000	133.000000	1.000000
15218.653620	0.101221	0.568629	-0.003945	81.026436	11.326379	30.489271	0.000000	0.000000	0.000000	0.000000	0.000000	0.000000	-0.020824	-0.149646	-0.032547	0.000000	0.000000	1.000000	133.000000	1.000000
15218.656954	0.101221	0.568629	-0.003945	81.026436	11.326379	30.489271	0.000000	0.000000	0.000000	0.000000	0.000000	0.000000	-0.020824	-0.149646	-0.032547	0.000000	0.000000	1.000000	133.000000	1.000000
15218.660287	0.101221	0.568629	-0.003945	80.958969	11.336070	30.501410	0.000000	0.000000	0.000000	0.000000	0.000000	0.000000	-0.020824	-0.149646	-0.032547	0.000000	0.000000	1.000000	133.000000	1.000000
15218.663620	0.101188	0.568389	-0.003991	80.958969	11.336070	30.501410	0.000000	0.000000	0.000000	0.000000	0.000000	0.000000	-0.009847	-0.072140	-0.013749	0.000000	0.000000	1.000000	133.000000	1.000000
15218.666954	0.101188	0.568389	-0.003991	80.958969	11.336070	30.501410	0.000000	0.000000	0.000000	0.000000	0.000000	0.000000	-0.009847	-0.072140	-0.013749	0.000000	0.000000	1.000000	133.000000	1.000000
15218.670287	0.101188	0.568389	-0.003991	80.888374	11.345996	30.513784	0.000000	0.000000	0.000000	0.000000	0.000000	0.000000	-0.009847	-0.072140	-0.013749	0.000000	0.000000	1.000000	133.000000	1.000000
15218.673620	0.101188	0.568389	-0.003991	80.888374	11.345996	30.513784	0.000000	0.000000	0.000000	0.000000	0.000000	0.000000	-0.009847	-0.072140	-0.013749	0.000000	0.000000	1.000000	133.000000	1.000000
15218.676954	0.101159	0.568166	-0.004020	80.888374	11.345996	30.513784	0.000000	0.000000	0.000000	0.000000	0.000000	0.000000	-0.008697	-0.066822	-0.008609	0.000000	0.000000	1.000000	133.000000	1.000000
15218.680287	0.101159	0.568166	-0.004020	80.834793	11.341866	30.513079	0.000000	0.000000	0.000000	0.000000	0.000000	0.000000	-0.008697	-0.066822	-0.008609	0.000000	0.000000	1.000000	133.000000	1.000000
15218.683620	0.101159	0.568166	-0.004020	80.834793	11.341866	30.513079	0.000000	0.000000	0.000000	0.000000	0.000000	0.000000	-0.008697	-0.066822	-0.008609	0.000000	0.000000	1.000000	133.000000	1.000000
15218.686954	0.101159	0.568166	-0.004020	80.834793	11.341866	30.513079	0.000000	0.000000	0.000000	0.000000	0.000000	0.000000	-0.008697	-0.066822	-0.008609	0.000000	0.000000	1.000000	133.000000	1.000000
15218.690287	0.101060	0.567726	-0.004159	80.789665	11.347437	30.521158	0.000000	0.000000	0.000000	0.000000	0.000000	0.000000	-0.029676	-0.131945	-0.041922	0.000000	0.000000	1.000000	133.000000	1.000000
15218.693620	0.101060	0.567726	-0.004159	80.789665	11.347437	30.521158	0.000000	0.000000	0.000000	0.000000	0.000000	0.000000	-0.029676	-0.131945	-0.041922	0.000000	0.000000	1.000000	133.000000	1.000000
15218.696954	0.101060	0.567726	-0.004159	80.789665	11.347437	30.521158	0.000000	0.000000	0.000000	0.000000	0.000000	0.000000	-0.029676	-0.131945	-0.041922	0.000000	0.000000	1.000000	133.000000	1.000000
15218.700287	0.101060	0.567726	-0.004159	80.739082	11.350982	30.529924	0.000000	0.000000	0.000000	0.000000	0.000000	0.000000	-0.029676	-0.131945	-0.041922	0.000000	0.000000	1.000000	133.000000	1.000000
15218.703620	0.101003	0.567537	-0.004213	80.739082	11.350982	30.529924	0.000000	0.000000	0.000000	0.000000	0.000000	0.000000	-0.017111	-0.056834	-0.015989	0.000000	0.000000	1.000000	133.000000	1.000000
15218.706954	0.101003	0.567537	-0.004213	80.739082	11.350982	30.529924	0.000000	0.000000	0.000000	0.000000	0.000000	0.000000	-0.017111	-0.056834	-0.015989	0.000000	0.000000	1.000000	133.000000	1.000000
15218.710287	0.101003	0.567537	-0.004213	80.674644	11.348350	30.530731	0.000000	0.000000	0.000000	0.000000	0.000000	0.000000	-0.017111	-0.056834	-0.015989	0.000000	0.000000	1.000000	133.000000	1.000000
15218.713620	0.100936	0.567363	-0.004312	80.674644	11.348350	30.530731	0.000000	0.000000	0.000000	0.000000	0.000000	0.000000	-0.020211	-0.052192	-0.029921	0.000000	0.000000	1.000000	133.000000	1.000000
15218.716954	0.100936	0.567363	-0.004312	80.674644	11.348350	30.530731	0.000000	0.000000	0.000000	0.000000	0.000000	0.000000	-0.020211	-0.052192	-0.029921	0.000000	0.000000	1.000000	133.000000	1.000000
15218.720287	0.100936	0.567363	-0.004312	80.612465	11.350839	30.541134	0.000000	0.000000	0.000000	0.000000	0.000000	0.000000	-0.020211	-0.052192	-0.029921	0.000000	0.000000	1.000000	133.000000	1.000000
15218.723620	0.100936	0.567363	-0.004312	80.612465	11.350839	30.541134	0.000000	0.000000	0.000000	0.000000	0.000000	0.000000	-0.020211	-0.052192	-0.029921	0.000000	0.000000	1.000000	133.000000	1.000000
15218.726954	0.100847	0.567189	-0.004407	80.612465	11.350839	30.541134	0.000000	0.000000	0.000000	0.000000	0.000000	0.000000	-0.026659	-0.052145	-0.028510	0.000000	0.000000	1.000000	133.000000	1.000000
15218.730287	0.100847	0.567189	-0.004407	80.556473	11.349442	30.550406	0.000000	0.000000	0.000000	0.000000	0.000000	0.000000	-0.026659	-0.052145	-0.028510	0.000000	0.000000	1.000000	133.000000	1.000000
15218.733620	0.100847	0.567189	-0.004407	80.556473	11.349442	30.550406	0.000000	0.000000	0.000000	0.000000	0.000000	0.000000	-0.026659	-0.052145	-0.028510	0.000000	0.000000	1.000000	133.000000	1.000000
15218.736954	0.100847	0.567189	-0.004407	80.556473	11.349442	30.550406	0.000000	0.000000	0.000000	0.000000	0.000000	0.000000	-0.026659	-0.052145	-0.028510	0.000000	0.000000	1.000000	133.000000	1.000000
15218.740287	0.100664	0.566887	-0.004518	80.511230	11.348895	30.557829	0.000000	0.000000	0.000000	0.000000	0.000000	0.000000	-0.054739	-0.090750	-0.033125	0.000000	0.000000	1.000000	133.000000	1.000000
15218.743620	0.100664	0.566887	-0.004518	80.511230	11.348895	30.557829	0.000000	0.000000	0.000000	0.000000	0.000000	0.000000	-0.054739	-0.090750	-0.033125	0.000000	0.000000	1.000000	133.000000	1.000000
15218.746954	0.100664	0.566887	-0.004518	80.511230	11.348895	30.557829	0.000000	0.000000	0.000000	0.000000	0.000000	0.000000	-0.054739	-0.090750	-0.033125	0.000000	0.000000	1.000000	133.000000	1.000000
15218.750287	0.100664	0.566887	-0.004518	80.467453	11.350684	30.564888	0.000000	0.000000	0.000000	0.000000	0.000000	0.000000	-0.054739	-0.090750	-0.033125	0.000000	0.000000	1.000000	133.000000	1.000000
15218.753620	0.100613	0.566783	-0.004549	80.467453	11.350684	30.564888	0.000000	0.000000	0.000000	0.000000	0.000000	0.000000	-0.015580	-0.031020	-0.009221	0.000000	0.000000	1.000000	133.000000	1.000000
15218.756954	0.100613	0.566783	-0.004549	80.467453	11.350684	30.564888	0.000000	0.000000	0.000000	0.000000	0.000000	0.000000	-0.015580	-0.031020	-0.009221	0.000000	0.000000	1.000000	133.000000	1.000000
15218.760287	0.100613	0.566783	-0.004549	80.420616	11.355513	30.572289	0.000000	0.000000	0.000000	0.000000	0.000000	0.000000	-0.015580	-0.031020	-0.009221	0.000000	0.000000	1.000000	133.000000	1.000000
15218.763620	0.100613	0.566783	-0.004549	80.420616	11.355513	30.572289	0.000000	0.000000	0.000000	0.000000	0.000000	0.000000	-0.015580	-0.031020	-0.009221	0.000000	0.000000	1.000000	133.000000	1.000000
15218.766954	0.100577	0.566688	-0.004607	80.420616	11.355513	30.572289	0.000000	0.000000	0.000000	0.000000	0.000000	0.000000	-0.010680	-0.028670	-0.017615	0.000000	0.000000	1.000000	133.000000	1.000000
15218.770287	0.100577	0.566688	-0.004607	80.355896	11.368169	30.582052	0.000000	0.000000	0.000000	0.000000	0.000000	0.000000	-0.010680	-0.028670	-0.017615	0.000000	0.000000	1.000000	133.000000	1.000000
15218.773620	0.100577	0.566688	-0.004607	80.355896	11.368169	30.582052	0.000000	0.000000	0.000000	0.000000	0.000000	0.000000	-0.010680	-0.028670	-0.017615	0.000000	0.000000	1.000000	133.000000	1.000000
15218.776954	0.100577	0.566688	-0.004607	80.355896	11.368169	30.582052	0.000000	0.000000	0.000000	0.000000	0.000000	0.000000	-0.010680	-0.028670	-0.017615	0.000000	0.000000	1.000000	133.000000	1.000000
15218.780287	0.100614	0.566565	-0.004743	80.274879	11.362246	30.565128	0.000000	0.000000	0.000000	0.000000	0.000000	0.000000	0.011238	-0.036883	-0.040709	0.000000	0.000000	1.000000	133.000000	1.000000
15218.783620	0.100614	0.566565	-0.004743	80.274879	11.362246	30.565128	0.000000	0.000000	0.000000	0.000000	0.000000	0.000000	0.011238	-0.036883	-0.040709	0.000000	0.000000	1.000000	133.000000	1.000000
15218.786954	0.100614	0.566565	-0.004743	80.274879	11.362246	30.565128	0.000000	0.000000	0.000000	0.000000	0.000000	0.000000	0.011238	-0.036883	-0.040709	0.000000	0.000000	1.000000	133.000000	1.000000
15218.790287	0.100614	0.566565	-0.004743	80.195244	11.335708	30.519505	0.000000	0.000000	0.000000	0.000000	0.000000	0.000000	0.011238	-0.036883	-0.040709	0.000000	0.000000	1.000000	133.000000	1.000000
15218.793620	0.100661	0.566545	-0.004838	80.195244	11.335708	30.519505	0.000000	0.000000	0.000000	0.000000	0.000000	0.000000	0.013920	-0.005872	-0.028609	0.000000	0.000000	1.000000	133.000000	1.000000
15218.796954	0.100661	0.566545	-0.004838	80.195244	11.335708	30.519505	0.000000	0.000000	0.000000	0.000000	0.000000	0.000000	0.013920	-0.005872	-0.028609	0.000000	0.000000	1.000000	133.000000	1.000000
15218.800287	0.100661	0.566545	-0.004838	80.124504	11.226461	30.368801	0.000000	0.000000	0.000000	0.000000	0.000000	0.000000	0.013920	-0.005872	-0.028609	0.000000	0.000000	1.000000	133.000000	1.000000
15218.803620	0.100661	0.566545	-0.004838	80.124504	11.226461	30.368801	0.000000	0.000000	0.000000	0.000000	0.000000	0.000000	0.013920	-0.005872	-0.028609	0.000000	0.000000	1.000000	133.000000	1.000000
15218.806954	0.100733	0.566543	-0.004921	80.124504	11.226461	30.368801	0.000000	0.000000	0.000000	0.000000	0.000000	0.000000	0.021512	-0.000629	-0.024843	0.000000	0.000000	1.000000	133.000000	1.000000
15218.810287	0.100733	0.566543	-0.004921	80.063759	10.995088	30.067347	0.000000	0.000000	0.000000	0.000000	0.000000	0.000000	0.021512	-0.000629	-0.024843	0.000000	0.000000	1.000000	133.000000	1.000000
15218.813620	0.100733	0.566543	-0.004921	80.063759	10.995088	30.067347	0.000000	0.000000	0.000000	0.000000	0.000000	0.000000	0.021512	-0.000629	-0.024843	0.000000	1.000000	1.000000	133.000000	1.000000
15218.816954	0.100733	0.566543	-0.004921	80.063759	10.995088	30.067347	0.000000	0.000000	0.000000	0.000000	0.000000	0.000000	0.021512	-0.000629	-0.024843	0.000000	1.000000	1.000000	133.000000	1.000000
