# Supplementary material for: Haptic Guidance Needs to Be Intuitive Not Just Informative to Improve Human Motor Accuracy
Source: PLoS One. 2016 Mar 16;11(3):e0150912. doi: 10.1371/journal.pone.0150912 (PMC4794196; doi:10.1371/journal.pone.0150912)
Supplement: S1 Data — (ZIP) [file pone.0150912.s001.zip › Subject6/exp1_0134.txt]

Time	PosX	PosY	PosZ	RotX	RotY	RotZ	ForceX	ForceY	ForceZ	MomentX	MomentY	MomentZ	VelocityX	VelocityY	VelocityZ	CalibratedWeight	ButtonDown	Condition	Trial	Visual
15220.408633	-0.002087	0.547309	0.246914	82.860703	85.694748	94.277679	0.000000	0.000000	0.000000	0.000000	0.000000	0.000000	0.000186	-0.142947	-0.062590	0.000000	1.000000	1.000000	134.000000	0.000000
15220.411967	-0.002054	0.547084	0.246832	82.862846	85.027000	93.615898	0.000000	0.000000	0.000000	0.000000	0.000000	0.000000	0.010099	-0.067661	-0.024661	0.000000	1.000000	1.000000	134.000000	0.000000
15220.415300	-0.002054	0.547084	0.246832	82.862846	85.027000	93.615898	0.000000	0.000000	0.000000	0.000000	0.000000	0.000000	0.010099	-0.067661	-0.024661	0.000000	1.000000	1.000000	134.000000	0.000000
15220.418633	-0.002054	0.547084	0.246832	82.862846	85.027000	93.615898	0.000000	0.000000	0.000000	0.000000	0.000000	0.000000	0.010099	-0.067661	-0.024661	0.000000	1.000000	1.000000	134.000000	0.000000
15220.421967	-0.002054	0.547084	0.246832	82.864189	84.311966	92.904884	0.000000	0.000000	0.000000	0.000000	0.000000	0.000000	0.010099	-0.067661	-0.024661	0.000000	1.000000	1.000000	134.000000	0.000000
15220.425300	-0.001953	0.546858	0.246749	82.864189	84.311966	92.904884	0.000000	0.000000	0.000000	0.000000	0.000000	0.000000	0.030147	-0.067637	-0.024630	0.000000	1.000000	1.000000	134.000000	0.000000
15220.428633	-0.001953	0.546858	0.246749	82.864189	84.311966	92.904884	0.000000	0.000000	0.000000	0.000000	0.000000	0.000000	0.030147	-0.067637	-0.024630	0.000000	1.000000	1.000000	134.000000	0.000000
15220.431967	-0.001953	0.546858	0.246749	82.864052	83.627098	92.217613	0.000000	0.000000	0.000000	0.000000	0.000000	0.000000	0.030147	-0.067637	-0.024630	0.000000	1.000000	1.000000	134.000000	0.000000
15220.435300	-0.001953	0.546858	0.246749	82.864052	83.627098	92.217613	0.000000	0.000000	0.000000	0.000000	0.000000	0.000000	0.030147	-0.067637	-0.024630	0.000000	1.000000	1.000000	134.000000	0.000000
15220.438633	-0.001853	0.546633	0.246667	82.864052	83.627098	92.217613	0.000000	0.000000	0.000000	0.000000	0.000000	0.000000	0.030140	-0.067631	-0.024663	0.000000	1.000000	1.000000	134.000000	0.000000
15220.441967	-0.001853	0.546633	0.246667	82.869667	83.074310	91.660759	0.000000	0.000000	0.000000	0.000000	0.000000	0.000000	0.030140	-0.067631	-0.024663	0.000000	1.000000	1.000000	134.000000	0.000000
15220.445300	-0.001853	0.546633	0.246667	82.869667	83.074310	91.660759	0.000000	0.000000	0.000000	0.000000	0.000000	0.000000	0.030140	-0.067631	-0.024663	0.000000	1.000000	1.000000	134.000000	0.000000
15220.448633	-0.001853	0.546633	0.246667	82.869667	83.074310	91.660759	0.000000	0.000000	0.000000	0.000000	0.000000	0.000000	0.030140	-0.067631	-0.024663	0.000000	1.000000	1.000000	134.000000	0.000000
15220.451967	-0.001618	0.546242	0.246511	82.886299	82.568504	91.139946	0.000000	0.000000	0.000000	0.000000	0.000000	0.000000	0.070274	-0.117301	-0.046907	0.000000	0.000000	1.000000	134.000000	0.000000
15220.455300	-0.001618	0.546242	0.246511	82.886299	82.568504	91.139946	0.000000	0.000000	0.000000	0.000000	0.000000	0.000000	0.070274	-0.117301	-0.046907	0.000000	0.000000	1.000000	134.000000	0.000000
15220.458633	-0.001618	0.546242	0.246511	82.886299	82.568504	91.139946	0.000000	0.000000	0.000000	0.000000	0.000000	0.000000	0.070274	-0.117301	-0.046907	0.000000	0.000000	1.000000	134.000000	0.000000
15220.461967	-0.001618	0.546242	0.246511	82.912277	82.103050	90.655182	0.000000	0.000000	0.000000	0.000000	0.000000	0.000000	0.070274	-0.117301	-0.046907	0.000000	0.000000	1.000000	134.000000	0.000000
15220.465300	-0.001518	0.546055	0.246423	82.912277	82.103050	90.655182	0.000000	0.000000	0.000000	0.000000	0.000000	0.000000	0.030121	-0.056047	-0.026216	0.000000	0.000000	1.000000	134.000000	0.000000
15220.468633	-0.001518	0.546055	0.246423	82.912277	82.103050	90.655182	0.000000	0.000000	0.000000	0.000000	0.000000	0.000000	0.030121	-0.056047	-0.026216	0.000000	0.000000	1.000000	134.000000	0.000000
15220.471967	-0.001518	0.546055	0.246423	82.934418	81.711411	90.246101	0.000000	0.000000	0.000000	0.000000	0.000000	0.000000	0.030121	-0.056047	-0.026216	0.000000	0.000000	1.000000	134.000000	0.000000
15220.475300	-0.001518	0.546055	0.246423	82.934418	81.711411	90.246101	0.000000	0.000000	0.000000	0.000000	0.000000	0.000000	0.030121	-0.056047	-0.026216	0.000000	0.000000	1.000000	134.000000	0.000000
15220.478633	-0.001418	0.545889	0.246349	82.934418	81.711411	90.246101	0.000000	0.000000	0.000000	0.000000	0.000000	0.000000	0.030106	-0.049702	-0.022276	0.000000	0.000000	1.000000	134.000000	0.000000
15220.481967	-0.001418	0.545889	0.246349	82.949066	81.397072	89.918694	0.000000	0.000000	0.000000	0.000000	0.000000	0.000000	0.030106	-0.049702	-0.022276	0.000000	0.000000	1.000000	134.000000	0.000000
15220.485300	-0.001418	0.545889	0.246349	82.949066	81.397072	89.918694	0.000000	0.000000	0.000000	0.000000	0.000000	0.000000	0.030106	-0.049702	-0.022276	0.000000	0.000000	1.000000	134.000000	0.000000
15220.488633	-0.001418	0.545889	0.246349	82.949066	81.397072	89.918694	0.000000	0.000000	0.000000	0.000000	0.000000	0.000000	0.030106	-0.049702	-0.022276	0.000000	0.000000	1.000000	134.000000	0.000000
15220.491967	-0.001217	0.545537	0.246187	82.956276	81.338501	89.851746	0.000000	0.000000	0.000000	0.000000	0.000000	0.000000	0.060199	-0.105662	-0.048592	0.000000	0.000000	1.000000	134.000000	0.000000
15220.495300	-0.001217	0.545537	0.246187	82.956276	81.338501	89.851746	0.000000	0.000000	0.000000	0.000000	0.000000	0.000000	0.060199	-0.105662	-0.048592	0.000000	0.000000	1.000000	134.000000	0.000000
15220.498633	-0.001217	0.545537	0.246187	82.956276	81.338501	89.851746	0.000000	0.000000	0.000000	0.000000	0.000000	0.000000	0.060199	-0.105662	-0.048592	0.000000	0.000000	1.000000	134.000000	0.000000
15220.501967	-0.001150	0.545364	0.246050	82.962044	81.528038	90.039322	0.000000	0.000000	0.000000	0.000000	0.000000	0.000000	0.020101	-0.052003	-0.041148	0.000000	0.000000	1.000000	134.000000	0.000000
15220.505300	-0.001150	0.545364	0.246050	82.962044	81.528038	90.039322	0.000000	0.000000	0.000000	0.000000	0.000000	0.000000	0.020101	-0.052003	-0.041148	0.000000	0.000000	1.000000	134.000000	0.000000
15220.508633	-0.001150	0.545364	0.246050	82.962044	81.528038	90.039322	0.000000	0.000000	0.000000	0.000000	0.000000	0.000000	0.020101	-0.052003	-0.041148	0.000000	0.000000	1.000000	134.000000	0.000000
15220.511967	-0.001150	0.545364	0.246050	82.966118	81.759384	90.266937	0.000000	0.000000	0.000000	0.000000	0.000000	0.000000	0.020101	-0.052003	-0.041148	0.000000	0.000000	1.000000	134.000000	0.000000
15220.515300	-0.001116	0.545208	0.245895	82.966118	81.759384	90.266937	0.000000	0.000000	0.000000	0.000000	0.000000	0.000000	0.010089	-0.046824	-0.046617	0.000000	0.000000	1.000000	134.000000	0.000000
15220.518633	-0.001116	0.545208	0.245895	82.966118	81.759384	90.266937	0.000000	0.000000	0.000000	0.000000	0.000000	0.000000	0.010089	-0.046824	-0.046617	0.000000	0.000000	1.000000	134.000000	0.000000
15220.521967	-0.001116	0.545208	0.245895	82.970161	81.975571	90.482590	0.000000	0.000000	0.000000	0.000000	0.000000	0.000000	0.010089	-0.046824	-0.046617	0.000000	0.000000	1.000000	134.000000	0.000000
15220.525300	-0.001116	0.545208	0.245895	82.970161	81.975571	90.482590	0.000000	0.000000	0.000000	0.000000	0.000000	0.000000	0.010089	-0.046824	-0.046617	0.000000	0.000000	1.000000	134.000000	0.000000
15220.528633	-0.001083	0.545048	0.245708	82.970161	81.975571	90.482590	0.000000	0.000000	0.000000	0.000000	0.000000	0.000000	0.010099	-0.047947	-0.056049	0.000000	0.000000	1.000000	134.000000	0.000000
15220.531967	-0.001083	0.545048	0.245708	82.973228	82.091263	90.598129	0.000000	0.000000	0.000000	0.000000	0.000000	0.000000	0.010099	-0.047947	-0.056049	0.000000	0.000000	1.000000	134.000000	0.000000
15220.535300	-0.001083	0.545048	0.245708	82.973228	82.091263	90.598129	0.000000	0.000000	0.000000	0.000000	0.000000	0.000000	0.010099	-0.047947	-0.056049	0.000000	0.000000	1.000000	134.000000	0.000000
15220.538633	-0.001083	0.545048	0.245708	82.973228	82.091263	90.598129	0.000000	0.000000	0.000000	0.000000	0.000000	0.000000	0.010099	-0.047947	-0.056049	0.000000	0.000000	1.000000	134.000000	0.000000
15220.541967	-0.000949	0.544805	0.245324	82.976074	82.190834	90.694969	0.000000	0.000000	0.000000	0.000000	0.000000	0.000000	0.040195	-0.072865	-0.115049	0.000000	0.000000	1.000000	134.000000	0.000000
15220.545300	-0.000949	0.544805	0.245324	82.976074	82.190834	90.694969	0.000000	0.000000	0.000000	0.000000	0.000000	0.000000	0.040195	-0.072865	-0.115049	0.000000	0.000000	1.000000	134.000000	0.000000
15220.548633	-0.000949	0.544805	0.245324	82.976074	82.190834	90.694969	0.000000	0.000000	0.000000	0.000000	0.000000	0.000000	0.040195	-0.072865	-0.115049	0.000000	0.000000	1.000000	134.000000	0.000000
15220.551967	-0.000848	0.544722	0.245128	82.978004	82.195107	90.691444	0.000000	0.000000	0.000000	0.000000	0.000000	0.000000	0.030085	-0.024901	-0.059002	0.000000	0.000000	1.000000	134.000000	0.000000
15220.555300	-0.000848	0.544722	0.245128	82.978004	82.195107	90.691444	0.000000	0.000000	0.000000	0.000000	0.000000	0.000000	0.030085	-0.024901	-0.059002	0.000000	0.000000	1.000000	134.000000	0.000000
15220.558633	-0.000848	0.544722	0.245128	82.978004	82.195107	90.691444	0.000000	0.000000	0.000000	0.000000	0.000000	0.000000	0.030085	-0.024901	-0.059002	0.000000	0.000000	1.000000	134.000000	0.000000
15220.561967	-0.000848	0.544722	0.245128	82.980072	82.218307	90.706711	0.000000	0.000000	0.000000	0.000000	0.000000	0.000000	0.030085	-0.024901	-0.059002	0.000000	0.000000	1.000000	134.000000	0.000000
15220.565300	-0.000715	0.544677	0.244926	82.980072	82.218307	90.706711	0.000000	0.000000	0.000000	0.000000	0.000000	0.000000	0.040069	-0.013377	-0.060459	0.000000	0.000000	1.000000	134.000000	0.000000
15220.568633	-0.000715	0.544677	0.244926	82.980072	82.218307	90.706711	0.000000	0.000000	0.000000	0.000000	0.000000	0.000000	0.040069	-0.013377	-0.060459	0.000000	0.000000	1.000000	134.000000	0.000000
15220.571967	-0.000715	0.544677	0.244926	82.981834	82.237915	90.715332	0.000000	0.000000	0.000000	0.000000	0.000000	0.000000	0.040069	-0.013377	-0.060459	0.000000	0.000000	1.000000	134.000000	0.000000
15220.575300	-0.000715	0.544677	0.244926	82.981834	82.237915	90.715332	0.000000	0.000000	0.000000	0.000000	0.000000	0.000000	0.040069	-0.013377	-0.060459	0.000000	0.000000	1.000000	134.000000	0.000000
15220.578633	-0.000515	0.544646	0.244675	82.981834	82.237915	90.715332	0.000000	0.000000	0.000000	0.000000	0.000000	0.000000	0.060048	-0.009395	-0.075331	0.000000	0.000000	1.000000	134.000000	0.000000
15220.581967	-0.000515	0.544646	0.244675	82.985886	82.318886	90.778191	0.000000	0.000000	0.000000	0.000000	0.000000	0.000000	0.060048	-0.009395	-0.075331	0.000000	0.000000	1.000000	134.000000	0.000000
15220.585300	-0.000515	0.544646	0.244675	82.985886	82.318886	90.778191	0.000000	0.000000	0.000000	0.000000	0.000000	0.000000	0.060048	-0.009395	-0.075331	0.000000	0.000000	1.000000	134.000000	0.000000
15220.588633	-0.000515	0.544646	0.244675	82.985886	82.318886	90.778191	0.000000	0.000000	0.000000	0.000000	0.000000	0.000000	0.060048	-0.009395	-0.075331	0.000000	0.000000	1.000000	134.000000	0.000000
15220.591967	-0.000015	0.544746	0.244072	83.005547	82.395737	90.824181	0.000000	0.000000	0.000000	0.000000	0.000000	0.000000	0.149933	0.029985	-0.180873	0.000000	0.000000	1.000000	134.000000	0.000000
15220.595300	-0.000015	0.544746	0.244072	83.005547	82.395737	90.824181	0.000000	0.000000	0.000000	0.000000	0.000000	0.000000	0.149933	0.029985	-0.180873	0.000000	0.000000	1.000000	134.000000	0.000000
15220.598633	-0.000015	0.544746	0.244072	83.005547	82.395737	90.824181	0.000000	0.000000	0.000000	0.000000	0.000000	0.000000	0.149933	0.029985	-0.180873	0.000000	0.000000	1.000000	134.000000	0.000000
15220.601967	-0.000015	0.544746	0.244072	83.058952	82.511696	90.885651	0.000000	0.000000	0.000000	0.000000	0.000000	0.000000	0.149933	0.029985	-0.180873	0.000000	0.000000	1.000000	134.000000	0.000000
15220.605300	0.000285	0.544869	0.243657	83.058952	82.511696	90.885651	0.000000	0.000000	0.000000	0.000000	0.000000	0.000000	0.089830	0.036949	-0.124483	0.000000	0.000000	1.000000	134.000000	0.000000
15220.608633	0.000285	0.544869	0.243657	83.058952	82.511696	90.885651	0.000000	0.000000	0.000000	0.000000	0.000000	0.000000	0.089830	0.036949	-0.124483	0.000000	0.000000	1.000000	134.000000	0.000000
15220.611967	0.000584	0.544980	0.243147	83.125992	82.590721	90.901955	0.000000	0.000000	0.000000	0.000000	0.000000	0.000000	0.089700	0.033350	-0.152981	0.000000	0.000000	1.000000	134.000000	0.000000
15220.615300	0.000584	0.544980	0.243147	83.125992	82.590721	90.901955	0.000000	0.000000	0.000000	0.000000	0.000000	0.000000	0.089700	0.033350	-0.152981	0.000000	0.000000	1.000000	134.000000	0.000000
15220.618633	0.000584	0.544980	0.243147	83.125992	82.590721	90.901955	0.000000	0.000000	0.000000	0.000000	0.000000	0.000000	0.089700	0.033350	-0.152981	0.000000	0.000000	1.000000	134.000000	0.000000
15220.621967	0.000584	0.544980	0.243147	83.179420	82.644066	90.901909	0.000000	0.000000	0.000000	0.000000	0.000000	0.000000	0.089700	0.033350	-0.152981	0.000000	0.000000	1.000000	134.000000	0.000000
15220.625300	0.000882	0.545177	0.242546	83.179420	82.644066	90.901909	0.000000	0.000000	0.000000	0.000000	0.000000	0.000000	0.089534	0.058942	-0.180443	0.000000	0.000000	1.000000	134.000000	0.000000
15220.628633	0.000882	0.545177	0.242546	83.179420	82.644066	90.901909	0.000000	0.000000	0.000000	0.000000	0.000000	0.000000	0.089534	0.058942	-0.180443	0.000000	0.000000	1.000000	134.000000	0.000000
15220.631967	0.001279	0.545412	0.241794	83.225494	82.670151	90.872787	0.000000	0.000000	0.000000	0.000000	0.000000	0.000000	0.119167	0.070592	-0.225560	0.000000	0.000000	1.000000	134.000000	0.000000
15220.635300	0.001279	0.545412	0.241794	83.225494	82.670151	90.872787	0.000000	0.000000	0.000000	0.000000	0.000000	0.000000	0.119167	0.070592	-0.225560	0.000000	0.000000	1.000000	134.000000	0.000000
15220.638633	0.001279	0.545412	0.241794	83.225494	82.670151	90.872787	0.000000	0.000000	0.000000	0.000000	0.000000	0.000000	0.119167	0.070592	-0.225560	0.000000	0.000000	1.000000	134.000000	0.000000
15220.641967	0.001709	0.545711	0.240936	83.261749	82.650642	90.802307	0.000000	0.000000	0.000000	0.000000	0.000000	0.000000	0.128776	0.089609	-0.257364	0.000000	0.000000	1.000000	134.000000	0.000000
15220.645300	0.001709	0.545711	0.240936	83.261749	82.650642	90.802307	0.000000	0.000000	0.000000	0.000000	0.000000	0.000000	0.128776	0.089609	-0.257364	0.000000	0.000000	1.000000	134.000000	0.000000
15220.648633	0.001709	0.545711	0.240936	83.261749	82.650642	90.802307	0.000000	0.000000	0.000000	0.000000	0.000000	0.000000	0.128776	0.089609	-0.257364	0.000000	0.000000	1.000000	134.000000	0.000000
15220.651967	0.002235	0.546103	0.239903	83.301743	82.581192	90.674576	0.000000	0.000000	0.000000	0.000000	0.000000	0.000000	0.158080	0.117504	-0.309898	0.000000	0.000000	1.000000	134.000000	0.000000
15220.655300	0.002235	0.546103	0.239903	83.301743	82.581192	90.674576	0.000000	0.000000	0.000000	0.000000	0.000000	0.000000	0.158080	0.117504	-0.309898	0.000000	0.000000	1.000000	134.000000	0.000000
15220.658633	0.002235	0.546103	0.239903	83.301743	82.581192	90.674576	0.000000	0.000000	0.000000	0.000000	0.000000	0.000000	0.158080	0.117504	-0.309898	0.000000	0.000000	1.000000	134.000000	0.000000
15220.661967	0.002826	0.546552	0.238731	83.365875	82.546585	90.559135	0.000000	0.000000	0.000000	0.000000	0.000000	0.000000	0.177266	0.134917	-0.351782	0.000000	0.000000	1.000000	134.000000	0.000000
15220.665300	0.002826	0.546552	0.238731	83.365875	82.546585	90.559135	0.000000	0.000000	0.000000	0.000000	0.000000	0.000000	0.177266	0.134917	-0.351782	0.000000	0.000000	1.000000	134.000000	0.000000
15220.668633	0.002826	0.546552	0.238731	83.365875	82.546585	90.559135	0.000000	0.000000	0.000000	0.000000	0.000000	0.000000	0.177266	0.134917	-0.351782	0.000000	0.000000	1.000000	134.000000	0.000000
15220.671967	0.003546	0.547110	0.237362	83.467606	82.575470	90.472389	0.000000	0.000000	0.000000	0.000000	0.000000	0.000000	0.215942	0.167287	-0.410657	0.000000	0.000000	1.000000	134.000000	0.000000
15220.675300	0.003546	0.547110	0.237362	83.467606	82.575470	90.472389	0.000000	0.000000	0.000000	0.000000	0.000000	0.000000	0.215942	0.167287	-0.410657	0.000000	0.000000	1.000000	134.000000	0.000000
15220.678633	0.003546	0.547110	0.237362	83.467606	82.575470	90.472389	0.000000	0.000000	0.000000	0.000000	0.000000	0.000000	0.215942	0.167287	-0.410657	0.000000	0.000000	1.000000	134.000000	0.000000
15220.681967	0.004328	0.547740	0.235832	83.596268	82.815201	90.573669	0.000000	0.000000	0.000000	0.000000	0.000000	0.000000	0.234529	0.189118	-0.458937	0.000000	0.000000	1.000000	134.000000	0.000000
15220.685300	0.004328	0.547740	0.235832	83.596268	82.815201	90.573669	0.000000	0.000000	0.000000	0.000000	0.000000	0.000000	0.234529	0.189118	-0.458937	0.000000	0.000000	1.000000	134.000000	0.000000
15220.688633	0.004328	0.547740	0.235832	83.596268	82.815201	90.573669	0.000000	0.000000	0.000000	0.000000	0.000000	0.000000	0.234529	0.189118	-0.458937	0.000000	0.000000	1.000000	134.000000	0.000000
15220.691967	0.005203	0.548417	0.234094	83.739845	83.207642	90.813248	0.000000	0.000000	0.000000	0.000000	0.000000	0.000000	0.262560	0.202977	-0.521446	0.000000	0.000000	1.000000	134.000000	0.000000
15220.695300	0.005203	0.548417	0.234094	83.739845	83.207642	90.813248	0.000000	0.000000	0.000000	0.000000	0.000000	0.000000	0.262560	0.202977	-0.521446	0.000000	0.000000	1.000000	134.000000	0.000000
15220.698633	0.005203	0.548417	0.234094	83.739845	83.207642	90.813248	0.000000	0.000000	0.000000	0.000000	0.000000	0.000000	0.262560	0.202977	-0.521446	0.000000	0.000000	1.000000	134.000000	0.000000
15220.701967	0.006105	0.549197	0.232154	83.903519	83.697182	91.132011	0.000000	0.000000	0.000000	0.000000	0.000000	0.000000	0.270514	0.233941	-0.581925	0.000000	0.000000	1.000000	134.000000	0.000000
15220.705300	0.006105	0.549197	0.232154	83.903519	83.697182	91.132011	0.000000	0.000000	0.000000	0.000000	0.000000	0.000000	0.270514	0.233941	-0.581925	0.000000	0.000000	1.000000	134.000000	0.000000
15220.708633	0.006105	0.549197	0.232154	83.903519	83.697182	91.132011	0.000000	0.000000	0.000000	0.000000	0.000000	0.000000	0.270514	0.233941	-0.581925	0.000000	0.000000	1.000000	134.000000	0.000000
15220.711967	0.007064	0.550019	0.230001	84.056572	84.337128	91.603683	0.000000	0.000000	0.000000	0.000000	0.000000	0.000000	0.287898	0.246733	-0.645764	0.000000	0.000000	1.000000	134.000000	0.000000
15220.715300	0.007064	0.550019	0.230001	84.056572	84.337128	91.603683	0.000000	0.000000	0.000000	0.000000	0.000000	0.000000	0.287898	0.246733	-0.645764	0.000000	0.000000	1.000000	134.000000	0.000000
15220.718633	0.007064	0.550019	0.230001	84.056572	84.337128	91.603683	0.000000	0.000000	0.000000	0.000000	0.000000	0.000000	0.287898	0.246733	-0.645764	0.000000	0.000000	1.000000	134.000000	0.000000
15220.721967	0.008113	0.550866	0.227652	84.184090	84.952621	92.060265	0.000000	0.000000	0.000000	0.000000	0.000000	0.000000	0.314638	0.253973	-0.704878	0.000000	0.000000	1.000000	134.000000	0.000000
15220.725300	0.008113	0.550866	0.227652	84.184090	84.952621	92.060265	0.000000	0.000000	0.000000	0.000000	0.000000	0.000000	0.314638	0.253973	-0.704878	0.000000	0.000000	1.000000	134.000000	0.000000
15220.728633	0.008113	0.550866	0.227652	84.184090	84.952621	92.060265	0.000000	0.000000	0.000000	0.000000	0.000000	0.000000	0.314638	0.253973	-0.704878	0.000000	0.000000	1.000000	134.000000	0.000000
15220.731967	0.009216	0.551805	0.225060	84.276833	85.496735	92.464447	0.000000	0.000000	0.000000	0.000000	0.000000	0.000000	0.330902	0.281675	-0.777542	0.000000	0.000000	1.000000	134.000000	0.000000
15220.735300	0.009216	0.551805	0.225060	84.276833	85.496735	92.464447	0.000000	0.000000	0.000000	0.000000	0.000000	0.000000	0.330902	0.281675	-0.777542	0.000000	0.000000	1.000000	134.000000	0.000000
15220.738633	0.009216	0.551805	0.225060	84.276833	85.496735	92.464447	0.000000	0.000000	0.000000	0.000000	0.000000	0.000000	0.330902	0.281675	-0.777542	0.000000	0.000000	1.000000	134.000000	0.000000
15220.741967	0.010405	0.552726	0.222270	84.346046	85.720917	92.585159	0.000000	0.000000	0.000000	0.000000	0.000000	0.000000	0.356468	0.276423	-0.836907	0.000000	0.000000	1.000000	134.000000	0.000000
15220.745300	0.010405	0.552726	0.222270	84.346046	85.720917	92.585159	0.000000	0.000000	0.000000	0.000000	0.000000	0.000000	0.356468	0.276423	-0.836907	0.000000	0.000000	1.000000	134.000000	0.000000
15220.748633	0.010405	0.552726	0.222270	84.346046	85.720917	92.585159	0.000000	0.000000	0.000000	0.000000	0.000000	0.000000	0.356468	0.276423	-0.836907	0.000000	0.000000	1.000000	134.000000	0.000000
15220.751967	0.011675	0.553714	0.219217	84.386894	85.863800	92.618774	0.000000	0.000000	0.000000	0.000000	0.000000	0.000000	0.381023	0.296259	-0.915903	0.000000	0.000000	1.000000	134.000000	0.000000
15220.755300	0.011675	0.553714	0.219217	84.386894	85.863800	92.618774	0.000000	0.000000	0.000000	0.000000	0.000000	0.000000	0.381023	0.296259	-0.915903	0.000000	0.000000	1.000000	134.000000	0.000000
15220.758633	0.011675	0.553714	0.219217	84.386894	85.863800	92.618774	0.000000	0.000000	0.000000	0.000000	0.000000	0.000000	0.381023	0.296259	-0.915903	0.000000	0.000000	1.000000	134.000000	0.000000
15220.761967	0.012992	0.554695	0.215941	84.424202	85.783890	92.428841	0.000000	0.000000	0.000000	0.000000	0.000000	0.000000	0.395375	0.294434	-0.982905	0.000000	0.000000	1.000000	134.000000	0.000000
15220.765300	0.012992	0.554695	0.215941	84.424202	85.783890	92.428841	0.000000	0.000000	0.000000	0.000000	0.000000	0.000000	0.395375	0.294434	-0.982905	0.000000	0.000000	1.000000	134.000000	0.000000
15220.768633	0.012992	0.554695	0.215941	84.424202	85.783890	92.428841	0.000000	0.000000	0.000000	0.000000	0.000000	0.000000	0.395375	0.294434	-0.982905	0.000000	0.000000	1.000000	134.000000	0.000000
15220.771967	0.014419	0.555705	0.212431	84.483559	85.189156	91.711983	0.000000	0.000000	0.000000	0.000000	0.000000	0.000000	0.428060	0.302873	-1.052981	0.000000	0.000000	1.000000	134.000000	0.000000
15220.775300	0.014419	0.555705	0.212431	84.483559	85.189156	91.711983	0.000000	0.000000	0.000000	0.000000	0.000000	0.000000	0.428060	0.302873	-1.052981	0.000000	0.000000	1.000000	134.000000	0.000000
15220.778633	0.014419	0.555705	0.212431	84.483559	85.189156	91.711983	0.000000	0.000000	0.000000	0.000000	0.000000	0.000000	0.428060	0.302873	-1.052981	0.000000	0.000000	1.000000	134.000000	0.000000
15220.781967	0.015888	0.556755	0.208665	84.577217	83.937836	90.355682	0.000000	0.000000	0.000000	0.000000	0.000000	0.000000	0.440555	0.315086	-1.129710	0.000000	0.000000	1.000000	134.000000	0.000000
15220.785300	0.015888	0.556755	0.208665	84.577217	83.937836	90.355682	0.000000	0.000000	0.000000	0.000000	0.000000	0.000000	0.440555	0.315086	-1.129710	0.000000	0.000000	1.000000	134.000000	0.000000
15220.788633	0.015888	0.556755	0.208665	84.577217	83.937836	90.355682	0.000000	0.000000	0.000000	0.000000	0.000000	0.000000	0.440555	0.315086	-1.129710	0.000000	0.000000	1.000000	134.000000	0.000000
15220.791967	0.017459	0.557795	0.204696	84.696182	81.973251	88.345024	0.000000	0.000000	0.000000	0.000000	0.000000	0.000000	0.471482	0.312193	-1.190661	0.000000	0.000000	1.000000	134.000000	0.000000
15220.795300	0.017459	0.557795	0.204696	84.696182	81.973251	88.345024	0.000000	0.000000	0.000000	0.000000	0.000000	0.000000	0.471482	0.312193	-1.190661	0.000000	0.000000	1.000000	134.000000	0.000000
15220.798633	0.017459	0.557795	0.204696	84.696182	81.973251	88.345024	0.000000	0.000000	0.000000	0.000000	0.000000	0.000000	0.471482	0.312193	-1.190661	0.000000	0.000000	1.000000	134.000000	0.000000
15220.801967	0.019067	0.558855	0.200483	84.830963	79.134979	85.548019	0.000000	0.000000	0.000000	0.000000	0.000000	0.000000	0.482180	0.317745	-1.264020	0.000000	0.000000	1.000000	134.000000	0.000000
15220.805300	0.019067	0.558855	0.200483	84.830963	79.134979	85.548019	0.000000	0.000000	0.000000	0.000000	0.000000	0.000000	0.482180	0.317745	-1.264020	0.000000	0.000000	1.000000	134.000000	0.000000
15220.808633	0.019067	0.558855	0.200483	84.830963	79.134979	85.548019	0.000000	0.000000	0.000000	0.000000	0.000000	0.000000	0.482180	0.317745	-1.264020	0.000000	0.000000	1.000000	134.000000	0.000000
15220.811967	0.020801	0.559919	0.196072	84.957993	75.676903	82.582207	0.000000	0.000000	0.000000	0.000000	0.000000	0.000000	0.520340	0.319255	-1.323387	0.000000	0.000000	1.000000	134.000000	0.000000
15220.815300	0.020801	0.559919	0.196072	84.957993	75.676903	82.582207	0.000000	0.000000	0.000000	0.000000	0.000000	0.000000	0.520340	0.319255	-1.323387	0.000000	0.000000	1.000000	134.000000	0.000000
15220.818633	0.020801	0.559919	0.196072	84.957993	75.676903	82.582207	0.000000	0.000000	0.000000	0.000000	0.000000	0.000000	0.520340	0.319255	-1.323387	0.000000	0.000000	1.000000	134.000000	0.000000
15220.821967	0.022598	0.560991	0.191495	85.097229	71.806862	79.749336	0.000000	0.000000	0.000000	0.000000	0.000000	0.000000	0.538919	0.321534	-1.373038	0.000000	0.000000	1.000000	134.000000	0.000000
15220.825300	0.022598	0.560991	0.191495	85.097229	71.806862	79.749336	0.000000	0.000000	0.000000	0.000000	0.000000	0.000000	0.538919	0.321534	-1.373038	0.000000	0.000000	1.000000	134.000000	0.000000
15220.828633	0.022598	0.560991	0.191495	85.097229	71.806862	79.749336	0.000000	0.000000	0.000000	0.000000	0.000000	0.000000	0.538919	0.321534	-1.373038	0.000000	0.000000	1.000000	134.000000	0.000000
15220.831967	0.024483	0.562032	0.186754	85.255211	67.533775	76.515991	0.000000	0.000000	0.000000	0.000000	0.000000	0.000000	0.565693	0.312460	-1.422200	0.000000	0.000000	1.000000	134.000000	0.000000
15220.835300	0.024483	0.562032	0.186754	85.255211	67.533775	76.515991	0.000000	0.000000	0.000000	0.000000	0.000000	0.000000	0.565693	0.312460	-1.422200	0.000000	0.000000	1.000000	134.000000	0.000000
15220.838633	0.024483	0.562032	0.186754	85.255211	67.533775	76.515991	0.000000	0.000000	0.000000	0.000000	0.000000	0.000000	0.565693	0.312460	-1.422200	0.000000	0.000000	1.000000	134.000000	0.000000
15220.841967	0.026517	0.563067	0.181893	85.408844	63.175938	72.643738	0.000000	0.000000	0.000000	0.000000	0.000000	0.000000	0.609997	0.310565	-1.458265	0.000000	0.000000	1.000000	134.000000	0.000000
15220.845300	0.026517	0.563067	0.181893	85.408844	63.175938	72.643738	0.000000	0.000000	0.000000	0.000000	0.000000	0.000000	0.609997	0.310565	-1.458265	0.000000	0.000000	1.000000	134.000000	0.000000
15220.848633	0.026517	0.563067	0.181893	85.408844	63.175938	72.643738	0.000000	0.000000	0.000000	0.000000	0.000000	0.000000	0.609997	0.310565	-1.458265	0.000000	0.000000	1.000000	134.000000	0.000000
15220.851967	0.028781	0.564089	0.176871	85.531784	58.912350	68.332214	0.000000	0.000000	0.000000	0.000000	0.000000	0.000000	0.679313	0.306392	-1.506859	0.000000	0.000000	1.000000	134.000000	0.000000
15220.855300	0.028781	0.564089	0.176871	85.531784	58.912350	68.332214	0.000000	0.000000	0.000000	0.000000	0.000000	0.000000	0.679313	0.306392	-1.506859	0.000000	0.000000	1.000000	134.000000	0.000000
15220.858633	0.028781	0.564089	0.176871	85.531784	58.912350	68.332214	0.000000	0.000000	0.000000	0.000000	0.000000	0.000000	0.679313	0.306392	-1.506859	0.000000	0.000000	1.000000	134.000000	0.000000
15220.861967	0.031209	0.565114	0.171699	85.617149	54.643555	63.808388	0.000000	0.000000	0.000000	0.000000	0.000000	0.000000	0.728464	0.307575	-1.551506	0.000000	0.000000	1.000000	134.000000	0.000000
15220.865300	0.031209	0.565114	0.171699	85.617149	54.643555	63.808388	0.000000	0.000000	0.000000	0.000000	0.000000	0.000000	0.728464	0.307575	-1.551506	0.000000	0.000000	1.000000	134.000000	0.000000
15220.868633	0.031209	0.565114	0.171699	85.617149	54.643555	63.808388	0.000000	0.000000	0.000000	0.000000	0.000000	0.000000	0.728464	0.307575	-1.551506	0.000000	0.000000	1.000000	134.000000	0.000000
15220.871967	0.033736	0.566127	0.166399	85.680168	50.099194	59.416996	0.000000	0.000000	0.000000	0.000000	0.000000	0.000000	0.758112	0.303824	-1.590093	0.000000	0.000000	1.000000	134.000000	0.000000
15220.875300	0.033736	0.566127	0.166399	85.680168	50.099194	59.416996	0.000000	0.000000	0.000000	0.000000	0.000000	0.000000	0.758112	0.303824	-1.590093	0.000000	0.000000	1.000000	134.000000	0.000000
15220.878633	0.033736	0.566127	0.166399	85.680168	50.099194	59.416996	0.000000	0.000000	0.000000	0.000000	0.000000	0.000000	0.758112	0.303824	-1.590093	0.000000	0.000000	1.000000	134.000000	0.000000
15220.881967	0.036270	0.567111	0.160993	85.729828	44.885078	55.137016	0.000000	0.000000	0.000000	0.000000	0.000000	0.000000	0.760103	0.295332	-1.621654	0.000000	0.000000	1.000000	134.000000	0.000000
15220.885300	0.036270	0.567111	0.160993	85.729828	44.885078	55.137016	0.000000	0.000000	0.000000	0.000000	0.000000	0.000000	0.760103	0.295332	-1.621654	0.000000	0.000000	1.000000	134.000000	0.000000
15220.888633	0.036270	0.567111	0.160993	85.729828	44.885078	55.137016	0.000000	0.000000	0.000000	0.000000	0.000000	0.000000	0.760103	0.295332	-1.621654	0.000000	0.000000	1.000000	134.000000	0.000000
15220.891967	0.038897	0.568126	0.155521	85.766357	38.805004	49.700779	0.000000	0.000000	0.000000	0.000000	0.000000	0.000000	0.788258	0.304434	-1.641746	0.000000	0.000000	1.000000	134.000000	0.000000
15220.895300	0.038897	0.568126	0.155521	85.766357	38.805004	49.700779	0.000000	0.000000	0.000000	0.000000	0.000000	0.000000	0.788258	0.304434	-1.641746	0.000000	0.000000	1.000000	134.000000	0.000000
15220.898633	0.038897	0.568126	0.155521	85.766357	38.805004	49.700779	0.000000	0.000000	0.000000	0.000000	0.000000	0.000000	0.788258	0.304434	-1.641746	0.000000	0.000000	1.000000	134.000000	0.000000
15220.901967	0.041585	0.569169	0.149982	85.760620	32.167389	42.924080	0.000000	0.000000	0.000000	0.000000	0.000000	0.000000	0.806381	0.312949	-1.661642	0.000000	0.000000	1.000000	134.000000	0.000000
15220.905300	0.041585	0.569169	0.149982	85.760620	32.167389	42.924080	0.000000	0.000000	0.000000	0.000000	0.000000	0.000000	0.806381	0.312949	-1.661642	0.000000	0.000000	1.000000	134.000000	0.000000
15220.908633	0.041585	0.569169	0.149982	85.760620	32.167389	42.924080	0.000000	0.000000	0.000000	0.000000	0.000000	0.000000	0.806381	0.312949	-1.661642	0.000000	0.000000	1.000000	134.000000	0.000000
15220.911967	0.044308	0.570272	0.144466	85.672783	25.934212	36.294483	0.000000	0.000000	0.000000	0.000000	0.000000	0.000000	0.816702	0.330915	-1.654880	0.000000	0.000000	1.000000	134.000000	0.000000
15220.915300	0.044308	0.570272	0.144466	85.672783	25.934212	36.294483	0.000000	0.000000	0.000000	0.000000	0.000000	0.000000	0.816702	0.330915	-1.654880	0.000000	0.000000	1.000000	134.000000	0.000000
15220.918633	0.044308	0.570272	0.144466	85.672783	25.934212	36.294483	0.000000	0.000000	0.000000	0.000000	0.000000	0.000000	0.816702	0.330915	-1.654880	0.000000	0.000000	1.000000	134.000000	0.000000
15220.921967	0.047059	0.571459	0.138930	85.512184	20.727943	31.539755	0.000000	0.000000	0.000000	0.000000	0.000000	0.000000	0.825516	0.356215	-1.660659	0.000000	0.000000	1.000000	134.000000	0.000000
15220.925300	0.047059	0.571459	0.138930	85.512184	20.727943	31.539755	0.000000	0.000000	0.000000	0.000000	0.000000	0.000000	0.825516	0.356215	-1.660659	0.000000	0.000000	1.000000	134.000000	0.000000
15220.928633	0.047059	0.571459	0.138930	85.512184	20.727943	31.539755	0.000000	0.000000	0.000000	0.000000	0.000000	0.000000	0.825516	0.356215	-1.660659	0.000000	0.000000	1.000000	134.000000	0.000000
15220.931967	0.049845	0.572711	0.133455	85.303345	16.530350	27.980139	0.000000	0.000000	0.000000	0.000000	0.000000	0.000000	0.835639	0.375329	-1.642502	0.000000	0.000000	1.000000	134.000000	0.000000
15220.935300	0.049845	0.572711	0.133455	85.303345	16.530350	27.980139	0.000000	0.000000	0.000000	0.000000	0.000000	0.000000	0.835639	0.375329	-1.642502	0.000000	0.000000	1.000000	134.000000	0.000000
15220.938633	0.049845	0.572711	0.133455	85.303345	16.530350	27.980139	0.000000	0.000000	0.000000	0.000000	0.000000	0.000000	0.835639	0.375329	-1.642502	0.000000	0.000000	1.000000	134.000000	0.000000
15220.941967	0.052665	0.574045	0.128057	85.065849	12.741062	24.426525	0.000000	0.000000	0.000000	0.000000	0.000000	0.000000	0.845899	0.400231	-1.619378	0.000000	0.000000	1.000000	134.000000	0.000000
15220.945300	0.052665	0.574045	0.128057	85.065849	12.741062	24.426525	0.000000	0.000000	0.000000	0.000000	0.000000	0.000000	0.845899	0.400231	-1.619378	0.000000	0.000000	1.000000	134.000000	0.000000
15220.948633	0.052665	0.574045	0.128057	85.065849	12.741062	24.426525	0.000000	0.000000	0.000000	0.000000	0.000000	0.000000	0.845899	0.400231	-1.619378	0.000000	0.000000	1.000000	134.000000	0.000000
15220.951967	0.055574	0.575481	0.122748	84.794746	9.064827	20.726112	0.000000	0.000000	0.000000	0.000000	0.000000	0.000000	0.872957	0.430820	-1.592847	0.000000	0.000000	1.000000	134.000000	0.000000
15220.955300	0.055574	0.575481	0.122748	84.794746	9.064827	20.726112	0.000000	0.000000	0.000000	0.000000	0.000000	0.000000	0.872957	0.430820	-1.592847	0.000000	0.000000	1.000000	134.000000	0.000000
15220.958633	0.055574	0.575481	0.122748	84.794746	9.064827	20.726112	0.000000	0.000000	0.000000	0.000000	0.000000	0.000000	0.872957	0.430820	-1.592847	0.000000	0.000000	1.000000	134.000000	0.000000
15220.961967	0.058439	0.577007	0.117563	84.494949	5.430645	17.306913	0.000000	0.000000	0.000000	0.000000	0.000000	0.000000	0.859267	0.457749	-1.555475	0.000000	0.000000	1.000000	134.000000	0.000000
15220.965300	0.058439	0.577007	0.117563	84.494949	5.430645	17.306913	0.000000	0.000000	0.000000	0.000000	0.000000	0.000000	0.859267	0.457749	-1.555475	0.000000	0.000000	1.000000	134.000000	0.000000
15220.968633	0.058439	0.577007	0.117563	84.494949	5.430645	17.306913	0.000000	0.000000	0.000000	0.000000	0.000000	0.000000	0.859267	0.457749	-1.555475	0.000000	0.000000	1.000000	134.000000	0.000000
15220.971967	0.061264	0.578630	0.112542	84.156815	1.656814	14.659768	0.000000	0.000000	0.000000	0.000000	0.000000	0.000000	0.847557	0.487082	-1.506145	0.000000	0.000000	1.000000	134.000000	0.000000
15220.975300	0.061264	0.578630	0.112542	84.156815	1.656814	14.659768	0.000000	0.000000	0.000000	0.000000	0.000000	0.000000	0.847557	0.487082	-1.506145	0.000000	0.000000	1.000000	134.000000	0.000000
15220.978633	0.061264	0.578630	0.112542	84.156815	1.656814	14.659768	0.000000	0.000000	0.000000	0.000000	0.000000	0.000000	0.847557	0.487082	-1.506145	0.000000	0.000000	1.000000	134.000000	0.000000
15220.981967	0.064025	0.580333	0.107676	83.794395	-2.226947	12.095766	0.000000	0.000000	0.000000	0.000000	0.000000	0.000000	0.828271	0.510894	-1.459726	0.000000	0.000000	1.000000	134.000000	0.000000
15220.985300	0.064025	0.580333	0.107676	83.794395	-2.226947	12.095766	0.000000	0.000000	0.000000	0.000000	0.000000	0.000000	0.828271	0.510894	-1.459726	0.000000	0.000000	1.000000	134.000000	0.000000
15220.988633	0.064025	0.580333	0.107676	83.794395	-2.226947	12.095766	0.000000	0.000000	0.000000	0.000000	0.000000	0.000000	0.828271	0.510894	-1.459726	0.000000	0.000000	1.000000	134.000000	0.000000
15220.991967	0.066831	0.582117	0.102955	83.401299	-5.923088	9.136449	0.000000	0.000000	0.000000	0.000000	0.000000	0.000000	0.842018	0.535112	-1.416317	0.000000	0.000000	1.000000	134.000000	0.000000
15220.995300	0.066831	0.582117	0.102955	83.401299	-5.923088	9.136449	0.000000	0.000000	0.000000	0.000000	0.000000	0.000000	0.842018	0.535112	-1.416317	0.000000	0.000000	1.000000	134.000000	0.000000
15220.998633	0.066831	0.582117	0.102955	83.401299	-5.923088	9.136449	0.000000	0.000000	0.000000	0.000000	0.000000	0.000000	0.842018	0.535112	-1.416317	0.000000	0.000000	1.000000	134.000000	0.000000
15221.001967	0.069688	0.583972	0.098402	82.998650	-9.307323	5.777912	0.000000	0.000000	0.000000	0.000000	0.000000	0.000000	0.856928	0.556451	-1.366000	0.000000	0.000000	1.000000	134.000000	0.000000
15221.005300	0.069688	0.583972	0.098402	82.998650	-9.307323	5.777912	0.000000	0.000000	0.000000	0.000000	0.000000	0.000000	0.856928	0.556451	-1.366000	0.000000	0.000000	1.000000	134.000000	0.000000
15221.008633	0.069688	0.583972	0.098402	82.998650	-9.307323	5.777912	0.000000	0.000000	0.000000	0.000000	0.000000	0.000000	0.856928	0.556451	-1.366000	0.000000	0.000000	1.000000	134.000000	0.000000
15221.011967	0.072481	0.585882	0.093956	82.602936	-12.204942	2.792082	0.000000	0.000000	0.000000	0.000000	0.000000	0.000000	0.837973	0.573212	-1.333953	0.000000	0.000000	1.000000	134.000000	0.000000
15221.015300	0.072481	0.585882	0.093956	82.602936	-12.204942	2.792082	0.000000	0.000000	0.000000	0.000000	0.000000	0.000000	0.837973	0.573212	-1.333953	0.000000	0.000000	1.000000	134.000000	0.000000
15221.018633	0.072481	0.585882	0.093956	82.602936	-12.204942	2.792082	0.000000	0.000000	0.000000	0.000000	0.000000	0.000000	0.837973	0.573212	-1.333953	0.000000	0.000000	1.000000	134.000000	0.000000
15221.021967	0.075208	0.587791	0.089571	82.233505	-14.650611	0.526280	0.000000	0.000000	0.000000	0.000000	0.000000	0.000000	0.817964	0.572668	-1.315234	0.000000	0.000000	1.000000	134.000000	0.000000
15221.025300	0.075208	0.587791	0.089571	82.233505	-14.650611	0.526280	0.000000	0.000000	0.000000	0.000000	0.000000	0.000000	0.817964	0.572668	-1.315234	0.000000	0.000000	1.000000	134.000000	0.000000
15221.028633	0.075208	0.587791	0.089571	82.233505	-14.650611	0.526280	0.000000	0.000000	0.000000	0.000000	0.000000	0.000000	0.817964	0.572668	-1.315234	0.000000	0.000000	1.000000	134.000000	0.000000
15221.031967	0.077839	0.589740	0.085225	81.919250	-16.564066	-1.294655	0.000000	0.000000	0.000000	0.000000	0.000000	0.000000	0.789550	0.584563	-1.303827	0.000000	0.000000	1.000000	134.000000	0.000000
15221.035300	0.077839	0.589740	0.085225	81.919250	-16.564066	-1.294655	0.000000	0.000000	0.000000	0.000000	0.000000	0.000000	0.789550	0.584563	-1.303827	0.000000	0.000000	1.000000	134.000000	0.000000
15221.038633	0.077839	0.589740	0.085225	81.919250	-16.564066	-1.294655	0.000000	0.000000	0.000000	0.000000	0.000000	0.000000	0.789550	0.584563	-1.303827	0.000000	0.000000	1.000000	134.000000	0.000000
15221.041967	0.080377	0.591679	0.080911	81.718117	-18.001720	-2.862212	0.000000	0.000000	0.000000	0.000000	0.000000	0.000000	0.761373	0.581618	-1.294424	0.000000	0.000000	1.000000	134.000000	0.000000
15221.045300	0.080377	0.591679	0.080911	81.718117	-18.001720	-2.862212	0.000000	0.000000	0.000000	0.000000	0.000000	0.000000	0.761373	0.581618	-1.294424	0.000000	0.000000	1.000000	134.000000	0.000000
15221.048633	0.080377	0.591679	0.080911	81.718117	-18.001720	-2.862212	0.000000	0.000000	0.000000	0.000000	0.000000	0.000000	0.761373	0.581618	-1.294424	0.000000	0.000000	1.000000	134.000000	0.000000
15221.051967	0.082822	0.593637	0.076621	81.603935	-18.773779	-3.678553	0.000000	0.000000	0.000000	0.000000	0.000000	0.000000	0.733423	0.587685	-1.286733	0.000000	0.000000	1.000000	134.000000	0.000000
15221.055300	0.082822	0.593637	0.076621	81.603935	-18.773779	-3.678553	0.000000	0.000000	0.000000	0.000000	0.000000	0.000000	0.733423	0.587685	-1.286733	0.000000	0.000000	1.000000	134.000000	0.000000
15221.058633	0.082822	0.593637	0.076621	81.603935	-18.773779	-3.678553	0.000000	0.000000	0.000000	0.000000	0.000000	0.000000	0.733423	0.587685	-1.286733	0.000000	0.000000	1.000000	134.000000	0.000000
15221.061967	0.085085	0.595538	0.072436	81.564995	-18.813482	-3.231456	0.000000	0.000000	0.000000	0.000000	0.000000	0.000000	0.678728	0.570314	-1.255696	0.000000	0.000000	1.000000	134.000000	0.000000
15221.065300	0.085085	0.595538	0.072436	81.564995	-18.813482	-3.231456	0.000000	0.000000	0.000000	0.000000	0.000000	0.000000	0.678728	0.570314	-1.255696	0.000000	0.000000	1.000000	134.000000	0.000000
15221.068633	0.085085	0.595538	0.072436	81.564995	-18.813482	-3.231456	0.000000	0.000000	0.000000	0.000000	0.000000	0.000000	0.678728	0.570314	-1.255696	0.000000	0.000000	1.000000	134.000000	0.000000
15221.071967	0.087176	0.597394	0.068395	81.560501	-18.537687	-1.945198	0.000000	0.000000	0.000000	0.000000	0.000000	0.000000	0.627493	0.556755	-1.212215	0.000000	0.000000	1.000000	134.000000	0.000000
15221.075300	0.087176	0.597394	0.068395	81.560501	-18.537687	-1.945198	0.000000	0.000000	0.000000	0.000000	0.000000	0.000000	0.627493	0.556755	-1.212215	0.000000	0.000000	1.000000	134.000000	0.000000
15221.078633	0.087176	0.597394	0.068395	81.560501	-18.537687	-1.945198	0.000000	0.000000	0.000000	0.000000	0.000000	0.000000	0.627493	0.556755	-1.212215	0.000000	0.000000	1.000000	134.000000	0.000000
15221.081967	0.089177	0.599131	0.064490	81.553268	-18.257450	-1.127625	0.000000	0.000000	0.000000	0.000000	0.000000	0.000000	0.600246	0.520862	-1.171533	0.000000	0.000000	1.000000	134.000000	0.000000
15221.085300	0.089177	0.599131	0.064490	81.553268	-18.257450	-1.127625	0.000000	0.000000	0.000000	0.000000	0.000000	0.000000	0.600246	0.520862	-1.171533	0.000000	0.000000	1.000000	134.000000	0.000000
15221.088633	0.089177	0.599131	0.064490	81.553268	-18.257450	-1.127625	0.000000	0.000000	0.000000	0.000000	0.000000	0.000000	0.600246	0.520862	-1.171533	0.000000	0.000000	1.000000	134.000000	0.000000
15221.091967	0.091183	0.600818	0.060668	81.539284	-17.964497	-1.022406	0.000000	0.000000	0.000000	0.000000	0.000000	0.000000	0.601656	0.506172	-1.146711	0.000000	0.000000	1.000000	134.000000	0.000000
15221.095300	0.091183	0.600818	0.060668	81.539284	-17.964497	-1.022406	0.000000	0.000000	0.000000	0.000000	0.000000	0.000000	0.601656	0.506172	-1.146711	0.000000	0.000000	1.000000	134.000000	0.000000
15221.098633	0.091183	0.600818	0.060668	81.539284	-17.964497	-1.022406	0.000000	0.000000	0.000000	0.000000	0.000000	0.000000	0.601656	0.506172	-1.146711	0.000000	0.000000	1.000000	134.000000	0.000000
15221.101967	0.093068	0.602391	0.056928	81.530533	-17.669680	-0.691683	0.000000	0.000000	0.000000	0.000000	0.000000	0.000000	0.565548	0.471811	-1.121752	0.000000	0.000000	1.000000	134.000000	0.000000
15221.105300	0.093068	0.602391	0.056928	81.530533	-17.669680	-0.691683	0.000000	0.000000	0.000000	0.000000	0.000000	0.000000	0.565548	0.471811	-1.121752	0.000000	0.000000	1.000000	134.000000	0.000000
15221.108633	0.093068	0.602391	0.056928	81.530533	-17.669680	-0.691683	0.000000	0.000000	0.000000	0.000000	0.000000	0.000000	0.565548	0.471811	-1.121752	0.000000	0.000000	1.000000	134.000000	0.000000
15221.111967	0.094827	0.603869	0.053229	81.529800	-17.467762	-0.122036	0.000000	0.000000	0.000000	0.000000	0.000000	0.000000	0.527899	0.443492	-1.109846	0.000000	0.000000	1.000000	134.000000	0.000000
15221.115300	0.094827	0.603869	0.053229	81.529800	-17.467762	-0.122036	0.000000	0.000000	0.000000	0.000000	0.000000	0.000000	0.527899	0.443492	-1.109846	0.000000	0.000000	1.000000	134.000000	0.000000
15221.118633	0.094827	0.603869	0.053229	81.529800	-17.467762	-0.122036	0.000000	0.000000	0.000000	0.000000	0.000000	0.000000	0.527899	0.443492	-1.109846	0.000000	0.000000	1.000000	134.000000	0.000000
15221.121967	0.096469	0.605246	0.049594	81.535080	-17.353384	-0.007505	0.000000	0.000000	0.000000	0.000000	0.000000	0.000000	0.492362	0.413084	-1.090402	0.000000	0.000000	1.000000	134.000000	0.000000
15221.125300	0.096469	0.605246	0.049594	81.535080	-17.353384	-0.007505	0.000000	0.000000	0.000000	0.000000	0.000000	0.000000	0.492362	0.413084	-1.090402	0.000000	0.000000	1.000000	134.000000	0.000000
15221.128633	0.096469	0.605246	0.049594	81.535080	-17.353384	-0.007505	0.000000	0.000000	0.000000	0.000000	0.000000	0.000000	0.492362	0.413084	-1.090402	0.000000	0.000000	1.000000	134.000000	0.000000
15221.131967	0.098006	0.606521	0.045960	81.552567	-17.283064	-0.190525	0.000000	0.000000	0.000000	0.000000	0.000000	0.000000	0.461295	0.382440	-1.090139	0.000000	0.000000	1.000000	134.000000	0.000000
15221.135300	0.098006	0.606521	0.045960	81.552567	-17.283064	-0.190525	0.000000	0.000000	0.000000	0.000000	0.000000	0.000000	0.461295	0.382440	-1.090139	0.000000	0.000000	1.000000	134.000000	0.000000
15221.138633	0.098006	0.606521	0.045960	81.552567	-17.283064	-0.190525	0.000000	0.000000	0.000000	0.000000	0.000000	0.000000	0.461295	0.382440	-1.090139	0.000000	0.000000	1.000000	134.000000	0.000000
15221.141967	0.099334	0.607725	0.042406	81.568672	-17.129581	-0.253587	0.000000	0.000000	0.000000	0.000000	0.000000	0.000000	0.398305	0.361388	-1.066353	0.000000	0.000000	1.000000	134.000000	0.000000
15221.145300	0.099334	0.607725	0.042406	81.568672	-17.129581	-0.253587	0.000000	0.000000	0.000000	0.000000	0.000000	0.000000	0.398305	0.361388	-1.066353	0.000000	0.000000	1.000000	134.000000	0.000000
15221.148633	0.099334	0.607725	0.042406	81.568672	-17.129581	-0.253587	0.000000	0.000000	0.000000	0.000000	0.000000	0.000000	0.398305	0.361388	-1.066353	0.000000	0.000000	1.000000	134.000000	0.000000
15221.151967	0.100450	0.608822	0.038903	81.574379	-16.912544	-0.219566	0.000000	0.000000	0.000000	0.000000	0.000000	0.000000	0.334903	0.329046	-1.050922	0.000000	0.000000	1.000000	134.000000	0.000000
15221.155300	0.100450	0.608822	0.038903	81.574379	-16.912544	-0.219566	0.000000	0.000000	0.000000	0.000000	0.000000	0.000000	0.334903	0.329046	-1.050922	0.000000	0.000000	1.000000	134.000000	0.000000
15221.158633	0.100450	0.608822	0.038903	81.574379	-16.912544	-0.219566	0.000000	0.000000	0.000000	0.000000	0.000000	0.000000	0.334903	0.329046	-1.050922	0.000000	0.000000	1.000000	134.000000	0.000000
15221.161967	0.101392	0.609872	0.035494	81.595100	-16.501038	0.060034	0.000000	0.000000	0.000000	0.000000	0.000000	0.000000	0.282601	0.314842	-1.022752	0.000000	0.000000	1.000000	134.000000	0.000000
15221.165300	0.101392	0.609872	0.035494	81.595100	-16.501038	0.060034	0.000000	0.000000	0.000000	0.000000	0.000000	0.000000	0.282601	0.314842	-1.022752	0.000000	0.000000	1.000000	134.000000	0.000000
15221.168633	0.101392	0.609872	0.035494	81.595100	-16.501038	0.060034	0.000000	0.000000	0.000000	0.000000	0.000000	0.000000	0.282601	0.314842	-1.022752	0.000000	0.000000	1.000000	134.000000	0.000000
15221.171967	0.102257	0.610875	0.032161	81.670555	-15.478998	1.064185	0.000000	0.000000	0.000000	0.000000	0.000000	0.000000	0.259414	0.301103	-0.999929	0.000000	0.000000	1.000000	134.000000	0.000000
15221.175300	0.102257	0.610875	0.032161	81.670555	-15.478998	1.064185	0.000000	0.000000	0.000000	0.000000	0.000000	0.000000	0.259414	0.301103	-0.999929	0.000000	0.000000	1.000000	134.000000	0.000000
15221.178633	0.102257	0.610875	0.032161	81.670555	-15.478998	1.064185	0.000000	0.000000	0.000000	0.000000	0.000000	0.000000	0.259414	0.301103	-0.999929	0.000000	0.000000	1.000000	134.000000	0.000000
15221.181967	0.103080	0.611820	0.028946	81.799988	-13.746743	2.878706	0.000000	0.000000	0.000000	0.000000	0.000000	0.000000	0.246755	0.283299	-0.964291	0.000000	0.000000	1.000000	134.000000	0.000000
15221.185300	0.103080	0.611820	0.028946	81.799988	-13.746743	2.878706	0.000000	0.000000	0.000000	0.000000	0.000000	0.000000	0.246755	0.283299	-0.964291	0.000000	0.000000	1.000000	134.000000	0.000000
15221.188633	0.103080	0.611820	0.028946	81.799988	-13.746743	2.878706	0.000000	0.000000	0.000000	0.000000	0.000000	0.000000	0.246755	0.283299	-0.964291	0.000000	0.000000	1.000000	134.000000	0.000000
15221.191967	0.103913	0.612700	0.025865	81.945045	-11.644232	5.114027	0.000000	0.000000	0.000000	0.000000	0.000000	0.000000	0.249985	0.264042	-0.924309	0.000000	0.000000	1.000000	134.000000	0.000000
15221.195300	0.103913	0.612700	0.025865	81.945045	-11.644232	5.114027	0.000000	0.000000	0.000000	0.000000	0.000000	0.000000	0.249985	0.264042	-0.924309	0.000000	0.000000	1.000000	134.000000	0.000000
15221.198633	0.103913	0.612700	0.025865	81.945045	-11.644232	5.114027	0.000000	0.000000	0.000000	0.000000	0.000000	0.000000	0.249985	0.264042	-0.924309	0.000000	0.000000	1.000000	134.000000	0.000000
15221.201967	0.104742	0.613558	0.022953	82.078804	-9.368463	7.529811	0.000000	0.000000	0.000000	0.000000	0.000000	0.000000	0.248761	0.257397	-0.873578	0.000000	0.000000	1.000000	134.000000	0.000000
15221.205300	0.104742	0.613558	0.022953	82.078804	-9.368463	7.529811	0.000000	0.000000	0.000000	0.000000	0.000000	0.000000	0.248761	0.257397	-0.873578	0.000000	0.000000	1.000000	134.000000	0.000000
15221.208633	0.104742	0.613558	0.022953	82.078804	-9.368463	7.529811	0.000000	0.000000	0.000000	0.000000	0.000000	0.000000	0.248761	0.257397	-0.873578	0.000000	0.000000	1.000000	134.000000	0.000000
15221.211967	0.105606	0.614383	0.020163	82.182220	-7.274824	9.731662	0.000000	0.000000	0.000000	0.000000	0.000000	0.000000	0.259201	0.247754	-0.837158	0.000000	0.000000	1.000000	134.000000	0.000000
15221.215300	0.105606	0.614383	0.020163	82.182220	-7.274824	9.731662	0.000000	0.000000	0.000000	0.000000	0.000000	0.000000	0.259201	0.247754	-0.837158	0.000000	0.000000	1.000000	134.000000	0.000000
15221.218633	0.105606	0.614383	0.020163	82.182220	-7.274824	9.731662	0.000000	0.000000	0.000000	0.000000	0.000000	0.000000	0.259201	0.247754	-0.837158	0.000000	0.000000	1.000000	134.000000	0.000000
15221.221967	0.106478	0.615205	0.017581	82.242935	-5.650107	11.402792	0.000000	0.000000	0.000000	0.000000	0.000000	0.000000	0.261554	0.246431	-0.774530	0.000000	0.000000	1.000000	134.000000	0.000000
15221.225300	0.106478	0.615205	0.017581	82.242935	-5.650107	11.402792	0.000000	0.000000	0.000000	0.000000	0.000000	0.000000	0.261554	0.246431	-0.774530	0.000000	0.000000	1.000000	134.000000	0.000000
15221.228633	0.106478	0.615205	0.017581	82.242935	-5.650107	11.402792	0.000000	0.000000	0.000000	0.000000	0.000000	0.000000	0.261554	0.246431	-0.774530	0.000000	0.000000	1.000000	134.000000	0.000000
15221.231967	0.107322	0.615972	0.015145	82.254303	-4.857774	12.163167	0.000000	0.000000	0.000000	0.000000	0.000000	0.000000	0.253217	0.230226	-0.730715	0.000000	0.000000	1.000000	134.000000	0.000000
15221.235300	0.107322	0.615972	0.015145	82.254303	-4.857774	12.163167	0.000000	0.000000	0.000000	0.000000	0.000000	0.000000	0.253217	0.230226	-0.730715	0.000000	0.000000	1.000000	134.000000	0.000000
15221.238633	0.107322	0.615972	0.015145	82.254303	-4.857774	12.163167	0.000000	0.000000	0.000000	0.000000	0.000000	0.000000	0.253217	0.230226	-0.730715	0.000000	0.000000	1.000000	134.000000	0.000000
15221.241967	0.108121	0.616708	0.012876	82.233986	-4.645430	12.352839	0.000000	0.000000	0.000000	0.000000	0.000000	0.000000	0.239819	0.220627	-0.680656	0.000000	0.000000	1.000000	134.000000	0.000000
15221.245300	0.108121	0.616708	0.012876	82.233986	-4.645430	12.352839	0.000000	0.000000	0.000000	0.000000	0.000000	0.000000	0.239819	0.220627	-0.680656	0.000000	0.000000	1.000000	134.000000	0.000000
15221.248633	0.108121	0.616708	0.012876	82.233986	-4.645430	12.352839	0.000000	0.000000	0.000000	0.000000	0.000000	0.000000	0.239819	0.220627	-0.680656	0.000000	0.000000	1.000000	134.000000	0.000000
15221.251967	0.108857	0.617367	0.010683	82.216080	-4.457057	12.945191	0.000000	0.000000	0.000000	0.000000	0.000000	0.000000	0.220711	0.197851	-0.657928	0.000000	0.000000	1.000000	134.000000	0.000000
15221.255300	0.108857	0.617367	0.010683	82.216080	-4.457057	12.945191	0.000000	0.000000	0.000000	0.000000	0.000000	0.000000	0.220711	0.197851	-0.657928	0.000000	0.000000	1.000000	134.000000	0.000000
15221.258633	0.108857	0.617367	0.010683	82.216080	-4.457057	12.945191	0.000000	0.000000	0.000000	0.000000	0.000000	0.000000	0.220711	0.197851	-0.657928	0.000000	0.000000	1.000000	134.000000	0.000000
15221.261967	0.109600	0.617972	0.008566	82.205246	-4.265450	13.964039	0.000000	0.000000	0.000000	0.000000	0.000000	0.000000	0.223008	0.181341	-0.635196	0.000000	0.000000	1.000000	134.000000	0.000000
15221.265300	0.109600	0.617972	0.008566	82.205246	-4.265450	13.964039	0.000000	0.000000	0.000000	0.000000	0.000000	0.000000	0.223008	0.181341	-0.635196	0.000000	0.000000	1.000000	134.000000	0.000000
15221.268633	0.109600	0.617972	0.008566	82.205246	-4.265450	13.964039	0.000000	0.000000	0.000000	0.000000	0.000000	0.000000	0.223008	0.181341	-0.635196	0.000000	0.000000	1.000000	134.000000	0.000000
15221.271967	0.110365	0.618509	0.006481	82.202560	-4.034300	15.706381	0.000000	0.000000	0.000000	0.000000	0.000000	0.000000	0.229362	0.161249	-0.625480	0.000000	0.000000	1.000000	134.000000	0.000000
15221.275300	0.110365	0.618509	0.006481	82.202560	-4.034300	15.706381	0.000000	0.000000	0.000000	0.000000	0.000000	0.000000	0.229362	0.161249	-0.625480	0.000000	0.000000	1.000000	134.000000	0.000000
15221.278633	0.110365	0.618509	0.006481	82.202560	-4.034300	15.706381	0.000000	0.000000	0.000000	0.000000	0.000000	0.000000	0.229362	0.161249	-0.625480	0.000000	0.000000	1.000000	134.000000	0.000000
15221.281967	0.111260	0.618980	0.004402	82.203079	-3.865245	18.176392	0.000000	0.000000	0.000000	0.000000	0.000000	0.000000	0.268607	0.141389	-0.623639	0.000000	0.000000	1.000000	134.000000	0.000000
15221.285300	0.111260	0.618980	0.004402	82.203079	-3.865245	18.176392	0.000000	0.000000	0.000000	0.000000	0.000000	0.000000	0.268607	0.141389	-0.623639	0.000000	0.000000	1.000000	134.000000	0.000000
15221.288633	0.111260	0.618980	0.004402	82.203079	-3.865245	18.176392	0.000000	0.000000	0.000000	0.000000	0.000000	0.000000	0.268607	0.141389	-0.623639	0.000000	0.000000	1.000000	134.000000	0.000000
15221.291967	0.112327	0.619412	0.002310	82.203918	-3.735099	20.184359	0.000000	0.000000	0.000000	0.000000	0.000000	0.000000	0.319891	0.129584	-0.627742	0.000000	0.000000	1.000000	134.000000	0.000000
15221.295300	0.112327	0.619412	0.002310	82.203918	-3.735099	20.184359	0.000000	0.000000	0.000000	0.000000	0.000000	0.000000	0.319891	0.129584	-0.627742	0.000000	0.000000	1.000000	134.000000	0.000000
15221.298633	0.112327	0.619412	0.002310	82.203918	-3.735099	20.184359	0.000000	0.000000	0.000000	0.000000	0.000000	0.000000	0.319891	0.129584	-0.627742	0.000000	0.000000	1.000000	134.000000	0.000000
15221.301967	0.113581	0.619831	0.000189	82.186234	-3.886685	21.010563	0.000000	0.000000	0.000000	0.000000	0.000000	0.000000	0.376437	0.125645	-0.636368	0.000000	0.000000	1.000000	134.000000	0.000000
15221.305300	0.113581	0.619831	0.000189	82.186234	-3.886685	21.010563	0.000000	0.000000	0.000000	0.000000	0.000000	0.000000	0.376437	0.125645	-0.636368	0.000000	0.000000	1.000000	134.000000	0.000000
15221.308633	0.113581	0.619831	0.000189	82.186234	-3.886685	21.010563	0.000000	0.000000	0.000000	0.000000	0.000000	0.000000	0.376437	0.125645	-0.636368	0.000000	0.000000	1.000000	134.000000	0.000000
15221.311967	0.114963	0.620231	-0.001923	82.133934	-4.803421	20.039249	0.000000	0.000000	0.000000	0.000000	0.000000	0.000000	0.414572	0.120018	-0.633473	0.000000	0.000000	1.000000	134.000000	0.000000
15221.315300	0.114963	0.620231	-0.001923	82.133934	-4.803421	20.039249	0.000000	0.000000	0.000000	0.000000	0.000000	0.000000	0.414572	0.120018	-0.633473	0.000000	0.000000	1.000000	134.000000	0.000000
15221.318633	0.114963	0.620231	-0.001923	82.133934	-4.803421	20.039249	0.000000	0.000000	0.000000	0.000000	0.000000	0.000000	0.414572	0.120018	-0.633473	0.000000	0.000000	1.000000	134.000000	0.000000
15221.321967	0.116360	0.620596	-0.003922	82.010262	-6.787532	17.517729	0.000000	0.000000	0.000000	0.000000	0.000000	0.000000	0.419049	0.109275	-0.599789	0.000000	0.000000	1.000000	134.000000	0.000000
15221.325300	0.116360	0.620596	-0.003922	82.010262	-6.787532	17.517729	0.000000	0.000000	0.000000	0.000000	0.000000	0.000000	0.419049	0.109275	-0.599789	0.000000	0.000000	1.000000	134.000000	0.000000
15221.328633	0.116360	0.620596	-0.003922	82.010262	-6.787532	17.517729	0.000000	0.000000	0.000000	0.000000	0.000000	0.000000	0.419049	0.109275	-0.599789	0.000000	0.000000	1.000000	134.000000	0.000000
15221.331967	0.117718	0.620937	-0.005845	81.805038	-9.653092	14.176074	0.000000	0.000000	0.000000	0.000000	0.000000	0.000000	0.407422	0.102395	-0.576842	0.000000	0.000000	1.000000	134.000000	0.000000
15221.335300	0.117718	0.620937	-0.005845	81.805038	-9.653092	14.176074	0.000000	0.000000	0.000000	0.000000	0.000000	0.000000	0.407422	0.102395	-0.576842	0.000000	0.000000	1.000000	134.000000	0.000000
15221.338633	0.117718	0.620937	-0.005845	81.805038	-9.653092	14.176074	0.000000	0.000000	0.000000	0.000000	0.000000	0.000000	0.407422	0.102395	-0.576842	0.000000	0.000000	1.000000	134.000000	0.000000
15221.341967	0.118933	0.621259	-0.007572	81.523232	-12.897191	10.370907	0.000000	0.000000	0.000000	0.000000	0.000000	0.000000	0.364580	0.096521	-0.517986	0.000000	0.000000	1.000000	134.000000	0.000000
15221.345300	0.118933	0.621259	-0.007572	81.523232	-12.897191	10.370907	0.000000	0.000000	0.000000	0.000000	0.000000	0.000000	0.364580	0.096521	-0.517986	0.000000	0.000000	1.000000	134.000000	0.000000
15221.348633	0.118933	0.621259	-0.007572	81.523232	-12.897191	10.370907	0.000000	0.000000	0.000000	0.000000	0.000000	0.000000	0.364580	0.096521	-0.517986	0.000000	0.000000	1.000000	134.000000	0.000000
15221.351967	0.120080	0.621528	-0.009177	81.209221	-15.930492	6.619172	0.000000	0.000000	0.000000	0.000000	0.000000	0.000000	0.344079	0.080893	-0.481518	0.000000	0.000000	1.000000	134.000000	0.000000
15221.355300	0.120080	0.621528	-0.009177	81.209221	-15.930492	6.619172	0.000000	0.000000	0.000000	0.000000	0.000000	0.000000	0.344079	0.080893	-0.481518	0.000000	0.000000	1.000000	134.000000	0.000000
15221.358633	0.120080	0.621528	-0.009177	81.209221	-15.930492	6.619172	0.000000	0.000000	0.000000	0.000000	0.000000	0.000000	0.344079	0.080893	-0.481518	0.000000	0.000000	1.000000	134.000000	0.000000
15221.361967	0.121215	0.621806	-0.010627	80.933731	-18.103394	3.835375	0.000000	0.000000	0.000000	0.000000	0.000000	0.000000	0.340512	0.083329	-0.434964	0.000000	0.000000	1.000000	134.000000	0.000000
15221.365300	0.121215	0.621806	-0.010627	80.933731	-18.103394	3.835375	0.000000	0.000000	0.000000	0.000000	0.000000	0.000000	0.340512	0.083329	-0.434964	0.000000	0.000000	1.000000	134.000000	0.000000
15221.368633	0.121215	0.621806	-0.010627	80.933731	-18.103394	3.835375	0.000000	0.000000	0.000000	0.000000	0.000000	0.000000	0.340512	0.083329	-0.434964	0.000000	0.000000	1.000000	134.000000	0.000000
15221.371967	0.122284	0.622059	-0.011963	80.811386	-18.869043	2.732165	0.000000	0.000000	0.000000	0.000000	0.000000	0.000000	0.320443	0.075844	-0.400800	0.000000	0.000000	1.000000	134.000000	0.000000
15221.375300	0.122284	0.622059	-0.011963	80.811386	-18.869043	2.732165	0.000000	0.000000	0.000000	0.000000	0.000000	0.000000	0.320443	0.075844	-0.400800	0.000000	0.000000	1.000000	134.000000	0.000000
15221.378633	0.122284	0.622059	-0.011963	80.811386	-18.869043	2.732165	0.000000	0.000000	0.000000	0.000000	0.000000	0.000000	0.320443	0.075844	-0.400800	0.000000	0.000000	1.000000	134.000000	0.000000
15221.381967	0.123289	0.622262	-0.013175	80.845177	-18.443542	3.205019	0.000000	0.000000	0.000000	0.000000	0.000000	0.000000	0.301593	0.061038	-0.363859	0.000000	0.000000	1.000000	134.000000	0.000000
15221.385300	0.123289	0.622262	-0.013175	80.845177	-18.443542	3.205019	0.000000	0.000000	0.000000	0.000000	0.000000	0.000000	0.301593	0.061038	-0.363859	0.000000	0.000000	1.000000	134.000000	0.000000
15221.388633	0.123289	0.622262	-0.013175	80.845177	-18.443542	3.205019	0.000000	0.000000	0.000000	0.000000	0.000000	0.000000	0.301593	0.061038	-0.363859	0.000000	0.000000	1.000000	134.000000	0.000000
15221.391967	0.124195	0.622408	-0.014321	80.911629	-17.800785	5.082534	0.000000	0.000000	0.000000	0.000000	0.000000	0.000000	0.271715	0.043789	-0.343514	0.000000	0.000000	1.000000	134.000000	0.000000
15221.395300	0.124195	0.622408	-0.014321	80.911629	-17.800785	5.082534	0.000000	0.000000	0.000000	0.000000	0.000000	0.000000	0.271715	0.043789	-0.343514	0.000000	0.000000	1.000000	134.000000	0.000000
15221.398633	0.124195	0.622408	-0.014321	80.911629	-17.800785	5.082534	0.000000	0.000000	0.000000	0.000000	0.000000	0.000000	0.271715	0.043789	-0.343514	0.000000	0.000000	1.000000	134.000000	0.000000
15221.401967	0.124963	0.622501	-0.015294	80.959213	-17.414736	7.679031	0.000000	0.000000	0.000000	0.000000	0.000000	0.000000	0.230535	0.027701	-0.292076	0.000000	0.000000	1.000000	134.000000	0.000000
15221.405300	0.124963	0.622501	-0.015294	80.959213	-17.414736	7.679031	0.000000	0.000000	0.000000	0.000000	0.000000	0.000000	0.230535	0.027701	-0.292076	0.000000	0.000000	1.000000	134.000000	0.000000
15221.408633	0.124963	0.622501	-0.015294	80.959213	-17.414736	7.679031	0.000000	0.000000	0.000000	0.000000	0.000000	0.000000	0.230535	0.027701	-0.292076	0.000000	0.000000	1.000000	134.000000	0.000000
15221.411967	0.125770	0.622522	-0.016278	80.959930	-17.474270	8.034115	0.000000	0.000000	0.000000	0.000000	0.000000	0.000000	0.242195	0.006467	-0.295319	0.000000	0.000000	1.000000	134.000000	0.000000
15221.415300	0.125770	0.622522	-0.016278	80.959930	-17.474270	8.034115	0.000000	0.000000	0.000000	0.000000	0.000000	0.000000	0.242195	0.006467	-0.295319	0.000000	0.000000	1.000000	134.000000	0.000000
15221.418633	0.125770	0.622522	-0.016278	80.959930	-17.474270	8.034115	0.000000	0.000000	0.000000	0.000000	0.000000	0.000000	0.242195	0.006467	-0.295319	0.000000	0.000000	1.000000	134.000000	0.000000
15221.421967	0.126622	0.622537	-0.017253	80.947311	-17.631212	7.697075	0.000000	0.000000	0.000000	0.000000	0.000000	0.000000	0.255582	0.004608	-0.292372	0.000000	0.000000	1.000000	134.000000	0.000000
15221.425300	0.126622	0.622537	-0.017253	80.947311	-17.631212	7.697075	0.000000	0.000000	0.000000	0.000000	0.000000	0.000000	0.255582	0.004608	-0.292372	0.000000	0.000000	1.000000	134.000000	0.000000
15221.428633	0.126622	0.622537	-0.017253	80.947311	-17.631212	7.697075	0.000000	0.000000	0.000000	0.000000	0.000000	0.000000	0.255582	0.004608	-0.292372	0.000000	0.000000	1.000000	134.000000	0.000000
15221.431967	0.127367	0.622482	-0.018197	80.936592	-17.844206	7.309946	0.000000	0.000000	0.000000	0.000000	0.000000	0.000000	0.223353	-0.016540	-0.283056	0.000000	0.000000	1.000000	134.000000	0.000000
15221.435300	0.127367	0.622482	-0.018197	80.936592	-17.844206	7.309946	0.000000	0.000000	0.000000	0.000000	0.000000	0.000000	0.223353	-0.016540	-0.283056	0.000000	0.000000	1.000000	134.000000	0.000000
15221.438633	0.127367	0.622482	-0.018197	80.936592	-17.844206	7.309946	0.000000	0.000000	0.000000	0.000000	0.000000	0.000000	0.223353	-0.016540	-0.283056	0.000000	0.000000	1.000000	134.000000	0.000000
15221.441967	0.128023	0.622382	-0.019123	80.927124	-18.151005	6.832900	0.000000	0.000000	0.000000	0.000000	0.000000	0.000000	0.196809	-0.030102	-0.278014	0.000000	0.000000	1.000000	134.000000	0.000000
15221.445300	0.128023	0.622382	-0.019123	80.927124	-18.151005	6.832900	0.000000	0.000000	0.000000	0.000000	0.000000	0.000000	0.196809	-0.030102	-0.278014	0.000000	0.000000	1.000000	134.000000	0.000000
15221.448633	0.128023	0.622382	-0.019123	80.927124	-18.151005	6.832900	0.000000	0.000000	0.000000	0.000000	0.000000	0.000000	0.196809	-0.030102	-0.278014	0.000000	0.000000	1.000000	134.000000	0.000000
15221.451967	0.128587	0.622217	-0.020048	80.912819	-18.561213	6.249038	0.000000	0.000000	0.000000	0.000000	0.000000	0.000000	0.169105	-0.049519	-0.277304	0.000000	0.000000	1.000000	134.000000	0.000000
15221.455300	0.128587	0.622217	-0.020048	80.912819	-18.561213	6.249038	0.000000	0.000000	0.000000	0.000000	0.000000	0.000000	0.169105	-0.049519	-0.277304	0.000000	0.000000	1.000000	134.000000	0.000000
15221.458633	0.128587	0.622217	-0.020048	80.912819	-18.561213	6.249038	0.000000	0.000000	0.000000	0.000000	0.000000	0.000000	0.169105	-0.049519	-0.277304	0.000000	0.000000	1.000000	134.000000	0.000000
15221.461967	0.128587	0.622217	-0.020048	80.910660	-18.980492	5.695647	0.000000	0.000000	0.000000	0.000000	0.000000	0.000000	0.169105	-0.049519	-0.277304	0.000000	0.000000	1.000000	134.000000	0.000000
15221.465300	0.129007	0.622002	-0.020913	80.910660	-18.980492	5.695647	0.000000	0.000000	0.000000	0.000000	0.000000	0.000000	0.126261	-0.064569	-0.259540	0.000000	0.000000	1.000000	134.000000	0.000000
15221.468633	0.129007	0.622002	-0.020913	80.910660	-18.980492	5.695647	0.000000	0.000000	0.000000	0.000000	0.000000	0.000000	0.126261	-0.064569	-0.259540	0.000000	0.000000	1.000000	134.000000	0.000000
15221.471967	0.129272	0.621747	-0.021765	80.943771	-19.214695	5.430832	0.000000	0.000000	0.000000	0.000000	0.000000	0.000000	0.079527	-0.076427	-0.255730	0.000000	0.000000	1.000000	134.000000	0.000000
15221.475300	0.129272	0.621747	-0.021765	80.943771	-19.214695	5.430832	0.000000	0.000000	0.000000	0.000000	0.000000	0.000000	0.079527	-0.076427	-0.255730	0.000000	0.000000	1.000000	134.000000	0.000000
15221.478633	0.129272	0.621747	-0.021765	80.943771	-19.214695	5.430832	0.000000	0.000000	0.000000	0.000000	0.000000	0.000000	0.079527	-0.076427	-0.255730	0.000000	0.000000	1.000000	134.000000	0.000000
15221.481967	0.129272	0.621747	-0.021765	80.994926	-19.362913	5.289402	0.000000	0.000000	0.000000	0.000000	0.000000	0.000000	0.079527	-0.076427	-0.255730	0.000000	0.000000	1.000000	134.000000	0.000000
15221.485300	0.129479	0.621442	-0.022583	80.994926	-19.362913	5.289402	0.000000	0.000000	0.000000	0.000000	0.000000	0.000000	0.061945	-0.091354	-0.245184	0.000000	0.000000	1.000000	134.000000	0.000000
15221.488633	0.129479	0.621442	-0.022583	80.994926	-19.362913	5.289402	0.000000	0.000000	0.000000	0.000000	0.000000	0.000000	0.061945	-0.091354	-0.245184	0.000000	0.000000	1.000000	134.000000	0.000000
15221.491967	0.129661	0.621094	-0.023400	81.059120	-19.507580	5.104998	0.000000	0.000000	0.000000	0.000000	0.000000	0.000000	0.054729	-0.104661	-0.245361	0.000000	0.000000	1.000000	134.000000	0.000000
15221.495300	0.129661	0.621094	-0.023400	81.059120	-19.507580	5.104998	0.000000	0.000000	0.000000	0.000000	0.000000	0.000000	0.054729	-0.104661	-0.245361	0.000000	0.000000	1.000000	134.000000	0.000000
15221.498633	0.129661	0.621094	-0.023400	81.059120	-19.507580	5.104998	0.000000	0.000000	0.000000	0.000000	0.000000	0.000000	0.054729	-0.104661	-0.245361	0.000000	0.000000	1.000000	134.000000	0.000000
15221.501967	0.129661	0.621094	-0.023400	81.149490	-19.535246	5.071994	0.000000	0.000000	0.000000	0.000000	0.000000	0.000000	0.054729	-0.104661	-0.245361	0.000000	0.000000	1.000000	134.000000	0.000000
15221.505300	0.129770	0.620661	-0.024236	81.149490	-19.535246	5.071994	0.000000	0.000000	0.000000	0.000000	0.000000	0.000000	0.032527	-0.129676	-0.250786	0.000000	0.000000	1.000000	134.000000	0.000000
15221.508633	0.129770	0.620661	-0.024236	81.149490	-19.535246	5.071994	0.000000	0.000000	0.000000	0.000000	0.000000	0.000000	0.032527	-0.129676	-0.250786	0.000000	0.000000	1.000000	134.000000	0.000000
15221.511967	0.129793	0.620185	-0.025055	81.249832	-19.451788	5.175861	0.000000	0.000000	0.000000	0.000000	0.000000	0.000000	0.006918	-0.142841	-0.245498	0.000000	0.000000	1.000000	134.000000	0.000000
15221.515300	0.129793	0.620185	-0.025055	81.249832	-19.451788	5.175861	0.000000	0.000000	0.000000	0.000000	0.000000	0.000000	0.006918	-0.142841	-0.245498	0.000000	0.000000	1.000000	134.000000	0.000000
15221.518633	0.129793	0.620185	-0.025055	81.249832	-19.451788	5.175861	0.000000	0.000000	0.000000	0.000000	0.000000	0.000000	0.006918	-0.142841	-0.245498	0.000000	0.000000	1.000000	134.000000	0.000000
15221.521967	0.129765	0.619602	-0.025889	81.319946	-19.121361	5.539200	0.000000	0.000000	0.000000	0.000000	0.000000	0.000000	-0.008219	-0.175071	-0.250351	0.000000	0.000000	1.000000	134.000000	0.000000
15221.525300	0.129765	0.619602	-0.025889	81.319946	-19.121361	5.539200	0.000000	0.000000	0.000000	0.000000	0.000000	0.000000	-0.008219	-0.175071	-0.250351	0.000000	0.000000	1.000000	134.000000	0.000000
15221.528633	0.129765	0.619602	-0.025889	81.319946	-19.121361	5.539200	0.000000	0.000000	0.000000	0.000000	0.000000	0.000000	-0.008219	-0.175071	-0.250351	0.000000	0.000000	1.000000	134.000000	0.000000
15221.531967	0.129642	0.618960	-0.026745	81.317802	-18.270374	6.445623	0.000000	0.000000	0.000000	0.000000	0.000000	0.000000	-0.037127	-0.192384	-0.256731	0.000000	0.000000	1.000000	134.000000	0.000000
15221.535300	0.129642	0.618960	-0.026745	81.317802	-18.270374	6.445623	0.000000	0.000000	0.000000	0.000000	0.000000	0.000000	-0.037127	-0.192384	-0.256731	0.000000	0.000000	1.000000	134.000000	0.000000
15221.538633	0.129642	0.618960	-0.026745	81.317802	-18.270374	6.445623	0.000000	0.000000	0.000000	0.000000	0.000000	0.000000	-0.037127	-0.192384	-0.256731	0.000000	0.000000	1.000000	134.000000	0.000000
15221.541967	0.129503	0.618262	-0.027647	81.238121	-16.900766	7.876746	0.000000	0.000000	0.000000	0.000000	0.000000	0.000000	-0.041465	-0.209617	-0.270601	0.000000	0.000000	1.000000	134.000000	0.000000
15221.545300	0.129503	0.618262	-0.027647	81.238121	-16.900766	7.876746	0.000000	0.000000	0.000000	0.000000	0.000000	0.000000	-0.041465	-0.209617	-0.270601	0.000000	0.000000	1.000000	134.000000	0.000000
15221.548633	0.129503	0.618262	-0.027647	81.238121	-16.900766	7.876746	0.000000	0.000000	0.000000	0.000000	0.000000	0.000000	-0.041465	-0.209617	-0.270601	0.000000	0.000000	1.000000	134.000000	0.000000
15221.551967	0.129313	0.617481	-0.028575	81.095078	-15.219507	9.621949	0.000000	0.000000	0.000000	0.000000	0.000000	0.000000	-0.057287	-0.234094	-0.278376	0.000000	0.000000	1.000000	134.000000	0.000000
15221.555300	0.129313	0.617481	-0.028575	81.095078	-15.219507	9.621949	0.000000	0.000000	0.000000	0.000000	0.000000	0.000000	-0.057287	-0.234094	-0.278376	0.000000	0.000000	1.000000	134.000000	0.000000
15221.558633	0.129313	0.617481	-0.028575	81.095078	-15.219507	9.621949	0.000000	0.000000	0.000000	0.000000	0.000000	0.000000	-0.057287	-0.234094	-0.278376	0.000000	0.000000	1.000000	134.000000	0.000000
15221.561967	0.129071	0.616610	-0.029597	80.893379	-13.507470	11.383706	0.000000	0.000000	0.000000	0.000000	0.000000	0.000000	-0.072606	-0.261263	-0.306736	0.000000	0.000000	1.000000	134.000000	0.000000
15221.565300	0.129071	0.616610	-0.029597	80.893379	-13.507470	11.383706	0.000000	0.000000	0.000000	0.000000	0.000000	0.000000	-0.072606	-0.261263	-0.306736	0.000000	0.000000	1.000000	134.000000	0.000000
15221.568633	0.129071	0.616610	-0.029597	80.893379	-13.507470	11.383706	0.000000	0.000000	0.000000	0.000000	0.000000	0.000000	-0.072606	-0.261263	-0.306736	0.000000	0.000000	1.000000	134.000000	0.000000
15221.571967	0.128818	0.615703	-0.030652	80.630486	-11.856771	13.058010	0.000000	0.000000	0.000000	0.000000	0.000000	0.000000	-0.075653	-0.272313	-0.316507	0.000000	0.000000	1.000000	134.000000	0.000000
15221.575300	0.128818	0.615703	-0.030652	80.630486	-11.856771	13.058010	0.000000	0.000000	0.000000	0.000000	0.000000	0.000000	-0.075653	-0.272313	-0.316507	0.000000	0.000000	1.000000	134.000000	0.000000
15221.578633	0.128818	0.615703	-0.030652	80.630486	-11.856771	13.058010	0.000000	0.000000	0.000000	0.000000	0.000000	0.000000	-0.075653	-0.272313	-0.316507	0.000000	0.000000	1.000000	134.000000	0.000000
15221.581967	0.128491	0.614739	-0.031737	80.306183	-10.297073	14.613161	0.000000	0.000000	0.000000	0.000000	0.000000	0.000000	-0.098279	-0.289065	-0.325430	0.000000	0.000000	1.000000	134.000000	0.000000
15221.585300	0.128491	0.614739	-0.031737	80.306183	-10.297073	14.613161	0.000000	0.000000	0.000000	0.000000	0.000000	0.000000	-0.098279	-0.289065	-0.325430	0.000000	0.000000	1.000000	134.000000	0.000000
15221.588633	0.128491	0.614739	-0.031737	80.306183	-10.297073	14.613161	0.000000	0.000000	0.000000	0.000000	0.000000	0.000000	-0.098279	-0.289065	-0.325430	0.000000	0.000000	1.000000	134.000000	0.000000
15221.591967	0.128122	0.613710	-0.032811	79.933563	-8.876754	16.005426	0.000000	0.000000	0.000000	0.000000	0.000000	0.000000	-0.110525	-0.308711	-0.322303	0.000000	0.000000	1.000000	134.000000	0.000000
15221.595300	0.128122	0.613710	-0.032811	79.933563	-8.876754	16.005426	0.000000	0.000000	0.000000	0.000000	0.000000	0.000000	-0.110525	-0.308711	-0.322303	0.000000	0.000000	1.000000	134.000000	0.000000
15221.598633	0.128122	0.613710	-0.032811	79.933563	-8.876754	16.005426	0.000000	0.000000	0.000000	0.000000	0.000000	0.000000	-0.110525	-0.308711	-0.322303	0.000000	0.000000	1.000000	134.000000	0.000000
15221.601967	0.127711	0.612640	-0.033884	79.568573	-7.622118	17.239771	0.000000	0.000000	0.000000	0.000000	0.000000	0.000000	-0.123459	-0.320954	-0.321792	0.000000	0.000000	1.000000	134.000000	0.000000
15221.605300	0.127711	0.612640	-0.033884	79.568573	-7.622118	17.239771	0.000000	0.000000	0.000000	0.000000	0.000000	0.000000	-0.123459	-0.320954	-0.321792	0.000000	0.000000	1.000000	134.000000	0.000000
15221.608633	0.127711	0.612640	-0.033884	79.568573	-7.622118	17.239771	0.000000	0.000000	0.000000	0.000000	0.000000	0.000000	-0.123459	-0.320954	-0.321792	0.000000	0.000000	1.000000	134.000000	0.000000
15221.611967	0.127203	0.611525	-0.034914	79.206154	-6.458635	18.394293	0.000000	0.000000	0.000000	0.000000	0.000000	0.000000	-0.152249	-0.334552	-0.308948	0.000000	0.000000	1.000000	134.000000	0.000000
15221.615300	0.127203	0.611525	-0.034914	79.206154	-6.458635	18.394293	0.000000	0.000000	0.000000	0.000000	0.000000	0.000000	-0.152249	-0.334552	-0.308948	0.000000	0.000000	1.000000	134.000000	0.000000
15221.618633	0.127203	0.611525	-0.034914	79.206154	-6.458635	18.394293	0.000000	0.000000	0.000000	0.000000	0.000000	0.000000	-0.152249	-0.334552	-0.308948	0.000000	0.000000	1.000000	134.000000	0.000000
15221.621967	0.126693	0.610370	-0.035955	78.862000	-5.428841	19.418648	0.000000	0.000000	0.000000	0.000000	0.000000	0.000000	-0.152973	-0.346537	-0.312365	0.000000	0.000000	1.000000	134.000000	0.000000
15221.625300	0.126693	0.610370	-0.035955	78.862000	-5.428841	19.418648	0.000000	0.000000	0.000000	0.000000	0.000000	0.000000	-0.152973	-0.346537	-0.312365	0.000000	0.000000	1.000000	134.000000	0.000000
15221.628633	0.126693	0.610370	-0.035955	78.862000	-5.428841	19.418648	0.000000	0.000000	0.000000	0.000000	0.000000	0.000000	-0.152973	-0.346537	-0.312365	0.000000	0.000000	1.000000	134.000000	0.000000
15221.631967	0.126215	0.609165	-0.036967	78.537720	-4.531199	20.308376	0.000000	0.000000	0.000000	0.000000	0.000000	0.000000	-0.143514	-0.361409	-0.303618	0.000000	0.000000	1.000000	134.000000	0.000000
15221.635300	0.126215	0.609165	-0.036967	78.537720	-4.531199	20.308376	0.000000	0.000000	0.000000	0.000000	0.000000	0.000000	-0.143514	-0.361409	-0.303618	0.000000	0.000000	1.000000	134.000000	0.000000
15221.638633	0.126215	0.609165	-0.036967	78.537720	-4.531199	20.308376	0.000000	0.000000	0.000000	0.000000	0.000000	0.000000	-0.143514	-0.361409	-0.303618	0.000000	0.000000	1.000000	134.000000	0.000000
15221.641967	0.125728	0.607911	-0.037938	78.231361	-3.724281	21.105291	0.000000	0.000000	0.000000	0.000000	0.000000	0.000000	-0.146091	-0.376180	-0.291375	0.000000	0.000000	1.000000	134.000000	0.000000
15221.645300	0.125728	0.607911	-0.037938	78.231361	-3.724281	21.105291	0.000000	0.000000	0.000000	0.000000	0.000000	0.000000	-0.146091	-0.376180	-0.291375	0.000000	0.000000	1.000000	134.000000	0.000000
15221.648633	0.125728	0.607911	-0.037938	78.231361	-3.724281	21.105291	0.000000	0.000000	0.000000	0.000000	0.000000	0.000000	-0.146091	-0.376180	-0.291375	0.000000	0.000000	1.000000	134.000000	0.000000
15221.651967	0.125266	0.606665	-0.038828	77.922005	-2.960359	21.862293	0.000000	0.000000	0.000000	0.000000	0.000000	0.000000	-0.138496	-0.373783	-0.266973	0.000000	0.000000	1.000000	134.000000	0.000000
15221.655300	0.125266	0.606665	-0.038828	77.922005	-2.960359	21.862293	0.000000	0.000000	0.000000	0.000000	0.000000	0.000000	-0.138496	-0.373783	-0.266973	0.000000	0.000000	1.000000	134.000000	0.000000
15221.658633	0.125266	0.606665	-0.038828	77.922005	-2.960359	21.862293	0.000000	0.000000	0.000000	0.000000	0.000000	0.000000	-0.138496	-0.373783	-0.266973	0.000000	0.000000	1.000000	134.000000	0.000000
15221.661967	0.124805	0.605408	-0.039646	77.607674	-2.232537	22.586182	0.000000	0.000000	0.000000	0.000000	0.000000	0.000000	-0.138272	-0.377114	-0.245438	0.000000	0.000000	1.000000	134.000000	0.000000
15221.665300	0.124805	0.605408	-0.039646	77.607674	-2.232537	22.586182	0.000000	0.000000	0.000000	0.000000	0.000000	0.000000	-0.138272	-0.377114	-0.245438	0.000000	0.000000	1.000000	134.000000	0.000000
15221.668633	0.124805	0.605408	-0.039646	77.607674	-2.232537	22.586182	0.000000	0.000000	0.000000	0.000000	0.000000	0.000000	-0.138272	-0.377114	-0.245438	0.000000	0.000000	1.000000	134.000000	0.000000
15221.671967	0.124356	0.604163	-0.040285	77.285027	-1.533807	23.286232	0.000000	0.000000	0.000000	0.000000	0.000000	0.000000	-0.134857	-0.373659	-0.191572	0.000000	0.000000	1.000000	134.000000	0.000000
15221.675300	0.124356	0.604163	-0.040285	77.285027	-1.533807	23.286232	0.000000	0.000000	0.000000	0.000000	0.000000	0.000000	-0.134857	-0.373659	-0.191572	0.000000	0.000000	1.000000	134.000000	0.000000
15221.678633	0.124356	0.604163	-0.040285	77.285027	-1.533807	23.286232	0.000000	0.000000	0.000000	0.000000	0.000000	0.000000	-0.134857	-0.373659	-0.191572	0.000000	0.000000	1.000000	134.000000	0.000000
15221.681967	0.123891	0.602933	-0.040761	76.951614	-0.863193	23.964090	0.000000	0.000000	0.000000	0.000000	0.000000	0.000000	-0.139474	-0.368875	-0.142892	0.000000	0.000000	1.000000	134.000000	0.000000
15221.685300	0.123891	0.602933	-0.040761	76.951614	-0.863193	23.964090	0.000000	0.000000	0.000000	0.000000	0.000000	0.000000	-0.139474	-0.368875	-0.142892	0.000000	0.000000	1.000000	134.000000	0.000000
15221.688633	0.123891	0.602933	-0.040761	76.951614	-0.863193	23.964090	0.000000	0.000000	0.000000	0.000000	0.000000	0.000000	-0.139474	-0.368875	-0.142892	0.000000	0.000000	1.000000	134.000000	0.000000
15221.691967	0.123471	0.601704	-0.041017	76.625526	-0.250274	24.590750	0.000000	0.000000	0.000000	0.000000	0.000000	0.000000	-0.125973	-0.368848	-0.076559	0.000000	0.000000	1.000000	134.000000	0.000000
15221.695300	0.123471	0.601704	-0.041017	76.625526	-0.250274	24.590750	0.000000	0.000000	0.000000	0.000000	0.000000	0.000000	-0.125973	-0.368848	-0.076559	0.000000	0.000000	1.000000	134.000000	0.000000
15221.698633	0.123471	0.601704	-0.041017	76.625526	-0.250274	24.590750	0.000000	0.000000	0.000000	0.000000	0.000000	0.000000	-0.125973	-0.368848	-0.076559	0.000000	0.000000	1.000000	134.000000	0.000000
15221.701967	0.123109	0.600478	-0.041080	76.324295	0.286963	25.143549	0.000000	0.000000	0.000000	0.000000	0.000000	0.000000	-0.108752	-0.367611	-0.018929	0.000000	0.000000	1.000000	134.000000	0.000000
15221.705300	0.123109	0.600478	-0.041080	76.324295	0.286963	25.143549	0.000000	0.000000	0.000000	0.000000	0.000000	0.000000	-0.108752	-0.367611	-0.018929	0.000000	0.000000	1.000000	134.000000	0.000000
15221.708633	0.123109	0.600478	-0.041080	76.324295	0.286963	25.143549	0.000000	0.000000	0.000000	0.000000	0.000000	0.000000	-0.108752	-0.367611	-0.018929	0.000000	0.000000	1.000000	134.000000	0.000000
15221.711967	0.122810	0.599251	-0.040927	76.057495	0.745224	25.624079	0.000000	0.000000	0.000000	0.000000	0.000000	0.000000	-0.089572	-0.368267	0.045824	0.000000	0.000000	1.000000	134.000000	0.000000
15221.715300	0.122810	0.599251	-0.040927	76.057495	0.745224	25.624079	0.000000	0.000000	0.000000	0.000000	0.000000	0.000000	-0.089572	-0.368267	0.045824	0.000000	0.000000	1.000000	134.000000	0.000000
15221.718633	0.122810	0.599251	-0.040927	76.057495	0.745224	25.624079	0.000000	0.000000	0.000000	0.000000	0.000000	0.000000	-0.089572	-0.368267	0.045824	0.000000	0.000000	1.000000	134.000000	0.000000
15221.721967	0.122553	0.598043	-0.040560	75.835365	1.108434	26.010511	0.000000	0.000000	0.000000	0.000000	0.000000	0.000000	-0.077115	-0.362274	0.110171	0.000000	0.000000	1.000000	134.000000	0.000000
15221.725300	0.122553	0.598043	-0.040560	75.835365	1.108434	26.010511	0.000000	0.000000	0.000000	0.000000	0.000000	0.000000	-0.077115	-0.362274	0.110171	0.000000	0.000000	1.000000	134.000000	0.000000
15221.728633	0.122553	0.598043	-0.040560	75.835365	1.108434	26.010511	0.000000	0.000000	0.000000	0.000000	0.000000	0.000000	-0.077115	-0.362274	0.110171	0.000000	0.000000	1.000000	134.000000	0.000000
15221.731967	0.122334	0.596827	-0.040063	75.663200	1.386019	26.311481	0.000000	0.000000	0.000000	0.000000	0.000000	0.000000	-0.065830	-0.364743	0.149140	0.000000	0.000000	1.000000	134.000000	0.000000
15221.735300	0.122334	0.596827	-0.040063	75.663200	1.386019	26.311481	0.000000	0.000000	0.000000	0.000000	0.000000	0.000000	-0.065830	-0.364743	0.149140	0.000000	0.000000	1.000000	134.000000	0.000000
15221.738633	0.122334	0.596827	-0.040063	75.663200	1.386019	26.311481	0.000000	0.000000	0.000000	0.000000	0.000000	0.000000	-0.065830	-0.364743	0.149140	0.000000	0.000000	1.000000	134.000000	0.000000
15221.741967	0.122183	0.595615	-0.039402	75.536942	1.585025	26.539246	0.000000	0.000000	0.000000	0.000000	0.000000	0.000000	-0.045218	-0.363646	0.198253	0.000000	0.000000	1.000000	134.000000	0.000000
15221.745300	0.122183	0.595615	-0.039402	75.536942	1.585025	26.539246	0.000000	0.000000	0.000000	0.000000	0.000000	0.000000	-0.045218	-0.363646	0.198253	0.000000	0.000000	1.000000	134.000000	0.000000
15221.748633	0.122183	0.595615	-0.039402	75.536942	1.585025	26.539246	0.000000	0.000000	0.000000	0.000000	0.000000	0.000000	-0.045218	-0.363646	0.198253	0.000000	0.000000	1.000000	134.000000	0.000000
15221.751967	0.121996	0.594403	-0.038640	75.464172	1.700354	26.688791	0.000000	0.000000	0.000000	0.000000	0.000000	0.000000	-0.056106	-0.363657	0.228423	0.000000	0.000000	1.000000	134.000000	0.000000
15221.755300	0.121996	0.594403	-0.038640	75.464172	1.700354	26.688791	0.000000	0.000000	0.000000	0.000000	0.000000	0.000000	-0.056106	-0.363657	0.228423	0.000000	0.000000	1.000000	134.000000	0.000000
15221.758633	0.121996	0.594403	-0.038640	75.464172	1.700354	26.688791	0.000000	0.000000	0.000000	0.000000	0.000000	0.000000	-0.056106	-0.363657	0.228423	0.000000	0.000000	1.000000	134.000000	0.000000
15221.761967	0.121767	0.593172	-0.037795	75.445908	1.729463	26.762804	0.000000	0.000000	0.000000	0.000000	0.000000	0.000000	-0.068574	-0.369474	0.253701	0.000000	0.000000	1.000000	134.000000	0.000000
15221.765300	0.121767	0.593172	-0.037795	75.445908	1.729463	26.762804	0.000000	0.000000	0.000000	0.000000	0.000000	0.000000	-0.068574	-0.369474	0.253701	0.000000	0.000000	1.000000	134.000000	0.000000
15221.768633	0.121767	0.593172	-0.037795	75.445908	1.729463	26.762804	0.000000	0.000000	0.000000	0.000000	0.000000	0.000000	-0.068574	-0.369474	0.253701	0.000000	0.000000	1.000000	134.000000	0.000000
15221.771967	0.121541	0.591938	-0.036860	75.476990	1.679590	26.768486	0.000000	0.000000	0.000000	0.000000	0.000000	0.000000	-0.067844	-0.370010	0.280346	0.000000	0.000000	1.000000	134.000000	0.000000
15221.775300	0.121541	0.591938	-0.036860	75.476990	1.679590	26.768486	0.000000	0.000000	0.000000	0.000000	0.000000	0.000000	-0.067844	-0.370010	0.280346	0.000000	0.000000	1.000000	134.000000	0.000000
15221.778633	0.121541	0.591938	-0.036860	75.476990	1.679590	26.768486	0.000000	0.000000	0.000000	0.000000	0.000000	0.000000	-0.067844	-0.370010	0.280346	0.000000	0.000000	1.000000	134.000000	0.000000
15221.781967	0.121252	0.590701	-0.035912	75.570091	1.540353	26.690113	0.000000	0.000000	0.000000	0.000000	0.000000	0.000000	-0.086705	-0.371181	0.284497	0.000000	0.000000	1.000000	134.000000	0.000000
15221.785300	0.121252	0.590701	-0.035912	75.570091	1.540353	26.690113	0.000000	0.000000	0.000000	0.000000	0.000000	0.000000	-0.086705	-0.371181	0.284497	0.000000	0.000000	1.000000	134.000000	0.000000
15221.788633	0.121252	0.590701	-0.035912	75.570091	1.540353	26.690113	0.000000	0.000000	0.000000	0.000000	0.000000	0.000000	-0.086705	-0.371181	0.284497	0.000000	0.000000	1.000000	134.000000	0.000000
15221.791967	0.120962	0.589436	-0.034960	75.708084	1.328416	26.546741	0.000000	0.000000	0.000000	0.000000	0.000000	0.000000	-0.087053	-0.379558	0.285520	0.000000	0.000000	1.000000	134.000000	0.000000
15221.795300	0.120962	0.589436	-0.034960	75.708084	1.328416	26.546741	0.000000	0.000000	0.000000	0.000000	0.000000	0.000000	-0.087053	-0.379558	0.285520	0.000000	0.000000	1.000000	134.000000	0.000000
15221.798633	0.120962	0.589436	-0.034960	75.708084	1.328416	26.546741	0.000000	0.000000	0.000000	0.000000	0.000000	0.000000	-0.087053	-0.379558	0.285520	0.000000	0.000000	1.000000	134.000000	0.000000
15221.801967	0.120608	0.588184	-0.034071	75.853401	1.104151	26.391142	0.000000	0.000000	0.000000	0.000000	0.000000	0.000000	-0.106057	-0.375484	0.266837	0.000000	0.000000	1.000000	134.000000	0.000000
15221.805300	0.120608	0.588184	-0.034071	75.853401	1.104151	26.391142	0.000000	0.000000	0.000000	0.000000	0.000000	0.000000	-0.106057	-0.375484	0.266837	0.000000	0.000000	1.000000	134.000000	0.000000
15221.808633	0.120608	0.588184	-0.034071	75.853401	1.104151	26.391142	0.000000	0.000000	0.000000	0.000000	0.000000	0.000000	-0.106057	-0.375484	0.266837	0.000000	0.000000	1.000000	134.000000	0.000000
15221.811967	0.120254	0.586923	-0.033254	76.001625	0.873455	26.229025	0.000000	0.000000	0.000000	0.000000	0.000000	0.000000	-0.106338	-0.378380	0.245054	0.000000	0.000000	1.000000	134.000000	0.000000
15221.815300	0.120254	0.586923	-0.033254	76.001625	0.873455	26.229025	0.000000	0.000000	0.000000	0.000000	0.000000	0.000000	-0.106338	-0.378380	0.245054	0.000000	0.000000	1.000000	134.000000	0.000000
15221.818633	0.120254	0.586923	-0.033254	76.001625	0.873455	26.229025	0.000000	0.000000	0.000000	0.000000	0.000000	0.000000	-0.106338	-0.378380	0.245054	0.000000	0.000000	1.000000	134.000000	0.000000
15221.821967	0.119861	0.585695	-0.032488	76.146721	0.639964	26.066917	0.000000	0.000000	0.000000	0.000000	0.000000	0.000000	-0.117776	-0.368437	0.229614	0.000000	0.000000	1.000000	134.000000	0.000000
15221.825300	0.119861	0.585695	-0.032488	76.146721	0.639964	26.066917	0.000000	0.000000	0.000000	0.000000	0.000000	0.000000	-0.117776	-0.368437	0.229614	0.000000	0.000000	1.000000	134.000000	0.000000
15221.828633	0.119861	0.585695	-0.032488	76.146721	0.639964	26.066917	0.000000	0.000000	0.000000	0.000000	0.000000	0.000000	-0.117776	-0.368437	0.229614	0.000000	0.000000	1.000000	134.000000	0.000000
15221.831967	0.119458	0.584513	-0.031832	76.288681	0.409205	25.904924	0.000000	0.000000	0.000000	0.000000	0.000000	0.000000	-0.120968	-0.354665	0.196830	0.000000	0.000000	1.000000	134.000000	0.000000
15221.835300	0.119458	0.584513	-0.031832	76.288681	0.409205	25.904924	0.000000	0.000000	0.000000	0.000000	0.000000	0.000000	-0.120968	-0.354665	0.196830	0.000000	0.000000	1.000000	134.000000	0.000000
15221.838633	0.119458	0.584513	-0.031832	76.288681	0.409205	25.904924	0.000000	0.000000	0.000000	0.000000	0.000000	0.000000	-0.120968	-0.354665	0.196830	0.000000	0.000000	1.000000	134.000000	0.000000
15221.841967	0.119060	0.583341	-0.031232	76.433571	0.171681	25.736084	0.000000	0.000000	0.000000	0.000000	0.000000	0.000000	-0.119516	-0.351550	0.180126	0.000000	0.000000	1.000000	134.000000	0.000000
15221.845300	0.119060	0.583341	-0.031232	76.433571	0.171681	25.736084	0.000000	0.000000	0.000000	0.000000	0.000000	0.000000	-0.119516	-0.351550	0.180126	0.000000	0.000000	1.000000	134.000000	0.000000
15221.848633	0.119060	0.583341	-0.031232	76.433571	0.171681	25.736084	0.000000	0.000000	0.000000	0.000000	0.000000	0.000000	-0.119516	-0.351550	0.180126	0.000000	0.000000	1.000000	134.000000	0.000000
15221.851967	0.118622	0.582228	-0.030689	76.569283	-0.056129	25.574522	0.000000	0.000000	0.000000	0.000000	0.000000	0.000000	-0.131215	-0.333803	0.162884	0.000000	0.000000	1.000000	134.000000	0.000000
15221.855300	0.118622	0.582228	-0.030689	76.569283	-0.056129	25.574522	0.000000	0.000000	0.000000	0.000000	0.000000	0.000000	-0.131215	-0.333803	0.162884	0.000000	0.000000	1.000000	134.000000	0.000000
15221.858633	0.118622	0.582228	-0.030689	76.569283	-0.056129	25.574522	0.000000	0.000000	0.000000	0.000000	0.000000	0.000000	-0.131215	-0.333803	0.162884	0.000000	0.000000	1.000000	134.000000	0.000000
15221.861967	0.118225	0.581180	-0.030157	76.695839	-0.276368	25.420830	0.000000	0.000000	0.000000	0.000000	0.000000	0.000000	-0.119329	-0.314257	0.159696	0.000000	0.000000	1.000000	134.000000	0.000000
15221.865300	0.118225	0.581180	-0.030157	76.695839	-0.276368	25.420830	0.000000	0.000000	0.000000	0.000000	0.000000	0.000000	-0.119329	-0.314257	0.159696	0.000000	0.000000	1.000000	134.000000	0.000000
15221.868633	0.118225	0.581180	-0.030157	76.695839	-0.276368	25.420830	0.000000	0.000000	0.000000	0.000000	0.000000	0.000000	-0.119329	-0.314257	0.159696	0.000000	0.000000	1.000000	134.000000	0.000000
15221.871967	0.117853	0.580192	-0.029605	76.816307	-0.486758	25.271757	0.000000	0.000000	0.000000	0.000000	0.000000	0.000000	-0.111522	-0.296623	0.165340	0.000000	0.000000	1.000000	134.000000	0.000000
15221.875300	0.117853	0.580192	-0.029605	76.816307	-0.486758	25.271757	0.000000	0.000000	0.000000	0.000000	0.000000	0.000000	-0.111522	-0.296623	0.165340	0.000000	0.000000	1.000000	134.000000	0.000000
15221.878633	0.117853	0.580192	-0.029605	76.816307	-0.486758	25.271757	0.000000	0.000000	0.000000	0.000000	0.000000	0.000000	-0.111522	-0.296623	0.165340	0.000000	0.000000	1.000000	134.000000	0.000000
15221.881967	0.117521	0.579268	-0.029064	76.921623	-0.675772	25.139101	0.000000	0.000000	0.000000	0.000000	0.000000	0.000000	-0.099504	-0.277136	0.162462	0.000000	0.000000	1.000000	134.000000	0.000000
15221.885300	0.117521	0.579268	-0.029064	76.921623	-0.675772	25.139101	0.000000	0.000000	0.000000	0.000000	0.000000	0.000000	-0.099504	-0.277136	0.162462	0.000000	0.000000	1.000000	134.000000	0.000000
15221.888633	0.117521	0.579268	-0.029064	76.921623	-0.675772	25.139101	0.000000	0.000000	0.000000	0.000000	0.000000	0.000000	-0.099504	-0.277136	0.162462	0.000000	0.000000	1.000000	134.000000	0.000000
15221.891967	0.117230	0.578409	-0.028531	77.020912	-0.853905	25.012106	0.000000	0.000000	0.000000	0.000000	0.000000	0.000000	-0.087413	-0.257603	0.159728	0.000000	0.000000	1.000000	134.000000	0.000000
15221.895300	0.117230	0.578409	-0.028531	77.020912	-0.853905	25.012106	0.000000	0.000000	0.000000	0.000000	0.000000	0.000000	-0.087413	-0.257603	0.159728	0.000000	0.000000	1.000000	134.000000	0.000000
15221.898633	0.117230	0.578409	-0.028531	77.020912	-0.853905	25.012106	0.000000	0.000000	0.000000	0.000000	0.000000	0.000000	-0.087413	-0.257603	0.159728	0.000000	0.000000	1.000000	134.000000	0.000000
15221.901967	0.117230	0.578409	-0.028531	77.114082	-1.018127	24.891041	0.000000	0.000000	0.000000	0.000000	0.000000	0.000000	-0.087413	-0.257603	0.159728	0.000000	0.000000	1.000000	134.000000	0.000000
15221.905300	0.116999	0.577616	-0.028013	77.114082	-1.018127	24.891041	0.000000	0.000000	0.000000	0.000000	0.000000	0.000000	-0.069136	-0.238096	0.155462	0.000000	0.000000	1.000000	134.000000	0.000000
15221.908633	0.116999	0.577616	-0.028013	77.114082	-1.018127	24.891041	0.000000	0.000000	0.000000	0.000000	0.000000	0.000000	-0.069136	-0.238096	0.155462	0.000000	0.000000	1.000000	134.000000	0.000000
15221.911967	0.116803	0.576894	-0.027527	77.198158	-1.166991	24.780195	0.000000	0.000000	0.000000	0.000000	0.000000	0.000000	-0.058781	-0.216564	0.146012	0.000000	0.000000	1.000000	134.000000	0.000000
15221.915300	0.116803	0.576894	-0.027527	77.198158	-1.166991	24.780195	0.000000	0.000000	0.000000	0.000000	0.000000	0.000000	-0.058781	-0.216564	0.146012	0.000000	0.000000	1.000000	134.000000	0.000000
15221.918633	0.116803	0.576894	-0.027527	77.198158	-1.166991	24.780195	0.000000	0.000000	0.000000	0.000000	0.000000	0.000000	-0.058781	-0.216564	0.146012	0.000000	0.000000	1.000000	134.000000	0.000000
15221.921967	0.116803	0.576894	-0.027527	77.273239	-1.300048	24.680029	0.000000	0.000000	0.000000	0.000000	0.000000	0.000000	-0.058781	-0.216564	0.146012	0.000000	0.000000	1.000000	134.000000	0.000000
15221.925300	0.116664	0.576219	-0.027070	77.273239	-1.300048	24.680029	0.000000	0.000000	0.000000	0.000000	0.000000	0.000000	-0.041710	-0.202279	0.136899	0.000000	0.000000	1.000000	134.000000	0.000000
15221.928633	0.116664	0.576219	-0.027070	77.273239	-1.300048	24.680029	0.000000	0.000000	0.000000	0.000000	0.000000	0.000000	-0.041710	-0.202279	0.136899	0.000000	0.000000	1.000000	134.000000	0.000000
15221.931967	0.116515	0.575600	-0.026651	77.342247	-1.423597	24.586843	0.000000	0.000000	0.000000	0.000000	0.000000	0.000000	-0.044835	-0.185985	0.125874	0.000000	0.000000	1.000000	134.000000	0.000000
15221.935300	0.116515	0.575600	-0.026651	77.342247	-1.423597	24.586843	0.000000	0.000000	0.000000	0.000000	0.000000	0.000000	-0.044835	-0.185985	0.125874	0.000000	0.000000	1.000000	134.000000	0.000000
15221.938633	0.116515	0.575600	-0.026651	77.342247	-1.423597	24.586843	0.000000	0.000000	0.000000	0.000000	0.000000	0.000000	-0.044835	-0.185985	0.125874	0.000000	0.000000	1.000000	134.000000	0.000000
15221.941967	0.116515	0.575600	-0.026651	77.402252	-1.530673	24.504990	0.000000	0.000000	0.000000	0.000000	0.000000	0.000000	-0.044835	-0.185985	0.125874	0.000000	0.000000	1.000000	134.000000	0.000000
15221.945300	0.116393	0.575039	-0.026210	77.402252	-1.530673	24.504990	0.000000	0.000000	0.000000	0.000000	0.000000	0.000000	-0.036646	-0.168275	0.132297	0.000000	0.000000	1.000000	134.000000	0.000000
15221.948633	0.116393	0.575039	-0.026210	77.402252	-1.530673	24.504990	0.000000	0.000000	0.000000	0.000000	0.000000	0.000000	-0.036646	-0.168275	0.132297	0.000000	0.000000	1.000000	134.000000	0.000000
15221.951967	0.116317	0.574561	-0.025759	77.453224	-1.626359	24.434816	0.000000	0.000000	0.000000	0.000000	0.000000	0.000000	-0.022790	-0.143291	0.135277	0.000000	0.000000	1.000000	134.000000	0.000000
15221.955300	0.116317	0.574561	-0.025759	77.453224	-1.626359	24.434816	0.000000	0.000000	0.000000	0.000000	0.000000	0.000000	-0.022790	-0.143291	0.135277	0.000000	0.000000	1.000000	134.000000	0.000000
15221.958633	0.116317	0.574561	-0.025759	77.453224	-1.626359	24.434816	0.000000	0.000000	0.000000	0.000000	0.000000	0.000000	-0.022790	-0.143291	0.135277	0.000000	0.000000	1.000000	134.000000	0.000000
15221.961967	0.116317	0.574561	-0.025759	77.492203	-1.706323	24.372780	0.000000	0.000000	0.000000	0.000000	0.000000	0.000000	-0.022790	-0.143291	0.135277	0.000000	0.000000	1.000000	134.000000	0.000000
15221.965300	0.116216	0.574131	-0.025315	77.492203	-1.706323	24.372780	0.000000	0.000000	0.000000	0.000000	0.000000	0.000000	-0.030091	-0.128914	0.133074	0.000000	0.000000	1.000000	134.000000	0.000000
15221.968633	0.116216	0.574131	-0.025315	77.492203	-1.706323	24.372780	0.000000	0.000000	0.000000	0.000000	0.000000	0.000000	-0.030091	-0.128914	0.133074	0.000000	0.000000	1.000000	134.000000	0.000000
15221.971967	0.116137	0.573767	-0.024873	77.528145	-1.779789	24.322605	0.000000	0.000000	0.000000	0.000000	0.000000	0.000000	-0.023700	-0.109156	0.132719	0.000000	0.000000	1.000000	134.000000	0.000000
15221.975300	0.116137	0.573767	-0.024873	77.528145	-1.779789	24.322605	0.000000	0.000000	0.000000	0.000000	0.000000	0.000000	-0.023700	-0.109156	0.132719	0.000000	0.000000	1.000000	134.000000	0.000000
15221.978633	0.116137	0.573767	-0.024873	77.528145	-1.779789	24.322605	0.000000	0.000000	0.000000	0.000000	0.000000	0.000000	-0.023700	-0.109156	0.132719	0.000000	0.000000	1.000000	134.000000	0.000000
15221.981967	0.116066	0.573463	-0.024403	77.552124	-1.837094	24.288992	0.000000	0.000000	0.000000	0.000000	0.000000	0.000000	-0.021584	-0.091433	0.141024	0.000000	0.000000	1.000000	134.000000	0.000000
15221.985300	0.116066	0.573463	-0.024403	77.552124	-1.837094	24.288992	0.000000	0.000000	0.000000	0.000000	0.000000	0.000000	-0.021584	-0.091433	0.141024	0.000000	0.000000	1.000000	134.000000	0.000000
15221.988633	0.116066	0.573463	-0.024403	77.552124	-1.837094	24.288992	0.000000	0.000000	0.000000	0.000000	0.000000	0.000000	-0.021584	-0.091433	0.141024	0.000000	0.000000	1.000000	134.000000	0.000000
15221.991967	0.116026	0.573189	-0.023973	77.573555	-1.882218	24.266737	0.000000	0.000000	0.000000	0.000000	0.000000	0.000000	-0.011736	-0.082238	0.128849	0.000000	0.000000	1.000000	134.000000	0.000000
15221.995300	0.116026	0.573189	-0.023973	77.573555	-1.882218	24.266737	0.000000	0.000000	0.000000	0.000000	0.000000	0.000000	-0.011736	-0.082238	0.128849	0.000000	0.000000	1.000000	134.000000	0.000000
15221.998633	0.116026	0.573189	-0.023973	77.573555	-1.882218	24.266737	0.000000	0.000000	0.000000	0.000000	0.000000	0.000000	-0.011736	-0.082238	0.128849	0.000000	0.000000	1.000000	134.000000	0.000000
15222.001967	0.116026	0.573189	-0.023973	77.588989	-1.916425	24.252872	0.000000	0.000000	0.000000	0.000000	0.000000	0.000000	-0.011736	-0.082238	0.128849	0.000000	0.000000	1.000000	134.000000	0.000000
15222.005300	0.115982	0.572987	-0.023562	77.588989	-1.916425	24.252872	0.000000	0.000000	0.000000	0.000000	0.000000	0.000000	-0.013306	-0.060353	0.123291	0.000000	0.000000	1.000000	134.000000	0.000000
15222.008633	0.115982	0.572987	-0.023562	77.588989	-1.916425	24.252872	0.000000	0.000000	0.000000	0.000000	0.000000	0.000000	-0.013306	-0.060353	0.123291	0.000000	0.000000	1.000000	134.000000	0.000000
15222.011967	0.115982	0.572987	-0.023562	77.598465	-1.939675	24.247461	0.000000	0.000000	0.000000	0.000000	0.000000	0.000000	-0.013306	-0.060353	0.123291	0.000000	0.000000	1.000000	134.000000	0.000000
15222.015300	0.115982	0.572987	-0.023562	77.598465	-1.939675	24.247461	0.000000	0.000000	0.000000	0.000000	0.000000	0.000000	-0.013306	-0.060353	0.123291	0.000000	0.000000	1.000000	134.000000	0.000000
15222.018633	0.115952	0.572793	-0.023180	77.598465	-1.939675	24.247461	0.000000	0.000000	0.000000	0.000000	0.000000	0.000000	-0.009071	-0.058395	0.114644	0.000000	0.000000	1.000000	134.000000	0.000000
15222.021967	0.115933	0.572654	-0.022839	77.604935	-1.956066	24.246286	0.000000	0.000000	0.000000	0.000000	0.000000	0.000000	-0.005791	-0.041706	0.102347	0.000000	0.000000	1.000000	134.000000	0.000000
15222.025300	0.115933	0.572654	-0.022839	77.604935	-1.956066	24.246286	0.000000	0.000000	0.000000	0.000000	0.000000	0.000000	-0.005791	-0.041706	0.102347	0.000000	0.000000	1.000000	134.000000	0.000000
15222.028633	0.115933	0.572654	-0.022839	77.604935	-1.956066	24.246286	0.000000	0.000000	0.000000	0.000000	0.000000	0.000000	-0.005791	-0.041706	0.102347	0.000000	0.000000	1.000000	134.000000	0.000000
15222.031967	0.115933	0.572654	-0.022839	77.607941	-1.971093	24.242048	0.000000	0.000000	0.000000	0.000000	0.000000	0.000000	-0.005791	-0.041706	0.102347	0.000000	0.000000	1.000000	134.000000	0.000000
15222.035300	0.115930	0.572564	-0.022516	77.607941	-1.971093	24.242048	0.000000	0.000000	0.000000	0.000000	0.000000	0.000000	-0.000627	-0.027052	0.097023	0.000000	0.000000	1.000000	134.000000	0.000000
15222.038633	0.115930	0.572564	-0.022516	77.607941	-1.971093	24.242048	0.000000	0.000000	0.000000	0.000000	0.000000	0.000000	-0.000627	-0.027052	0.097023	0.000000	0.000000	1.000000	134.000000	0.000000
15222.041967	0.115930	0.572564	-0.022516	77.610924	-1.986118	24.237799	0.000000	0.000000	0.000000	0.000000	0.000000	0.000000	-0.000627	-0.027052	0.097023	0.000000	0.000000	1.000000	134.000000	0.000000
15222.045300	0.115930	0.572564	-0.022516	77.610924	-1.986118	24.237799	0.000000	0.000000	0.000000	0.000000	0.000000	0.000000	-0.000627	-0.027052	0.097023	0.000000	0.000000	1.000000	134.000000	0.000000
15222.048633	0.115899	0.572483	-0.022302	77.610924	-1.986118	24.237799	0.000000	0.000000	0.000000	0.000000	0.000000	0.000000	-0.009449	-0.024057	0.064065	0.000000	0.000000	1.000000	134.000000	0.000000
15222.051967	0.115899	0.572483	-0.022302	77.607933	-1.992863	24.242031	0.000000	0.000000	0.000000	0.000000	0.000000	0.000000	-0.009449	-0.024057	0.064065	0.000000	0.000000	1.000000	134.000000	0.000000
15222.055300	0.115899	0.572483	-0.022302	77.607933	-1.992863	24.242031	0.000000	0.000000	0.000000	0.000000	0.000000	0.000000	-0.009449	-0.024057	0.064065	0.000000	0.000000	1.000000	134.000000	0.000000
15222.058633	0.115899	0.572483	-0.022302	77.607933	-1.992863	24.242031	0.000000	0.000000	0.000000	0.000000	0.000000	0.000000	-0.009449	-0.024057	0.064065	0.000000	0.000000	1.000000	134.000000	0.000000
15222.061967	0.115821	0.572431	-0.022015	77.607941	-2.001009	24.242044	0.000000	0.000000	0.000000	0.000000	0.000000	0.000000	-0.023484	-0.015607	0.086217	0.000000	0.000000	1.000000	134.000000	0.000000
15222.065300	0.115821	0.572431	-0.022015	77.607941	-2.001009	24.242044	0.000000	0.000000	0.000000	0.000000	0.000000	0.000000	-0.023484	-0.015607	0.086217	0.000000	0.000000	1.000000	134.000000	0.000000
15222.068633	0.115821	0.572431	-0.022015	77.607941	-2.001009	24.242044	0.000000	0.000000	0.000000	0.000000	0.000000	0.000000	-0.023484	-0.015607	0.086217	0.000000	0.000000	1.000000	134.000000	0.000000
15222.071967	0.115821	0.572431	-0.022015	77.605431	-1.996831	24.253578	0.000000	0.000000	0.000000	0.000000	0.000000	0.000000	-0.023484	-0.015607	0.086217	0.000000	0.000000	1.000000	134.000000	0.000000
15222.075300	0.115784	0.572449	-0.021986	77.605431	-1.996831	24.253578	0.000000	0.000000	0.000000	0.000000	0.000000	0.000000	-0.011029	0.005295	0.008427	0.000000	0.000000	1.000000	134.000000	0.000000
15222.078633	0.115784	0.572449	-0.021986	77.605431	-1.996831	24.253578	0.000000	0.000000	0.000000	0.000000	0.000000	0.000000	-0.011029	0.005295	0.008427	0.000000	0.000000	1.000000	134.000000	0.000000
15222.081967	0.115784	0.572449	-0.021986	77.599915	-1.988518	24.269339	0.000000	0.000000	0.000000	0.000000	0.000000	0.000000	-0.011029	0.005295	0.008427	0.000000	0.000000	1.000000	134.000000	0.000000
15222.085300	0.115784	0.572449	-0.021986	77.599915	-1.988518	24.269339	0.000000	0.000000	0.000000	0.000000	0.000000	0.000000	-0.011029	0.005295	0.008427	0.000000	0.000000	1.000000	134.000000	0.000000
15222.088633	0.115739	0.572498	-0.021988	77.599915	-1.988518	24.269339	0.000000	0.000000	0.000000	0.000000	0.000000	0.000000	-0.013368	0.014760	-0.000355	0.000000	0.000000	1.000000	134.000000	0.000000
15222.091967	0.115739	0.572498	-0.021988	77.591400	-1.973375	24.289307	0.000000	0.000000	0.000000	0.000000	0.000000	0.000000	-0.013368	0.014760	-0.000355	0.000000	0.000000	1.000000	134.000000	0.000000
15222.095300	0.115739	0.572498	-0.021988	77.591400	-1.973375	24.289307	0.000000	0.000000	0.000000	0.000000	0.000000	0.000000	-0.013368	0.014760	-0.000355	0.000000	0.000000	1.000000	134.000000	0.000000
15222.098633	0.115739	0.572498	-0.021988	77.591400	-1.973375	24.289307	0.000000	0.000000	0.000000	0.000000	0.000000	0.000000	-0.013368	0.014760	-0.000355	0.000000	0.000000	1.000000	134.000000	0.000000
15222.101967	0.115664	0.572695	-0.022020	77.579857	-1.956846	24.313471	0.000000	0.000000	0.000000	0.000000	0.000000	0.000000	-0.022480	0.059060	-0.009679	0.000000	0.000000	1.000000	134.000000	0.000000
15222.105300	0.115664	0.572695	-0.022020	77.579857	-1.956846	24.313471	0.000000	0.000000	0.000000	0.000000	0.000000	0.000000	-0.022480	0.059060	-0.009679	0.000000	0.000000	1.000000	134.000000	0.000000
15222.108633	0.115664	0.572695	-0.022020	77.579857	-1.956846	24.313471	0.000000	0.000000	0.000000	0.000000	0.000000	0.000000	-0.022480	0.059060	-0.009679	0.000000	0.000000	1.000000	134.000000	0.000000
15222.111967	0.115664	0.572695	-0.022020	77.563782	-1.913035	24.367830	0.000000	0.000000	0.000000	0.000000	0.000000	0.000000	-0.022480	0.059060	-0.009679	0.000000	0.000000	1.000000	134.000000	0.000000
15222.115300	0.115640	0.572836	-0.022028	77.563782	-1.913035	24.367830	0.000000	0.000000	0.000000	0.000000	0.000000	0.000000	-0.007268	0.042185	-0.002380	0.000000	0.000000	1.000000	134.000000	0.000000
15222.118633	0.115640	0.572836	-0.022028	77.563782	-1.913035	24.367830	0.000000	0.000000	0.000000	0.000000	0.000000	0.000000	-0.007268	0.042185	-0.002380	0.000000	0.000000	1.000000	134.000000	0.000000
15222.121967	0.115640	0.572836	-0.022028	77.546120	-1.846161	24.448071	0.000000	0.000000	0.000000	0.000000	0.000000	0.000000	-0.007268	0.042185	-0.002380	0.000000	0.000000	1.000000	134.000000	0.000000
15222.125300	0.115640	0.572836	-0.022028	77.546120	-1.846161	24.448071	0.000000	0.000000	0.000000	0.000000	0.000000	0.000000	-0.007268	0.042185	-0.002380	0.000000	0.000000	1.000000	134.000000	0.000000
15222.128633	0.115635	0.573001	-0.022047	77.546120	-1.846161	24.448071	0.000000	0.000000	0.000000	0.000000	0.000000	0.000000	-0.001562	0.049588	-0.005874	0.000000	0.000000	1.000000	134.000000	0.000000
15222.131967	0.115635	0.573001	-0.022047	77.529335	-1.768554	24.542631	0.000000	0.000000	0.000000	0.000000	0.000000	0.000000	-0.001562	0.049588	-0.005874	0.000000	0.000000	1.000000	134.000000	0.000000
15222.135300	0.115635	0.573001	-0.022047	77.529335	-1.768554	24.542631	0.000000	0.000000	0.000000	0.000000	0.000000	0.000000	-0.001562	0.049588	-0.005874	0.000000	0.000000	1.000000	134.000000	0.000000
15222.138633	0.115635	0.573001	-0.022047	77.529335	-1.768554	24.542631	0.000000	0.000000	0.000000	0.000000	0.000000	0.000000	-0.001562	0.049588	-0.005874	0.000000	0.000000	1.000000	134.000000	0.000000
15222.141967	0.115623	0.573356	-0.022093	77.508194	-1.703469	24.619366	0.000000	0.000000	0.000000	0.000000	0.000000	0.000000	-0.003625	0.106515	-0.013641	0.000000	0.000000	1.000000	134.000000	0.000000
15222.145300	0.115623	0.573356	-0.022093	77.508194	-1.703469	24.619366	0.000000	0.000000	0.000000	0.000000	0.000000	0.000000	-0.003625	0.106515	-0.013641	0.000000	0.000000	1.000000	134.000000	0.000000
15222.148633	0.115623	0.573356	-0.022093	77.508194	-1.703469	24.619366	0.000000	0.000000	0.000000	0.000000	0.000000	0.000000	-0.003625	0.106515	-0.013641	0.000000	0.000000	1.000000	134.000000	0.000000
15222.151967	0.115623	0.573356	-0.022093	77.484627	-1.665827	24.659597	0.000000	0.000000	0.000000	0.000000	0.000000	0.000000	-0.003625	0.106515	-0.013641	0.000000	0.000000	1.000000	134.000000	0.000000
15222.155300	0.115605	0.573535	-0.022159	77.484627	-1.665827	24.659597	0.000000	0.000000	0.000000	0.000000	0.000000	0.000000	-0.005273	0.053719	-0.019848	0.000000	0.000000	1.000000	134.000000	0.000000
15222.158633	0.115605	0.573535	-0.022159	77.484627	-1.665827	24.659597	0.000000	0.000000	0.000000	0.000000	0.000000	0.000000	-0.005273	0.053719	-0.019848	0.000000	0.000000	1.000000	134.000000	0.000000
15222.161967	0.115605	0.573535	-0.022159	77.463638	-1.635043	24.688347	0.000000	0.000000	0.000000	0.000000	0.000000	0.000000	-0.005273	0.053719	-0.019848	0.000000	0.000000	1.000000	134.000000	0.000000
15222.165300	0.115605	0.573535	-0.022159	77.463638	-1.635043	24.688347	0.000000	0.000000	0.000000	0.000000	0.000000	0.000000	-0.005273	0.053719	-0.019848	0.000000	0.000000	1.000000	134.000000	0.000000
15222.168633	0.115602	0.573721	-0.022254	77.463638	-1.635043	24.688347	0.000000	0.000000	0.000000	0.000000	0.000000	0.000000	-0.000936	0.055795	-0.028474	0.000000	0.000000	1.000000	134.000000	0.000000
15222.171967	0.115602	0.573721	-0.022254	77.445618	-1.611060	24.712923	0.000000	0.000000	0.000000	0.000000	0.000000	0.000000	-0.000936	0.055795	-0.028474	0.000000	0.000000	1.000000	134.000000	0.000000
15222.175300	0.115602	0.573721	-0.022254	77.445618	-1.611060	24.712923	0.000000	0.000000	0.000000	0.000000	0.000000	0.000000	-0.000936	0.055795	-0.028474	0.000000	0.000000	1.000000	134.000000	0.000000
15222.178633	0.115602	0.573721	-0.022254	77.445618	-1.611060	24.712923	0.000000	0.000000	0.000000	0.000000	0.000000	0.000000	-0.000936	0.055795	-0.028474	0.000000	0.000000	1.000000	134.000000	0.000000
15222.181967	0.115523	0.574082	-0.022468	77.427612	-1.589869	24.737415	0.000000	0.000000	0.000000	0.000000	0.000000	0.000000	-0.023678	0.108276	-0.064150	0.000000	0.000000	1.000000	134.000000	0.000000
15222.185300	0.115523	0.574082	-0.022468	77.427612	-1.589869	24.737415	0.000000	0.000000	0.000000	0.000000	0.000000	0.000000	-0.023678	0.108276	-0.064150	0.000000	0.000000	1.000000	134.000000	0.000000
15222.188633	0.115523	0.574082	-0.022468	77.427612	-1.589869	24.737415	0.000000	0.000000	0.000000	0.000000	0.000000	0.000000	-0.023678	0.108276	-0.064150	0.000000	0.000000	1.000000	134.000000	0.000000
15222.191967	0.115489	0.574257	-0.022598	77.410049	-1.560616	24.769060	0.000000	0.000000	0.000000	0.000000	0.000000	0.000000	-0.010355	0.052464	-0.038967	0.000000	0.000000	1.000000	134.000000	0.000000
15222.195300	0.115489	0.574257	-0.022598	77.410049	-1.560616	24.769060	0.000000	0.000000	0.000000	0.000000	0.000000	0.000000	-0.010355	0.052464	-0.038967	0.000000	0.000000	1.000000	134.000000	0.000000
15222.198633	0.115489	0.574257	-0.022598	77.410049	-1.560616	24.769060	0.000000	0.000000	0.000000	0.000000	0.000000	0.000000	-0.010355	0.052464	-0.038967	0.000000	0.000000	1.000000	134.000000	0.000000
15222.201967	0.115489	0.574257	-0.022598	77.392075	-1.539570	24.793417	0.000000	0.000000	0.000000	0.000000	0.000000	0.000000	-0.010355	0.052464	-0.038967	0.000000	0.000000	1.000000	134.000000	0.000000
15222.205300	0.115434	0.574432	-0.022722	77.392075	-1.539570	24.793417	0.000000	0.000000	0.000000	0.000000	0.000000	0.000000	-0.016548	0.052441	-0.037344	0.000000	0.000000	1.000000	134.000000	0.000000
15222.208633	0.115434	0.574432	-0.022722	77.392075	-1.539570	24.793417	0.000000	0.000000	0.000000	0.000000	0.000000	0.000000	-0.016548	0.052441	-0.037344	0.000000	0.000000	1.000000	134.000000	0.000000
15222.211967	0.115434	0.574432	-0.022722	77.374489	-1.513179	24.824917	0.000000	0.000000	0.000000	0.000000	0.000000	0.000000	-0.016548	0.052441	-0.037344	0.000000	0.000000	1.000000	134.000000	0.000000
15222.215300	0.115434	0.574432	-0.022722	77.374489	-1.513179	24.824917	0.000000	0.000000	0.000000	0.000000	0.000000	0.000000	-0.016548	0.052441	-0.037344	0.000000	0.000000	1.000000	134.000000	0.000000
15222.218633	0.115391	0.574593	-0.022800	77.374489	-1.513179	24.824917	0.000000	0.000000	0.000000	0.000000	0.000000	0.000000	-0.012850	0.048316	-0.023435	0.000000	0.000000	1.000000	134.000000	0.000000
15222.221967	0.115391	0.574593	-0.022800	77.354393	-1.480281	24.867558	0.000000	0.000000	0.000000	0.000000	0.000000	0.000000	-0.012850	0.048316	-0.023435	0.000000	0.000000	1.000000	134.000000	0.000000
15222.225300	0.115391	0.574593	-0.022800	77.354393	-1.480281	24.867558	0.000000	0.000000	0.000000	0.000000	0.000000	0.000000	-0.012850	0.048316	-0.023435	0.000000	0.000000	1.000000	134.000000	0.000000
15222.228633	0.115391	0.574593	-0.022800	77.354393	-1.480281	24.867558	0.000000	0.000000	0.000000	0.000000	0.000000	0.000000	-0.012850	0.048316	-0.023435	0.000000	0.000000	1.000000	134.000000	0.000000
15222.231967	0.115267	0.574957	-0.022935	77.335709	-1.428605	24.931673	0.000000	0.000000	0.000000	0.000000	0.000000	0.000000	-0.037214	0.109260	-0.040404	0.000000	0.000000	1.000000	134.000000	0.000000
15222.235300	0.115267	0.574957	-0.022935	77.335709	-1.428605	24.931673	0.000000	0.000000	0.000000	0.000000	0.000000	0.000000	-0.037214	0.109260	-0.040404	0.000000	0.000000	1.000000	134.000000	0.000000
15222.238633	0.115267	0.574957	-0.022935	77.335709	-1.428605	24.931673	0.000000	0.000000	0.000000	0.000000	0.000000	0.000000	-0.037214	0.109260	-0.040404	0.000000	0.000000	1.000000	134.000000	0.000000
15222.241967	0.115208	0.575135	-0.022991	77.318802	-1.360994	25.024387	0.000000	0.000000	0.000000	0.000000	0.000000	0.000000	-0.017686	0.053581	-0.016754	0.000000	0.000000	1.000000	134.000000	0.000000
15222.245300	0.115208	0.575135	-0.022991	77.318802	-1.360994	25.024387	0.000000	0.000000	0.000000	0.000000	0.000000	0.000000	-0.017686	0.053581	-0.016754	0.000000	0.000000	1.000000	134.000000	0.000000
15222.248633	0.115208	0.575135	-0.022991	77.318802	-1.360994	25.024387	0.000000	0.000000	0.000000	0.000000	0.000000	0.000000	-0.017686	0.053581	-0.016754	0.000000	0.000000	1.000000	134.000000	0.000000
15222.251967	0.115208	0.575135	-0.022991	77.304169	-1.266647	25.152857	0.000000	0.000000	0.000000	0.000000	0.000000	0.000000	-0.017686	0.053581	-0.016754	0.000000	0.000000	1.000000	134.000000	0.000000
15222.255300	0.115134	0.575307	-0.023018	77.304169	-1.266647	25.152857	0.000000	0.000000	0.000000	0.000000	0.000000	0.000000	-0.022020	0.051553	-0.008167	0.000000	0.000000	1.000000	134.000000	0.000000
15222.258633	0.115134	0.575307	-0.023018	77.304169	-1.266647	25.152857	0.000000	0.000000	0.000000	0.000000	0.000000	0.000000	-0.022020	0.051553	-0.008167	0.000000	0.000000	1.000000	134.000000	0.000000
15222.261967	0.115134	0.575307	-0.023018	77.292664	-1.132113	25.331436	0.000000	0.000000	0.000000	0.000000	0.000000	0.000000	-0.022020	0.051553	-0.008167	0.000000	0.000000	1.000000	134.000000	0.000000
15222.265300	0.115134	0.575307	-0.023018	77.292664	-1.132113	25.331436	0.000000	0.000000	0.000000	0.000000	0.000000	0.000000	-0.022020	0.051553	-0.008167	0.000000	0.000000	1.000000	134.000000	0.000000
15222.268633	0.115075	0.575486	-0.023074	77.292664	-1.132113	25.331436	0.000000	0.000000	0.000000	0.000000	0.000000	0.000000	-0.017687	0.053559	-0.016799	0.000000	0.000000	1.000000	134.000000	0.000000
15222.271967	0.115075	0.575486	-0.023074	77.284981	-0.993529	25.520288	0.000000	0.000000	0.000000	0.000000	0.000000	0.000000	-0.017687	0.053559	-0.016799	0.000000	0.000000	1.000000	134.000000	0.000000
15222.275300	0.115075	0.575486	-0.023074	77.284981	-0.993529	25.520288	0.000000	0.000000	0.000000	0.000000	0.000000	0.000000	-0.017687	0.053559	-0.016799	0.000000	0.000000	1.000000	134.000000	0.000000
15222.278633	0.115075	0.575486	-0.023074	77.284981	-0.993529	25.520288	0.000000	0.000000	0.000000	0.000000	0.000000	0.000000	-0.017687	0.053559	-0.016799	0.000000	0.000000	1.000000	134.000000	0.000000
15222.281967	0.114916	0.575821	-0.023261	77.272369	-0.867462	25.684046	0.000000	0.000000	0.000000	0.000000	0.000000	0.000000	-0.047956	0.100511	-0.056162	0.000000	0.000000	1.000000	134.000000	0.000000
15222.285300	0.114916	0.575821	-0.023261	77.272369	-0.867462	25.684046	0.000000	0.000000	0.000000	0.000000	0.000000	0.000000	-0.047956	0.100511	-0.056162	0.000000	0.000000	1.000000	134.000000	0.000000
15222.288633	0.114916	0.575821	-0.023261	77.272369	-0.867462	25.684046	0.000000	0.000000	0.000000	0.000000	0.000000	0.000000	-0.047956	0.100511	-0.056162	0.000000	0.000000	1.000000	134.000000	0.000000
15222.291967	0.114860	0.575995	-0.023386	77.257866	-0.807336	25.764626	0.000000	0.000000	0.000000	0.000000	0.000000	0.000000	-0.016553	0.052258	-0.037543	0.000000	0.000000	1.000000	134.000000	0.000000
15222.295300	0.114860	0.575995	-0.023386	77.257866	-0.807336	25.764626	0.000000	0.000000	0.000000	0.000000	0.000000	0.000000	-0.016553	0.052258	-0.037543	0.000000	0.000000	1.000000	134.000000	0.000000
15222.298633	0.114860	0.575995	-0.023386	77.257866	-0.807336	25.764626	0.000000	0.000000	0.000000	0.000000	0.000000	0.000000	-0.016553	0.052258	-0.037543	0.000000	0.000000	1.000000	134.000000	0.000000
15222.301967	0.114860	0.575995	-0.023386	77.239761	-0.793144	25.787537	0.000000	0.000000	0.000000	0.000000	0.000000	0.000000	-0.016553	0.052258	-0.037543	0.000000	0.000000	1.000000	134.000000	0.000000
15222.305300	0.114768	0.576187	-0.023484	77.239761	-0.793144	25.787537	0.000000	0.000000	0.000000	0.000000	0.000000	0.000000	-0.027559	0.057558	-0.029205	0.000000	0.000000	1.000000	134.000000	0.000000
15222.308633	0.114768	0.576187	-0.023484	77.239761	-0.793144	25.787537	0.000000	0.000000	0.000000	0.000000	0.000000	0.000000	-0.027559	0.057558	-0.029205	0.000000	0.000000	1.000000	134.000000	0.000000
15222.311967	0.114768	0.576187	-0.023484	77.219124	-0.769933	25.821381	0.000000	0.000000	0.000000	0.000000	0.000000	0.000000	-0.027559	0.057558	-0.029205	0.000000	0.000000	1.000000	134.000000	0.000000
15222.315300	0.114768	0.576187	-0.023484	77.219124	-0.769933	25.821381	0.000000	0.000000	0.000000	0.000000	0.000000	0.000000	-0.027559	0.057558	-0.029205	0.000000	0.000000	1.000000	134.000000	0.000000
15222.318633	0.114672	0.576361	-0.023598	77.219124	-0.769933	25.821381	0.000000	0.000000	0.000000	0.000000	0.000000	0.000000	-0.028902	0.052183	-0.034323	0.000000	0.000000	1.000000	134.000000	0.000000
15222.321967	0.114672	0.576361	-0.023598	77.198441	-0.749539	25.855110	0.000000	0.000000	0.000000	0.000000	0.000000	0.000000	-0.028902	0.052183	-0.034323	0.000000	0.000000	1.000000	134.000000	0.000000
15222.325300	0.114672	0.576361	-0.023598	77.198441	-0.749539	25.855110	0.000000	0.000000	0.000000	0.000000	0.000000	0.000000	-0.028902	0.052183	-0.034323	0.000000	0.000000	1.000000	134.000000	0.000000
15222.328633	0.114672	0.576361	-0.023598	77.198441	-0.749539	25.855110	0.000000	0.000000	0.000000	0.000000	0.000000	0.000000	-0.028902	0.052183	-0.034323	0.000000	0.000000	1.000000	134.000000	0.000000
15222.331967	0.114421	0.576773	-0.023714	77.178299	-0.688128	25.949831	0.000000	0.000000	0.000000	0.000000	0.000000	0.000000	-0.075267	0.123638	-0.034885	0.000000	0.000000	1.000000	134.000000	0.000000
15222.335300	0.114421	0.576773	-0.023714	77.178299	-0.688128	25.949831	0.000000	0.000000	0.000000	0.000000	0.000000	0.000000	-0.075267	0.123638	-0.034885	0.000000	0.000000	1.000000	134.000000	0.000000
15222.338633	0.114421	0.576773	-0.023714	77.178299	-0.688128	25.949831	0.000000	0.000000	0.000000	0.000000	0.000000	0.000000	-0.075267	0.123638	-0.034885	0.000000	0.000000	1.000000	134.000000	0.000000
15222.341967	0.114303	0.576993	-0.023744	77.160767	-0.550956	26.141136	0.000000	0.000000	0.000000	0.000000	0.000000	0.000000	-0.035369	0.066126	-0.008927	0.000000	0.000000	1.000000	134.000000	0.000000
15222.345300	0.114303	0.576993	-0.023744	77.160767	-0.550956	26.141136	0.000000	0.000000	0.000000	0.000000	0.000000	0.000000	-0.035369	0.066126	-0.008927	0.000000	0.000000	1.000000	134.000000	0.000000
15222.348633	0.114303	0.576993	-0.023744	77.160767	-0.550956	26.141136	0.000000	0.000000	0.000000	0.000000	0.000000	0.000000	-0.035369	0.066126	-0.008927	0.000000	0.000000	1.000000	134.000000	0.000000
15222.351967	0.114303	0.576993	-0.023744	77.145721	-0.338143	26.428879	0.000000	0.000000	0.000000	0.000000	0.000000	0.000000	-0.035369	0.066126	-0.008927	0.000000	0.000000	1.000000	134.000000	0.000000
15222.355300	0.114204	0.577238	-0.023786	77.145721	-0.338143	26.428879	0.000000	0.000000	0.000000	0.000000	0.000000	0.000000	-0.029697	0.073462	-0.012497	0.000000	0.000000	1.000000	134.000000	0.000000
15222.358633	0.114204	0.577238	-0.023786	77.145721	-0.338143	26.428879	0.000000	0.000000	0.000000	0.000000	0.000000	0.000000	-0.029697	0.073462	-0.012497	0.000000	0.000000	1.000000	134.000000	0.000000
15222.361967	0.114204	0.577238	-0.023786	77.135551	-0.058609	26.802259	0.000000	0.000000	0.000000	0.000000	0.000000	0.000000	-0.029697	0.073462	-0.012497	0.000000	0.000000	1.000000	134.000000	0.000000
15222.365300	0.114204	0.577238	-0.023786	77.135551	-0.058609	26.802259	0.000000	0.000000	0.000000	0.000000	0.000000	0.000000	-0.029697	0.073462	-0.012497	0.000000	0.000000	1.000000	134.000000	0.000000
15222.368633	0.114111	0.577476	-0.023804	77.135551	-0.058609	26.802259	0.000000	0.000000	0.000000	0.000000	0.000000	0.000000	-0.027867	0.071471	-0.005558	0.000000	0.000000	1.000000	134.000000	0.000000
15222.371967	0.114111	0.577476	-0.023804	77.117615	0.211335	27.160755	0.000000	0.000000	0.000000	0.000000	0.000000	0.000000	-0.027867	0.071471	-0.005558	0.000000	0.000000	1.000000	134.000000	0.000000
15222.375300	0.114111	0.577476	-0.023804	77.117615	0.211335	27.160755	0.000000	0.000000	0.000000	0.000000	0.000000	0.000000	-0.027867	0.071471	-0.005558	0.000000	0.000000	1.000000	134.000000	0.000000
15222.378633	0.114111	0.577476	-0.023804	77.117615	0.211335	27.160755	0.000000	0.000000	0.000000	0.000000	0.000000	0.000000	-0.027867	0.071471	-0.005558	0.000000	0.000000	1.000000	134.000000	0.000000
15222.381967	0.113977	0.578055	-0.023815	77.097290	0.451025	27.482689	0.000000	0.000000	0.000000	0.000000	0.000000	0.000000	-0.040412	0.173638	-0.003104	0.000000	0.000000	1.000000	134.000000	0.000000
15222.385300	0.113977	0.578055	-0.023815	77.097290	0.451025	27.482689	0.000000	0.000000	0.000000	0.000000	0.000000	0.000000	-0.040412	0.173638	-0.003104	0.000000	0.000000	1.000000	134.000000	0.000000
15222.388633	0.113977	0.578055	-0.023815	77.097290	0.451025	27.482689	0.000000	0.000000	0.000000	0.000000	0.000000	0.000000	-0.040412	0.173638	-0.003104	0.000000	0.000000	1.000000	134.000000	0.000000
15222.391967	0.113977	0.578055	-0.023815	77.069199	0.634179	27.728298	0.000000	0.000000	0.000000	0.000000	0.000000	0.000000	-0.040412	0.173638	-0.003104	0.000000	0.000000	1.000000	134.000000	0.000000
15222.395300	0.113891	0.578354	-0.023806	77.069199	0.634179	27.728298	0.000000	0.000000	0.000000	0.000000	0.000000	0.000000	-0.025733	0.089513	0.002517	0.000000	0.000000	1.000000	134.000000	0.000000
15222.398633	0.113891	0.578354	-0.023806	77.069199	0.634179	27.728298	0.000000	0.000000	0.000000	0.000000	0.000000	0.000000	-0.025733	0.089513	0.002517	0.000000	0.000000	1.000000	134.000000	0.000000
15222.401967	0.113891	0.578354	-0.023806	77.031906	0.739317	27.868937	0.000000	0.000000	0.000000	0.000000	0.000000	0.000000	-0.025733	0.089513	0.002517	0.000000	0.000000	1.000000	134.000000	0.000000
15222.405300	0.113891	0.578354	-0.023806	77.031906	0.739317	27.868937	0.000000	0.000000	0.000000	0.000000	0.000000	0.000000	-0.025733	0.089513	0.002517	0.000000	0.000000	1.000000	134.000000	0.000000
15222.408633	0.113805	0.578652	-0.023798	77.031906	0.739317	27.868937	0.000000	0.000000	0.000000	0.000000	0.000000	0.000000	-0.025747	0.089500	0.002453	0.000000	0.000000	1.000000	134.000000	0.000000
15222.411967	0.113805	0.578652	-0.023798	76.995445	0.767707	27.909239	0.000000	0.000000	0.000000	0.000000	0.000000	0.000000	-0.025747	0.089500	0.002453	0.000000	0.000000	1.000000	134.000000	0.000000
15222.415300	0.113805	0.578652	-0.023798	76.995445	0.767707	27.909239	0.000000	0.000000	0.000000	0.000000	0.000000	0.000000	-0.025747	0.089500	0.002453	0.000000	0.000000	1.000000	134.000000	0.000000
15222.418633	0.113805	0.578652	-0.023798	76.995445	0.767707	27.909239	0.000000	0.000000	0.000000	0.000000	0.000000	0.000000	-0.025747	0.089500	0.002453	0.000000	0.000000	1.000000	134.000000	0.000000
15222.421967	0.113631	0.579206	-0.023793	76.958969	0.795885	27.941347	0.000000	0.000000	0.000000	0.000000	0.000000	0.000000	-0.052356	0.166355	0.001593	0.000000	0.000000	1.000000	134.000000	0.000000
15222.425300	0.113631	0.579206	-0.023793	76.958969	0.795885	27.941347	0.000000	0.000000	0.000000	0.000000	0.000000	0.000000	-0.052356	0.166355	0.001593	0.000000	0.000000	1.000000	134.000000	0.000000
15222.428633	0.113631	0.579206	-0.023793	76.958969	0.795885	27.941347	0.000000	0.000000	0.000000	0.000000	0.000000	0.000000	-0.052356	0.166355	0.001593	0.000000	0.000000	1.000000	134.000000	0.000000
15222.431967	0.113631	0.579206	-0.023793	76.922539	0.826569	27.981234	0.000000	0.000000	0.000000	0.000000	0.000000	0.000000	-0.052356	0.166355	0.001593	0.000000	0.000000	1.000000	134.000000	0.000000
15222.435300	0.113546	0.579481	-0.023779	76.922539	0.826569	27.981234	0.000000	0.000000	0.000000	0.000000	0.000000	0.000000	-0.025280	0.082219	0.004210	0.000000	0.000000	1.000000	134.000000	0.000000
15222.438633	0.113546	0.579481	-0.023779	76.922539	0.826569	27.981234	0.000000	0.000000	0.000000	0.000000	0.000000	0.000000	-0.025280	0.082219	0.004210	0.000000	0.000000	1.000000	134.000000	0.000000
15222.441967	0.113546	0.579481	-0.023779	76.886055	0.854308	28.020874	0.000000	0.000000	0.000000	0.000000	0.000000	0.000000	-0.025280	0.082219	0.004210	0.000000	0.000000	1.000000	134.000000	0.000000
15222.445300	0.113546	0.579481	-0.023779	76.886055	0.854308	28.020874	0.000000	0.000000	0.000000	0.000000	0.000000	0.000000	-0.025280	0.082219	0.004210	0.000000	0.000000	1.000000	134.000000	0.000000
15222.448633	0.113483	0.579755	-0.023770	76.886055	0.854308	28.020874	0.000000	0.000000	0.000000	0.000000	0.000000	0.000000	-0.019123	0.082196	0.002540	0.000000	0.000000	1.000000	134.000000	0.000000
15222.451967	0.113483	0.579755	-0.023770	76.849960	0.887124	28.067398	0.000000	0.000000	0.000000	0.000000	0.000000	0.000000	-0.019123	0.082196	0.002540	0.000000	0.000000	1.000000	134.000000	0.000000
15222.455300	0.113483	0.579755	-0.023770	76.849960	0.887124	28.067398	0.000000	0.000000	0.000000	0.000000	0.000000	0.000000	-0.019123	0.082196	0.002540	0.000000	0.000000	1.000000	134.000000	0.000000
15222.458633	0.113483	0.579755	-0.023770	76.849960	0.887124	28.067398	0.000000	0.000000	0.000000	0.000000	0.000000	0.000000	-0.019123	0.082196	0.002540	0.000000	0.000000	1.000000	134.000000	0.000000
15222.461967	0.113332	0.580283	-0.023673	76.813881	0.919696	28.113674	0.000000	0.000000	0.000000	0.000000	0.000000	0.000000	-0.045141	0.158547	0.029141	0.000000	0.000000	1.000000	134.000000	0.000000
15222.465300	0.113332	0.580283	-0.023673	76.813881	0.919696	28.113674	0.000000	0.000000	0.000000	0.000000	0.000000	0.000000	-0.045141	0.158547	0.029141	0.000000	0.000000	1.000000	134.000000	0.000000
15222.468633	0.113332	0.580283	-0.023673	76.813881	0.919696	28.113674	0.000000	0.000000	0.000000	0.000000	0.000000	0.000000	-0.045141	0.158547	0.029141	0.000000	0.000000	1.000000	134.000000	0.000000
15222.471967	0.113332	0.580283	-0.023673	76.778984	0.967855	28.180950	0.000000	0.000000	0.000000	0.000000	0.000000	0.000000	-0.045141	0.158547	0.029141	0.000000	0.000000	1.000000	134.000000	0.000000
15222.475300	0.113239	0.580544	-0.023608	76.778984	0.967855	28.180950	0.000000	0.000000	0.000000	0.000000	0.000000	0.000000	-0.027857	0.078325	0.019607	0.000000	0.000000	1.000000	134.000000	0.000000
15222.478633	0.113239	0.580544	-0.023608	76.778984	0.967855	28.180950	0.000000	0.000000	0.000000	0.000000	0.000000	0.000000	-0.027857	0.078325	0.019607	0.000000	0.000000	1.000000	134.000000	0.000000
15222.481967	0.113239	0.580544	-0.023608	76.746765	1.049828	28.297321	0.000000	0.000000	0.000000	0.000000	0.000000	0.000000	-0.027857	0.078325	0.019607	0.000000	0.000000	1.000000	134.000000	0.000000
15222.485300	0.113239	0.580544	-0.023608	76.746765	1.049828	28.297321	0.000000	0.000000	0.000000	0.000000	0.000000	0.000000	-0.027857	0.078325	0.019607	0.000000	0.000000	1.000000	134.000000	0.000000
15222.488633	0.113152	0.580799	-0.023519	76.746765	1.049828	28.297321	0.000000	0.000000	0.000000	0.000000	0.000000	0.000000	-0.026049	0.076396	0.026553	0.000000	0.000000	1.000000	134.000000	0.000000
15222.491967	0.113152	0.580799	-0.023519	76.715767	1.189517	28.493979	0.000000	0.000000	0.000000	0.000000	0.000000	0.000000	-0.026049	0.076396	0.026553	0.000000	0.000000	1.000000	134.000000	0.000000
15222.495300	0.113152	0.580799	-0.023519	76.715767	1.189517	28.493979	0.000000	0.000000	0.000000	0.000000	0.000000	0.000000	-0.026049	0.076396	0.026553	0.000000	0.000000	1.000000	134.000000	0.000000
15222.498633	0.113152	0.580799	-0.023519	76.715767	1.189517	28.493979	0.000000	0.000000	0.000000	0.000000	0.000000	0.000000	-0.026049	0.076396	0.026553	0.000000	0.000000	1.000000	134.000000	0.000000
15222.501967	0.112962	0.581326	-0.023321	76.692268	1.391263	28.771431	0.000000	0.000000	0.000000	0.000000	0.000000	0.000000	-0.057033	0.158265	0.059598	0.000000	0.000000	1.000000	134.000000	0.000000
15222.505300	0.112962	0.581326	-0.023321	76.692268	1.391263	28.771431	0.000000	0.000000	0.000000	0.000000	0.000000	0.000000	-0.057033	0.158265	0.059598	0.000000	0.000000	1.000000	134.000000	0.000000
15222.508633	0.112962	0.581326	-0.023321	76.692268	1.391263	28.771431	0.000000	0.000000	0.000000	0.000000	0.000000	0.000000	-0.057033	0.158265	0.059598	0.000000	0.000000	1.000000	134.000000	0.000000
15222.511967	0.112962	0.581326	-0.023321	76.669647	1.605362	29.061346	0.000000	0.000000	0.000000	0.000000	0.000000	0.000000	-0.057033	0.158265	0.059598	0.000000	0.000000	1.000000	134.000000	0.000000
15222.515300	0.112881	0.581575	-0.023209	76.669647	1.605362	29.061346	0.000000	0.000000	0.000000	0.000000	0.000000	0.000000	-0.024298	0.074520	0.033401	0.000000	0.000000	1.000000	134.000000	0.000000
15222.518633	0.112881	0.581575	-0.023209	76.669647	1.605362	29.061346	0.000000	0.000000	0.000000	0.000000	0.000000	0.000000	-0.024298	0.074520	0.033401	0.000000	0.000000	1.000000	134.000000	0.000000
15222.521967	0.112881	0.581575	-0.023209	76.646782	1.818779	29.358517	0.000000	0.000000	0.000000	0.000000	0.000000	0.000000	-0.024298	0.074520	0.033401	0.000000	0.000000	1.000000	134.000000	0.000000
15222.525300	0.112881	0.581575	-0.023209	76.646782	1.818779	29.358517	0.000000	0.000000	0.000000	0.000000	0.000000	0.000000	-0.024298	0.074520	0.033401	0.000000	0.000000	1.000000	134.000000	0.000000
15222.528633	0.112780	0.581823	-0.023093	76.646782	1.818779	29.358517	0.000000	0.000000	0.000000	0.000000	0.000000	0.000000	-0.030507	0.074569	0.034959	0.000000	0.000000	1.000000	134.000000	0.000000
15222.531967	0.112780	0.581823	-0.023093	76.624382	2.044711	29.661066	0.000000	0.000000	0.000000	0.000000	0.000000	0.000000	-0.030507	0.074569	0.034959	0.000000	0.000000	1.000000	134.000000	0.000000
15222.535300	0.112780	0.581823	-0.023093	76.624382	2.044711	29.661066	0.000000	0.000000	0.000000	0.000000	0.000000	0.000000	-0.030507	0.074569	0.034959	0.000000	0.000000	1.000000	134.000000	0.000000
15222.538633	0.112780	0.581823	-0.023093	76.624382	2.044711	29.661066	0.000000	0.000000	0.000000	0.000000	0.000000	0.000000	-0.030507	0.074569	0.034959	0.000000	0.000000	1.000000	134.000000	0.000000
15222.541967	0.112586	0.582309	-0.022906	76.606590	2.259084	29.958200	0.000000	0.000000	0.000000	0.000000	0.000000	0.000000	-0.058028	0.145737	0.056140	0.000000	0.000000	1.000000	134.000000	0.000000
15222.545300	0.112586	0.582309	-0.022906	76.606590	2.259084	29.958200	0.000000	0.000000	0.000000	0.000000	0.000000	0.000000	-0.058028	0.145737	0.056140	0.000000	0.000000	1.000000	134.000000	0.000000
15222.548633	0.112586	0.582309	-0.022906	76.606590	2.259084	29.958200	0.000000	0.000000	0.000000	0.000000	0.000000	0.000000	-0.058028	0.145737	0.056140	0.000000	0.000000	1.000000	134.000000	0.000000
15222.551967	0.112586	0.582309	-0.022906	76.586922	2.436159	30.189331	0.000000	0.000000	0.000000	0.000000	0.000000	0.000000	-0.058028	0.145737	0.056140	0.000000	0.000000	1.000000	134.000000	0.000000
15222.555300	0.112490	0.582528	-0.022852	76.586922	2.436159	30.189331	0.000000	0.000000	0.000000	0.000000	0.000000	0.000000	-0.028812	0.065757	0.016169	0.000000	0.000000	1.000000	134.000000	0.000000
15222.558633	0.112490	0.582528	-0.022852	76.586922	2.436159	30.189331	0.000000	0.000000	0.000000	0.000000	0.000000	0.000000	-0.028812	0.065757	0.016169	0.000000	0.000000	1.000000	134.000000	0.000000
15222.561967	0.112490	0.582528	-0.022852	76.565987	2.544267	30.348536	0.000000	0.000000	0.000000	0.000000	0.000000	0.000000	-0.028812	0.065757	0.016169	0.000000	0.000000	1.000000	134.000000	0.000000
15222.565300	0.112490	0.582528	-0.022852	76.565987	2.544267	30.348536	0.000000	0.000000	0.000000	0.000000	0.000000	0.000000	-0.028812	0.065757	0.016169	0.000000	0.000000	1.000000	134.000000	0.000000
15222.568633	0.112390	0.582729	-0.022815	76.565987	2.544267	30.348536	0.000000	0.000000	0.000000	0.000000	0.000000	0.000000	-0.030126	0.060377	0.011115	0.000000	0.000000	1.000000	134.000000	0.000000
15222.571967	0.112390	0.582729	-0.022815	76.539482	2.570798	30.386761	0.000000	0.000000	0.000000	0.000000	0.000000	0.000000	-0.030126	0.060377	0.011115	0.000000	0.000000	1.000000	134.000000	0.000000
15222.575300	0.112390	0.582729	-0.022815	76.539482	2.570798	30.386761	0.000000	0.000000	0.000000	0.000000	0.000000	0.000000	-0.030126	0.060377	0.011115	0.000000	0.000000	1.000000	134.000000	0.000000
15222.578633	0.112390	0.582729	-0.022815	76.539482	2.570798	30.386761	0.000000	0.000000	0.000000	0.000000	0.000000	0.000000	-0.030126	0.060377	0.011115	0.000000	0.000000	1.000000	134.000000	0.000000
15222.581967	0.112211	0.583107	-0.022740	76.514984	2.581493	30.400970	0.000000	0.000000	0.000000	0.000000	0.000000	0.000000	-0.053575	0.113371	0.022528	0.000000	0.000000	1.000000	134.000000	0.000000
15222.585300	0.112211	0.583107	-0.022740	76.514984	2.581493	30.400970	0.000000	0.000000	0.000000	0.000000	0.000000	0.000000	-0.053575	0.113371	0.022528	0.000000	0.000000	1.000000	134.000000	0.000000
15222.588633	0.112211	0.583107	-0.022740	76.514984	2.581493	30.400970	0.000000	0.000000	0.000000	0.000000	0.000000	0.000000	-0.053575	0.113371	0.022528	0.000000	0.000000	1.000000	134.000000	0.000000
15222.591967	0.112158	0.583302	-0.022690	76.487755	2.602724	30.424864	0.000000	0.000000	0.000000	0.000000	0.000000	0.000000	-0.015969	0.058468	0.014834	0.000000	0.000000	1.000000	134.000000	0.000000
15222.595300	0.112158	0.583302	-0.022690	76.487755	2.602724	30.424864	0.000000	0.000000	0.000000	0.000000	0.000000	0.000000	-0.015969	0.058468	0.014834	0.000000	0.000000	1.000000	134.000000	0.000000
15222.598633	0.112158	0.583302	-0.022690	76.487755	2.602724	30.424864	0.000000	0.000000	0.000000	0.000000	0.000000	0.000000	-0.015969	0.058468	0.014834	0.000000	0.000000	1.000000	134.000000	0.000000
15222.601967	0.112158	0.583302	-0.022690	76.463257	2.621404	30.438892	0.000000	0.000000	0.000000	0.000000	0.000000	0.000000	-0.015969	0.058468	0.014834	0.000000	0.000000	1.000000	134.000000	0.000000
15222.605300	0.112137	0.583461	-0.022685	76.463257	2.621404	30.438892	0.000000	0.000000	0.000000	0.000000	0.000000	0.000000	-0.006190	0.047603	0.001601	0.000000	0.000000	1.000000	134.000000	0.000000
15222.608633	0.112137	0.583461	-0.022685	76.463257	2.621404	30.438892	0.000000	0.000000	0.000000	0.000000	0.000000	0.000000	-0.006190	0.047603	0.001601	0.000000	0.000000	1.000000	134.000000	0.000000
15222.611967	0.112137	0.583461	-0.022685	76.441795	2.637339	30.450100	0.000000	0.000000	0.000000	0.000000	0.000000	0.000000	-0.006190	0.047603	0.001601	0.000000	0.000000	1.000000	134.000000	0.000000
15222.615300	0.112137	0.583461	-0.022685	76.441795	2.637339	30.450100	0.000000	0.000000	0.000000	0.000000	0.000000	0.000000	-0.006190	0.047603	0.001601	0.000000	0.000000	1.000000	134.000000	0.000000
15222.618633	0.112121	0.583638	-0.022663	76.441795	2.637339	30.450100	0.000000	0.000000	0.000000	0.000000	0.000000	0.000000	-0.004899	0.053067	0.006588	0.000000	0.000000	1.000000	134.000000	0.000000
15222.621967	0.112121	0.583638	-0.022663	76.423424	2.656003	30.458540	0.000000	0.000000	0.000000	0.000000	0.000000	0.000000	-0.004899	0.053067	0.006588	0.000000	0.000000	1.000000	134.000000	0.000000
15222.625300	0.112121	0.583638	-0.022663	76.423424	2.656003	30.458540	0.000000	0.000000	0.000000	0.000000	0.000000	0.000000	-0.004899	0.053067	0.006588	0.000000	0.000000	1.000000	134.000000	0.000000
15222.628633	0.112121	0.583638	-0.022663	76.423424	2.656003	30.458540	0.000000	0.000000	0.000000	0.000000	0.000000	0.000000	-0.004899	0.053067	0.006588	0.000000	0.000000	1.000000	134.000000	0.000000
15222.631967	0.112139	0.583913	-0.022678	76.405006	2.671914	30.466906	0.000000	0.000000	0.000000	0.000000	0.000000	0.000000	0.005395	0.082466	-0.004667	0.000000	0.000000	1.000000	134.000000	0.000000
15222.635300	0.112139	0.583913	-0.022678	76.405006	2.671914	30.466906	0.000000	0.000000	0.000000	0.000000	0.000000	0.000000	0.005395	0.082466	-0.004667	0.000000	0.000000	1.000000	134.000000	0.000000
15222.638633	0.112139	0.583913	-0.022678	76.405006	2.671914	30.466906	0.000000	0.000000	0.000000	0.000000	0.000000	0.000000	0.005395	0.082466	-0.004667	0.000000	0.000000	1.000000	134.000000	0.000000
15222.641967	0.112139	0.583913	-0.022678	76.392761	2.685209	30.477800	0.000000	0.000000	0.000000	0.000000	0.000000	0.000000	0.005395	0.082466	-0.004667	0.000000	0.000000	1.000000	134.000000	0.000000
15222.645300	0.112148	0.583993	-0.022727	76.392761	2.685209	30.477800	0.000000	0.000000	0.000000	0.000000	0.000000	0.000000	0.002820	0.023984	-0.014644	0.000000	0.000000	1.000000	134.000000	0.000000
15222.648633	0.112148	0.583993	-0.022727	76.392761	2.685209	30.477800	0.000000	0.000000	0.000000	0.000000	0.000000	0.000000	0.002820	0.023984	-0.014644	0.000000	0.000000	1.000000	134.000000	0.000000
15222.651967	0.112148	0.583993	-0.022727	76.386292	2.688015	30.468266	0.000000	0.000000	0.000000	0.000000	0.000000	0.000000	0.002820	0.023984	-0.014644	0.000000	0.000000	1.000000	134.000000	0.000000
15222.655300	0.112148	0.583993	-0.022727	76.386292	2.688015	30.468266	0.000000	0.000000	0.000000	0.000000	0.000000	0.000000	0.002820	0.023984	-0.014644	0.000000	0.000000	1.000000	134.000000	0.000000
15222.658633	0.112152	0.584079	-0.022799	76.386292	2.688015	30.468266	0.000000	0.000000	0.000000	0.000000	0.000000	0.000000	0.001008	0.025914	-0.021660	0.000000	0.000000	1.000000	134.000000	0.000000
15222.661967	0.112152	0.584079	-0.022799	76.380157	2.693289	30.473692	0.000000	0.000000	0.000000	0.000000	0.000000	0.000000	0.001008	0.025914	-0.021660	0.000000	0.000000	1.000000	134.000000	0.000000
15222.665300	0.112152	0.584079	-0.022799	76.380157	2.693289	30.473692	0.000000	0.000000	0.000000	0.000000	0.000000	0.000000	0.001008	0.025914	-0.021660	0.000000	0.000000	1.000000	134.000000	0.000000
15222.668633	0.112152	0.584079	-0.022799	76.379837	2.690835	30.458752	0.000000	0.000000	0.000000	0.000000	0.000000	0.000000	0.001008	0.025914	-0.021660	0.000000	0.000000	1.000000	134.000000	0.000000
15222.671967	0.112128	0.584148	-0.022975	76.379837	2.690835	30.458752	0.000000	0.000000	0.000000	0.000000	0.000000	0.000000	-0.007008	0.020805	-0.052701	0.000000	1.000000	1.000000	134.000000	0.000000
15222.675300	0.112128	0.584148	-0.022975	76.379837	2.690835	30.458752	0.000000	0.000000	0.000000	0.000000	0.000000	0.000000	-0.007008	0.020805	-0.052701	0.000000	1.000000	1.000000	134.000000	0.000000
