# Supplementary material for: Haptic Guidance Needs to Be Intuitive Not Just Informative to Improve Human Motor Accuracy
Source: PLoS One. 2016 Mar 16;11(3):e0150912. doi: 10.1371/journal.pone.0150912 (PMC4794196; doi:10.1371/journal.pone.0150912)
Supplement: S1 Data — (ZIP) [file pone.0150912.s001.zip › Subject6/exp1_0135.txt]

Time	PosX	PosY	PosZ	RotX	RotY	RotZ	ForceX	ForceY	ForceZ	MomentX	MomentY	MomentZ	VelocityX	VelocityY	VelocityZ	CalibratedWeight	ButtonDown	Condition	Trial	Visual
15224.506955	-0.000416	0.501715	0.247127	78.456802	47.182148	52.567478	0.000000	0.000000	0.000000	0.000000	0.000000	0.000000	0.000014	-0.007271	-0.023409	0.000000	1.000000	1.000000	135.000000	1.000000
15224.510288	-0.000416	0.501687	0.246985	78.434212	47.016159	52.405769	0.000000	0.000000	0.000000	0.000000	0.000000	0.000000	0.000025	-0.008471	-0.042438	0.000000	1.000000	1.000000	135.000000	1.000000
15224.513621	-0.000416	0.501687	0.246985	78.434212	47.016159	52.405769	0.000000	0.000000	0.000000	0.000000	0.000000	0.000000	0.000025	-0.008471	-0.042438	0.000000	1.000000	1.000000	135.000000	1.000000
15224.516955	-0.000416	0.501687	0.246985	78.434212	47.016159	52.405769	0.000000	0.000000	0.000000	0.000000	0.000000	0.000000	0.000025	-0.008471	-0.042438	0.000000	1.000000	1.000000	135.000000	1.000000
15224.520288	-0.000416	0.501687	0.246985	78.407448	46.825428	52.217171	0.000000	0.000000	0.000000	0.000000	0.000000	0.000000	0.000025	-0.008471	-0.042438	0.000000	1.000000	1.000000	135.000000	1.000000
15224.523621	-0.000383	0.501683	0.246922	78.407448	46.825428	52.217171	0.000000	0.000000	0.000000	0.000000	0.000000	0.000000	0.010039	-0.001195	-0.019021	0.000000	1.000000	1.000000	135.000000	1.000000
15224.526955	-0.000383	0.501683	0.246922	78.407448	46.825428	52.217171	0.000000	0.000000	0.000000	0.000000	0.000000	0.000000	0.010039	-0.001195	-0.019021	0.000000	1.000000	1.000000	135.000000	1.000000
15224.530288	-0.000383	0.501683	0.246922	78.376511	46.593433	51.986588	0.000000	0.000000	0.000000	0.000000	0.000000	0.000000	0.010039	-0.001195	-0.019021	0.000000	1.000000	1.000000	135.000000	1.000000
15224.533621	-0.000383	0.501683	0.246922	78.376511	46.593433	51.986588	0.000000	0.000000	0.000000	0.000000	0.000000	0.000000	0.010039	-0.001195	-0.019021	0.000000	1.000000	1.000000	135.000000	1.000000
15224.536955	-0.000349	0.501659	0.246844	78.376511	46.593433	51.986588	0.000000	0.000000	0.000000	0.000000	0.000000	0.000000	0.010039	-0.007266	-0.023418	0.000000	1.000000	1.000000	135.000000	1.000000
15224.540288	-0.000349	0.501659	0.246844	78.353767	46.381393	51.775967	0.000000	0.000000	0.000000	0.000000	0.000000	0.000000	0.010039	-0.007266	-0.023418	0.000000	1.000000	1.000000	135.000000	1.000000
15224.543621	-0.000349	0.501659	0.246844	78.353767	46.381393	51.775967	0.000000	0.000000	0.000000	0.000000	0.000000	0.000000	0.010039	-0.007266	-0.023418	0.000000	1.000000	1.000000	135.000000	1.000000
15224.546955	-0.000349	0.501659	0.246844	78.353767	46.381393	51.775967	0.000000	0.000000	0.000000	0.000000	0.000000	0.000000	0.010039	-0.007266	-0.023418	0.000000	1.000000	1.000000	135.000000	1.000000
15224.550288	-0.000416	0.501586	0.246609	78.337112	46.149437	51.542595	0.000000	0.000000	0.000000	0.000000	0.000000	0.000000	-0.020011	-0.021823	-0.070306	0.000000	1.000000	1.000000	135.000000	1.000000
15224.553621	-0.000416	0.501586	0.246609	78.337112	46.149437	51.542595	0.000000	0.000000	0.000000	0.000000	0.000000	0.000000	-0.020011	-0.021823	-0.070306	0.000000	1.000000	1.000000	135.000000	1.000000
15224.556955	-0.000416	0.501586	0.246609	78.337112	46.149437	51.542595	0.000000	0.000000	0.000000	0.000000	0.000000	0.000000	-0.020011	-0.021823	-0.070306	0.000000	1.000000	1.000000	135.000000	1.000000
15224.560288	-0.000416	0.501586	0.246609	78.326126	45.923782	51.320942	0.000000	0.000000	0.000000	0.000000	0.000000	0.000000	-0.020011	-0.021823	-0.070306	0.000000	1.000000	1.000000	135.000000	1.000000
15224.563621	-0.000516	0.501513	0.246375	78.326126	45.923782	51.320942	0.000000	0.000000	0.000000	0.000000	0.000000	0.000000	-0.030017	-0.021806	-0.070359	0.000000	1.000000	1.000000	135.000000	1.000000
15224.566955	-0.000516	0.501513	0.246375	78.326126	45.923782	51.320942	0.000000	0.000000	0.000000	0.000000	0.000000	0.000000	-0.030017	-0.021806	-0.070359	0.000000	1.000000	1.000000	135.000000	1.000000
15224.570288	-0.000683	0.501398	0.246079	78.304909	45.641361	51.056225	0.000000	0.000000	0.000000	0.000000	0.000000	0.000000	-0.050011	-0.034507	-0.088752	0.000000	1.000000	1.000000	135.000000	1.000000
15224.573621	-0.000683	0.501398	0.246079	78.304909	45.641361	51.056225	0.000000	0.000000	0.000000	0.000000	0.000000	0.000000	-0.050011	-0.034507	-0.088752	0.000000	1.000000	1.000000	135.000000	1.000000
15224.576955	-0.000683	0.501398	0.246079	78.304909	45.641361	51.056225	0.000000	0.000000	0.000000	0.000000	0.000000	0.000000	-0.050011	-0.034507	-0.088752	0.000000	1.000000	1.000000	135.000000	1.000000
15224.580288	-0.000683	0.501398	0.246079	78.261620	45.276485	50.722340	0.000000	0.000000	0.000000	0.000000	0.000000	0.000000	-0.050011	-0.034507	-0.088752	0.000000	1.000000	1.000000	135.000000	1.000000
15224.583621	-0.000949	0.501261	0.245736	78.261620	45.276485	50.722340	0.000000	0.000000	0.000000	0.000000	0.000000	0.000000	-0.079984	-0.041148	-0.102816	0.000000	1.000000	1.000000	135.000000	1.000000
15224.586955	-0.000949	0.501261	0.245736	78.261620	45.276485	50.722340	0.000000	0.000000	0.000000	0.000000	0.000000	0.000000	-0.079984	-0.041148	-0.102816	0.000000	1.000000	1.000000	135.000000	1.000000
15224.590288	-0.000949	0.501261	0.245736	78.209747	44.865616	50.348648	0.000000	0.000000	0.000000	0.000000	0.000000	0.000000	-0.079984	-0.041148	-0.102816	0.000000	1.000000	1.000000	135.000000	1.000000
15224.593621	-0.000949	0.501261	0.245736	78.209747	44.865616	50.348648	0.000000	0.000000	0.000000	0.000000	0.000000	0.000000	-0.079984	-0.041148	-0.102816	0.000000	1.000000	1.000000	135.000000	1.000000
15224.596955	-0.001215	0.501120	0.245329	78.209747	44.865616	50.348648	0.000000	0.000000	0.000000	0.000000	0.000000	0.000000	-0.079872	-0.042319	-0.122019	0.000000	1.000000	1.000000	135.000000	1.000000
15224.600288	-0.001481	0.500920	0.244910	78.142586	44.375687	49.899693	0.000000	0.000000	0.000000	0.000000	0.000000	0.000000	-0.079772	-0.059842	-0.125868	0.000000	1.000000	1.000000	135.000000	1.000000
15224.603621	-0.001481	0.500920	0.244910	78.142586	44.375687	49.899693	0.000000	0.000000	0.000000	0.000000	0.000000	0.000000	-0.079772	-0.059842	-0.125868	0.000000	1.000000	1.000000	135.000000	1.000000
15224.606955	-0.001481	0.500920	0.244910	78.142586	44.375687	49.899693	0.000000	0.000000	0.000000	0.000000	0.000000	0.000000	-0.079772	-0.059842	-0.125868	0.000000	1.000000	1.000000	135.000000	1.000000
15224.610288	-0.001714	0.500741	0.244505	78.065941	43.824463	49.389240	0.000000	0.000000	0.000000	0.000000	0.000000	0.000000	-0.069694	-0.053734	-0.121578	0.000000	1.000000	1.000000	135.000000	1.000000
15224.613621	-0.001714	0.500741	0.244505	78.065941	43.824463	49.389240	0.000000	0.000000	0.000000	0.000000	0.000000	0.000000	-0.069694	-0.053734	-0.121578	0.000000	1.000000	1.000000	135.000000	1.000000
15224.616955	-0.001714	0.500741	0.244505	78.065941	43.824463	49.389240	0.000000	0.000000	0.000000	0.000000	0.000000	0.000000	-0.069694	-0.053734	-0.121578	0.000000	1.000000	1.000000	135.000000	1.000000
15224.620288	-0.001714	0.500741	0.244505	77.994774	43.327042	48.925781	0.000000	0.000000	0.000000	0.000000	0.000000	0.000000	-0.069694	-0.053734	-0.121578	0.000000	1.000000	1.000000	135.000000	1.000000
15224.623621	-0.001946	0.500601	0.244097	77.994774	43.327042	48.925781	0.000000	0.000000	0.000000	0.000000	0.000000	0.000000	-0.069611	-0.042197	-0.122427	0.000000	1.000000	1.000000	135.000000	1.000000
15224.626955	-0.001946	0.500601	0.244097	77.994774	43.327042	48.925781	0.000000	0.000000	0.000000	0.000000	0.000000	0.000000	-0.069611	-0.042197	-0.122427	0.000000	1.000000	1.000000	135.000000	1.000000
15224.630288	-0.002177	0.500498	0.243686	77.937592	42.917988	48.551498	0.000000	0.000000	0.000000	0.000000	0.000000	0.000000	-0.069527	-0.030676	-0.123282	0.000000	1.000000	1.000000	135.000000	1.000000
15224.633621	-0.002177	0.500498	0.243686	77.937592	42.917988	48.551498	0.000000	0.000000	0.000000	0.000000	0.000000	0.000000	-0.069527	-0.030676	-0.123282	0.000000	1.000000	1.000000	135.000000	1.000000
15224.636955	-0.002177	0.500498	0.243686	77.937592	42.917988	48.551498	0.000000	0.000000	0.000000	0.000000	0.000000	0.000000	-0.069527	-0.030676	-0.123282	0.000000	1.000000	1.000000	135.000000	1.000000
15224.640288	-0.002177	0.500498	0.243686	77.893234	42.608116	48.274990	0.000000	0.000000	0.000000	0.000000	0.000000	0.000000	-0.069527	-0.030676	-0.123282	0.000000	1.000000	1.000000	135.000000	1.000000
15224.643621	-0.002409	0.500434	0.243272	77.893234	42.608116	48.274990	0.000000	0.000000	0.000000	0.000000	0.000000	0.000000	-0.069442	-0.019172	-0.124117	0.000000	1.000000	1.000000	135.000000	1.000000
15224.646955	-0.002409	0.500434	0.243272	77.893234	42.608116	48.274990	0.000000	0.000000	0.000000	0.000000	0.000000	0.000000	-0.069442	-0.019172	-0.124117	0.000000	1.000000	1.000000	135.000000	1.000000
15224.650288	-0.002409	0.500434	0.243272	77.874931	42.441925	48.139122	0.000000	0.000000	0.000000	0.000000	0.000000	0.000000	-0.069442	-0.019172	-0.124117	0.000000	0.000000	1.000000	135.000000	1.000000
15224.653621	-0.002409	0.500434	0.243272	77.874931	42.441925	48.139122	0.000000	0.000000	0.000000	0.000000	0.000000	0.000000	-0.069442	-0.019172	-0.124117	0.000000	0.000000	1.000000	135.000000	1.000000
15224.656955	-0.002673	0.500447	0.242853	77.874931	42.441925	48.139122	0.000000	0.000000	0.000000	0.000000	0.000000	0.000000	-0.079323	0.003778	-0.125704	0.000000	0.000000	1.000000	135.000000	1.000000
15224.660288	-0.002970	0.500552	0.242379	77.886917	42.449841	48.175701	0.000000	0.000000	0.000000	0.000000	0.000000	0.000000	-0.089122	0.031535	-0.142065	0.000000	0.000000	1.000000	135.000000	1.000000
15224.663621	-0.002970	0.500552	0.242379	77.886917	42.449841	48.175701	0.000000	0.000000	0.000000	0.000000	0.000000	0.000000	-0.089122	0.031535	-0.142065	0.000000	0.000000	1.000000	135.000000	1.000000
15224.666955	-0.002970	0.500552	0.242379	77.886917	42.449841	48.175701	0.000000	0.000000	0.000000	0.000000	0.000000	0.000000	-0.089122	0.031535	-0.142065	0.000000	0.000000	1.000000	135.000000	1.000000
15224.670288	-0.002970	0.500552	0.242379	77.909897	42.518978	48.277004	0.000000	0.000000	0.000000	0.000000	0.000000	0.000000	-0.089122	0.031535	-0.142065	0.000000	0.000000	1.000000	135.000000	1.000000
15224.673621	-0.003333	0.500749	0.241851	77.909897	42.518978	48.277004	0.000000	0.000000	0.000000	0.000000	0.000000	0.000000	-0.108835	0.059200	-0.158539	0.000000	0.000000	1.000000	135.000000	1.000000
15224.676955	-0.003333	0.500749	0.241851	77.909897	42.518978	48.277004	0.000000	0.000000	0.000000	0.000000	0.000000	0.000000	-0.108835	0.059200	-0.158539	0.000000	0.000000	1.000000	135.000000	1.000000
15224.680288	-0.003728	0.501077	0.241265	77.925728	42.575893	48.371395	0.000000	0.000000	0.000000	0.000000	0.000000	0.000000	-0.118526	0.098267	-0.175770	0.000000	0.000000	1.000000	135.000000	1.000000
15224.683621	-0.003728	0.501077	0.241265	77.925728	42.575893	48.371395	0.000000	0.000000	0.000000	0.000000	0.000000	0.000000	-0.118526	0.098267	-0.175770	0.000000	0.000000	1.000000	135.000000	1.000000
15224.686955	-0.003728	0.501077	0.241265	77.925728	42.575893	48.371395	0.000000	0.000000	0.000000	0.000000	0.000000	0.000000	-0.118526	0.098267	-0.175770	0.000000	0.000000	1.000000	135.000000	1.000000
15224.690288	-0.003728	0.501077	0.241265	77.941521	42.627594	48.466019	0.000000	0.000000	0.000000	0.000000	0.000000	0.000000	-0.118526	0.098267	-0.175770	0.000000	0.000000	1.000000	135.000000	1.000000
15224.693621	-0.004222	0.501494	0.240591	77.941521	42.627594	48.466019	0.000000	0.000000	0.000000	0.000000	0.000000	0.000000	-0.147983	0.125125	-0.202163	0.000000	0.000000	1.000000	135.000000	1.000000
15224.696955	-0.004222	0.501494	0.240591	77.941521	42.627594	48.466019	0.000000	0.000000	0.000000	0.000000	0.000000	0.000000	-0.147983	0.125125	-0.202163	0.000000	0.000000	1.000000	135.000000	1.000000
15224.700288	-0.004713	0.502036	0.239795	77.959846	42.664101	48.547848	0.000000	0.000000	0.000000	0.000000	0.000000	0.000000	-0.147447	0.162681	-0.238939	0.000000	0.000000	1.000000	135.000000	1.000000
15224.703621	-0.004713	0.502036	0.239795	77.959846	42.664101	48.547848	0.000000	0.000000	0.000000	0.000000	0.000000	0.000000	-0.147447	0.162681	-0.238939	0.000000	0.000000	1.000000	135.000000	1.000000
15224.706955	-0.004713	0.502036	0.239795	77.959846	42.664101	48.547848	0.000000	0.000000	0.000000	0.000000	0.000000	0.000000	-0.147447	0.162681	-0.238939	0.000000	0.000000	1.000000	135.000000	1.000000
15224.710288	-0.005301	0.502663	0.238844	77.982689	42.718231	48.642490	0.000000	0.000000	0.000000	0.000000	0.000000	0.000000	-0.176502	0.187944	-0.285103	0.000000	0.000000	1.000000	135.000000	1.000000
15224.713621	-0.005301	0.502663	0.238844	77.982689	42.718231	48.642490	0.000000	0.000000	0.000000	0.000000	0.000000	0.000000	-0.176502	0.187944	-0.285103	0.000000	0.000000	1.000000	135.000000	1.000000
15224.716955	-0.005301	0.502663	0.238844	77.982689	42.718231	48.642490	0.000000	0.000000	0.000000	0.000000	0.000000	0.000000	-0.176502	0.187944	-0.285103	0.000000	0.000000	1.000000	135.000000	1.000000
15224.720288	-0.006019	0.503413	0.237768	78.005493	42.761860	48.737511	0.000000	0.000000	0.000000	0.000000	0.000000	0.000000	-0.215288	0.224984	-0.322799	0.000000	0.000000	1.000000	135.000000	1.000000
15224.723621	-0.006019	0.503413	0.237768	78.005493	42.761860	48.737511	0.000000	0.000000	0.000000	0.000000	0.000000	0.000000	-0.215288	0.224984	-0.322799	0.000000	0.000000	1.000000	135.000000	1.000000
15224.726955	-0.006019	0.503413	0.237768	78.005493	42.761860	48.737511	0.000000	0.000000	0.000000	0.000000	0.000000	0.000000	-0.215288	0.224984	-0.322799	0.000000	0.000000	1.000000	135.000000	1.000000
15224.730288	-0.006799	0.504225	0.236521	78.031540	42.823002	48.844223	0.000000	0.000000	0.000000	0.000000	0.000000	0.000000	-0.233880	0.243677	-0.374153	0.000000	0.000000	1.000000	135.000000	1.000000
15224.733621	-0.006799	0.504225	0.236521	78.031540	42.823002	48.844223	0.000000	0.000000	0.000000	0.000000	0.000000	0.000000	-0.233880	0.243677	-0.374153	0.000000	0.000000	1.000000	135.000000	1.000000
15224.736955	-0.006799	0.504225	0.236521	78.031540	42.823002	48.844223	0.000000	0.000000	0.000000	0.000000	0.000000	0.000000	-0.233880	0.243677	-0.374153	0.000000	0.000000	1.000000	135.000000	1.000000
15224.740288	-0.007672	0.505194	0.235110	78.044472	42.943810	48.872452	0.000000	0.000000	0.000000	0.000000	0.000000	0.000000	-0.262077	0.290724	-0.423173	0.000000	0.000000	1.000000	135.000000	1.000000
15224.743621	-0.007672	0.505194	0.235110	78.044472	42.943810	48.872452	0.000000	0.000000	0.000000	0.000000	0.000000	0.000000	-0.262077	0.290724	-0.423173	0.000000	0.000000	1.000000	135.000000	1.000000
15224.746955	-0.007672	0.505194	0.235110	78.044472	42.943810	48.872452	0.000000	0.000000	0.000000	0.000000	0.000000	0.000000	-0.262077	0.290724	-0.423173	0.000000	0.000000	1.000000	135.000000	1.000000
15224.750288	-0.008639	0.506265	0.233587	78.031189	43.181252	48.838417	0.000000	0.000000	0.000000	0.000000	0.000000	0.000000	-0.290098	0.321294	-0.457005	0.000000	0.000000	1.000000	135.000000	1.000000
15224.753621	-0.008639	0.506265	0.233587	78.031189	43.181252	48.838417	0.000000	0.000000	0.000000	0.000000	0.000000	0.000000	-0.290098	0.321294	-0.457005	0.000000	0.000000	1.000000	135.000000	1.000000
15224.756955	-0.008639	0.506265	0.233587	78.031189	43.181252	48.838417	0.000000	0.000000	0.000000	0.000000	0.000000	0.000000	-0.290098	0.321294	-0.457005	0.000000	0.000000	1.000000	135.000000	1.000000
15224.760288	-0.009600	0.507452	0.231900	77.981232	43.551296	48.990437	0.000000	0.000000	0.000000	0.000000	0.000000	0.000000	-0.288124	0.356041	-0.506017	0.000000	0.000000	1.000000	135.000000	1.000000
15224.763621	-0.009600	0.507452	0.231900	77.981232	43.551296	48.990437	0.000000	0.000000	0.000000	0.000000	0.000000	0.000000	-0.288124	0.356041	-0.506017	0.000000	0.000000	1.000000	135.000000	1.000000
15224.766955	-0.009600	0.507452	0.231900	77.981232	43.551296	48.990437	0.000000	0.000000	0.000000	0.000000	0.000000	0.000000	-0.288124	0.356041	-0.506017	0.000000	0.000000	1.000000	135.000000	1.000000
15224.770288	-0.010586	0.508700	0.230101	77.905174	44.027081	49.599693	0.000000	0.000000	0.000000	0.000000	0.000000	0.000000	-0.295966	0.374418	-0.539764	0.000000	0.000000	1.000000	135.000000	1.000000
15224.773621	-0.010586	0.508700	0.230101	77.905174	44.027081	49.599693	0.000000	0.000000	0.000000	0.000000	0.000000	0.000000	-0.295966	0.374418	-0.539764	0.000000	0.000000	1.000000	135.000000	1.000000
15224.776955	-0.010586	0.508700	0.230101	77.905174	44.027081	49.599693	0.000000	0.000000	0.000000	0.000000	0.000000	0.000000	-0.295966	0.374418	-0.539764	0.000000	0.000000	1.000000	135.000000	1.000000
15224.780288	-0.011565	0.510006	0.228156	77.823380	44.525398	50.314011	0.000000	0.000000	0.000000	0.000000	0.000000	0.000000	-0.293651	0.391653	-0.583612	0.000000	0.000000	1.000000	135.000000	1.000000
15224.783621	-0.011565	0.510006	0.228156	77.823380	44.525398	50.314011	0.000000	0.000000	0.000000	0.000000	0.000000	0.000000	-0.293651	0.391653	-0.583612	0.000000	0.000000	1.000000	135.000000	1.000000
15224.786955	-0.011565	0.510006	0.228156	77.823380	44.525398	50.314011	0.000000	0.000000	0.000000	0.000000	0.000000	0.000000	-0.293651	0.391653	-0.583612	0.000000	0.000000	1.000000	135.000000	1.000000
15224.790288	-0.012568	0.511387	0.226077	77.757805	44.984432	50.987827	0.000000	0.000000	0.000000	0.000000	0.000000	0.000000	-0.300947	0.414392	-0.623638	0.000000	0.000000	1.000000	135.000000	1.000000
15224.793621	-0.012568	0.511387	0.226077	77.757805	44.984432	50.987827	0.000000	0.000000	0.000000	0.000000	0.000000	0.000000	-0.300947	0.414392	-0.623638	0.000000	0.000000	1.000000	135.000000	1.000000
15224.796955	-0.012568	0.511387	0.226077	77.757805	44.984432	50.987827	0.000000	0.000000	0.000000	0.000000	0.000000	0.000000	-0.300947	0.414392	-0.623638	0.000000	0.000000	1.000000	135.000000	1.000000
15224.800288	-0.013659	0.512840	0.223829	77.724831	45.353916	51.528549	0.000000	0.000000	0.000000	0.000000	0.000000	0.000000	-0.327163	0.435818	-0.674531	0.000000	0.000000	1.000000	135.000000	1.000000
15224.803621	-0.013659	0.512840	0.223829	77.724831	45.353916	51.528549	0.000000	0.000000	0.000000	0.000000	0.000000	0.000000	-0.327163	0.435818	-0.674531	0.000000	0.000000	1.000000	135.000000	1.000000
15224.806955	-0.013659	0.512840	0.223829	77.724831	45.353916	51.528549	0.000000	0.000000	0.000000	0.000000	0.000000	0.000000	-0.327163	0.435818	-0.674531	0.000000	0.000000	1.000000	135.000000	1.000000
15224.810288	-0.014771	0.514347	0.221461	77.732277	45.602970	51.864944	0.000000	0.000000	0.000000	0.000000	0.000000	0.000000	-0.333834	0.452229	-0.710376	0.000000	0.000000	1.000000	135.000000	1.000000
15224.813621	-0.014771	0.514347	0.221461	77.732277	45.602970	51.864944	0.000000	0.000000	0.000000	0.000000	0.000000	0.000000	-0.333834	0.452229	-0.710376	0.000000	0.000000	1.000000	135.000000	1.000000
15224.816955	-0.014771	0.514347	0.221461	77.732277	45.602970	51.864944	0.000000	0.000000	0.000000	0.000000	0.000000	0.000000	-0.333834	0.452229	-0.710376	0.000000	0.000000	1.000000	135.000000	1.000000
15224.820288	-0.015873	0.515925	0.218954	77.772514	45.759003	51.956425	0.000000	0.000000	0.000000	0.000000	0.000000	0.000000	-0.330454	0.473318	-0.751984	0.000000	0.000000	1.000000	135.000000	1.000000
15224.823621	-0.015873	0.515925	0.218954	77.772514	45.759003	51.956425	0.000000	0.000000	0.000000	0.000000	0.000000	0.000000	-0.330454	0.473318	-0.751984	0.000000	0.000000	1.000000	135.000000	1.000000
15224.826955	-0.015873	0.515925	0.218954	77.772514	45.759003	51.956425	0.000000	0.000000	0.000000	0.000000	0.000000	0.000000	-0.330454	0.473318	-0.751984	0.000000	0.000000	1.000000	135.000000	1.000000
15224.830288	-0.016899	0.517534	0.216312	77.823509	45.921524	52.105629	0.000000	0.000000	0.000000	0.000000	0.000000	0.000000	-0.307690	0.482663	-0.792700	0.000000	0.000000	1.000000	135.000000	1.000000
15224.833621	-0.016899	0.517534	0.216312	77.823509	45.921524	52.105629	0.000000	0.000000	0.000000	0.000000	0.000000	0.000000	-0.307690	0.482663	-0.792700	0.000000	0.000000	1.000000	135.000000	1.000000
15224.836955	-0.016899	0.517534	0.216312	77.823509	45.921524	52.105629	0.000000	0.000000	0.000000	0.000000	0.000000	0.000000	-0.307690	0.482663	-0.792700	0.000000	0.000000	1.000000	135.000000	1.000000
15224.840288	-0.017913	0.519158	0.213583	77.877769	46.089836	52.262051	0.000000	0.000000	0.000000	0.000000	0.000000	0.000000	-0.304461	0.487399	-0.818720	0.000000	0.000000	1.000000	135.000000	1.000000
15224.843621	-0.017913	0.519158	0.213583	77.877769	46.089836	52.262051	0.000000	0.000000	0.000000	0.000000	0.000000	0.000000	-0.304461	0.487399	-0.818720	0.000000	0.000000	1.000000	135.000000	1.000000
15224.846955	-0.017913	0.519158	0.213583	77.877769	46.089836	52.262051	0.000000	0.000000	0.000000	0.000000	0.000000	0.000000	-0.304461	0.487399	-0.818720	0.000000	0.000000	1.000000	135.000000	1.000000
15224.850288	-0.018948	0.520794	0.210731	77.936592	46.262672	52.428143	0.000000	0.000000	0.000000	0.000000	0.000000	0.000000	-0.310324	0.490801	-0.855430	0.000000	0.000000	1.000000	135.000000	1.000000
15224.853621	-0.018948	0.520794	0.210731	77.936592	46.262672	52.428143	0.000000	0.000000	0.000000	0.000000	0.000000	0.000000	-0.310324	0.490801	-0.855430	0.000000	0.000000	1.000000	135.000000	1.000000
15224.856955	-0.018948	0.520794	0.210731	77.936592	46.262672	52.428143	0.000000	0.000000	0.000000	0.000000	0.000000	0.000000	-0.310324	0.490801	-0.855430	0.000000	0.000000	1.000000	135.000000	1.000000
15224.860288	-0.020033	0.522443	0.207789	78.023979	46.378593	52.608608	0.000000	0.000000	0.000000	0.000000	0.000000	0.000000	-0.325648	0.494726	-0.882730	0.000000	0.000000	1.000000	135.000000	1.000000
15224.863621	-0.020033	0.522443	0.207789	78.023979	46.378593	52.608608	0.000000	0.000000	0.000000	0.000000	0.000000	0.000000	-0.325648	0.494726	-0.882730	0.000000	0.000000	1.000000	135.000000	1.000000
15224.866955	-0.020033	0.522443	0.207789	78.023979	46.378593	52.608608	0.000000	0.000000	0.000000	0.000000	0.000000	0.000000	-0.325648	0.494726	-0.882730	0.000000	0.000000	1.000000	135.000000	1.000000
15224.870288	-0.021201	0.524088	0.204772	78.144814	46.396526	52.666794	0.000000	0.000000	0.000000	0.000000	0.000000	0.000000	-0.350180	0.493361	-0.905074	0.000000	0.000000	1.000000	135.000000	1.000000
15224.873621	-0.021201	0.524088	0.204772	78.144814	46.396526	52.666794	0.000000	0.000000	0.000000	0.000000	0.000000	0.000000	-0.350180	0.493361	-0.905074	0.000000	0.000000	1.000000	135.000000	1.000000
15224.876955	-0.021201	0.524088	0.204772	78.144814	46.396526	52.666794	0.000000	0.000000	0.000000	0.000000	0.000000	0.000000	-0.350180	0.493361	-0.905074	0.000000	0.000000	1.000000	135.000000	1.000000
15224.880288	-0.022415	0.525668	0.201635	78.282051	46.429699	52.745262	0.000000	0.000000	0.000000	0.000000	0.000000	0.000000	-0.364347	0.473927	-0.941142	0.000000	0.000000	1.000000	135.000000	1.000000
15224.883621	-0.022415	0.525668	0.201635	78.282051	46.429699	52.745262	0.000000	0.000000	0.000000	0.000000	0.000000	0.000000	-0.364347	0.473927	-0.941142	0.000000	0.000000	1.000000	135.000000	1.000000
15224.886955	-0.022415	0.525668	0.201635	78.282051	46.429699	52.745262	0.000000	0.000000	0.000000	0.000000	0.000000	0.000000	-0.364347	0.473927	-0.941142	0.000000	0.000000	1.000000	135.000000	1.000000
15224.890288	-0.023706	0.527218	0.198371	78.415100	46.510632	52.870548	0.000000	0.000000	0.000000	0.000000	0.000000	0.000000	-0.387321	0.465050	-0.979088	0.000000	0.000000	1.000000	135.000000	1.000000
15224.893621	-0.023706	0.527218	0.198371	78.415100	46.510632	52.870548	0.000000	0.000000	0.000000	0.000000	0.000000	0.000000	-0.387321	0.465050	-0.979088	0.000000	0.000000	1.000000	135.000000	1.000000
15224.896955	-0.023706	0.527218	0.198371	78.415100	46.510632	52.870548	0.000000	0.000000	0.000000	0.000000	0.000000	0.000000	-0.387321	0.465050	-0.979088	0.000000	0.000000	1.000000	135.000000	1.000000
15224.900288	-0.025103	0.528721	0.194997	78.531395	46.710255	53.132744	0.000000	0.000000	0.000000	0.000000	0.000000	0.000000	-0.419138	0.451070	-1.012162	0.000000	0.000000	1.000000	135.000000	1.000000
15224.903621	-0.025103	0.528721	0.194997	78.531395	46.710255	53.132744	0.000000	0.000000	0.000000	0.000000	0.000000	0.000000	-0.419138	0.451070	-1.012162	0.000000	0.000000	1.000000	135.000000	1.000000
15224.906955	-0.025103	0.528721	0.194997	78.531395	46.710255	53.132744	0.000000	0.000000	0.000000	0.000000	0.000000	0.000000	-0.419138	0.451070	-1.012162	0.000000	0.000000	1.000000	135.000000	1.000000
15224.910288	-0.026634	0.530193	0.191491	78.625038	47.014927	53.436874	0.000000	0.000000	0.000000	0.000000	0.000000	0.000000	-0.459147	0.441571	-1.051913	0.000000	0.000000	1.000000	135.000000	1.000000
15224.913621	-0.026634	0.530193	0.191491	78.625038	47.014927	53.436874	0.000000	0.000000	0.000000	0.000000	0.000000	0.000000	-0.459147	0.441571	-1.051913	0.000000	0.000000	1.000000	135.000000	1.000000
15224.916955	-0.026634	0.530193	0.191491	78.625038	47.014927	53.436874	0.000000	0.000000	0.000000	0.000000	0.000000	0.000000	-0.459147	0.441571	-1.051913	0.000000	0.000000	1.000000	135.000000	1.000000
15224.920288	-0.028265	0.531672	0.187882	78.712273	47.368736	53.471951	0.000000	0.000000	0.000000	0.000000	0.000000	0.000000	-0.489323	0.443508	-1.082725	0.000000	0.000000	1.000000	135.000000	1.000000
15224.923621	-0.028265	0.531672	0.187882	78.712273	47.368736	53.471951	0.000000	0.000000	0.000000	0.000000	0.000000	0.000000	-0.489323	0.443508	-1.082725	0.000000	0.000000	1.000000	135.000000	1.000000
15224.926955	-0.028265	0.531672	0.187882	78.712273	47.368736	53.471951	0.000000	0.000000	0.000000	0.000000	0.000000	0.000000	-0.489323	0.443508	-1.082725	0.000000	0.000000	1.000000	135.000000	1.000000
15224.930288	-0.029964	0.533175	0.184185	78.795753	47.733932	52.936592	0.000000	0.000000	0.000000	0.000000	0.000000	0.000000	-0.509714	0.450893	-1.109049	0.000000	0.000000	1.000000	135.000000	1.000000
15224.933621	-0.029964	0.533175	0.184185	78.795753	47.733932	52.936592	0.000000	0.000000	0.000000	0.000000	0.000000	0.000000	-0.509714	0.450893	-1.109049	0.000000	0.000000	1.000000	135.000000	1.000000
15224.936955	-0.029964	0.533175	0.184185	78.795753	47.733932	52.936592	0.000000	0.000000	0.000000	0.000000	0.000000	0.000000	-0.509714	0.450893	-1.109049	0.000000	0.000000	1.000000	135.000000	1.000000
15224.940288	-0.031699	0.534685	0.180420	78.872650	48.116432	52.169632	0.000000	0.000000	0.000000	0.000000	0.000000	0.000000	-0.520620	0.453219	-1.129468	0.000000	0.000000	1.000000	135.000000	1.000000
15224.943621	-0.031699	0.534685	0.180420	78.872650	48.116432	52.169632	0.000000	0.000000	0.000000	0.000000	0.000000	0.000000	-0.520620	0.453219	-1.129468	0.000000	0.000000	1.000000	135.000000	1.000000
15224.946955	-0.031699	0.534685	0.180420	78.872650	48.116432	52.169632	0.000000	0.000000	0.000000	0.000000	0.000000	0.000000	-0.520620	0.453219	-1.129468	0.000000	0.000000	1.000000	135.000000	1.000000
15224.950288	-0.033564	0.536266	0.176663	78.917099	48.533257	51.948521	0.000000	0.000000	0.000000	0.000000	0.000000	0.000000	-0.559408	0.474112	-1.126999	0.000000	0.000000	1.000000	135.000000	1.000000
15224.953621	-0.033564	0.536266	0.176663	78.917099	48.533257	51.948521	0.000000	0.000000	0.000000	0.000000	0.000000	0.000000	-0.559408	0.474112	-1.126999	0.000000	0.000000	1.000000	135.000000	1.000000
15224.956955	-0.033564	0.536266	0.176663	78.917099	48.533257	51.948521	0.000000	0.000000	0.000000	0.000000	0.000000	0.000000	-0.559408	0.474112	-1.126999	0.000000	0.000000	1.000000	135.000000	1.000000
15224.960288	-0.035497	0.537900	0.172937	78.915413	49.005913	52.556889	0.000000	0.000000	0.000000	0.000000	0.000000	0.000000	-0.579846	0.490196	-1.117802	0.000000	0.000000	1.000000	135.000000	1.000000
15224.963621	-0.035497	0.537900	0.172937	78.915413	49.005913	52.556889	0.000000	0.000000	0.000000	0.000000	0.000000	0.000000	-0.579846	0.490196	-1.117802	0.000000	0.000000	1.000000	135.000000	1.000000
15224.966955	-0.035497	0.537900	0.172937	78.915413	49.005913	52.556889	0.000000	0.000000	0.000000	0.000000	0.000000	0.000000	-0.579846	0.490196	-1.117802	0.000000	0.000000	1.000000	135.000000	1.000000
15224.970288	-0.037409	0.539572	0.169267	78.885414	49.463364	53.271370	0.000000	0.000000	0.000000	0.000000	0.000000	0.000000	-0.573533	0.501650	-1.100990	0.000000	0.000000	1.000000	135.000000	1.000000
15224.973621	-0.037409	0.539572	0.169267	78.885414	49.463364	53.271370	0.000000	0.000000	0.000000	0.000000	0.000000	0.000000	-0.573533	0.501650	-1.100990	0.000000	0.000000	1.000000	135.000000	1.000000
15224.976955	-0.037409	0.539572	0.169267	78.885414	49.463364	53.271370	0.000000	0.000000	0.000000	0.000000	0.000000	0.000000	-0.573533	0.501650	-1.100990	0.000000	0.000000	1.000000	135.000000	1.000000
15224.980288	-0.039301	0.541302	0.165670	78.852226	49.849247	53.691872	0.000000	0.000000	0.000000	0.000000	0.000000	0.000000	-0.567717	0.519017	-1.079179	0.000000	0.000000	1.000000	135.000000	1.000000
15224.983621	-0.039301	0.541302	0.165670	78.852226	49.849247	53.691872	0.000000	0.000000	0.000000	0.000000	0.000000	0.000000	-0.567717	0.519017	-1.079179	0.000000	0.000000	1.000000	135.000000	1.000000
15224.986955	-0.039301	0.541302	0.165670	78.852226	49.849247	53.691872	0.000000	0.000000	0.000000	0.000000	0.000000	0.000000	-0.567717	0.519017	-1.079179	0.000000	0.000000	1.000000	135.000000	1.000000
15224.990288	-0.041204	0.543090	0.162145	78.819931	50.118740	53.629608	0.000000	0.000000	0.000000	0.000000	0.000000	0.000000	-0.570974	0.536345	-1.057628	0.000000	0.000000	1.000000	135.000000	1.000000
15224.993621	-0.041204	0.543090	0.162145	78.819931	50.118740	53.629608	0.000000	0.000000	0.000000	0.000000	0.000000	0.000000	-0.570974	0.536345	-1.057628	0.000000	0.000000	1.000000	135.000000	1.000000
15224.996955	-0.041204	0.543090	0.162145	78.819931	50.118740	53.629608	0.000000	0.000000	0.000000	0.000000	0.000000	0.000000	-0.570974	0.536345	-1.057628	0.000000	0.000000	1.000000	135.000000	1.000000
15225.000288	-0.043118	0.544916	0.158676	78.803352	50.283268	53.603348	0.000000	0.000000	0.000000	0.000000	0.000000	0.000000	-0.574010	0.547862	-1.040567	0.000000	0.000000	1.000000	135.000000	1.000000
15225.003621	-0.043118	0.544916	0.158676	78.803352	50.283268	53.603348	0.000000	0.000000	0.000000	0.000000	0.000000	0.000000	-0.574010	0.547862	-1.040567	0.000000	0.000000	1.000000	135.000000	1.000000
15225.006955	-0.043118	0.544916	0.158676	78.803352	50.283268	53.603348	0.000000	0.000000	0.000000	0.000000	0.000000	0.000000	-0.574010	0.547862	-1.040567	0.000000	0.000000	1.000000	135.000000	1.000000
15225.010288	-0.045097	0.546776	0.155225	78.799576	50.333382	53.783142	0.000000	0.000000	0.000000	0.000000	0.000000	0.000000	-0.593755	0.557880	-1.035479	0.000000	0.000000	1.000000	135.000000	1.000000
15225.013621	-0.045097	0.546776	0.155225	78.799576	50.333382	53.783142	0.000000	0.000000	0.000000	0.000000	0.000000	0.000000	-0.593755	0.557880	-1.035479	0.000000	0.000000	1.000000	135.000000	1.000000
15225.016955	-0.045097	0.546776	0.155225	78.799576	50.333382	53.783142	0.000000	0.000000	0.000000	0.000000	0.000000	0.000000	-0.593755	0.557880	-1.035479	0.000000	0.000000	1.000000	135.000000	1.000000
15225.020288	-0.047115	0.548674	0.151828	78.807434	50.279549	53.928215	0.000000	0.000000	0.000000	0.000000	0.000000	0.000000	-0.605326	0.569438	-1.018935	0.000000	0.000000	1.000000	135.000000	1.000000
15225.023621	-0.047115	0.548674	0.151828	78.807434	50.279549	53.928215	0.000000	0.000000	0.000000	0.000000	0.000000	0.000000	-0.605326	0.569438	-1.018935	0.000000	0.000000	1.000000	135.000000	1.000000
15225.026955	-0.047115	0.548674	0.151828	78.807434	50.279549	53.928215	0.000000	0.000000	0.000000	0.000000	0.000000	0.000000	-0.605326	0.569438	-1.018935	0.000000	0.000000	1.000000	135.000000	1.000000
15225.030288	-0.049083	0.550591	0.148478	78.815651	50.169247	53.924793	0.000000	0.000000	0.000000	0.000000	0.000000	0.000000	-0.590577	0.575249	-1.004951	0.000000	0.000000	1.000000	135.000000	1.000000
15225.033621	-0.049083	0.550591	0.148478	78.815651	50.169247	53.924793	0.000000	0.000000	0.000000	0.000000	0.000000	0.000000	-0.590577	0.575249	-1.004951	0.000000	0.000000	1.000000	135.000000	1.000000
15225.036955	-0.049083	0.550591	0.148478	78.815651	50.169247	53.924793	0.000000	0.000000	0.000000	0.000000	0.000000	0.000000	-0.590577	0.575249	-1.004951	0.000000	0.000000	1.000000	135.000000	1.000000
15225.040288	-0.051059	0.552575	0.145145	78.817009	50.024014	53.783546	0.000000	0.000000	0.000000	0.000000	0.000000	0.000000	-0.592641	0.595171	-0.999938	0.000000	0.000000	1.000000	135.000000	1.000000
15225.043621	-0.051059	0.552575	0.145145	78.817009	50.024014	53.783546	0.000000	0.000000	0.000000	0.000000	0.000000	0.000000	-0.592641	0.595171	-0.999938	0.000000	0.000000	1.000000	135.000000	1.000000
15225.046955	-0.051059	0.552575	0.145145	78.817009	50.024014	53.783546	0.000000	0.000000	0.000000	0.000000	0.000000	0.000000	-0.592641	0.595171	-0.999938	0.000000	0.000000	1.000000	135.000000	1.000000
15225.050288	-0.052986	0.554611	0.141854	78.806343	49.824303	53.674728	0.000000	0.000000	0.000000	0.000000	0.000000	0.000000	-0.578136	0.610828	-0.987210	0.000000	0.000000	1.000000	135.000000	1.000000
15225.053621	-0.052986	0.554611	0.141854	78.806343	49.824303	53.674728	0.000000	0.000000	0.000000	0.000000	0.000000	0.000000	-0.578136	0.610828	-0.987210	0.000000	0.000000	1.000000	135.000000	1.000000
15225.056955	-0.052986	0.554611	0.141854	78.806343	49.824303	53.674728	0.000000	0.000000	0.000000	0.000000	0.000000	0.000000	-0.578136	0.610828	-0.987210	0.000000	0.000000	1.000000	135.000000	1.000000
15225.060288	-0.054836	0.556680	0.138594	78.799484	49.585331	53.640541	0.000000	0.000000	0.000000	0.000000	0.000000	0.000000	-0.555004	0.620654	-0.978233	0.000000	0.000000	1.000000	135.000000	1.000000
15225.063621	-0.054836	0.556680	0.138594	78.799484	49.585331	53.640541	0.000000	0.000000	0.000000	0.000000	0.000000	0.000000	-0.555004	0.620654	-0.978233	0.000000	0.000000	1.000000	135.000000	1.000000
15225.066955	-0.054836	0.556680	0.138594	78.799484	49.585331	53.640541	0.000000	0.000000	0.000000	0.000000	0.000000	0.000000	-0.555004	0.620654	-0.978233	0.000000	0.000000	1.000000	135.000000	1.000000
15225.070288	-0.056691	0.558775	0.135319	78.787903	49.298946	53.558910	0.000000	0.000000	0.000000	0.000000	0.000000	0.000000	-0.556510	0.628536	-0.982475	0.000000	0.000000	1.000000	135.000000	1.000000
15225.073621	-0.056691	0.558775	0.135319	78.787903	49.298946	53.558910	0.000000	0.000000	0.000000	0.000000	0.000000	0.000000	-0.556510	0.628536	-0.982475	0.000000	0.000000	1.000000	135.000000	1.000000
15225.076955	-0.056691	0.558775	0.135319	78.787903	49.298946	53.558910	0.000000	0.000000	0.000000	0.000000	0.000000	0.000000	-0.556510	0.628536	-0.982475	0.000000	0.000000	1.000000	135.000000	1.000000
15225.080288	-0.058530	0.560909	0.132106	78.794426	49.210606	53.670536	0.000000	0.000000	0.000000	0.000000	0.000000	0.000000	-0.551654	0.640124	-0.963835	0.000000	0.000000	1.000000	135.000000	1.000000
15225.083621	-0.058530	0.560909	0.132106	78.794426	49.210606	53.670536	0.000000	0.000000	0.000000	0.000000	0.000000	0.000000	-0.551654	0.640124	-0.963835	0.000000	0.000000	1.000000	135.000000	1.000000
15225.086955	-0.058530	0.560909	0.132106	78.794426	49.210606	53.670536	0.000000	0.000000	0.000000	0.000000	0.000000	0.000000	-0.551654	0.640124	-0.963835	0.000000	0.000000	1.000000	135.000000	1.000000
15225.090288	-0.060338	0.563055	0.128808	78.891968	50.091827	54.733418	0.000000	0.000000	0.000000	0.000000	0.000000	0.000000	-0.542457	0.643841	-0.989434	0.000000	0.000000	1.000000	135.000000	1.000000
15225.093621	-0.060338	0.563055	0.128808	78.891968	50.091827	54.733418	0.000000	0.000000	0.000000	0.000000	0.000000	0.000000	-0.542457	0.643841	-0.989434	0.000000	0.000000	1.000000	135.000000	1.000000
15225.096955	-0.060338	0.563055	0.128808	78.891968	50.091827	54.733418	0.000000	0.000000	0.000000	0.000000	0.000000	0.000000	-0.542457	0.643841	-0.989434	0.000000	0.000000	1.000000	135.000000	1.000000
15225.100288	-0.062094	0.565174	0.125491	79.072792	52.038410	56.831360	0.000000	0.000000	0.000000	0.000000	0.000000	0.000000	-0.526735	0.635746	-0.994980	0.000000	0.000000	1.000000	135.000000	1.000000
15225.103621	-0.062094	0.565174	0.125491	79.072792	52.038410	56.831360	0.000000	0.000000	0.000000	0.000000	0.000000	0.000000	-0.526735	0.635746	-0.994980	0.000000	0.000000	1.000000	135.000000	1.000000
15225.106955	-0.062094	0.565174	0.125491	79.072792	52.038410	56.831360	0.000000	0.000000	0.000000	0.000000	0.000000	0.000000	-0.526735	0.635746	-0.994980	0.000000	0.000000	1.000000	135.000000	1.000000
15225.110288	-0.063831	0.567293	0.122206	79.255798	54.285095	59.225376	0.000000	0.000000	0.000000	0.000000	0.000000	0.000000	-0.521099	0.635568	-0.985443	0.000000	0.000000	1.000000	135.000000	1.000000
15225.113621	-0.063831	0.567293	0.122206	79.255798	54.285095	59.225376	0.000000	0.000000	0.000000	0.000000	0.000000	0.000000	-0.521099	0.635568	-0.985443	0.000000	0.000000	1.000000	135.000000	1.000000
15225.116955	-0.063831	0.567293	0.122206	79.255798	54.285095	59.225376	0.000000	0.000000	0.000000	0.000000	0.000000	0.000000	-0.521099	0.635568	-0.985443	0.000000	0.000000	1.000000	135.000000	1.000000
15225.120288	-0.065602	0.569423	0.118926	79.420258	56.423016	61.443794	0.000000	0.000000	0.000000	0.000000	0.000000	0.000000	-0.531262	0.639140	-0.984109	0.000000	0.000000	1.000000	135.000000	1.000000
15225.123621	-0.065602	0.569423	0.118926	79.420258	56.423016	61.443794	0.000000	0.000000	0.000000	0.000000	0.000000	0.000000	-0.531262	0.639140	-0.984109	0.000000	0.000000	1.000000	135.000000	1.000000
15225.126955	-0.065602	0.569423	0.118926	79.420258	56.423016	61.443794	0.000000	0.000000	0.000000	0.000000	0.000000	0.000000	-0.531262	0.639140	-0.984109	0.000000	0.000000	1.000000	135.000000	1.000000
15225.130288	-0.067333	0.571581	0.115734	79.573174	58.357861	63.356178	0.000000	0.000000	0.000000	0.000000	0.000000	0.000000	-0.519348	0.647228	-0.957611	0.000000	0.000000	1.000000	135.000000	1.000000
15225.133621	-0.067333	0.571581	0.115734	79.573174	58.357861	63.356178	0.000000	0.000000	0.000000	0.000000	0.000000	0.000000	-0.519348	0.647228	-0.957611	0.000000	0.000000	1.000000	135.000000	1.000000
15225.136955	-0.067333	0.571581	0.115734	79.573174	58.357861	63.356178	0.000000	0.000000	0.000000	0.000000	0.000000	0.000000	-0.519348	0.647228	-0.957611	0.000000	0.000000	1.000000	135.000000	1.000000
15225.140288	-0.069017	0.573719	0.112563	79.710724	60.030411	65.107826	0.000000	0.000000	0.000000	0.000000	0.000000	0.000000	-0.505401	0.641613	-0.951370	0.000000	0.000000	1.000000	135.000000	1.000000
15225.143621	-0.069017	0.573719	0.112563	79.710724	60.030411	65.107826	0.000000	0.000000	0.000000	0.000000	0.000000	0.000000	-0.505401	0.641613	-0.951370	0.000000	0.000000	1.000000	135.000000	1.000000
15225.146955	-0.069017	0.573719	0.112563	79.710724	60.030411	65.107826	0.000000	0.000000	0.000000	0.000000	0.000000	0.000000	-0.505401	0.641613	-0.951370	0.000000	0.000000	1.000000	135.000000	1.000000
15225.150288	-0.070606	0.575879	0.109451	79.826355	61.361149	66.547256	0.000000	0.000000	0.000000	0.000000	0.000000	0.000000	-0.476692	0.647875	-0.933602	0.000000	0.000000	1.000000	135.000000	1.000000
15225.153621	-0.070606	0.575879	0.109451	79.826355	61.361149	66.547256	0.000000	0.000000	0.000000	0.000000	0.000000	0.000000	-0.476692	0.647875	-0.933602	0.000000	0.000000	1.000000	135.000000	1.000000
15225.156955	-0.070606	0.575879	0.109451	79.826355	61.361149	66.547256	0.000000	0.000000	0.000000	0.000000	0.000000	0.000000	-0.476692	0.647875	-0.933602	0.000000	0.000000	1.000000	135.000000	1.000000
15225.160288	-0.072003	0.578025	0.106479	79.941551	62.387257	67.656891	0.000000	0.000000	0.000000	0.000000	0.000000	0.000000	-0.418978	0.643960	-0.891642	0.000000	0.000000	1.000000	135.000000	1.000000
15225.163621	-0.072003	0.578025	0.106479	79.941551	62.387257	67.656891	0.000000	0.000000	0.000000	0.000000	0.000000	0.000000	-0.418978	0.643960	-0.891642	0.000000	0.000000	1.000000	135.000000	1.000000
15225.166955	-0.072003	0.578025	0.106479	79.941551	62.387257	67.656891	0.000000	0.000000	0.000000	0.000000	0.000000	0.000000	-0.418978	0.643960	-0.891642	0.000000	0.000000	1.000000	135.000000	1.000000
15225.170288	-0.073284	0.580133	0.103586	80.084198	63.095417	68.399033	0.000000	0.000000	0.000000	0.000000	0.000000	0.000000	-0.384408	0.632333	-0.867963	0.000000	0.000000	1.000000	135.000000	1.000000
15225.173621	-0.073284	0.580133	0.103586	80.084198	63.095417	68.399033	0.000000	0.000000	0.000000	0.000000	0.000000	0.000000	-0.384408	0.632333	-0.867963	0.000000	0.000000	1.000000	135.000000	1.000000
15225.176955	-0.073284	0.580133	0.103586	80.084198	63.095417	68.399033	0.000000	0.000000	0.000000	0.000000	0.000000	0.000000	-0.384408	0.632333	-0.867963	0.000000	0.000000	1.000000	135.000000	1.000000
15225.180288	-0.074451	0.582184	0.100757	80.264023	63.483940	68.776672	0.000000	0.000000	0.000000	0.000000	0.000000	0.000000	-0.349938	0.615320	-0.848417	0.000000	0.000000	1.000000	135.000000	1.000000
15225.183621	-0.074451	0.582184	0.100757	80.264023	63.483940	68.776672	0.000000	0.000000	0.000000	0.000000	0.000000	0.000000	-0.349938	0.615320	-0.848417	0.000000	0.000000	1.000000	135.000000	1.000000
15225.186955	-0.074451	0.582184	0.100757	80.264023	63.483940	68.776672	0.000000	0.000000	0.000000	0.000000	0.000000	0.000000	-0.349938	0.615320	-0.848417	0.000000	0.000000	1.000000	135.000000	1.000000
15225.190288	-0.075558	0.584149	0.097996	80.490105	63.648472	68.881599	0.000000	0.000000	0.000000	0.000000	0.000000	0.000000	-0.332203	0.589511	-0.828487	0.000000	0.000000	1.000000	135.000000	1.000000
15225.193621	-0.075558	0.584149	0.097996	80.490105	63.648472	68.881599	0.000000	0.000000	0.000000	0.000000	0.000000	0.000000	-0.332203	0.589511	-0.828487	0.000000	0.000000	1.000000	135.000000	1.000000
15225.196955	-0.075558	0.584149	0.097996	80.490105	63.648472	68.881599	0.000000	0.000000	0.000000	0.000000	0.000000	0.000000	-0.332203	0.589511	-0.828487	0.000000	0.000000	1.000000	135.000000	1.000000
15225.200288	-0.076603	0.586021	0.095265	80.731918	63.550060	68.703667	0.000000	0.000000	0.000000	0.000000	0.000000	0.000000	-0.313337	0.561655	-0.819383	0.000000	0.000000	1.000000	135.000000	1.000000
15225.203621	-0.076603	0.586021	0.095265	80.731918	63.550060	68.703667	0.000000	0.000000	0.000000	0.000000	0.000000	0.000000	-0.313337	0.561655	-0.819383	0.000000	0.000000	1.000000	135.000000	1.000000
15225.206955	-0.076603	0.586021	0.095265	80.731918	63.550060	68.703667	0.000000	0.000000	0.000000	0.000000	0.000000	0.000000	-0.313337	0.561655	-0.819383	0.000000	0.000000	1.000000	135.000000	1.000000
15225.210288	-0.077581	0.587843	0.092535	80.959709	63.303013	68.381714	0.000000	0.000000	0.000000	0.000000	0.000000	0.000000	-0.293556	0.546442	-0.818716	0.000000	0.000000	1.000000	135.000000	1.000000
15225.213621	-0.077581	0.587843	0.092535	80.959709	63.303013	68.381714	0.000000	0.000000	0.000000	0.000000	0.000000	0.000000	-0.293556	0.546442	-0.818716	0.000000	0.000000	1.000000	135.000000	1.000000
15225.216955	-0.077581	0.587843	0.092535	80.959709	63.303013	68.381714	0.000000	0.000000	0.000000	0.000000	0.000000	0.000000	-0.293556	0.546442	-0.818716	0.000000	0.000000	1.000000	135.000000	1.000000
15225.220288	-0.078468	0.589534	0.089812	81.155510	62.951633	67.981476	0.000000	0.000000	0.000000	0.000000	0.000000	0.000000	-0.266192	0.507353	-0.816979	0.000000	0.000000	1.000000	135.000000	1.000000
15225.223621	-0.078468	0.589534	0.089812	81.155510	62.951633	67.981476	0.000000	0.000000	0.000000	0.000000	0.000000	0.000000	-0.266192	0.507353	-0.816979	0.000000	0.000000	1.000000	135.000000	1.000000
15225.226955	-0.078468	0.589534	0.089812	81.155510	62.951633	67.981476	0.000000	0.000000	0.000000	0.000000	0.000000	0.000000	-0.266192	0.507353	-0.816979	0.000000	0.000000	1.000000	135.000000	1.000000
15225.230288	-0.079260	0.591167	0.087059	81.312126	62.571472	67.579422	0.000000	0.000000	0.000000	0.000000	0.000000	0.000000	-0.237593	0.489757	-0.825907	0.000000	0.000000	1.000000	135.000000	1.000000
15225.233621	-0.079260	0.591167	0.087059	81.312126	62.571472	67.579422	0.000000	0.000000	0.000000	0.000000	0.000000	0.000000	-0.237593	0.489757	-0.825907	0.000000	0.000000	1.000000	135.000000	1.000000
15225.236955	-0.079260	0.591167	0.087059	81.312126	62.571472	67.579422	0.000000	0.000000	0.000000	0.000000	0.000000	0.000000	-0.237593	0.489757	-0.825907	0.000000	0.000000	1.000000	135.000000	1.000000
15225.240288	-0.080065	0.592700	0.084292	81.445694	62.216003	67.221588	0.000000	0.000000	0.000000	0.000000	0.000000	0.000000	-0.241453	0.460037	-0.830233	0.000000	0.000000	1.000000	135.000000	1.000000
15225.243621	-0.080065	0.592700	0.084292	81.445694	62.216003	67.221588	0.000000	0.000000	0.000000	0.000000	0.000000	0.000000	-0.241453	0.460037	-0.830233	0.000000	0.000000	1.000000	135.000000	1.000000
15225.246955	-0.080065	0.592700	0.084292	81.445694	62.216003	67.221588	0.000000	0.000000	0.000000	0.000000	0.000000	0.000000	-0.241453	0.460037	-0.830233	0.000000	0.000000	1.000000	135.000000	1.000000
15225.250288	-0.080862	0.594175	0.081545	81.556061	61.744022	66.768234	0.000000	0.000000	0.000000	0.000000	0.000000	0.000000	-0.238901	0.442404	-0.824107	0.000000	0.000000	1.000000	135.000000	1.000000
15225.253621	-0.080862	0.594175	0.081545	81.556061	61.744022	66.768234	0.000000	0.000000	0.000000	0.000000	0.000000	0.000000	-0.238901	0.442404	-0.824107	0.000000	0.000000	1.000000	135.000000	1.000000
15225.256955	-0.080862	0.594175	0.081545	81.556061	61.744022	66.768234	0.000000	0.000000	0.000000	0.000000	0.000000	0.000000	-0.238901	0.442404	-0.824107	0.000000	0.000000	1.000000	135.000000	1.000000
15225.260288	-0.081596	0.595572	0.078811	81.653557	61.246418	66.298203	0.000000	0.000000	0.000000	0.000000	0.000000	0.000000	-0.220455	0.419074	-0.820039	0.000000	0.000000	1.000000	135.000000	1.000000
15225.263621	-0.081596	0.595572	0.078811	81.653557	61.246418	66.298203	0.000000	0.000000	0.000000	0.000000	0.000000	0.000000	-0.220455	0.419074	-0.820039	0.000000	0.000000	1.000000	135.000000	1.000000
15225.266955	-0.081596	0.595572	0.078811	81.653557	61.246418	66.298203	0.000000	0.000000	0.000000	0.000000	0.000000	0.000000	-0.220455	0.419074	-0.820039	0.000000	0.000000	1.000000	135.000000	1.000000
15225.270288	-0.082280	0.596892	0.076153	81.756851	60.758114	65.825188	0.000000	0.000000	0.000000	0.000000	0.000000	0.000000	-0.205089	0.396063	-0.797544	0.000000	0.000000	1.000000	135.000000	1.000000
15225.273621	-0.082280	0.596892	0.076153	81.756851	60.758114	65.825188	0.000000	0.000000	0.000000	0.000000	0.000000	0.000000	-0.205089	0.396063	-0.797544	0.000000	0.000000	1.000000	135.000000	1.000000
15225.276955	-0.082280	0.596892	0.076153	81.756851	60.758114	65.825188	0.000000	0.000000	0.000000	0.000000	0.000000	0.000000	-0.205089	0.396063	-0.797544	0.000000	0.000000	1.000000	135.000000	1.000000
15225.280288	-0.082910	0.598147	0.073548	81.868317	60.248695	65.318352	0.000000	0.000000	0.000000	0.000000	0.000000	0.000000	-0.189046	0.376436	-0.781574	0.000000	0.000000	1.000000	135.000000	1.000000
15225.283621	-0.082910	0.598147	0.073548	81.868317	60.248695	65.318352	0.000000	0.000000	0.000000	0.000000	0.000000	0.000000	-0.189046	0.376436	-0.781574	0.000000	0.000000	1.000000	135.000000	1.000000
15225.286955	-0.082910	0.598147	0.073548	81.868317	60.248695	65.318352	0.000000	0.000000	0.000000	0.000000	0.000000	0.000000	-0.189046	0.376436	-0.781574	0.000000	0.000000	1.000000	135.000000	1.000000
15225.290288	-0.083500	0.599358	0.071072	81.987198	59.736767	64.800674	0.000000	0.000000	0.000000	0.000000	0.000000	0.000000	-0.176934	0.363278	-0.742574	0.000000	0.000000	1.000000	135.000000	1.000000
15225.293621	-0.083500	0.599358	0.071072	81.987198	59.736767	64.800674	0.000000	0.000000	0.000000	0.000000	0.000000	0.000000	-0.176934	0.363278	-0.742574	0.000000	0.000000	1.000000	135.000000	1.000000
15225.296955	-0.083500	0.599358	0.071072	81.987198	59.736767	64.800674	0.000000	0.000000	0.000000	0.000000	0.000000	0.000000	-0.176934	0.363278	-0.742574	0.000000	0.000000	1.000000	135.000000	1.000000
15225.300288	-0.084036	0.600486	0.068637	82.129395	59.173065	64.199883	0.000000	0.000000	0.000000	0.000000	0.000000	0.000000	-0.160909	0.338617	-0.730620	0.000000	0.000000	1.000000	135.000000	1.000000
15225.303621	-0.084036	0.600486	0.068637	82.129395	59.173065	64.199883	0.000000	0.000000	0.000000	0.000000	0.000000	0.000000	-0.160909	0.338617	-0.730620	0.000000	0.000000	1.000000	135.000000	1.000000
15225.306955	-0.084036	0.600486	0.068637	82.129395	59.173065	64.199883	0.000000	0.000000	0.000000	0.000000	0.000000	0.000000	-0.160909	0.338617	-0.730620	0.000000	0.000000	1.000000	135.000000	1.000000
15225.310288	-0.084598	0.601602	0.066253	82.284058	58.579700	63.564884	0.000000	0.000000	0.000000	0.000000	0.000000	0.000000	-0.168620	0.334842	-0.715313	0.000000	0.000000	1.000000	135.000000	1.000000
15225.313621	-0.084598	0.601602	0.066253	82.284058	58.579700	63.564884	0.000000	0.000000	0.000000	0.000000	0.000000	0.000000	-0.168620	0.334842	-0.715313	0.000000	0.000000	1.000000	135.000000	1.000000
15225.316955	-0.084598	0.601602	0.066253	82.284058	58.579700	63.564884	0.000000	0.000000	0.000000	0.000000	0.000000	0.000000	-0.168620	0.334842	-0.715313	0.000000	0.000000	1.000000	135.000000	1.000000
15225.320288	-0.085280	0.602667	0.063873	82.435715	57.951191	62.906834	0.000000	0.000000	0.000000	0.000000	0.000000	0.000000	-0.204537	0.319404	-0.713852	0.000000	0.000000	1.000000	135.000000	1.000000
15225.323621	-0.085280	0.602667	0.063873	82.435715	57.951191	62.906834	0.000000	0.000000	0.000000	0.000000	0.000000	0.000000	-0.204537	0.319404	-0.713852	0.000000	0.000000	1.000000	135.000000	1.000000
15225.326955	-0.085280	0.602667	0.063873	82.435715	57.951191	62.906834	0.000000	0.000000	0.000000	0.000000	0.000000	0.000000	-0.204537	0.319404	-0.713852	0.000000	0.000000	1.000000	135.000000	1.000000
15225.330288	-0.086057	0.603730	0.061510	82.538834	57.385849	62.364120	0.000000	0.000000	0.000000	0.000000	0.000000	0.000000	-0.232979	0.318793	-0.709031	0.000000	0.000000	1.000000	135.000000	1.000000
15225.333621	-0.086057	0.603730	0.061510	82.538834	57.385849	62.364120	0.000000	0.000000	0.000000	0.000000	0.000000	0.000000	-0.232979	0.318793	-0.709031	0.000000	0.000000	1.000000	135.000000	1.000000
15225.336955	-0.086057	0.603730	0.061510	82.538834	57.385849	62.364120	0.000000	0.000000	0.000000	0.000000	0.000000	0.000000	-0.232979	0.318793	-0.709031	0.000000	0.000000	1.000000	135.000000	1.000000
15225.340288	-0.086904	0.604762	0.059174	82.562088	57.020351	62.102737	0.000000	0.000000	0.000000	0.000000	0.000000	0.000000	-0.254146	0.309653	-0.700666	0.000000	0.000000	1.000000	135.000000	1.000000
15225.343621	-0.086904	0.604762	0.059174	82.562088	57.020351	62.102737	0.000000	0.000000	0.000000	0.000000	0.000000	0.000000	-0.254146	0.309653	-0.700666	0.000000	0.000000	1.000000	135.000000	1.000000
15225.346955	-0.086904	0.604762	0.059174	82.562088	57.020351	62.102737	0.000000	0.000000	0.000000	0.000000	0.000000	0.000000	-0.254146	0.309653	-0.700666	0.000000	0.000000	1.000000	135.000000	1.000000
15225.350288	-0.087852	0.605775	0.056900	82.539093	56.707855	61.942974	0.000000	0.000000	0.000000	0.000000	0.000000	0.000000	-0.284386	0.304066	-0.682120	0.000000	0.000000	1.000000	135.000000	1.000000
15225.353621	-0.087852	0.605775	0.056900	82.539093	56.707855	61.942974	0.000000	0.000000	0.000000	0.000000	0.000000	0.000000	-0.284386	0.304066	-0.682120	0.000000	0.000000	1.000000	135.000000	1.000000
15225.356955	-0.087852	0.605775	0.056900	82.539093	56.707855	61.942974	0.000000	0.000000	0.000000	0.000000	0.000000	0.000000	-0.284386	0.304066	-0.682120	0.000000	0.000000	1.000000	135.000000	1.000000
15225.360288	-0.088834	0.606783	0.054739	82.505112	56.368427	61.768654	0.000000	0.000000	0.000000	0.000000	0.000000	0.000000	-0.294559	0.302135	-0.648382	0.000000	0.000000	1.000000	135.000000	1.000000
15225.363621	-0.088834	0.606783	0.054739	82.505112	56.368427	61.768654	0.000000	0.000000	0.000000	0.000000	0.000000	0.000000	-0.294559	0.302135	-0.648382	0.000000	0.000000	1.000000	135.000000	1.000000
15225.366955	-0.088834	0.606783	0.054739	82.505112	56.368427	61.768654	0.000000	0.000000	0.000000	0.000000	0.000000	0.000000	-0.294559	0.302135	-0.648382	0.000000	0.000000	1.000000	135.000000	1.000000
15225.370288	-0.089753	0.607785	0.052707	82.454727	56.057934	61.625362	0.000000	0.000000	0.000000	0.000000	0.000000	0.000000	-0.275893	0.300634	-0.609459	0.000000	0.000000	1.000000	135.000000	1.000000
15225.373621	-0.089753	0.607785	0.052707	82.454727	56.057934	61.625362	0.000000	0.000000	0.000000	0.000000	0.000000	0.000000	-0.275893	0.300634	-0.609459	0.000000	0.000000	1.000000	135.000000	1.000000
15225.376955	-0.089753	0.607785	0.052707	82.454727	56.057934	61.625362	0.000000	0.000000	0.000000	0.000000	0.000000	0.000000	-0.275893	0.300634	-0.609459	0.000000	0.000000	1.000000	135.000000	1.000000
15225.380288	-0.090566	0.608755	0.050823	82.396637	55.732990	61.450039	0.000000	0.000000	0.000000	0.000000	0.000000	0.000000	-0.243733	0.291095	-0.565297	0.000000	0.000000	1.000000	135.000000	1.000000
15225.383621	-0.090566	0.608755	0.050823	82.396637	55.732990	61.450039	0.000000	0.000000	0.000000	0.000000	0.000000	0.000000	-0.243733	0.291095	-0.565297	0.000000	0.000000	1.000000	135.000000	1.000000
15225.386955	-0.090566	0.608755	0.050823	82.396637	55.732990	61.450039	0.000000	0.000000	0.000000	0.000000	0.000000	0.000000	-0.243733	0.291095	-0.565297	0.000000	0.000000	1.000000	135.000000	1.000000
15225.390288	-0.091271	0.609675	0.049072	82.353889	55.358364	61.207272	0.000000	0.000000	0.000000	0.000000	0.000000	0.000000	-0.211451	0.276127	-0.525325	0.000000	0.000000	1.000000	135.000000	1.000000
15225.393621	-0.091271	0.609675	0.049072	82.353889	55.358364	61.207272	0.000000	0.000000	0.000000	0.000000	0.000000	0.000000	-0.211451	0.276127	-0.525325	0.000000	0.000000	1.000000	135.000000	1.000000
15225.396955	-0.091271	0.609675	0.049072	82.353889	55.358364	61.207272	0.000000	0.000000	0.000000	0.000000	0.000000	0.000000	-0.211451	0.276127	-0.525325	0.000000	0.000000	1.000000	135.000000	1.000000
15225.400288	-0.091964	0.610575	0.047430	82.336044	54.927658	60.881042	0.000000	0.000000	0.000000	0.000000	0.000000	0.000000	-0.208060	0.269973	-0.492777	0.000000	0.000000	1.000000	135.000000	1.000000
15225.403621	-0.091964	0.610575	0.047430	82.336044	54.927658	60.881042	0.000000	0.000000	0.000000	0.000000	0.000000	0.000000	-0.208060	0.269973	-0.492777	0.000000	0.000000	1.000000	135.000000	1.000000
15225.406955	-0.091964	0.610575	0.047430	82.336044	54.927658	60.881042	0.000000	0.000000	0.000000	0.000000	0.000000	0.000000	-0.208060	0.269973	-0.492777	0.000000	0.000000	1.000000	135.000000	1.000000
15225.410288	-0.092694	0.611408	0.045880	82.317604	54.523808	60.575344	0.000000	0.000000	0.000000	0.000000	0.000000	0.000000	-0.218903	0.249829	-0.464753	0.000000	0.000000	1.000000	135.000000	1.000000
15225.413621	-0.092694	0.611408	0.045880	82.317604	54.523808	60.575344	0.000000	0.000000	0.000000	0.000000	0.000000	0.000000	-0.218903	0.249829	-0.464753	0.000000	0.000000	1.000000	135.000000	1.000000
15225.416955	-0.092694	0.611408	0.045880	82.317604	54.523808	60.575344	0.000000	0.000000	0.000000	0.000000	0.000000	0.000000	-0.218903	0.249829	-0.464753	0.000000	0.000000	1.000000	135.000000	1.000000
15225.420288	-0.093472	0.612171	0.044359	82.303261	54.147984	60.315441	0.000000	0.000000	0.000000	0.000000	0.000000	0.000000	-0.233589	0.228982	-0.456390	0.000000	0.000000	1.000000	135.000000	1.000000
15225.423621	-0.093472	0.612171	0.044359	82.303261	54.147984	60.315441	0.000000	0.000000	0.000000	0.000000	0.000000	0.000000	-0.233589	0.228982	-0.456390	0.000000	0.000000	1.000000	135.000000	1.000000
15225.426955	-0.093472	0.612171	0.044359	82.303261	54.147984	60.315441	0.000000	0.000000	0.000000	0.000000	0.000000	0.000000	-0.233589	0.228982	-0.456390	0.000000	0.000000	1.000000	135.000000	1.000000
15225.430288	-0.094374	0.612885	0.042867	82.288483	53.790298	60.067532	0.000000	0.000000	0.000000	0.000000	0.000000	0.000000	-0.270440	0.214226	-0.447553	0.000000	0.000000	1.000000	135.000000	1.000000
15225.433621	-0.094374	0.612885	0.042867	82.288483	53.790298	60.067532	0.000000	0.000000	0.000000	0.000000	0.000000	0.000000	-0.270440	0.214226	-0.447553	0.000000	0.000000	1.000000	135.000000	1.000000
15225.436955	-0.094374	0.612885	0.042867	82.288483	53.790298	60.067532	0.000000	0.000000	0.000000	0.000000	0.000000	0.000000	-0.270440	0.214226	-0.447553	0.000000	0.000000	1.000000	135.000000	1.000000
15225.440288	-0.095387	0.613519	0.041351	82.277649	53.482212	59.827553	0.000000	0.000000	0.000000	0.000000	0.000000	0.000000	-0.304055	0.190199	-0.454754	0.000000	0.000000	1.000000	135.000000	1.000000
15225.443621	-0.095387	0.613519	0.041351	82.277649	53.482212	59.827553	0.000000	0.000000	0.000000	0.000000	0.000000	0.000000	-0.304055	0.190199	-0.454754	0.000000	0.000000	1.000000	135.000000	1.000000
15225.446955	-0.095387	0.613519	0.041351	82.277649	53.482212	59.827553	0.000000	0.000000	0.000000	0.000000	0.000000	0.000000	-0.304055	0.190199	-0.454754	0.000000	0.000000	1.000000	135.000000	1.000000
15225.450288	-0.096451	0.614106	0.039878	82.268150	53.187233	59.537235	0.000000	0.000000	0.000000	0.000000	0.000000	0.000000	-0.319210	0.175830	-0.442055	0.000000	0.000000	1.000000	135.000000	1.000000
15225.453621	-0.096451	0.614106	0.039878	82.268150	53.187233	59.537235	0.000000	0.000000	0.000000	0.000000	0.000000	0.000000	-0.319210	0.175830	-0.442055	0.000000	0.000000	1.000000	135.000000	1.000000
15225.456955	-0.096451	0.614106	0.039878	82.268150	53.187233	59.537235	0.000000	0.000000	0.000000	0.000000	0.000000	0.000000	-0.319210	0.175830	-0.442055	0.000000	0.000000	1.000000	135.000000	1.000000
15225.460288	-0.097582	0.614632	0.038404	82.257980	52.934860	59.125458	0.000000	0.000000	0.000000	0.000000	0.000000	0.000000	-0.339185	0.158023	-0.442228	0.000000	0.000000	1.000000	135.000000	1.000000
15225.463621	-0.097582	0.614632	0.038404	82.257980	52.934860	59.125458	0.000000	0.000000	0.000000	0.000000	0.000000	0.000000	-0.339185	0.158023	-0.442228	0.000000	0.000000	1.000000	135.000000	1.000000
15225.466955	-0.097582	0.614632	0.038404	82.257980	52.934860	59.125458	0.000000	0.000000	0.000000	0.000000	0.000000	0.000000	-0.339185	0.158023	-0.442228	0.000000	0.000000	1.000000	135.000000	1.000000
15225.470288	-0.098789	0.615132	0.036982	82.231247	52.722576	58.598297	0.000000	0.000000	0.000000	0.000000	0.000000	0.000000	-0.362198	0.149950	-0.426584	0.000000	0.000000	1.000000	135.000000	1.000000
15225.473621	-0.098789	0.615132	0.036982	82.231247	52.722576	58.598297	0.000000	0.000000	0.000000	0.000000	0.000000	0.000000	-0.362198	0.149950	-0.426584	0.000000	0.000000	1.000000	135.000000	1.000000
15225.476955	-0.098789	0.615132	0.036982	82.231247	52.722576	58.598297	0.000000	0.000000	0.000000	0.000000	0.000000	0.000000	-0.362198	0.149950	-0.426584	0.000000	0.000000	1.000000	135.000000	1.000000
15225.480288	-0.099958	0.615578	0.035644	82.162804	52.647362	58.174526	0.000000	0.000000	0.000000	0.000000	0.000000	0.000000	-0.350639	0.133810	-0.401396	0.000000	0.000000	1.000000	135.000000	1.000000
15225.483621	-0.099958	0.615578	0.035644	82.162804	52.647362	58.174526	0.000000	0.000000	0.000000	0.000000	0.000000	0.000000	-0.350639	0.133810	-0.401396	0.000000	0.000000	1.000000	135.000000	1.000000
15225.486955	-0.099958	0.615578	0.035644	82.162804	52.647362	58.174526	0.000000	0.000000	0.000000	0.000000	0.000000	0.000000	-0.350639	0.133810	-0.401396	0.000000	0.000000	1.000000	135.000000	1.000000
15225.490288	-0.101108	0.615979	0.034362	82.039574	52.718876	58.123669	0.000000	0.000000	0.000000	0.000000	0.000000	0.000000	-0.344972	0.120176	-0.384498	0.000000	0.000000	1.000000	135.000000	1.000000
15225.493621	-0.101108	0.615979	0.034362	82.039574	52.718876	58.123669	0.000000	0.000000	0.000000	0.000000	0.000000	0.000000	-0.344972	0.120176	-0.384498	0.000000	0.000000	1.000000	135.000000	1.000000
15225.496955	-0.101108	0.615979	0.034362	82.039574	52.718876	58.123669	0.000000	0.000000	0.000000	0.000000	0.000000	0.000000	-0.344972	0.120176	-0.384498	0.000000	0.000000	1.000000	135.000000	1.000000
15225.500288	-0.102250	0.616319	0.033184	81.892227	52.890953	58.481598	0.000000	0.000000	0.000000	0.000000	0.000000	0.000000	-0.342416	0.102168	-0.353523	0.000000	0.000000	1.000000	135.000000	1.000000
15225.503621	-0.102250	0.616319	0.033184	81.892227	52.890953	58.481598	0.000000	0.000000	0.000000	0.000000	0.000000	0.000000	-0.342416	0.102168	-0.353523	0.000000	0.000000	1.000000	135.000000	1.000000
15225.506955	-0.102250	0.616319	0.033184	81.892227	52.890953	58.481598	0.000000	0.000000	0.000000	0.000000	0.000000	0.000000	-0.342416	0.102168	-0.353523	0.000000	0.000000	1.000000	135.000000	1.000000
15225.510288	-0.103399	0.616588	0.032066	81.760483	53.056328	58.869427	0.000000	0.000000	0.000000	0.000000	0.000000	0.000000	-0.344722	0.080706	-0.335380	0.000000	0.000000	1.000000	135.000000	1.000000
15225.513621	-0.103399	0.616588	0.032066	81.760483	53.056328	58.869427	0.000000	0.000000	0.000000	0.000000	0.000000	0.000000	-0.344722	0.080706	-0.335380	0.000000	0.000000	1.000000	135.000000	1.000000
15225.516955	-0.103399	0.616588	0.032066	81.760483	53.056328	58.869427	0.000000	0.000000	0.000000	0.000000	0.000000	0.000000	-0.344722	0.080706	-0.335380	0.000000	0.000000	1.000000	135.000000	1.000000
15225.520288	-0.104510	0.616786	0.031018	81.678215	53.122795	58.911358	0.000000	0.000000	0.000000	0.000000	0.000000	0.000000	-0.333288	0.059389	-0.314231	0.000000	0.000000	1.000000	135.000000	1.000000
15225.523621	-0.104510	0.616786	0.031018	81.678215	53.122795	58.911358	0.000000	0.000000	0.000000	0.000000	0.000000	0.000000	-0.333288	0.059389	-0.314231	0.000000	0.000000	1.000000	135.000000	1.000000
15225.526955	-0.104510	0.616786	0.031018	81.678215	53.122795	58.911358	0.000000	0.000000	0.000000	0.000000	0.000000	0.000000	-0.333288	0.059389	-0.314231	0.000000	0.000000	1.000000	135.000000	1.000000
15225.530288	-0.105651	0.616941	0.030018	81.650024	53.122532	58.617477	0.000000	0.000000	0.000000	0.000000	0.000000	0.000000	-0.342358	0.046403	-0.300043	0.000000	0.000000	1.000000	135.000000	1.000000
15225.533621	-0.105651	0.616941	0.030018	81.650024	53.122532	58.617477	0.000000	0.000000	0.000000	0.000000	0.000000	0.000000	-0.342358	0.046403	-0.300043	0.000000	0.000000	1.000000	135.000000	1.000000
15225.536955	-0.105651	0.616941	0.030018	81.650024	53.122532	58.617477	0.000000	0.000000	0.000000	0.000000	0.000000	0.000000	-0.342358	0.046403	-0.300043	0.000000	0.000000	1.000000	135.000000	1.000000
15225.540288	-0.106860	0.617040	0.029017	81.643532	53.071781	58.246166	0.000000	0.000000	0.000000	0.000000	0.000000	0.000000	-0.362857	0.029737	-0.300375	0.000000	0.000000	1.000000	135.000000	1.000000
15225.543621	-0.106860	0.617040	0.029017	81.643532	53.071781	58.246166	0.000000	0.000000	0.000000	0.000000	0.000000	0.000000	-0.362857	0.029737	-0.300375	0.000000	0.000000	1.000000	135.000000	1.000000
15225.546955	-0.106860	0.617040	0.029017	81.643532	53.071781	58.246166	0.000000	0.000000	0.000000	0.000000	0.000000	0.000000	-0.362857	0.029737	-0.300375	0.000000	0.000000	1.000000	135.000000	1.000000
15225.550288	-0.108019	0.617138	0.028023	81.619812	53.076237	58.183125	0.000000	0.000000	0.000000	0.000000	0.000000	0.000000	-0.347588	0.029481	-0.298275	0.000000	0.000000	1.000000	135.000000	1.000000
15225.553621	-0.108019	0.617138	0.028023	81.619812	53.076237	58.183125	0.000000	0.000000	0.000000	0.000000	0.000000	0.000000	-0.347588	0.029481	-0.298275	0.000000	0.000000	1.000000	135.000000	1.000000
15225.556955	-0.108019	0.617138	0.028023	81.619812	53.076237	58.183125	0.000000	0.000000	0.000000	0.000000	0.000000	0.000000	-0.347588	0.029481	-0.298275	0.000000	0.000000	1.000000	135.000000	1.000000
15225.560288	-0.109171	0.617189	0.027019	81.570068	53.189117	58.476974	0.000000	0.000000	0.000000	0.000000	0.000000	0.000000	-0.345763	0.015100	-0.301057	0.000000	0.000000	1.000000	135.000000	1.000000
15225.563621	-0.109171	0.617189	0.027019	81.570068	53.189117	58.476974	0.000000	0.000000	0.000000	0.000000	0.000000	0.000000	-0.345763	0.015100	-0.301057	0.000000	0.000000	1.000000	135.000000	1.000000
15225.566955	-0.109171	0.617189	0.027019	81.570068	53.189117	58.476974	0.000000	0.000000	0.000000	0.000000	0.000000	0.000000	-0.345763	0.015100	-0.301057	0.000000	0.000000	1.000000	135.000000	1.000000
15225.570288	-0.110265	0.617226	0.025985	81.507889	53.349037	58.827068	0.000000	0.000000	0.000000	0.000000	0.000000	0.000000	-0.327978	0.011068	-0.310241	0.000000	0.000000	1.000000	135.000000	1.000000
15225.573621	-0.110265	0.617226	0.025985	81.507889	53.349037	58.827068	0.000000	0.000000	0.000000	0.000000	0.000000	0.000000	-0.327978	0.011068	-0.310241	0.000000	0.000000	1.000000	135.000000	1.000000
15225.576955	-0.110265	0.617226	0.025985	81.507889	53.349037	58.827068	0.000000	0.000000	0.000000	0.000000	0.000000	0.000000	-0.327978	0.011068	-0.310241	0.000000	0.000000	1.000000	135.000000	1.000000
15225.580288	-0.111279	0.617269	0.024941	81.445465	53.509323	59.116291	0.000000	0.000000	0.000000	0.000000	0.000000	0.000000	-0.304346	0.012945	-0.313303	0.000000	0.000000	1.000000	135.000000	1.000000
15225.583621	-0.111279	0.617269	0.024941	81.445465	53.509323	59.116291	0.000000	0.000000	0.000000	0.000000	0.000000	0.000000	-0.304346	0.012945	-0.313303	0.000000	0.000000	1.000000	135.000000	1.000000
15225.586955	-0.111279	0.617269	0.024941	81.445465	53.509323	59.116291	0.000000	0.000000	0.000000	0.000000	0.000000	0.000000	-0.304346	0.012945	-0.313303	0.000000	0.000000	1.000000	135.000000	1.000000
15225.590288	-0.112215	0.617318	0.023887	81.387413	53.685051	59.250572	0.000000	0.000000	0.000000	0.000000	0.000000	0.000000	-0.280790	0.014812	-0.316227	0.000000	0.000000	1.000000	135.000000	1.000000
15225.593621	-0.112215	0.617318	0.023887	81.387413	53.685051	59.250572	0.000000	0.000000	0.000000	0.000000	0.000000	0.000000	-0.280790	0.014812	-0.316227	0.000000	0.000000	1.000000	135.000000	1.000000
15225.596955	-0.112215	0.617318	0.023887	81.387413	53.685051	59.250572	0.000000	0.000000	0.000000	0.000000	0.000000	0.000000	-0.280790	0.014812	-0.316227	0.000000	0.000000	1.000000	135.000000	1.000000
15225.600288	-0.113132	0.617361	0.022769	81.332924	53.832737	59.338821	0.000000	0.000000	0.000000	0.000000	0.000000	0.000000	-0.275133	0.012824	-0.335284	0.000000	0.000000	1.000000	135.000000	1.000000
15225.603621	-0.113132	0.617361	0.022769	81.332924	53.832737	59.338821	0.000000	0.000000	0.000000	0.000000	0.000000	0.000000	-0.275133	0.012824	-0.335284	0.000000	0.000000	1.000000	135.000000	1.000000
15225.606955	-0.113132	0.617361	0.022769	81.332924	53.832737	59.338821	0.000000	0.000000	0.000000	0.000000	0.000000	0.000000	-0.275133	0.012824	-0.335284	0.000000	0.000000	1.000000	135.000000	1.000000
15225.610288	-0.114003	0.617422	0.021675	81.286682	53.963200	59.599297	0.000000	0.000000	0.000000	0.000000	0.000000	0.000000	-0.261139	0.018405	-0.328232	0.000000	0.000000	1.000000	135.000000	1.000000
15225.613621	-0.114003	0.617422	0.021675	81.286682	53.963200	59.599297	0.000000	0.000000	0.000000	0.000000	0.000000	0.000000	-0.261139	0.018405	-0.328232	0.000000	0.000000	1.000000	135.000000	1.000000
15225.616955	-0.114003	0.617422	0.021675	81.286682	53.963200	59.599297	0.000000	0.000000	0.000000	0.000000	0.000000	0.000000	-0.261139	0.018405	-0.328232	0.000000	0.000000	1.000000	135.000000	1.000000
15225.620288	-0.114799	0.617509	0.020587	81.262840	54.033127	59.812992	0.000000	0.000000	0.000000	0.000000	0.000000	0.000000	-0.238787	0.026098	-0.326456	0.000000	0.000000	1.000000	135.000000	1.000000
15225.623621	-0.114799	0.617509	0.020587	81.262840	54.033127	59.812992	0.000000	0.000000	0.000000	0.000000	0.000000	0.000000	-0.238787	0.026098	-0.326456	0.000000	0.000000	1.000000	135.000000	1.000000
15225.626955	-0.114799	0.617509	0.020587	81.262840	54.033127	59.812992	0.000000	0.000000	0.000000	0.000000	0.000000	0.000000	-0.238787	0.026098	-0.326456	0.000000	0.000000	1.000000	135.000000	1.000000
15225.630288	-0.115500	0.617595	0.019519	81.269501	54.059368	59.935074	0.000000	0.000000	0.000000	0.000000	0.000000	0.000000	-0.210387	0.025717	-0.320374	0.000000	0.000000	1.000000	135.000000	1.000000
15225.633621	-0.115500	0.617595	0.019519	81.269501	54.059368	59.935074	0.000000	0.000000	0.000000	0.000000	0.000000	0.000000	-0.210387	0.025717	-0.320374	0.000000	0.000000	1.000000	135.000000	1.000000
15225.636955	-0.115500	0.617595	0.019519	81.269501	54.059368	59.935074	0.000000	0.000000	0.000000	0.000000	0.000000	0.000000	-0.210387	0.025717	-0.320374	0.000000	0.000000	1.000000	135.000000	1.000000
15225.640288	-0.116137	0.617719	0.018496	81.276611	54.071934	60.025669	0.000000	0.000000	0.000000	0.000000	0.000000	0.000000	-0.191108	0.037192	-0.306949	0.000000	0.000000	1.000000	135.000000	1.000000
15225.643621	-0.116137	0.617719	0.018496	81.276611	54.071934	60.025669	0.000000	0.000000	0.000000	0.000000	0.000000	0.000000	-0.191108	0.037192	-0.306949	0.000000	0.000000	1.000000	135.000000	1.000000
15225.646955	-0.116137	0.617719	0.018496	81.276611	54.071934	60.025669	0.000000	0.000000	0.000000	0.000000	0.000000	0.000000	-0.191108	0.037192	-0.306949	0.000000	0.000000	1.000000	135.000000	1.000000
15225.650288	-0.116619	0.617835	0.017533	81.283073	54.060135	60.081642	0.000000	0.000000	0.000000	0.000000	0.000000	0.000000	-0.144506	0.034734	-0.288673	0.000000	0.000000	1.000000	135.000000	1.000000
15225.653621	-0.116619	0.617835	0.017533	81.283073	54.060135	60.081642	0.000000	0.000000	0.000000	0.000000	0.000000	0.000000	-0.144506	0.034734	-0.288673	0.000000	0.000000	1.000000	135.000000	1.000000
15225.656955	-0.116619	0.617835	0.017533	81.283073	54.060135	60.081642	0.000000	0.000000	0.000000	0.000000	0.000000	0.000000	-0.144506	0.034734	-0.288673	0.000000	0.000000	1.000000	135.000000	1.000000
15225.660288	-0.116619	0.617835	0.017533	81.299133	54.070877	60.149971	0.000000	0.000000	0.000000	0.000000	0.000000	0.000000	-0.144506	0.034734	-0.288673	0.000000	0.000000	1.000000	135.000000	1.000000
15225.663621	-0.116950	0.617962	0.016647	81.299133	54.070877	60.149971	0.000000	0.000000	0.000000	0.000000	0.000000	0.000000	-0.099316	0.038240	-0.265812	0.000000	0.000000	1.000000	135.000000	1.000000
15225.666955	-0.116950	0.617962	0.016647	81.299133	54.070877	60.149971	0.000000	0.000000	0.000000	0.000000	0.000000	0.000000	-0.099316	0.038240	-0.265812	0.000000	0.000000	1.000000	135.000000	1.000000
15225.670288	-0.117141	0.618069	0.015779	81.353165	54.010532	60.086281	0.000000	0.000000	0.000000	0.000000	0.000000	0.000000	-0.057239	0.031944	-0.260384	0.000000	0.000000	1.000000	135.000000	1.000000
15225.673621	-0.117141	0.618069	0.015779	81.353165	54.010532	60.086281	0.000000	0.000000	0.000000	0.000000	0.000000	0.000000	-0.057239	0.031944	-0.260384	0.000000	0.000000	1.000000	135.000000	1.000000
15225.676955	-0.117141	0.618069	0.015779	81.353165	54.010532	60.086281	0.000000	0.000000	0.000000	0.000000	0.000000	0.000000	-0.057239	0.031944	-0.260384	0.000000	0.000000	1.000000	135.000000	1.000000
15225.680288	-0.117141	0.618069	0.015779	81.479263	53.868645	59.878502	0.000000	0.000000	0.000000	0.000000	0.000000	0.000000	-0.057239	0.031944	-0.260384	0.000000	0.000000	1.000000	135.000000	1.000000
15225.683621	-0.117214	0.618154	0.014924	81.479263	53.868645	59.878502	0.000000	0.000000	0.000000	0.000000	0.000000	0.000000	-0.022097	0.025661	-0.256578	0.000000	0.000000	1.000000	135.000000	1.000000
15225.686955	-0.117214	0.618154	0.014924	81.479263	53.868645	59.878502	0.000000	0.000000	0.000000	0.000000	0.000000	0.000000	-0.022097	0.025661	-0.256578	0.000000	0.000000	1.000000	135.000000	1.000000
15225.690288	-0.117236	0.618245	0.014056	81.694611	53.576099	59.435898	0.000000	0.000000	0.000000	0.000000	0.000000	0.000000	-0.006626	0.027357	-0.260326	0.000000	0.000000	1.000000	135.000000	1.000000
15225.693621	-0.117236	0.618245	0.014056	81.694611	53.576099	59.435898	0.000000	0.000000	0.000000	0.000000	0.000000	0.000000	-0.006626	0.027357	-0.260326	0.000000	0.000000	1.000000	135.000000	1.000000
15225.696955	-0.117236	0.618245	0.014056	81.694611	53.576099	59.435898	0.000000	0.000000	0.000000	0.000000	0.000000	0.000000	-0.006626	0.027357	-0.260326	0.000000	0.000000	1.000000	135.000000	1.000000
15225.700288	-0.117236	0.618245	0.014056	81.984795	53.156212	58.797890	0.000000	0.000000	0.000000	0.000000	0.000000	0.000000	-0.006626	0.027357	-0.260326	0.000000	0.000000	1.000000	135.000000	1.000000
15225.703621	-0.117192	0.618263	0.013117	81.984795	53.156212	58.797890	0.000000	0.000000	0.000000	0.000000	0.000000	0.000000	0.013212	0.005254	-0.281848	0.000000	0.000000	1.000000	135.000000	1.000000
15225.706955	-0.117192	0.618263	0.013117	81.984795	53.156212	58.797890	0.000000	0.000000	0.000000	0.000000	0.000000	0.000000	0.013212	0.005254	-0.281848	0.000000	0.000000	1.000000	135.000000	1.000000
15225.710288	-0.117138	0.618266	0.012139	82.303513	52.677345	58.077789	0.000000	0.000000	0.000000	0.000000	0.000000	0.000000	0.016315	0.000930	-0.293410	0.000000	0.000000	1.000000	135.000000	1.000000
15225.713621	-0.117138	0.618266	0.012139	82.303513	52.677345	58.077789	0.000000	0.000000	0.000000	0.000000	0.000000	0.000000	0.016315	0.000930	-0.293410	0.000000	0.000000	1.000000	135.000000	1.000000
15225.716955	-0.117138	0.618266	0.012139	82.303513	52.677345	58.077789	0.000000	0.000000	0.000000	0.000000	0.000000	0.000000	0.016315	0.000930	-0.293410	0.000000	0.000000	1.000000	135.000000	1.000000
15225.720288	-0.117097	0.618228	0.011125	82.614189	52.189247	57.358585	0.000000	0.000000	0.000000	0.000000	0.000000	0.000000	0.012129	-0.011297	-0.304095	0.000000	0.000000	1.000000	135.000000	1.000000
15225.723621	-0.117097	0.618228	0.011125	82.614189	52.189247	57.358585	0.000000	0.000000	0.000000	0.000000	0.000000	0.000000	0.012129	-0.011297	-0.304095	0.000000	0.000000	1.000000	135.000000	1.000000
15225.726955	-0.117097	0.618228	0.011125	82.614189	52.189247	57.358585	0.000000	0.000000	0.000000	0.000000	0.000000	0.000000	0.012129	-0.011297	-0.304095	0.000000	0.000000	1.000000	135.000000	1.000000
15225.730288	-0.117006	0.618196	0.010099	82.872993	51.848660	56.828583	0.000000	0.000000	0.000000	0.000000	0.000000	0.000000	0.027487	-0.009719	-0.307906	0.000000	0.000000	1.000000	135.000000	1.000000
15225.733621	-0.117006	0.618196	0.010099	82.872993	51.848660	56.828583	0.000000	0.000000	0.000000	0.000000	0.000000	0.000000	0.027487	-0.009719	-0.307906	0.000000	0.000000	1.000000	135.000000	1.000000
15225.736955	-0.117006	0.618196	0.010099	82.872993	51.848660	56.828583	0.000000	0.000000	0.000000	0.000000	0.000000	0.000000	0.027487	-0.009719	-0.307906	0.000000	0.000000	1.000000	135.000000	1.000000
15225.740288	-0.117006	0.618196	0.010099	83.056267	51.701210	56.549370	0.000000	0.000000	0.000000	0.000000	0.000000	0.000000	0.027487	-0.009719	-0.307906	0.000000	0.000000	1.000000	135.000000	1.000000
15225.743621	-0.116841	0.618096	0.009158	83.056267	51.701210	56.549370	0.000000	0.000000	0.000000	0.000000	0.000000	0.000000	0.049495	-0.029801	-0.282241	0.000000	0.000000	1.000000	135.000000	1.000000
15225.746955	-0.116841	0.618096	0.009158	83.056267	51.701210	56.549370	0.000000	0.000000	0.000000	0.000000	0.000000	0.000000	0.049495	-0.029801	-0.282241	0.000000	0.000000	1.000000	135.000000	1.000000
15225.750288	-0.116621	0.617983	0.008280	83.173576	51.802120	56.567997	0.000000	0.000000	0.000000	0.000000	0.000000	0.000000	0.065983	-0.034014	-0.263368	0.000000	0.000000	1.000000	135.000000	1.000000
15225.753621	-0.116621	0.617983	0.008280	83.173576	51.802120	56.567997	0.000000	0.000000	0.000000	0.000000	0.000000	0.000000	0.065983	-0.034014	-0.263368	0.000000	0.000000	1.000000	135.000000	1.000000
15225.756955	-0.116621	0.617983	0.008280	83.173576	51.802120	56.567997	0.000000	0.000000	0.000000	0.000000	0.000000	0.000000	0.065983	-0.034014	-0.263368	0.000000	0.000000	1.000000	135.000000	1.000000
15225.760288	-0.116621	0.617983	0.008280	83.235634	52.068317	56.797520	0.000000	0.000000	0.000000	0.000000	0.000000	0.000000	0.065983	-0.034014	-0.263368	0.000000	0.000000	1.000000	135.000000	1.000000
15225.763621	-0.116401	0.617797	0.007495	83.235634	52.068317	56.797520	0.000000	0.000000	0.000000	0.000000	0.000000	0.000000	0.066084	-0.055777	-0.235692	0.000000	0.000000	1.000000	135.000000	1.000000
15225.766955	-0.116401	0.617797	0.007495	83.235634	52.068317	56.797520	0.000000	0.000000	0.000000	0.000000	0.000000	0.000000	0.066084	-0.055777	-0.235692	0.000000	0.000000	1.000000	135.000000	1.000000
15225.770288	-0.116128	0.617572	0.006780	83.278358	52.455524	57.161999	0.000000	0.000000	0.000000	0.000000	0.000000	0.000000	0.081764	-0.067626	-0.214284	0.000000	0.000000	1.000000	135.000000	1.000000
15225.773621	-0.116128	0.617572	0.006780	83.278358	52.455524	57.161999	0.000000	0.000000	0.000000	0.000000	0.000000	0.000000	0.081764	-0.067626	-0.214284	0.000000	0.000000	1.000000	135.000000	1.000000
15225.776955	-0.116128	0.617572	0.006780	83.278358	52.455524	57.161999	0.000000	0.000000	0.000000	0.000000	0.000000	0.000000	0.081764	-0.067626	-0.214284	0.000000	0.000000	1.000000	135.000000	1.000000
15225.780288	-0.116128	0.617572	0.006780	83.329468	52.912750	57.587128	0.000000	0.000000	0.000000	0.000000	0.000000	0.000000	0.081764	-0.067626	-0.214284	0.000000	0.000000	1.000000	135.000000	1.000000
15225.783621	-0.115840	0.617268	0.006096	83.329468	52.912750	57.587128	0.000000	0.000000	0.000000	0.000000	0.000000	0.000000	0.086402	-0.091185	-0.205165	0.000000	0.000000	1.000000	135.000000	1.000000
15225.786955	-0.115840	0.617268	0.006096	83.329468	52.912750	57.587128	0.000000	0.000000	0.000000	0.000000	0.000000	0.000000	0.086402	-0.091185	-0.205165	0.000000	0.000000	1.000000	135.000000	1.000000
15225.790288	-0.115547	0.616898	0.005390	83.397758	53.385174	58.014534	0.000000	0.000000	0.000000	0.000000	0.000000	0.000000	0.087952	-0.110787	-0.211801	0.000000	0.000000	1.000000	135.000000	1.000000
15225.793621	-0.115547	0.616898	0.005390	83.397758	53.385174	58.014534	0.000000	0.000000	0.000000	0.000000	0.000000	0.000000	0.087952	-0.110787	-0.211801	0.000000	0.000000	1.000000	135.000000	1.000000
15225.796955	-0.115547	0.616898	0.005390	83.397758	53.385174	58.014534	0.000000	0.000000	0.000000	0.000000	0.000000	0.000000	0.087952	-0.110787	-0.211801	0.000000	0.000000	1.000000	135.000000	1.000000
15225.800288	-0.115547	0.616898	0.005390	83.478691	53.948341	58.523220	0.000000	0.000000	0.000000	0.000000	0.000000	0.000000	0.087952	-0.110787	-0.211801	0.000000	0.000000	1.000000	135.000000	1.000000
15225.803621	-0.115248	0.616464	0.004662	83.478691	53.948341	58.523220	0.000000	0.000000	0.000000	0.000000	0.000000	0.000000	0.089513	-0.130328	-0.218500	0.000000	0.000000	1.000000	135.000000	1.000000
15225.806955	-0.115248	0.616464	0.004662	83.478691	53.948341	58.523220	0.000000	0.000000	0.000000	0.000000	0.000000	0.000000	0.089513	-0.130328	-0.218500	0.000000	0.000000	1.000000	135.000000	1.000000
15225.810288	-0.114921	0.615991	0.003908	83.549522	54.605026	59.138702	0.000000	0.000000	0.000000	0.000000	0.000000	0.000000	0.098283	-0.141988	-0.226160	0.000000	0.000000	1.000000	135.000000	1.000000
15225.813621	-0.114921	0.615991	0.003908	83.549522	54.605026	59.138702	0.000000	0.000000	0.000000	0.000000	0.000000	0.000000	0.098283	-0.141988	-0.226160	0.000000	0.000000	1.000000	135.000000	1.000000
15225.816955	-0.114921	0.615991	0.003908	83.549522	54.605026	59.138702	0.000000	0.000000	0.000000	0.000000	0.000000	0.000000	0.098283	-0.141988	-0.226160	0.000000	0.000000	1.000000	135.000000	1.000000
15225.820288	-0.114584	0.615433	0.003116	83.594978	55.455761	59.971165	0.000000	0.000000	0.000000	0.000000	0.000000	0.000000	0.100969	-0.167259	-0.237520	0.000000	0.000000	1.000000	135.000000	1.000000
15225.823621	-0.114584	0.615433	0.003116	83.594978	55.455761	59.971165	0.000000	0.000000	0.000000	0.000000	0.000000	0.000000	0.100969	-0.167259	-0.237520	0.000000	0.000000	1.000000	135.000000	1.000000
15225.826955	-0.114584	0.615433	0.003116	83.594978	55.455761	59.971165	0.000000	0.000000	0.000000	0.000000	0.000000	0.000000	0.100969	-0.167259	-0.237520	0.000000	0.000000	1.000000	135.000000	1.000000
15225.830288	-0.114233	0.614798	0.002263	83.631912	56.421680	60.928143	0.000000	0.000000	0.000000	0.000000	0.000000	0.000000	0.105423	-0.190499	-0.256037	0.000000	0.000000	1.000000	135.000000	1.000000
15225.833621	-0.114233	0.614798	0.002263	83.631912	56.421680	60.928143	0.000000	0.000000	0.000000	0.000000	0.000000	0.000000	0.105423	-0.190499	-0.256037	0.000000	0.000000	1.000000	135.000000	1.000000
15225.836955	-0.114233	0.614798	0.002263	83.631912	56.421680	60.928143	0.000000	0.000000	0.000000	0.000000	0.000000	0.000000	0.105423	-0.190499	-0.256037	0.000000	0.000000	1.000000	135.000000	1.000000
15225.840288	-0.113927	0.614138	0.001405	83.670357	57.425091	61.924320	0.000000	0.000000	0.000000	0.000000	0.000000	0.000000	0.091702	-0.197983	-0.257279	0.000000	0.000000	1.000000	135.000000	1.000000
15225.843621	-0.113927	0.614138	0.001405	83.670357	57.425091	61.924320	0.000000	0.000000	0.000000	0.000000	0.000000	0.000000	0.091702	-0.197983	-0.257279	0.000000	0.000000	1.000000	135.000000	1.000000
15225.846955	-0.113927	0.614138	0.001405	83.670357	57.425091	61.924320	0.000000	0.000000	0.000000	0.000000	0.000000	0.000000	0.091702	-0.197983	-0.257279	0.000000	0.000000	1.000000	135.000000	1.000000
15225.850288	-0.113622	0.613408	0.000548	83.702934	58.467274	62.967281	0.000000	0.000000	0.000000	0.000000	0.000000	0.000000	0.091614	-0.218994	-0.257356	0.000000	0.000000	1.000000	135.000000	1.000000
15225.853621	-0.113622	0.613408	0.000548	83.702934	58.467274	62.967281	0.000000	0.000000	0.000000	0.000000	0.000000	0.000000	0.091614	-0.218994	-0.257356	0.000000	0.000000	1.000000	135.000000	1.000000
15225.856955	-0.113622	0.613408	0.000548	83.702934	58.467274	62.967281	0.000000	0.000000	0.000000	0.000000	0.000000	0.000000	0.091614	-0.218994	-0.257356	0.000000	0.000000	1.000000	135.000000	1.000000
15225.860288	-0.113334	0.612661	-0.000242	83.699608	58.976532	63.501328	0.000000	0.000000	0.000000	0.000000	0.000000	0.000000	0.086411	-0.224250	-0.236800	0.000000	0.000000	1.000000	135.000000	1.000000
15225.863621	-0.113334	0.612661	-0.000242	83.699608	58.976532	63.501328	0.000000	0.000000	0.000000	0.000000	0.000000	0.000000	0.086411	-0.224250	-0.236800	0.000000	0.000000	1.000000	135.000000	1.000000
15225.866955	-0.113334	0.612661	-0.000242	83.699608	58.976532	63.501328	0.000000	0.000000	0.000000	0.000000	0.000000	0.000000	0.086411	-0.224250	-0.236800	0.000000	0.000000	1.000000	135.000000	1.000000
15225.870288	-0.113069	0.611890	-0.000939	83.643776	58.792187	63.373508	0.000000	0.000000	0.000000	0.000000	0.000000	0.000000	0.079469	-0.231372	-0.209193	0.000000	0.000000	1.000000	135.000000	1.000000
15225.873621	-0.113069	0.611890	-0.000939	83.643776	58.792187	63.373508	0.000000	0.000000	0.000000	0.000000	0.000000	0.000000	0.079469	-0.231372	-0.209193	0.000000	0.000000	1.000000	135.000000	1.000000
15225.876955	-0.113069	0.611890	-0.000939	83.643776	58.792187	63.373508	0.000000	0.000000	0.000000	0.000000	0.000000	0.000000	0.079469	-0.231372	-0.209193	0.000000	0.000000	1.000000	135.000000	1.000000
15225.880288	-0.112794	0.611107	-0.001586	83.531067	58.259861	62.938362	0.000000	0.000000	0.000000	0.000000	0.000000	0.000000	0.082521	-0.234709	-0.194051	0.000000	0.000000	1.000000	135.000000	1.000000
15225.883621	-0.112794	0.611107	-0.001586	83.531067	58.259861	62.938362	0.000000	0.000000	0.000000	0.000000	0.000000	0.000000	0.082521	-0.234709	-0.194051	0.000000	0.000000	1.000000	135.000000	1.000000
15225.886955	-0.112794	0.611107	-0.001586	83.531067	58.259861	62.938362	0.000000	0.000000	0.000000	0.000000	0.000000	0.000000	0.082521	-0.234709	-0.194051	0.000000	0.000000	1.000000	135.000000	1.000000
15225.890288	-0.112505	0.610294	-0.002198	83.372765	57.699650	62.511921	0.000000	0.000000	0.000000	0.000000	0.000000	0.000000	0.086692	-0.243839	-0.183522	0.000000	0.000000	1.000000	135.000000	1.000000
15225.893621	-0.112505	0.610294	-0.002198	83.372765	57.699650	62.511921	0.000000	0.000000	0.000000	0.000000	0.000000	0.000000	0.086692	-0.243839	-0.183522	0.000000	0.000000	1.000000	135.000000	1.000000
15225.896955	-0.112505	0.610294	-0.002198	83.372765	57.699650	62.511921	0.000000	0.000000	0.000000	0.000000	0.000000	0.000000	0.086692	-0.243839	-0.183522	0.000000	0.000000	1.000000	135.000000	1.000000
15225.900288	-0.112194	0.609483	-0.002806	83.189003	57.148052	62.113476	0.000000	0.000000	0.000000	0.000000	0.000000	0.000000	0.093190	-0.243393	-0.182505	0.000000	0.000000	1.000000	135.000000	1.000000
15225.903621	-0.112194	0.609483	-0.002806	83.189003	57.148052	62.113476	0.000000	0.000000	0.000000	0.000000	0.000000	0.000000	0.093190	-0.243393	-0.182505	0.000000	0.000000	1.000000	135.000000	1.000000
15225.906955	-0.112194	0.609483	-0.002806	83.189003	57.148052	62.113476	0.000000	0.000000	0.000000	0.000000	0.000000	0.000000	0.093190	-0.243393	-0.182505	0.000000	0.000000	1.000000	135.000000	1.000000
15225.910288	-0.111877	0.608680	-0.003349	83.007874	56.741772	61.859734	0.000000	0.000000	0.000000	0.000000	0.000000	0.000000	0.095046	-0.240921	-0.162784	0.000000	0.000000	1.000000	135.000000	1.000000
15225.913621	-0.111877	0.608680	-0.003349	83.007874	56.741772	61.859734	0.000000	0.000000	0.000000	0.000000	0.000000	0.000000	0.095046	-0.240921	-0.162784	0.000000	0.000000	1.000000	135.000000	1.000000
15225.916955	-0.111877	0.608680	-0.003349	83.007874	56.741772	61.859734	0.000000	0.000000	0.000000	0.000000	0.000000	0.000000	0.095046	-0.240921	-0.162784	0.000000	0.000000	1.000000	135.000000	1.000000
15225.920288	-0.111541	0.607853	-0.003880	82.852684	56.360210	61.607426	0.000000	0.000000	0.000000	0.000000	0.000000	0.000000	0.100910	-0.248131	-0.159366	0.000000	0.000000	1.000000	135.000000	1.000000
15225.923621	-0.111541	0.607853	-0.003880	82.852684	56.360210	61.607426	0.000000	0.000000	0.000000	0.000000	0.000000	0.000000	0.100910	-0.248131	-0.159366	0.000000	0.000000	1.000000	135.000000	1.000000
15225.926955	-0.111541	0.607853	-0.003880	82.852684	56.360210	61.607426	0.000000	0.000000	0.000000	0.000000	0.000000	0.000000	0.100910	-0.248131	-0.159366	0.000000	0.000000	1.000000	135.000000	1.000000
15225.930288	-0.111197	0.606989	-0.004353	82.743225	55.959568	61.294243	0.000000	0.000000	0.000000	0.000000	0.000000	0.000000	0.103304	-0.259085	-0.141914	0.000000	0.000000	1.000000	135.000000	1.000000
15225.933621	-0.111197	0.606989	-0.004353	82.743225	55.959568	61.294243	0.000000	0.000000	0.000000	0.000000	0.000000	0.000000	0.103304	-0.259085	-0.141914	0.000000	0.000000	1.000000	135.000000	1.000000
15225.936955	-0.111197	0.606989	-0.004353	82.743225	55.959568	61.294243	0.000000	0.000000	0.000000	0.000000	0.000000	0.000000	0.103304	-0.259085	-0.141914	0.000000	0.000000	1.000000	135.000000	1.000000
15225.940288	-0.110842	0.606115	-0.004776	82.691185	55.517136	60.886677	0.000000	0.000000	0.000000	0.000000	0.000000	0.000000	0.106294	-0.262391	-0.126885	0.000000	0.000000	1.000000	135.000000	1.000000
15225.943621	-0.110842	0.606115	-0.004776	82.691185	55.517136	60.886677	0.000000	0.000000	0.000000	0.000000	0.000000	0.000000	0.106294	-0.262391	-0.126885	0.000000	0.000000	1.000000	135.000000	1.000000
15225.946955	-0.110842	0.606115	-0.004776	82.691185	55.517136	60.886677	0.000000	0.000000	0.000000	0.000000	0.000000	0.000000	0.106294	-0.262391	-0.126885	0.000000	0.000000	1.000000	135.000000	1.000000
15225.950288	-0.110500	0.605229	-0.005154	82.686592	55.061142	60.424198	0.000000	0.000000	0.000000	0.000000	0.000000	0.000000	0.102846	-0.265704	-0.113443	0.000000	0.000000	1.000000	135.000000	1.000000
15225.953621	-0.110500	0.605229	-0.005154	82.686592	55.061142	60.424198	0.000000	0.000000	0.000000	0.000000	0.000000	0.000000	0.102846	-0.265704	-0.113443	0.000000	0.000000	1.000000	135.000000	1.000000
15225.956955	-0.110500	0.605229	-0.005154	82.686592	55.061142	60.424198	0.000000	0.000000	0.000000	0.000000	0.000000	0.000000	0.102846	-0.265704	-0.113443	0.000000	0.000000	1.000000	135.000000	1.000000
15225.960288	-0.110207	0.604313	-0.005513	82.682678	54.591419	59.951534	0.000000	0.000000	0.000000	0.000000	0.000000	0.000000	0.087706	-0.274791	-0.107839	0.000000	0.000000	1.000000	135.000000	1.000000
15225.963621	-0.110207	0.604313	-0.005513	82.682678	54.591419	59.951534	0.000000	0.000000	0.000000	0.000000	0.000000	0.000000	0.087706	-0.274791	-0.107839	0.000000	0.000000	1.000000	135.000000	1.000000
15225.966955	-0.110207	0.604313	-0.005513	82.682678	54.591419	59.951534	0.000000	0.000000	0.000000	0.000000	0.000000	0.000000	0.087706	-0.274791	-0.107839	0.000000	0.000000	1.000000	135.000000	1.000000
15225.970288	-0.110207	0.604313	-0.005513	82.663399	53.999290	59.372261	0.000000	0.000000	0.000000	0.000000	0.000000	0.000000	0.087706	-0.274791	-0.107839	0.000000	0.000000	1.000000	135.000000	1.000000
15225.973621	-0.109994	0.603405	-0.005828	82.663399	53.999290	59.372261	0.000000	0.000000	0.000000	0.000000	0.000000	0.000000	0.063892	-0.272432	-0.094392	0.000000	0.000000	1.000000	135.000000	1.000000
15225.976955	-0.109994	0.603405	-0.005828	82.663399	53.999290	59.372261	0.000000	0.000000	0.000000	0.000000	0.000000	0.000000	0.063892	-0.272432	-0.094392	0.000000	0.000000	1.000000	135.000000	1.000000
15225.980288	-0.109781	0.602498	-0.006053	82.600342	53.301079	58.725258	0.000000	0.000000	0.000000	0.000000	0.000000	0.000000	0.064110	-0.272049	-0.067587	0.000000	0.000000	1.000000	135.000000	1.000000
15225.983621	-0.109781	0.602498	-0.006053	82.600342	53.301079	58.725258	0.000000	0.000000	0.000000	0.000000	0.000000	0.000000	0.064110	-0.272049	-0.067587	0.000000	0.000000	1.000000	135.000000	1.000000
15225.986955	-0.109781	0.602498	-0.006053	82.600342	53.301079	58.725258	0.000000	0.000000	0.000000	0.000000	0.000000	0.000000	0.064110	-0.272049	-0.067587	0.000000	0.000000	1.000000	135.000000	1.000000
15225.990288	-0.109781	0.602498	-0.006053	82.481766	52.540188	58.056732	0.000000	0.000000	0.000000	0.000000	0.000000	0.000000	0.064110	-0.272049	-0.067587	0.000000	0.000000	1.000000	135.000000	1.000000
15225.993621	-0.109557	0.601580	-0.006229	82.481766	52.540188	58.056732	0.000000	0.000000	0.000000	0.000000	0.000000	0.000000	0.067200	-0.275520	-0.052539	0.000000	0.000000	1.000000	135.000000	1.000000
15225.996955	-0.109557	0.601580	-0.006229	82.481766	52.540188	58.056732	0.000000	0.000000	0.000000	0.000000	0.000000	0.000000	0.067200	-0.275520	-0.052539	0.000000	0.000000	1.000000	135.000000	1.000000
15226.000288	-0.109316	0.600656	-0.006286	82.328545	51.882774	57.519291	0.000000	0.000000	0.000000	0.000000	0.000000	0.000000	0.072155	-0.277207	-0.017124	0.000000	0.000000	1.000000	135.000000	1.000000
15226.003621	-0.109316	0.600656	-0.006286	82.328545	51.882774	57.519291	0.000000	0.000000	0.000000	0.000000	0.000000	0.000000	0.072155	-0.277207	-0.017124	0.000000	0.000000	1.000000	135.000000	1.000000
15226.006955	-0.109316	0.600656	-0.006286	82.328545	51.882774	57.519291	0.000000	0.000000	0.000000	0.000000	0.000000	0.000000	0.072155	-0.277207	-0.017124	0.000000	0.000000	1.000000	135.000000	1.000000
15226.010288	-0.109003	0.599694	-0.006270	82.160728	51.400906	57.165291	0.000000	0.000000	0.000000	0.000000	0.000000	0.000000	0.094003	-0.288456	0.004831	0.000000	0.000000	1.000000	135.000000	1.000000
15226.013621	-0.109003	0.599694	-0.006270	82.160728	51.400906	57.165291	0.000000	0.000000	0.000000	0.000000	0.000000	0.000000	0.094003	-0.288456	0.004831	0.000000	0.000000	1.000000	135.000000	1.000000
15226.016955	-0.109003	0.599694	-0.006270	82.160728	51.400906	57.165291	0.000000	0.000000	0.000000	0.000000	0.000000	0.000000	0.094003	-0.288456	0.004831	0.000000	0.000000	1.000000	135.000000	1.000000
15226.020288	-0.108643	0.598689	-0.006162	82.016472	51.229420	57.107132	0.000000	0.000000	0.000000	0.000000	0.000000	0.000000	0.107776	-0.301678	0.032166	0.000000	0.000000	1.000000	135.000000	1.000000
15226.023621	-0.108643	0.598689	-0.006162	82.016472	51.229420	57.107132	0.000000	0.000000	0.000000	0.000000	0.000000	0.000000	0.107776	-0.301678	0.032166	0.000000	0.000000	1.000000	135.000000	1.000000
15226.026955	-0.108643	0.598689	-0.006162	82.016472	51.229420	57.107132	0.000000	0.000000	0.000000	0.000000	0.000000	0.000000	0.107776	-0.301678	0.032166	0.000000	0.000000	1.000000	135.000000	1.000000
15226.030288	-0.108243	0.597658	-0.006040	81.923843	51.283474	57.228352	0.000000	0.000000	0.000000	0.000000	0.000000	0.000000	0.120276	-0.309174	0.036753	0.000000	0.000000	1.000000	135.000000	1.000000
15226.033621	-0.108243	0.597658	-0.006040	81.923843	51.283474	57.228352	0.000000	0.000000	0.000000	0.000000	0.000000	0.000000	0.120276	-0.309174	0.036753	0.000000	0.000000	1.000000	135.000000	1.000000
15226.036955	-0.108243	0.597658	-0.006040	81.923843	51.283474	57.228352	0.000000	0.000000	0.000000	0.000000	0.000000	0.000000	0.120276	-0.309174	0.036753	0.000000	0.000000	1.000000	135.000000	1.000000
15226.040288	-0.107864	0.596603	-0.005918	81.907089	51.594185	57.549030	0.000000	0.000000	0.000000	0.000000	0.000000	0.000000	0.113520	-0.316613	0.036652	0.000000	0.000000	1.000000	135.000000	1.000000
15226.043621	-0.107864	0.596603	-0.005918	81.907089	51.594185	57.549030	0.000000	0.000000	0.000000	0.000000	0.000000	0.000000	0.113520	-0.316613	0.036652	0.000000	0.000000	1.000000	135.000000	1.000000
15226.046955	-0.107864	0.596603	-0.005918	81.907089	51.594185	57.549030	0.000000	0.000000	0.000000	0.000000	0.000000	0.000000	0.113520	-0.316613	0.036652	0.000000	0.000000	1.000000	135.000000	1.000000
15226.050288	-0.107505	0.595573	-0.005811	81.946335	52.113956	58.035450	0.000000	0.000000	0.000000	0.000000	0.000000	0.000000	0.107826	-0.308885	0.032107	0.000000	0.000000	1.000000	135.000000	1.000000
15226.053621	-0.107505	0.595573	-0.005811	81.946335	52.113956	58.035450	0.000000	0.000000	0.000000	0.000000	0.000000	0.000000	0.107826	-0.308885	0.032107	0.000000	0.000000	1.000000	135.000000	1.000000
15226.056955	-0.107505	0.595573	-0.005811	81.946335	52.113956	58.035450	0.000000	0.000000	0.000000	0.000000	0.000000	0.000000	0.107826	-0.308885	0.032107	0.000000	0.000000	1.000000	135.000000	1.000000
15226.060288	-0.107197	0.594556	-0.005677	81.994499	52.869759	58.757904	0.000000	0.000000	0.000000	0.000000	0.000000	0.000000	0.092343	-0.305111	0.040152	0.000000	0.000000	1.000000	135.000000	1.000000
15226.063621	-0.107197	0.594556	-0.005677	81.994499	52.869759	58.757904	0.000000	0.000000	0.000000	0.000000	0.000000	0.000000	0.092343	-0.305111	0.040152	0.000000	0.000000	1.000000	135.000000	1.000000
15226.066955	-0.107197	0.594556	-0.005677	81.994499	52.869759	58.757904	0.000000	0.000000	0.000000	0.000000	0.000000	0.000000	0.092343	-0.305111	0.040152	0.000000	0.000000	1.000000	135.000000	1.000000
15226.070288	-0.106927	0.593589	-0.005479	82.039948	53.655117	59.515919	0.000000	0.000000	0.000000	0.000000	0.000000	0.000000	0.080998	-0.290259	0.059479	0.000000	0.000000	1.000000	135.000000	1.000000
15226.073621	-0.106927	0.593589	-0.005479	82.039948	53.655117	59.515919	0.000000	0.000000	0.000000	0.000000	0.000000	0.000000	0.080998	-0.290259	0.059479	0.000000	0.000000	1.000000	135.000000	1.000000
15226.076955	-0.106927	0.593589	-0.005479	82.039948	53.655117	59.515919	0.000000	0.000000	0.000000	0.000000	0.000000	0.000000	0.080998	-0.290259	0.059479	0.000000	0.000000	1.000000	135.000000	1.000000
15226.080288	-0.106927	0.593589	-0.005479	82.075020	54.246845	60.086029	0.000000	0.000000	0.000000	0.000000	0.000000	0.000000	0.080998	-0.290259	0.059479	0.000000	0.000000	1.000000	135.000000	1.000000
15226.083621	-0.106716	0.592670	-0.005220	82.075020	54.246845	60.086029	0.000000	0.000000	0.000000	0.000000	0.000000	0.000000	0.063233	-0.275509	0.077404	0.000000	0.000000	1.000000	135.000000	1.000000
15226.086955	-0.106716	0.592670	-0.005220	82.075020	54.246845	60.086029	0.000000	0.000000	0.000000	0.000000	0.000000	0.000000	0.063233	-0.275509	0.077404	0.000000	0.000000	1.000000	135.000000	1.000000
15226.090288	-0.106510	0.591812	-0.004848	82.085152	54.469112	60.294041	0.000000	0.000000	0.000000	0.000000	0.000000	0.000000	0.061984	-0.257347	0.111886	0.000000	0.000000	1.000000	135.000000	1.000000
15226.093621	-0.106510	0.591812	-0.004848	82.085152	54.469112	60.294041	0.000000	0.000000	0.000000	0.000000	0.000000	0.000000	0.061984	-0.257347	0.111886	0.000000	0.000000	1.000000	135.000000	1.000000
15226.096955	-0.106510	0.591812	-0.004848	82.085152	54.469112	60.294041	0.000000	0.000000	0.000000	0.000000	0.000000	0.000000	0.061984	-0.257347	0.111886	0.000000	0.000000	1.000000	135.000000	1.000000
15226.100288	-0.106510	0.591812	-0.004848	82.064766	54.362492	60.186378	0.000000	0.000000	0.000000	0.000000	0.000000	0.000000	0.061984	-0.257347	0.111886	0.000000	0.000000	1.000000	135.000000	1.000000
15226.103621	-0.106276	0.591003	-0.004394	82.064766	54.362492	60.186378	0.000000	0.000000	0.000000	0.000000	0.000000	0.000000	0.070029	-0.242924	0.136083	0.000000	0.000000	1.000000	135.000000	1.000000
15226.106955	-0.106276	0.591003	-0.004394	82.064766	54.362492	60.186378	0.000000	0.000000	0.000000	0.000000	0.000000	0.000000	0.070029	-0.242924	0.136083	0.000000	0.000000	1.000000	135.000000	1.000000
15226.110288	-0.105963	0.590229	-0.003889	82.035904	54.073414	59.888813	0.000000	0.000000	0.000000	0.000000	0.000000	0.000000	0.093838	-0.232092	0.151455	0.000000	0.000000	1.000000	135.000000	1.000000
15226.113621	-0.105963	0.590229	-0.003889	82.035904	54.073414	59.888813	0.000000	0.000000	0.000000	0.000000	0.000000	0.000000	0.093838	-0.232092	0.151455	0.000000	0.000000	1.000000	135.000000	1.000000
15226.116955	-0.105963	0.590229	-0.003889	82.035904	54.073414	59.888813	0.000000	0.000000	0.000000	0.000000	0.000000	0.000000	0.093838	-0.232092	0.151455	0.000000	0.000000	1.000000	135.000000	1.000000
15226.120288	-0.105963	0.590229	-0.003889	82.026962	53.846107	59.625694	0.000000	0.000000	0.000000	0.000000	0.000000	0.000000	0.093838	-0.232092	0.151455	0.000000	0.000000	1.000000	135.000000	1.000000
15226.123621	-0.105619	0.589484	-0.003320	82.026962	53.846107	59.625694	0.000000	0.000000	0.000000	0.000000	0.000000	0.000000	0.103187	-0.223380	0.170831	0.000000	0.000000	1.000000	135.000000	1.000000
15226.126955	-0.105619	0.589484	-0.003320	82.026962	53.846107	59.625694	0.000000	0.000000	0.000000	0.000000	0.000000	0.000000	0.103187	-0.223380	0.170831	0.000000	0.000000	1.000000	135.000000	1.000000
15226.130288	-0.105206	0.588789	-0.002751	82.030258	53.732082	59.460793	0.000000	0.000000	0.000000	0.000000	0.000000	0.000000	0.123970	-0.208471	0.170695	0.000000	0.000000	1.000000	135.000000	1.000000
15226.133621	-0.105206	0.588789	-0.002751	82.030258	53.732082	59.460793	0.000000	0.000000	0.000000	0.000000	0.000000	0.000000	0.123970	-0.208471	0.170695	0.000000	0.000000	1.000000	135.000000	1.000000
15226.136955	-0.105206	0.588789	-0.002751	82.030258	53.732082	59.460793	0.000000	0.000000	0.000000	0.000000	0.000000	0.000000	0.123970	-0.208471	0.170695	0.000000	0.000000	1.000000	135.000000	1.000000
15226.140288	-0.105206	0.588789	-0.002751	82.040924	53.764637	59.434025	0.000000	0.000000	0.000000	0.000000	0.000000	0.000000	0.123970	-0.208471	0.170695	0.000000	0.000000	1.000000	135.000000	1.000000
15226.143621	-0.104788	0.588075	-0.002199	82.040924	53.764637	59.434025	0.000000	0.000000	0.000000	0.000000	0.000000	0.000000	0.125521	-0.214372	0.165358	0.000000	0.000000	1.000000	135.000000	1.000000
15226.146955	-0.104788	0.588075	-0.002199	82.040924	53.764637	59.434025	0.000000	0.000000	0.000000	0.000000	0.000000	0.000000	0.125521	-0.214372	0.165358	0.000000	0.000000	1.000000	135.000000	1.000000
15226.150288	-0.104391	0.587362	-0.001746	82.059181	53.895054	59.508953	0.000000	0.000000	0.000000	0.000000	0.000000	0.000000	0.118903	-0.213859	0.136009	0.000000	0.000000	1.000000	135.000000	1.000000
15226.153621	-0.104391	0.587362	-0.001746	82.059181	53.895054	59.508953	0.000000	0.000000	0.000000	0.000000	0.000000	0.000000	0.118903	-0.213859	0.136009	0.000000	0.000000	1.000000	135.000000	1.000000
15226.156955	-0.104391	0.587362	-0.001746	82.059181	53.895054	59.508953	0.000000	0.000000	0.000000	0.000000	0.000000	0.000000	0.118903	-0.213859	0.136009	0.000000	0.000000	1.000000	135.000000	1.000000
15226.160288	-0.104391	0.587362	-0.001746	82.094109	54.126125	59.683247	0.000000	0.000000	0.000000	0.000000	0.000000	0.000000	0.118903	-0.213859	0.136009	0.000000	0.000000	1.000000	135.000000	1.000000
15226.163621	-0.104097	0.586655	-0.001342	82.094109	54.126125	59.683247	0.000000	0.000000	0.000000	0.000000	0.000000	0.000000	0.088362	-0.211960	0.121177	0.000000	0.000000	1.000000	135.000000	1.000000
15226.166955	-0.104097	0.586655	-0.001342	82.094109	54.126125	59.683247	0.000000	0.000000	0.000000	0.000000	0.000000	0.000000	0.088362	-0.211960	0.121177	0.000000	0.000000	1.000000	135.000000	1.000000
15226.170288	-0.103889	0.585977	-0.001057	82.141472	54.393063	59.899750	0.000000	0.000000	0.000000	0.000000	0.000000	0.000000	0.062498	-0.203589	0.085415	0.000000	0.000000	1.000000	135.000000	1.000000
15226.173621	-0.103889	0.585977	-0.001057	82.141472	54.393063	59.899750	0.000000	0.000000	0.000000	0.000000	0.000000	0.000000	0.062498	-0.203589	0.085415	0.000000	0.000000	1.000000	135.000000	1.000000
15226.176955	-0.103889	0.585977	-0.001057	82.141472	54.393063	59.899750	0.000000	0.000000	0.000000	0.000000	0.000000	0.000000	0.062498	-0.203589	0.085415	0.000000	0.000000	1.000000	135.000000	1.000000
15226.180288	-0.103889	0.585977	-0.001057	82.167068	54.584049	60.069431	0.000000	0.000000	0.000000	0.000000	0.000000	0.000000	0.062498	-0.203589	0.085415	0.000000	0.000000	1.000000	135.000000	1.000000
15226.183621	-0.103777	0.585312	-0.000845	82.167068	54.584049	60.069431	0.000000	0.000000	0.000000	0.000000	0.000000	0.000000	0.033337	-0.199375	0.063720	0.000000	0.000000	1.000000	135.000000	1.000000
15226.186955	-0.103777	0.585312	-0.000845	82.167068	54.584049	60.069431	0.000000	0.000000	0.000000	0.000000	0.000000	0.000000	0.033337	-0.199375	0.063720	0.000000	0.000000	1.000000	135.000000	1.000000
15226.190288	-0.103701	0.584706	-0.000680	82.174332	54.528374	60.010242	0.000000	0.000000	0.000000	0.000000	0.000000	0.000000	0.022947	-0.181950	0.049414	0.000000	0.000000	1.000000	135.000000	1.000000
15226.193621	-0.103701	0.584706	-0.000680	82.174332	54.528374	60.010242	0.000000	0.000000	0.000000	0.000000	0.000000	0.000000	0.022947	-0.181950	0.049414	0.000000	0.000000	1.000000	135.000000	1.000000
15226.196955	-0.103701	0.584706	-0.000680	82.174332	54.528374	60.010242	0.000000	0.000000	0.000000	0.000000	0.000000	0.000000	0.022947	-0.181950	0.049414	0.000000	0.000000	1.000000	135.000000	1.000000
15226.200288	-0.103701	0.584706	-0.000680	82.165443	54.167835	59.653843	0.000000	0.000000	0.000000	0.000000	0.000000	0.000000	0.022947	-0.181950	0.049414	0.000000	0.000000	1.000000	135.000000	1.000000
15226.203621	-0.103625	0.584168	-0.000513	82.165443	54.167835	59.653843	0.000000	0.000000	0.000000	0.000000	0.000000	0.000000	0.022818	-0.161158	0.050087	0.000000	0.000000	1.000000	135.000000	1.000000
15226.206955	-0.103625	0.584168	-0.000513	82.165443	54.167835	59.653843	0.000000	0.000000	0.000000	0.000000	0.000000	0.000000	0.022818	-0.161158	0.050087	0.000000	0.000000	1.000000	135.000000	1.000000
15226.210288	-0.103560	0.583686	-0.000297	82.133438	53.600613	59.102432	0.000000	0.000000	0.000000	0.000000	0.000000	0.000000	0.019502	-0.144719	0.064812	0.000000	0.000000	1.000000	135.000000	1.000000
15226.213621	-0.103560	0.583686	-0.000297	82.133438	53.600613	59.102432	0.000000	0.000000	0.000000	0.000000	0.000000	0.000000	0.019502	-0.144719	0.064812	0.000000	0.000000	1.000000	135.000000	1.000000
15226.216955	-0.103560	0.583686	-0.000297	82.133438	53.600613	59.102432	0.000000	0.000000	0.000000	0.000000	0.000000	0.000000	0.019502	-0.144719	0.064812	0.000000	0.000000	1.000000	135.000000	1.000000
15226.220288	-0.103560	0.583686	-0.000297	82.084534	53.014633	58.533829	0.000000	0.000000	0.000000	0.000000	0.000000	0.000000	0.019502	-0.144719	0.064812	0.000000	0.000000	1.000000	135.000000	1.000000
15226.223621	-0.103405	0.583255	-0.000076	82.084534	53.014633	58.533829	0.000000	0.000000	0.000000	0.000000	0.000000	0.000000	0.046513	-0.129442	0.066527	0.000000	0.000000	1.000000	135.000000	1.000000
15226.226955	-0.103405	0.583255	-0.000076	82.084534	53.014633	58.533829	0.000000	0.000000	0.000000	0.000000	0.000000	0.000000	0.046513	-0.129442	0.066527	0.000000	0.000000	1.000000	135.000000	1.000000
15226.230288	-0.103208	0.582867	0.000165	82.039452	52.536030	58.063492	0.000000	0.000000	0.000000	0.000000	0.000000	0.000000	0.058945	-0.116344	0.072306	0.000000	0.000000	1.000000	135.000000	1.000000
15226.233621	-0.103208	0.582867	0.000165	82.039452	52.536030	58.063492	0.000000	0.000000	0.000000	0.000000	0.000000	0.000000	0.058945	-0.116344	0.072306	0.000000	0.000000	1.000000	135.000000	1.000000
15226.236955	-0.103208	0.582867	0.000165	82.039452	52.536030	58.063492	0.000000	0.000000	0.000000	0.000000	0.000000	0.000000	0.058945	-0.116344	0.072306	0.000000	0.000000	1.000000	135.000000	1.000000
15226.240288	-0.103208	0.582867	0.000165	82.012985	52.129414	57.647152	0.000000	0.000000	0.000000	0.000000	0.000000	0.000000	0.058945	-0.116344	0.072306	0.000000	0.000000	1.000000	135.000000	1.000000
15226.243621	-0.103016	0.582567	0.000426	82.012985	52.129414	57.647152	0.000000	0.000000	0.000000	0.000000	0.000000	0.000000	0.057694	-0.090077	0.078145	0.000000	0.000000	1.000000	135.000000	1.000000
15226.246955	-0.103016	0.582567	0.000426	82.012985	52.129414	57.647152	0.000000	0.000000	0.000000	0.000000	0.000000	0.000000	0.057694	-0.090077	0.078145	0.000000	0.000000	1.000000	135.000000	1.000000
15226.250288	-0.103016	0.582567	0.000426	82.002106	51.831074	57.328304	0.000000	0.000000	0.000000	0.000000	0.000000	0.000000	0.057694	-0.090077	0.078145	0.000000	0.000000	1.000000	135.000000	1.000000
15226.253621	-0.103016	0.582567	0.000426	82.002106	51.831074	57.328304	0.000000	0.000000	0.000000	0.000000	0.000000	0.000000	0.057694	-0.090077	0.078145	0.000000	0.000000	1.000000	135.000000	1.000000
15226.256955	-0.102844	0.582292	0.000675	82.002106	51.831074	57.328304	0.000000	0.000000	0.000000	0.000000	0.000000	0.000000	0.051708	-0.082461	0.074598	0.000000	0.000000	1.000000	135.000000	1.000000
15226.260288	-0.102646	0.582068	0.000915	81.999237	51.732948	57.204266	0.000000	0.000000	0.000000	0.000000	0.000000	0.000000	0.059205	-0.067119	0.071998	0.000000	0.000000	1.000000	135.000000	1.000000
15226.263621	-0.102646	0.582068	0.000915	81.999237	51.732948	57.204266	0.000000	0.000000	0.000000	0.000000	0.000000	0.000000	0.059205	-0.067119	0.071998	0.000000	0.000000	1.000000	135.000000	1.000000
15226.266955	-0.102646	0.582068	0.000915	81.999237	51.732948	57.204266	0.000000	0.000000	0.000000	0.000000	0.000000	0.000000	0.059205	-0.067119	0.071998	0.000000	0.000000	1.000000	135.000000	1.000000
15226.270288	-0.102646	0.582068	0.000915	82.008682	51.900845	57.346344	0.000000	0.000000	0.000000	0.000000	0.000000	0.000000	0.059205	-0.067119	0.071998	0.000000	0.000000	1.000000	135.000000	1.000000
15226.273621	-0.102460	0.581859	0.001103	82.008682	51.900845	57.346344	0.000000	0.000000	0.000000	0.000000	0.000000	0.000000	0.055872	-0.062724	0.056512	0.000000	0.000000	1.000000	135.000000	1.000000
15226.276955	-0.102460	0.581859	0.001103	82.008682	51.900845	57.346344	0.000000	0.000000	0.000000	0.000000	0.000000	0.000000	0.055872	-0.062724	0.056512	0.000000	0.000000	1.000000	135.000000	1.000000
15226.280288	-0.102460	0.581859	0.001103	82.017365	52.050514	57.473072	0.000000	0.000000	0.000000	0.000000	0.000000	0.000000	0.055872	-0.062724	0.056512	0.000000	0.000000	1.000000	135.000000	1.000000
15226.283621	-0.102460	0.581859	0.001103	82.017365	52.050514	57.473072	0.000000	0.000000	0.000000	0.000000	0.000000	0.000000	0.055872	-0.062724	0.056512	0.000000	0.000000	1.000000	135.000000	1.000000
15226.286955	-0.102307	0.581664	0.001235	82.017365	52.050514	57.473072	0.000000	0.000000	0.000000	0.000000	0.000000	0.000000	0.045984	-0.058333	0.039580	0.000000	0.000000	1.000000	135.000000	1.000000
15226.290288	-0.102307	0.581664	0.001235	82.026932	52.181648	57.590160	0.000000	0.000000	0.000000	0.000000	0.000000	0.000000	0.045984	-0.058333	0.039580	0.000000	0.000000	1.000000	135.000000	1.000000
15226.293621	-0.102307	0.581664	0.001235	82.026932	52.181648	57.590160	0.000000	0.000000	0.000000	0.000000	0.000000	0.000000	0.045984	-0.058333	0.039580	0.000000	0.000000	1.000000	135.000000	1.000000
15226.296955	-0.102307	0.581664	0.001235	82.026932	52.181648	57.590160	0.000000	0.000000	0.000000	0.000000	0.000000	0.000000	0.045984	-0.058333	0.039580	0.000000	0.000000	1.000000	135.000000	1.000000
15226.300288	-0.102150	0.581357	0.001353	82.033707	52.208614	57.607803	0.000000	0.000000	0.000000	0.000000	0.000000	0.000000	0.046916	-0.092381	0.035509	0.000000	0.000000	1.000000	135.000000	1.000000
15226.303621	-0.102150	0.581357	0.001353	82.033707	52.208614	57.607803	0.000000	0.000000	0.000000	0.000000	0.000000	0.000000	0.046916	-0.092381	0.035509	0.000000	0.000000	1.000000	135.000000	1.000000
15226.306955	-0.102150	0.581357	0.001353	82.033707	52.208614	57.607803	0.000000	0.000000	0.000000	0.000000	0.000000	0.000000	0.046916	-0.092381	0.035509	0.000000	0.000000	1.000000	135.000000	1.000000
15226.310288	-0.102131	0.581236	0.001368	82.034966	52.032215	57.426094	0.000000	0.000000	0.000000	0.000000	0.000000	0.000000	0.005873	-0.036279	0.004398	0.000000	0.000000	1.000000	135.000000	1.000000
15226.313621	-0.102131	0.581236	0.001368	82.034966	52.032215	57.426094	0.000000	0.000000	0.000000	0.000000	0.000000	0.000000	0.005873	-0.036279	0.004398	0.000000	0.000000	1.000000	135.000000	1.000000
15226.316955	-0.102131	0.581236	0.001368	82.034966	52.032215	57.426094	0.000000	0.000000	0.000000	0.000000	0.000000	0.000000	0.005873	-0.036279	0.004398	0.000000	0.000000	1.000000	135.000000	1.000000
15226.320288	-0.102131	0.581236	0.001368	82.023903	51.606701	56.999580	0.000000	0.000000	0.000000	0.000000	0.000000	0.000000	0.005873	-0.036279	0.004398	0.000000	0.000000	1.000000	135.000000	1.000000
15226.323621	-0.102128	0.581122	0.001354	82.023903	51.606701	56.999580	0.000000	0.000000	0.000000	0.000000	0.000000	0.000000	0.000903	-0.034037	-0.004049	0.000000	0.000000	1.000000	135.000000	1.000000
15226.326955	-0.102128	0.581122	0.001354	82.023903	51.606701	56.999580	0.000000	0.000000	0.000000	0.000000	0.000000	0.000000	0.000903	-0.034037	-0.004049	0.000000	0.000000	1.000000	135.000000	1.000000
15226.330288	-0.102128	0.581122	0.001354	81.998177	51.035725	56.435318	0.000000	0.000000	0.000000	0.000000	0.000000	0.000000	0.000903	-0.034037	-0.004049	0.000000	0.000000	1.000000	135.000000	1.000000
15226.333621	-0.102128	0.581122	0.001354	81.998177	51.035725	56.435318	0.000000	0.000000	0.000000	0.000000	0.000000	0.000000	0.000903	-0.034037	-0.004049	0.000000	0.000000	1.000000	135.000000	1.000000
15226.336955	-0.102127	0.581053	0.001351	81.998177	51.035725	56.435318	0.000000	0.000000	0.000000	0.000000	0.000000	0.000000	0.000231	-0.020883	-0.001037	0.000000	0.000000	1.000000	135.000000	1.000000
15226.340288	-0.102127	0.581053	0.001351	81.969452	50.433067	55.839333	0.000000	0.000000	0.000000	0.000000	0.000000	0.000000	0.000231	-0.020883	-0.001037	0.000000	0.000000	1.000000	135.000000	1.000000
15226.343621	-0.102127	0.581053	0.001351	81.969452	50.433067	55.839333	0.000000	0.000000	0.000000	0.000000	0.000000	0.000000	0.000231	-0.020883	-0.001037	0.000000	0.000000	1.000000	135.000000	1.000000
15226.346955	-0.102127	0.581053	0.001351	81.969452	50.433067	55.839333	0.000000	0.000000	0.000000	0.000000	0.000000	0.000000	0.000231	-0.020883	-0.001037	0.000000	0.000000	1.000000	135.000000	1.000000
15226.350288	-0.102155	0.581019	0.001376	81.941002	49.870373	55.284866	0.000000	0.000000	0.000000	0.000000	0.000000	0.000000	-0.008525	-0.009921	0.007509	0.000000	0.000000	1.000000	135.000000	1.000000
15226.353621	-0.102155	0.581019	0.001376	81.941002	49.870373	55.284866	0.000000	0.000000	0.000000	0.000000	0.000000	0.000000	-0.008525	-0.009921	0.007509	0.000000	0.000000	1.000000	135.000000	1.000000
15226.356955	-0.102155	0.581019	0.001376	81.941002	49.870373	55.284866	0.000000	0.000000	0.000000	0.000000	0.000000	0.000000	-0.008525	-0.009921	0.007509	0.000000	0.000000	1.000000	135.000000	1.000000
15226.360288	-0.102155	0.581019	0.001376	81.917526	49.422104	54.841042	0.000000	0.000000	0.000000	0.000000	0.000000	0.000000	-0.008525	-0.009921	0.007509	0.000000	0.000000	1.000000	135.000000	1.000000
15226.363621	-0.102155	0.581019	0.001376	81.917526	49.422104	54.841042	0.000000	0.000000	0.000000	0.000000	0.000000	0.000000	-0.000000	0.000003	0.000000	0.000000	0.000000	1.000000	135.000000	1.000000
15226.366955	-0.102155	0.581019	0.001376	81.917526	49.422104	54.841042	0.000000	0.000000	0.000000	0.000000	0.000000	0.000000	-0.000000	0.000003	0.000000	0.000000	0.000000	1.000000	135.000000	1.000000
15226.370288	-0.102155	0.581019	0.001376	81.905487	49.211220	54.634163	0.000000	0.000000	0.000000	0.000000	0.000000	0.000000	-0.000000	0.000003	0.000000	0.000000	0.000000	1.000000	135.000000	1.000000
15226.373621	-0.102155	0.581019	0.001376	81.905487	49.211220	54.634163	0.000000	0.000000	0.000000	0.000000	0.000000	0.000000	-0.000000	0.000003	0.000000	0.000000	0.000000	1.000000	135.000000	1.000000
15226.376955	-0.102201	0.581063	0.001376	81.905487	49.211220	54.634163	0.000000	0.000000	0.000000	0.000000	0.000000	0.000000	-0.013736	0.013168	0.000109	0.000000	0.000000	1.000000	135.000000	1.000000
15226.380288	-0.102201	0.581063	0.001376	81.902527	49.169708	54.594978	0.000000	0.000000	0.000000	0.000000	0.000000	0.000000	-0.013736	0.013168	0.000109	0.000000	0.000000	1.000000	135.000000	1.000000
15226.383621	-0.102201	0.581063	0.001376	81.902527	49.169708	54.594978	0.000000	0.000000	0.000000	0.000000	0.000000	0.000000	-0.013736	0.013168	0.000109	0.000000	0.000000	1.000000	135.000000	1.000000
15226.386955	-0.102201	0.581063	0.001376	81.902527	49.169708	54.594978	0.000000	0.000000	0.000000	0.000000	0.000000	0.000000	-0.013736	0.013168	0.000109	0.000000	0.000000	1.000000	135.000000	1.000000
15226.390288	-0.102175	0.581196	0.001257	81.899597	49.131020	54.555904	0.000000	0.000000	0.000000	0.000000	0.000000	0.000000	0.007992	0.039723	-0.035860	0.000000	0.000000	1.000000	135.000000	1.000000
15226.393621	-0.102175	0.581196	0.001257	81.899597	49.131020	54.555904	0.000000	0.000000	0.000000	0.000000	0.000000	0.000000	0.007992	0.039723	-0.035860	0.000000	0.000000	1.000000	135.000000	1.000000
15226.396955	-0.102175	0.581196	0.001257	81.899597	49.131020	54.555904	0.000000	0.000000	0.000000	0.000000	0.000000	0.000000	0.007992	0.039723	-0.035860	0.000000	0.000000	1.000000	135.000000	1.000000
15226.400288	-0.102175	0.581196	0.001257	81.896614	49.095005	54.516781	0.000000	0.000000	0.000000	0.000000	0.000000	0.000000	0.007992	0.039723	-0.035860	0.000000	0.000000	1.000000	135.000000	1.000000
15226.403621	-0.102129	0.581277	0.001155	81.896614	49.095005	54.516781	0.000000	0.000000	0.000000	0.000000	0.000000	0.000000	0.013636	0.024325	-0.030447	0.000000	0.000000	1.000000	135.000000	1.000000
15226.406955	-0.102129	0.581277	0.001155	81.896614	49.095005	54.516781	0.000000	0.000000	0.000000	0.000000	0.000000	0.000000	0.013636	0.024325	-0.030447	0.000000	0.000000	1.000000	135.000000	1.000000
15226.410288	-0.102129	0.581277	0.001155	81.898094	49.046875	54.460625	0.000000	0.000000	0.000000	0.000000	0.000000	0.000000	0.013636	0.024325	-0.030447	0.000000	0.000000	1.000000	135.000000	1.000000
15226.413621	-0.102129	0.581277	0.001155	81.898094	49.046875	54.460625	0.000000	0.000000	0.000000	0.000000	0.000000	0.000000	0.013636	0.024325	-0.030447	0.000000	0.000000	1.000000	135.000000	1.000000
15226.416955	-0.102073	0.581373	0.001007	81.898094	49.046875	54.460625	0.000000	0.000000	0.000000	0.000000	0.000000	0.000000	0.016746	0.028735	-0.044422	0.000000	0.000000	1.000000	135.000000	1.000000
15226.420288	-0.102073	0.581373	0.001007	81.912956	48.959164	54.352844	0.000000	0.000000	0.000000	0.000000	0.000000	0.000000	0.016746	0.028735	-0.044422	0.000000	0.000000	1.000000	135.000000	1.000000
15226.423621	-0.102073	0.581373	0.001007	81.912956	48.959164	54.352844	0.000000	0.000000	0.000000	0.000000	0.000000	0.000000	0.016746	0.028735	-0.044422	0.000000	0.000000	1.000000	135.000000	1.000000
15226.426955	-0.102073	0.581373	0.001007	81.912956	48.959164	54.352844	0.000000	0.000000	0.000000	0.000000	0.000000	0.000000	0.016746	0.028735	-0.044422	0.000000	0.000000	1.000000	135.000000	1.000000
15226.430288	-0.102010	0.581556	0.000725	81.932884	48.839275	54.206482	0.000000	0.000000	0.000000	0.000000	0.000000	0.000000	0.018890	0.055188	-0.084793	0.000000	0.000000	1.000000	135.000000	1.000000
15226.433621	-0.102010	0.581556	0.000725	81.932884	48.839275	54.206482	0.000000	0.000000	0.000000	0.000000	0.000000	0.000000	0.018890	0.055188	-0.084793	0.000000	0.000000	1.000000	135.000000	1.000000
15226.436955	-0.102010	0.581556	0.000725	81.932884	48.839275	54.206482	0.000000	0.000000	0.000000	0.000000	0.000000	0.000000	0.018890	0.055188	-0.084793	0.000000	0.000000	1.000000	135.000000	1.000000
15226.440288	-0.102010	0.581556	0.000725	81.938736	48.725849	54.081890	0.000000	0.000000	0.000000	0.000000	0.000000	0.000000	0.018890	0.055188	-0.084793	0.000000	0.000000	1.000000	135.000000	1.000000
15226.443621	-0.102016	0.581674	0.000647	81.938736	48.725849	54.081890	0.000000	0.000000	0.000000	0.000000	0.000000	0.000000	-0.001634	0.035199	-0.023387	0.000000	0.000000	1.000000	135.000000	1.000000
15226.446955	-0.102016	0.581674	0.000647	81.938736	48.725849	54.081890	0.000000	0.000000	0.000000	0.000000	0.000000	0.000000	-0.001634	0.035199	-0.023387	0.000000	0.000000	1.000000	135.000000	1.000000
15226.450288	-0.102016	0.581674	0.000647	81.934250	48.665012	54.023190	0.000000	0.000000	0.000000	0.000000	0.000000	0.000000	-0.001634	0.035199	-0.023387	0.000000	0.000000	1.000000	135.000000	1.000000
15226.453621	-0.102016	0.581674	0.000647	81.934250	48.665012	54.023190	0.000000	0.000000	0.000000	0.000000	0.000000	0.000000	-0.001634	0.035199	-0.023387	0.000000	0.000000	1.000000	135.000000	1.000000
15226.456955	-0.102026	0.581784	0.000592	81.934250	48.665012	54.023190	0.000000	0.000000	0.000000	0.000000	0.000000	0.000000	-0.003188	0.032967	-0.016409	0.000000	0.000000	1.000000	135.000000	1.000000
15226.460288	-0.102017	0.581868	0.000549	81.928223	48.587639	53.945042	0.000000	0.000000	0.000000	0.000000	0.000000	0.000000	0.002890	0.025262	-0.012969	0.000000	0.000000	1.000000	135.000000	1.000000
15226.463621	-0.102017	0.581868	0.000549	81.928223	48.587639	53.945042	0.000000	0.000000	0.000000	0.000000	0.000000	0.000000	0.002890	0.025262	-0.012969	0.000000	0.000000	1.000000	135.000000	1.000000
15226.466955	-0.102017	0.581868	0.000549	81.928223	48.587639	53.945042	0.000000	0.000000	0.000000	0.000000	0.000000	0.000000	0.002890	0.025262	-0.012969	0.000000	0.000000	1.000000	135.000000	1.000000
15226.470288	-0.102017	0.581868	0.000549	81.923691	48.529690	53.886513	0.000000	0.000000	0.000000	0.000000	0.000000	0.000000	0.002890	0.025262	-0.012969	0.000000	0.000000	1.000000	135.000000	1.000000
15226.473621	-0.102007	0.581952	0.000505	81.923691	48.529690	53.886513	0.000000	0.000000	0.000000	0.000000	0.000000	0.000000	0.002891	0.025265	-0.012973	0.000000	0.000000	1.000000	135.000000	1.000000
15226.476955	-0.102007	0.581952	0.000505	81.923691	48.529690	53.886513	0.000000	0.000000	0.000000	0.000000	0.000000	0.000000	0.002891	0.025265	-0.012973	0.000000	0.000000	1.000000	135.000000	1.000000
15226.480288	-0.102007	0.581952	0.000505	81.920631	48.491043	53.847473	0.000000	0.000000	0.000000	0.000000	0.000000	0.000000	0.002891	0.025265	-0.012973	0.000000	0.000000	1.000000	135.000000	1.000000
15226.483621	-0.102007	0.581952	0.000505	81.920631	48.491043	53.847473	0.000000	0.000000	0.000000	0.000000	0.000000	0.000000	0.002891	0.025265	-0.012973	0.000000	0.000000	1.000000	135.000000	1.000000
15226.486955	-0.101999	0.582011	0.000469	81.920631	48.491043	53.847473	0.000000	0.000000	0.000000	0.000000	0.000000	0.000000	0.002450	0.017576	-0.010981	0.000000	0.000000	1.000000	135.000000	1.000000
15226.490288	-0.101999	0.582011	0.000469	81.919128	48.471783	53.828030	0.000000	0.000000	0.000000	0.000000	0.000000	0.000000	0.002450	0.017576	-0.010981	0.000000	0.000000	1.000000	135.000000	1.000000
15226.493621	-0.101999	0.582011	0.000469	81.919128	48.471783	53.828030	0.000000	0.000000	0.000000	0.000000	0.000000	0.000000	0.002450	0.017576	-0.010981	0.000000	0.000000	1.000000	135.000000	1.000000
15226.496955	-0.101999	0.582011	0.000469	81.919128	48.471783	53.828030	0.000000	0.000000	0.000000	0.000000	0.000000	0.000000	0.002450	0.017576	-0.010981	0.000000	0.000000	1.000000	135.000000	1.000000
15226.500288	-0.101948	0.582099	0.000344	81.917625	48.455219	53.808548	0.000000	0.000000	0.000000	0.000000	0.000000	0.000000	0.015193	0.026421	-0.037489	0.000000	0.000000	1.000000	135.000000	1.000000
15226.503621	-0.101948	0.582099	0.000344	81.917625	48.455219	53.808548	0.000000	0.000000	0.000000	0.000000	0.000000	0.000000	0.015193	0.026421	-0.037489	0.000000	0.000000	1.000000	135.000000	1.000000
15226.506955	-0.101948	0.582099	0.000344	81.917625	48.455219	53.808548	0.000000	0.000000	0.000000	0.000000	0.000000	0.000000	0.015193	0.026421	-0.037489	0.000000	0.000000	1.000000	135.000000	1.000000
15226.510288	-0.101948	0.582099	0.000344	81.917603	48.460644	53.808529	0.000000	0.000000	0.000000	0.000000	0.000000	0.000000	0.015193	0.026421	-0.037489	0.000000	0.000000	1.000000	135.000000	1.000000
15226.513621	-0.101884	0.582128	0.000260	81.917603	48.460644	53.808529	0.000000	0.000000	0.000000	0.000000	0.000000	0.000000	0.019261	0.008800	-0.025058	0.000000	0.000000	1.000000	135.000000	1.000000
15226.516955	-0.101884	0.582128	0.000260	81.917603	48.460644	53.808529	0.000000	0.000000	0.000000	0.000000	0.000000	0.000000	0.019261	0.008800	-0.025058	0.000000	0.000000	1.000000	135.000000	1.000000
15226.520288	-0.101884	0.582128	0.000260	81.920616	48.478466	53.822197	0.000000	0.000000	0.000000	0.000000	0.000000	0.000000	0.019261	0.008800	-0.025058	0.000000	0.000000	1.000000	135.000000	1.000000
15226.523621	-0.101884	0.582128	0.000260	81.920616	48.478466	53.822197	0.000000	0.000000	0.000000	0.000000	0.000000	0.000000	0.019261	0.008800	-0.025058	0.000000	0.000000	1.000000	135.000000	1.000000
15226.526955	-0.101848	0.582125	0.000202	81.920616	48.478466	53.822197	0.000000	0.000000	0.000000	0.000000	0.000000	0.000000	0.010740	-0.001060	-0.017522	0.000000	0.000000	1.000000	135.000000	1.000000
15226.530288	-0.101848	0.582125	0.000202	81.925156	48.518318	53.855350	0.000000	0.000000	0.000000	0.000000	0.000000	0.000000	0.010740	-0.001060	-0.017522	0.000000	0.000000	1.000000	135.000000	1.000000
15226.533621	-0.101848	0.582125	0.000202	81.925156	48.518318	53.855350	0.000000	0.000000	0.000000	0.000000	0.000000	0.000000	0.010740	-0.001060	-0.017522	0.000000	0.000000	1.000000	135.000000	1.000000
15226.536955	-0.101848	0.582125	0.000202	81.925156	48.518318	53.855350	0.000000	0.000000	0.000000	0.000000	0.000000	0.000000	0.010740	-0.001060	-0.017522	0.000000	0.000000	1.000000	135.000000	1.000000
15226.540288	-0.101720	0.582059	0.000136	81.928192	48.565144	53.894405	0.000000	0.000000	0.000000	0.000000	0.000000	0.000000	0.038566	-0.019707	-0.019715	0.000000	0.000000	1.000000	135.000000	1.000000
15226.543621	-0.101720	0.582059	0.000136	81.928192	48.565144	53.894405	0.000000	0.000000	0.000000	0.000000	0.000000	0.000000	0.038566	-0.019707	-0.019715	0.000000	0.000000	1.000000	135.000000	1.000000
15226.546955	-0.101720	0.582059	0.000136	81.928192	48.565144	53.894405	0.000000	0.000000	0.000000	0.000000	0.000000	0.000000	0.038566	-0.019707	-0.019715	0.000000	0.000000	1.000000	135.000000	1.000000
15226.550288	-0.101720	0.582059	0.000136	81.931190	48.611916	53.933403	0.000000	0.000000	0.000000	0.000000	0.000000	0.000000	0.038566	-0.019707	-0.019715	0.000000	0.000000	1.000000	135.000000	1.000000
15226.553621	-0.101647	0.582022	0.000117	81.931190	48.611916	53.933403	0.000000	0.000000	0.000000	0.000000	0.000000	0.000000	0.021758	-0.010952	-0.005644	0.000000	0.000000	1.000000	135.000000	1.000000
15226.556955	-0.101647	0.582022	0.000117	81.931190	48.611916	53.933403	0.000000	0.000000	0.000000	0.000000	0.000000	0.000000	0.021758	-0.010952	-0.005644	0.000000	0.000000	1.000000	135.000000	1.000000
15226.560288	-0.101647	0.582022	0.000117	81.934204	48.661488	53.972481	0.000000	0.000000	0.000000	0.000000	0.000000	0.000000	0.021758	-0.010952	-0.005644	0.000000	0.000000	1.000000	135.000000	1.000000
15226.563621	-0.101647	0.582022	0.000117	81.934204	48.661488	53.972481	0.000000	0.000000	0.000000	0.000000	0.000000	0.000000	0.021758	-0.010952	-0.005644	0.000000	0.000000	1.000000	135.000000	1.000000
15226.566955	-0.101554	0.581960	0.000110	81.934204	48.661488	53.972481	0.000000	0.000000	0.000000	0.000000	0.000000	0.000000	0.027828	-0.018630	-0.002206	0.000000	0.000000	1.000000	135.000000	1.000000
15226.570288	-0.101554	0.581960	0.000110	81.940216	48.726311	54.025368	0.000000	0.000000	0.000000	0.000000	0.000000	0.000000	0.027828	-0.018630	-0.002206	0.000000	0.000000	1.000000	135.000000	1.000000
15226.573621	-0.101554	0.581960	0.000110	81.940216	48.726311	54.025368	0.000000	0.000000	0.000000	0.000000	0.000000	0.000000	0.027828	-0.018630	-0.002206	0.000000	0.000000	1.000000	135.000000	1.000000
15226.576955	-0.101554	0.581960	0.000110	81.940216	48.726311	54.025368	0.000000	0.000000	0.000000	0.000000	0.000000	0.000000	0.027828	-0.018630	-0.002206	0.000000	0.000000	1.000000	135.000000	1.000000
15226.580288	-0.101400	0.581847	0.000130	81.947701	48.784313	54.072514	0.000000	0.000000	0.000000	0.000000	0.000000	0.000000	0.046477	-0.033982	0.006109	0.000000	0.000000	1.000000	135.000000	1.000000
15226.583621	-0.101400	0.581847	0.000130	81.947701	48.784313	54.072514	0.000000	0.000000	0.000000	0.000000	0.000000	0.000000	0.046477	-0.033982	0.006109	0.000000	0.000000	1.000000	135.000000	1.000000
15226.586955	-0.101400	0.581847	0.000130	81.947701	48.784313	54.072514	0.000000	0.000000	0.000000	0.000000	0.000000	0.000000	0.046477	-0.033982	0.006109	0.000000	0.000000	1.000000	135.000000	1.000000
15226.590288	-0.101400	0.581847	0.000130	81.958138	48.852215	54.133545	0.000000	0.000000	0.000000	0.000000	0.000000	0.000000	0.046477	-0.033982	0.006109	0.000000	0.000000	1.000000	135.000000	1.000000
15226.593621	-0.101370	0.581741	0.000099	81.958138	48.852215	54.133545	0.000000	0.000000	0.000000	0.000000	0.000000	0.000000	0.008953	-0.031776	-0.009563	0.000000	0.000000	1.000000	135.000000	1.000000
15226.596955	-0.101370	0.581741	0.000099	81.958138	48.852215	54.133545	0.000000	0.000000	0.000000	0.000000	0.000000	0.000000	0.008953	-0.031776	-0.009563	0.000000	0.000000	1.000000	135.000000	1.000000
15226.600288	-0.101370	0.581741	0.000099	81.966301	48.932682	54.210770	0.000000	0.000000	0.000000	0.000000	0.000000	0.000000	0.008953	-0.031776	-0.009563	0.000000	0.000000	1.000000	135.000000	1.000000
15226.603621	-0.101370	0.581741	0.000099	81.966301	48.932682	54.210770	0.000000	0.000000	0.000000	0.000000	0.000000	0.000000	0.008953	-0.031776	-0.009563	0.000000	0.000000	1.000000	135.000000	1.000000
15226.606955	-0.101360	0.581661	0.000055	81.966301	48.932682	54.210770	0.000000	0.000000	0.000000	0.000000	0.000000	0.000000	0.002883	-0.024098	-0.013006	0.000000	0.000000	1.000000	135.000000	1.000000
15226.610288	-0.101360	0.581661	0.000055	81.970573	48.976997	54.258877	0.000000	0.000000	0.000000	0.000000	0.000000	0.000000	0.002883	-0.024098	-0.013006	0.000000	0.000000	1.000000	135.000000	1.000000
15226.613621	-0.101360	0.581661	0.000055	81.970573	48.976997	54.258877	0.000000	0.000000	0.000000	0.000000	0.000000	0.000000	0.002883	-0.024098	-0.013006	0.000000	0.000000	1.000000	135.000000	1.000000
15226.616955	-0.101360	0.581661	0.000055	81.970573	48.976997	54.258877	0.000000	0.000000	0.000000	0.000000	0.000000	0.000000	0.002883	-0.024098	-0.013006	0.000000	0.000000	1.000000	135.000000	1.000000
15226.620288	-0.101371	0.581511	0.000004	81.974243	49.020065	54.302681	0.000000	0.000000	0.000000	0.000000	0.000000	0.000000	-0.003400	-0.044891	-0.015476	0.000000	0.000000	1.000000	135.000000	1.000000
15226.623621	-0.101371	0.581511	0.000004	81.974243	49.020065	54.302681	0.000000	0.000000	0.000000	0.000000	0.000000	0.000000	-0.003400	-0.044891	-0.015476	0.000000	0.000000	1.000000	135.000000	1.000000
15226.626955	-0.101371	0.581511	0.000004	81.974243	49.020065	54.302681	0.000000	0.000000	0.000000	0.000000	0.000000	0.000000	-0.003400	-0.044891	-0.015476	0.000000	0.000000	1.000000	135.000000	1.000000
15226.630288	-0.101371	0.581511	0.000004	81.974907	49.021416	54.307095	0.000000	0.000000	0.000000	0.000000	0.000000	0.000000	-0.003400	-0.044891	-0.015476	0.000000	0.000000	1.000000	135.000000	1.000000
15226.633621	-0.101373	0.581486	0.000010	81.974907	49.021416	54.307095	0.000000	0.000000	0.000000	0.000000	0.000000	0.000000	-0.000442	-0.007681	0.001989	0.000000	0.000000	1.000000	135.000000	1.000000
15226.636955	-0.101373	0.581486	0.000010	81.974907	49.021416	54.307095	0.000000	0.000000	0.000000	0.000000	0.000000	0.000000	-0.000442	-0.007681	0.001989	0.000000	0.000000	1.000000	135.000000	1.000000
15226.640288	-0.101373	0.581486	0.000010	81.971924	48.985119	54.275669	0.000000	0.000000	0.000000	0.000000	0.000000	0.000000	-0.000442	-0.007681	0.001989	0.000000	0.000000	1.000000	135.000000	1.000000
15226.643621	-0.101373	0.581486	0.000010	81.971924	48.985119	54.275669	0.000000	0.000000	0.000000	0.000000	0.000000	0.000000	-0.000442	-0.007681	0.001989	0.000000	0.000000	1.000000	135.000000	1.000000
15226.646955	-0.101364	0.581515	0.000072	81.971924	48.985119	54.275669	0.000000	0.000000	0.000000	0.000000	0.000000	0.000000	0.002745	0.008742	0.018438	0.000000	0.000000	1.000000	135.000000	1.000000
15226.650288	-0.101364	0.581515	0.000072	81.968918	48.948830	54.236275	0.000000	0.000000	0.000000	0.000000	0.000000	0.000000	0.002745	0.008742	0.018438	0.000000	0.000000	1.000000	135.000000	1.000000
15226.653621	-0.101364	0.581515	0.000072	81.968918	48.948830	54.236275	0.000000	0.000000	0.000000	0.000000	0.000000	0.000000	0.002745	0.008742	0.018438	0.000000	0.000000	1.000000	135.000000	1.000000
15226.656955	-0.101364	0.581515	0.000072	81.968918	48.948830	54.236275	0.000000	0.000000	0.000000	0.000000	0.000000	0.000000	0.002745	0.008742	0.018438	0.000000	0.000000	1.000000	135.000000	1.000000
15226.660288	-0.101317	0.581606	0.000170	81.964394	48.893108	54.177250	0.000000	0.000000	0.000000	0.000000	0.000000	0.000000	0.013997	0.027336	0.029335	0.000000	0.000000	1.000000	135.000000	1.000000
15226.663621	-0.101317	0.581606	0.000170	81.964394	48.893108	54.177250	0.000000	0.000000	0.000000	0.000000	0.000000	0.000000	0.013997	0.027336	0.029335	0.000000	0.000000	1.000000	135.000000	1.000000
15226.666955	-0.101317	0.581606	0.000170	81.964394	48.893108	54.177250	0.000000	0.000000	0.000000	0.000000	0.000000	0.000000	0.013997	0.027336	0.029335	0.000000	0.000000	1.000000	135.000000	1.000000
15226.670288	-0.101317	0.581606	0.000170	81.961411	48.862389	54.137989	0.000000	0.000000	0.000000	0.000000	0.000000	0.000000	0.013997	0.027336	0.029335	0.000000	0.000000	1.000000	135.000000	1.000000
15226.673621	-0.101281	0.581642	0.000212	81.961411	48.862389	54.137989	0.000000	0.000000	0.000000	0.000000	0.000000	0.000000	0.010812	0.010945	0.012886	0.000000	0.000000	1.000000	135.000000	1.000000
15226.676955	-0.101281	0.581642	0.000212	81.961411	48.862389	54.137989	0.000000	0.000000	0.000000	0.000000	0.000000	0.000000	0.010812	0.010945	0.012886	0.000000	0.000000	1.000000	135.000000	1.000000
15226.680288	-0.101281	0.581642	0.000212	81.958435	48.826202	54.098698	0.000000	0.000000	0.000000	0.000000	0.000000	0.000000	0.010812	0.010945	0.012886	0.000000	0.000000	1.000000	135.000000	1.000000
15226.683621	-0.101281	0.581642	0.000212	81.958435	48.826202	54.098698	0.000000	0.000000	0.000000	0.000000	0.000000	0.000000	0.010812	0.010945	0.012886	0.000000	0.000000	1.000000	135.000000	1.000000
15226.686955	-0.101240	0.581686	0.000232	81.958435	48.826202	54.098698	0.000000	0.000000	0.000000	0.000000	0.000000	0.000000	0.012363	0.013149	0.005892	0.000000	0.000000	1.000000	135.000000	1.000000
15226.690288	-0.101240	0.581686	0.000232	81.955437	48.792801	54.059471	0.000000	0.000000	0.000000	0.000000	0.000000	0.000000	0.012363	0.013149	0.005892	0.000000	0.000000	1.000000	135.000000	1.000000
15226.693621	-0.101240	0.581686	0.000232	81.955437	48.792801	54.059471	0.000000	0.000000	0.000000	0.000000	0.000000	0.000000	0.012363	0.013149	0.005892	0.000000	0.000000	1.000000	135.000000	1.000000
15226.696955	-0.101240	0.581686	0.000232	81.955437	48.792801	54.059471	0.000000	0.000000	0.000000	0.000000	0.000000	0.000000	0.012363	0.013149	0.005892	0.000000	0.000000	1.000000	135.000000	1.000000
15226.700288	-0.101214	0.581763	0.000217	81.953896	48.773365	54.039841	0.000000	0.000000	0.000000	0.000000	0.000000	0.000000	0.007837	0.023041	-0.004537	0.000000	0.000000	1.000000	135.000000	1.000000
15226.703621	-0.101214	0.581763	0.000217	81.953896	48.773365	54.039841	0.000000	0.000000	0.000000	0.000000	0.000000	0.000000	0.007837	0.023041	-0.004537	0.000000	0.000000	1.000000	135.000000	1.000000
15226.706955	-0.101214	0.581763	0.000217	81.953896	48.773365	54.039841	0.000000	0.000000	0.000000	0.000000	0.000000	0.000000	0.007837	0.023041	-0.004537	0.000000	0.000000	1.000000	135.000000	1.000000
15226.710288	-0.101214	0.581763	0.000217	81.952408	48.753979	54.020267	0.000000	0.000000	0.000000	0.000000	0.000000	0.000000	0.007837	0.023041	-0.004537	0.000000	0.000000	1.000000	135.000000	1.000000
15226.713621	-0.101202	0.581803	0.000164	81.952408	48.753979	54.020267	0.000000	0.000000	0.000000	0.000000	0.000000	0.000000	0.003536	0.012076	-0.015978	0.000000	0.000000	1.000000	135.000000	1.000000
15226.716955	-0.101202	0.581803	0.000164	81.952408	48.753979	54.020267	0.000000	0.000000	0.000000	0.000000	0.000000	0.000000	0.003536	0.012076	-0.015978	0.000000	0.000000	1.000000	135.000000	1.000000
15226.720288	-0.101202	0.581803	0.000164	81.950890	48.758125	54.026047	0.000000	0.000000	0.000000	0.000000	0.000000	0.000000	0.003536	0.012076	-0.015978	0.000000	0.000000	1.000000	135.000000	1.000000
15226.723621	-0.101202	0.581803	0.000164	81.950890	48.758125	54.026047	0.000000	0.000000	0.000000	0.000000	0.000000	0.000000	0.003536	0.012076	-0.015978	0.000000	0.000000	1.000000	135.000000	1.000000
15226.726955	-0.101186	0.581825	0.000094	81.950890	48.758125	54.026047	0.000000	0.000000	0.000000	0.000000	0.000000	0.000000	0.004642	0.006617	-0.020977	0.000000	0.000000	1.000000	135.000000	1.000000
15226.730288	-0.101186	0.581825	0.000094	81.947945	48.763744	54.037670	0.000000	0.000000	0.000000	0.000000	0.000000	0.000000	0.004642	0.006617	-0.020977	0.000000	0.000000	1.000000	135.000000	1.000000
15226.733621	-0.101186	0.581825	0.000094	81.947945	48.763744	54.037670	0.000000	0.000000	0.000000	0.000000	0.000000	0.000000	0.004642	0.006617	-0.020977	0.000000	0.000000	1.000000	135.000000	1.000000
15226.736955	-0.101186	0.581825	0.000094	81.947945	48.763744	54.037670	0.000000	0.000000	0.000000	0.000000	0.000000	0.000000	0.004642	0.006617	-0.020977	0.000000	0.000000	1.000000	135.000000	1.000000
15226.740288	-0.101156	0.581869	-0.000046	81.940559	48.784584	54.066708	0.000000	0.000000	0.000000	0.000000	0.000000	0.000000	0.009283	0.013221	-0.041958	0.000000	0.000000	1.000000	135.000000	1.000000
15226.743621	-0.101156	0.581869	-0.000046	81.940559	48.784584	54.066708	0.000000	0.000000	0.000000	0.000000	0.000000	0.000000	0.009283	0.013221	-0.041958	0.000000	0.000000	1.000000	135.000000	1.000000
15226.746955	-0.101156	0.581869	-0.000046	81.940559	48.784584	54.066708	0.000000	0.000000	0.000000	0.000000	0.000000	0.000000	0.009283	0.013221	-0.041958	0.000000	0.000000	1.000000	135.000000	1.000000
15226.750288	-0.101156	0.581869	-0.000046	81.929314	48.824532	54.117397	0.000000	0.000000	0.000000	0.000000	0.000000	0.000000	0.009283	0.013221	-0.041958	0.000000	0.000000	1.000000	135.000000	1.000000
15226.753621	-0.101136	0.581873	-0.000133	81.929314	48.824532	54.117397	0.000000	0.000000	0.000000	0.000000	0.000000	0.000000	0.005750	0.001142	-0.025979	0.000000	0.000000	1.000000	135.000000	1.000000
15226.756955	-0.101136	0.581873	-0.000133	81.929314	48.824532	54.117397	0.000000	0.000000	0.000000	0.000000	0.000000	0.000000	0.005750	0.001142	-0.025979	0.000000	0.000000	1.000000	135.000000	1.000000
15226.760288	-0.101136	0.581873	-0.000133	81.921776	48.860111	54.160786	0.000000	0.000000	0.000000	0.000000	0.000000	0.000000	0.005750	0.001142	-0.025979	0.000000	0.000000	1.000000	135.000000	1.000000
15226.763621	-0.101136	0.581873	-0.000133	81.921776	48.860111	54.160786	0.000000	0.000000	0.000000	0.000000	0.000000	0.000000	0.005750	0.001142	-0.025979	0.000000	0.000000	1.000000	135.000000	1.000000
15226.766955	-0.101097	0.581851	-0.000208	81.921776	48.860111	54.160786	0.000000	0.000000	0.000000	0.000000	0.000000	0.000000	0.011816	-0.006540	-0.022546	0.000000	0.000000	1.000000	135.000000	1.000000
15226.770288	-0.101097	0.581851	-0.000208	81.914391	48.827259	54.136143	0.000000	0.000000	0.000000	0.000000	0.000000	0.000000	0.011816	-0.006540	-0.022546	0.000000	1.000000	1.000000	135.000000	1.000000
15226.773621	-0.101097	0.581851	-0.000208	81.914391	48.827259	54.136143	0.000000	0.000000	0.000000	0.000000	0.000000	0.000000	0.011816	-0.006540	-0.022546	0.000000	1.000000	1.000000	135.000000	1.000000
