# Supplementary material for: Haptic Guidance Needs to Be Intuitive Not Just Informative to Improve Human Motor Accuracy
Source: PLoS One. 2016 Mar 16;11(3):e0150912. doi: 10.1371/journal.pone.0150912 (PMC4794196; doi:10.1371/journal.pone.0150912)
Supplement: S1 Data — (ZIP) [file pone.0150912.s001.zip › Subject6/exp1_0136.txt]

Time	PosX	PosY	PosZ	RotX	RotY	RotZ	ForceX	ForceY	ForceZ	MomentX	MomentY	MomentZ	VelocityX	VelocityY	VelocityZ	CalibratedWeight	ButtonDown	Condition	Trial	Visual
15228.318496	-0.004372	0.533464	0.243522	84.426590	61.571239	65.976158	0.000000	0.000000	0.000000	0.000000	0.000000	0.000000	0.040249	-0.052148	-0.051668	0.000000	1.000000	1.000000	136.000000	0.000000
15228.321830	-0.004372	0.533464	0.243522	84.426590	61.571239	65.976158	0.000000	0.000000	0.000000	0.000000	0.000000	0.000000	0.040249	-0.052148	-0.051668	0.000000	1.000000	1.000000	136.000000	0.000000
15228.325163	-0.004238	0.533270	0.243336	84.426590	61.571239	65.976158	0.000000	0.000000	0.000000	0.000000	0.000000	0.000000	0.040255	-0.058379	-0.055838	0.000000	1.000000	1.000000	136.000000	0.000000
15228.328496	-0.004238	0.533270	0.243336	84.386086	60.505711	64.909157	0.000000	0.000000	0.000000	0.000000	0.000000	0.000000	0.040255	-0.058379	-0.055838	0.000000	1.000000	1.000000	136.000000	0.000000
15228.331830	-0.004238	0.533270	0.243336	84.386086	60.505711	64.909157	0.000000	0.000000	0.000000	0.000000	0.000000	0.000000	0.040255	-0.058379	-0.055838	0.000000	1.000000	1.000000	136.000000	0.000000
15228.335163	-0.004238	0.533270	0.243336	84.386086	60.505711	64.909157	0.000000	0.000000	0.000000	0.000000	0.000000	0.000000	0.040255	-0.058379	-0.055838	0.000000	1.000000	1.000000	136.000000	0.000000
15228.338496	-0.004202	0.532811	0.242857	84.362221	59.678963	64.084915	0.000000	0.000000	0.000000	0.000000	0.000000	0.000000	0.010839	-0.137491	-0.143640	0.000000	1.000000	1.000000	136.000000	0.000000
15228.341830	-0.004202	0.532811	0.242857	84.362221	59.678963	64.084915	0.000000	0.000000	0.000000	0.000000	0.000000	0.000000	0.010839	-0.137491	-0.143640	0.000000	1.000000	1.000000	136.000000	0.000000
15228.345163	-0.004202	0.532811	0.242857	84.362221	59.678963	64.084915	0.000000	0.000000	0.000000	0.000000	0.000000	0.000000	0.010839	-0.137491	-0.143640	0.000000	1.000000	1.000000	136.000000	0.000000
15228.348496	-0.004202	0.532811	0.242857	84.358406	59.489227	63.901428	0.000000	0.000000	0.000000	0.000000	0.000000	0.000000	0.010839	-0.137491	-0.143640	0.000000	1.000000	1.000000	136.000000	0.000000
15228.351830	-0.004234	0.532551	0.242596	84.358406	59.489227	63.901428	0.000000	0.000000	0.000000	0.000000	0.000000	0.000000	-0.009497	-0.078058	-0.078213	0.000000	1.000000	1.000000	136.000000	0.000000
15228.355163	-0.004234	0.532551	0.242596	84.358406	59.489227	63.901428	0.000000	0.000000	0.000000	0.000000	0.000000	0.000000	-0.009497	-0.078058	-0.078213	0.000000	1.000000	1.000000	136.000000	0.000000
15228.358496	-0.004234	0.532551	0.242596	84.370018	59.646027	64.069847	0.000000	0.000000	0.000000	0.000000	0.000000	0.000000	-0.009497	-0.078058	-0.078213	0.000000	1.000000	1.000000	136.000000	0.000000
15228.361830	-0.004234	0.532551	0.242596	84.370018	59.646027	64.069847	0.000000	0.000000	0.000000	0.000000	0.000000	0.000000	-0.009497	-0.078058	-0.078213	0.000000	1.000000	1.000000	136.000000	0.000000
15228.365163	-0.004365	0.532270	0.242321	84.370018	59.646027	64.069847	0.000000	0.000000	0.000000	0.000000	0.000000	0.000000	-0.039349	-0.084253	-0.082626	0.000000	1.000000	1.000000	136.000000	0.000000
15228.368496	-0.004365	0.532270	0.242321	84.394928	60.068695	64.506096	0.000000	0.000000	0.000000	0.000000	0.000000	0.000000	-0.039349	-0.084253	-0.082626	0.000000	1.000000	1.000000	136.000000	0.000000
15228.371830	-0.004365	0.532270	0.242321	84.394928	60.068695	64.506096	0.000000	0.000000	0.000000	0.000000	0.000000	0.000000	-0.039349	-0.084253	-0.082626	0.000000	1.000000	1.000000	136.000000	0.000000
15228.375163	-0.004365	0.532270	0.242321	84.394928	60.068695	64.506096	0.000000	0.000000	0.000000	0.000000	0.000000	0.000000	-0.039349	-0.084253	-0.082626	0.000000	1.000000	1.000000	136.000000	0.000000
15228.378496	-0.004626	0.531567	0.241704	84.419838	60.538029	64.990715	0.000000	0.000000	0.000000	0.000000	0.000000	0.000000	-0.078472	-0.210970	-0.185093	0.000000	1.000000	1.000000	136.000000	0.000000
15228.381830	-0.004626	0.531567	0.241704	84.419838	60.538029	64.990715	0.000000	0.000000	0.000000	0.000000	0.000000	0.000000	0.000000	-0.000005	0.000002	0.000000	1.000000	1.000000	136.000000	0.000000
15228.385163	-0.004626	0.531567	0.241704	84.419838	60.538029	64.990715	0.000000	0.000000	0.000000	0.000000	0.000000	0.000000	0.000000	-0.000005	0.000002	0.000000	1.000000	1.000000	136.000000	0.000000
15228.388496	-0.004626	0.531567	0.241704	84.439262	60.937103	65.409767	0.000000	0.000000	0.000000	0.000000	0.000000	0.000000	0.000000	-0.000005	0.000002	0.000000	1.000000	1.000000	136.000000	0.000000
15228.391830	-0.004626	0.531567	0.241704	84.439262	60.937103	65.409767	0.000000	0.000000	0.000000	0.000000	0.000000	0.000000	0.000000	-0.000005	0.000002	0.000000	1.000000	1.000000	136.000000	0.000000
15228.395163	-0.004790	0.531166	0.241376	84.439262	60.937103	65.409767	0.000000	0.000000	0.000000	0.000000	0.000000	0.000000	-0.049092	-0.120452	-0.098449	0.000000	1.000000	1.000000	136.000000	0.000000
15228.398496	-0.004790	0.531166	0.241376	84.443703	61.324726	65.824860	0.000000	0.000000	0.000000	0.000000	0.000000	0.000000	-0.049092	-0.120452	-0.098449	0.000000	1.000000	1.000000	136.000000	0.000000
15228.401830	-0.004920	0.530723	0.241020	84.443703	61.324726	65.824860	0.000000	0.000000	0.000000	0.000000	0.000000	0.000000	-0.039042	-0.132791	-0.106886	0.000000	1.000000	1.000000	136.000000	0.000000
15228.405163	-0.004920	0.530723	0.241020	84.443703	61.324726	65.824860	0.000000	0.000000	0.000000	0.000000	0.000000	0.000000	-0.039042	-0.132791	-0.106886	0.000000	1.000000	1.000000	136.000000	0.000000
15228.408496	-0.004920	0.530723	0.241020	84.427681	61.527908	66.064926	0.000000	0.000000	0.000000	0.000000	0.000000	0.000000	-0.039042	-0.132791	-0.106886	0.000000	1.000000	1.000000	136.000000	0.000000
15228.411830	-0.004920	0.530723	0.241020	84.427681	61.527908	66.064926	0.000000	0.000000	0.000000	0.000000	0.000000	0.000000	-0.039042	-0.132791	-0.106886	0.000000	0.000000	1.000000	136.000000	0.000000
15228.415163	-0.005017	0.530260	0.240649	84.427681	61.527908	66.064926	0.000000	0.000000	0.000000	0.000000	0.000000	0.000000	-0.029032	-0.138889	-0.111187	0.000000	0.000000	1.000000	136.000000	0.000000
15228.418496	-0.005017	0.530260	0.240649	84.403427	61.456711	66.026520	0.000000	0.000000	0.000000	0.000000	0.000000	0.000000	-0.029032	-0.138889	-0.111187	0.000000	0.000000	1.000000	136.000000	0.000000
15228.421830	-0.005147	0.529815	0.240259	84.403427	61.456711	66.026520	0.000000	0.000000	0.000000	0.000000	0.000000	0.000000	-0.038892	-0.133543	-0.116835	0.000000	0.000000	1.000000	136.000000	0.000000
15228.425163	-0.005147	0.529815	0.240259	84.403427	61.456711	66.026520	0.000000	0.000000	0.000000	0.000000	0.000000	0.000000	-0.038892	-0.133543	-0.116835	0.000000	0.000000	1.000000	136.000000	0.000000
15228.428496	-0.005147	0.529815	0.240259	84.372314	60.966732	65.562851	0.000000	0.000000	0.000000	0.000000	0.000000	0.000000	-0.038892	-0.133543	-0.116835	0.000000	0.000000	1.000000	136.000000	0.000000
15228.431830	-0.005147	0.529815	0.240259	84.372314	60.966732	65.562851	0.000000	0.000000	0.000000	0.000000	0.000000	0.000000	-0.038892	-0.133543	-0.116835	0.000000	0.000000	1.000000	136.000000	0.000000
15228.435163	-0.005210	0.529391	0.239884	84.372314	60.966732	65.562851	0.000000	0.000000	0.000000	0.000000	0.000000	0.000000	-0.019024	-0.127209	-0.112695	0.000000	0.000000	1.000000	136.000000	0.000000
15228.438496	-0.005210	0.529391	0.239884	84.344597	60.257957	64.869118	0.000000	0.000000	0.000000	0.000000	0.000000	0.000000	-0.019024	-0.127209	-0.112695	0.000000	0.000000	1.000000	136.000000	0.000000
15228.441830	-0.005273	0.529002	0.239472	84.344597	60.257957	64.869118	0.000000	0.000000	0.000000	0.000000	0.000000	0.000000	-0.018919	-0.116638	-0.123639	0.000000	0.000000	1.000000	136.000000	0.000000
15228.445163	-0.005273	0.529002	0.239472	84.344597	60.257957	64.869118	0.000000	0.000000	0.000000	0.000000	0.000000	0.000000	-0.018919	-0.116638	-0.123639	0.000000	0.000000	1.000000	136.000000	0.000000
15228.448496	-0.005273	0.529002	0.239472	84.305222	59.340706	63.967678	0.000000	0.000000	0.000000	0.000000	0.000000	0.000000	-0.018919	-0.116638	-0.123639	0.000000	0.000000	1.000000	136.000000	0.000000
15228.451830	-0.005273	0.529002	0.239472	84.305222	59.340706	63.967678	0.000000	0.000000	0.000000	0.000000	0.000000	0.000000	-0.018919	-0.116638	-0.123639	0.000000	0.000000	1.000000	136.000000	0.000000
15228.455163	-0.005336	0.528634	0.239073	84.305222	59.340706	63.967678	0.000000	0.000000	0.000000	0.000000	0.000000	0.000000	-0.018927	-0.110337	-0.119617	0.000000	0.000000	1.000000	136.000000	0.000000
15228.458496	-0.005336	0.528634	0.239073	84.256355	58.283516	62.929497	0.000000	0.000000	0.000000	0.000000	0.000000	0.000000	-0.018927	-0.110337	-0.119617	0.000000	0.000000	1.000000	136.000000	0.000000
15228.461830	-0.005432	0.528322	0.238652	84.256355	58.283516	62.929497	0.000000	0.000000	0.000000	0.000000	0.000000	0.000000	-0.028761	-0.093613	-0.126415	0.000000	0.000000	1.000000	136.000000	0.000000
15228.465163	-0.005432	0.528322	0.238652	84.256355	58.283516	62.929497	0.000000	0.000000	0.000000	0.000000	0.000000	0.000000	-0.028761	-0.093613	-0.126415	0.000000	0.000000	1.000000	136.000000	0.000000
15228.468496	-0.005432	0.528322	0.238652	84.211143	57.347630	62.009369	0.000000	0.000000	0.000000	0.000000	0.000000	0.000000	-0.028761	-0.093613	-0.126415	0.000000	0.000000	1.000000	136.000000	0.000000
15228.471830	-0.005432	0.528322	0.238652	84.211143	57.347630	62.009369	0.000000	0.000000	0.000000	0.000000	0.000000	0.000000	-0.028761	-0.093613	-0.126415	0.000000	0.000000	1.000000	136.000000	0.000000
15228.475163	-0.005527	0.528045	0.238194	84.211143	57.347630	62.009369	0.000000	0.000000	0.000000	0.000000	0.000000	0.000000	-0.028639	-0.083116	-0.137350	0.000000	0.000000	1.000000	136.000000	0.000000
15228.478496	-0.005527	0.528045	0.238194	84.162254	56.392010	61.071857	0.000000	0.000000	0.000000	0.000000	0.000000	0.000000	-0.028639	-0.083116	-0.137350	0.000000	0.000000	1.000000	136.000000	0.000000
15228.481830	-0.005590	0.527810	0.237764	84.162254	56.392010	61.071857	0.000000	0.000000	0.000000	0.000000	0.000000	0.000000	-0.018770	-0.070682	-0.128983	0.000000	0.000000	1.000000	136.000000	0.000000
15228.485163	-0.005590	0.527810	0.237764	84.162254	56.392010	61.071857	0.000000	0.000000	0.000000	0.000000	0.000000	0.000000	-0.018770	-0.070682	-0.128983	0.000000	0.000000	1.000000	136.000000	0.000000
15228.488496	-0.005590	0.527810	0.237764	84.111839	55.465763	60.157684	0.000000	0.000000	0.000000	0.000000	0.000000	0.000000	-0.018770	-0.070682	-0.128983	0.000000	0.000000	1.000000	136.000000	0.000000
15228.491830	-0.005590	0.527810	0.237764	84.111839	55.465763	60.157684	0.000000	0.000000	0.000000	0.000000	0.000000	0.000000	-0.018770	-0.070682	-0.128983	0.000000	0.000000	1.000000	136.000000	0.000000
15228.495163	-0.005620	0.527633	0.237344	84.111839	55.465763	60.157684	0.000000	0.000000	0.000000	0.000000	0.000000	0.000000	-0.008878	-0.053042	-0.125972	0.000000	0.000000	1.000000	136.000000	0.000000
15228.498496	-0.005620	0.527633	0.237344	84.068954	54.705647	59.405865	0.000000	0.000000	0.000000	0.000000	0.000000	0.000000	-0.008878	-0.053042	-0.125972	0.000000	0.000000	1.000000	136.000000	0.000000
15228.501830	-0.005620	0.527633	0.237344	84.068954	54.705647	59.405865	0.000000	0.000000	0.000000	0.000000	0.000000	0.000000	-0.008878	-0.053042	-0.125972	0.000000	0.000000	1.000000	136.000000	0.000000
15228.505163	-0.005620	0.527633	0.237344	84.068954	54.705647	59.405865	0.000000	0.000000	0.000000	0.000000	0.000000	0.000000	-0.008878	-0.053042	-0.125972	0.000000	0.000000	1.000000	136.000000	0.000000
15228.508496	-0.005646	0.527434	0.236520	84.029984	54.037258	58.747498	0.000000	0.000000	0.000000	0.000000	0.000000	0.000000	-0.007880	-0.059515	-0.247190	0.000000	0.000000	1.000000	136.000000	0.000000
15228.511830	-0.005646	0.527434	0.236520	84.029984	54.037258	58.747498	0.000000	0.000000	0.000000	0.000000	0.000000	0.000000	0.000000	-0.000006	-0.000002	0.000000	0.000000	1.000000	136.000000	0.000000
15228.515163	-0.005646	0.527434	0.236520	84.029984	54.037258	58.747498	0.000000	0.000000	0.000000	0.000000	0.000000	0.000000	0.000000	-0.000006	-0.000002	0.000000	0.000000	1.000000	136.000000	0.000000
15228.518496	-0.005646	0.527434	0.236520	83.993675	53.400120	58.118557	0.000000	0.000000	0.000000	0.000000	0.000000	0.000000	0.000000	-0.000006	-0.000002	0.000000	0.000000	1.000000	136.000000	0.000000
15228.521830	-0.005646	0.527434	0.236520	83.993675	53.400120	58.118557	0.000000	0.000000	0.000000	0.000000	0.000000	0.000000	0.000000	-0.000006	-0.000002	0.000000	0.000000	1.000000	136.000000	0.000000
15228.525163	-0.005708	0.527409	0.236083	83.993675	53.400120	58.118557	0.000000	0.000000	0.000000	0.000000	0.000000	0.000000	-0.018681	-0.007513	-0.131009	0.000000	0.000000	1.000000	136.000000	0.000000
15228.528496	-0.005708	0.527409	0.236083	83.965836	52.932758	57.667767	0.000000	0.000000	0.000000	0.000000	0.000000	0.000000	-0.018681	-0.007513	-0.131009	0.000000	0.000000	1.000000	136.000000	0.000000
15228.531830	-0.005803	0.527436	0.235592	83.965836	52.932758	57.667767	0.000000	0.000000	0.000000	0.000000	0.000000	0.000000	-0.028386	0.008035	-0.147424	0.000000	0.000000	1.000000	136.000000	0.000000
15228.535163	-0.005803	0.527436	0.235592	83.965836	52.932758	57.667767	0.000000	0.000000	0.000000	0.000000	0.000000	0.000000	-0.028386	0.008035	-0.147424	0.000000	0.000000	1.000000	136.000000	0.000000
15228.538496	-0.005803	0.527436	0.235592	83.954224	52.702892	57.458572	0.000000	0.000000	0.000000	0.000000	0.000000	0.000000	-0.028386	0.008035	-0.147424	0.000000	0.000000	1.000000	136.000000	0.000000
15228.541830	-0.006029	0.527539	0.235091	83.954224	52.702892	57.458572	0.000000	0.000000	0.000000	0.000000	0.000000	0.000000	-0.067759	0.030695	-0.150207	0.000000	0.000000	1.000000	136.000000	0.000000
15228.545163	-0.006029	0.527539	0.235091	83.954224	52.702892	57.458572	0.000000	0.000000	0.000000	0.000000	0.000000	0.000000	-0.067759	0.030695	-0.150207	0.000000	0.000000	1.000000	136.000000	0.000000
15228.548496	-0.006029	0.527539	0.235091	83.957100	52.678169	57.463932	0.000000	0.000000	0.000000	0.000000	0.000000	0.000000	-0.067759	0.030695	-0.150207	0.000000	0.000000	1.000000	136.000000	0.000000
15228.551830	-0.006029	0.527539	0.235091	83.957100	52.678169	57.463932	0.000000	0.000000	0.000000	0.000000	0.000000	0.000000	-0.067759	0.030695	-0.150207	0.000000	0.000000	1.000000	136.000000	0.000000
15228.555163	-0.006352	0.527727	0.234499	83.957100	52.678169	57.463932	0.000000	0.000000	0.000000	0.000000	0.000000	0.000000	-0.096964	0.056481	-0.177734	0.000000	0.000000	1.000000	136.000000	0.000000
15228.558496	-0.006352	0.527727	0.234499	83.973251	52.843296	57.665951	0.000000	0.000000	0.000000	0.000000	0.000000	0.000000	-0.096964	0.056481	-0.177734	0.000000	0.000000	1.000000	136.000000	0.000000
15228.561830	-0.006773	0.527987	0.233864	83.973251	52.843296	57.665951	0.000000	0.000000	0.000000	0.000000	0.000000	0.000000	-0.126201	0.077996	-0.190281	0.000000	0.000000	1.000000	136.000000	0.000000
15228.565163	-0.006773	0.527987	0.233864	83.973251	52.843296	57.665951	0.000000	0.000000	0.000000	0.000000	0.000000	0.000000	-0.126201	0.077996	-0.190281	0.000000	0.000000	1.000000	136.000000	0.000000
15228.568496	-0.006773	0.527987	0.233864	83.991882	53.038544	57.906036	0.000000	0.000000	0.000000	0.000000	0.000000	0.000000	-0.126201	0.077996	-0.190281	0.000000	0.000000	1.000000	136.000000	0.000000
15228.571830	-0.006773	0.527987	0.233864	83.991882	53.038544	57.906036	0.000000	0.000000	0.000000	0.000000	0.000000	0.000000	-0.126201	0.077996	-0.190281	0.000000	0.000000	1.000000	136.000000	0.000000
15228.575163	-0.007323	0.528332	0.233137	83.991882	53.038544	57.906036	0.000000	0.000000	0.000000	0.000000	0.000000	0.000000	-0.165006	0.103599	-0.218189	0.000000	0.000000	1.000000	136.000000	0.000000
15228.578496	-0.007323	0.528332	0.233137	84.002426	53.235062	58.166382	0.000000	0.000000	0.000000	0.000000	0.000000	0.000000	-0.165006	0.103599	-0.218189	0.000000	0.000000	1.000000	136.000000	0.000000
15228.581830	-0.008001	0.528783	0.232330	84.002426	53.235062	58.166382	0.000000	0.000000	0.000000	0.000000	0.000000	0.000000	-0.203667	0.135199	-0.242047	0.000000	0.000000	1.000000	136.000000	0.000000
15228.585163	-0.008001	0.528783	0.232330	84.002426	53.235062	58.166382	0.000000	0.000000	0.000000	0.000000	0.000000	0.000000	-0.203667	0.135199	-0.242047	0.000000	0.000000	1.000000	136.000000	0.000000
15228.588496	-0.008001	0.528783	0.232330	83.987770	53.539009	58.562878	0.000000	0.000000	0.000000	0.000000	0.000000	0.000000	-0.203667	0.135199	-0.242047	0.000000	0.000000	1.000000	136.000000	0.000000
15228.591830	-0.008776	0.529355	0.231425	83.987770	53.539009	58.562878	0.000000	0.000000	0.000000	0.000000	0.000000	0.000000	-0.232243	0.171787	-0.271500	0.000000	0.000000	1.000000	136.000000	0.000000
15228.595163	-0.008776	0.529355	0.231425	83.987770	53.539009	58.562878	0.000000	0.000000	0.000000	0.000000	0.000000	0.000000	-0.232243	0.171787	-0.271500	0.000000	0.000000	1.000000	136.000000	0.000000
15228.598496	-0.008776	0.529355	0.231425	83.931274	54.112679	59.273354	0.000000	0.000000	0.000000	0.000000	0.000000	0.000000	-0.232243	0.171787	-0.271500	0.000000	0.000000	1.000000	136.000000	0.000000
15228.601830	-0.009644	0.529991	0.230411	83.931274	54.112679	59.273354	0.000000	0.000000	0.000000	0.000000	0.000000	0.000000	-0.260557	0.190705	-0.304342	0.000000	0.000000	1.000000	136.000000	0.000000
15228.605163	-0.009644	0.529991	0.230411	83.931274	54.112679	59.273354	0.000000	0.000000	0.000000	0.000000	0.000000	0.000000	-0.260557	0.190705	-0.304342	0.000000	0.000000	1.000000	136.000000	0.000000
15228.608496	-0.009644	0.529991	0.230411	83.836487	54.908024	60.245651	0.000000	0.000000	0.000000	0.000000	0.000000	0.000000	-0.260557	0.190705	-0.304342	0.000000	0.000000	1.000000	136.000000	0.000000
15228.611830	-0.010541	0.530706	0.229268	83.836487	54.908024	60.245651	0.000000	0.000000	0.000000	0.000000	0.000000	0.000000	-0.268978	0.214490	-0.342687	0.000000	0.000000	1.000000	136.000000	0.000000
15228.615163	-0.010541	0.530706	0.229268	83.836487	54.908024	60.245651	0.000000	0.000000	0.000000	0.000000	0.000000	0.000000	-0.268978	0.214490	-0.342687	0.000000	0.000000	1.000000	136.000000	0.000000
15228.618496	-0.010541	0.530706	0.229268	83.719681	55.804920	61.347218	0.000000	0.000000	0.000000	0.000000	0.000000	0.000000	-0.268978	0.214490	-0.342687	0.000000	0.000000	1.000000	136.000000	0.000000
15228.621830	-0.011562	0.531500	0.227996	83.719681	55.804920	61.347218	0.000000	0.000000	0.000000	0.000000	0.000000	0.000000	-0.306467	0.238040	-0.381834	0.000000	0.000000	1.000000	136.000000	0.000000
15228.625163	-0.011562	0.531500	0.227996	83.719681	55.804920	61.347218	0.000000	0.000000	0.000000	0.000000	0.000000	0.000000	-0.306467	0.238040	-0.381834	0.000000	0.000000	1.000000	136.000000	0.000000
15228.628496	-0.011562	0.531500	0.227996	83.591431	56.761028	62.530354	0.000000	0.000000	0.000000	0.000000	0.000000	0.000000	-0.306467	0.238040	-0.381834	0.000000	0.000000	1.000000	136.000000	0.000000
15228.631830	-0.012642	0.532367	0.226559	83.591431	56.761028	62.530354	0.000000	0.000000	0.000000	0.000000	0.000000	0.000000	-0.323901	0.260140	-0.430910	0.000000	0.000000	1.000000	136.000000	0.000000
15228.635163	-0.012642	0.532367	0.226559	83.591431	56.761028	62.530354	0.000000	0.000000	0.000000	0.000000	0.000000	0.000000	-0.323901	0.260140	-0.430910	0.000000	0.000000	1.000000	136.000000	0.000000
15228.638496	-0.012642	0.532367	0.226559	83.469048	57.725365	63.722279	0.000000	0.000000	0.000000	0.000000	0.000000	0.000000	-0.323901	0.260140	-0.430910	0.000000	0.000000	1.000000	136.000000	0.000000
15228.641830	-0.013810	0.533282	0.224910	83.469048	57.725365	63.722279	0.000000	0.000000	0.000000	0.000000	0.000000	0.000000	-0.350398	0.274605	-0.494810	0.000000	0.000000	1.000000	136.000000	0.000000
15228.645163	-0.013810	0.533282	0.224910	83.469048	57.725365	63.722279	0.000000	0.000000	0.000000	0.000000	0.000000	0.000000	-0.350398	0.274605	-0.494810	0.000000	0.000000	1.000000	136.000000	0.000000
15228.648496	-0.013810	0.533282	0.224910	83.355629	58.648602	64.877533	0.000000	0.000000	0.000000	0.000000	0.000000	0.000000	-0.350398	0.274605	-0.494810	0.000000	0.000000	1.000000	136.000000	0.000000
15228.651830	-0.015065	0.534305	0.223088	83.355629	58.648602	64.877533	0.000000	0.000000	0.000000	0.000000	0.000000	0.000000	-0.376625	0.306995	-0.546507	0.000000	0.000000	1.000000	136.000000	0.000000
15228.655163	-0.015065	0.534305	0.223088	83.355629	58.648602	64.877533	0.000000	0.000000	0.000000	0.000000	0.000000	0.000000	-0.376625	0.306995	-0.546507	0.000000	0.000000	1.000000	136.000000	0.000000
15228.658496	-0.015065	0.534305	0.223088	83.259392	59.569706	66.025810	0.000000	0.000000	0.000000	0.000000	0.000000	0.000000	-0.376625	0.306995	-0.546507	0.000000	0.000000	1.000000	136.000000	0.000000
15228.661830	-0.016373	0.535390	0.221031	83.259392	59.569706	66.025810	0.000000	0.000000	0.000000	0.000000	0.000000	0.000000	-0.392210	0.325368	-0.617177	0.000000	0.000000	1.000000	136.000000	0.000000
15228.665163	-0.016373	0.535390	0.221031	83.259392	59.569706	66.025810	0.000000	0.000000	0.000000	0.000000	0.000000	0.000000	-0.392210	0.325368	-0.617177	0.000000	0.000000	1.000000	136.000000	0.000000
15228.668496	-0.016373	0.535390	0.221031	83.200378	60.397076	67.054642	0.000000	0.000000	0.000000	0.000000	0.000000	0.000000	-0.392210	0.325368	-0.617177	0.000000	0.000000	1.000000	136.000000	0.000000
15228.671830	-0.017731	0.536537	0.218768	83.200378	60.397076	67.054642	0.000000	0.000000	0.000000	0.000000	0.000000	0.000000	-0.407443	0.344199	-0.678773	0.000000	0.000000	1.000000	136.000000	0.000000
15228.675163	-0.017731	0.536537	0.218768	83.200378	60.397076	67.054642	0.000000	0.000000	0.000000	0.000000	0.000000	0.000000	-0.407443	0.344199	-0.678773	0.000000	0.000000	1.000000	136.000000	0.000000
15228.678496	-0.017731	0.536537	0.218768	83.184364	61.103275	67.922791	0.000000	0.000000	0.000000	0.000000	0.000000	0.000000	-0.407443	0.344199	-0.678773	0.000000	0.000000	1.000000	136.000000	0.000000
15228.681830	-0.019074	0.537729	0.216319	83.184364	61.103275	67.922791	0.000000	0.000000	0.000000	0.000000	0.000000	0.000000	-0.403060	0.357404	-0.734981	0.000000	0.000000	1.000000	136.000000	0.000000
15228.685163	-0.019074	0.537729	0.216319	83.184364	61.103275	67.922791	0.000000	0.000000	0.000000	0.000000	0.000000	0.000000	-0.403060	0.357404	-0.734981	0.000000	0.000000	1.000000	136.000000	0.000000
15228.688496	-0.019074	0.537729	0.216319	83.211960	61.708828	68.640007	0.000000	0.000000	0.000000	0.000000	0.000000	0.000000	-0.403060	0.357404	-0.734981	0.000000	0.000000	1.000000	136.000000	0.000000
15228.691830	-0.020404	0.538986	0.213727	83.211960	61.708828	68.640007	0.000000	0.000000	0.000000	0.000000	0.000000	0.000000	-0.398744	0.377316	-0.777495	0.000000	0.000000	1.000000	136.000000	0.000000
15228.695163	-0.020404	0.538986	0.213727	83.211960	61.708828	68.640007	0.000000	0.000000	0.000000	0.000000	0.000000	0.000000	-0.398744	0.377316	-0.777495	0.000000	0.000000	1.000000	136.000000	0.000000
15228.698496	-0.020404	0.538986	0.213727	83.254799	62.320271	69.371010	0.000000	0.000000	0.000000	0.000000	0.000000	0.000000	-0.398744	0.377316	-0.777495	0.000000	0.000000	1.000000	136.000000	0.000000
15228.701830	-0.021748	0.540267	0.210962	83.254799	62.320271	69.371010	0.000000	0.000000	0.000000	0.000000	0.000000	0.000000	-0.403381	0.384339	-0.829540	0.000000	0.000000	1.000000	136.000000	0.000000
15228.705163	-0.021748	0.540267	0.210962	83.254799	62.320271	69.371010	0.000000	0.000000	0.000000	0.000000	0.000000	0.000000	-0.403381	0.384339	-0.829540	0.000000	0.000000	1.000000	136.000000	0.000000
15228.708496	-0.021748	0.540267	0.210962	83.299164	62.986549	70.159904	0.000000	0.000000	0.000000	0.000000	0.000000	0.000000	-0.403381	0.384339	-0.829540	0.000000	0.000000	1.000000	136.000000	0.000000
15228.711830	-0.023109	0.541615	0.208084	83.299164	62.986549	70.159904	0.000000	0.000000	0.000000	0.000000	0.000000	0.000000	-0.408202	0.404256	-0.863452	0.000000	0.000000	1.000000	136.000000	0.000000
15228.715163	-0.023109	0.541615	0.208084	83.299164	62.986549	70.159904	0.000000	0.000000	0.000000	0.000000	0.000000	0.000000	-0.408202	0.404256	-0.863452	0.000000	0.000000	1.000000	136.000000	0.000000
15228.718496	-0.023109	0.541615	0.208084	83.345245	63.676941	70.985092	0.000000	0.000000	0.000000	0.000000	0.000000	0.000000	-0.408202	0.404256	-0.863452	0.000000	0.000000	1.000000	136.000000	0.000000
15228.721830	-0.024515	0.542970	0.205080	83.345245	63.676941	70.985092	0.000000	0.000000	0.000000	0.000000	0.000000	0.000000	-0.421989	0.406598	-0.901171	0.000000	0.000000	1.000000	136.000000	0.000000
15228.725163	-0.024515	0.542970	0.205080	83.345245	63.676941	70.985092	0.000000	0.000000	0.000000	0.000000	0.000000	0.000000	-0.421989	0.406598	-0.901171	0.000000	0.000000	1.000000	136.000000	0.000000
15228.728496	-0.024515	0.542970	0.205080	83.398056	64.377640	71.804649	0.000000	0.000000	0.000000	0.000000	0.000000	0.000000	-0.421989	0.406598	-0.901171	0.000000	0.000000	1.000000	136.000000	0.000000
15228.731830	-0.025965	0.544384	0.201924	83.398056	64.377640	71.804649	0.000000	0.000000	0.000000	0.000000	0.000000	0.000000	-0.434967	0.424028	-0.946649	0.000000	0.000000	1.000000	136.000000	0.000000
15228.735163	-0.025965	0.544384	0.201924	83.398056	64.377640	71.804649	0.000000	0.000000	0.000000	0.000000	0.000000	0.000000	-0.434967	0.424028	-0.946649	0.000000	0.000000	1.000000	136.000000	0.000000
15228.738496	-0.025965	0.544384	0.201924	83.474930	65.042633	72.518669	0.000000	0.000000	0.000000	0.000000	0.000000	0.000000	-0.434967	0.424028	-0.946649	0.000000	0.000000	1.000000	136.000000	0.000000
15228.741830	-0.027458	0.545786	0.198658	83.474930	65.042633	72.518669	0.000000	0.000000	0.000000	0.000000	0.000000	0.000000	-0.447886	0.420545	-0.979718	0.000000	0.000000	1.000000	136.000000	0.000000
15228.745163	-0.027458	0.545786	0.198658	83.474930	65.042633	72.518669	0.000000	0.000000	0.000000	0.000000	0.000000	0.000000	-0.447886	0.420545	-0.979718	0.000000	0.000000	1.000000	136.000000	0.000000
15228.748496	-0.027458	0.545786	0.198658	83.593330	65.628731	73.064606	0.000000	0.000000	0.000000	0.000000	0.000000	0.000000	-0.447886	0.420545	-0.979718	0.000000	0.000000	1.000000	136.000000	0.000000
15228.751830	-0.029056	0.547215	0.195308	83.593330	65.628731	73.064606	0.000000	0.000000	0.000000	0.000000	0.000000	0.000000	-0.479252	0.428808	-1.005250	0.000000	0.000000	1.000000	136.000000	0.000000
15228.755163	-0.029056	0.547215	0.195308	83.593330	65.628731	73.064606	0.000000	0.000000	0.000000	0.000000	0.000000	0.000000	-0.479252	0.428808	-1.005250	0.000000	0.000000	1.000000	136.000000	0.000000
15228.758496	-0.029056	0.547215	0.195308	83.736778	66.162292	73.576881	0.000000	0.000000	0.000000	0.000000	0.000000	0.000000	-0.479252	0.428808	-1.005250	0.000000	0.000000	1.000000	136.000000	0.000000
15228.761830	-0.030695	0.548655	0.191893	83.736778	66.162292	73.576881	0.000000	0.000000	0.000000	0.000000	0.000000	0.000000	-0.491639	0.432031	-1.024510	0.000000	0.000000	1.000000	136.000000	0.000000
15228.765163	-0.030695	0.548655	0.191893	83.736778	66.162292	73.576881	0.000000	0.000000	0.000000	0.000000	0.000000	0.000000	-0.491639	0.432031	-1.024510	0.000000	0.000000	1.000000	136.000000	0.000000
15228.768496	-0.030695	0.548655	0.191893	83.874077	66.733131	74.242317	0.000000	0.000000	0.000000	0.000000	0.000000	0.000000	-0.491639	0.432031	-1.024510	0.000000	0.000000	1.000000	136.000000	0.000000
15228.771830	-0.032405	0.550125	0.188426	83.874077	66.733131	74.242317	0.000000	0.000000	0.000000	0.000000	0.000000	0.000000	-0.512998	0.441008	-1.040090	0.000000	0.000000	1.000000	136.000000	0.000000
15228.775163	-0.032405	0.550125	0.188426	83.874077	66.733131	74.242317	0.000000	0.000000	0.000000	0.000000	0.000000	0.000000	-0.512998	0.441008	-1.040090	0.000000	0.000000	1.000000	136.000000	0.000000
15228.778496	-0.032405	0.550125	0.188426	83.965218	67.420097	75.053429	0.000000	0.000000	0.000000	0.000000	0.000000	0.000000	-0.512998	0.441008	-1.040090	0.000000	0.000000	1.000000	136.000000	0.000000
15228.781830	-0.034121	0.551584	0.184879	83.965218	67.420097	75.053429	0.000000	0.000000	0.000000	0.000000	0.000000	0.000000	-0.515030	0.437548	-1.063876	0.000000	0.000000	1.000000	136.000000	0.000000
15228.785163	-0.034121	0.551584	0.184879	83.965218	67.420097	75.053429	0.000000	0.000000	0.000000	0.000000	0.000000	0.000000	-0.515030	0.437548	-1.063876	0.000000	0.000000	1.000000	136.000000	0.000000
15228.788496	-0.034121	0.551584	0.184879	84.002724	68.221466	76.019661	0.000000	0.000000	0.000000	0.000000	0.000000	0.000000	-0.515030	0.437548	-1.063876	0.000000	0.000000	1.000000	136.000000	0.000000
15228.791830	-0.035939	0.553060	0.181332	84.002724	68.221466	76.019661	0.000000	0.000000	0.000000	0.000000	0.000000	0.000000	-0.545405	0.442959	-1.064058	0.000000	0.000000	1.000000	136.000000	0.000000
15228.795163	-0.035939	0.553060	0.181332	84.002724	68.221466	76.019661	0.000000	0.000000	0.000000	0.000000	0.000000	0.000000	-0.545405	0.442959	-1.064058	0.000000	0.000000	1.000000	136.000000	0.000000
15228.798496	-0.035939	0.553060	0.181332	84.035828	68.999481	76.870949	0.000000	0.000000	0.000000	0.000000	0.000000	0.000000	-0.545405	0.442959	-1.064058	0.000000	0.000000	1.000000	136.000000	0.000000
15228.801830	-0.037823	0.554564	0.177731	84.035828	68.999481	76.870949	0.000000	0.000000	0.000000	0.000000	0.000000	0.000000	-0.565178	0.451063	-1.080412	0.000000	0.000000	1.000000	136.000000	0.000000
15228.805163	-0.037823	0.554564	0.177731	84.035828	68.999481	76.870949	0.000000	0.000000	0.000000	0.000000	0.000000	0.000000	-0.565178	0.451063	-1.080412	0.000000	0.000000	1.000000	136.000000	0.000000
15228.808496	-0.037823	0.554564	0.177731	84.065384	69.724800	77.211967	0.000000	0.000000	0.000000	0.000000	0.000000	0.000000	-0.565178	0.451063	-1.080412	0.000000	0.000000	1.000000	136.000000	0.000000
15228.811830	-0.039713	0.556133	0.174108	84.065384	69.724800	77.211967	0.000000	0.000000	0.000000	0.000000	0.000000	0.000000	-0.566930	0.470861	-1.087025	0.000000	0.000000	1.000000	136.000000	0.000000
15228.815163	-0.039713	0.556133	0.174108	84.065384	69.724800	77.211967	0.000000	0.000000	0.000000	0.000000	0.000000	0.000000	-0.566930	0.470861	-1.087025	0.000000	0.000000	1.000000	136.000000	0.000000
15228.818496	-0.039713	0.556133	0.174108	84.090706	70.433418	77.170563	0.000000	0.000000	0.000000	0.000000	0.000000	0.000000	-0.566930	0.470861	-1.087025	0.000000	0.000000	1.000000	136.000000	0.000000
15228.821830	-0.041632	0.557736	0.170374	84.090706	70.433418	77.170563	0.000000	0.000000	0.000000	0.000000	0.000000	0.000000	-0.575711	0.480806	-1.119998	0.000000	0.000000	1.000000	136.000000	0.000000
15228.825163	-0.041632	0.557736	0.170374	84.090706	70.433418	77.170563	0.000000	0.000000	0.000000	0.000000	0.000000	0.000000	-0.575711	0.480806	-1.119998	0.000000	0.000000	1.000000	136.000000	0.000000
15228.828496	-0.041632	0.557736	0.170374	84.112144	71.058929	77.399330	0.000000	0.000000	0.000000	0.000000	0.000000	0.000000	-0.575711	0.480806	-1.119998	0.000000	0.000000	1.000000	136.000000	0.000000
15228.831830	-0.043524	0.559415	0.166599	84.112144	71.058929	77.399330	0.000000	0.000000	0.000000	0.000000	0.000000	0.000000	-0.567434	0.503845	-1.132596	0.000000	0.000000	1.000000	136.000000	0.000000
15228.835163	-0.043524	0.559415	0.166599	84.112144	71.058929	77.399330	0.000000	0.000000	0.000000	0.000000	0.000000	0.000000	-0.567434	0.503845	-1.132596	0.000000	0.000000	1.000000	136.000000	0.000000
15228.838496	-0.043524	0.559415	0.166599	84.130844	71.625771	78.133003	0.000000	0.000000	0.000000	0.000000	0.000000	0.000000	-0.567434	0.503845	-1.132596	0.000000	0.000000	1.000000	136.000000	0.000000
15228.841830	-0.045474	0.561150	0.162760	84.130844	71.625771	78.133003	0.000000	0.000000	0.000000	0.000000	0.000000	0.000000	-0.585187	0.520313	-1.151762	0.000000	0.000000	1.000000	136.000000	0.000000
15228.845163	-0.045474	0.561150	0.162760	84.130844	71.625771	78.133003	0.000000	0.000000	0.000000	0.000000	0.000000	0.000000	-0.585187	0.520313	-1.151762	0.000000	0.000000	1.000000	136.000000	0.000000
15228.848496	-0.045474	0.561150	0.162760	84.149574	72.167641	78.845398	0.000000	0.000000	0.000000	0.000000	0.000000	0.000000	-0.585187	0.520313	-1.151762	0.000000	0.000000	1.000000	136.000000	0.000000
15228.851830	-0.047311	0.562896	0.158931	84.149574	72.167641	78.845398	0.000000	0.000000	0.000000	0.000000	0.000000	0.000000	-0.551055	0.523755	-1.148597	0.000000	0.000000	1.000000	136.000000	0.000000
15228.855163	-0.047311	0.562896	0.158931	84.149574	72.167641	78.845398	0.000000	0.000000	0.000000	0.000000	0.000000	0.000000	-0.551055	0.523755	-1.148597	0.000000	0.000000	1.000000	136.000000	0.000000
15228.858496	-0.047311	0.562896	0.158931	84.167702	72.654449	79.306808	0.000000	0.000000	0.000000	0.000000	0.000000	0.000000	-0.551055	0.523755	-1.148597	0.000000	0.000000	1.000000	136.000000	0.000000
15228.861830	-0.049117	0.564640	0.155036	84.167702	72.654449	79.306808	0.000000	0.000000	0.000000	0.000000	0.000000	0.000000	-0.541882	0.523343	-1.168661	0.000000	0.000000	1.000000	136.000000	0.000000
15228.865163	-0.049117	0.564640	0.155036	84.167702	72.654449	79.306808	0.000000	0.000000	0.000000	0.000000	0.000000	0.000000	-0.541882	0.523343	-1.168661	0.000000	0.000000	1.000000	136.000000	0.000000
15228.868496	-0.049117	0.564640	0.155036	84.185501	73.077522	79.349190	0.000000	0.000000	0.000000	0.000000	0.000000	0.000000	-0.541882	0.523343	-1.168661	0.000000	0.000000	1.000000	136.000000	0.000000
15228.871830	-0.050982	0.566475	0.151105	84.185501	73.077522	79.349190	0.000000	0.000000	0.000000	0.000000	0.000000	0.000000	-0.559475	0.550479	-1.179240	0.000000	0.000000	1.000000	136.000000	0.000000
15228.875163	-0.050982	0.566475	0.151105	84.185501	73.077522	79.349190	0.000000	0.000000	0.000000	0.000000	0.000000	0.000000	-0.559475	0.550479	-1.179240	0.000000	0.000000	1.000000	136.000000	0.000000
15228.878496	-0.050982	0.566475	0.151105	84.209724	73.396927	79.190056	0.000000	0.000000	0.000000	0.000000	0.000000	0.000000	-0.559475	0.550479	-1.179240	0.000000	0.000000	1.000000	136.000000	0.000000
15228.881830	-0.052821	0.568319	0.147178	84.209724	73.396927	79.190056	0.000000	0.000000	0.000000	0.000000	0.000000	0.000000	-0.551520	0.553107	-1.177952	0.000000	0.000000	1.000000	136.000000	0.000000
15228.885163	-0.052821	0.568319	0.147178	84.209724	73.396927	79.190056	0.000000	0.000000	0.000000	0.000000	0.000000	0.000000	-0.551520	0.553107	-1.177952	0.000000	0.000000	1.000000	136.000000	0.000000
15228.888496	-0.052821	0.568319	0.147178	84.245621	73.670082	79.378883	0.000000	0.000000	0.000000	0.000000	0.000000	0.000000	-0.551520	0.553107	-1.177952	0.000000	0.000000	1.000000	136.000000	0.000000
15228.891830	-0.054716	0.570184	0.143228	84.245621	73.670082	79.378883	0.000000	0.000000	0.000000	0.000000	0.000000	0.000000	-0.568677	0.559588	-1.185216	0.000000	0.000000	1.000000	136.000000	0.000000
15228.895163	-0.054716	0.570184	0.143228	84.245621	73.670082	79.378883	0.000000	0.000000	0.000000	0.000000	0.000000	0.000000	-0.568677	0.559588	-1.185216	0.000000	0.000000	1.000000	136.000000	0.000000
15228.898496	-0.054716	0.570184	0.143228	84.299133	73.834572	79.714180	0.000000	0.000000	0.000000	0.000000	0.000000	0.000000	-0.568677	0.559588	-1.185216	0.000000	0.000000	1.000000	136.000000	0.000000
15228.901830	-0.056611	0.572070	0.139258	84.299133	73.834572	79.714180	0.000000	0.000000	0.000000	0.000000	0.000000	0.000000	-0.568299	0.565840	-1.191034	0.000000	0.000000	1.000000	136.000000	0.000000
15228.905163	-0.056611	0.572070	0.139258	84.299133	73.834572	79.714180	0.000000	0.000000	0.000000	0.000000	0.000000	0.000000	-0.568299	0.565840	-1.191034	0.000000	0.000000	1.000000	136.000000	0.000000
15228.908496	-0.056611	0.572070	0.139258	84.377922	73.880089	79.863564	0.000000	0.000000	0.000000	0.000000	0.000000	0.000000	-0.568299	0.565840	-1.191034	0.000000	0.000000	1.000000	136.000000	0.000000
15228.911830	-0.058448	0.573996	0.135289	84.377922	73.880089	79.863564	0.000000	0.000000	0.000000	0.000000	0.000000	0.000000	-0.551283	0.577754	-1.190688	0.000000	0.000000	1.000000	136.000000	0.000000
15228.915163	-0.058448	0.573996	0.135289	84.377922	73.880089	79.863564	0.000000	0.000000	0.000000	0.000000	0.000000	0.000000	-0.551283	0.577754	-1.190688	0.000000	0.000000	1.000000	136.000000	0.000000
15228.918496	-0.058448	0.573996	0.135289	84.491203	73.786163	79.687935	0.000000	0.000000	0.000000	0.000000	0.000000	0.000000	-0.551283	0.577754	-1.190688	0.000000	0.000000	1.000000	136.000000	0.000000
15228.921830	-0.060260	0.575948	0.131340	84.491203	73.786163	79.687935	0.000000	0.000000	0.000000	0.000000	0.000000	0.000000	-0.543489	0.585687	-1.184603	0.000000	0.000000	1.000000	136.000000	0.000000
15228.925163	-0.060260	0.575948	0.131340	84.491203	73.786163	79.687935	0.000000	0.000000	0.000000	0.000000	0.000000	0.000000	-0.543489	0.585687	-1.184603	0.000000	0.000000	1.000000	136.000000	0.000000
15228.928496	-0.060260	0.575948	0.131340	84.635269	73.404335	78.795677	0.000000	0.000000	0.000000	0.000000	0.000000	0.000000	-0.543489	0.585687	-1.184603	0.000000	0.000000	1.000000	136.000000	0.000000
15228.931830	-0.061993	0.577914	0.127440	84.635269	73.404335	78.795677	0.000000	0.000000	0.000000	0.000000	0.000000	0.000000	-0.519825	0.589893	-1.170098	0.000000	0.000000	1.000000	136.000000	0.000000
15228.935163	-0.061993	0.577914	0.127440	84.635269	73.404335	78.795677	0.000000	0.000000	0.000000	0.000000	0.000000	0.000000	-0.519825	0.589893	-1.170098	0.000000	0.000000	1.000000	136.000000	0.000000
15228.938496	-0.061993	0.577914	0.127440	84.785751	72.372459	76.982819	0.000000	0.000000	0.000000	0.000000	0.000000	0.000000	-0.519825	0.589893	-1.170098	0.000000	0.000000	1.000000	136.000000	0.000000
15228.941830	-0.063705	0.579915	0.123598	84.785751	72.372459	76.982819	0.000000	0.000000	0.000000	0.000000	0.000000	0.000000	-0.513706	0.600132	-1.152513	0.000000	0.000000	1.000000	136.000000	0.000000
15228.945163	-0.063705	0.579915	0.123598	84.785751	72.372459	76.982819	0.000000	0.000000	0.000000	0.000000	0.000000	0.000000	-0.513706	0.600132	-1.152513	0.000000	0.000000	1.000000	136.000000	0.000000
15228.948496	-0.063705	0.579915	0.123598	84.901802	70.669144	74.826942	0.000000	0.000000	0.000000	0.000000	0.000000	0.000000	-0.513706	0.600132	-1.152513	0.000000	0.000000	1.000000	136.000000	0.000000
15228.951830	-0.065482	0.581938	0.119828	84.901802	70.669144	74.826942	0.000000	0.000000	0.000000	0.000000	0.000000	0.000000	-0.533206	0.606954	-1.130953	0.000000	0.000000	1.000000	136.000000	0.000000
15228.955163	-0.065482	0.581938	0.119828	84.901802	70.669144	74.826942	0.000000	0.000000	0.000000	0.000000	0.000000	0.000000	-0.533206	0.606954	-1.130953	0.000000	0.000000	1.000000	136.000000	0.000000
15228.958496	-0.065482	0.581938	0.119828	84.969276	68.691887	72.909966	0.000000	0.000000	0.000000	0.000000	0.000000	0.000000	-0.533206	0.606954	-1.130953	0.000000	0.000000	1.000000	136.000000	0.000000
15228.961830	-0.067297	0.583985	0.116133	84.969276	68.691887	72.909966	0.000000	0.000000	0.000000	0.000000	0.000000	0.000000	-0.544376	0.614087	-1.108385	0.000000	0.000000	1.000000	136.000000	0.000000
15228.965163	-0.067297	0.583985	0.116133	84.969276	68.691887	72.909966	0.000000	0.000000	0.000000	0.000000	0.000000	0.000000	-0.544376	0.614087	-1.108385	0.000000	0.000000	1.000000	136.000000	0.000000
15228.968496	-0.067297	0.583985	0.116133	84.998528	66.912796	71.284691	0.000000	0.000000	0.000000	0.000000	0.000000	0.000000	-0.544376	0.614087	-1.108385	0.000000	0.000000	1.000000	136.000000	0.000000
15228.971830	-0.069091	0.586017	0.112491	84.998528	66.912796	71.284691	0.000000	0.000000	0.000000	0.000000	0.000000	0.000000	-0.538235	0.609654	-1.092771	0.000000	0.000000	1.000000	136.000000	0.000000
15228.975163	-0.069091	0.586017	0.112491	84.998528	66.912796	71.284691	0.000000	0.000000	0.000000	0.000000	0.000000	0.000000	-0.538235	0.609654	-1.092771	0.000000	0.000000	1.000000	136.000000	0.000000
15228.978496	-0.069091	0.586017	0.112491	85.015869	65.615997	70.058365	0.000000	0.000000	0.000000	0.000000	0.000000	0.000000	-0.538235	0.609654	-1.092771	0.000000	0.000000	1.000000	136.000000	0.000000
15228.981830	-0.070944	0.588016	0.108876	85.015869	65.615997	70.058365	0.000000	0.000000	0.000000	0.000000	0.000000	0.000000	-0.555939	0.599530	-1.084423	0.000000	0.000000	1.000000	136.000000	0.000000
15228.985163	-0.070944	0.588016	0.108876	85.015869	65.615997	70.058365	0.000000	0.000000	0.000000	0.000000	0.000000	0.000000	-0.555939	0.599530	-1.084423	0.000000	0.000000	1.000000	136.000000	0.000000
15228.988496	-0.070944	0.588016	0.108876	85.024681	64.696777	68.950691	0.000000	0.000000	0.000000	0.000000	0.000000	0.000000	-0.555939	0.599530	-1.084423	0.000000	0.000000	1.000000	136.000000	0.000000
15228.991830	-0.072804	0.590001	0.105311	85.024681	64.696777	68.950691	0.000000	0.000000	0.000000	0.000000	0.000000	0.000000	-0.557919	0.595718	-1.069465	0.000000	0.000000	1.000000	136.000000	0.000000
15228.995163	-0.072804	0.590001	0.105311	85.024681	64.696777	68.950691	0.000000	0.000000	0.000000	0.000000	0.000000	0.000000	-0.557919	0.595718	-1.069465	0.000000	0.000000	1.000000	136.000000	0.000000
15228.998496	-0.072804	0.590001	0.105311	85.027000	64.011192	68.031311	0.000000	0.000000	0.000000	0.000000	0.000000	0.000000	-0.557919	0.595718	-1.069465	0.000000	0.000000	1.000000	136.000000	0.000000
15229.001830	-0.074660	0.591957	0.101722	85.027000	64.011192	68.031311	0.000000	0.000000	0.000000	0.000000	0.000000	0.000000	-0.557007	0.586815	-1.076684	0.000000	0.000000	1.000000	136.000000	0.000000
15229.005163	-0.074660	0.591957	0.101722	85.027000	64.011192	68.031311	0.000000	0.000000	0.000000	0.000000	0.000000	0.000000	-0.557007	0.586815	-1.076684	0.000000	0.000000	1.000000	136.000000	0.000000
15229.008496	-0.074660	0.591957	0.101722	85.018509	63.355061	67.368073	0.000000	0.000000	0.000000	0.000000	0.000000	0.000000	-0.557007	0.586815	-1.076684	0.000000	0.000000	1.000000	136.000000	0.000000
15229.011830	-0.076563	0.593894	0.098080	85.018509	63.355061	67.368073	0.000000	0.000000	0.000000	0.000000	0.000000	0.000000	-0.570778	0.581124	-1.092736	0.000000	0.000000	1.000000	136.000000	0.000000
15229.015163	-0.076563	0.593894	0.098080	85.018509	63.355061	67.368073	0.000000	0.000000	0.000000	0.000000	0.000000	0.000000	-0.570778	0.581124	-1.092736	0.000000	0.000000	1.000000	136.000000	0.000000
15229.018496	-0.076563	0.593894	0.098080	85.009117	62.666611	66.728630	0.000000	0.000000	0.000000	0.000000	0.000000	0.000000	-0.570778	0.581124	-1.092736	0.000000	0.000000	1.000000	136.000000	0.000000
15229.021830	-0.078470	0.595770	0.094480	85.009117	62.666611	66.728630	0.000000	0.000000	0.000000	0.000000	0.000000	0.000000	-0.572060	0.562551	-1.079818	0.000000	0.000000	1.000000	136.000000	0.000000
15229.025163	-0.078470	0.595770	0.094480	85.009117	62.666611	66.728630	0.000000	0.000000	0.000000	0.000000	0.000000	0.000000	-0.572060	0.562551	-1.079818	0.000000	0.000000	1.000000	136.000000	0.000000
15229.028496	-0.078470	0.595770	0.094480	84.996025	61.923622	65.966965	0.000000	0.000000	0.000000	0.000000	0.000000	0.000000	-0.572060	0.562551	-1.079818	0.000000	0.000000	1.000000	136.000000	0.000000
15229.031830	-0.080354	0.597615	0.090921	84.996025	61.923622	65.966965	0.000000	0.000000	0.000000	0.000000	0.000000	0.000000	-0.565288	0.553567	-1.067776	0.000000	0.000000	1.000000	136.000000	0.000000
15229.035163	-0.080354	0.597615	0.090921	84.996025	61.923622	65.966965	0.000000	0.000000	0.000000	0.000000	0.000000	0.000000	-0.565288	0.553567	-1.067776	0.000000	0.000000	1.000000	136.000000	0.000000
15229.038496	-0.080354	0.597615	0.090921	84.980110	61.163807	65.094276	0.000000	0.000000	0.000000	0.000000	0.000000	0.000000	-0.565288	0.553567	-1.067776	0.000000	0.000000	1.000000	136.000000	0.000000
15229.041830	-0.082253	0.599401	0.087467	84.980110	61.163807	65.094276	0.000000	0.000000	0.000000	0.000000	0.000000	0.000000	-0.569544	0.535743	-1.036351	0.000000	0.000000	1.000000	136.000000	0.000000
15229.045163	-0.082253	0.599401	0.087467	84.980110	61.163807	65.094276	0.000000	0.000000	0.000000	0.000000	0.000000	0.000000	-0.569544	0.535743	-1.036351	0.000000	0.000000	1.000000	136.000000	0.000000
15229.048496	-0.082253	0.599401	0.087467	84.963005	60.385937	64.304245	0.000000	0.000000	0.000000	0.000000	0.000000	0.000000	-0.569544	0.535743	-1.036351	0.000000	0.000000	1.000000	136.000000	0.000000
15229.051830	-0.084154	0.601140	0.084035	84.963005	60.385937	64.304245	0.000000	0.000000	0.000000	0.000000	0.000000	0.000000	-0.570300	0.521721	-1.029427	0.000000	0.000000	1.000000	136.000000	0.000000
15229.055163	-0.084154	0.601140	0.084035	84.963005	60.385937	64.304245	0.000000	0.000000	0.000000	0.000000	0.000000	0.000000	-0.570300	0.521721	-1.029427	0.000000	0.000000	1.000000	136.000000	0.000000
15229.058496	-0.084154	0.601140	0.084035	84.944374	59.650925	63.781597	0.000000	0.000000	0.000000	0.000000	0.000000	0.000000	-0.570300	0.521721	-1.029427	0.000000	0.000000	1.000000	136.000000	0.000000
15229.061830	-0.086016	0.602833	0.080696	84.944374	59.650925	63.781597	0.000000	0.000000	0.000000	0.000000	0.000000	0.000000	-0.558634	0.508095	-1.001836	0.000000	0.000000	1.000000	136.000000	0.000000
15229.065163	-0.086016	0.602833	0.080696	84.944374	59.650925	63.781597	0.000000	0.000000	0.000000	0.000000	0.000000	0.000000	-0.558634	0.508095	-1.001836	0.000000	0.000000	1.000000	136.000000	0.000000
15229.068496	-0.086016	0.602833	0.080696	84.927193	58.918804	63.262955	0.000000	0.000000	0.000000	0.000000	0.000000	0.000000	-0.558634	0.508095	-1.001836	0.000000	0.000000	1.000000	136.000000	0.000000
15229.071830	-0.087759	0.604473	0.077425	84.927193	58.918804	63.262955	0.000000	0.000000	0.000000	0.000000	0.000000	0.000000	-0.522833	0.492018	-0.981368	0.000000	0.000000	1.000000	136.000000	0.000000
15229.075163	-0.087759	0.604473	0.077425	84.927193	58.918804	63.262955	0.000000	0.000000	0.000000	0.000000	0.000000	0.000000	-0.522833	0.492018	-0.981368	0.000000	0.000000	1.000000	136.000000	0.000000
15229.078496	-0.087759	0.604473	0.077425	84.910728	58.233414	62.708492	0.000000	0.000000	0.000000	0.000000	0.000000	0.000000	-0.522833	0.492018	-0.981368	0.000000	0.000000	1.000000	136.000000	0.000000
15229.081830	-0.089402	0.606080	0.074174	84.910728	58.233414	62.708492	0.000000	0.000000	0.000000	0.000000	0.000000	0.000000	-0.493109	0.482037	-0.975296	0.000000	0.000000	1.000000	136.000000	0.000000
15229.085163	-0.089402	0.606080	0.074174	84.910728	58.233414	62.708492	0.000000	0.000000	0.000000	0.000000	0.000000	0.000000	-0.493109	0.482037	-0.975296	0.000000	0.000000	1.000000	136.000000	0.000000
15229.088496	-0.089402	0.606080	0.074174	84.894508	57.517448	62.020729	0.000000	0.000000	0.000000	0.000000	0.000000	0.000000	-0.493109	0.482037	-0.975296	0.000000	0.000000	1.000000	136.000000	0.000000
15229.091830	-0.090975	0.607625	0.070948	84.894508	57.517448	62.020729	0.000000	0.000000	0.000000	0.000000	0.000000	0.000000	-0.471804	0.463430	-0.967724	0.000000	0.000000	1.000000	136.000000	0.000000
15229.095163	-0.090975	0.607625	0.070948	84.894508	57.517448	62.020729	0.000000	0.000000	0.000000	0.000000	0.000000	0.000000	-0.471804	0.463430	-0.967724	0.000000	0.000000	1.000000	136.000000	0.000000
15229.098496	-0.090975	0.607625	0.070948	84.877419	56.840816	61.424446	0.000000	0.000000	0.000000	0.000000	0.000000	0.000000	-0.471804	0.463430	-0.967724	0.000000	0.000000	1.000000	136.000000	0.000000
15229.101830	-0.092533	0.609149	0.067769	84.877419	56.840816	61.424446	0.000000	0.000000	0.000000	0.000000	0.000000	0.000000	-0.467385	0.457066	-0.953607	0.000000	0.000000	1.000000	136.000000	0.000000
15229.105163	-0.092533	0.609149	0.067769	84.877419	56.840816	61.424446	0.000000	0.000000	0.000000	0.000000	0.000000	0.000000	-0.467385	0.457066	-0.953607	0.000000	0.000000	1.000000	136.000000	0.000000
15229.108496	-0.092533	0.609149	0.067769	84.860008	56.169937	60.894997	0.000000	0.000000	0.000000	0.000000	0.000000	0.000000	-0.467385	0.457066	-0.953607	0.000000	0.000000	1.000000	136.000000	0.000000
15229.111830	-0.094096	0.610612	0.064604	84.860008	56.169937	60.894997	0.000000	0.000000	0.000000	0.000000	0.000000	0.000000	-0.469017	0.439013	-0.949481	0.000000	0.000000	1.000000	136.000000	0.000000
15229.115163	-0.094096	0.610612	0.064604	84.860008	56.169937	60.894997	0.000000	0.000000	0.000000	0.000000	0.000000	0.000000	-0.469017	0.439013	-0.949481	0.000000	0.000000	1.000000	136.000000	0.000000
15229.118496	-0.094096	0.610612	0.064604	84.841019	55.467777	60.408672	0.000000	0.000000	0.000000	0.000000	0.000000	0.000000	-0.469017	0.439013	-0.949481	0.000000	0.000000	1.000000	136.000000	0.000000
15229.121830	-0.095652	0.612018	0.061519	84.841019	55.467777	60.408672	0.000000	0.000000	0.000000	0.000000	0.000000	0.000000	-0.466588	0.421973	-0.925665	0.000000	0.000000	1.000000	136.000000	0.000000
15229.125163	-0.095652	0.612018	0.061519	84.841019	55.467777	60.408672	0.000000	0.000000	0.000000	0.000000	0.000000	0.000000	-0.466588	0.421973	-0.925665	0.000000	0.000000	1.000000	136.000000	0.000000
15229.128496	-0.095652	0.612018	0.061519	84.824265	54.834610	59.988884	0.000000	0.000000	0.000000	0.000000	0.000000	0.000000	-0.466588	0.421973	-0.925665	0.000000	0.000000	1.000000	136.000000	0.000000
15229.131830	-0.097173	0.613350	0.058503	84.824265	54.834610	59.988884	0.000000	0.000000	0.000000	0.000000	0.000000	0.000000	-0.456329	0.399471	-0.904616	0.000000	0.000000	1.000000	136.000000	0.000000
15229.135163	-0.097173	0.613350	0.058503	84.824265	54.834610	59.988884	0.000000	0.000000	0.000000	0.000000	0.000000	0.000000	-0.456329	0.399471	-0.904616	0.000000	0.000000	1.000000	136.000000	0.000000
15229.138496	-0.097173	0.613350	0.058503	84.808533	54.240894	59.539402	0.000000	0.000000	0.000000	0.000000	0.000000	0.000000	-0.456329	0.399471	-0.904616	0.000000	0.000000	1.000000	136.000000	0.000000
15229.141830	-0.098639	0.614628	0.055578	84.808533	54.240894	59.539402	0.000000	0.000000	0.000000	0.000000	0.000000	0.000000	-0.440032	0.383534	-0.877456	0.000000	0.000000	1.000000	136.000000	0.000000
15229.145163	-0.098639	0.614628	0.055578	84.808533	54.240894	59.539402	0.000000	0.000000	0.000000	0.000000	0.000000	0.000000	-0.440032	0.383534	-0.877456	0.000000	0.000000	1.000000	136.000000	0.000000
15229.148496	-0.098639	0.614628	0.055578	84.790451	53.605549	58.877823	0.000000	0.000000	0.000000	0.000000	0.000000	0.000000	-0.440032	0.383534	-0.877456	0.000000	0.000000	1.000000	136.000000	0.000000
15229.151830	-0.099983	0.615827	0.052768	84.790451	53.605549	58.877823	0.000000	0.000000	0.000000	0.000000	0.000000	0.000000	-0.403036	0.359596	-0.843136	0.000000	0.000000	1.000000	136.000000	0.000000
15229.155163	-0.099983	0.615827	0.052768	84.790451	53.605549	58.877823	0.000000	0.000000	0.000000	0.000000	0.000000	0.000000	-0.403036	0.359596	-0.843136	0.000000	0.000000	1.000000	136.000000	0.000000
15229.158496	-0.099983	0.615827	0.052768	84.774796	53.045765	58.313118	0.000000	0.000000	0.000000	0.000000	0.000000	0.000000	-0.403036	0.359596	-0.843136	0.000000	0.000000	1.000000	136.000000	0.000000
15229.161830	-0.101250	0.616956	0.050041	84.774796	53.045765	58.313118	0.000000	0.000000	0.000000	0.000000	0.000000	0.000000	-0.380054	0.338783	-0.818112	0.000000	0.000000	1.000000	136.000000	0.000000
15229.165163	-0.101250	0.616956	0.050041	84.774796	53.045765	58.313118	0.000000	0.000000	0.000000	0.000000	0.000000	0.000000	-0.380054	0.338783	-0.818112	0.000000	0.000000	1.000000	136.000000	0.000000
15229.168496	-0.101250	0.616956	0.050041	84.754845	52.395428	57.785465	0.000000	0.000000	0.000000	0.000000	0.000000	0.000000	-0.380054	0.338783	-0.818112	0.000000	0.000000	1.000000	136.000000	0.000000
15229.171830	-0.102424	0.618058	0.047432	84.754845	52.395428	57.785465	0.000000	0.000000	0.000000	0.000000	0.000000	0.000000	-0.352275	0.330489	-0.782533	0.000000	0.000000	1.000000	136.000000	0.000000
15229.175163	-0.102424	0.618058	0.047432	84.754845	52.395428	57.785465	0.000000	0.000000	0.000000	0.000000	0.000000	0.000000	-0.352275	0.330489	-0.782533	0.000000	0.000000	1.000000	136.000000	0.000000
15229.178496	-0.102424	0.618058	0.047432	84.730461	51.656708	57.209305	0.000000	0.000000	0.000000	0.000000	0.000000	0.000000	-0.352275	0.330489	-0.782533	0.000000	0.000000	1.000000	136.000000	0.000000
15229.181830	-0.103588	0.619146	0.044967	84.730461	51.656708	57.209305	0.000000	0.000000	0.000000	0.000000	0.000000	0.000000	-0.349059	0.326354	-0.739716	0.000000	0.000000	1.000000	136.000000	0.000000
15229.185163	-0.103588	0.619146	0.044967	84.730461	51.656708	57.209305	0.000000	0.000000	0.000000	0.000000	0.000000	0.000000	-0.349059	0.326354	-0.739716	0.000000	0.000000	1.000000	136.000000	0.000000
15229.188496	-0.103588	0.619146	0.044967	84.698067	50.751072	56.439816	0.000000	0.000000	0.000000	0.000000	0.000000	0.000000	-0.349059	0.326354	-0.739716	0.000000	0.000000	1.000000	136.000000	0.000000
15229.191830	-0.104712	0.620182	0.042620	84.698067	50.751072	56.439816	0.000000	0.000000	0.000000	0.000000	0.000000	0.000000	-0.337448	0.310749	-0.703935	0.000000	0.000000	1.000000	136.000000	0.000000
15229.195163	-0.104712	0.620182	0.042620	84.698067	50.751072	56.439816	0.000000	0.000000	0.000000	0.000000	0.000000	0.000000	-0.337448	0.310749	-0.703935	0.000000	0.000000	1.000000	136.000000	0.000000
15229.198496	-0.104712	0.620182	0.042620	84.669312	49.917175	55.665836	0.000000	0.000000	0.000000	0.000000	0.000000	0.000000	-0.337448	0.310749	-0.703935	0.000000	0.000000	1.000000	136.000000	0.000000
15229.201830	-0.105807	0.621208	0.040423	84.669312	49.917175	55.665836	0.000000	0.000000	0.000000	0.000000	0.000000	0.000000	-0.328236	0.307770	-0.659215	0.000000	0.000000	1.000000	136.000000	0.000000
15229.205163	-0.105807	0.621208	0.040423	84.669312	49.917175	55.665836	0.000000	0.000000	0.000000	0.000000	0.000000	0.000000	-0.328236	0.307770	-0.659215	0.000000	0.000000	1.000000	136.000000	0.000000
15229.208496	-0.105807	0.621208	0.040423	84.643616	49.232109	54.972027	0.000000	0.000000	0.000000	0.000000	0.000000	0.000000	-0.328236	0.307770	-0.659215	0.000000	0.000000	1.000000	136.000000	0.000000
15229.211830	-0.106889	0.622185	0.038341	84.643616	49.232109	54.972027	0.000000	0.000000	0.000000	0.000000	0.000000	0.000000	-0.324812	0.293257	-0.624506	0.000000	0.000000	1.000000	136.000000	0.000000
15229.215163	-0.106889	0.622185	0.038341	84.643616	49.232109	54.972027	0.000000	0.000000	0.000000	0.000000	0.000000	0.000000	-0.324812	0.293257	-0.624506	0.000000	0.000000	1.000000	136.000000	0.000000
15229.218496	-0.106889	0.622185	0.038341	84.620941	48.628433	54.476486	0.000000	0.000000	0.000000	0.000000	0.000000	0.000000	-0.324812	0.293257	-0.624506	0.000000	0.000000	1.000000	136.000000	0.000000
15229.221830	-0.107964	0.623088	0.036385	84.620941	48.628433	54.476486	0.000000	0.000000	0.000000	0.000000	0.000000	0.000000	-0.322392	0.270962	-0.586975	0.000000	0.000000	1.000000	136.000000	0.000000
15229.225163	-0.107964	0.623088	0.036385	84.620941	48.628433	54.476486	0.000000	0.000000	0.000000	0.000000	0.000000	0.000000	-0.322392	0.270962	-0.586975	0.000000	0.000000	1.000000	136.000000	0.000000
15229.228496	-0.107964	0.623088	0.036385	84.598000	48.031139	54.040455	0.000000	0.000000	0.000000	0.000000	0.000000	0.000000	-0.322392	0.270962	-0.586975	0.000000	0.000000	1.000000	136.000000	0.000000
15229.231830	-0.108998	0.623934	0.034512	84.598000	48.031139	54.040455	0.000000	0.000000	0.000000	0.000000	0.000000	0.000000	-0.310316	0.253643	-0.561682	0.000000	0.000000	1.000000	136.000000	0.000000
15229.235163	-0.108998	0.623934	0.034512	84.598000	48.031139	54.040455	0.000000	0.000000	0.000000	0.000000	0.000000	0.000000	-0.310316	0.253643	-0.561682	0.000000	0.000000	1.000000	136.000000	0.000000
15229.238496	-0.108998	0.623934	0.034512	84.577873	47.500252	53.649685	0.000000	0.000000	0.000000	0.000000	0.000000	0.000000	-0.310316	0.253643	-0.561682	0.000000	0.000000	1.000000	136.000000	0.000000
15229.241830	-0.110040	0.624723	0.032715	84.577873	47.500252	53.649685	0.000000	0.000000	0.000000	0.000000	0.000000	0.000000	-0.312572	0.236659	-0.539336	0.000000	0.000000	1.000000	136.000000	0.000000
15229.245163	-0.110040	0.624723	0.032715	84.577873	47.500252	53.649685	0.000000	0.000000	0.000000	0.000000	0.000000	0.000000	-0.312572	0.236659	-0.539336	0.000000	0.000000	1.000000	136.000000	0.000000
15229.248496	-0.110040	0.624723	0.032715	84.557487	46.972061	53.245663	0.000000	0.000000	0.000000	0.000000	0.000000	0.000000	-0.312572	0.236659	-0.539336	0.000000	0.000000	1.000000	136.000000	0.000000
15229.251830	-0.111065	0.625483	0.030988	84.557487	46.972061	53.245663	0.000000	0.000000	0.000000	0.000000	0.000000	0.000000	-0.307485	0.228203	-0.518005	0.000000	0.000000	1.000000	136.000000	0.000000
15229.255163	-0.111065	0.625483	0.030988	84.557487	46.972061	53.245663	0.000000	0.000000	0.000000	0.000000	0.000000	0.000000	-0.307485	0.228203	-0.518005	0.000000	0.000000	1.000000	136.000000	0.000000
15229.258496	-0.111065	0.625483	0.030988	84.540085	46.505817	52.853256	0.000000	0.000000	0.000000	0.000000	0.000000	0.000000	-0.307485	0.228203	-0.518005	0.000000	0.000000	1.000000	136.000000	0.000000
15229.261830	-0.112044	0.626176	0.029309	84.540085	46.505817	52.853256	0.000000	0.000000	0.000000	0.000000	0.000000	0.000000	-0.293744	0.207899	-0.503590	0.000000	0.000000	1.000000	136.000000	0.000000
15229.265163	-0.112044	0.626176	0.029309	84.540085	46.505817	52.853256	0.000000	0.000000	0.000000	0.000000	0.000000	0.000000	-0.293744	0.207899	-0.503590	0.000000	0.000000	1.000000	136.000000	0.000000
15229.268496	-0.112044	0.626176	0.029309	84.522530	46.044243	52.311214	0.000000	0.000000	0.000000	0.000000	0.000000	0.000000	-0.293744	0.207899	-0.503590	0.000000	0.000000	1.000000	136.000000	0.000000
15229.271830	-0.113045	0.626849	0.027758	84.522530	46.044243	52.311214	0.000000	0.000000	0.000000	0.000000	0.000000	0.000000	-0.300343	0.201738	-0.465328	0.000000	0.000000	1.000000	136.000000	0.000000
15229.275163	-0.113045	0.626849	0.027758	84.522530	46.044243	52.311214	0.000000	0.000000	0.000000	0.000000	0.000000	0.000000	-0.300343	0.201738	-0.465328	0.000000	0.000000	1.000000	136.000000	0.000000
15229.278496	-0.113045	0.626849	0.027758	84.503136	45.556770	51.543709	0.000000	0.000000	0.000000	0.000000	0.000000	0.000000	-0.300343	0.201738	-0.465328	0.000000	0.000000	1.000000	136.000000	0.000000
15229.281830	-0.114057	0.627469	0.026283	84.503136	45.556770	51.543709	0.000000	0.000000	0.000000	0.000000	0.000000	0.000000	-0.303600	0.185943	-0.442619	0.000000	0.000000	1.000000	136.000000	0.000000
15229.285163	-0.114057	0.627469	0.026283	84.503136	45.556770	51.543709	0.000000	0.000000	0.000000	0.000000	0.000000	0.000000	-0.303600	0.185943	-0.442619	0.000000	0.000000	1.000000	136.000000	0.000000
15229.288496	-0.114057	0.627469	0.026283	84.483673	45.105434	50.720856	0.000000	0.000000	0.000000	0.000000	0.000000	0.000000	-0.303600	0.185943	-0.442619	0.000000	0.000000	1.000000	136.000000	0.000000
15229.291830	-0.115113	0.628050	0.024915	84.483673	45.105434	50.720856	0.000000	0.000000	0.000000	0.000000	0.000000	0.000000	-0.316620	0.174384	-0.410202	0.000000	0.000000	1.000000	136.000000	0.000000
15229.295163	-0.115113	0.628050	0.024915	84.483673	45.105434	50.720856	0.000000	0.000000	0.000000	0.000000	0.000000	0.000000	-0.316620	0.174384	-0.410202	0.000000	0.000000	1.000000	136.000000	0.000000
15229.298496	-0.115113	0.628050	0.024915	84.460800	44.673824	50.072128	0.000000	0.000000	0.000000	0.000000	0.000000	0.000000	-0.316620	0.174384	-0.410202	0.000000	0.000000	1.000000	136.000000	0.000000
15229.301830	-0.116190	0.628594	0.023662	84.460800	44.673824	50.072128	0.000000	0.000000	0.000000	0.000000	0.000000	0.000000	-0.323036	0.163152	-0.376146	0.000000	0.000000	1.000000	136.000000	0.000000
15229.305163	-0.116190	0.628594	0.023662	84.460800	44.673824	50.072128	0.000000	0.000000	0.000000	0.000000	0.000000	0.000000	-0.323036	0.163152	-0.376146	0.000000	0.000000	1.000000	136.000000	0.000000
15229.308496	-0.116190	0.628594	0.023662	84.428421	44.369576	49.761719	0.000000	0.000000	0.000000	0.000000	0.000000	0.000000	-0.323036	0.163152	-0.376146	0.000000	0.000000	1.000000	136.000000	0.000000
15229.311830	-0.117293	0.629074	0.022441	84.428421	44.369576	49.761719	0.000000	0.000000	0.000000	0.000000	0.000000	0.000000	-0.331070	0.144088	-0.366300	0.000000	0.000000	1.000000	136.000000	0.000000
15229.315163	-0.117293	0.629074	0.022441	84.428421	44.369576	49.761719	0.000000	0.000000	0.000000	0.000000	0.000000	0.000000	-0.331070	0.144088	-0.366300	0.000000	0.000000	1.000000	136.000000	0.000000
15229.318496	-0.117293	0.629074	0.022441	84.368904	44.210178	49.721252	0.000000	0.000000	0.000000	0.000000	0.000000	0.000000	-0.331070	0.144088	-0.366300	0.000000	0.000000	1.000000	136.000000	0.000000
15229.321830	-0.118442	0.629518	0.021328	84.368904	44.210178	49.721252	0.000000	0.000000	0.000000	0.000000	0.000000	0.000000	-0.344745	0.133319	-0.333910	0.000000	0.000000	1.000000	136.000000	0.000000
15229.325163	-0.118442	0.629518	0.021328	84.368904	44.210178	49.721252	0.000000	0.000000	0.000000	0.000000	0.000000	0.000000	-0.344745	0.133319	-0.333910	0.000000	0.000000	1.000000	136.000000	0.000000
15229.328496	-0.118442	0.629518	0.021328	84.282417	44.282448	49.851299	0.000000	0.000000	0.000000	0.000000	0.000000	0.000000	-0.344745	0.133319	-0.333910	0.000000	0.000000	1.000000	136.000000	0.000000
15229.331830	-0.119478	0.629880	0.020357	84.282417	44.282448	49.851299	0.000000	0.000000	0.000000	0.000000	0.000000	0.000000	-0.310696	0.108595	-0.291168	0.000000	0.000000	1.000000	136.000000	0.000000
15229.335163	-0.119478	0.629880	0.020357	84.282417	44.282448	49.851299	0.000000	0.000000	0.000000	0.000000	0.000000	0.000000	-0.310696	0.108595	-0.291168	0.000000	0.000000	1.000000	136.000000	0.000000
15229.338496	-0.119478	0.629880	0.020357	84.131645	44.639553	50.174297	0.000000	0.000000	0.000000	0.000000	0.000000	0.000000	-0.310696	0.108595	-0.291168	0.000000	0.000000	1.000000	136.000000	0.000000
15229.341830	-0.120776	0.630247	0.019202	84.131645	44.639553	50.174297	0.000000	0.000000	0.000000	0.000000	0.000000	0.000000	-0.389466	0.110048	-0.346562	0.000000	0.000000	1.000000	136.000000	0.000000
15229.345163	-0.120776	0.630247	0.019202	84.131645	44.639553	50.174297	0.000000	0.000000	0.000000	0.000000	0.000000	0.000000	-0.389466	0.110048	-0.346562	0.000000	0.000000	1.000000	136.000000	0.000000
15229.348496	-0.120776	0.630247	0.019202	83.976990	45.065220	50.667095	0.000000	0.000000	0.000000	0.000000	0.000000	0.000000	-0.389466	0.110048	-0.346562	0.000000	0.000000	1.000000	136.000000	0.000000
15229.351830	-0.121959	0.630559	0.018180	83.976990	45.065220	50.667095	0.000000	0.000000	0.000000	0.000000	0.000000	0.000000	-0.354890	0.093609	-0.306560	0.000000	0.000000	1.000000	136.000000	0.000000
15229.355163	-0.121959	0.630559	0.018180	83.976990	45.065220	50.667095	0.000000	0.000000	0.000000	0.000000	0.000000	0.000000	-0.354890	0.093609	-0.306560	0.000000	0.000000	1.000000	136.000000	0.000000
15229.358496	-0.121959	0.630559	0.018180	83.806793	45.588619	51.313251	0.000000	0.000000	0.000000	0.000000	0.000000	0.000000	-0.354890	0.093609	-0.306560	0.000000	0.000000	1.000000	136.000000	0.000000
15229.361830	-0.123146	0.630837	0.017187	83.806793	45.588619	51.313251	0.000000	0.000000	0.000000	0.000000	0.000000	0.000000	-0.355942	0.083221	-0.297779	0.000000	0.000000	1.000000	136.000000	0.000000
15229.365163	-0.123146	0.630837	0.017187	83.806793	45.588619	51.313251	0.000000	0.000000	0.000000	0.000000	0.000000	0.000000	-0.355942	0.083221	-0.297779	0.000000	0.000000	1.000000	136.000000	0.000000
15229.368496	-0.123146	0.630837	0.017187	83.632156	46.119282	51.744942	0.000000	0.000000	0.000000	0.000000	0.000000	0.000000	-0.355942	0.083221	-0.297779	0.000000	0.000000	1.000000	136.000000	0.000000
15229.371830	-0.124300	0.631046	0.016178	83.632156	46.119282	51.744942	0.000000	0.000000	0.000000	0.000000	0.000000	0.000000	-0.346270	0.062697	-0.302705	0.000000	0.000000	1.000000	136.000000	0.000000
15229.375163	-0.124300	0.631046	0.016178	83.632156	46.119282	51.744942	0.000000	0.000000	0.000000	0.000000	0.000000	0.000000	-0.346270	0.062697	-0.302705	0.000000	0.000000	1.000000	136.000000	0.000000
15229.378496	-0.124300	0.631046	0.016178	83.451294	46.661579	51.944016	0.000000	0.000000	0.000000	0.000000	0.000000	0.000000	-0.346270	0.062697	-0.302705	0.000000	0.000000	1.000000	136.000000	0.000000
15229.381830	-0.125439	0.631241	0.015219	83.451294	46.661579	51.944016	0.000000	0.000000	0.000000	0.000000	0.000000	0.000000	-0.341829	0.058488	-0.287833	0.000000	0.000000	1.000000	136.000000	0.000000
15229.385163	-0.125439	0.631241	0.015219	83.451294	46.661579	51.944016	0.000000	0.000000	0.000000	0.000000	0.000000	0.000000	-0.341829	0.058488	-0.287833	0.000000	0.000000	1.000000	136.000000	0.000000
15229.388496	-0.125439	0.631241	0.015219	83.269119	47.191605	52.244099	0.000000	0.000000	0.000000	0.000000	0.000000	0.000000	-0.341829	0.058488	-0.287833	0.000000	0.000000	1.000000	136.000000	0.000000
15229.391830	-0.126577	0.631408	0.014266	83.269119	47.191605	52.244099	0.000000	0.000000	0.000000	0.000000	0.000000	0.000000	-0.341249	0.050187	-0.285955	0.000000	0.000000	1.000000	136.000000	0.000000
15229.395163	-0.126577	0.631408	0.014266	83.269119	47.191605	52.244099	0.000000	0.000000	0.000000	0.000000	0.000000	0.000000	-0.341249	0.050187	-0.285955	0.000000	0.000000	1.000000	136.000000	0.000000
15229.398496	-0.126577	0.631408	0.014266	83.105705	47.646732	52.791607	0.000000	0.000000	0.000000	0.000000	0.000000	0.000000	-0.341249	0.050187	-0.285955	0.000000	0.000000	1.000000	136.000000	0.000000
15229.401830	-0.127674	0.631541	0.013354	83.105705	47.646732	52.791607	0.000000	0.000000	0.000000	0.000000	0.000000	0.000000	-0.329185	0.040021	-0.273441	0.000000	0.000000	1.000000	136.000000	0.000000
15229.405163	-0.127674	0.631541	0.013354	83.105705	47.646732	52.791607	0.000000	0.000000	0.000000	0.000000	0.000000	0.000000	-0.329185	0.040021	-0.273441	0.000000	0.000000	1.000000	136.000000	0.000000
15229.408496	-0.127674	0.631541	0.013354	82.968178	47.991142	53.261559	0.000000	0.000000	0.000000	0.000000	0.000000	0.000000	-0.329185	0.040021	-0.273441	0.000000	0.000000	1.000000	136.000000	0.000000
15229.411830	-0.128687	0.631641	0.012497	82.968178	47.991142	53.261559	0.000000	0.000000	0.000000	0.000000	0.000000	0.000000	-0.303904	0.029904	-0.257170	0.000000	0.000000	1.000000	136.000000	0.000000
15229.415163	-0.128687	0.631641	0.012497	82.968178	47.991142	53.261559	0.000000	0.000000	0.000000	0.000000	0.000000	0.000000	-0.303904	0.029904	-0.257170	0.000000	0.000000	1.000000	136.000000	0.000000
15229.418496	-0.128687	0.631641	0.012497	82.851311	48.309582	53.411026	0.000000	0.000000	0.000000	0.000000	0.000000	0.000000	-0.303904	0.029904	-0.257170	0.000000	0.000000	1.000000	136.000000	0.000000
15229.421830	-0.129652	0.631740	0.011650	82.851311	48.309582	53.411026	0.000000	0.000000	0.000000	0.000000	0.000000	0.000000	-0.289500	0.029724	-0.254165	0.000000	0.000000	1.000000	136.000000	0.000000
15229.425163	-0.129652	0.631740	0.011650	82.851311	48.309582	53.411026	0.000000	0.000000	0.000000	0.000000	0.000000	0.000000	-0.289500	0.029724	-0.254165	0.000000	0.000000	1.000000	136.000000	0.000000
15229.428496	-0.129652	0.631740	0.011650	82.741043	48.572414	53.250202	0.000000	0.000000	0.000000	0.000000	0.000000	0.000000	-0.289500	0.029724	-0.254165	0.000000	0.000000	1.000000	136.000000	0.000000
15229.431830	-0.130527	0.631812	0.010834	82.741043	48.572414	53.250202	0.000000	0.000000	0.000000	0.000000	0.000000	0.000000	-0.262606	0.021575	-0.244600	0.000000	0.000000	1.000000	136.000000	0.000000
15229.435163	-0.130527	0.631812	0.010834	82.741043	48.572414	53.250202	0.000000	0.000000	0.000000	0.000000	0.000000	0.000000	-0.262606	0.021575	-0.244600	0.000000	0.000000	1.000000	136.000000	0.000000
15229.438496	-0.130527	0.631812	0.010834	82.626663	48.866756	53.508080	0.000000	0.000000	0.000000	0.000000	0.000000	0.000000	-0.262606	0.021575	-0.244600	0.000000	0.000000	1.000000	136.000000	0.000000
15229.441830	-0.131366	0.631897	0.010067	82.626663	48.866756	53.508080	0.000000	0.000000	0.000000	0.000000	0.000000	0.000000	-0.251550	0.025572	-0.230172	0.000000	0.000000	1.000000	136.000000	0.000000
15229.445163	-0.131366	0.631897	0.010067	82.626663	48.866756	53.508080	0.000000	0.000000	0.000000	0.000000	0.000000	0.000000	-0.251550	0.025572	-0.230172	0.000000	0.000000	1.000000	136.000000	0.000000
15229.448496	-0.131366	0.631897	0.010067	82.496483	49.197063	54.053791	0.000000	0.000000	0.000000	0.000000	0.000000	0.000000	-0.251550	0.025572	-0.230172	0.000000	0.000000	1.000000	136.000000	0.000000
15229.451830	-0.132138	0.631955	0.009326	82.496483	49.197063	54.053791	0.000000	0.000000	0.000000	0.000000	0.000000	0.000000	-0.231600	0.017470	-0.222248	0.000000	0.000000	1.000000	136.000000	0.000000
15229.455163	-0.132138	0.631955	0.009326	82.496483	49.197063	54.053791	0.000000	0.000000	0.000000	0.000000	0.000000	0.000000	-0.231600	0.017470	-0.222248	0.000000	0.000000	1.000000	136.000000	0.000000
15229.458496	-0.132138	0.631955	0.009326	82.364548	49.494514	54.569031	0.000000	0.000000	0.000000	0.000000	0.000000	0.000000	-0.231600	0.017470	-0.222248	0.000000	0.000000	1.000000	136.000000	0.000000
15229.461830	-0.132835	0.632019	0.008580	82.364548	49.494514	54.569031	0.000000	0.000000	0.000000	0.000000	0.000000	0.000000	-0.208987	0.019208	-0.223958	0.000000	0.000000	1.000000	136.000000	0.000000
15229.465163	-0.132835	0.632019	0.008580	82.364548	49.494514	54.569031	0.000000	0.000000	0.000000	0.000000	0.000000	0.000000	-0.208987	0.019208	-0.223958	0.000000	0.000000	1.000000	136.000000	0.000000
15229.468496	-0.132835	0.632019	0.008580	82.240227	49.793697	55.059025	0.000000	0.000000	0.000000	0.000000	0.000000	0.000000	-0.208987	0.019208	-0.223958	0.000000	0.000000	1.000000	136.000000	0.000000
15229.471830	-0.132835	0.632019	0.008580	82.240227	49.793697	55.059025	0.000000	0.000000	0.000000	0.000000	0.000000	0.000000	-0.208987	0.019208	-0.223958	0.000000	0.000000	1.000000	136.000000	0.000000
15229.475163	-0.133441	0.632083	0.007858	82.240227	49.793697	55.059025	0.000000	0.000000	0.000000	0.000000	0.000000	0.000000	-0.181799	0.019046	-0.216695	0.000000	0.000000	1.000000	136.000000	0.000000
15229.478496	-0.133441	0.632083	0.007858	82.141220	50.027668	55.459778	0.000000	0.000000	0.000000	0.000000	0.000000	0.000000	-0.181799	0.019046	-0.216695	0.000000	0.000000	1.000000	136.000000	0.000000
15229.481830	-0.133956	0.632146	0.007160	82.141220	50.027668	55.459778	0.000000	0.000000	0.000000	0.000000	0.000000	0.000000	-0.154746	0.018899	-0.209326	0.000000	0.000000	1.000000	136.000000	0.000000
15229.485163	-0.133956	0.632146	0.007160	82.141220	50.027668	55.459778	0.000000	0.000000	0.000000	0.000000	0.000000	0.000000	-0.154746	0.018899	-0.209326	0.000000	0.000000	1.000000	136.000000	0.000000
15229.488496	-0.133956	0.632146	0.007160	82.091782	50.151802	55.685524	0.000000	0.000000	0.000000	0.000000	0.000000	0.000000	-0.154746	0.018899	-0.209326	0.000000	0.000000	1.000000	136.000000	0.000000
15229.491830	-0.133956	0.632146	0.007160	82.091782	50.151802	55.685524	0.000000	0.000000	0.000000	0.000000	0.000000	0.000000	-0.154746	0.018899	-0.209326	0.000000	0.000000	1.000000	136.000000	0.000000
15229.495163	-0.134338	0.632208	0.006500	82.091782	50.151802	55.685524	0.000000	0.000000	0.000000	0.000000	0.000000	0.000000	-0.114597	0.018730	-0.198041	0.000000	0.000000	1.000000	136.000000	0.000000
15229.498496	-0.134338	0.632208	0.006500	82.091675	50.194889	55.785313	0.000000	0.000000	0.000000	0.000000	0.000000	0.000000	-0.114597	0.018730	-0.198041	0.000000	0.000000	1.000000	136.000000	0.000000
15229.501830	-0.134590	0.632244	0.005887	82.091675	50.194889	55.785313	0.000000	0.000000	0.000000	0.000000	0.000000	0.000000	-0.075426	0.010683	-0.183902	0.000000	0.000000	1.000000	136.000000	0.000000
15229.505163	-0.134590	0.632244	0.005887	82.091675	50.194889	55.785313	0.000000	0.000000	0.000000	0.000000	0.000000	0.000000	-0.075426	0.010683	-0.183902	0.000000	0.000000	1.000000	136.000000	0.000000
15229.508496	-0.134590	0.632244	0.005887	82.097961	50.257412	55.889618	0.000000	0.000000	0.000000	0.000000	0.000000	0.000000	-0.075426	0.010683	-0.183902	0.000000	0.000000	1.000000	136.000000	0.000000
15229.511830	-0.134590	0.632244	0.005887	82.097961	50.257412	55.889618	0.000000	0.000000	0.000000	0.000000	0.000000	0.000000	-0.075426	0.010683	-0.183902	0.000000	0.000000	1.000000	136.000000	0.000000
15229.515163	-0.134742	0.632265	0.005262	82.097961	50.257412	55.889618	0.000000	0.000000	0.000000	0.000000	0.000000	0.000000	-0.045517	0.006288	-0.187490	0.000000	0.000000	1.000000	136.000000	0.000000
15229.518496	-0.134742	0.632265	0.005262	82.106636	50.372414	56.035927	0.000000	0.000000	0.000000	0.000000	0.000000	0.000000	-0.045517	0.006288	-0.187490	0.000000	0.000000	1.000000	136.000000	0.000000
15229.521830	-0.134825	0.632239	0.004651	82.106636	50.372414	56.035927	0.000000	0.000000	0.000000	0.000000	0.000000	0.000000	-0.025113	-0.007806	-0.183243	0.000000	0.000000	1.000000	136.000000	0.000000
15229.525163	-0.134825	0.632239	0.004651	82.106636	50.372414	56.035927	0.000000	0.000000	0.000000	0.000000	0.000000	0.000000	-0.025113	-0.007806	-0.183243	0.000000	0.000000	1.000000	136.000000	0.000000
15229.528496	-0.134825	0.632239	0.004651	82.119476	50.530758	56.219120	0.000000	0.000000	0.000000	0.000000	0.000000	0.000000	-0.025113	-0.007806	-0.183243	0.000000	0.000000	1.000000	136.000000	0.000000
15229.531830	-0.134825	0.632239	0.004651	82.119476	50.530758	56.219120	0.000000	0.000000	0.000000	0.000000	0.000000	0.000000	-0.025113	-0.007806	-0.183243	0.000000	0.000000	1.000000	136.000000	0.000000
15229.535163	-0.134867	0.632186	0.004062	82.119476	50.530758	56.219120	0.000000	0.000000	0.000000	0.000000	0.000000	0.000000	-0.012587	-0.015812	-0.176686	0.000000	0.000000	1.000000	136.000000	0.000000
15229.538496	-0.134867	0.632186	0.004062	82.132240	50.700623	56.402950	0.000000	0.000000	0.000000	0.000000	0.000000	0.000000	-0.012587	-0.015812	-0.176686	0.000000	0.000000	1.000000	136.000000	0.000000
15229.541830	-0.134820	0.632087	0.003494	82.132240	50.700623	56.402950	0.000000	0.000000	0.000000	0.000000	0.000000	0.000000	0.014251	-0.029870	-0.170518	0.000000	0.000000	1.000000	136.000000	0.000000
15229.545163	-0.134820	0.632087	0.003494	82.132240	50.700623	56.402950	0.000000	0.000000	0.000000	0.000000	0.000000	0.000000	0.014251	-0.029870	-0.170518	0.000000	0.000000	1.000000	136.000000	0.000000
15229.548496	-0.134820	0.632087	0.003494	82.168121	50.876957	56.565826	0.000000	0.000000	0.000000	0.000000	0.000000	0.000000	0.014251	-0.029870	-0.170518	0.000000	0.000000	1.000000	136.000000	0.000000
15229.551830	-0.134820	0.632087	0.003494	82.168121	50.876957	56.565826	0.000000	0.000000	0.000000	0.000000	0.000000	0.000000	0.014251	-0.029870	-0.170518	0.000000	0.000000	1.000000	136.000000	0.000000
15229.555163	-0.134650	0.631955	0.002996	82.168121	50.876957	56.565826	0.000000	0.000000	0.000000	0.000000	0.000000	0.000000	0.050812	-0.039613	-0.149322	0.000000	0.000000	1.000000	136.000000	0.000000
15229.558496	-0.134650	0.631955	0.002996	82.246979	51.000343	56.628754	0.000000	0.000000	0.000000	0.000000	0.000000	0.000000	0.050812	-0.039613	-0.149322	0.000000	0.000000	1.000000	136.000000	0.000000
15229.561830	-0.134434	0.631758	0.002582	82.246979	51.000343	56.628754	0.000000	0.000000	0.000000	0.000000	0.000000	0.000000	0.064766	-0.058966	-0.124184	0.000000	0.000000	1.000000	136.000000	0.000000
15229.565163	-0.134434	0.631758	0.002582	82.246979	51.000343	56.628754	0.000000	0.000000	0.000000	0.000000	0.000000	0.000000	0.064766	-0.058966	-0.124184	0.000000	0.000000	1.000000	136.000000	0.000000
15229.568496	-0.134434	0.631758	0.002582	82.368942	51.019558	56.547176	0.000000	0.000000	0.000000	0.000000	0.000000	0.000000	0.064766	-0.058966	-0.124184	0.000000	0.000000	1.000000	136.000000	0.000000
15229.571830	-0.134434	0.631758	0.002582	82.368942	51.019558	56.547176	0.000000	0.000000	0.000000	0.000000	0.000000	0.000000	0.064766	-0.058966	-0.124184	0.000000	0.000000	1.000000	136.000000	0.000000
15229.575163	-0.134216	0.631497	0.002239	82.368942	51.019558	56.547176	0.000000	0.000000	0.000000	0.000000	0.000000	0.000000	0.065597	-0.078234	-0.102904	0.000000	0.000000	1.000000	136.000000	0.000000
15229.578496	-0.134216	0.631497	0.002239	82.538155	50.924171	56.313858	0.000000	0.000000	0.000000	0.000000	0.000000	0.000000	0.065597	-0.078234	-0.102904	0.000000	0.000000	1.000000	136.000000	0.000000
15229.581830	-0.134216	0.631497	0.002239	82.538155	50.924171	56.313858	0.000000	0.000000	0.000000	0.000000	0.000000	0.000000	0.065597	-0.078234	-0.102904	0.000000	0.000000	1.000000	136.000000	0.000000
15229.585163	-0.134216	0.631497	0.002239	82.538155	50.924171	56.313858	0.000000	0.000000	0.000000	0.000000	0.000000	0.000000	0.065597	-0.078234	-0.102904	0.000000	0.000000	1.000000	136.000000	0.000000
15229.588496	-0.133820	0.630778	0.001776	82.734940	50.646183	55.876480	0.000000	0.000000	0.000000	0.000000	0.000000	0.000000	0.118601	-0.215903	-0.138907	0.000000	0.000000	1.000000	136.000000	0.000000
15229.591830	-0.133820	0.630778	0.001776	82.734940	50.646183	55.876480	0.000000	0.000000	0.000000	0.000000	0.000000	0.000000	-0.000001	-0.000003	0.000000	0.000000	0.000000	1.000000	136.000000	0.000000
15229.595163	-0.133820	0.630778	0.001776	82.734940	50.646183	55.876480	0.000000	0.000000	0.000000	0.000000	0.000000	0.000000	-0.000001	-0.000003	0.000000	0.000000	0.000000	1.000000	136.000000	0.000000
15229.598496	-0.133820	0.630778	0.001776	82.924179	50.462769	55.554890	0.000000	0.000000	0.000000	0.000000	0.000000	0.000000	-0.000001	-0.000003	0.000000	0.000000	0.000000	1.000000	136.000000	0.000000
15229.601830	-0.133820	0.630778	0.001776	82.924179	50.462769	55.554890	0.000000	0.000000	0.000000	0.000000	0.000000	0.000000	-0.000001	-0.000003	0.000000	0.000000	0.000000	1.000000	136.000000	0.000000
15229.605163	-0.133731	0.630291	0.001549	82.924179	50.462769	55.554890	0.000000	0.000000	0.000000	0.000000	0.000000	0.000000	0.026933	-0.146103	-0.068076	0.000000	0.000000	1.000000	136.000000	0.000000
15229.608496	-0.133731	0.630291	0.001549	83.055084	50.437378	55.441536	0.000000	0.000000	0.000000	0.000000	0.000000	0.000000	0.026933	-0.146103	-0.068076	0.000000	0.000000	1.000000	136.000000	0.000000
15229.611830	-0.133673	0.629818	0.001353	83.055084	50.437378	55.441536	0.000000	0.000000	0.000000	0.000000	0.000000	0.000000	0.017170	-0.141736	-0.058898	0.000000	0.000000	1.000000	136.000000	0.000000
15229.615163	-0.133673	0.629818	0.001353	83.055084	50.437378	55.441536	0.000000	0.000000	0.000000	0.000000	0.000000	0.000000	0.017170	-0.141736	-0.058898	0.000000	0.000000	1.000000	136.000000	0.000000
15229.618496	-0.133673	0.629818	0.001353	83.119148	50.603428	55.583328	0.000000	0.000000	0.000000	0.000000	0.000000	0.000000	0.017170	-0.141736	-0.058898	0.000000	0.000000	1.000000	136.000000	0.000000
15229.621830	-0.133673	0.629818	0.001353	83.119148	50.603428	55.583328	0.000000	0.000000	0.000000	0.000000	0.000000	0.000000	0.017170	-0.141736	-0.058898	0.000000	0.000000	1.000000	136.000000	0.000000
15229.625163	-0.133648	0.629214	0.001104	83.119148	50.603428	55.583328	0.000000	0.000000	0.000000	0.000000	0.000000	0.000000	0.007571	-0.181392	-0.074548	0.000000	0.000000	1.000000	136.000000	0.000000
15229.628496	-0.133648	0.629214	0.001104	83.117722	50.860813	55.878727	0.000000	0.000000	0.000000	0.000000	0.000000	0.000000	0.007571	-0.181392	-0.074548	0.000000	0.000000	1.000000	136.000000	0.000000
15229.631830	-0.133715	0.628557	0.000847	83.117722	50.860813	55.878727	0.000000	0.000000	0.000000	0.000000	0.000000	0.000000	-0.020015	-0.196860	-0.077019	0.000000	0.000000	1.000000	136.000000	0.000000
15229.635163	-0.133715	0.628557	0.000847	83.117722	50.860813	55.878727	0.000000	0.000000	0.000000	0.000000	0.000000	0.000000	-0.020015	-0.196860	-0.077019	0.000000	0.000000	1.000000	136.000000	0.000000
15229.638496	-0.133715	0.628557	0.000847	83.104630	50.929226	55.991486	0.000000	0.000000	0.000000	0.000000	0.000000	0.000000	-0.020015	-0.196860	-0.077019	0.000000	0.000000	1.000000	136.000000	0.000000
15229.641830	-0.133715	0.628557	0.000847	83.104630	50.929226	55.991486	0.000000	0.000000	0.000000	0.000000	0.000000	0.000000	-0.020015	-0.196860	-0.077019	0.000000	0.000000	1.000000	136.000000	0.000000
15229.645163	-0.133796	0.627936	0.000642	83.104630	50.929226	55.991486	0.000000	0.000000	0.000000	0.000000	0.000000	0.000000	-0.024432	-0.186460	-0.061742	0.000000	0.000000	1.000000	136.000000	0.000000
15229.648496	-0.133796	0.627936	0.000642	83.071732	50.732285	55.842793	0.000000	0.000000	0.000000	0.000000	0.000000	0.000000	-0.024432	-0.186460	-0.061742	0.000000	0.000000	1.000000	136.000000	0.000000
15229.651830	-0.133841	0.627309	0.000471	83.071732	50.732285	55.842793	0.000000	0.000000	0.000000	0.000000	0.000000	0.000000	-0.013336	-0.188097	-0.051210	0.000000	0.000000	1.000000	136.000000	0.000000
15229.655163	-0.133841	0.627309	0.000471	83.071732	50.732285	55.842793	0.000000	0.000000	0.000000	0.000000	0.000000	0.000000	-0.013336	-0.188097	-0.051210	0.000000	0.000000	1.000000	136.000000	0.000000
15229.658496	-0.133841	0.627309	0.000471	83.030861	50.362476	55.516167	0.000000	0.000000	0.000000	0.000000	0.000000	0.000000	-0.013336	-0.188097	-0.051210	0.000000	0.000000	1.000000	136.000000	0.000000
15229.661830	-0.133841	0.627309	0.000471	83.030861	50.362476	55.516167	0.000000	0.000000	0.000000	0.000000	0.000000	0.000000	-0.013336	-0.188097	-0.051210	0.000000	0.000000	1.000000	136.000000	0.000000
15229.665163	-0.133839	0.626736	0.000385	83.030861	50.362476	55.516167	0.000000	0.000000	0.000000	0.000000	0.000000	0.000000	0.000479	-0.171792	-0.025838	0.000000	0.000000	1.000000	136.000000	0.000000
15229.668496	-0.133839	0.626736	0.000385	82.971497	49.830070	55.038006	0.000000	0.000000	0.000000	0.000000	0.000000	0.000000	0.000479	-0.171792	-0.025838	0.000000	0.000000	1.000000	136.000000	0.000000
15229.671830	-0.133826	0.626032	0.000258	82.971497	49.830070	55.038006	0.000000	0.000000	0.000000	0.000000	0.000000	0.000000	0.004048	-0.211291	-0.038012	0.000000	0.000000	1.000000	136.000000	0.000000
15229.675163	-0.133826	0.626032	0.000258	82.971497	49.830070	55.038006	0.000000	0.000000	0.000000	0.000000	0.000000	0.000000	0.004048	-0.211291	-0.038012	0.000000	0.000000	1.000000	136.000000	0.000000
15229.678496	-0.133826	0.626032	0.000258	82.925125	49.433216	54.685471	0.000000	0.000000	0.000000	0.000000	0.000000	0.000000	0.004048	-0.211291	-0.038012	0.000000	0.000000	1.000000	136.000000	0.000000
15229.681830	-0.133826	0.626032	0.000258	82.925125	49.433216	54.685471	0.000000	0.000000	0.000000	0.000000	0.000000	0.000000	0.004048	-0.211291	-0.038012	0.000000	0.000000	1.000000	136.000000	0.000000
15229.685163	-0.133834	0.625446	0.000126	82.925125	49.433216	54.685471	0.000000	0.000000	0.000000	0.000000	0.000000	0.000000	-0.002575	-0.175731	-0.039516	0.000000	0.000000	1.000000	136.000000	0.000000
15229.688496	-0.133834	0.625446	0.000126	82.871346	48.979828	54.285191	0.000000	0.000000	0.000000	0.000000	0.000000	0.000000	-0.002575	-0.175731	-0.039516	0.000000	0.000000	1.000000	136.000000	0.000000
15229.691830	-0.133834	0.624821	-0.000035	82.871346	48.979828	54.285191	0.000000	0.000000	0.000000	0.000000	0.000000	0.000000	0.000027	-0.187547	-0.048413	0.000000	0.000000	1.000000	136.000000	0.000000
15229.695163	-0.133834	0.624821	-0.000035	82.871346	48.979828	54.285191	0.000000	0.000000	0.000000	0.000000	0.000000	0.000000	0.000027	-0.187547	-0.048413	0.000000	0.000000	1.000000	136.000000	0.000000
15229.698496	-0.133834	0.624821	-0.000035	82.812088	48.417278	53.781864	0.000000	0.000000	0.000000	0.000000	0.000000	0.000000	0.000027	-0.187547	-0.048413	0.000000	0.000000	1.000000	136.000000	0.000000
15229.701830	-0.133834	0.624821	-0.000035	82.812088	48.417278	53.781864	0.000000	0.000000	0.000000	0.000000	0.000000	0.000000	0.000027	-0.187547	-0.048413	0.000000	0.000000	1.000000	136.000000	0.000000
15229.705163	-0.133859	0.624188	-0.000271	82.812088	48.417278	53.781864	0.000000	0.000000	0.000000	0.000000	0.000000	0.000000	-0.007539	-0.189741	-0.070772	0.000000	0.000000	1.000000	136.000000	0.000000
15229.708496	-0.133859	0.624188	-0.000271	82.744179	47.764034	53.197178	0.000000	0.000000	0.000000	0.000000	0.000000	0.000000	-0.007539	-0.189741	-0.070772	0.000000	0.000000	1.000000	136.000000	0.000000
15229.711830	-0.133901	0.623609	-0.000532	82.744179	47.764034	53.197178	0.000000	0.000000	0.000000	0.000000	0.000000	0.000000	-0.012408	-0.173934	-0.078181	0.000000	0.000000	1.000000	136.000000	0.000000
15229.715163	-0.133901	0.623609	-0.000532	82.744179	47.764034	53.197178	0.000000	0.000000	0.000000	0.000000	0.000000	0.000000	-0.012408	-0.173934	-0.078181	0.000000	0.000000	1.000000	136.000000	0.000000
15229.718496	-0.133901	0.623609	-0.000532	82.660240	46.832409	52.327858	0.000000	0.000000	0.000000	0.000000	0.000000	0.000000	-0.012408	-0.173934	-0.078181	0.000000	0.000000	1.000000	136.000000	0.000000
15229.721830	-0.133901	0.623609	-0.000532	82.660240	46.832409	52.327858	0.000000	0.000000	0.000000	0.000000	0.000000	0.000000	-0.012408	-0.173934	-0.078181	0.000000	0.000000	1.000000	136.000000	0.000000
15229.725163	-0.133913	0.623036	-0.000810	82.660240	46.832409	52.327858	0.000000	0.000000	0.000000	0.000000	0.000000	0.000000	-0.003756	-0.171956	-0.083475	0.000000	0.000000	1.000000	136.000000	0.000000
15229.728496	-0.133913	0.623036	-0.000810	82.559326	45.678104	51.233868	0.000000	0.000000	0.000000	0.000000	0.000000	0.000000	-0.003756	-0.171956	-0.083475	0.000000	0.000000	1.000000	136.000000	0.000000
15229.731830	-0.133841	0.622509	-0.001058	82.559326	45.678104	51.233868	0.000000	0.000000	0.000000	0.000000	0.000000	0.000000	0.021798	-0.158047	-0.074305	0.000000	0.000000	1.000000	136.000000	0.000000
15229.735163	-0.133841	0.622509	-0.001058	82.559326	45.678104	51.233868	0.000000	0.000000	0.000000	0.000000	0.000000	0.000000	0.021798	-0.158047	-0.074305	0.000000	0.000000	1.000000	136.000000	0.000000
15229.738496	-0.133841	0.622509	-0.001058	82.458183	44.371346	49.972881	0.000000	0.000000	0.000000	0.000000	0.000000	0.000000	0.021798	-0.158047	-0.074305	0.000000	0.000000	1.000000	136.000000	0.000000
15229.741830	-0.133841	0.622509	-0.001058	82.458183	44.371346	49.972881	0.000000	0.000000	0.000000	0.000000	0.000000	0.000000	0.021798	-0.158047	-0.074305	0.000000	0.000000	1.000000	136.000000	0.000000
15229.745163	-0.133741	0.622034	-0.001317	82.458183	44.371346	49.972881	0.000000	0.000000	0.000000	0.000000	0.000000	0.000000	0.029874	-0.142303	-0.077781	0.000000	0.000000	1.000000	136.000000	0.000000
15229.748496	-0.133741	0.622034	-0.001317	82.375839	42.910652	48.531654	0.000000	0.000000	0.000000	0.000000	0.000000	0.000000	0.029874	-0.142303	-0.077781	0.000000	0.000000	1.000000	136.000000	0.000000
15229.751830	-0.133624	0.621580	-0.001556	82.375839	42.910652	48.531654	0.000000	0.000000	0.000000	0.000000	0.000000	0.000000	0.035118	-0.136251	-0.071662	0.000000	0.000000	1.000000	136.000000	0.000000
15229.755163	-0.133624	0.621580	-0.001556	82.375839	42.910652	48.531654	0.000000	0.000000	0.000000	0.000000	0.000000	0.000000	0.035118	-0.136251	-0.071662	0.000000	0.000000	1.000000	136.000000	0.000000
15229.758496	-0.133624	0.621580	-0.001556	82.285454	41.409996	47.049202	0.000000	0.000000	0.000000	0.000000	0.000000	0.000000	0.035118	-0.136251	-0.071662	0.000000	0.000000	1.000000	136.000000	0.000000
15229.761830	-0.133541	0.621158	-0.001840	82.285454	41.409996	47.049202	0.000000	0.000000	0.000000	0.000000	0.000000	0.000000	0.024975	-0.126503	-0.085170	0.000000	0.000000	1.000000	136.000000	0.000000
15229.765163	-0.133541	0.621158	-0.001840	82.285454	41.409996	47.049202	0.000000	0.000000	0.000000	0.000000	0.000000	0.000000	0.024975	-0.126503	-0.085170	0.000000	0.000000	1.000000	136.000000	0.000000
15229.768496	-0.133541	0.621158	-0.001840	82.184883	39.882378	45.544670	0.000000	0.000000	0.000000	0.000000	0.000000	0.000000	0.024975	-0.126503	-0.085170	0.000000	0.000000	1.000000	136.000000	0.000000
15229.771830	-0.133541	0.621158	-0.001840	82.184883	39.882378	45.544670	0.000000	0.000000	0.000000	0.000000	0.000000	0.000000	0.024975	-0.126503	-0.085170	0.000000	0.000000	1.000000	136.000000	0.000000
15229.775163	-0.133492	0.620796	-0.002086	82.184883	39.882378	45.544670	0.000000	0.000000	0.000000	0.000000	0.000000	0.000000	0.014666	-0.108610	-0.074017	0.000000	0.000000	1.000000	136.000000	0.000000
15229.778496	-0.133492	0.620796	-0.002086	82.082199	38.444942	44.129097	0.000000	0.000000	0.000000	0.000000	0.000000	0.000000	0.014666	-0.108610	-0.074017	0.000000	0.000000	1.000000	136.000000	0.000000
15229.781830	-0.133470	0.620500	-0.002319	82.082199	38.444942	44.129097	0.000000	0.000000	0.000000	0.000000	0.000000	0.000000	0.006398	-0.088914	-0.069782	0.000000	0.000000	1.000000	136.000000	0.000000
15229.785163	-0.133470	0.620500	-0.002319	82.082199	38.444942	44.129097	0.000000	0.000000	0.000000	0.000000	0.000000	0.000000	0.006398	-0.088914	-0.069782	0.000000	0.000000	1.000000	136.000000	0.000000
15229.788496	-0.133470	0.620500	-0.002319	81.983498	37.162029	42.865829	0.000000	0.000000	0.000000	0.000000	0.000000	0.000000	0.006398	-0.088914	-0.069782	0.000000	0.000000	1.000000	136.000000	0.000000
15229.791830	-0.133470	0.620500	-0.002319	81.983498	37.162029	42.865829	0.000000	0.000000	0.000000	0.000000	0.000000	0.000000	0.006398	-0.088914	-0.069782	0.000000	0.000000	1.000000	136.000000	0.000000
15229.795163	-0.133421	0.620237	-0.002486	81.983498	37.162029	42.865829	0.000000	0.000000	0.000000	0.000000	0.000000	0.000000	0.014750	-0.078853	-0.050269	0.000000	0.000000	1.000000	136.000000	0.000000
15229.798496	-0.133421	0.620237	-0.002486	81.897392	36.111626	41.829308	0.000000	0.000000	0.000000	0.000000	0.000000	0.000000	0.014750	-0.078853	-0.050269	0.000000	0.000000	1.000000	136.000000	0.000000
15229.801830	-0.133421	0.620237	-0.002486	81.897392	36.111626	41.829308	0.000000	0.000000	0.000000	0.000000	0.000000	0.000000	0.014750	-0.078853	-0.050269	0.000000	0.000000	1.000000	136.000000	0.000000
15229.805163	-0.133421	0.620237	-0.002486	81.897392	36.111626	41.829308	0.000000	0.000000	0.000000	0.000000	0.000000	0.000000	0.014750	-0.078853	-0.050269	0.000000	0.000000	1.000000	136.000000	0.000000
15229.808496	-0.133325	0.619883	-0.002654	81.831650	35.352432	41.074810	0.000000	0.000000	0.000000	0.000000	0.000000	0.000000	0.028796	-0.106179	-0.050225	0.000000	0.000000	1.000000	136.000000	0.000000
15229.811830	-0.133325	0.619883	-0.002654	81.831650	35.352432	41.074810	0.000000	0.000000	0.000000	0.000000	0.000000	0.000000	0.028796	-0.106179	-0.050225	0.000000	0.000000	1.000000	136.000000	0.000000
15229.815163	-0.133325	0.619883	-0.002654	81.831650	35.352432	41.074810	0.000000	0.000000	0.000000	0.000000	0.000000	0.000000	0.028796	-0.106179	-0.050225	0.000000	0.000000	1.000000	136.000000	0.000000
15229.818496	-0.133325	0.619883	-0.002654	81.781670	34.794254	40.516354	0.000000	0.000000	0.000000	0.000000	0.000000	0.000000	0.028796	-0.106179	-0.050225	0.000000	0.000000	1.000000	136.000000	0.000000
15229.821830	-0.133234	0.619746	-0.002647	81.781670	34.794254	40.516354	0.000000	0.000000	0.000000	0.000000	0.000000	0.000000	0.027519	-0.041052	0.002030	0.000000	0.000000	1.000000	136.000000	0.000000
15229.825163	-0.133234	0.619746	-0.002647	81.781670	34.794254	40.516354	0.000000	0.000000	0.000000	0.000000	0.000000	0.000000	0.027519	-0.041052	0.002030	0.000000	0.000000	1.000000	136.000000	0.000000
15229.828496	-0.133234	0.619746	-0.002647	81.765388	34.618168	40.330013	0.000000	0.000000	0.000000	0.000000	0.000000	0.000000	0.027519	-0.041052	0.002030	0.000000	0.000000	1.000000	136.000000	0.000000
15229.831830	-0.133234	0.619746	-0.002647	81.765388	34.618168	40.330013	0.000000	0.000000	0.000000	0.000000	0.000000	0.000000	0.027519	-0.041052	0.002030	0.000000	0.000000	1.000000	136.000000	0.000000
15229.835163	-0.133148	0.619675	-0.002620	81.765388	34.618168	40.330013	0.000000	0.000000	0.000000	0.000000	0.000000	0.000000	0.025689	-0.021438	0.008286	0.000000	0.000000	1.000000	136.000000	0.000000
15229.838496	-0.133148	0.619675	-0.002620	81.767319	34.643089	40.346947	0.000000	0.000000	0.000000	0.000000	0.000000	0.000000	0.025689	-0.021438	0.008286	0.000000	0.000000	1.000000	136.000000	0.000000
15229.841830	-0.133148	0.619675	-0.002620	81.767319	34.643089	40.346947	0.000000	0.000000	0.000000	0.000000	0.000000	0.000000	0.025689	-0.021438	0.008286	0.000000	0.000000	1.000000	136.000000	0.000000
15229.845163	-0.133148	0.619675	-0.002620	81.767319	34.643089	40.346947	0.000000	0.000000	0.000000	0.000000	0.000000	0.000000	0.025689	-0.021438	0.008286	0.000000	0.000000	1.000000	136.000000	0.000000
15229.848496	-0.133037	0.619611	-0.002518	81.769295	34.668102	40.363972	0.000000	0.000000	0.000000	0.000000	0.000000	0.000000	0.033268	-0.019224	0.030421	0.000000	0.000000	1.000000	136.000000	0.000000
15229.851830	-0.133037	0.619611	-0.002518	81.769295	34.668102	40.363972	0.000000	0.000000	0.000000	0.000000	0.000000	0.000000	-0.000000	-0.000001	-0.000000	0.000000	0.000000	1.000000	136.000000	0.000000
15229.855163	-0.133037	0.619611	-0.002518	81.769295	34.668102	40.363972	0.000000	0.000000	0.000000	0.000000	0.000000	0.000000	-0.000000	-0.000001	-0.000000	0.000000	0.000000	1.000000	136.000000	0.000000
15229.858496	-0.133037	0.619611	-0.002518	81.769325	34.673515	40.363949	0.000000	0.000000	0.000000	0.000000	0.000000	0.000000	-0.000000	-0.000001	-0.000000	0.000000	0.000000	1.000000	136.000000	0.000000
15229.861830	-0.133037	0.619611	-0.002518	81.769325	34.673515	40.363949	0.000000	0.000000	0.000000	0.000000	0.000000	0.000000	-0.000000	-0.000001	-0.000000	0.000000	0.000000	1.000000	136.000000	0.000000
15229.865163	-0.133007	0.619599	-0.002459	81.769325	34.673515	40.363949	0.000000	0.000000	0.000000	0.000000	0.000000	0.000000	0.008876	-0.003700	0.017727	0.000000	0.000000	1.000000	136.000000	0.000000
15229.868496	-0.133007	0.619599	-0.002459	81.769325	34.673515	40.363949	0.000000	0.000000	0.000000	0.000000	0.000000	0.000000	0.008876	-0.003700	0.017727	0.000000	0.000000	1.000000	136.000000	0.000000
15229.871830	-0.133007	0.619599	-0.002459	81.769325	34.673515	40.363949	0.000000	0.000000	0.000000	0.000000	0.000000	0.000000	0.008876	-0.003700	0.017727	0.000000	0.000000	1.000000	136.000000	0.000000
15229.875163	-0.133007	0.619599	-0.002459	81.769325	34.673515	40.363949	0.000000	0.000000	0.000000	0.000000	0.000000	0.000000	0.008876	-0.003700	0.017727	0.000000	0.000000	1.000000	136.000000	0.000000
15229.878496	-0.133038	0.619575	-0.002275	81.767319	34.656719	40.346977	0.000000	0.000000	0.000000	0.000000	0.000000	0.000000	-0.009080	-0.007030	0.055092	0.000000	0.000000	1.000000	136.000000	0.000000
15229.881830	-0.133038	0.619575	-0.002275	81.767319	34.656719	40.346977	0.000000	0.000000	0.000000	0.000000	0.000000	0.000000	-0.009080	-0.007030	0.055092	0.000000	0.000000	1.000000	136.000000	0.000000
15229.885163	-0.133038	0.619575	-0.002275	81.767319	34.656719	40.346977	0.000000	0.000000	0.000000	0.000000	0.000000	0.000000	-0.009080	-0.007030	0.055092	0.000000	0.000000	1.000000	136.000000	0.000000
15229.888496	-0.133038	0.619575	-0.002275	81.765343	34.645348	40.329994	0.000000	0.000000	0.000000	0.000000	0.000000	0.000000	-0.009080	-0.007030	0.055092	0.000000	0.000000	1.000000	136.000000	0.000000
15229.891830	-0.133054	0.619564	-0.002138	81.765343	34.645348	40.329994	0.000000	0.000000	0.000000	0.000000	0.000000	0.000000	-0.005004	-0.003353	0.041152	0.000000	0.000000	1.000000	136.000000	0.000000
15229.895163	-0.133054	0.619564	-0.002138	81.765343	34.645348	40.329994	0.000000	0.000000	0.000000	0.000000	0.000000	0.000000	-0.005004	-0.003353	0.041152	0.000000	0.000000	1.000000	136.000000	0.000000
15229.898496	-0.133054	0.619564	-0.002138	81.759453	34.608608	40.279129	0.000000	0.000000	0.000000	0.000000	0.000000	0.000000	-0.005004	-0.003353	0.041152	0.000000	0.000000	1.000000	136.000000	0.000000
15229.901830	-0.133054	0.619564	-0.002138	81.759453	34.608608	40.279129	0.000000	0.000000	0.000000	0.000000	0.000000	0.000000	-0.005004	-0.003353	0.041152	0.000000	0.000000	1.000000	136.000000	0.000000
15229.905163	-0.133014	0.619574	-0.001877	81.759453	34.608608	40.279129	0.000000	0.000000	0.000000	0.000000	0.000000	0.000000	0.012248	0.002901	0.078460	0.000000	0.000000	1.000000	136.000000	0.000000
15229.908496	-0.133014	0.619574	-0.001877	81.757454	34.613586	40.262173	0.000000	0.000000	0.000000	0.000000	0.000000	0.000000	0.012248	0.002901	0.078460	0.000000	0.000000	1.000000	136.000000	0.000000
15229.911830	-0.133014	0.619574	-0.001877	81.757454	34.613586	40.262173	0.000000	0.000000	0.000000	0.000000	0.000000	0.000000	0.012248	0.002901	0.078460	0.000000	0.000000	1.000000	136.000000	0.000000
15229.915163	-0.133014	0.619574	-0.001877	81.757454	34.613586	40.262173	0.000000	0.000000	0.000000	0.000000	0.000000	0.000000	0.012248	0.002901	0.078460	0.000000	0.000000	1.000000	136.000000	0.000000
15229.918496	-0.132858	0.619490	-0.001204	81.753517	34.596416	40.228333	0.000000	0.000000	0.000000	0.000000	0.000000	0.000000	0.046719	-0.025081	0.201894	0.000000	0.000000	1.000000	136.000000	0.000000
15229.921830	-0.132858	0.619490	-0.001204	81.753517	34.596416	40.228333	0.000000	0.000000	0.000000	0.000000	0.000000	0.000000	-0.000001	0.000007	0.000000	0.000000	0.000000	1.000000	136.000000	0.000000
15229.925163	-0.132858	0.619490	-0.001204	81.753517	34.596416	40.228333	0.000000	0.000000	0.000000	0.000000	0.000000	0.000000	-0.000001	0.000007	0.000000	0.000000	0.000000	1.000000	136.000000	0.000000
15229.928496	-0.132858	0.619490	-0.001204	81.754906	34.608868	40.220242	0.000000	0.000000	0.000000	0.000000	0.000000	0.000000	-0.000001	0.000007	0.000000	0.000000	0.000000	1.000000	136.000000	0.000000
15229.931830	-0.132858	0.619490	-0.001204	81.754906	34.608868	40.220242	0.000000	0.000000	0.000000	0.000000	0.000000	0.000000	-0.000001	0.000007	0.000000	0.000000	0.000000	1.000000	136.000000	0.000000
15229.935163	-0.132814	0.619390	-0.000788	81.754906	34.608868	40.220242	0.000000	0.000000	0.000000	0.000000	0.000000	0.000000	0.013018	-0.029913	0.124711	0.000000	0.000000	1.000000	136.000000	0.000000
15229.938496	-0.132814	0.619390	-0.000788	81.756927	34.650131	40.237202	0.000000	0.000000	0.000000	0.000000	0.000000	0.000000	0.013018	-0.029913	0.124711	0.000000	0.000000	1.000000	136.000000	0.000000
15229.941830	-0.132814	0.619390	-0.000788	81.756927	34.650131	40.237202	0.000000	0.000000	0.000000	0.000000	0.000000	0.000000	0.013018	-0.029913	0.124711	0.000000	0.000000	1.000000	136.000000	0.000000
15229.945163	-0.132814	0.619390	-0.000788	81.756927	34.650131	40.237202	0.000000	0.000000	0.000000	0.000000	0.000000	0.000000	0.013018	-0.029913	0.124711	0.000000	0.000000	1.000000	136.000000	0.000000
15229.948496	-0.132716	0.619041	0.000168	81.762833	34.722172	40.288010	0.000000	0.000000	0.000000	0.000000	0.000000	0.000000	0.029563	-0.104825	0.286782	0.000000	0.000000	1.000000	136.000000	0.000000
15229.951830	-0.132716	0.619041	0.000168	81.762833	34.722172	40.288010	0.000000	0.000000	0.000000	0.000000	0.000000	0.000000	0.000000	-0.000004	0.000000	0.000000	0.000000	1.000000	136.000000	0.000000
15229.955163	-0.132716	0.619041	0.000168	81.762833	34.722172	40.288010	0.000000	0.000000	0.000000	0.000000	0.000000	0.000000	0.000000	-0.000004	0.000000	0.000000	0.000000	1.000000	136.000000	0.000000
15229.958496	-0.132716	0.619041	0.000168	81.774696	34.842056	40.389904	0.000000	0.000000	0.000000	0.000000	0.000000	0.000000	0.000000	-0.000004	0.000000	0.000000	0.000000	1.000000	136.000000	0.000000
15229.961830	-0.132716	0.619041	0.000168	81.774696	34.842056	40.389904	0.000000	0.000000	0.000000	0.000000	0.000000	0.000000	0.000000	-0.000004	0.000000	0.000000	0.000000	1.000000	136.000000	0.000000
15229.965163	-0.132671	0.618777	0.000664	81.774696	34.842056	40.389904	0.000000	0.000000	0.000000	0.000000	0.000000	0.000000	0.013381	-0.079051	0.148765	0.000000	0.000000	1.000000	136.000000	0.000000
15229.968496	-0.132671	0.618777	0.000664	81.794319	35.027046	40.560329	0.000000	0.000000	0.000000	0.000000	0.000000	0.000000	0.013381	-0.079051	0.148765	0.000000	0.000000	1.000000	136.000000	0.000000
15229.971830	-0.132662	0.618402	0.001120	81.794319	35.027046	40.560329	0.000000	0.000000	0.000000	0.000000	0.000000	0.000000	0.002821	-0.112625	0.136744	0.000000	0.000000	1.000000	136.000000	0.000000
15229.975163	-0.132662	0.618402	0.001120	81.794319	35.027046	40.560329	0.000000	0.000000	0.000000	0.000000	0.000000	0.000000	0.002821	-0.112625	0.136744	0.000000	0.000000	1.000000	136.000000	0.000000
15229.978496	-0.132662	0.618402	0.001120	81.823700	35.297962	40.817551	0.000000	0.000000	0.000000	0.000000	0.000000	0.000000	0.002821	-0.112625	0.136744	0.000000	0.000000	1.000000	136.000000	0.000000
15229.981830	-0.132662	0.618402	0.001120	81.823700	35.297962	40.817551	0.000000	0.000000	0.000000	0.000000	0.000000	0.000000	0.002821	-0.112625	0.136744	0.000000	0.000000	1.000000	136.000000	0.000000
15229.985163	-0.132670	0.617934	0.001556	81.823700	35.297962	40.817551	0.000000	0.000000	0.000000	0.000000	0.000000	0.000000	-0.002509	-0.140322	0.130973	0.000000	0.000000	1.000000	136.000000	0.000000
15229.988496	-0.132670	0.617934	0.001556	81.860641	35.633949	41.145977	0.000000	0.000000	0.000000	0.000000	0.000000	0.000000	-0.002509	-0.140322	0.130973	0.000000	0.000000	1.000000	136.000000	0.000000
15229.991830	-0.132696	0.617374	0.001973	81.860641	35.633949	41.145977	0.000000	0.000000	0.000000	0.000000	0.000000	0.000000	-0.007847	-0.168024	0.125128	0.000000	0.000000	1.000000	136.000000	0.000000
15229.995163	-0.132696	0.617374	0.001973	81.860641	35.633949	41.145977	0.000000	0.000000	0.000000	0.000000	0.000000	0.000000	-0.007847	-0.168024	0.125128	0.000000	0.000000	1.000000	136.000000	0.000000
15229.998496	-0.132696	0.617374	0.001973	81.903061	36.016785	41.529938	0.000000	0.000000	0.000000	0.000000	0.000000	0.000000	-0.007847	-0.168024	0.125128	0.000000	0.000000	1.000000	136.000000	0.000000
15230.001830	-0.132696	0.617374	0.001973	81.903061	36.016785	41.529938	0.000000	0.000000	0.000000	0.000000	0.000000	0.000000	-0.007847	-0.168024	0.125128	0.000000	0.000000	1.000000	136.000000	0.000000
15230.005163	-0.132777	0.616728	0.002335	81.903061	36.016785	41.529938	0.000000	0.000000	0.000000	0.000000	0.000000	0.000000	-0.024254	-0.193792	0.108459	0.000000	0.000000	1.000000	136.000000	0.000000
15230.008496	-0.132777	0.616728	0.002335	81.949455	36.460003	41.979038	0.000000	0.000000	0.000000	0.000000	0.000000	0.000000	-0.024254	-0.193792	0.108459	0.000000	0.000000	1.000000	136.000000	0.000000
15230.011830	-0.132878	0.616036	0.002683	81.949455	36.460003	41.979038	0.000000	0.000000	0.000000	0.000000	0.000000	0.000000	-0.030155	-0.207745	0.104367	0.000000	0.000000	1.000000	136.000000	0.000000
15230.015163	-0.132878	0.616036	0.002683	81.949455	36.460003	41.979038	0.000000	0.000000	0.000000	0.000000	0.000000	0.000000	-0.030155	-0.207745	0.104367	0.000000	0.000000	1.000000	136.000000	0.000000
15230.018496	-0.132878	0.616036	0.002683	82.001366	36.988609	42.513020	0.000000	0.000000	0.000000	0.000000	0.000000	0.000000	-0.030155	-0.207745	0.104367	0.000000	0.000000	1.000000	136.000000	0.000000
15230.021830	-0.132878	0.616036	0.002683	82.001366	36.988609	42.513020	0.000000	0.000000	0.000000	0.000000	0.000000	0.000000	-0.030155	-0.207745	0.104367	0.000000	0.000000	1.000000	136.000000	0.000000
15230.025163	-0.132959	0.615244	0.003046	82.001366	36.988609	42.513020	0.000000	0.000000	0.000000	0.000000	0.000000	0.000000	-0.024388	-0.237413	0.108979	0.000000	0.000000	1.000000	136.000000	0.000000
15230.028496	-0.132959	0.615244	0.003046	82.042358	37.570618	43.108273	0.000000	0.000000	0.000000	0.000000	0.000000	0.000000	-0.024388	-0.237413	0.108979	0.000000	0.000000	1.000000	136.000000	0.000000
15230.031830	-0.133016	0.614432	0.003490	82.042358	37.570618	43.108273	0.000000	0.000000	0.000000	0.000000	0.000000	0.000000	-0.017163	-0.243606	0.133220	0.000000	0.000000	1.000000	136.000000	0.000000
15230.035163	-0.133016	0.614432	0.003490	82.042358	37.570618	43.108273	0.000000	0.000000	0.000000	0.000000	0.000000	0.000000	-0.017163	-0.243606	0.133220	0.000000	0.000000	1.000000	136.000000	0.000000
15230.038496	-0.133016	0.614432	0.003490	82.072906	38.256069	43.815517	0.000000	0.000000	0.000000	0.000000	0.000000	0.000000	-0.017163	-0.243606	0.133220	0.000000	0.000000	1.000000	136.000000	0.000000
15230.041830	-0.133016	0.614432	0.003490	82.072906	38.256069	43.815517	0.000000	0.000000	0.000000	0.000000	0.000000	0.000000	-0.017163	-0.243606	0.133220	0.000000	0.000000	1.000000	136.000000	0.000000
15230.045163	-0.133049	0.613573	0.003932	82.072906	38.256069	43.815517	0.000000	0.000000	0.000000	0.000000	0.000000	0.000000	-0.009862	-0.257673	0.132707	0.000000	0.000000	1.000000	136.000000	0.000000
15230.048496	-0.133049	0.613573	0.003932	82.095551	39.028397	44.617931	0.000000	0.000000	0.000000	0.000000	0.000000	0.000000	-0.009862	-0.257673	0.132707	0.000000	0.000000	1.000000	136.000000	0.000000
15230.051830	-0.133079	0.612668	0.004367	82.095551	39.028397	44.617931	0.000000	0.000000	0.000000	0.000000	0.000000	0.000000	-0.009096	-0.271731	0.130230	0.000000	0.000000	1.000000	136.000000	0.000000
15230.055163	-0.133079	0.612668	0.004367	82.095551	39.028397	44.617931	0.000000	0.000000	0.000000	0.000000	0.000000	0.000000	-0.009096	-0.271731	0.130230	0.000000	0.000000	1.000000	136.000000	0.000000
15230.058496	-0.133079	0.612668	0.004367	82.115265	39.807896	45.431835	0.000000	0.000000	0.000000	0.000000	0.000000	0.000000	-0.009096	-0.271731	0.130230	0.000000	0.000000	1.000000	136.000000	0.000000
15230.061830	-0.133111	0.611735	0.004807	82.115265	39.807896	45.431835	0.000000	0.000000	0.000000	0.000000	0.000000	0.000000	-0.009603	-0.279937	0.132177	0.000000	0.000000	1.000000	136.000000	0.000000
15230.065163	-0.133111	0.611735	0.004807	82.115265	39.807896	45.431835	0.000000	0.000000	0.000000	0.000000	0.000000	0.000000	-0.009603	-0.279937	0.132177	0.000000	0.000000	1.000000	136.000000	0.000000
15230.068496	-0.133111	0.611735	0.004807	82.140030	40.611786	46.272961	0.000000	0.000000	0.000000	0.000000	0.000000	0.000000	-0.009603	-0.279937	0.132177	0.000000	0.000000	1.000000	136.000000	0.000000
15230.071830	-0.133111	0.611735	0.004807	82.140030	40.611786	46.272961	0.000000	0.000000	0.000000	0.000000	0.000000	0.000000	-0.009603	-0.279937	0.132177	0.000000	0.000000	1.000000	136.000000	0.000000
15230.075163	-0.133173	0.610814	0.005187	82.140030	40.611786	46.272961	0.000000	0.000000	0.000000	0.000000	0.000000	0.000000	-0.018590	-0.276163	0.114012	0.000000	0.000000	1.000000	136.000000	0.000000
15230.078496	-0.133173	0.610814	0.005187	82.169426	41.414608	47.116890	0.000000	0.000000	0.000000	0.000000	0.000000	0.000000	-0.018590	-0.276163	0.114012	0.000000	0.000000	1.000000	136.000000	0.000000
15230.081830	-0.133281	0.609841	0.005478	82.169426	41.414608	47.116890	0.000000	0.000000	0.000000	0.000000	0.000000	0.000000	-0.032284	-0.291892	0.087333	0.000000	0.000000	1.000000	136.000000	0.000000
15230.085163	-0.133281	0.609841	0.005478	82.169426	41.414608	47.116890	0.000000	0.000000	0.000000	0.000000	0.000000	0.000000	-0.032284	-0.291892	0.087333	0.000000	0.000000	1.000000	136.000000	0.000000
15230.088496	-0.133281	0.609841	0.005478	82.194252	42.234089	47.972618	0.000000	0.000000	0.000000	0.000000	0.000000	0.000000	-0.032284	-0.291892	0.087333	0.000000	0.000000	1.000000	136.000000	0.000000
15230.091830	-0.133281	0.609841	0.005478	82.194252	42.234089	47.972618	0.000000	0.000000	0.000000	0.000000	0.000000	0.000000	-0.032284	-0.291892	0.087333	0.000000	0.000000	1.000000	136.000000	0.000000
15230.095163	-0.133379	0.608901	0.005736	82.194252	42.234089	47.972618	0.000000	0.000000	0.000000	0.000000	0.000000	0.000000	-0.029452	-0.282106	0.077455	0.000000	0.000000	1.000000	136.000000	0.000000
15230.098496	-0.133379	0.608901	0.005736	82.210815	43.040470	48.830864	0.000000	0.000000	0.000000	0.000000	0.000000	0.000000	-0.029452	-0.282106	0.077455	0.000000	0.000000	1.000000	136.000000	0.000000
15230.101830	-0.133508	0.607974	0.005934	82.210815	43.040470	48.830864	0.000000	0.000000	0.000000	0.000000	0.000000	0.000000	-0.038513	-0.278074	0.059289	0.000000	0.000000	1.000000	136.000000	0.000000
15230.105163	-0.133508	0.607974	0.005934	82.210815	43.040470	48.830864	0.000000	0.000000	0.000000	0.000000	0.000000	0.000000	-0.038513	-0.278074	0.059289	0.000000	0.000000	1.000000	136.000000	0.000000
15230.108496	-0.133508	0.607974	0.005934	82.213188	43.648682	49.489574	0.000000	0.000000	0.000000	0.000000	0.000000	0.000000	-0.038513	-0.278074	0.059289	0.000000	0.000000	1.000000	136.000000	0.000000
15230.111830	-0.133508	0.607974	0.005934	82.213188	43.648682	49.489574	0.000000	0.000000	0.000000	0.000000	0.000000	0.000000	-0.038513	-0.278074	0.059289	0.000000	0.000000	1.000000	136.000000	0.000000
15230.115163	-0.133642	0.607111	0.006152	82.213188	43.648682	49.489574	0.000000	0.000000	0.000000	0.000000	0.000000	0.000000	-0.040325	-0.258673	0.065510	0.000000	0.000000	1.000000	136.000000	0.000000
15230.118496	-0.133642	0.607111	0.006152	82.195206	43.685226	49.561409	0.000000	0.000000	0.000000	0.000000	0.000000	0.000000	-0.040325	-0.258673	0.065510	0.000000	0.000000	1.000000	136.000000	0.000000
15230.121830	-0.133827	0.606242	0.006380	82.195206	43.685226	49.561409	0.000000	0.000000	0.000000	0.000000	0.000000	0.000000	-0.055415	-0.260890	0.068153	0.000000	0.000000	1.000000	136.000000	0.000000
15230.125163	-0.133827	0.606242	0.006380	82.195206	43.685226	49.561409	0.000000	0.000000	0.000000	0.000000	0.000000	0.000000	-0.055415	-0.260890	0.068153	0.000000	0.000000	1.000000	136.000000	0.000000
15230.128496	-0.133827	0.606242	0.006380	82.161453	43.135662	48.969948	0.000000	0.000000	0.000000	0.000000	0.000000	0.000000	-0.055415	-0.260890	0.068153	0.000000	0.000000	1.000000	136.000000	0.000000
15230.131830	-0.133827	0.606242	0.006380	82.161453	43.135662	48.969948	0.000000	0.000000	0.000000	0.000000	0.000000	0.000000	-0.055415	-0.260890	0.068153	0.000000	0.000000	1.000000	136.000000	0.000000
15230.135163	-0.133960	0.605595	0.006594	82.161453	43.135662	48.969948	0.000000	0.000000	0.000000	0.000000	0.000000	0.000000	-0.040028	-0.194074	0.064294	0.000000	0.000000	1.000000	136.000000	0.000000
15230.138496	-0.133960	0.605595	0.006594	82.105759	42.153488	47.895451	0.000000	0.000000	0.000000	0.000000	0.000000	0.000000	-0.040028	-0.194074	0.064294	0.000000	0.000000	1.000000	136.000000	0.000000
15230.141830	-0.134111	0.604953	0.006869	82.105759	42.153488	47.895451	0.000000	0.000000	0.000000	0.000000	0.000000	0.000000	-0.045287	-0.192671	0.082413	0.000000	0.000000	1.000000	136.000000	0.000000
15230.145163	-0.134111	0.604953	0.006869	82.105759	42.153488	47.895451	0.000000	0.000000	0.000000	0.000000	0.000000	0.000000	-0.045287	-0.192671	0.082413	0.000000	0.000000	1.000000	136.000000	0.000000
15230.148496	-0.134111	0.604953	0.006869	82.040787	41.066978	46.835056	0.000000	0.000000	0.000000	0.000000	0.000000	0.000000	-0.045287	-0.192671	0.082413	0.000000	0.000000	1.000000	136.000000	0.000000
15230.151830	-0.134111	0.604953	0.006869	82.040787	41.066978	46.835056	0.000000	0.000000	0.000000	0.000000	0.000000	0.000000	-0.045287	-0.192671	0.082413	0.000000	0.000000	1.000000	136.000000	0.000000
15230.155163	-0.134262	0.604382	0.007142	82.040787	41.066978	46.835056	0.000000	0.000000	0.000000	0.000000	0.000000	0.000000	-0.045224	-0.171220	0.082102	0.000000	0.000000	1.000000	136.000000	0.000000
15230.158496	-0.134262	0.604382	0.007142	81.966148	39.921665	45.717831	0.000000	0.000000	0.000000	0.000000	0.000000	0.000000	-0.045224	-0.171220	0.082102	0.000000	0.000000	1.000000	136.000000	0.000000
15230.161830	-0.134430	0.603864	0.007394	81.966148	39.921665	45.717831	0.000000	0.000000	0.000000	0.000000	0.000000	0.000000	-0.050466	-0.155518	0.075363	0.000000	0.000000	1.000000	136.000000	0.000000
15230.165163	-0.134430	0.603864	0.007394	81.966148	39.921665	45.717831	0.000000	0.000000	0.000000	0.000000	0.000000	0.000000	-0.050466	-0.155518	0.075363	0.000000	0.000000	1.000000	136.000000	0.000000
15230.168496	-0.134430	0.603864	0.007394	81.895645	38.889023	44.709393	0.000000	0.000000	0.000000	0.000000	0.000000	0.000000	-0.050466	-0.155518	0.075363	0.000000	0.000000	1.000000	136.000000	0.000000
15230.171830	-0.134430	0.603864	0.007394	81.895645	38.889023	44.709393	0.000000	0.000000	0.000000	0.000000	0.000000	0.000000	-0.050466	-0.155518	0.075363	0.000000	0.000000	1.000000	136.000000	0.000000
15230.175163	-0.134620	0.603417	0.007638	81.895645	38.889023	44.709393	0.000000	0.000000	0.000000	0.000000	0.000000	0.000000	-0.057070	-0.134036	0.073258	0.000000	0.000000	1.000000	136.000000	0.000000
15230.178496	-0.134620	0.603417	0.007638	81.833961	38.022629	43.872925	0.000000	0.000000	0.000000	0.000000	0.000000	0.000000	-0.057070	-0.134036	0.073258	0.000000	0.000000	1.000000	136.000000	0.000000
15230.181830	-0.134859	0.602989	0.007884	81.833961	38.022629	43.872925	0.000000	0.000000	0.000000	0.000000	0.000000	0.000000	-0.071651	-0.128391	0.073869	0.000000	0.000000	1.000000	136.000000	0.000000
15230.185163	-0.134859	0.602989	0.007884	81.833961	38.022629	43.872925	0.000000	0.000000	0.000000	0.000000	0.000000	0.000000	-0.071651	-0.128391	0.073869	0.000000	0.000000	1.000000	136.000000	0.000000
15230.188496	-0.134859	0.602989	0.007884	81.785538	37.355038	43.235310	0.000000	0.000000	0.000000	0.000000	0.000000	0.000000	-0.071651	-0.128391	0.073869	0.000000	0.000000	1.000000	136.000000	0.000000
15230.191830	-0.134859	0.602989	0.007884	81.785538	37.355038	43.235310	0.000000	0.000000	0.000000	0.000000	0.000000	0.000000	-0.071651	-0.128391	0.073869	0.000000	0.000000	1.000000	136.000000	0.000000
15230.195163	-0.135067	0.602594	0.008106	81.785538	37.355038	43.235310	0.000000	0.000000	0.000000	0.000000	0.000000	0.000000	-0.062379	-0.118399	0.066472	0.000000	0.000000	1.000000	136.000000	0.000000
15230.198496	-0.135067	0.602594	0.008106	81.763603	37.059860	42.967228	0.000000	0.000000	0.000000	0.000000	0.000000	0.000000	-0.062379	-0.118399	0.066472	0.000000	0.000000	1.000000	136.000000	0.000000
15230.201830	-0.135067	0.602594	0.008106	81.763603	37.059860	42.967228	0.000000	0.000000	0.000000	0.000000	0.000000	0.000000	-0.062379	-0.118399	0.066472	0.000000	0.000000	1.000000	136.000000	0.000000
15230.205163	-0.135067	0.602594	0.008106	81.763603	37.059860	42.967228	0.000000	0.000000	0.000000	0.000000	0.000000	0.000000	-0.062379	-0.118399	0.066472	0.000000	0.000000	1.000000	136.000000	0.000000
15230.208496	-0.135479	0.601857	0.008532	81.768181	37.062424	42.991844	0.000000	0.000000	0.000000	0.000000	0.000000	0.000000	-0.123473	-0.221271	0.128029	0.000000	0.000000	1.000000	136.000000	0.000000
15230.211830	-0.135479	0.601857	0.008532	81.768181	37.062424	42.991844	0.000000	0.000000	0.000000	0.000000	0.000000	0.000000	-0.000002	-0.000006	-0.000000	0.000000	0.000000	1.000000	136.000000	0.000000
15230.215163	-0.135479	0.601857	0.008532	81.768181	37.062424	42.991844	0.000000	0.000000	0.000000	0.000000	0.000000	0.000000	-0.000002	-0.000006	-0.000000	0.000000	0.000000	1.000000	136.000000	0.000000
15230.218496	-0.135479	0.601857	0.008532	81.789124	37.263386	43.210133	0.000000	0.000000	0.000000	0.000000	0.000000	0.000000	-0.000002	-0.000006	-0.000000	0.000000	0.000000	1.000000	136.000000	0.000000
15230.221830	-0.135479	0.601857	0.008532	81.789124	37.263386	43.210133	0.000000	0.000000	0.000000	0.000000	0.000000	0.000000	-0.000002	-0.000006	-0.000000	0.000000	0.000000	1.000000	136.000000	0.000000
15230.225163	-0.135649	0.601502	0.008706	81.789124	37.263386	43.210133	0.000000	0.000000	0.000000	0.000000	0.000000	0.000000	-0.051120	-0.106390	0.052027	0.000000	0.000000	1.000000	136.000000	0.000000
15230.228496	-0.135649	0.601502	0.008706	81.809517	37.442032	43.404362	0.000000	0.000000	0.000000	0.000000	0.000000	0.000000	-0.051120	-0.106390	0.052027	0.000000	0.000000	1.000000	136.000000	0.000000
15230.231830	-0.135649	0.601502	0.008706	81.809517	37.442032	43.404362	0.000000	0.000000	0.000000	0.000000	0.000000	0.000000	-0.051120	-0.106390	0.052027	0.000000	0.000000	1.000000	136.000000	0.000000
15230.235163	-0.135649	0.601502	0.008706	81.809517	37.442032	43.404362	0.000000	0.000000	0.000000	0.000000	0.000000	0.000000	-0.051120	-0.106390	0.052027	0.000000	0.000000	1.000000	136.000000	0.000000
15230.238496	-0.135976	0.600855	0.008923	81.831726	37.636566	43.617382	0.000000	0.000000	0.000000	0.000000	0.000000	0.000000	-0.098206	-0.193996	0.065211	0.000000	0.000000	1.000000	136.000000	0.000000
15230.241830	-0.135976	0.600855	0.008923	81.831726	37.636566	43.617382	0.000000	0.000000	0.000000	0.000000	0.000000	0.000000	-0.000001	-0.000001	0.000000	0.000000	0.000000	1.000000	136.000000	0.000000
15230.245163	-0.135976	0.600855	0.008923	81.831726	37.636566	43.617382	0.000000	0.000000	0.000000	0.000000	0.000000	0.000000	-0.000001	-0.000001	0.000000	0.000000	0.000000	1.000000	136.000000	0.000000
15230.248496	-0.135976	0.600855	0.008923	81.850807	37.803082	43.791649	0.000000	0.000000	0.000000	0.000000	0.000000	0.000000	-0.000001	-0.000001	0.000000	0.000000	0.000000	1.000000	136.000000	0.000000
15230.251830	-0.135976	0.600855	0.008923	81.850807	37.803082	43.791649	0.000000	0.000000	0.000000	0.000000	0.000000	0.000000	-0.000001	-0.000001	0.000000	0.000000	0.000000	1.000000	136.000000	0.000000
15230.255163	-0.136111	0.600564	0.008974	81.850807	37.803082	43.791649	0.000000	0.000000	0.000000	0.000000	0.000000	0.000000	-0.040440	-0.087544	0.015150	0.000000	0.000000	1.000000	136.000000	0.000000
15230.258496	-0.136111	0.600564	0.008974	81.871002	37.984707	43.988861	0.000000	0.000000	0.000000	0.000000	0.000000	0.000000	-0.040440	-0.087544	0.015150	0.000000	0.000000	1.000000	136.000000	0.000000
15230.261830	-0.136111	0.600564	0.008974	81.871002	37.984707	43.988861	0.000000	0.000000	0.000000	0.000000	0.000000	0.000000	-0.040440	-0.087544	0.015150	0.000000	0.000000	1.000000	136.000000	0.000000
15230.265163	-0.136111	0.600564	0.008974	81.871002	37.984707	43.988861	0.000000	0.000000	0.000000	0.000000	0.000000	0.000000	-0.040440	-0.087544	0.015150	0.000000	0.000000	1.000000	136.000000	0.000000
15230.268496	-0.136396	0.599987	0.009045	81.887314	38.144417	44.165997	0.000000	0.000000	0.000000	0.000000	0.000000	0.000000	-0.085498	-0.172903	0.021303	0.000000	0.000000	1.000000	136.000000	0.000000
15230.271830	-0.136396	0.599987	0.009045	81.887314	38.144417	44.165997	0.000000	0.000000	0.000000	0.000000	0.000000	0.000000	-0.085498	-0.172903	0.021303	0.000000	0.000000	1.000000	136.000000	0.000000
15230.275163	-0.136396	0.599987	0.009045	81.887314	38.144417	44.165997	0.000000	0.000000	0.000000	0.000000	0.000000	0.000000	-0.085498	-0.172903	0.021303	0.000000	0.000000	1.000000	136.000000	0.000000
15230.278496	-0.136396	0.599987	0.009045	81.892929	38.249413	44.282818	0.000000	0.000000	0.000000	0.000000	0.000000	0.000000	-0.085498	-0.172903	0.021303	0.000000	0.000000	1.000000	136.000000	0.000000
15230.281830	-0.136491	0.599714	0.009123	81.892929	38.249413	44.282818	0.000000	0.000000	0.000000	0.000000	0.000000	0.000000	-0.028494	-0.081874	0.023477	0.000000	0.000000	1.000000	136.000000	0.000000
15230.285163	-0.136491	0.599714	0.009123	81.892929	38.249413	44.282818	0.000000	0.000000	0.000000	0.000000	0.000000	0.000000	-0.028494	-0.081874	0.023477	0.000000	0.000000	1.000000	136.000000	0.000000
15230.288496	-0.136491	0.599714	0.009123	81.883446	38.331734	44.391479	0.000000	0.000000	0.000000	0.000000	0.000000	0.000000	-0.028494	-0.081874	0.023477	0.000000	0.000000	1.000000	136.000000	0.000000
15230.291830	-0.136491	0.599714	0.009123	81.883446	38.331734	44.391479	0.000000	0.000000	0.000000	0.000000	0.000000	0.000000	-0.028494	-0.081874	0.023477	0.000000	0.000000	1.000000	136.000000	0.000000
15230.295163	-0.136566	0.599415	0.009215	81.883446	38.331734	44.391479	0.000000	0.000000	0.000000	0.000000	0.000000	0.000000	-0.022503	-0.089827	0.027610	0.000000	0.000000	1.000000	136.000000	0.000000
15230.298496	-0.136566	0.599415	0.009215	81.854446	38.320877	44.403919	0.000000	0.000000	0.000000	0.000000	0.000000	0.000000	-0.022503	-0.089827	0.027610	0.000000	0.000000	1.000000	136.000000	0.000000
15230.301830	-0.136566	0.599415	0.009215	81.854446	38.320877	44.403919	0.000000	0.000000	0.000000	0.000000	0.000000	0.000000	-0.022503	-0.089827	0.027610	0.000000	0.000000	1.000000	136.000000	0.000000
15230.305163	-0.136566	0.599415	0.009215	81.854446	38.320877	44.403919	0.000000	0.000000	0.000000	0.000000	0.000000	0.000000	-0.022503	-0.089827	0.027610	0.000000	0.000000	1.000000	136.000000	0.000000
15230.308496	-0.136572	0.598827	0.009482	81.816864	38.224899	44.336731	0.000000	0.000000	0.000000	0.000000	0.000000	0.000000	-0.001831	-0.176266	0.080170	0.000000	0.000000	1.000000	136.000000	0.000000
15230.311830	-0.136572	0.598827	0.009482	81.816864	38.224899	44.336731	0.000000	0.000000	0.000000	0.000000	0.000000	0.000000	-0.001831	-0.176266	0.080170	0.000000	0.000000	1.000000	136.000000	0.000000
15230.315163	-0.136572	0.598827	0.009482	81.816864	38.224899	44.336731	0.000000	0.000000	0.000000	0.000000	0.000000	0.000000	-0.001831	-0.176266	0.080170	0.000000	0.000000	1.000000	136.000000	0.000000
15230.318496	-0.136572	0.598827	0.009482	81.786850	37.988132	44.113995	0.000000	0.000000	0.000000	0.000000	0.000000	0.000000	-0.001831	-0.176266	0.080170	0.000000	0.000000	1.000000	136.000000	0.000000
15230.321830	-0.136587	0.598520	0.009616	81.786850	37.988132	44.113995	0.000000	0.000000	0.000000	0.000000	0.000000	0.000000	-0.004530	-0.092148	0.040148	0.000000	0.000000	1.000000	136.000000	0.000000
15230.325163	-0.136587	0.598520	0.009616	81.786850	37.988132	44.113995	0.000000	0.000000	0.000000	0.000000	0.000000	0.000000	-0.004530	-0.092148	0.040148	0.000000	0.000000	1.000000	136.000000	0.000000
15230.328496	-0.136587	0.598520	0.009616	81.774185	37.767990	43.898140	0.000000	0.000000	0.000000	0.000000	0.000000	0.000000	-0.004530	-0.092148	0.040148	0.000000	0.000000	1.000000	136.000000	0.000000
15230.331830	-0.136587	0.598520	0.009616	81.774185	37.767990	43.898140	0.000000	0.000000	0.000000	0.000000	0.000000	0.000000	-0.004530	-0.092148	0.040148	0.000000	0.000000	1.000000	136.000000	0.000000
15230.335163	-0.136600	0.598167	0.009742	81.774185	37.767990	43.898140	0.000000	0.000000	0.000000	0.000000	0.000000	0.000000	-0.003801	-0.105895	0.037668	0.000000	0.000000	1.000000	136.000000	0.000000
15230.338496	-0.136600	0.598167	0.009742	81.768867	37.686249	43.822517	0.000000	0.000000	0.000000	0.000000	0.000000	0.000000	-0.003801	-0.105895	0.037668	0.000000	0.000000	1.000000	136.000000	0.000000
15230.341830	-0.136600	0.598167	0.009742	81.768867	37.686249	43.822517	0.000000	0.000000	0.000000	0.000000	0.000000	0.000000	-0.003801	-0.105895	0.037668	0.000000	0.000000	1.000000	136.000000	0.000000
15230.345163	-0.136600	0.598167	0.009742	81.768867	37.686249	43.822517	0.000000	0.000000	0.000000	0.000000	0.000000	0.000000	-0.003801	-0.105895	0.037668	0.000000	0.000000	1.000000	136.000000	0.000000
15230.348496	-0.136632	0.597430	0.009932	81.771309	37.732559	43.880310	0.000000	0.000000	0.000000	0.000000	0.000000	0.000000	-0.009458	-0.221047	0.057014	0.000000	0.000000	1.000000	136.000000	0.000000
15230.351830	-0.136632	0.597430	0.009932	81.771309	37.732559	43.880310	0.000000	0.000000	0.000000	0.000000	0.000000	0.000000	0.000001	0.000003	0.000000	0.000000	0.000000	1.000000	136.000000	0.000000
15230.355163	-0.136632	0.597430	0.009932	81.771309	37.732559	43.880310	0.000000	0.000000	0.000000	0.000000	0.000000	0.000000	0.000001	0.000003	0.000000	0.000000	0.000000	1.000000	136.000000	0.000000
15230.358496	-0.136632	0.597430	0.009932	81.765388	37.795780	43.960316	0.000000	0.000000	0.000000	0.000000	0.000000	0.000000	0.000001	0.000003	0.000000	0.000000	0.000000	1.000000	136.000000	0.000000
15230.361830	-0.136632	0.597430	0.009932	81.765388	37.795780	43.960316	0.000000	0.000000	0.000000	0.000000	0.000000	0.000000	0.000001	0.000003	0.000000	0.000000	0.000000	1.000000	136.000000	0.000000
15230.365163	-0.136630	0.597020	0.010010	81.765388	37.795780	43.960316	0.000000	0.000000	0.000000	0.000000	0.000000	0.000000	0.000353	-0.123117	0.023477	0.000000	0.000000	1.000000	136.000000	0.000000
15230.368496	-0.136630	0.597020	0.010010	81.743195	37.877033	44.069958	0.000000	0.000000	0.000000	0.000000	0.000000	0.000000	0.000353	-0.123117	0.023477	0.000000	0.000000	1.000000	136.000000	0.000000
15230.371830	-0.136630	0.597020	0.010010	81.743195	37.877033	44.069958	0.000000	0.000000	0.000000	0.000000	0.000000	0.000000	0.000353	-0.123117	0.023477	0.000000	0.000000	1.000000	136.000000	0.000000
15230.375163	-0.136630	0.597020	0.010010	81.743195	37.877033	44.069958	0.000000	0.000000	0.000000	0.000000	0.000000	0.000000	0.000353	-0.123117	0.023477	0.000000	0.000000	1.000000	136.000000	0.000000
15230.378496	-0.136670	0.596153	0.010144	81.689957	37.875862	44.111374	0.000000	0.000000	0.000000	0.000000	0.000000	0.000000	-0.011778	-0.259940	0.040283	0.000000	0.000000	1.000000	136.000000	0.000000
15230.381830	-0.136670	0.596153	0.010144	81.689957	37.875862	44.111374	0.000000	0.000000	0.000000	0.000000	0.000000	0.000000	0.000001	0.000002	-0.000000	0.000000	0.000000	1.000000	136.000000	0.000000
15230.385163	-0.136670	0.596153	0.010144	81.689957	37.875862	44.111374	0.000000	0.000000	0.000000	0.000000	0.000000	0.000000	0.000001	0.000002	-0.000000	0.000000	0.000000	1.000000	136.000000	0.000000
15230.388496	-0.136670	0.596153	0.010144	81.606026	37.783100	44.039143	0.000000	0.000000	0.000000	0.000000	0.000000	0.000000	0.000001	0.000002	-0.000000	0.000000	0.000000	1.000000	136.000000	0.000000
15230.391830	-0.136670	0.596153	0.010144	81.606026	37.783100	44.039143	0.000000	0.000000	0.000000	0.000000	0.000000	0.000000	0.000001	0.000002	-0.000000	0.000000	0.000000	1.000000	136.000000	0.000000
15230.395163	-0.136705	0.595678	0.010184	81.606026	37.783100	44.039143	0.000000	0.000000	0.000000	0.000000	0.000000	0.000000	-0.010765	-0.142509	0.012110	0.000000	0.000000	1.000000	136.000000	0.000000
15230.398496	-0.136705	0.595678	0.010184	81.484306	37.691048	43.843903	0.000000	0.000000	0.000000	0.000000	0.000000	0.000000	-0.010765	-0.142509	0.012110	0.000000	0.000000	1.000000	136.000000	0.000000
15230.401830	-0.136743	0.595154	0.010148	81.484306	37.691048	43.843903	0.000000	0.000000	0.000000	0.000000	0.000000	0.000000	-0.011275	-0.157282	-0.010853	0.000000	0.000000	1.000000	136.000000	0.000000
15230.405163	-0.136743	0.595154	0.010148	81.484306	37.691048	43.843903	0.000000	0.000000	0.000000	0.000000	0.000000	0.000000	-0.011275	-0.157282	-0.010853	0.000000	0.000000	1.000000	136.000000	0.000000
15230.408496	-0.136743	0.595154	0.010148	81.332970	37.674984	43.451752	0.000000	0.000000	0.000000	0.000000	0.000000	0.000000	-0.011275	-0.157282	-0.010853	0.000000	0.000000	1.000000	136.000000	0.000000
15230.411830	-0.136743	0.595154	0.010148	81.332970	37.674984	43.451752	0.000000	0.000000	0.000000	0.000000	0.000000	0.000000	-0.011275	-0.157282	-0.010853	0.000000	0.000000	1.000000	136.000000	0.000000
15230.415163	-0.136776	0.594611	0.010096	81.332970	37.674984	43.451752	0.000000	0.000000	0.000000	0.000000	0.000000	0.000000	-0.009857	-0.162906	-0.015706	0.000000	0.000000	1.000000	136.000000	0.000000
15230.418496	-0.136776	0.594611	0.010096	81.146408	37.731384	42.893852	0.000000	0.000000	0.000000	0.000000	0.000000	0.000000	-0.009857	-0.162906	-0.015706	0.000000	0.000000	1.000000	136.000000	0.000000
15230.421830	-0.136777	0.594030	0.010018	81.146408	37.731384	42.893852	0.000000	0.000000	0.000000	0.000000	0.000000	0.000000	-0.000398	-0.174232	-0.023324	0.000000	0.000000	1.000000	136.000000	0.000000
15230.425163	-0.136777	0.594030	0.010018	81.146408	37.731384	42.893852	0.000000	0.000000	0.000000	0.000000	0.000000	0.000000	-0.000398	-0.174232	-0.023324	0.000000	0.000000	1.000000	136.000000	0.000000
15230.428496	-0.136777	0.594030	0.010018	80.932518	37.813934	42.694160	0.000000	0.000000	0.000000	0.000000	0.000000	0.000000	-0.000398	-0.174232	-0.023324	0.000000	0.000000	1.000000	136.000000	0.000000
15230.431830	-0.136777	0.594030	0.010018	80.932518	37.813934	42.694160	0.000000	0.000000	0.000000	0.000000	0.000000	0.000000	-0.000398	-0.174232	-0.023324	0.000000	0.000000	1.000000	136.000000	0.000000
15230.435163	-0.136769	0.593412	0.009908	80.932518	37.813934	42.694160	0.000000	0.000000	0.000000	0.000000	0.000000	0.000000	0.002421	-0.185463	-0.032932	0.000000	0.000000	1.000000	136.000000	0.000000
15230.438496	-0.136769	0.593412	0.009908	80.689804	37.942055	43.032257	0.000000	0.000000	0.000000	0.000000	0.000000	0.000000	0.002421	-0.185463	-0.032932	0.000000	0.000000	1.000000	136.000000	0.000000
15230.441830	-0.136739	0.592794	0.009804	80.689804	37.942055	43.032257	0.000000	0.000000	0.000000	0.000000	0.000000	0.000000	0.009140	-0.185337	-0.031225	0.000000	0.000000	1.000000	136.000000	0.000000
15230.445163	-0.136739	0.592794	0.009804	80.689804	37.942055	43.032257	0.000000	0.000000	0.000000	0.000000	0.000000	0.000000	0.009140	-0.185337	-0.031225	0.000000	0.000000	1.000000	136.000000	0.000000
15230.448496	-0.136739	0.592794	0.009804	80.449036	38.042194	43.371696	0.000000	0.000000	0.000000	0.000000	0.000000	0.000000	0.009140	-0.185337	-0.031225	0.000000	0.000000	1.000000	136.000000	0.000000
15230.451830	-0.136739	0.592794	0.009804	80.449036	38.042194	43.371696	0.000000	0.000000	0.000000	0.000000	0.000000	0.000000	0.009140	-0.185337	-0.031225	0.000000	0.000000	1.000000	136.000000	0.000000
15230.455163	-0.136675	0.592166	0.009667	80.449036	38.042194	43.371696	0.000000	0.000000	0.000000	0.000000	0.000000	0.000000	0.019243	-0.188576	-0.041074	0.000000	0.000000	1.000000	136.000000	0.000000
15230.458496	-0.136675	0.592166	0.009667	80.242569	38.060925	43.589748	0.000000	0.000000	0.000000	0.000000	0.000000	0.000000	0.019243	-0.188576	-0.041074	0.000000	0.000000	1.000000	136.000000	0.000000
15230.461830	-0.136544	0.591538	0.009549	80.242569	38.060925	43.589748	0.000000	0.000000	0.000000	0.000000	0.000000	0.000000	0.039256	-0.188415	-0.035494	0.000000	0.000000	1.000000	136.000000	0.000000
15230.465163	-0.136544	0.591538	0.009549	80.242569	38.060925	43.589748	0.000000	0.000000	0.000000	0.000000	0.000000	0.000000	0.039256	-0.188415	-0.035494	0.000000	0.000000	1.000000	136.000000	0.000000
15230.468496	-0.136544	0.591538	0.009549	80.101456	38.030731	43.686096	0.000000	0.000000	0.000000	0.000000	0.000000	0.000000	0.039256	-0.188415	-0.035494	0.000000	0.000000	1.000000	136.000000	0.000000
15230.471830	-0.136426	0.590944	0.009394	80.101456	38.030731	43.686096	0.000000	0.000000	0.000000	0.000000	0.000000	0.000000	0.035281	-0.177995	-0.046640	0.000000	0.000000	1.000000	136.000000	0.000000
15230.475163	-0.136426	0.590944	0.009394	80.101456	38.030731	43.686096	0.000000	0.000000	0.000000	0.000000	0.000000	0.000000	0.035281	-0.177995	-0.046640	0.000000	0.000000	1.000000	136.000000	0.000000
15230.478496	-0.136426	0.590944	0.009394	80.027191	37.785618	43.476532	0.000000	0.000000	0.000000	0.000000	0.000000	0.000000	0.035281	-0.177995	-0.046640	0.000000	0.000000	1.000000	136.000000	0.000000
15230.481830	-0.136313	0.590370	0.009253	80.027191	37.785618	43.476532	0.000000	0.000000	0.000000	0.000000	0.000000	0.000000	0.033954	-0.172196	-0.042136	0.000000	0.000000	1.000000	136.000000	0.000000
15230.485163	-0.136313	0.590370	0.009253	80.027191	37.785618	43.476532	0.000000	0.000000	0.000000	0.000000	0.000000	0.000000	0.033954	-0.172196	-0.042136	0.000000	0.000000	1.000000	136.000000	0.000000
15230.488496	-0.136313	0.590370	0.009253	79.998909	37.433186	43.026524	0.000000	0.000000	0.000000	0.000000	0.000000	0.000000	0.033954	-0.172196	-0.042136	0.000000	0.000000	1.000000	136.000000	0.000000
15230.491830	-0.136313	0.590370	0.009253	79.998909	37.433186	43.026524	0.000000	0.000000	0.000000	0.000000	0.000000	0.000000	0.033954	-0.172196	-0.042136	0.000000	0.000000	1.000000	136.000000	0.000000
15230.495163	-0.136196	0.589850	0.009098	79.998909	37.433186	43.026524	0.000000	0.000000	0.000000	0.000000	0.000000	0.000000	0.035222	-0.156151	-0.046531	0.000000	0.000000	1.000000	136.000000	0.000000
15230.498496	-0.136196	0.589850	0.009098	79.972511	37.106026	42.481777	0.000000	0.000000	0.000000	0.000000	0.000000	0.000000	0.035222	-0.156151	-0.046531	0.000000	0.000000	1.000000	136.000000	0.000000
15230.501830	-0.136081	0.589375	0.008951	79.972511	37.106026	42.481777	0.000000	0.000000	0.000000	0.000000	0.000000	0.000000	0.034474	-0.142430	-0.044041	0.000000	0.000000	1.000000	136.000000	0.000000
15230.505163	-0.136081	0.589375	0.008951	79.972511	37.106026	42.481777	0.000000	0.000000	0.000000	0.000000	0.000000	0.000000	0.034474	-0.142430	-0.044041	0.000000	0.000000	1.000000	136.000000	0.000000
15230.508496	-0.136081	0.589375	0.008951	79.922134	36.791908	42.021118	0.000000	0.000000	0.000000	0.000000	0.000000	0.000000	0.034474	-0.142430	-0.044041	0.000000	0.000000	1.000000	136.000000	0.000000
15230.511830	-0.136081	0.589375	0.008951	79.922134	36.791908	42.021118	0.000000	0.000000	0.000000	0.000000	0.000000	0.000000	0.034474	-0.142430	-0.044041	0.000000	0.000000	1.000000	136.000000	0.000000
15230.515163	-0.135997	0.588938	0.008829	79.922134	36.791908	42.021118	0.000000	0.000000	0.000000	0.000000	0.000000	0.000000	0.025093	-0.131108	-0.036612	0.000000	0.000000	1.000000	136.000000	0.000000
15230.518496	-0.135997	0.588938	0.008829	79.837456	36.545086	41.833458	0.000000	0.000000	0.000000	0.000000	0.000000	0.000000	0.025093	-0.131108	-0.036612	0.000000	0.000000	1.000000	136.000000	0.000000
15230.521830	-0.135997	0.588938	0.008829	79.837456	36.545086	41.833458	0.000000	0.000000	0.000000	0.000000	0.000000	0.000000	0.025093	-0.131108	-0.036612	0.000000	0.000000	1.000000	136.000000	0.000000
15230.525163	-0.135997	0.588938	0.008829	79.837456	36.545086	41.833458	0.000000	0.000000	0.000000	0.000000	0.000000	0.000000	0.025093	-0.131108	-0.036612	0.000000	0.000000	1.000000	136.000000	0.000000
15230.528496	-0.135842	0.588219	0.008627	79.726799	36.437031	41.820015	0.000000	0.000000	0.000000	0.000000	0.000000	0.000000	0.046510	-0.215664	-0.060706	0.000000	0.000000	1.000000	136.000000	0.000000
15230.531830	-0.135842	0.588219	0.008627	79.726799	36.437031	41.820015	0.000000	0.000000	0.000000	0.000000	0.000000	0.000000	0.000001	0.000004	-0.000000	0.000000	0.000000	1.000000	136.000000	0.000000
15230.535163	-0.135842	0.588219	0.008627	79.726799	36.437031	41.820015	0.000000	0.000000	0.000000	0.000000	0.000000	0.000000	0.000001	0.000004	-0.000000	0.000000	0.000000	1.000000	136.000000	0.000000
15230.538496	-0.135842	0.588219	0.008627	79.615776	36.375774	41.862942	0.000000	0.000000	0.000000	0.000000	0.000000	0.000000	0.000001	0.000004	-0.000000	0.000000	0.000000	1.000000	136.000000	0.000000
15230.541830	-0.135842	0.588219	0.008627	79.615776	36.375774	41.862942	0.000000	0.000000	0.000000	0.000000	0.000000	0.000000	0.000001	0.000004	-0.000000	0.000000	0.000000	1.000000	136.000000	0.000000
15230.545163	-0.135755	0.587929	0.008576	79.615776	36.375774	41.862942	0.000000	0.000000	0.000000	0.000000	0.000000	0.000000	0.026038	-0.086953	-0.015254	0.000000	0.000000	1.000000	136.000000	0.000000
15230.548496	-0.135755	0.587929	0.008576	79.527374	36.277863	41.838310	0.000000	0.000000	0.000000	0.000000	0.000000	0.000000	0.026038	-0.086953	-0.015254	0.000000	0.000000	1.000000	136.000000	0.000000
15230.551830	-0.135755	0.587929	0.008576	79.527374	36.277863	41.838310	0.000000	0.000000	0.000000	0.000000	0.000000	0.000000	0.026038	-0.086953	-0.015254	0.000000	0.000000	1.000000	136.000000	0.000000
15230.555163	-0.135755	0.587929	0.008576	79.527374	36.277863	41.838310	0.000000	0.000000	0.000000	0.000000	0.000000	0.000000	0.026038	-0.086953	-0.015254	0.000000	0.000000	1.000000	136.000000	0.000000
15230.558496	-0.135647	0.587470	0.008534	79.475815	36.147339	41.749615	0.000000	0.000000	0.000000	0.000000	0.000000	0.000000	0.032477	-0.137874	-0.012685	0.000000	0.000000	1.000000	136.000000	0.000000
15230.561830	-0.135647	0.587470	0.008534	79.475815	36.147339	41.749615	0.000000	0.000000	0.000000	0.000000	0.000000	0.000000	0.032477	-0.137874	-0.012685	0.000000	0.000000	1.000000	136.000000	0.000000
15230.565163	-0.135647	0.587470	0.008534	79.475815	36.147339	41.749615	0.000000	0.000000	0.000000	0.000000	0.000000	0.000000	0.032477	-0.137874	-0.012685	0.000000	0.000000	1.000000	136.000000	0.000000
15230.568496	-0.135647	0.587470	0.008534	79.472336	36.098152	41.692791	0.000000	0.000000	0.000000	0.000000	0.000000	0.000000	0.032477	-0.137874	-0.012685	0.000000	0.000000	1.000000	136.000000	0.000000
15230.571830	-0.135632	0.587270	0.008481	79.472336	36.098152	41.692791	0.000000	0.000000	0.000000	0.000000	0.000000	0.000000	0.004577	-0.059793	-0.015719	0.000000	0.000000	1.000000	136.000000	0.000000
15230.575163	-0.135632	0.587270	0.008481	79.472336	36.098152	41.692791	0.000000	0.000000	0.000000	0.000000	0.000000	0.000000	0.004577	-0.059793	-0.015719	0.000000	0.000000	1.000000	136.000000	0.000000
15230.578496	-0.135632	0.587270	0.008481	79.483482	36.166672	41.718136	0.000000	0.000000	0.000000	0.000000	0.000000	0.000000	0.004577	-0.059793	-0.015719	0.000000	0.000000	1.000000	136.000000	0.000000
15230.581830	-0.135646	0.587135	0.008448	79.483482	36.166672	41.718136	0.000000	0.000000	0.000000	0.000000	0.000000	0.000000	-0.004239	-0.040628	-0.010148	0.000000	0.000000	1.000000	136.000000	0.000000
15230.585163	-0.135646	0.587135	0.008448	79.483482	36.166672	41.718136	0.000000	0.000000	0.000000	0.000000	0.000000	0.000000	-0.004239	-0.040628	-0.010148	0.000000	0.000000	1.000000	136.000000	0.000000
15230.588496	-0.135646	0.587135	0.008448	79.493538	36.248341	41.653950	0.000000	0.000000	0.000000	0.000000	0.000000	0.000000	-0.004239	-0.040628	-0.010148	0.000000	0.000000	1.000000	136.000000	0.000000
15230.591830	-0.135646	0.587135	0.008448	79.493538	36.248341	41.653950	0.000000	0.000000	0.000000	0.000000	0.000000	0.000000	-0.004239	-0.040628	-0.010148	0.000000	0.000000	1.000000	136.000000	0.000000
15230.595163	-0.135653	0.587007	0.008391	79.493538	36.248341	41.653950	0.000000	0.000000	0.000000	0.000000	0.000000	0.000000	-0.002244	-0.038289	-0.016990	0.000000	0.000000	1.000000	136.000000	0.000000
15230.598496	-0.135653	0.587007	0.008391	79.496460	36.317982	41.454971	0.000000	0.000000	0.000000	0.000000	0.000000	0.000000	-0.002244	-0.038289	-0.016990	0.000000	0.000000	1.000000	136.000000	0.000000
15230.601830	-0.135653	0.587007	0.008391	79.496460	36.317982	41.454971	0.000000	0.000000	0.000000	0.000000	0.000000	0.000000	-0.002244	-0.038289	-0.016990	0.000000	0.000000	1.000000	136.000000	0.000000
15230.605163	-0.135653	0.587007	0.008391	79.496460	36.317982	41.454971	0.000000	0.000000	0.000000	0.000000	0.000000	0.000000	-0.002244	-0.038289	-0.016990	0.000000	0.000000	1.000000	136.000000	0.000000
15230.608496	-0.135726	0.586787	0.008229	79.482010	36.381008	41.368103	0.000000	0.000000	0.000000	0.000000	0.000000	0.000000	-0.021772	-0.066216	-0.048678	0.000000	0.000000	1.000000	136.000000	0.000000
15230.611830	-0.135726	0.586787	0.008229	79.482010	36.381008	41.368103	0.000000	0.000000	0.000000	0.000000	0.000000	0.000000	-0.021772	-0.066216	-0.048678	0.000000	0.000000	1.000000	136.000000	0.000000
15230.615163	-0.135726	0.586787	0.008229	79.482010	36.381008	41.368103	0.000000	0.000000	0.000000	0.000000	0.000000	0.000000	-0.021772	-0.066216	-0.048678	0.000000	0.000000	1.000000	136.000000	0.000000
15230.618496	-0.135726	0.586787	0.008229	79.430870	36.374363	41.350853	0.000000	0.000000	0.000000	0.000000	0.000000	0.000000	-0.021772	-0.066216	-0.048678	0.000000	0.000000	1.000000	136.000000	0.000000
15230.621830	-0.135788	0.586648	0.008114	79.430870	36.374363	41.350853	0.000000	0.000000	0.000000	0.000000	0.000000	0.000000	-0.018719	-0.041493	-0.034441	0.000000	0.000000	1.000000	136.000000	0.000000
15230.625163	-0.135788	0.586648	0.008114	79.430870	36.374363	41.350853	0.000000	0.000000	0.000000	0.000000	0.000000	0.000000	-0.018719	-0.041493	-0.034441	0.000000	0.000000	1.000000	136.000000	0.000000
15230.628496	-0.135788	0.586648	0.008114	79.340614	36.201645	41.169197	0.000000	0.000000	0.000000	0.000000	0.000000	0.000000	-0.018719	-0.041493	-0.034441	0.000000	0.000000	1.000000	136.000000	0.000000
15230.631830	-0.135788	0.586648	0.008114	79.340614	36.201645	41.169197	0.000000	0.000000	0.000000	0.000000	0.000000	0.000000	-0.018719	-0.041493	-0.034441	0.000000	0.000000	1.000000	136.000000	0.000000
15230.635163	-0.135866	0.586518	0.007970	79.340614	36.201645	41.169197	0.000000	0.000000	0.000000	0.000000	0.000000	0.000000	-0.023334	-0.039119	-0.043220	0.000000	0.000000	1.000000	136.000000	0.000000
15230.638496	-0.135866	0.586518	0.007970	79.224312	35.859772	40.636436	0.000000	0.000000	0.000000	0.000000	0.000000	0.000000	-0.023334	-0.039119	-0.043220	0.000000	0.000000	1.000000	136.000000	0.000000
15230.641830	-0.135924	0.586361	0.007839	79.224312	35.859772	40.636436	0.000000	0.000000	0.000000	0.000000	0.000000	0.000000	-0.017284	-0.047035	-0.039270	0.000000	0.000000	1.000000	136.000000	0.000000
15230.645163	-0.135924	0.586361	0.007839	79.224312	35.859772	40.636436	0.000000	0.000000	0.000000	0.000000	0.000000	0.000000	-0.017284	-0.047035	-0.039270	0.000000	0.000000	1.000000	136.000000	0.000000
15230.648496	-0.135924	0.586361	0.007839	79.085228	35.436493	39.794075	0.000000	0.000000	0.000000	0.000000	0.000000	0.000000	-0.017284	-0.047035	-0.039270	0.000000	0.000000	1.000000	136.000000	0.000000
15230.651830	-0.135924	0.586361	0.007839	79.085228	35.436493	39.794075	0.000000	0.000000	0.000000	0.000000	0.000000	0.000000	-0.017284	-0.047035	-0.039270	0.000000	0.000000	1.000000	136.000000	0.000000
15230.655163	-0.135934	0.586159	0.007712	79.085228	35.436493	39.794075	0.000000	0.000000	0.000000	0.000000	0.000000	0.000000	-0.003210	-0.060541	-0.038187	0.000000	0.000000	1.000000	136.000000	0.000000
15230.658496	-0.135934	0.586159	0.007712	78.940079	35.108490	39.056824	0.000000	0.000000	0.000000	0.000000	0.000000	0.000000	-0.003210	-0.060541	-0.038187	0.000000	0.000000	1.000000	136.000000	0.000000
15230.661830	-0.135934	0.586159	0.007712	78.940079	35.108490	39.056824	0.000000	0.000000	0.000000	0.000000	0.000000	0.000000	-0.003210	-0.060541	-0.038187	0.000000	0.000000	1.000000	136.000000	0.000000
15230.665163	-0.135934	0.586159	0.007712	78.940079	35.108490	39.056824	0.000000	0.000000	0.000000	0.000000	0.000000	0.000000	-0.003210	-0.060541	-0.038187	0.000000	0.000000	1.000000	136.000000	0.000000
15230.668496	-0.135881	0.585621	0.007448	78.804527	34.778126	38.639809	0.000000	0.000000	0.000000	0.000000	0.000000	0.000000	0.015916	-0.161549	-0.079007	0.000000	0.000000	1.000000	136.000000	0.000000
15230.671830	-0.135881	0.585621	0.007448	78.804527	34.778126	38.639809	0.000000	0.000000	0.000000	0.000000	0.000000	0.000000	0.015916	-0.161549	-0.079007	0.000000	0.000000	1.000000	136.000000	0.000000
15230.675163	-0.135881	0.585621	0.007448	78.804527	34.778126	38.639809	0.000000	0.000000	0.000000	0.000000	0.000000	0.000000	0.015916	-0.161549	-0.079007	0.000000	0.000000	1.000000	136.000000	0.000000
15230.678496	-0.135881	0.585621	0.007448	78.696884	34.423985	38.352264	0.000000	0.000000	0.000000	0.000000	0.000000	0.000000	0.015916	-0.161549	-0.079007	0.000000	0.000000	1.000000	136.000000	0.000000
15230.681830	-0.135846	0.585277	0.007328	78.696884	34.423985	38.352264	0.000000	0.000000	0.000000	0.000000	0.000000	0.000000	0.010525	-0.103316	-0.035979	0.000000	0.000000	1.000000	136.000000	0.000000
15230.685163	-0.135846	0.585277	0.007328	78.696884	34.423985	38.352264	0.000000	0.000000	0.000000	0.000000	0.000000	0.000000	0.010525	-0.103316	-0.035979	0.000000	0.000000	1.000000	136.000000	0.000000
15230.688496	-0.135846	0.585277	0.007328	78.623344	34.073574	38.044193	0.000000	0.000000	0.000000	0.000000	0.000000	0.000000	0.010525	-0.103316	-0.035979	0.000000	0.000000	1.000000	136.000000	0.000000
15230.691830	-0.135846	0.585277	0.007328	78.623344	34.073574	38.044193	0.000000	0.000000	0.000000	0.000000	0.000000	0.000000	0.010525	-0.103316	-0.035979	0.000000	0.000000	1.000000	136.000000	0.000000
15230.695163	-0.135813	0.584906	0.007215	78.623344	34.073574	38.044193	0.000000	0.000000	0.000000	0.000000	0.000000	0.000000	0.009959	-0.111198	-0.034049	0.000000	0.000000	1.000000	136.000000	0.000000
15230.698496	-0.135813	0.584906	0.007215	78.570129	33.761909	37.759060	0.000000	0.000000	0.000000	0.000000	0.000000	0.000000	0.009959	-0.111198	-0.034049	0.000000	0.000000	1.000000	136.000000	0.000000
15230.701830	-0.135813	0.584906	0.007215	78.570129	33.761909	37.759060	0.000000	0.000000	0.000000	0.000000	0.000000	0.000000	0.009959	-0.111198	-0.034049	0.000000	0.000000	1.000000	136.000000	0.000000
15230.705163	-0.135813	0.584906	0.007215	78.570129	33.761909	37.759060	0.000000	0.000000	0.000000	0.000000	0.000000	0.000000	0.009959	-0.111198	-0.034049	0.000000	0.000000	1.000000	136.000000	0.000000
15230.708496	-0.135604	0.584147	0.007236	78.532722	33.524139	37.535049	0.000000	0.000000	0.000000	0.000000	0.000000	0.000000	0.062726	-0.227703	0.006431	0.000000	0.000000	1.000000	136.000000	0.000000
15230.711830	-0.135604	0.584147	0.007236	78.532722	33.524139	37.535049	0.000000	0.000000	0.000000	0.000000	0.000000	0.000000	-0.000002	-0.000002	0.000000	0.000000	0.000000	1.000000	136.000000	0.000000
15230.715163	-0.135604	0.584147	0.007236	78.532722	33.524139	37.535049	0.000000	0.000000	0.000000	0.000000	0.000000	0.000000	-0.000002	-0.000002	0.000000	0.000000	0.000000	1.000000	136.000000	0.000000
15230.718496	-0.135604	0.584147	0.007236	78.512985	33.343845	37.349396	0.000000	0.000000	0.000000	0.000000	0.000000	0.000000	-0.000002	-0.000002	0.000000	0.000000	0.000000	1.000000	136.000000	0.000000
15230.721830	-0.135604	0.584147	0.007236	78.512985	33.343845	37.349396	0.000000	0.000000	0.000000	0.000000	0.000000	0.000000	-0.000002	-0.000002	0.000000	0.000000	0.000000	1.000000	136.000000	0.000000
15230.725163	-0.135450	0.583758	0.007365	78.512985	33.343845	37.349396	0.000000	0.000000	0.000000	0.000000	0.000000	0.000000	0.046177	-0.116585	0.038532	0.000000	0.000000	1.000000	136.000000	0.000000
15230.728496	-0.135450	0.583758	0.007365	78.512405	33.296650	37.287518	0.000000	0.000000	0.000000	0.000000	0.000000	0.000000	0.046177	-0.116585	0.038532	0.000000	0.000000	1.000000	136.000000	0.000000
15230.731830	-0.135450	0.583758	0.007365	78.512405	33.296650	37.287518	0.000000	0.000000	0.000000	0.000000	0.000000	0.000000	0.046177	-0.116585	0.038532	0.000000	0.000000	1.000000	136.000000	0.000000
15230.735163	-0.135450	0.583758	0.007365	78.512405	33.296650	37.287518	0.000000	0.000000	0.000000	0.000000	0.000000	0.000000	0.046177	-0.116585	0.038532	0.000000	0.000000	1.000000	136.000000	0.000000
15230.738496	-0.135269	0.583102	0.007730	78.532349	33.419380	37.399681	0.000000	0.000000	0.000000	0.000000	0.000000	0.000000	0.054198	-0.196763	0.109740	0.000000	0.000000	1.000000	136.000000	0.000000
15230.741830	-0.135269	0.583102	0.007730	78.532349	33.419380	37.399681	0.000000	0.000000	0.000000	0.000000	0.000000	0.000000	-0.000001	0.000004	0.000000	0.000000	0.000000	1.000000	136.000000	0.000000
15230.745163	-0.135269	0.583102	0.007730	78.532349	33.419380	37.399681	0.000000	0.000000	0.000000	0.000000	0.000000	0.000000	-0.000001	0.000004	0.000000	0.000000	0.000000	1.000000	136.000000	0.000000
15230.748496	-0.135269	0.583102	0.007730	78.550552	33.530796	37.507809	0.000000	0.000000	0.000000	0.000000	0.000000	0.000000	-0.000001	0.000004	0.000000	0.000000	0.000000	1.000000	136.000000	0.000000
15230.751830	-0.135269	0.583102	0.007730	78.550552	33.530796	37.507809	0.000000	0.000000	0.000000	0.000000	0.000000	0.000000	-0.000001	0.000004	0.000000	0.000000	0.000000	1.000000	136.000000	0.000000
15230.755163	-0.135289	0.582808	0.007962	78.550552	33.530796	37.507809	0.000000	0.000000	0.000000	0.000000	0.000000	0.000000	-0.005824	-0.088198	0.069393	0.000000	0.000000	1.000000	136.000000	0.000000
15230.758496	-0.135289	0.582808	0.007962	78.563370	33.614635	37.597717	0.000000	0.000000	0.000000	0.000000	0.000000	0.000000	-0.005824	-0.088198	0.069393	0.000000	0.000000	1.000000	136.000000	0.000000
15230.761830	-0.135289	0.582808	0.007962	78.563370	33.614635	37.597717	0.000000	0.000000	0.000000	0.000000	0.000000	0.000000	-0.005824	-0.088198	0.069393	0.000000	0.000000	1.000000	136.000000	0.000000
15230.765163	-0.135289	0.582808	0.007962	78.563370	33.614635	37.597717	0.000000	0.000000	0.000000	0.000000	0.000000	0.000000	-0.005824	-0.088198	0.069393	0.000000	0.000000	1.000000	136.000000	0.000000
15230.768496	-0.135548	0.582339	0.008440	78.568245	33.681263	37.680382	0.000000	0.000000	0.000000	0.000000	0.000000	0.000000	-0.077704	-0.140962	0.143524	0.000000	0.000000	1.000000	136.000000	0.000000
15230.771830	-0.135548	0.582339	0.008440	78.568245	33.681263	37.680382	0.000000	0.000000	0.000000	0.000000	0.000000	0.000000	-0.000000	-0.000003	0.000000	0.000000	0.000000	1.000000	136.000000	0.000000
15230.775163	-0.135548	0.582339	0.008440	78.568245	33.681263	37.680382	0.000000	0.000000	0.000000	0.000000	0.000000	0.000000	-0.000000	-0.000003	0.000000	0.000000	0.000000	1.000000	136.000000	0.000000
15230.778496	-0.135548	0.582339	0.008440	78.559258	33.765575	37.800961	0.000000	0.000000	0.000000	0.000000	0.000000	0.000000	-0.000000	-0.000003	0.000000	0.000000	0.000000	1.000000	136.000000	0.000000
15230.781830	-0.135548	0.582339	0.008440	78.559258	33.765575	37.800961	0.000000	0.000000	0.000000	0.000000	0.000000	0.000000	-0.000000	-0.000003	0.000000	0.000000	0.000000	1.000000	136.000000	0.000000
15230.785163	-0.135745	0.582136	0.008707	78.559258	33.765575	37.800961	0.000000	0.000000	0.000000	0.000000	0.000000	0.000000	-0.059263	-0.060739	0.079954	0.000000	0.000000	1.000000	136.000000	0.000000
15230.788496	-0.135745	0.582136	0.008707	78.527824	33.877247	37.974525	0.000000	0.000000	0.000000	0.000000	0.000000	0.000000	-0.059263	-0.060739	0.079954	0.000000	0.000000	1.000000	136.000000	0.000000
15230.791830	-0.135745	0.582136	0.008707	78.527824	33.877247	37.974525	0.000000	0.000000	0.000000	0.000000	0.000000	0.000000	-0.059263	-0.060739	0.079954	0.000000	0.000000	1.000000	136.000000	0.000000
15230.795163	-0.135745	0.582136	0.008707	78.527824	33.877247	37.974525	0.000000	0.000000	0.000000	0.000000	0.000000	0.000000	-0.059263	-0.060739	0.079954	0.000000	0.000000	1.000000	136.000000	0.000000
15230.798496	-0.136147	0.581892	0.009261	78.481766	33.997662	38.166992	0.000000	0.000000	0.000000	0.000000	0.000000	0.000000	-0.120565	-0.073275	0.166430	0.000000	0.000000	1.000000	136.000000	0.000000
15230.801830	-0.136147	0.581892	0.009261	78.481766	33.997662	38.166992	0.000000	0.000000	0.000000	0.000000	0.000000	0.000000	0.000000	0.000003	-0.000000	0.000000	0.000000	1.000000	136.000000	0.000000
15230.805163	-0.136147	0.581892	0.009261	78.481766	33.997662	38.166992	0.000000	0.000000	0.000000	0.000000	0.000000	0.000000	0.000000	0.000003	-0.000000	0.000000	0.000000	1.000000	136.000000	0.000000
15230.808496	-0.136147	0.581892	0.009261	78.431656	34.098671	38.334145	0.000000	0.000000	0.000000	0.000000	0.000000	0.000000	0.000000	0.000003	-0.000000	0.000000	0.000000	1.000000	136.000000	0.000000
15230.811830	-0.136147	0.581892	0.009261	78.431656	34.098671	38.334145	0.000000	0.000000	0.000000	0.000000	0.000000	0.000000	0.000000	0.000003	-0.000000	0.000000	0.000000	1.000000	136.000000	0.000000
15230.815163	-0.136331	0.581824	0.009563	78.431656	34.098671	38.334145	0.000000	0.000000	0.000000	0.000000	0.000000	0.000000	-0.055238	-0.020486	0.090393	0.000000	0.000000	1.000000	136.000000	0.000000
15230.818496	-0.136331	0.581824	0.009563	78.378777	34.171268	38.470711	0.000000	0.000000	0.000000	0.000000	0.000000	0.000000	-0.055238	-0.020486	0.090393	0.000000	0.000000	1.000000	136.000000	0.000000
15230.821830	-0.136331	0.581824	0.009563	78.378777	34.171268	38.470711	0.000000	0.000000	0.000000	0.000000	0.000000	0.000000	-0.055238	-0.020486	0.090393	0.000000	0.000000	1.000000	136.000000	0.000000
15230.825163	-0.136331	0.581824	0.009563	78.378777	34.171268	38.470711	0.000000	0.000000	0.000000	0.000000	0.000000	0.000000	-0.055238	-0.020486	0.090393	0.000000	0.000000	1.000000	136.000000	0.000000
15230.828496	-0.136553	0.581873	0.010158	78.332489	34.198009	38.539406	0.000000	0.000000	0.000000	0.000000	0.000000	0.000000	-0.066621	0.014728	0.178626	0.000000	0.000000	1.000000	136.000000	0.000000
15230.831830	-0.136553	0.581873	0.010158	78.332489	34.198009	38.539406	0.000000	0.000000	0.000000	0.000000	0.000000	0.000000	-0.066621	0.014728	0.178626	0.000000	0.000000	1.000000	136.000000	0.000000
15230.835163	-0.136553	0.581873	0.010158	78.332489	34.198009	38.539406	0.000000	0.000000	0.000000	0.000000	0.000000	0.000000	-0.066621	0.014728	0.178626	0.000000	0.000000	1.000000	136.000000	0.000000
15230.838496	-0.136553	0.581873	0.010158	78.310623	34.138569	38.488251	0.000000	0.000000	0.000000	0.000000	0.000000	0.000000	-0.066621	0.014728	0.178626	0.000000	0.000000	1.000000	136.000000	0.000000
15230.841830	-0.136626	0.581953	0.010407	78.310623	34.138569	38.488251	0.000000	0.000000	0.000000	0.000000	0.000000	0.000000	-0.021816	0.024163	0.074680	0.000000	0.000000	1.000000	136.000000	0.000000
15230.845163	-0.136626	0.581953	0.010407	78.310623	34.138569	38.488251	0.000000	0.000000	0.000000	0.000000	0.000000	0.000000	-0.021816	0.024163	0.074680	0.000000	0.000000	1.000000	136.000000	0.000000
15230.848496	-0.136626	0.581953	0.010407	78.296661	34.054340	38.405018	0.000000	0.000000	0.000000	0.000000	0.000000	0.000000	-0.021816	0.024163	0.074680	0.000000	0.000000	1.000000	136.000000	0.000000
15230.851830	-0.136626	0.581953	0.010407	78.296661	34.054340	38.405018	0.000000	0.000000	0.000000	0.000000	0.000000	0.000000	-0.021816	0.024163	0.074680	0.000000	0.000000	1.000000	136.000000	0.000000
15230.855163	-0.136701	0.582058	0.010582	78.296661	34.054340	38.405018	0.000000	0.000000	0.000000	0.000000	0.000000	0.000000	-0.022518	0.031518	0.052314	0.000000	0.000000	1.000000	136.000000	0.000000
15230.858496	-0.136701	0.582058	0.010582	78.280624	33.955944	38.310078	0.000000	0.000000	0.000000	0.000000	0.000000	0.000000	-0.022518	0.031518	0.052314	0.000000	0.000000	1.000000	136.000000	0.000000
15230.861830	-0.136701	0.582058	0.010582	78.280624	33.955944	38.310078	0.000000	0.000000	0.000000	0.000000	0.000000	0.000000	-0.022518	0.031518	0.052314	0.000000	0.000000	1.000000	136.000000	0.000000
15230.865163	-0.136701	0.582058	0.010582	78.280624	33.955944	38.310078	0.000000	0.000000	0.000000	0.000000	0.000000	0.000000	-0.022518	0.031518	0.052314	0.000000	0.000000	1.000000	136.000000	0.000000
15230.868496	-0.136887	0.582333	0.010723	78.268623	33.875526	38.239059	0.000000	0.000000	0.000000	0.000000	0.000000	0.000000	-0.055784	0.082555	0.042384	0.000000	0.000000	1.000000	136.000000	0.000000
15230.871830	-0.136887	0.582333	0.010723	78.268623	33.875526	38.239059	0.000000	0.000000	0.000000	0.000000	0.000000	0.000000	-0.055784	0.082555	0.042384	0.000000	0.000000	1.000000	136.000000	0.000000
15230.875163	-0.136887	0.582333	0.010723	78.268623	33.875526	38.239059	0.000000	0.000000	0.000000	0.000000	0.000000	0.000000	-0.055784	0.082555	0.042384	0.000000	0.000000	1.000000	136.000000	0.000000
15230.878496	-0.136887	0.582333	0.010723	78.256584	33.792538	38.168190	0.000000	0.000000	0.000000	0.000000	0.000000	0.000000	-0.055784	0.082555	0.042384	0.000000	0.000000	1.000000	136.000000	0.000000
15230.881830	-0.137015	0.582485	0.010667	78.256584	33.792538	38.168190	0.000000	0.000000	0.000000	0.000000	0.000000	0.000000	-0.038510	0.045499	-0.016719	0.000000	0.000000	1.000000	136.000000	0.000000
15230.885163	-0.137015	0.582485	0.010667	78.256584	33.792538	38.168190	0.000000	0.000000	0.000000	0.000000	0.000000	0.000000	-0.038510	0.045499	-0.016719	0.000000	0.000000	1.000000	136.000000	0.000000
15230.888496	-0.137015	0.582485	0.010667	78.244545	33.704250	38.097458	0.000000	0.000000	0.000000	0.000000	0.000000	0.000000	-0.038510	0.045499	-0.016719	0.000000	0.000000	1.000000	136.000000	0.000000
15230.891830	-0.137015	0.582485	0.010667	78.244545	33.704250	38.097458	0.000000	0.000000	0.000000	0.000000	0.000000	0.000000	-0.038510	0.045499	-0.016719	0.000000	0.000000	1.000000	136.000000	0.000000
15230.895163	-0.137144	0.582637	0.010611	78.244545	33.704250	38.097458	0.000000	0.000000	0.000000	0.000000	0.000000	0.000000	-0.038501	0.045510	-0.016743	0.000000	0.000000	1.000000	136.000000	0.000000
15230.898496	-0.137144	0.582637	0.010611	78.232445	33.618805	38.026848	0.000000	0.000000	0.000000	0.000000	0.000000	0.000000	-0.038501	0.045510	-0.016743	0.000000	0.000000	1.000000	136.000000	0.000000
15230.901830	-0.137261	0.582778	0.010517	78.232445	33.618805	38.026848	0.000000	0.000000	0.000000	0.000000	0.000000	0.000000	-0.035081	0.042372	-0.028392	0.000000	0.000000	1.000000	136.000000	0.000000
15230.905163	-0.137261	0.582778	0.010517	78.232445	33.618805	38.026848	0.000000	0.000000	0.000000	0.000000	0.000000	0.000000	-0.035081	0.042372	-0.028392	0.000000	0.000000	1.000000	136.000000	0.000000
15230.908496	-0.137261	0.582778	0.010517	78.220367	33.538963	37.956402	0.000000	0.000000	0.000000	0.000000	0.000000	0.000000	-0.035081	0.042372	-0.028392	0.000000	0.000000	1.000000	136.000000	0.000000
15230.911830	-0.137261	0.582778	0.010517	78.220367	33.538963	37.956402	0.000000	0.000000	0.000000	0.000000	0.000000	0.000000	-0.035081	0.042372	-0.028392	0.000000	0.000000	1.000000	136.000000	0.000000
15230.915163	-0.137365	0.582956	0.010461	78.220367	33.538963	37.956402	0.000000	0.000000	0.000000	0.000000	0.000000	0.000000	-0.031240	0.053497	-0.016810	0.000000	0.000000	1.000000	136.000000	0.000000
15230.918496	-0.137365	0.582956	0.010461	78.208298	33.459282	37.886120	0.000000	0.000000	0.000000	0.000000	0.000000	0.000000	-0.031240	0.053497	-0.016810	0.000000	0.000000	1.000000	136.000000	0.000000
15230.921830	-0.137365	0.582956	0.010461	78.208298	33.459282	37.886120	0.000000	0.000000	0.000000	0.000000	0.000000	0.000000	-0.031240	0.053497	-0.016810	0.000000	0.000000	1.000000	136.000000	0.000000
15230.925163	-0.137365	0.582956	0.010461	78.208298	33.459282	37.886120	0.000000	0.000000	0.000000	0.000000	0.000000	0.000000	-0.031240	0.053497	-0.016810	0.000000	0.000000	1.000000	136.000000	0.000000
15230.928496	-0.137483	0.583241	0.010372	78.198189	33.393860	37.827625	0.000000	0.000000	0.000000	0.000000	0.000000	0.000000	-0.035555	0.085433	-0.026718	0.000000	0.000000	1.000000	136.000000	0.000000
15230.931830	-0.137483	0.583241	0.010372	78.198189	33.393860	37.827625	0.000000	0.000000	0.000000	0.000000	0.000000	0.000000	-0.035555	0.085433	-0.026718	0.000000	0.000000	1.000000	136.000000	0.000000
15230.935163	-0.137483	0.583241	0.010372	78.198189	33.393860	37.827625	0.000000	0.000000	0.000000	0.000000	0.000000	0.000000	-0.035555	0.085433	-0.026718	0.000000	0.000000	1.000000	136.000000	0.000000
15230.938496	-0.137483	0.583241	0.010372	78.188103	33.334026	37.769272	0.000000	0.000000	0.000000	0.000000	0.000000	0.000000	-0.035555	0.085433	-0.026718	0.000000	0.000000	1.000000	136.000000	0.000000
15230.941830	-0.137504	0.583340	0.010361	78.188103	33.334026	37.769272	0.000000	0.000000	0.000000	0.000000	0.000000	0.000000	-0.006324	0.029512	-0.003087	0.000000	0.000000	1.000000	136.000000	0.000000
15230.945163	-0.137504	0.583340	0.010361	78.188103	33.334026	37.769272	0.000000	0.000000	0.000000	0.000000	0.000000	0.000000	-0.006324	0.029512	-0.003087	0.000000	0.000000	1.000000	136.000000	0.000000
15230.948496	-0.137504	0.583340	0.010361	78.184036	33.311176	37.745930	0.000000	0.000000	0.000000	0.000000	0.000000	0.000000	-0.006324	0.029512	-0.003087	0.000000	0.000000	1.000000	136.000000	0.000000
15230.951830	-0.137504	0.583340	0.010361	78.184036	33.311176	37.745930	0.000000	0.000000	0.000000	0.000000	0.000000	0.000000	-0.006324	0.029512	-0.003087	0.000000	0.000000	1.000000	136.000000	0.000000
15230.955163	-0.137521	0.583419	0.010335	78.184036	33.311176	37.745930	0.000000	0.000000	0.000000	0.000000	0.000000	0.000000	-0.004906	0.023976	-0.007910	0.000000	0.000000	1.000000	136.000000	0.000000
15230.958496	-0.137521	0.583419	0.010335	78.181999	33.294338	37.734287	0.000000	0.000000	0.000000	0.000000	0.000000	0.000000	-0.004906	0.023976	-0.007910	0.000000	0.000000	1.000000	136.000000	0.000000
15230.961830	-0.137521	0.583419	0.010335	78.181999	33.294338	37.734287	0.000000	0.000000	0.000000	0.000000	0.000000	0.000000	-0.004906	0.023976	-0.007910	0.000000	0.000000	1.000000	136.000000	0.000000
15230.965163	-0.137521	0.583419	0.010335	78.181999	33.294338	37.734287	0.000000	0.000000	0.000000	0.000000	0.000000	0.000000	-0.004906	0.023976	-0.007910	0.000000	0.000000	1.000000	136.000000	0.000000
15230.968496	-0.137541	0.583476	0.010157	78.181999	33.288906	37.734291	0.000000	0.000000	0.000000	0.000000	0.000000	0.000000	-0.005962	0.016953	-0.053490	0.000000	0.000000	1.000000	136.000000	0.000000
15230.971830	-0.137541	0.583476	0.010157	78.181999	33.288906	37.734291	0.000000	0.000000	0.000000	0.000000	0.000000	0.000000	-0.005962	0.016953	-0.053490	0.000000	0.000000	1.000000	136.000000	0.000000
15230.975163	-0.137541	0.583476	0.010157	78.181999	33.288906	37.734291	0.000000	0.000000	0.000000	0.000000	0.000000	0.000000	-0.005962	0.016953	-0.053490	0.000000	0.000000	1.000000	136.000000	0.000000
15230.978496	-0.137541	0.583476	0.010157	78.184738	33.304588	37.763012	0.000000	0.000000	0.000000	0.000000	0.000000	0.000000	-0.005962	0.016953	-0.053490	0.000000	0.000000	1.000000	136.000000	0.000000
15230.981830	-0.137600	0.583463	0.010030	78.184738	33.304588	37.763012	0.000000	0.000000	0.000000	0.000000	0.000000	0.000000	-0.017774	-0.003844	-0.037878	0.000000	0.000000	1.000000	136.000000	0.000000
15230.985163	-0.137600	0.583463	0.010030	78.184738	33.304588	37.763012	0.000000	0.000000	0.000000	0.000000	0.000000	0.000000	-0.017774	-0.003844	-0.037878	0.000000	0.000000	1.000000	136.000000	0.000000
15230.988496	-0.137600	0.583463	0.010030	78.187492	33.320324	37.791794	0.000000	0.000000	0.000000	0.000000	0.000000	0.000000	-0.017774	-0.003844	-0.037878	0.000000	0.000000	1.000000	136.000000	0.000000
15230.991830	-0.137646	0.583466	0.009859	78.187492	33.320324	37.791794	0.000000	0.000000	0.000000	0.000000	0.000000	0.000000	-0.013751	0.000971	-0.051487	0.000000	0.000000	1.000000	136.000000	0.000000
15230.995163	-0.137646	0.583466	0.009859	78.187492	33.320324	37.791794	0.000000	0.000000	0.000000	0.000000	0.000000	0.000000	-0.013751	0.000971	-0.051487	0.000000	0.000000	1.000000	136.000000	0.000000
15230.998496	-0.137646	0.583466	0.009859	78.184372	33.369999	37.864761	0.000000	0.000000	0.000000	0.000000	0.000000	0.000000	-0.013751	0.000971	-0.051487	0.000000	0.000000	1.000000	136.000000	0.000000
15231.001830	-0.137646	0.583466	0.009859	78.184372	33.369999	37.864761	0.000000	0.000000	0.000000	0.000000	0.000000	0.000000	-0.013751	0.000971	-0.051487	0.000000	0.000000	1.000000	136.000000	0.000000
15231.005163	-0.137702	0.583459	0.009642	78.184372	33.369999	37.864761	0.000000	0.000000	0.000000	0.000000	0.000000	0.000000	-0.016951	-0.002155	-0.065073	0.000000	0.000000	1.000000	136.000000	0.000000
15231.008496	-0.137702	0.583459	0.009642	78.170700	33.446796	37.980915	0.000000	0.000000	0.000000	0.000000	0.000000	0.000000	-0.016951	-0.002155	-0.065073	0.000000	0.000000	1.000000	136.000000	0.000000
15231.011830	-0.137702	0.583459	0.009642	78.170700	33.446796	37.980915	0.000000	0.000000	0.000000	0.000000	0.000000	0.000000	-0.016951	-0.002155	-0.065073	0.000000	0.000000	1.000000	136.000000	0.000000
15231.015163	-0.137702	0.583459	0.009642	78.170700	33.446796	37.980915	0.000000	0.000000	0.000000	0.000000	0.000000	0.000000	-0.016951	-0.002155	-0.065073	0.000000	0.000000	1.000000	136.000000	0.000000
15231.018496	-0.137771	0.583445	0.009221	78.145195	33.559490	38.145260	0.000000	0.000000	0.000000	0.000000	0.000000	0.000000	-0.020530	-0.004368	-0.126245	0.000000	0.000000	1.000000	136.000000	0.000000
15231.021830	-0.137771	0.583445	0.009221	78.145195	33.559490	38.145260	0.000000	0.000000	0.000000	0.000000	0.000000	0.000000	-0.020530	-0.004368	-0.126245	0.000000	0.000000	1.000000	136.000000	0.000000
15231.025163	-0.137771	0.583445	0.009221	78.145195	33.559490	38.145260	0.000000	0.000000	0.000000	0.000000	0.000000	0.000000	-0.020530	-0.004368	-0.126245	0.000000	0.000000	1.000000	136.000000	0.000000
15231.028496	-0.137771	0.583445	0.009221	78.104362	33.702271	38.350700	0.000000	0.000000	0.000000	0.000000	0.000000	0.000000	-0.020530	-0.004368	-0.126245	0.000000	0.000000	1.000000	136.000000	0.000000
15231.031830	-0.137776	0.583445	0.008994	78.104362	33.702271	38.350700	0.000000	0.000000	0.000000	0.000000	0.000000	0.000000	-0.001577	0.000197	-0.067973	0.000000	1.000000	1.000000	136.000000	0.000000
15231.035163	-0.137776	0.583445	0.008994	78.104362	33.702271	38.350700	0.000000	0.000000	0.000000	0.000000	0.000000	0.000000	-0.001577	0.000197	-0.067973	0.000000	1.000000	1.000000	136.000000	0.000000
