# Supplementary material for: Haptic Guidance Needs to Be Intuitive Not Just Informative to Improve Human Motor Accuracy
Source: PLoS One. 2016 Mar 16;11(3):e0150912. doi: 10.1371/journal.pone.0150912 (PMC4794196; doi:10.1371/journal.pone.0150912)
Supplement: S1 Data — (ZIP) [file pone.0150912.s001.zip › Subject6/exp1_0137.txt]

Time	PosX	PosY	PosZ	RotX	RotY	RotZ	ForceX	ForceY	ForceZ	MomentX	MomentY	MomentZ	VelocityX	VelocityY	VelocityZ	CalibratedWeight	ButtonDown	Condition	Trial	Visual
15232.686997	-0.002409	0.538988	0.243357	82.023880	37.681538	41.253033	0.000000	0.000000	0.000000	0.000000	0.000000	0.000000	-0.029827	-0.061858	-0.031280	0.000000	1.000000	1.000000	137.000000	1.000000
15232.690331	-0.002409	0.538988	0.243357	82.055984	37.849697	41.433811	0.000000	0.000000	0.000000	0.000000	0.000000	0.000000	-0.029827	-0.061858	-0.031280	0.000000	1.000000	1.000000	137.000000	1.000000
15232.693664	-0.002409	0.538988	0.243357	82.055984	37.849697	41.433811	0.000000	0.000000	0.000000	0.000000	0.000000	0.000000	-0.029827	-0.061858	-0.031280	0.000000	1.000000	1.000000	137.000000	1.000000
15232.696997	-0.002575	0.538733	0.243162	82.055984	37.849697	41.433811	0.000000	0.000000	0.000000	0.000000	0.000000	0.000000	-0.049668	-0.076617	-0.058480	0.000000	1.000000	1.000000	137.000000	1.000000
15232.700331	-0.002773	0.538466	0.242872	82.092445	38.054165	41.658218	0.000000	0.000000	0.000000	0.000000	0.000000	0.000000	-0.059499	-0.079866	-0.087033	0.000000	1.000000	1.000000	137.000000	1.000000
15232.703664	-0.002773	0.538466	0.242872	82.092445	38.054165	41.658218	0.000000	0.000000	0.000000	0.000000	0.000000	0.000000	-0.059499	-0.079866	-0.087033	0.000000	1.000000	1.000000	137.000000	1.000000
15232.706997	-0.002773	0.538466	0.242872	82.092445	38.054165	41.658218	0.000000	0.000000	0.000000	0.000000	0.000000	0.000000	-0.059499	-0.079866	-0.087033	0.000000	1.000000	1.000000	137.000000	1.000000
15232.710331	-0.002773	0.538466	0.242872	82.129768	38.278660	41.904736	0.000000	0.000000	0.000000	0.000000	0.000000	0.000000	-0.059499	-0.079866	-0.087033	0.000000	1.000000	1.000000	137.000000	1.000000
15232.713664	-0.002938	0.538134	0.242509	82.129768	38.278660	41.904736	0.000000	0.000000	0.000000	0.000000	0.000000	0.000000	-0.049392	-0.099782	-0.108847	0.000000	1.000000	1.000000	137.000000	1.000000
15232.716997	-0.002938	0.538134	0.242509	82.129768	38.278660	41.904736	0.000000	0.000000	0.000000	0.000000	0.000000	0.000000	-0.049392	-0.099782	-0.108847	0.000000	1.000000	1.000000	137.000000	1.000000
15232.720331	-0.003102	0.537798	0.242114	82.144051	38.548969	42.210285	0.000000	0.000000	0.000000	0.000000	0.000000	0.000000	-0.049298	-0.100803	-0.118500	0.000000	1.000000	1.000000	137.000000	1.000000
15232.723664	-0.003102	0.537798	0.242114	82.144051	38.548969	42.210285	0.000000	0.000000	0.000000	0.000000	0.000000	0.000000	-0.049298	-0.100803	-0.118500	0.000000	1.000000	1.000000	137.000000	1.000000
15232.726997	-0.003102	0.537798	0.242114	82.144051	38.548969	42.210285	0.000000	0.000000	0.000000	0.000000	0.000000	0.000000	-0.049298	-0.100803	-0.118500	0.000000	1.000000	1.000000	137.000000	1.000000
15232.730331	-0.003102	0.537798	0.242114	82.125854	38.671482	42.373161	0.000000	0.000000	0.000000	0.000000	0.000000	0.000000	-0.049298	-0.100803	-0.118500	0.000000	1.000000	1.000000	137.000000	1.000000
15232.733664	-0.003233	0.537497	0.241682	82.125854	38.671482	42.373161	0.000000	0.000000	0.000000	0.000000	0.000000	0.000000	-0.039237	-0.090332	-0.129456	0.000000	1.000000	1.000000	137.000000	1.000000
15232.736997	-0.003233	0.537497	0.241682	82.125854	38.671482	42.373161	0.000000	0.000000	0.000000	0.000000	0.000000	0.000000	-0.039237	-0.090332	-0.129456	0.000000	1.000000	1.000000	137.000000	1.000000
15232.740331	-0.003264	0.537213	0.241233	82.060188	38.520817	42.260094	0.000000	0.000000	0.000000	0.000000	0.000000	0.000000	-0.009322	-0.085084	-0.134902	0.000000	0.000000	1.000000	137.000000	1.000000
15232.743664	-0.003264	0.537213	0.241233	82.060188	38.520817	42.260094	0.000000	0.000000	0.000000	0.000000	0.000000	0.000000	-0.009322	-0.085084	-0.134902	0.000000	0.000000	1.000000	137.000000	1.000000
15232.746997	-0.003264	0.537213	0.241233	82.060188	38.520817	42.260094	0.000000	0.000000	0.000000	0.000000	0.000000	0.000000	-0.009322	-0.085084	-0.134902	0.000000	0.000000	1.000000	137.000000	1.000000
15232.750331	-0.003264	0.537213	0.241233	81.960976	38.090626	41.858833	0.000000	0.000000	0.000000	0.000000	0.000000	0.000000	-0.009322	-0.085084	-0.134902	0.000000	0.000000	1.000000	137.000000	1.000000
15232.753664	-0.003229	0.536985	0.240760	81.960976	38.090626	41.858833	0.000000	0.000000	0.000000	0.000000	0.000000	0.000000	0.010602	-0.068394	-0.141714	0.000000	0.000000	1.000000	137.000000	1.000000
15232.756997	-0.003229	0.536985	0.240760	81.960976	38.090626	41.858833	0.000000	0.000000	0.000000	0.000000	0.000000	0.000000	0.010602	-0.068394	-0.141714	0.000000	0.000000	1.000000	137.000000	1.000000
15232.760331	-0.003127	0.536833	0.240279	81.847511	37.471386	41.257050	0.000000	0.000000	0.000000	0.000000	0.000000	0.000000	0.030467	-0.045481	-0.144406	0.000000	0.000000	1.000000	137.000000	1.000000
15232.763664	-0.003127	0.536833	0.240279	81.847511	37.471386	41.257050	0.000000	0.000000	0.000000	0.000000	0.000000	0.000000	0.030467	-0.045481	-0.144406	0.000000	0.000000	1.000000	137.000000	1.000000
15232.766997	-0.003127	0.536833	0.240279	81.847511	37.471386	41.257050	0.000000	0.000000	0.000000	0.000000	0.000000	0.000000	0.030467	-0.045481	-0.144406	0.000000	0.000000	1.000000	137.000000	1.000000
15232.770331	-0.003127	0.536833	0.240279	81.733971	36.754902	40.538792	0.000000	0.000000	0.000000	0.000000	0.000000	0.000000	0.030467	-0.045481	-0.144406	0.000000	0.000000	1.000000	137.000000	1.000000
15232.773664	-0.002959	0.536810	0.239734	81.733971	36.754902	40.538792	0.000000	0.000000	0.000000	0.000000	0.000000	0.000000	0.050358	-0.007096	-0.163372	0.000000	0.000000	1.000000	137.000000	1.000000
15232.776997	-0.002959	0.536810	0.239734	81.733971	36.754902	40.538792	0.000000	0.000000	0.000000	0.000000	0.000000	0.000000	0.050358	-0.007096	-0.163372	0.000000	0.000000	1.000000	137.000000	1.000000
15232.780331	-0.002725	0.536900	0.239176	81.621284	36.079369	39.855324	0.000000	0.000000	0.000000	0.000000	0.000000	0.000000	0.070131	0.027103	-0.167398	0.000000	0.000000	1.000000	137.000000	1.000000
15232.783664	-0.002725	0.536900	0.239176	81.621284	36.079369	39.855324	0.000000	0.000000	0.000000	0.000000	0.000000	0.000000	0.070131	0.027103	-0.167398	0.000000	0.000000	1.000000	137.000000	1.000000
15232.786997	-0.002725	0.536900	0.239176	81.621284	36.079369	39.855324	0.000000	0.000000	0.000000	0.000000	0.000000	0.000000	0.070131	0.027103	-0.167398	0.000000	0.000000	1.000000	137.000000	1.000000
15232.790331	-0.002725	0.536900	0.239176	81.517586	35.488014	39.251801	0.000000	0.000000	0.000000	0.000000	0.000000	0.000000	0.070131	0.027103	-0.167398	0.000000	0.000000	1.000000	137.000000	1.000000
15232.793664	-0.002459	0.537100	0.238573	81.517586	35.488014	39.251801	0.000000	0.000000	0.000000	0.000000	0.000000	0.000000	0.079977	0.060108	-0.181070	0.000000	0.000000	1.000000	137.000000	1.000000
15232.796997	-0.002459	0.537100	0.238573	81.517586	35.488014	39.251801	0.000000	0.000000	0.000000	0.000000	0.000000	0.000000	0.079977	0.060108	-0.181070	0.000000	0.000000	1.000000	137.000000	1.000000
15232.800331	-0.002160	0.537449	0.237919	81.428703	35.005424	38.752491	0.000000	0.000000	0.000000	0.000000	0.000000	0.000000	0.089786	0.104434	-0.196127	0.000000	0.000000	1.000000	137.000000	1.000000
15232.803664	-0.002160	0.537449	0.237919	81.428703	35.005424	38.752491	0.000000	0.000000	0.000000	0.000000	0.000000	0.000000	0.089786	0.104434	-0.196127	0.000000	0.000000	1.000000	137.000000	1.000000
15232.806997	-0.002160	0.537449	0.237919	81.428703	35.005424	38.752491	0.000000	0.000000	0.000000	0.000000	0.000000	0.000000	0.089786	0.104434	-0.196127	0.000000	0.000000	1.000000	137.000000	1.000000
15232.810331	-0.002160	0.537449	0.237919	81.370964	34.709785	38.432472	0.000000	0.000000	0.000000	0.000000	0.000000	0.000000	0.089786	0.104434	-0.196127	0.000000	0.000000	1.000000	137.000000	1.000000
15232.813664	-0.001795	0.537923	0.237201	81.370964	34.709785	38.432472	0.000000	0.000000	0.000000	0.000000	0.000000	0.000000	0.109447	0.142353	-0.215405	0.000000	0.000000	1.000000	137.000000	1.000000
15232.816997	-0.001795	0.537923	0.237201	81.370964	34.709785	38.432472	0.000000	0.000000	0.000000	0.000000	0.000000	0.000000	0.109447	0.142353	-0.215405	0.000000	0.000000	1.000000	137.000000	1.000000
15232.820331	-0.001398	0.538502	0.236404	81.354889	34.646904	38.339375	0.000000	0.000000	0.000000	0.000000	0.000000	0.000000	0.119148	0.173821	-0.239013	0.000000	0.000000	1.000000	137.000000	1.000000
15232.823664	-0.001398	0.538502	0.236404	81.354889	34.646904	38.339375	0.000000	0.000000	0.000000	0.000000	0.000000	0.000000	0.119148	0.173821	-0.239013	0.000000	0.000000	1.000000	137.000000	1.000000
15232.826997	-0.001398	0.538502	0.236404	81.354889	34.646904	38.339375	0.000000	0.000000	0.000000	0.000000	0.000000	0.000000	0.119148	0.173821	-0.239013	0.000000	0.000000	1.000000	137.000000	1.000000
15232.830331	-0.000935	0.539203	0.235510	81.365166	34.729275	38.394909	0.000000	0.000000	0.000000	0.000000	0.000000	0.000000	0.138648	0.210256	-0.268260	0.000000	0.000000	1.000000	137.000000	1.000000
15232.833664	-0.000935	0.539203	0.235510	81.365166	34.729275	38.394909	0.000000	0.000000	0.000000	0.000000	0.000000	0.000000	0.138648	0.210256	-0.268260	0.000000	0.000000	1.000000	137.000000	1.000000
15232.836997	-0.000935	0.539203	0.235510	81.365166	34.729275	38.394909	0.000000	0.000000	0.000000	0.000000	0.000000	0.000000	0.138648	0.210256	-0.268260	0.000000	0.000000	1.000000	137.000000	1.000000
15232.840331	-0.000441	0.540004	0.234504	81.372879	34.805389	38.446590	0.000000	0.000000	0.000000	0.000000	0.000000	0.000000	0.148164	0.240186	-0.301926	0.000000	0.000000	1.000000	137.000000	1.000000
15232.843664	-0.000441	0.540004	0.234504	81.372879	34.805389	38.446590	0.000000	0.000000	0.000000	0.000000	0.000000	0.000000	0.148164	0.240186	-0.301926	0.000000	0.000000	1.000000	137.000000	1.000000
15232.846997	-0.000441	0.540004	0.234504	81.372879	34.805389	38.446590	0.000000	0.000000	0.000000	0.000000	0.000000	0.000000	0.148164	0.240186	-0.301926	0.000000	0.000000	1.000000	137.000000	1.000000
15232.850331	0.000117	0.540941	0.233379	81.383156	34.901573	38.542225	0.000000	0.000000	0.000000	0.000000	0.000000	0.000000	0.167401	0.281125	-0.337243	0.000000	0.000000	1.000000	137.000000	1.000000
15232.853664	0.000117	0.540941	0.233379	81.383156	34.901573	38.542225	0.000000	0.000000	0.000000	0.000000	0.000000	0.000000	0.167401	0.281125	-0.337243	0.000000	0.000000	1.000000	137.000000	1.000000
15232.856997	0.000117	0.540941	0.233379	81.383156	34.901573	38.542225	0.000000	0.000000	0.000000	0.000000	0.000000	0.000000	0.167401	0.281125	-0.337243	0.000000	0.000000	1.000000	137.000000	1.000000
15232.860331	0.000771	0.541993	0.232122	81.390862	34.988747	38.649925	0.000000	0.000000	0.000000	0.000000	0.000000	0.000000	0.196267	0.315466	-0.377096	0.000000	0.000000	1.000000	137.000000	1.000000
15232.863664	0.000771	0.541993	0.232122	81.390862	34.988747	38.649925	0.000000	0.000000	0.000000	0.000000	0.000000	0.000000	0.196267	0.315466	-0.377096	0.000000	0.000000	1.000000	137.000000	1.000000
15232.866997	0.000771	0.541993	0.232122	81.390862	34.988747	38.649925	0.000000	0.000000	0.000000	0.000000	0.000000	0.000000	0.196267	0.315466	-0.377096	0.000000	0.000000	1.000000	137.000000	1.000000
15232.870331	0.001553	0.543153	0.230699	81.398575	35.086857	38.701843	0.000000	0.000000	0.000000	0.000000	0.000000	0.000000	0.234633	0.348178	-0.427134	0.000000	0.000000	1.000000	137.000000	1.000000
15232.873664	0.001553	0.543153	0.230699	81.398575	35.086857	38.701843	0.000000	0.000000	0.000000	0.000000	0.000000	0.000000	0.234633	0.348178	-0.427134	0.000000	0.000000	1.000000	137.000000	1.000000
15232.876997	0.001553	0.543153	0.230699	81.398575	35.086857	38.701843	0.000000	0.000000	0.000000	0.000000	0.000000	0.000000	0.234633	0.348178	-0.427134	0.000000	0.000000	1.000000	137.000000	1.000000
15232.880331	0.002396	0.544425	0.229139	81.409904	35.195847	38.755203	0.000000	0.000000	0.000000	0.000000	0.000000	0.000000	0.253071	0.381565	-0.467996	0.000000	0.000000	1.000000	137.000000	1.000000
15232.883664	0.002396	0.544425	0.229139	81.409904	35.195847	38.755203	0.000000	0.000000	0.000000	0.000000	0.000000	0.000000	0.253071	0.381565	-0.467996	0.000000	0.000000	1.000000	137.000000	1.000000
15232.886997	0.002396	0.544425	0.229139	81.409904	35.195847	38.755203	0.000000	0.000000	0.000000	0.000000	0.000000	0.000000	0.253071	0.381565	-0.467996	0.000000	0.000000	1.000000	137.000000	1.000000
15232.890331	0.003301	0.545769	0.227446	81.430832	35.297474	38.790447	0.000000	0.000000	0.000000	0.000000	0.000000	0.000000	0.271229	0.403228	-0.507930	0.000000	0.000000	1.000000	137.000000	1.000000
15232.893664	0.003301	0.545769	0.227446	81.430832	35.297474	38.790447	0.000000	0.000000	0.000000	0.000000	0.000000	0.000000	0.271229	0.403228	-0.507930	0.000000	0.000000	1.000000	137.000000	1.000000
15232.896997	0.003301	0.545769	0.227446	81.430832	35.297474	38.790447	0.000000	0.000000	0.000000	0.000000	0.000000	0.000000	0.271229	0.403228	-0.507930	0.000000	0.000000	1.000000	137.000000	1.000000
15232.900331	0.004264	0.547142	0.225590	81.478661	35.213139	38.595623	0.000000	0.000000	0.000000	0.000000	0.000000	0.000000	0.289031	0.411917	-0.556664	0.000000	0.000000	1.000000	137.000000	1.000000
15232.903664	0.004264	0.547142	0.225590	81.478661	35.213139	38.595623	0.000000	0.000000	0.000000	0.000000	0.000000	0.000000	0.289031	0.411917	-0.556664	0.000000	0.000000	1.000000	137.000000	1.000000
15232.906997	0.004264	0.547142	0.225590	81.478661	35.213139	38.595623	0.000000	0.000000	0.000000	0.000000	0.000000	0.000000	0.289031	0.411917	-0.556664	0.000000	0.000000	1.000000	137.000000	1.000000
15232.910331	0.005221	0.548530	0.223622	81.563622	34.909004	38.151524	0.000000	0.000000	0.000000	0.000000	0.000000	0.000000	0.287192	0.416475	-0.590335	0.000000	0.000000	1.000000	137.000000	1.000000
15232.913664	0.005221	0.548530	0.223622	81.563622	34.909004	38.151524	0.000000	0.000000	0.000000	0.000000	0.000000	0.000000	0.287192	0.416475	-0.590335	0.000000	0.000000	1.000000	137.000000	1.000000
15232.916997	0.005221	0.548530	0.223622	81.563622	34.909004	38.151524	0.000000	0.000000	0.000000	0.000000	0.000000	0.000000	0.287192	0.416475	-0.590335	0.000000	0.000000	1.000000	137.000000	1.000000
15232.920331	0.006204	0.549908	0.221494	81.662331	34.577522	37.669289	0.000000	0.000000	0.000000	0.000000	0.000000	0.000000	0.294746	0.413122	-0.638400	0.000000	0.000000	1.000000	137.000000	1.000000
15232.923664	0.006204	0.549908	0.221494	81.662331	34.577522	37.669289	0.000000	0.000000	0.000000	0.000000	0.000000	0.000000	0.294746	0.413122	-0.638400	0.000000	0.000000	1.000000	137.000000	1.000000
15232.926997	0.006204	0.549908	0.221494	81.662331	34.577522	37.669289	0.000000	0.000000	0.000000	0.000000	0.000000	0.000000	0.294746	0.413122	-0.638400	0.000000	0.000000	1.000000	137.000000	1.000000
15232.930331	0.007211	0.551313	0.219232	81.753807	34.442589	37.539371	0.000000	0.000000	0.000000	0.000000	0.000000	0.000000	0.302082	0.421773	-0.678624	0.000000	0.000000	1.000000	137.000000	1.000000
15232.933664	0.007211	0.551313	0.219232	81.753807	34.442589	37.539371	0.000000	0.000000	0.000000	0.000000	0.000000	0.000000	0.302082	0.421773	-0.678624	0.000000	0.000000	1.000000	137.000000	1.000000
15232.936997	0.007211	0.551313	0.219232	81.753807	34.442589	37.539371	0.000000	0.000000	0.000000	0.000000	0.000000	0.000000	0.302082	0.421773	-0.678624	0.000000	0.000000	1.000000	137.000000	1.000000
15232.940331	0.008177	0.552668	0.216813	81.824059	34.602348	39.228931	0.000000	0.000000	0.000000	0.000000	0.000000	0.000000	0.289855	0.406425	-0.725860	0.000000	0.000000	1.000000	137.000000	1.000000
15232.943664	0.008177	0.552668	0.216813	81.824059	34.602348	39.228931	0.000000	0.000000	0.000000	0.000000	0.000000	0.000000	0.289855	0.406425	-0.725860	0.000000	0.000000	1.000000	137.000000	1.000000
15232.946997	0.008177	0.552668	0.216813	81.824059	34.602348	39.228931	0.000000	0.000000	0.000000	0.000000	0.000000	0.000000	0.289855	0.406425	-0.725860	0.000000	0.000000	1.000000	137.000000	1.000000
15232.950331	0.009166	0.553991	0.214247	81.906746	34.795490	41.920109	0.000000	0.000000	0.000000	0.000000	0.000000	0.000000	0.296698	0.396917	-0.769575	0.000000	0.000000	1.000000	137.000000	1.000000
15232.953664	0.009166	0.553991	0.214247	81.906746	34.795490	41.920109	0.000000	0.000000	0.000000	0.000000	0.000000	0.000000	0.296698	0.396917	-0.769575	0.000000	0.000000	1.000000	137.000000	1.000000
15232.956997	0.009166	0.553991	0.214247	81.906746	34.795490	41.920109	0.000000	0.000000	0.000000	0.000000	0.000000	0.000000	0.296698	0.396917	-0.769575	0.000000	0.000000	1.000000	137.000000	1.000000
15232.960331	0.010335	0.555318	0.211527	82.031441	34.795506	43.537476	0.000000	0.000000	0.000000	0.000000	0.000000	0.000000	0.350819	0.398002	-0.816097	0.000000	0.000000	1.000000	137.000000	1.000000
15232.963664	0.010335	0.555318	0.211527	82.031441	34.795506	43.537476	0.000000	0.000000	0.000000	0.000000	0.000000	0.000000	0.350819	0.398002	-0.816097	0.000000	0.000000	1.000000	137.000000	1.000000
15232.966997	0.010335	0.555318	0.211527	82.031441	34.795506	43.537476	0.000000	0.000000	0.000000	0.000000	0.000000	0.000000	0.350819	0.398002	-0.816097	0.000000	0.000000	1.000000	137.000000	1.000000
15232.970331	0.011682	0.556610	0.208654	82.178322	34.671623	43.864643	0.000000	0.000000	0.000000	0.000000	0.000000	0.000000	0.404017	0.387650	-0.861789	0.000000	0.000000	1.000000	137.000000	1.000000
15232.973664	0.011682	0.556610	0.208654	82.178322	34.671623	43.864643	0.000000	0.000000	0.000000	0.000000	0.000000	0.000000	0.404017	0.387650	-0.861789	0.000000	0.000000	1.000000	137.000000	1.000000
15232.976997	0.011682	0.556610	0.208654	82.178322	34.671623	43.864643	0.000000	0.000000	0.000000	0.000000	0.000000	0.000000	0.404017	0.387650	-0.861789	0.000000	0.000000	1.000000	137.000000	1.000000
15232.980331	0.013107	0.557892	0.205556	82.347427	34.512054	43.484222	0.000000	0.000000	0.000000	0.000000	0.000000	0.000000	0.427442	0.384649	-0.929539	0.000000	0.000000	1.000000	137.000000	1.000000
15232.983664	0.013107	0.557892	0.205556	82.347427	34.512054	43.484222	0.000000	0.000000	0.000000	0.000000	0.000000	0.000000	0.427442	0.384649	-0.929539	0.000000	0.000000	1.000000	137.000000	1.000000
15232.986997	0.013107	0.557892	0.205556	82.347427	34.512054	43.484222	0.000000	0.000000	0.000000	0.000000	0.000000	0.000000	0.427442	0.384649	-0.929539	0.000000	0.000000	1.000000	137.000000	1.000000
15232.990331	0.014701	0.559162	0.202226	82.540253	34.346066	43.261673	0.000000	0.000000	0.000000	0.000000	0.000000	0.000000	0.478177	0.380917	-0.998925	0.000000	0.000000	1.000000	137.000000	1.000000
15232.993664	0.014701	0.559162	0.202226	82.540253	34.346066	43.261673	0.000000	0.000000	0.000000	0.000000	0.000000	0.000000	0.478177	0.380917	-0.998925	0.000000	0.000000	1.000000	137.000000	1.000000
15232.996997	0.014701	0.559162	0.202226	82.540253	34.346066	43.261673	0.000000	0.000000	0.000000	0.000000	0.000000	0.000000	0.478177	0.380917	-0.998925	0.000000	0.000000	1.000000	137.000000	1.000000
15233.000331	0.016335	0.560365	0.198689	82.752098	34.172523	43.251785	0.000000	0.000000	0.000000	0.000000	0.000000	0.000000	0.490356	0.361000	-1.061026	0.000000	0.000000	1.000000	137.000000	1.000000
15233.003664	0.016335	0.560365	0.198689	82.752098	34.172523	43.251785	0.000000	0.000000	0.000000	0.000000	0.000000	0.000000	0.490356	0.361000	-1.061026	0.000000	0.000000	1.000000	137.000000	1.000000
15233.006997	0.016335	0.560365	0.198689	82.752098	34.172523	43.251785	0.000000	0.000000	0.000000	0.000000	0.000000	0.000000	0.490356	0.361000	-1.061026	0.000000	0.000000	1.000000	137.000000	1.000000
15233.010331	0.018069	0.561536	0.194935	82.989861	33.898964	43.229874	0.000000	0.000000	0.000000	0.000000	0.000000	0.000000	0.520260	0.351262	-1.126238	0.000000	0.000000	1.000000	137.000000	1.000000
15233.013664	0.018069	0.561536	0.194935	82.989861	33.898964	43.229874	0.000000	0.000000	0.000000	0.000000	0.000000	0.000000	0.520260	0.351262	-1.126238	0.000000	0.000000	1.000000	137.000000	1.000000
15233.016997	0.018069	0.561536	0.194935	82.989861	33.898964	43.229874	0.000000	0.000000	0.000000	0.000000	0.000000	0.000000	0.520260	0.351262	-1.126238	0.000000	0.000000	1.000000	137.000000	1.000000
15233.020331	0.019841	0.562653	0.191071	83.250580	33.497505	43.252834	0.000000	0.000000	0.000000	0.000000	0.000000	0.000000	0.531500	0.335174	-1.159443	0.000000	0.000000	1.000000	137.000000	1.000000
15233.023664	0.019841	0.562653	0.191071	83.250580	33.497505	43.252834	0.000000	0.000000	0.000000	0.000000	0.000000	0.000000	0.531500	0.335174	-1.159443	0.000000	0.000000	1.000000	137.000000	1.000000
15233.026997	0.019841	0.562653	0.191071	83.250580	33.497505	43.252834	0.000000	0.000000	0.000000	0.000000	0.000000	0.000000	0.531500	0.335174	-1.159443	0.000000	0.000000	1.000000	137.000000	1.000000
15233.030331	0.021648	0.563696	0.187079	83.536552	32.903042	43.046429	0.000000	0.000000	0.000000	0.000000	0.000000	0.000000	0.541979	0.312731	-1.197377	0.000000	0.000000	1.000000	137.000000	1.000000
15233.033664	0.021648	0.563696	0.187079	83.536552	32.903042	43.046429	0.000000	0.000000	0.000000	0.000000	0.000000	0.000000	0.541979	0.312731	-1.197377	0.000000	0.000000	1.000000	137.000000	1.000000
15233.036997	0.021648	0.563696	0.187079	83.536552	32.903042	43.046429	0.000000	0.000000	0.000000	0.000000	0.000000	0.000000	0.541979	0.312731	-1.197377	0.000000	0.000000	1.000000	137.000000	1.000000
15233.040331	0.023520	0.564695	0.183042	83.827209	32.202587	42.767433	0.000000	0.000000	0.000000	0.000000	0.000000	0.000000	0.561814	0.299729	-1.211059	0.000000	0.000000	1.000000	137.000000	1.000000
15233.043664	0.023520	0.564695	0.183042	83.827209	32.202587	42.767433	0.000000	0.000000	0.000000	0.000000	0.000000	0.000000	0.561814	0.299729	-1.211059	0.000000	0.000000	1.000000	137.000000	1.000000
15233.046997	0.023520	0.564695	0.183042	83.827209	32.202587	42.767433	0.000000	0.000000	0.000000	0.000000	0.000000	0.000000	0.561814	0.299729	-1.211059	0.000000	0.000000	1.000000	137.000000	1.000000
15233.050331	0.025487	0.565630	0.178944	84.117538	31.450115	42.668343	0.000000	0.000000	0.000000	0.000000	0.000000	0.000000	0.589909	0.280610	-1.229632	0.000000	0.000000	1.000000	137.000000	1.000000
15233.053664	0.025487	0.565630	0.178944	84.117538	31.450115	42.668343	0.000000	0.000000	0.000000	0.000000	0.000000	0.000000	0.589909	0.280610	-1.229632	0.000000	0.000000	1.000000	137.000000	1.000000
15233.056997	0.025487	0.565630	0.178944	84.117538	31.450115	42.668343	0.000000	0.000000	0.000000	0.000000	0.000000	0.000000	0.589909	0.280610	-1.229632	0.000000	0.000000	1.000000	137.000000	1.000000
15233.060331	0.027573	0.566516	0.174760	84.415459	30.624887	42.343864	0.000000	0.000000	0.000000	0.000000	0.000000	0.000000	0.625871	0.265793	-1.255087	0.000000	0.000000	1.000000	137.000000	1.000000
15233.063664	0.027573	0.566516	0.174760	84.415459	30.624887	42.343864	0.000000	0.000000	0.000000	0.000000	0.000000	0.000000	0.625871	0.265793	-1.255087	0.000000	0.000000	1.000000	137.000000	1.000000
15233.066997	0.027573	0.566516	0.174760	84.415459	30.624887	42.343864	0.000000	0.000000	0.000000	0.000000	0.000000	0.000000	0.625871	0.265793	-1.255087	0.000000	0.000000	1.000000	137.000000	1.000000
15233.070331	0.029746	0.567407	0.170500	84.719505	29.592896	41.708481	0.000000	0.000000	0.000000	0.000000	0.000000	0.000000	0.651876	0.267302	-1.278110	0.000000	0.000000	1.000000	137.000000	1.000000
15233.073664	0.029746	0.567407	0.170500	84.719505	29.592896	41.708481	0.000000	0.000000	0.000000	0.000000	0.000000	0.000000	0.651876	0.267302	-1.278110	0.000000	0.000000	1.000000	137.000000	1.000000
15233.076997	0.029746	0.567407	0.170500	84.719505	29.592896	41.708481	0.000000	0.000000	0.000000	0.000000	0.000000	0.000000	0.651876	0.267302	-1.278110	0.000000	0.000000	1.000000	137.000000	1.000000
15233.080331	0.031882	0.568296	0.166132	85.029572	28.052448	40.338486	0.000000	0.000000	0.000000	0.000000	0.000000	0.000000	0.640871	0.266521	-1.310377	0.000000	0.000000	1.000000	137.000000	1.000000
15233.083664	0.031882	0.568296	0.166132	85.029572	28.052448	40.338486	0.000000	0.000000	0.000000	0.000000	0.000000	0.000000	0.640871	0.266521	-1.310377	0.000000	0.000000	1.000000	137.000000	1.000000
15233.086997	0.031882	0.568296	0.166132	85.029572	28.052448	40.338486	0.000000	0.000000	0.000000	0.000000	0.000000	0.000000	0.640871	0.266521	-1.310377	0.000000	0.000000	1.000000	137.000000	1.000000
15233.090331	0.033957	0.569233	0.161758	85.320435	25.774841	38.430973	0.000000	0.000000	0.000000	0.000000	0.000000	0.000000	0.622345	0.281212	-1.312213	0.000000	0.000000	1.000000	137.000000	1.000000
15233.093664	0.033957	0.569233	0.161758	85.320435	25.774841	38.430973	0.000000	0.000000	0.000000	0.000000	0.000000	0.000000	0.622345	0.281212	-1.312213	0.000000	0.000000	1.000000	137.000000	1.000000
15233.096997	0.033957	0.569233	0.161758	85.320435	25.774841	38.430973	0.000000	0.000000	0.000000	0.000000	0.000000	0.000000	0.622345	0.281212	-1.312213	0.000000	0.000000	1.000000	137.000000	1.000000
15233.100331	0.035942	0.570205	0.157401	85.519135	22.626015	35.233932	0.000000	0.000000	0.000000	0.000000	0.000000	0.000000	0.595621	0.291496	-1.306948	0.000000	0.000000	1.000000	137.000000	1.000000
15233.103664	0.035942	0.570205	0.157401	85.519135	22.626015	35.233932	0.000000	0.000000	0.000000	0.000000	0.000000	0.000000	0.595621	0.291496	-1.306948	0.000000	0.000000	1.000000	137.000000	1.000000
15233.106997	0.035942	0.570205	0.157401	85.519135	22.626015	35.233932	0.000000	0.000000	0.000000	0.000000	0.000000	0.000000	0.595621	0.291496	-1.306948	0.000000	0.000000	1.000000	137.000000	1.000000
15233.110331	0.037839	0.571223	0.153043	85.553093	19.260187	31.584715	0.000000	0.000000	0.000000	0.000000	0.000000	0.000000	0.568957	0.305633	-1.307535	0.000000	0.000000	1.000000	137.000000	1.000000
15233.113664	0.037839	0.571223	0.153043	85.553093	19.260187	31.584715	0.000000	0.000000	0.000000	0.000000	0.000000	0.000000	0.568957	0.305633	-1.307535	0.000000	0.000000	1.000000	137.000000	1.000000
15233.116997	0.037839	0.571223	0.153043	85.553093	19.260187	31.584715	0.000000	0.000000	0.000000	0.000000	0.000000	0.000000	0.568957	0.305633	-1.307535	0.000000	0.000000	1.000000	137.000000	1.000000
15233.120331	0.039652	0.572302	0.148756	85.423798	16.714521	29.836142	0.000000	0.000000	0.000000	0.000000	0.000000	0.000000	0.544088	0.323533	-1.286103	0.000000	0.000000	1.000000	137.000000	1.000000
15233.123664	0.039652	0.572302	0.148756	85.423798	16.714521	29.836142	0.000000	0.000000	0.000000	0.000000	0.000000	0.000000	0.544088	0.323533	-1.286103	0.000000	0.000000	1.000000	137.000000	1.000000
15233.126997	0.039652	0.572302	0.148756	85.423798	16.714521	29.836142	0.000000	0.000000	0.000000	0.000000	0.000000	0.000000	0.544088	0.323533	-1.286103	0.000000	0.000000	1.000000	137.000000	1.000000
15233.130331	0.041411	0.573400	0.144510	85.206703	15.386909	30.128788	0.000000	0.000000	0.000000	0.000000	0.000000	0.000000	0.527789	0.329375	-1.273629	0.000000	0.000000	1.000000	137.000000	1.000000
15233.133664	0.041411	0.573400	0.144510	85.206703	15.386909	30.128788	0.000000	0.000000	0.000000	0.000000	0.000000	0.000000	0.527789	0.329375	-1.273629	0.000000	0.000000	1.000000	137.000000	1.000000
15233.136997	0.041411	0.573400	0.144510	85.206703	15.386909	30.128788	0.000000	0.000000	0.000000	0.000000	0.000000	0.000000	0.527789	0.329375	-1.273629	0.000000	0.000000	1.000000	137.000000	1.000000
15233.140331	0.043202	0.574497	0.140287	84.977303	14.669905	30.494644	0.000000	0.000000	0.000000	0.000000	0.000000	0.000000	0.537026	0.329223	-1.267053	0.000000	0.000000	1.000000	137.000000	1.000000
15233.143664	0.043202	0.574497	0.140287	84.977303	14.669905	30.494644	0.000000	0.000000	0.000000	0.000000	0.000000	0.000000	0.537026	0.329223	-1.267053	0.000000	0.000000	1.000000	137.000000	1.000000
15233.146997	0.043202	0.574497	0.140287	84.977303	14.669905	30.494644	0.000000	0.000000	0.000000	0.000000	0.000000	0.000000	0.537026	0.329223	-1.267053	0.000000	0.000000	1.000000	137.000000	1.000000
15233.150331	0.045190	0.575660	0.136060	84.778618	14.156661	30.308310	0.000000	0.000000	0.000000	0.000000	0.000000	0.000000	0.596416	0.348661	-1.268056	0.000000	0.000000	1.000000	137.000000	1.000000
15233.153664	0.045190	0.575660	0.136060	84.778618	14.156661	30.308310	0.000000	0.000000	0.000000	0.000000	0.000000	0.000000	0.596416	0.348661	-1.268056	0.000000	0.000000	1.000000	137.000000	1.000000
15233.156997	0.045190	0.575660	0.136060	84.778618	14.156661	30.308310	0.000000	0.000000	0.000000	0.000000	0.000000	0.000000	0.596416	0.348661	-1.268056	0.000000	0.000000	1.000000	137.000000	1.000000
15233.160331	0.047175	0.576885	0.131844	84.609299	13.474082	29.661968	0.000000	0.000000	0.000000	0.000000	0.000000	0.000000	0.595710	0.367740	-1.264825	0.000000	0.000000	1.000000	137.000000	1.000000
15233.163664	0.047175	0.576885	0.131844	84.609299	13.474082	29.661968	0.000000	0.000000	0.000000	0.000000	0.000000	0.000000	0.595710	0.367740	-1.264825	0.000000	0.000000	1.000000	137.000000	1.000000
15233.166997	0.047175	0.576885	0.131844	84.609299	13.474082	29.661968	0.000000	0.000000	0.000000	0.000000	0.000000	0.000000	0.595710	0.367740	-1.264825	0.000000	0.000000	1.000000	137.000000	1.000000
15233.170331	0.049132	0.578110	0.127654	84.483208	12.242646	28.419916	0.000000	0.000000	0.000000	0.000000	0.000000	0.000000	0.586903	0.367265	-1.256843	0.000000	0.000000	1.000000	137.000000	1.000000
15233.173664	0.049132	0.578110	0.127654	84.483208	12.242646	28.419916	0.000000	0.000000	0.000000	0.000000	0.000000	0.000000	0.586903	0.367265	-1.256843	0.000000	0.000000	1.000000	137.000000	1.000000
15233.176997	0.049132	0.578110	0.127654	84.483208	12.242646	28.419916	0.000000	0.000000	0.000000	0.000000	0.000000	0.000000	0.586903	0.367265	-1.256843	0.000000	0.000000	1.000000	137.000000	1.000000
15233.180331	0.050973	0.579408	0.123465	84.400414	10.370376	27.392769	0.000000	0.000000	0.000000	0.000000	0.000000	0.000000	0.552493	0.389592	-1.256925	0.000000	0.000000	1.000000	137.000000	1.000000
15233.183664	0.050973	0.579408	0.123465	84.400414	10.370376	27.392769	0.000000	0.000000	0.000000	0.000000	0.000000	0.000000	0.552493	0.389592	-1.256925	0.000000	0.000000	1.000000	137.000000	1.000000
15233.186997	0.050973	0.579408	0.123465	84.400414	10.370376	27.392769	0.000000	0.000000	0.000000	0.000000	0.000000	0.000000	0.552493	0.389592	-1.256925	0.000000	0.000000	1.000000	137.000000	1.000000
15233.190331	0.052678	0.580704	0.119313	84.345879	7.915524	26.255276	0.000000	0.000000	0.000000	0.000000	0.000000	0.000000	0.511373	0.388853	-1.245344	0.000000	0.000000	1.000000	137.000000	1.000000
15233.193664	0.052678	0.580704	0.119313	84.345879	7.915524	26.255276	0.000000	0.000000	0.000000	0.000000	0.000000	0.000000	0.511373	0.388853	-1.245344	0.000000	0.000000	1.000000	137.000000	1.000000
15233.196997	0.052678	0.580704	0.119313	84.345879	7.915524	26.255276	0.000000	0.000000	0.000000	0.000000	0.000000	0.000000	0.511373	0.388853	-1.245344	0.000000	0.000000	1.000000	137.000000	1.000000
15233.200331	0.054438	0.581999	0.115185	84.320663	5.146231	24.259356	0.000000	0.000000	0.000000	0.000000	0.000000	0.000000	0.528148	0.388262	-1.238618	0.000000	0.000000	1.000000	137.000000	1.000000
15233.203664	0.054438	0.581999	0.115185	84.320663	5.146231	24.259356	0.000000	0.000000	0.000000	0.000000	0.000000	0.000000	0.528148	0.388262	-1.238618	0.000000	0.000000	1.000000	137.000000	1.000000
15233.206997	0.054438	0.581999	0.115185	84.320663	5.146231	24.259356	0.000000	0.000000	0.000000	0.000000	0.000000	0.000000	0.528148	0.388262	-1.238618	0.000000	0.000000	1.000000	137.000000	1.000000
15233.210331	0.056260	0.583339	0.111146	84.315422	2.462515	21.711456	0.000000	0.000000	0.000000	0.000000	0.000000	0.000000	0.546542	0.402029	-1.211520	0.000000	0.000000	1.000000	137.000000	1.000000
15233.213664	0.056260	0.583339	0.111146	84.315422	2.462515	21.711456	0.000000	0.000000	0.000000	0.000000	0.000000	0.000000	0.546542	0.402029	-1.211520	0.000000	0.000000	1.000000	137.000000	1.000000
15233.216997	0.056260	0.583339	0.111146	84.315422	2.462515	21.711456	0.000000	0.000000	0.000000	0.000000	0.000000	0.000000	0.546542	0.402029	-1.211520	0.000000	0.000000	1.000000	137.000000	1.000000
15233.220331	0.058137	0.584697	0.107146	84.331230	0.499916	19.486246	0.000000	0.000000	0.000000	0.000000	0.000000	0.000000	0.563182	0.407595	-1.200068	0.000000	0.000000	1.000000	137.000000	1.000000
15233.223664	0.058137	0.584697	0.107146	84.331230	0.499916	19.486246	0.000000	0.000000	0.000000	0.000000	0.000000	0.000000	0.563182	0.407595	-1.200068	0.000000	0.000000	1.000000	137.000000	1.000000
15233.226997	0.058137	0.584697	0.107146	84.331230	0.499916	19.486246	0.000000	0.000000	0.000000	0.000000	0.000000	0.000000	0.563182	0.407595	-1.200068	0.000000	0.000000	1.000000	137.000000	1.000000
15233.230331	0.060152	0.586033	0.103205	84.376564	-0.352806	18.362759	0.000000	0.000000	0.000000	0.000000	0.000000	0.000000	0.604397	0.400659	-1.182386	0.000000	0.000000	1.000000	137.000000	1.000000
15233.233664	0.060152	0.586033	0.103205	84.376564	-0.352806	18.362759	0.000000	0.000000	0.000000	0.000000	0.000000	0.000000	0.604397	0.400659	-1.182386	0.000000	0.000000	1.000000	137.000000	1.000000
15233.236997	0.060152	0.586033	0.103205	84.376564	-0.352806	18.362759	0.000000	0.000000	0.000000	0.000000	0.000000	0.000000	0.604397	0.400659	-1.182386	0.000000	0.000000	1.000000	137.000000	1.000000
15233.240331	0.062271	0.587369	0.099280	84.429436	-0.417102	18.144728	0.000000	0.000000	0.000000	0.000000	0.000000	0.000000	0.635525	0.400717	-1.177349	0.000000	0.000000	1.000000	137.000000	1.000000
15233.243664	0.062271	0.587369	0.099280	84.429436	-0.417102	18.144728	0.000000	0.000000	0.000000	0.000000	0.000000	0.000000	0.635525	0.400717	-1.177349	0.000000	0.000000	1.000000	137.000000	1.000000
15233.246997	0.062271	0.587369	0.099280	84.429436	-0.417102	18.144728	0.000000	0.000000	0.000000	0.000000	0.000000	0.000000	0.635525	0.400717	-1.177349	0.000000	0.000000	1.000000	137.000000	1.000000
15233.250331	0.064439	0.588674	0.095385	84.471466	-0.623727	18.352951	0.000000	0.000000	0.000000	0.000000	0.000000	0.000000	0.650496	0.391731	-1.168552	0.000000	0.000000	1.000000	137.000000	1.000000
15233.253664	0.064439	0.588674	0.095385	84.471466	-0.623727	18.352951	0.000000	0.000000	0.000000	0.000000	0.000000	0.000000	0.650496	0.391731	-1.168552	0.000000	0.000000	1.000000	137.000000	1.000000
15233.256997	0.064439	0.588674	0.095385	84.471466	-0.623727	18.352951	0.000000	0.000000	0.000000	0.000000	0.000000	0.000000	0.650496	0.391731	-1.168552	0.000000	0.000000	1.000000	137.000000	1.000000
15233.260331	0.066528	0.589971	0.091550	84.469330	-2.295369	17.888718	0.000000	0.000000	0.000000	0.000000	0.000000	0.000000	0.626667	0.388974	-1.150413	0.000000	0.000000	1.000000	137.000000	1.000000
15233.263664	0.066528	0.589971	0.091550	84.469330	-2.295369	17.888718	0.000000	0.000000	0.000000	0.000000	0.000000	0.000000	0.626667	0.388974	-1.150413	0.000000	0.000000	1.000000	137.000000	1.000000
15233.266997	0.066528	0.589971	0.091550	84.469330	-2.295369	17.888718	0.000000	0.000000	0.000000	0.000000	0.000000	0.000000	0.626667	0.388974	-1.150413	0.000000	0.000000	1.000000	137.000000	1.000000
15233.270331	0.068441	0.591268	0.087829	84.382668	-5.902733	15.284379	0.000000	0.000000	0.000000	0.000000	0.000000	0.000000	0.573823	0.389264	-1.116561	0.000000	0.000000	1.000000	137.000000	1.000000
15233.273664	0.068441	0.591268	0.087829	84.382668	-5.902733	15.284379	0.000000	0.000000	0.000000	0.000000	0.000000	0.000000	0.573823	0.389264	-1.116561	0.000000	0.000000	1.000000	137.000000	1.000000
15233.276997	0.068441	0.591268	0.087829	84.382668	-5.902733	15.284379	0.000000	0.000000	0.000000	0.000000	0.000000	0.000000	0.573823	0.389264	-1.116561	0.000000	0.000000	1.000000	137.000000	1.000000
15233.280331	0.070236	0.592558	0.084238	84.182167	-10.597738	10.307090	0.000000	0.000000	0.000000	0.000000	0.000000	0.000000	0.538656	0.386961	-1.077102	0.000000	0.000000	1.000000	137.000000	1.000000
15233.283664	0.070236	0.592558	0.084238	84.182167	-10.597738	10.307090	0.000000	0.000000	0.000000	0.000000	0.000000	0.000000	0.538656	0.386961	-1.077102	0.000000	0.000000	1.000000	137.000000	1.000000
15233.286997	0.070236	0.592558	0.084238	84.182167	-10.597738	10.307090	0.000000	0.000000	0.000000	0.000000	0.000000	0.000000	0.538656	0.386961	-1.077102	0.000000	0.000000	1.000000	137.000000	1.000000
15233.290331	0.072047	0.593813	0.080772	83.914307	-15.215048	5.045386	0.000000	0.000000	0.000000	0.000000	0.000000	0.000000	0.543211	0.376307	-1.039896	0.000000	0.000000	1.000000	137.000000	1.000000
15233.293664	0.072047	0.593813	0.080772	83.914307	-15.215048	5.045386	0.000000	0.000000	0.000000	0.000000	0.000000	0.000000	0.543211	0.376307	-1.039896	0.000000	0.000000	1.000000	137.000000	1.000000
15233.296997	0.072047	0.593813	0.080772	83.914307	-15.215048	5.045386	0.000000	0.000000	0.000000	0.000000	0.000000	0.000000	0.543211	0.376307	-1.039896	0.000000	0.000000	1.000000	137.000000	1.000000
15233.300331	0.073814	0.594985	0.077369	83.661850	-18.750219	1.884755	0.000000	0.000000	0.000000	0.000000	0.000000	0.000000	0.530089	0.351684	-1.020851	0.000000	0.000000	1.000000	137.000000	1.000000
15233.303664	0.073814	0.594985	0.077369	83.661850	-18.750219	1.884755	0.000000	0.000000	0.000000	0.000000	0.000000	0.000000	0.530089	0.351684	-1.020851	0.000000	0.000000	1.000000	137.000000	1.000000
15233.306997	0.073814	0.594985	0.077369	83.661850	-18.750219	1.884755	0.000000	0.000000	0.000000	0.000000	0.000000	0.000000	0.530089	0.351684	-1.020851	0.000000	0.000000	1.000000	137.000000	1.000000
15233.310331	0.075459	0.596087	0.074019	83.508041	-20.935583	0.221275	0.000000	0.000000	0.000000	0.000000	0.000000	0.000000	0.493725	0.330535	-1.005038	0.000000	0.000000	1.000000	137.000000	1.000000
15233.313664	0.075459	0.596087	0.074019	83.508041	-20.935583	0.221275	0.000000	0.000000	0.000000	0.000000	0.000000	0.000000	0.493725	0.330535	-1.005038	0.000000	0.000000	1.000000	137.000000	1.000000
15233.316997	0.075459	0.596087	0.074019	83.508041	-20.935583	0.221275	0.000000	0.000000	0.000000	0.000000	0.000000	0.000000	0.493725	0.330535	-1.005038	0.000000	0.000000	1.000000	137.000000	1.000000
15233.320331	0.077214	0.597139	0.070706	83.461624	-21.755135	-0.908678	0.000000	0.000000	0.000000	0.000000	0.000000	0.000000	0.526446	0.315708	-0.993998	0.000000	0.000000	1.000000	137.000000	1.000000
15233.323664	0.077214	0.597139	0.070706	83.461624	-21.755135	-0.908678	0.000000	0.000000	0.000000	0.000000	0.000000	0.000000	0.526446	0.315708	-0.993998	0.000000	0.000000	1.000000	137.000000	1.000000
15233.326997	0.077214	0.597139	0.070706	83.461624	-21.755135	-0.908678	0.000000	0.000000	0.000000	0.000000	0.000000	0.000000	0.526446	0.315708	-0.993998	0.000000	0.000000	1.000000	137.000000	1.000000
15233.330331	0.078954	0.598163	0.067463	83.472679	-21.582180	-0.905868	0.000000	0.000000	0.000000	0.000000	0.000000	0.000000	0.522043	0.307171	-0.972890	0.000000	0.000000	1.000000	137.000000	1.000000
15233.333664	0.078954	0.598163	0.067463	83.472679	-21.582180	-0.905868	0.000000	0.000000	0.000000	0.000000	0.000000	0.000000	0.522043	0.307171	-0.972890	0.000000	0.000000	1.000000	137.000000	1.000000
15233.336997	0.078954	0.598163	0.067463	83.472679	-21.582180	-0.905868	0.000000	0.000000	0.000000	0.000000	0.000000	0.000000	0.522043	0.307171	-0.972890	0.000000	0.000000	1.000000	137.000000	1.000000
15233.340331	0.080505	0.599140	0.064302	83.451294	-21.283909	-0.512458	0.000000	0.000000	0.000000	0.000000	0.000000	0.000000	0.465260	0.293175	-0.948108	0.000000	0.000000	1.000000	137.000000	1.000000
15233.343664	0.080505	0.599140	0.064302	83.451294	-21.283909	-0.512458	0.000000	0.000000	0.000000	0.000000	0.000000	0.000000	0.465260	0.293175	-0.948108	0.000000	0.000000	1.000000	137.000000	1.000000
15233.346997	0.080505	0.599140	0.064302	83.451294	-21.283909	-0.512458	0.000000	0.000000	0.000000	0.000000	0.000000	0.000000	0.465260	0.293175	-0.948108	0.000000	0.000000	1.000000	137.000000	1.000000
15233.350331	0.081959	0.600113	0.061307	83.380997	-20.862087	-0.293374	0.000000	0.000000	0.000000	0.000000	0.000000	0.000000	0.436154	0.291752	-0.898621	0.000000	0.000000	1.000000	137.000000	1.000000
15233.353664	0.081959	0.600113	0.061307	83.380997	-20.862087	-0.293374	0.000000	0.000000	0.000000	0.000000	0.000000	0.000000	0.436154	0.291752	-0.898621	0.000000	0.000000	1.000000	137.000000	1.000000
15233.356997	0.081959	0.600113	0.061307	83.380997	-20.862087	-0.293374	0.000000	0.000000	0.000000	0.000000	0.000000	0.000000	0.436154	0.291752	-0.898621	0.000000	0.000000	1.000000	137.000000	1.000000
15233.360331	0.083266	0.601043	0.058456	83.264954	-20.380825	-0.041510	0.000000	0.000000	0.000000	0.000000	0.000000	0.000000	0.391947	0.279198	-0.855416	0.000000	0.000000	1.000000	137.000000	1.000000
15233.363664	0.083266	0.601043	0.058456	83.264954	-20.380825	-0.041510	0.000000	0.000000	0.000000	0.000000	0.000000	0.000000	0.391947	0.279198	-0.855416	0.000000	0.000000	1.000000	137.000000	1.000000
15233.366997	0.083266	0.601043	0.058456	83.264954	-20.380825	-0.041510	0.000000	0.000000	0.000000	0.000000	0.000000	0.000000	0.391947	0.279198	-0.855416	0.000000	0.000000	1.000000	137.000000	1.000000
15233.370331	0.084330	0.601963	0.055758	83.131645	-19.847818	0.288984	0.000000	0.000000	0.000000	0.000000	0.000000	0.000000	0.319272	0.275810	-0.809175	0.000000	0.000000	1.000000	137.000000	1.000000
15233.373664	0.084330	0.601963	0.055758	83.131645	-19.847818	0.288984	0.000000	0.000000	0.000000	0.000000	0.000000	0.000000	0.319272	0.275810	-0.809175	0.000000	0.000000	1.000000	137.000000	1.000000
15233.376997	0.084330	0.601963	0.055758	83.131645	-19.847818	0.288984	0.000000	0.000000	0.000000	0.000000	0.000000	0.000000	0.319272	0.275810	-0.809175	0.000000	0.000000	1.000000	137.000000	1.000000
15233.380331	0.085130	0.602853	0.053206	83.028809	-19.227171	0.765254	0.000000	0.000000	0.000000	0.000000	0.000000	0.000000	0.240053	0.267012	-0.765666	0.000000	0.000000	1.000000	137.000000	1.000000
15233.383664	0.085130	0.602853	0.053206	83.028809	-19.227171	0.765254	0.000000	0.000000	0.000000	0.000000	0.000000	0.000000	0.240053	0.267012	-0.765666	0.000000	0.000000	1.000000	137.000000	1.000000
15233.386997	0.085130	0.602853	0.053206	83.028809	-19.227171	0.765254	0.000000	0.000000	0.000000	0.000000	0.000000	0.000000	0.240053	0.267012	-0.765666	0.000000	0.000000	1.000000	137.000000	1.000000
15233.390331	0.085784	0.603656	0.050735	82.973145	-18.665709	1.219768	0.000000	0.000000	0.000000	0.000000	0.000000	0.000000	0.196133	0.240992	-0.741444	0.000000	0.000000	1.000000	137.000000	1.000000
15233.393664	0.085784	0.603656	0.050735	82.973145	-18.665709	1.219768	0.000000	0.000000	0.000000	0.000000	0.000000	0.000000	0.196133	0.240992	-0.741444	0.000000	0.000000	1.000000	137.000000	1.000000
15233.396997	0.085784	0.603656	0.050735	82.973145	-18.665709	1.219768	0.000000	0.000000	0.000000	0.000000	0.000000	0.000000	0.196133	0.240992	-0.741444	0.000000	0.000000	1.000000	137.000000	1.000000
15233.400331	0.086335	0.604439	0.048298	82.992126	-17.858362	1.996274	0.000000	0.000000	0.000000	0.000000	0.000000	0.000000	0.165384	0.234782	-0.731053	0.000000	0.000000	1.000000	137.000000	1.000000
15233.403664	0.086335	0.604439	0.048298	82.992126	-17.858362	1.996274	0.000000	0.000000	0.000000	0.000000	0.000000	0.000000	0.165384	0.234782	-0.731053	0.000000	0.000000	1.000000	137.000000	1.000000
15233.406997	0.086335	0.604439	0.048298	82.992126	-17.858362	1.996274	0.000000	0.000000	0.000000	0.000000	0.000000	0.000000	0.165384	0.234782	-0.731053	0.000000	0.000000	1.000000	137.000000	1.000000
15233.410331	0.086815	0.605165	0.045923	83.083748	-16.518492	3.397685	0.000000	0.000000	0.000000	0.000000	0.000000	0.000000	0.143865	0.217822	-0.712389	0.000000	0.000000	1.000000	137.000000	1.000000
15233.413664	0.086815	0.605165	0.045923	83.083748	-16.518492	3.397685	0.000000	0.000000	0.000000	0.000000	0.000000	0.000000	0.143865	0.217822	-0.712389	0.000000	0.000000	1.000000	137.000000	1.000000
15233.416997	0.086815	0.605165	0.045923	83.083748	-16.518492	3.397685	0.000000	0.000000	0.000000	0.000000	0.000000	0.000000	0.143865	0.217822	-0.712389	0.000000	0.000000	1.000000	137.000000	1.000000
15233.420331	0.087290	0.605871	0.043568	83.207916	-14.586888	5.475070	0.000000	0.000000	0.000000	0.000000	0.000000	0.000000	0.142521	0.211971	-0.706645	0.000000	0.000000	1.000000	137.000000	1.000000
15233.423664	0.087290	0.605871	0.043568	83.207916	-14.586888	5.475070	0.000000	0.000000	0.000000	0.000000	0.000000	0.000000	0.142521	0.211971	-0.706645	0.000000	0.000000	1.000000	137.000000	1.000000
15233.426997	0.087290	0.605871	0.043568	83.207916	-14.586888	5.475070	0.000000	0.000000	0.000000	0.000000	0.000000	0.000000	0.142521	0.211971	-0.706645	0.000000	0.000000	1.000000	137.000000	1.000000
15233.430331	0.087694	0.606551	0.041267	83.333794	-12.389507	7.835651	0.000000	0.000000	0.000000	0.000000	0.000000	0.000000	0.121142	0.203784	-0.690113	0.000000	0.000000	1.000000	137.000000	1.000000
15233.433664	0.087694	0.606551	0.041267	83.333794	-12.389507	7.835651	0.000000	0.000000	0.000000	0.000000	0.000000	0.000000	0.121142	0.203784	-0.690113	0.000000	0.000000	1.000000	137.000000	1.000000
15233.436997	0.087694	0.606551	0.041267	83.333794	-12.389507	7.835651	0.000000	0.000000	0.000000	0.000000	0.000000	0.000000	0.121142	0.203784	-0.690113	0.000000	0.000000	1.000000	137.000000	1.000000
15233.440331	0.088006	0.607223	0.039042	83.428696	-10.256350	10.125708	0.000000	0.000000	0.000000	0.000000	0.000000	0.000000	0.093883	0.201698	-0.667618	0.000000	0.000000	1.000000	137.000000	1.000000
15233.443664	0.088006	0.607223	0.039042	83.428696	-10.256350	10.125708	0.000000	0.000000	0.000000	0.000000	0.000000	0.000000	0.093883	0.201698	-0.667618	0.000000	0.000000	1.000000	137.000000	1.000000
15233.446997	0.088006	0.607223	0.039042	83.428696	-10.256350	10.125708	0.000000	0.000000	0.000000	0.000000	0.000000	0.000000	0.093883	0.201698	-0.667618	0.000000	0.000000	1.000000	137.000000	1.000000
15233.450331	0.088241	0.607893	0.036954	83.469521	-8.444921	12.054056	0.000000	0.000000	0.000000	0.000000	0.000000	0.000000	0.070409	0.200972	-0.626411	0.000000	0.000000	1.000000	137.000000	1.000000
15233.453664	0.088241	0.607893	0.036954	83.469521	-8.444921	12.054056	0.000000	0.000000	0.000000	0.000000	0.000000	0.000000	0.070409	0.200972	-0.626411	0.000000	0.000000	1.000000	137.000000	1.000000
15233.456997	0.088241	0.607893	0.036954	83.469521	-8.444921	12.054056	0.000000	0.000000	0.000000	0.000000	0.000000	0.000000	0.070409	0.200972	-0.626411	0.000000	0.000000	1.000000	137.000000	1.000000
15233.460331	0.088454	0.608565	0.034906	83.451859	-6.981622	13.581667	0.000000	0.000000	0.000000	0.000000	0.000000	0.000000	0.063871	0.201749	-0.614433	0.000000	0.000000	1.000000	137.000000	1.000000
15233.463664	0.088454	0.608565	0.034906	83.451859	-6.981622	13.581667	0.000000	0.000000	0.000000	0.000000	0.000000	0.000000	0.063871	0.201749	-0.614433	0.000000	0.000000	1.000000	137.000000	1.000000
15233.466997	0.088454	0.608565	0.034906	83.451859	-6.981622	13.581667	0.000000	0.000000	0.000000	0.000000	0.000000	0.000000	0.063871	0.201749	-0.614433	0.000000	0.000000	1.000000	137.000000	1.000000
15233.470331	0.088624	0.609269	0.033045	83.374718	-5.781335	14.816881	0.000000	0.000000	0.000000	0.000000	0.000000	0.000000	0.051062	0.211095	-0.558081	0.000000	0.000000	1.000000	137.000000	1.000000
15233.473664	0.088624	0.609269	0.033045	83.374718	-5.781335	14.816881	0.000000	0.000000	0.000000	0.000000	0.000000	0.000000	0.051062	0.211095	-0.558081	0.000000	0.000000	1.000000	137.000000	1.000000
15233.476997	0.088624	0.609269	0.033045	83.374718	-5.781335	14.816881	0.000000	0.000000	0.000000	0.000000	0.000000	0.000000	0.051062	0.211095	-0.558081	0.000000	0.000000	1.000000	137.000000	1.000000
15233.480331	0.088750	0.609986	0.031358	83.285454	-4.786124	15.832998	0.000000	0.000000	0.000000	0.000000	0.000000	0.000000	0.037847	0.215045	-0.506160	0.000000	0.000000	1.000000	137.000000	1.000000
15233.483664	0.088750	0.609986	0.031358	83.285454	-4.786124	15.832998	0.000000	0.000000	0.000000	0.000000	0.000000	0.000000	0.037847	0.215045	-0.506160	0.000000	0.000000	1.000000	137.000000	1.000000
15233.486997	0.088750	0.609986	0.031358	83.285454	-4.786124	15.832998	0.000000	0.000000	0.000000	0.000000	0.000000	0.000000	0.037847	0.215045	-0.506160	0.000000	0.000000	1.000000	137.000000	1.000000
15233.490331	0.088928	0.610690	0.029836	83.212303	-3.734788	16.922348	0.000000	0.000000	0.000000	0.000000	0.000000	0.000000	0.053185	0.211325	-0.456712	0.000000	0.000000	1.000000	137.000000	1.000000
15233.493664	0.088928	0.610690	0.029836	83.212303	-3.734788	16.922348	0.000000	0.000000	0.000000	0.000000	0.000000	0.000000	0.053185	0.211325	-0.456712	0.000000	0.000000	1.000000	137.000000	1.000000
15233.496997	0.088928	0.610690	0.029836	83.212303	-3.734788	16.922348	0.000000	0.000000	0.000000	0.000000	0.000000	0.000000	0.053185	0.211325	-0.456712	0.000000	0.000000	1.000000	137.000000	1.000000
15233.500331	0.089193	0.611352	0.028416	83.183815	-2.412526	18.313917	0.000000	0.000000	0.000000	0.000000	0.000000	0.000000	0.079487	0.198526	-0.425861	0.000000	0.000000	1.000000	137.000000	1.000000
15233.503664	0.089193	0.611352	0.028416	83.183815	-2.412526	18.313917	0.000000	0.000000	0.000000	0.000000	0.000000	0.000000	0.079487	0.198526	-0.425861	0.000000	0.000000	1.000000	137.000000	1.000000
15233.506997	0.089193	0.611352	0.028416	83.183815	-2.412526	18.313917	0.000000	0.000000	0.000000	0.000000	0.000000	0.000000	0.079487	0.198526	-0.425861	0.000000	0.000000	1.000000	137.000000	1.000000
15233.510331	0.089545	0.611972	0.027100	83.186920	-0.937106	19.878237	0.000000	0.000000	0.000000	0.000000	0.000000	0.000000	0.105738	0.186097	-0.394945	0.000000	0.000000	1.000000	137.000000	1.000000
15233.513664	0.089545	0.611972	0.027100	83.186920	-0.937106	19.878237	0.000000	0.000000	0.000000	0.000000	0.000000	0.000000	0.105738	0.186097	-0.394945	0.000000	0.000000	1.000000	137.000000	1.000000
15233.516997	0.089545	0.611972	0.027100	83.186920	-0.937106	19.878237	0.000000	0.000000	0.000000	0.000000	0.000000	0.000000	0.105738	0.186097	-0.394945	0.000000	0.000000	1.000000	137.000000	1.000000
15233.520331	0.089903	0.612574	0.025829	83.186783	0.401388	21.284758	0.000000	0.000000	0.000000	0.000000	0.000000	0.000000	0.107381	0.180492	-0.381308	0.000000	0.000000	1.000000	137.000000	1.000000
15233.523664	0.089903	0.612574	0.025829	83.186783	0.401388	21.284758	0.000000	0.000000	0.000000	0.000000	0.000000	0.000000	0.107381	0.180492	-0.381308	0.000000	0.000000	1.000000	137.000000	1.000000
15233.526997	0.089903	0.612574	0.025829	83.186783	0.401388	21.284758	0.000000	0.000000	0.000000	0.000000	0.000000	0.000000	0.107381	0.180492	-0.381308	0.000000	0.000000	1.000000	137.000000	1.000000
15233.530331	0.090215	0.613118	0.024582	83.179642	1.271262	22.182692	0.000000	0.000000	0.000000	0.000000	0.000000	0.000000	0.093662	0.163199	-0.374159	0.000000	0.000000	1.000000	137.000000	1.000000
15233.533664	0.090215	0.613118	0.024582	83.179642	1.271262	22.182692	0.000000	0.000000	0.000000	0.000000	0.000000	0.000000	0.093662	0.163199	-0.374159	0.000000	0.000000	1.000000	137.000000	1.000000
15233.536997	0.090215	0.613118	0.024582	83.179642	1.271262	22.182692	0.000000	0.000000	0.000000	0.000000	0.000000	0.000000	0.093662	0.163199	-0.374159	0.000000	0.000000	1.000000	137.000000	1.000000
15233.540331	0.090455	0.613612	0.023339	83.164360	1.503067	22.374460	0.000000	0.000000	0.000000	0.000000	0.000000	0.000000	0.071900	0.148165	-0.372703	0.000000	0.000000	1.000000	137.000000	1.000000
15233.543664	0.090455	0.613612	0.023339	83.164360	1.503067	22.374460	0.000000	0.000000	0.000000	0.000000	0.000000	0.000000	0.071900	0.148165	-0.372703	0.000000	0.000000	1.000000	137.000000	1.000000
15233.546997	0.090455	0.613612	0.023339	83.164360	1.503067	22.374460	0.000000	0.000000	0.000000	0.000000	0.000000	0.000000	0.071900	0.148165	-0.372703	0.000000	0.000000	1.000000	137.000000	1.000000
15233.550331	0.090627	0.614049	0.022126	83.147400	1.505010	22.319902	0.000000	0.000000	0.000000	0.000000	0.000000	0.000000	0.051630	0.131103	-0.364115	0.000000	0.000000	1.000000	137.000000	1.000000
15233.553664	0.090627	0.614049	0.022126	83.147400	1.505010	22.319902	0.000000	0.000000	0.000000	0.000000	0.000000	0.000000	0.051630	0.131103	-0.364115	0.000000	0.000000	1.000000	137.000000	1.000000
15233.556997	0.090627	0.614049	0.022126	83.147400	1.505010	22.319902	0.000000	0.000000	0.000000	0.000000	0.000000	0.000000	0.051630	0.131103	-0.364115	0.000000	0.000000	1.000000	137.000000	1.000000
15233.560331	0.090735	0.614449	0.020956	83.137566	1.528498	22.302347	0.000000	0.000000	0.000000	0.000000	0.000000	0.000000	0.032403	0.120004	-0.350918	0.000000	0.000000	1.000000	137.000000	1.000000
15233.563664	0.090735	0.614449	0.020956	83.137566	1.528498	22.302347	0.000000	0.000000	0.000000	0.000000	0.000000	0.000000	0.032403	0.120004	-0.350918	0.000000	0.000000	1.000000	137.000000	1.000000
15233.566997	0.090735	0.614449	0.020956	83.137566	1.528498	22.302347	0.000000	0.000000	0.000000	0.000000	0.000000	0.000000	0.032403	0.120004	-0.350918	0.000000	0.000000	1.000000	137.000000	1.000000
15233.570331	0.090710	0.614766	0.019837	83.137566	1.550250	22.302340	0.000000	0.000000	0.000000	0.000000	0.000000	0.000000	-0.007414	0.095198	-0.335800	0.000000	0.000000	1.000000	137.000000	1.000000
15233.573664	0.090710	0.614766	0.019837	83.137566	1.550250	22.302340	0.000000	0.000000	0.000000	0.000000	0.000000	0.000000	-0.007414	0.095198	-0.335800	0.000000	0.000000	1.000000	137.000000	1.000000
15233.576997	0.090710	0.614766	0.019837	83.137566	1.550250	22.302340	0.000000	0.000000	0.000000	0.000000	0.000000	0.000000	-0.007414	0.095198	-0.335800	0.000000	0.000000	1.000000	137.000000	1.000000
15233.580331	0.090563	0.615060	0.018813	83.137589	1.558428	22.302347	0.000000	0.000000	0.000000	0.000000	0.000000	0.000000	-0.044332	0.088236	-0.307017	0.000000	0.000000	1.000000	137.000000	1.000000
15233.583664	0.090563	0.615060	0.018813	83.137589	1.558428	22.302347	0.000000	0.000000	0.000000	0.000000	0.000000	0.000000	-0.044332	0.088236	-0.307017	0.000000	0.000000	1.000000	137.000000	1.000000
15233.586997	0.090563	0.615060	0.018813	83.137589	1.558428	22.302347	0.000000	0.000000	0.000000	0.000000	0.000000	0.000000	-0.044332	0.088236	-0.307017	0.000000	0.000000	1.000000	137.000000	1.000000
15233.590331	0.090563	0.615060	0.018813	83.144051	1.563626	22.309032	0.000000	0.000000	0.000000	0.000000	0.000000	0.000000	-0.044332	0.088236	-0.307017	0.000000	0.000000	1.000000	137.000000	1.000000
15233.593664	0.090382	0.615286	0.017862	83.144051	1.563626	22.309032	0.000000	0.000000	0.000000	0.000000	0.000000	0.000000	-0.054293	0.067594	-0.285371	0.000000	0.000000	1.000000	137.000000	1.000000
15233.596997	0.090382	0.615286	0.017862	83.144051	1.563626	22.309032	0.000000	0.000000	0.000000	0.000000	0.000000	0.000000	-0.054293	0.067594	-0.285371	0.000000	0.000000	1.000000	137.000000	1.000000
15233.600331	0.090195	0.615436	0.017002	83.159317	1.679889	22.443264	0.000000	0.000000	0.000000	0.000000	0.000000	0.000000	-0.056060	0.045138	-0.257885	0.000000	0.000000	1.000000	137.000000	1.000000
15233.603664	0.090195	0.615436	0.017002	83.159317	1.679889	22.443264	0.000000	0.000000	0.000000	0.000000	0.000000	0.000000	-0.056060	0.045138	-0.257885	0.000000	0.000000	1.000000	137.000000	1.000000
15233.606997	0.090195	0.615436	0.017002	83.159317	1.679889	22.443264	0.000000	0.000000	0.000000	0.000000	0.000000	0.000000	-0.056060	0.045138	-0.257885	0.000000	0.000000	1.000000	137.000000	1.000000
15233.610331	0.090195	0.615436	0.017002	83.186264	2.212522	23.044214	0.000000	0.000000	0.000000	0.000000	0.000000	0.000000	-0.056060	0.045138	-0.257885	0.000000	0.000000	1.000000	137.000000	1.000000
15233.613664	0.089996	0.615545	0.016202	83.186264	2.212522	23.044214	0.000000	0.000000	0.000000	0.000000	0.000000	0.000000	-0.059619	0.032799	-0.240001	0.000000	0.000000	1.000000	137.000000	1.000000
15233.616997	0.089996	0.615545	0.016202	83.186264	2.212522	23.044214	0.000000	0.000000	0.000000	0.000000	0.000000	0.000000	-0.059619	0.032799	-0.240001	0.000000	0.000000	1.000000	137.000000	1.000000
15233.620331	0.089862	0.615601	0.015496	83.222511	3.136212	24.073805	0.000000	0.000000	0.000000	0.000000	0.000000	0.000000	-0.040254	0.016576	-0.211743	0.000000	0.000000	1.000000	137.000000	1.000000
15233.623664	0.089862	0.615601	0.015496	83.222511	3.136212	24.073805	0.000000	0.000000	0.000000	0.000000	0.000000	0.000000	-0.040254	0.016576	-0.211743	0.000000	0.000000	1.000000	137.000000	1.000000
15233.626997	0.089862	0.615601	0.015496	83.222511	3.136212	24.073805	0.000000	0.000000	0.000000	0.000000	0.000000	0.000000	-0.040254	0.016576	-0.211743	0.000000	0.000000	1.000000	137.000000	1.000000
15233.630331	0.089735	0.615596	0.014831	83.263062	4.274929	25.341505	0.000000	0.000000	0.000000	0.000000	0.000000	0.000000	-0.037951	-0.001428	-0.199626	0.000000	0.000000	1.000000	137.000000	1.000000
15233.633664	0.089735	0.615596	0.014831	83.263062	4.274929	25.341505	0.000000	0.000000	0.000000	0.000000	0.000000	0.000000	-0.037951	-0.001428	-0.199626	0.000000	0.000000	1.000000	137.000000	1.000000
15233.636997	0.089735	0.615596	0.014831	83.263062	4.274929	25.341505	0.000000	0.000000	0.000000	0.000000	0.000000	0.000000	-0.037951	-0.001428	-0.199626	0.000000	0.000000	1.000000	137.000000	1.000000
15233.640331	0.089688	0.615597	0.014215	83.302475	5.586728	26.793827	0.000000	0.000000	0.000000	0.000000	0.000000	0.000000	-0.014257	0.000332	-0.184779	0.000000	0.000000	1.000000	137.000000	1.000000
15233.643664	0.089688	0.615597	0.014215	83.302475	5.586728	26.793827	0.000000	0.000000	0.000000	0.000000	0.000000	0.000000	-0.014257	0.000332	-0.184779	0.000000	0.000000	1.000000	137.000000	1.000000
15233.646997	0.089688	0.615597	0.014215	83.302475	5.586728	26.793827	0.000000	0.000000	0.000000	0.000000	0.000000	0.000000	-0.014257	0.000332	-0.184779	0.000000	0.000000	1.000000	137.000000	1.000000
15233.650331	0.089688	0.615597	0.014215	83.345039	7.011499	28.367207	0.000000	0.000000	0.000000	0.000000	0.000000	0.000000	-0.014257	0.000332	-0.184779	0.000000	0.000000	1.000000	137.000000	1.000000
15233.653664	0.089648	0.615539	0.013640	83.345039	7.011499	28.367207	0.000000	0.000000	0.000000	0.000000	0.000000	0.000000	-0.011999	-0.017531	-0.172632	0.000000	0.000000	1.000000	137.000000	1.000000
15233.656997	0.089648	0.615539	0.013640	83.345039	7.011499	28.367207	0.000000	0.000000	0.000000	0.000000	0.000000	0.000000	-0.011999	-0.017531	-0.172632	0.000000	0.000000	1.000000	137.000000	1.000000
15233.660331	0.089655	0.615427	0.013073	83.388618	8.328775	29.813848	0.000000	0.000000	0.000000	0.000000	0.000000	0.000000	0.002304	-0.033314	-0.170142	0.000000	0.000000	1.000000	137.000000	1.000000
15233.663664	0.089655	0.615427	0.013073	83.388618	8.328775	29.813848	0.000000	0.000000	0.000000	0.000000	0.000000	0.000000	0.002304	-0.033314	-0.170142	0.000000	0.000000	1.000000	137.000000	1.000000
15233.666997	0.089655	0.615427	0.013073	83.388618	8.328775	29.813848	0.000000	0.000000	0.000000	0.000000	0.000000	0.000000	0.002304	-0.033314	-0.170142	0.000000	0.000000	1.000000	137.000000	1.000000
15233.670331	0.089655	0.615427	0.013073	83.427498	9.369617	30.943666	0.000000	0.000000	0.000000	0.000000	0.000000	0.000000	0.002304	-0.033314	-0.170142	0.000000	0.000000	1.000000	137.000000	1.000000
15233.673664	0.089731	0.615290	0.012501	83.427498	9.369617	30.943666	0.000000	0.000000	0.000000	0.000000	0.000000	0.000000	0.022766	-0.041218	-0.171488	0.000000	0.000000	1.000000	137.000000	1.000000
15233.676997	0.089731	0.615290	0.012501	83.427498	9.369617	30.943666	0.000000	0.000000	0.000000	0.000000	0.000000	0.000000	0.022766	-0.041218	-0.171488	0.000000	0.000000	1.000000	137.000000	1.000000
15233.680331	0.089828	0.615107	0.011918	83.472794	9.962110	31.581207	0.000000	0.000000	0.000000	0.000000	0.000000	0.000000	0.028922	-0.054988	-0.174854	0.000000	0.000000	1.000000	137.000000	1.000000
15233.683664	0.089828	0.615107	0.011918	83.472794	9.962110	31.581207	0.000000	0.000000	0.000000	0.000000	0.000000	0.000000	0.028922	-0.054988	-0.174854	0.000000	0.000000	1.000000	137.000000	1.000000
15233.686997	0.089828	0.615107	0.011918	83.472794	9.962110	31.581207	0.000000	0.000000	0.000000	0.000000	0.000000	0.000000	0.028922	-0.054988	-0.174854	0.000000	0.000000	1.000000	137.000000	1.000000
15233.690331	0.089828	0.615107	0.011918	83.523041	10.087182	31.687099	0.000000	0.000000	0.000000	0.000000	0.000000	0.000000	0.028922	-0.054988	-0.174854	0.000000	0.000000	1.000000	137.000000	1.000000
15233.693664	0.089967	0.614878	0.011320	83.523041	10.087182	31.687099	0.000000	0.000000	0.000000	0.000000	0.000000	0.000000	0.041715	-0.068704	-0.179528	0.000000	0.000000	1.000000	137.000000	1.000000
15233.696997	0.089967	0.614878	0.011320	83.523041	10.087182	31.687099	0.000000	0.000000	0.000000	0.000000	0.000000	0.000000	0.041715	-0.068704	-0.179528	0.000000	0.000000	1.000000	137.000000	1.000000
15233.700331	0.090095	0.614616	0.010667	83.579384	10.110272	31.680210	0.000000	0.000000	0.000000	0.000000	0.000000	0.000000	0.038386	-0.078501	-0.195886	0.000000	0.000000	1.000000	137.000000	1.000000
15233.703664	0.090095	0.614616	0.010667	83.579384	10.110272	31.680210	0.000000	0.000000	0.000000	0.000000	0.000000	0.000000	0.038386	-0.078501	-0.195886	0.000000	0.000000	1.000000	137.000000	1.000000
15233.706997	0.090095	0.614616	0.010667	83.579384	10.110272	31.680210	0.000000	0.000000	0.000000	0.000000	0.000000	0.000000	0.038386	-0.078501	-0.195886	0.000000	0.000000	1.000000	137.000000	1.000000
15233.710331	0.090095	0.614616	0.010667	83.641960	10.114933	31.656103	0.000000	0.000000	0.000000	0.000000	0.000000	0.000000	0.038386	-0.078501	-0.195886	0.000000	0.000000	1.000000	137.000000	1.000000
15233.713664	0.090198	0.614309	0.010011	83.641960	10.114933	31.656103	0.000000	0.000000	0.000000	0.000000	0.000000	0.000000	0.031116	-0.092177	-0.196776	0.000000	0.000000	1.000000	137.000000	1.000000
15233.716997	0.090198	0.614309	0.010011	83.641960	10.114933	31.656103	0.000000	0.000000	0.000000	0.000000	0.000000	0.000000	0.031116	-0.092177	-0.196776	0.000000	0.000000	1.000000	137.000000	1.000000
15233.720331	0.090267	0.613995	0.009296	83.707611	10.115995	31.631071	0.000000	0.000000	0.000000	0.000000	0.000000	0.000000	0.020624	-0.094115	-0.214435	0.000000	0.000000	1.000000	137.000000	1.000000
15233.723664	0.090267	0.613995	0.009296	83.707611	10.115995	31.631071	0.000000	0.000000	0.000000	0.000000	0.000000	0.000000	0.020624	-0.094115	-0.214435	0.000000	0.000000	1.000000	137.000000	1.000000
15233.726997	0.090267	0.613995	0.009296	83.707611	10.115995	31.631071	0.000000	0.000000	0.000000	0.000000	0.000000	0.000000	0.020624	-0.094115	-0.214435	0.000000	0.000000	1.000000	137.000000	1.000000
15233.730331	0.090267	0.613995	0.009296	83.772598	10.083789	31.572420	0.000000	0.000000	0.000000	0.000000	0.000000	0.000000	0.020624	-0.094115	-0.214435	0.000000	0.000000	1.000000	137.000000	1.000000
15233.733664	0.090312	0.613636	0.008578	83.772598	10.083789	31.572420	0.000000	0.000000	0.000000	0.000000	0.000000	0.000000	0.013381	-0.107744	-0.215379	0.000000	0.000000	1.000000	137.000000	1.000000
15233.736997	0.090312	0.613636	0.008578	83.772598	10.083789	31.572420	0.000000	0.000000	0.000000	0.000000	0.000000	0.000000	0.013381	-0.107744	-0.215379	0.000000	0.000000	1.000000	137.000000	1.000000
15233.740331	0.090288	0.613303	0.007864	83.815628	9.926760	31.381998	0.000000	0.000000	0.000000	0.000000	0.000000	0.000000	-0.007172	-0.099929	-0.214207	0.000000	0.000000	1.000000	137.000000	1.000000
15233.743664	0.090288	0.613303	0.007864	83.815628	9.926760	31.381998	0.000000	0.000000	0.000000	0.000000	0.000000	0.000000	-0.007172	-0.099929	-0.214207	0.000000	0.000000	1.000000	137.000000	1.000000
15233.746997	0.090288	0.613303	0.007864	83.815628	9.926760	31.381998	0.000000	0.000000	0.000000	0.000000	0.000000	0.000000	-0.007172	-0.099929	-0.214207	0.000000	0.000000	1.000000	137.000000	1.000000
15233.750331	0.090288	0.613303	0.007864	83.821404	9.706540	31.130257	0.000000	0.000000	0.000000	0.000000	0.000000	0.000000	-0.007172	-0.099929	-0.214207	0.000000	0.000000	1.000000	137.000000	1.000000
15233.753664	0.090246	0.612964	0.007177	83.821404	9.706540	31.130257	0.000000	0.000000	0.000000	0.000000	0.000000	0.000000	-0.012538	-0.101796	-0.205973	0.000000	0.000000	1.000000	137.000000	1.000000
15233.756997	0.090246	0.612964	0.007177	83.821404	9.706540	31.130257	0.000000	0.000000	0.000000	0.000000	0.000000	0.000000	-0.012538	-0.101796	-0.205973	0.000000	0.000000	1.000000	137.000000	1.000000
15233.760331	0.090153	0.612651	0.006581	83.777168	9.617770	31.024963	0.000000	0.000000	0.000000	0.000000	0.000000	0.000000	-0.027899	-0.093876	-0.178829	0.000000	0.000000	1.000000	137.000000	1.000000
15233.763664	0.090153	0.612651	0.006581	83.777168	9.617770	31.024963	0.000000	0.000000	0.000000	0.000000	0.000000	0.000000	-0.027899	-0.093876	-0.178829	0.000000	0.000000	1.000000	137.000000	1.000000
15233.766997	0.090153	0.612651	0.006581	83.777168	9.617770	31.024963	0.000000	0.000000	0.000000	0.000000	0.000000	0.000000	-0.027899	-0.093876	-0.178829	0.000000	0.000000	1.000000	137.000000	1.000000
15233.770331	0.090153	0.612651	0.006581	83.713158	9.649627	31.058138	0.000000	0.000000	0.000000	0.000000	0.000000	0.000000	-0.027899	-0.093876	-0.178829	0.000000	0.000000	1.000000	137.000000	1.000000
15233.773664	0.090075	0.612364	0.006063	83.713158	9.649627	31.058138	0.000000	0.000000	0.000000	0.000000	0.000000	0.000000	-0.023380	-0.085985	-0.155500	0.000000	0.000000	1.000000	137.000000	1.000000
15233.776997	0.090075	0.612364	0.006063	83.713158	9.649627	31.058138	0.000000	0.000000	0.000000	0.000000	0.000000	0.000000	-0.023380	-0.085985	-0.155500	0.000000	0.000000	1.000000	137.000000	1.000000
15233.780331	0.090005	0.612091	0.005583	83.670273	9.799610	31.216457	0.000000	0.000000	0.000000	0.000000	0.000000	0.000000	-0.021135	-0.081988	-0.143870	0.000000	0.000000	1.000000	137.000000	1.000000
15233.783664	0.090005	0.612091	0.005583	83.670273	9.799610	31.216457	0.000000	0.000000	0.000000	0.000000	0.000000	0.000000	-0.021135	-0.081988	-0.143870	0.000000	0.000000	1.000000	137.000000	1.000000
15233.786997	0.090005	0.612091	0.005583	83.670273	9.799610	31.216457	0.000000	0.000000	0.000000	0.000000	0.000000	0.000000	-0.021135	-0.081988	-0.143870	0.000000	0.000000	1.000000	137.000000	1.000000
15233.790331	0.090005	0.612091	0.005583	83.659805	10.421169	31.888132	0.000000	0.000000	0.000000	0.000000	0.000000	0.000000	-0.021135	-0.081988	-0.143870	0.000000	0.000000	1.000000	137.000000	1.000000
15233.793664	0.090050	0.611786	0.005114	83.659805	10.421169	31.888132	0.000000	0.000000	0.000000	0.000000	0.000000	0.000000	0.013622	-0.091591	-0.140771	0.000000	0.000000	1.000000	137.000000	1.000000
15233.796997	0.090050	0.611786	0.005114	83.659805	10.421169	31.888132	0.000000	0.000000	0.000000	0.000000	0.000000	0.000000	0.013622	-0.091591	-0.140771	0.000000	0.000000	1.000000	137.000000	1.000000
15233.800331	0.090225	0.611506	0.004611	83.685272	11.591042	33.145306	0.000000	0.000000	0.000000	0.000000	0.000000	0.000000	0.052499	-0.083792	-0.151060	0.000000	0.000000	1.000000	137.000000	1.000000
15233.803664	0.090225	0.611506	0.004611	83.685272	11.591042	33.145306	0.000000	0.000000	0.000000	0.000000	0.000000	0.000000	0.052499	-0.083792	-0.151060	0.000000	0.000000	1.000000	137.000000	1.000000
15233.806997	0.090225	0.611506	0.004611	83.685272	11.591042	33.145306	0.000000	0.000000	0.000000	0.000000	0.000000	0.000000	0.052499	-0.083792	-0.151060	0.000000	0.000000	1.000000	137.000000	1.000000
15233.810331	0.090500	0.611240	0.004038	83.732903	12.935888	34.582310	0.000000	0.000000	0.000000	0.000000	0.000000	0.000000	0.082372	-0.079980	-0.171843	0.000000	0.000000	1.000000	137.000000	1.000000
15233.813664	0.090500	0.611240	0.004038	83.732903	12.935888	34.582310	0.000000	0.000000	0.000000	0.000000	0.000000	0.000000	0.082372	-0.079980	-0.171843	0.000000	0.000000	1.000000	137.000000	1.000000
15233.816997	0.090500	0.611240	0.004038	83.732903	12.935888	34.582310	0.000000	0.000000	0.000000	0.000000	0.000000	0.000000	0.082372	-0.079980	-0.171843	0.000000	0.000000	1.000000	137.000000	1.000000
15233.820331	0.090781	0.610992	0.003389	83.781197	13.991457	35.691978	0.000000	0.000000	0.000000	0.000000	0.000000	0.000000	0.084440	-0.074282	-0.194625	0.000000	0.000000	1.000000	137.000000	1.000000
15233.823664	0.090781	0.610992	0.003389	83.781197	13.991457	35.691978	0.000000	0.000000	0.000000	0.000000	0.000000	0.000000	0.084440	-0.074282	-0.194625	0.000000	0.000000	1.000000	137.000000	1.000000
15233.826997	0.090781	0.610992	0.003389	83.781197	13.991457	35.691978	0.000000	0.000000	0.000000	0.000000	0.000000	0.000000	0.084440	-0.074282	-0.194625	0.000000	0.000000	1.000000	137.000000	1.000000
15233.830331	0.090781	0.610992	0.003389	83.829491	14.474554	36.165695	0.000000	0.000000	0.000000	0.000000	0.000000	0.000000	0.084440	-0.074282	-0.194625	0.000000	0.000000	1.000000	137.000000	1.000000
15233.833664	0.091074	0.610757	0.002688	83.829491	14.474554	36.165695	0.000000	0.000000	0.000000	0.000000	0.000000	0.000000	0.087842	-0.070517	-0.210304	0.000000	0.000000	1.000000	137.000000	1.000000
15233.836997	0.091074	0.610757	0.002688	83.829491	14.474554	36.165695	0.000000	0.000000	0.000000	0.000000	0.000000	0.000000	0.087842	-0.070517	-0.210304	0.000000	0.000000	1.000000	137.000000	1.000000
15233.840331	0.091327	0.610521	0.001904	83.879005	14.518998	36.158249	0.000000	0.000000	0.000000	0.000000	0.000000	0.000000	0.075751	-0.070708	-0.235162	0.000000	0.000000	1.000000	137.000000	1.000000
15233.843664	0.091327	0.610521	0.001904	83.879005	14.518998	36.158249	0.000000	0.000000	0.000000	0.000000	0.000000	0.000000	0.075751	-0.070708	-0.235162	0.000000	0.000000	1.000000	137.000000	1.000000
15233.846997	0.091327	0.610521	0.001904	83.879005	14.518998	36.158249	0.000000	0.000000	0.000000	0.000000	0.000000	0.000000	0.075751	-0.070708	-0.235162	0.000000	0.000000	1.000000	137.000000	1.000000
15233.850331	0.091327	0.610521	0.001904	83.907509	14.578880	36.172165	0.000000	0.000000	0.000000	0.000000	0.000000	0.000000	0.075751	-0.070708	-0.235162	0.000000	0.000000	1.000000	137.000000	1.000000
15233.853664	0.091550	0.610317	0.001092	83.907509	14.578880	36.172165	0.000000	0.000000	0.000000	0.000000	0.000000	0.000000	0.066901	-0.061254	-0.243598	0.000000	0.000000	1.000000	137.000000	1.000000
15233.856997	0.091550	0.610317	0.001092	83.907509	14.578880	36.172165	0.000000	0.000000	0.000000	0.000000	0.000000	0.000000	0.066901	-0.061254	-0.243598	0.000000	0.000000	1.000000	137.000000	1.000000
15233.860331	0.091706	0.610113	0.000293	83.881210	14.601149	36.154049	0.000000	0.000000	0.000000	0.000000	0.000000	0.000000	0.046957	-0.061314	-0.239826	0.000000	0.000000	1.000000	137.000000	1.000000
15233.863664	0.091706	0.610113	0.000293	83.881210	14.601149	36.154049	0.000000	0.000000	0.000000	0.000000	0.000000	0.000000	0.046957	-0.061314	-0.239826	0.000000	0.000000	1.000000	137.000000	1.000000
15233.866997	0.091706	0.610113	0.000293	83.881210	14.601149	36.154049	0.000000	0.000000	0.000000	0.000000	0.000000	0.000000	0.046957	-0.061314	-0.239826	0.000000	0.000000	1.000000	137.000000	1.000000
15233.870331	0.091706	0.610113	0.000293	83.792557	14.584696	36.100151	0.000000	0.000000	0.000000	0.000000	0.000000	0.000000	0.046957	-0.061314	-0.239826	0.000000	0.000000	1.000000	137.000000	1.000000
15233.873664	0.091889	0.609947	-0.000480	83.792557	14.584696	36.100151	0.000000	0.000000	0.000000	0.000000	0.000000	0.000000	0.055003	-0.049840	-0.231935	0.000000	0.000000	1.000000	137.000000	1.000000
15233.876997	0.091889	0.609947	-0.000480	83.792557	14.584696	36.100151	0.000000	0.000000	0.000000	0.000000	0.000000	0.000000	0.055003	-0.049840	-0.231935	0.000000	0.000000	1.000000	137.000000	1.000000
15233.880331	0.092063	0.609787	-0.001186	83.665100	14.566026	36.042934	0.000000	0.000000	0.000000	0.000000	0.000000	0.000000	0.051990	-0.047832	-0.211832	0.000000	0.000000	1.000000	137.000000	1.000000
15233.883664	0.092063	0.609787	-0.001186	83.665100	14.566026	36.042934	0.000000	0.000000	0.000000	0.000000	0.000000	0.000000	0.051990	-0.047832	-0.211832	0.000000	0.000000	1.000000	137.000000	1.000000
15233.886997	0.092063	0.609787	-0.001186	83.665100	14.566026	36.042934	0.000000	0.000000	0.000000	0.000000	0.000000	0.000000	0.051990	-0.047832	-0.211832	0.000000	0.000000	1.000000	137.000000	1.000000
15233.890331	0.092063	0.609787	-0.001186	83.517776	14.624899	36.072807	0.000000	0.000000	0.000000	0.000000	0.000000	0.000000	0.051990	-0.047832	-0.211832	0.000000	0.000000	1.000000	137.000000	1.000000
15233.893664	0.092296	0.609628	-0.001815	83.517776	14.624899	36.072807	0.000000	0.000000	0.000000	0.000000	0.000000	0.000000	0.069944	-0.047625	-0.188526	0.000000	0.000000	1.000000	137.000000	1.000000
15233.896997	0.092296	0.609628	-0.001815	83.517776	14.624899	36.072807	0.000000	0.000000	0.000000	0.000000	0.000000	0.000000	0.069944	-0.047625	-0.188526	0.000000	0.000000	1.000000	137.000000	1.000000
15233.900331	0.092594	0.609464	-0.002342	83.382568	14.822723	36.247623	0.000000	0.000000	0.000000	0.000000	0.000000	0.000000	0.089361	-0.049207	-0.158106	0.000000	0.000000	1.000000	137.000000	1.000000
15233.903664	0.092594	0.609464	-0.002342	83.382568	14.822723	36.247623	0.000000	0.000000	0.000000	0.000000	0.000000	0.000000	0.089361	-0.049207	-0.158106	0.000000	0.000000	1.000000	137.000000	1.000000
15233.906997	0.092594	0.609464	-0.002342	83.382568	14.822723	36.247623	0.000000	0.000000	0.000000	0.000000	0.000000	0.000000	0.089361	-0.049207	-0.158106	0.000000	0.000000	1.000000	137.000000	1.000000
15233.910331	0.092594	0.609464	-0.002342	83.284050	15.086486	36.482220	0.000000	0.000000	0.000000	0.000000	0.000000	0.000000	0.089361	-0.049207	-0.158106	0.000000	0.000000	1.000000	137.000000	1.000000
15233.913664	0.093008	0.609288	-0.002844	83.284050	15.086486	36.482220	0.000000	0.000000	0.000000	0.000000	0.000000	0.000000	0.124364	-0.052860	-0.150594	0.000000	0.000000	1.000000	137.000000	1.000000
15233.916997	0.093008	0.609288	-0.002844	83.284050	15.086486	36.482220	0.000000	0.000000	0.000000	0.000000	0.000000	0.000000	0.124364	-0.052860	-0.150594	0.000000	0.000000	1.000000	137.000000	1.000000
15233.920331	0.093476	0.609074	-0.003300	83.228531	15.285291	36.629822	0.000000	0.000000	0.000000	0.000000	0.000000	0.000000	0.140421	-0.064108	-0.136740	0.000000	0.000000	1.000000	137.000000	1.000000
15233.923664	0.093476	0.609074	-0.003300	83.228531	15.285291	36.629822	0.000000	0.000000	0.000000	0.000000	0.000000	0.000000	0.140421	-0.064108	-0.136740	0.000000	0.000000	1.000000	137.000000	1.000000
15233.926997	0.093476	0.609074	-0.003300	83.228531	15.285291	36.629822	0.000000	0.000000	0.000000	0.000000	0.000000	0.000000	0.140421	-0.064108	-0.136740	0.000000	0.000000	1.000000	137.000000	1.000000
15233.930331	0.093476	0.609074	-0.003300	83.214531	15.344594	36.618813	0.000000	0.000000	0.000000	0.000000	0.000000	0.000000	0.140421	-0.064108	-0.136740	0.000000	0.000000	1.000000	137.000000	1.000000
15233.933664	0.093972	0.608829	-0.003729	83.214531	15.344594	36.618813	0.000000	0.000000	0.000000	0.000000	0.000000	0.000000	0.148558	-0.073502	-0.128724	0.000000	0.000000	1.000000	137.000000	1.000000
15233.936997	0.093972	0.608829	-0.003729	83.214531	15.344594	36.618813	0.000000	0.000000	0.000000	0.000000	0.000000	0.000000	0.148558	-0.073502	-0.128724	0.000000	0.000000	1.000000	137.000000	1.000000
15233.940331	0.094439	0.608521	-0.004177	83.227669	15.403595	36.608578	0.000000	0.000000	0.000000	0.000000	0.000000	0.000000	0.140371	-0.092533	-0.134547	0.000000	0.000000	1.000000	137.000000	1.000000
15233.943664	0.094439	0.608521	-0.004177	83.227669	15.403595	36.608578	0.000000	0.000000	0.000000	0.000000	0.000000	0.000000	0.140371	-0.092533	-0.134547	0.000000	0.000000	1.000000	137.000000	1.000000
15233.946997	0.094439	0.608521	-0.004177	83.227669	15.403595	36.608578	0.000000	0.000000	0.000000	0.000000	0.000000	0.000000	0.140371	-0.092533	-0.134547	0.000000	0.000000	1.000000	137.000000	1.000000
15233.950331	0.094439	0.608521	-0.004177	83.276024	15.425900	36.557961	0.000000	0.000000	0.000000	0.000000	0.000000	0.000000	0.140371	-0.092533	-0.134547	0.000000	0.000000	1.000000	137.000000	1.000000
15233.953664	0.094878	0.608174	-0.004653	83.276024	15.425900	36.557961	0.000000	0.000000	0.000000	0.000000	0.000000	0.000000	0.131661	-0.104000	-0.142811	0.000000	0.000000	1.000000	137.000000	1.000000
15233.956997	0.094878	0.608174	-0.004653	83.276024	15.425900	36.557961	0.000000	0.000000	0.000000	0.000000	0.000000	0.000000	0.131661	-0.104000	-0.142811	0.000000	0.000000	1.000000	137.000000	1.000000
15233.960331	0.095245	0.607790	-0.005148	83.341064	15.297387	36.347183	0.000000	0.000000	0.000000	0.000000	0.000000	0.000000	0.110054	-0.115414	-0.148371	0.000000	0.000000	1.000000	137.000000	1.000000
15233.963664	0.095245	0.607790	-0.005148	83.341064	15.297387	36.347183	0.000000	0.000000	0.000000	0.000000	0.000000	0.000000	0.110054	-0.115414	-0.148371	0.000000	0.000000	1.000000	137.000000	1.000000
15233.966997	0.095245	0.607790	-0.005148	83.341064	15.297387	36.347183	0.000000	0.000000	0.000000	0.000000	0.000000	0.000000	0.110054	-0.115414	-0.148371	0.000000	0.000000	1.000000	137.000000	1.000000
15233.970331	0.095245	0.607790	-0.005148	83.396927	14.915755	35.864479	0.000000	0.000000	0.000000	0.000000	0.000000	0.000000	0.110054	-0.115414	-0.148371	0.000000	0.000000	1.000000	137.000000	1.000000
15233.973664	0.095522	0.607386	-0.005641	83.396927	14.915755	35.864479	0.000000	0.000000	0.000000	0.000000	0.000000	0.000000	0.083041	-0.121058	-0.147852	0.000000	0.000000	1.000000	137.000000	1.000000
15233.976997	0.095522	0.607386	-0.005641	83.396927	14.915755	35.864479	0.000000	0.000000	0.000000	0.000000	0.000000	0.000000	0.083041	-0.121058	-0.147852	0.000000	0.000000	1.000000	137.000000	1.000000
15233.980331	0.095717	0.606977	-0.006092	83.413673	14.371753	35.218719	0.000000	0.000000	0.000000	0.000000	0.000000	0.000000	0.058603	-0.122755	-0.135481	0.000000	0.000000	1.000000	137.000000	1.000000
15233.983664	0.095717	0.606977	-0.006092	83.413673	14.371753	35.218719	0.000000	0.000000	0.000000	0.000000	0.000000	0.000000	0.058603	-0.122755	-0.135481	0.000000	0.000000	1.000000	137.000000	1.000000
15233.986997	0.095717	0.606977	-0.006092	83.413673	14.371753	35.218719	0.000000	0.000000	0.000000	0.000000	0.000000	0.000000	0.058603	-0.122755	-0.135481	0.000000	0.000000	1.000000	137.000000	1.000000
15233.990331	0.095717	0.606977	-0.006092	83.360466	13.907000	34.673069	0.000000	0.000000	0.000000	0.000000	0.000000	0.000000	0.058603	-0.122755	-0.135481	0.000000	0.000000	1.000000	137.000000	1.000000
15233.993664	0.095873	0.606607	-0.006413	83.360466	13.907000	34.673069	0.000000	0.000000	0.000000	0.000000	0.000000	0.000000	0.046707	-0.110851	-0.096074	0.000000	0.000000	1.000000	137.000000	1.000000
15233.996997	0.095873	0.606607	-0.006413	83.360466	13.907000	34.673069	0.000000	0.000000	0.000000	0.000000	0.000000	0.000000	0.046707	-0.110851	-0.096074	0.000000	0.000000	1.000000	137.000000	1.000000
15234.000331	0.095873	0.606607	-0.006413	83.235176	13.755770	34.481880	0.000000	0.000000	0.000000	0.000000	0.000000	0.000000	0.046707	-0.110851	-0.096074	0.000000	0.000000	1.000000	137.000000	1.000000
15234.003664	0.095873	0.606607	-0.006413	83.235176	13.755770	34.481880	0.000000	0.000000	0.000000	0.000000	0.000000	0.000000	0.046707	-0.110851	-0.096074	0.000000	0.000000	1.000000	137.000000	1.000000
15234.006997	0.096039	0.606246	-0.006579	83.235176	13.755770	34.481880	0.000000	0.000000	0.000000	0.000000	0.000000	0.000000	0.049773	-0.108403	-0.049842	0.000000	0.000000	1.000000	137.000000	1.000000
15234.010331	0.096184	0.605905	-0.006633	83.093086	13.733343	34.440880	0.000000	0.000000	0.000000	0.000000	0.000000	0.000000	0.043456	-0.102344	-0.016438	0.000000	0.000000	1.000000	137.000000	1.000000
15234.013664	0.096184	0.605905	-0.006633	83.093086	13.733343	34.440880	0.000000	0.000000	0.000000	0.000000	0.000000	0.000000	0.043456	-0.102344	-0.016438	0.000000	0.000000	1.000000	137.000000	1.000000
15234.016997	0.096184	0.605905	-0.006633	83.093086	13.733343	34.440880	0.000000	0.000000	0.000000	0.000000	0.000000	0.000000	0.043456	-0.102344	-0.016438	0.000000	0.000000	1.000000	137.000000	1.000000
15234.020331	0.096304	0.605565	-0.006593	82.969376	13.712296	34.406635	0.000000	0.000000	0.000000	0.000000	0.000000	0.000000	0.036165	-0.102071	0.012262	0.000000	0.000000	1.000000	137.000000	1.000000
15234.023664	0.096304	0.605565	-0.006593	82.969376	13.712296	34.406635	0.000000	0.000000	0.000000	0.000000	0.000000	0.000000	0.036165	-0.102071	0.012262	0.000000	0.000000	1.000000	137.000000	1.000000
15234.026997	0.096304	0.605565	-0.006593	82.969376	13.712296	34.406635	0.000000	0.000000	0.000000	0.000000	0.000000	0.000000	0.036165	-0.102071	0.012262	0.000000	0.000000	1.000000	137.000000	1.000000
15234.030331	0.096304	0.605565	-0.006593	82.880348	13.716743	34.396690	0.000000	0.000000	0.000000	0.000000	0.000000	0.000000	0.036165	-0.102071	0.012262	0.000000	0.000000	1.000000	137.000000	1.000000
15234.033664	0.096438	0.605231	-0.006489	82.880348	13.716743	34.396690	0.000000	0.000000	0.000000	0.000000	0.000000	0.000000	0.040212	-0.100035	0.031121	0.000000	0.000000	1.000000	137.000000	1.000000
15234.036997	0.096438	0.605231	-0.006489	82.880348	13.716743	34.396690	0.000000	0.000000	0.000000	0.000000	0.000000	0.000000	0.040212	-0.100035	0.031121	0.000000	0.000000	1.000000	137.000000	1.000000
15234.040331	0.096597	0.604917	-0.006374	82.833031	13.732138	34.397636	0.000000	0.000000	0.000000	0.000000	0.000000	0.000000	0.047646	-0.094342	0.034399	0.000000	0.000000	1.000000	137.000000	1.000000
15234.043664	0.096597	0.604917	-0.006374	82.833031	13.732138	34.397636	0.000000	0.000000	0.000000	0.000000	0.000000	0.000000	0.047646	-0.094342	0.034399	0.000000	0.000000	1.000000	137.000000	1.000000
15234.046997	0.096597	0.604917	-0.006374	82.833031	13.732138	34.397636	0.000000	0.000000	0.000000	0.000000	0.000000	0.000000	0.047646	-0.094342	0.034399	0.000000	0.000000	1.000000	137.000000	1.000000
15234.050331	0.096597	0.604917	-0.006374	82.826485	13.776142	34.423264	0.000000	0.000000	0.000000	0.000000	0.000000	0.000000	0.047646	-0.094342	0.034399	0.000000	0.000000	1.000000	137.000000	1.000000
15234.053664	0.096789	0.604615	-0.006316	82.826485	13.776142	34.423264	0.000000	0.000000	0.000000	0.000000	0.000000	0.000000	0.057452	-0.090674	0.017361	0.000000	0.000000	1.000000	137.000000	1.000000
15234.056997	0.096789	0.604615	-0.006316	82.826485	13.776142	34.423264	0.000000	0.000000	0.000000	0.000000	0.000000	0.000000	0.057452	-0.090674	0.017361	0.000000	0.000000	1.000000	137.000000	1.000000
15234.060331	0.096789	0.604615	-0.006316	82.863144	13.821790	34.446091	0.000000	0.000000	0.000000	0.000000	0.000000	0.000000	0.057452	-0.090674	0.017361	0.000000	0.000000	1.000000	137.000000	1.000000
15234.063664	0.096789	0.604615	-0.006316	82.863144	13.821790	34.446091	0.000000	0.000000	0.000000	0.000000	0.000000	0.000000	0.057452	-0.090674	0.017361	0.000000	0.000000	1.000000	137.000000	1.000000
15234.066997	0.097026	0.604331	-0.006252	82.863144	13.821790	34.446091	0.000000	0.000000	0.000000	0.000000	0.000000	0.000000	0.071319	-0.084995	0.019258	0.000000	0.000000	1.000000	137.000000	1.000000
15234.070331	0.097297	0.604060	-0.006245	82.897560	13.862535	34.454250	0.000000	0.000000	0.000000	0.000000	0.000000	0.000000	0.081115	-0.081322	0.002204	0.000000	0.000000	1.000000	137.000000	1.000000
15234.073664	0.097297	0.604060	-0.006245	82.897560	13.862535	34.454250	0.000000	0.000000	0.000000	0.000000	0.000000	0.000000	0.081115	-0.081322	0.002204	0.000000	0.000000	1.000000	137.000000	1.000000
15234.076997	0.097297	0.604060	-0.006245	82.897560	13.862535	34.454250	0.000000	0.000000	0.000000	0.000000	0.000000	0.000000	0.081115	-0.081322	0.002204	0.000000	0.000000	1.000000	137.000000	1.000000
15234.080331	0.097297	0.604060	-0.006245	82.925735	13.899155	34.461021	0.000000	0.000000	0.000000	0.000000	0.000000	0.000000	0.081115	-0.081322	0.002204	0.000000	0.000000	1.000000	137.000000	1.000000
15234.083664	0.097542	0.603840	-0.006249	82.925735	13.899155	34.461021	0.000000	0.000000	0.000000	0.000000	0.000000	0.000000	0.073677	-0.066208	-0.001199	0.000000	0.000000	1.000000	137.000000	1.000000
15234.086997	0.097542	0.603840	-0.006249	82.925735	13.899155	34.461021	0.000000	0.000000	0.000000	0.000000	0.000000	0.000000	0.073677	-0.066208	-0.001199	0.000000	0.000000	1.000000	137.000000	1.000000
15234.090331	0.097542	0.603840	-0.006249	82.953888	13.930367	34.467804	0.000000	0.000000	0.000000	0.000000	0.000000	0.000000	0.073677	-0.066208	-0.001199	0.000000	0.000000	1.000000	137.000000	1.000000
15234.093664	0.097542	0.603840	-0.006249	82.953888	13.930367	34.467804	0.000000	0.000000	0.000000	0.000000	0.000000	0.000000	0.073677	-0.066208	-0.001199	0.000000	0.000000	1.000000	137.000000	1.000000
15234.096997	0.097745	0.603619	-0.006244	82.953888	13.930367	34.467804	0.000000	0.000000	0.000000	0.000000	0.000000	0.000000	0.060836	-0.066186	0.001514	0.000000	0.000000	1.000000	137.000000	1.000000
15234.100331	0.097745	0.603619	-0.006244	82.975800	13.954720	34.473152	0.000000	0.000000	0.000000	0.000000	0.000000	0.000000	0.060836	-0.066186	0.001514	0.000000	0.000000	1.000000	137.000000	1.000000
15234.103664	0.097745	0.603619	-0.006244	82.975800	13.954720	34.473152	0.000000	0.000000	0.000000	0.000000	0.000000	0.000000	0.060836	-0.066186	0.001514	0.000000	0.000000	1.000000	137.000000	1.000000
15234.106997	0.097745	0.603619	-0.006244	82.975800	13.954720	34.473152	0.000000	0.000000	0.000000	0.000000	0.000000	0.000000	0.060836	-0.066186	0.001514	0.000000	0.000000	1.000000	137.000000	1.000000
15234.110331	0.097982	0.603310	-0.006081	82.988319	13.965868	34.476162	0.000000	0.000000	0.000000	0.000000	0.000000	0.000000	0.071094	-0.092530	0.048693	0.000000	0.000000	1.000000	137.000000	1.000000
15234.113664	0.097982	0.603310	-0.006081	82.988319	13.965868	34.476162	0.000000	0.000000	0.000000	0.000000	0.000000	0.000000	0.071094	-0.092530	0.048693	0.000000	0.000000	1.000000	137.000000	1.000000
15234.116997	0.097982	0.603310	-0.006081	82.988319	13.965868	34.476162	0.000000	0.000000	0.000000	0.000000	0.000000	0.000000	0.071094	-0.092530	0.048693	0.000000	0.000000	1.000000	137.000000	1.000000
15234.120331	0.097982	0.603310	-0.006081	82.994560	13.967418	34.477737	0.000000	0.000000	0.000000	0.000000	0.000000	0.000000	0.071094	-0.092530	0.048693	0.000000	0.000000	1.000000	137.000000	1.000000
15234.123664	0.098025	0.603235	-0.005884	82.994560	13.967418	34.477737	0.000000	0.000000	0.000000	0.000000	0.000000	0.000000	0.012829	-0.022498	0.059073	0.000000	0.000000	1.000000	137.000000	1.000000
15234.126997	0.098025	0.603235	-0.005884	82.994560	13.967418	34.477737	0.000000	0.000000	0.000000	0.000000	0.000000	0.000000	0.012829	-0.022498	0.059073	0.000000	0.000000	1.000000	137.000000	1.000000
15234.130331	0.098025	0.603235	-0.005884	82.994560	13.964697	34.477730	0.000000	0.000000	0.000000	0.000000	0.000000	0.000000	0.012829	-0.022498	0.059073	0.000000	0.000000	1.000000	137.000000	1.000000
15234.133664	0.098025	0.603235	-0.005884	82.994560	13.964697	34.477730	0.000000	0.000000	0.000000	0.000000	0.000000	0.000000	0.012829	-0.022498	0.059073	0.000000	0.000000	1.000000	137.000000	1.000000
15234.136997	0.098070	0.603154	-0.005573	82.994560	13.964697	34.477730	0.000000	0.000000	0.000000	0.000000	0.000000	0.000000	0.013590	-0.024319	0.093575	0.000000	0.000000	1.000000	137.000000	1.000000
15234.140331	0.098070	0.603154	-0.005573	82.985161	13.956976	34.475422	0.000000	0.000000	0.000000	0.000000	0.000000	0.000000	0.013590	-0.024319	0.093575	0.000000	0.000000	1.000000	137.000000	1.000000
15234.143664	0.098070	0.603154	-0.005573	82.985161	13.956976	34.475422	0.000000	0.000000	0.000000	0.000000	0.000000	0.000000	0.013590	-0.024319	0.093575	0.000000	0.000000	1.000000	137.000000	1.000000
15234.146997	0.098070	0.603154	-0.005573	82.985161	13.956976	34.475422	0.000000	0.000000	0.000000	0.000000	0.000000	0.000000	0.013590	-0.024319	0.093575	0.000000	0.000000	1.000000	137.000000	1.000000
15234.150331	0.098229	0.603093	-0.004633	82.972672	13.953935	34.472366	0.000000	0.000000	0.000000	0.000000	0.000000	0.000000	0.047697	-0.018311	0.281810	0.000000	0.000000	1.000000	137.000000	1.000000
15234.153664	0.098229	0.603093	-0.004633	82.972672	13.953935	34.472366	0.000000	0.000000	0.000000	0.000000	0.000000	0.000000	0.047697	-0.018311	0.281810	0.000000	0.000000	1.000000	137.000000	1.000000
15234.156997	0.098229	0.603093	-0.004633	82.972672	13.953935	34.472366	0.000000	0.000000	0.000000	0.000000	0.000000	0.000000	0.047697	-0.018311	0.281810	0.000000	0.000000	1.000000	137.000000	1.000000
15234.160331	0.098229	0.603093	-0.004633	82.957001	13.950178	34.468567	0.000000	0.000000	0.000000	0.000000	0.000000	0.000000	0.047697	-0.018311	0.281810	0.000000	0.000000	1.000000	137.000000	1.000000
15234.163664	0.098345	0.603043	-0.004097	82.957001	13.950178	34.468567	0.000000	0.000000	0.000000	0.000000	0.000000	0.000000	0.034882	-0.015015	0.160713	0.000000	0.000000	1.000000	137.000000	1.000000
15234.166997	0.098345	0.603043	-0.004097	82.957001	13.950178	34.468567	0.000000	0.000000	0.000000	0.000000	0.000000	0.000000	0.034882	-0.015015	0.160713	0.000000	0.000000	1.000000	137.000000	1.000000
15234.170331	0.098531	0.602986	-0.003552	82.944481	13.955306	34.465515	0.000000	0.000000	0.000000	0.000000	0.000000	0.000000	0.055792	-0.017060	0.163542	0.000000	0.000000	1.000000	137.000000	1.000000
15234.173664	0.098531	0.602986	-0.003552	82.944481	13.955306	34.465515	0.000000	0.000000	0.000000	0.000000	0.000000	0.000000	0.055792	-0.017060	0.163542	0.000000	0.000000	1.000000	137.000000	1.000000
15234.176997	0.098531	0.602986	-0.003552	82.944481	13.955306	34.465515	0.000000	0.000000	0.000000	0.000000	0.000000	0.000000	0.055792	-0.017060	0.163542	0.000000	0.000000	1.000000	137.000000	1.000000
15234.180331	0.098531	0.602986	-0.003552	82.935089	13.958499	34.463253	0.000000	0.000000	0.000000	0.000000	0.000000	0.000000	0.055792	-0.017060	0.163542	0.000000	0.000000	1.000000	137.000000	1.000000
15234.183664	0.098687	0.602916	-0.003042	82.935089	13.958499	34.463253	0.000000	0.000000	0.000000	0.000000	0.000000	0.000000	0.046791	-0.021040	0.153058	0.000000	0.000000	1.000000	137.000000	1.000000
15234.186997	0.098687	0.602916	-0.003042	82.935089	13.958499	34.463253	0.000000	0.000000	0.000000	0.000000	0.000000	0.000000	0.046791	-0.021040	0.153058	0.000000	0.000000	1.000000	137.000000	1.000000
15234.190331	0.098835	0.602833	-0.002572	82.928848	13.962462	34.461769	0.000000	0.000000	0.000000	0.000000	0.000000	0.000000	0.044238	-0.024951	0.141183	0.000000	0.000000	1.000000	137.000000	1.000000
15234.193664	0.098835	0.602833	-0.002572	82.928848	13.962462	34.461769	0.000000	0.000000	0.000000	0.000000	0.000000	0.000000	0.044238	-0.024951	0.141183	0.000000	0.000000	1.000000	137.000000	1.000000
15234.196997	0.098835	0.602833	-0.002572	82.928848	13.962462	34.461769	0.000000	0.000000	0.000000	0.000000	0.000000	0.000000	0.044238	-0.024951	0.141183	0.000000	0.000000	1.000000	137.000000	1.000000
15234.200331	0.098835	0.602833	-0.002572	82.928848	13.967879	34.461742	0.000000	0.000000	0.000000	0.000000	0.000000	0.000000	0.044238	-0.024951	0.141183	0.000000	0.000000	1.000000	137.000000	1.000000
15234.203664	0.098970	0.602718	-0.002156	82.928848	13.967879	34.461742	0.000000	0.000000	0.000000	0.000000	0.000000	0.000000	0.040653	-0.034614	0.124571	0.000000	0.000000	1.000000	137.000000	1.000000
15234.206997	0.098970	0.602718	-0.002156	82.928848	13.967879	34.461742	0.000000	0.000000	0.000000	0.000000	0.000000	0.000000	0.040653	-0.034614	0.124571	0.000000	0.000000	1.000000	137.000000	1.000000
15234.210331	0.098970	0.602718	-0.002156	82.932007	13.971365	34.462521	0.000000	0.000000	0.000000	0.000000	0.000000	0.000000	0.040653	-0.034614	0.124571	0.000000	0.000000	1.000000	137.000000	1.000000
15234.213664	0.098970	0.602718	-0.002156	82.932007	13.971365	34.462521	0.000000	0.000000	0.000000	0.000000	0.000000	0.000000	0.040653	-0.034614	0.124571	0.000000	0.000000	1.000000	137.000000	1.000000
15234.216997	0.099081	0.602583	-0.001752	82.932007	13.971365	34.462521	0.000000	0.000000	0.000000	0.000000	0.000000	0.000000	0.033153	-0.040443	0.121197	0.000000	0.000000	1.000000	137.000000	1.000000
15234.220331	0.099131	0.602423	-0.001418	82.941391	13.970910	34.464806	0.000000	0.000000	0.000000	0.000000	0.000000	0.000000	0.015032	-0.048079	0.100347	0.000000	0.000000	1.000000	137.000000	1.000000
15234.223664	0.099131	0.602423	-0.001418	82.941391	13.970910	34.464806	0.000000	0.000000	0.000000	0.000000	0.000000	0.000000	0.015032	-0.048079	0.100347	0.000000	0.000000	1.000000	137.000000	1.000000
15234.226997	0.099131	0.602423	-0.001418	82.941391	13.970910	34.464806	0.000000	0.000000	0.000000	0.000000	0.000000	0.000000	0.015032	-0.048079	0.100347	0.000000	0.000000	1.000000	137.000000	1.000000
15234.230331	0.099131	0.602423	-0.001418	82.950790	13.973155	34.467064	0.000000	0.000000	0.000000	0.000000	0.000000	0.000000	0.015032	-0.048079	0.100347	0.000000	0.000000	1.000000	137.000000	1.000000
15234.233664	0.099210	0.602230	-0.001057	82.950790	13.973155	34.467064	0.000000	0.000000	0.000000	0.000000	0.000000	0.000000	0.023555	-0.057784	0.108300	0.000000	0.000000	1.000000	137.000000	1.000000
15234.236997	0.099210	0.602230	-0.001057	82.950790	13.973155	34.467064	0.000000	0.000000	0.000000	0.000000	0.000000	0.000000	0.023555	-0.057784	0.108300	0.000000	0.000000	1.000000	137.000000	1.000000
15234.240331	0.099210	0.602230	-0.001057	82.966393	13.976896	34.470837	0.000000	0.000000	0.000000	0.000000	0.000000	0.000000	0.023555	-0.057784	0.108300	0.000000	0.000000	1.000000	137.000000	1.000000
15234.243664	0.099210	0.602230	-0.001057	82.966393	13.976896	34.470837	0.000000	0.000000	0.000000	0.000000	0.000000	0.000000	0.023555	-0.057784	0.108300	0.000000	0.000000	1.000000	137.000000	1.000000
15234.246997	0.099288	0.602037	-0.000696	82.966393	13.976896	34.470837	0.000000	0.000000	0.000000	0.000000	0.000000	0.000000	0.023548	-0.057908	0.108262	0.000000	0.000000	1.000000	137.000000	1.000000
15234.250331	0.099381	0.601806	-0.000372	82.982056	13.983420	34.474670	0.000000	0.000000	0.000000	0.000000	0.000000	0.000000	0.027976	-0.069459	0.097306	0.000000	0.000000	1.000000	137.000000	1.000000
15234.253664	0.099381	0.601806	-0.000372	82.982056	13.983420	34.474670	0.000000	0.000000	0.000000	0.000000	0.000000	0.000000	0.027976	-0.069459	0.097306	0.000000	0.000000	1.000000	137.000000	1.000000
15234.256997	0.099381	0.601806	-0.000372	82.982056	13.983420	34.474670	0.000000	0.000000	0.000000	0.000000	0.000000	0.000000	0.027976	-0.069459	0.097306	0.000000	0.000000	1.000000	137.000000	1.000000
15234.260331	0.099381	0.601806	-0.000372	83.000839	13.987991	34.479279	0.000000	0.000000	0.000000	0.000000	0.000000	0.000000	0.027976	-0.069459	0.097306	0.000000	0.000000	1.000000	137.000000	1.000000
15234.263664	0.099461	0.601586	-0.000003	83.000839	13.987991	34.479279	0.000000	0.000000	0.000000	0.000000	0.000000	0.000000	0.024038	-0.065835	0.110493	0.000000	0.000000	1.000000	137.000000	1.000000
15234.266997	0.099461	0.601586	-0.000003	83.000839	13.987991	34.479279	0.000000	0.000000	0.000000	0.000000	0.000000	0.000000	0.024038	-0.065835	0.110493	0.000000	0.000000	1.000000	137.000000	1.000000
15234.270331	0.099461	0.601586	-0.000003	83.022736	13.996078	34.484680	0.000000	0.000000	0.000000	0.000000	0.000000	0.000000	0.024038	-0.065835	0.110493	0.000000	0.000000	1.000000	137.000000	1.000000
15234.273664	0.099461	0.601586	-0.000003	83.022736	13.996078	34.484680	0.000000	0.000000	0.000000	0.000000	0.000000	0.000000	0.024038	-0.065835	0.110493	0.000000	0.000000	1.000000	137.000000	1.000000
15234.276997	0.099578	0.601328	0.000324	83.022736	13.996078	34.484680	0.000000	0.000000	0.000000	0.000000	0.000000	0.000000	0.034990	-0.077357	0.098103	0.000000	0.000000	1.000000	137.000000	1.000000
15234.280331	0.099755	0.601076	0.000613	83.044609	14.015053	34.490101	0.000000	0.000000	0.000000	0.000000	0.000000	0.000000	0.053021	-0.075515	0.086724	0.000000	0.000000	1.000000	137.000000	1.000000
15234.283664	0.099755	0.601076	0.000613	83.044609	14.015053	34.490101	0.000000	0.000000	0.000000	0.000000	0.000000	0.000000	0.053021	-0.075515	0.086724	0.000000	0.000000	1.000000	137.000000	1.000000
15234.286997	0.099755	0.601076	0.000613	83.044609	14.015053	34.490101	0.000000	0.000000	0.000000	0.000000	0.000000	0.000000	0.053021	-0.075515	0.086724	0.000000	0.000000	1.000000	137.000000	1.000000
15234.290331	0.099755	0.601076	0.000613	83.066528	14.042233	34.495556	0.000000	0.000000	0.000000	0.000000	0.000000	0.000000	0.053021	-0.075515	0.086724	0.000000	0.000000	1.000000	137.000000	1.000000
15234.293664	0.099978	0.600825	0.000801	83.066528	14.042233	34.495556	0.000000	0.000000	0.000000	0.000000	0.000000	0.000000	0.066962	-0.075350	0.056454	0.000000	0.000000	1.000000	137.000000	1.000000
15234.296997	0.099978	0.600825	0.000801	83.066528	14.042233	34.495556	0.000000	0.000000	0.000000	0.000000	0.000000	0.000000	0.066962	-0.075350	0.056454	0.000000	0.000000	1.000000	137.000000	1.000000
15234.300331	0.099978	0.600825	0.000801	83.091583	14.072937	34.501839	0.000000	0.000000	0.000000	0.000000	0.000000	0.000000	0.066962	-0.075350	0.056454	0.000000	0.000000	1.000000	137.000000	1.000000
15234.303664	0.099978	0.600825	0.000801	83.091583	14.072937	34.501839	0.000000	0.000000	0.000000	0.000000	0.000000	0.000000	0.066962	-0.075350	0.056454	0.000000	0.000000	1.000000	137.000000	1.000000
15234.306997	0.100213	0.600587	0.000937	83.091583	14.072937	34.501839	0.000000	0.000000	0.000000	0.000000	0.000000	0.000000	0.070437	-0.071427	0.040840	0.000000	0.000000	1.000000	137.000000	1.000000
15234.310331	0.100459	0.600362	0.001021	83.116585	14.106444	34.508190	0.000000	0.000000	0.000000	0.000000	0.000000	0.000000	0.073904	-0.067502	0.025228	0.000000	0.000000	1.000000	137.000000	1.000000
15234.313664	0.100459	0.600362	0.001021	83.116585	14.106444	34.508190	0.000000	0.000000	0.000000	0.000000	0.000000	0.000000	0.073904	-0.067502	0.025228	0.000000	0.000000	1.000000	137.000000	1.000000
15234.316997	0.100459	0.600362	0.001021	83.116585	14.106444	34.508190	0.000000	0.000000	0.000000	0.000000	0.000000	0.000000	0.073904	-0.067502	0.025228	0.000000	0.000000	1.000000	137.000000	1.000000
15234.320331	0.100459	0.600362	0.001021	83.141617	14.139991	34.514587	0.000000	0.000000	0.000000	0.000000	0.000000	0.000000	0.073904	-0.067502	0.025228	0.000000	0.000000	1.000000	137.000000	1.000000
15234.323664	0.100680	0.600171	0.000988	83.141617	14.139991	34.514587	0.000000	0.000000	0.000000	0.000000	0.000000	0.000000	0.066176	-0.057513	-0.010107	0.000000	0.000000	1.000000	137.000000	1.000000
15234.326997	0.100680	0.600171	0.000988	83.141617	14.139991	34.514587	0.000000	0.000000	0.000000	0.000000	0.000000	0.000000	0.066176	-0.057513	-0.010107	0.000000	0.000000	1.000000	137.000000	1.000000
15234.330331	0.100680	0.600171	0.000988	83.166634	14.173537	34.520969	0.000000	0.000000	0.000000	0.000000	0.000000	0.000000	0.066176	-0.057513	-0.010107	0.000000	0.000000	1.000000	137.000000	1.000000
15234.333664	0.100680	0.600171	0.000988	83.166634	14.173537	34.520969	0.000000	0.000000	0.000000	0.000000	0.000000	0.000000	0.066176	-0.057513	-0.010107	0.000000	0.000000	1.000000	137.000000	1.000000
15234.336997	0.100893	0.600011	0.000923	83.166634	14.173537	34.520969	0.000000	0.000000	0.000000	0.000000	0.000000	0.000000	0.064112	-0.047815	-0.019500	0.000000	0.000000	1.000000	137.000000	1.000000
15234.340331	0.100893	0.600011	0.000923	83.188507	14.209063	34.526611	0.000000	0.000000	0.000000	0.000000	0.000000	0.000000	0.064112	-0.047815	-0.019500	0.000000	0.000000	1.000000	137.000000	1.000000
15234.343664	0.100893	0.600011	0.000923	83.188507	14.209063	34.526611	0.000000	0.000000	0.000000	0.000000	0.000000	0.000000	0.064112	-0.047815	-0.019500	0.000000	0.000000	1.000000	137.000000	1.000000
15234.346997	0.100893	0.600011	0.000923	83.188507	14.209063	34.526611	0.000000	0.000000	0.000000	0.000000	0.000000	0.000000	0.064112	-0.047815	-0.019500	0.000000	0.000000	1.000000	137.000000	1.000000
15234.350331	0.101320	0.599745	0.000686	83.207306	14.241110	34.531502	0.000000	0.000000	0.000000	0.000000	0.000000	0.000000	0.127959	-0.079907	-0.071061	0.000000	0.000000	1.000000	137.000000	1.000000
15234.353664	0.101320	0.599745	0.000686	83.207306	14.241110	34.531502	0.000000	0.000000	0.000000	0.000000	0.000000	0.000000	0.127959	-0.079907	-0.071061	0.000000	0.000000	1.000000	137.000000	1.000000
15234.356997	0.101320	0.599745	0.000686	83.207306	14.241110	34.531502	0.000000	0.000000	0.000000	0.000000	0.000000	0.000000	0.127959	-0.079907	-0.071061	0.000000	0.000000	1.000000	137.000000	1.000000
15234.360331	0.101320	0.599745	0.000686	83.222946	14.272399	34.535622	0.000000	0.000000	0.000000	0.000000	0.000000	0.000000	0.127959	-0.079907	-0.071061	0.000000	0.000000	1.000000	137.000000	1.000000
15234.363664	0.101538	0.599631	0.000537	83.222946	14.272399	34.535622	0.000000	0.000000	0.000000	0.000000	0.000000	0.000000	0.065375	-0.034090	-0.044506	0.000000	0.000000	1.000000	137.000000	1.000000
15234.366997	0.101538	0.599631	0.000537	83.222946	14.272399	34.535622	0.000000	0.000000	0.000000	0.000000	0.000000	0.000000	0.065375	-0.034090	-0.044506	0.000000	0.000000	1.000000	137.000000	1.000000
15234.370331	0.101538	0.599631	0.000537	83.235489	14.305562	34.538898	0.000000	0.000000	0.000000	0.000000	0.000000	0.000000	0.065375	-0.034090	-0.044506	0.000000	0.000000	1.000000	137.000000	1.000000
15234.373664	0.101538	0.599631	0.000537	83.235489	14.305562	34.538898	0.000000	0.000000	0.000000	0.000000	0.000000	0.000000	0.065375	-0.034090	-0.044506	0.000000	0.000000	1.000000	137.000000	1.000000
15234.376997	0.101736	0.599562	0.000402	83.235489	14.305562	34.538898	0.000000	0.000000	0.000000	0.000000	0.000000	0.000000	0.059373	-0.020717	-0.040605	0.000000	0.000000	1.000000	137.000000	1.000000
15234.380331	0.101736	0.599562	0.000402	83.247963	14.336043	34.542194	0.000000	0.000000	0.000000	0.000000	0.000000	0.000000	0.059373	-0.020717	-0.040605	0.000000	0.000000	1.000000	137.000000	1.000000
15234.383664	0.101736	0.599562	0.000402	83.247963	14.336043	34.542194	0.000000	0.000000	0.000000	0.000000	0.000000	0.000000	0.059373	-0.020717	-0.040605	0.000000	0.000000	1.000000	137.000000	1.000000
15234.386997	0.101736	0.599562	0.000402	83.247963	14.336043	34.542194	0.000000	0.000000	0.000000	0.000000	0.000000	0.000000	0.059373	-0.020717	-0.040605	0.000000	0.000000	1.000000	137.000000	1.000000
15234.390331	0.102133	0.599469	0.000139	83.257385	14.365713	34.544682	0.000000	0.000000	0.000000	0.000000	0.000000	0.000000	0.119206	-0.028062	-0.078804	0.000000	0.000000	1.000000	137.000000	1.000000
15234.393664	0.102133	0.599469	0.000139	83.257385	14.365713	34.544682	0.000000	0.000000	0.000000	0.000000	0.000000	0.000000	0.119206	-0.028062	-0.078804	0.000000	0.000000	1.000000	137.000000	1.000000
15234.396997	0.102133	0.599469	0.000139	83.257385	14.365713	34.544682	0.000000	0.000000	0.000000	0.000000	0.000000	0.000000	0.119206	-0.028062	-0.078804	0.000000	0.000000	1.000000	137.000000	1.000000
15234.400331	0.102133	0.599469	0.000139	83.260529	14.388299	34.545525	0.000000	0.000000	0.000000	0.000000	0.000000	0.000000	0.119206	-0.028062	-0.078804	0.000000	0.000000	1.000000	137.000000	1.000000
15234.403664	0.102284	0.599451	-0.000002	83.260529	14.388299	34.545525	0.000000	0.000000	0.000000	0.000000	0.000000	0.000000	0.045236	-0.005372	-0.042330	0.000000	0.000000	1.000000	137.000000	1.000000
15234.406997	0.102284	0.599451	-0.000002	83.260529	14.388299	34.545525	0.000000	0.000000	0.000000	0.000000	0.000000	0.000000	0.045236	-0.005372	-0.042330	0.000000	0.000000	1.000000	137.000000	1.000000
15234.410331	0.102284	0.599451	-0.000002	83.266754	14.411699	34.547169	0.000000	0.000000	0.000000	0.000000	0.000000	0.000000	0.045236	-0.005372	-0.042330	0.000000	0.000000	1.000000	137.000000	1.000000
15234.413664	0.102284	0.599451	-0.000002	83.266754	14.411699	34.547169	0.000000	0.000000	0.000000	0.000000	0.000000	0.000000	0.045236	-0.005372	-0.042330	0.000000	0.000000	1.000000	137.000000	1.000000
15234.416997	0.102433	0.599458	-0.000151	83.266754	14.411699	34.547169	0.000000	0.000000	0.000000	0.000000	0.000000	0.000000	0.044699	0.002318	-0.044621	0.000000	0.000000	1.000000	137.000000	1.000000
15234.420331	0.102433	0.599458	-0.000151	83.269905	14.431568	34.548023	0.000000	0.000000	0.000000	0.000000	0.000000	0.000000	0.044699	0.002318	-0.044621	0.000000	0.000000	1.000000	137.000000	1.000000
15234.423664	0.102433	0.599458	-0.000151	83.269905	14.431568	34.548023	0.000000	0.000000	0.000000	0.000000	0.000000	0.000000	0.044699	0.002318	-0.044621	0.000000	0.000000	1.000000	137.000000	1.000000
15234.426997	0.102433	0.599458	-0.000151	83.269905	14.431568	34.548023	0.000000	0.000000	0.000000	0.000000	0.000000	0.000000	0.044699	0.002318	-0.044621	0.000000	0.000000	1.000000	137.000000	1.000000
15234.430331	0.102609	0.599486	-0.000380	83.269875	14.442423	34.547981	0.000000	0.000000	0.000000	0.000000	0.000000	0.000000	0.052933	0.008307	-0.068700	0.000000	0.000000	1.000000	137.000000	1.000000
15234.433664	0.102609	0.599486	-0.000380	83.269875	14.442423	34.547981	0.000000	0.000000	0.000000	0.000000	0.000000	0.000000	0.052933	0.008307	-0.068700	0.000000	0.000000	1.000000	137.000000	1.000000
15234.436997	0.102609	0.599486	-0.000380	83.269875	14.442423	34.547981	0.000000	0.000000	0.000000	0.000000	0.000000	0.000000	0.052933	0.008307	-0.068700	0.000000	0.000000	1.000000	137.000000	1.000000
15234.440331	0.102609	0.599486	-0.000380	83.269875	14.447868	34.547981	0.000000	0.000000	0.000000	0.000000	0.000000	0.000000	0.052933	0.008307	-0.068700	0.000000	0.000000	1.000000	137.000000	1.000000
15234.443664	0.102653	0.599513	-0.000488	83.269875	14.447868	34.547981	0.000000	0.000000	0.000000	0.000000	0.000000	0.000000	0.013179	0.007975	-0.032573	0.000000	0.000000	1.000000	137.000000	1.000000
15234.446997	0.102653	0.599513	-0.000488	83.269875	14.447868	34.547981	0.000000	0.000000	0.000000	0.000000	0.000000	0.000000	0.013179	0.007975	-0.032573	0.000000	0.000000	1.000000	137.000000	1.000000
15234.450331	0.102653	0.599513	-0.000488	83.269875	14.450592	34.548000	0.000000	0.000000	0.000000	0.000000	0.000000	0.000000	0.013179	0.007975	-0.032573	0.000000	0.000000	1.000000	137.000000	1.000000
15234.453664	0.102653	0.599513	-0.000488	83.269875	14.450592	34.548000	0.000000	0.000000	0.000000	0.000000	0.000000	0.000000	0.013179	0.007975	-0.032573	0.000000	0.000000	1.000000	137.000000	1.000000
15234.456997	0.102632	0.599539	-0.000582	83.269875	14.450592	34.548000	0.000000	0.000000	0.000000	0.000000	0.000000	0.000000	-0.006335	0.007965	-0.028189	0.000000	0.000000	1.000000	137.000000	1.000000
15234.460331	0.102632	0.599539	-0.000582	83.269875	14.447868	34.547981	0.000000	0.000000	0.000000	0.000000	0.000000	0.000000	-0.006335	0.007965	-0.028189	0.000000	0.000000	1.000000	137.000000	1.000000
15234.463664	0.102632	0.599539	-0.000582	83.269875	14.447868	34.547981	0.000000	0.000000	0.000000	0.000000	0.000000	0.000000	-0.006335	0.007965	-0.028189	0.000000	0.000000	1.000000	137.000000	1.000000
15234.466997	0.102632	0.599539	-0.000582	83.269875	14.447868	34.547981	0.000000	0.000000	0.000000	0.000000	0.000000	0.000000	-0.006335	0.007965	-0.028189	0.000000	0.000000	1.000000	137.000000	1.000000
15234.470331	0.102557	0.599579	-0.000713	83.269875	14.445145	34.547981	0.000000	0.000000	0.000000	0.000000	0.000000	0.000000	-0.022507	0.011965	-0.039365	0.000000	0.000000	1.000000	137.000000	1.000000
15234.473664	0.102557	0.599579	-0.000713	83.269875	14.445145	34.547981	0.000000	0.000000	0.000000	0.000000	0.000000	0.000000	-0.022507	0.011965	-0.039365	0.000000	0.000000	1.000000	137.000000	1.000000
15234.476997	0.102557	0.599579	-0.000713	83.269875	14.445145	34.547981	0.000000	0.000000	0.000000	0.000000	0.000000	0.000000	-0.022507	0.011965	-0.039365	0.000000	0.000000	1.000000	137.000000	1.000000
15234.480331	0.102557	0.599579	-0.000713	83.269905	14.437005	34.548008	0.000000	0.000000	0.000000	0.000000	0.000000	0.000000	-0.022507	0.011965	-0.039365	0.000000	0.000000	1.000000	137.000000	1.000000
15234.483664	0.102476	0.599599	-0.000769	83.269905	14.437005	34.548008	0.000000	0.000000	0.000000	0.000000	0.000000	0.000000	-0.024251	0.005971	-0.016766	0.000000	0.000000	1.000000	137.000000	1.000000
15234.486997	0.102476	0.599599	-0.000769	83.269905	14.437005	34.548008	0.000000	0.000000	0.000000	0.000000	0.000000	0.000000	-0.024251	0.005971	-0.016766	0.000000	0.000000	1.000000	137.000000	1.000000
15234.490331	0.102395	0.599619	-0.000825	83.269905	14.431568	34.548023	0.000000	0.000000	0.000000	0.000000	0.000000	0.000000	-0.024244	0.005968	-0.016771	0.000000	0.000000	1.000000	137.000000	1.000000
15234.493664	0.102395	0.599619	-0.000825	83.269905	14.431568	34.548023	0.000000	0.000000	0.000000	0.000000	0.000000	0.000000	-0.024244	0.005968	-0.016771	0.000000	0.000000	1.000000	137.000000	1.000000
15234.496997	0.102395	0.599619	-0.000825	83.269905	14.431568	34.548023	0.000000	0.000000	0.000000	0.000000	0.000000	0.000000	-0.024244	0.005968	-0.016771	0.000000	0.000000	1.000000	137.000000	1.000000
15234.500331	0.102395	0.599619	-0.000825	83.269905	14.423401	34.548000	0.000000	0.000000	0.000000	0.000000	0.000000	0.000000	-0.024244	0.005968	-0.016771	0.000000	0.000000	1.000000	137.000000	1.000000
15234.503664	0.102342	0.599632	-0.000862	83.269905	14.423401	34.548000	0.000000	0.000000	0.000000	0.000000	0.000000	0.000000	-0.016161	0.003969	-0.011184	0.000000	0.000000	1.000000	137.000000	1.000000
15234.506997	0.102342	0.599632	-0.000862	83.269905	14.423401	34.548000	0.000000	0.000000	0.000000	0.000000	0.000000	0.000000	-0.016161	0.003969	-0.011184	0.000000	0.000000	1.000000	137.000000	1.000000
15234.510331	0.102342	0.599632	-0.000862	83.269905	14.417957	34.548000	0.000000	0.000000	0.000000	0.000000	0.000000	0.000000	-0.016161	0.003969	-0.011184	0.000000	0.000000	1.000000	137.000000	1.000000
15234.513664	0.102342	0.599632	-0.000862	83.269905	14.417957	34.548000	0.000000	0.000000	0.000000	0.000000	0.000000	0.000000	-0.016161	0.003969	-0.011184	0.000000	0.000000	1.000000	137.000000	1.000000
15234.516997	0.102293	0.599639	-0.000876	83.269905	14.417957	34.548000	0.000000	0.000000	0.000000	0.000000	0.000000	0.000000	-0.014578	0.001995	-0.004136	0.000000	0.000000	1.000000	137.000000	1.000000
15234.520331	0.102293	0.599639	-0.000876	83.269875	14.415242	34.547997	0.000000	0.000000	0.000000	0.000000	0.000000	0.000000	-0.014578	0.001995	-0.004136	0.000000	0.000000	1.000000	137.000000	1.000000
15234.523664	0.102293	0.599639	-0.000876	83.269875	14.415242	34.547997	0.000000	0.000000	0.000000	0.000000	0.000000	0.000000	-0.014578	0.001995	-0.004136	0.000000	0.000000	1.000000	137.000000	1.000000
15234.526997	0.102293	0.599639	-0.000876	83.269875	14.415242	34.547997	0.000000	0.000000	0.000000	0.000000	0.000000	0.000000	-0.014578	0.001995	-0.004136	0.000000	0.000000	1.000000	137.000000	1.000000
15234.530331	0.102288	0.599645	-0.000900	83.269905	14.417957	34.548000	0.000000	0.000000	0.000000	0.000000	0.000000	0.000000	-0.001579	0.001970	-0.007050	0.000000	0.000000	1.000000	137.000000	1.000000
15234.533664	0.102288	0.599645	-0.000900	83.269905	14.417957	34.548000	0.000000	0.000000	0.000000	0.000000	0.000000	0.000000	-0.001579	0.001970	-0.007050	0.000000	0.000000	1.000000	137.000000	1.000000
15234.536997	0.102288	0.599645	-0.000900	83.269905	14.417957	34.548000	0.000000	0.000000	0.000000	0.000000	0.000000	0.000000	-0.001579	0.001970	-0.007050	0.000000	0.000000	1.000000	137.000000	1.000000
15234.540331	0.102288	0.599645	-0.000900	83.272987	14.424228	34.548824	0.000000	0.000000	0.000000	0.000000	0.000000	0.000000	-0.001579	0.001970	-0.007050	0.000000	0.000000	1.000000	137.000000	1.000000
15234.543664	0.102327	0.599627	-0.000925	83.272987	14.424228	34.548824	0.000000	0.000000	0.000000	0.000000	0.000000	0.000000	0.011926	-0.005673	-0.007686	0.000000	0.000000	1.000000	137.000000	1.000000
15234.546997	0.102327	0.599627	-0.000925	83.272987	14.424228	34.548824	0.000000	0.000000	0.000000	0.000000	0.000000	0.000000	0.011926	-0.005673	-0.007686	0.000000	0.000000	1.000000	137.000000	1.000000
15234.550331	0.102327	0.599627	-0.000925	83.276138	14.433209	34.549664	0.000000	0.000000	0.000000	0.000000	0.000000	0.000000	0.011926	-0.005673	-0.007686	0.000000	0.000000	1.000000	137.000000	1.000000
15234.553664	0.102327	0.599627	-0.000925	83.276138	14.433209	34.549664	0.000000	0.000000	0.000000	0.000000	0.000000	0.000000	0.011926	-0.005673	-0.007686	0.000000	0.000000	1.000000	137.000000	1.000000
15234.556997	0.102385	0.599589	-0.000972	83.276138	14.433209	34.549664	0.000000	0.000000	0.000000	0.000000	0.000000	0.000000	0.017352	-0.011357	-0.013918	0.000000	0.000000	1.000000	137.000000	1.000000
15234.560331	0.102385	0.599589	-0.000972	83.285538	14.441137	34.552166	0.000000	0.000000	0.000000	0.000000	0.000000	0.000000	0.017352	-0.011357	-0.013918	0.000000	0.000000	1.000000	137.000000	1.000000
15234.563664	0.102385	0.599589	-0.000972	83.285538	14.441137	34.552166	0.000000	0.000000	0.000000	0.000000	0.000000	0.000000	0.017352	-0.011357	-0.013918	0.000000	0.000000	1.000000	137.000000	1.000000
15234.566997	0.102385	0.599589	-0.000972	83.285538	14.441137	34.552166	0.000000	0.000000	0.000000	0.000000	0.000000	0.000000	0.017352	-0.011357	-0.013918	0.000000	0.000000	1.000000	137.000000	1.000000
15234.570331	0.102461	0.599462	-0.001040	83.298088	14.449911	34.555527	0.000000	0.000000	0.000000	0.000000	0.000000	0.000000	0.022722	-0.038033	-0.020376	0.000000	0.000000	1.000000	137.000000	1.000000
15234.573664	0.102461	0.599462	-0.001040	83.298088	14.449911	34.555527	0.000000	0.000000	0.000000	0.000000	0.000000	0.000000	0.022722	-0.038033	-0.020376	0.000000	0.000000	1.000000	137.000000	1.000000
15234.576997	0.102461	0.599462	-0.001040	83.298088	14.449911	34.555527	0.000000	0.000000	0.000000	0.000000	0.000000	0.000000	0.022722	-0.038033	-0.020376	0.000000	0.000000	1.000000	137.000000	1.000000
15234.580331	0.102461	0.599462	-0.001040	83.313675	14.456798	34.559719	0.000000	0.000000	0.000000	0.000000	0.000000	0.000000	0.022722	-0.038033	-0.020376	0.000000	0.000000	1.000000	137.000000	1.000000
15234.583664	0.102465	0.599367	-0.001124	83.313675	14.456798	34.559719	0.000000	0.000000	0.000000	0.000000	0.000000	0.000000	0.001132	-0.028363	-0.025334	0.000000	0.000000	1.000000	137.000000	1.000000
15234.586997	0.102465	0.599367	-0.001124	83.313675	14.456798	34.559719	0.000000	0.000000	0.000000	0.000000	0.000000	0.000000	0.001132	-0.028363	-0.025334	0.000000	0.000000	1.000000	137.000000	1.000000
15234.590331	0.102465	0.599367	-0.001124	83.329323	14.460960	34.563911	0.000000	0.000000	0.000000	0.000000	0.000000	0.000000	0.001132	-0.028363	-0.025334	0.000000	0.000000	1.000000	137.000000	1.000000
15234.593664	0.102465	0.599367	-0.001124	83.329323	14.460960	34.563911	0.000000	0.000000	0.000000	0.000000	0.000000	0.000000	0.001132	-0.028363	-0.025334	0.000000	0.000000	1.000000	137.000000	1.000000
15234.596997	0.102449	0.599247	-0.001196	83.329323	14.460960	34.563911	0.000000	0.000000	0.000000	0.000000	0.000000	0.000000	-0.004854	-0.036038	-0.021611	0.000000	0.000000	1.000000	137.000000	1.000000
15234.600331	0.102449	0.599247	-0.001196	83.351234	14.466873	34.569855	0.000000	0.000000	0.000000	0.000000	0.000000	0.000000	-0.004854	-0.036038	-0.021611	0.000000	0.000000	1.000000	137.000000	1.000000
15234.603664	0.102449	0.599247	-0.001196	83.351234	14.466873	34.569855	0.000000	0.000000	0.000000	0.000000	0.000000	0.000000	-0.004854	-0.036038	-0.021611	0.000000	0.000000	1.000000	137.000000	1.000000
15234.606997	0.102449	0.599247	-0.001196	83.351234	14.466873	34.569855	0.000000	0.000000	0.000000	0.000000	0.000000	0.000000	-0.004854	-0.036038	-0.021611	0.000000	0.000000	1.000000	137.000000	1.000000
15234.610331	0.102393	0.598963	-0.001344	83.373146	14.472826	34.575867	0.000000	0.000000	0.000000	0.000000	0.000000	0.000000	-0.016776	-0.085352	-0.044311	0.000000	0.000000	1.000000	137.000000	1.000000
15234.613664	0.102393	0.598963	-0.001344	83.373146	14.472826	34.575867	0.000000	0.000000	0.000000	0.000000	0.000000	0.000000	-0.016776	-0.085352	-0.044311	0.000000	0.000000	1.000000	137.000000	1.000000
15234.616997	0.102393	0.598963	-0.001344	83.373146	14.472826	34.575867	0.000000	0.000000	0.000000	0.000000	0.000000	0.000000	-0.016776	-0.085352	-0.044311	0.000000	0.000000	1.000000	137.000000	1.000000
15234.620331	0.102393	0.598963	-0.001344	83.398178	14.476952	34.582745	0.000000	0.000000	0.000000	0.000000	0.000000	0.000000	-0.016776	-0.085352	-0.044311	0.000000	0.000000	1.000000	137.000000	1.000000
15234.623664	0.102383	0.598811	-0.001385	83.398178	14.476952	34.582745	0.000000	0.000000	0.000000	0.000000	0.000000	0.000000	-0.002772	-0.045653	-0.012335	0.000000	0.000000	1.000000	137.000000	1.000000
15234.626997	0.102383	0.598811	-0.001385	83.398178	14.476952	34.582745	0.000000	0.000000	0.000000	0.000000	0.000000	0.000000	-0.002772	-0.045653	-0.012335	0.000000	0.000000	1.000000	137.000000	1.000000
15234.630331	0.102367	0.598621	-0.001458	83.423203	14.483814	34.589664	0.000000	0.000000	0.000000	0.000000	0.000000	0.000000	-0.004924	-0.056947	-0.021923	0.000000	0.000000	1.000000	137.000000	1.000000
15234.633664	0.102367	0.598621	-0.001458	83.423203	14.483814	34.589664	0.000000	0.000000	0.000000	0.000000	0.000000	0.000000	-0.004924	-0.056947	-0.021923	0.000000	0.000000	1.000000	137.000000	1.000000
15234.636997	0.102367	0.598621	-0.001458	83.423203	14.483814	34.589664	0.000000	0.000000	0.000000	0.000000	0.000000	0.000000	-0.004924	-0.056947	-0.021923	0.000000	0.000000	1.000000	137.000000	1.000000
15234.640331	0.102367	0.598621	-0.001458	83.454498	14.492500	34.598392	0.000000	0.000000	0.000000	0.000000	0.000000	0.000000	-0.004924	-0.056947	-0.021923	0.000000	0.000000	1.000000	137.000000	1.000000
15234.643664	0.102358	0.598399	-0.001500	83.454498	14.492500	34.598392	0.000000	0.000000	0.000000	0.000000	0.000000	0.000000	-0.002840	-0.066591	-0.012643	0.000000	0.000000	1.000000	137.000000	1.000000
15234.646997	0.102358	0.598399	-0.001500	83.454498	14.492500	34.598392	0.000000	0.000000	0.000000	0.000000	0.000000	0.000000	-0.002840	-0.066591	-0.012643	0.000000	0.000000	1.000000	137.000000	1.000000
15234.650331	0.102358	0.598399	-0.001500	83.485672	14.526131	34.638050	0.000000	0.000000	0.000000	0.000000	0.000000	0.000000	-0.002840	-0.066591	-0.012643	0.000000	0.000000	1.000000	137.000000	1.000000
15234.653664	0.102358	0.598399	-0.001500	83.485672	14.526131	34.638050	0.000000	0.000000	0.000000	0.000000	0.000000	0.000000	-0.002840	-0.066591	-0.012643	0.000000	0.000000	1.000000	137.000000	1.000000
15234.656997	0.102326	0.598177	-0.001538	83.485672	14.526131	34.638050	0.000000	0.000000	0.000000	0.000000	0.000000	0.000000	-0.009336	-0.066577	-0.011218	0.000000	0.000000	1.000000	137.000000	1.000000
15234.660331	0.102326	0.598177	-0.001538	83.526039	14.604485	34.727276	0.000000	0.000000	0.000000	0.000000	0.000000	0.000000	-0.009336	-0.066577	-0.011218	0.000000	0.000000	1.000000	137.000000	1.000000
15234.663664	0.102326	0.598177	-0.001538	83.526039	14.604485	34.727276	0.000000	0.000000	0.000000	0.000000	0.000000	0.000000	-0.009336	-0.066577	-0.011218	0.000000	0.000000	1.000000	137.000000	1.000000
15234.666997	0.102326	0.598177	-0.001538	83.526039	14.604485	34.727276	0.000000	0.000000	0.000000	0.000000	0.000000	0.000000	-0.009336	-0.066577	-0.011218	0.000000	0.000000	1.000000	137.000000	1.000000
15234.670331	0.102294	0.597536	-0.001581	83.572578	14.702544	34.835152	0.000000	0.000000	0.000000	0.000000	0.000000	0.000000	-0.009750	-0.192321	-0.013073	0.000000	0.000000	1.000000	137.000000	1.000000
15234.673664	0.102294	0.597536	-0.001581	83.572578	14.702544	34.835152	0.000000	0.000000	0.000000	0.000000	0.000000	0.000000	-0.009750	-0.192321	-0.013073	0.000000	0.000000	1.000000	137.000000	1.000000
15234.676997	0.102294	0.597536	-0.001581	83.572578	14.702544	34.835152	0.000000	0.000000	0.000000	0.000000	0.000000	0.000000	-0.009750	-0.192321	-0.013073	0.000000	0.000000	1.000000	137.000000	1.000000
15234.680331	0.102294	0.597536	-0.001581	83.628212	14.875664	35.026211	0.000000	0.000000	0.000000	0.000000	0.000000	0.000000	-0.009750	-0.192321	-0.013073	0.000000	0.000000	1.000000	137.000000	1.000000
15234.683664	0.102294	0.597091	-0.001580	83.628212	14.875664	35.026211	0.000000	0.000000	0.000000	0.000000	0.000000	0.000000	0.000067	-0.133380	0.000303	0.000000	0.000000	1.000000	137.000000	1.000000
15234.686997	0.102294	0.597091	-0.001580	83.628212	14.875664	35.026211	0.000000	0.000000	0.000000	0.000000	0.000000	0.000000	0.000067	-0.133380	0.000303	0.000000	0.000000	1.000000	137.000000	1.000000
15234.690331	0.102294	0.597091	-0.001580	83.695778	15.144727	35.320244	0.000000	0.000000	0.000000	0.000000	0.000000	0.000000	0.000067	-0.133380	0.000303	0.000000	0.000000	1.000000	137.000000	1.000000
15234.693664	0.102294	0.597091	-0.001580	83.695778	15.144727	35.320244	0.000000	0.000000	0.000000	0.000000	0.000000	0.000000	0.000067	-0.133380	0.000303	0.000000	0.000000	1.000000	137.000000	1.000000
15234.696997	0.102316	0.596577	-0.001586	83.695778	15.144727	35.320244	0.000000	0.000000	0.000000	0.000000	0.000000	0.000000	0.006449	-0.154306	-0.001635	0.000000	0.000000	1.000000	137.000000	1.000000
15234.700331	0.102355	0.595974	-0.001614	83.772408	15.455231	35.656307	0.000000	0.000000	0.000000	0.000000	0.000000	0.000000	0.011731	-0.180842	-0.008464	0.000000	0.000000	1.000000	137.000000	1.000000
15234.703664	0.102355	0.595974	-0.001614	83.772408	15.455231	35.656307	0.000000	0.000000	0.000000	0.000000	0.000000	0.000000	0.011731	-0.180842	-0.008464	0.000000	0.000000	1.000000	137.000000	1.000000
15234.706997	0.102355	0.595974	-0.001614	83.772408	15.455231	35.656307	0.000000	0.000000	0.000000	0.000000	0.000000	0.000000	0.011731	-0.180842	-0.008464	0.000000	0.000000	1.000000	137.000000	1.000000
15234.710331	0.102355	0.595974	-0.001614	83.864670	15.751925	35.975403	0.000000	0.000000	0.000000	0.000000	0.000000	0.000000	0.011731	-0.180842	-0.008464	0.000000	0.000000	1.000000	137.000000	1.000000
15234.713664	0.102395	0.595276	-0.001637	83.864670	15.751925	35.975403	0.000000	0.000000	0.000000	0.000000	0.000000	0.000000	0.012079	-0.209352	-0.006903	0.000000	0.000000	1.000000	137.000000	1.000000
15234.716997	0.102395	0.595276	-0.001637	83.864670	15.751925	35.975403	0.000000	0.000000	0.000000	0.000000	0.000000	0.000000	0.012079	-0.209352	-0.006903	0.000000	0.000000	1.000000	137.000000	1.000000
15234.720331	0.102366	0.594490	-0.001664	83.966812	15.950478	36.193218	0.000000	0.000000	0.000000	0.000000	0.000000	0.000000	-0.008642	-0.235800	-0.008129	0.000000	0.000000	1.000000	137.000000	1.000000
15234.723664	0.102366	0.594490	-0.001664	83.966812	15.950478	36.193218	0.000000	0.000000	0.000000	0.000000	0.000000	0.000000	-0.008642	-0.235800	-0.008129	0.000000	0.000000	1.000000	137.000000	1.000000
15234.726997	0.102366	0.594490	-0.001664	83.966812	15.950478	36.193218	0.000000	0.000000	0.000000	0.000000	0.000000	0.000000	-0.008642	-0.235800	-0.008129	0.000000	0.000000	1.000000	137.000000	1.000000
15234.730331	0.102382	0.593610	-0.001696	84.085297	16.064480	36.309742	0.000000	0.000000	0.000000	0.000000	0.000000	0.000000	0.004624	-0.264238	-0.009749	0.000000	0.000000	1.000000	137.000000	1.000000
15234.733664	0.102382	0.593610	-0.001696	84.085297	16.064480	36.309742	0.000000	0.000000	0.000000	0.000000	0.000000	0.000000	0.004624	-0.264238	-0.009749	0.000000	0.000000	1.000000	137.000000	1.000000
15234.736997	0.102382	0.593610	-0.001696	84.085297	16.064480	36.309742	0.000000	0.000000	0.000000	0.000000	0.000000	0.000000	0.004624	-0.264238	-0.009749	0.000000	0.000000	1.000000	137.000000	1.000000
15234.740331	0.102347	0.592597	-0.001748	84.222702	16.142422	36.390812	0.000000	0.000000	0.000000	0.000000	0.000000	0.000000	-0.010279	-0.303831	-0.015426	0.000000	0.000000	1.000000	137.000000	1.000000
15234.743664	0.102347	0.592597	-0.001748	84.222702	16.142422	36.390812	0.000000	0.000000	0.000000	0.000000	0.000000	0.000000	-0.010279	-0.303831	-0.015426	0.000000	0.000000	1.000000	137.000000	1.000000
15234.746997	0.102347	0.592597	-0.001748	84.222702	16.142422	36.390812	0.000000	0.000000	0.000000	0.000000	0.000000	0.000000	-0.010279	-0.303831	-0.015426	0.000000	0.000000	1.000000	137.000000	1.000000
15234.750331	0.102265	0.591455	-0.001910	84.373535	16.232544	36.484146	0.000000	0.000000	0.000000	0.000000	0.000000	0.000000	-0.024586	-0.342672	-0.048788	0.000000	0.000000	1.000000	137.000000	1.000000
15234.753664	0.102265	0.591455	-0.001910	84.373535	16.232544	36.484146	0.000000	0.000000	0.000000	0.000000	0.000000	0.000000	-0.024586	-0.342672	-0.048788	0.000000	0.000000	1.000000	137.000000	1.000000
15234.756997	0.102265	0.591455	-0.001910	84.373535	16.232544	36.484146	0.000000	0.000000	0.000000	0.000000	0.000000	0.000000	-0.024586	-0.342672	-0.048788	0.000000	0.000000	1.000000	137.000000	1.000000
15234.760331	0.102147	0.590239	-0.002136	84.538445	16.331499	36.591816	0.000000	0.000000	0.000000	0.000000	0.000000	0.000000	-0.035645	-0.364520	-0.067780	0.000000	0.000000	1.000000	137.000000	1.000000
15234.763664	0.102147	0.590239	-0.002136	84.538445	16.331499	36.591816	0.000000	0.000000	0.000000	0.000000	0.000000	0.000000	-0.035645	-0.364520	-0.067780	0.000000	0.000000	1.000000	137.000000	1.000000
15234.766997	0.102147	0.590239	-0.002136	84.538445	16.331499	36.591816	0.000000	0.000000	0.000000	0.000000	0.000000	0.000000	-0.035645	-0.364520	-0.067780	0.000000	0.000000	1.000000	137.000000	1.000000
15234.770331	0.101966	0.588934	-0.002438	84.665131	16.384060	36.657097	0.000000	0.000000	0.000000	0.000000	0.000000	0.000000	-0.054312	-0.391761	-0.090437	0.000000	0.000000	1.000000	137.000000	1.000000
15234.773664	0.101966	0.588934	-0.002438	84.665131	16.384060	36.657097	0.000000	0.000000	0.000000	0.000000	0.000000	0.000000	-0.054312	-0.391761	-0.090437	0.000000	0.000000	1.000000	137.000000	1.000000
15234.776997	0.101966	0.588934	-0.002438	84.665131	16.384060	36.657097	0.000000	0.000000	0.000000	0.000000	0.000000	0.000000	-0.054312	-0.391761	-0.090437	0.000000	0.000000	1.000000	137.000000	1.000000
15234.780331	0.101756	0.587568	-0.002764	84.672554	16.339796	36.631470	0.000000	0.000000	0.000000	0.000000	0.000000	0.000000	-0.062736	-0.409751	-0.097938	0.000000	0.000000	1.000000	137.000000	1.000000
15234.783664	0.101756	0.587568	-0.002764	84.672554	16.339796	36.631470	0.000000	0.000000	0.000000	0.000000	0.000000	0.000000	-0.062736	-0.409751	-0.097938	0.000000	0.000000	1.000000	137.000000	1.000000
15234.786997	0.101756	0.587568	-0.002764	84.672554	16.339796	36.631470	0.000000	0.000000	0.000000	0.000000	0.000000	0.000000	-0.062736	-0.409751	-0.097938	0.000000	0.000000	1.000000	137.000000	1.000000
15234.790331	0.101501	0.586161	-0.003095	84.496933	16.127462	36.435062	0.000000	0.000000	0.000000	0.000000	0.000000	0.000000	-0.076542	-0.422149	-0.099226	0.000000	0.000000	1.000000	137.000000	1.000000
15234.793664	0.101501	0.586161	-0.003095	84.496933	16.127462	36.435062	0.000000	0.000000	0.000000	0.000000	0.000000	0.000000	-0.076542	-0.422149	-0.099226	0.000000	0.000000	1.000000	137.000000	1.000000
15234.796997	0.101501	0.586161	-0.003095	84.496933	16.127462	36.435062	0.000000	0.000000	0.000000	0.000000	0.000000	0.000000	-0.076542	-0.422149	-0.099226	0.000000	0.000000	1.000000	137.000000	1.000000
15234.800331	0.101195	0.584720	-0.003454	84.217453	15.852145	36.184223	0.000000	0.000000	0.000000	0.000000	0.000000	0.000000	-0.091906	-0.432317	-0.107671	0.000000	0.000000	1.000000	137.000000	1.000000
15234.803664	0.101195	0.584720	-0.003454	84.217453	15.852145	36.184223	0.000000	0.000000	0.000000	0.000000	0.000000	0.000000	-0.091906	-0.432317	-0.107671	0.000000	0.000000	1.000000	137.000000	1.000000
15234.806997	0.101195	0.584720	-0.003454	84.217453	15.852145	36.184223	0.000000	0.000000	0.000000	0.000000	0.000000	0.000000	-0.091906	-0.432317	-0.107671	0.000000	0.000000	1.000000	137.000000	1.000000
15234.810331	0.100837	0.583245	-0.003841	83.854332	15.576832	35.942295	0.000000	0.000000	0.000000	0.000000	0.000000	0.000000	-0.107247	-0.442345	-0.116260	0.000000	0.000000	1.000000	137.000000	1.000000
15234.813664	0.100837	0.583245	-0.003841	83.854332	15.576832	35.942295	0.000000	0.000000	0.000000	0.000000	0.000000	0.000000	-0.107247	-0.442345	-0.116260	0.000000	0.000000	1.000000	137.000000	1.000000
15234.816997	0.100837	0.583245	-0.003841	83.854332	15.576832	35.942295	0.000000	0.000000	0.000000	0.000000	0.000000	0.000000	-0.107247	-0.442345	-0.116260	0.000000	0.000000	1.000000	137.000000	1.000000
15234.820331	0.100456	0.581799	-0.004236	83.419449	15.304226	35.707729	0.000000	0.000000	0.000000	0.000000	0.000000	0.000000	-0.114326	-0.433790	-0.118393	0.000000	0.000000	1.000000	137.000000	1.000000
15234.823664	0.100456	0.581799	-0.004236	83.419449	15.304226	35.707729	0.000000	0.000000	0.000000	0.000000	0.000000	0.000000	-0.114326	-0.433790	-0.118393	0.000000	0.000000	1.000000	137.000000	1.000000
15234.826997	0.100456	0.581799	-0.004236	83.419449	15.304226	35.707729	0.000000	0.000000	0.000000	0.000000	0.000000	0.000000	-0.114326	-0.433790	-0.118393	0.000000	0.000000	1.000000	137.000000	1.000000
15234.830331	0.100053	0.580356	-0.004631	82.961288	15.050976	35.492546	0.000000	0.000000	0.000000	0.000000	0.000000	0.000000	-0.120935	-0.432812	-0.118499	0.000000	0.000000	1.000000	137.000000	1.000000
15234.833664	0.100053	0.580356	-0.004631	82.961288	15.050976	35.492546	0.000000	0.000000	0.000000	0.000000	0.000000	0.000000	-0.120935	-0.432812	-0.118499	0.000000	0.000000	1.000000	137.000000	1.000000
15234.836997	0.100053	0.580356	-0.004631	82.961288	15.050976	35.492546	0.000000	0.000000	0.000000	0.000000	0.000000	0.000000	-0.120935	-0.432812	-0.118499	0.000000	0.000000	1.000000	137.000000	1.000000
15234.840331	0.099700	0.578953	-0.005007	82.511482	14.827347	35.306938	0.000000	0.000000	0.000000	0.000000	0.000000	0.000000	-0.105971	-0.420989	-0.112766	0.000000	0.000000	1.000000	137.000000	1.000000
15234.843664	0.099700	0.578953	-0.005007	82.511482	14.827347	35.306938	0.000000	0.000000	0.000000	0.000000	0.000000	0.000000	-0.105971	-0.420989	-0.112766	0.000000	0.000000	1.000000	137.000000	1.000000
15234.846997	0.099700	0.578953	-0.005007	82.511482	14.827347	35.306938	0.000000	0.000000	0.000000	0.000000	0.000000	0.000000	-0.105971	-0.420989	-0.112766	0.000000	0.000000	1.000000	137.000000	1.000000
15234.850331	0.099327	0.577596	-0.005372	82.074516	14.632356	35.147106	0.000000	0.000000	0.000000	0.000000	0.000000	0.000000	-0.111875	-0.407124	-0.109638	0.000000	0.000000	1.000000	137.000000	1.000000
15234.853664	0.099327	0.577596	-0.005372	82.074516	14.632356	35.147106	0.000000	0.000000	0.000000	0.000000	0.000000	0.000000	-0.111875	-0.407124	-0.109638	0.000000	0.000000	1.000000	137.000000	1.000000
15234.856997	0.099327	0.577596	-0.005372	82.074516	14.632356	35.147106	0.000000	0.000000	0.000000	0.000000	0.000000	0.000000	-0.111875	-0.407124	-0.109638	0.000000	0.000000	1.000000	137.000000	1.000000
15234.860331	0.099033	0.576314	-0.005689	81.673004	14.467611	35.014660	0.000000	0.000000	0.000000	0.000000	0.000000	0.000000	-0.088250	-0.384741	-0.094855	0.000000	0.000000	1.000000	137.000000	1.000000
15234.863664	0.099033	0.576314	-0.005689	81.673004	14.467611	35.014660	0.000000	0.000000	0.000000	0.000000	0.000000	0.000000	-0.088250	-0.384741	-0.094855	0.000000	0.000000	1.000000	137.000000	1.000000
15234.866997	0.099033	0.576314	-0.005689	81.673004	14.467611	35.014660	0.000000	0.000000	0.000000	0.000000	0.000000	0.000000	-0.088250	-0.384741	-0.094855	0.000000	0.000000	1.000000	137.000000	1.000000
15234.870331	0.098792	0.575087	-0.005967	81.305138	14.330220	34.903927	0.000000	0.000000	0.000000	0.000000	0.000000	0.000000	-0.072197	-0.367919	-0.083519	0.000000	0.000000	1.000000	137.000000	1.000000
15234.873664	0.098792	0.575087	-0.005967	81.305138	14.330220	34.903927	0.000000	0.000000	0.000000	0.000000	0.000000	0.000000	-0.072197	-0.367919	-0.083519	0.000000	0.000000	1.000000	137.000000	1.000000
15234.876997	0.098792	0.575087	-0.005967	81.305138	14.330220	34.903927	0.000000	0.000000	0.000000	0.000000	0.000000	0.000000	-0.072197	-0.367919	-0.083519	0.000000	0.000000	1.000000	137.000000	1.000000
15234.880331	0.098604	0.573942	-0.006213	80.976463	14.220234	34.812248	0.000000	0.000000	0.000000	0.000000	0.000000	0.000000	-0.056555	-0.343681	-0.073880	0.000000	0.000000	1.000000	137.000000	1.000000
15234.883664	0.098604	0.573942	-0.006213	80.976463	14.220234	34.812248	0.000000	0.000000	0.000000	0.000000	0.000000	0.000000	-0.056555	-0.343681	-0.073880	0.000000	0.000000	1.000000	137.000000	1.000000
15234.886997	0.098604	0.573942	-0.006213	80.976463	14.220234	34.812248	0.000000	0.000000	0.000000	0.000000	0.000000	0.000000	-0.056555	-0.343681	-0.073880	0.000000	0.000000	1.000000	137.000000	1.000000
15234.890331	0.098450	0.572894	-0.006405	80.673172	14.100906	34.703053	0.000000	0.000000	0.000000	0.000000	0.000000	0.000000	-0.046200	-0.314246	-0.057487	0.000000	0.000000	1.000000	137.000000	1.000000
15234.893664	0.098450	0.572894	-0.006405	80.673172	14.100906	34.703053	0.000000	0.000000	0.000000	0.000000	0.000000	0.000000	-0.046200	-0.314246	-0.057487	0.000000	0.000000	1.000000	137.000000	1.000000
15234.896997	0.098450	0.572894	-0.006405	80.673172	14.100906	34.703053	0.000000	0.000000	0.000000	0.000000	0.000000	0.000000	-0.046200	-0.314246	-0.057487	0.000000	0.000000	1.000000	137.000000	1.000000
15234.900331	0.098450	0.572894	-0.006405	80.397041	13.924757	34.518181	0.000000	0.000000	0.000000	0.000000	0.000000	0.000000	-0.046200	-0.314246	-0.057487	0.000000	0.000000	1.000000	137.000000	1.000000
15234.903664	0.098335	0.571937	-0.006518	80.397041	13.924757	34.518181	0.000000	0.000000	0.000000	0.000000	0.000000	0.000000	-0.034295	-0.287236	-0.033882	0.000000	0.000000	1.000000	137.000000	1.000000
15234.906997	0.098335	0.571937	-0.006518	80.397041	13.924757	34.518181	0.000000	0.000000	0.000000	0.000000	0.000000	0.000000	-0.034295	-0.287236	-0.033882	0.000000	0.000000	1.000000	137.000000	1.000000
15234.910331	0.098212	0.571101	-0.006572	80.146690	13.655414	34.214947	0.000000	0.000000	0.000000	0.000000	0.000000	0.000000	-0.037125	-0.250587	-0.016095	0.000000	0.000000	1.000000	137.000000	1.000000
15234.913664	0.098212	0.571101	-0.006572	80.146690	13.655414	34.214947	0.000000	0.000000	0.000000	0.000000	0.000000	0.000000	-0.037125	-0.250587	-0.016095	0.000000	0.000000	1.000000	137.000000	1.000000
15234.916997	0.098212	0.571101	-0.006572	80.146690	13.655414	34.214947	0.000000	0.000000	0.000000	0.000000	0.000000	0.000000	-0.037125	-0.250587	-0.016095	0.000000	0.000000	1.000000	137.000000	1.000000
15234.920331	0.098212	0.571101	-0.006572	79.931885	13.268085	33.763905	0.000000	0.000000	0.000000	0.000000	0.000000	0.000000	-0.037125	-0.250587	-0.016095	0.000000	0.000000	1.000000	137.000000	1.000000
15234.923664	0.098119	0.570345	-0.006586	79.931885	13.268085	33.763905	0.000000	0.000000	0.000000	0.000000	0.000000	0.000000	-0.027813	-0.226938	-0.004256	0.000000	0.000000	1.000000	137.000000	1.000000
15234.926997	0.098119	0.570345	-0.006586	79.931885	13.268085	33.763905	0.000000	0.000000	0.000000	0.000000	0.000000	0.000000	-0.027813	-0.226938	-0.004256	0.000000	0.000000	1.000000	137.000000	1.000000
15234.930331	0.097992	0.569692	-0.006552	79.765976	12.808838	33.217133	0.000000	0.000000	0.000000	0.000000	0.000000	0.000000	-0.038130	-0.195855	0.010095	0.000000	0.000000	1.000000	137.000000	1.000000
15234.933664	0.097992	0.569692	-0.006552	79.765976	12.808838	33.217133	0.000000	0.000000	0.000000	0.000000	0.000000	0.000000	-0.038130	-0.195855	0.010095	0.000000	0.000000	1.000000	137.000000	1.000000
15234.936997	0.097992	0.569692	-0.006552	79.765976	12.808838	33.217133	0.000000	0.000000	0.000000	0.000000	0.000000	0.000000	-0.038130	-0.195855	0.010095	0.000000	0.000000	1.000000	137.000000	1.000000
15234.940331	0.097992	0.569692	-0.006552	79.671867	12.381994	32.708504	0.000000	0.000000	0.000000	0.000000	0.000000	0.000000	-0.038130	-0.195855	0.010095	0.000000	0.000000	1.000000	137.000000	1.000000
15234.943664	0.097866	0.569107	-0.006514	79.671867	12.381994	32.708504	0.000000	0.000000	0.000000	0.000000	0.000000	0.000000	-0.037846	-0.175360	0.011413	0.000000	0.000000	1.000000	137.000000	1.000000
15234.946997	0.097866	0.569107	-0.006514	79.671867	12.381994	32.708504	0.000000	0.000000	0.000000	0.000000	0.000000	0.000000	-0.037846	-0.175360	0.011413	0.000000	0.000000	1.000000	137.000000	1.000000
15234.950331	0.097710	0.568581	-0.006507	79.644196	12.004845	32.262699	0.000000	0.000000	0.000000	0.000000	0.000000	0.000000	-0.046602	-0.157944	0.002029	0.000000	0.000000	1.000000	137.000000	1.000000
15234.953664	0.097710	0.568581	-0.006507	79.644196	12.004845	32.262699	0.000000	0.000000	0.000000	0.000000	0.000000	0.000000	-0.046602	-0.157944	0.002029	0.000000	0.000000	1.000000	137.000000	1.000000
15234.956997	0.097710	0.568581	-0.006507	79.644196	12.004845	32.262699	0.000000	0.000000	0.000000	0.000000	0.000000	0.000000	-0.046602	-0.157944	0.002029	0.000000	0.000000	1.000000	137.000000	1.000000
15234.960331	0.097710	0.568581	-0.006507	79.691719	11.677223	31.878843	0.000000	0.000000	0.000000	0.000000	0.000000	0.000000	-0.046602	-0.157944	0.002029	0.000000	0.000000	1.000000	137.000000	1.000000
15234.963664	0.097544	0.568095	-0.006554	79.691719	11.677223	31.878843	0.000000	0.000000	0.000000	0.000000	0.000000	0.000000	-0.050044	-0.145768	-0.013895	0.000000	0.000000	1.000000	137.000000	1.000000
15234.966997	0.097544	0.568095	-0.006554	79.691719	11.677223	31.878843	0.000000	0.000000	0.000000	0.000000	0.000000	0.000000	-0.050044	-0.145768	-0.013895	0.000000	0.000000	1.000000	137.000000	1.000000
15234.970331	0.097544	0.568095	-0.006554	79.753090	11.478120	31.655714	0.000000	0.000000	0.000000	0.000000	0.000000	0.000000	-0.050044	-0.145768	-0.013895	0.000000	0.000000	1.000000	137.000000	1.000000
15234.973664	0.097544	0.568095	-0.006554	79.753090	11.478120	31.655714	0.000000	0.000000	0.000000	0.000000	0.000000	0.000000	-0.050044	-0.145768	-0.013895	0.000000	0.000000	1.000000	137.000000	1.000000
15234.976997	0.097378	0.567677	-0.006595	79.753090	11.478120	31.655714	0.000000	0.000000	0.000000	0.000000	0.000000	0.000000	-0.049705	-0.125298	-0.012403	0.000000	0.000000	1.000000	137.000000	1.000000
15234.980331	0.097227	0.567293	-0.006670	79.812401	11.403060	31.587065	0.000000	0.000000	0.000000	0.000000	0.000000	0.000000	-0.045187	-0.115414	-0.022660	0.000000	0.000000	1.000000	137.000000	1.000000
15234.983664	0.097227	0.567293	-0.006670	79.812401	11.403060	31.587065	0.000000	0.000000	0.000000	0.000000	0.000000	0.000000	-0.045187	-0.115414	-0.022660	0.000000	0.000000	1.000000	137.000000	1.000000
15234.986997	0.097227	0.567293	-0.006670	79.812401	11.403060	31.587065	0.000000	0.000000	0.000000	0.000000	0.000000	0.000000	-0.045187	-0.115414	-0.022660	0.000000	0.000000	1.000000	137.000000	1.000000
15234.990331	0.097227	0.567293	-0.006670	79.865623	11.385429	31.582979	0.000000	0.000000	0.000000	0.000000	0.000000	0.000000	-0.045187	-0.115414	-0.022660	0.000000	0.000000	1.000000	137.000000	1.000000
15234.993664	0.097075	0.566933	-0.006752	79.865623	11.385429	31.582979	0.000000	0.000000	0.000000	0.000000	0.000000	0.000000	-0.045573	-0.107802	-0.024534	0.000000	0.000000	1.000000	137.000000	1.000000
15234.996997	0.097075	0.566933	-0.006752	79.865623	11.385429	31.582979	0.000000	0.000000	0.000000	0.000000	0.000000	0.000000	-0.045573	-0.107802	-0.024534	0.000000	0.000000	1.000000	137.000000	1.000000
15235.000331	0.097075	0.566933	-0.006752	79.909424	11.365760	31.579571	0.000000	0.000000	0.000000	0.000000	0.000000	0.000000	-0.045573	-0.107802	-0.024534	0.000000	0.000000	1.000000	137.000000	1.000000
15235.003664	0.097075	0.566933	-0.006752	79.909424	11.365760	31.579571	0.000000	0.000000	0.000000	0.000000	0.000000	0.000000	-0.045573	-0.107802	-0.024534	0.000000	0.000000	1.000000	137.000000	1.000000
15235.006997	0.096936	0.566602	-0.006776	79.909424	11.365760	31.579571	0.000000	0.000000	0.000000	0.000000	0.000000	0.000000	-0.041829	-0.099513	-0.007222	0.000000	0.000000	1.000000	137.000000	1.000000
15235.010331	0.096842	0.566313	-0.006798	79.953255	11.348786	31.576145	0.000000	0.000000	0.000000	0.000000	0.000000	0.000000	-0.028262	-0.086685	-0.006589	0.000000	0.000000	1.000000	137.000000	1.000000
15235.013664	0.096842	0.566313	-0.006798	79.953255	11.348786	31.576145	0.000000	0.000000	0.000000	0.000000	0.000000	0.000000	-0.028262	-0.086685	-0.006589	0.000000	0.000000	1.000000	137.000000	1.000000
15235.016997	0.096842	0.566313	-0.006798	79.953255	11.348786	31.576145	0.000000	0.000000	0.000000	0.000000	0.000000	0.000000	-0.028262	-0.086685	-0.006589	0.000000	0.000000	1.000000	137.000000	1.000000
15235.020331	0.096842	0.566313	-0.006798	79.990791	11.334991	31.573181	0.000000	0.000000	0.000000	0.000000	0.000000	0.000000	-0.028262	-0.086685	-0.006589	0.000000	0.000000	1.000000	137.000000	1.000000
15235.023664	0.096756	0.566034	-0.006780	79.990791	11.334991	31.573181	0.000000	0.000000	0.000000	0.000000	0.000000	0.000000	-0.025649	-0.083712	0.005550	0.000000	0.000000	1.000000	137.000000	1.000000
15235.026997	0.096756	0.566034	-0.006780	79.990791	11.334991	31.573181	0.000000	0.000000	0.000000	0.000000	0.000000	0.000000	-0.025649	-0.083712	0.005550	0.000000	0.000000	1.000000	137.000000	1.000000
15235.030331	0.096756	0.566034	-0.006780	80.028351	11.326607	31.570190	0.000000	0.000000	0.000000	0.000000	0.000000	0.000000	-0.025649	-0.083712	0.005550	0.000000	0.000000	1.000000	137.000000	1.000000
15235.033664	0.096756	0.566034	-0.006780	80.028351	11.326607	31.570190	0.000000	0.000000	0.000000	0.000000	0.000000	0.000000	-0.025649	-0.083712	0.005550	0.000000	0.000000	1.000000	137.000000	1.000000
15235.036997	0.096718	0.565747	-0.006747	80.028351	11.326607	31.570190	0.000000	0.000000	0.000000	0.000000	0.000000	0.000000	-0.011334	-0.086014	0.009712	0.000000	0.000000	1.000000	137.000000	1.000000
15235.040331	0.096718	0.565747	-0.006747	80.062790	11.321172	31.567440	0.000000	0.000000	0.000000	0.000000	0.000000	0.000000	-0.011334	-0.086014	0.009712	0.000000	0.000000	1.000000	137.000000	1.000000
15235.043664	0.096718	0.565747	-0.006747	80.062790	11.321172	31.567440	0.000000	0.000000	0.000000	0.000000	0.000000	0.000000	-0.011334	-0.086014	0.009712	0.000000	0.000000	1.000000	137.000000	1.000000
15235.046997	0.096718	0.565747	-0.006747	80.062790	11.321172	31.567440	0.000000	0.000000	0.000000	0.000000	0.000000	0.000000	-0.011334	-0.086014	0.009712	0.000000	0.000000	1.000000	137.000000	1.000000
15235.050331	0.096678	0.565232	-0.006727	80.097198	11.315717	31.564651	0.000000	0.000000	0.000000	0.000000	0.000000	0.000000	-0.012117	-0.154582	0.006080	0.000000	0.000000	1.000000	137.000000	1.000000
15235.053664	0.096678	0.565232	-0.006727	80.097198	11.315717	31.564651	0.000000	0.000000	0.000000	0.000000	0.000000	0.000000	-0.012117	-0.154582	0.006080	0.000000	0.000000	1.000000	137.000000	1.000000
15235.056997	0.096678	0.565232	-0.006727	80.097198	11.315717	31.564651	0.000000	0.000000	0.000000	0.000000	0.000000	0.000000	-0.012117	-0.154582	0.006080	0.000000	0.000000	1.000000	137.000000	1.000000
15235.060331	0.096678	0.565232	-0.006727	80.131638	11.312953	31.561857	0.000000	0.000000	0.000000	0.000000	0.000000	0.000000	-0.012117	-0.154582	0.006080	0.000000	0.000000	1.000000	137.000000	1.000000
15235.063664	0.096667	0.564993	-0.006780	80.131638	11.312953	31.561857	0.000000	0.000000	0.000000	0.000000	0.000000	0.000000	-0.003394	-0.071481	-0.015822	0.000000	0.000000	1.000000	137.000000	1.000000
15235.066997	0.096667	0.564993	-0.006780	80.131638	11.312953	31.561857	0.000000	0.000000	0.000000	0.000000	0.000000	0.000000	-0.003394	-0.071481	-0.015822	0.000000	0.000000	1.000000	137.000000	1.000000
15235.070331	0.096667	0.564993	-0.006780	80.162949	11.310452	31.559317	0.000000	0.000000	0.000000	0.000000	0.000000	0.000000	-0.003394	-0.071481	-0.015822	0.000000	0.000000	1.000000	137.000000	1.000000
15235.073664	0.096667	0.564993	-0.006780	80.162949	11.310452	31.559317	0.000000	0.000000	0.000000	0.000000	0.000000	0.000000	-0.003394	-0.071481	-0.015822	0.000000	0.000000	1.000000	137.000000	1.000000
15235.076997	0.096654	0.564780	-0.006838	80.162949	11.310452	31.559317	0.000000	0.000000	0.000000	0.000000	0.000000	0.000000	-0.003773	-0.063914	-0.017584	0.000000	0.000000	1.000000	137.000000	1.000000
15235.080331	0.096654	0.564780	-0.006838	80.188026	11.308417	31.557257	0.000000	0.000000	0.000000	0.000000	0.000000	0.000000	-0.003773	-0.063914	-0.017584	0.000000	0.000000	1.000000	137.000000	1.000000
15235.083664	0.096654	0.564780	-0.006838	80.188026	11.308417	31.557257	0.000000	0.000000	0.000000	0.000000	0.000000	0.000000	-0.003773	-0.063914	-0.017584	0.000000	0.000000	1.000000	137.000000	1.000000
15235.086997	0.096654	0.564780	-0.006838	80.188026	11.308417	31.557257	0.000000	0.000000	0.000000	0.000000	0.000000	0.000000	-0.003773	-0.063914	-0.017584	0.000000	0.000000	1.000000	137.000000	1.000000
15235.090331	0.096649	0.564472	-0.006966	80.209900	11.309363	31.555450	0.000000	0.000000	0.000000	0.000000	0.000000	0.000000	-0.001504	-0.092382	-0.038260	0.000000	0.000000	1.000000	137.000000	1.000000
15235.093664	0.096649	0.564472	-0.006966	80.209900	11.309363	31.555450	0.000000	0.000000	0.000000	0.000000	0.000000	0.000000	-0.001504	-0.092382	-0.038260	0.000000	0.000000	1.000000	137.000000	1.000000
15235.096997	0.096649	0.564472	-0.006966	80.209900	11.309363	31.555450	0.000000	0.000000	0.000000	0.000000	0.000000	0.000000	-0.001504	-0.092382	-0.038260	0.000000	0.000000	1.000000	137.000000	1.000000
15235.100331	0.096649	0.564472	-0.006966	80.222458	11.308346	31.554430	0.000000	0.000000	0.000000	0.000000	0.000000	0.000000	-0.001504	-0.092382	-0.038260	0.000000	0.000000	1.000000	137.000000	1.000000
15235.103664	0.096649	0.564380	-0.006966	80.222458	11.308346	31.554430	0.000000	0.000000	0.000000	0.000000	0.000000	0.000000	-0.000020	-0.027876	-0.000094	0.000000	0.000000	1.000000	137.000000	1.000000
15235.106997	0.096649	0.564380	-0.006966	80.222458	11.308346	31.554430	0.000000	0.000000	0.000000	0.000000	0.000000	0.000000	-0.000020	-0.027876	-0.000094	0.000000	0.000000	1.000000	137.000000	1.000000
15235.110331	0.096649	0.564380	-0.006966	80.228691	11.313270	31.553896	0.000000	0.000000	0.000000	0.000000	0.000000	0.000000	-0.000020	-0.027876	-0.000094	0.000000	0.000000	1.000000	137.000000	1.000000
15235.113664	0.096649	0.564380	-0.006966	80.228691	11.313270	31.553896	0.000000	0.000000	0.000000	0.000000	0.000000	0.000000	-0.000020	-0.027876	-0.000094	0.000000	0.000000	1.000000	137.000000	1.000000
15235.116997	0.096699	0.564322	-0.006941	80.228691	11.313270	31.553896	0.000000	0.000000	0.000000	0.000000	0.000000	0.000000	0.015055	-0.017412	0.007647	0.000000	0.000000	1.000000	137.000000	1.000000
15235.120331	0.096699	0.564322	-0.006941	80.231812	11.315729	31.553631	0.000000	0.000000	0.000000	0.000000	0.000000	0.000000	0.015055	-0.017412	0.007647	0.000000	0.000000	1.000000	137.000000	1.000000
15235.123664	0.096699	0.564322	-0.006941	80.231812	11.315729	31.553631	0.000000	0.000000	0.000000	0.000000	0.000000	0.000000	0.015055	-0.017412	0.007647	0.000000	0.000000	1.000000	137.000000	1.000000
15235.126997	0.096699	0.564322	-0.006941	80.231812	11.315729	31.553631	0.000000	0.000000	0.000000	0.000000	0.000000	0.000000	0.015055	-0.017412	0.007647	0.000000	0.000000	1.000000	137.000000	1.000000
15235.130331	0.096749	0.564300	-0.006812	80.228691	11.315989	31.553890	0.000000	0.000000	0.000000	0.000000	0.000000	0.000000	0.015021	-0.006367	0.038700	0.000000	0.000000	1.000000	137.000000	1.000000
15235.133664	0.096749	0.564300	-0.006812	80.228691	11.315989	31.553890	0.000000	0.000000	0.000000	0.000000	0.000000	0.000000	0.015021	-0.006367	0.038700	0.000000	0.000000	1.000000	137.000000	1.000000
15235.136997	0.096749	0.564300	-0.006812	80.228691	11.315989	31.553890	0.000000	0.000000	0.000000	0.000000	0.000000	0.000000	0.015021	-0.006367	0.038700	0.000000	0.000000	1.000000	137.000000	1.000000
15235.140331	0.096749	0.564300	-0.006812	80.222435	11.319215	31.554413	0.000000	0.000000	0.000000	0.000000	0.000000	0.000000	0.015021	-0.006367	0.038700	0.000000	0.000000	1.000000	137.000000	1.000000
15235.143664	0.096783	0.564327	-0.006758	80.222435	11.319215	31.554413	0.000000	0.000000	0.000000	0.000000	0.000000	0.000000	0.010167	0.008128	0.016085	0.000000	0.000000	1.000000	137.000000	1.000000
15235.146997	0.096783	0.564327	-0.006758	80.222435	11.319215	31.554413	0.000000	0.000000	0.000000	0.000000	0.000000	0.000000	0.010167	0.008128	0.016085	0.000000	0.000000	1.000000	137.000000	1.000000
15235.150331	0.096783	0.564327	-0.006758	80.213066	11.319989	31.555201	0.000000	0.000000	0.000000	0.000000	0.000000	0.000000	0.010167	0.008128	0.016085	0.000000	0.000000	1.000000	137.000000	1.000000
15235.153664	0.096783	0.564327	-0.006758	80.213066	11.319989	31.555201	0.000000	0.000000	0.000000	0.000000	0.000000	0.000000	0.010167	0.008128	0.016085	0.000000	0.000000	1.000000	137.000000	1.000000
15235.156997	0.096800	0.564372	-0.006682	80.213066	11.319989	31.555201	0.000000	0.000000	0.000000	0.000000	0.000000	0.000000	0.004879	0.013359	0.022709	0.000000	0.000000	1.000000	137.000000	1.000000
15235.160331	0.096800	0.564372	-0.006682	80.203667	11.320745	31.555969	0.000000	0.000000	0.000000	0.000000	0.000000	0.000000	0.004879	0.013359	0.022709	0.000000	0.000000	1.000000	137.000000	1.000000
15235.163664	0.096800	0.564372	-0.006682	80.203667	11.320745	31.555969	0.000000	0.000000	0.000000	0.000000	0.000000	0.000000	0.004879	0.013359	0.022709	0.000000	0.000000	1.000000	137.000000	1.000000
15235.166997	0.096800	0.564372	-0.006682	80.203667	11.320745	31.555969	0.000000	0.000000	0.000000	0.000000	0.000000	0.000000	0.004879	0.013359	0.022709	0.000000	0.000000	1.000000	137.000000	1.000000
15235.170331	0.096826	0.564494	-0.006560	80.191132	11.321760	31.557001	0.000000	0.000000	0.000000	0.000000	0.000000	0.000000	0.007890	0.036604	0.036727	0.000000	0.000000	1.000000	137.000000	1.000000
15235.173664	0.096826	0.564494	-0.006560	80.191132	11.321760	31.557001	0.000000	0.000000	0.000000	0.000000	0.000000	0.000000	0.007890	0.036604	0.036727	0.000000	0.000000	1.000000	137.000000	1.000000
15235.176997	0.096826	0.564494	-0.006560	80.191132	11.321760	31.557001	0.000000	0.000000	0.000000	0.000000	0.000000	0.000000	0.007890	0.036604	0.036727	0.000000	0.000000	1.000000	137.000000	1.000000
15235.180331	0.096826	0.564494	-0.006560	80.178612	11.322769	31.558018	0.000000	0.000000	0.000000	0.000000	0.000000	0.000000	0.007890	0.036604	0.036727	0.000000	0.000000	1.000000	137.000000	1.000000
15235.183664	0.096845	0.564581	-0.006473	80.178612	11.322769	31.558018	0.000000	0.000000	0.000000	0.000000	0.000000	0.000000	0.005634	0.026148	0.026225	0.000000	0.000000	1.000000	137.000000	1.000000
15235.186997	0.096845	0.564581	-0.006473	80.178612	11.322769	31.558018	0.000000	0.000000	0.000000	0.000000	0.000000	0.000000	0.005634	0.026148	0.026225	0.000000	0.000000	1.000000	137.000000	1.000000
15235.190331	0.096845	0.564581	-0.006473	80.162964	11.326782	31.559330	0.000000	0.000000	0.000000	0.000000	0.000000	0.000000	0.005634	0.026148	0.026225	0.000000	0.000000	1.000000	137.000000	1.000000
15235.193664	0.096845	0.564581	-0.006473	80.162964	11.326782	31.559330	0.000000	0.000000	0.000000	0.000000	0.000000	0.000000	0.005634	0.026148	0.026225	0.000000	0.000000	1.000000	137.000000	1.000000
15235.196997	0.096885	0.564668	-0.006390	80.162964	11.326782	31.559330	0.000000	0.000000	0.000000	0.000000	0.000000	0.000000	0.012052	0.026172	0.024839	0.000000	0.000000	1.000000	137.000000	1.000000
15235.200331	0.096885	0.564668	-0.006390	80.147369	11.338417	31.570066	0.000000	0.000000	0.000000	0.000000	0.000000	0.000000	0.012052	0.026172	0.024839	0.000000	0.000000	1.000000	137.000000	1.000000
15235.203664	0.096885	0.564668	-0.006390	80.147369	11.338417	31.570066	0.000000	0.000000	0.000000	0.000000	0.000000	0.000000	0.012052	0.026172	0.024839	0.000000	0.000000	1.000000	137.000000	1.000000
15235.206997	0.096885	0.564668	-0.006390	80.147369	11.338417	31.570066	0.000000	0.000000	0.000000	0.000000	0.000000	0.000000	0.012052	0.026172	0.024839	0.000000	0.000000	1.000000	137.000000	1.000000
15235.210331	0.097012	0.564860	-0.006216	80.125465	11.355943	31.581251	0.000000	0.000000	0.000000	0.000000	0.000000	0.000000	0.038082	0.057580	0.052131	0.000000	0.000000	1.000000	137.000000	1.000000
15235.213664	0.097012	0.564860	-0.006216	80.125465	11.355943	31.581251	0.000000	0.000000	0.000000	0.000000	0.000000	0.000000	0.038082	0.057580	0.052131	0.000000	0.000000	1.000000	137.000000	1.000000
15235.216997	0.097012	0.564860	-0.006216	80.125465	11.355943	31.581251	0.000000	0.000000	0.000000	0.000000	0.000000	0.000000	0.038082	0.057580	0.052131	0.000000	0.000000	1.000000	137.000000	1.000000
15235.220331	0.097012	0.564860	-0.006216	80.103516	11.363113	31.583004	0.000000	0.000000	0.000000	0.000000	0.000000	0.000000	0.038082	0.057580	0.052131	0.000000	0.000000	1.000000	137.000000	1.000000
15235.223664	0.097085	0.565000	-0.006086	80.103516	11.363113	31.583004	0.000000	0.000000	0.000000	0.000000	0.000000	0.000000	0.021864	0.041915	0.039143	0.000000	0.000000	1.000000	137.000000	1.000000
15235.226997	0.097085	0.565000	-0.006086	80.103516	11.363113	31.583004	0.000000	0.000000	0.000000	0.000000	0.000000	0.000000	0.021864	0.041915	0.039143	0.000000	0.000000	1.000000	137.000000	1.000000
15235.230331	0.097085	0.565000	-0.006086	80.075386	11.381065	31.594631	0.000000	0.000000	0.000000	0.000000	0.000000	0.000000	0.021864	0.041915	0.039143	0.000000	0.000000	1.000000	137.000000	1.000000
15235.233664	0.097085	0.565000	-0.006086	80.075386	11.381065	31.594631	0.000000	0.000000	0.000000	0.000000	0.000000	0.000000	0.021864	0.041915	0.039143	0.000000	0.000000	1.000000	137.000000	1.000000
15235.236997	0.097178	0.565165	-0.005966	80.075386	11.381065	31.594631	0.000000	0.000000	0.000000	0.000000	0.000000	0.000000	0.027919	0.049494	0.036009	0.000000	0.000000	1.000000	137.000000	1.000000
15235.240331	0.097281	0.565408	-0.005799	80.037827	11.392121	31.597559	0.000000	0.000000	0.000000	0.000000	0.000000	0.000000	0.030935	0.072801	0.049942	0.000000	0.000000	1.000000	137.000000	1.000000
15235.243664	0.097281	0.565408	-0.005799	80.037827	11.392121	31.597559	0.000000	0.000000	0.000000	0.000000	0.000000	0.000000	0.030935	0.072801	0.049942	0.000000	0.000000	1.000000	137.000000	1.000000
15235.246997	0.097281	0.565408	-0.005799	80.037827	11.392121	31.597559	0.000000	0.000000	0.000000	0.000000	0.000000	0.000000	0.030935	0.072801	0.049942	0.000000	0.000000	1.000000	137.000000	1.000000
15235.250331	0.097281	0.565408	-0.005799	79.994019	11.408434	31.610294	0.000000	0.000000	0.000000	0.000000	0.000000	0.000000	0.030935	0.072801	0.049942	0.000000	0.000000	1.000000	137.000000	1.000000
15235.253664	0.097389	0.565643	-0.005610	79.994019	11.408434	31.610294	0.000000	0.000000	0.000000	0.000000	0.000000	0.000000	0.032442	0.070557	0.056852	0.000000	0.000000	1.000000	137.000000	1.000000
15235.256997	0.097389	0.565643	-0.005610	79.994019	11.408434	31.610294	0.000000	0.000000	0.000000	0.000000	0.000000	0.000000	0.032442	0.070557	0.056852	0.000000	0.000000	1.000000	137.000000	1.000000
15235.260331	0.097389	0.565643	-0.005610	79.947113	11.417383	31.613859	0.000000	0.000000	0.000000	0.000000	0.000000	0.000000	0.032442	0.070557	0.056852	0.000000	0.000000	1.000000	137.000000	1.000000
15235.263664	0.097389	0.565643	-0.005610	79.947113	11.417383	31.613859	0.000000	0.000000	0.000000	0.000000	0.000000	0.000000	0.032442	0.070557	0.056852	0.000000	0.000000	1.000000	137.000000	1.000000
15235.266997	0.097478	0.565921	-0.005404	79.947113	11.417383	31.613859	0.000000	0.000000	0.000000	0.000000	0.000000	0.000000	0.026768	0.083419	0.061668	0.000000	0.000000	1.000000	137.000000	1.000000
15235.270331	0.097548	0.566242	-0.005183	79.897011	11.426527	31.625589	0.000000	0.000000	0.000000	0.000000	0.000000	0.000000	0.021075	0.096316	0.066461	0.000000	0.000000	1.000000	137.000000	1.000000
15235.273664	0.097548	0.566242	-0.005183	79.897011	11.426527	31.625589	0.000000	0.000000	0.000000	0.000000	0.000000	0.000000	0.021075	0.096316	0.066461	0.000000	0.000000	1.000000	137.000000	1.000000
15235.276997	0.097548	0.566242	-0.005183	79.897011	11.426527	31.625589	0.000000	0.000000	0.000000	0.000000	0.000000	0.000000	0.021075	0.096316	0.066461	0.000000	0.000000	1.000000	137.000000	1.000000
15235.280331	0.097548	0.566242	-0.005183	79.840668	11.427931	31.629780	0.000000	0.000000	0.000000	0.000000	0.000000	0.000000	0.021075	0.096316	0.066461	0.000000	0.000000	1.000000	137.000000	1.000000
15235.283664	0.097579	0.566581	-0.004935	79.840668	11.427931	31.629780	0.000000	0.000000	0.000000	0.000000	0.000000	0.000000	0.009308	0.101667	0.074370	0.000000	0.000000	1.000000	137.000000	1.000000
15235.286997	0.097579	0.566581	-0.004935	79.840668	11.427931	31.629780	0.000000	0.000000	0.000000	0.000000	0.000000	0.000000	0.009308	0.101667	0.074370	0.000000	0.000000	1.000000	137.000000	1.000000
15235.290331	0.097579	0.566581	-0.004935	79.782707	11.421939	31.624798	0.000000	0.000000	0.000000	0.000000	0.000000	0.000000	0.009308	0.101667	0.074370	0.000000	0.000000	1.000000	137.000000	1.000000
15235.293664	0.097579	0.566581	-0.004935	79.782707	11.421939	31.624798	0.000000	0.000000	0.000000	0.000000	0.000000	0.000000	0.009308	0.101667	0.074370	0.000000	0.000000	1.000000	137.000000	1.000000
15235.296997	0.097613	0.566963	-0.004676	79.782707	11.421939	31.624798	0.000000	0.000000	0.000000	0.000000	0.000000	0.000000	0.010028	0.114618	0.077728	0.000000	0.000000	1.000000	137.000000	1.000000
15235.300331	0.097652	0.567312	-0.004388	79.741646	11.392365	31.590868	0.000000	0.000000	0.000000	0.000000	0.000000	0.000000	0.011876	0.104807	0.086346	0.000000	0.000000	1.000000	137.000000	1.000000
15235.303664	0.097652	0.567312	-0.004388	79.741646	11.392365	31.590868	0.000000	0.000000	0.000000	0.000000	0.000000	0.000000	0.011876	0.104807	0.086346	0.000000	0.000000	1.000000	137.000000	1.000000
15235.306997	0.097652	0.567312	-0.004388	79.741646	11.392365	31.590868	0.000000	0.000000	0.000000	0.000000	0.000000	0.000000	0.011876	0.104807	0.086346	0.000000	0.000000	1.000000	137.000000	1.000000
15235.310331	0.097652	0.567312	-0.004388	79.719910	11.153077	31.289930	0.000000	0.000000	0.000000	0.000000	0.000000	0.000000	0.011876	0.104807	0.086346	0.000000	0.000000	1.000000	137.000000	1.000000
15235.313664	0.097735	0.567662	-0.004109	79.719910	11.153077	31.289930	0.000000	0.000000	0.000000	0.000000	0.000000	0.000000	0.024751	0.104924	0.083462	0.000000	0.000000	1.000000	137.000000	1.000000
15235.316997	0.097735	0.567662	-0.004109	79.719910	11.153077	31.289930	0.000000	0.000000	0.000000	0.000000	0.000000	0.000000	0.024751	0.104924	0.083462	0.000000	0.000000	1.000000	137.000000	1.000000
15235.320331	0.097735	0.567662	-0.004109	79.715149	10.405448	30.364567	0.000000	0.000000	0.000000	0.000000	0.000000	0.000000	0.024751	0.104924	0.083462	0.000000	0.000000	1.000000	137.000000	1.000000
15235.323664	0.097735	0.567662	-0.004109	79.715149	10.405448	30.364567	0.000000	0.000000	0.000000	0.000000	0.000000	0.000000	0.024751	0.104924	0.083462	0.000000	0.000000	1.000000	137.000000	1.000000
15235.326997	0.097774	0.568012	-0.003822	79.715149	10.405448	30.364567	0.000000	0.000000	0.000000	0.000000	0.000000	0.000000	0.011823	0.105025	0.086143	0.000000	0.000000	1.000000	137.000000	1.000000
15235.330331	0.097730	0.568312	-0.003505	79.713249	8.979481	28.611206	0.000000	0.000000	0.000000	0.000000	0.000000	0.000000	-0.013281	0.089913	0.095173	0.000000	0.000000	1.000000	137.000000	1.000000
15235.333664	0.097730	0.568312	-0.003505	79.713249	8.979481	28.611206	0.000000	0.000000	0.000000	0.000000	0.000000	0.000000	-0.013281	0.089913	0.095173	0.000000	0.000000	1.000000	137.000000	1.000000
15235.336997	0.097730	0.568312	-0.003505	79.713249	8.979481	28.611206	0.000000	0.000000	0.000000	0.000000	0.000000	0.000000	-0.013281	0.089913	0.095173	0.000000	0.000000	1.000000	137.000000	1.000000
15235.340331	0.097730	0.568312	-0.003505	79.705238	7.056386	26.238956	0.000000	0.000000	0.000000	0.000000	0.000000	0.000000	-0.013281	0.089913	0.095173	0.000000	0.000000	1.000000	137.000000	1.000000
15235.343664	0.097674	0.568559	-0.003240	79.705238	7.056386	26.238956	0.000000	0.000000	0.000000	0.000000	0.000000	0.000000	-0.016687	0.074108	0.079545	0.000000	0.000000	1.000000	137.000000	1.000000
15235.346997	0.097674	0.568559	-0.003240	79.705238	7.056386	26.238956	0.000000	0.000000	0.000000	0.000000	0.000000	0.000000	-0.016687	0.074108	0.079545	0.000000	0.000000	1.000000	137.000000	1.000000
15235.350331	0.097634	0.568745	-0.003008	79.673485	4.793172	23.443235	0.000000	0.000000	0.000000	0.000000	0.000000	0.000000	-0.012109	0.055964	0.069527	0.000000	0.000000	1.000000	137.000000	1.000000
15235.353664	0.097634	0.568745	-0.003008	79.673485	4.793172	23.443235	0.000000	0.000000	0.000000	0.000000	0.000000	0.000000	-0.012109	0.055964	0.069527	0.000000	0.000000	1.000000	137.000000	1.000000
15235.356997	0.097634	0.568745	-0.003008	79.673485	4.793172	23.443235	0.000000	0.000000	0.000000	0.000000	0.000000	0.000000	-0.012109	0.055964	0.069527	0.000000	0.000000	1.000000	137.000000	1.000000
15235.360331	0.097634	0.568745	-0.003008	79.594719	2.321652	20.381359	0.000000	0.000000	0.000000	0.000000	0.000000	0.000000	-0.012109	0.055964	0.069527	0.000000	0.000000	1.000000	137.000000	1.000000
15235.363664	0.097575	0.568881	-0.002760	79.594719	2.321652	20.381359	0.000000	0.000000	0.000000	0.000000	0.000000	0.000000	-0.017843	0.040755	0.074463	0.000000	0.000000	1.000000	137.000000	1.000000
15235.366997	0.097575	0.568881	-0.002760	79.594719	2.321652	20.381359	0.000000	0.000000	0.000000	0.000000	0.000000	0.000000	-0.017843	0.040755	0.074463	0.000000	0.000000	1.000000	137.000000	1.000000
15235.370331	0.097474	0.568966	-0.002491	79.470772	-0.211340	17.238955	0.000000	0.000000	0.000000	0.000000	0.000000	0.000000	-0.030065	0.025528	0.080798	0.000000	0.000000	1.000000	137.000000	1.000000
15235.373664	0.097474	0.568966	-0.002491	79.470772	-0.211340	17.238955	0.000000	0.000000	0.000000	0.000000	0.000000	0.000000	-0.030065	0.025528	0.080798	0.000000	0.000000	1.000000	137.000000	1.000000
15235.376997	0.097474	0.568966	-0.002491	79.470772	-0.211340	17.238955	0.000000	0.000000	0.000000	0.000000	0.000000	0.000000	-0.030065	0.025528	0.080798	0.000000	0.000000	1.000000	137.000000	1.000000
15235.380331	0.097474	0.568966	-0.002491	79.317711	-2.682369	14.149519	0.000000	0.000000	0.000000	0.000000	0.000000	0.000000	-0.030065	0.025528	0.080798	0.000000	0.000000	1.000000	137.000000	1.000000
15235.383664	0.097356	0.568975	-0.002199	79.317711	-2.682369	14.149519	0.000000	0.000000	0.000000	0.000000	0.000000	0.000000	-0.035449	0.002648	0.087538	0.000000	0.000000	1.000000	137.000000	1.000000
15235.386997	0.097356	0.568975	-0.002199	79.317711	-2.682369	14.149519	0.000000	0.000000	0.000000	0.000000	0.000000	0.000000	-0.035449	0.002648	0.087538	0.000000	0.000000	1.000000	137.000000	1.000000
15235.390331	0.097142	0.568917	-0.001826	79.162369	-4.925376	11.353077	0.000000	0.000000	0.000000	0.000000	0.000000	0.000000	-0.064196	-0.017283	0.111954	0.000000	0.000000	1.000000	137.000000	1.000000
15235.393664	0.097142	0.568917	-0.001826	79.162369	-4.925376	11.353077	0.000000	0.000000	0.000000	0.000000	0.000000	0.000000	-0.064196	-0.017283	0.111954	0.000000	0.000000	1.000000	137.000000	1.000000
15235.396997	0.097142	0.568917	-0.001826	79.162369	-4.925376	11.353077	0.000000	0.000000	0.000000	0.000000	0.000000	0.000000	-0.064196	-0.017283	0.111954	0.000000	0.000000	1.000000	137.000000	1.000000
15235.400331	0.096870	0.568801	-0.001404	79.022430	-6.765796	9.059988	0.000000	0.000000	0.000000	0.000000	0.000000	0.000000	-0.081559	-0.034928	0.126592	0.000000	0.000000	1.000000	137.000000	1.000000
15235.403664	0.096870	0.568801	-0.001404	79.022430	-6.765796	9.059988	0.000000	0.000000	0.000000	0.000000	0.000000	0.000000	-0.081559	-0.034928	0.126592	0.000000	0.000000	1.000000	137.000000	1.000000
15235.406997	0.096870	0.568801	-0.001404	79.022430	-6.765796	9.059988	0.000000	0.000000	0.000000	0.000000	0.000000	0.000000	-0.081559	-0.034928	0.126592	0.000000	0.000000	1.000000	137.000000	1.000000
15235.410331	0.096870	0.568801	-0.001404	78.923721	-8.004253	7.541996	0.000000	0.000000	0.000000	0.000000	0.000000	0.000000	-0.081559	-0.034928	0.126592	0.000000	0.000000	1.000000	137.000000	1.000000
15235.413664	0.096522	0.568643	-0.000911	78.923721	-8.004253	7.541996	0.000000	0.000000	0.000000	0.000000	0.000000	0.000000	-0.104402	-0.047339	0.147736	0.000000	0.000000	1.000000	137.000000	1.000000
15235.416997	0.096522	0.568643	-0.000911	78.923721	-8.004253	7.541996	0.000000	0.000000	0.000000	0.000000	0.000000	0.000000	-0.104402	-0.047339	0.147736	0.000000	0.000000	1.000000	137.000000	1.000000
15235.420331	0.096168	0.568436	-0.000339	78.882545	-8.587740	6.867218	0.000000	0.000000	0.000000	0.000000	0.000000	0.000000	-0.106398	-0.062171	0.171665	0.000000	0.000000	1.000000	137.000000	1.000000
15235.423664	0.096168	0.568436	-0.000339	78.882545	-8.587740	6.867218	0.000000	0.000000	0.000000	0.000000	0.000000	0.000000	-0.106398	-0.062171	0.171665	0.000000	0.000000	1.000000	137.000000	1.000000
15235.426997	0.096168	0.568436	-0.000339	78.882545	-8.587740	6.867218	0.000000	0.000000	0.000000	0.000000	0.000000	0.000000	-0.106398	-0.062171	0.171665	0.000000	0.000000	1.000000	137.000000	1.000000
15235.430331	0.096168	0.568436	-0.000339	78.893761	-8.715302	6.790958	0.000000	0.000000	0.000000	0.000000	0.000000	0.000000	-0.106398	-0.062171	0.171665	0.000000	0.000000	1.000000	137.000000	1.000000
15235.433664	0.095751	0.568152	0.000264	78.893761	-8.715302	6.790958	0.000000	0.000000	0.000000	0.000000	0.000000	0.000000	-0.125151	-0.085325	0.180960	0.000000	0.000000	1.000000	137.000000	1.000000
15235.436997	0.095751	0.568152	0.000264	78.893761	-8.715302	6.790958	0.000000	0.000000	0.000000	0.000000	0.000000	0.000000	-0.125151	-0.085325	0.180960	0.000000	0.000000	1.000000	137.000000	1.000000
15235.440331	0.095296	0.567807	0.000911	78.911339	-8.819652	6.756687	0.000000	0.000000	0.000000	0.000000	0.000000	0.000000	-0.136402	-0.103266	0.193993	0.000000	0.000000	1.000000	137.000000	1.000000
15235.443664	0.095296	0.567807	0.000911	78.911339	-8.819652	6.756687	0.000000	0.000000	0.000000	0.000000	0.000000	0.000000	-0.136402	-0.103266	0.193993	0.000000	0.000000	1.000000	137.000000	1.000000
15235.446997	0.095296	0.567807	0.000911	78.911339	-8.819652	6.756687	0.000000	0.000000	0.000000	0.000000	0.000000	0.000000	-0.136402	-0.103266	0.193993	0.000000	0.000000	1.000000	137.000000	1.000000
15235.450331	0.095296	0.567807	0.000911	78.937729	-8.946452	6.705082	0.000000	0.000000	0.000000	0.000000	0.000000	0.000000	-0.136402	-0.103266	0.193993	0.000000	0.000000	1.000000	137.000000	1.000000
15235.453664	0.094789	0.567427	0.001531	78.937729	-8.946452	6.705082	0.000000	0.000000	0.000000	0.000000	0.000000	0.000000	-0.152072	-0.114167	0.186074	0.000000	0.000000	1.000000	137.000000	1.000000
15235.456997	0.094789	0.567427	0.001531	78.937729	-8.946452	6.705082	0.000000	0.000000	0.000000	0.000000	0.000000	0.000000	-0.152072	-0.114167	0.186074	0.000000	0.000000	1.000000	137.000000	1.000000
15235.460331	0.094278	0.567002	0.002139	78.969948	-9.084840	6.649656	0.000000	0.000000	0.000000	0.000000	0.000000	0.000000	-0.153245	-0.127418	0.182359	0.000000	0.000000	1.000000	137.000000	1.000000
15235.463664	0.094278	0.567002	0.002139	78.969948	-9.084840	6.649656	0.000000	0.000000	0.000000	0.000000	0.000000	0.000000	-0.153245	-0.127418	0.182359	0.000000	0.000000	1.000000	137.000000	1.000000
15235.466997	0.094278	0.567002	0.002139	78.969948	-9.084840	6.649656	0.000000	0.000000	0.000000	0.000000	0.000000	0.000000	-0.153245	-0.127418	0.182359	0.000000	0.000000	1.000000	137.000000	1.000000
15235.470331	0.094278	0.567002	0.002139	79.005066	-9.229290	6.580073	0.000000	0.000000	0.000000	0.000000	0.000000	0.000000	-0.153245	-0.127418	0.182359	0.000000	0.000000	1.000000	137.000000	1.000000
15235.473664	0.093762	0.566559	0.002728	79.005066	-9.229290	6.580073	0.000000	0.000000	0.000000	0.000000	0.000000	0.000000	-0.154767	-0.132984	0.176854	0.000000	0.000000	1.000000	137.000000	1.000000
15235.476997	0.093762	0.566559	0.002728	79.005066	-9.229290	6.580073	0.000000	0.000000	0.000000	0.000000	0.000000	0.000000	-0.154767	-0.132984	0.176854	0.000000	0.000000	1.000000	137.000000	1.000000
15235.480331	0.093272	0.566095	0.003227	79.046616	-9.376730	6.506367	0.000000	0.000000	0.000000	0.000000	0.000000	0.000000	-0.147028	-0.139051	0.149567	0.000000	0.000000	1.000000	137.000000	1.000000
15235.483664	0.093272	0.566095	0.003227	79.046616	-9.376730	6.506367	0.000000	0.000000	0.000000	0.000000	0.000000	0.000000	-0.147028	-0.139051	0.149567	0.000000	0.000000	1.000000	137.000000	1.000000
15235.486997	0.093272	0.566095	0.003227	79.046616	-9.376730	6.506367	0.000000	0.000000	0.000000	0.000000	0.000000	0.000000	-0.147028	-0.139051	0.149567	0.000000	0.000000	1.000000	137.000000	1.000000
15235.490331	0.093272	0.566095	0.003227	79.085213	-9.510775	6.437990	0.000000	0.000000	0.000000	0.000000	0.000000	0.000000	-0.147028	-0.139051	0.149567	0.000000	0.000000	1.000000	137.000000	1.000000
15235.493664	0.092820	0.565639	0.003693	79.085213	-9.510775	6.437990	0.000000	0.000000	0.000000	0.000000	0.000000	0.000000	-0.135658	-0.136840	0.139670	0.000000	0.000000	1.000000	137.000000	1.000000
15235.496997	0.092820	0.565639	0.003693	79.085213	-9.510775	6.437990	0.000000	0.000000	0.000000	0.000000	0.000000	0.000000	-0.135658	-0.136840	0.139670	0.000000	0.000000	1.000000	137.000000	1.000000
15235.500331	0.092484	0.565192	0.004176	79.126160	-9.643843	6.355107	0.000000	0.000000	0.000000	0.000000	0.000000	0.000000	-0.100677	-0.134191	0.144979	0.000000	0.000000	1.000000	137.000000	1.000000
15235.503664	0.092484	0.565192	0.004176	79.126160	-9.643843	6.355107	0.000000	0.000000	0.000000	0.000000	0.000000	0.000000	-0.100677	-0.134191	0.144979	0.000000	0.000000	1.000000	137.000000	1.000000
15235.506997	0.092484	0.565192	0.004176	79.126160	-9.643843	6.355107	0.000000	0.000000	0.000000	0.000000	0.000000	0.000000	-0.100677	-0.134191	0.144979	0.000000	0.000000	1.000000	137.000000	1.000000
15235.510331	0.092484	0.565192	0.004176	79.161201	-9.754891	6.291553	0.000000	0.000000	0.000000	0.000000	0.000000	0.000000	-0.100677	-0.134191	0.144979	0.000000	0.000000	1.000000	137.000000	1.000000
15235.513664	0.092253	0.564752	0.004613	79.161201	-9.754891	6.291553	0.000000	0.000000	0.000000	0.000000	0.000000	0.000000	-0.069450	-0.131974	0.131255	0.000000	0.000000	1.000000	137.000000	1.000000
15235.516997	0.092253	0.564752	0.004613	79.161201	-9.754891	6.291553	0.000000	0.000000	0.000000	0.000000	0.000000	0.000000	-0.069450	-0.131974	0.131255	0.000000	0.000000	1.000000	137.000000	1.000000
15235.520331	0.092133	0.564355	0.005040	79.196259	-9.850078	6.219562	0.000000	0.000000	0.000000	0.000000	0.000000	0.000000	-0.036027	-0.119193	0.128031	0.000000	0.000000	1.000000	137.000000	1.000000
15235.523664	0.092133	0.564355	0.005040	79.196259	-9.850078	6.219562	0.000000	0.000000	0.000000	0.000000	0.000000	0.000000	-0.036027	-0.119193	0.128031	0.000000	0.000000	1.000000	137.000000	1.000000
15235.526997	0.092133	0.564355	0.005040	79.196259	-9.850078	6.219562	0.000000	0.000000	0.000000	0.000000	0.000000	0.000000	-0.036027	-0.119193	0.128031	0.000000	0.000000	1.000000	137.000000	1.000000
15235.530331	0.092133	0.564355	0.005040	79.227806	-9.937957	6.145045	0.000000	0.000000	0.000000	0.000000	0.000000	0.000000	-0.036027	-0.119193	0.128031	0.000000	0.000000	1.000000	137.000000	1.000000
15235.533664	0.092083	0.563948	0.005476	79.227806	-9.937957	6.145045	0.000000	0.000000	0.000000	0.000000	0.000000	0.000000	-0.015008	-0.121871	0.130918	0.000000	0.000000	1.000000	137.000000	1.000000
15235.536997	0.092083	0.563948	0.005476	79.227806	-9.937957	6.145045	0.000000	0.000000	0.000000	0.000000	0.000000	0.000000	-0.015008	-0.121871	0.130918	0.000000	0.000000	1.000000	137.000000	1.000000
15235.540331	0.092138	0.563550	0.005868	79.256401	-10.009399	6.076188	0.000000	0.000000	0.000000	0.000000	0.000000	0.000000	0.016492	-0.119614	0.117303	0.000000	0.000000	1.000000	137.000000	1.000000
15235.543664	0.092138	0.563550	0.005868	79.256401	-10.009399	6.076188	0.000000	0.000000	0.000000	0.000000	0.000000	0.000000	0.016492	-0.119614	0.117303	0.000000	0.000000	1.000000	137.000000	1.000000
15235.546997	0.092138	0.563550	0.005868	79.256401	-10.009399	6.076188	0.000000	0.000000	0.000000	0.000000	0.000000	0.000000	0.016492	-0.119614	0.117303	0.000000	0.000000	1.000000	137.000000	1.000000
15235.550331	0.092138	0.563550	0.005868	79.287865	-10.079051	6.000846	0.000000	0.000000	0.000000	0.000000	0.000000	0.000000	0.016492	-0.119614	0.117303	0.000000	0.000000	1.000000	137.000000	1.000000
15235.553664	0.092223	0.563175	0.006180	79.287865	-10.079051	6.000846	0.000000	0.000000	0.000000	0.000000	0.000000	0.000000	0.025514	-0.112395	0.093758	0.000000	0.000000	1.000000	137.000000	1.000000
15235.556997	0.092223	0.563175	0.006180	79.287865	-10.079051	6.000846	0.000000	0.000000	0.000000	0.000000	0.000000	0.000000	0.025514	-0.112395	0.093758	0.000000	0.000000	1.000000	137.000000	1.000000
15235.560331	0.092223	0.563175	0.006180	79.321655	-10.164274	5.910757	0.000000	0.000000	0.000000	0.000000	0.000000	0.000000	0.025514	-0.112395	0.093758	0.000000	0.000000	1.000000	137.000000	1.000000
15235.563664	0.092223	0.563175	0.006180	79.321655	-10.164274	5.910757	0.000000	0.000000	0.000000	0.000000	0.000000	0.000000	0.025514	-0.112395	0.093758	0.000000	0.000000	1.000000	137.000000	1.000000
15235.566997	0.092273	0.562799	0.006433	79.321655	-10.164274	5.910757	0.000000	0.000000	0.000000	0.000000	0.000000	0.000000	0.015101	-0.112823	0.075873	0.000000	0.000000	1.000000	137.000000	1.000000
15235.570331	0.092350	0.562430	0.006590	79.360039	-10.269625	5.791307	0.000000	0.000000	0.000000	0.000000	0.000000	0.000000	0.023111	-0.110714	0.047122	0.000000	0.000000	1.000000	137.000000	1.000000
15235.573664	0.092350	0.562430	0.006590	79.360039	-10.269625	5.791307	0.000000	0.000000	0.000000	0.000000	0.000000	0.000000	0.023111	-0.110714	0.047122	0.000000	0.000000	1.000000	137.000000	1.000000
15235.576997	0.092350	0.562430	0.006590	79.360039	-10.269625	5.791307	0.000000	0.000000	0.000000	0.000000	0.000000	0.000000	0.023111	-0.110714	0.047122	0.000000	0.000000	1.000000	137.000000	1.000000
15235.580331	0.092350	0.562430	0.006590	79.398407	-10.373047	5.671056	0.000000	0.000000	0.000000	0.000000	0.000000	0.000000	0.023111	-0.110714	0.047122	0.000000	0.000000	1.000000	137.000000	1.000000
15235.583664	0.092424	0.562059	0.006615	79.398407	-10.373047	5.671056	0.000000	0.000000	0.000000	0.000000	0.000000	0.000000	0.022100	-0.111266	0.007522	0.000000	0.000000	1.000000	137.000000	1.000000
15235.586997	0.092424	0.562059	0.006615	79.398407	-10.373047	5.671056	0.000000	0.000000	0.000000	0.000000	0.000000	0.000000	0.022100	-0.111266	0.007522	0.000000	0.000000	1.000000	137.000000	1.000000
15235.590331	0.092424	0.562059	0.006615	79.442551	-10.489739	5.537324	0.000000	0.000000	0.000000	0.000000	0.000000	0.000000	0.022100	-0.111266	0.007522	0.000000	0.000000	1.000000	137.000000	1.000000
15235.593664	0.092424	0.562059	0.006615	79.442551	-10.489739	5.537324	0.000000	0.000000	0.000000	0.000000	0.000000	0.000000	0.022100	-0.111266	0.007522	0.000000	0.000000	1.000000	137.000000	1.000000
15235.596997	0.092480	0.561696	0.006553	79.442551	-10.489739	5.537324	0.000000	0.000000	0.000000	0.000000	0.000000	0.000000	0.016894	-0.108992	-0.018592	0.000000	0.000000	1.000000	137.000000	1.000000
15235.600331	0.092548	0.561375	0.006435	79.487251	-10.601027	5.410785	0.000000	0.000000	0.000000	0.000000	0.000000	0.000000	0.020381	-0.096209	-0.035521	0.000000	0.000000	1.000000	137.000000	1.000000
15235.603664	0.092548	0.561375	0.006435	79.487251	-10.601027	5.410785	0.000000	0.000000	0.000000	0.000000	0.000000	0.000000	0.020381	-0.096209	-0.035521	0.000000	0.000000	1.000000	137.000000	1.000000
15235.606997	0.092548	0.561375	0.006435	79.487251	-10.601027	5.410785	0.000000	0.000000	0.000000	0.000000	0.000000	0.000000	0.020381	-0.096209	-0.035521	0.000000	0.000000	1.000000	137.000000	1.000000
15235.610331	0.092548	0.561375	0.006435	79.526047	-10.697920	5.296124	0.000000	0.000000	0.000000	0.000000	0.000000	0.000000	0.020381	-0.096209	-0.035521	0.000000	0.000000	1.000000	137.000000	1.000000
15235.613664	0.092594	0.561054	0.006320	79.526047	-10.697920	5.296124	0.000000	0.000000	0.000000	0.000000	0.000000	0.000000	0.013749	-0.096174	-0.034274	0.000000	0.000000	1.000000	137.000000	1.000000
15235.616997	0.092594	0.561054	0.006320	79.526047	-10.697920	5.296124	0.000000	0.000000	0.000000	0.000000	0.000000	0.000000	0.013749	-0.096174	-0.034274	0.000000	0.000000	1.000000	137.000000	1.000000
15235.620331	0.092594	0.561054	0.006320	79.563774	-10.772490	5.211991	0.000000	0.000000	0.000000	0.000000	0.000000	0.000000	0.013749	-0.096174	-0.034274	0.000000	0.000000	1.000000	137.000000	1.000000
15235.623664	0.092594	0.561054	0.006320	79.563774	-10.772490	5.211991	0.000000	0.000000	0.000000	0.000000	0.000000	0.000000	0.013749	-0.096174	-0.034274	0.000000	0.000000	1.000000	137.000000	1.000000
15235.626997	0.092650	0.560786	0.006259	79.563774	-10.772490	5.211991	0.000000	0.000000	0.000000	0.000000	0.000000	0.000000	0.016883	-0.080409	-0.018570	0.000000	0.000000	1.000000	137.000000	1.000000
15235.630331	0.092650	0.560786	0.006259	79.592773	-10.825672	5.146864	0.000000	0.000000	0.000000	0.000000	0.000000	0.000000	0.016883	-0.080409	-0.018570	0.000000	0.000000	1.000000	137.000000	1.000000
15235.633664	0.092650	0.560786	0.006259	79.592773	-10.825672	5.146864	0.000000	0.000000	0.000000	0.000000	0.000000	0.000000	0.016883	-0.080409	-0.018570	0.000000	0.000000	1.000000	137.000000	1.000000
15235.636997	0.092650	0.560786	0.006259	79.592773	-10.825672	5.146864	0.000000	0.000000	0.000000	0.000000	0.000000	0.000000	0.016883	-0.080409	-0.018570	0.000000	0.000000	1.000000	137.000000	1.000000
15235.640331	0.092831	0.560373	0.006248	79.613083	-10.859848	5.101056	0.000000	0.000000	0.000000	0.000000	0.000000	0.000000	0.054296	-0.124142	-0.003087	0.000000	0.000000	1.000000	137.000000	1.000000
15235.643664	0.092831	0.560373	0.006248	79.613083	-10.859848	5.101056	0.000000	0.000000	0.000000	0.000000	0.000000	0.000000	0.054296	-0.124142	-0.003087	0.000000	0.000000	1.000000	137.000000	1.000000
15235.646997	0.092831	0.560373	0.006248	79.613083	-10.859848	5.101056	0.000000	0.000000	0.000000	0.000000	0.000000	0.000000	0.054296	-0.124142	-0.003087	0.000000	0.000000	1.000000	137.000000	1.000000
15235.650331	0.092831	0.560373	0.006248	79.630463	-10.887719	5.061658	0.000000	0.000000	0.000000	0.000000	0.000000	0.000000	0.054296	-0.124142	-0.003087	0.000000	0.000000	1.000000	137.000000	1.000000
15235.653664	0.092951	0.560235	0.006277	79.630463	-10.887719	5.061658	0.000000	0.000000	0.000000	0.000000	0.000000	0.000000	0.036048	-0.041246	0.008590	0.000000	0.000000	1.000000	137.000000	1.000000
15235.656997	0.092951	0.560235	0.006277	79.630463	-10.887719	5.061658	0.000000	0.000000	0.000000	0.000000	0.000000	0.000000	0.036048	-0.041246	0.008590	0.000000	0.000000	1.000000	137.000000	1.000000
15235.660331	0.092951	0.560235	0.006277	79.642647	-10.896230	5.043635	0.000000	0.000000	0.000000	0.000000	0.000000	0.000000	0.036048	-0.041246	0.008590	0.000000	0.000000	1.000000	137.000000	1.000000
15235.663664	0.092951	0.560235	0.006277	79.642647	-10.896230	5.043635	0.000000	0.000000	0.000000	0.000000	0.000000	0.000000	0.036048	-0.041246	0.008590	0.000000	0.000000	1.000000	137.000000	1.000000
15235.666997	0.093026	0.560123	0.006309	79.642647	-10.896230	5.043635	0.000000	0.000000	0.000000	0.000000	0.000000	0.000000	0.022517	-0.033501	0.009565	0.000000	0.000000	1.000000	137.000000	1.000000
15235.670331	0.093026	0.560123	0.006309	79.652534	-10.891757	5.040488	0.000000	0.000000	0.000000	0.000000	0.000000	0.000000	0.022517	-0.033501	0.009565	0.000000	0.000000	1.000000	137.000000	1.000000
15235.673664	0.093026	0.560123	0.006309	79.652534	-10.891757	5.040488	0.000000	0.000000	0.000000	0.000000	0.000000	0.000000	0.022517	-0.033501	0.009565	0.000000	0.000000	1.000000	137.000000	1.000000
15235.676997	0.093026	0.560123	0.006309	79.652534	-10.891757	5.040488	0.000000	0.000000	0.000000	0.000000	0.000000	0.000000	0.022517	-0.033501	0.009565	0.000000	0.000000	1.000000	137.000000	1.000000
15235.680331	0.093252	0.559994	0.006292	79.662674	-10.845415	5.085592	0.000000	0.000000	0.000000	0.000000	0.000000	0.000000	0.067666	-0.038737	-0.005000	0.000000	0.000000	1.000000	137.000000	1.000000
15235.683664	0.093252	0.559994	0.006292	79.662674	-10.845415	5.085592	0.000000	0.000000	0.000000	0.000000	0.000000	0.000000	0.067666	-0.038737	-0.005000	0.000000	0.000000	1.000000	137.000000	1.000000
15235.686997	0.093252	0.559994	0.006292	79.662674	-10.845415	5.085592	0.000000	0.000000	0.000000	0.000000	0.000000	0.000000	0.067666	-0.038737	-0.005000	0.000000	0.000000	1.000000	137.000000	1.000000
15235.690331	0.093252	0.559994	0.006292	79.672859	-10.757062	5.179067	0.000000	0.000000	0.000000	0.000000	0.000000	0.000000	0.067666	-0.038737	-0.005000	0.000000	0.000000	1.000000	137.000000	1.000000
15235.693664	0.093380	0.559977	0.006248	79.672859	-10.757062	5.179067	0.000000	0.000000	0.000000	0.000000	0.000000	0.000000	0.038542	-0.005224	-0.013239	0.000000	0.000000	1.000000	137.000000	1.000000
15235.696997	0.093380	0.559977	0.006248	79.672859	-10.757062	5.179067	0.000000	0.000000	0.000000	0.000000	0.000000	0.000000	0.038542	-0.005224	-0.013239	0.000000	0.000000	1.000000	137.000000	1.000000
15235.700331	0.093380	0.559977	0.006248	79.681366	-10.643523	5.295978	0.000000	0.000000	0.000000	0.000000	0.000000	0.000000	0.038542	-0.005224	-0.013239	0.000000	0.000000	1.000000	137.000000	1.000000
15235.703664	0.093380	0.559977	0.006248	79.681366	-10.643523	5.295978	0.000000	0.000000	0.000000	0.000000	0.000000	0.000000	0.038542	-0.005224	-0.013239	0.000000	0.000000	1.000000	137.000000	1.000000
15235.706997	0.093552	0.559985	0.006189	79.681366	-10.643523	5.295978	0.000000	0.000000	0.000000	0.000000	0.000000	0.000000	0.051401	0.002524	-0.017565	0.000000	0.000000	1.000000	137.000000	1.000000
15235.710331	0.093762	0.560002	0.006099	79.694641	-10.471760	5.480045	0.000000	0.000000	0.000000	0.000000	0.000000	0.000000	0.063191	0.005038	-0.027170	0.000000	0.000000	1.000000	137.000000	1.000000
15235.713664	0.093762	0.560002	0.006099	79.694641	-10.471760	5.480045	0.000000	0.000000	0.000000	0.000000	0.000000	0.000000	0.063191	0.005038	-0.027170	0.000000	0.000000	1.000000	137.000000	1.000000
15235.716997	0.093762	0.560002	0.006099	79.694641	-10.471760	5.480045	0.000000	0.000000	0.000000	0.000000	0.000000	0.000000	0.063191	0.005038	-0.027170	0.000000	0.000000	1.000000	137.000000	1.000000
15235.720331	0.093762	0.560002	0.006099	79.704971	-10.287749	5.671021	0.000000	0.000000	0.000000	0.000000	0.000000	0.000000	0.063191	0.005038	-0.027170	0.000000	0.000000	1.000000	137.000000	1.000000
15235.723664	0.094016	0.560045	0.005994	79.704971	-10.287749	5.671021	0.000000	0.000000	0.000000	0.000000	0.000000	0.000000	0.076025	0.012795	-0.031528	0.000000	0.000000	1.000000	137.000000	1.000000
15235.726997	0.094016	0.560045	0.005994	79.704971	-10.287749	5.671021	0.000000	0.000000	0.000000	0.000000	0.000000	0.000000	0.076025	0.012795	-0.031528	0.000000	0.000000	1.000000	137.000000	1.000000
15235.730331	0.094016	0.560045	0.005994	79.707588	-10.107795	5.850042	0.000000	0.000000	0.000000	0.000000	0.000000	0.000000	0.076025	0.012795	-0.031528	0.000000	0.000000	1.000000	137.000000	1.000000
15235.733664	0.094016	0.560045	0.005994	79.707588	-10.107795	5.850042	0.000000	0.000000	0.000000	0.000000	0.000000	0.000000	0.076025	0.012795	-0.031528	0.000000	0.000000	1.000000	137.000000	1.000000
15235.736997	0.094298	0.560122	0.005919	79.707588	-10.107795	5.850042	0.000000	0.000000	0.000000	0.000000	0.000000	0.000000	0.084737	0.023228	-0.022389	0.000000	0.000000	1.000000	137.000000	1.000000
15235.740331	0.094298	0.560122	0.005919	79.704857	-9.942472	6.001915	0.000000	0.000000	0.000000	0.000000	0.000000	0.000000	0.084737	0.023228	-0.022389	0.000000	0.000000	1.000000	137.000000	1.000000
15235.743664	0.094298	0.560122	0.005919	79.704857	-9.942472	6.001915	0.000000	0.000000	0.000000	0.000000	0.000000	0.000000	0.084737	0.023228	-0.022389	0.000000	0.000000	1.000000	137.000000	1.000000
15235.746997	0.094298	0.560122	0.005919	79.704857	-9.942472	6.001915	0.000000	0.000000	0.000000	0.000000	0.000000	0.000000	0.084737	0.023228	-0.022389	0.000000	0.000000	1.000000	137.000000	1.000000
15235.750331	0.094961	0.560345	0.005690	79.699142	-9.810287	6.111664	0.000000	0.000000	0.000000	0.000000	0.000000	0.000000	0.198868	0.066998	-0.068841	0.000000	0.000000	1.000000	137.000000	1.000000
15235.753664	0.094961	0.560345	0.005690	79.699142	-9.810287	6.111664	0.000000	0.000000	0.000000	0.000000	0.000000	0.000000	0.198868	0.066998	-0.068841	0.000000	0.000000	1.000000	137.000000	1.000000
15235.756997	0.094961	0.560345	0.005690	79.699142	-9.810287	6.111664	0.000000	0.000000	0.000000	0.000000	0.000000	0.000000	0.198868	0.066998	-0.068841	0.000000	0.000000	1.000000	137.000000	1.000000
15235.760331	0.094961	0.560345	0.005690	79.687485	-9.699598	6.185596	0.000000	0.000000	0.000000	0.000000	0.000000	0.000000	0.198868	0.066998	-0.068841	0.000000	0.000000	1.000000	137.000000	1.000000
15235.763664	0.095329	0.560475	0.005585	79.687485	-9.699598	6.185596	0.000000	0.000000	0.000000	0.000000	0.000000	0.000000	0.110348	0.038705	-0.031319	0.000000	0.000000	1.000000	137.000000	1.000000
15235.766997	0.095329	0.560475	0.005585	79.687485	-9.699598	6.185596	0.000000	0.000000	0.000000	0.000000	0.000000	0.000000	0.110348	0.038705	-0.031319	0.000000	0.000000	1.000000	137.000000	1.000000
15235.770331	0.095329	0.560475	0.005585	79.678177	-9.599188	6.244644	0.000000	0.000000	0.000000	0.000000	0.000000	0.000000	0.110348	0.038705	-0.031319	0.000000	0.000000	1.000000	137.000000	1.000000
15235.773664	0.095329	0.560475	0.005585	79.678177	-9.599188	6.244644	0.000000	0.000000	0.000000	0.000000	0.000000	0.000000	0.110348	0.038705	-0.031319	0.000000	0.000000	1.000000	137.000000	1.000000
15235.776997	0.095688	0.560595	0.005440	79.678177	-9.599188	6.244644	0.000000	0.000000	0.000000	0.000000	0.000000	0.000000	0.107797	0.036009	-0.043584	0.000000	0.000000	1.000000	137.000000	1.000000
15235.780331	0.096079	0.560688	0.005227	79.675247	-9.504690	6.299360	0.000000	0.000000	0.000000	0.000000	0.000000	0.000000	0.117298	0.028029	-0.063830	0.000000	0.000000	1.000000	137.000000	1.000000
15235.783664	0.096079	0.560688	0.005227	79.675247	-9.504690	6.299360	0.000000	0.000000	0.000000	0.000000	0.000000	0.000000	0.117298	0.028029	-0.063830	0.000000	0.000000	1.000000	137.000000	1.000000
15235.786997	0.096079	0.560688	0.005227	79.675247	-9.504690	6.299360	0.000000	0.000000	0.000000	0.000000	0.000000	0.000000	0.117298	0.028029	-0.063830	0.000000	0.000000	1.000000	137.000000	1.000000
15235.790331	0.096079	0.560688	0.005227	79.674713	-9.420333	6.339327	0.000000	0.000000	0.000000	0.000000	0.000000	0.000000	0.117298	0.028029	-0.063830	0.000000	0.000000	1.000000	137.000000	1.000000
15235.793664	0.096462	0.560772	0.004974	79.674713	-9.420333	6.339327	0.000000	0.000000	0.000000	0.000000	0.000000	0.000000	0.114664	0.025296	-0.076100	0.000000	0.000000	1.000000	137.000000	1.000000
15235.796997	0.096462	0.560772	0.004974	79.674713	-9.420333	6.339327	0.000000	0.000000	0.000000	0.000000	0.000000	0.000000	0.114664	0.025296	-0.076100	0.000000	0.000000	1.000000	137.000000	1.000000
15235.800331	0.096462	0.560772	0.004974	79.678215	-9.368257	6.341422	0.000000	0.000000	0.000000	0.000000	0.000000	0.000000	0.114664	0.025296	-0.076100	0.000000	0.000000	1.000000	137.000000	1.000000
15235.803664	0.096462	0.560772	0.004974	79.678215	-9.368257	6.341422	0.000000	0.000000	0.000000	0.000000	0.000000	0.000000	0.114664	0.025296	-0.076100	0.000000	0.000000	1.000000	137.000000	1.000000
15235.806997	0.096849	0.560812	0.004639	79.678215	-9.368257	6.341422	0.000000	0.000000	0.000000	0.000000	0.000000	0.000000	0.116374	0.012060	-0.100246	0.000000	0.000000	1.000000	137.000000	1.000000
15235.810331	0.097198	0.560844	0.004337	79.686951	-9.335238	6.322450	0.000000	0.000000	0.000000	0.000000	0.000000	0.000000	0.104519	0.009566	-0.090672	0.000000	0.000000	1.000000	137.000000	1.000000
15235.813664	0.097198	0.560844	0.004337	79.686951	-9.335238	6.322450	0.000000	0.000000	0.000000	0.000000	0.000000	0.000000	0.104519	0.009566	-0.090672	0.000000	0.000000	1.000000	137.000000	1.000000
15235.816997	0.097198	0.560844	0.004337	79.686951	-9.335238	6.322450	0.000000	0.000000	0.000000	0.000000	0.000000	0.000000	0.104519	0.009566	-0.090672	0.000000	0.000000	1.000000	137.000000	1.000000
15235.820331	0.097198	0.560844	0.004337	79.699181	-9.304589	6.305531	0.000000	0.000000	0.000000	0.000000	0.000000	0.000000	0.104519	0.009566	-0.090672	0.000000	0.000000	1.000000	137.000000	1.000000
15235.823664	0.097533	0.560850	0.003977	79.699181	-9.304589	6.305531	0.000000	0.000000	0.000000	0.000000	0.000000	0.000000	0.100701	0.001556	-0.108172	0.000000	0.000000	1.000000	137.000000	1.000000
15235.826997	0.097533	0.560850	0.003977	79.699181	-9.304589	6.305531	0.000000	0.000000	0.000000	0.000000	0.000000	0.000000	0.100701	0.001556	-0.108172	0.000000	0.000000	1.000000	137.000000	1.000000
15235.830331	0.097533	0.560850	0.003977	79.712067	-9.270068	6.296999	0.000000	0.000000	0.000000	0.000000	0.000000	0.000000	0.100701	0.001556	-0.108172	0.000000	0.000000	1.000000	137.000000	1.000000
15235.833664	0.097533	0.560850	0.003977	79.712067	-9.270068	6.296999	0.000000	0.000000	0.000000	0.000000	0.000000	0.000000	0.100701	0.001556	-0.108172	0.000000	0.000000	1.000000	137.000000	1.000000
15235.836997	0.097831	0.560821	0.003654	79.712067	-9.270068	6.296999	0.000000	0.000000	0.000000	0.000000	0.000000	0.000000	0.089227	-0.008679	-0.096897	0.000000	0.000000	1.000000	137.000000	1.000000
15235.840331	0.098158	0.560801	0.003366	79.727814	-9.205039	6.330661	0.000000	0.000000	0.000000	0.000000	0.000000	0.000000	0.098248	-0.005976	-0.086201	0.000000	0.000000	1.000000	137.000000	1.000000
15235.843664	0.098158	0.560801	0.003366	79.727814	-9.205039	6.330661	0.000000	0.000000	0.000000	0.000000	0.000000	0.000000	0.098248	-0.005976	-0.086201	0.000000	0.000000	1.000000	137.000000	1.000000
15235.846997	0.098158	0.560801	0.003366	79.727814	-9.205039	6.330661	0.000000	0.000000	0.000000	0.000000	0.000000	0.000000	0.098248	-0.005976	-0.086201	0.000000	0.000000	1.000000	137.000000	1.000000
15235.850331	0.098158	0.560801	0.003366	79.745338	-9.117240	6.389771	0.000000	0.000000	0.000000	0.000000	0.000000	0.000000	0.098248	-0.005976	-0.086201	0.000000	0.000000	1.000000	137.000000	1.000000
15235.853664	0.098494	0.560790	0.003119	79.745338	-9.117240	6.389771	0.000000	0.000000	0.000000	0.000000	0.000000	0.000000	0.100725	-0.003226	-0.074116	0.000000	0.000000	1.000000	137.000000	1.000000
15235.856997	0.098494	0.560790	0.003119	79.745338	-9.117240	6.389771	0.000000	0.000000	0.000000	0.000000	0.000000	0.000000	0.100725	-0.003226	-0.074116	0.000000	0.000000	1.000000	137.000000	1.000000
15235.860331	0.098494	0.560790	0.003119	79.763420	-8.980221	6.506246	0.000000	0.000000	0.000000	0.000000	0.000000	0.000000	0.100725	-0.003226	-0.074116	0.000000	0.000000	1.000000	137.000000	1.000000
15235.863664	0.098494	0.560790	0.003119	79.763420	-8.980221	6.506246	0.000000	0.000000	0.000000	0.000000	0.000000	0.000000	0.100725	-0.003226	-0.074116	0.000000	0.000000	1.000000	137.000000	1.000000
15235.866997	0.098861	0.560763	0.002913	79.763420	-8.980221	6.506246	0.000000	0.000000	0.000000	0.000000	0.000000	0.000000	0.110147	-0.008210	-0.061781	0.000000	0.000000	1.000000	137.000000	1.000000
15235.870331	0.099237	0.560744	0.002748	79.786041	-8.749464	6.739912	0.000000	0.000000	0.000000	0.000000	0.000000	0.000000	0.112683	-0.005478	-0.049711	0.000000	0.000000	1.000000	137.000000	1.000000
15235.873664	0.099237	0.560744	0.002748	79.786041	-8.749464	6.739912	0.000000	0.000000	0.000000	0.000000	0.000000	0.000000	0.112683	-0.005478	-0.049711	0.000000	0.000000	1.000000	137.000000	1.000000
15235.876997	0.099237	0.560744	0.002748	79.786041	-8.749464	6.739912	0.000000	0.000000	0.000000	0.000000	0.000000	0.000000	0.112683	-0.005478	-0.049711	0.000000	0.000000	1.000000	137.000000	1.000000
15235.880331	0.099237	0.560744	0.002748	79.816437	-8.380748	7.143015	0.000000	0.000000	0.000000	0.000000	0.000000	0.000000	0.112683	-0.005478	-0.049711	0.000000	0.000000	1.000000	137.000000	1.000000
15235.883664	0.099648	0.560727	0.002640	79.816437	-8.380748	7.143015	0.000000	0.000000	0.000000	0.000000	0.000000	0.000000	0.123302	-0.005243	-0.032157	0.000000	0.000000	1.000000	137.000000	1.000000
15235.886997	0.099648	0.560727	0.002640	79.816437	-8.380748	7.143015	0.000000	0.000000	0.000000	0.000000	0.000000	0.000000	0.123302	-0.005243	-0.032157	0.000000	0.000000	1.000000	137.000000	1.000000
15235.890331	0.099648	0.560727	0.002640	79.852623	-7.932393	7.642799	0.000000	0.000000	0.000000	0.000000	0.000000	0.000000	0.123302	-0.005243	-0.032157	0.000000	0.000000	1.000000	137.000000	1.000000
15235.893664	0.099648	0.560727	0.002640	79.852623	-7.932393	7.642799	0.000000	0.000000	0.000000	0.000000	0.000000	0.000000	0.123302	-0.005243	-0.032157	0.000000	0.000000	1.000000	137.000000	1.000000
15235.896997	0.100059	0.560710	0.002533	79.852623	-7.932393	7.642799	0.000000	0.000000	0.000000	0.000000	0.000000	0.000000	0.123269	-0.005222	-0.032268	0.000000	0.000000	1.000000	137.000000	1.000000
15235.900331	0.100478	0.560701	0.002465	79.890121	-7.418652	8.229648	0.000000	0.000000	0.000000	0.000000	0.000000	0.000000	0.125889	-0.002491	-0.020224	0.000000	0.000000	1.000000	137.000000	1.000000
15235.903664	0.100478	0.560701	0.002465	79.890121	-7.418652	8.229648	0.000000	0.000000	0.000000	0.000000	0.000000	0.000000	0.125889	-0.002491	-0.020224	0.000000	0.000000	1.000000	137.000000	1.000000
15235.906997	0.100478	0.560701	0.002465	79.890121	-7.418652	8.229648	0.000000	0.000000	0.000000	0.000000	0.000000	0.000000	0.125889	-0.002491	-0.020224	0.000000	0.000000	1.000000	137.000000	1.000000
15235.910331	0.100478	0.560701	0.002465	79.923080	-6.954900	8.759369	0.000000	0.000000	0.000000	0.000000	0.000000	0.000000	0.125889	-0.002491	-0.020224	0.000000	0.000000	1.000000	137.000000	1.000000
15235.913664	0.100828	0.560701	0.002389	79.923080	-6.954900	8.759369	0.000000	0.000000	0.000000	0.000000	0.000000	0.000000	0.104727	-0.000005	-0.022934	0.000000	0.000000	1.000000	137.000000	1.000000
15235.916997	0.100828	0.560701	0.002389	79.923080	-6.954900	8.759369	0.000000	0.000000	0.000000	0.000000	0.000000	0.000000	0.104727	-0.000005	-0.022934	0.000000	0.000000	1.000000	137.000000	1.000000
15235.920331	0.101094	0.560693	0.002354	79.947975	-6.593666	9.169607	0.000000	0.000000	0.000000	0.000000	0.000000	0.000000	0.080054	-0.002496	-0.010350	0.000000	0.000000	1.000000	137.000000	1.000000
15235.923664	0.101094	0.560693	0.002354	79.947975	-6.593666	9.169607	0.000000	0.000000	0.000000	0.000000	0.000000	0.000000	0.080054	-0.002496	-0.010350	0.000000	0.000000	1.000000	137.000000	1.000000
15235.926997	0.101094	0.560693	0.002354	79.947975	-6.593666	9.169607	0.000000	0.000000	0.000000	0.000000	0.000000	0.000000	0.080054	-0.002496	-0.010350	0.000000	0.000000	1.000000	137.000000	1.000000
15235.930331	0.101094	0.560693	0.002354	79.963112	-6.364486	9.423630	0.000000	0.000000	0.000000	0.000000	0.000000	0.000000	0.080054	-0.002496	-0.010350	0.000000	0.000000	1.000000	137.000000	1.000000
15235.933664	0.101318	0.560685	0.002329	79.963112	-6.364486	9.423630	0.000000	0.000000	0.000000	0.000000	0.000000	0.000000	0.066963	-0.002483	-0.007510	0.000000	0.000000	1.000000	137.000000	1.000000
15235.936997	0.101318	0.560685	0.002329	79.963112	-6.364486	9.423630	0.000000	0.000000	0.000000	0.000000	0.000000	0.000000	0.066963	-0.002483	-0.007510	0.000000	0.000000	1.000000	137.000000	1.000000
15235.940331	0.101480	0.560668	0.002342	79.971947	-6.226730	9.572867	0.000000	0.000000	0.000000	0.000000	0.000000	0.000000	0.048854	-0.004959	0.003696	0.000000	0.000000	1.000000	137.000000	1.000000
15235.943664	0.101480	0.560668	0.002342	79.971947	-6.226730	9.572867	0.000000	0.000000	0.000000	0.000000	0.000000	0.000000	0.048854	-0.004959	0.003696	0.000000	0.000000	1.000000	137.000000	1.000000
15235.946997	0.101480	0.560668	0.002342	79.971947	-6.226730	9.572867	0.000000	0.000000	0.000000	0.000000	0.000000	0.000000	0.048854	-0.004959	0.003696	0.000000	0.000000	1.000000	137.000000	1.000000
15235.950331	0.101480	0.560668	0.002342	79.976204	-6.109539	9.701671	0.000000	0.000000	0.000000	0.000000	0.000000	0.000000	0.048854	-0.004959	0.003696	0.000000	0.000000	1.000000	137.000000	1.000000
15235.953664	0.101587	0.560661	0.002409	79.976204	-6.109539	9.701671	0.000000	0.000000	0.000000	0.000000	0.000000	0.000000	0.031913	-0.002258	0.020165	0.000000	0.000000	1.000000	137.000000	1.000000
15235.956997	0.101587	0.560661	0.002409	79.976204	-6.109539	9.701671	0.000000	0.000000	0.000000	0.000000	0.000000	0.000000	0.031913	-0.002258	0.020165	0.000000	0.000000	1.000000	137.000000	1.000000
15235.960331	0.101587	0.560661	0.002409	79.985512	-5.927548	9.918660	0.000000	0.000000	0.000000	0.000000	0.000000	0.000000	0.031913	-0.002258	0.020165	0.000000	0.000000	1.000000	137.000000	1.000000
15235.963664	0.101587	0.560661	0.002409	79.985512	-5.927548	9.918660	0.000000	0.000000	0.000000	0.000000	0.000000	0.000000	0.031913	-0.002258	0.020165	0.000000	0.000000	1.000000	137.000000	1.000000
15235.966997	0.101671	0.560653	0.002481	79.985512	-5.927548	9.918660	0.000000	0.000000	0.000000	0.000000	0.000000	0.000000	0.025373	-0.002257	0.021605	0.000000	0.000000	1.000000	137.000000	1.000000
15235.970331	0.101671	0.560653	0.002481	79.998260	-5.698634	10.197858	0.000000	0.000000	0.000000	0.000000	0.000000	0.000000	0.025373	-0.002257	0.021605	0.000000	0.000000	1.000000	137.000000	1.000000
15235.973664	0.101671	0.560653	0.002481	79.998260	-5.698634	10.197858	0.000000	0.000000	0.000000	0.000000	0.000000	0.000000	0.025373	-0.002257	0.021605	0.000000	0.000000	1.000000	137.000000	1.000000
15235.976997	0.101671	0.560653	0.002481	79.998260	-5.698634	10.197858	0.000000	0.000000	0.000000	0.000000	0.000000	0.000000	0.025373	-0.002257	0.021605	0.000000	0.000000	1.000000	137.000000	1.000000
15235.980331	0.101788	0.560629	0.002594	80.016266	-5.439211	10.516447	0.000000	0.000000	0.000000	0.000000	0.000000	0.000000	0.034981	-0.007237	0.033948	0.000000	0.000000	1.000000	137.000000	1.000000
15235.983664	0.101788	0.560629	0.002594	80.016266	-5.439211	10.516447	0.000000	0.000000	0.000000	0.000000	0.000000	0.000000	0.034981	-0.007237	0.033948	0.000000	0.000000	1.000000	137.000000	1.000000
15235.986997	0.101788	0.560629	0.002594	80.016266	-5.439211	10.516447	0.000000	0.000000	0.000000	0.000000	0.000000	0.000000	0.034981	-0.007237	0.033948	0.000000	0.000000	1.000000	137.000000	1.000000
15235.990331	0.101788	0.560629	0.002594	80.038933	-5.113184	10.925014	0.000000	0.000000	0.000000	0.000000	0.000000	0.000000	0.034981	-0.007237	0.033948	0.000000	0.000000	1.000000	137.000000	1.000000
15235.993664	0.101798	0.560612	0.002640	80.038933	-5.113184	10.925014	0.000000	0.000000	0.000000	0.000000	0.000000	0.000000	0.003056	-0.004975	0.013798	0.000000	0.000000	1.000000	137.000000	1.000000
15235.996997	0.101798	0.560612	0.002640	80.038933	-5.113184	10.925014	0.000000	0.000000	0.000000	0.000000	0.000000	0.000000	0.003056	-0.004975	0.013798	0.000000	0.000000	1.000000	137.000000	1.000000
15236.000331	0.101798	0.560612	0.002640	80.066093	-4.762223	11.365614	0.000000	0.000000	0.000000	0.000000	0.000000	0.000000	0.003056	-0.004975	0.013798	0.000000	0.000000	1.000000	137.000000	1.000000
15236.003664	0.101798	0.560612	0.002640	80.066093	-4.762223	11.365614	0.000000	0.000000	0.000000	0.000000	0.000000	0.000000	0.003056	-0.004975	0.013798	0.000000	0.000000	1.000000	137.000000	1.000000
15236.006997	0.101799	0.560587	0.002646	80.066093	-4.762223	11.365614	0.000000	0.000000	0.000000	0.000000	0.000000	0.000000	0.000367	-0.007731	0.001655	0.000000	0.000000	1.000000	137.000000	1.000000
15236.010331	0.101799	0.560587	0.002646	80.087929	-4.435390	11.777714	0.000000	0.000000	0.000000	0.000000	0.000000	0.000000	0.000367	-0.007731	0.001655	0.000000	0.000000	1.000000	137.000000	1.000000
15236.013664	0.101799	0.560587	0.002646	80.087929	-4.435390	11.777714	0.000000	0.000000	0.000000	0.000000	0.000000	0.000000	0.000367	-0.007731	0.001655	0.000000	0.000000	1.000000	137.000000	1.000000
15236.016997	0.101799	0.560587	0.002646	80.087929	-4.435390	11.777714	0.000000	0.000000	0.000000	0.000000	0.000000	0.000000	0.000367	-0.007731	0.001655	0.000000	0.000000	1.000000	137.000000	1.000000
15236.020331	0.101744	0.560570	0.002706	80.101929	-4.225037	12.047338	0.000000	0.000000	0.000000	0.000000	0.000000	0.000000	-0.016593	-0.005006	0.018146	0.000000	0.000000	1.000000	137.000000	1.000000
15236.023664	0.101744	0.560570	0.002706	80.101929	-4.225037	12.047338	0.000000	0.000000	0.000000	0.000000	0.000000	0.000000	-0.016593	-0.005006	0.018146	0.000000	0.000000	1.000000	137.000000	1.000000
15236.026997	0.101744	0.560570	0.002706	80.101929	-4.225037	12.047338	0.000000	0.000000	0.000000	0.000000	0.000000	0.000000	-0.016593	-0.005006	0.018146	0.000000	0.000000	1.000000	137.000000	1.000000
15236.030331	0.101744	0.560570	0.002706	80.106316	-4.109973	12.196626	0.000000	0.000000	0.000000	0.000000	0.000000	0.000000	-0.016593	-0.005006	0.018146	0.000000	0.000000	1.000000	137.000000	1.000000
15236.033664	0.101709	0.560579	0.002756	80.106316	-4.109973	12.196626	0.000000	0.000000	0.000000	0.000000	0.000000	0.000000	-0.010414	0.002748	0.015041	0.000000	0.000000	1.000000	137.000000	1.000000
15236.036997	0.101709	0.560579	0.002756	80.106316	-4.109973	12.196626	0.000000	0.000000	0.000000	0.000000	0.000000	0.000000	-0.010414	0.002748	0.015041	0.000000	0.000000	1.000000	137.000000	1.000000
15236.040331	0.101709	0.560579	0.002756	80.105644	-4.071505	12.246866	0.000000	0.000000	0.000000	0.000000	0.000000	0.000000	-0.010414	0.002748	0.015041	0.000000	0.000000	1.000000	137.000000	1.000000
15236.043664	0.101709	0.560579	0.002756	80.105644	-4.071505	12.246866	0.000000	0.000000	0.000000	0.000000	0.000000	0.000000	-0.010414	0.002748	0.015041	0.000000	0.000000	1.000000	137.000000	1.000000
15236.046997	0.101697	0.560588	0.002802	80.105644	-4.071505	12.246866	0.000000	0.000000	0.000000	0.000000	0.000000	0.000000	-0.003866	0.002722	0.013591	0.000000	0.000000	1.000000	137.000000	1.000000
15236.050331	0.101697	0.560588	0.002802	80.102623	-4.069122	12.252042	0.000000	0.000000	0.000000	0.000000	0.000000	0.000000	-0.003866	0.002722	0.013591	0.000000	0.000000	1.000000	137.000000	1.000000
15236.053664	0.101697	0.560588	0.002802	80.102623	-4.069122	12.252042	0.000000	0.000000	0.000000	0.000000	0.000000	0.000000	-0.003866	0.002722	0.013591	0.000000	0.000000	1.000000	137.000000	1.000000
15236.056997	0.101697	0.560588	0.002802	80.102623	-4.069122	12.252042	0.000000	0.000000	0.000000	0.000000	0.000000	0.000000	-0.003866	0.002722	0.013591	0.000000	0.000000	1.000000	137.000000	1.000000
15236.060331	0.101668	0.560658	0.002881	80.093605	-4.056540	12.267570	0.000000	0.000000	0.000000	0.000000	0.000000	0.000000	-0.008467	0.020897	0.023871	0.000000	0.000000	1.000000	137.000000	1.000000
15236.063664	0.101668	0.560658	0.002881	80.093605	-4.056540	12.267570	0.000000	0.000000	0.000000	0.000000	0.000000	0.000000	-0.008467	0.020897	0.023871	0.000000	0.000000	1.000000	137.000000	1.000000
15236.066997	0.101668	0.560658	0.002881	80.093605	-4.056540	12.267570	0.000000	0.000000	0.000000	0.000000	0.000000	0.000000	-0.008467	0.020897	0.023871	0.000000	0.000000	1.000000	137.000000	1.000000
15236.070331	0.101668	0.560658	0.002881	80.088097	-4.041857	12.286919	0.000000	0.000000	0.000000	0.000000	0.000000	0.000000	-0.008467	0.020897	0.023871	0.000000	0.000000	1.000000	137.000000	1.000000
15236.073664	0.101631	0.560718	0.002920	80.088097	-4.041857	12.286919	0.000000	0.000000	0.000000	0.000000	0.000000	0.000000	-0.011154	0.018176	0.011725	0.000000	0.000000	1.000000	137.000000	1.000000
15236.076997	0.101631	0.560718	0.002920	80.088097	-4.041857	12.286919	0.000000	0.000000	0.000000	0.000000	0.000000	0.000000	-0.011154	0.018176	0.011725	0.000000	0.000000	1.000000	137.000000	1.000000
15236.080331	0.101631	0.560718	0.002920	80.079544	-4.024860	12.311388	0.000000	0.000000	0.000000	0.000000	0.000000	0.000000	-0.011154	0.018176	0.011725	0.000000	0.000000	1.000000	137.000000	1.000000
15236.083664	0.101631	0.560718	0.002920	80.079544	-4.024860	12.311388	0.000000	0.000000	0.000000	0.000000	0.000000	0.000000	-0.011154	0.018176	0.011725	0.000000	0.000000	1.000000	137.000000	1.000000
15236.086997	0.101616	0.560779	0.002955	80.079544	-4.024860	12.311388	0.000000	0.000000	0.000000	0.000000	0.000000	0.000000	-0.004603	0.018191	0.010274	0.000000	0.000000	1.000000	137.000000	1.000000
15236.090331	0.101616	0.560779	0.002955	80.071915	-3.993490	12.353815	0.000000	0.000000	0.000000	0.000000	0.000000	0.000000	-0.004603	0.018191	0.010274	0.000000	0.000000	1.000000	137.000000	1.000000
15236.093664	0.101616	0.560779	0.002955	80.071915	-3.993490	12.353815	0.000000	0.000000	0.000000	0.000000	0.000000	0.000000	-0.004603	0.018191	0.010274	0.000000	0.000000	1.000000	137.000000	1.000000
15236.096997	0.101616	0.560779	0.002955	80.071915	-3.993490	12.353815	0.000000	0.000000	0.000000	0.000000	0.000000	0.000000	-0.004603	0.018191	0.010274	0.000000	0.000000	1.000000	137.000000	1.000000
15236.100331	0.101534	0.560865	0.002998	80.069122	-3.938442	12.427016	0.000000	0.000000	0.000000	0.000000	0.000000	0.000000	-0.024633	0.025896	0.012952	0.000000	0.000000	1.000000	137.000000	1.000000
15236.103664	0.101534	0.560865	0.002998	80.069122	-3.938442	12.427016	0.000000	0.000000	0.000000	0.000000	0.000000	0.000000	-0.024633	0.025896	0.012952	0.000000	0.000000	1.000000	137.000000	1.000000
15236.106997	0.101534	0.560865	0.002998	80.069122	-3.938442	12.427016	0.000000	0.000000	0.000000	0.000000	0.000000	0.000000	-0.024633	0.025896	0.012952	0.000000	0.000000	1.000000	137.000000	1.000000
15236.110331	0.101534	0.560865	0.002998	80.073654	-3.869132	12.516974	0.000000	0.000000	0.000000	0.000000	0.000000	0.000000	-0.024633	0.025896	0.012952	0.000000	0.000000	1.000000	137.000000	1.000000
15236.113664	0.101507	0.560874	0.002979	80.073654	-3.869132	12.516974	0.000000	0.000000	0.000000	0.000000	0.000000	0.000000	-0.008074	0.002513	-0.005454	0.000000	0.000000	1.000000	137.000000	1.000000
15236.116997	0.101507	0.560874	0.002979	80.073654	-3.869132	12.516974	0.000000	0.000000	0.000000	0.000000	0.000000	0.000000	-0.008074	0.002513	-0.005454	0.000000	0.000000	1.000000	137.000000	1.000000
15236.120331	0.101507	0.560874	0.002979	80.079063	-3.782608	12.625022	0.000000	0.000000	0.000000	0.000000	0.000000	0.000000	-0.008074	0.002513	-0.005454	0.000000	0.000000	1.000000	137.000000	1.000000
15236.123664	0.101507	0.560874	0.002979	80.079063	-3.782608	12.625022	0.000000	0.000000	0.000000	0.000000	0.000000	0.000000	-0.008074	0.002513	-0.005454	0.000000	0.000000	1.000000	137.000000	1.000000
15236.126997	0.101502	0.560882	0.002956	80.079063	-3.782608	12.625022	0.000000	0.000000	0.000000	0.000000	0.000000	0.000000	-0.001523	0.002482	-0.006900	0.000000	0.000000	1.000000	137.000000	1.000000
15236.130331	0.101502	0.560882	0.002956	80.092293	-3.679735	12.759162	0.000000	0.000000	0.000000	0.000000	0.000000	0.000000	-0.001523	0.002482	-0.006900	0.000000	0.000000	1.000000	137.000000	1.000000
15236.133664	0.101502	0.560882	0.002956	80.092293	-3.679735	12.759162	0.000000	0.000000	0.000000	0.000000	0.000000	0.000000	-0.001523	0.002482	-0.006900	0.000000	0.000000	1.000000	137.000000	1.000000
15236.136997	0.101502	0.560882	0.002956	80.092293	-3.679735	12.759162	0.000000	0.000000	0.000000	0.000000	0.000000	0.000000	-0.001523	0.002482	-0.006900	0.000000	0.000000	1.000000	137.000000	1.000000
15236.140331	0.101439	0.560795	0.002879	80.106300	-3.576973	12.893058	0.000000	0.000000	0.000000	0.000000	0.000000	0.000000	-0.018886	-0.026151	-0.023318	0.000000	0.000000	1.000000	137.000000	1.000000
15236.143664	0.101439	0.560795	0.002879	80.106300	-3.576973	12.893058	0.000000	0.000000	0.000000	0.000000	0.000000	0.000000	-0.018886	-0.026151	-0.023318	0.000000	0.000000	1.000000	137.000000	1.000000
15236.146997	0.101439	0.560795	0.002879	80.106300	-3.576973	12.893058	0.000000	0.000000	0.000000	0.000000	0.000000	0.000000	-0.018886	-0.026151	-0.023318	0.000000	0.000000	1.000000	137.000000	1.000000
15236.150331	0.101439	0.560795	0.002879	80.125420	-3.480633	13.017796	0.000000	0.000000	0.000000	0.000000	0.000000	0.000000	-0.018886	-0.026151	-0.023318	0.000000	0.000000	1.000000	137.000000	1.000000
15236.153664	0.101419	0.560708	0.002791	80.125420	-3.480633	13.017796	0.000000	0.000000	0.000000	0.000000	0.000000	0.000000	-0.005782	-0.026138	-0.026215	0.000000	0.000000	1.000000	137.000000	1.000000
15236.156997	0.101419	0.560708	0.002791	80.125420	-3.480633	13.017796	0.000000	0.000000	0.000000	0.000000	0.000000	0.000000	-0.005782	-0.026138	-0.026215	0.000000	0.000000	1.000000	137.000000	1.000000
15236.160331	0.101419	0.560708	0.002791	80.147072	-3.411087	13.110161	0.000000	0.000000	0.000000	0.000000	0.000000	0.000000	-0.005782	-0.026138	-0.026215	0.000000	0.000000	1.000000	137.000000	1.000000
15236.163664	0.101419	0.560708	0.002791	80.147072	-3.411087	13.110161	0.000000	0.000000	0.000000	0.000000	0.000000	0.000000	-0.005782	-0.026138	-0.026215	0.000000	0.000000	1.000000	137.000000	1.000000
15236.166997	0.101405	0.560612	0.002727	80.147072	-3.411087	13.110161	0.000000	0.000000	0.000000	0.000000	0.000000	0.000000	-0.004260	-0.028615	-0.019322	0.000000	0.000000	1.000000	137.000000	1.000000
15236.170331	0.101405	0.560612	0.002727	80.165123	-3.399648	13.130059	0.000000	0.000000	0.000000	0.000000	0.000000	0.000000	-0.004260	-0.028615	-0.019322	0.000000	0.000000	1.000000	137.000000	1.000000
15236.173664	0.101405	0.560612	0.002727	80.165123	-3.399648	13.130059	0.000000	0.000000	0.000000	0.000000	0.000000	0.000000	-0.004260	-0.028615	-0.019322	0.000000	0.000000	1.000000	137.000000	1.000000
15236.176997	0.101405	0.560612	0.002727	80.165123	-3.399648	13.130059	0.000000	0.000000	0.000000	0.000000	0.000000	0.000000	-0.004260	-0.028615	-0.019322	0.000000	0.000000	1.000000	137.000000	1.000000
15236.180331	0.101356	0.560360	0.002505	80.177505	-3.416088	13.112845	0.000000	0.000000	0.000000	0.000000	0.000000	0.000000	-0.014675	-0.075627	-0.066560	0.000000	0.000000	1.000000	137.000000	1.000000
15236.183664	0.101356	0.560360	0.002505	80.177505	-3.416088	13.112845	0.000000	0.000000	0.000000	0.000000	0.000000	0.000000	-0.014675	-0.075627	-0.066560	0.000000	0.000000	1.000000	137.000000	1.000000
15236.186997	0.101356	0.560360	0.002505	80.177505	-3.416088	13.112845	0.000000	0.000000	0.000000	0.000000	0.000000	0.000000	-0.014675	-0.075627	-0.066560	0.000000	0.000000	1.000000	137.000000	1.000000
15236.190331	0.101356	0.560360	0.002505	80.186302	-3.421188	13.103971	0.000000	0.000000	0.000000	0.000000	0.000000	0.000000	-0.014675	-0.075627	-0.066560	0.000000	0.000000	1.000000	137.000000	1.000000
15236.193664	0.101341	0.560255	0.002332	80.186302	-3.421188	13.103971	0.000000	0.000000	0.000000	0.000000	0.000000	0.000000	-0.004600	-0.031556	-0.051994	0.000000	0.000000	1.000000	137.000000	1.000000
15236.196997	0.101341	0.560255	0.002332	80.186302	-3.421188	13.103971	0.000000	0.000000	0.000000	0.000000	0.000000	0.000000	-0.004600	-0.031556	-0.051994	0.000000	0.000000	1.000000	137.000000	1.000000
15236.200331	0.101341	0.560255	0.002332	80.176788	-3.392354	13.131358	0.000000	0.000000	0.000000	0.000000	0.000000	0.000000	-0.004600	-0.031556	-0.051994	0.000000	0.000000	1.000000	137.000000	1.000000
15236.203664	0.101341	0.560255	0.002332	80.176788	-3.392354	13.131358	0.000000	0.000000	0.000000	0.000000	0.000000	0.000000	-0.004600	-0.031556	-0.051994	0.000000	0.000000	1.000000	137.000000	1.000000
15236.206997	0.101305	0.560124	0.002169	80.176788	-3.392354	13.131358	0.000000	0.000000	0.000000	0.000000	0.000000	0.000000	-0.010787	-0.039234	-0.048917	0.000000	0.000000	1.000000	137.000000	1.000000
15236.210331	0.101305	0.560124	0.002169	80.138908	-3.305096	13.216314	0.000000	0.000000	0.000000	0.000000	0.000000	0.000000	-0.010787	-0.039234	-0.048917	0.000000	0.000000	1.000000	137.000000	1.000000
15236.213664	0.101305	0.560124	0.002169	80.138908	-3.305096	13.216314	0.000000	0.000000	0.000000	0.000000	0.000000	0.000000	-0.010787	-0.039234	-0.048917	0.000000	0.000000	1.000000	137.000000	1.000000
15236.216997	0.101305	0.560124	0.002169	80.138908	-3.305096	13.216314	0.000000	0.000000	0.000000	0.000000	0.000000	0.000000	-0.010787	-0.039234	-0.048917	0.000000	0.000000	1.000000	137.000000	1.000000
15236.220331	0.101231	0.559914	0.001831	80.072586	-3.160789	13.357465	0.000000	0.000000	0.000000	0.000000	0.000000	0.000000	-0.022314	-0.063046	-0.101175	0.000000	0.000000	1.000000	137.000000	1.000000
15236.223664	0.101231	0.559914	0.001831	80.072586	-3.160789	13.357465	0.000000	0.000000	0.000000	0.000000	0.000000	0.000000	-0.022314	-0.063046	-0.101175	0.000000	0.000000	1.000000	137.000000	1.000000
15236.226997	0.101231	0.559914	0.001831	80.072586	-3.160789	13.357465	0.000000	0.000000	0.000000	0.000000	0.000000	0.000000	-0.022314	-0.063046	-0.101175	0.000000	0.000000	1.000000	137.000000	1.000000
15236.230331	0.101197	0.559827	0.001680	79.983452	-2.974436	13.540134	0.000000	0.000000	0.000000	0.000000	0.000000	0.000000	-0.010000	-0.026272	-0.045350	0.000000	0.000000	1.000000	137.000000	1.000000
15236.233664	0.101197	0.559827	0.001680	79.983452	-2.974436	13.540134	0.000000	0.000000	0.000000	0.000000	0.000000	0.000000	-0.010000	-0.026272	-0.045350	0.000000	0.000000	1.000000	137.000000	1.000000
15236.236997	0.101197	0.559827	0.001680	79.983452	-2.974436	13.540134	0.000000	0.000000	0.000000	0.000000	0.000000	0.000000	-0.010000	-0.026272	-0.045350	0.000000	0.000000	1.000000	137.000000	1.000000
15236.240331	0.101197	0.559827	0.001680	79.889824	-2.780069	13.727967	0.000000	0.000000	0.000000	0.000000	0.000000	0.000000	-0.010000	-0.026272	-0.045350	0.000000	0.000000	1.000000	137.000000	1.000000
15236.243664	0.101191	0.559731	0.001547	79.889824	-2.780069	13.727967	0.000000	0.000000	0.000000	0.000000	0.000000	0.000000	-0.001947	-0.028770	-0.039900	0.000000	0.000000	1.000000	137.000000	1.000000
15236.246997	0.101191	0.559731	0.001547	79.889824	-2.780069	13.727967	0.000000	0.000000	0.000000	0.000000	0.000000	0.000000	-0.001947	-0.028770	-0.039900	0.000000	0.000000	1.000000	137.000000	1.000000
15236.250331	0.101191	0.559731	0.001547	79.793114	-2.584658	13.916919	0.000000	0.000000	0.000000	0.000000	0.000000	0.000000	-0.001947	-0.028770	-0.039900	0.000000	0.000000	1.000000	137.000000	1.000000
15236.253664	0.101191	0.559731	0.001547	79.793114	-2.584658	13.916919	0.000000	0.000000	0.000000	0.000000	0.000000	0.000000	-0.001947	-0.028770	-0.039900	0.000000	0.000000	1.000000	137.000000	1.000000
15236.256997	0.101183	0.559660	0.001409	79.793114	-2.584658	13.916919	0.000000	0.000000	0.000000	0.000000	0.000000	0.000000	-0.002317	-0.021074	-0.041549	0.000000	0.000000	1.000000	137.000000	1.000000
15236.260331	0.101183	0.559660	0.001409	79.698441	-2.396920	14.098259	0.000000	0.000000	0.000000	0.000000	0.000000	0.000000	-0.002317	-0.021074	-0.041549	0.000000	0.000000	1.000000	137.000000	1.000000
15236.263664	0.101183	0.559660	0.001409	79.698441	-2.396920	14.098259	0.000000	0.000000	0.000000	0.000000	0.000000	0.000000	-0.002317	-0.021074	-0.041549	0.000000	0.000000	1.000000	137.000000	1.000000
15236.266997	0.101183	0.559660	0.001409	79.698441	-2.396920	14.098259	0.000000	0.000000	0.000000	0.000000	0.000000	0.000000	-0.002317	-0.021074	-0.041549	0.000000	0.000000	1.000000	137.000000	1.000000
15236.270331	0.101208	0.559513	0.001214	79.603653	-2.212499	14.276282	0.000000	0.000000	0.000000	0.000000	0.000000	0.000000	0.007609	-0.044340	-0.058591	0.000000	1.000000	1.000000	137.000000	1.000000
15236.273664	0.101208	0.559513	0.001214	79.603653	-2.212499	14.276282	0.000000	0.000000	0.000000	0.000000	0.000000	0.000000	0.007609	-0.044340	-0.058591	0.000000	1.000000	1.000000	137.000000	1.000000
