# Supplementary material for: Haptic Guidance Needs to Be Intuitive Not Just Informative to Improve Human Motor Accuracy
Source: PLoS One. 2016 Mar 16;11(3):e0150912. doi: 10.1371/journal.pone.0150912 (PMC4794196; doi:10.1371/journal.pone.0150912)
Supplement: S1 Data — (ZIP) [file pone.0150912.s001.zip › Subject6/exp1_0138.txt]

Time	PosX	PosY	PosZ	RotX	RotY	RotZ	ForceX	ForceY	ForceZ	MomentX	MomentY	MomentZ	VelocityX	VelocityY	VelocityZ	CalibratedWeight	ButtonDown	Condition	Trial	Visual
15237.588843	0.004589	0.485208	0.250671	76.268066	39.913975	44.519909	0.000000	0.000000	0.000000	0.000000	0.000000	0.000000	-0.051079	0.025096	-0.100189	0.000000	1.000000	1.000000	138.000000	0.000000
15237.592177	0.004589	0.485208	0.250671	76.268066	39.913975	44.519909	0.000000	0.000000	0.000000	0.000000	0.000000	0.000000	-0.051079	0.025096	-0.100189	0.000000	1.000000	1.000000	138.000000	0.000000
15237.595510	0.004589	0.485208	0.250671	76.268066	39.913975	44.519909	0.000000	0.000000	0.000000	0.000000	0.000000	0.000000	-0.051079	0.025096	-0.100189	0.000000	1.000000	1.000000	138.000000	0.000000
15237.598843	0.004181	0.485312	0.249895	76.296997	39.995750	44.357613	0.000000	0.000000	0.000000	0.000000	0.000000	0.000000	-0.122351	0.031375	-0.233006	0.000000	1.000000	1.000000	138.000000	0.000000
15237.602177	0.004181	0.485312	0.249895	76.296997	39.995750	44.357613	0.000000	0.000000	0.000000	0.000000	0.000000	0.000000	-0.000000	0.000002	0.000002	0.000000	1.000000	1.000000	138.000000	0.000000
15237.605510	0.004181	0.485312	0.249895	76.296997	39.995750	44.357613	0.000000	0.000000	0.000000	0.000000	0.000000	0.000000	-0.000000	0.000002	0.000002	0.000000	1.000000	1.000000	138.000000	0.000000
15237.608843	0.004181	0.485312	0.249895	76.330727	40.088993	44.324394	0.000000	0.000000	0.000000	0.000000	0.000000	0.000000	-0.000000	0.000002	0.000002	0.000000	1.000000	1.000000	138.000000	0.000000
15237.612177	0.004181	0.485312	0.249895	76.330727	40.088993	44.324394	0.000000	0.000000	0.000000	0.000000	0.000000	0.000000	-0.000000	0.000002	0.000002	0.000000	1.000000	1.000000	138.000000	0.000000
15237.615510	0.003910	0.485275	0.249438	76.330727	40.088993	44.324394	0.000000	0.000000	0.000000	0.000000	0.000000	0.000000	-0.081317	-0.011259	-0.136883	0.000000	1.000000	1.000000	138.000000	0.000000
15237.618843	0.003910	0.485275	0.249438	76.374001	40.215916	44.477402	0.000000	0.000000	0.000000	0.000000	0.000000	0.000000	-0.081317	-0.011259	-0.136883	0.000000	1.000000	1.000000	138.000000	0.000000
15237.622177	0.003639	0.485178	0.248936	76.374001	40.215916	44.477402	0.000000	0.000000	0.000000	0.000000	0.000000	0.000000	-0.081283	-0.029190	-0.150610	0.000000	1.000000	1.000000	138.000000	0.000000
15237.625510	0.003639	0.485178	0.248936	76.374001	40.215916	44.477402	0.000000	0.000000	0.000000	0.000000	0.000000	0.000000	-0.081283	-0.029190	-0.150610	0.000000	1.000000	1.000000	138.000000	0.000000
15237.628843	0.003639	0.485178	0.248936	76.422813	40.361393	44.649879	0.000000	0.000000	0.000000	0.000000	0.000000	0.000000	-0.081283	-0.029190	-0.150610	0.000000	1.000000	1.000000	138.000000	0.000000
15237.632177	0.003639	0.485178	0.248936	76.422813	40.361393	44.649879	0.000000	0.000000	0.000000	0.000000	0.000000	0.000000	-0.081283	-0.029190	-0.150610	0.000000	1.000000	1.000000	138.000000	0.000000
15237.635510	0.003368	0.485021	0.248388	76.422813	40.361393	44.649879	0.000000	0.000000	0.000000	0.000000	0.000000	0.000000	-0.081234	-0.047066	-0.164396	0.000000	1.000000	1.000000	138.000000	0.000000
15237.638843	0.003368	0.485021	0.248388	76.476601	40.539536	44.854145	0.000000	0.000000	0.000000	0.000000	0.000000	0.000000	-0.081234	-0.047066	-0.164396	0.000000	1.000000	1.000000	138.000000	0.000000
15237.642177	0.003131	0.484804	0.247794	76.476601	40.539536	44.854145	0.000000	0.000000	0.000000	0.000000	0.000000	0.000000	-0.071130	-0.064904	-0.178280	0.000000	1.000000	1.000000	138.000000	0.000000
15237.645510	0.003131	0.484804	0.247794	76.476601	40.539536	44.854145	0.000000	0.000000	0.000000	0.000000	0.000000	0.000000	-0.071130	-0.064904	-0.178280	0.000000	1.000000	1.000000	138.000000	0.000000
15237.648843	0.003131	0.484804	0.247794	76.527840	40.783012	45.134312	0.000000	0.000000	0.000000	0.000000	0.000000	0.000000	-0.071130	-0.064904	-0.178280	0.000000	1.000000	1.000000	138.000000	0.000000
15237.652177	0.003131	0.484804	0.247794	76.527840	40.783012	45.134312	0.000000	0.000000	0.000000	0.000000	0.000000	0.000000	-0.071130	-0.064904	-0.178280	0.000000	1.000000	1.000000	138.000000	0.000000
15237.655510	0.002961	0.484567	0.247152	76.527840	40.783012	45.134312	0.000000	0.000000	0.000000	0.000000	0.000000	0.000000	-0.051010	-0.071149	-0.192721	0.000000	1.000000	1.000000	138.000000	0.000000
15237.658843	0.002961	0.484567	0.247152	76.561501	41.135979	45.549332	0.000000	0.000000	0.000000	0.000000	0.000000	0.000000	-0.051010	-0.071149	-0.192721	0.000000	1.000000	1.000000	138.000000	0.000000
15237.662177	0.002791	0.484289	0.246446	76.561501	41.135979	45.549332	0.000000	0.000000	0.000000	0.000000	0.000000	0.000000	-0.050993	-0.083303	-0.211683	0.000000	1.000000	1.000000	138.000000	0.000000
15237.665510	0.002791	0.484289	0.246446	76.561501	41.135979	45.549332	0.000000	0.000000	0.000000	0.000000	0.000000	0.000000	-0.050993	-0.083303	-0.211683	0.000000	1.000000	1.000000	138.000000	0.000000
15237.668843	0.002791	0.484289	0.246446	76.563278	41.601315	46.116074	0.000000	0.000000	0.000000	0.000000	0.000000	0.000000	-0.050993	-0.083303	-0.211683	0.000000	1.000000	1.000000	138.000000	0.000000
15237.672177	0.002688	0.484028	0.245659	76.563278	41.601315	46.116074	0.000000	0.000000	0.000000	0.000000	0.000000	0.000000	-0.030965	-0.078326	-0.236260	0.000000	1.000000	1.000000	138.000000	0.000000
15237.675510	0.002688	0.484028	0.245659	76.563278	41.601315	46.116074	0.000000	0.000000	0.000000	0.000000	0.000000	0.000000	-0.030965	-0.078326	-0.236260	0.000000	1.000000	1.000000	138.000000	0.000000
15237.678843	0.002688	0.484028	0.245659	76.550034	42.001183	46.613537	0.000000	0.000000	0.000000	0.000000	0.000000	0.000000	-0.030965	-0.078326	-0.236260	0.000000	1.000000	1.000000	138.000000	0.000000
15237.682177	0.002685	0.483806	0.244868	76.550034	42.001183	46.613537	0.000000	0.000000	0.000000	0.000000	0.000000	0.000000	-0.000907	-0.066665	-0.237238	0.000000	1.000000	1.000000	138.000000	0.000000
15237.685510	0.002685	0.483806	0.244868	76.550034	42.001183	46.613537	0.000000	0.000000	0.000000	0.000000	0.000000	0.000000	-0.000907	-0.066665	-0.237238	0.000000	1.000000	1.000000	138.000000	0.000000
15237.688843	0.002685	0.483806	0.244868	76.523102	42.227180	46.914509	0.000000	0.000000	0.000000	0.000000	0.000000	0.000000	-0.000907	-0.066665	-0.237238	0.000000	1.000000	1.000000	138.000000	0.000000
15237.692177	0.002685	0.483806	0.244868	76.523102	42.227180	46.914509	0.000000	0.000000	0.000000	0.000000	0.000000	0.000000	-0.000907	-0.066665	-0.237238	0.000000	1.000000	1.000000	138.000000	0.000000
15237.695510	0.002748	0.483661	0.244073	76.523102	42.227180	46.914509	0.000000	0.000000	0.000000	0.000000	0.000000	0.000000	0.019061	-0.043573	-0.238592	0.000000	1.000000	1.000000	138.000000	0.000000
15237.698843	0.002748	0.483661	0.244073	76.493271	42.243320	46.965565	0.000000	0.000000	0.000000	0.000000	0.000000	0.000000	0.019061	-0.043573	-0.238592	0.000000	1.000000	1.000000	138.000000	0.000000
15237.702177	0.002945	0.483669	0.243270	76.493271	42.243320	46.965565	0.000000	0.000000	0.000000	0.000000	0.000000	0.000000	0.058909	0.002421	-0.240894	0.000000	0.000000	1.000000	138.000000	0.000000
15237.705510	0.002945	0.483669	0.243270	76.493271	42.243320	46.965565	0.000000	0.000000	0.000000	0.000000	0.000000	0.000000	0.058909	0.002421	-0.240894	0.000000	0.000000	1.000000	138.000000	0.000000
15237.708843	0.002945	0.483669	0.243270	76.458328	42.022995	46.739017	0.000000	0.000000	0.000000	0.000000	0.000000	0.000000	0.058909	0.002421	-0.240894	0.000000	0.000000	1.000000	138.000000	0.000000
15237.712177	0.002945	0.483669	0.243270	76.458328	42.022995	46.739017	0.000000	0.000000	0.000000	0.000000	0.000000	0.000000	0.058909	0.002421	-0.240894	0.000000	0.000000	1.000000	138.000000	0.000000
15237.715510	0.003273	0.483811	0.242476	76.458328	42.022995	46.739017	0.000000	0.000000	0.000000	0.000000	0.000000	0.000000	0.098640	0.042689	-0.238189	0.000000	0.000000	1.000000	138.000000	0.000000
15237.718843	0.003273	0.483811	0.242476	76.412956	41.761871	46.459099	0.000000	0.000000	0.000000	0.000000	0.000000	0.000000	0.098640	0.042689	-0.238189	0.000000	0.000000	1.000000	138.000000	0.000000
15237.722177	0.003734	0.484105	0.241641	76.412956	41.761871	46.459099	0.000000	0.000000	0.000000	0.000000	0.000000	0.000000	0.138162	0.088007	-0.250231	0.000000	0.000000	1.000000	138.000000	0.000000
15237.725510	0.003734	0.484105	0.241641	76.412956	41.761871	46.459099	0.000000	0.000000	0.000000	0.000000	0.000000	0.000000	0.138162	0.088007	-0.250231	0.000000	0.000000	1.000000	138.000000	0.000000
15237.728843	0.003734	0.484105	0.241641	76.372627	41.532150	46.201759	0.000000	0.000000	0.000000	0.000000	0.000000	0.000000	0.138162	0.088007	-0.250231	0.000000	0.000000	1.000000	138.000000	0.000000
15237.732177	0.004226	0.484548	0.240767	76.372627	41.532150	46.201759	0.000000	0.000000	0.000000	0.000000	0.000000	0.000000	0.147698	0.133149	-0.262279	0.000000	0.000000	1.000000	138.000000	0.000000
15237.735510	0.004226	0.484548	0.240767	76.372627	41.532150	46.201759	0.000000	0.000000	0.000000	0.000000	0.000000	0.000000	0.147698	0.133149	-0.262279	0.000000	0.000000	1.000000	138.000000	0.000000
15237.738843	0.004226	0.484548	0.240767	76.359444	41.414734	46.042637	0.000000	0.000000	0.000000	0.000000	0.000000	0.000000	0.147698	0.133149	-0.262279	0.000000	0.000000	1.000000	138.000000	0.000000
15237.742177	0.004750	0.485141	0.239820	76.359444	41.414734	46.042637	0.000000	0.000000	0.000000	0.000000	0.000000	0.000000	0.157104	0.177708	-0.284156	0.000000	0.000000	1.000000	138.000000	0.000000
15237.745510	0.004750	0.485141	0.239820	76.359444	41.414734	46.042637	0.000000	0.000000	0.000000	0.000000	0.000000	0.000000	0.157104	0.177708	-0.284156	0.000000	0.000000	1.000000	138.000000	0.000000
15237.748843	0.004750	0.485141	0.239820	76.379227	41.458103	46.037560	0.000000	0.000000	0.000000	0.000000	0.000000	0.000000	0.157104	0.177708	-0.284156	0.000000	0.000000	1.000000	138.000000	0.000000
15237.752177	0.005271	0.485861	0.238784	76.379227	41.458103	46.037560	0.000000	0.000000	0.000000	0.000000	0.000000	0.000000	0.156472	0.216104	-0.310825	0.000000	0.000000	1.000000	138.000000	0.000000
15237.755510	0.005271	0.485861	0.238784	76.379227	41.458103	46.037560	0.000000	0.000000	0.000000	0.000000	0.000000	0.000000	0.156472	0.216104	-0.310825	0.000000	0.000000	1.000000	138.000000	0.000000
15237.758843	0.005271	0.485861	0.238784	76.404358	41.579834	46.111870	0.000000	0.000000	0.000000	0.000000	0.000000	0.000000	0.156472	0.216104	-0.310825	0.000000	0.000000	1.000000	138.000000	0.000000
15237.762177	0.005824	0.486766	0.237672	76.404358	41.579834	46.111870	0.000000	0.000000	0.000000	0.000000	0.000000	0.000000	0.165708	0.271534	-0.333698	0.000000	0.000000	1.000000	138.000000	0.000000
15237.765510	0.005824	0.486766	0.237672	76.404358	41.579834	46.111870	0.000000	0.000000	0.000000	0.000000	0.000000	0.000000	0.165708	0.271534	-0.333698	0.000000	0.000000	1.000000	138.000000	0.000000
15237.768843	0.005824	0.486766	0.237672	76.423248	41.699688	46.182007	0.000000	0.000000	0.000000	0.000000	0.000000	0.000000	0.165708	0.271534	-0.333698	0.000000	0.000000	1.000000	138.000000	0.000000
15237.772177	0.006439	0.487776	0.236420	76.423248	41.699688	46.182007	0.000000	0.000000	0.000000	0.000000	0.000000	0.000000	0.184544	0.303008	-0.375503	0.000000	0.000000	1.000000	138.000000	0.000000
15237.775510	0.006439	0.487776	0.236420	76.423248	41.699688	46.182007	0.000000	0.000000	0.000000	0.000000	0.000000	0.000000	0.184544	0.303008	-0.375503	0.000000	0.000000	1.000000	138.000000	0.000000
15237.778843	0.006439	0.487776	0.236420	76.444420	41.833717	46.261131	0.000000	0.000000	0.000000	0.000000	0.000000	0.000000	0.184544	0.303008	-0.375503	0.000000	0.000000	1.000000	138.000000	0.000000
15237.782177	0.007116	0.488948	0.235041	76.444420	41.833717	46.261131	0.000000	0.000000	0.000000	0.000000	0.000000	0.000000	0.203200	0.351351	-0.413670	0.000000	0.000000	1.000000	138.000000	0.000000
15237.785510	0.007116	0.488948	0.235041	76.444420	41.833717	46.261131	0.000000	0.000000	0.000000	0.000000	0.000000	0.000000	0.203200	0.351351	-0.413670	0.000000	0.000000	1.000000	138.000000	0.000000
15237.788843	0.007116	0.488948	0.235041	76.465576	41.976151	46.340492	0.000000	0.000000	0.000000	0.000000	0.000000	0.000000	0.203200	0.351351	-0.413670	0.000000	0.000000	1.000000	138.000000	0.000000
15237.792177	0.007887	0.490219	0.233486	76.465576	41.976151	46.340492	0.000000	0.000000	0.000000	0.000000	0.000000	0.000000	0.231296	0.381491	-0.466394	0.000000	0.000000	1.000000	138.000000	0.000000
15237.795510	0.007887	0.490219	0.233486	76.465576	41.976151	46.340492	0.000000	0.000000	0.000000	0.000000	0.000000	0.000000	0.231296	0.381491	-0.466394	0.000000	0.000000	1.000000	138.000000	0.000000
15237.798843	0.007887	0.490219	0.233486	76.496178	42.141632	46.435020	0.000000	0.000000	0.000000	0.000000	0.000000	0.000000	0.231296	0.381491	-0.466394	0.000000	0.000000	1.000000	138.000000	0.000000
15237.802177	0.008750	0.491606	0.231704	76.496178	42.141632	46.435020	0.000000	0.000000	0.000000	0.000000	0.000000	0.000000	0.258817	0.416016	-0.534818	0.000000	0.000000	1.000000	138.000000	0.000000
15237.805510	0.008750	0.491606	0.231704	76.496178	42.141632	46.435020	0.000000	0.000000	0.000000	0.000000	0.000000	0.000000	0.258817	0.416016	-0.534818	0.000000	0.000000	1.000000	138.000000	0.000000
15237.808843	0.008750	0.491606	0.231704	76.537323	42.340656	46.559750	0.000000	0.000000	0.000000	0.000000	0.000000	0.000000	0.258817	0.416016	-0.534818	0.000000	0.000000	1.000000	138.000000	0.000000
15237.812177	0.009605	0.493125	0.229707	76.537323	42.340656	46.559750	0.000000	0.000000	0.000000	0.000000	0.000000	0.000000	0.256555	0.455654	-0.599124	0.000000	0.000000	1.000000	138.000000	0.000000
15237.815510	0.009605	0.493125	0.229707	76.537323	42.340656	46.559750	0.000000	0.000000	0.000000	0.000000	0.000000	0.000000	0.256555	0.455654	-0.599124	0.000000	0.000000	1.000000	138.000000	0.000000
15237.818843	0.009605	0.493125	0.229707	76.587746	42.580826	46.721165	0.000000	0.000000	0.000000	0.000000	0.000000	0.000000	0.256555	0.455654	-0.599124	0.000000	0.000000	1.000000	138.000000	0.000000
15237.822177	0.010549	0.494695	0.227429	76.587746	42.580826	46.721165	0.000000	0.000000	0.000000	0.000000	0.000000	0.000000	0.282998	0.470930	-0.683349	0.000000	0.000000	1.000000	138.000000	0.000000
15237.825510	0.010549	0.494695	0.227429	76.587746	42.580826	46.721165	0.000000	0.000000	0.000000	0.000000	0.000000	0.000000	0.282998	0.470930	-0.683349	0.000000	0.000000	1.000000	138.000000	0.000000
15237.828843	0.010549	0.494695	0.227429	76.646042	42.887146	46.946571	0.000000	0.000000	0.000000	0.000000	0.000000	0.000000	0.282998	0.470930	-0.683349	0.000000	0.000000	1.000000	138.000000	0.000000
15237.832177	0.011513	0.496369	0.224881	76.646042	42.887146	46.946571	0.000000	0.000000	0.000000	0.000000	0.000000	0.000000	0.289416	0.502364	-0.764417	0.000000	0.000000	1.000000	138.000000	0.000000
15237.835510	0.011513	0.496369	0.224881	76.646042	42.887146	46.946571	0.000000	0.000000	0.000000	0.000000	0.000000	0.000000	0.289416	0.502364	-0.764417	0.000000	0.000000	1.000000	138.000000	0.000000
15237.838843	0.011513	0.496369	0.224881	76.714912	43.241615	47.226154	0.000000	0.000000	0.000000	0.000000	0.000000	0.000000	0.289416	0.502364	-0.764417	0.000000	0.000000	1.000000	138.000000	0.000000
15237.842177	0.012562	0.498088	0.222044	76.714912	43.241615	47.226154	0.000000	0.000000	0.000000	0.000000	0.000000	0.000000	0.314618	0.515685	-0.851108	0.000000	0.000000	1.000000	138.000000	0.000000
15237.845510	0.012562	0.498088	0.222044	76.714912	43.241615	47.226154	0.000000	0.000000	0.000000	0.000000	0.000000	0.000000	0.314618	0.515685	-0.851108	0.000000	0.000000	1.000000	138.000000	0.000000
15237.848843	0.012562	0.498088	0.222044	76.793579	43.646786	47.546993	0.000000	0.000000	0.000000	0.000000	0.000000	0.000000	0.314618	0.515685	-0.851108	0.000000	0.000000	1.000000	138.000000	0.000000
15237.852177	0.013693	0.499889	0.218978	76.793579	43.646786	47.546993	0.000000	0.000000	0.000000	0.000000	0.000000	0.000000	0.339408	0.540320	-0.919814	0.000000	0.000000	1.000000	138.000000	0.000000
15237.855510	0.013693	0.499889	0.218978	76.793579	43.646786	47.546993	0.000000	0.000000	0.000000	0.000000	0.000000	0.000000	0.339408	0.540320	-0.919814	0.000000	0.000000	1.000000	138.000000	0.000000
15237.858843	0.013693	0.499889	0.218978	76.884743	44.122906	47.990021	0.000000	0.000000	0.000000	0.000000	0.000000	0.000000	0.339408	0.540320	-0.919814	0.000000	0.000000	1.000000	138.000000	0.000000
15237.862177	0.014968	0.501747	0.215628	76.884743	44.122906	47.990021	0.000000	0.000000	0.000000	0.000000	0.000000	0.000000	0.382258	0.557353	-1.004997	0.000000	0.000000	1.000000	138.000000	0.000000
15237.865510	0.014968	0.501747	0.215628	76.884743	44.122906	47.990021	0.000000	0.000000	0.000000	0.000000	0.000000	0.000000	0.382258	0.557353	-1.004997	0.000000	0.000000	1.000000	138.000000	0.000000
15237.868843	0.014968	0.501747	0.215628	76.983627	44.650970	48.530476	0.000000	0.000000	0.000000	0.000000	0.000000	0.000000	0.382258	0.557353	-1.004997	0.000000	0.000000	1.000000	138.000000	0.000000
15237.872177	0.016382	0.503679	0.212038	76.983627	44.650970	48.530476	0.000000	0.000000	0.000000	0.000000	0.000000	0.000000	0.424220	0.579710	-1.076995	0.000000	0.000000	1.000000	138.000000	0.000000
15237.875510	0.016382	0.503679	0.212038	76.983627	44.650970	48.530476	0.000000	0.000000	0.000000	0.000000	0.000000	0.000000	0.424220	0.579710	-1.076995	0.000000	0.000000	1.000000	138.000000	0.000000
15237.878843	0.016382	0.503679	0.212038	77.096832	45.190468	49.186588	0.000000	0.000000	0.000000	0.000000	0.000000	0.000000	0.424220	0.579710	-1.076995	0.000000	0.000000	1.000000	138.000000	0.000000
15237.882177	0.017900	0.505646	0.208206	77.096832	45.190468	49.186588	0.000000	0.000000	0.000000	0.000000	0.000000	0.000000	0.455455	0.589870	-1.149493	0.000000	0.000000	1.000000	138.000000	0.000000
15237.885510	0.017900	0.505646	0.208206	77.096832	45.190468	49.186588	0.000000	0.000000	0.000000	0.000000	0.000000	0.000000	0.455455	0.589870	-1.149493	0.000000	0.000000	1.000000	138.000000	0.000000
15237.888843	0.017900	0.505646	0.208206	77.251335	45.642551	50.204563	0.000000	0.000000	0.000000	0.000000	0.000000	0.000000	0.455455	0.589870	-1.149493	0.000000	0.000000	1.000000	138.000000	0.000000
15237.892177	0.019551	0.507628	0.204180	77.251335	45.642551	50.204563	0.000000	0.000000	0.000000	0.000000	0.000000	0.000000	0.495370	0.594679	-1.207889	0.000000	0.000000	1.000000	138.000000	0.000000
15237.895510	0.019551	0.507628	0.204180	77.251335	45.642551	50.204563	0.000000	0.000000	0.000000	0.000000	0.000000	0.000000	0.495370	0.594679	-1.207889	0.000000	0.000000	1.000000	138.000000	0.000000
15237.898843	0.019551	0.507628	0.204180	77.485901	45.887840	51.102085	0.000000	0.000000	0.000000	0.000000	0.000000	0.000000	0.495370	0.594679	-1.207889	0.000000	0.000000	1.000000	138.000000	0.000000
15237.902177	0.021331	0.509659	0.199952	77.485901	45.887840	51.102085	0.000000	0.000000	0.000000	0.000000	0.000000	0.000000	0.533917	0.609345	-1.268372	0.000000	0.000000	1.000000	138.000000	0.000000
15237.905510	0.021331	0.509659	0.199952	77.485901	45.887840	51.102085	0.000000	0.000000	0.000000	0.000000	0.000000	0.000000	0.533917	0.609345	-1.268372	0.000000	0.000000	1.000000	138.000000	0.000000
15237.908843	0.021331	0.509659	0.199952	77.801239	45.842388	51.225136	0.000000	0.000000	0.000000	0.000000	0.000000	0.000000	0.533917	0.609345	-1.268372	0.000000	0.000000	1.000000	138.000000	0.000000
15237.912177	0.023269	0.511708	0.195624	77.801239	45.842388	51.225136	0.000000	0.000000	0.000000	0.000000	0.000000	0.000000	0.581459	0.614750	-1.298438	0.000000	0.000000	1.000000	138.000000	0.000000
15237.915510	0.023269	0.511708	0.195624	77.801239	45.842388	51.225136	0.000000	0.000000	0.000000	0.000000	0.000000	0.000000	0.581459	0.614750	-1.298438	0.000000	0.000000	1.000000	138.000000	0.000000
15237.918843	0.023269	0.511708	0.195624	78.190224	45.550224	51.065025	0.000000	0.000000	0.000000	0.000000	0.000000	0.000000	0.581459	0.614750	-1.298438	0.000000	0.000000	1.000000	138.000000	0.000000
15237.922177	0.025329	0.513789	0.191175	78.190224	45.550224	51.065025	0.000000	0.000000	0.000000	0.000000	0.000000	0.000000	0.618162	0.624423	-1.334631	0.000000	0.000000	1.000000	138.000000	0.000000
15237.925510	0.025329	0.513789	0.191175	78.190224	45.550224	51.065025	0.000000	0.000000	0.000000	0.000000	0.000000	0.000000	0.618162	0.624423	-1.334631	0.000000	0.000000	1.000000	138.000000	0.000000
15237.928843	0.025329	0.513789	0.191175	78.627968	44.979610	51.056076	0.000000	0.000000	0.000000	0.000000	0.000000	0.000000	0.618162	0.624423	-1.334631	0.000000	0.000000	1.000000	138.000000	0.000000
15237.932177	0.027541	0.515888	0.186656	78.627968	44.979610	51.056076	0.000000	0.000000	0.000000	0.000000	0.000000	0.000000	0.663418	0.629448	-1.355804	0.000000	0.000000	1.000000	138.000000	0.000000
15237.935510	0.027541	0.515888	0.186656	78.627968	44.979610	51.056076	0.000000	0.000000	0.000000	0.000000	0.000000	0.000000	0.663418	0.629448	-1.355804	0.000000	0.000000	1.000000	138.000000	0.000000
15237.938843	0.027541	0.515888	0.186656	79.107201	44.086025	50.960133	0.000000	0.000000	0.000000	0.000000	0.000000	0.000000	0.663418	0.629448	-1.355804	0.000000	0.000000	1.000000	138.000000	0.000000
15237.942177	0.029931	0.518004	0.182097	79.107201	44.086025	50.960133	0.000000	0.000000	0.000000	0.000000	0.000000	0.000000	0.716913	0.634996	-1.367446	0.000000	0.000000	1.000000	138.000000	0.000000
15237.945510	0.029931	0.518004	0.182097	79.107201	44.086025	50.960133	0.000000	0.000000	0.000000	0.000000	0.000000	0.000000	0.716913	0.634996	-1.367446	0.000000	0.000000	1.000000	138.000000	0.000000
15237.948843	0.029931	0.518004	0.182097	79.633804	42.786705	50.261841	0.000000	0.000000	0.000000	0.000000	0.000000	0.000000	0.716913	0.634996	-1.367446	0.000000	0.000000	1.000000	138.000000	0.000000
15237.952177	0.032495	0.520123	0.177518	79.633804	42.786705	50.261841	0.000000	0.000000	0.000000	0.000000	0.000000	0.000000	0.769259	0.635496	-1.373820	0.000000	0.000000	1.000000	138.000000	0.000000
15237.955510	0.032495	0.520123	0.177518	79.633804	42.786705	50.261841	0.000000	0.000000	0.000000	0.000000	0.000000	0.000000	0.769259	0.635496	-1.373820	0.000000	0.000000	1.000000	138.000000	0.000000
15237.958843	0.032495	0.520123	0.177518	80.175285	40.799625	48.977039	0.000000	0.000000	0.000000	0.000000	0.000000	0.000000	0.769259	0.635496	-1.373820	0.000000	0.000000	1.000000	138.000000	0.000000
15237.962177	0.035202	0.522230	0.172973	80.175285	40.799625	48.977039	0.000000	0.000000	0.000000	0.000000	0.000000	0.000000	0.812184	0.632328	-1.363570	0.000000	0.000000	1.000000	138.000000	0.000000
15237.965510	0.035202	0.522230	0.172973	80.175285	40.799625	48.977039	0.000000	0.000000	0.000000	0.000000	0.000000	0.000000	0.812184	0.632328	-1.363570	0.000000	0.000000	1.000000	138.000000	0.000000
15237.968843	0.035202	0.522230	0.172973	80.681786	37.728493	46.931236	0.000000	0.000000	0.000000	0.000000	0.000000	0.000000	0.812184	0.632328	-1.363570	0.000000	0.000000	1.000000	138.000000	0.000000
15237.972177	0.038047	0.524324	0.168425	80.681786	37.728493	46.931236	0.000000	0.000000	0.000000	0.000000	0.000000	0.000000	0.853532	0.628186	-1.364179	0.000000	0.000000	1.000000	138.000000	0.000000
15237.975510	0.038047	0.524324	0.168425	80.681786	37.728493	46.931236	0.000000	0.000000	0.000000	0.000000	0.000000	0.000000	0.853532	0.628186	-1.364179	0.000000	0.000000	1.000000	138.000000	0.000000
15237.978843	0.038047	0.524324	0.168425	81.119141	33.251110	43.381035	0.000000	0.000000	0.000000	0.000000	0.000000	0.000000	0.853532	0.628186	-1.364179	0.000000	0.000000	1.000000	138.000000	0.000000
15237.982177	0.040998	0.526389	0.163897	81.119141	33.251110	43.381035	0.000000	0.000000	0.000000	0.000000	0.000000	0.000000	0.885359	0.619532	-1.358522	0.000000	0.000000	1.000000	138.000000	0.000000
15237.985510	0.040998	0.526389	0.163897	81.119141	33.251110	43.381035	0.000000	0.000000	0.000000	0.000000	0.000000	0.000000	0.885359	0.619532	-1.358522	0.000000	0.000000	1.000000	138.000000	0.000000
15237.988843	0.040998	0.526389	0.163897	81.484123	27.569115	38.184433	0.000000	0.000000	0.000000	0.000000	0.000000	0.000000	0.885359	0.619532	-1.358522	0.000000	0.000000	1.000000	138.000000	0.000000
15237.992177	0.043990	0.528471	0.159331	81.484123	27.569115	38.184433	0.000000	0.000000	0.000000	0.000000	0.000000	0.000000	0.897574	0.624459	-1.369767	0.000000	0.000000	1.000000	138.000000	0.000000
15237.995510	0.043990	0.528471	0.159331	81.484123	27.569115	38.184433	0.000000	0.000000	0.000000	0.000000	0.000000	0.000000	0.897574	0.624459	-1.369767	0.000000	0.000000	1.000000	138.000000	0.000000
15237.998843	0.043990	0.528471	0.159331	81.742271	21.198393	31.892832	0.000000	0.000000	0.000000	0.000000	0.000000	0.000000	0.897574	0.624459	-1.369767	0.000000	0.000000	1.000000	138.000000	0.000000
15238.002177	0.046966	0.530539	0.154772	81.742271	21.198393	31.892832	0.000000	0.000000	0.000000	0.000000	0.000000	0.000000	0.892607	0.620274	-1.367742	0.000000	0.000000	1.000000	138.000000	0.000000
15238.005510	0.046966	0.530539	0.154772	81.742271	21.198393	31.892832	0.000000	0.000000	0.000000	0.000000	0.000000	0.000000	0.892607	0.620274	-1.367742	0.000000	0.000000	1.000000	138.000000	0.000000
15238.008843	0.046966	0.530539	0.154772	81.875175	14.769114	25.327215	0.000000	0.000000	0.000000	0.000000	0.000000	0.000000	0.892607	0.620274	-1.367742	0.000000	0.000000	1.000000	138.000000	0.000000
15238.012177	0.049836	0.532607	0.150207	81.875175	14.769114	25.327215	0.000000	0.000000	0.000000	0.000000	0.000000	0.000000	0.861108	0.620457	-1.369407	0.000000	0.000000	1.000000	138.000000	0.000000
15238.015510	0.049836	0.532607	0.150207	81.875175	14.769114	25.327215	0.000000	0.000000	0.000000	0.000000	0.000000	0.000000	0.861108	0.620457	-1.369407	0.000000	0.000000	1.000000	138.000000	0.000000
15238.018843	0.049836	0.532607	0.150207	81.879219	8.984342	19.435572	0.000000	0.000000	0.000000	0.000000	0.000000	0.000000	0.861108	0.620457	-1.369407	0.000000	0.000000	1.000000	138.000000	0.000000
15238.022177	0.052630	0.534656	0.145620	81.879219	8.984342	19.435572	0.000000	0.000000	0.000000	0.000000	0.000000	0.000000	0.838174	0.614840	-1.376176	0.000000	0.000000	1.000000	138.000000	0.000000
15238.025510	0.052630	0.534656	0.145620	81.879219	8.984342	19.435572	0.000000	0.000000	0.000000	0.000000	0.000000	0.000000	0.838174	0.614840	-1.376176	0.000000	0.000000	1.000000	138.000000	0.000000
15238.028843	0.052630	0.534656	0.145620	81.813690	4.839916	15.470066	0.000000	0.000000	0.000000	0.000000	0.000000	0.000000	0.838174	0.614840	-1.376176	0.000000	0.000000	1.000000	138.000000	0.000000
15238.032177	0.055181	0.536659	0.141069	81.813690	4.839916	15.470066	0.000000	0.000000	0.000000	0.000000	0.000000	0.000000	0.765404	0.600739	-1.365465	0.000000	0.000000	1.000000	138.000000	0.000000
15238.035510	0.055181	0.536659	0.141069	81.813690	4.839916	15.470066	0.000000	0.000000	0.000000	0.000000	0.000000	0.000000	0.765404	0.600739	-1.365465	0.000000	0.000000	1.000000	138.000000	0.000000
15238.038843	0.055181	0.536659	0.141069	81.736252	2.574912	13.983629	0.000000	0.000000	0.000000	0.000000	0.000000	0.000000	0.765404	0.600739	-1.365465	0.000000	0.000000	1.000000	138.000000	0.000000
15238.042177	0.057608	0.538582	0.136550	81.736252	2.574912	13.983629	0.000000	0.000000	0.000000	0.000000	0.000000	0.000000	0.728104	0.577108	-1.355458	0.000000	0.000000	1.000000	138.000000	0.000000
15238.045510	0.057608	0.538582	0.136550	81.736252	2.574912	13.983629	0.000000	0.000000	0.000000	0.000000	0.000000	0.000000	0.728104	0.577108	-1.355458	0.000000	0.000000	1.000000	138.000000	0.000000
15238.048843	0.057608	0.538582	0.136550	81.680206	1.716630	14.057458	0.000000	0.000000	0.000000	0.000000	0.000000	0.000000	0.728104	0.577108	-1.355458	0.000000	0.000000	1.000000	138.000000	0.000000
15238.052177	0.060000	0.540531	0.132084	81.680206	1.716630	14.057458	0.000000	0.000000	0.000000	0.000000	0.000000	0.000000	0.717466	0.584678	-1.340057	0.000000	0.000000	1.000000	138.000000	0.000000
15238.055510	0.060000	0.540531	0.132084	81.680206	1.716630	14.057458	0.000000	0.000000	0.000000	0.000000	0.000000	0.000000	0.717466	0.584678	-1.340057	0.000000	0.000000	1.000000	138.000000	0.000000
15238.058843	0.060000	0.540531	0.132084	81.659813	1.577097	14.832511	0.000000	0.000000	0.000000	0.000000	0.000000	0.000000	0.717466	0.584678	-1.340057	0.000000	0.000000	1.000000	138.000000	0.000000
15238.062177	0.062304	0.542460	0.127701	81.659813	1.577097	14.832511	0.000000	0.000000	0.000000	0.000000	0.000000	0.000000	0.691278	0.578642	-1.314798	0.000000	0.000000	1.000000	138.000000	0.000000
15238.065510	0.062304	0.542460	0.127701	81.659813	1.577097	14.832511	0.000000	0.000000	0.000000	0.000000	0.000000	0.000000	0.691278	0.578642	-1.314798	0.000000	0.000000	1.000000	138.000000	0.000000
15238.068843	0.062304	0.542460	0.127701	81.664848	1.577592	15.625559	0.000000	0.000000	0.000000	0.000000	0.000000	0.000000	0.691278	0.578642	-1.314798	0.000000	0.000000	1.000000	138.000000	0.000000
15238.072177	0.064525	0.544421	0.123417	81.664848	1.577592	15.625559	0.000000	0.000000	0.000000	0.000000	0.000000	0.000000	0.666264	0.588208	-1.285299	0.000000	0.000000	1.000000	138.000000	0.000000
15238.075510	0.064525	0.544421	0.123417	81.664848	1.577592	15.625559	0.000000	0.000000	0.000000	0.000000	0.000000	0.000000	0.666264	0.588208	-1.285299	0.000000	0.000000	1.000000	138.000000	0.000000
15238.078843	0.064525	0.544421	0.123417	81.700005	1.425151	16.147827	0.000000	0.000000	0.000000	0.000000	0.000000	0.000000	0.666264	0.588208	-1.285299	0.000000	0.000000	1.000000	138.000000	0.000000
15238.082177	0.066611	0.546383	0.119244	81.700005	1.425151	16.147827	0.000000	0.000000	0.000000	0.000000	0.000000	0.000000	0.625820	0.588537	-1.251806	0.000000	0.000000	1.000000	138.000000	0.000000
15238.085510	0.066611	0.546383	0.119244	81.700005	1.425151	16.147827	0.000000	0.000000	0.000000	0.000000	0.000000	0.000000	0.625820	0.588537	-1.251806	0.000000	0.000000	1.000000	138.000000	0.000000
15238.088843	0.066611	0.546383	0.119244	81.726517	0.966605	16.060093	0.000000	0.000000	0.000000	0.000000	0.000000	0.000000	0.625820	0.588537	-1.251806	0.000000	0.000000	1.000000	138.000000	0.000000
15238.092177	0.068564	0.548328	0.115169	81.726517	0.966605	16.060093	0.000000	0.000000	0.000000	0.000000	0.000000	0.000000	0.585972	0.583637	-1.222372	0.000000	0.000000	1.000000	138.000000	0.000000
15238.095510	0.068564	0.548328	0.115169	81.726517	0.966605	16.060093	0.000000	0.000000	0.000000	0.000000	0.000000	0.000000	0.585972	0.583637	-1.222372	0.000000	0.000000	1.000000	138.000000	0.000000
15238.098843	0.068564	0.548328	0.115169	81.744125	0.414462	15.936795	0.000000	0.000000	0.000000	0.000000	0.000000	0.000000	0.585972	0.583637	-1.222372	0.000000	0.000000	1.000000	138.000000	0.000000
15238.102177	0.070249	0.550252	0.111174	81.744125	0.414462	15.936795	0.000000	0.000000	0.000000	0.000000	0.000000	0.000000	0.505340	0.577338	-1.198480	0.000000	0.000000	1.000000	138.000000	0.000000
15238.105510	0.070249	0.550252	0.111174	81.744125	0.414462	15.936795	0.000000	0.000000	0.000000	0.000000	0.000000	0.000000	0.505340	0.577338	-1.198480	0.000000	0.000000	1.000000	138.000000	0.000000
15238.108843	0.070249	0.550252	0.111174	81.760574	0.019386	15.914001	0.000000	0.000000	0.000000	0.000000	0.000000	0.000000	0.505340	0.577338	-1.198480	0.000000	0.000000	1.000000	138.000000	0.000000
15238.112177	0.071719	0.552150	0.107218	81.760574	0.019386	15.914001	0.000000	0.000000	0.000000	0.000000	0.000000	0.000000	0.441102	0.569404	-1.187024	0.000000	0.000000	1.000000	138.000000	0.000000
15238.115510	0.071719	0.552150	0.107218	81.760574	0.019386	15.914001	0.000000	0.000000	0.000000	0.000000	0.000000	0.000000	0.441102	0.569404	-1.187024	0.000000	0.000000	1.000000	138.000000	0.000000
15238.118843	0.071719	0.552150	0.107218	81.788315	0.026492	16.431578	0.000000	0.000000	0.000000	0.000000	0.000000	0.000000	0.441102	0.569404	-1.187024	0.000000	0.000000	1.000000	138.000000	0.000000
15238.122177	0.073111	0.553973	0.103273	81.788315	0.026492	16.431578	0.000000	0.000000	0.000000	0.000000	0.000000	0.000000	0.417596	0.546705	-1.183442	0.000000	0.000000	1.000000	138.000000	0.000000
15238.125510	0.073111	0.553973	0.103273	81.788315	0.026492	16.431578	0.000000	0.000000	0.000000	0.000000	0.000000	0.000000	0.417596	0.546705	-1.183442	0.000000	0.000000	1.000000	138.000000	0.000000
15238.128843	0.073111	0.553973	0.103273	81.825287	0.465482	17.216722	0.000000	0.000000	0.000000	0.000000	0.000000	0.000000	0.417596	0.546705	-1.183442	0.000000	0.000000	1.000000	138.000000	0.000000
15238.132177	0.074396	0.555763	0.099318	81.825287	0.465482	17.216722	0.000000	0.000000	0.000000	0.000000	0.000000	0.000000	0.385484	0.537121	-1.186498	0.000000	0.000000	1.000000	138.000000	0.000000
15238.135510	0.074396	0.555763	0.099318	81.825287	0.465482	17.216722	0.000000	0.000000	0.000000	0.000000	0.000000	0.000000	0.385484	0.537121	-1.186498	0.000000	0.000000	1.000000	138.000000	0.000000
15238.138843	0.074396	0.555763	0.099318	81.862526	1.261575	18.099876	0.000000	0.000000	0.000000	0.000000	0.000000	0.000000	0.385484	0.537121	-1.186498	0.000000	0.000000	1.000000	138.000000	0.000000
15238.142177	0.075766	0.557577	0.095378	81.862526	1.261575	18.099876	0.000000	0.000000	0.000000	0.000000	0.000000	0.000000	0.410936	0.544299	-1.182045	0.000000	0.000000	1.000000	138.000000	0.000000
15238.145510	0.075766	0.557577	0.095378	81.862526	1.261575	18.099876	0.000000	0.000000	0.000000	0.000000	0.000000	0.000000	0.410936	0.544299	-1.182045	0.000000	0.000000	1.000000	138.000000	0.000000
15238.148843	0.075766	0.557577	0.095378	81.897537	2.198264	19.181463	0.000000	0.000000	0.000000	0.000000	0.000000	0.000000	0.410936	0.544299	-1.182045	0.000000	0.000000	1.000000	138.000000	0.000000
15238.152177	0.077215	0.559318	0.091430	81.897537	2.198264	19.181463	0.000000	0.000000	0.000000	0.000000	0.000000	0.000000	0.434909	0.522077	-1.184216	0.000000	0.000000	1.000000	138.000000	0.000000
15238.155510	0.077215	0.559318	0.091430	81.897537	2.198264	19.181463	0.000000	0.000000	0.000000	0.000000	0.000000	0.000000	0.434909	0.522077	-1.184216	0.000000	0.000000	1.000000	138.000000	0.000000
15238.158843	0.077215	0.559318	0.091430	81.930656	3.117311	20.308657	0.000000	0.000000	0.000000	0.000000	0.000000	0.000000	0.434909	0.522077	-1.184216	0.000000	0.000000	1.000000	138.000000	0.000000
15238.162177	0.078618	0.561052	0.087522	81.930656	3.117311	20.308657	0.000000	0.000000	0.000000	0.000000	0.000000	0.000000	0.420671	0.520362	-1.172583	0.000000	0.000000	1.000000	138.000000	0.000000
15238.165510	0.078618	0.561052	0.087522	81.930656	3.117311	20.308657	0.000000	0.000000	0.000000	0.000000	0.000000	0.000000	0.420671	0.520362	-1.172583	0.000000	0.000000	1.000000	138.000000	0.000000
15238.168843	0.078618	0.561052	0.087522	81.950966	3.887016	21.054314	0.000000	0.000000	0.000000	0.000000	0.000000	0.000000	0.420671	0.520362	-1.172583	0.000000	0.000000	1.000000	138.000000	0.000000
15238.172177	0.080003	0.562741	0.083677	81.950966	3.887016	21.054314	0.000000	0.000000	0.000000	0.000000	0.000000	0.000000	0.415681	0.506465	-1.153479	0.000000	0.000000	1.000000	138.000000	0.000000
15238.175510	0.080003	0.562741	0.083677	81.950966	3.887016	21.054314	0.000000	0.000000	0.000000	0.000000	0.000000	0.000000	0.415681	0.506465	-1.153479	0.000000	0.000000	1.000000	138.000000	0.000000
15238.178843	0.080003	0.562741	0.083677	81.970772	4.419548	21.576899	0.000000	0.000000	0.000000	0.000000	0.000000	0.000000	0.415681	0.506465	-1.153479	0.000000	0.000000	1.000000	138.000000	0.000000
15238.182177	0.081348	0.564384	0.079900	81.970772	4.419548	21.576899	0.000000	0.000000	0.000000	0.000000	0.000000	0.000000	0.403303	0.493041	-1.132866	0.000000	0.000000	1.000000	138.000000	0.000000
15238.185510	0.081348	0.564384	0.079900	81.970772	4.419548	21.576899	0.000000	0.000000	0.000000	0.000000	0.000000	0.000000	0.403303	0.493041	-1.132866	0.000000	0.000000	1.000000	138.000000	0.000000
15238.188843	0.081348	0.564384	0.079900	81.988960	4.821945	22.212034	0.000000	0.000000	0.000000	0.000000	0.000000	0.000000	0.403303	0.493041	-1.132866	0.000000	0.000000	1.000000	138.000000	0.000000
15238.192177	0.082518	0.565928	0.076165	81.988960	4.821945	22.212034	0.000000	0.000000	0.000000	0.000000	0.000000	0.000000	0.351086	0.463290	-1.120724	0.000000	0.000000	1.000000	138.000000	0.000000
15238.195510	0.082518	0.565928	0.076165	81.988960	4.821945	22.212034	0.000000	0.000000	0.000000	0.000000	0.000000	0.000000	0.351086	0.463290	-1.120724	0.000000	0.000000	1.000000	138.000000	0.000000
15238.198843	0.082518	0.565928	0.076165	82.011124	5.307255	23.086243	0.000000	0.000000	0.000000	0.000000	0.000000	0.000000	0.351086	0.463290	-1.120724	0.000000	0.000000	1.000000	138.000000	0.000000
15238.202177	0.083552	0.567402	0.072523	82.011124	5.307255	23.086243	0.000000	0.000000	0.000000	0.000000	0.000000	0.000000	0.310082	0.442036	-1.092619	0.000000	0.000000	1.000000	138.000000	0.000000
15238.205510	0.083552	0.567402	0.072523	82.011124	5.307255	23.086243	0.000000	0.000000	0.000000	0.000000	0.000000	0.000000	0.310082	0.442036	-1.092619	0.000000	0.000000	1.000000	138.000000	0.000000
15238.208843	0.083552	0.567402	0.072523	82.044533	6.023200	24.121321	0.000000	0.000000	0.000000	0.000000	0.000000	0.000000	0.310082	0.442036	-1.092619	0.000000	0.000000	1.000000	138.000000	0.000000
15238.212177	0.084537	0.568771	0.068866	82.044533	6.023200	24.121321	0.000000	0.000000	0.000000	0.000000	0.000000	0.000000	0.295561	0.410879	-1.096926	0.000000	0.000000	1.000000	138.000000	0.000000
15238.215510	0.084537	0.568771	0.068866	82.044533	6.023200	24.121321	0.000000	0.000000	0.000000	0.000000	0.000000	0.000000	0.295561	0.410879	-1.096926	0.000000	0.000000	1.000000	138.000000	0.000000
15238.218843	0.084537	0.568771	0.068866	82.086639	7.270188	25.713806	0.000000	0.000000	0.000000	0.000000	0.000000	0.000000	0.295561	0.410879	-1.096926	0.000000	0.000000	1.000000	138.000000	0.000000
15238.222177	0.085573	0.570038	0.065180	82.086639	7.270188	25.713806	0.000000	0.000000	0.000000	0.000000	0.000000	0.000000	0.310935	0.380017	-1.105839	0.000000	0.000000	1.000000	138.000000	0.000000
15238.225510	0.085573	0.570038	0.065180	82.086639	7.270188	25.713806	0.000000	0.000000	0.000000	0.000000	0.000000	0.000000	0.310935	0.380017	-1.105839	0.000000	0.000000	1.000000	138.000000	0.000000
15238.228843	0.085573	0.570038	0.065180	82.135834	9.031998	27.781307	0.000000	0.000000	0.000000	0.000000	0.000000	0.000000	0.310935	0.380017	-1.105839	0.000000	0.000000	1.000000	138.000000	0.000000
15238.232177	0.086658	0.571232	0.061458	82.135834	9.031998	27.781307	0.000000	0.000000	0.000000	0.000000	0.000000	0.000000	0.325516	0.358101	-1.116519	0.000000	0.000000	1.000000	138.000000	0.000000
15238.235510	0.086658	0.571232	0.061458	82.135834	9.031998	27.781307	0.000000	0.000000	0.000000	0.000000	0.000000	0.000000	0.325516	0.358101	-1.116519	0.000000	0.000000	1.000000	138.000000	0.000000
15238.238843	0.086658	0.571232	0.061458	82.183502	11.058583	29.951548	0.000000	0.000000	0.000000	0.000000	0.000000	0.000000	0.325516	0.358101	-1.116519	0.000000	0.000000	1.000000	138.000000	0.000000
15238.242177	0.087846	0.572362	0.057732	82.183502	11.058583	29.951548	0.000000	0.000000	0.000000	0.000000	0.000000	0.000000	0.356235	0.338955	-1.117993	0.000000	0.000000	1.000000	138.000000	0.000000
15238.245510	0.087846	0.572362	0.057732	82.183502	11.058583	29.951548	0.000000	0.000000	0.000000	0.000000	0.000000	0.000000	0.356235	0.338955	-1.117993	0.000000	0.000000	1.000000	138.000000	0.000000
15238.248843	0.087846	0.572362	0.057732	82.223198	12.969239	32.111938	0.000000	0.000000	0.000000	0.000000	0.000000	0.000000	0.356235	0.338955	-1.117993	0.000000	0.000000	1.000000	138.000000	0.000000
15238.252177	0.089102	0.573420	0.053965	82.223198	12.969239	32.111938	0.000000	0.000000	0.000000	0.000000	0.000000	0.000000	0.376922	0.317463	-1.129966	0.000000	0.000000	1.000000	138.000000	0.000000
15238.255510	0.089102	0.573420	0.053965	82.223198	12.969239	32.111938	0.000000	0.000000	0.000000	0.000000	0.000000	0.000000	0.376922	0.317463	-1.129966	0.000000	0.000000	1.000000	138.000000	0.000000
15238.258843	0.089102	0.573420	0.053965	82.259605	14.251954	33.840637	0.000000	0.000000	0.000000	0.000000	0.000000	0.000000	0.376922	0.317463	-1.129966	0.000000	0.000000	1.000000	138.000000	0.000000
15238.262177	0.090357	0.574443	0.050332	82.259605	14.251954	33.840637	0.000000	0.000000	0.000000	0.000000	0.000000	0.000000	0.376371	0.306973	-1.089900	0.000000	0.000000	1.000000	138.000000	0.000000
15238.265510	0.090357	0.574443	0.050332	82.259605	14.251954	33.840637	0.000000	0.000000	0.000000	0.000000	0.000000	0.000000	0.376371	0.306973	-1.089900	0.000000	0.000000	1.000000	138.000000	0.000000
15238.268843	0.090357	0.574443	0.050332	82.287849	14.332635	34.147133	0.000000	0.000000	0.000000	0.000000	0.000000	0.000000	0.376371	0.306973	-1.089900	0.000000	0.000000	1.000000	138.000000	0.000000
15238.272177	0.091539	0.575434	0.046847	82.287849	14.332635	34.147133	0.000000	0.000000	0.000000	0.000000	0.000000	0.000000	0.354798	0.297202	-1.045567	0.000000	0.000000	1.000000	138.000000	0.000000
15238.275510	0.091539	0.575434	0.046847	82.287849	14.332635	34.147133	0.000000	0.000000	0.000000	0.000000	0.000000	0.000000	0.354798	0.297202	-1.045567	0.000000	0.000000	1.000000	138.000000	0.000000
15238.278843	0.091539	0.575434	0.046847	82.269829	13.723913	33.617687	0.000000	0.000000	0.000000	0.000000	0.000000	0.000000	0.354798	0.297202	-1.045567	0.000000	0.000000	1.000000	138.000000	0.000000
15238.282177	0.092636	0.576431	0.043548	82.269829	13.723913	33.617687	0.000000	0.000000	0.000000	0.000000	0.000000	0.000000	0.328857	0.299281	-0.989591	0.000000	0.000000	1.000000	138.000000	0.000000
15238.285510	0.092636	0.576431	0.043548	82.269829	13.723913	33.617687	0.000000	0.000000	0.000000	0.000000	0.000000	0.000000	0.328857	0.299281	-0.989591	0.000000	0.000000	1.000000	138.000000	0.000000
15238.288843	0.092636	0.576431	0.043548	82.193573	12.734296	32.755322	0.000000	0.000000	0.000000	0.000000	0.000000	0.000000	0.328857	0.299281	-0.989591	0.000000	0.000000	1.000000	138.000000	0.000000
15238.292177	0.093600	0.577392	0.040437	82.193573	12.734296	32.755322	0.000000	0.000000	0.000000	0.000000	0.000000	0.000000	0.289321	0.288135	-0.933455	0.000000	0.000000	1.000000	138.000000	0.000000
15238.295510	0.093600	0.577392	0.040437	82.193573	12.734296	32.755322	0.000000	0.000000	0.000000	0.000000	0.000000	0.000000	0.289321	0.288135	-0.933455	0.000000	0.000000	1.000000	138.000000	0.000000
15238.298843	0.093600	0.577392	0.040437	82.099472	11.827506	31.937712	0.000000	0.000000	0.000000	0.000000	0.000000	0.000000	0.289321	0.288135	-0.933455	0.000000	0.000000	1.000000	138.000000	0.000000
15238.302177	0.094526	0.578327	0.037473	82.099472	11.827506	31.937712	0.000000	0.000000	0.000000	0.000000	0.000000	0.000000	0.277947	0.280494	-0.889023	0.000000	0.000000	1.000000	138.000000	0.000000
15238.305510	0.094526	0.578327	0.037473	82.099472	11.827506	31.937712	0.000000	0.000000	0.000000	0.000000	0.000000	0.000000	0.277947	0.280494	-0.889023	0.000000	0.000000	1.000000	138.000000	0.000000
15238.308843	0.094526	0.578327	0.037473	82.012909	11.218933	31.060795	0.000000	0.000000	0.000000	0.000000	0.000000	0.000000	0.277947	0.280494	-0.889023	0.000000	0.000000	1.000000	138.000000	0.000000
15238.312177	0.095460	0.579247	0.034627	82.012909	11.218933	31.060795	0.000000	0.000000	0.000000	0.000000	0.000000	0.000000	0.279930	0.276129	-0.853872	0.000000	0.000000	1.000000	138.000000	0.000000
15238.315510	0.095460	0.579247	0.034627	82.012909	11.218933	31.060795	0.000000	0.000000	0.000000	0.000000	0.000000	0.000000	0.279930	0.276129	-0.853872	0.000000	0.000000	1.000000	138.000000	0.000000
15238.318843	0.095460	0.579247	0.034627	81.945168	11.100886	30.778759	0.000000	0.000000	0.000000	0.000000	0.000000	0.000000	0.279930	0.276129	-0.853872	0.000000	0.000000	1.000000	138.000000	0.000000
15238.322177	0.096349	0.580163	0.031885	81.945168	11.100886	30.778759	0.000000	0.000000	0.000000	0.000000	0.000000	0.000000	0.266969	0.274828	-0.822690	0.000000	0.000000	1.000000	138.000000	0.000000
15238.325510	0.096349	0.580163	0.031885	81.945168	11.100886	30.778759	0.000000	0.000000	0.000000	0.000000	0.000000	0.000000	0.266969	0.274828	-0.822690	0.000000	0.000000	1.000000	138.000000	0.000000
15238.328843	0.096349	0.580163	0.031885	81.892662	11.271758	31.074625	0.000000	0.000000	0.000000	0.000000	0.000000	0.000000	0.266969	0.274828	-0.822690	0.000000	0.000000	1.000000	138.000000	0.000000
15238.332177	0.097131	0.581022	0.029274	81.892662	11.271758	31.074625	0.000000	0.000000	0.000000	0.000000	0.000000	0.000000	0.234533	0.257620	-0.783169	0.000000	0.000000	1.000000	138.000000	0.000000
15238.335510	0.097131	0.581022	0.029274	81.892662	11.271758	31.074625	0.000000	0.000000	0.000000	0.000000	0.000000	0.000000	0.234533	0.257620	-0.783169	0.000000	0.000000	1.000000	138.000000	0.000000
15238.338843	0.097131	0.581022	0.029274	81.838600	11.410504	31.728851	0.000000	0.000000	0.000000	0.000000	0.000000	0.000000	0.234533	0.257620	-0.783169	0.000000	0.000000	1.000000	138.000000	0.000000
15238.342177	0.097864	0.581881	0.026837	81.838600	11.410504	31.728851	0.000000	0.000000	0.000000	0.000000	0.000000	0.000000	0.219720	0.257723	-0.731328	0.000000	0.000000	1.000000	138.000000	0.000000
15238.345510	0.097864	0.581881	0.026837	81.838600	11.410504	31.728851	0.000000	0.000000	0.000000	0.000000	0.000000	0.000000	0.219720	0.257723	-0.731328	0.000000	0.000000	1.000000	138.000000	0.000000
15238.348843	0.097864	0.581881	0.026837	81.780586	11.543832	31.784763	0.000000	0.000000	0.000000	0.000000	0.000000	0.000000	0.219720	0.257723	-0.731328	0.000000	0.000000	1.000000	138.000000	0.000000
15238.352177	0.098557	0.582695	0.024496	81.780586	11.543832	31.784763	0.000000	0.000000	0.000000	0.000000	0.000000	0.000000	0.208040	0.244152	-0.702298	0.000000	0.000000	1.000000	138.000000	0.000000
15238.355510	0.098557	0.582695	0.024496	81.780586	11.543832	31.784763	0.000000	0.000000	0.000000	0.000000	0.000000	0.000000	0.208040	0.244152	-0.702298	0.000000	0.000000	1.000000	138.000000	0.000000
15238.358843	0.098557	0.582695	0.024496	81.720230	11.677154	31.784809	0.000000	0.000000	0.000000	0.000000	0.000000	0.000000	0.208040	0.244152	-0.702298	0.000000	0.000000	1.000000	138.000000	0.000000
15238.362177	0.099265	0.583502	0.022275	81.720230	11.677154	31.784809	0.000000	0.000000	0.000000	0.000000	0.000000	0.000000	0.212468	0.242156	-0.666081	0.000000	0.000000	1.000000	138.000000	0.000000
15238.365510	0.099265	0.583502	0.022275	81.720230	11.677154	31.784809	0.000000	0.000000	0.000000	0.000000	0.000000	0.000000	0.212468	0.242156	-0.666081	0.000000	0.000000	1.000000	138.000000	0.000000
15238.368843	0.099265	0.583502	0.022275	81.651314	11.796868	31.792833	0.000000	0.000000	0.000000	0.000000	0.000000	0.000000	0.212468	0.242156	-0.666081	0.000000	0.000000	1.000000	138.000000	0.000000
15238.372177	0.099879	0.584251	0.020213	81.651314	11.796868	31.792833	0.000000	0.000000	0.000000	0.000000	0.000000	0.000000	0.184041	0.224567	-0.618565	0.000000	0.000000	1.000000	138.000000	0.000000
15238.375510	0.099879	0.584251	0.020213	81.651314	11.796868	31.792833	0.000000	0.000000	0.000000	0.000000	0.000000	0.000000	0.184041	0.224567	-0.618565	0.000000	0.000000	1.000000	138.000000	0.000000
15238.378843	0.099879	0.584251	0.020213	81.607864	11.908428	31.808826	0.000000	0.000000	0.000000	0.000000	0.000000	0.000000	0.184041	0.224567	-0.618565	0.000000	0.000000	1.000000	138.000000	0.000000
15238.382177	0.100439	0.584977	0.018271	81.607864	11.908428	31.808826	0.000000	0.000000	0.000000	0.000000	0.000000	0.000000	0.168000	0.217908	-0.582614	0.000000	0.000000	1.000000	138.000000	0.000000
15238.385510	0.100439	0.584977	0.018271	81.607864	11.908428	31.808826	0.000000	0.000000	0.000000	0.000000	0.000000	0.000000	0.168000	0.217908	-0.582614	0.000000	0.000000	1.000000	138.000000	0.000000
15238.388843	0.100439	0.584977	0.018271	81.593048	12.017221	31.824799	0.000000	0.000000	0.000000	0.000000	0.000000	0.000000	0.168000	0.217908	-0.582614	0.000000	0.000000	1.000000	138.000000	0.000000
15238.392177	0.100945	0.585637	0.016440	81.593048	12.017221	31.824799	0.000000	0.000000	0.000000	0.000000	0.000000	0.000000	0.151808	0.198126	-0.549334	0.000000	0.000000	1.000000	138.000000	0.000000
15238.395510	0.100945	0.585637	0.016440	81.593048	12.017221	31.824799	0.000000	0.000000	0.000000	0.000000	0.000000	0.000000	0.151808	0.198126	-0.549334	0.000000	0.000000	1.000000	138.000000	0.000000
15238.398843	0.100945	0.585637	0.016440	81.580490	12.115153	31.840769	0.000000	0.000000	0.000000	0.000000	0.000000	0.000000	0.151808	0.198126	-0.549334	0.000000	0.000000	1.000000	138.000000	0.000000
15238.402177	0.101437	0.586267	0.014681	81.580490	12.115153	31.840769	0.000000	0.000000	0.000000	0.000000	0.000000	0.000000	0.147546	0.189001	-0.527781	0.000000	0.000000	1.000000	138.000000	0.000000
15238.405510	0.101437	0.586267	0.014681	81.580490	12.115153	31.840769	0.000000	0.000000	0.000000	0.000000	0.000000	0.000000	0.147546	0.189001	-0.527781	0.000000	0.000000	1.000000	138.000000	0.000000
15238.408843	0.101437	0.586267	0.014681	81.571075	12.204906	31.848736	0.000000	0.000000	0.000000	0.000000	0.000000	0.000000	0.147546	0.189001	-0.527781	0.000000	0.000000	1.000000	138.000000	0.000000
15238.412177	0.101821	0.586875	0.012990	81.571075	12.204906	31.848736	0.000000	0.000000	0.000000	0.000000	0.000000	0.000000	0.115194	0.182423	-0.507304	0.000000	0.000000	1.000000	138.000000	0.000000
15238.415510	0.101821	0.586875	0.012990	81.571075	12.204906	31.848736	0.000000	0.000000	0.000000	0.000000	0.000000	0.000000	0.115194	0.182423	-0.507304	0.000000	0.000000	1.000000	138.000000	0.000000
15238.418843	0.101821	0.586875	0.012990	81.558563	12.281063	31.856720	0.000000	0.000000	0.000000	0.000000	0.000000	0.000000	0.115194	0.182423	-0.507304	0.000000	0.000000	1.000000	138.000000	0.000000
15238.422177	0.102095	0.587444	0.011351	81.558563	12.281063	31.856720	0.000000	0.000000	0.000000	0.000000	0.000000	0.000000	0.082205	0.170450	-0.491584	0.000000	0.000000	1.000000	138.000000	0.000000
15238.425510	0.102095	0.587444	0.011351	81.558563	12.281063	31.856720	0.000000	0.000000	0.000000	0.000000	0.000000	0.000000	0.082205	0.170450	-0.491584	0.000000	0.000000	1.000000	138.000000	0.000000
15238.428843	0.102095	0.587444	0.011351	81.552338	12.373823	31.899935	0.000000	0.000000	0.000000	0.000000	0.000000	0.000000	0.082205	0.170450	-0.491584	0.000000	0.000000	1.000000	138.000000	0.000000
15238.432177	0.102282	0.587972	0.009761	81.552338	12.373823	31.899935	0.000000	0.000000	0.000000	0.000000	0.000000	0.000000	0.056268	0.158592	-0.477209	0.000000	0.000000	1.000000	138.000000	0.000000
15238.435510	0.102282	0.587972	0.009761	81.552338	12.373823	31.899935	0.000000	0.000000	0.000000	0.000000	0.000000	0.000000	0.056268	0.158592	-0.477209	0.000000	0.000000	1.000000	138.000000	0.000000
15238.438843	0.102282	0.587972	0.009761	81.546036	12.566298	32.064156	0.000000	0.000000	0.000000	0.000000	0.000000	0.000000	0.056268	0.158592	-0.477209	0.000000	0.000000	1.000000	138.000000	0.000000
15238.442177	0.102371	0.588473	0.008263	81.546036	12.566298	32.064156	0.000000	0.000000	0.000000	0.000000	0.000000	0.000000	0.026621	0.150277	-0.449421	0.000000	0.000000	1.000000	138.000000	0.000000
15238.445510	0.102371	0.588473	0.008263	81.546036	12.566298	32.064156	0.000000	0.000000	0.000000	0.000000	0.000000	0.000000	0.026621	0.150277	-0.449421	0.000000	0.000000	1.000000	138.000000	0.000000
15238.448843	0.102371	0.588473	0.008263	81.539398	12.941313	32.458855	0.000000	0.000000	0.000000	0.000000	0.000000	0.000000	0.026621	0.150277	-0.449421	0.000000	0.000000	1.000000	138.000000	0.000000
15238.452177	0.102440	0.588962	0.006791	81.539398	12.941313	32.458855	0.000000	0.000000	0.000000	0.000000	0.000000	0.000000	0.020712	0.146541	-0.441372	0.000000	0.000000	1.000000	138.000000	0.000000
15238.455510	0.102440	0.588962	0.006791	81.539398	12.941313	32.458855	0.000000	0.000000	0.000000	0.000000	0.000000	0.000000	0.020712	0.146541	-0.441372	0.000000	0.000000	1.000000	138.000000	0.000000
15238.458843	0.102440	0.588962	0.006791	81.526360	13.563395	33.137199	0.000000	0.000000	0.000000	0.000000	0.000000	0.000000	0.020712	0.146541	-0.441372	0.000000	0.000000	1.000000	138.000000	0.000000
15238.462177	0.102465	0.589435	0.005443	81.526360	13.563395	33.137199	0.000000	0.000000	0.000000	0.000000	0.000000	0.000000	0.007441	0.141946	-0.404501	0.000000	0.000000	1.000000	138.000000	0.000000
15238.465510	0.102465	0.589435	0.005443	81.526360	13.563395	33.137199	0.000000	0.000000	0.000000	0.000000	0.000000	0.000000	0.007441	0.141946	-0.404501	0.000000	0.000000	1.000000	138.000000	0.000000
15238.468843	0.102465	0.589435	0.005443	81.511383	14.348252	34.012196	0.000000	0.000000	0.000000	0.000000	0.000000	0.000000	0.007441	0.141946	-0.404501	0.000000	0.000000	1.000000	138.000000	0.000000
15238.472177	0.102508	0.589875	0.004187	81.511383	14.348252	34.012196	0.000000	0.000000	0.000000	0.000000	0.000000	0.000000	0.013058	0.132023	-0.376817	0.000000	0.000000	1.000000	138.000000	0.000000
15238.475510	0.102508	0.589875	0.004187	81.511383	14.348252	34.012196	0.000000	0.000000	0.000000	0.000000	0.000000	0.000000	0.013058	0.132023	-0.376817	0.000000	0.000000	1.000000	138.000000	0.000000
15238.478843	0.102508	0.589875	0.004187	81.490868	15.221797	34.988182	0.000000	0.000000	0.000000	0.000000	0.000000	0.000000	0.013058	0.132023	-0.376817	0.000000	0.000000	1.000000	138.000000	0.000000
15238.482177	0.102553	0.590301	0.003045	81.490868	15.221797	34.988182	0.000000	0.000000	0.000000	0.000000	0.000000	0.000000	0.013280	0.127922	-0.342729	0.000000	0.000000	1.000000	138.000000	0.000000
15238.485510	0.102553	0.590301	0.003045	81.490868	15.221797	34.988182	0.000000	0.000000	0.000000	0.000000	0.000000	0.000000	0.013280	0.127922	-0.342729	0.000000	0.000000	1.000000	138.000000	0.000000
15238.488843	0.102553	0.590301	0.003045	81.473915	16.070705	35.938896	0.000000	0.000000	0.000000	0.000000	0.000000	0.000000	0.013280	0.127922	-0.342729	0.000000	0.000000	1.000000	138.000000	0.000000
15238.492177	0.102627	0.590710	0.001943	81.473915	16.070705	35.938896	0.000000	0.000000	0.000000	0.000000	0.000000	0.000000	0.022477	0.122734	-0.330409	0.000000	0.000000	1.000000	138.000000	0.000000
15238.495510	0.102627	0.590710	0.001943	81.473915	16.070705	35.938896	0.000000	0.000000	0.000000	0.000000	0.000000	0.000000	0.022477	0.122734	-0.330409	0.000000	0.000000	1.000000	138.000000	0.000000
15238.498843	0.102627	0.590710	0.001943	81.457344	16.730410	36.665878	0.000000	0.000000	0.000000	0.000000	0.000000	0.000000	0.022477	0.122734	-0.330409	0.000000	0.000000	1.000000	138.000000	0.000000
15238.502177	0.102682	0.591065	0.000860	81.457344	16.730410	36.665878	0.000000	0.000000	0.000000	0.000000	0.000000	0.000000	0.016432	0.106472	-0.324888	0.000000	0.000000	1.000000	138.000000	0.000000
15238.505510	0.102682	0.591065	0.000860	81.457344	16.730410	36.665878	0.000000	0.000000	0.000000	0.000000	0.000000	0.000000	0.016432	0.106472	-0.324888	0.000000	0.000000	1.000000	138.000000	0.000000
15238.508843	0.102682	0.591065	0.000860	81.441154	16.996445	36.936718	0.000000	0.000000	0.000000	0.000000	0.000000	0.000000	0.016432	0.106472	-0.324888	0.000000	0.000000	1.000000	138.000000	0.000000
15238.512177	0.102741	0.591411	-0.000200	81.441154	16.996445	36.936718	0.000000	0.000000	0.000000	0.000000	0.000000	0.000000	0.017570	0.103607	-0.318064	0.000000	0.000000	1.000000	138.000000	0.000000
15238.515510	0.102741	0.591411	-0.000200	81.441154	16.996445	36.936718	0.000000	0.000000	0.000000	0.000000	0.000000	0.000000	0.017570	0.103607	-0.318064	0.000000	0.000000	1.000000	138.000000	0.000000
15238.518843	0.102741	0.591411	-0.000200	81.424370	16.887093	36.775822	0.000000	0.000000	0.000000	0.000000	0.000000	0.000000	0.017570	0.103607	-0.318064	0.000000	0.000000	1.000000	138.000000	0.000000
15238.522177	0.102731	0.591709	-0.001255	81.424370	16.887093	36.775822	0.000000	0.000000	0.000000	0.000000	0.000000	0.000000	-0.002953	0.089596	-0.316583	0.000000	0.000000	1.000000	138.000000	0.000000
15238.525510	0.102731	0.591709	-0.001255	81.424370	16.887093	36.775822	0.000000	0.000000	0.000000	0.000000	0.000000	0.000000	-0.002953	0.089596	-0.316583	0.000000	0.000000	1.000000	138.000000	0.000000
15238.528843	0.102731	0.591709	-0.001255	81.376976	16.468410	36.275261	0.000000	0.000000	0.000000	0.000000	0.000000	0.000000	-0.002953	0.089596	-0.316583	0.000000	0.000000	1.000000	138.000000	0.000000
15238.532177	0.102641	0.591973	-0.002261	81.376976	16.468410	36.275261	0.000000	0.000000	0.000000	0.000000	0.000000	0.000000	-0.027135	0.079149	-0.301721	0.000000	0.000000	1.000000	138.000000	0.000000
15238.535510	0.102641	0.591973	-0.002261	81.376976	16.468410	36.275261	0.000000	0.000000	0.000000	0.000000	0.000000	0.000000	-0.027135	0.079149	-0.301721	0.000000	0.000000	1.000000	138.000000	0.000000
15238.538843	0.102641	0.591973	-0.002261	81.275978	15.777370	35.471561	0.000000	0.000000	0.000000	0.000000	0.000000	0.000000	-0.027135	0.079149	-0.301721	0.000000	0.000000	1.000000	138.000000	0.000000
15238.542177	0.102425	0.592228	-0.003215	81.275978	15.777370	35.471561	0.000000	0.000000	0.000000	0.000000	0.000000	0.000000	-0.064547	0.076470	-0.286090	0.000000	0.000000	1.000000	138.000000	0.000000
15238.545510	0.102425	0.592228	-0.003215	81.275978	15.777370	35.471561	0.000000	0.000000	0.000000	0.000000	0.000000	0.000000	-0.064547	0.076470	-0.286090	0.000000	0.000000	1.000000	138.000000	0.000000
15238.548843	0.102425	0.592228	-0.003215	81.121658	15.004174	34.588383	0.000000	0.000000	0.000000	0.000000	0.000000	0.000000	-0.064547	0.076470	-0.286090	0.000000	0.000000	1.000000	138.000000	0.000000
15238.552177	0.102425	0.592228	-0.003215	81.121658	15.004174	34.588383	0.000000	0.000000	0.000000	0.000000	0.000000	0.000000	-0.064547	0.076470	-0.286090	0.000000	0.000000	1.000000	138.000000	0.000000
15238.555510	0.102190	0.592428	-0.004058	81.121658	15.004174	34.588383	0.000000	0.000000	0.000000	0.000000	0.000000	0.000000	-0.070653	0.060087	-0.253044	0.000000	0.000000	1.000000	138.000000	0.000000
15238.558843	0.102190	0.592428	-0.004058	80.918121	14.459831	33.969952	0.000000	0.000000	0.000000	0.000000	0.000000	0.000000	-0.070653	0.060087	-0.253044	0.000000	0.000000	1.000000	138.000000	0.000000
15238.562177	0.101916	0.592593	-0.004770	80.918121	14.459831	33.969952	0.000000	0.000000	0.000000	0.000000	0.000000	0.000000	-0.082028	0.049535	-0.213634	0.000000	0.000000	1.000000	138.000000	0.000000
15238.565510	0.101916	0.592593	-0.004770	80.918121	14.459831	33.969952	0.000000	0.000000	0.000000	0.000000	0.000000	0.000000	-0.082028	0.049535	-0.213634	0.000000	0.000000	1.000000	138.000000	0.000000
15238.568843	0.101916	0.592593	-0.004770	80.706902	14.248678	33.751553	0.000000	0.000000	0.000000	0.000000	0.000000	0.000000	-0.082028	0.049535	-0.213634	0.000000	0.000000	1.000000	138.000000	0.000000
15238.572177	0.101916	0.592593	-0.004770	80.706902	14.248678	33.751553	0.000000	0.000000	0.000000	0.000000	0.000000	0.000000	-0.082028	0.049535	-0.213634	0.000000	0.000000	1.000000	138.000000	0.000000
15238.575510	0.101657	0.592667	-0.005323	80.706902	14.248678	33.751553	0.000000	0.000000	0.000000	0.000000	0.000000	0.000000	-0.077897	0.021977	-0.165722	0.000000	0.000000	1.000000	138.000000	0.000000
15238.578843	0.101657	0.592667	-0.005323	80.517303	14.194268	33.714050	0.000000	0.000000	0.000000	0.000000	0.000000	0.000000	-0.077897	0.021977	-0.165722	0.000000	0.000000	1.000000	138.000000	0.000000
15238.582177	0.101391	0.592650	-0.005802	80.517303	14.194268	33.714050	0.000000	0.000000	0.000000	0.000000	0.000000	0.000000	-0.079615	-0.004980	-0.143776	0.000000	0.000000	1.000000	138.000000	0.000000
15238.585510	0.101391	0.592650	-0.005802	80.517303	14.194268	33.714050	0.000000	0.000000	0.000000	0.000000	0.000000	0.000000	-0.079615	-0.004980	-0.143776	0.000000	0.000000	1.000000	138.000000	0.000000
15238.588843	0.101391	0.592650	-0.005802	80.369522	14.146135	33.685493	0.000000	0.000000	0.000000	0.000000	0.000000	0.000000	-0.079615	-0.004980	-0.143776	0.000000	0.000000	1.000000	138.000000	0.000000
15238.592177	0.101391	0.592650	-0.005802	80.369522	14.146135	33.685493	0.000000	0.000000	0.000000	0.000000	0.000000	0.000000	-0.079615	-0.004980	-0.143776	0.000000	0.000000	1.000000	138.000000	0.000000
15238.595510	0.101172	0.592556	-0.006178	80.369522	14.146135	33.685493	0.000000	0.000000	0.000000	0.000000	0.000000	0.000000	-0.065813	-0.028208	-0.112781	0.000000	0.000000	1.000000	138.000000	0.000000
15238.598843	0.101172	0.592556	-0.006178	80.278214	14.111514	33.667614	0.000000	0.000000	0.000000	0.000000	0.000000	0.000000	-0.065813	-0.028208	-0.112781	0.000000	0.000000	1.000000	138.000000	0.000000
15238.602177	0.101172	0.592556	-0.006178	80.278214	14.111514	33.667614	0.000000	0.000000	0.000000	0.000000	0.000000	0.000000	-0.065813	-0.028208	-0.112781	0.000000	0.000000	1.000000	138.000000	0.000000
15238.605510	0.101172	0.592556	-0.006178	80.278214	14.111514	33.667614	0.000000	0.000000	0.000000	0.000000	0.000000	0.000000	-0.065813	-0.028208	-0.112781	0.000000	0.000000	1.000000	138.000000	0.000000
15238.608843	0.100746	0.592097	-0.006875	80.231041	14.087639	33.657707	0.000000	0.000000	0.000000	0.000000	0.000000	0.000000	-0.127710	-0.137704	-0.209044	0.000000	0.000000	1.000000	138.000000	0.000000
15238.612177	0.100746	0.592097	-0.006875	80.231041	14.087639	33.657707	0.000000	0.000000	0.000000	0.000000	0.000000	0.000000	0.000001	0.000001	-0.000000	0.000000	0.000000	1.000000	138.000000	0.000000
15238.615510	0.100746	0.592097	-0.006875	80.231041	14.087639	33.657707	0.000000	0.000000	0.000000	0.000000	0.000000	0.000000	0.000001	0.000001	-0.000000	0.000000	0.000000	1.000000	138.000000	0.000000
15238.618843	0.100746	0.592097	-0.006875	80.258919	14.079794	33.660980	0.000000	0.000000	0.000000	0.000000	0.000000	0.000000	0.000001	0.000001	-0.000000	0.000000	0.000000	1.000000	138.000000	0.000000
15238.622177	0.100746	0.592097	-0.006875	80.258919	14.079794	33.660980	0.000000	0.000000	0.000000	0.000000	0.000000	0.000000	0.000001	0.000001	-0.000000	0.000000	0.000000	1.000000	138.000000	0.000000
15238.625510	0.100600	0.591714	-0.007226	80.258919	14.079794	33.660980	0.000000	0.000000	0.000000	0.000000	0.000000	0.000000	-0.043796	-0.114916	-0.105538	0.000000	0.000000	1.000000	138.000000	0.000000
15238.628843	0.100600	0.591714	-0.007226	80.331711	14.085298	33.672092	0.000000	0.000000	0.000000	0.000000	0.000000	0.000000	-0.043796	-0.114916	-0.105538	0.000000	0.000000	1.000000	138.000000	0.000000
15238.632177	0.100475	0.591262	-0.007586	80.331711	14.085298	33.672092	0.000000	0.000000	0.000000	0.000000	0.000000	0.000000	-0.037529	-0.135454	-0.107724	0.000000	0.000000	1.000000	138.000000	0.000000
15238.635510	0.100475	0.591262	-0.007586	80.331711	14.085298	33.672092	0.000000	0.000000	0.000000	0.000000	0.000000	0.000000	-0.037529	-0.135454	-0.107724	0.000000	0.000000	1.000000	138.000000	0.000000
15238.638843	0.100475	0.591262	-0.007586	80.419334	14.096057	33.685768	0.000000	0.000000	0.000000	0.000000	0.000000	0.000000	-0.037529	-0.135454	-0.107724	0.000000	0.000000	1.000000	138.000000	0.000000
15238.642177	0.100475	0.591262	-0.007586	80.419334	14.096057	33.685768	0.000000	0.000000	0.000000	0.000000	0.000000	0.000000	-0.037529	-0.135454	-0.107724	0.000000	0.000000	1.000000	138.000000	0.000000
15238.645510	0.100378	0.590711	-0.007921	80.419334	14.096057	33.685768	0.000000	0.000000	0.000000	0.000000	0.000000	0.000000	-0.029240	-0.165475	-0.100785	0.000000	0.000000	1.000000	138.000000	0.000000
15238.648843	0.100378	0.590711	-0.007921	80.514008	14.113550	33.700752	0.000000	0.000000	0.000000	0.000000	0.000000	0.000000	-0.029240	-0.165475	-0.100785	0.000000	0.000000	1.000000	138.000000	0.000000
15238.652177	0.100336	0.590054	-0.008308	80.514008	14.113550	33.700752	0.000000	0.000000	0.000000	0.000000	0.000000	0.000000	-0.012453	-0.196967	-0.115823	0.000000	0.000000	1.000000	138.000000	0.000000
15238.655510	0.100336	0.590054	-0.008308	80.514008	14.113550	33.700752	0.000000	0.000000	0.000000	0.000000	0.000000	0.000000	-0.012453	-0.196967	-0.115823	0.000000	0.000000	1.000000	138.000000	0.000000
15238.658843	0.100336	0.590054	-0.008308	80.609596	14.136543	33.715858	0.000000	0.000000	0.000000	0.000000	0.000000	0.000000	-0.012453	-0.196967	-0.115823	0.000000	0.000000	1.000000	138.000000	0.000000
15238.662177	0.100336	0.590054	-0.008308	80.609596	14.136543	33.715858	0.000000	0.000000	0.000000	0.000000	0.000000	0.000000	-0.012453	-0.196967	-0.115823	0.000000	0.000000	1.000000	138.000000	0.000000
15238.665510	0.100303	0.589342	-0.008657	80.609596	14.136543	33.715858	0.000000	0.000000	0.000000	0.000000	0.000000	0.000000	-0.010026	-0.213761	-0.104871	0.000000	0.000000	1.000000	138.000000	0.000000
15238.668843	0.100303	0.589342	-0.008657	80.672134	14.155787	33.724625	0.000000	0.000000	0.000000	0.000000	0.000000	0.000000	-0.010026	-0.213761	-0.104871	0.000000	0.000000	1.000000	138.000000	0.000000
15238.672177	0.100315	0.588580	-0.009003	80.672134	14.155787	33.724625	0.000000	0.000000	0.000000	0.000000	0.000000	0.000000	0.003578	-0.228522	-0.103893	0.000000	0.000000	1.000000	138.000000	0.000000
15238.675510	0.100315	0.588580	-0.009003	80.672134	14.155787	33.724625	0.000000	0.000000	0.000000	0.000000	0.000000	0.000000	0.003578	-0.228522	-0.103893	0.000000	0.000000	1.000000	138.000000	0.000000
15238.678843	0.100315	0.588580	-0.009003	80.683922	14.150455	33.712719	0.000000	0.000000	0.000000	0.000000	0.000000	0.000000	0.003578	-0.228522	-0.103893	0.000000	0.000000	1.000000	138.000000	0.000000
15238.682177	0.100315	0.588580	-0.009003	80.683922	14.150455	33.712719	0.000000	0.000000	0.000000	0.000000	0.000000	0.000000	0.003578	-0.228522	-0.103893	0.000000	0.000000	1.000000	138.000000	0.000000
15238.685510	0.100310	0.587744	-0.009325	80.683922	14.150455	33.712719	0.000000	0.000000	0.000000	0.000000	0.000000	0.000000	-0.001532	-0.250761	-0.096614	0.000000	0.000000	1.000000	138.000000	0.000000
15238.688843	0.100310	0.587744	-0.009325	80.607048	14.130425	33.683636	0.000000	0.000000	0.000000	0.000000	0.000000	0.000000	-0.001532	-0.250761	-0.096614	0.000000	0.000000	1.000000	138.000000	0.000000
15238.692177	0.100297	0.586873	-0.009682	80.607048	14.130425	33.683636	0.000000	0.000000	0.000000	0.000000	0.000000	0.000000	-0.003896	-0.261394	-0.107040	0.000000	0.000000	1.000000	138.000000	0.000000
15238.695510	0.100297	0.586873	-0.009682	80.607048	14.130425	33.683636	0.000000	0.000000	0.000000	0.000000	0.000000	0.000000	-0.003896	-0.261394	-0.107040	0.000000	0.000000	1.000000	138.000000	0.000000
15238.698843	0.100297	0.586873	-0.009682	80.452187	14.102101	33.650909	0.000000	0.000000	0.000000	0.000000	0.000000	0.000000	-0.003896	-0.261394	-0.107040	0.000000	0.000000	1.000000	138.000000	0.000000
15238.702177	0.100297	0.586873	-0.009682	80.452187	14.102101	33.650909	0.000000	0.000000	0.000000	0.000000	0.000000	0.000000	-0.003896	-0.261394	-0.107040	0.000000	0.000000	1.000000	138.000000	0.000000
15238.705510	0.100242	0.585978	-0.010024	80.452187	14.102101	33.650909	0.000000	0.000000	0.000000	0.000000	0.000000	0.000000	-0.016319	-0.268509	-0.102662	0.000000	0.000000	1.000000	138.000000	0.000000
15238.708843	0.100242	0.585978	-0.010024	80.230217	14.057433	33.607449	0.000000	0.000000	0.000000	0.000000	0.000000	0.000000	-0.016319	-0.268509	-0.102662	0.000000	0.000000	1.000000	138.000000	0.000000
15238.712177	0.100141	0.585066	-0.010376	80.230217	14.057433	33.607449	0.000000	0.000000	0.000000	0.000000	0.000000	0.000000	-0.030304	-0.273580	-0.105369	0.000000	0.000000	1.000000	138.000000	0.000000
15238.715510	0.100141	0.585066	-0.010376	80.230217	14.057433	33.607449	0.000000	0.000000	0.000000	0.000000	0.000000	0.000000	-0.030304	-0.273580	-0.105369	0.000000	0.000000	1.000000	138.000000	0.000000
15238.718843	0.100141	0.585066	-0.010376	80.002060	14.018816	33.574509	0.000000	0.000000	0.000000	0.000000	0.000000	0.000000	-0.030304	-0.273580	-0.105369	0.000000	0.000000	1.000000	138.000000	0.000000
15238.722177	0.100141	0.585066	-0.010376	80.002060	14.018816	33.574509	0.000000	0.000000	0.000000	0.000000	0.000000	0.000000	-0.030304	-0.273580	-0.105369	0.000000	0.000000	1.000000	138.000000	0.000000
15238.725510	0.100070	0.584167	-0.010694	80.002060	14.018816	33.574509	0.000000	0.000000	0.000000	0.000000	0.000000	0.000000	-0.021368	-0.269691	-0.095346	0.000000	0.000000	1.000000	138.000000	0.000000
15238.728843	0.100070	0.584167	-0.010694	79.786255	13.986258	33.544903	0.000000	0.000000	0.000000	0.000000	0.000000	0.000000	-0.021368	-0.269691	-0.095346	0.000000	0.000000	1.000000	138.000000	0.000000
15238.732177	0.100001	0.583219	-0.011000	79.786255	13.986258	33.544903	0.000000	0.000000	0.000000	0.000000	0.000000	0.000000	-0.020592	-0.284293	-0.091885	0.000000	0.000000	1.000000	138.000000	0.000000
15238.735510	0.100001	0.583219	-0.011000	79.786255	13.986258	33.544903	0.000000	0.000000	0.000000	0.000000	0.000000	0.000000	-0.020592	-0.284293	-0.091885	0.000000	0.000000	1.000000	138.000000	0.000000
15238.738843	0.100001	0.583219	-0.011000	79.600433	13.995304	33.558380	0.000000	0.000000	0.000000	0.000000	0.000000	0.000000	-0.020592	-0.284293	-0.091885	0.000000	0.000000	1.000000	138.000000	0.000000
15238.742177	0.099976	0.582248	-0.011311	79.600433	13.995304	33.558380	0.000000	0.000000	0.000000	0.000000	0.000000	0.000000	-0.007585	-0.291355	-0.093359	0.000000	0.000000	1.000000	138.000000	0.000000
15238.745510	0.099976	0.582248	-0.011311	79.600433	13.995304	33.558380	0.000000	0.000000	0.000000	0.000000	0.000000	0.000000	-0.007585	-0.291355	-0.093359	0.000000	0.000000	1.000000	138.000000	0.000000
15238.748843	0.099976	0.582248	-0.011311	79.447922	13.986641	33.548882	0.000000	0.000000	0.000000	0.000000	0.000000	0.000000	-0.007585	-0.291355	-0.093359	0.000000	0.000000	1.000000	138.000000	0.000000
15238.752177	0.099950	0.581278	-0.011624	79.447922	13.986641	33.548882	0.000000	0.000000	0.000000	0.000000	0.000000	0.000000	-0.007753	-0.290895	-0.094014	0.000000	0.000000	1.000000	138.000000	0.000000
15238.755510	0.099950	0.581278	-0.011624	79.447922	13.986641	33.548882	0.000000	0.000000	0.000000	0.000000	0.000000	0.000000	-0.007753	-0.290895	-0.094014	0.000000	0.000000	1.000000	138.000000	0.000000
15238.758843	0.099950	0.581278	-0.011624	79.320175	13.970279	33.525379	0.000000	0.000000	0.000000	0.000000	0.000000	0.000000	-0.007753	-0.290895	-0.094014	0.000000	0.000000	1.000000	138.000000	0.000000
15238.762177	0.099950	0.581278	-0.011624	79.320175	13.970279	33.525379	0.000000	0.000000	0.000000	0.000000	0.000000	0.000000	-0.007753	-0.290895	-0.094014	0.000000	0.000000	1.000000	138.000000	0.000000
15238.765510	0.099954	0.580321	-0.011904	79.320175	13.970279	33.525379	0.000000	0.000000	0.000000	0.000000	0.000000	0.000000	0.001140	-0.287128	-0.084004	0.000000	0.000000	1.000000	138.000000	0.000000
15238.768843	0.099954	0.580321	-0.011904	79.222504	13.959002	33.506882	0.000000	0.000000	0.000000	0.000000	0.000000	0.000000	0.001140	-0.287128	-0.084004	0.000000	0.000000	1.000000	138.000000	0.000000
15238.772177	0.099966	0.579377	-0.012146	79.222504	13.959002	33.506882	0.000000	0.000000	0.000000	0.000000	0.000000	0.000000	0.003690	-0.283417	-0.072539	0.000000	0.000000	1.000000	138.000000	0.000000
15238.775510	0.099966	0.579377	-0.012146	79.222504	13.959002	33.506882	0.000000	0.000000	0.000000	0.000000	0.000000	0.000000	0.003690	-0.283417	-0.072539	0.000000	0.000000	1.000000	138.000000	0.000000
15238.778843	0.099966	0.579377	-0.012146	79.155647	13.952827	33.493385	0.000000	0.000000	0.000000	0.000000	0.000000	0.000000	0.003690	-0.283417	-0.072539	0.000000	0.000000	1.000000	138.000000	0.000000
15238.782177	0.099966	0.579377	-0.012146	79.155647	13.952827	33.493385	0.000000	0.000000	0.000000	0.000000	0.000000	0.000000	0.003690	-0.283417	-0.072539	0.000000	0.000000	1.000000	138.000000	0.000000
15238.785510	0.099987	0.578444	-0.012350	79.155647	13.952827	33.493385	0.000000	0.000000	0.000000	0.000000	0.000000	0.000000	0.006253	-0.279746	-0.061043	0.000000	0.000000	1.000000	138.000000	0.000000
15238.788843	0.099987	0.578444	-0.012350	79.111107	13.944735	33.483311	0.000000	0.000000	0.000000	0.000000	0.000000	0.000000	0.006253	-0.279746	-0.061043	0.000000	0.000000	1.000000	138.000000	0.000000
15238.792177	0.099974	0.577524	-0.012505	79.111107	13.944735	33.483311	0.000000	0.000000	0.000000	0.000000	0.000000	0.000000	-0.003835	-0.276151	-0.046671	0.000000	0.000000	1.000000	138.000000	0.000000
15238.795510	0.099974	0.577524	-0.012505	79.111107	13.944735	33.483311	0.000000	0.000000	0.000000	0.000000	0.000000	0.000000	-0.003835	-0.276151	-0.046671	0.000000	0.000000	1.000000	138.000000	0.000000
15238.798843	0.099974	0.577524	-0.012505	79.090424	13.937726	33.476952	0.000000	0.000000	0.000000	0.000000	0.000000	0.000000	-0.003835	-0.276151	-0.046671	0.000000	0.000000	1.000000	138.000000	0.000000
15238.802177	0.099974	0.577524	-0.012505	79.090424	13.937726	33.476952	0.000000	0.000000	0.000000	0.000000	0.000000	0.000000	-0.003835	-0.276151	-0.046671	0.000000	0.000000	1.000000	138.000000	0.000000
15238.805510	0.099948	0.576640	-0.012624	79.090424	13.937726	33.476952	0.000000	0.000000	0.000000	0.000000	0.000000	0.000000	-0.008003	-0.265163	-0.035603	0.000000	0.000000	1.000000	138.000000	0.000000
15238.808843	0.099948	0.576640	-0.012624	79.095787	13.945939	33.491985	0.000000	0.000000	0.000000	0.000000	0.000000	0.000000	-0.008003	-0.265163	-0.035603	0.000000	0.000000	1.000000	138.000000	0.000000
15238.812177	0.099918	0.575778	-0.012659	79.095787	13.945939	33.491985	0.000000	0.000000	0.000000	0.000000	0.000000	0.000000	-0.008999	-0.258454	-0.010440	0.000000	0.000000	1.000000	138.000000	0.000000
15238.815510	0.099918	0.575778	-0.012659	79.095787	13.945939	33.491985	0.000000	0.000000	0.000000	0.000000	0.000000	0.000000	-0.008999	-0.258454	-0.010440	0.000000	0.000000	1.000000	138.000000	0.000000
15238.818843	0.099918	0.575778	-0.012659	79.114174	13.970062	33.526463	0.000000	0.000000	0.000000	0.000000	0.000000	0.000000	-0.008999	-0.258454	-0.010440	0.000000	0.000000	1.000000	138.000000	0.000000
15238.822177	0.099918	0.575778	-0.012659	79.114174	13.970062	33.526463	0.000000	0.000000	0.000000	0.000000	0.000000	0.000000	-0.008999	-0.258454	-0.010440	0.000000	0.000000	1.000000	138.000000	0.000000
15238.825510	0.099891	0.574935	-0.012678	79.114174	13.970062	33.526463	0.000000	0.000000	0.000000	0.000000	0.000000	0.000000	-0.007954	-0.252956	-0.005801	0.000000	0.000000	1.000000	138.000000	0.000000
15238.828843	0.099891	0.574935	-0.012678	79.129364	14.007674	33.578014	0.000000	0.000000	0.000000	0.000000	0.000000	0.000000	-0.007954	-0.252956	-0.005801	0.000000	0.000000	1.000000	138.000000	0.000000
15238.832177	0.099877	0.574121	-0.012641	79.129364	14.007674	33.578014	0.000000	0.000000	0.000000	0.000000	0.000000	0.000000	-0.004176	-0.244324	0.011016	0.000000	0.000000	1.000000	138.000000	0.000000
15238.835510	0.099877	0.574121	-0.012641	79.129364	14.007674	33.578014	0.000000	0.000000	0.000000	0.000000	0.000000	0.000000	-0.004176	-0.244324	0.011016	0.000000	0.000000	1.000000	138.000000	0.000000
15238.838843	0.099877	0.574121	-0.012641	79.145203	14.062136	33.647266	0.000000	0.000000	0.000000	0.000000	0.000000	0.000000	-0.004176	-0.244324	0.011016	0.000000	0.000000	1.000000	138.000000	0.000000
15238.842177	0.099877	0.574121	-0.012641	79.145203	14.062136	33.647266	0.000000	0.000000	0.000000	0.000000	0.000000	0.000000	-0.004176	-0.244324	0.011016	0.000000	0.000000	1.000000	138.000000	0.000000
15238.845510	0.099884	0.573307	-0.012611	79.145203	14.062136	33.647266	0.000000	0.000000	0.000000	0.000000	0.000000	0.000000	0.002059	-0.244237	0.009163	0.000000	0.000000	1.000000	138.000000	0.000000
15238.848843	0.099884	0.573307	-0.012611	79.156364	14.106023	33.706921	0.000000	0.000000	0.000000	0.000000	0.000000	0.000000	0.002059	-0.244237	0.009163	0.000000	0.000000	1.000000	138.000000	0.000000
15238.852177	0.099872	0.572535	-0.012566	79.156364	14.106023	33.706921	0.000000	0.000000	0.000000	0.000000	0.000000	0.000000	-0.003625	-0.231385	0.013468	0.000000	0.000000	1.000000	138.000000	0.000000
15238.855510	0.099872	0.572535	-0.012566	79.156364	14.106023	33.706921	0.000000	0.000000	0.000000	0.000000	0.000000	0.000000	-0.003625	-0.231385	0.013468	0.000000	0.000000	1.000000	138.000000	0.000000
15238.858843	0.099872	0.572535	-0.012566	79.143784	14.113917	33.718994	0.000000	0.000000	0.000000	0.000000	0.000000	0.000000	-0.003625	-0.231385	0.013468	0.000000	0.000000	1.000000	138.000000	0.000000
15238.862177	0.099872	0.572535	-0.012566	79.143784	14.113917	33.718994	0.000000	0.000000	0.000000	0.000000	0.000000	0.000000	-0.003625	-0.231385	0.013468	0.000000	0.000000	1.000000	138.000000	0.000000
15238.865510	0.099881	0.571764	-0.012527	79.143784	14.113917	33.718994	0.000000	0.000000	0.000000	0.000000	0.000000	0.000000	0.002619	-0.231335	0.011660	0.000000	0.000000	1.000000	138.000000	0.000000
15238.868843	0.099881	0.571764	-0.012527	79.087990	14.095451	33.706661	0.000000	0.000000	0.000000	0.000000	0.000000	0.000000	0.002619	-0.231335	0.011660	0.000000	0.000000	1.000000	138.000000	0.000000
15238.872177	0.099819	0.571025	-0.012505	79.087990	14.095451	33.706661	0.000000	0.000000	0.000000	0.000000	0.000000	0.000000	-0.018446	-0.221653	0.006724	0.000000	0.000000	1.000000	138.000000	0.000000
15238.875510	0.099819	0.571025	-0.012505	79.087990	14.095451	33.706661	0.000000	0.000000	0.000000	0.000000	0.000000	0.000000	-0.018446	-0.221653	0.006724	0.000000	0.000000	1.000000	138.000000	0.000000
15238.878843	0.099819	0.571025	-0.012505	78.999779	14.066293	33.689178	0.000000	0.000000	0.000000	0.000000	0.000000	0.000000	-0.018446	-0.221653	0.006724	0.000000	0.000000	1.000000	138.000000	0.000000
15238.882177	0.099819	0.571025	-0.012505	78.999779	14.066293	33.689178	0.000000	0.000000	0.000000	0.000000	0.000000	0.000000	-0.018446	-0.221653	0.006724	0.000000	0.000000	1.000000	138.000000	0.000000
15238.885510	0.099739	0.570329	-0.012467	78.999779	14.066293	33.689178	0.000000	0.000000	0.000000	0.000000	0.000000	0.000000	-0.024103	-0.208827	0.011162	0.000000	0.000000	1.000000	138.000000	0.000000
15238.888843	0.099739	0.570329	-0.012467	78.879036	14.027053	33.667095	0.000000	0.000000	0.000000	0.000000	0.000000	0.000000	-0.024103	-0.208827	0.011162	0.000000	0.000000	1.000000	138.000000	0.000000
15238.892177	0.099640	0.569676	-0.012415	78.879036	14.027053	33.667095	0.000000	0.000000	0.000000	0.000000	0.000000	0.000000	-0.029753	-0.196041	0.015656	0.000000	0.000000	1.000000	138.000000	0.000000
15238.895510	0.099640	0.569676	-0.012415	78.879036	14.027053	33.667095	0.000000	0.000000	0.000000	0.000000	0.000000	0.000000	-0.029753	-0.196041	0.015656	0.000000	0.000000	1.000000	138.000000	0.000000
15238.898843	0.099640	0.569676	-0.012415	78.745880	13.993012	33.652042	0.000000	0.000000	0.000000	0.000000	0.000000	0.000000	-0.029753	-0.196041	0.015656	0.000000	0.000000	1.000000	138.000000	0.000000
15238.902177	0.099640	0.569676	-0.012415	78.745880	13.993012	33.652042	0.000000	0.000000	0.000000	0.000000	0.000000	0.000000	-0.029753	-0.196041	0.015656	0.000000	0.000000	1.000000	138.000000	0.000000
15238.905510	0.099522	0.569065	-0.012348	78.745880	13.993012	33.652042	0.000000	0.000000	0.000000	0.000000	0.000000	0.000000	-0.035390	-0.183241	0.020201	0.000000	0.000000	1.000000	138.000000	0.000000
15238.908843	0.099522	0.569065	-0.012348	78.614037	13.969092	33.646141	0.000000	0.000000	0.000000	0.000000	0.000000	0.000000	-0.035390	-0.183241	0.020201	0.000000	0.000000	1.000000	138.000000	0.000000
15238.912177	0.099426	0.568522	-0.012281	78.614037	13.969092	33.646141	0.000000	0.000000	0.000000	0.000000	0.000000	0.000000	-0.028749	-0.163011	0.020182	0.000000	0.000000	1.000000	138.000000	0.000000
15238.915510	0.099426	0.568522	-0.012281	78.614037	13.969092	33.646141	0.000000	0.000000	0.000000	0.000000	0.000000	0.000000	-0.028749	-0.163011	0.020182	0.000000	0.000000	1.000000	138.000000	0.000000
15238.918843	0.099426	0.568522	-0.012281	78.483391	13.980259	33.681606	0.000000	0.000000	0.000000	0.000000	0.000000	0.000000	-0.028749	-0.163011	0.020182	0.000000	0.000000	1.000000	138.000000	0.000000
15238.922177	0.099426	0.568522	-0.012281	78.483391	13.980259	33.681606	0.000000	0.000000	0.000000	0.000000	0.000000	0.000000	-0.028749	-0.163011	0.020182	0.000000	0.000000	1.000000	138.000000	0.000000
15238.925510	0.099371	0.568066	-0.012132	78.483391	13.980259	33.681606	0.000000	0.000000	0.000000	0.000000	0.000000	0.000000	-0.016644	-0.136729	0.044634	0.000000	0.000000	1.000000	138.000000	0.000000
15238.928843	0.099371	0.568066	-0.012132	78.381798	14.007256	33.729156	0.000000	0.000000	0.000000	0.000000	0.000000	0.000000	-0.016644	-0.136729	0.044634	0.000000	0.000000	1.000000	138.000000	0.000000
15238.932177	0.099364	0.567670	-0.011964	78.381798	14.007256	33.729156	0.000000	0.000000	0.000000	0.000000	0.000000	0.000000	-0.002075	-0.118807	0.050337	0.000000	0.000000	1.000000	138.000000	0.000000
15238.935510	0.099364	0.567670	-0.011964	78.381798	14.007256	33.729156	0.000000	0.000000	0.000000	0.000000	0.000000	0.000000	-0.002075	-0.118807	0.050337	0.000000	0.000000	1.000000	138.000000	0.000000
15238.938843	0.099364	0.567670	-0.011964	78.316299	14.051310	33.789989	0.000000	0.000000	0.000000	0.000000	0.000000	0.000000	-0.002075	-0.118807	0.050337	0.000000	0.000000	1.000000	138.000000	0.000000
15238.942177	0.099425	0.567358	-0.011788	78.316299	14.051310	33.789989	0.000000	0.000000	0.000000	0.000000	0.000000	0.000000	0.018466	-0.093405	0.052908	0.000000	0.000000	1.000000	138.000000	0.000000
15238.945510	0.099425	0.567358	-0.011788	78.316299	14.051310	33.789989	0.000000	0.000000	0.000000	0.000000	0.000000	0.000000	0.018466	-0.093405	0.052908	0.000000	0.000000	1.000000	138.000000	0.000000
15238.948843	0.099425	0.567358	-0.011788	78.293327	14.082748	33.825336	0.000000	0.000000	0.000000	0.000000	0.000000	0.000000	0.018466	-0.093405	0.052908	0.000000	0.000000	1.000000	138.000000	0.000000
15238.952177	0.099425	0.567358	-0.011788	78.293327	14.082748	33.825336	0.000000	0.000000	0.000000	0.000000	0.000000	0.000000	0.018466	-0.093405	0.052908	0.000000	0.000000	1.000000	138.000000	0.000000
15238.955510	0.099479	0.567104	-0.011647	78.293327	14.082748	33.825336	0.000000	0.000000	0.000000	0.000000	0.000000	0.000000	0.016117	-0.076256	0.042347	0.000000	0.000000	1.000000	138.000000	0.000000
15238.958843	0.099479	0.567104	-0.011647	78.306000	14.089423	33.826668	0.000000	0.000000	0.000000	0.000000	0.000000	0.000000	0.016117	-0.076256	0.042347	0.000000	0.000000	1.000000	138.000000	0.000000
15238.962177	0.099479	0.567104	-0.011647	78.306000	14.089423	33.826668	0.000000	0.000000	0.000000	0.000000	0.000000	0.000000	0.016117	-0.076256	0.042347	0.000000	0.000000	1.000000	138.000000	0.000000
15238.965510	0.099479	0.567104	-0.011647	78.306000	14.089423	33.826668	0.000000	0.000000	0.000000	0.000000	0.000000	0.000000	0.016117	-0.076256	0.042347	0.000000	0.000000	1.000000	138.000000	0.000000
15238.968843	0.099626	0.566768	-0.011484	78.321640	14.096835	33.828686	0.000000	0.000000	0.000000	0.000000	0.000000	0.000000	0.044232	-0.100993	0.048868	0.000000	0.000000	1.000000	138.000000	0.000000
15238.972177	0.099626	0.566768	-0.011484	78.321640	14.096835	33.828686	0.000000	0.000000	0.000000	0.000000	0.000000	0.000000	0.044232	-0.100993	0.048868	0.000000	0.000000	1.000000	138.000000	0.000000
15238.975510	0.099626	0.566768	-0.011484	78.321640	14.096835	33.828686	0.000000	0.000000	0.000000	0.000000	0.000000	0.000000	0.044232	-0.100993	0.048868	0.000000	0.000000	1.000000	138.000000	0.000000
15238.978843	0.099626	0.566768	-0.011484	78.337296	14.104262	33.830723	0.000000	0.000000	0.000000	0.000000	0.000000	0.000000	0.044232	-0.100993	0.048868	0.000000	0.000000	1.000000	138.000000	0.000000
15238.982177	0.099653	0.566668	-0.011465	78.337296	14.104262	33.830723	0.000000	0.000000	0.000000	0.000000	0.000000	0.000000	0.007913	-0.029936	0.005588	0.000000	0.000000	1.000000	138.000000	0.000000
15238.985510	0.099653	0.566668	-0.011465	78.337296	14.104262	33.830723	0.000000	0.000000	0.000000	0.000000	0.000000	0.000000	0.007913	-0.029936	0.005588	0.000000	0.000000	1.000000	138.000000	0.000000
15238.988843	0.099653	0.566668	-0.011465	78.346680	14.105447	33.831924	0.000000	0.000000	0.000000	0.000000	0.000000	0.000000	0.007913	-0.029936	0.005588	0.000000	0.000000	1.000000	138.000000	0.000000
15238.992177	0.099653	0.566668	-0.011465	78.346680	14.105447	33.831924	0.000000	0.000000	0.000000	0.000000	0.000000	0.000000	0.007913	-0.029936	0.005588	0.000000	0.000000	1.000000	138.000000	0.000000
15238.995510	0.099625	0.566608	-0.011489	78.346680	14.105447	33.831924	0.000000	0.000000	0.000000	0.000000	0.000000	0.000000	-0.008292	-0.017984	-0.007284	0.000000	0.000000	1.000000	138.000000	0.000000
15238.998843	0.099625	0.566608	-0.011489	78.352936	14.103528	33.832741	0.000000	0.000000	0.000000	0.000000	0.000000	0.000000	-0.008292	-0.017984	-0.007284	0.000000	0.000000	1.000000	138.000000	0.000000
15239.002177	0.099625	0.566608	-0.011489	78.352936	14.103528	33.832741	0.000000	0.000000	0.000000	0.000000	0.000000	0.000000	-0.008292	-0.017984	-0.007284	0.000000	0.000000	1.000000	138.000000	0.000000
15239.005510	0.099625	0.566608	-0.011489	78.352936	14.103528	33.832741	0.000000	0.000000	0.000000	0.000000	0.000000	0.000000	-0.008292	-0.017984	-0.007284	0.000000	0.000000	1.000000	138.000000	0.000000
15239.008843	0.099534	0.566578	-0.011597	78.356056	14.098492	33.833149	0.000000	0.000000	0.000000	0.000000	0.000000	0.000000	-0.027220	-0.008967	-0.032360	0.000000	0.000000	1.000000	138.000000	0.000000
15239.012177	0.099534	0.566578	-0.011597	78.356056	14.098492	33.833149	0.000000	0.000000	0.000000	0.000000	0.000000	0.000000	-0.027220	-0.008967	-0.032360	0.000000	0.000000	1.000000	138.000000	0.000000
15239.015510	0.099534	0.566578	-0.011597	78.356056	14.098492	33.833149	0.000000	0.000000	0.000000	0.000000	0.000000	0.000000	-0.027220	-0.008967	-0.032360	0.000000	0.000000	1.000000	138.000000	0.000000
15239.018843	0.099534	0.566578	-0.011597	78.356071	14.093034	33.833134	0.000000	0.000000	0.000000	0.000000	0.000000	0.000000	-0.027220	-0.008967	-0.032360	0.000000	0.000000	1.000000	138.000000	0.000000
15239.022177	0.099476	0.566600	-0.011658	78.356071	14.093034	33.833134	0.000000	0.000000	0.000000	0.000000	0.000000	0.000000	-0.017366	0.006711	-0.018099	0.000000	0.000000	1.000000	138.000000	0.000000
15239.025510	0.099476	0.566600	-0.011658	78.356071	14.093034	33.833134	0.000000	0.000000	0.000000	0.000000	0.000000	0.000000	-0.017366	0.006711	-0.018099	0.000000	0.000000	1.000000	138.000000	0.000000
15239.028843	0.099476	0.566600	-0.011658	78.352905	14.087207	33.832729	0.000000	0.000000	0.000000	0.000000	0.000000	0.000000	-0.017366	0.006711	-0.018099	0.000000	0.000000	1.000000	138.000000	0.000000
15239.032177	0.099476	0.566600	-0.011658	78.352905	14.087207	33.832729	0.000000	0.000000	0.000000	0.000000	0.000000	0.000000	-0.017366	0.006711	-0.018099	0.000000	0.000000	1.000000	138.000000	0.000000
15239.035510	0.099453	0.566650	-0.011664	78.352905	14.087207	33.832729	0.000000	0.000000	0.000000	0.000000	0.000000	0.000000	-0.007128	0.014965	-0.002084	0.000000	0.000000	1.000000	138.000000	0.000000
15239.038843	0.099453	0.566650	-0.011664	78.343536	14.083297	33.831524	0.000000	0.000000	0.000000	0.000000	0.000000	0.000000	-0.007128	0.014965	-0.002084	0.000000	0.000000	1.000000	138.000000	0.000000
15239.042177	0.099453	0.566650	-0.011664	78.343536	14.083297	33.831524	0.000000	0.000000	0.000000	0.000000	0.000000	0.000000	-0.007128	0.014965	-0.002084	0.000000	0.000000	1.000000	138.000000	0.000000
15239.045510	0.099453	0.566650	-0.011664	78.343536	14.083297	33.831524	0.000000	0.000000	0.000000	0.000000	0.000000	0.000000	-0.007128	0.014965	-0.002084	0.000000	0.000000	1.000000	138.000000	0.000000
15239.048843	0.099420	0.566782	-0.011712	78.334145	14.082096	33.830292	0.000000	0.000000	0.000000	0.000000	0.000000	0.000000	-0.009856	0.039659	-0.014322	0.000000	0.000000	1.000000	138.000000	0.000000
15239.052177	0.099420	0.566782	-0.011712	78.334145	14.082096	33.830292	0.000000	0.000000	0.000000	0.000000	0.000000	0.000000	-0.009856	0.039659	-0.014322	0.000000	0.000000	1.000000	138.000000	0.000000
15239.055510	0.099420	0.566782	-0.011712	78.334145	14.082096	33.830292	0.000000	0.000000	0.000000	0.000000	0.000000	0.000000	-0.009856	0.039659	-0.014322	0.000000	0.000000	1.000000	138.000000	0.000000
15239.058843	0.099420	0.566782	-0.011712	78.321648	14.080506	33.828674	0.000000	0.000000	0.000000	0.000000	0.000000	0.000000	-0.009856	0.039659	-0.014322	0.000000	0.000000	1.000000	138.000000	0.000000
15239.062177	0.099425	0.566867	-0.011689	78.321648	14.080506	33.828674	0.000000	0.000000	0.000000	0.000000	0.000000	0.000000	0.001549	0.025432	0.006944	0.000000	0.000000	1.000000	138.000000	0.000000
15239.065510	0.099425	0.566867	-0.011689	78.321648	14.080506	33.828674	0.000000	0.000000	0.000000	0.000000	0.000000	0.000000	0.001549	0.025432	0.006944	0.000000	0.000000	1.000000	138.000000	0.000000
15239.068843	0.099425	0.566867	-0.011689	78.312225	14.079321	33.827457	0.000000	0.000000	0.000000	0.000000	0.000000	0.000000	0.001549	0.025432	0.006944	0.000000	0.000000	1.000000	138.000000	0.000000
15239.072177	0.099425	0.566867	-0.011689	78.312225	14.079321	33.827457	0.000000	0.000000	0.000000	0.000000	0.000000	0.000000	0.001549	0.025432	0.006944	0.000000	0.000000	1.000000	138.000000	0.000000
15239.075510	0.099425	0.566960	-0.011689	78.312225	14.079321	33.827457	0.000000	0.000000	0.000000	0.000000	0.000000	0.000000	-0.000009	0.027690	-0.000040	0.000000	0.000000	1.000000	138.000000	0.000000
15239.078843	0.099425	0.566960	-0.011689	78.299736	14.075024	33.825851	0.000000	0.000000	0.000000	0.000000	0.000000	0.000000	-0.000009	0.027690	-0.000040	0.000000	0.000000	1.000000	138.000000	0.000000
15239.082177	0.099425	0.566960	-0.011689	78.299736	14.075024	33.825851	0.000000	0.000000	0.000000	0.000000	0.000000	0.000000	-0.000009	0.027690	-0.000040	0.000000	0.000000	1.000000	138.000000	0.000000
15239.085510	0.099425	0.566960	-0.011689	78.299736	14.075024	33.825851	0.000000	0.000000	0.000000	0.000000	0.000000	0.000000	-0.000009	0.027690	-0.000040	0.000000	0.000000	1.000000	138.000000	0.000000
15239.088843	0.099421	0.567097	-0.011609	78.290344	14.073846	33.824650	0.000000	0.000000	0.000000	0.000000	0.000000	0.000000	-0.001303	0.041190	0.024018	0.000000	0.000000	1.000000	138.000000	0.000000
15239.092177	0.099421	0.567097	-0.011609	78.290344	14.073846	33.824650	0.000000	0.000000	0.000000	0.000000	0.000000	0.000000	-0.001303	0.041190	0.024018	0.000000	0.000000	1.000000	138.000000	0.000000
15239.095510	0.099421	0.567097	-0.011609	78.290344	14.073846	33.824650	0.000000	0.000000	0.000000	0.000000	0.000000	0.000000	-0.001303	0.041190	0.024018	0.000000	0.000000	1.000000	138.000000	0.000000
15239.098843	0.099421	0.567097	-0.011609	78.284081	14.073051	33.823837	0.000000	0.000000	0.000000	0.000000	0.000000	0.000000	-0.001303	0.041190	0.024018	0.000000	0.000000	1.000000	138.000000	0.000000
15239.102177	0.099430	0.567107	-0.011568	78.284081	14.073051	33.823837	0.000000	0.000000	0.000000	0.000000	0.000000	0.000000	0.002724	0.002995	0.012202	0.000000	0.000000	1.000000	138.000000	0.000000
15239.105510	0.099430	0.567107	-0.011568	78.284081	14.073051	33.823837	0.000000	0.000000	0.000000	0.000000	0.000000	0.000000	0.002724	0.002995	0.012202	0.000000	0.000000	1.000000	138.000000	0.000000
15239.108843	0.099430	0.567107	-0.011568	78.280907	14.078811	33.831402	0.000000	0.000000	0.000000	0.000000	0.000000	0.000000	0.002724	0.002995	0.012202	0.000000	0.000000	1.000000	138.000000	0.000000
15239.112177	0.099430	0.567107	-0.011568	78.280907	14.078811	33.831402	0.000000	0.000000	0.000000	0.000000	0.000000	0.000000	0.002724	0.002995	0.012202	0.000000	0.000000	1.000000	138.000000	0.000000
15239.115510	0.099460	0.567117	-0.011532	78.280907	14.078811	33.831402	0.000000	0.000000	0.000000	0.000000	0.000000	0.000000	0.009068	0.003030	0.010785	0.000000	0.000000	1.000000	138.000000	0.000000
15239.118843	0.099460	0.567117	-0.011532	78.280891	14.081540	33.831413	0.000000	0.000000	0.000000	0.000000	0.000000	0.000000	0.009068	0.003030	0.010785	0.000000	0.000000	1.000000	138.000000	0.000000
15239.122177	0.099460	0.567117	-0.011532	78.280891	14.081540	33.831413	0.000000	0.000000	0.000000	0.000000	0.000000	0.000000	0.009068	0.003030	0.010785	0.000000	0.000000	1.000000	138.000000	0.000000
15239.125510	0.099460	0.567117	-0.011532	78.280891	14.081540	33.831413	0.000000	0.000000	0.000000	0.000000	0.000000	0.000000	0.009068	0.003030	0.010785	0.000000	0.000000	1.000000	138.000000	0.000000
15239.128843	0.099498	0.567070	-0.011462	78.280823	14.096573	33.847366	0.000000	0.000000	0.000000	0.000000	0.000000	0.000000	0.011412	-0.014201	0.021280	0.000000	0.000000	1.000000	138.000000	0.000000
15239.132177	0.099498	0.567070	-0.011462	78.280823	14.096573	33.847366	0.000000	0.000000	0.000000	0.000000	0.000000	0.000000	0.011412	-0.014201	0.021280	0.000000	0.000000	1.000000	138.000000	0.000000
15239.135510	0.099498	0.567070	-0.011462	78.280823	14.096573	33.847366	0.000000	0.000000	0.000000	0.000000	0.000000	0.000000	0.011412	-0.014201	0.021280	0.000000	0.000000	1.000000	138.000000	0.000000
15239.138843	0.099498	0.567070	-0.011462	78.287048	14.106263	33.856182	0.000000	0.000000	0.000000	0.000000	0.000000	0.000000	0.011412	-0.014201	0.021280	0.000000	0.000000	1.000000	138.000000	0.000000
15239.142177	0.099531	0.567030	-0.011414	78.287048	14.106263	33.856182	0.000000	0.000000	0.000000	0.000000	0.000000	0.000000	0.009857	-0.011960	0.014298	0.000000	0.000000	1.000000	138.000000	0.000000
15239.145510	0.099531	0.567030	-0.011414	78.287048	14.106263	33.856182	0.000000	0.000000	0.000000	0.000000	0.000000	0.000000	0.009857	-0.011960	0.014298	0.000000	0.000000	1.000000	138.000000	0.000000
15239.148843	0.099531	0.567030	-0.011414	78.293236	14.115947	33.864979	0.000000	0.000000	0.000000	0.000000	0.000000	0.000000	0.009857	-0.011960	0.014298	0.000000	0.000000	1.000000	138.000000	0.000000
15239.152177	0.099531	0.567030	-0.011414	78.293236	14.115947	33.864979	0.000000	0.000000	0.000000	0.000000	0.000000	0.000000	0.009857	-0.011960	0.014298	0.000000	0.000000	1.000000	138.000000	0.000000
15239.155510	0.099565	0.566965	-0.011360	78.293236	14.115947	33.864979	0.000000	0.000000	0.000000	0.000000	0.000000	0.000000	0.010249	-0.019462	0.016052	0.000000	0.000000	1.000000	138.000000	0.000000
15239.158843	0.099565	0.566965	-0.011360	78.302650	14.117155	33.866215	0.000000	0.000000	0.000000	0.000000	0.000000	0.000000	0.010249	-0.019462	0.016052	0.000000	0.000000	1.000000	138.000000	0.000000
15239.162177	0.099565	0.566965	-0.011360	78.302650	14.117155	33.866215	0.000000	0.000000	0.000000	0.000000	0.000000	0.000000	0.010249	-0.019462	0.016052	0.000000	0.000000	1.000000	138.000000	0.000000
15239.165510	0.099565	0.566965	-0.011360	78.302650	14.117155	33.866215	0.000000	0.000000	0.000000	0.000000	0.000000	0.000000	0.010249	-0.019462	0.016052	0.000000	0.000000	1.000000	138.000000	0.000000
15239.168843	0.099557	0.566808	-0.011297	78.312042	14.115651	33.867451	0.000000	0.000000	0.000000	0.000000	0.000000	0.000000	-0.002441	-0.047175	0.018923	0.000000	0.000000	1.000000	138.000000	0.000000
15239.172177	0.099557	0.566808	-0.011297	78.312042	14.115651	33.867451	0.000000	0.000000	0.000000	0.000000	0.000000	0.000000	-0.002441	-0.047175	0.018923	0.000000	0.000000	1.000000	138.000000	0.000000
15239.175510	0.099557	0.566808	-0.011297	78.312042	14.115651	33.867451	0.000000	0.000000	0.000000	0.000000	0.000000	0.000000	-0.002441	-0.047175	0.018923	0.000000	0.000000	1.000000	138.000000	0.000000
15239.178843	0.099557	0.566808	-0.011297	78.318314	14.116466	33.868286	0.000000	0.000000	0.000000	0.000000	0.000000	0.000000	-0.002441	-0.047175	0.018923	0.000000	0.000000	1.000000	138.000000	0.000000
15239.182177	0.099540	0.566733	-0.011275	78.318314	14.116466	33.868286	0.000000	0.000000	0.000000	0.000000	0.000000	0.000000	-0.005176	-0.022471	0.006675	0.000000	0.000000	1.000000	138.000000	0.000000
15239.185510	0.099540	0.566733	-0.011275	78.318314	14.116466	33.868286	0.000000	0.000000	0.000000	0.000000	0.000000	0.000000	-0.005176	-0.022471	0.006675	0.000000	0.000000	1.000000	138.000000	0.000000
15239.188843	0.099540	0.566733	-0.011275	78.324570	14.111829	33.869114	0.000000	0.000000	0.000000	0.000000	0.000000	0.000000	-0.005176	-0.022471	0.006675	0.000000	0.000000	1.000000	138.000000	0.000000
15239.192177	0.099540	0.566733	-0.011275	78.324570	14.111829	33.869114	0.000000	0.000000	0.000000	0.000000	0.000000	0.000000	-0.005176	-0.022471	0.006675	0.000000	0.000000	1.000000	138.000000	0.000000
15239.195510	0.099535	0.566685	-0.011195	78.324570	14.111829	33.869114	0.000000	0.000000	0.000000	0.000000	0.000000	0.000000	-0.001288	-0.014221	0.024100	0.000000	0.000000	1.000000	138.000000	0.000000
15239.198843	0.099535	0.566685	-0.011195	78.327698	14.106798	33.869526	0.000000	0.000000	0.000000	0.000000	0.000000	0.000000	-0.001288	-0.014221	0.024100	0.000000	0.000000	1.000000	138.000000	0.000000
15239.202177	0.099535	0.566685	-0.011195	78.327698	14.106798	33.869526	0.000000	0.000000	0.000000	0.000000	0.000000	0.000000	-0.001288	-0.014221	0.024100	0.000000	0.000000	1.000000	138.000000	0.000000
15239.205510	0.099535	0.566685	-0.011195	78.327698	14.106798	33.869526	0.000000	0.000000	0.000000	0.000000	0.000000	0.000000	-0.001288	-0.014221	0.024100	0.000000	0.000000	1.000000	138.000000	0.000000
15239.208843	0.099518	0.566618	-0.010971	78.324516	14.109861	33.877121	0.000000	0.000000	0.000000	0.000000	0.000000	0.000000	-0.005052	-0.020238	0.067039	0.000000	0.000000	1.000000	138.000000	0.000000
15239.212177	0.099518	0.566618	-0.010971	78.324516	14.109861	33.877121	0.000000	0.000000	0.000000	0.000000	0.000000	0.000000	-0.000000	0.000003	-0.000000	0.000000	0.000000	1.000000	138.000000	0.000000
15239.215510	0.099518	0.566618	-0.010971	78.324516	14.109861	33.877121	0.000000	0.000000	0.000000	0.000000	0.000000	0.000000	-0.000000	0.000003	-0.000000	0.000000	0.000000	1.000000	138.000000	0.000000
15239.218843	0.099518	0.566618	-0.010971	78.321350	14.112920	33.884712	0.000000	0.000000	0.000000	0.000000	0.000000	0.000000	-0.000000	0.000003	-0.000000	0.000000	0.000000	1.000000	138.000000	0.000000
15239.222177	0.099518	0.566618	-0.010971	78.321350	14.112920	33.884712	0.000000	0.000000	0.000000	0.000000	0.000000	0.000000	-0.000000	0.000003	-0.000000	0.000000	0.000000	1.000000	138.000000	0.000000
15239.225510	0.099527	0.566598	-0.010833	78.321350	14.112920	33.884712	0.000000	0.000000	0.000000	0.000000	0.000000	0.000000	0.002586	-0.006021	0.041521	0.000000	0.000000	1.000000	138.000000	0.000000
15239.228843	0.099527	0.566598	-0.010833	78.315071	14.109369	33.883865	0.000000	0.000000	0.000000	0.000000	0.000000	0.000000	0.002586	-0.006021	0.041521	0.000000	0.000000	1.000000	138.000000	0.000000
15239.232177	0.099527	0.566598	-0.010833	78.315071	14.109369	33.883865	0.000000	0.000000	0.000000	0.000000	0.000000	0.000000	0.002586	-0.006021	0.041521	0.000000	0.000000	1.000000	138.000000	0.000000
15239.235510	0.099527	0.566598	-0.010833	78.315071	14.109369	33.883865	0.000000	0.000000	0.000000	0.000000	0.000000	0.000000	0.002586	-0.006021	0.041521	0.000000	0.000000	1.000000	138.000000	0.000000
15239.238843	0.099567	0.566625	-0.010555	78.308838	14.108566	33.883041	0.000000	0.000000	0.000000	0.000000	0.000000	0.000000	0.011907	0.008190	0.083341	0.000000	0.000000	1.000000	138.000000	0.000000
15239.242177	0.099567	0.566625	-0.010555	78.308838	14.108566	33.883041	0.000000	0.000000	0.000000	0.000000	0.000000	0.000000	0.011907	0.008190	0.083341	0.000000	0.000000	1.000000	138.000000	0.000000
15239.245510	0.099567	0.566625	-0.010555	78.308838	14.108566	33.883041	0.000000	0.000000	0.000000	0.000000	0.000000	0.000000	0.011907	0.008190	0.083341	0.000000	0.000000	1.000000	138.000000	0.000000
15239.248843	0.099567	0.566625	-0.010555	78.299385	14.113514	33.889778	0.000000	0.000000	0.000000	0.000000	0.000000	0.000000	0.011907	0.008190	0.083341	0.000000	0.000000	1.000000	138.000000	0.000000
15239.252177	0.099585	0.566645	-0.010474	78.299385	14.113514	33.889778	0.000000	0.000000	0.000000	0.000000	0.000000	0.000000	0.005438	0.005988	0.024396	0.000000	0.000000	1.000000	138.000000	0.000000
15239.255510	0.099585	0.566645	-0.010474	78.299385	14.113514	33.889778	0.000000	0.000000	0.000000	0.000000	0.000000	0.000000	0.005438	0.005988	0.024396	0.000000	0.000000	1.000000	138.000000	0.000000
15239.258843	0.099585	0.566645	-0.010474	78.293106	14.118874	33.896954	0.000000	0.000000	0.000000	0.000000	0.000000	0.000000	0.005438	0.005988	0.024396	0.000000	0.000000	1.000000	138.000000	0.000000
15239.262177	0.099585	0.566645	-0.010474	78.293106	14.118874	33.896954	0.000000	0.000000	0.000000	0.000000	0.000000	0.000000	0.005438	0.005988	0.024396	0.000000	0.000000	1.000000	138.000000	0.000000
15239.265510	0.099602	0.566690	-0.010398	78.293106	14.118874	33.896954	0.000000	0.000000	0.000000	0.000000	0.000000	0.000000	0.005049	0.013474	0.022643	0.000000	0.000000	1.000000	138.000000	0.000000
15239.268843	0.099602	0.566690	-0.010398	78.286758	14.126923	33.904079	0.000000	0.000000	0.000000	0.000000	0.000000	0.000000	0.005049	0.013474	0.022643	0.000000	0.000000	1.000000	138.000000	0.000000
15239.272177	0.099602	0.566690	-0.010398	78.286758	14.126923	33.904079	0.000000	0.000000	0.000000	0.000000	0.000000	0.000000	0.005049	0.013474	0.022643	0.000000	0.000000	1.000000	138.000000	0.000000
15239.275510	0.099602	0.566690	-0.010398	78.286758	14.126923	33.904079	0.000000	0.000000	0.000000	0.000000	0.000000	0.000000	0.005049	0.013474	0.022643	0.000000	0.000000	1.000000	138.000000	0.000000
15239.278843	0.099677	0.566742	-0.010360	78.280434	14.143883	33.919220	0.000000	0.000000	0.000000	0.000000	0.000000	0.000000	0.022581	0.015720	0.011409	0.000000	0.000000	1.000000	138.000000	0.000000
15239.282177	0.099677	0.566742	-0.010360	78.280434	14.143883	33.919220	0.000000	0.000000	0.000000	0.000000	0.000000	0.000000	0.022581	0.015720	0.011409	0.000000	0.000000	1.000000	138.000000	0.000000
15239.285510	0.099677	0.566742	-0.010360	78.280434	14.143883	33.919220	0.000000	0.000000	0.000000	0.000000	0.000000	0.000000	0.022581	0.015720	0.011409	0.000000	0.000000	1.000000	138.000000	0.000000
15239.288843	0.099677	0.566742	-0.010360	78.277191	14.158496	33.934738	0.000000	0.000000	0.000000	0.000000	0.000000	0.000000	0.022581	0.015720	0.011409	0.000000	0.000000	1.000000	138.000000	0.000000
15239.292177	0.099713	0.566775	-0.010399	78.277191	14.158496	33.934738	0.000000	0.000000	0.000000	0.000000	0.000000	0.000000	0.010780	0.009762	-0.011566	0.000000	0.000000	1.000000	138.000000	0.000000
15239.295510	0.099713	0.566775	-0.010399	78.277191	14.158496	33.934738	0.000000	0.000000	0.000000	0.000000	0.000000	0.000000	0.010780	0.009762	-0.011566	0.000000	0.000000	1.000000	138.000000	0.000000
15239.298843	0.099713	0.566775	-0.010399	78.277176	14.170103	33.942738	0.000000	0.000000	0.000000	0.000000	0.000000	0.000000	0.010780	0.009762	-0.011566	0.000000	0.000000	1.000000	138.000000	0.000000
15239.302177	0.099713	0.566775	-0.010399	78.277176	14.170103	33.942738	0.000000	0.000000	0.000000	0.000000	0.000000	0.000000	0.010780	0.009762	-0.011566	0.000000	0.000000	1.000000	138.000000	0.000000
15239.305510	0.099724	0.566790	-0.010450	78.277176	14.170103	33.942738	0.000000	0.000000	0.000000	0.000000	0.000000	0.000000	0.003247	0.004522	-0.015368	0.000000	0.000000	1.000000	138.000000	0.000000
15239.308843	0.099724	0.566790	-0.010450	78.274063	14.172402	33.942307	0.000000	0.000000	0.000000	0.000000	0.000000	0.000000	0.003247	0.004522	-0.015368	0.000000	0.000000	1.000000	138.000000	0.000000
15239.312177	0.099724	0.566790	-0.010450	78.274063	14.172402	33.942307	0.000000	0.000000	0.000000	0.000000	0.000000	0.000000	0.003247	0.004522	-0.015368	0.000000	0.000000	1.000000	138.000000	0.000000
15239.315510	0.099724	0.566790	-0.010450	78.274063	14.172402	33.942307	0.000000	0.000000	0.000000	0.000000	0.000000	0.000000	0.003247	0.004522	-0.015368	0.000000	0.000000	1.000000	138.000000	0.000000
15239.318843	0.099728	0.566837	-0.010530	78.274063	14.172402	33.942307	0.000000	0.000000	0.000000	0.000000	0.000000	0.000000	0.001300	0.014261	-0.024097	0.000000	0.000000	1.000000	138.000000	0.000000
15239.322177	0.099728	0.566837	-0.010530	78.274063	14.172402	33.942307	0.000000	0.000000	0.000000	0.000000	0.000000	0.000000	0.001300	0.014261	-0.024097	0.000000	0.000000	1.000000	138.000000	0.000000
15239.325510	0.099728	0.566837	-0.010530	78.274063	14.172402	33.942307	0.000000	0.000000	0.000000	0.000000	0.000000	0.000000	0.001300	0.014261	-0.024097	0.000000	0.000000	1.000000	138.000000	0.000000
15239.328843	0.099728	0.566837	-0.010530	78.270859	14.175422	33.949852	0.000000	0.000000	0.000000	0.000000	0.000000	0.000000	0.001300	0.014261	-0.024097	0.000000	0.000000	1.000000	138.000000	0.000000
15239.332177	0.099700	0.566870	-0.010555	78.270859	14.175422	33.949852	0.000000	0.000000	0.000000	0.000000	0.000000	0.000000	-0.008310	0.009752	-0.007309	0.000000	0.000000	1.000000	138.000000	0.000000
15239.335510	0.099700	0.566870	-0.010555	78.270859	14.175422	33.949852	0.000000	0.000000	0.000000	0.000000	0.000000	0.000000	-0.008310	0.009752	-0.007309	0.000000	0.000000	1.000000	138.000000	0.000000
15239.338843	0.099700	0.566870	-0.010555	78.267731	14.169553	33.949413	0.000000	0.000000	0.000000	0.000000	0.000000	0.000000	-0.008310	0.009752	-0.007309	0.000000	0.000000	1.000000	138.000000	0.000000
15239.342177	0.099700	0.566870	-0.010555	78.267731	14.169553	33.949413	0.000000	0.000000	0.000000	0.000000	0.000000	0.000000	-0.008310	0.009752	-0.007309	0.000000	0.000000	1.000000	138.000000	0.000000
15239.345510	0.099635	0.566895	-0.010546	78.267731	14.169553	33.949413	0.000000	0.000000	0.000000	0.000000	0.000000	0.000000	-0.019473	0.007495	0.002504	0.000000	0.000000	1.000000	138.000000	0.000000
15239.348843	0.099635	0.566895	-0.010546	78.264626	14.160992	33.949013	0.000000	0.000000	0.000000	0.000000	0.000000	0.000000	-0.019473	0.007495	0.002504	0.000000	0.000000	1.000000	138.000000	0.000000
15239.352177	0.099635	0.566895	-0.010546	78.264626	14.160992	33.949013	0.000000	0.000000	0.000000	0.000000	0.000000	0.000000	-0.019473	0.007495	0.002504	0.000000	0.000000	1.000000	138.000000	0.000000
15239.355510	0.099635	0.566895	-0.010546	78.264626	14.160992	33.949013	0.000000	0.000000	0.000000	0.000000	0.000000	0.000000	-0.019473	0.007495	0.002504	0.000000	0.000000	1.000000	138.000000	0.000000
15239.358843	0.099553	0.566937	-0.010516	78.261505	14.155138	33.948593	0.000000	0.000000	0.000000	0.000000	0.000000	0.000000	-0.024671	0.012747	0.009138	0.000000	0.000000	1.000000	138.000000	0.000000
15239.362177	0.099553	0.566937	-0.010516	78.261505	14.155138	33.948593	0.000000	0.000000	0.000000	0.000000	0.000000	0.000000	-0.024671	0.012747	0.009138	0.000000	0.000000	1.000000	138.000000	0.000000
15239.365510	0.099553	0.566937	-0.010516	78.261505	14.155138	33.948593	0.000000	0.000000	0.000000	0.000000	0.000000	0.000000	-0.024671	0.012747	0.009138	0.000000	0.000000	1.000000	138.000000	0.000000
15239.368843	0.099553	0.566937	-0.010516	78.258202	14.167712	33.972038	0.000000	0.000000	0.000000	0.000000	0.000000	0.000000	-0.024671	0.012747	0.009138	0.000000	0.000000	1.000000	138.000000	0.000000
15239.372177	0.099515	0.566955	-0.010489	78.258202	14.167712	33.972038	0.000000	0.000000	0.000000	0.000000	0.000000	0.000000	-0.011558	0.005253	0.008055	0.000000	0.000000	1.000000	138.000000	0.000000
15239.375510	0.099515	0.566955	-0.010489	78.258202	14.167712	33.972038	0.000000	0.000000	0.000000	0.000000	0.000000	0.000000	-0.011558	0.005253	0.008055	0.000000	0.000000	1.000000	138.000000	0.000000
15239.378843	0.099515	0.566955	-0.010489	78.254730	14.213762	34.035374	0.000000	0.000000	0.000000	0.000000	0.000000	0.000000	-0.011558	0.005253	0.008055	0.000000	0.000000	1.000000	138.000000	0.000000
15239.382177	0.099515	0.566955	-0.010489	78.254730	14.213762	34.035374	0.000000	0.000000	0.000000	0.000000	0.000000	0.000000	-0.011558	0.005253	0.008055	0.000000	0.000000	1.000000	138.000000	0.000000
15239.385510	0.099503	0.566965	-0.010444	78.254730	14.213762	34.035374	0.000000	0.000000	0.000000	0.000000	0.000000	0.000000	-0.003646	0.002999	0.013613	0.000000	0.000000	1.000000	138.000000	0.000000
15239.388843	0.099503	0.566965	-0.010444	78.251366	14.241327	34.074745	0.000000	0.000000	0.000000	0.000000	0.000000	0.000000	-0.003646	0.002999	0.013613	0.000000	0.000000	1.000000	138.000000	0.000000
15239.392177	0.099503	0.566965	-0.010444	78.251366	14.241327	34.074745	0.000000	0.000000	0.000000	0.000000	0.000000	0.000000	-0.003646	0.002999	0.013613	0.000000	0.000000	1.000000	138.000000	0.000000
15239.395510	0.099503	0.566965	-0.010444	78.251366	14.241327	34.074745	0.000000	0.000000	0.000000	0.000000	0.000000	0.000000	-0.003646	0.002999	0.013613	0.000000	0.000000	1.000000	138.000000	0.000000
15239.398843	0.099452	0.566992	-0.010371	78.248222	14.235436	34.074272	0.000000	0.000000	0.000000	0.000000	0.000000	0.000000	-0.015209	0.008234	0.021665	0.000000	0.000000	1.000000	138.000000	0.000000
15239.402177	0.099452	0.566992	-0.010371	78.248222	14.235436	34.074272	0.000000	0.000000	0.000000	0.000000	0.000000	0.000000	-0.015209	0.008234	0.021665	0.000000	0.000000	1.000000	138.000000	0.000000
15239.405510	0.099452	0.566992	-0.010371	78.248222	14.235436	34.074272	0.000000	0.000000	0.000000	0.000000	0.000000	0.000000	-0.015209	0.008234	0.021665	0.000000	0.000000	1.000000	138.000000	0.000000
15239.408843	0.099452	0.566992	-0.010371	78.245117	14.229560	34.073833	0.000000	0.000000	0.000000	0.000000	0.000000	0.000000	-0.015209	0.008234	0.021665	0.000000	0.000000	1.000000	138.000000	0.000000
15239.412177	0.099424	0.566995	-0.010298	78.245117	14.229560	34.073833	0.000000	0.000000	0.000000	0.000000	0.000000	0.000000	-0.008461	0.000760	0.022003	0.000000	0.000000	1.000000	138.000000	0.000000
15239.415510	0.099424	0.566995	-0.010298	78.245117	14.229560	34.073833	0.000000	0.000000	0.000000	0.000000	0.000000	0.000000	-0.008461	0.000760	0.022003	0.000000	0.000000	1.000000	138.000000	0.000000
15239.418843	0.099424	0.566995	-0.010298	78.238777	14.232102	34.080894	0.000000	0.000000	0.000000	0.000000	0.000000	0.000000	-0.008461	0.000760	0.022003	0.000000	0.000000	1.000000	138.000000	0.000000
15239.422177	0.099424	0.566995	-0.010298	78.238777	14.232102	34.080894	0.000000	0.000000	0.000000	0.000000	0.000000	0.000000	-0.008461	0.000760	0.022003	0.000000	0.000000	1.000000	138.000000	0.000000
15239.425510	0.099421	0.567015	-0.010212	78.238777	14.232102	34.080894	0.000000	0.000000	0.000000	0.000000	0.000000	0.000000	-0.000941	0.005996	0.025805	0.000000	0.000000	1.000000	138.000000	0.000000
15239.428843	0.099421	0.567015	-0.010212	78.235680	14.231659	34.080448	0.000000	0.000000	0.000000	0.000000	0.000000	0.000000	-0.000941	0.005996	0.025805	0.000000	0.000000	1.000000	138.000000	0.000000
15239.432177	0.099421	0.567015	-0.010212	78.235680	14.231659	34.080448	0.000000	0.000000	0.000000	0.000000	0.000000	0.000000	-0.000941	0.005996	0.025805	0.000000	0.000000	1.000000	138.000000	0.000000
15239.435510	0.099421	0.567015	-0.010212	78.235680	14.231659	34.080448	0.000000	0.000000	0.000000	0.000000	0.000000	0.000000	-0.000941	0.005996	0.025805	0.000000	0.000000	1.000000	138.000000	0.000000
15239.438843	0.099477	0.567017	-0.010158	78.235664	14.234382	34.080452	0.000000	0.000000	0.000000	0.000000	0.000000	0.000000	0.016997	0.000738	0.016337	0.000000	0.000000	1.000000	138.000000	0.000000
15239.442177	0.099477	0.567017	-0.010158	78.235664	14.234382	34.080452	0.000000	0.000000	0.000000	0.000000	0.000000	0.000000	0.016997	0.000738	0.016337	0.000000	0.000000	1.000000	138.000000	0.000000
15239.445510	0.099477	0.567017	-0.010158	78.235664	14.234382	34.080452	0.000000	0.000000	0.000000	0.000000	0.000000	0.000000	0.016997	0.000738	0.016337	0.000000	0.000000	1.000000	138.000000	0.000000
15239.448843	0.099477	0.567017	-0.010158	78.238800	14.242990	34.080914	0.000000	0.000000	0.000000	0.000000	0.000000	0.000000	0.016997	0.000738	0.016337	0.000000	0.000000	1.000000	138.000000	0.000000
15239.452177	0.099511	0.567007	-0.010208	78.238800	14.242990	34.080914	0.000000	0.000000	0.000000	0.000000	0.000000	0.000000	0.010018	-0.002979	-0.015028	0.000000	0.000000	1.000000	138.000000	0.000000
15239.455510	0.099511	0.567007	-0.010208	78.238800	14.242990	34.080914	0.000000	0.000000	0.000000	0.000000	0.000000	0.000000	0.010018	-0.002979	-0.015028	0.000000	0.000000	1.000000	138.000000	0.000000
15239.458843	0.099511	0.567007	-0.010208	78.245049	14.252019	34.081802	0.000000	0.000000	0.000000	0.000000	0.000000	0.000000	0.010018	-0.002979	-0.015028	0.000000	0.000000	1.000000	138.000000	0.000000
15239.462177	0.099511	0.567007	-0.010208	78.245049	14.252019	34.081802	0.000000	0.000000	0.000000	0.000000	0.000000	0.000000	0.010018	-0.002979	-0.015028	0.000000	0.000000	1.000000	138.000000	0.000000
15239.465510	0.099556	0.566987	-0.010303	78.245049	14.252019	34.081802	0.000000	0.000000	0.000000	0.000000	0.000000	0.000000	0.013665	-0.005981	-0.028640	0.000000	0.000000	1.000000	138.000000	0.000000
15239.468843	0.099556	0.566987	-0.010303	78.255249	14.261529	34.083187	0.000000	0.000000	0.000000	0.000000	0.000000	0.000000	0.013665	-0.005981	-0.028640	0.000000	0.000000	1.000000	138.000000	0.000000
15239.472177	0.099556	0.566987	-0.010303	78.255249	14.261529	34.083187	0.000000	0.000000	0.000000	0.000000	0.000000	0.000000	0.013665	-0.005981	-0.028640	0.000000	0.000000	1.000000	138.000000	0.000000
15239.475510	0.099556	0.566987	-0.010303	78.255249	14.261529	34.083187	0.000000	0.000000	0.000000	0.000000	0.000000	0.000000	0.013665	-0.005981	-0.028640	0.000000	0.000000	1.000000	138.000000	0.000000
15239.478843	0.099596	0.566875	-0.010623	78.252380	14.265713	34.082062	0.000000	0.000000	0.000000	0.000000	0.000000	0.000000	0.012008	-0.033736	-0.095923	0.000000	0.000000	1.000000	138.000000	0.000000
15239.482177	0.099596	0.566875	-0.010623	78.252380	14.265713	34.082062	0.000000	0.000000	0.000000	0.000000	0.000000	0.000000	0.012008	-0.033736	-0.095923	0.000000	0.000000	1.000000	138.000000	0.000000
15239.485510	0.099596	0.566875	-0.010623	78.252380	14.265713	34.082062	0.000000	0.000000	0.000000	0.000000	0.000000	0.000000	0.012008	-0.033736	-0.095923	0.000000	0.000000	1.000000	138.000000	0.000000
15239.488843	0.099596	0.566875	-0.010623	78.219429	14.261516	34.075382	0.000000	0.000000	0.000000	0.000000	0.000000	0.000000	0.012008	-0.033736	-0.095923	0.000000	0.000000	1.000000	138.000000	0.000000
15239.492177	0.099573	0.566800	-0.010825	78.219429	14.261516	34.075382	0.000000	0.000000	0.000000	0.000000	0.000000	0.000000	-0.006852	-0.022461	-0.060653	0.000000	0.000000	1.000000	138.000000	0.000000
15239.495510	0.099573	0.566800	-0.010825	78.219429	14.261516	34.075382	0.000000	0.000000	0.000000	0.000000	0.000000	0.000000	-0.006852	-0.022461	-0.060653	0.000000	0.000000	1.000000	138.000000	0.000000
15239.498843	0.099573	0.566800	-0.010825	78.150940	14.248208	34.062435	0.000000	0.000000	0.000000	0.000000	0.000000	0.000000	-0.006852	-0.022461	-0.060653	0.000000	0.000000	1.000000	138.000000	0.000000
15239.502177	0.099573	0.566800	-0.010825	78.150940	14.248208	34.062435	0.000000	0.000000	0.000000	0.000000	0.000000	0.000000	-0.006852	-0.022461	-0.060653	0.000000	1.000000	1.000000	138.000000	0.000000
15239.505510	0.099542	0.566753	-0.010965	78.150940	14.248208	34.062435	0.000000	0.000000	0.000000	0.000000	0.000000	0.000000	-0.009330	-0.014230	-0.041822	0.000000	1.000000	1.000000	138.000000	0.000000
