# Supplementary material for: Haptic Guidance Needs to Be Intuitive Not Just Informative to Improve Human Motor Accuracy
Source: PLoS One. 2016 Mar 16;11(3):e0150912. doi: 10.1371/journal.pone.0150912 (PMC4794196; doi:10.1371/journal.pone.0150912)
Supplement: S1 Data — (ZIP) [file pone.0150912.s001.zip › Subject6/exp1_0139.txt]

Time	PosX	PosY	PosZ	RotX	RotY	RotZ	ForceX	ForceY	ForceZ	MomentX	MomentY	MomentZ	VelocityX	VelocityY	VelocityZ	CalibratedWeight	ButtonDown	Condition	Trial	Visual
15240.997204	-0.002732	0.487823	0.249338	75.922539	38.553459	41.224178	0.000000	0.000000	0.000000	0.000000	0.000000	0.000000	-0.030118	-0.023985	-0.018091	0.000000	1.000000	1.000000	139.000000	1.000000
15241.000537	-0.002798	0.487741	0.249246	75.922539	38.553459	41.224178	0.000000	0.000000	0.000000	0.000000	0.000000	0.000000	-0.020015	-0.024387	-0.027553	0.000000	1.000000	1.000000	139.000000	1.000000
15241.003870	-0.002798	0.487741	0.249246	75.922539	38.553459	41.224178	0.000000	0.000000	0.000000	0.000000	0.000000	0.000000	-0.020015	-0.024387	-0.027553	0.000000	1.000000	1.000000	139.000000	1.000000
15241.007204	-0.002798	0.487741	0.249246	75.828835	38.110477	40.805359	0.000000	0.000000	0.000000	0.000000	0.000000	0.000000	-0.020015	-0.024387	-0.027553	0.000000	1.000000	1.000000	139.000000	1.000000
15241.010537	-0.002798	0.487741	0.249246	75.828835	38.110477	40.805359	0.000000	0.000000	0.000000	0.000000	0.000000	0.000000	-0.020015	-0.024387	-0.027553	0.000000	1.000000	1.000000	139.000000	1.000000
15241.013870	-0.002899	0.487640	0.249139	75.828835	38.110477	40.805359	0.000000	0.000000	0.000000	0.000000	0.000000	0.000000	-0.030050	-0.030374	-0.032105	0.000000	1.000000	1.000000	139.000000	1.000000
15241.017204	-0.002899	0.487640	0.249139	75.747971	37.728569	40.446373	0.000000	0.000000	0.000000	0.000000	0.000000	0.000000	-0.030050	-0.030374	-0.032105	0.000000	1.000000	1.000000	139.000000	1.000000
15241.020537	-0.003032	0.487537	0.249000	75.747971	37.728569	40.446373	0.000000	0.000000	0.000000	0.000000	0.000000	0.000000	-0.040057	-0.030782	-0.041655	0.000000	1.000000	1.000000	139.000000	1.000000
15241.023870	-0.003032	0.487537	0.249000	75.747971	37.728569	40.446373	0.000000	0.000000	0.000000	0.000000	0.000000	0.000000	-0.040057	-0.030782	-0.041655	0.000000	1.000000	1.000000	139.000000	1.000000
15241.027204	-0.003032	0.487537	0.249000	75.697906	37.472347	40.213341	0.000000	0.000000	0.000000	0.000000	0.000000	0.000000	-0.040057	-0.030782	-0.041655	0.000000	1.000000	1.000000	139.000000	1.000000
15241.030537	-0.003032	0.487537	0.249000	75.697906	37.472347	40.213341	0.000000	0.000000	0.000000	0.000000	0.000000	0.000000	-0.040057	-0.030782	-0.041655	0.000000	1.000000	1.000000	139.000000	1.000000
15241.033870	-0.003165	0.487394	0.248800	75.697906	37.472347	40.213341	0.000000	0.000000	0.000000	0.000000	0.000000	0.000000	-0.039958	-0.043148	-0.060197	0.000000	1.000000	1.000000	139.000000	1.000000
15241.037204	-0.003165	0.487394	0.248800	75.677299	37.340240	40.101078	0.000000	0.000000	0.000000	0.000000	0.000000	0.000000	-0.039958	-0.043148	-0.060197	0.000000	1.000000	1.000000	139.000000	1.000000
15241.040537	-0.003165	0.487394	0.248800	75.677299	37.340240	40.101078	0.000000	0.000000	0.000000	0.000000	0.000000	0.000000	-0.039958	-0.043148	-0.060197	0.000000	1.000000	1.000000	139.000000	1.000000
15241.043870	-0.003165	0.487394	0.248800	75.677299	37.340240	40.101078	0.000000	0.000000	0.000000	0.000000	0.000000	0.000000	-0.039958	-0.043148	-0.060197	0.000000	1.000000	1.000000	139.000000	1.000000
15241.047204	-0.003397	0.487064	0.248305	75.681465	37.310654	40.088619	0.000000	0.000000	0.000000	0.000000	0.000000	0.000000	-0.069665	-0.099015	-0.148507	0.000000	1.000000	1.000000	139.000000	1.000000
15241.050537	-0.003397	0.487064	0.248305	75.681465	37.310654	40.088619	0.000000	0.000000	0.000000	0.000000	0.000000	0.000000	-0.069665	-0.099015	-0.148507	0.000000	1.000000	1.000000	139.000000	1.000000
15241.053870	-0.003397	0.487064	0.248305	75.681465	37.310654	40.088619	0.000000	0.000000	0.000000	0.000000	0.000000	0.000000	-0.069665	-0.099015	-0.148507	0.000000	1.000000	1.000000	139.000000	1.000000
15241.057204	-0.003397	0.487064	0.248305	75.707092	37.377808	40.169926	0.000000	0.000000	0.000000	0.000000	0.000000	0.000000	-0.069665	-0.099015	-0.148507	0.000000	1.000000	1.000000	139.000000	1.000000
15241.060537	-0.003496	0.486877	0.248010	75.707092	37.377808	40.169926	0.000000	0.000000	0.000000	0.000000	0.000000	0.000000	-0.029704	-0.055835	-0.088350	0.000000	1.000000	1.000000	139.000000	1.000000
15241.063870	-0.003496	0.486877	0.248010	75.707092	37.377808	40.169926	0.000000	0.000000	0.000000	0.000000	0.000000	0.000000	-0.029704	-0.055835	-0.088350	0.000000	1.000000	1.000000	139.000000	1.000000
15241.067204	-0.003496	0.486877	0.248010	75.741493	37.482800	40.285740	0.000000	0.000000	0.000000	0.000000	0.000000	0.000000	-0.029704	-0.055835	-0.088350	0.000000	1.000000	1.000000	139.000000	1.000000
15241.070537	-0.003496	0.486877	0.248010	75.741493	37.482800	40.285740	0.000000	0.000000	0.000000	0.000000	0.000000	0.000000	-0.029704	-0.055835	-0.088350	0.000000	1.000000	1.000000	139.000000	1.000000
15241.073870	-0.003595	0.486710	0.247699	75.741493	37.482800	40.285740	0.000000	0.000000	0.000000	0.000000	0.000000	0.000000	-0.029653	-0.050217	-0.093432	0.000000	1.000000	1.000000	139.000000	1.000000
15241.077204	-0.003595	0.486710	0.247699	75.770645	37.621243	40.444286	0.000000	0.000000	0.000000	0.000000	0.000000	0.000000	-0.029653	-0.050217	-0.093432	0.000000	1.000000	1.000000	139.000000	1.000000
15241.080537	-0.003595	0.486710	0.247699	75.770645	37.621243	40.444286	0.000000	0.000000	0.000000	0.000000	0.000000	0.000000	-0.029653	-0.050217	-0.093432	0.000000	1.000000	1.000000	139.000000	1.000000
15241.083870	-0.003595	0.486710	0.247699	75.770645	37.621243	40.444286	0.000000	0.000000	0.000000	0.000000	0.000000	0.000000	-0.029653	-0.050217	-0.093432	0.000000	1.000000	1.000000	139.000000	1.000000
15241.087204	-0.003692	0.486337	0.247077	75.789253	37.785740	40.637001	0.000000	0.000000	0.000000	0.000000	0.000000	0.000000	-0.029138	-0.111865	-0.186463	0.000000	1.000000	1.000000	139.000000	1.000000
15241.090537	-0.003692	0.486337	0.247077	75.789253	37.785740	40.637001	0.000000	0.000000	0.000000	0.000000	0.000000	0.000000	-0.000000	0.000001	-0.000000	0.000000	1.000000	1.000000	139.000000	1.000000
15241.093870	-0.003692	0.486337	0.247077	75.789253	37.785740	40.637001	0.000000	0.000000	0.000000	0.000000	0.000000	0.000000	-0.000000	0.000001	-0.000000	0.000000	1.000000	1.000000	139.000000	1.000000
15241.097204	-0.003692	0.486337	0.247077	75.792389	37.960636	40.847767	0.000000	0.000000	0.000000	0.000000	0.000000	0.000000	-0.000000	0.000001	-0.000000	0.000000	1.000000	1.000000	139.000000	1.000000
15241.100537	-0.003692	0.486337	0.247077	75.792389	37.960636	40.847767	0.000000	0.000000	0.000000	0.000000	0.000000	0.000000	-0.000000	0.000001	-0.000000	0.000000	1.000000	1.000000	139.000000	1.000000
15241.103870	-0.003658	0.486211	0.246828	75.792389	37.960636	40.847767	0.000000	0.000000	0.000000	0.000000	0.000000	0.000000	0.010419	-0.037774	-0.074840	0.000000	1.000000	1.000000	139.000000	1.000000
15241.107204	-0.003658	0.486211	0.246828	75.786865	38.122231	41.040657	0.000000	0.000000	0.000000	0.000000	0.000000	0.000000	0.010419	-0.037774	-0.074840	0.000000	1.000000	1.000000	139.000000	1.000000
15241.110537	-0.003658	0.486211	0.246828	75.786865	38.122231	41.040657	0.000000	0.000000	0.000000	0.000000	0.000000	0.000000	0.010419	-0.037774	-0.074840	0.000000	0.000000	1.000000	139.000000	1.000000
15241.113870	-0.003658	0.486211	0.246828	75.786865	38.122231	41.040657	0.000000	0.000000	0.000000	0.000000	0.000000	0.000000	0.010419	-0.037774	-0.074840	0.000000	0.000000	1.000000	139.000000	1.000000
15241.117204	-0.003489	0.486157	0.246448	75.780945	38.253826	41.194035	0.000000	0.000000	0.000000	0.000000	0.000000	0.000000	0.050695	-0.016250	-0.113834	0.000000	0.000000	1.000000	139.000000	1.000000
15241.120537	-0.003489	0.486157	0.246448	75.780945	38.253826	41.194035	0.000000	0.000000	0.000000	0.000000	0.000000	0.000000	0.050695	-0.016250	-0.113834	0.000000	0.000000	1.000000	139.000000	1.000000
15241.123870	-0.003489	0.486157	0.246448	75.780945	38.253826	41.194035	0.000000	0.000000	0.000000	0.000000	0.000000	0.000000	0.050695	-0.016250	-0.113834	0.000000	0.000000	1.000000	139.000000	1.000000
15241.127204	-0.003489	0.486157	0.246448	75.784805	38.297935	41.235466	0.000000	0.000000	0.000000	0.000000	0.000000	0.000000	0.050695	-0.016250	-0.113834	0.000000	0.000000	1.000000	139.000000	1.000000
15241.130537	-0.003388	0.486227	0.246287	75.784805	38.297935	41.235466	0.000000	0.000000	0.000000	0.000000	0.000000	0.000000	0.030296	0.021098	-0.048565	0.000000	0.000000	1.000000	139.000000	1.000000
15241.133870	-0.003388	0.486227	0.246287	75.784805	38.297935	41.235466	0.000000	0.000000	0.000000	0.000000	0.000000	0.000000	0.030296	0.021098	-0.048565	0.000000	0.000000	1.000000	139.000000	1.000000
15241.137204	-0.003388	0.486227	0.246287	75.787254	38.313786	41.243397	0.000000	0.000000	0.000000	0.000000	0.000000	0.000000	0.030296	0.021098	-0.048565	0.000000	0.000000	1.000000	139.000000	1.000000
15241.140537	-0.003287	0.486374	0.246121	75.787254	38.313786	41.243397	0.000000	0.000000	0.000000	0.000000	0.000000	0.000000	0.030287	0.044136	-0.049543	0.000000	0.000000	1.000000	139.000000	1.000000
15241.143870	-0.003287	0.486374	0.246121	75.787254	38.313786	41.243397	0.000000	0.000000	0.000000	0.000000	0.000000	0.000000	0.030287	0.044136	-0.049543	0.000000	0.000000	1.000000	139.000000	1.000000
15241.147204	-0.003287	0.486374	0.246121	75.789726	38.326958	41.251377	0.000000	0.000000	0.000000	0.000000	0.000000	0.000000	0.030287	0.044136	-0.049543	0.000000	0.000000	1.000000	139.000000	1.000000
15241.150537	-0.003287	0.486374	0.246121	75.789726	38.326958	41.251377	0.000000	0.000000	0.000000	0.000000	0.000000	0.000000	0.030287	0.044136	-0.049543	0.000000	0.000000	1.000000	139.000000	1.000000
15241.153870	-0.003219	0.486559	0.245923	75.789726	38.326958	41.251377	0.000000	0.000000	0.000000	0.000000	0.000000	0.000000	0.020305	0.055247	-0.059654	0.000000	0.000000	1.000000	139.000000	1.000000
15241.157204	-0.003219	0.486559	0.245923	75.792152	38.337379	41.259319	0.000000	0.000000	0.000000	0.000000	0.000000	0.000000	0.020305	0.055247	-0.059654	0.000000	0.000000	1.000000	139.000000	1.000000
15241.160537	-0.003219	0.486559	0.245923	75.792152	38.337379	41.259319	0.000000	0.000000	0.000000	0.000000	0.000000	0.000000	0.020305	0.055247	-0.059654	0.000000	0.000000	1.000000	139.000000	1.000000
15241.163870	-0.003219	0.486559	0.245923	75.792152	38.337379	41.259319	0.000000	0.000000	0.000000	0.000000	0.000000	0.000000	0.020305	0.055247	-0.059654	0.000000	0.000000	1.000000	139.000000	1.000000
15241.167204	-0.003183	0.487075	0.245390	75.794586	38.345085	41.267269	0.000000	0.000000	0.000000	0.000000	0.000000	0.000000	0.010737	0.154827	-0.159798	0.000000	0.000000	1.000000	139.000000	1.000000
15241.170537	-0.003183	0.487075	0.245390	75.794586	38.345085	41.267269	0.000000	0.000000	0.000000	0.000000	0.000000	0.000000	0.000000	0.000001	-0.000001	0.000000	0.000000	1.000000	139.000000	1.000000
15241.173870	-0.003183	0.487075	0.245390	75.794586	38.345085	41.267269	0.000000	0.000000	0.000000	0.000000	0.000000	0.000000	0.000000	0.000001	-0.000001	0.000000	0.000000	1.000000	139.000000	1.000000
15241.177204	-0.003183	0.487075	0.245390	75.799515	38.360527	41.283199	0.000000	0.000000	0.000000	0.000000	0.000000	0.000000	0.000000	0.000001	-0.000001	0.000000	0.000000	1.000000	139.000000	1.000000
15241.180537	-0.003183	0.487075	0.245390	75.799515	38.360527	41.283199	0.000000	0.000000	0.000000	0.000000	0.000000	0.000000	0.000000	0.000001	-0.000001	0.000000	0.000000	1.000000	139.000000	1.000000
15241.183870	-0.003182	0.487405	0.245024	75.799515	38.360527	41.283199	0.000000	0.000000	0.000000	0.000000	0.000000	0.000000	0.000497	0.099107	-0.109740	0.000000	0.000000	1.000000	139.000000	1.000000
15241.187204	-0.003182	0.487405	0.245024	75.809288	38.388721	41.315083	0.000000	0.000000	0.000000	0.000000	0.000000	0.000000	0.000497	0.099107	-0.109740	0.000000	0.000000	1.000000	139.000000	1.000000
15241.190537	-0.003213	0.487769	0.244560	75.809288	38.388721	41.315083	0.000000	0.000000	0.000000	0.000000	0.000000	0.000000	-0.009363	0.109250	-0.139167	0.000000	0.000000	1.000000	139.000000	1.000000
15241.193870	-0.003213	0.487769	0.244560	75.809288	38.388721	41.315083	0.000000	0.000000	0.000000	0.000000	0.000000	0.000000	-0.009363	0.109250	-0.139167	0.000000	0.000000	1.000000	139.000000	1.000000
15241.197204	-0.003213	0.487769	0.244560	75.823952	38.432434	41.362976	0.000000	0.000000	0.000000	0.000000	0.000000	0.000000	-0.009363	0.109250	-0.139167	0.000000	0.000000	1.000000	139.000000	1.000000
15241.200537	-0.003213	0.487769	0.244560	75.823952	38.432434	41.362976	0.000000	0.000000	0.000000	0.000000	0.000000	0.000000	-0.009363	0.109250	-0.139167	0.000000	0.000000	1.000000	139.000000	1.000000
15241.203870	-0.003244	0.488129	0.244000	75.823952	38.432434	41.362976	0.000000	0.000000	0.000000	0.000000	0.000000	0.000000	-0.009216	0.107825	-0.168128	0.000000	0.000000	1.000000	139.000000	1.000000
15241.207204	-0.003244	0.488129	0.244000	75.843475	38.489048	41.426975	0.000000	0.000000	0.000000	0.000000	0.000000	0.000000	-0.009216	0.107825	-0.168128	0.000000	0.000000	1.000000	139.000000	1.000000
15241.210537	-0.003307	0.488541	0.243356	75.843475	38.489048	41.426975	0.000000	0.000000	0.000000	0.000000	0.000000	0.000000	-0.019060	0.123788	-0.193197	0.000000	0.000000	1.000000	139.000000	1.000000
15241.213870	-0.003307	0.488541	0.243356	75.843475	38.489048	41.426975	0.000000	0.000000	0.000000	0.000000	0.000000	0.000000	-0.019060	0.123788	-0.193197	0.000000	0.000000	1.000000	139.000000	1.000000
15241.217204	-0.003307	0.488541	0.243356	75.872742	38.577049	41.523338	0.000000	0.000000	0.000000	0.000000	0.000000	0.000000	-0.019060	0.123788	-0.193197	0.000000	0.000000	1.000000	139.000000	1.000000
15241.220537	-0.003307	0.488541	0.243356	75.872742	38.577049	41.523338	0.000000	0.000000	0.000000	0.000000	0.000000	0.000000	-0.019060	0.123788	-0.193197	0.000000	0.000000	1.000000	139.000000	1.000000
15241.223870	-0.003370	0.488946	0.242550	75.872742	38.577049	41.523338	0.000000	0.000000	0.000000	0.000000	0.000000	0.000000	-0.018790	0.121349	-0.241624	0.000000	0.000000	1.000000	139.000000	1.000000
15241.227204	-0.003370	0.488946	0.242550	75.909279	38.686218	41.644318	0.000000	0.000000	0.000000	0.000000	0.000000	0.000000	-0.018790	0.121349	-0.241624	0.000000	0.000000	1.000000	139.000000	1.000000
15241.230537	-0.003465	0.489401	0.241628	75.909279	38.686218	41.644318	0.000000	0.000000	0.000000	0.000000	0.000000	0.000000	-0.028524	0.136657	-0.276646	0.000000	0.000000	1.000000	139.000000	1.000000
15241.233870	-0.003465	0.489401	0.241628	75.909279	38.686218	41.644318	0.000000	0.000000	0.000000	0.000000	0.000000	0.000000	-0.028524	0.136657	-0.276646	0.000000	0.000000	1.000000	139.000000	1.000000
15241.237204	-0.003465	0.489401	0.241628	75.950623	38.811787	41.782181	0.000000	0.000000	0.000000	0.000000	0.000000	0.000000	-0.028524	0.136657	-0.276646	0.000000	0.000000	1.000000	139.000000	1.000000
15241.240537	-0.003592	0.489907	0.240589	75.950623	38.811787	41.782181	0.000000	0.000000	0.000000	0.000000	0.000000	0.000000	-0.038203	0.151821	-0.311882	0.000000	0.000000	1.000000	139.000000	1.000000
15241.243870	-0.003592	0.489907	0.240589	75.950623	38.811787	41.782181	0.000000	0.000000	0.000000	0.000000	0.000000	0.000000	-0.038203	0.151821	-0.311882	0.000000	0.000000	1.000000	139.000000	1.000000
15241.247204	-0.003592	0.489907	0.240589	75.999138	38.959248	41.945389	0.000000	0.000000	0.000000	0.000000	0.000000	0.000000	-0.038203	0.151821	-0.311882	0.000000	0.000000	1.000000	139.000000	1.000000
15241.250537	-0.003718	0.490424	0.239400	75.999138	38.959248	41.945389	0.000000	0.000000	0.000000	0.000000	0.000000	0.000000	-0.037847	0.154943	-0.356455	0.000000	0.000000	1.000000	139.000000	1.000000
15241.253870	-0.003718	0.490424	0.239400	75.999138	38.959248	41.945389	0.000000	0.000000	0.000000	0.000000	0.000000	0.000000	-0.037847	0.154943	-0.356455	0.000000	0.000000	1.000000	139.000000	1.000000
15241.257204	-0.003718	0.490424	0.239400	76.057228	39.134411	42.142700	0.000000	0.000000	0.000000	0.000000	0.000000	0.000000	-0.037847	0.154943	-0.356455	0.000000	0.000000	1.000000	139.000000	1.000000
15241.260537	-0.003909	0.491008	0.238076	76.057228	39.134411	42.142700	0.000000	0.000000	0.000000	0.000000	0.000000	0.000000	-0.057288	0.175232	-0.397420	0.000000	0.000000	1.000000	139.000000	1.000000
15241.263870	-0.003909	0.491008	0.238076	76.057228	39.134411	42.142700	0.000000	0.000000	0.000000	0.000000	0.000000	0.000000	-0.057288	0.175232	-0.397420	0.000000	0.000000	1.000000	139.000000	1.000000
15241.267204	-0.003909	0.491008	0.238076	76.119972	39.319183	42.358280	0.000000	0.000000	0.000000	0.000000	0.000000	0.000000	-0.057288	0.175232	-0.397420	0.000000	0.000000	1.000000	139.000000	1.000000
15241.270537	-0.004230	0.491601	0.236599	76.119972	39.319183	42.358280	0.000000	0.000000	0.000000	0.000000	0.000000	0.000000	-0.096316	0.177973	-0.442888	0.000000	0.000000	1.000000	139.000000	1.000000
15241.273870	-0.004230	0.491601	0.236599	76.119972	39.319183	42.358280	0.000000	0.000000	0.000000	0.000000	0.000000	0.000000	-0.096316	0.177973	-0.442888	0.000000	0.000000	1.000000	139.000000	1.000000
15241.277204	-0.004230	0.491601	0.236599	76.189743	39.519501	42.601006	0.000000	0.000000	0.000000	0.000000	0.000000	0.000000	-0.096316	0.177973	-0.442888	0.000000	0.000000	1.000000	139.000000	1.000000
15241.280537	-0.004615	0.492261	0.234984	76.189743	39.519501	42.601006	0.000000	0.000000	0.000000	0.000000	0.000000	0.000000	-0.115337	0.197790	-0.484641	0.000000	0.000000	1.000000	139.000000	1.000000
15241.283870	-0.004615	0.492261	0.234984	76.189743	39.519501	42.601006	0.000000	0.000000	0.000000	0.000000	0.000000	0.000000	-0.115337	0.197790	-0.484641	0.000000	0.000000	1.000000	139.000000	1.000000
15241.287204	-0.004615	0.492261	0.234984	76.264038	39.733288	42.863121	0.000000	0.000000	0.000000	0.000000	0.000000	0.000000	-0.115337	0.197790	-0.484641	0.000000	0.000000	1.000000	139.000000	1.000000
15241.290537	-0.005095	0.492967	0.233245	76.264038	39.733288	42.863121	0.000000	0.000000	0.000000	0.000000	0.000000	0.000000	-0.144017	0.211894	-0.521719	0.000000	0.000000	1.000000	139.000000	1.000000
15241.293870	-0.005095	0.492967	0.233245	76.264038	39.733288	42.863121	0.000000	0.000000	0.000000	0.000000	0.000000	0.000000	-0.144017	0.211894	-0.521719	0.000000	0.000000	1.000000	139.000000	1.000000
15241.297204	-0.005095	0.492967	0.233245	76.340469	39.950089	43.136669	0.000000	0.000000	0.000000	0.000000	0.000000	0.000000	-0.144017	0.211894	-0.521719	0.000000	0.000000	1.000000	139.000000	1.000000
15241.300537	-0.005702	0.493721	0.231413	76.340469	39.950089	43.136669	0.000000	0.000000	0.000000	0.000000	0.000000	0.000000	-0.182279	0.226253	-0.549479	0.000000	0.000000	1.000000	139.000000	1.000000
15241.303870	-0.005702	0.493721	0.231413	76.340469	39.950089	43.136669	0.000000	0.000000	0.000000	0.000000	0.000000	0.000000	-0.182279	0.226253	-0.549479	0.000000	0.000000	1.000000	139.000000	1.000000
15241.307204	-0.005702	0.493721	0.231413	76.416550	40.161686	43.413155	0.000000	0.000000	0.000000	0.000000	0.000000	0.000000	-0.182279	0.226253	-0.549479	0.000000	0.000000	1.000000	139.000000	1.000000
15241.310537	-0.006371	0.494542	0.229504	76.416550	40.161686	43.413155	0.000000	0.000000	0.000000	0.000000	0.000000	0.000000	-0.200636	0.246259	-0.572847	0.000000	0.000000	1.000000	139.000000	1.000000
15241.313870	-0.006371	0.494542	0.229504	76.416550	40.161686	43.413155	0.000000	0.000000	0.000000	0.000000	0.000000	0.000000	-0.200636	0.246259	-0.572847	0.000000	0.000000	1.000000	139.000000	1.000000
15241.317204	-0.006371	0.494542	0.229504	76.485817	40.354221	43.675072	0.000000	0.000000	0.000000	0.000000	0.000000	0.000000	-0.200636	0.246259	-0.572847	0.000000	0.000000	1.000000	139.000000	1.000000
15241.320537	-0.007101	0.495430	0.227548	76.485817	40.354221	43.675072	0.000000	0.000000	0.000000	0.000000	0.000000	0.000000	-0.218861	0.266543	-0.586632	0.000000	0.000000	1.000000	139.000000	1.000000
15241.323870	-0.007101	0.495430	0.227548	76.485817	40.354221	43.675072	0.000000	0.000000	0.000000	0.000000	0.000000	0.000000	-0.218861	0.266543	-0.586632	0.000000	0.000000	1.000000	139.000000	1.000000
15241.327204	-0.007101	0.495430	0.227548	76.554543	40.532001	43.926296	0.000000	0.000000	0.000000	0.000000	0.000000	0.000000	-0.218861	0.266543	-0.586632	0.000000	0.000000	1.000000	139.000000	1.000000
15241.330537	-0.007858	0.496348	0.225549	76.554543	40.532001	43.926296	0.000000	0.000000	0.000000	0.000000	0.000000	0.000000	-0.227157	0.275375	-0.599920	0.000000	0.000000	1.000000	139.000000	1.000000
15241.333870	-0.007858	0.496348	0.225549	76.554543	40.532001	43.926296	0.000000	0.000000	0.000000	0.000000	0.000000	0.000000	-0.227157	0.275375	-0.599920	0.000000	0.000000	1.000000	139.000000	1.000000
15241.337204	-0.007858	0.496348	0.225549	76.625046	40.721287	44.193577	0.000000	0.000000	0.000000	0.000000	0.000000	0.000000	-0.227157	0.275375	-0.599920	0.000000	0.000000	1.000000	139.000000	1.000000
15241.340537	-0.008674	0.497350	0.223484	76.625046	40.721287	44.193577	0.000000	0.000000	0.000000	0.000000	0.000000	0.000000	-0.244939	0.300496	-0.619458	0.000000	0.000000	1.000000	139.000000	1.000000
15241.343870	-0.008674	0.497350	0.223484	76.625046	40.721287	44.193577	0.000000	0.000000	0.000000	0.000000	0.000000	0.000000	-0.244939	0.300496	-0.619458	0.000000	0.000000	1.000000	139.000000	1.000000
15241.347204	-0.008674	0.497350	0.223484	76.695297	40.910656	44.455692	0.000000	0.000000	0.000000	0.000000	0.000000	0.000000	-0.244939	0.300496	-0.619458	0.000000	0.000000	1.000000	139.000000	1.000000
15241.350537	-0.009517	0.498397	0.221355	76.695297	40.910656	44.455692	0.000000	0.000000	0.000000	0.000000	0.000000	0.000000	-0.252816	0.314153	-0.638528	0.000000	0.000000	1.000000	139.000000	1.000000
15241.353870	-0.009517	0.498397	0.221355	76.695297	40.910656	44.455692	0.000000	0.000000	0.000000	0.000000	0.000000	0.000000	-0.252816	0.314153	-0.638528	0.000000	0.000000	1.000000	139.000000	1.000000
15241.357204	-0.009517	0.498397	0.221355	76.767578	41.106285	44.721767	0.000000	0.000000	0.000000	0.000000	0.000000	0.000000	-0.252816	0.314153	-0.638528	0.000000	0.000000	1.000000	139.000000	1.000000
15241.360537	-0.010417	0.499487	0.219128	76.767578	41.106285	44.721767	0.000000	0.000000	0.000000	0.000000	0.000000	0.000000	-0.270004	0.326920	-0.668047	0.000000	0.000000	1.000000	139.000000	1.000000
15241.363870	-0.010417	0.499487	0.219128	76.767578	41.106285	44.721767	0.000000	0.000000	0.000000	0.000000	0.000000	0.000000	-0.270004	0.326920	-0.668047	0.000000	0.000000	1.000000	139.000000	1.000000
15241.367204	-0.010417	0.499487	0.219128	76.839584	41.302250	44.943031	0.000000	0.000000	0.000000	0.000000	0.000000	0.000000	-0.270004	0.326920	-0.668047	0.000000	0.000000	1.000000	139.000000	1.000000
15241.370537	-0.011342	0.500637	0.216818	76.839584	41.302250	44.943031	0.000000	0.000000	0.000000	0.000000	0.000000	0.000000	-0.277356	0.345203	-0.693131	0.000000	0.000000	1.000000	139.000000	1.000000
15241.373870	-0.011342	0.500637	0.216818	76.839584	41.302250	44.943031	0.000000	0.000000	0.000000	0.000000	0.000000	0.000000	-0.277356	0.345203	-0.693131	0.000000	0.000000	1.000000	139.000000	1.000000
15241.377204	-0.011342	0.500637	0.216818	76.917038	41.509750	45.052509	0.000000	0.000000	0.000000	0.000000	0.000000	0.000000	-0.277356	0.345203	-0.693131	0.000000	0.000000	1.000000	139.000000	1.000000
15241.380537	-0.012353	0.501809	0.214390	76.917038	41.509750	45.052509	0.000000	0.000000	0.000000	0.000000	0.000000	0.000000	-0.303455	0.351446	-0.728324	0.000000	0.000000	1.000000	139.000000	1.000000
15241.383870	-0.012353	0.501809	0.214390	76.917038	41.509750	45.052509	0.000000	0.000000	0.000000	0.000000	0.000000	0.000000	-0.303455	0.351446	-0.728324	0.000000	0.000000	1.000000	139.000000	1.000000
15241.387204	-0.012353	0.501809	0.214390	76.992973	41.719662	44.956032	0.000000	0.000000	0.000000	0.000000	0.000000	0.000000	-0.303455	0.351446	-0.728324	0.000000	0.000000	1.000000	139.000000	1.000000
15241.390537	-0.013387	0.503039	0.211876	76.992973	41.719662	44.956032	0.000000	0.000000	0.000000	0.000000	0.000000	0.000000	-0.310205	0.369000	-0.754249	0.000000	0.000000	1.000000	139.000000	1.000000
15241.393870	-0.013387	0.503039	0.211876	76.992973	41.719662	44.956032	0.000000	0.000000	0.000000	0.000000	0.000000	0.000000	-0.310205	0.369000	-0.754249	0.000000	0.000000	1.000000	139.000000	1.000000
15241.397204	-0.013387	0.503039	0.211876	77.074310	41.936646	44.852451	0.000000	0.000000	0.000000	0.000000	0.000000	0.000000	-0.310205	0.369000	-0.754249	0.000000	0.000000	1.000000	139.000000	1.000000
15241.400537	-0.014538	0.504253	0.209277	77.074310	41.936646	44.852451	0.000000	0.000000	0.000000	0.000000	0.000000	0.000000	-0.345224	0.364288	-0.779625	0.000000	0.000000	1.000000	139.000000	1.000000
15241.403870	-0.014538	0.504253	0.209277	77.074310	41.936646	44.852451	0.000000	0.000000	0.000000	0.000000	0.000000	0.000000	-0.345224	0.364288	-0.779625	0.000000	0.000000	1.000000	139.000000	1.000000
15241.407204	-0.014538	0.504253	0.209277	77.153992	42.148365	44.878479	0.000000	0.000000	0.000000	0.000000	0.000000	0.000000	-0.345224	0.364288	-0.779625	0.000000	0.000000	1.000000	139.000000	1.000000
15241.410537	-0.015835	0.505488	0.206589	77.153992	42.148365	44.878479	0.000000	0.000000	0.000000	0.000000	0.000000	0.000000	-0.389097	0.370320	-0.806438	0.000000	0.000000	1.000000	139.000000	1.000000
15241.413870	-0.015835	0.505488	0.206589	77.153992	42.148365	44.878479	0.000000	0.000000	0.000000	0.000000	0.000000	0.000000	-0.389097	0.370320	-0.806438	0.000000	0.000000	1.000000	139.000000	1.000000
15241.417204	-0.015835	0.505488	0.206589	77.236481	42.376709	45.029835	0.000000	0.000000	0.000000	0.000000	0.000000	0.000000	-0.389097	0.370320	-0.806438	0.000000	0.000000	1.000000	139.000000	1.000000
15241.420537	-0.017245	0.506744	0.203845	77.236481	42.376709	45.029835	0.000000	0.000000	0.000000	0.000000	0.000000	0.000000	-0.423087	0.376791	-0.823275	0.000000	0.000000	1.000000	139.000000	1.000000
15241.423870	-0.017245	0.506744	0.203845	77.236481	42.376709	45.029835	0.000000	0.000000	0.000000	0.000000	0.000000	0.000000	-0.423087	0.376791	-0.823275	0.000000	0.000000	1.000000	139.000000	1.000000
15241.427204	-0.017245	0.506744	0.203845	77.316292	42.597328	45.088192	0.000000	0.000000	0.000000	0.000000	0.000000	0.000000	-0.423087	0.376791	-0.823275	0.000000	0.000000	1.000000	139.000000	1.000000
15241.430537	-0.018704	0.507984	0.201048	77.316292	42.597328	45.088192	0.000000	0.000000	0.000000	0.000000	0.000000	0.000000	-0.437777	0.372239	-0.839138	0.000000	0.000000	1.000000	139.000000	1.000000
15241.433870	-0.018704	0.507984	0.201048	77.316292	42.597328	45.088192	0.000000	0.000000	0.000000	0.000000	0.000000	0.000000	-0.437777	0.372239	-0.839138	0.000000	0.000000	1.000000	139.000000	1.000000
15241.437204	-0.018704	0.507984	0.201048	77.388992	42.856339	44.970551	0.000000	0.000000	0.000000	0.000000	0.000000	0.000000	-0.437777	0.372239	-0.839138	0.000000	0.000000	1.000000	139.000000	1.000000
15241.440537	-0.020180	0.509246	0.198195	77.388992	42.856339	44.970551	0.000000	0.000000	0.000000	0.000000	0.000000	0.000000	-0.442760	0.378362	-0.855780	0.000000	0.000000	1.000000	139.000000	1.000000
15241.443870	-0.020180	0.509246	0.198195	77.388992	42.856339	44.970551	0.000000	0.000000	0.000000	0.000000	0.000000	0.000000	-0.442760	0.378362	-0.855780	0.000000	0.000000	1.000000	139.000000	1.000000
15241.447204	-0.020180	0.509246	0.198195	77.452225	43.149284	44.993904	0.000000	0.000000	0.000000	0.000000	0.000000	0.000000	-0.442760	0.378362	-0.855780	0.000000	0.000000	1.000000	139.000000	1.000000
15241.450537	-0.021610	0.510562	0.195286	77.452225	43.149284	44.993904	0.000000	0.000000	0.000000	0.000000	0.000000	0.000000	-0.428893	0.394904	-0.872886	0.000000	0.000000	1.000000	139.000000	1.000000
15241.453870	-0.021610	0.510562	0.195286	77.452225	43.149284	44.993904	0.000000	0.000000	0.000000	0.000000	0.000000	0.000000	-0.428893	0.394904	-0.872886	0.000000	0.000000	1.000000	139.000000	1.000000
15241.457204	-0.021610	0.510562	0.195286	77.518906	43.418324	45.165844	0.000000	0.000000	0.000000	0.000000	0.000000	0.000000	-0.428893	0.394904	-0.872886	0.000000	0.000000	1.000000	139.000000	1.000000
15241.460537	-0.023055	0.511913	0.192300	77.518906	43.418324	45.165844	0.000000	0.000000	0.000000	0.000000	0.000000	0.000000	-0.433355	0.405307	-0.895588	0.000000	0.000000	1.000000	139.000000	1.000000
15241.463870	-0.023055	0.511913	0.192300	77.518906	43.418324	45.165844	0.000000	0.000000	0.000000	0.000000	0.000000	0.000000	-0.433355	0.405307	-0.895588	0.000000	0.000000	1.000000	139.000000	1.000000
15241.467204	-0.023055	0.511913	0.192300	77.594299	43.646793	45.343548	0.000000	0.000000	0.000000	0.000000	0.000000	0.000000	-0.433355	0.405307	-0.895588	0.000000	0.000000	1.000000	139.000000	1.000000
15241.470537	-0.024421	0.513317	0.189258	77.594299	43.646793	45.343548	0.000000	0.000000	0.000000	0.000000	0.000000	0.000000	-0.410087	0.421113	-0.912752	0.000000	0.000000	1.000000	139.000000	1.000000
15241.473870	-0.024421	0.513317	0.189258	77.594299	43.646793	45.343548	0.000000	0.000000	0.000000	0.000000	0.000000	0.000000	-0.410087	0.421113	-0.912752	0.000000	0.000000	1.000000	139.000000	1.000000
15241.477204	-0.024421	0.513317	0.189258	77.666046	43.857544	45.379040	0.000000	0.000000	0.000000	0.000000	0.000000	0.000000	-0.410087	0.421113	-0.912752	0.000000	0.000000	1.000000	139.000000	1.000000
15241.480537	-0.025714	0.514708	0.186234	77.666046	43.857544	45.379040	0.000000	0.000000	0.000000	0.000000	0.000000	0.000000	-0.387871	0.417249	-0.907046	0.000000	0.000000	1.000000	139.000000	1.000000
15241.483870	-0.025714	0.514708	0.186234	77.666046	43.857544	45.379040	0.000000	0.000000	0.000000	0.000000	0.000000	0.000000	-0.387871	0.417249	-0.907046	0.000000	0.000000	1.000000	139.000000	1.000000
15241.487204	-0.025714	0.514708	0.186234	77.735275	44.061897	45.439800	0.000000	0.000000	0.000000	0.000000	0.000000	0.000000	-0.387871	0.417249	-0.907046	0.000000	0.000000	1.000000	139.000000	1.000000
15241.490537	-0.027056	0.516156	0.183219	77.735275	44.061897	45.439800	0.000000	0.000000	0.000000	0.000000	0.000000	0.000000	-0.402357	0.434477	-0.904512	0.000000	0.000000	1.000000	139.000000	1.000000
15241.493870	-0.027056	0.516156	0.183219	77.735275	44.061897	45.439800	0.000000	0.000000	0.000000	0.000000	0.000000	0.000000	-0.402357	0.434477	-0.904512	0.000000	0.000000	1.000000	139.000000	1.000000
15241.497204	-0.027056	0.516156	0.183219	77.800217	44.221939	45.667862	0.000000	0.000000	0.000000	0.000000	0.000000	0.000000	-0.402357	0.434477	-0.904512	0.000000	0.000000	1.000000	139.000000	1.000000
15241.500537	-0.028446	0.517594	0.180255	77.800217	44.221939	45.667862	0.000000	0.000000	0.000000	0.000000	0.000000	0.000000	-0.417175	0.431556	-0.889448	0.000000	0.000000	1.000000	139.000000	1.000000
15241.503870	-0.028446	0.517594	0.180255	77.800217	44.221939	45.667862	0.000000	0.000000	0.000000	0.000000	0.000000	0.000000	-0.417175	0.431556	-0.889448	0.000000	0.000000	1.000000	139.000000	1.000000
15241.507204	-0.028446	0.517594	0.180255	77.877289	44.357456	45.927917	0.000000	0.000000	0.000000	0.000000	0.000000	0.000000	-0.417175	0.431556	-0.889448	0.000000	0.000000	1.000000	139.000000	1.000000
15241.510537	-0.029883	0.518982	0.177273	77.877289	44.357456	45.927917	0.000000	0.000000	0.000000	0.000000	0.000000	0.000000	-0.430912	0.416333	-0.894540	0.000000	0.000000	1.000000	139.000000	1.000000
15241.513870	-0.029883	0.518982	0.177273	77.877289	44.357456	45.927917	0.000000	0.000000	0.000000	0.000000	0.000000	0.000000	-0.430912	0.416333	-0.894540	0.000000	0.000000	1.000000	139.000000	1.000000
15241.517204	-0.029883	0.518982	0.177273	77.968369	44.464611	46.143147	0.000000	0.000000	0.000000	0.000000	0.000000	0.000000	-0.430912	0.416333	-0.894540	0.000000	0.000000	1.000000	139.000000	1.000000
15241.520537	-0.031334	0.520354	0.174272	77.968369	44.464611	46.143147	0.000000	0.000000	0.000000	0.000000	0.000000	0.000000	-0.435329	0.411585	-0.900216	0.000000	0.000000	1.000000	139.000000	1.000000
15241.523870	-0.031334	0.520354	0.174272	77.968369	44.464611	46.143147	0.000000	0.000000	0.000000	0.000000	0.000000	0.000000	-0.435329	0.411585	-0.900216	0.000000	0.000000	1.000000	139.000000	1.000000
15241.527204	-0.031334	0.520354	0.174272	78.071136	44.602200	46.386665	0.000000	0.000000	0.000000	0.000000	0.000000	0.000000	-0.435329	0.411585	-0.900216	0.000000	0.000000	1.000000	139.000000	1.000000
15241.530537	-0.032857	0.521672	0.171217	78.071136	44.602200	46.386665	0.000000	0.000000	0.000000	0.000000	0.000000	0.000000	-0.456976	0.395371	-0.916534	0.000000	0.000000	1.000000	139.000000	1.000000
15241.533870	-0.032857	0.521672	0.171217	78.071136	44.602200	46.386665	0.000000	0.000000	0.000000	0.000000	0.000000	0.000000	-0.456976	0.395371	-0.916534	0.000000	0.000000	1.000000	139.000000	1.000000
15241.537204	-0.032857	0.521672	0.171217	78.193947	44.936878	46.822983	0.000000	0.000000	0.000000	0.000000	0.000000	0.000000	-0.456976	0.395371	-0.916534	0.000000	0.000000	1.000000	139.000000	1.000000
15241.540537	-0.034446	0.522963	0.168031	78.193947	44.936878	46.822983	0.000000	0.000000	0.000000	0.000000	0.000000	0.000000	-0.476870	0.387190	-0.955710	0.000000	0.000000	1.000000	139.000000	1.000000
15241.543870	-0.034446	0.522963	0.168031	78.193947	44.936878	46.822983	0.000000	0.000000	0.000000	0.000000	0.000000	0.000000	-0.476870	0.387190	-0.955710	0.000000	0.000000	1.000000	139.000000	1.000000
15241.547204	-0.034446	0.522963	0.168031	78.330544	45.600384	47.592655	0.000000	0.000000	0.000000	0.000000	0.000000	0.000000	-0.476870	0.387190	-0.955710	0.000000	0.000000	1.000000	139.000000	1.000000
15241.550537	-0.036013	0.524229	0.164754	78.330544	45.600384	47.592655	0.000000	0.000000	0.000000	0.000000	0.000000	0.000000	-0.470082	0.379875	-0.983015	0.000000	0.000000	1.000000	139.000000	1.000000
15241.553870	-0.036013	0.524229	0.164754	78.330544	45.600384	47.592655	0.000000	0.000000	0.000000	0.000000	0.000000	0.000000	-0.470082	0.379875	-0.983015	0.000000	0.000000	1.000000	139.000000	1.000000
15241.557204	-0.036013	0.524229	0.164754	78.467834	46.351643	48.427750	0.000000	0.000000	0.000000	0.000000	0.000000	0.000000	-0.470082	0.379875	-0.983015	0.000000	0.000000	1.000000	139.000000	1.000000
15241.560537	-0.037585	0.525451	0.161368	78.467834	46.351643	48.427750	0.000000	0.000000	0.000000	0.000000	0.000000	0.000000	-0.471570	0.366635	-1.015932	0.000000	0.000000	1.000000	139.000000	1.000000
15241.563870	-0.037585	0.525451	0.161368	78.467834	46.351643	48.427750	0.000000	0.000000	0.000000	0.000000	0.000000	0.000000	-0.471570	0.366635	-1.015932	0.000000	0.000000	1.000000	139.000000	1.000000
15241.567204	-0.037585	0.525451	0.161368	78.594749	47.058407	49.153687	0.000000	0.000000	0.000000	0.000000	0.000000	0.000000	-0.471570	0.366635	-1.015932	0.000000	0.000000	1.000000	139.000000	1.000000
15241.570537	-0.039104	0.526666	0.157907	78.594749	47.058407	49.153687	0.000000	0.000000	0.000000	0.000000	0.000000	0.000000	-0.455731	0.364540	-1.038236	0.000000	0.000000	1.000000	139.000000	1.000000
15241.573870	-0.039104	0.526666	0.157907	78.594749	47.058407	49.153687	0.000000	0.000000	0.000000	0.000000	0.000000	0.000000	-0.455731	0.364540	-1.038236	0.000000	0.000000	1.000000	139.000000	1.000000
15241.577204	-0.039104	0.526666	0.157907	78.693954	47.560574	49.628857	0.000000	0.000000	0.000000	0.000000	0.000000	0.000000	-0.455731	0.364540	-1.038236	0.000000	0.000000	1.000000	139.000000	1.000000
15241.580537	-0.040573	0.527878	0.154408	78.693954	47.560574	49.628857	0.000000	0.000000	0.000000	0.000000	0.000000	0.000000	-0.440572	0.363456	-1.049668	0.000000	0.000000	1.000000	139.000000	1.000000
15241.583870	-0.040573	0.527878	0.154408	78.693954	47.560574	49.628857	0.000000	0.000000	0.000000	0.000000	0.000000	0.000000	-0.440572	0.363456	-1.049668	0.000000	0.000000	1.000000	139.000000	1.000000
15241.587204	-0.040573	0.527878	0.154408	78.772881	47.911118	49.989609	0.000000	0.000000	0.000000	0.000000	0.000000	0.000000	-0.440572	0.363456	-1.049668	0.000000	0.000000	1.000000	139.000000	1.000000
15241.590537	-0.041936	0.529089	0.150912	78.772881	47.911118	49.989609	0.000000	0.000000	0.000000	0.000000	0.000000	0.000000	-0.408902	0.363518	-1.048854	0.000000	0.000000	1.000000	139.000000	1.000000
15241.593870	-0.041936	0.529089	0.150912	78.772881	47.911118	49.989609	0.000000	0.000000	0.000000	0.000000	0.000000	0.000000	-0.408902	0.363518	-1.048854	0.000000	0.000000	1.000000	139.000000	1.000000
15241.597204	-0.041936	0.529089	0.150912	78.847351	48.231953	50.347919	0.000000	0.000000	0.000000	0.000000	0.000000	0.000000	-0.408902	0.363518	-1.048854	0.000000	0.000000	1.000000	139.000000	1.000000
15241.600537	-0.043312	0.530306	0.147448	78.847351	48.231953	50.347919	0.000000	0.000000	0.000000	0.000000	0.000000	0.000000	-0.412919	0.364845	-1.039182	0.000000	0.000000	1.000000	139.000000	1.000000
15241.603870	-0.043312	0.530306	0.147448	78.847351	48.231953	50.347919	0.000000	0.000000	0.000000	0.000000	0.000000	0.000000	-0.412919	0.364845	-1.039182	0.000000	0.000000	1.000000	139.000000	1.000000
15241.607204	-0.043312	0.530306	0.147448	78.924698	48.525566	50.709599	0.000000	0.000000	0.000000	0.000000	0.000000	0.000000	-0.412919	0.364845	-1.039182	0.000000	0.000000	1.000000	139.000000	1.000000
15241.610537	-0.044702	0.531526	0.144017	78.924698	48.525566	50.709599	0.000000	0.000000	0.000000	0.000000	0.000000	0.000000	-0.416891	0.366185	-1.029341	0.000000	0.000000	1.000000	139.000000	1.000000
15241.613870	-0.044702	0.531526	0.144017	78.924698	48.525566	50.709599	0.000000	0.000000	0.000000	0.000000	0.000000	0.000000	-0.416891	0.366185	-1.029341	0.000000	0.000000	1.000000	139.000000	1.000000
15241.617204	-0.044702	0.531526	0.144017	79.002693	48.762295	51.018894	0.000000	0.000000	0.000000	0.000000	0.000000	0.000000	-0.416891	0.366185	-1.029341	0.000000	0.000000	1.000000	139.000000	1.000000
15241.620537	-0.046133	0.532719	0.140621	79.002693	48.762295	51.018894	0.000000	0.000000	0.000000	0.000000	0.000000	0.000000	-0.429430	0.357781	-1.018766	0.000000	0.000000	1.000000	139.000000	1.000000
15241.623870	-0.046133	0.532719	0.140621	79.002693	48.762295	51.018894	0.000000	0.000000	0.000000	0.000000	0.000000	0.000000	-0.429430	0.357781	-1.018766	0.000000	0.000000	1.000000	139.000000	1.000000
15241.627204	-0.046133	0.532719	0.140621	79.070816	48.988392	51.305096	0.000000	0.000000	0.000000	0.000000	0.000000	0.000000	-0.429430	0.357781	-1.018766	0.000000	0.000000	1.000000	139.000000	1.000000
15241.630537	-0.047607	0.533968	0.137269	79.070816	48.988392	51.305096	0.000000	0.000000	0.000000	0.000000	0.000000	0.000000	-0.442002	0.374735	-1.005597	0.000000	0.000000	1.000000	139.000000	1.000000
15241.633870	-0.047607	0.533968	0.137269	79.070816	48.988392	51.305096	0.000000	0.000000	0.000000	0.000000	0.000000	0.000000	-0.442002	0.374735	-1.005597	0.000000	0.000000	1.000000	139.000000	1.000000
15241.637204	-0.047607	0.533968	0.137269	79.124512	49.199806	51.548527	0.000000	0.000000	0.000000	0.000000	0.000000	0.000000	-0.442002	0.374735	-1.005597	0.000000	0.000000	1.000000	139.000000	1.000000
15241.640537	-0.049092	0.535222	0.133951	79.124512	49.199806	51.548527	0.000000	0.000000	0.000000	0.000000	0.000000	0.000000	-0.445707	0.376222	-0.995371	0.000000	0.000000	1.000000	139.000000	1.000000
15241.643870	-0.049092	0.535222	0.133951	79.124512	49.199806	51.548527	0.000000	0.000000	0.000000	0.000000	0.000000	0.000000	-0.445707	0.376222	-0.995371	0.000000	0.000000	1.000000	139.000000	1.000000
15241.647204	-0.049092	0.535222	0.133951	79.174072	49.393833	51.704823	0.000000	0.000000	0.000000	0.000000	0.000000	0.000000	-0.445707	0.376222	-0.995371	0.000000	0.000000	1.000000	139.000000	1.000000
15241.650537	-0.050508	0.536500	0.130692	79.174072	49.393833	51.704823	0.000000	0.000000	0.000000	0.000000	0.000000	0.000000	-0.424702	0.383384	-0.977879	0.000000	0.000000	1.000000	139.000000	1.000000
15241.653870	-0.050508	0.536500	0.130692	79.174072	49.393833	51.704823	0.000000	0.000000	0.000000	0.000000	0.000000	0.000000	-0.424702	0.383384	-0.977879	0.000000	0.000000	1.000000	139.000000	1.000000
15241.657204	-0.050508	0.536500	0.130692	79.215912	49.540226	51.682152	0.000000	0.000000	0.000000	0.000000	0.000000	0.000000	-0.424702	0.383384	-0.977879	0.000000	0.000000	1.000000	139.000000	1.000000
15241.660537	-0.051879	0.537829	0.127447	79.215912	49.540226	51.682152	0.000000	0.000000	0.000000	0.000000	0.000000	0.000000	-0.411345	0.398664	-0.973374	0.000000	0.000000	1.000000	139.000000	1.000000
15241.663870	-0.051879	0.537829	0.127447	79.215912	49.540226	51.682152	0.000000	0.000000	0.000000	0.000000	0.000000	0.000000	-0.411345	0.398664	-0.973374	0.000000	0.000000	1.000000	139.000000	1.000000
15241.667204	-0.051879	0.537829	0.127447	79.250305	49.640530	51.559124	0.000000	0.000000	0.000000	0.000000	0.000000	0.000000	-0.411345	0.398664	-0.973374	0.000000	0.000000	1.000000	139.000000	1.000000
15241.670537	-0.053184	0.539200	0.124279	79.250305	49.640530	51.559124	0.000000	0.000000	0.000000	0.000000	0.000000	0.000000	-0.391499	0.411290	-0.950409	0.000000	0.000000	1.000000	139.000000	1.000000
15241.673870	-0.053184	0.539200	0.124279	79.250305	49.640530	51.559124	0.000000	0.000000	0.000000	0.000000	0.000000	0.000000	-0.391499	0.411290	-0.950409	0.000000	0.000000	1.000000	139.000000	1.000000
15241.677204	-0.053184	0.539200	0.124279	79.282227	49.708942	51.628181	0.000000	0.000000	0.000000	0.000000	0.000000	0.000000	-0.391499	0.411290	-0.950409	0.000000	0.000000	1.000000	139.000000	1.000000
15241.680537	-0.054505	0.540594	0.121164	79.282227	49.708942	51.628181	0.000000	0.000000	0.000000	0.000000	0.000000	0.000000	-0.396362	0.418414	-0.934439	0.000000	0.000000	1.000000	139.000000	1.000000
15241.683870	-0.054505	0.540594	0.121164	79.282227	49.708942	51.628181	0.000000	0.000000	0.000000	0.000000	0.000000	0.000000	-0.396362	0.418414	-0.934439	0.000000	0.000000	1.000000	139.000000	1.000000
15241.687204	-0.054505	0.540594	0.121164	79.305092	49.710575	51.788815	0.000000	0.000000	0.000000	0.000000	0.000000	0.000000	-0.396362	0.418414	-0.934439	0.000000	0.000000	1.000000	139.000000	1.000000
15241.690537	-0.055790	0.542032	0.118125	79.305092	49.710575	51.788815	0.000000	0.000000	0.000000	0.000000	0.000000	0.000000	-0.385349	0.431184	-0.911781	0.000000	0.000000	1.000000	139.000000	1.000000
15241.693870	-0.055790	0.542032	0.118125	79.305092	49.710575	51.788815	0.000000	0.000000	0.000000	0.000000	0.000000	0.000000	-0.385349	0.431184	-0.911781	0.000000	0.000000	1.000000	139.000000	1.000000
15241.697204	-0.055790	0.542032	0.118125	79.319366	49.667336	51.899811	0.000000	0.000000	0.000000	0.000000	0.000000	0.000000	-0.385349	0.431184	-0.911781	0.000000	0.000000	1.000000	139.000000	1.000000
15241.700537	-0.057072	0.543505	0.115219	79.319366	49.667336	51.899811	0.000000	0.000000	0.000000	0.000000	0.000000	0.000000	-0.384589	0.441844	-0.871936	0.000000	0.000000	1.000000	139.000000	1.000000
15241.703870	-0.057072	0.543505	0.115219	79.319366	49.667336	51.899811	0.000000	0.000000	0.000000	0.000000	0.000000	0.000000	-0.384589	0.441844	-0.871936	0.000000	0.000000	1.000000	139.000000	1.000000
15241.707204	-0.057072	0.543505	0.115219	79.327255	49.574764	51.950237	0.000000	0.000000	0.000000	0.000000	0.000000	0.000000	-0.384589	0.441844	-0.871936	0.000000	0.000000	1.000000	139.000000	1.000000
15241.710537	-0.058291	0.544971	0.112380	79.327255	49.574764	51.950237	0.000000	0.000000	0.000000	0.000000	0.000000	0.000000	-0.365775	0.439997	-0.851522	0.000000	0.000000	1.000000	139.000000	1.000000
15241.713870	-0.058291	0.544971	0.112380	79.327255	49.574764	51.950237	0.000000	0.000000	0.000000	0.000000	0.000000	0.000000	-0.365775	0.439997	-0.851522	0.000000	0.000000	1.000000	139.000000	1.000000
15241.717204	-0.058291	0.544971	0.112380	79.330818	49.457989	51.978100	0.000000	0.000000	0.000000	0.000000	0.000000	0.000000	-0.365775	0.439997	-0.851522	0.000000	0.000000	1.000000	139.000000	1.000000
15241.720537	-0.059422	0.546432	0.109614	79.330818	49.457989	51.978100	0.000000	0.000000	0.000000	0.000000	0.000000	0.000000	-0.339306	0.438362	-0.829952	0.000000	0.000000	1.000000	139.000000	1.000000
15241.723870	-0.059422	0.546432	0.109614	79.330818	49.457989	51.978100	0.000000	0.000000	0.000000	0.000000	0.000000	0.000000	-0.339306	0.438362	-0.829952	0.000000	0.000000	1.000000	139.000000	1.000000
15241.727204	-0.059422	0.546432	0.109614	79.332603	49.335686	51.992027	0.000000	0.000000	0.000000	0.000000	0.000000	0.000000	-0.339306	0.438362	-0.829952	0.000000	0.000000	1.000000	139.000000	1.000000
15241.730537	-0.060488	0.547945	0.106869	79.332603	49.335686	51.992027	0.000000	0.000000	0.000000	0.000000	0.000000	0.000000	-0.319843	0.453698	-0.823323	0.000000	0.000000	1.000000	139.000000	1.000000
15241.733870	-0.060488	0.547945	0.106869	79.332603	49.335686	51.992027	0.000000	0.000000	0.000000	0.000000	0.000000	0.000000	-0.319843	0.453698	-0.823323	0.000000	0.000000	1.000000	139.000000	1.000000
15241.737204	-0.060488	0.547945	0.106869	79.343590	49.158676	51.922585	0.000000	0.000000	0.000000	0.000000	0.000000	0.000000	-0.319843	0.453698	-0.823323	0.000000	0.000000	1.000000	139.000000	1.000000
15241.740537	-0.061493	0.549465	0.104174	79.343590	49.158676	51.922585	0.000000	0.000000	0.000000	0.000000	0.000000	0.000000	-0.301526	0.455945	-0.808638	0.000000	0.000000	1.000000	139.000000	1.000000
15241.743870	-0.061493	0.549465	0.104174	79.343590	49.158676	51.922585	0.000000	0.000000	0.000000	0.000000	0.000000	0.000000	-0.301526	0.455945	-0.808638	0.000000	0.000000	1.000000	139.000000	1.000000
15241.747204	-0.061493	0.549465	0.104174	79.377861	48.889805	51.732170	0.000000	0.000000	0.000000	0.000000	0.000000	0.000000	-0.301526	0.455945	-0.808638	0.000000	0.000000	1.000000	139.000000	1.000000
15241.750537	-0.062430	0.550979	0.101451	79.377861	48.889805	51.732170	0.000000	0.000000	0.000000	0.000000	0.000000	0.000000	-0.280975	0.454473	-0.816741	0.000000	0.000000	1.000000	139.000000	1.000000
15241.753870	-0.062430	0.550979	0.101451	79.377861	48.889805	51.732170	0.000000	0.000000	0.000000	0.000000	0.000000	0.000000	-0.280975	0.454473	-0.816741	0.000000	0.000000	1.000000	139.000000	1.000000
15241.757204	-0.062430	0.550979	0.101451	79.444191	48.516438	51.397675	0.000000	0.000000	0.000000	0.000000	0.000000	0.000000	-0.280975	0.454473	-0.816741	0.000000	0.000000	1.000000	139.000000	1.000000
15241.760537	-0.063331	0.552514	0.098754	79.444191	48.516438	51.397675	0.000000	0.000000	0.000000	0.000000	0.000000	0.000000	-0.270384	0.460381	-0.809198	0.000000	0.000000	1.000000	139.000000	1.000000
15241.763870	-0.063331	0.552514	0.098754	79.444191	48.516438	51.397675	0.000000	0.000000	0.000000	0.000000	0.000000	0.000000	-0.270384	0.460381	-0.809198	0.000000	0.000000	1.000000	139.000000	1.000000
15241.767204	-0.063331	0.552514	0.098754	79.536171	48.028400	50.908379	0.000000	0.000000	0.000000	0.000000	0.000000	0.000000	-0.270384	0.460381	-0.809198	0.000000	0.000000	1.000000	139.000000	1.000000
15241.770537	-0.064274	0.554080	0.096051	79.536171	48.028400	50.908379	0.000000	0.000000	0.000000	0.000000	0.000000	0.000000	-0.282832	0.469819	-0.810882	0.000000	0.000000	1.000000	139.000000	1.000000
15241.773870	-0.064274	0.554080	0.096051	79.536171	48.028400	50.908379	0.000000	0.000000	0.000000	0.000000	0.000000	0.000000	-0.282832	0.469819	-0.810882	0.000000	0.000000	1.000000	139.000000	1.000000
15241.777204	-0.064274	0.554080	0.096051	79.642120	47.453506	50.318493	0.000000	0.000000	0.000000	0.000000	0.000000	0.000000	-0.282832	0.469819	-0.810882	0.000000	0.000000	1.000000	139.000000	1.000000
15241.780537	-0.065236	0.555684	0.093384	79.642120	47.453506	50.318493	0.000000	0.000000	0.000000	0.000000	0.000000	0.000000	-0.288574	0.481204	-0.800204	0.000000	0.000000	1.000000	139.000000	1.000000
15241.783870	-0.065236	0.555684	0.093384	79.642120	47.453506	50.318493	0.000000	0.000000	0.000000	0.000000	0.000000	0.000000	-0.288574	0.481204	-0.800204	0.000000	0.000000	1.000000	139.000000	1.000000
15241.787204	-0.065236	0.555684	0.093384	79.727348	46.851490	49.712688	0.000000	0.000000	0.000000	0.000000	0.000000	0.000000	-0.288574	0.481204	-0.800204	0.000000	0.000000	1.000000	139.000000	1.000000
15241.790537	-0.066116	0.557314	0.090786	79.727348	46.851490	49.712688	0.000000	0.000000	0.000000	0.000000	0.000000	0.000000	-0.263868	0.489091	-0.779192	0.000000	0.000000	1.000000	139.000000	1.000000
15241.793870	-0.066116	0.557314	0.090786	79.727348	46.851490	49.712688	0.000000	0.000000	0.000000	0.000000	0.000000	0.000000	-0.263868	0.489091	-0.779192	0.000000	0.000000	1.000000	139.000000	1.000000
15241.797204	-0.066116	0.557314	0.090786	79.794174	46.259659	49.127647	0.000000	0.000000	0.000000	0.000000	0.000000	0.000000	-0.263868	0.489091	-0.779192	0.000000	0.000000	1.000000	139.000000	1.000000
15241.800537	-0.066995	0.558960	0.088272	79.794174	46.259659	49.127647	0.000000	0.000000	0.000000	0.000000	0.000000	0.000000	-0.263737	0.493743	-0.754245	0.000000	0.000000	1.000000	139.000000	1.000000
15241.803870	-0.066995	0.558960	0.088272	79.794174	46.259659	49.127647	0.000000	0.000000	0.000000	0.000000	0.000000	0.000000	-0.263737	0.493743	-0.754245	0.000000	0.000000	1.000000	139.000000	1.000000
15241.807204	-0.066995	0.558960	0.088272	79.848495	45.615025	48.496651	0.000000	0.000000	0.000000	0.000000	0.000000	0.000000	-0.263737	0.493743	-0.754245	0.000000	0.000000	1.000000	139.000000	1.000000
15241.810537	-0.067848	0.560622	0.085845	79.848495	45.615025	48.496651	0.000000	0.000000	0.000000	0.000000	0.000000	0.000000	-0.256052	0.498635	-0.728214	0.000000	0.000000	1.000000	139.000000	1.000000
15241.813870	-0.067848	0.560622	0.085845	79.848495	45.615025	48.496651	0.000000	0.000000	0.000000	0.000000	0.000000	0.000000	-0.256052	0.498635	-0.728214	0.000000	0.000000	1.000000	139.000000	1.000000
15241.817204	-0.067848	0.560622	0.085845	79.894753	44.926594	47.822945	0.000000	0.000000	0.000000	0.000000	0.000000	0.000000	-0.256052	0.498635	-0.728214	0.000000	0.000000	1.000000	139.000000	1.000000
15241.820537	-0.068728	0.562302	0.083498	79.894753	44.926594	47.822945	0.000000	0.000000	0.000000	0.000000	0.000000	0.000000	-0.264045	0.503827	-0.704005	0.000000	0.000000	1.000000	139.000000	1.000000
15241.823870	-0.068728	0.562302	0.083498	79.894753	44.926594	47.822945	0.000000	0.000000	0.000000	0.000000	0.000000	0.000000	-0.264045	0.503827	-0.704005	0.000000	0.000000	1.000000	139.000000	1.000000
15241.827204	-0.068728	0.562302	0.083498	79.940071	44.190826	47.096699	0.000000	0.000000	0.000000	0.000000	0.000000	0.000000	-0.264045	0.503827	-0.704005	0.000000	0.000000	1.000000	139.000000	1.000000
15241.830537	-0.069636	0.563970	0.081238	79.940071	44.190826	47.096699	0.000000	0.000000	0.000000	0.000000	0.000000	0.000000	-0.272337	0.500410	-0.678011	0.000000	0.000000	1.000000	139.000000	1.000000
15241.833870	-0.069636	0.563970	0.081238	79.940071	44.190826	47.096699	0.000000	0.000000	0.000000	0.000000	0.000000	0.000000	-0.272337	0.500410	-0.678011	0.000000	0.000000	1.000000	139.000000	1.000000
15241.837204	-0.069636	0.563970	0.081238	79.984238	43.404305	46.317242	0.000000	0.000000	0.000000	0.000000	0.000000	0.000000	-0.272337	0.500410	-0.678011	0.000000	0.000000	1.000000	139.000000	1.000000
15241.840537	-0.070544	0.565639	0.079046	79.984238	43.404305	46.317242	0.000000	0.000000	0.000000	0.000000	0.000000	0.000000	-0.272214	0.500646	-0.657582	0.000000	0.000000	1.000000	139.000000	1.000000
15241.843870	-0.070544	0.565639	0.079046	79.984238	43.404305	46.317242	0.000000	0.000000	0.000000	0.000000	0.000000	0.000000	-0.272214	0.500646	-0.657582	0.000000	0.000000	1.000000	139.000000	1.000000
15241.847204	-0.070544	0.565639	0.079046	80.011543	42.642166	45.581150	0.000000	0.000000	0.000000	0.000000	0.000000	0.000000	-0.272214	0.500646	-0.657582	0.000000	0.000000	1.000000	139.000000	1.000000
15241.850537	-0.071468	0.567312	0.076858	80.011543	42.642166	45.581150	0.000000	0.000000	0.000000	0.000000	0.000000	0.000000	-0.277395	0.501969	-0.656424	0.000000	0.000000	1.000000	139.000000	1.000000
15241.853870	-0.071468	0.567312	0.076858	80.011543	42.642166	45.581150	0.000000	0.000000	0.000000	0.000000	0.000000	0.000000	-0.277395	0.501969	-0.656424	0.000000	0.000000	1.000000	139.000000	1.000000
15241.857204	-0.071468	0.567312	0.076858	80.011688	41.944302	44.944038	0.000000	0.000000	0.000000	0.000000	0.000000	0.000000	-0.277395	0.501969	-0.656424	0.000000	0.000000	1.000000	139.000000	1.000000
15241.860537	-0.072441	0.568968	0.074715	80.011688	41.944302	44.944038	0.000000	0.000000	0.000000	0.000000	0.000000	0.000000	-0.291908	0.496932	-0.642873	0.000000	0.000000	1.000000	139.000000	1.000000
15241.863870	-0.072441	0.568968	0.074715	80.011688	41.944302	44.944038	0.000000	0.000000	0.000000	0.000000	0.000000	0.000000	-0.291908	0.496932	-0.642873	0.000000	0.000000	1.000000	139.000000	1.000000
15241.867204	-0.072441	0.568968	0.074715	79.981880	41.354290	44.450718	0.000000	0.000000	0.000000	0.000000	0.000000	0.000000	-0.291908	0.496932	-0.642873	0.000000	0.000000	1.000000	139.000000	1.000000
15241.870537	-0.073384	0.570619	0.072606	79.981880	41.354290	44.450718	0.000000	0.000000	0.000000	0.000000	0.000000	0.000000	-0.282793	0.495327	-0.632900	0.000000	0.000000	1.000000	139.000000	1.000000
15241.873870	-0.073384	0.570619	0.072606	79.981880	41.354290	44.450718	0.000000	0.000000	0.000000	0.000000	0.000000	0.000000	-0.282793	0.495327	-0.632900	0.000000	0.000000	1.000000	139.000000	1.000000
15241.877204	-0.073384	0.570619	0.072606	79.929085	40.853546	44.063690	0.000000	0.000000	0.000000	0.000000	0.000000	0.000000	-0.282793	0.495327	-0.632900	0.000000	0.000000	1.000000	139.000000	1.000000
15241.880537	-0.074345	0.572217	0.070512	79.929085	40.853546	44.063690	0.000000	0.000000	0.000000	0.000000	0.000000	0.000000	-0.288443	0.479419	-0.627976	0.000000	0.000000	1.000000	139.000000	1.000000
15241.883870	-0.074345	0.572217	0.070512	79.929085	40.853546	44.063690	0.000000	0.000000	0.000000	0.000000	0.000000	0.000000	-0.288443	0.479419	-0.627976	0.000000	0.000000	1.000000	139.000000	1.000000
15241.887204	-0.074345	0.572217	0.070512	79.873283	40.361179	43.701702	0.000000	0.000000	0.000000	0.000000	0.000000	0.000000	-0.288443	0.479419	-0.627976	0.000000	0.000000	1.000000	139.000000	1.000000
15241.890537	-0.075321	0.573803	0.068407	79.873283	40.361179	43.701702	0.000000	0.000000	0.000000	0.000000	0.000000	0.000000	-0.292829	0.475526	-0.631596	0.000000	0.000000	1.000000	139.000000	1.000000
15241.893870	-0.075321	0.573803	0.068407	79.873283	40.361179	43.701702	0.000000	0.000000	0.000000	0.000000	0.000000	0.000000	-0.292829	0.475526	-0.631596	0.000000	0.000000	1.000000	139.000000	1.000000
15241.897204	-0.075321	0.573803	0.068407	79.819183	39.882999	43.356827	0.000000	0.000000	0.000000	0.000000	0.000000	0.000000	-0.292829	0.475526	-0.631596	0.000000	0.000000	1.000000	139.000000	1.000000
15241.900537	-0.076314	0.575317	0.066302	79.819183	39.882999	43.356827	0.000000	0.000000	0.000000	0.000000	0.000000	0.000000	-0.297674	0.454254	-0.631392	0.000000	0.000000	1.000000	139.000000	1.000000
15241.903870	-0.076314	0.575317	0.066302	79.819183	39.882999	43.356827	0.000000	0.000000	0.000000	0.000000	0.000000	0.000000	-0.297674	0.454254	-0.631392	0.000000	0.000000	1.000000	139.000000	1.000000
15241.907204	-0.076314	0.575317	0.066302	79.766823	39.421295	43.012684	0.000000	0.000000	0.000000	0.000000	0.000000	0.000000	-0.297674	0.454254	-0.631392	0.000000	0.000000	1.000000	139.000000	1.000000
15241.910537	-0.077299	0.576808	0.064212	79.766823	39.421295	43.012684	0.000000	0.000000	0.000000	0.000000	0.000000	0.000000	-0.295473	0.447450	-0.627026	0.000000	0.000000	1.000000	139.000000	1.000000
15241.913870	-0.077299	0.576808	0.064212	79.766823	39.421295	43.012684	0.000000	0.000000	0.000000	0.000000	0.000000	0.000000	-0.295473	0.447450	-0.627026	0.000000	0.000000	1.000000	139.000000	1.000000
15241.917204	-0.077299	0.576808	0.064212	79.718872	38.984024	42.680691	0.000000	0.000000	0.000000	0.000000	0.000000	0.000000	-0.295473	0.447450	-0.627026	0.000000	0.000000	1.000000	139.000000	1.000000
15241.920537	-0.078253	0.578249	0.062147	79.718872	38.984024	42.680691	0.000000	0.000000	0.000000	0.000000	0.000000	0.000000	-0.286215	0.432188	-0.619512	0.000000	0.000000	1.000000	139.000000	1.000000
15241.923870	-0.078253	0.578249	0.062147	79.718872	38.984024	42.680691	0.000000	0.000000	0.000000	0.000000	0.000000	0.000000	-0.286215	0.432188	-0.619512	0.000000	0.000000	1.000000	139.000000	1.000000
15241.927204	-0.078253	0.578249	0.062147	79.677528	38.598743	42.302307	0.000000	0.000000	0.000000	0.000000	0.000000	0.000000	-0.286215	0.432188	-0.619512	0.000000	0.000000	1.000000	139.000000	1.000000
15241.930537	-0.079176	0.579639	0.060108	79.677528	38.598743	42.302307	0.000000	0.000000	0.000000	0.000000	0.000000	0.000000	-0.277120	0.417072	-0.611812	0.000000	0.000000	1.000000	139.000000	1.000000
15241.933870	-0.079176	0.579639	0.060108	79.677528	38.598743	42.302307	0.000000	0.000000	0.000000	0.000000	0.000000	0.000000	-0.277120	0.417072	-0.611812	0.000000	0.000000	1.000000	139.000000	1.000000
15241.937204	-0.079176	0.579639	0.060108	79.655823	38.339790	41.887939	0.000000	0.000000	0.000000	0.000000	0.000000	0.000000	-0.277120	0.417072	-0.611812	0.000000	0.000000	1.000000	139.000000	1.000000
15241.940537	-0.080117	0.580961	0.058071	79.655823	38.339790	41.887939	0.000000	0.000000	0.000000	0.000000	0.000000	0.000000	-0.282102	0.396521	-0.611058	0.000000	0.000000	1.000000	139.000000	1.000000
15241.943870	-0.080117	0.580961	0.058071	79.655823	38.339790	41.887939	0.000000	0.000000	0.000000	0.000000	0.000000	0.000000	-0.282102	0.396521	-0.611058	0.000000	0.000000	1.000000	139.000000	1.000000
15241.947204	-0.080117	0.580961	0.058071	79.679016	38.420151	41.638454	0.000000	0.000000	0.000000	0.000000	0.000000	0.000000	-0.282102	0.396521	-0.611058	0.000000	0.000000	1.000000	139.000000	1.000000
15241.950537	-0.081094	0.582224	0.056010	79.679016	38.420151	41.638454	0.000000	0.000000	0.000000	0.000000	0.000000	0.000000	-0.293265	0.378938	-0.618193	0.000000	0.000000	1.000000	139.000000	1.000000
15241.953870	-0.081094	0.582224	0.056010	79.679016	38.420151	41.638454	0.000000	0.000000	0.000000	0.000000	0.000000	0.000000	-0.293265	0.378938	-0.618193	0.000000	0.000000	1.000000	139.000000	1.000000
15241.957204	-0.081094	0.582224	0.056010	79.728638	38.750305	41.654011	0.000000	0.000000	0.000000	0.000000	0.000000	0.000000	-0.293265	0.378938	-0.618193	0.000000	0.000000	1.000000	139.000000	1.000000
15241.960537	-0.082116	0.583410	0.053972	79.728638	38.750305	41.654011	0.000000	0.000000	0.000000	0.000000	0.000000	0.000000	-0.306435	0.355843	-0.611575	0.000000	0.000000	1.000000	139.000000	1.000000
15241.963870	-0.082116	0.583410	0.053972	79.728638	38.750305	41.654011	0.000000	0.000000	0.000000	0.000000	0.000000	0.000000	-0.306435	0.355843	-0.611575	0.000000	0.000000	1.000000	139.000000	1.000000
15241.967204	-0.082116	0.583410	0.053972	79.778336	39.100140	41.917156	0.000000	0.000000	0.000000	0.000000	0.000000	0.000000	-0.306435	0.355843	-0.611575	0.000000	0.000000	1.000000	139.000000	1.000000
15241.970537	-0.083177	0.584529	0.051933	79.778336	39.100140	41.917156	0.000000	0.000000	0.000000	0.000000	0.000000	0.000000	-0.318410	0.335800	-0.611748	0.000000	0.000000	1.000000	139.000000	1.000000
15241.973870	-0.083177	0.584529	0.051933	79.778336	39.100140	41.917156	0.000000	0.000000	0.000000	0.000000	0.000000	0.000000	-0.318410	0.335800	-0.611748	0.000000	0.000000	1.000000	139.000000	1.000000
15241.977204	-0.083177	0.584529	0.051933	79.817429	39.339325	42.275383	0.000000	0.000000	0.000000	0.000000	0.000000	0.000000	-0.318410	0.335800	-0.611748	0.000000	0.000000	1.000000	139.000000	1.000000
15241.980537	-0.084263	0.585611	0.049952	79.817429	39.339325	42.275383	0.000000	0.000000	0.000000	0.000000	0.000000	0.000000	-0.325775	0.324597	-0.594180	0.000000	0.000000	1.000000	139.000000	1.000000
15241.983870	-0.084263	0.585611	0.049952	79.817429	39.339325	42.275383	0.000000	0.000000	0.000000	0.000000	0.000000	0.000000	-0.325775	0.324597	-0.594180	0.000000	0.000000	1.000000	139.000000	1.000000
15241.987204	-0.084263	0.585611	0.049952	79.835594	39.455978	42.483498	0.000000	0.000000	0.000000	0.000000	0.000000	0.000000	-0.325775	0.324597	-0.594180	0.000000	0.000000	1.000000	139.000000	1.000000
15241.990537	-0.085323	0.586638	0.048022	79.835594	39.455978	42.483498	0.000000	0.000000	0.000000	0.000000	0.000000	0.000000	-0.318030	0.307943	-0.578912	0.000000	0.000000	1.000000	139.000000	1.000000
15241.993870	-0.085323	0.586638	0.048022	79.835594	39.455978	42.483498	0.000000	0.000000	0.000000	0.000000	0.000000	0.000000	-0.318030	0.307943	-0.578912	0.000000	0.000000	1.000000	139.000000	1.000000
15241.997204	-0.085323	0.586638	0.048022	79.838654	39.560528	42.662601	0.000000	0.000000	0.000000	0.000000	0.000000	0.000000	-0.318030	0.307943	-0.578912	0.000000	0.000000	1.000000	139.000000	1.000000
15242.000537	-0.086310	0.587610	0.046152	79.838654	39.560528	42.662601	0.000000	0.000000	0.000000	0.000000	0.000000	0.000000	-0.296171	0.291621	-0.561012	0.000000	0.000000	1.000000	139.000000	1.000000
15242.003870	-0.086310	0.587610	0.046152	79.838654	39.560528	42.662601	0.000000	0.000000	0.000000	0.000000	0.000000	0.000000	-0.296171	0.291621	-0.561012	0.000000	0.000000	1.000000	139.000000	1.000000
15242.007204	-0.086310	0.587610	0.046152	79.838150	39.708977	42.897266	0.000000	0.000000	0.000000	0.000000	0.000000	0.000000	-0.296171	0.291621	-0.561012	0.000000	0.000000	1.000000	139.000000	1.000000
15242.010537	-0.087215	0.588527	0.044281	79.838150	39.708977	42.897266	0.000000	0.000000	0.000000	0.000000	0.000000	0.000000	-0.271446	0.275091	-0.561476	0.000000	0.000000	1.000000	139.000000	1.000000
15242.013870	-0.087215	0.588527	0.044281	79.838150	39.708977	42.897266	0.000000	0.000000	0.000000	0.000000	0.000000	0.000000	-0.271446	0.275091	-0.561476	0.000000	0.000000	1.000000	139.000000	1.000000
15242.017204	-0.087215	0.588527	0.044281	79.837418	39.860313	43.084183	0.000000	0.000000	0.000000	0.000000	0.000000	0.000000	-0.271446	0.275091	-0.561476	0.000000	0.000000	1.000000	139.000000	1.000000
15242.020537	-0.088102	0.589429	0.042494	79.837418	39.860313	43.084183	0.000000	0.000000	0.000000	0.000000	0.000000	0.000000	-0.266148	0.270560	-0.536066	0.000000	0.000000	1.000000	139.000000	1.000000
15242.023870	-0.088102	0.589429	0.042494	79.837418	39.860313	43.084183	0.000000	0.000000	0.000000	0.000000	0.000000	0.000000	-0.266148	0.270560	-0.536066	0.000000	0.000000	1.000000	139.000000	1.000000
15242.027204	-0.088102	0.589429	0.042494	79.836258	39.893372	42.893688	0.000000	0.000000	0.000000	0.000000	0.000000	0.000000	-0.266148	0.270560	-0.536066	0.000000	0.000000	1.000000	139.000000	1.000000
15242.030537	-0.088885	0.590276	0.040711	79.836258	39.893372	42.893688	0.000000	0.000000	0.000000	0.000000	0.000000	0.000000	-0.234809	0.254312	-0.534929	0.000000	0.000000	1.000000	139.000000	1.000000
15242.033870	-0.088885	0.590276	0.040711	79.836258	39.893372	42.893688	0.000000	0.000000	0.000000	0.000000	0.000000	0.000000	-0.234809	0.254312	-0.534929	0.000000	0.000000	1.000000	139.000000	1.000000
15242.037204	-0.088885	0.590276	0.040711	79.836525	39.841274	42.458092	0.000000	0.000000	0.000000	0.000000	0.000000	0.000000	-0.234809	0.254312	-0.534929	0.000000	0.000000	1.000000	139.000000	1.000000
15242.040537	-0.089571	0.591081	0.038971	79.836525	39.841274	42.458092	0.000000	0.000000	0.000000	0.000000	0.000000	0.000000	-0.205875	0.241318	-0.521879	0.000000	0.000000	1.000000	139.000000	1.000000
15242.043870	-0.089571	0.591081	0.038971	79.836525	39.841274	42.458092	0.000000	0.000000	0.000000	0.000000	0.000000	0.000000	-0.205875	0.241318	-0.521879	0.000000	0.000000	1.000000	139.000000	1.000000
15242.047204	-0.089571	0.591081	0.038971	79.835236	39.761440	42.201298	0.000000	0.000000	0.000000	0.000000	0.000000	0.000000	-0.205875	0.241318	-0.521879	0.000000	0.000000	1.000000	139.000000	1.000000
15242.050537	-0.090201	0.591859	0.037221	79.835236	39.761440	42.201298	0.000000	0.000000	0.000000	0.000000	0.000000	0.000000	-0.188850	0.233523	-0.525090	0.000000	0.000000	1.000000	139.000000	1.000000
15242.053870	-0.090201	0.591859	0.037221	79.835236	39.761440	42.201298	0.000000	0.000000	0.000000	0.000000	0.000000	0.000000	-0.188850	0.233523	-0.525090	0.000000	0.000000	1.000000	139.000000	1.000000
15242.057204	-0.090201	0.591859	0.037221	79.828552	39.636490	42.163742	0.000000	0.000000	0.000000	0.000000	0.000000	0.000000	-0.188850	0.233523	-0.525090	0.000000	0.000000	1.000000	139.000000	1.000000
15242.060537	-0.090731	0.592603	0.035492	79.828552	39.636490	42.163742	0.000000	0.000000	0.000000	0.000000	0.000000	0.000000	-0.159194	0.223197	-0.518685	0.000000	0.000000	1.000000	139.000000	1.000000
15242.063870	-0.090731	0.592603	0.035492	79.828552	39.636490	42.163742	0.000000	0.000000	0.000000	0.000000	0.000000	0.000000	-0.159194	0.223197	-0.518685	0.000000	0.000000	1.000000	139.000000	1.000000
15242.067204	-0.090731	0.592603	0.035492	79.814507	39.450523	42.068752	0.000000	0.000000	0.000000	0.000000	0.000000	0.000000	-0.159194	0.223197	-0.518685	0.000000	0.000000	1.000000	139.000000	1.000000
15242.070537	-0.091237	0.593332	0.033788	79.814507	39.450523	42.068752	0.000000	0.000000	0.000000	0.000000	0.000000	0.000000	-0.151713	0.218703	-0.511277	0.000000	0.000000	1.000000	139.000000	1.000000
15242.073870	-0.091237	0.593332	0.033788	79.814507	39.450523	42.068752	0.000000	0.000000	0.000000	0.000000	0.000000	0.000000	-0.151713	0.218703	-0.511277	0.000000	0.000000	1.000000	139.000000	1.000000
15242.077204	-0.091237	0.593332	0.033788	79.798393	39.254219	41.960491	0.000000	0.000000	0.000000	0.000000	0.000000	0.000000	-0.151713	0.218703	-0.511277	0.000000	0.000000	1.000000	139.000000	1.000000
15242.080537	-0.091746	0.594038	0.032127	79.798393	39.254219	41.960491	0.000000	0.000000	0.000000	0.000000	0.000000	0.000000	-0.152612	0.211830	-0.498156	0.000000	0.000000	1.000000	139.000000	1.000000
15242.083870	-0.091746	0.594038	0.032127	79.798393	39.254219	41.960491	0.000000	0.000000	0.000000	0.000000	0.000000	0.000000	-0.152612	0.211830	-0.498156	0.000000	0.000000	1.000000	139.000000	1.000000
15242.087204	-0.091746	0.594038	0.032127	79.783463	39.069275	41.863419	0.000000	0.000000	0.000000	0.000000	0.000000	0.000000	-0.152612	0.211830	-0.498156	0.000000	0.000000	1.000000	139.000000	1.000000
15242.090537	-0.092219	0.594733	0.030558	79.783463	39.069275	41.863419	0.000000	0.000000	0.000000	0.000000	0.000000	0.000000	-0.141916	0.208418	-0.470628	0.000000	0.000000	1.000000	139.000000	1.000000
15242.093870	-0.092219	0.594733	0.030558	79.783463	39.069275	41.863419	0.000000	0.000000	0.000000	0.000000	0.000000	0.000000	-0.141916	0.208418	-0.470628	0.000000	0.000000	1.000000	139.000000	1.000000
15242.097204	-0.092219	0.594733	0.030558	79.767258	38.876316	41.755787	0.000000	0.000000	0.000000	0.000000	0.000000	0.000000	-0.141916	0.208418	-0.470628	0.000000	0.000000	1.000000	139.000000	1.000000
15242.100537	-0.092700	0.595398	0.029057	79.767258	38.876316	41.755787	0.000000	0.000000	0.000000	0.000000	0.000000	0.000000	-0.144425	0.199522	-0.450391	0.000000	0.000000	1.000000	139.000000	1.000000
15242.103870	-0.092700	0.595398	0.029057	79.767258	38.876316	41.755787	0.000000	0.000000	0.000000	0.000000	0.000000	0.000000	-0.144425	0.199522	-0.450391	0.000000	0.000000	1.000000	139.000000	1.000000
15242.107204	-0.092700	0.595398	0.029057	79.755577	38.718845	41.683498	0.000000	0.000000	0.000000	0.000000	0.000000	0.000000	-0.144425	0.199522	-0.450391	0.000000	0.000000	1.000000	139.000000	1.000000
15242.110537	-0.093195	0.596026	0.027647	79.755577	38.718845	41.683498	0.000000	0.000000	0.000000	0.000000	0.000000	0.000000	-0.148381	0.188490	-0.423107	0.000000	0.000000	1.000000	139.000000	1.000000
15242.113870	-0.093195	0.596026	0.027647	79.755577	38.718845	41.683498	0.000000	0.000000	0.000000	0.000000	0.000000	0.000000	-0.148381	0.188490	-0.423107	0.000000	0.000000	1.000000	139.000000	1.000000
15242.117204	-0.093195	0.596026	0.027647	79.750587	38.630444	41.673412	0.000000	0.000000	0.000000	0.000000	0.000000	0.000000	-0.148381	0.188490	-0.423107	0.000000	0.000000	1.000000	139.000000	1.000000
15242.120537	-0.093644	0.596642	0.026266	79.750587	38.630444	41.673412	0.000000	0.000000	0.000000	0.000000	0.000000	0.000000	-0.134653	0.184774	-0.414042	0.000000	0.000000	1.000000	139.000000	1.000000
15242.123870	-0.093644	0.596642	0.026266	79.750587	38.630444	41.673412	0.000000	0.000000	0.000000	0.000000	0.000000	0.000000	-0.134653	0.184774	-0.414042	0.000000	0.000000	1.000000	139.000000	1.000000
15242.127204	-0.093644	0.596642	0.026266	79.761803	38.687408	41.803692	0.000000	0.000000	0.000000	0.000000	0.000000	0.000000	-0.134653	0.184774	-0.414042	0.000000	0.000000	1.000000	139.000000	1.000000
15242.130537	-0.094049	0.597219	0.024924	79.761803	38.687408	41.803692	0.000000	0.000000	0.000000	0.000000	0.000000	0.000000	-0.121515	0.173059	-0.402663	0.000000	0.000000	1.000000	139.000000	1.000000
15242.133870	-0.094049	0.597219	0.024924	79.761803	38.687408	41.803692	0.000000	0.000000	0.000000	0.000000	0.000000	0.000000	-0.121515	0.173059	-0.402663	0.000000	0.000000	1.000000	139.000000	1.000000
15242.137204	-0.094049	0.597219	0.024924	79.785370	38.865788	42.042751	0.000000	0.000000	0.000000	0.000000	0.000000	0.000000	-0.121515	0.173059	-0.402663	0.000000	0.000000	1.000000	139.000000	1.000000
15242.140537	-0.094402	0.597807	0.023695	79.785370	38.865788	42.042751	0.000000	0.000000	0.000000	0.000000	0.000000	0.000000	-0.105853	0.176388	-0.368647	0.000000	0.000000	1.000000	139.000000	1.000000
15242.143870	-0.094402	0.597807	0.023695	79.785370	38.865788	42.042751	0.000000	0.000000	0.000000	0.000000	0.000000	0.000000	-0.105853	0.176388	-0.368647	0.000000	0.000000	1.000000	139.000000	1.000000
15242.147204	-0.094402	0.597807	0.023695	79.809235	39.065033	42.291233	0.000000	0.000000	0.000000	0.000000	0.000000	0.000000	-0.105853	0.176388	-0.368647	0.000000	0.000000	1.000000	139.000000	1.000000
15242.150537	-0.094670	0.598376	0.022530	79.809235	39.065033	42.291233	0.000000	0.000000	0.000000	0.000000	0.000000	0.000000	-0.080380	0.170697	-0.349678	0.000000	0.000000	1.000000	139.000000	1.000000
15242.153870	-0.094670	0.598376	0.022530	79.809235	39.065033	42.291233	0.000000	0.000000	0.000000	0.000000	0.000000	0.000000	-0.080380	0.170697	-0.349678	0.000000	0.000000	1.000000	139.000000	1.000000
15242.157204	-0.094670	0.598376	0.022530	79.835464	39.282639	42.545422	0.000000	0.000000	0.000000	0.000000	0.000000	0.000000	-0.080380	0.170697	-0.349678	0.000000	0.000000	1.000000	139.000000	1.000000
15242.160537	-0.094853	0.598927	0.021428	79.835464	39.282639	42.545422	0.000000	0.000000	0.000000	0.000000	0.000000	0.000000	-0.055157	0.165144	-0.330628	0.000000	0.000000	1.000000	139.000000	1.000000
15242.163870	-0.094853	0.598927	0.021428	79.835464	39.282639	42.545422	0.000000	0.000000	0.000000	0.000000	0.000000	0.000000	-0.055157	0.165144	-0.330628	0.000000	0.000000	1.000000	139.000000	1.000000
15242.167204	-0.094853	0.598927	0.021428	79.855568	39.432194	42.728310	0.000000	0.000000	0.000000	0.000000	0.000000	0.000000	-0.055157	0.165144	-0.330628	0.000000	0.000000	1.000000	139.000000	1.000000
15242.170537	-0.095031	0.599444	0.020423	79.855568	39.432194	42.728310	0.000000	0.000000	0.000000	0.000000	0.000000	0.000000	-0.053359	0.155210	-0.301547	0.000000	0.000000	1.000000	139.000000	1.000000
15242.173870	-0.095031	0.599444	0.020423	79.855568	39.432194	42.728310	0.000000	0.000000	0.000000	0.000000	0.000000	0.000000	-0.053359	0.155210	-0.301547	0.000000	0.000000	1.000000	139.000000	1.000000
15242.177204	-0.095031	0.599444	0.020423	79.874084	39.420200	42.741966	0.000000	0.000000	0.000000	0.000000	0.000000	0.000000	-0.053359	0.155210	-0.301547	0.000000	0.000000	1.000000	139.000000	1.000000
15242.180537	-0.095236	0.599925	0.019443	79.874084	39.420200	42.741966	0.000000	0.000000	0.000000	0.000000	0.000000	0.000000	-0.061511	0.144214	-0.293871	0.000000	0.000000	1.000000	139.000000	1.000000
15242.183870	-0.095236	0.599925	0.019443	79.874084	39.420200	42.741966	0.000000	0.000000	0.000000	0.000000	0.000000	0.000000	-0.061511	0.144214	-0.293871	0.000000	0.000000	1.000000	139.000000	1.000000
15242.187204	-0.095236	0.599925	0.019443	79.888214	39.312416	42.659035	0.000000	0.000000	0.000000	0.000000	0.000000	0.000000	-0.061511	0.144214	-0.293871	0.000000	0.000000	1.000000	139.000000	1.000000
15242.190537	-0.095476	0.600381	0.018528	79.888214	39.312416	42.659035	0.000000	0.000000	0.000000	0.000000	0.000000	0.000000	-0.072005	0.136853	-0.274425	0.000000	0.000000	1.000000	139.000000	1.000000
15242.193870	-0.095476	0.600381	0.018528	79.888214	39.312416	42.659035	0.000000	0.000000	0.000000	0.000000	0.000000	0.000000	-0.072005	0.136853	-0.274425	0.000000	0.000000	1.000000	139.000000	1.000000
15242.197204	-0.095476	0.600381	0.018528	79.890297	39.215721	42.598660	0.000000	0.000000	0.000000	0.000000	0.000000	0.000000	-0.072005	0.136853	-0.274425	0.000000	0.000000	1.000000	139.000000	1.000000
15242.200537	-0.095721	0.600801	0.017644	79.890297	39.215721	42.598660	0.000000	0.000000	0.000000	0.000000	0.000000	0.000000	-0.073394	0.126093	-0.265331	0.000000	0.000000	1.000000	139.000000	1.000000
15242.203870	-0.095721	0.600801	0.017644	79.890297	39.215721	42.598660	0.000000	0.000000	0.000000	0.000000	0.000000	0.000000	-0.073394	0.126093	-0.265331	0.000000	0.000000	1.000000	139.000000	1.000000
15242.207204	-0.095721	0.600801	0.017644	79.887344	39.175526	42.601639	0.000000	0.000000	0.000000	0.000000	0.000000	0.000000	-0.073394	0.126093	-0.265331	0.000000	0.000000	1.000000	139.000000	1.000000
15242.210537	-0.095721	0.600801	0.017644	79.887344	39.175526	42.601639	0.000000	0.000000	0.000000	0.000000	0.000000	0.000000	-0.073394	0.126093	-0.265331	0.000000	0.000000	1.000000	139.000000	1.000000
15242.213870	-0.095933	0.601198	0.016838	79.887344	39.175526	42.601639	0.000000	0.000000	0.000000	0.000000	0.000000	0.000000	-0.063689	0.118957	-0.241733	0.000000	0.000000	1.000000	139.000000	1.000000
15242.217204	-0.095933	0.601198	0.016838	79.887787	39.154953	42.611984	0.000000	0.000000	0.000000	0.000000	0.000000	0.000000	-0.063689	0.118957	-0.241733	0.000000	0.000000	1.000000	139.000000	1.000000
15242.220537	-0.096088	0.601552	0.016100	79.887787	39.154953	42.611984	0.000000	0.000000	0.000000	0.000000	0.000000	0.000000	-0.046410	0.106212	-0.221429	0.000000	0.000000	1.000000	139.000000	1.000000
15242.223870	-0.096088	0.601552	0.016100	79.887787	39.154953	42.611984	0.000000	0.000000	0.000000	0.000000	0.000000	0.000000	-0.046410	0.106212	-0.221429	0.000000	0.000000	1.000000	139.000000	1.000000
15242.227204	-0.096088	0.601552	0.016100	79.891388	39.161865	42.647137	0.000000	0.000000	0.000000	0.000000	0.000000	0.000000	-0.046410	0.106212	-0.221429	0.000000	0.000000	1.000000	139.000000	1.000000
15242.230537	-0.096088	0.601552	0.016100	79.891388	39.161865	42.647137	0.000000	0.000000	0.000000	0.000000	0.000000	0.000000	-0.046410	0.106212	-0.221429	0.000000	0.000000	1.000000	139.000000	1.000000
15242.233870	-0.096235	0.601857	0.015444	79.891388	39.161865	42.647137	0.000000	0.000000	0.000000	0.000000	0.000000	0.000000	-0.044159	0.091421	-0.196779	0.000000	0.000000	1.000000	139.000000	1.000000
15242.237204	-0.096235	0.601857	0.015444	79.901566	39.176796	42.685200	0.000000	0.000000	0.000000	0.000000	0.000000	0.000000	-0.044159	0.091421	-0.196779	0.000000	0.000000	1.000000	139.000000	1.000000
15242.240537	-0.096401	0.602132	0.014882	79.901566	39.176796	42.685200	0.000000	0.000000	0.000000	0.000000	0.000000	0.000000	-0.049666	0.082519	-0.168750	0.000000	0.000000	1.000000	139.000000	1.000000
15242.243870	-0.096401	0.602132	0.014882	79.901566	39.176796	42.685200	0.000000	0.000000	0.000000	0.000000	0.000000	0.000000	-0.049666	0.082519	-0.168750	0.000000	0.000000	1.000000	139.000000	1.000000
15242.247204	-0.096401	0.602132	0.014882	79.926956	39.288391	42.815975	0.000000	0.000000	0.000000	0.000000	0.000000	0.000000	-0.049666	0.082519	-0.168750	0.000000	0.000000	1.000000	139.000000	1.000000
15242.250537	-0.096401	0.602132	0.014882	79.926956	39.288391	42.815975	0.000000	0.000000	0.000000	0.000000	0.000000	0.000000	-0.049666	0.082519	-0.168750	0.000000	0.000000	1.000000	139.000000	1.000000
15242.253870	-0.096574	0.602346	0.014358	79.926956	39.288391	42.815975	0.000000	0.000000	0.000000	0.000000	0.000000	0.000000	-0.051868	0.064376	-0.157142	0.000000	0.000000	1.000000	139.000000	1.000000
15242.257204	-0.096574	0.602346	0.014358	79.968674	39.550583	43.095490	0.000000	0.000000	0.000000	0.000000	0.000000	0.000000	-0.051868	0.064376	-0.157142	0.000000	0.000000	1.000000	139.000000	1.000000
15242.260537	-0.096775	0.602527	0.013860	79.968674	39.550583	43.095490	0.000000	0.000000	0.000000	0.000000	0.000000	0.000000	-0.060318	0.054184	-0.149220	0.000000	0.000000	1.000000	139.000000	1.000000
15242.263870	-0.096775	0.602527	0.013860	79.968674	39.550583	43.095490	0.000000	0.000000	0.000000	0.000000	0.000000	0.000000	-0.060318	0.054184	-0.149220	0.000000	0.000000	1.000000	139.000000	1.000000
15242.267204	-0.096775	0.602527	0.013860	80.020386	40.010265	43.587936	0.000000	0.000000	0.000000	0.000000	0.000000	0.000000	-0.060318	0.054184	-0.149220	0.000000	0.000000	1.000000	139.000000	1.000000
15242.270537	-0.097009	0.602666	0.013413	80.020386	40.010265	43.587936	0.000000	0.000000	0.000000	0.000000	0.000000	0.000000	-0.070218	0.041898	-0.134256	0.000000	0.000000	1.000000	139.000000	1.000000
15242.273870	-0.097009	0.602666	0.013413	80.020386	40.010265	43.587936	0.000000	0.000000	0.000000	0.000000	0.000000	0.000000	-0.070218	0.041898	-0.134256	0.000000	0.000000	1.000000	139.000000	1.000000
15242.277204	-0.097009	0.602666	0.013413	80.079803	40.549767	44.159931	0.000000	0.000000	0.000000	0.000000	0.000000	0.000000	-0.070218	0.041898	-0.134256	0.000000	0.000000	1.000000	139.000000	1.000000
15242.280537	-0.097295	0.602746	0.012995	80.079803	40.549767	44.159931	0.000000	0.000000	0.000000	0.000000	0.000000	0.000000	-0.085860	0.023934	-0.125379	0.000000	0.000000	1.000000	139.000000	1.000000
15242.283870	-0.097295	0.602746	0.012995	80.079803	40.549767	44.159931	0.000000	0.000000	0.000000	0.000000	0.000000	0.000000	-0.085860	0.023934	-0.125379	0.000000	0.000000	1.000000	139.000000	1.000000
15242.287204	-0.097295	0.602746	0.012995	80.126076	40.970692	44.620140	0.000000	0.000000	0.000000	0.000000	0.000000	0.000000	-0.085860	0.023934	-0.125379	0.000000	0.000000	1.000000	139.000000	1.000000
15242.290537	-0.097295	0.602746	0.012995	80.126076	40.970692	44.620140	0.000000	0.000000	0.000000	0.000000	0.000000	0.000000	-0.085860	0.023934	-0.125379	0.000000	0.000000	1.000000	139.000000	1.000000
15242.293870	-0.097589	0.602838	0.012616	80.126076	40.970692	44.620140	0.000000	0.000000	0.000000	0.000000	0.000000	0.000000	-0.088123	0.027511	-0.113709	0.000000	0.000000	1.000000	139.000000	1.000000
15242.297204	-0.097589	0.602838	0.012616	80.164047	41.309212	44.997395	0.000000	0.000000	0.000000	0.000000	0.000000	0.000000	-0.088123	0.027511	-0.113709	0.000000	0.000000	1.000000	139.000000	1.000000
15242.300537	-0.097589	0.602838	0.012616	80.164047	41.309212	44.997395	0.000000	0.000000	0.000000	0.000000	0.000000	0.000000	-0.088123	0.027511	-0.113709	0.000000	0.000000	1.000000	139.000000	1.000000
15242.303870	-0.097589	0.602838	0.012616	80.164047	41.309212	44.997395	0.000000	0.000000	0.000000	0.000000	0.000000	0.000000	-0.088123	0.027511	-0.113709	0.000000	0.000000	1.000000	139.000000	1.000000
15242.307204	-0.098187	0.602900	0.012026	80.194138	41.582039	45.304169	0.000000	0.000000	0.000000	0.000000	0.000000	0.000000	-0.179389	0.018577	-0.176983	0.000000	0.000000	1.000000	139.000000	1.000000
15242.310537	-0.098187	0.602900	0.012026	80.194138	41.582039	45.304169	0.000000	0.000000	0.000000	0.000000	0.000000	0.000000	-0.000001	-0.000002	0.000000	0.000000	0.000000	1.000000	139.000000	1.000000
15242.313870	-0.098187	0.602900	0.012026	80.194138	41.582039	45.304169	0.000000	0.000000	0.000000	0.000000	0.000000	0.000000	-0.000001	-0.000002	0.000000	0.000000	0.000000	1.000000	139.000000	1.000000
15242.317204	-0.098187	0.602900	0.012026	80.221428	41.854870	45.607262	0.000000	0.000000	0.000000	0.000000	0.000000	0.000000	-0.000001	-0.000002	0.000000	0.000000	0.000000	1.000000	139.000000	1.000000
15242.320537	-0.098187	0.602900	0.012026	80.221428	41.854870	45.607262	0.000000	0.000000	0.000000	0.000000	0.000000	0.000000	-0.000001	-0.000002	0.000000	0.000000	0.000000	1.000000	139.000000	1.000000
15242.323870	-0.098409	0.602909	0.011865	80.221428	41.854870	45.607262	0.000000	0.000000	0.000000	0.000000	0.000000	0.000000	-0.066608	0.002671	-0.048255	0.000000	0.000000	1.000000	139.000000	1.000000
15242.327204	-0.098409	0.602909	0.011865	80.264877	42.295040	46.063366	0.000000	0.000000	0.000000	0.000000	0.000000	0.000000	-0.066608	0.002671	-0.048255	0.000000	0.000000	1.000000	139.000000	1.000000
15242.330537	-0.098409	0.602909	0.011865	80.264877	42.295040	46.063366	0.000000	0.000000	0.000000	0.000000	0.000000	0.000000	-0.066608	0.002671	-0.048255	0.000000	0.000000	1.000000	139.000000	1.000000
15242.333870	-0.098409	0.602909	0.011865	80.264877	42.295040	46.063366	0.000000	0.000000	0.000000	0.000000	0.000000	0.000000	-0.066608	0.002671	-0.048255	0.000000	0.000000	1.000000	139.000000	1.000000
15242.337204	-0.098649	0.602827	0.011684	80.322807	42.918045	46.691715	0.000000	0.000000	0.000000	0.000000	0.000000	0.000000	-0.072246	-0.024529	-0.054423	0.000000	0.000000	1.000000	139.000000	1.000000
15242.340537	-0.098649	0.602827	0.011684	80.322807	42.918045	46.691715	0.000000	0.000000	0.000000	0.000000	0.000000	0.000000	-0.072246	-0.024529	-0.054423	0.000000	0.000000	1.000000	139.000000	1.000000
15242.343870	-0.098649	0.602827	0.011684	80.322807	42.918045	46.691715	0.000000	0.000000	0.000000	0.000000	0.000000	0.000000	-0.072246	-0.024529	-0.054423	0.000000	0.000000	1.000000	139.000000	1.000000
15242.347204	-0.098649	0.602827	0.011684	80.389061	43.654587	47.422680	0.000000	0.000000	0.000000	0.000000	0.000000	0.000000	-0.072246	-0.024529	-0.054423	0.000000	0.000000	1.000000	139.000000	1.000000
15242.350537	-0.098668	0.602736	0.011663	80.389061	43.654587	47.422680	0.000000	0.000000	0.000000	0.000000	0.000000	0.000000	-0.005682	-0.027205	-0.006141	0.000000	0.000000	1.000000	139.000000	1.000000
15242.353870	-0.098668	0.602736	0.011663	80.389061	43.654587	47.422680	0.000000	0.000000	0.000000	0.000000	0.000000	0.000000	-0.005682	-0.027205	-0.006141	0.000000	0.000000	1.000000	139.000000	1.000000
15242.357204	-0.098668	0.602736	0.011663	80.450600	44.366302	48.126625	0.000000	0.000000	0.000000	0.000000	0.000000	0.000000	-0.005682	-0.027205	-0.006141	0.000000	0.000000	1.000000	139.000000	1.000000
15242.360537	-0.098668	0.602736	0.011663	80.450600	44.366302	48.126625	0.000000	0.000000	0.000000	0.000000	0.000000	0.000000	-0.005682	-0.027205	-0.006141	0.000000	0.000000	1.000000	139.000000	1.000000
15242.363870	-0.098667	0.602620	0.011655	80.450600	44.366302	48.126625	0.000000	0.000000	0.000000	0.000000	0.000000	0.000000	0.000508	-0.035054	-0.002409	0.000000	0.000000	1.000000	139.000000	1.000000
15242.367204	-0.098667	0.602620	0.011655	80.508438	45.057541	48.805569	0.000000	0.000000	0.000000	0.000000	0.000000	0.000000	0.000508	-0.035054	-0.002409	0.000000	0.000000	1.000000	139.000000	1.000000
15242.370537	-0.098667	0.602620	0.011655	80.508438	45.057541	48.805569	0.000000	0.000000	0.000000	0.000000	0.000000	0.000000	0.000508	-0.035054	-0.002409	0.000000	0.000000	1.000000	139.000000	1.000000
15242.373870	-0.098667	0.602620	0.011655	80.508438	45.057541	48.805569	0.000000	0.000000	0.000000	0.000000	0.000000	0.000000	0.000508	-0.035054	-0.002409	0.000000	0.000000	1.000000	139.000000	1.000000
15242.377204	-0.098542	0.602257	0.011615	80.561684	45.675030	49.408878	0.000000	0.000000	0.000000	0.000000	0.000000	0.000000	0.037384	-0.108790	-0.012004	0.000000	0.000000	1.000000	139.000000	1.000000
15242.380537	-0.098542	0.602257	0.011615	80.561684	45.675030	49.408878	0.000000	0.000000	0.000000	0.000000	0.000000	0.000000	0.037384	-0.108790	-0.012004	0.000000	0.000000	1.000000	139.000000	1.000000
15242.383870	-0.098542	0.602257	0.011615	80.561684	45.675030	49.408878	0.000000	0.000000	0.000000	0.000000	0.000000	0.000000	0.037384	-0.108790	-0.012004	0.000000	0.000000	1.000000	139.000000	1.000000
15242.387204	-0.098542	0.602257	0.011615	80.600395	46.131546	49.853275	0.000000	0.000000	0.000000	0.000000	0.000000	0.000000	0.037384	-0.108790	-0.012004	0.000000	0.000000	1.000000	139.000000	1.000000
15242.390537	-0.098436	0.602018	0.011555	80.600395	46.131546	49.853275	0.000000	0.000000	0.000000	0.000000	0.000000	0.000000	0.031680	-0.071593	-0.018075	0.000000	0.000000	1.000000	139.000000	1.000000
15242.393870	-0.098436	0.602018	0.011555	80.600395	46.131546	49.853275	0.000000	0.000000	0.000000	0.000000	0.000000	0.000000	0.031680	-0.071593	-0.018075	0.000000	0.000000	1.000000	139.000000	1.000000
15242.397204	-0.098436	0.602018	0.011555	80.627991	46.386257	50.101166	0.000000	0.000000	0.000000	0.000000	0.000000	0.000000	0.031680	-0.071593	-0.018075	0.000000	0.000000	1.000000	139.000000	1.000000
15242.400537	-0.098436	0.602018	0.011555	80.627991	46.386257	50.101166	0.000000	0.000000	0.000000	0.000000	0.000000	0.000000	0.031680	-0.071593	-0.018075	0.000000	0.000000	1.000000	139.000000	1.000000
15242.403870	-0.098364	0.601748	0.011430	80.627991	46.386257	50.101166	0.000000	0.000000	0.000000	0.000000	0.000000	0.000000	0.021789	-0.080929	-0.037393	0.000000	0.000000	1.000000	139.000000	1.000000
15242.407204	-0.098364	0.601748	0.011430	80.663231	46.599789	50.306999	0.000000	0.000000	0.000000	0.000000	0.000000	0.000000	0.021789	-0.080929	-0.037393	0.000000	0.000000	1.000000	139.000000	1.000000
15242.410537	-0.098364	0.601748	0.011430	80.663231	46.599789	50.306999	0.000000	0.000000	0.000000	0.000000	0.000000	0.000000	0.021789	-0.080929	-0.037393	0.000000	0.000000	1.000000	139.000000	1.000000
15242.413870	-0.098364	0.601748	0.011430	80.663231	46.599789	50.306999	0.000000	0.000000	0.000000	0.000000	0.000000	0.000000	0.021789	-0.080929	-0.037393	0.000000	0.000000	1.000000	139.000000	1.000000
15242.417204	-0.098319	0.601161	0.010996	80.704453	46.813442	50.513901	0.000000	0.000000	0.000000	0.000000	0.000000	0.000000	0.013447	-0.176218	-0.130400	0.000000	0.000000	1.000000	139.000000	1.000000
15242.420537	-0.098319	0.601161	0.010996	80.704453	46.813442	50.513901	0.000000	0.000000	0.000000	0.000000	0.000000	0.000000	0.000000	0.000003	-0.000000	0.000000	0.000000	1.000000	139.000000	1.000000
15242.423870	-0.098319	0.601161	0.010996	80.704453	46.813442	50.513901	0.000000	0.000000	0.000000	0.000000	0.000000	0.000000	0.000000	0.000003	-0.000000	0.000000	0.000000	1.000000	139.000000	1.000000
15242.427204	-0.098319	0.601161	0.010996	80.736450	47.045547	50.756813	0.000000	0.000000	0.000000	0.000000	0.000000	0.000000	0.000000	0.000003	-0.000000	0.000000	0.000000	1.000000	139.000000	1.000000
15242.430537	-0.098319	0.601161	0.010996	80.736450	47.045547	50.756813	0.000000	0.000000	0.000000	0.000000	0.000000	0.000000	0.000000	0.000003	-0.000000	0.000000	0.000000	1.000000	139.000000	1.000000
15242.433870	-0.098389	0.600870	0.010668	80.736450	47.045547	50.756813	0.000000	0.000000	0.000000	0.000000	0.000000	0.000000	-0.021133	-0.087394	-0.098144	0.000000	0.000000	1.000000	139.000000	1.000000
15242.437204	-0.098389	0.600870	0.010668	80.760605	47.270947	51.007229	0.000000	0.000000	0.000000	0.000000	0.000000	0.000000	-0.021133	-0.087394	-0.098144	0.000000	0.000000	1.000000	139.000000	1.000000
15242.440537	-0.098389	0.600870	0.010668	80.760605	47.270947	51.007229	0.000000	0.000000	0.000000	0.000000	0.000000	0.000000	-0.021133	-0.087394	-0.098144	0.000000	0.000000	1.000000	139.000000	1.000000
15242.443870	-0.098389	0.600870	0.010668	80.760605	47.270947	51.007229	0.000000	0.000000	0.000000	0.000000	0.000000	0.000000	-0.021133	-0.087394	-0.098144	0.000000	0.000000	1.000000	139.000000	1.000000
15242.447204	-0.098622	0.600378	0.010011	80.781387	47.464489	51.225346	0.000000	0.000000	0.000000	0.000000	0.000000	0.000000	-0.069700	-0.147535	-0.197251	0.000000	0.000000	1.000000	139.000000	1.000000
15242.450537	-0.098622	0.600378	0.010011	80.781387	47.464489	51.225346	0.000000	0.000000	0.000000	0.000000	0.000000	0.000000	-0.000001	0.000004	0.000000	0.000000	0.000000	1.000000	139.000000	1.000000
15242.453870	-0.098622	0.600378	0.010011	80.781387	47.464489	51.225346	0.000000	0.000000	0.000000	0.000000	0.000000	0.000000	-0.000001	0.000004	0.000000	0.000000	0.000000	1.000000	139.000000	1.000000
15242.457204	-0.098622	0.600378	0.010011	80.798882	47.625671	51.410683	0.000000	0.000000	0.000000	0.000000	0.000000	0.000000	-0.000001	0.000004	0.000000	0.000000	0.000000	1.000000	139.000000	1.000000
15242.460537	-0.098622	0.600378	0.010011	80.798882	47.625671	51.410683	0.000000	0.000000	0.000000	0.000000	0.000000	0.000000	-0.000001	0.000004	0.000000	0.000000	0.000000	1.000000	139.000000	1.000000
15242.463870	-0.098743	0.600197	0.009706	80.798882	47.625671	51.410683	0.000000	0.000000	0.000000	0.000000	0.000000	0.000000	-0.036247	-0.054433	-0.091533	0.000000	0.000000	1.000000	139.000000	1.000000
15242.467204	-0.098743	0.600197	0.009706	80.813164	47.777512	51.577324	0.000000	0.000000	0.000000	0.000000	0.000000	0.000000	-0.036247	-0.054433	-0.091533	0.000000	0.000000	1.000000	139.000000	1.000000
15242.470537	-0.098743	0.600197	0.009706	80.813164	47.777512	51.577324	0.000000	0.000000	0.000000	0.000000	0.000000	0.000000	-0.036247	-0.054433	-0.091533	0.000000	0.000000	1.000000	139.000000	1.000000
15242.473870	-0.098743	0.600197	0.009706	80.813164	47.777512	51.577324	0.000000	0.000000	0.000000	0.000000	0.000000	0.000000	-0.036247	-0.054433	-0.091533	0.000000	0.000000	1.000000	139.000000	1.000000
15242.477204	-0.098894	0.599851	0.009221	80.827377	47.935379	51.752533	0.000000	0.000000	0.000000	0.000000	0.000000	0.000000	-0.045558	-0.103713	-0.145558	0.000000	0.000000	1.000000	139.000000	1.000000
15242.480537	-0.098894	0.599851	0.009221	80.827377	47.935379	51.752533	0.000000	0.000000	0.000000	0.000000	0.000000	0.000000	-0.045558	-0.103713	-0.145558	0.000000	0.000000	1.000000	139.000000	1.000000
15242.483870	-0.098894	0.599851	0.009221	80.827377	47.935379	51.752533	0.000000	0.000000	0.000000	0.000000	0.000000	0.000000	-0.045558	-0.103713	-0.145558	0.000000	0.000000	1.000000	139.000000	1.000000
15242.487204	-0.098894	0.599851	0.009221	80.839958	48.082340	51.911179	0.000000	0.000000	0.000000	0.000000	0.000000	0.000000	-0.045558	-0.103713	-0.145558	0.000000	0.000000	1.000000	139.000000	1.000000
15242.490537	-0.098921	0.599694	0.009017	80.839958	48.082340	51.911179	0.000000	0.000000	0.000000	0.000000	0.000000	0.000000	-0.007874	-0.047151	-0.061039	0.000000	0.000000	1.000000	139.000000	1.000000
15242.493870	-0.098921	0.599694	0.009017	80.839958	48.082340	51.911179	0.000000	0.000000	0.000000	0.000000	0.000000	0.000000	-0.007874	-0.047151	-0.061039	0.000000	0.000000	1.000000	139.000000	1.000000
15242.497204	-0.098921	0.599694	0.009017	80.853973	48.228523	52.064758	0.000000	0.000000	0.000000	0.000000	0.000000	0.000000	-0.007874	-0.047151	-0.061039	0.000000	0.000000	1.000000	139.000000	1.000000
15242.500537	-0.098921	0.599694	0.009017	80.853973	48.228523	52.064758	0.000000	0.000000	0.000000	0.000000	0.000000	0.000000	-0.007874	-0.047151	-0.061039	0.000000	0.000000	1.000000	139.000000	1.000000
15242.503870	-0.098925	0.599536	0.008818	80.853973	48.228523	52.064758	0.000000	0.000000	0.000000	0.000000	0.000000	0.000000	-0.001212	-0.047147	-0.059654	0.000000	0.000000	1.000000	139.000000	1.000000
15242.507204	-0.098925	0.599536	0.008818	80.869484	48.392075	52.219963	0.000000	0.000000	0.000000	0.000000	0.000000	0.000000	-0.001212	-0.047147	-0.059654	0.000000	0.000000	1.000000	139.000000	1.000000
15242.510537	-0.098925	0.599536	0.008818	80.869484	48.392075	52.219963	0.000000	0.000000	0.000000	0.000000	0.000000	0.000000	-0.001212	-0.047147	-0.059654	0.000000	0.000000	1.000000	139.000000	1.000000
15242.513870	-0.098925	0.599536	0.008818	80.869484	48.392075	52.219963	0.000000	0.000000	0.000000	0.000000	0.000000	0.000000	-0.001212	-0.047147	-0.059654	0.000000	0.000000	1.000000	139.000000	1.000000
15242.517204	-0.098979	0.599179	0.008312	80.886436	48.567814	52.377060	0.000000	0.000000	0.000000	0.000000	0.000000	0.000000	-0.016242	-0.107111	-0.151956	0.000000	0.000000	1.000000	139.000000	1.000000
15242.520537	-0.098979	0.599179	0.008312	80.886436	48.567814	52.377060	0.000000	0.000000	0.000000	0.000000	0.000000	0.000000	-0.016242	-0.107111	-0.151956	0.000000	0.000000	1.000000	139.000000	1.000000
15242.523870	-0.098979	0.599179	0.008312	80.886436	48.567814	52.377060	0.000000	0.000000	0.000000	0.000000	0.000000	0.000000	-0.016242	-0.107111	-0.151956	0.000000	0.000000	1.000000	139.000000	1.000000
15242.527204	-0.098979	0.599179	0.008312	80.903351	48.733372	52.479015	0.000000	0.000000	0.000000	0.000000	0.000000	0.000000	-0.016242	-0.107111	-0.151956	0.000000	0.000000	1.000000	139.000000	1.000000
15242.530537	-0.099094	0.599006	0.007982	80.903351	48.733372	52.479015	0.000000	0.000000	0.000000	0.000000	0.000000	0.000000	-0.034384	-0.052168	-0.098827	0.000000	0.000000	1.000000	139.000000	1.000000
15242.533870	-0.099094	0.599006	0.007982	80.903351	48.733372	52.479015	0.000000	0.000000	0.000000	0.000000	0.000000	0.000000	-0.034384	-0.052168	-0.098827	0.000000	0.000000	1.000000	139.000000	1.000000
15242.537204	-0.099094	0.599006	0.007982	80.921600	48.903099	52.535130	0.000000	0.000000	0.000000	0.000000	0.000000	0.000000	-0.034384	-0.052168	-0.098827	0.000000	0.000000	1.000000	139.000000	1.000000
15242.540537	-0.099094	0.599006	0.007982	80.921600	48.903099	52.535130	0.000000	0.000000	0.000000	0.000000	0.000000	0.000000	-0.034384	-0.052168	-0.098827	0.000000	0.000000	1.000000	139.000000	1.000000
15242.543870	-0.099310	0.598820	0.007590	80.921600	48.903099	52.535130	0.000000	0.000000	0.000000	0.000000	0.000000	0.000000	-0.064884	-0.055745	-0.117741	0.000000	0.000000	1.000000	139.000000	1.000000
15242.547204	-0.099310	0.598820	0.007590	80.933601	49.083458	52.701366	0.000000	0.000000	0.000000	0.000000	0.000000	0.000000	-0.064884	-0.055745	-0.117741	0.000000	0.000000	1.000000	139.000000	1.000000
15242.550537	-0.099587	0.598641	0.007160	80.933601	49.083458	52.701366	0.000000	0.000000	0.000000	0.000000	0.000000	0.000000	-0.083067	-0.053622	-0.129104	0.000000	0.000000	1.000000	139.000000	1.000000
15242.553870	-0.099587	0.598641	0.007160	80.933601	49.083458	52.701366	0.000000	0.000000	0.000000	0.000000	0.000000	0.000000	-0.083067	-0.053622	-0.129104	0.000000	0.000000	1.000000	139.000000	1.000000
15242.557204	-0.099587	0.598641	0.007160	80.917686	49.326599	52.972157	0.000000	0.000000	0.000000	0.000000	0.000000	0.000000	-0.083067	-0.053622	-0.129104	0.000000	0.000000	1.000000	139.000000	1.000000
15242.560537	-0.099587	0.598641	0.007160	80.917686	49.326599	52.972157	0.000000	0.000000	0.000000	0.000000	0.000000	0.000000	-0.083067	-0.053622	-0.129104	0.000000	0.000000	1.000000	139.000000	1.000000
15242.563870	-0.099882	0.598443	0.006708	80.917686	49.326599	52.972157	0.000000	0.000000	0.000000	0.000000	0.000000	0.000000	-0.088458	-0.059285	-0.135392	0.000000	0.000000	1.000000	139.000000	1.000000
15242.567204	-0.099882	0.598443	0.006708	80.872040	49.661774	53.316158	0.000000	0.000000	0.000000	0.000000	0.000000	0.000000	-0.088458	-0.059285	-0.135392	0.000000	0.000000	1.000000	139.000000	1.000000
15242.570537	-0.100130	0.598272	0.006259	80.872040	49.661774	53.316158	0.000000	0.000000	0.000000	0.000000	0.000000	0.000000	-0.074561	-0.051516	-0.134908	0.000000	0.000000	1.000000	139.000000	1.000000
15242.573870	-0.100130	0.598272	0.006259	80.872040	49.661774	53.316158	0.000000	0.000000	0.000000	0.000000	0.000000	0.000000	-0.074561	-0.051516	-0.134908	0.000000	0.000000	1.000000	139.000000	1.000000
15242.577204	-0.100130	0.598272	0.006259	80.810341	50.059677	53.817387	0.000000	0.000000	0.000000	0.000000	0.000000	0.000000	-0.074561	-0.051516	-0.134908	0.000000	0.000000	1.000000	139.000000	1.000000
15242.580537	-0.100130	0.598272	0.006259	80.810341	50.059677	53.817387	0.000000	0.000000	0.000000	0.000000	0.000000	0.000000	-0.074561	-0.051516	-0.134908	0.000000	0.000000	1.000000	139.000000	1.000000
15242.583870	-0.100327	0.598062	0.005786	80.810341	50.059677	53.817387	0.000000	0.000000	0.000000	0.000000	0.000000	0.000000	-0.059113	-0.062823	-0.141691	0.000000	0.000000	1.000000	139.000000	1.000000
15242.587204	-0.100327	0.598062	0.005786	80.741859	50.467361	54.348022	0.000000	0.000000	0.000000	0.000000	0.000000	0.000000	-0.059113	-0.062823	-0.141691	0.000000	0.000000	1.000000	139.000000	1.000000
15242.590537	-0.100463	0.597846	0.005351	80.741859	50.467361	54.348022	0.000000	0.000000	0.000000	0.000000	0.000000	0.000000	-0.040704	-0.064898	-0.130450	0.000000	0.000000	1.000000	139.000000	1.000000
15242.593870	-0.100463	0.597846	0.005351	80.741859	50.467361	54.348022	0.000000	0.000000	0.000000	0.000000	0.000000	0.000000	-0.040704	-0.064898	-0.130450	0.000000	0.000000	1.000000	139.000000	1.000000
15242.597204	-0.100463	0.597846	0.005351	80.695801	50.887199	54.856491	0.000000	0.000000	0.000000	0.000000	0.000000	0.000000	-0.040704	-0.064898	-0.130450	0.000000	0.000000	1.000000	139.000000	1.000000
15242.600537	-0.100463	0.597846	0.005351	80.695801	50.887199	54.856491	0.000000	0.000000	0.000000	0.000000	0.000000	0.000000	-0.040704	-0.064898	-0.130450	0.000000	0.000000	1.000000	139.000000	1.000000
15242.603870	-0.100539	0.597580	0.004855	80.695801	50.887199	54.856491	0.000000	0.000000	0.000000	0.000000	0.000000	0.000000	-0.022755	-0.079804	-0.149049	0.000000	0.000000	1.000000	139.000000	1.000000
15242.607204	-0.100539	0.597580	0.004855	80.687843	51.282272	55.282284	0.000000	0.000000	0.000000	0.000000	0.000000	0.000000	-0.022755	-0.079804	-0.149049	0.000000	0.000000	1.000000	139.000000	1.000000
15242.610537	-0.100573	0.597246	0.004275	80.687843	51.282272	55.282284	0.000000	0.000000	0.000000	0.000000	0.000000	0.000000	-0.010344	-0.100323	-0.173910	0.000000	0.000000	1.000000	139.000000	1.000000
15242.613870	-0.100573	0.597246	0.004275	80.687843	51.282272	55.282284	0.000000	0.000000	0.000000	0.000000	0.000000	0.000000	-0.010344	-0.100323	-0.173910	0.000000	0.000000	1.000000	139.000000	1.000000
15242.617204	-0.100573	0.597246	0.004275	80.713570	51.647358	55.503376	0.000000	0.000000	0.000000	0.000000	0.000000	0.000000	-0.010344	-0.100323	-0.173910	0.000000	0.000000	1.000000	139.000000	1.000000
15242.620537	-0.100573	0.597246	0.004275	80.713570	51.647358	55.503376	0.000000	0.000000	0.000000	0.000000	0.000000	0.000000	-0.010344	-0.100323	-0.173910	0.000000	0.000000	1.000000	139.000000	1.000000
15242.623870	-0.100637	0.596906	0.003622	80.713570	51.647358	55.503376	0.000000	0.000000	0.000000	0.000000	0.000000	0.000000	-0.019205	-0.101760	-0.195779	0.000000	0.000000	1.000000	139.000000	1.000000
15242.627204	-0.100637	0.596906	0.003622	80.742943	52.063835	55.675568	0.000000	0.000000	0.000000	0.000000	0.000000	0.000000	-0.019205	-0.101760	-0.195779	0.000000	0.000000	1.000000	139.000000	1.000000
15242.630537	-0.100665	0.596492	0.002910	80.742943	52.063835	55.675568	0.000000	0.000000	0.000000	0.000000	0.000000	0.000000	-0.008252	-0.124289	-0.213717	0.000000	0.000000	1.000000	139.000000	1.000000
15242.633870	-0.100665	0.596492	0.002910	80.742943	52.063835	55.675568	0.000000	0.000000	0.000000	0.000000	0.000000	0.000000	-0.008252	-0.124289	-0.213717	0.000000	0.000000	1.000000	139.000000	1.000000
15242.637204	-0.100665	0.596492	0.002910	80.753609	52.577797	56.231354	0.000000	0.000000	0.000000	0.000000	0.000000	0.000000	-0.008252	-0.124289	-0.213717	0.000000	0.000000	1.000000	139.000000	1.000000
15242.640537	-0.100665	0.596492	0.002910	80.753609	52.577797	56.231354	0.000000	0.000000	0.000000	0.000000	0.000000	0.000000	-0.008252	-0.124289	-0.213717	0.000000	0.000000	1.000000	139.000000	1.000000
15242.643870	-0.100718	0.596054	0.002108	80.753609	52.577797	56.231354	0.000000	0.000000	0.000000	0.000000	0.000000	0.000000	-0.015930	-0.131319	-0.240489	0.000000	0.000000	1.000000	139.000000	1.000000
15242.647204	-0.100718	0.596054	0.002108	80.739342	53.162304	56.893829	0.000000	0.000000	0.000000	0.000000	0.000000	0.000000	-0.015930	-0.131319	-0.240489	0.000000	0.000000	1.000000	139.000000	1.000000
15242.650537	-0.100701	0.595598	0.001304	80.739342	53.162304	56.893829	0.000000	0.000000	0.000000	0.000000	0.000000	0.000000	0.004992	-0.136796	-0.241246	0.000000	0.000000	1.000000	139.000000	1.000000
15242.653870	-0.100701	0.595598	0.001304	80.739342	53.162304	56.893829	0.000000	0.000000	0.000000	0.000000	0.000000	0.000000	0.004992	-0.136796	-0.241246	0.000000	0.000000	1.000000	139.000000	1.000000
15242.657204	-0.100701	0.595598	0.001304	80.704277	53.823750	57.650562	0.000000	0.000000	0.000000	0.000000	0.000000	0.000000	0.004992	-0.136796	-0.241246	0.000000	0.000000	1.000000	139.000000	1.000000
15242.660537	-0.100701	0.595598	0.001304	80.704277	53.823750	57.650562	0.000000	0.000000	0.000000	0.000000	0.000000	0.000000	0.004992	-0.136796	-0.241246	0.000000	0.000000	1.000000	139.000000	1.000000
15242.663870	-0.100617	0.595098	0.000505	80.704277	53.823750	57.650562	0.000000	0.000000	0.000000	0.000000	0.000000	0.000000	0.025341	-0.149967	-0.239822	0.000000	0.000000	1.000000	139.000000	1.000000
15242.667204	-0.100617	0.595098	0.000505	80.652916	54.497200	58.425739	0.000000	0.000000	0.000000	0.000000	0.000000	0.000000	0.025341	-0.149967	-0.239822	0.000000	0.000000	1.000000	139.000000	1.000000
15242.670537	-0.100488	0.594599	-0.000286	80.652916	54.497200	58.425739	0.000000	0.000000	0.000000	0.000000	0.000000	0.000000	0.038512	-0.149739	-0.237249	0.000000	0.000000	1.000000	139.000000	1.000000
15242.673870	-0.100488	0.594599	-0.000286	80.652916	54.497200	58.425739	0.000000	0.000000	0.000000	0.000000	0.000000	0.000000	0.038512	-0.149739	-0.237249	0.000000	0.000000	1.000000	139.000000	1.000000
15242.677204	-0.100488	0.594599	-0.000286	80.613075	55.147766	59.160061	0.000000	0.000000	0.000000	0.000000	0.000000	0.000000	0.038512	-0.149739	-0.237249	0.000000	0.000000	1.000000	139.000000	1.000000
15242.680537	-0.100488	0.594599	-0.000286	80.613075	55.147766	59.160061	0.000000	0.000000	0.000000	0.000000	0.000000	0.000000	0.038512	-0.149739	-0.237249	0.000000	0.000000	1.000000	139.000000	1.000000
15242.683870	-0.100327	0.594087	-0.001021	80.613075	55.147766	59.160061	0.000000	0.000000	0.000000	0.000000	0.000000	0.000000	0.048516	-0.153644	-0.220605	0.000000	0.000000	1.000000	139.000000	1.000000
15242.687204	-0.100327	0.594087	-0.001021	80.599579	55.569996	59.629848	0.000000	0.000000	0.000000	0.000000	0.000000	0.000000	0.048516	-0.153644	-0.220605	0.000000	0.000000	1.000000	139.000000	1.000000
15242.690537	-0.100160	0.593600	-0.001674	80.599579	55.569996	59.629848	0.000000	0.000000	0.000000	0.000000	0.000000	0.000000	0.049834	-0.146290	-0.195675	0.000000	0.000000	1.000000	139.000000	1.000000
15242.693870	-0.100160	0.593600	-0.001674	80.599579	55.569996	59.629848	0.000000	0.000000	0.000000	0.000000	0.000000	0.000000	0.049834	-0.146290	-0.195675	0.000000	0.000000	1.000000	139.000000	1.000000
15242.697204	-0.100160	0.593600	-0.001674	80.602486	55.493176	59.567974	0.000000	0.000000	0.000000	0.000000	0.000000	0.000000	0.049834	-0.146290	-0.195675	0.000000	0.000000	1.000000	139.000000	1.000000
15242.700537	-0.100160	0.593600	-0.001674	80.602486	55.493176	59.567974	0.000000	0.000000	0.000000	0.000000	0.000000	0.000000	0.049834	-0.146290	-0.195675	0.000000	0.000000	1.000000	139.000000	1.000000
15242.703870	-0.099990	0.593136	-0.002243	80.602486	55.493176	59.567974	0.000000	0.000000	0.000000	0.000000	0.000000	0.000000	0.051119	-0.138979	-0.170695	0.000000	0.000000	1.000000	139.000000	1.000000
15242.707204	-0.099990	0.593136	-0.002243	80.590752	54.930237	59.015896	0.000000	0.000000	0.000000	0.000000	0.000000	0.000000	0.051119	-0.138979	-0.170695	0.000000	0.000000	1.000000	139.000000	1.000000
15242.710537	-0.099833	0.592721	-0.002649	80.590752	54.930237	59.015896	0.000000	0.000000	0.000000	0.000000	0.000000	0.000000	0.047132	-0.124572	-0.121833	0.000000	0.000000	1.000000	139.000000	1.000000
15242.713870	-0.099833	0.592721	-0.002649	80.590752	54.930237	59.015896	0.000000	0.000000	0.000000	0.000000	0.000000	0.000000	0.047132	-0.124572	-0.121833	0.000000	0.000000	1.000000	139.000000	1.000000
15242.717204	-0.099833	0.592721	-0.002649	80.568535	54.182819	58.277729	0.000000	0.000000	0.000000	0.000000	0.000000	0.000000	0.047132	-0.124572	-0.121833	0.000000	0.000000	1.000000	139.000000	1.000000
15242.720537	-0.099833	0.592721	-0.002649	80.568535	54.182819	58.277729	0.000000	0.000000	0.000000	0.000000	0.000000	0.000000	0.047132	-0.124572	-0.121833	0.000000	0.000000	1.000000	139.000000	1.000000
15242.723870	-0.099655	0.592323	-0.002943	80.568535	54.182819	58.277729	0.000000	0.000000	0.000000	0.000000	0.000000	0.000000	0.053290	-0.119359	-0.088271	0.000000	0.000000	1.000000	139.000000	1.000000
15242.727204	-0.099655	0.592323	-0.002943	80.542168	53.417465	57.517788	0.000000	0.000000	0.000000	0.000000	0.000000	0.000000	0.053290	-0.119359	-0.088271	0.000000	0.000000	1.000000	139.000000	1.000000
15242.730537	-0.099655	0.592323	-0.002943	80.542168	53.417465	57.517788	0.000000	0.000000	0.000000	0.000000	0.000000	0.000000	0.053290	-0.119359	-0.088271	0.000000	0.000000	1.000000	139.000000	1.000000
15242.733870	-0.099655	0.592323	-0.002943	80.542168	53.417465	57.517788	0.000000	0.000000	0.000000	0.000000	0.000000	0.000000	0.053290	-0.119359	-0.088271	0.000000	0.000000	1.000000	139.000000	1.000000
15242.737204	-0.099441	0.591591	-0.003198	80.524582	52.876808	56.984409	0.000000	0.000000	0.000000	0.000000	0.000000	0.000000	0.064230	-0.219764	-0.076558	0.000000	0.000000	1.000000	139.000000	1.000000
15242.740537	-0.099441	0.591591	-0.003198	80.524582	52.876808	56.984409	0.000000	0.000000	0.000000	0.000000	0.000000	0.000000	-0.000000	-0.000001	0.000000	0.000000	0.000000	1.000000	139.000000	1.000000
15242.743870	-0.099441	0.591591	-0.003198	80.524582	52.876808	56.984409	0.000000	0.000000	0.000000	0.000000	0.000000	0.000000	-0.000000	-0.000001	0.000000	0.000000	0.000000	1.000000	139.000000	1.000000
15242.747204	-0.099441	0.591591	-0.003198	80.520142	52.622719	56.741272	0.000000	0.000000	0.000000	0.000000	0.000000	0.000000	-0.000000	-0.000001	0.000000	0.000000	0.000000	1.000000	139.000000	1.000000
15242.750537	-0.099441	0.591591	-0.003198	80.520142	52.622719	56.741272	0.000000	0.000000	0.000000	0.000000	0.000000	0.000000	-0.000000	-0.000001	0.000000	0.000000	0.000000	1.000000	139.000000	1.000000
15242.753870	-0.099430	0.591232	-0.003248	80.520142	52.622719	56.741272	0.000000	0.000000	0.000000	0.000000	0.000000	0.000000	0.003266	-0.107576	-0.014915	0.000000	0.000000	1.000000	139.000000	1.000000
15242.757204	-0.099430	0.591232	-0.003248	80.530785	52.678860	56.804119	0.000000	0.000000	0.000000	0.000000	0.000000	0.000000	0.003266	-0.107576	-0.014915	0.000000	0.000000	1.000000	139.000000	1.000000
15242.760537	-0.099430	0.591232	-0.003248	80.530785	52.678860	56.804119	0.000000	0.000000	0.000000	0.000000	0.000000	0.000000	0.003266	-0.107576	-0.014915	0.000000	0.000000	1.000000	139.000000	1.000000
15242.763870	-0.099430	0.591232	-0.003248	80.530785	52.678860	56.804119	0.000000	0.000000	0.000000	0.000000	0.000000	0.000000	0.003266	-0.107576	-0.014915	0.000000	0.000000	1.000000	139.000000	1.000000
15242.767204	-0.099440	0.590544	-0.003205	80.549171	52.917480	57.046028	0.000000	0.000000	0.000000	0.000000	0.000000	0.000000	-0.002801	-0.206526	0.012787	0.000000	0.000000	1.000000	139.000000	1.000000
15242.770537	-0.099440	0.590544	-0.003205	80.549171	52.917480	57.046028	0.000000	0.000000	0.000000	0.000000	0.000000	0.000000	-0.000000	0.000004	-0.000000	0.000000	0.000000	1.000000	139.000000	1.000000
15242.773870	-0.099440	0.590544	-0.003205	80.549171	52.917480	57.046028	0.000000	0.000000	0.000000	0.000000	0.000000	0.000000	-0.000000	0.000004	-0.000000	0.000000	0.000000	1.000000	139.000000	1.000000
15242.777204	-0.099440	0.590544	-0.003205	80.566139	53.139984	57.271587	0.000000	0.000000	0.000000	0.000000	0.000000	0.000000	-0.000000	0.000004	-0.000000	0.000000	0.000000	1.000000	139.000000	1.000000
15242.780537	-0.099440	0.590544	-0.003205	80.566139	53.139984	57.271587	0.000000	0.000000	0.000000	0.000000	0.000000	0.000000	-0.000000	0.000004	-0.000000	0.000000	0.000000	1.000000	139.000000	1.000000
15242.783870	-0.099465	0.590207	-0.003089	80.566139	53.139984	57.271587	0.000000	0.000000	0.000000	0.000000	0.000000	0.000000	-0.007613	-0.101088	0.034756	0.000000	0.000000	1.000000	139.000000	1.000000
15242.787204	-0.099465	0.590207	-0.003089	80.582947	53.365910	57.497845	0.000000	0.000000	0.000000	0.000000	0.000000	0.000000	-0.007613	-0.101088	0.034756	0.000000	0.000000	1.000000	139.000000	1.000000
15242.790537	-0.099465	0.590207	-0.003089	80.582947	53.365910	57.497845	0.000000	0.000000	0.000000	0.000000	0.000000	0.000000	-0.007613	-0.101088	0.034756	0.000000	0.000000	1.000000	139.000000	1.000000
15242.793870	-0.099465	0.590207	-0.003089	80.582947	53.365910	57.497845	0.000000	0.000000	0.000000	0.000000	0.000000	0.000000	-0.007613	-0.101088	0.034756	0.000000	0.000000	1.000000	139.000000	1.000000
15242.797204	-0.099483	0.589519	-0.002802	80.599625	53.592651	57.724926	0.000000	0.000000	0.000000	0.000000	0.000000	0.000000	-0.005317	-0.206438	0.086200	0.000000	0.000000	1.000000	139.000000	1.000000
15242.800537	-0.099483	0.589519	-0.002802	80.599625	53.592651	57.724926	0.000000	0.000000	0.000000	0.000000	0.000000	0.000000	0.000001	0.000003	0.000000	0.000000	0.000000	1.000000	139.000000	1.000000
15242.803870	-0.099483	0.589519	-0.002802	80.599625	53.592651	57.724926	0.000000	0.000000	0.000000	0.000000	0.000000	0.000000	0.000001	0.000003	0.000000	0.000000	0.000000	1.000000	139.000000	1.000000
15242.807204	-0.099483	0.589519	-0.002802	80.614830	53.802887	57.935257	0.000000	0.000000	0.000000	0.000000	0.000000	0.000000	0.000001	0.000003	0.000000	0.000000	0.000000	1.000000	139.000000	1.000000
15242.810537	-0.099483	0.589519	-0.002802	80.614830	53.802887	57.935257	0.000000	0.000000	0.000000	0.000000	0.000000	0.000000	0.000001	0.000003	0.000000	0.000000	0.000000	1.000000	139.000000	1.000000
15242.813870	-0.099502	0.589161	-0.002612	80.614830	53.802887	57.935257	0.000000	0.000000	0.000000	0.000000	0.000000	0.000000	-0.005708	-0.107425	0.057054	0.000000	0.000000	1.000000	139.000000	1.000000
15242.817204	-0.099502	0.589161	-0.002612	80.629990	54.016544	58.146301	0.000000	0.000000	0.000000	0.000000	0.000000	0.000000	-0.005708	-0.107425	0.057054	0.000000	0.000000	1.000000	139.000000	1.000000
15242.820537	-0.099502	0.589161	-0.002612	80.629990	54.016544	58.146301	0.000000	0.000000	0.000000	0.000000	0.000000	0.000000	-0.005708	-0.107425	0.057054	0.000000	0.000000	1.000000	139.000000	1.000000
15242.823870	-0.099502	0.589161	-0.002612	80.629990	54.016544	58.146301	0.000000	0.000000	0.000000	0.000000	0.000000	0.000000	-0.005708	-0.107425	0.057054	0.000000	0.000000	1.000000	139.000000	1.000000
15242.827204	-0.099503	0.588453	-0.002092	80.644974	54.230846	58.357983	0.000000	0.000000	0.000000	0.000000	0.000000	0.000000	-0.000207	-0.212341	0.156087	0.000000	0.000000	1.000000	139.000000	1.000000
15242.830537	-0.099503	0.588453	-0.002092	80.644974	54.230846	58.357983	0.000000	0.000000	0.000000	0.000000	0.000000	0.000000	0.000000	0.000000	-0.000000	0.000000	0.000000	1.000000	139.000000	1.000000
15242.833870	-0.099503	0.588453	-0.002092	80.644974	54.230846	58.357983	0.000000	0.000000	0.000000	0.000000	0.000000	0.000000	0.000000	0.000000	-0.000000	0.000000	0.000000	1.000000	139.000000	1.000000
15242.837204	-0.099503	0.588453	-0.002092	80.661102	54.471474	58.588066	0.000000	0.000000	0.000000	0.000000	0.000000	0.000000	0.000000	0.000000	-0.000000	0.000000	0.000000	1.000000	139.000000	1.000000
15242.840537	-0.099503	0.588453	-0.002092	80.661102	54.471474	58.588066	0.000000	0.000000	0.000000	0.000000	0.000000	0.000000	0.000000	0.000000	-0.000000	0.000000	0.000000	1.000000	139.000000	1.000000
15242.843870	-0.099470	0.588098	-0.001825	80.661102	54.471474	58.588066	0.000000	0.000000	0.000000	0.000000	0.000000	0.000000	0.009678	-0.106329	0.080047	0.000000	0.000000	1.000000	139.000000	1.000000
15242.847204	-0.099470	0.588098	-0.001825	80.677048	54.710133	58.818905	0.000000	0.000000	0.000000	0.000000	0.000000	0.000000	0.009678	-0.106329	0.080047	0.000000	0.000000	1.000000	139.000000	1.000000
15242.850537	-0.099470	0.588098	-0.001825	80.677048	54.710133	58.818905	0.000000	0.000000	0.000000	0.000000	0.000000	0.000000	0.009678	-0.106329	0.080047	0.000000	0.000000	1.000000	139.000000	1.000000
15242.853870	-0.099470	0.588098	-0.001825	80.677048	54.710133	58.818905	0.000000	0.000000	0.000000	0.000000	0.000000	0.000000	0.009678	-0.106329	0.080047	0.000000	0.000000	1.000000	139.000000	1.000000
15242.857204	-0.099423	0.587301	-0.001316	80.695274	54.982117	59.086254	0.000000	0.000000	0.000000	0.000000	0.000000	0.000000	0.014249	-0.239325	0.152723	0.000000	0.000000	1.000000	139.000000	1.000000
15242.860537	-0.099423	0.587301	-0.001316	80.695274	54.982117	59.086254	0.000000	0.000000	0.000000	0.000000	0.000000	0.000000	0.000000	-0.000001	-0.000000	0.000000	0.000000	1.000000	139.000000	1.000000
15242.863870	-0.099423	0.587301	-0.001316	80.695274	54.982117	59.086254	0.000000	0.000000	0.000000	0.000000	0.000000	0.000000	0.000000	-0.000001	-0.000000	0.000000	0.000000	1.000000	139.000000	1.000000
15242.867204	-0.099423	0.587301	-0.001316	80.714500	55.267403	59.372574	0.000000	0.000000	0.000000	0.000000	0.000000	0.000000	0.000000	-0.000001	-0.000000	0.000000	0.000000	1.000000	139.000000	1.000000
15242.870537	-0.099423	0.587301	-0.001316	80.714500	55.267403	59.372574	0.000000	0.000000	0.000000	0.000000	0.000000	0.000000	0.000000	-0.000001	-0.000000	0.000000	0.000000	1.000000	139.000000	1.000000
15242.873870	-0.099435	0.586878	-0.001153	80.714500	55.267403	59.372574	0.000000	0.000000	0.000000	0.000000	0.000000	0.000000	-0.003824	-0.126618	0.048739	0.000000	0.000000	1.000000	139.000000	1.000000
15242.877204	-0.099435	0.586878	-0.001153	80.734665	55.568886	59.678055	0.000000	0.000000	0.000000	0.000000	0.000000	0.000000	-0.003824	-0.126618	0.048739	0.000000	0.000000	1.000000	139.000000	1.000000
15242.880537	-0.099435	0.586878	-0.001153	80.734665	55.568886	59.678055	0.000000	0.000000	0.000000	0.000000	0.000000	0.000000	-0.003824	-0.126618	0.048739	0.000000	0.000000	1.000000	139.000000	1.000000
15242.883870	-0.099435	0.586878	-0.001153	80.734665	55.568886	59.678055	0.000000	0.000000	0.000000	0.000000	0.000000	0.000000	-0.003824	-0.126618	0.048739	0.000000	0.000000	1.000000	139.000000	1.000000
15242.887204	-0.099479	0.585975	-0.000952	80.754181	55.891914	60.006927	0.000000	0.000000	0.000000	0.000000	0.000000	0.000000	-0.013184	-0.271197	0.060458	0.000000	0.000000	1.000000	139.000000	1.000000
15242.890537	-0.099479	0.585975	-0.000952	80.754181	55.891914	60.006927	0.000000	0.000000	0.000000	0.000000	0.000000	0.000000	-0.000001	-0.000008	-0.000000	0.000000	0.000000	1.000000	139.000000	1.000000
15242.893870	-0.099479	0.585975	-0.000952	80.754181	55.891914	60.006927	0.000000	0.000000	0.000000	0.000000	0.000000	0.000000	-0.000001	-0.000008	-0.000000	0.000000	0.000000	1.000000	139.000000	1.000000
15242.897204	-0.099479	0.585975	-0.000952	80.774498	56.234158	60.355263	0.000000	0.000000	0.000000	0.000000	0.000000	0.000000	-0.000001	-0.000008	-0.000000	0.000000	0.000000	1.000000	139.000000	1.000000
15242.900537	-0.099479	0.585975	-0.000952	80.774498	56.234158	60.355263	0.000000	0.000000	0.000000	0.000000	0.000000	0.000000	-0.000001	-0.000008	-0.000000	0.000000	0.000000	1.000000	139.000000	1.000000
15242.903870	-0.099498	0.585504	-0.000868	80.774498	56.234158	60.355263	0.000000	0.000000	0.000000	0.000000	0.000000	0.000000	-0.005466	-0.141146	0.025076	0.000000	0.000000	1.000000	139.000000	1.000000
15242.907204	-0.099498	0.585504	-0.000868	80.794510	56.580666	60.705132	0.000000	0.000000	0.000000	0.000000	0.000000	0.000000	-0.005466	-0.141146	0.025076	0.000000	0.000000	1.000000	139.000000	1.000000
15242.910537	-0.099498	0.585504	-0.000868	80.794510	56.580666	60.705132	0.000000	0.000000	0.000000	0.000000	0.000000	0.000000	-0.005466	-0.141146	0.025076	0.000000	0.000000	1.000000	139.000000	1.000000
15242.913870	-0.099498	0.585504	-0.000868	80.794510	56.580666	60.705132	0.000000	0.000000	0.000000	0.000000	0.000000	0.000000	-0.005466	-0.141146	0.025076	0.000000	0.000000	1.000000	139.000000	1.000000
15242.917204	-0.099444	0.584545	-0.000700	80.816925	56.947346	61.071072	0.000000	0.000000	0.000000	0.000000	0.000000	0.000000	0.016242	-0.287850	0.050429	0.000000	0.000000	1.000000	139.000000	1.000000
15242.920537	-0.099444	0.584545	-0.000700	80.816925	56.947346	61.071072	0.000000	0.000000	0.000000	0.000000	0.000000	0.000000	-0.000001	0.000005	-0.000000	0.000000	0.000000	1.000000	139.000000	1.000000
15242.923870	-0.099444	0.584545	-0.000700	80.816925	56.947346	61.071072	0.000000	0.000000	0.000000	0.000000	0.000000	0.000000	-0.000001	0.000005	-0.000000	0.000000	0.000000	1.000000	139.000000	1.000000
15242.927204	-0.099444	0.584545	-0.000700	80.841072	57.352142	61.475605	0.000000	0.000000	0.000000	0.000000	0.000000	0.000000	-0.000001	0.000005	-0.000000	0.000000	0.000000	1.000000	139.000000	1.000000
15242.930537	-0.099444	0.584545	-0.000700	80.841072	57.352142	61.475605	0.000000	0.000000	0.000000	0.000000	0.000000	0.000000	-0.000001	0.000005	-0.000000	0.000000	0.000000	1.000000	139.000000	1.000000
15242.933870	-0.099429	0.584019	-0.000663	80.841072	57.352142	61.475605	0.000000	0.000000	0.000000	0.000000	0.000000	0.000000	0.004385	-0.157667	0.011135	0.000000	0.000000	1.000000	139.000000	1.000000
15242.937204	-0.099429	0.584019	-0.000663	80.863243	57.758415	61.885948	0.000000	0.000000	0.000000	0.000000	0.000000	0.000000	0.004385	-0.157667	0.011135	0.000000	0.000000	1.000000	139.000000	1.000000
15242.940537	-0.099416	0.583468	-0.000620	80.863243	57.758415	61.885948	0.000000	0.000000	0.000000	0.000000	0.000000	0.000000	0.003982	-0.165296	0.012981	0.000000	0.000000	1.000000	139.000000	1.000000
15242.943870	-0.099416	0.583468	-0.000620	80.863243	57.758415	61.885948	0.000000	0.000000	0.000000	0.000000	0.000000	0.000000	0.003982	-0.165296	0.012981	0.000000	0.000000	1.000000	139.000000	1.000000
15242.947204	-0.099416	0.583468	-0.000620	80.882813	58.210472	62.350563	0.000000	0.000000	0.000000	0.000000	0.000000	0.000000	0.003982	-0.165296	0.012981	0.000000	0.000000	1.000000	139.000000	1.000000
15242.950537	-0.099416	0.583468	-0.000620	80.882813	58.210472	62.350563	0.000000	0.000000	0.000000	0.000000	0.000000	0.000000	0.003982	-0.165296	0.012981	0.000000	0.000000	1.000000	139.000000	1.000000
15242.953870	-0.099406	0.582895	-0.000662	80.882813	58.210472	62.350563	0.000000	0.000000	0.000000	0.000000	0.000000	0.000000	0.002750	-0.171882	-0.012624	0.000000	0.000000	1.000000	139.000000	1.000000
15242.957204	-0.099406	0.582895	-0.000662	80.880379	58.646915	62.824383	0.000000	0.000000	0.000000	0.000000	0.000000	0.000000	0.002750	-0.171882	-0.012624	0.000000	0.000000	1.000000	139.000000	1.000000
15242.960537	-0.099410	0.582311	-0.000749	80.880379	58.646915	62.824383	0.000000	0.000000	0.000000	0.000000	0.000000	0.000000	-0.001091	-0.175110	-0.026256	0.000000	0.000000	1.000000	139.000000	1.000000
15242.963870	-0.099410	0.582311	-0.000749	80.880379	58.646915	62.824383	0.000000	0.000000	0.000000	0.000000	0.000000	0.000000	-0.001091	-0.175110	-0.026256	0.000000	0.000000	1.000000	139.000000	1.000000
15242.967204	-0.099410	0.582311	-0.000749	80.843910	58.873341	63.119411	0.000000	0.000000	0.000000	0.000000	0.000000	0.000000	-0.001091	-0.175110	-0.026256	0.000000	0.000000	1.000000	139.000000	1.000000
15242.970537	-0.099410	0.582311	-0.000749	80.843910	58.873341	63.119411	0.000000	0.000000	0.000000	0.000000	0.000000	0.000000	-0.001091	-0.175110	-0.026256	0.000000	0.000000	1.000000	139.000000	1.000000
15242.973870	-0.099405	0.581717	-0.000878	80.843910	58.873341	63.119411	0.000000	0.000000	0.000000	0.000000	0.000000	0.000000	0.001577	-0.178287	-0.038490	0.000000	0.000000	1.000000	139.000000	1.000000
15242.977204	-0.099405	0.581717	-0.000878	80.784729	58.742092	63.077858	0.000000	0.000000	0.000000	0.000000	0.000000	0.000000	0.001577	-0.178287	-0.038490	0.000000	0.000000	1.000000	139.000000	1.000000
15242.980537	-0.099416	0.581131	-0.001035	80.784729	58.742092	63.077858	0.000000	0.000000	0.000000	0.000000	0.000000	0.000000	-0.003339	-0.175956	-0.047142	0.000000	0.000000	1.000000	139.000000	1.000000
15242.983870	-0.099416	0.581131	-0.001035	80.784729	58.742092	63.077858	0.000000	0.000000	0.000000	0.000000	0.000000	0.000000	-0.003339	-0.175956	-0.047142	0.000000	0.000000	1.000000	139.000000	1.000000
15242.987204	-0.099416	0.581131	-0.001035	80.719917	58.262814	62.687607	0.000000	0.000000	0.000000	0.000000	0.000000	0.000000	-0.003339	-0.175956	-0.047142	0.000000	0.000000	1.000000	139.000000	1.000000
15242.990537	-0.099416	0.581131	-0.001035	80.719917	58.262814	62.687607	0.000000	0.000000	0.000000	0.000000	0.000000	0.000000	-0.003339	-0.175956	-0.047142	0.000000	0.000000	1.000000	139.000000	1.000000
15242.993870	-0.099422	0.580552	-0.001216	80.719917	58.262814	62.687607	0.000000	0.000000	0.000000	0.000000	0.000000	0.000000	-0.001755	-0.173624	-0.054373	0.000000	0.000000	1.000000	139.000000	1.000000
15242.997204	-0.099422	0.580552	-0.001216	80.654312	57.618057	62.126724	0.000000	0.000000	0.000000	0.000000	0.000000	0.000000	-0.001755	-0.173624	-0.054373	0.000000	0.000000	1.000000	139.000000	1.000000
15243.000537	-0.099402	0.579955	-0.001410	80.654312	57.618057	62.126724	0.000000	0.000000	0.000000	0.000000	0.000000	0.000000	0.005894	-0.178908	-0.058217	0.000000	0.000000	1.000000	139.000000	1.000000
15243.003870	-0.099402	0.579955	-0.001410	80.654312	57.618057	62.126724	0.000000	0.000000	0.000000	0.000000	0.000000	0.000000	0.005894	-0.178908	-0.058217	0.000000	0.000000	1.000000	139.000000	1.000000
15243.007204	-0.099402	0.579955	-0.001410	80.586746	56.895908	61.488178	0.000000	0.000000	0.000000	0.000000	0.000000	0.000000	0.005894	-0.178908	-0.058217	0.000000	0.000000	1.000000	139.000000	1.000000
15243.010537	-0.099402	0.579955	-0.001410	80.586746	56.895908	61.488178	0.000000	0.000000	0.000000	0.000000	0.000000	0.000000	0.005894	-0.178908	-0.058217	0.000000	0.000000	1.000000	139.000000	1.000000
15243.013870	-0.099386	0.579378	-0.001588	80.586746	56.895908	61.488178	0.000000	0.000000	0.000000	0.000000	0.000000	0.000000	0.004854	-0.173314	-0.053421	0.000000	0.000000	1.000000	139.000000	1.000000
15243.017204	-0.099386	0.579378	-0.001588	80.524971	56.262157	60.937008	0.000000	0.000000	0.000000	0.000000	0.000000	0.000000	0.004854	-0.173314	-0.053421	0.000000	0.000000	1.000000	139.000000	1.000000
15243.020537	-0.099381	0.578815	-0.001818	80.524971	56.262157	60.937008	0.000000	0.000000	0.000000	0.000000	0.000000	0.000000	0.001473	-0.168757	-0.069053	0.000000	0.000000	1.000000	139.000000	1.000000
15243.023870	-0.099381	0.578815	-0.001818	80.524971	56.262157	60.937008	0.000000	0.000000	0.000000	0.000000	0.000000	0.000000	0.001473	-0.168757	-0.069053	0.000000	0.000000	1.000000	139.000000	1.000000
15243.027204	-0.099381	0.578815	-0.001818	80.466179	55.685204	60.443188	0.000000	0.000000	0.000000	0.000000	0.000000	0.000000	0.001473	-0.168757	-0.069053	0.000000	0.000000	1.000000	139.000000	1.000000
15243.030537	-0.099394	0.578235	-0.002071	80.466179	55.685204	60.443188	0.000000	0.000000	0.000000	0.000000	0.000000	0.000000	-0.003840	-0.173979	-0.075745	0.000000	0.000000	1.000000	139.000000	1.000000
15243.033870	-0.099394	0.578235	-0.002071	80.466179	55.685204	60.443188	0.000000	0.000000	0.000000	0.000000	0.000000	0.000000	-0.003840	-0.173979	-0.075745	0.000000	0.000000	1.000000	139.000000	1.000000
15243.037204	-0.099394	0.578235	-0.002071	80.406998	55.239788	60.087086	0.000000	0.000000	0.000000	0.000000	0.000000	0.000000	-0.003840	-0.173979	-0.075745	0.000000	0.000000	1.000000	139.000000	1.000000
15243.040537	-0.099445	0.577663	-0.002357	80.406998	55.239788	60.087086	0.000000	0.000000	0.000000	0.000000	0.000000	0.000000	-0.015193	-0.171600	-0.085806	0.000000	0.000000	1.000000	139.000000	1.000000
15243.043870	-0.099445	0.577663	-0.002357	80.406998	55.239788	60.087086	0.000000	0.000000	0.000000	0.000000	0.000000	0.000000	-0.015193	-0.171600	-0.085806	0.000000	0.000000	1.000000	139.000000	1.000000
15243.047204	-0.099445	0.577663	-0.002357	80.357903	54.864643	59.791618	0.000000	0.000000	0.000000	0.000000	0.000000	0.000000	-0.015193	-0.171600	-0.085806	0.000000	0.000000	1.000000	139.000000	1.000000
15243.050537	-0.099445	0.577663	-0.002357	80.357903	54.864643	59.791618	0.000000	0.000000	0.000000	0.000000	0.000000	0.000000	-0.015193	-0.171600	-0.085806	0.000000	0.000000	1.000000	139.000000	1.000000
15243.053870	-0.099468	0.577099	-0.002662	80.357903	54.864643	59.791618	0.000000	0.000000	0.000000	0.000000	0.000000	0.000000	-0.007101	-0.169163	-0.091615	0.000000	0.000000	1.000000	139.000000	1.000000
15243.057204	-0.099468	0.577099	-0.002662	80.320595	54.503498	59.498299	0.000000	0.000000	0.000000	0.000000	0.000000	0.000000	-0.007101	-0.169163	-0.091615	0.000000	0.000000	1.000000	139.000000	1.000000
15243.060537	-0.099485	0.576569	-0.002998	80.320595	54.503498	59.498299	0.000000	0.000000	0.000000	0.000000	0.000000	0.000000	-0.005067	-0.159161	-0.100747	0.000000	0.000000	1.000000	139.000000	1.000000
15243.063870	-0.099485	0.576569	-0.002998	80.320595	54.503498	59.498299	0.000000	0.000000	0.000000	0.000000	0.000000	0.000000	-0.005067	-0.159161	-0.100747	0.000000	0.000000	1.000000	139.000000	1.000000
15243.067204	-0.099485	0.576569	-0.002998	80.281555	54.262775	59.327930	0.000000	0.000000	0.000000	0.000000	0.000000	0.000000	-0.005067	-0.159161	-0.100747	0.000000	0.000000	1.000000	139.000000	1.000000
15243.070537	-0.099485	0.576569	-0.002998	80.281555	54.262775	59.327930	0.000000	0.000000	0.000000	0.000000	0.000000	0.000000	-0.005067	-0.159161	-0.100747	0.000000	0.000000	1.000000	139.000000	1.000000
15243.073870	-0.099462	0.576057	-0.003308	80.281555	54.262775	59.327930	0.000000	0.000000	0.000000	0.000000	0.000000	0.000000	0.006832	-0.153551	-0.093039	0.000000	0.000000	1.000000	139.000000	1.000000
15243.077204	-0.099462	0.576057	-0.003308	80.235207	54.023705	59.157627	0.000000	0.000000	0.000000	0.000000	0.000000	0.000000	0.006832	-0.153551	-0.093039	0.000000	0.000000	1.000000	139.000000	1.000000
15243.080537	-0.099387	0.575535	-0.003650	80.235207	54.023705	59.157627	0.000000	0.000000	0.000000	0.000000	0.000000	0.000000	0.022457	-0.156540	-0.102486	0.000000	0.000000	1.000000	139.000000	1.000000
15243.083870	-0.099387	0.575535	-0.003650	80.235207	54.023705	59.157627	0.000000	0.000000	0.000000	0.000000	0.000000	0.000000	0.022457	-0.156540	-0.102486	0.000000	0.000000	1.000000	139.000000	1.000000
15243.087204	-0.099387	0.575535	-0.003650	80.183235	53.769314	58.974831	0.000000	0.000000	0.000000	0.000000	0.000000	0.000000	0.022457	-0.156540	-0.102486	0.000000	0.000000	1.000000	139.000000	1.000000
15243.090537	-0.099387	0.575535	-0.003650	80.183235	53.769314	58.974831	0.000000	0.000000	0.000000	0.000000	0.000000	0.000000	0.022457	-0.156540	-0.102486	0.000000	0.000000	1.000000	139.000000	1.000000
15243.093870	-0.099278	0.575025	-0.003942	80.183235	53.769314	58.974831	0.000000	0.000000	0.000000	0.000000	0.000000	0.000000	0.032765	-0.153192	-0.087781	0.000000	0.000000	1.000000	139.000000	1.000000
15243.097204	-0.099278	0.575025	-0.003942	80.129982	53.512039	58.788929	0.000000	0.000000	0.000000	0.000000	0.000000	0.000000	0.032765	-0.153192	-0.087781	0.000000	0.000000	1.000000	139.000000	1.000000
15243.100537	-0.099180	0.574529	-0.004287	80.129982	53.512039	58.788929	0.000000	0.000000	0.000000	0.000000	0.000000	0.000000	0.029399	-0.148556	-0.103371	0.000000	0.000000	1.000000	139.000000	1.000000
15243.103870	-0.099180	0.574529	-0.004287	80.129982	53.512039	58.788929	0.000000	0.000000	0.000000	0.000000	0.000000	0.000000	0.029399	-0.148556	-0.103371	0.000000	0.000000	1.000000	139.000000	1.000000
15243.107204	-0.099180	0.574529	-0.004287	80.074989	53.287167	58.638580	0.000000	0.000000	0.000000	0.000000	0.000000	0.000000	0.029399	-0.148556	-0.103371	0.000000	0.000000	1.000000	139.000000	1.000000
15243.110537	-0.099180	0.574529	-0.004287	80.074989	53.287167	58.638580	0.000000	0.000000	0.000000	0.000000	0.000000	0.000000	0.029399	-0.148556	-0.103371	0.000000	0.000000	1.000000	139.000000	1.000000
15243.113870	-0.099058	0.573992	-0.004638	80.074989	53.287167	58.638580	0.000000	0.000000	0.000000	0.000000	0.000000	0.000000	0.036589	-0.161295	-0.105404	0.000000	0.000000	1.000000	139.000000	1.000000
15243.117204	-0.099058	0.573992	-0.004638	80.030128	53.031235	58.451729	0.000000	0.000000	0.000000	0.000000	0.000000	0.000000	0.036589	-0.161295	-0.105404	0.000000	0.000000	1.000000	139.000000	1.000000
15243.120537	-0.098945	0.573426	-0.005053	80.030128	53.031235	58.451729	0.000000	0.000000	0.000000	0.000000	0.000000	0.000000	0.033951	-0.169579	-0.124283	0.000000	0.000000	1.000000	139.000000	1.000000
15243.123870	-0.098945	0.573426	-0.005053	80.030128	53.031235	58.451729	0.000000	0.000000	0.000000	0.000000	0.000000	0.000000	0.033951	-0.169579	-0.124283	0.000000	0.000000	1.000000	139.000000	1.000000
15243.127204	-0.098945	0.573426	-0.005053	79.983818	52.641216	58.127861	0.000000	0.000000	0.000000	0.000000	0.000000	0.000000	0.033951	-0.169579	-0.124283	0.000000	0.000000	1.000000	139.000000	1.000000
15243.130537	-0.098945	0.573426	-0.005053	79.983818	52.641216	58.127861	0.000000	0.000000	0.000000	0.000000	0.000000	0.000000	0.033951	-0.169579	-0.124283	0.000000	0.000000	1.000000	139.000000	1.000000
15243.133870	-0.098828	0.572844	-0.005485	79.983818	52.641216	58.127861	0.000000	0.000000	0.000000	0.000000	0.000000	0.000000	0.035116	-0.174637	-0.129680	0.000000	0.000000	1.000000	139.000000	1.000000
15243.137204	-0.098828	0.572844	-0.005485	79.928993	52.286755	57.854954	0.000000	0.000000	0.000000	0.000000	0.000000	0.000000	0.035116	-0.174637	-0.129680	0.000000	0.000000	1.000000	139.000000	1.000000
15243.140537	-0.098732	0.572263	-0.005923	79.928993	52.286755	57.854954	0.000000	0.000000	0.000000	0.000000	0.000000	0.000000	0.028740	-0.174379	-0.131364	0.000000	0.000000	1.000000	139.000000	1.000000
15243.143870	-0.098732	0.572263	-0.005923	79.928993	52.286755	57.854954	0.000000	0.000000	0.000000	0.000000	0.000000	0.000000	0.028740	-0.174379	-0.131364	0.000000	0.000000	1.000000	139.000000	1.000000
15243.147204	-0.098732	0.572263	-0.005923	79.856506	51.873127	57.534290	0.000000	0.000000	0.000000	0.000000	0.000000	0.000000	0.028740	-0.174379	-0.131364	0.000000	0.000000	1.000000	139.000000	1.000000
15243.150537	-0.098590	0.571665	-0.006369	79.856506	51.873127	57.534290	0.000000	0.000000	0.000000	0.000000	0.000000	0.000000	0.042769	-0.179443	-0.133983	0.000000	0.000000	1.000000	139.000000	1.000000
15243.153870	-0.098590	0.571665	-0.006369	79.856506	51.873127	57.534290	0.000000	0.000000	0.000000	0.000000	0.000000	0.000000	0.042769	-0.179443	-0.133983	0.000000	0.000000	1.000000	139.000000	1.000000
15243.157204	-0.098590	0.571665	-0.006369	79.774612	51.343216	57.103024	0.000000	0.000000	0.000000	0.000000	0.000000	0.000000	0.042769	-0.179443	-0.133983	0.000000	0.000000	1.000000	139.000000	1.000000
15243.160537	-0.098447	0.571068	-0.006817	79.774612	51.343216	57.103024	0.000000	0.000000	0.000000	0.000000	0.000000	0.000000	0.042805	-0.179135	-0.134283	0.000000	0.000000	1.000000	139.000000	1.000000
15243.163870	-0.098447	0.571068	-0.006817	79.774612	51.343216	57.103024	0.000000	0.000000	0.000000	0.000000	0.000000	0.000000	0.042805	-0.179135	-0.134283	0.000000	0.000000	1.000000	139.000000	1.000000
15243.167204	-0.098447	0.571068	-0.006817	79.681686	50.622787	56.481533	0.000000	0.000000	0.000000	0.000000	0.000000	0.000000	0.042805	-0.179135	-0.134283	0.000000	0.000000	1.000000	139.000000	1.000000
15243.170537	-0.098447	0.571068	-0.006817	79.681686	50.622787	56.481533	0.000000	0.000000	0.000000	0.000000	0.000000	0.000000	0.042805	-0.179135	-0.134283	0.000000	0.000000	1.000000	139.000000	1.000000
15243.173870	-0.098321	0.570517	-0.007191	79.681686	50.622787	56.481533	0.000000	0.000000	0.000000	0.000000	0.000000	0.000000	0.037929	-0.165197	-0.112086	0.000000	0.000000	1.000000	139.000000	1.000000
15243.177204	-0.098321	0.570517	-0.007191	79.586632	49.763481	55.714733	0.000000	0.000000	0.000000	0.000000	0.000000	0.000000	0.037929	-0.165197	-0.112086	0.000000	0.000000	1.000000	139.000000	1.000000
15243.180537	-0.098198	0.569985	-0.007548	79.586632	49.763481	55.714733	0.000000	0.000000	0.000000	0.000000	0.000000	0.000000	0.036830	-0.159641	-0.107155	0.000000	0.000000	1.000000	139.000000	1.000000
15243.183870	-0.098198	0.569985	-0.007548	79.586632	49.763481	55.714733	0.000000	0.000000	0.000000	0.000000	0.000000	0.000000	0.036830	-0.159641	-0.107155	0.000000	0.000000	1.000000	139.000000	1.000000
15243.187204	-0.098198	0.569985	-0.007548	79.481262	48.898827	54.949268	0.000000	0.000000	0.000000	0.000000	0.000000	0.000000	0.036830	-0.159641	-0.107155	0.000000	0.000000	1.000000	139.000000	1.000000
15243.190537	-0.098198	0.569985	-0.007548	79.481262	48.898827	54.949268	0.000000	0.000000	0.000000	0.000000	0.000000	0.000000	0.036830	-0.159641	-0.107155	0.000000	0.000000	1.000000	139.000000	1.000000
15243.193870	-0.098088	0.569481	-0.007848	79.481262	48.898827	54.949268	0.000000	0.000000	0.000000	0.000000	0.000000	0.000000	0.033072	-0.151094	-0.090030	0.000000	0.000000	1.000000	139.000000	1.000000
15243.197204	-0.098088	0.569481	-0.007848	79.362549	48.161606	54.333500	0.000000	0.000000	0.000000	0.000000	0.000000	0.000000	0.033072	-0.151094	-0.090030	0.000000	0.000000	1.000000	139.000000	1.000000
15243.200537	-0.098013	0.568981	-0.008089	79.362549	48.161606	54.333500	0.000000	0.000000	0.000000	0.000000	0.000000	0.000000	0.022518	-0.150143	-0.072468	0.000000	0.000000	1.000000	139.000000	1.000000
15243.203870	-0.098013	0.568981	-0.008089	79.362549	48.161606	54.333500	0.000000	0.000000	0.000000	0.000000	0.000000	0.000000	0.022518	-0.150143	-0.072468	0.000000	0.000000	1.000000	139.000000	1.000000
15243.207204	-0.098013	0.568981	-0.008089	79.236633	47.623360	53.935024	0.000000	0.000000	0.000000	0.000000	0.000000	0.000000	0.022518	-0.150143	-0.072468	0.000000	0.000000	1.000000	139.000000	1.000000
15243.210537	-0.097962	0.568498	-0.008319	79.236633	47.623360	53.935024	0.000000	0.000000	0.000000	0.000000	0.000000	0.000000	0.015027	-0.144720	-0.068849	0.000000	0.000000	1.000000	139.000000	1.000000
15243.213870	-0.097962	0.568498	-0.008319	79.236633	47.623360	53.935024	0.000000	0.000000	0.000000	0.000000	0.000000	0.000000	0.015027	-0.144720	-0.068849	0.000000	0.000000	1.000000	139.000000	1.000000
15243.217204	-0.097962	0.568498	-0.008319	79.124130	47.339832	53.793571	0.000000	0.000000	0.000000	0.000000	0.000000	0.000000	0.015027	-0.144720	-0.068849	0.000000	0.000000	1.000000	139.000000	1.000000
15243.220537	-0.097939	0.568009	-0.008530	79.124130	47.339832	53.793571	0.000000	0.000000	0.000000	0.000000	0.000000	0.000000	0.007150	-0.146838	-0.063432	0.000000	0.000000	1.000000	139.000000	1.000000
15243.223870	-0.097939	0.568009	-0.008530	79.124130	47.339832	53.793571	0.000000	0.000000	0.000000	0.000000	0.000000	0.000000	0.007150	-0.146838	-0.063432	0.000000	0.000000	1.000000	139.000000	1.000000
15243.227204	-0.097939	0.568009	-0.008530	79.020958	47.308300	53.903374	0.000000	0.000000	0.000000	0.000000	0.000000	0.000000	0.007150	-0.146838	-0.063432	0.000000	0.000000	1.000000	139.000000	1.000000
15243.230537	-0.097939	0.568009	-0.008530	79.020958	47.308300	53.903374	0.000000	0.000000	0.000000	0.000000	0.000000	0.000000	0.007150	-0.146838	-0.063432	0.000000	0.000000	1.000000	139.000000	1.000000
15243.233870	-0.097897	0.567538	-0.008720	79.020958	47.308300	53.903374	0.000000	0.000000	0.000000	0.000000	0.000000	0.000000	0.012442	-0.141426	-0.056996	0.000000	0.000000	1.000000	139.000000	1.000000
15243.237204	-0.097897	0.567538	-0.008720	78.947701	47.519348	54.237865	0.000000	0.000000	0.000000	0.000000	0.000000	0.000000	0.012442	-0.141426	-0.056996	0.000000	0.000000	1.000000	139.000000	1.000000
15243.240537	-0.097897	0.567538	-0.008720	78.947701	47.519348	54.237865	0.000000	0.000000	0.000000	0.000000	0.000000	0.000000	0.012442	-0.141426	-0.056996	0.000000	0.000000	1.000000	139.000000	1.000000
15243.243870	-0.097897	0.567538	-0.008720	78.947701	47.519348	54.237865	0.000000	0.000000	0.000000	0.000000	0.000000	0.000000	0.012442	-0.141426	-0.056996	0.000000	0.000000	1.000000	139.000000	1.000000
15243.247204	-0.097835	0.566633	-0.009003	78.912819	47.854210	54.657391	0.000000	0.000000	0.000000	0.000000	0.000000	0.000000	0.018520	-0.271291	-0.084838	0.000000	0.000000	1.000000	139.000000	1.000000
15243.250537	-0.097835	0.566633	-0.009003	78.912819	47.854210	54.657391	0.000000	0.000000	0.000000	0.000000	0.000000	0.000000	-0.000001	0.000005	-0.000000	0.000000	0.000000	1.000000	139.000000	1.000000
15243.253870	-0.097835	0.566633	-0.009003	78.912819	47.854210	54.657391	0.000000	0.000000	0.000000	0.000000	0.000000	0.000000	-0.000001	0.000005	-0.000000	0.000000	0.000000	1.000000	139.000000	1.000000
15243.257204	-0.097835	0.566633	-0.009003	78.900940	48.207050	55.072399	0.000000	0.000000	0.000000	0.000000	0.000000	0.000000	-0.000001	0.000005	-0.000000	0.000000	0.000000	1.000000	139.000000	1.000000
15243.260537	-0.097835	0.566633	-0.009003	78.900940	48.207050	55.072399	0.000000	0.000000	0.000000	0.000000	0.000000	0.000000	-0.000001	0.000005	-0.000000	0.000000	0.000000	1.000000	139.000000	1.000000
15243.263870	-0.097828	0.566190	-0.009141	78.900940	48.207050	55.072399	0.000000	0.000000	0.000000	0.000000	0.000000	0.000000	0.002352	-0.132875	-0.041409	0.000000	0.000000	1.000000	139.000000	1.000000
15243.267204	-0.097828	0.566190	-0.009141	78.889061	48.537651	55.461010	0.000000	0.000000	0.000000	0.000000	0.000000	0.000000	0.002352	-0.132875	-0.041409	0.000000	0.000000	1.000000	139.000000	1.000000
15243.270537	-0.097828	0.566190	-0.009141	78.889061	48.537651	55.461010	0.000000	0.000000	0.000000	0.000000	0.000000	0.000000	0.002352	-0.132875	-0.041409	0.000000	0.000000	1.000000	139.000000	1.000000
15243.273870	-0.097828	0.566190	-0.009141	78.889061	48.537651	55.461010	0.000000	0.000000	0.000000	0.000000	0.000000	0.000000	0.002352	-0.132875	-0.041409	0.000000	0.000000	1.000000	139.000000	1.000000
15243.277204	-0.097811	0.565368	-0.009321	78.863380	48.879345	55.865883	0.000000	0.000000	0.000000	0.000000	0.000000	0.000000	0.005084	-0.246842	-0.053891	0.000000	0.000000	1.000000	139.000000	1.000000
15243.280537	-0.097811	0.565368	-0.009321	78.863380	48.879345	55.865883	0.000000	0.000000	0.000000	0.000000	0.000000	0.000000	0.000001	-0.000008	0.000000	0.000000	0.000000	1.000000	139.000000	1.000000
15243.283870	-0.097811	0.565368	-0.009321	78.863380	48.879345	55.865883	0.000000	0.000000	0.000000	0.000000	0.000000	0.000000	0.000001	-0.000008	0.000000	0.000000	0.000000	1.000000	139.000000	1.000000
15243.287204	-0.097811	0.565368	-0.009321	78.815895	49.192505	56.273701	0.000000	0.000000	0.000000	0.000000	0.000000	0.000000	0.000001	-0.000008	0.000000	0.000000	0.000000	1.000000	139.000000	1.000000
15243.290537	-0.097811	0.565368	-0.009321	78.815895	49.192505	56.273701	0.000000	0.000000	0.000000	0.000000	0.000000	0.000000	0.000001	-0.000008	0.000000	0.000000	0.000000	1.000000	139.000000	1.000000
15243.293870	-0.097818	0.564995	-0.009390	78.815895	49.192505	56.273701	0.000000	0.000000	0.000000	0.000000	0.000000	0.000000	-0.002134	-0.111739	-0.020807	0.000000	0.000000	1.000000	139.000000	1.000000
15243.297204	-0.097818	0.564995	-0.009390	78.764565	49.495289	56.674923	0.000000	0.000000	0.000000	0.000000	0.000000	0.000000	-0.002134	-0.111739	-0.020807	0.000000	0.000000	1.000000	139.000000	1.000000
15243.300537	-0.097818	0.564995	-0.009390	78.764565	49.495289	56.674923	0.000000	0.000000	0.000000	0.000000	0.000000	0.000000	-0.002134	-0.111739	-0.020807	0.000000	0.000000	1.000000	139.000000	1.000000
15243.303870	-0.097818	0.564995	-0.009390	78.764565	49.495289	56.674923	0.000000	0.000000	0.000000	0.000000	0.000000	0.000000	-0.002134	-0.111739	-0.020807	0.000000	0.000000	1.000000	139.000000	1.000000
15243.307204	-0.097862	0.564260	-0.009494	78.707169	49.802990	57.088097	0.000000	0.000000	0.000000	0.000000	0.000000	0.000000	-0.013257	-0.220402	-0.031061	0.000000	0.000000	1.000000	139.000000	1.000000
15243.310537	-0.097862	0.564260	-0.009494	78.707169	49.802990	57.088097	0.000000	0.000000	0.000000	0.000000	0.000000	0.000000	0.000000	0.000004	0.000000	0.000000	0.000000	1.000000	139.000000	1.000000
15243.313870	-0.097862	0.564260	-0.009494	78.707169	49.802990	57.088097	0.000000	0.000000	0.000000	0.000000	0.000000	0.000000	0.000000	0.000004	0.000000	0.000000	0.000000	1.000000	139.000000	1.000000
15243.317204	-0.097862	0.564260	-0.009494	78.634659	50.075359	57.472363	0.000000	0.000000	0.000000	0.000000	0.000000	0.000000	0.000000	0.000004	0.000000	0.000000	0.000000	1.000000	139.000000	1.000000
15243.320537	-0.097862	0.564260	-0.009494	78.634659	50.075359	57.472363	0.000000	0.000000	0.000000	0.000000	0.000000	0.000000	0.000000	0.000004	0.000000	0.000000	0.000000	1.000000	139.000000	1.000000
15243.323870	-0.097853	0.563881	-0.009536	78.634659	50.075359	57.472363	0.000000	0.000000	0.000000	0.000000	0.000000	0.000000	0.002781	-0.113906	-0.012720	0.000000	0.000000	1.000000	139.000000	1.000000
15243.327204	-0.097853	0.563881	-0.009536	78.559929	50.336628	57.852879	0.000000	0.000000	0.000000	0.000000	0.000000	0.000000	0.002781	-0.113906	-0.012720	0.000000	0.000000	1.000000	139.000000	1.000000
15243.330537	-0.097853	0.563881	-0.009536	78.559929	50.336628	57.852879	0.000000	0.000000	0.000000	0.000000	0.000000	0.000000	0.002781	-0.113906	-0.012720	0.000000	0.000000	1.000000	139.000000	1.000000
15243.333870	-0.097853	0.563881	-0.009536	78.559929	50.336628	57.852879	0.000000	0.000000	0.000000	0.000000	0.000000	0.000000	0.002781	-0.113906	-0.012720	0.000000	0.000000	1.000000	139.000000	1.000000
15243.337204	-0.097824	0.563174	-0.009564	78.497032	50.491879	58.104965	0.000000	0.000000	0.000000	0.000000	0.000000	0.000000	0.008542	-0.212092	-0.008527	0.000000	0.000000	1.000000	139.000000	1.000000
15243.340537	-0.097824	0.563174	-0.009564	78.497032	50.491879	58.104965	0.000000	0.000000	0.000000	0.000000	0.000000	0.000000	-0.000000	-0.000001	-0.000000	0.000000	0.000000	1.000000	139.000000	1.000000
15243.343870	-0.097824	0.563174	-0.009564	78.497032	50.491879	58.104965	0.000000	0.000000	0.000000	0.000000	0.000000	0.000000	-0.000000	-0.000001	-0.000000	0.000000	0.000000	1.000000	139.000000	1.000000
15243.347204	-0.097824	0.563174	-0.009564	78.450386	50.590752	58.273106	0.000000	0.000000	0.000000	0.000000	0.000000	0.000000	-0.000000	-0.000001	-0.000000	0.000000	0.000000	1.000000	139.000000	1.000000
15243.350537	-0.097824	0.563174	-0.009564	78.450386	50.590752	58.273106	0.000000	0.000000	0.000000	0.000000	0.000000	0.000000	-0.000000	-0.000001	-0.000000	0.000000	0.000000	1.000000	139.000000	1.000000
15243.353870	-0.097797	0.562812	-0.009586	78.450386	50.590752	58.273106	0.000000	0.000000	0.000000	0.000000	0.000000	0.000000	0.008061	-0.108601	-0.006326	0.000000	0.000000	1.000000	139.000000	1.000000
15243.357204	-0.097797	0.562812	-0.009586	78.419197	50.619385	58.354092	0.000000	0.000000	0.000000	0.000000	0.000000	0.000000	0.008061	-0.108601	-0.006326	0.000000	0.000000	1.000000	139.000000	1.000000
15243.360537	-0.097797	0.562812	-0.009586	78.419197	50.619385	58.354092	0.000000	0.000000	0.000000	0.000000	0.000000	0.000000	0.008061	-0.108601	-0.006326	0.000000	0.000000	1.000000	139.000000	1.000000
15243.363870	-0.097797	0.562812	-0.009586	78.419197	50.619385	58.354092	0.000000	0.000000	0.000000	0.000000	0.000000	0.000000	0.008061	-0.108601	-0.006326	0.000000	0.000000	1.000000	139.000000	1.000000
15243.367204	-0.097696	0.562132	-0.009539	78.404427	50.700134	58.467464	0.000000	0.000000	0.000000	0.000000	0.000000	0.000000	0.030323	-0.203895	0.014069	0.000000	0.000000	1.000000	139.000000	1.000000
15243.370537	-0.097696	0.562132	-0.009539	78.404427	50.700134	58.467464	0.000000	0.000000	0.000000	0.000000	0.000000	0.000000	0.000001	0.000006	0.000000	0.000000	0.000000	1.000000	139.000000	1.000000
15243.373870	-0.097696	0.562132	-0.009539	78.404427	50.700134	58.467464	0.000000	0.000000	0.000000	0.000000	0.000000	0.000000	0.000001	0.000006	0.000000	0.000000	0.000000	1.000000	139.000000	1.000000
15243.377204	-0.097696	0.562132	-0.009539	78.411514	50.769730	58.545303	0.000000	0.000000	0.000000	0.000000	0.000000	0.000000	0.000001	0.000006	0.000000	0.000000	0.000000	1.000000	139.000000	1.000000
15243.380537	-0.097696	0.562132	-0.009539	78.411514	50.769730	58.545303	0.000000	0.000000	0.000000	0.000000	0.000000	0.000000	0.000001	0.000006	0.000000	0.000000	0.000000	1.000000	139.000000	1.000000
15243.383870	-0.097657	0.561780	-0.009515	78.411514	50.769730	58.545303	0.000000	0.000000	0.000000	0.000000	0.000000	0.000000	0.011818	-0.105664	0.007062	0.000000	0.000000	1.000000	139.000000	1.000000
15243.387204	-0.097657	0.561780	-0.009515	78.421356	50.776119	58.554073	0.000000	0.000000	0.000000	0.000000	0.000000	0.000000	0.011818	-0.105664	0.007062	0.000000	0.000000	1.000000	139.000000	1.000000
15243.390537	-0.097657	0.561780	-0.009515	78.421356	50.776119	58.554073	0.000000	0.000000	0.000000	0.000000	0.000000	0.000000	0.011818	-0.105664	0.007062	0.000000	0.000000	1.000000	139.000000	1.000000
15243.393870	-0.097657	0.561780	-0.009515	78.421356	50.776119	58.554073	0.000000	0.000000	0.000000	0.000000	0.000000	0.000000	0.011818	-0.105664	0.007062	0.000000	0.000000	1.000000	139.000000	1.000000
15243.397204	-0.097562	0.561104	-0.009337	78.422485	50.664551	58.443184	0.000000	0.000000	0.000000	0.000000	0.000000	0.000000	0.028434	-0.202810	0.053410	0.000000	0.000000	1.000000	139.000000	1.000000
15243.400537	-0.097562	0.561104	-0.009337	78.422485	50.664551	58.443184	0.000000	0.000000	0.000000	0.000000	0.000000	0.000000	0.000001	0.000000	0.000000	0.000000	0.000000	1.000000	139.000000	1.000000
15243.403870	-0.097562	0.561104	-0.009337	78.422485	50.664551	58.443184	0.000000	0.000000	0.000000	0.000000	0.000000	0.000000	0.000001	0.000000	0.000000	0.000000	0.000000	1.000000	139.000000	1.000000
15243.407204	-0.097562	0.561104	-0.009337	78.417946	50.458572	58.233921	0.000000	0.000000	0.000000	0.000000	0.000000	0.000000	0.000001	0.000000	0.000000	0.000000	0.000000	1.000000	139.000000	1.000000
15243.410537	-0.097562	0.561104	-0.009337	78.417946	50.458572	58.233921	0.000000	0.000000	0.000000	0.000000	0.000000	0.000000	0.000001	0.000000	0.000000	0.000000	0.000000	1.000000	139.000000	1.000000
15243.413870	-0.097528	0.560780	-0.009187	78.417946	50.458572	58.233921	0.000000	0.000000	0.000000	0.000000	0.000000	0.000000	0.010252	-0.097174	0.044972	0.000000	0.000000	1.000000	139.000000	1.000000
15243.417204	-0.097528	0.560780	-0.009187	78.408928	50.156723	57.939034	0.000000	0.000000	0.000000	0.000000	0.000000	0.000000	0.010252	-0.097174	0.044972	0.000000	0.000000	1.000000	139.000000	1.000000
15243.420537	-0.097528	0.560780	-0.009187	78.408928	50.156723	57.939034	0.000000	0.000000	0.000000	0.000000	0.000000	0.000000	0.010252	-0.097174	0.044972	0.000000	0.000000	1.000000	139.000000	1.000000
15243.423870	-0.097528	0.560780	-0.009187	78.408928	50.156723	57.939034	0.000000	0.000000	0.000000	0.000000	0.000000	0.000000	0.010252	-0.097174	0.044972	0.000000	0.000000	1.000000	139.000000	1.000000
15243.427204	-0.097562	0.560186	-0.008721	78.391571	49.761112	57.555641	0.000000	0.000000	0.000000	0.000000	0.000000	0.000000	-0.010385	-0.178076	0.139893	0.000000	0.000000	1.000000	139.000000	1.000000
15243.430537	-0.097562	0.560186	-0.008721	78.391571	49.761112	57.555641	0.000000	0.000000	0.000000	0.000000	0.000000	0.000000	-0.000000	0.000005	-0.000000	0.000000	0.000000	1.000000	139.000000	1.000000
15243.433870	-0.097562	0.560186	-0.008721	78.391571	49.761112	57.555641	0.000000	0.000000	0.000000	0.000000	0.000000	0.000000	-0.000000	0.000005	-0.000000	0.000000	0.000000	1.000000	139.000000	1.000000
15243.437204	-0.097562	0.560186	-0.008721	78.373344	49.402191	57.206787	0.000000	0.000000	0.000000	0.000000	0.000000	0.000000	-0.000000	0.000005	-0.000000	0.000000	0.000000	1.000000	139.000000	1.000000
15243.440537	-0.097562	0.560186	-0.008721	78.373344	49.402191	57.206787	0.000000	0.000000	0.000000	0.000000	0.000000	0.000000	-0.000000	0.000005	-0.000000	0.000000	0.000000	1.000000	139.000000	1.000000
15243.443870	-0.097594	0.559909	-0.008372	78.373344	49.402191	57.206787	0.000000	0.000000	0.000000	0.000000	0.000000	0.000000	-0.009380	-0.083327	0.104660	0.000000	0.000000	1.000000	139.000000	1.000000
15243.447204	-0.097594	0.559909	-0.008372	78.356148	49.118843	56.932652	0.000000	0.000000	0.000000	0.000000	0.000000	0.000000	-0.009380	-0.083327	0.104660	0.000000	0.000000	1.000000	139.000000	1.000000
15243.450537	-0.097594	0.559909	-0.008372	78.356148	49.118843	56.932652	0.000000	0.000000	0.000000	0.000000	0.000000	0.000000	-0.009380	-0.083327	0.104660	0.000000	0.000000	1.000000	139.000000	1.000000
15243.453870	-0.097594	0.559909	-0.008372	78.356148	49.118843	56.932652	0.000000	0.000000	0.000000	0.000000	0.000000	0.000000	-0.009380	-0.083327	0.104660	0.000000	0.000000	1.000000	139.000000	1.000000
15243.457204	-0.097680	0.559337	-0.007565	78.345345	48.922127	56.733601	0.000000	0.000000	0.000000	0.000000	0.000000	0.000000	-0.025849	-0.171423	0.242220	0.000000	0.000000	1.000000	139.000000	1.000000
15243.460537	-0.097680	0.559337	-0.007565	78.345345	48.922127	56.733601	0.000000	0.000000	0.000000	0.000000	0.000000	0.000000	-0.000001	0.000006	0.000000	0.000000	0.000000	1.000000	139.000000	1.000000
15243.463870	-0.097680	0.559337	-0.007565	78.345345	48.922127	56.733601	0.000000	0.000000	0.000000	0.000000	0.000000	0.000000	-0.000001	0.000006	0.000000	0.000000	0.000000	1.000000	139.000000	1.000000
15243.467204	-0.097680	0.559337	-0.007565	78.339180	48.815224	56.547760	0.000000	0.000000	0.000000	0.000000	0.000000	0.000000	-0.000001	0.000006	0.000000	0.000000	0.000000	1.000000	139.000000	1.000000
15243.470537	-0.097680	0.559337	-0.007565	78.339180	48.815224	56.547760	0.000000	0.000000	0.000000	0.000000	0.000000	0.000000	-0.000001	0.000006	0.000000	0.000000	0.000000	1.000000	139.000000	1.000000
15243.473870	-0.097757	0.559018	-0.007105	78.339180	48.815224	56.547760	0.000000	0.000000	0.000000	0.000000	0.000000	0.000000	-0.023221	-0.095721	0.137782	0.000000	0.000000	1.000000	139.000000	1.000000
15243.477204	-0.097757	0.559018	-0.007105	78.317009	48.656929	56.022305	0.000000	0.000000	0.000000	0.000000	0.000000	0.000000	-0.023221	-0.095721	0.137782	0.000000	0.000000	1.000000	139.000000	1.000000
15243.480537	-0.097838	0.558715	-0.006629	78.317009	48.656929	56.022305	0.000000	0.000000	0.000000	0.000000	0.000000	0.000000	-0.024339	-0.090804	0.143002	0.000000	0.000000	1.000000	139.000000	1.000000
15243.483870	-0.097838	0.558715	-0.006629	78.317009	48.656929	56.022305	0.000000	0.000000	0.000000	0.000000	0.000000	0.000000	-0.024339	-0.090804	0.143002	0.000000	0.000000	1.000000	139.000000	1.000000
15243.487204	-0.097838	0.558715	-0.006629	78.267326	48.346897	54.822144	0.000000	0.000000	0.000000	0.000000	0.000000	0.000000	-0.024339	-0.090804	0.143002	0.000000	0.000000	1.000000	139.000000	1.000000
15243.490537	-0.097838	0.558715	-0.006629	78.267326	48.346897	54.822144	0.000000	0.000000	0.000000	0.000000	0.000000	0.000000	-0.024339	-0.090804	0.143002	0.000000	0.000000	1.000000	139.000000	1.000000
15243.493870	-0.097956	0.558388	-0.006088	78.267326	48.346897	54.822144	0.000000	0.000000	0.000000	0.000000	0.000000	0.000000	-0.035248	-0.098257	0.162322	0.000000	0.000000	1.000000	139.000000	1.000000
15243.497204	-0.097956	0.558388	-0.006088	78.178238	47.815002	53.239418	0.000000	0.000000	0.000000	0.000000	0.000000	0.000000	-0.035248	-0.098257	0.162322	0.000000	0.000000	1.000000	139.000000	1.000000
15243.500537	-0.098096	0.558034	-0.005546	78.178238	47.815002	53.239418	0.000000	0.000000	0.000000	0.000000	0.000000	0.000000	-0.042004	-0.106127	0.162430	0.000000	0.000000	1.000000	139.000000	1.000000
15243.503870	-0.098096	0.558034	-0.005546	78.178238	47.815002	53.239418	0.000000	0.000000	0.000000	0.000000	0.000000	0.000000	-0.042004	-0.106127	0.162430	0.000000	0.000000	1.000000	139.000000	1.000000
15243.507204	-0.098096	0.558034	-0.005546	78.047112	47.176044	51.942902	0.000000	0.000000	0.000000	0.000000	0.000000	0.000000	-0.042004	-0.106127	0.162430	0.000000	0.000000	1.000000	139.000000	1.000000
15243.510537	-0.098096	0.558034	-0.005546	78.047112	47.176044	51.942902	0.000000	0.000000	0.000000	0.000000	0.000000	0.000000	-0.042004	-0.106127	0.162430	0.000000	0.000000	1.000000	139.000000	1.000000
15243.513870	-0.098312	0.557638	-0.004968	78.047112	47.176044	51.942902	0.000000	0.000000	0.000000	0.000000	0.000000	0.000000	-0.064676	-0.118873	0.173566	0.000000	0.000000	1.000000	139.000000	1.000000
15243.517204	-0.098312	0.557638	-0.004968	77.893394	46.497215	51.302345	0.000000	0.000000	0.000000	0.000000	0.000000	0.000000	-0.064676	-0.118873	0.173566	0.000000	0.000000	1.000000	139.000000	1.000000
15243.520537	-0.098576	0.557207	-0.004371	77.893394	46.497215	51.302345	0.000000	0.000000	0.000000	0.000000	0.000000	0.000000	-0.079462	-0.129306	0.179112	0.000000	0.000000	1.000000	139.000000	1.000000
15243.523870	-0.098576	0.557207	-0.004371	77.893394	46.497215	51.302345	0.000000	0.000000	0.000000	0.000000	0.000000	0.000000	-0.079462	-0.129306	0.179112	0.000000	0.000000	1.000000	139.000000	1.000000
15243.527204	-0.098576	0.557207	-0.004371	77.749512	45.872654	50.834145	0.000000	0.000000	0.000000	0.000000	0.000000	0.000000	-0.079462	-0.129306	0.179112	0.000000	0.000000	1.000000	139.000000	1.000000
15243.530537	-0.098576	0.557207	-0.004371	77.749512	45.872654	50.834145	0.000000	0.000000	0.000000	0.000000	0.000000	0.000000	-0.079462	-0.129306	0.179112	0.000000	0.000000	1.000000	139.000000	1.000000
15243.533870	-0.098862	0.556742	-0.003682	77.749512	45.872654	50.834145	0.000000	0.000000	0.000000	0.000000	0.000000	0.000000	-0.085555	-0.139569	0.206566	0.000000	0.000000	1.000000	139.000000	1.000000
15243.537204	-0.098862	0.556742	-0.003682	77.637466	45.364330	50.438217	0.000000	0.000000	0.000000	0.000000	0.000000	0.000000	-0.085555	-0.139569	0.206566	0.000000	0.000000	1.000000	139.000000	1.000000
15243.540537	-0.099110	0.556241	-0.002957	77.637466	45.364330	50.438217	0.000000	0.000000	0.000000	0.000000	0.000000	0.000000	-0.074548	-0.150206	0.217636	0.000000	0.000000	1.000000	139.000000	1.000000
15243.543870	-0.099110	0.556241	-0.002957	77.637466	45.364330	50.438217	0.000000	0.000000	0.000000	0.000000	0.000000	0.000000	-0.074548	-0.150206	0.217636	0.000000	0.000000	1.000000	139.000000	1.000000
15243.547204	-0.099110	0.556241	-0.002957	77.562485	44.940868	50.052589	0.000000	0.000000	0.000000	0.000000	0.000000	0.000000	-0.074548	-0.150206	0.217636	0.000000	0.000000	1.000000	139.000000	1.000000
15243.550537	-0.099110	0.556241	-0.002957	77.562485	44.940868	50.052589	0.000000	0.000000	0.000000	0.000000	0.000000	0.000000	-0.074548	-0.150206	0.217636	0.000000	0.000000	1.000000	139.000000	1.000000
15243.553870	-0.099326	0.555722	-0.002177	77.562485	44.940868	50.052589	0.000000	0.000000	0.000000	0.000000	0.000000	0.000000	-0.064635	-0.155770	0.234011	0.000000	0.000000	1.000000	139.000000	1.000000
15243.557204	-0.099326	0.555722	-0.002177	77.537750	44.695621	49.803356	0.000000	0.000000	0.000000	0.000000	0.000000	0.000000	-0.064635	-0.155770	0.234011	0.000000	0.000000	1.000000	139.000000	1.000000
15243.560537	-0.099508	0.555184	-0.001342	77.537750	44.695621	49.803356	0.000000	0.000000	0.000000	0.000000	0.000000	0.000000	-0.054653	-0.161431	0.250369	0.000000	0.000000	1.000000	139.000000	1.000000
15243.563870	-0.099508	0.555184	-0.001342	77.537750	44.695621	49.803356	0.000000	0.000000	0.000000	0.000000	0.000000	0.000000	-0.054653	-0.161431	0.250369	0.000000	0.000000	1.000000	139.000000	1.000000
15243.567204	-0.099508	0.555184	-0.001342	77.544685	44.677540	49.781288	0.000000	0.000000	0.000000	0.000000	0.000000	0.000000	-0.054653	-0.161431	0.250369	0.000000	0.000000	1.000000	139.000000	1.000000
15243.570537	-0.099508	0.555184	-0.001342	77.544685	44.677540	49.781288	0.000000	0.000000	0.000000	0.000000	0.000000	0.000000	-0.054653	-0.161431	0.250369	0.000000	0.000000	1.000000	139.000000	1.000000
15243.573870	-0.099660	0.554609	-0.000539	77.544685	44.677540	49.781288	0.000000	0.000000	0.000000	0.000000	0.000000	0.000000	-0.045761	-0.172428	0.240837	0.000000	0.000000	1.000000	139.000000	1.000000
15243.577204	-0.099660	0.554609	-0.000539	77.568520	44.846970	49.952015	0.000000	0.000000	0.000000	0.000000	0.000000	0.000000	-0.045761	-0.172428	0.240837	0.000000	0.000000	1.000000	139.000000	1.000000
15243.580537	-0.099810	0.553989	0.000250	77.568520	44.846970	49.952015	0.000000	0.000000	0.000000	0.000000	0.000000	0.000000	-0.044843	-0.185923	0.236756	0.000000	0.000000	1.000000	139.000000	1.000000
15243.583870	-0.099810	0.553989	0.000250	77.568520	44.846970	49.952015	0.000000	0.000000	0.000000	0.000000	0.000000	0.000000	-0.044843	-0.185923	0.236756	0.000000	0.000000	1.000000	139.000000	1.000000
15243.587204	-0.099810	0.553989	0.000250	77.595604	45.035549	50.147896	0.000000	0.000000	0.000000	0.000000	0.000000	0.000000	-0.044843	-0.185923	0.236756	0.000000	0.000000	1.000000	139.000000	1.000000
15243.590537	-0.099810	0.553989	0.000250	77.595604	45.035549	50.147896	0.000000	0.000000	0.000000	0.000000	0.000000	0.000000	-0.044843	-0.185923	0.236756	0.000000	0.000000	1.000000	139.000000	1.000000
15243.593870	-0.099985	0.553350	0.000947	77.595604	45.035549	50.147896	0.000000	0.000000	0.000000	0.000000	0.000000	0.000000	-0.052469	-0.191777	0.209143	0.000000	0.000000	1.000000	139.000000	1.000000
15243.597204	-0.099985	0.553350	0.000947	77.625938	45.246334	50.369274	0.000000	0.000000	0.000000	0.000000	0.000000	0.000000	-0.052469	-0.191777	0.209143	0.000000	0.000000	1.000000	139.000000	1.000000
15243.600537	-0.100195	0.552674	0.001598	77.625938	45.246334	50.369274	0.000000	0.000000	0.000000	0.000000	0.000000	0.000000	-0.063152	-0.202660	0.195271	0.000000	0.000000	1.000000	139.000000	1.000000
15243.603870	-0.100195	0.552674	0.001598	77.625938	45.246334	50.369274	0.000000	0.000000	0.000000	0.000000	0.000000	0.000000	-0.063152	-0.202660	0.195271	0.000000	0.000000	1.000000	139.000000	1.000000
15243.607204	-0.100195	0.552674	0.001598	77.657722	45.470257	50.596104	0.000000	0.000000	0.000000	0.000000	0.000000	0.000000	-0.063152	-0.202660	0.195271	0.000000	0.000000	1.000000	139.000000	1.000000
15243.610537	-0.100195	0.552674	0.001598	77.657722	45.470257	50.596104	0.000000	0.000000	0.000000	0.000000	0.000000	0.000000	-0.063152	-0.202660	0.195271	0.000000	0.000000	1.000000	139.000000	1.000000
15243.613870	-0.100365	0.552006	0.002166	77.657722	45.470257	50.596104	0.000000	0.000000	0.000000	0.000000	0.000000	0.000000	-0.050916	-0.200585	0.170388	0.000000	0.000000	1.000000	139.000000	1.000000
15243.617204	-0.100365	0.552006	0.002166	77.690948	45.707554	50.844559	0.000000	0.000000	0.000000	0.000000	0.000000	0.000000	-0.050916	-0.200585	0.170388	0.000000	0.000000	1.000000	139.000000	1.000000
15243.620537	-0.100499	0.551336	0.002674	77.690948	45.707554	50.844559	0.000000	0.000000	0.000000	0.000000	0.000000	0.000000	-0.040161	-0.201004	0.152409	0.000000	0.000000	1.000000	139.000000	1.000000
15243.623870	-0.100499	0.551336	0.002674	77.690948	45.707554	50.844559	0.000000	0.000000	0.000000	0.000000	0.000000	0.000000	-0.040161	-0.201004	0.152409	0.000000	0.000000	1.000000	139.000000	1.000000
15243.627204	-0.100499	0.551336	0.002674	77.723991	45.948902	51.094357	0.000000	0.000000	0.000000	0.000000	0.000000	0.000000	-0.040161	-0.201004	0.152409	0.000000	0.000000	1.000000	139.000000	1.000000
15243.630537	-0.100499	0.551336	0.002674	77.723991	45.948902	51.094357	0.000000	0.000000	0.000000	0.000000	0.000000	0.000000	-0.040161	-0.201004	0.152409	0.000000	0.000000	1.000000	139.000000	1.000000
15243.633870	-0.100618	0.550665	0.003117	77.723991	45.948902	51.094357	0.000000	0.000000	0.000000	0.000000	0.000000	0.000000	-0.035938	-0.201306	0.133018	0.000000	0.000000	1.000000	139.000000	1.000000
15243.637204	-0.100618	0.550665	0.003117	77.758430	46.201141	51.358047	0.000000	0.000000	0.000000	0.000000	0.000000	0.000000	-0.035938	-0.201306	0.133018	0.000000	0.000000	1.000000	139.000000	1.000000
15243.640537	-0.100749	0.550036	0.003504	77.758430	46.201141	51.358047	0.000000	0.000000	0.000000	0.000000	0.000000	0.000000	-0.039124	-0.188669	0.116086	0.000000	0.000000	1.000000	139.000000	1.000000
15243.643870	-0.100749	0.550036	0.003504	77.758430	46.201141	51.358047	0.000000	0.000000	0.000000	0.000000	0.000000	0.000000	-0.039124	-0.188669	0.116086	0.000000	0.000000	1.000000	139.000000	1.000000
15243.647204	-0.100749	0.550036	0.003504	77.789360	46.432835	51.597900	0.000000	0.000000	0.000000	0.000000	0.000000	0.000000	-0.039124	-0.188669	0.116086	0.000000	0.000000	1.000000	139.000000	1.000000
15243.650537	-0.100749	0.550036	0.003504	77.789360	46.432835	51.597900	0.000000	0.000000	0.000000	0.000000	0.000000	0.000000	-0.039124	-0.188669	0.116086	0.000000	0.000000	1.000000	139.000000	1.000000
15243.653870	-0.100850	0.549466	0.003863	77.789360	46.432835	51.597900	0.000000	0.000000	0.000000	0.000000	0.000000	0.000000	-0.030379	-0.170840	0.107452	0.000000	0.000000	1.000000	139.000000	1.000000
15243.657204	-0.100850	0.549466	0.003863	77.818489	46.656002	51.826225	0.000000	0.000000	0.000000	0.000000	0.000000	0.000000	-0.030379	-0.170840	0.107452	0.000000	0.000000	1.000000	139.000000	1.000000
15243.660537	-0.100909	0.548931	0.004134	77.818489	46.656002	51.826225	0.000000	0.000000	0.000000	0.000000	0.000000	0.000000	-0.017780	-0.160475	0.081292	0.000000	0.000000	1.000000	139.000000	1.000000
15243.663870	-0.100909	0.548931	0.004134	77.818489	46.656002	51.826225	0.000000	0.000000	0.000000	0.000000	0.000000	0.000000	-0.017780	-0.160475	0.081292	0.000000	0.000000	1.000000	139.000000	1.000000
15243.667204	-0.100909	0.548931	0.004134	77.842873	46.862755	52.033905	0.000000	0.000000	0.000000	0.000000	0.000000	0.000000	-0.017780	-0.160475	0.081292	0.000000	0.000000	1.000000	139.000000	1.000000
15243.670537	-0.100909	0.548931	0.004134	77.842873	46.862755	52.033905	0.000000	0.000000	0.000000	0.000000	0.000000	0.000000	-0.017780	-0.160475	0.081292	0.000000	0.000000	1.000000	139.000000	1.000000
15243.673870	-0.100909	0.548448	0.004340	77.842873	46.862755	52.033905	0.000000	0.000000	0.000000	0.000000	0.000000	0.000000	0.000214	-0.144917	0.061996	0.000000	0.000000	1.000000	139.000000	1.000000
15243.677204	-0.100909	0.548448	0.004340	77.865746	47.075058	52.246212	0.000000	0.000000	0.000000	0.000000	0.000000	0.000000	0.000214	-0.144917	0.061996	0.000000	0.000000	1.000000	139.000000	1.000000
15243.680537	-0.100909	0.548448	0.004340	77.865746	47.075058	52.246212	0.000000	0.000000	0.000000	0.000000	0.000000	0.000000	0.000214	-0.144917	0.061996	0.000000	0.000000	1.000000	139.000000	1.000000
15243.683870	-0.100909	0.548448	0.004340	77.865746	47.075058	52.246212	0.000000	0.000000	0.000000	0.000000	0.000000	0.000000	0.000214	-0.144917	0.061996	0.000000	0.000000	1.000000	139.000000	1.000000
15243.687204	-0.100775	0.547656	0.004570	77.886879	47.278244	52.446392	0.000000	0.000000	0.000000	0.000000	0.000000	0.000000	0.040072	-0.237677	0.068811	0.000000	0.000000	1.000000	139.000000	1.000000
15243.690537	-0.100775	0.547656	0.004570	77.886879	47.278244	52.446392	0.000000	0.000000	0.000000	0.000000	0.000000	0.000000	-0.000001	0.000003	-0.000000	0.000000	0.000000	1.000000	139.000000	1.000000
15243.693870	-0.100775	0.547656	0.004570	77.886879	47.278244	52.446392	0.000000	0.000000	0.000000	0.000000	0.000000	0.000000	-0.000001	0.000003	-0.000000	0.000000	0.000000	1.000000	139.000000	1.000000
15243.697204	-0.100775	0.547656	0.004570	77.907616	47.470230	52.630581	0.000000	0.000000	0.000000	0.000000	0.000000	0.000000	-0.000001	0.000003	-0.000000	0.000000	0.000000	1.000000	139.000000	1.000000
15243.700537	-0.100775	0.547656	0.004570	77.907616	47.470230	52.630581	0.000000	0.000000	0.000000	0.000000	0.000000	0.000000	-0.000001	0.000003	-0.000000	0.000000	0.000000	1.000000	139.000000	1.000000
15243.703870	-0.100656	0.547313	0.004552	77.907616	47.470230	52.630581	0.000000	0.000000	0.000000	0.000000	0.000000	0.000000	0.035607	-0.102793	-0.005332	0.000000	0.000000	1.000000	139.000000	1.000000
15243.707204	-0.100656	0.547313	0.004552	77.928291	47.660164	52.815434	0.000000	0.000000	0.000000	0.000000	0.000000	0.000000	0.035607	-0.102793	-0.005332	0.000000	0.000000	1.000000	139.000000	1.000000
15243.710537	-0.100656	0.547313	0.004552	77.928291	47.660164	52.815434	0.000000	0.000000	0.000000	0.000000	0.000000	0.000000	0.035607	-0.102793	-0.005332	0.000000	0.000000	1.000000	139.000000	1.000000
15243.713870	-0.100656	0.547313	0.004552	77.928291	47.660164	52.815434	0.000000	0.000000	0.000000	0.000000	0.000000	0.000000	0.035607	-0.102793	-0.005332	0.000000	0.000000	1.000000	139.000000	1.000000
15243.717204	-0.100469	0.546768	0.004323	77.948151	47.834583	52.990440	0.000000	0.000000	0.000000	0.000000	0.000000	0.000000	0.056301	-0.163487	-0.068789	0.000000	0.000000	1.000000	139.000000	1.000000
15243.720537	-0.100469	0.546768	0.004323	77.948151	47.834583	52.990440	0.000000	0.000000	0.000000	0.000000	0.000000	0.000000	0.056301	-0.163487	-0.068789	0.000000	0.000000	1.000000	139.000000	1.000000
15243.723870	-0.100469	0.546768	0.004323	77.948151	47.834583	52.990440	0.000000	0.000000	0.000000	0.000000	0.000000	0.000000	0.056301	-0.163487	-0.068789	0.000000	0.000000	1.000000	139.000000	1.000000
15243.727204	-0.100469	0.546768	0.004323	77.958961	47.972580	53.136623	0.000000	0.000000	0.000000	0.000000	0.000000	0.000000	0.056301	-0.163487	-0.068789	0.000000	0.000000	1.000000	139.000000	1.000000
15243.730537	-0.100401	0.546540	0.004116	77.958961	47.972580	53.136623	0.000000	0.000000	0.000000	0.000000	0.000000	0.000000	0.020376	-0.068424	-0.061982	0.000000	0.000000	1.000000	139.000000	1.000000
15243.733870	-0.100401	0.546540	0.004116	77.958961	47.972580	53.136623	0.000000	0.000000	0.000000	0.000000	0.000000	0.000000	0.020376	-0.068424	-0.061982	0.000000	0.000000	1.000000	139.000000	1.000000
15243.737204	-0.100401	0.546540	0.004116	77.948540	47.977974	53.164005	0.000000	0.000000	0.000000	0.000000	0.000000	0.000000	0.020376	-0.068424	-0.061982	0.000000	0.000000	1.000000	139.000000	1.000000
15243.740537	-0.100401	0.546540	0.004116	77.948540	47.977974	53.164005	0.000000	0.000000	0.000000	0.000000	0.000000	0.000000	0.020376	-0.068424	-0.061982	0.000000	0.000000	1.000000	139.000000	1.000000
15243.743870	-0.100358	0.546355	0.003918	77.948540	47.977974	53.164005	0.000000	0.000000	0.000000	0.000000	0.000000	0.000000	0.012944	-0.055565	-0.059477	0.000000	0.000000	1.000000	139.000000	1.000000
15243.747204	-0.100358	0.546355	0.003918	77.913017	47.839016	53.067482	0.000000	0.000000	0.000000	0.000000	0.000000	0.000000	0.012944	-0.055565	-0.059477	0.000000	0.000000	1.000000	139.000000	1.000000
15243.750537	-0.100358	0.546355	0.003918	77.913017	47.839016	53.067482	0.000000	0.000000	0.000000	0.000000	0.000000	0.000000	0.012944	-0.055565	-0.059477	0.000000	0.000000	1.000000	139.000000	1.000000
15243.753870	-0.100358	0.546355	0.003918	77.913017	47.839016	53.067482	0.000000	0.000000	0.000000	0.000000	0.000000	0.000000	0.012944	-0.055565	-0.059477	0.000000	0.000000	1.000000	139.000000	1.000000
15243.757204	-0.100275	0.546154	0.003642	77.853065	47.575237	52.868561	0.000000	0.000000	0.000000	0.000000	0.000000	0.000000	0.024847	-0.060286	-0.082578	0.000000	0.000000	1.000000	139.000000	1.000000
15243.760537	-0.100275	0.546154	0.003642	77.853065	47.575237	52.868561	0.000000	0.000000	0.000000	0.000000	0.000000	0.000000	0.024847	-0.060286	-0.082578	0.000000	0.000000	1.000000	139.000000	1.000000
15243.763870	-0.100275	0.546154	0.003642	77.853065	47.575237	52.868561	0.000000	0.000000	0.000000	0.000000	0.000000	0.000000	0.024847	-0.060286	-0.082578	0.000000	0.000000	1.000000	139.000000	1.000000
15243.767204	-0.100275	0.546154	0.003642	77.785149	47.309559	52.663509	0.000000	0.000000	0.000000	0.000000	0.000000	0.000000	0.024847	-0.060286	-0.082578	0.000000	0.000000	1.000000	139.000000	1.000000
15243.770537	-0.100214	0.546113	0.003575	77.785149	47.309559	52.663509	0.000000	0.000000	0.000000	0.000000	0.000000	0.000000	0.018144	-0.012459	-0.020219	0.000000	0.000000	1.000000	139.000000	1.000000
15243.773870	-0.100214	0.546113	0.003575	77.785149	47.309559	52.663509	0.000000	0.000000	0.000000	0.000000	0.000000	0.000000	0.018144	-0.012459	-0.020219	0.000000	0.000000	1.000000	139.000000	1.000000
15243.777204	-0.100214	0.546113	0.003575	77.729469	47.127117	52.533054	0.000000	0.000000	0.000000	0.000000	0.000000	0.000000	0.018144	-0.012459	-0.020219	0.000000	0.000000	1.000000	139.000000	1.000000
15243.780537	-0.100214	0.546113	0.003575	77.729469	47.127117	52.533054	0.000000	0.000000	0.000000	0.000000	0.000000	0.000000	0.018144	-0.012459	-0.020219	0.000000	0.000000	1.000000	139.000000	1.000000
15243.783870	-0.100135	0.546114	0.003526	77.729469	47.127117	52.533054	0.000000	0.000000	0.000000	0.000000	0.000000	0.000000	0.023833	0.000316	-0.014808	0.000000	0.000000	1.000000	139.000000	1.000000
15243.787204	-0.100135	0.546114	0.003526	77.696556	47.125820	52.564342	0.000000	0.000000	0.000000	0.000000	0.000000	0.000000	0.023833	0.000316	-0.014808	0.000000	0.000000	1.000000	139.000000	1.000000
15243.790537	-0.100135	0.546114	0.003526	77.696556	47.125820	52.564342	0.000000	0.000000	0.000000	0.000000	0.000000	0.000000	0.023833	0.000316	-0.014808	0.000000	0.000000	1.000000	139.000000	1.000000
15243.793870	-0.100135	0.546114	0.003526	77.696556	47.125820	52.564342	0.000000	0.000000	0.000000	0.000000	0.000000	0.000000	0.023833	0.000316	-0.014808	0.000000	0.000000	1.000000	139.000000	1.000000
15243.797204	-0.100032	0.546166	0.003471	77.677505	47.141232	52.600117	0.000000	0.000000	0.000000	0.000000	0.000000	0.000000	0.031008	0.015778	-0.016237	0.000000	0.000000	1.000000	139.000000	1.000000
15243.800537	-0.100032	0.546166	0.003471	77.677505	47.141232	52.600117	0.000000	0.000000	0.000000	0.000000	0.000000	0.000000	0.031008	0.015778	-0.016237	0.000000	0.000000	1.000000	139.000000	1.000000
15243.803870	-0.100032	0.546166	0.003471	77.677505	47.141232	52.600117	0.000000	0.000000	0.000000	0.000000	0.000000	0.000000	0.031008	0.015778	-0.016237	0.000000	0.000000	1.000000	139.000000	1.000000
15243.807204	-0.100032	0.546166	0.003471	77.670799	47.150852	52.618729	0.000000	0.000000	0.000000	0.000000	0.000000	0.000000	0.031008	0.015778	-0.016237	0.000000	0.000000	1.000000	139.000000	1.000000
15243.810537	-0.100017	0.546193	0.003403	77.670799	47.150852	52.618729	0.000000	0.000000	0.000000	0.000000	0.000000	0.000000	0.004456	0.008045	-0.020515	0.000000	0.000000	1.000000	139.000000	1.000000
15243.813870	-0.100017	0.546193	0.003403	77.670799	47.150852	52.618729	0.000000	0.000000	0.000000	0.000000	0.000000	0.000000	0.004456	0.008045	-0.020515	0.000000	0.000000	1.000000	139.000000	1.000000
15243.817204	-0.100017	0.546193	0.003403	77.664116	47.160477	52.629372	0.000000	0.000000	0.000000	0.000000	0.000000	0.000000	0.004456	0.008045	-0.020515	0.000000	0.000000	1.000000	139.000000	1.000000
15243.820537	-0.100017	0.546193	0.003403	77.664116	47.160477	52.629372	0.000000	0.000000	0.000000	0.000000	0.000000	0.000000	0.004456	0.008045	-0.020515	0.000000	0.000000	1.000000	139.000000	1.000000
15243.823870	-0.100002	0.546220	0.003335	77.664116	47.160477	52.629372	0.000000	0.000000	0.000000	0.000000	0.000000	0.000000	0.004455	0.008018	-0.020517	0.000000	0.000000	1.000000	139.000000	1.000000
15243.827204	-0.100002	0.546220	0.003335	77.649323	47.181511	52.670181	0.000000	0.000000	0.000000	0.000000	0.000000	0.000000	0.004455	0.008018	-0.020517	0.000000	0.000000	1.000000	139.000000	1.000000
15243.830537	-0.100002	0.546220	0.003335	77.649323	47.181511	52.670181	0.000000	0.000000	0.000000	0.000000	0.000000	0.000000	0.004455	0.008018	-0.020517	0.000000	0.000000	1.000000	139.000000	1.000000
15243.833870	-0.100002	0.546220	0.003335	77.649323	47.181511	52.670181	0.000000	0.000000	0.000000	0.000000	0.000000	0.000000	0.004455	0.008018	-0.020517	0.000000	0.000000	1.000000	139.000000	1.000000
15243.837204	-0.099967	0.546282	0.003175	77.629173	47.210102	52.717766	0.000000	0.000000	0.000000	0.000000	0.000000	0.000000	0.010396	0.018757	-0.047877	0.000000	0.000000	1.000000	139.000000	1.000000
15243.840537	-0.099967	0.546282	0.003175	77.629173	47.210102	52.717766	0.000000	0.000000	0.000000	0.000000	0.000000	0.000000	0.000000	-0.000000	-0.000000	0.000000	0.000000	1.000000	139.000000	1.000000
15243.843870	-0.099967	0.546282	0.003175	77.629173	47.210102	52.717766	0.000000	0.000000	0.000000	0.000000	0.000000	0.000000	0.000000	-0.000000	-0.000000	0.000000	0.000000	1.000000	139.000000	1.000000
15243.847204	-0.099967	0.546282	0.003175	77.612801	47.218681	52.737862	0.000000	0.000000	0.000000	0.000000	0.000000	0.000000	0.000000	-0.000000	-0.000000	0.000000	0.000000	1.000000	139.000000	1.000000
15243.850537	-0.099967	0.546282	0.003175	77.612801	47.218681	52.737862	0.000000	0.000000	0.000000	0.000000	0.000000	0.000000	0.000000	-0.000000	-0.000000	0.000000	0.000000	1.000000	139.000000	1.000000
15243.853870	-0.099951	0.546335	0.003102	77.612801	47.218681	52.737862	0.000000	0.000000	0.000000	0.000000	0.000000	0.000000	0.004768	0.015728	-0.021948	0.000000	0.000000	1.000000	139.000000	1.000000
15243.857204	-0.099951	0.546335	0.003102	77.596680	47.238670	52.766193	0.000000	0.000000	0.000000	0.000000	0.000000	0.000000	0.004768	0.015728	-0.021948	0.000000	0.000000	1.000000	139.000000	1.000000
15243.860537	-0.099951	0.546335	0.003102	77.596680	47.238670	52.766193	0.000000	0.000000	0.000000	0.000000	0.000000	0.000000	0.004768	0.015728	-0.021948	0.000000	0.000000	1.000000	139.000000	1.000000
15243.863870	-0.099951	0.546335	0.003102	77.596680	47.238670	52.766193	0.000000	0.000000	0.000000	0.000000	0.000000	0.000000	0.004768	0.015728	-0.021948	0.000000	0.000000	1.000000	139.000000	1.000000
15243.867204	-0.099936	0.546449	0.002928	77.571999	47.244335	52.760147	0.000000	0.000000	0.000000	0.000000	0.000000	0.000000	0.004466	0.034142	-0.052169	0.000000	0.000000	1.000000	139.000000	1.000000
15243.870537	-0.099936	0.546449	0.002928	77.571999	47.244335	52.760147	0.000000	0.000000	0.000000	0.000000	0.000000	0.000000	0.004466	0.034142	-0.052169	0.000000	0.000000	1.000000	139.000000	1.000000
15243.873870	-0.099936	0.546449	0.002928	77.571999	47.244335	52.760147	0.000000	0.000000	0.000000	0.000000	0.000000	0.000000	0.004466	0.034142	-0.052169	0.000000	0.000000	1.000000	139.000000	1.000000
15243.877204	-0.099936	0.546449	0.002928	77.539490	47.275227	52.784237	0.000000	0.000000	0.000000	0.000000	0.000000	0.000000	0.004466	0.034142	-0.052169	0.000000	0.000000	1.000000	139.000000	1.000000
15243.880537	-0.099921	0.546501	0.002855	77.539490	47.275227	52.784237	0.000000	0.000000	0.000000	0.000000	0.000000	0.000000	0.004768	0.015735	-0.021956	0.000000	0.000000	1.000000	139.000000	1.000000
15243.883870	-0.099921	0.546501	0.002855	77.539490	47.275227	52.784237	0.000000	0.000000	0.000000	0.000000	0.000000	0.000000	0.004768	0.015735	-0.021956	0.000000	0.000000	1.000000	139.000000	1.000000
15243.887204	-0.099921	0.546501	0.002855	77.500221	47.315121	52.850266	0.000000	0.000000	0.000000	0.000000	0.000000	0.000000	0.004768	0.015735	-0.021956	0.000000	0.000000	1.000000	139.000000	1.000000
15243.890537	-0.099921	0.546501	0.002855	77.500221	47.315121	52.850266	0.000000	0.000000	0.000000	0.000000	0.000000	0.000000	0.004768	0.015735	-0.021956	0.000000	0.000000	1.000000	139.000000	1.000000
15243.893870	-0.099904	0.546579	0.002777	77.500221	47.315121	52.850266	0.000000	0.000000	0.000000	0.000000	0.000000	0.000000	0.005081	0.023419	-0.023390	0.000000	0.000000	1.000000	139.000000	1.000000
15243.897204	-0.099904	0.546579	0.002777	77.452896	47.362934	52.945690	0.000000	0.000000	0.000000	0.000000	0.000000	0.000000	0.005081	0.023419	-0.023390	0.000000	0.000000	1.000000	139.000000	1.000000
15243.900537	-0.099904	0.546579	0.002777	77.452896	47.362934	52.945690	0.000000	0.000000	0.000000	0.000000	0.000000	0.000000	0.005081	0.023419	-0.023390	0.000000	0.000000	1.000000	139.000000	1.000000
15243.903870	-0.099904	0.546579	0.002777	77.452896	47.362934	52.945690	0.000000	0.000000	0.000000	0.000000	0.000000	0.000000	0.005081	0.023419	-0.023390	0.000000	0.000000	1.000000	139.000000	1.000000
15243.907204	-0.099912	0.546667	0.002603	77.406868	47.408310	53.020935	0.000000	0.000000	0.000000	0.000000	0.000000	0.000000	-0.002380	0.026380	-0.052184	0.000000	0.000000	1.000000	139.000000	1.000000
15243.910537	-0.099912	0.546667	0.002603	77.406868	47.408310	53.020935	0.000000	0.000000	0.000000	0.000000	0.000000	0.000000	-0.002380	0.026380	-0.052184	0.000000	0.000000	1.000000	139.000000	1.000000
15243.913870	-0.099912	0.546667	0.002603	77.406868	47.408310	53.020935	0.000000	0.000000	0.000000	0.000000	0.000000	0.000000	-0.002380	0.026380	-0.052184	0.000000	0.000000	1.000000	139.000000	1.000000
15243.917204	-0.099912	0.546667	0.002603	77.361305	47.480858	53.063728	0.000000	0.000000	0.000000	0.000000	0.000000	0.000000	-0.002380	0.026380	-0.052184	0.000000	0.000000	1.000000	139.000000	1.000000
15243.920537	-0.099910	0.546686	0.002489	77.361305	47.480858	53.063728	0.000000	0.000000	0.000000	0.000000	0.000000	0.000000	0.000580	0.005608	-0.034212	0.000000	0.000000	1.000000	139.000000	1.000000
15243.923870	-0.099910	0.546686	0.002489	77.361305	47.480858	53.063728	0.000000	0.000000	0.000000	0.000000	0.000000	0.000000	0.000580	0.005608	-0.034212	0.000000	0.000000	1.000000	139.000000	1.000000
15243.927204	-0.099910	0.546686	0.002489	77.315453	47.541531	52.994091	0.000000	0.000000	0.000000	0.000000	0.000000	0.000000	0.000580	0.005608	-0.034212	0.000000	0.000000	1.000000	139.000000	1.000000
15243.930537	-0.099910	0.546686	0.002489	77.315453	47.541531	52.994091	0.000000	0.000000	0.000000	0.000000	0.000000	0.000000	0.000580	0.005608	-0.034212	0.000000	0.000000	1.000000	139.000000	1.000000
15243.933870	-0.099890	0.546721	0.002398	77.315453	47.541531	52.994091	0.000000	0.000000	0.000000	0.000000	0.000000	0.000000	0.005952	0.010631	-0.027380	0.000000	0.000000	1.000000	139.000000	1.000000
15243.937204	-0.099890	0.546721	0.002398	77.277916	47.604767	52.950249	0.000000	0.000000	0.000000	0.000000	0.000000	0.000000	0.005952	0.010631	-0.027380	0.000000	0.000000	1.000000	139.000000	1.000000
15243.940537	-0.099866	0.546740	0.002288	77.277916	47.604767	52.950249	0.000000	0.000000	0.000000	0.000000	0.000000	0.000000	0.007127	0.005577	-0.032794	0.000000	0.000000	1.000000	139.000000	1.000000
15243.943870	-0.099866	0.546740	0.002288	77.277916	47.604767	52.950249	0.000000	0.000000	0.000000	0.000000	0.000000	0.000000	0.007127	0.005577	-0.032794	0.000000	0.000000	1.000000	139.000000	1.000000
15243.947204	-0.099866	0.546740	0.002288	77.245750	47.657795	52.963531	0.000000	0.000000	0.000000	0.000000	0.000000	0.000000	0.007127	0.005577	-0.032794	0.000000	0.000000	1.000000	139.000000	1.000000
15243.950537	-0.099866	0.546740	0.002288	77.245750	47.657795	52.963531	0.000000	0.000000	0.000000	0.000000	0.000000	0.000000	0.007127	0.005577	-0.032794	0.000000	0.000000	1.000000	139.000000	1.000000
15243.953870	-0.099864	0.546758	0.002174	77.245750	47.657795	52.963531	0.000000	0.000000	0.000000	0.000000	0.000000	0.000000	0.000587	0.005582	-0.034218	0.000000	0.000000	1.000000	139.000000	1.000000
15243.957204	-0.099864	0.546758	0.002174	77.219170	47.719860	53.001968	0.000000	0.000000	0.000000	0.000000	0.000000	0.000000	0.000587	0.005582	-0.034218	0.000000	0.000000	1.000000	139.000000	1.000000
15243.960537	-0.099864	0.546758	0.002174	77.219170	47.719860	53.001968	0.000000	0.000000	0.000000	0.000000	0.000000	0.000000	0.000587	0.005582	-0.034218	0.000000	0.000000	1.000000	139.000000	1.000000
15243.963870	-0.099864	0.546758	0.002174	77.219170	47.719860	53.001968	0.000000	0.000000	0.000000	0.000000	0.000000	0.000000	0.000587	0.005582	-0.034218	0.000000	0.000000	1.000000	139.000000	1.000000
15243.967204	-0.099801	0.546761	0.001988	77.195068	47.767239	53.033253	0.000000	0.000000	0.000000	0.000000	0.000000	0.000000	0.018999	0.000809	-0.055896	0.000000	0.000000	1.000000	139.000000	1.000000
15243.970537	-0.099801	0.546761	0.001988	77.195068	47.767239	53.033253	0.000000	0.000000	0.000000	0.000000	0.000000	0.000000	0.018999	0.000809	-0.055896	0.000000	0.000000	1.000000	139.000000	1.000000
15243.973870	-0.099801	0.546761	0.001988	77.195068	47.767239	53.033253	0.000000	0.000000	0.000000	0.000000	0.000000	0.000000	0.018999	0.000809	-0.055896	0.000000	0.000000	1.000000	139.000000	1.000000
15243.977204	-0.099801	0.546761	0.001988	77.177475	47.789501	53.070934	0.000000	0.000000	0.000000	0.000000	0.000000	0.000000	0.018999	0.000809	-0.055896	0.000000	0.000000	1.000000	139.000000	1.000000
15243.980537	-0.099770	0.546753	0.001952	77.177475	47.789501	53.070934	0.000000	0.000000	0.000000	0.000000	0.000000	0.000000	0.009203	-0.002394	-0.010839	0.000000	0.000000	1.000000	139.000000	1.000000
15243.983870	-0.099770	0.546753	0.001952	77.177475	47.789501	53.070934	0.000000	0.000000	0.000000	0.000000	0.000000	0.000000	0.009203	-0.002394	-0.010839	0.000000	0.000000	1.000000	139.000000	1.000000
15243.987204	-0.099770	0.546753	0.001952	77.176361	47.810280	53.082203	0.000000	0.000000	0.000000	0.000000	0.000000	0.000000	0.009203	-0.002394	-0.010839	0.000000	0.000000	1.000000	139.000000	1.000000
15243.990537	-0.099770	0.546753	0.001952	77.176361	47.810280	53.082203	0.000000	0.000000	0.000000	0.000000	0.000000	0.000000	0.009203	-0.002394	-0.010839	0.000000	0.000000	1.000000	139.000000	1.000000
15243.993870	-0.099748	0.546753	0.001957	77.176361	47.810280	53.082203	0.000000	0.000000	0.000000	0.000000	0.000000	0.000000	0.006540	0.000002	0.001421	0.000000	0.000000	1.000000	139.000000	1.000000
15243.997204	-0.099748	0.546753	0.001957	77.174995	47.814716	53.085724	0.000000	0.000000	0.000000	0.000000	0.000000	0.000000	0.006540	0.000002	0.001421	0.000000	0.000000	1.000000	139.000000	1.000000
15244.000537	-0.099748	0.546753	0.001957	77.174995	47.814716	53.085724	0.000000	0.000000	0.000000	0.000000	0.000000	0.000000	0.006540	0.000002	0.001421	0.000000	0.000000	1.000000	139.000000	1.000000
15244.003870	-0.099748	0.546753	0.001957	77.174995	47.814716	53.085724	0.000000	0.000000	0.000000	0.000000	0.000000	0.000000	0.006540	0.000002	0.001421	0.000000	0.000000	1.000000	139.000000	1.000000
15244.007204	-0.099701	0.546736	0.001948	77.176567	47.829346	53.097939	0.000000	0.000000	0.000000	0.000000	0.000000	0.000000	0.014252	-0.005034	-0.002573	0.000000	0.000000	1.000000	139.000000	1.000000
15244.010537	-0.099701	0.546736	0.001948	77.176567	47.829346	53.097939	0.000000	0.000000	0.000000	0.000000	0.000000	0.000000	0.014252	-0.005034	-0.002573	0.000000	0.000000	1.000000	139.000000	1.000000
15244.013870	-0.099701	0.546736	0.001948	77.176567	47.829346	53.097939	0.000000	0.000000	0.000000	0.000000	0.000000	0.000000	0.014252	-0.005034	-0.002573	0.000000	0.000000	1.000000	139.000000	1.000000
15244.017204	-0.099701	0.546736	0.001948	77.176788	47.842972	53.113663	0.000000	0.000000	0.000000	0.000000	0.000000	0.000000	0.014252	-0.005034	-0.002573	0.000000	0.000000	1.000000	139.000000	1.000000
15244.020537	-0.099702	0.546711	0.001953	77.176788	47.842972	53.113663	0.000000	0.000000	0.000000	0.000000	0.000000	0.000000	-0.000310	-0.007700	0.001434	0.000000	0.000000	1.000000	139.000000	1.000000
15244.023870	-0.099702	0.546711	0.001953	77.176788	47.842972	53.113663	0.000000	0.000000	0.000000	0.000000	0.000000	0.000000	-0.000310	-0.007700	0.001434	0.000000	0.000000	1.000000	139.000000	1.000000
15244.027204	-0.099702	0.546711	0.001953	77.174469	47.873615	53.152115	0.000000	0.000000	0.000000	0.000000	0.000000	0.000000	-0.000310	-0.007700	0.001434	0.000000	0.000000	1.000000	139.000000	1.000000
15244.030537	-0.099702	0.546711	0.001953	77.174469	47.873615	53.152115	0.000000	0.000000	0.000000	0.000000	0.000000	0.000000	-0.000310	-0.007700	0.001434	0.000000	0.000000	1.000000	139.000000	1.000000
15244.033870	-0.099690	0.546660	0.001899	77.174469	47.873615	53.152115	0.000000	0.000000	0.000000	0.000000	0.000000	0.000000	0.003527	-0.015118	-0.016243	0.000000	0.000000	1.000000	139.000000	1.000000
15244.037204	-0.099690	0.546660	0.001899	77.165634	47.926327	53.223747	0.000000	0.000000	0.000000	0.000000	0.000000	0.000000	0.003527	-0.015118	-0.016243	0.000000	0.000000	1.000000	139.000000	1.000000
15244.040537	-0.099690	0.546660	0.001899	77.165634	47.926327	53.223747	0.000000	0.000000	0.000000	0.000000	0.000000	0.000000	0.003527	-0.015118	-0.016243	0.000000	0.000000	1.000000	139.000000	1.000000
15244.043870	-0.099690	0.546660	0.001899	77.165634	47.926327	53.223747	0.000000	0.000000	0.000000	0.000000	0.000000	0.000000	0.003527	-0.015118	-0.016243	0.000000	0.000000	1.000000	139.000000	1.000000
15244.047204	-0.099670	0.546576	0.001808	77.143234	47.995739	53.330082	0.000000	0.000000	0.000000	0.000000	0.000000	0.000000	0.005880	-0.025240	-0.027077	0.000000	0.000000	1.000000	139.000000	1.000000
15244.050537	-0.099670	0.546576	0.001808	77.143234	47.995739	53.330082	0.000000	0.000000	0.000000	0.000000	0.000000	0.000000	0.005880	-0.025240	-0.027077	0.000000	0.000000	1.000000	139.000000	1.000000
15244.053870	-0.099670	0.546576	0.001808	77.143234	47.995739	53.330082	0.000000	0.000000	0.000000	0.000000	0.000000	0.000000	0.005880	-0.025240	-0.027077	0.000000	0.000000	1.000000	139.000000	1.000000
15244.057204	-0.099670	0.546576	0.001808	77.105705	48.069527	53.450512	0.000000	0.000000	0.000000	0.000000	0.000000	0.000000	0.005880	-0.025240	-0.027077	0.000000	0.000000	1.000000	139.000000	1.000000
15244.060537	-0.099658	0.546551	0.001749	77.105705	48.069527	53.450512	0.000000	0.000000	0.000000	0.000000	0.000000	0.000000	0.003838	-0.007425	-0.017680	0.000000	0.000000	1.000000	139.000000	1.000000
15244.063870	-0.099658	0.546551	0.001749	77.105705	48.069527	53.450512	0.000000	0.000000	0.000000	0.000000	0.000000	0.000000	0.003838	-0.007425	-0.017680	0.000000	0.000000	1.000000	139.000000	1.000000
15244.067204	-0.099658	0.546551	0.001749	77.065277	48.132504	53.569622	0.000000	0.000000	0.000000	0.000000	0.000000	0.000000	0.003838	-0.007425	-0.017680	0.000000	0.000000	1.000000	139.000000	1.000000
15244.070537	-0.099658	0.546551	0.001749	77.065277	48.132504	53.569622	0.000000	0.000000	0.000000	0.000000	0.000000	0.000000	0.003838	-0.007425	-0.017680	0.000000	0.000000	1.000000	139.000000	1.000000
15244.073870	-0.099654	0.546535	0.001731	77.065277	48.132504	53.569622	0.000000	0.000000	0.000000	0.000000	0.000000	0.000000	0.001176	-0.005040	-0.005417	0.000000	0.000000	1.000000	139.000000	1.000000
15244.077204	-0.099654	0.546535	0.001731	77.030220	48.188435	53.666504	0.000000	0.000000	0.000000	0.000000	0.000000	0.000000	0.001176	-0.005040	-0.005417	0.000000	0.000000	1.000000	139.000000	1.000000
15244.080537	-0.099645	0.546527	0.001691	77.030220	48.188435	53.666504	0.000000	0.000000	0.000000	0.000000	0.000000	0.000000	0.002665	-0.002378	-0.012265	0.000000	0.000000	1.000000	139.000000	1.000000
15244.083870	-0.099645	0.546527	0.001691	77.030220	48.188435	53.666504	0.000000	0.000000	0.000000	0.000000	0.000000	0.000000	0.002665	-0.002378	-0.012265	0.000000	0.000000	1.000000	139.000000	1.000000
15244.087204	-0.099645	0.546527	0.001691	76.995171	48.243923	53.770931	0.000000	0.000000	0.000000	0.000000	0.000000	0.000000	0.002665	-0.002378	-0.012265	0.000000	0.000000	1.000000	139.000000	1.000000
15244.090537	-0.099645	0.546527	0.001691	76.995171	48.243923	53.770931	0.000000	0.000000	0.000000	0.000000	0.000000	0.000000	0.002665	-0.002378	-0.012265	0.000000	0.000000	1.000000	139.000000	1.000000
15244.093870	-0.099641	0.546510	0.001672	76.995171	48.243923	53.770931	0.000000	0.000000	0.000000	0.000000	0.000000	0.000000	0.001177	-0.005053	-0.005417	0.000000	0.000000	1.000000	139.000000	1.000000
15244.097204	-0.099641	0.546510	0.001672	76.957169	48.288761	53.866203	0.000000	0.000000	0.000000	0.000000	0.000000	0.000000	0.001177	-0.005053	-0.005417	0.000000	0.000000	1.000000	139.000000	1.000000
15244.100537	-0.099641	0.546510	0.001672	76.957169	48.288761	53.866203	0.000000	0.000000	0.000000	0.000000	0.000000	0.000000	0.001177	-0.005053	-0.005417	0.000000	0.000000	1.000000	139.000000	1.000000
15244.103870	-0.099641	0.546510	0.001672	76.957169	48.288761	53.866203	0.000000	0.000000	0.000000	0.000000	0.000000	0.000000	0.001177	-0.005053	-0.005417	0.000000	0.000000	1.000000	139.000000	1.000000
15244.107204	-0.099626	0.546536	0.001604	76.920532	48.331646	53.957722	0.000000	0.000000	0.000000	0.000000	0.000000	0.000000	0.004460	0.007972	-0.020544	0.000000	0.000000	1.000000	139.000000	1.000000
15244.110537	-0.099626	0.546536	0.001604	76.920532	48.331646	53.957722	0.000000	0.000000	0.000000	0.000000	0.000000	0.000000	0.004460	0.007972	-0.020544	0.000000	0.000000	1.000000	139.000000	1.000000
15244.113870	-0.099626	0.546536	0.001604	76.920532	48.331646	53.957722	0.000000	0.000000	0.000000	0.000000	0.000000	0.000000	0.004460	0.007972	-0.020544	0.000000	0.000000	1.000000	139.000000	1.000000
15244.117204	-0.099626	0.546536	0.001604	76.890656	48.366306	54.024033	0.000000	0.000000	0.000000	0.000000	0.000000	0.000000	0.004460	0.007972	-0.020544	0.000000	0.000000	1.000000	139.000000	1.000000
15244.120537	-0.099616	0.546554	0.001558	76.890656	48.366306	54.024033	0.000000	0.000000	0.000000	0.000000	0.000000	0.000000	0.002974	0.005307	-0.013697	0.000000	0.000000	1.000000	139.000000	1.000000
15244.123870	-0.099616	0.546554	0.001558	76.890656	48.366306	54.024033	0.000000	0.000000	0.000000	0.000000	0.000000	0.000000	0.002974	0.005307	-0.013697	0.000000	0.000000	1.000000	139.000000	1.000000
15244.127204	-0.099616	0.546554	0.001558	76.871658	48.388241	54.015343	0.000000	0.000000	0.000000	0.000000	0.000000	0.000000	0.002974	0.005307	-0.013697	0.000000	0.000000	1.000000	139.000000	1.000000
15244.130537	-0.099616	0.546554	0.001558	76.871658	48.388241	54.015343	0.000000	0.000000	0.000000	0.000000	0.000000	0.000000	0.002974	0.005307	-0.013697	0.000000	0.000000	1.000000	139.000000	1.000000
15244.133870	-0.099606	0.546572	0.001513	76.871658	48.388241	54.015343	0.000000	0.000000	0.000000	0.000000	0.000000	0.000000	0.002974	0.005307	-0.013697	0.000000	0.000000	1.000000	139.000000	1.000000
15244.137204	-0.099606	0.546572	0.001513	76.860779	48.400726	53.826839	0.000000	0.000000	0.000000	0.000000	0.000000	0.000000	0.002974	0.005307	-0.013697	0.000000	0.000000	1.000000	139.000000	1.000000
15244.140537	-0.099606	0.546572	0.001513	76.860779	48.400726	53.826839	0.000000	0.000000	0.000000	0.000000	0.000000	0.000000	0.002974	0.005307	-0.013697	0.000000	0.000000	1.000000	139.000000	1.000000
15244.143870	-0.099606	0.546572	0.001513	76.860779	48.400726	53.826839	0.000000	0.000000	0.000000	0.000000	0.000000	0.000000	0.002974	0.005307	-0.013697	0.000000	0.000000	1.000000	139.000000	1.000000
15244.147204	-0.099576	0.546618	0.001266	76.847534	48.440002	53.540058	0.000000	0.000000	0.000000	0.000000	0.000000	0.000000	0.009207	0.013747	-0.073898	0.000000	0.000000	1.000000	139.000000	1.000000
15244.150537	-0.099576	0.546618	0.001266	76.847534	48.440002	53.540058	0.000000	0.000000	0.000000	0.000000	0.000000	0.000000	0.000001	-0.000004	0.000000	0.000000	0.000000	1.000000	139.000000	1.000000
15244.153870	-0.099576	0.546618	0.001266	76.847534	48.440002	53.540058	0.000000	0.000000	0.000000	0.000000	0.000000	0.000000	0.000001	-0.000004	0.000000	0.000000	0.000000	1.000000	139.000000	1.000000
15244.157204	-0.099576	0.546618	0.001266	76.812561	48.501099	53.362503	0.000000	0.000000	0.000000	0.000000	0.000000	0.000000	0.000001	-0.000004	0.000000	0.000000	0.000000	1.000000	139.000000	1.000000
15244.160537	-0.099576	0.546618	0.001266	76.812561	48.501099	53.362503	0.000000	0.000000	0.000000	0.000000	0.000000	0.000000	0.000001	-0.000004	0.000000	0.000000	0.000000	1.000000	139.000000	1.000000
15244.163870	-0.099577	0.546646	0.001061	76.812561	48.501099	53.362503	0.000000	0.000000	0.000000	0.000000	0.000000	0.000000	-0.000283	0.008456	-0.061625	0.000000	0.000000	1.000000	139.000000	1.000000
15244.167204	-0.099577	0.546646	0.001061	76.751831	48.600811	53.358379	0.000000	0.000000	0.000000	0.000000	0.000000	0.000000	-0.000283	0.008456	-0.061625	0.000000	0.000000	1.000000	139.000000	1.000000
15244.170537	-0.099577	0.546646	0.001061	76.751831	48.600811	53.358379	0.000000	0.000000	0.000000	0.000000	0.000000	0.000000	-0.000283	0.008456	-0.061625	0.000000	0.000000	1.000000	139.000000	1.000000
15244.173870	-0.099577	0.546646	0.001061	76.751831	48.600811	53.358379	0.000000	0.000000	0.000000	0.000000	0.000000	0.000000	-0.000283	0.008456	-0.061625	0.000000	0.000000	1.000000	139.000000	1.000000
15244.177204	-0.099577	0.546695	0.000541	76.655518	48.727165	53.454857	0.000000	0.000000	0.000000	0.000000	0.000000	0.000000	-0.000217	0.014683	-0.156086	0.000000	0.000000	1.000000	139.000000	1.000000
15244.180537	-0.099577	0.546695	0.000541	76.655518	48.727165	53.454857	0.000000	0.000000	0.000000	0.000000	0.000000	0.000000	-0.000217	0.014683	-0.156086	0.000000	0.000000	1.000000	139.000000	1.000000
15244.183870	-0.099577	0.546695	0.000541	76.655518	48.727165	53.454857	0.000000	0.000000	0.000000	0.000000	0.000000	0.000000	-0.000217	0.014683	-0.156086	0.000000	0.000000	1.000000	139.000000	1.000000
15244.187204	-0.099577	0.546695	0.000541	76.523293	48.906425	53.597118	0.000000	0.000000	0.000000	0.000000	0.000000	0.000000	-0.000217	0.014683	-0.156086	0.000000	0.000000	1.000000	139.000000	1.000000
15244.190537	-0.099537	0.546732	0.000253	76.523293	48.906425	53.597118	0.000000	0.000000	0.000000	0.000000	0.000000	0.000000	0.011934	0.011263	-0.086213	0.000000	0.000000	1.000000	139.000000	1.000000
15244.193870	-0.099537	0.546732	0.000253	76.523293	48.906425	53.597118	0.000000	0.000000	0.000000	0.000000	0.000000	0.000000	0.011934	0.011263	-0.086213	0.000000	0.000000	1.000000	139.000000	1.000000
15244.197204	-0.099537	0.546732	0.000253	76.363029	48.984226	53.691643	0.000000	0.000000	0.000000	0.000000	0.000000	0.000000	0.011934	0.011263	-0.086213	0.000000	0.000000	1.000000	139.000000	1.000000
15244.200537	-0.099537	0.546732	0.000253	76.363029	48.984226	53.691643	0.000000	0.000000	0.000000	0.000000	0.000000	0.000000	0.011934	0.011263	-0.086213	0.000000	1.000000	1.000000	139.000000	1.000000
15244.203870	-0.099498	0.546770	-0.000034	76.363029	48.984226	53.691643	0.000000	0.000000	0.000000	0.000000	0.000000	0.000000	0.011944	0.011204	-0.086228	0.000000	1.000000	1.000000	139.000000	1.000000
