# Supplementary material for: Haptic Guidance Needs to Be Intuitive Not Just Informative to Improve Human Motor Accuracy
Source: PLoS One. 2016 Mar 16;11(3):e0150912. doi: 10.1371/journal.pone.0150912 (PMC4794196; doi:10.1371/journal.pone.0150912)
Supplement: S1 Data — (ZIP) [file pone.0150912.s001.zip › Subject6/exp1_0140.txt]

Time	PosX	PosY	PosZ	RotX	RotY	RotZ	ForceX	ForceY	ForceZ	MomentX	MomentY	MomentZ	VelocityX	VelocityY	VelocityZ	CalibratedWeight	ButtonDown	Condition	Trial	Visual
15245.915524	0.000216	0.556797	0.237538	83.790100	86.584091	86.497421	0.000000	0.000000	0.000000	0.000000	0.000000	0.000000	-0.108957	-0.050953	-0.152666	0.000000	1.000000	1.000000	140.000000	0.000000
15245.918858	0.000216	0.556797	0.237538	83.742828	87.137833	87.114189	0.000000	0.000000	0.000000	0.000000	0.000000	0.000000	-0.108957	-0.050953	-0.152666	0.000000	1.000000	1.000000	140.000000	0.000000
15245.922191	-0.000114	0.556597	0.236952	83.742828	87.137833	87.114189	0.000000	0.000000	0.000000	0.000000	0.000000	0.000000	-0.098908	-0.060050	-0.175890	0.000000	1.000000	1.000000	140.000000	0.000000
15245.925524	-0.000114	0.556597	0.236952	83.742828	87.137833	87.114189	0.000000	0.000000	0.000000	0.000000	0.000000	0.000000	-0.098908	-0.060050	-0.175890	0.000000	1.000000	1.000000	140.000000	0.000000
15245.928858	-0.000508	0.556333	0.236325	83.705399	87.609573	87.649445	0.000000	0.000000	0.000000	0.000000	0.000000	0.000000	-0.118486	-0.079106	-0.188049	0.000000	1.000000	1.000000	140.000000	0.000000
15245.932191	-0.000508	0.556333	0.236325	83.705399	87.609573	87.649445	0.000000	0.000000	0.000000	0.000000	0.000000	0.000000	-0.118486	-0.079106	-0.188049	0.000000	1.000000	1.000000	140.000000	0.000000
15245.935524	-0.000508	0.556333	0.236325	83.705399	87.609573	87.649445	0.000000	0.000000	0.000000	0.000000	0.000000	0.000000	-0.118486	-0.079106	-0.188049	0.000000	1.000000	1.000000	140.000000	0.000000
15245.938858	-0.000508	0.556333	0.236325	83.668503	87.967972	88.075806	0.000000	0.000000	0.000000	0.000000	0.000000	0.000000	-0.118486	-0.079106	-0.188049	0.000000	1.000000	1.000000	140.000000	0.000000
15245.942191	-0.000936	0.556027	0.235671	83.668503	87.967972	88.075806	0.000000	0.000000	0.000000	0.000000	0.000000	0.000000	-0.128128	-0.091789	-0.196343	0.000000	1.000000	1.000000	140.000000	0.000000
15245.945524	-0.000936	0.556027	0.235671	83.668503	87.967972	88.075806	0.000000	0.000000	0.000000	0.000000	0.000000	0.000000	-0.128128	-0.091789	-0.196343	0.000000	1.000000	1.000000	140.000000	0.000000
15245.948858	-0.001395	0.555729	0.234932	83.623177	88.058678	88.245728	0.000000	0.000000	0.000000	0.000000	0.000000	0.000000	-0.137693	-0.089433	-0.221481	0.000000	1.000000	1.000000	140.000000	0.000000
15245.952191	-0.001395	0.555729	0.234932	83.623177	88.058678	88.245728	0.000000	0.000000	0.000000	0.000000	0.000000	0.000000	-0.137693	-0.089433	-0.221481	0.000000	1.000000	1.000000	140.000000	0.000000
15245.955524	-0.001395	0.555729	0.234932	83.623177	88.058678	88.245728	0.000000	0.000000	0.000000	0.000000	0.000000	0.000000	-0.137693	-0.089433	-0.221481	0.000000	1.000000	1.000000	140.000000	0.000000
15245.958858	-0.001395	0.555729	0.234932	83.573036	87.993736	88.265480	0.000000	0.000000	0.000000	0.000000	0.000000	0.000000	-0.137693	-0.089433	-0.221481	0.000000	0.000000	1.000000	140.000000	0.000000
15245.962191	-0.001852	0.555389	0.234166	83.573036	87.993736	88.265480	0.000000	0.000000	0.000000	0.000000	0.000000	0.000000	-0.137376	-0.102053	-0.229936	0.000000	0.000000	1.000000	140.000000	0.000000
15245.965524	-0.001852	0.555389	0.234166	83.573036	87.993736	88.265480	0.000000	0.000000	0.000000	0.000000	0.000000	0.000000	-0.137376	-0.102053	-0.229936	0.000000	0.000000	1.000000	140.000000	0.000000
15245.968858	-0.002342	0.555057	0.233315	83.531944	87.801727	88.154938	0.000000	0.000000	0.000000	0.000000	0.000000	0.000000	-0.146820	-0.099686	-0.255276	0.000000	0.000000	1.000000	140.000000	0.000000
15245.972191	-0.002342	0.555057	0.233315	83.531944	87.801727	88.154938	0.000000	0.000000	0.000000	0.000000	0.000000	0.000000	-0.146820	-0.099686	-0.255276	0.000000	0.000000	1.000000	140.000000	0.000000
15245.975524	-0.002342	0.555057	0.233315	83.531944	87.801727	88.154938	0.000000	0.000000	0.000000	0.000000	0.000000	0.000000	-0.146820	-0.099686	-0.255276	0.000000	0.000000	1.000000	140.000000	0.000000
15245.978858	-0.002830	0.554753	0.232393	83.507286	87.426407	87.857941	0.000000	0.000000	0.000000	0.000000	0.000000	0.000000	-0.146369	-0.091019	-0.276720	0.000000	0.000000	1.000000	140.000000	0.000000
15245.982191	-0.002830	0.554753	0.232393	83.507286	87.426407	87.857941	0.000000	0.000000	0.000000	0.000000	0.000000	0.000000	-0.146369	-0.091019	-0.276720	0.000000	0.000000	1.000000	140.000000	0.000000
15245.985524	-0.002830	0.554753	0.232393	83.507286	87.426407	87.857941	0.000000	0.000000	0.000000	0.000000	0.000000	0.000000	-0.146369	-0.091019	-0.276720	0.000000	0.000000	1.000000	140.000000	0.000000
15245.988858	-0.003349	0.554516	0.231393	83.506416	86.966042	87.459290	0.000000	0.000000	0.000000	0.000000	0.000000	0.000000	-0.155671	-0.071103	-0.299895	0.000000	0.000000	1.000000	140.000000	0.000000
15245.992191	-0.003349	0.554516	0.231393	83.506416	86.966042	87.459290	0.000000	0.000000	0.000000	0.000000	0.000000	0.000000	-0.155671	-0.071103	-0.299895	0.000000	0.000000	1.000000	140.000000	0.000000
15245.995524	-0.003349	0.554516	0.231393	83.506416	86.966042	87.459290	0.000000	0.000000	0.000000	0.000000	0.000000	0.000000	-0.155671	-0.071103	-0.299895	0.000000	0.000000	1.000000	140.000000	0.000000
15245.998858	-0.003866	0.554324	0.230302	83.515602	86.306412	86.859497	0.000000	0.000000	0.000000	0.000000	0.000000	0.000000	-0.155063	-0.057611	-0.327166	0.000000	0.000000	1.000000	140.000000	0.000000
15246.002191	-0.003866	0.554324	0.230302	83.515602	86.306412	86.859497	0.000000	0.000000	0.000000	0.000000	0.000000	0.000000	-0.155063	-0.057611	-0.327166	0.000000	0.000000	1.000000	140.000000	0.000000
15246.005524	-0.003866	0.554324	0.230302	83.515602	86.306412	86.859497	0.000000	0.000000	0.000000	0.000000	0.000000	0.000000	-0.155063	-0.057611	-0.327166	0.000000	0.000000	1.000000	140.000000	0.000000
15246.008858	-0.004478	0.554177	0.229120	83.526581	85.486641	86.108093	0.000000	0.000000	0.000000	0.000000	0.000000	0.000000	-0.183714	-0.044236	-0.354765	0.000000	0.000000	1.000000	140.000000	0.000000
15246.012191	-0.004478	0.554177	0.229120	83.526581	85.486641	86.108093	0.000000	0.000000	0.000000	0.000000	0.000000	0.000000	-0.183714	-0.044236	-0.354765	0.000000	0.000000	1.000000	140.000000	0.000000
15246.015524	-0.004478	0.554177	0.229120	83.526581	85.486641	86.108093	0.000000	0.000000	0.000000	0.000000	0.000000	0.000000	-0.183714	-0.044236	-0.354765	0.000000	0.000000	1.000000	140.000000	0.000000
15246.018858	-0.005217	0.554102	0.227774	83.536194	84.512245	85.211098	0.000000	0.000000	0.000000	0.000000	0.000000	0.000000	-0.221733	-0.022446	-0.403659	0.000000	0.000000	1.000000	140.000000	0.000000
15246.022191	-0.005217	0.554102	0.227774	83.536194	84.512245	85.211098	0.000000	0.000000	0.000000	0.000000	0.000000	0.000000	-0.221733	-0.022446	-0.403659	0.000000	0.000000	1.000000	140.000000	0.000000
15246.025524	-0.005217	0.554102	0.227774	83.536194	84.512245	85.211098	0.000000	0.000000	0.000000	0.000000	0.000000	0.000000	-0.221733	-0.022446	-0.403659	0.000000	0.000000	1.000000	140.000000	0.000000
15246.028858	-0.006147	0.554087	0.226315	83.550346	83.469475	84.259193	0.000000	0.000000	0.000000	0.000000	0.000000	0.000000	-0.278966	-0.004472	-0.437796	0.000000	0.000000	1.000000	140.000000	0.000000
15246.032191	-0.006147	0.554087	0.226315	83.550346	83.469475	84.259193	0.000000	0.000000	0.000000	0.000000	0.000000	0.000000	-0.278966	-0.004472	-0.437796	0.000000	0.000000	1.000000	140.000000	0.000000
15246.035524	-0.006147	0.554087	0.226315	83.550346	83.469475	84.259193	0.000000	0.000000	0.000000	0.000000	0.000000	0.000000	-0.278966	-0.004472	-0.437796	0.000000	0.000000	1.000000	140.000000	0.000000
15246.038858	-0.007233	0.554106	0.224694	83.560844	82.653114	83.554703	0.000000	0.000000	0.000000	0.000000	0.000000	0.000000	-0.325825	0.005656	-0.486142	0.000000	0.000000	1.000000	140.000000	0.000000
15246.042191	-0.007233	0.554106	0.224694	83.560844	82.653114	83.554703	0.000000	0.000000	0.000000	0.000000	0.000000	0.000000	-0.325825	0.005656	-0.486142	0.000000	0.000000	1.000000	140.000000	0.000000
15246.045524	-0.007233	0.554106	0.224694	83.560844	82.653114	83.554703	0.000000	0.000000	0.000000	0.000000	0.000000	0.000000	-0.325825	0.005656	-0.486142	0.000000	0.000000	1.000000	140.000000	0.000000
15246.048858	-0.008538	0.554174	0.222891	83.568581	82.087090	83.112976	0.000000	0.000000	0.000000	0.000000	0.000000	0.000000	-0.391402	0.020440	-0.541031	0.000000	0.000000	1.000000	140.000000	0.000000
15246.052191	-0.008538	0.554174	0.222891	83.568581	82.087090	83.112976	0.000000	0.000000	0.000000	0.000000	0.000000	0.000000	-0.391402	0.020440	-0.541031	0.000000	0.000000	1.000000	140.000000	0.000000
15246.055524	-0.008538	0.554174	0.222891	83.568581	82.087090	83.112976	0.000000	0.000000	0.000000	0.000000	0.000000	0.000000	-0.391402	0.020440	-0.541031	0.000000	0.000000	1.000000	140.000000	0.000000
15246.058858	-0.009962	0.554274	0.220922	83.578072	82.007645	83.173615	0.000000	0.000000	0.000000	0.000000	0.000000	0.000000	-0.427232	0.030049	-0.590647	0.000000	0.000000	1.000000	140.000000	0.000000
15246.062191	-0.009962	0.554274	0.220922	83.578072	82.007645	83.173615	0.000000	0.000000	0.000000	0.000000	0.000000	0.000000	-0.427232	0.030049	-0.590647	0.000000	0.000000	1.000000	140.000000	0.000000
15246.065524	-0.009962	0.554274	0.220922	83.578072	82.007645	83.173615	0.000000	0.000000	0.000000	0.000000	0.000000	0.000000	-0.427232	0.030049	-0.590647	0.000000	0.000000	1.000000	140.000000	0.000000
15246.068858	-0.011567	0.554380	0.218738	83.574036	82.466789	83.796021	0.000000	0.000000	0.000000	0.000000	0.000000	0.000000	-0.481420	0.031704	-0.655286	0.000000	0.000000	1.000000	140.000000	0.000000
15246.072191	-0.011567	0.554380	0.218738	83.574036	82.466789	83.796021	0.000000	0.000000	0.000000	0.000000	0.000000	0.000000	-0.481420	0.031704	-0.655286	0.000000	0.000000	1.000000	140.000000	0.000000
15246.075524	-0.011567	0.554380	0.218738	83.574036	82.466789	83.796021	0.000000	0.000000	0.000000	0.000000	0.000000	0.000000	-0.481420	0.031704	-0.655286	0.000000	0.000000	1.000000	140.000000	0.000000
15246.078858	-0.013284	0.554564	0.216325	83.518044	83.465408	85.005768	0.000000	0.000000	0.000000	0.000000	0.000000	0.000000	-0.515330	0.055133	-0.723811	0.000000	0.000000	1.000000	140.000000	0.000000
15246.082191	-0.013284	0.554564	0.216325	83.518044	83.465408	85.005768	0.000000	0.000000	0.000000	0.000000	0.000000	0.000000	-0.515330	0.055133	-0.723811	0.000000	0.000000	1.000000	140.000000	0.000000
15246.085524	-0.013284	0.554564	0.216325	83.518044	83.465408	85.005768	0.000000	0.000000	0.000000	0.000000	0.000000	0.000000	-0.515330	0.055133	-0.723811	0.000000	0.000000	1.000000	140.000000	0.000000
15246.088858	-0.015080	0.554803	0.213668	83.387344	84.822662	86.630737	0.000000	0.000000	0.000000	0.000000	0.000000	0.000000	-0.538637	0.071709	-0.797309	0.000000	0.000000	1.000000	140.000000	0.000000
15246.092191	-0.015080	0.554803	0.213668	83.387344	84.822662	86.630737	0.000000	0.000000	0.000000	0.000000	0.000000	0.000000	-0.538637	0.071709	-0.797309	0.000000	0.000000	1.000000	140.000000	0.000000
15246.095524	-0.015080	0.554803	0.213668	83.387344	84.822662	86.630737	0.000000	0.000000	0.000000	0.000000	0.000000	0.000000	-0.538637	0.071709	-0.797309	0.000000	0.000000	1.000000	140.000000	0.000000
15246.098858	-0.016918	0.555189	0.210765	83.173233	86.230370	88.301003	0.000000	0.000000	0.000000	0.000000	0.000000	0.000000	-0.551498	0.115782	-0.870680	0.000000	0.000000	1.000000	140.000000	0.000000
15246.102191	-0.016918	0.555189	0.210765	83.173233	86.230370	88.301003	0.000000	0.000000	0.000000	0.000000	0.000000	0.000000	-0.551498	0.115782	-0.870680	0.000000	0.000000	1.000000	140.000000	0.000000
15246.105524	-0.016918	0.555189	0.210765	83.173233	86.230370	88.301003	0.000000	0.000000	0.000000	0.000000	0.000000	0.000000	-0.551498	0.115782	-0.870680	0.000000	0.000000	1.000000	140.000000	0.000000
15246.108858	-0.018892	0.555687	0.207651	82.899025	87.456413	89.871300	0.000000	0.000000	0.000000	0.000000	0.000000	0.000000	-0.592205	0.149396	-0.934240	0.000000	0.000000	1.000000	140.000000	0.000000
15246.112191	-0.018892	0.555687	0.207651	82.899025	87.456413	89.871300	0.000000	0.000000	0.000000	0.000000	0.000000	0.000000	-0.592205	0.149396	-0.934240	0.000000	0.000000	1.000000	140.000000	0.000000
15246.115524	-0.018892	0.555687	0.207651	82.899025	87.456413	89.871300	0.000000	0.000000	0.000000	0.000000	0.000000	0.000000	-0.592205	0.149396	-0.934240	0.000000	0.000000	1.000000	140.000000	0.000000
15246.118858	-0.020905	0.556391	0.204361	82.614090	88.311996	91.091164	0.000000	0.000000	0.000000	0.000000	0.000000	0.000000	-0.603741	0.211429	-0.987030	0.000000	0.000000	1.000000	140.000000	0.000000
15246.122191	-0.020905	0.556391	0.204361	82.614090	88.311996	91.091164	0.000000	0.000000	0.000000	0.000000	0.000000	0.000000	-0.603741	0.211429	-0.987030	0.000000	0.000000	1.000000	140.000000	0.000000
15246.125524	-0.020905	0.556391	0.204361	82.614090	88.311996	91.091164	0.000000	0.000000	0.000000	0.000000	0.000000	0.000000	-0.603741	0.211429	-0.987030	0.000000	0.000000	1.000000	140.000000	0.000000
15246.128858	-0.022984	0.557263	0.200897	82.375114	88.626900	91.636711	0.000000	0.000000	0.000000	0.000000	0.000000	0.000000	-0.623913	0.261364	-1.039361	0.000000	0.000000	1.000000	140.000000	0.000000
15246.132191	-0.022984	0.557263	0.200897	82.375114	88.626900	91.636711	0.000000	0.000000	0.000000	0.000000	0.000000	0.000000	-0.623913	0.261364	-1.039361	0.000000	0.000000	1.000000	140.000000	0.000000
15246.135524	-0.022984	0.557263	0.200897	82.375114	88.626900	91.636711	0.000000	0.000000	0.000000	0.000000	0.000000	0.000000	-0.623913	0.261364	-1.039361	0.000000	0.000000	1.000000	140.000000	0.000000
15246.138858	-0.025129	0.558301	0.197288	82.223228	88.438873	91.304901	0.000000	0.000000	0.000000	0.000000	0.000000	0.000000	-0.643503	0.311619	-1.082465	0.000000	0.000000	1.000000	140.000000	0.000000
15246.142191	-0.025129	0.558301	0.197288	82.223228	88.438873	91.304901	0.000000	0.000000	0.000000	0.000000	0.000000	0.000000	-0.643503	0.311619	-1.082465	0.000000	0.000000	1.000000	140.000000	0.000000
15246.145524	-0.025129	0.558301	0.197288	82.223228	88.438873	91.304901	0.000000	0.000000	0.000000	0.000000	0.000000	0.000000	-0.643503	0.311619	-1.082465	0.000000	0.000000	1.000000	140.000000	0.000000
15246.148858	-0.027306	0.559524	0.193549	82.157951	87.905472	90.219727	0.000000	0.000000	0.000000	0.000000	0.000000	0.000000	-0.653094	0.366797	-1.121742	0.000000	0.000000	1.000000	140.000000	0.000000
15246.152191	-0.027306	0.559524	0.193549	82.157951	87.905472	90.219727	0.000000	0.000000	0.000000	0.000000	0.000000	0.000000	-0.653094	0.366797	-1.121742	0.000000	0.000000	1.000000	140.000000	0.000000
15246.155524	-0.027306	0.559524	0.193549	82.157951	87.905472	90.219727	0.000000	0.000000	0.000000	0.000000	0.000000	0.000000	-0.653094	0.366797	-1.121742	0.000000	0.000000	1.000000	140.000000	0.000000
15246.158858	-0.029544	0.560911	0.189695	82.140923	87.110039	88.799652	0.000000	0.000000	0.000000	0.000000	0.000000	0.000000	-0.671427	0.416121	-1.156181	0.000000	0.000000	1.000000	140.000000	0.000000
15246.162191	-0.029544	0.560911	0.189695	82.140923	87.110039	88.799652	0.000000	0.000000	0.000000	0.000000	0.000000	0.000000	-0.671427	0.416121	-1.156181	0.000000	0.000000	1.000000	140.000000	0.000000
15246.165524	-0.029544	0.560911	0.189695	82.140923	87.110039	88.799652	0.000000	0.000000	0.000000	0.000000	0.000000	0.000000	-0.671427	0.416121	-1.156181	0.000000	0.000000	1.000000	140.000000	0.000000
15246.168858	-0.031780	0.562459	0.185727	82.135925	86.302193	87.745239	0.000000	0.000000	0.000000	0.000000	0.000000	0.000000	-0.670575	0.464249	-1.190498	0.000000	0.000000	1.000000	140.000000	0.000000
15246.172191	-0.031780	0.562459	0.185727	82.135925	86.302193	87.745239	0.000000	0.000000	0.000000	0.000000	0.000000	0.000000	-0.670575	0.464249	-1.190498	0.000000	0.000000	1.000000	140.000000	0.000000
15246.175524	-0.031780	0.562459	0.185727	82.135925	86.302193	87.745239	0.000000	0.000000	0.000000	0.000000	0.000000	0.000000	-0.670575	0.464249	-1.190498	0.000000	0.000000	1.000000	140.000000	0.000000
15246.178858	-0.033980	0.564127	0.181650	82.141449	85.594589	87.156853	0.000000	0.000000	0.000000	0.000000	0.000000	0.000000	-0.660154	0.500550	-1.223185	0.000000	0.000000	1.000000	140.000000	0.000000
15246.182191	-0.033980	0.564127	0.181650	82.141449	85.594589	87.156853	0.000000	0.000000	0.000000	0.000000	0.000000	0.000000	-0.660154	0.500550	-1.223185	0.000000	0.000000	1.000000	140.000000	0.000000
15246.185524	-0.033980	0.564127	0.181650	82.141449	85.594589	87.156853	0.000000	0.000000	0.000000	0.000000	0.000000	0.000000	-0.660154	0.500550	-1.223185	0.000000	0.000000	1.000000	140.000000	0.000000
15246.188858	-0.036146	0.565898	0.177482	82.153069	85.138550	86.804749	0.000000	0.000000	0.000000	0.000000	0.000000	0.000000	-0.649702	0.531423	-1.250207	0.000000	0.000000	1.000000	140.000000	0.000000
15246.192191	-0.036146	0.565898	0.177482	82.153069	85.138550	86.804749	0.000000	0.000000	0.000000	0.000000	0.000000	0.000000	-0.649702	0.531423	-1.250207	0.000000	0.000000	1.000000	140.000000	0.000000
15246.195524	-0.036146	0.565898	0.177482	82.153069	85.138550	86.804749	0.000000	0.000000	0.000000	0.000000	0.000000	0.000000	-0.649702	0.531423	-1.250207	0.000000	0.000000	1.000000	140.000000	0.000000
15246.198858	-0.038333	0.567763	0.173185	82.162834	84.979462	86.576752	0.000000	0.000000	0.000000	0.000000	0.000000	0.000000	-0.656255	0.559448	-1.289171	0.000000	0.000000	1.000000	140.000000	0.000000
15246.202191	-0.038333	0.567763	0.173185	82.162834	84.979462	86.576752	0.000000	0.000000	0.000000	0.000000	0.000000	0.000000	-0.656255	0.559448	-1.289171	0.000000	0.000000	1.000000	140.000000	0.000000
15246.205524	-0.038333	0.567763	0.173185	82.162834	84.979462	86.576752	0.000000	0.000000	0.000000	0.000000	0.000000	0.000000	-0.656255	0.559448	-1.289171	0.000000	0.000000	1.000000	140.000000	0.000000
15246.208858	-0.040544	0.569676	0.168818	82.169525	85.060516	86.436897	0.000000	0.000000	0.000000	0.000000	0.000000	0.000000	-0.663190	0.573680	-1.310232	0.000000	0.000000	1.000000	140.000000	0.000000
15246.212191	-0.040544	0.569676	0.168818	82.169525	85.060516	86.436897	0.000000	0.000000	0.000000	0.000000	0.000000	0.000000	-0.663190	0.573680	-1.310232	0.000000	0.000000	1.000000	140.000000	0.000000
15246.215524	-0.040544	0.569676	0.168818	82.169525	85.060516	86.436897	0.000000	0.000000	0.000000	0.000000	0.000000	0.000000	-0.663190	0.573680	-1.310232	0.000000	0.000000	1.000000	140.000000	0.000000
15246.218858	-0.042802	0.571661	0.164335	82.173637	85.289146	86.596779	0.000000	0.000000	0.000000	0.000000	0.000000	0.000000	-0.677512	0.595487	-1.344690	0.000000	0.000000	1.000000	140.000000	0.000000
15246.222191	-0.042802	0.571661	0.164335	82.173637	85.289146	86.596779	0.000000	0.000000	0.000000	0.000000	0.000000	0.000000	-0.677512	0.595487	-1.344690	0.000000	0.000000	1.000000	140.000000	0.000000
15246.225524	-0.042802	0.571661	0.164335	82.173637	85.289146	86.596779	0.000000	0.000000	0.000000	0.000000	0.000000	0.000000	-0.677512	0.595487	-1.344690	0.000000	0.000000	1.000000	140.000000	0.000000
15246.228858	-0.045170	0.573660	0.159815	82.179832	85.546333	86.898582	0.000000	0.000000	0.000000	0.000000	0.000000	0.000000	-0.710257	0.599983	-1.355978	0.000000	0.000000	1.000000	140.000000	0.000000
15246.232191	-0.045170	0.573660	0.159815	82.179832	85.546333	86.898582	0.000000	0.000000	0.000000	0.000000	0.000000	0.000000	-0.710257	0.599983	-1.355978	0.000000	0.000000	1.000000	140.000000	0.000000
15246.235524	-0.045170	0.573660	0.159815	82.179832	85.546333	86.898582	0.000000	0.000000	0.000000	0.000000	0.000000	0.000000	-0.710257	0.599983	-1.355978	0.000000	0.000000	1.000000	140.000000	0.000000
15246.238858	-0.047638	0.575714	0.155193	82.189476	85.756500	87.137543	0.000000	0.000000	0.000000	0.000000	0.000000	0.000000	-0.740481	0.616140	-1.386590	0.000000	0.000000	1.000000	140.000000	0.000000
15246.242191	-0.047638	0.575714	0.155193	82.189476	85.756500	87.137543	0.000000	0.000000	0.000000	0.000000	0.000000	0.000000	-0.740481	0.616140	-1.386590	0.000000	0.000000	1.000000	140.000000	0.000000
15246.245524	-0.047638	0.575714	0.155193	82.189476	85.756500	87.137543	0.000000	0.000000	0.000000	0.000000	0.000000	0.000000	-0.740481	0.616140	-1.386590	0.000000	0.000000	1.000000	140.000000	0.000000
15246.248858	-0.050180	0.577746	0.150539	82.196388	85.666565	87.016045	0.000000	0.000000	0.000000	0.000000	0.000000	0.000000	-0.762429	0.609614	-1.396179	0.000000	0.000000	1.000000	140.000000	0.000000
15246.252191	-0.050180	0.577746	0.150539	82.196388	85.666565	87.016045	0.000000	0.000000	0.000000	0.000000	0.000000	0.000000	-0.762429	0.609614	-1.396179	0.000000	0.000000	1.000000	140.000000	0.000000
15246.255524	-0.050180	0.577746	0.150539	82.196388	85.666565	87.016045	0.000000	0.000000	0.000000	0.000000	0.000000	0.000000	-0.762429	0.609614	-1.396179	0.000000	0.000000	1.000000	140.000000	0.000000
15246.258858	-0.052843	0.579795	0.145784	82.205376	85.267334	86.546661	0.000000	0.000000	0.000000	0.000000	0.000000	0.000000	-0.799022	0.614558	-1.426643	0.000000	0.000000	1.000000	140.000000	0.000000
15246.262191	-0.052843	0.579795	0.145784	82.205376	85.267334	86.546661	0.000000	0.000000	0.000000	0.000000	0.000000	0.000000	-0.799022	0.614558	-1.426643	0.000000	0.000000	1.000000	140.000000	0.000000
15246.265524	-0.052843	0.579795	0.145784	82.205376	85.267334	86.546661	0.000000	0.000000	0.000000	0.000000	0.000000	0.000000	-0.799022	0.614558	-1.426643	0.000000	0.000000	1.000000	140.000000	0.000000
15246.268858	-0.055488	0.581840	0.141017	82.217949	84.541634	85.689232	0.000000	0.000000	0.000000	0.000000	0.000000	0.000000	-0.793625	0.613451	-1.430203	0.000000	0.000000	1.000000	140.000000	0.000000
15246.272191	-0.055488	0.581840	0.141017	82.217949	84.541634	85.689232	0.000000	0.000000	0.000000	0.000000	0.000000	0.000000	-0.793625	0.613451	-1.430203	0.000000	0.000000	1.000000	140.000000	0.000000
15246.275524	-0.055488	0.581840	0.141017	82.217949	84.541634	85.689232	0.000000	0.000000	0.000000	0.000000	0.000000	0.000000	-0.793625	0.613451	-1.430203	0.000000	0.000000	1.000000	140.000000	0.000000
15246.278858	-0.058167	0.583853	0.136182	82.230400	83.622833	84.572708	0.000000	0.000000	0.000000	0.000000	0.000000	0.000000	-0.803441	0.603876	-1.450525	0.000000	0.000000	1.000000	140.000000	0.000000
15246.282191	-0.058167	0.583853	0.136182	82.230400	83.622833	84.572708	0.000000	0.000000	0.000000	0.000000	0.000000	0.000000	-0.803441	0.603876	-1.450525	0.000000	0.000000	1.000000	140.000000	0.000000
15246.285524	-0.058167	0.583853	0.136182	82.230400	83.622833	84.572708	0.000000	0.000000	0.000000	0.000000	0.000000	0.000000	-0.803441	0.603876	-1.450525	0.000000	0.000000	1.000000	140.000000	0.000000
15246.288858	-0.060826	0.585849	0.131357	82.244652	82.359802	83.263214	0.000000	0.000000	0.000000	0.000000	0.000000	0.000000	-0.797897	0.598795	-1.447462	0.000000	0.000000	1.000000	140.000000	0.000000
15246.292191	-0.060826	0.585849	0.131357	82.244652	82.359802	83.263214	0.000000	0.000000	0.000000	0.000000	0.000000	0.000000	-0.797897	0.598795	-1.447462	0.000000	0.000000	1.000000	140.000000	0.000000
15246.295524	-0.060826	0.585849	0.131357	82.244652	82.359802	83.263214	0.000000	0.000000	0.000000	0.000000	0.000000	0.000000	-0.797897	0.598795	-1.447462	0.000000	0.000000	1.000000	140.000000	0.000000
15246.298858	-0.063493	0.587808	0.126525	82.255241	80.705940	81.635262	0.000000	0.000000	0.000000	0.000000	0.000000	0.000000	-0.800113	0.587732	-1.449423	0.000000	0.000000	1.000000	140.000000	0.000000
15246.302191	-0.063493	0.587808	0.126525	82.255241	80.705940	81.635262	0.000000	0.000000	0.000000	0.000000	0.000000	0.000000	-0.800113	0.587732	-1.449423	0.000000	0.000000	1.000000	140.000000	0.000000
15246.305524	-0.063493	0.587808	0.126525	82.255241	80.705940	81.635262	0.000000	0.000000	0.000000	0.000000	0.000000	0.000000	-0.800113	0.587732	-1.449423	0.000000	0.000000	1.000000	140.000000	0.000000
15246.308858	-0.066109	0.589742	0.121672	82.251266	78.623917	79.364922	0.000000	0.000000	0.000000	0.000000	0.000000	0.000000	-0.784747	0.580341	-1.455915	0.000000	0.000000	1.000000	140.000000	0.000000
15246.312191	-0.066109	0.589742	0.121672	82.251266	78.623917	79.364922	0.000000	0.000000	0.000000	0.000000	0.000000	0.000000	-0.784747	0.580341	-1.455915	0.000000	0.000000	1.000000	140.000000	0.000000
15246.315524	-0.066109	0.589742	0.121672	82.251266	78.623917	79.364922	0.000000	0.000000	0.000000	0.000000	0.000000	0.000000	-0.784747	0.580341	-1.455915	0.000000	0.000000	1.000000	140.000000	0.000000
15246.318858	-0.068760	0.591660	0.116825	82.220245	76.208244	76.468758	0.000000	0.000000	0.000000	0.000000	0.000000	0.000000	-0.795181	0.575410	-1.454037	0.000000	0.000000	1.000000	140.000000	0.000000
15246.322191	-0.068760	0.591660	0.116825	82.220245	76.208244	76.468758	0.000000	0.000000	0.000000	0.000000	0.000000	0.000000	-0.795181	0.575410	-1.454037	0.000000	0.000000	1.000000	140.000000	0.000000
15246.325524	-0.068760	0.591660	0.116825	82.220245	76.208244	76.468758	0.000000	0.000000	0.000000	0.000000	0.000000	0.000000	-0.795181	0.575410	-1.454037	0.000000	0.000000	1.000000	140.000000	0.000000
15246.328858	-0.071340	0.593571	0.112035	82.139000	73.695351	73.747337	0.000000	0.000000	0.000000	0.000000	0.000000	0.000000	-0.774111	0.573271	-1.436975	0.000000	0.000000	1.000000	140.000000	0.000000
15246.332191	-0.071340	0.593571	0.112035	82.139000	73.695351	73.747337	0.000000	0.000000	0.000000	0.000000	0.000000	0.000000	-0.774111	0.573271	-1.436975	0.000000	0.000000	1.000000	140.000000	0.000000
15246.335524	-0.071340	0.593571	0.112035	82.139000	73.695351	73.747337	0.000000	0.000000	0.000000	0.000000	0.000000	0.000000	-0.774111	0.573271	-1.436975	0.000000	0.000000	1.000000	140.000000	0.000000
15246.338858	-0.073819	0.595498	0.107263	82.004929	71.190865	71.577789	0.000000	0.000000	0.000000	0.000000	0.000000	0.000000	-0.743821	0.578039	-1.431621	0.000000	0.000000	1.000000	140.000000	0.000000
15246.342191	-0.073819	0.595498	0.107263	82.004929	71.190865	71.577789	0.000000	0.000000	0.000000	0.000000	0.000000	0.000000	-0.743821	0.578039	-1.431621	0.000000	0.000000	1.000000	140.000000	0.000000
15246.345524	-0.073819	0.595498	0.107263	82.004929	71.190865	71.577789	0.000000	0.000000	0.000000	0.000000	0.000000	0.000000	-0.743821	0.578039	-1.431621	0.000000	0.000000	1.000000	140.000000	0.000000
15246.348858	-0.076156	0.597408	0.102585	81.841606	68.891518	69.690796	0.000000	0.000000	0.000000	0.000000	0.000000	0.000000	-0.700845	0.573015	-1.403523	0.000000	0.000000	1.000000	140.000000	0.000000
15246.352191	-0.076156	0.597408	0.102585	81.841606	68.891518	69.690796	0.000000	0.000000	0.000000	0.000000	0.000000	0.000000	-0.700845	0.573015	-1.403523	0.000000	0.000000	1.000000	140.000000	0.000000
15246.355524	-0.076156	0.597408	0.102585	81.841606	68.891518	69.690796	0.000000	0.000000	0.000000	0.000000	0.000000	0.000000	-0.700845	0.573015	-1.403523	0.000000	0.000000	1.000000	140.000000	0.000000
15246.358858	-0.078301	0.599354	0.098018	81.689346	66.783615	67.960022	0.000000	0.000000	0.000000	0.000000	0.000000	0.000000	-0.643622	0.583765	-1.370182	0.000000	0.000000	1.000000	140.000000	0.000000
15246.362191	-0.078301	0.599354	0.098018	81.689346	66.783615	67.960022	0.000000	0.000000	0.000000	0.000000	0.000000	0.000000	-0.643622	0.583765	-1.370182	0.000000	0.000000	1.000000	140.000000	0.000000
15246.365524	-0.078301	0.599354	0.098018	81.689346	66.783615	67.960022	0.000000	0.000000	0.000000	0.000000	0.000000	0.000000	-0.643622	0.583765	-1.370182	0.000000	0.000000	1.000000	140.000000	0.000000
15246.368858	-0.080311	0.601316	0.093542	81.580658	64.855141	66.361404	0.000000	0.000000	0.000000	0.000000	0.000000	0.000000	-0.603084	0.588803	-1.342628	0.000000	0.000000	1.000000	140.000000	0.000000
15246.372191	-0.080311	0.601316	0.093542	81.580658	64.855141	66.361404	0.000000	0.000000	0.000000	0.000000	0.000000	0.000000	-0.603084	0.588803	-1.342628	0.000000	0.000000	1.000000	140.000000	0.000000
15246.375524	-0.080311	0.601316	0.093542	81.580658	64.855141	66.361404	0.000000	0.000000	0.000000	0.000000	0.000000	0.000000	-0.603084	0.588803	-1.342628	0.000000	0.000000	1.000000	140.000000	0.000000
15246.378858	-0.082116	0.603287	0.089195	81.533386	63.175991	64.935394	0.000000	0.000000	0.000000	0.000000	0.000000	0.000000	-0.541389	0.591178	-1.304103	0.000000	0.000000	1.000000	140.000000	0.000000
15246.382191	-0.082116	0.603287	0.089195	81.533386	63.175991	64.935394	0.000000	0.000000	0.000000	0.000000	0.000000	0.000000	-0.541389	0.591178	-1.304103	0.000000	0.000000	1.000000	140.000000	0.000000
15246.385524	-0.082116	0.603287	0.089195	81.533386	63.175991	64.935394	0.000000	0.000000	0.000000	0.000000	0.000000	0.000000	-0.541389	0.591178	-1.304103	0.000000	0.000000	1.000000	140.000000	0.000000
15246.388858	-0.083738	0.605237	0.084924	81.511353	61.739017	63.680832	0.000000	0.000000	0.000000	0.000000	0.000000	0.000000	-0.486777	0.585042	-1.281461	0.000000	0.000000	1.000000	140.000000	0.000000
15246.392191	-0.083738	0.605237	0.084924	81.511353	61.739017	63.680832	0.000000	0.000000	0.000000	0.000000	0.000000	0.000000	-0.486777	0.585042	-1.281461	0.000000	0.000000	1.000000	140.000000	0.000000
15246.395524	-0.083738	0.605237	0.084924	81.511353	61.739017	63.680832	0.000000	0.000000	0.000000	0.000000	0.000000	0.000000	-0.486777	0.585042	-1.281461	0.000000	0.000000	1.000000	140.000000	0.000000
15246.398858	-0.085315	0.607158	0.080733	81.546570	60.476116	62.466015	0.000000	0.000000	0.000000	0.000000	0.000000	0.000000	-0.472891	0.576360	-1.257351	0.000000	0.000000	1.000000	140.000000	0.000000
15246.402191	-0.085315	0.607158	0.080733	81.546570	60.476116	62.466015	0.000000	0.000000	0.000000	0.000000	0.000000	0.000000	-0.472891	0.576360	-1.257351	0.000000	0.000000	1.000000	140.000000	0.000000
15246.405524	-0.085315	0.607158	0.080733	81.546570	60.476116	62.466015	0.000000	0.000000	0.000000	0.000000	0.000000	0.000000	-0.472891	0.576360	-1.257351	0.000000	0.000000	1.000000	140.000000	0.000000
15246.408858	-0.086860	0.609031	0.076544	81.647675	59.435097	61.274933	0.000000	0.000000	0.000000	0.000000	0.000000	0.000000	-0.463479	0.561866	-1.256530	0.000000	0.000000	1.000000	140.000000	0.000000
15246.412191	-0.086860	0.609031	0.076544	81.647675	59.435097	61.274933	0.000000	0.000000	0.000000	0.000000	0.000000	0.000000	-0.463479	0.561866	-1.256530	0.000000	0.000000	1.000000	140.000000	0.000000
15246.415524	-0.086860	0.609031	0.076544	81.647675	59.435097	61.274933	0.000000	0.000000	0.000000	0.000000	0.000000	0.000000	-0.463479	0.561866	-1.256530	0.000000	0.000000	1.000000	140.000000	0.000000
15246.418858	-0.088436	0.610878	0.072426	81.776726	58.565681	60.248417	0.000000	0.000000	0.000000	0.000000	0.000000	0.000000	-0.472959	0.554055	-1.235472	0.000000	0.000000	1.000000	140.000000	0.000000
15246.422191	-0.088436	0.610878	0.072426	81.776726	58.565681	60.248417	0.000000	0.000000	0.000000	0.000000	0.000000	0.000000	-0.472959	0.554055	-1.235472	0.000000	0.000000	1.000000	140.000000	0.000000
15246.425524	-0.088436	0.610878	0.072426	81.776726	58.565681	60.248417	0.000000	0.000000	0.000000	0.000000	0.000000	0.000000	-0.472959	0.554055	-1.235472	0.000000	0.000000	1.000000	140.000000	0.000000
15246.428858	-0.090019	0.612701	0.068383	81.864960	57.852310	59.566593	0.000000	0.000000	0.000000	0.000000	0.000000	0.000000	-0.474963	0.546790	-1.212947	0.000000	0.000000	1.000000	140.000000	0.000000
15246.432191	-0.090019	0.612701	0.068383	81.864960	57.852310	59.566593	0.000000	0.000000	0.000000	0.000000	0.000000	0.000000	-0.474963	0.546790	-1.212947	0.000000	0.000000	1.000000	140.000000	0.000000
15246.435524	-0.090019	0.612701	0.068383	81.864960	57.852310	59.566593	0.000000	0.000000	0.000000	0.000000	0.000000	0.000000	-0.474963	0.546790	-1.212947	0.000000	0.000000	1.000000	140.000000	0.000000
15246.438858	-0.091559	0.614452	0.064418	81.869286	57.262177	59.186245	0.000000	0.000000	0.000000	0.000000	0.000000	0.000000	-0.461977	0.525361	-1.189409	0.000000	0.000000	1.000000	140.000000	0.000000
15246.442191	-0.091559	0.614452	0.064418	81.869286	57.262177	59.186245	0.000000	0.000000	0.000000	0.000000	0.000000	0.000000	-0.461977	0.525361	-1.189409	0.000000	0.000000	1.000000	140.000000	0.000000
15246.445524	-0.091559	0.614452	0.064418	81.869286	57.262177	59.186245	0.000000	0.000000	0.000000	0.000000	0.000000	0.000000	-0.461977	0.525361	-1.189409	0.000000	0.000000	1.000000	140.000000	0.000000
15246.448858	-0.093022	0.616157	0.060617	81.835526	56.765137	58.919411	0.000000	0.000000	0.000000	0.000000	0.000000	0.000000	-0.438826	0.511621	-1.140202	0.000000	0.000000	1.000000	140.000000	0.000000
15246.452191	-0.093022	0.616157	0.060617	81.835526	56.765137	58.919411	0.000000	0.000000	0.000000	0.000000	0.000000	0.000000	-0.438826	0.511621	-1.140202	0.000000	0.000000	1.000000	140.000000	0.000000
15246.455524	-0.093022	0.616157	0.060617	81.835526	56.765137	58.919411	0.000000	0.000000	0.000000	0.000000	0.000000	0.000000	-0.438826	0.511621	-1.140202	0.000000	0.000000	1.000000	140.000000	0.000000
15246.458858	-0.094348	0.617748	0.056911	81.804993	56.273617	58.644360	0.000000	0.000000	0.000000	0.000000	0.000000	0.000000	-0.397685	0.477263	-1.112059	0.000000	0.000000	1.000000	140.000000	0.000000
15246.462191	-0.094348	0.617748	0.056911	81.804993	56.273617	58.644360	0.000000	0.000000	0.000000	0.000000	0.000000	0.000000	-0.397685	0.477263	-1.112059	0.000000	0.000000	1.000000	140.000000	0.000000
15246.465524	-0.094348	0.617748	0.056911	81.804993	56.273617	58.644360	0.000000	0.000000	0.000000	0.000000	0.000000	0.000000	-0.397685	0.477263	-1.112059	0.000000	0.000000	1.000000	140.000000	0.000000
15246.468858	-0.095543	0.619248	0.053314	81.787041	55.817242	58.388004	0.000000	0.000000	0.000000	0.000000	0.000000	0.000000	-0.358480	0.449825	-1.078872	0.000000	0.000000	1.000000	140.000000	0.000000
15246.472191	-0.095543	0.619248	0.053314	81.787041	55.817242	58.388004	0.000000	0.000000	0.000000	0.000000	0.000000	0.000000	-0.358480	0.449825	-1.078872	0.000000	0.000000	1.000000	140.000000	0.000000
15246.475524	-0.095543	0.619248	0.053314	81.787041	55.817242	58.388004	0.000000	0.000000	0.000000	0.000000	0.000000	0.000000	-0.358480	0.449825	-1.078872	0.000000	0.000000	1.000000	140.000000	0.000000
15246.478858	-0.096650	0.620674	0.049775	81.771919	55.386105	58.139515	0.000000	0.000000	0.000000	0.000000	0.000000	0.000000	-0.332186	0.428010	-1.061758	0.000000	0.000000	1.000000	140.000000	0.000000
15246.482191	-0.096650	0.620674	0.049775	81.771919	55.386105	58.139515	0.000000	0.000000	0.000000	0.000000	0.000000	0.000000	-0.332186	0.428010	-1.061758	0.000000	0.000000	1.000000	140.000000	0.000000
15246.485524	-0.096650	0.620674	0.049775	81.771919	55.386105	58.139515	0.000000	0.000000	0.000000	0.000000	0.000000	0.000000	-0.332186	0.428010	-1.061758	0.000000	0.000000	1.000000	140.000000	0.000000
15246.488858	-0.097724	0.622022	0.046308	81.757973	54.978310	57.919842	0.000000	0.000000	0.000000	0.000000	0.000000	0.000000	-0.322228	0.404316	-1.040048	0.000000	0.000000	1.000000	140.000000	0.000000
15246.492191	-0.097724	0.622022	0.046308	81.757973	54.978310	57.919842	0.000000	0.000000	0.000000	0.000000	0.000000	0.000000	-0.322228	0.404316	-1.040048	0.000000	0.000000	1.000000	140.000000	0.000000
15246.495524	-0.097724	0.622022	0.046308	81.757973	54.978310	57.919842	0.000000	0.000000	0.000000	0.000000	0.000000	0.000000	-0.322228	0.404316	-1.040048	0.000000	0.000000	1.000000	140.000000	0.000000
15246.498858	-0.098785	0.623301	0.042887	81.745163	54.590919	57.720783	0.000000	0.000000	0.000000	0.000000	0.000000	0.000000	-0.318419	0.383569	-1.026410	0.000000	0.000000	1.000000	140.000000	0.000000
15246.502191	-0.098785	0.623301	0.042887	81.745163	54.590919	57.720783	0.000000	0.000000	0.000000	0.000000	0.000000	0.000000	-0.318419	0.383569	-1.026410	0.000000	0.000000	1.000000	140.000000	0.000000
15246.505524	-0.098785	0.623301	0.042887	81.745163	54.590919	57.720783	0.000000	0.000000	0.000000	0.000000	0.000000	0.000000	-0.318419	0.383569	-1.026410	0.000000	0.000000	1.000000	140.000000	0.000000
15246.508858	-0.099822	0.624469	0.039572	81.732811	54.208462	57.503075	0.000000	0.000000	0.000000	0.000000	0.000000	0.000000	-0.311080	0.350478	-0.994423	0.000000	0.000000	1.000000	140.000000	0.000000
15246.512191	-0.099822	0.624469	0.039572	81.732811	54.208462	57.503075	0.000000	0.000000	0.000000	0.000000	0.000000	0.000000	-0.311080	0.350478	-0.994423	0.000000	0.000000	1.000000	140.000000	0.000000
15246.515524	-0.099822	0.624469	0.039572	81.732811	54.208462	57.503075	0.000000	0.000000	0.000000	0.000000	0.000000	0.000000	-0.311080	0.350478	-0.994423	0.000000	0.000000	1.000000	140.000000	0.000000
15246.518858	-0.100877	0.625565	0.036323	81.722275	53.853207	57.262573	0.000000	0.000000	0.000000	0.000000	0.000000	0.000000	-0.316331	0.328750	-0.974660	0.000000	0.000000	1.000000	140.000000	0.000000
15246.522191	-0.100877	0.625565	0.036323	81.722275	53.853207	57.262573	0.000000	0.000000	0.000000	0.000000	0.000000	0.000000	-0.316331	0.328750	-0.974660	0.000000	0.000000	1.000000	140.000000	0.000000
15246.525524	-0.100877	0.625565	0.036323	81.722275	53.853207	57.262573	0.000000	0.000000	0.000000	0.000000	0.000000	0.000000	-0.316331	0.328750	-0.974660	0.000000	0.000000	1.000000	140.000000	0.000000
15246.528858	-0.101892	0.626596	0.033217	81.704079	53.456669	56.967346	0.000000	0.000000	0.000000	0.000000	0.000000	0.000000	-0.304578	0.309375	-0.931996	0.000000	0.000000	1.000000	140.000000	0.000000
15246.532191	-0.101892	0.626596	0.033217	81.704079	53.456669	56.967346	0.000000	0.000000	0.000000	0.000000	0.000000	0.000000	-0.304578	0.309375	-0.931996	0.000000	0.000000	1.000000	140.000000	0.000000
15246.535524	-0.101892	0.626596	0.033217	81.704079	53.456669	56.967346	0.000000	0.000000	0.000000	0.000000	0.000000	0.000000	-0.304578	0.309375	-0.931996	0.000000	0.000000	1.000000	140.000000	0.000000
15246.538858	-0.102872	0.627538	0.030262	81.659500	53.005253	56.669476	0.000000	0.000000	0.000000	0.000000	0.000000	0.000000	-0.294115	0.282688	-0.886272	0.000000	0.000000	1.000000	140.000000	0.000000
15246.542191	-0.102872	0.627538	0.030262	81.659500	53.005253	56.669476	0.000000	0.000000	0.000000	0.000000	0.000000	0.000000	-0.294115	0.282688	-0.886272	0.000000	0.000000	1.000000	140.000000	0.000000
15246.545524	-0.102872	0.627538	0.030262	81.659500	53.005253	56.669476	0.000000	0.000000	0.000000	0.000000	0.000000	0.000000	-0.294115	0.282688	-0.886272	0.000000	0.000000	1.000000	140.000000	0.000000
15246.548858	-0.103781	0.628435	0.027500	81.582375	52.634113	56.500393	0.000000	0.000000	0.000000	0.000000	0.000000	0.000000	-0.272421	0.269075	-0.828650	0.000000	0.000000	1.000000	140.000000	0.000000
15246.552191	-0.103781	0.628435	0.027500	81.582375	52.634113	56.500393	0.000000	0.000000	0.000000	0.000000	0.000000	0.000000	-0.272421	0.269075	-0.828650	0.000000	0.000000	1.000000	140.000000	0.000000
15246.555524	-0.103781	0.628435	0.027500	81.582375	52.634113	56.500393	0.000000	0.000000	0.000000	0.000000	0.000000	0.000000	-0.272421	0.269075	-0.828650	0.000000	0.000000	1.000000	140.000000	0.000000
15246.558858	-0.104615	0.629222	0.024912	81.481979	52.517319	56.619030	0.000000	0.000000	0.000000	0.000000	0.000000	0.000000	-0.250450	0.236165	-0.776513	0.000000	0.000000	1.000000	140.000000	0.000000
15246.562191	-0.104615	0.629222	0.024912	81.481979	52.517319	56.619030	0.000000	0.000000	0.000000	0.000000	0.000000	0.000000	-0.250450	0.236165	-0.776513	0.000000	0.000000	1.000000	140.000000	0.000000
15246.565524	-0.104615	0.629222	0.024912	81.481979	52.517319	56.619030	0.000000	0.000000	0.000000	0.000000	0.000000	0.000000	-0.250450	0.236165	-0.776513	0.000000	0.000000	1.000000	140.000000	0.000000
15246.568858	-0.105436	0.629943	0.022427	81.376892	52.496716	56.826710	0.000000	0.000000	0.000000	0.000000	0.000000	0.000000	-0.246154	0.216180	-0.745390	0.000000	0.000000	1.000000	140.000000	0.000000
15246.572191	-0.105436	0.629943	0.022427	81.376892	52.496716	56.826710	0.000000	0.000000	0.000000	0.000000	0.000000	0.000000	-0.246154	0.216180	-0.745390	0.000000	0.000000	1.000000	140.000000	0.000000
15246.575524	-0.105436	0.629943	0.022427	81.376892	52.496716	56.826710	0.000000	0.000000	0.000000	0.000000	0.000000	0.000000	-0.246154	0.216180	-0.745390	0.000000	0.000000	1.000000	140.000000	0.000000
15246.578858	-0.106314	0.630619	0.020046	81.288368	52.453499	57.001923	0.000000	0.000000	0.000000	0.000000	0.000000	0.000000	-0.263591	0.202819	-0.714343	0.000000	0.000000	1.000000	140.000000	0.000000
15246.582191	-0.106314	0.630619	0.020046	81.288368	52.453499	57.001923	0.000000	0.000000	0.000000	0.000000	0.000000	0.000000	-0.263591	0.202819	-0.714343	0.000000	0.000000	1.000000	140.000000	0.000000
15246.585524	-0.106314	0.630619	0.020046	81.288368	52.453499	57.001923	0.000000	0.000000	0.000000	0.000000	0.000000	0.000000	-0.263591	0.202819	-0.714343	0.000000	0.000000	1.000000	140.000000	0.000000
15246.588858	-0.107201	0.631259	0.017755	81.219734	52.378910	57.119854	0.000000	0.000000	0.000000	0.000000	0.000000	0.000000	-0.266026	0.191922	-0.687277	0.000000	0.000000	1.000000	140.000000	0.000000
15246.592191	-0.107201	0.631259	0.017755	81.219734	52.378910	57.119854	0.000000	0.000000	0.000000	0.000000	0.000000	0.000000	-0.266026	0.191922	-0.687277	0.000000	0.000000	1.000000	140.000000	0.000000
15246.595524	-0.107201	0.631259	0.017755	81.219734	52.378910	57.119854	0.000000	0.000000	0.000000	0.000000	0.000000	0.000000	-0.266026	0.191922	-0.687277	0.000000	0.000000	1.000000	140.000000	0.000000
15246.598858	-0.108141	0.631817	0.015539	81.142593	52.321136	57.189880	0.000000	0.000000	0.000000	0.000000	0.000000	0.000000	-0.281843	0.167414	-0.664696	0.000000	0.000000	1.000000	140.000000	0.000000
15246.602191	-0.108141	0.631817	0.015539	81.142593	52.321136	57.189880	0.000000	0.000000	0.000000	0.000000	0.000000	0.000000	-0.281843	0.167414	-0.664696	0.000000	0.000000	1.000000	140.000000	0.000000
15246.605524	-0.108141	0.631817	0.015539	81.142593	52.321136	57.189880	0.000000	0.000000	0.000000	0.000000	0.000000	0.000000	-0.281843	0.167414	-0.664696	0.000000	0.000000	1.000000	140.000000	0.000000
15246.608858	-0.109064	0.632321	0.013405	81.025330	52.387375	57.379948	0.000000	0.000000	0.000000	0.000000	0.000000	0.000000	-0.276973	0.151290	-0.640228	0.000000	0.000000	1.000000	140.000000	0.000000
15246.612191	-0.109064	0.632321	0.013405	81.025330	52.387375	57.379948	0.000000	0.000000	0.000000	0.000000	0.000000	0.000000	-0.276973	0.151290	-0.640228	0.000000	0.000000	1.000000	140.000000	0.000000
15246.615524	-0.109064	0.632321	0.013405	81.025330	52.387375	57.379948	0.000000	0.000000	0.000000	0.000000	0.000000	0.000000	-0.276973	0.151290	-0.640228	0.000000	0.000000	1.000000	140.000000	0.000000
15246.618858	-0.109959	0.632787	0.011396	80.848045	52.570045	57.781269	0.000000	0.000000	0.000000	0.000000	0.000000	0.000000	-0.268411	0.139778	-0.602729	0.000000	0.000000	1.000000	140.000000	0.000000
15246.622191	-0.109959	0.632787	0.011396	80.848045	52.570045	57.781269	0.000000	0.000000	0.000000	0.000000	0.000000	0.000000	-0.268411	0.139778	-0.602729	0.000000	0.000000	1.000000	140.000000	0.000000
15246.625524	-0.109959	0.632787	0.011396	80.848045	52.570045	57.781269	0.000000	0.000000	0.000000	0.000000	0.000000	0.000000	-0.268411	0.139778	-0.602729	0.000000	0.000000	1.000000	140.000000	0.000000
15246.628858	-0.110845	0.633196	0.009493	80.626900	52.844303	58.210171	0.000000	0.000000	0.000000	0.000000	0.000000	0.000000	-0.265968	0.122662	-0.570944	0.000000	0.000000	1.000000	140.000000	0.000000
15246.632191	-0.110845	0.633196	0.009493	80.626900	52.844303	58.210171	0.000000	0.000000	0.000000	0.000000	0.000000	0.000000	-0.265968	0.122662	-0.570944	0.000000	0.000000	1.000000	140.000000	0.000000
15246.635524	-0.110845	0.633196	0.009493	80.626900	52.844303	58.210171	0.000000	0.000000	0.000000	0.000000	0.000000	0.000000	-0.265968	0.122662	-0.570944	0.000000	0.000000	1.000000	140.000000	0.000000
15246.638858	-0.111684	0.633569	0.007721	80.372322	53.157719	58.540283	0.000000	0.000000	0.000000	0.000000	0.000000	0.000000	-0.251662	0.112001	-0.531613	0.000000	0.000000	1.000000	140.000000	0.000000
15246.642191	-0.111684	0.633569	0.007721	80.372322	53.157719	58.540283	0.000000	0.000000	0.000000	0.000000	0.000000	0.000000	-0.251662	0.112001	-0.531613	0.000000	0.000000	1.000000	140.000000	0.000000
15246.645524	-0.111684	0.633569	0.007721	80.372322	53.157719	58.540283	0.000000	0.000000	0.000000	0.000000	0.000000	0.000000	-0.251662	0.112001	-0.531613	0.000000	0.000000	1.000000	140.000000	0.000000
15246.648858	-0.112505	0.633902	0.006099	80.111710	53.458530	58.830032	0.000000	0.000000	0.000000	0.000000	0.000000	0.000000	-0.246192	0.099968	-0.486655	0.000000	0.000000	1.000000	140.000000	0.000000
15246.652191	-0.112505	0.633902	0.006099	80.111710	53.458530	58.830032	0.000000	0.000000	0.000000	0.000000	0.000000	0.000000	-0.246192	0.099968	-0.486655	0.000000	0.000000	1.000000	140.000000	0.000000
15246.655524	-0.112505	0.633902	0.006099	80.111710	53.458530	58.830032	0.000000	0.000000	0.000000	0.000000	0.000000	0.000000	-0.246192	0.099968	-0.486655	0.000000	0.000000	1.000000	140.000000	0.000000
15246.658858	-0.113256	0.634182	0.004600	79.874046	53.723595	59.118847	0.000000	0.000000	0.000000	0.000000	0.000000	0.000000	-0.225262	0.083983	-0.449716	0.000000	0.000000	1.000000	140.000000	0.000000
15246.662191	-0.113256	0.634182	0.004600	79.874046	53.723595	59.118847	0.000000	0.000000	0.000000	0.000000	0.000000	0.000000	-0.225262	0.083983	-0.449716	0.000000	0.000000	1.000000	140.000000	0.000000
15246.665524	-0.113256	0.634182	0.004600	79.874046	53.723595	59.118847	0.000000	0.000000	0.000000	0.000000	0.000000	0.000000	-0.225262	0.083983	-0.449716	0.000000	0.000000	1.000000	140.000000	0.000000
15246.668858	-0.114004	0.634410	0.003208	79.690689	53.903549	59.430397	0.000000	0.000000	0.000000	0.000000	0.000000	0.000000	-0.224488	0.068348	-0.417489	0.000000	0.000000	1.000000	140.000000	0.000000
15246.672191	-0.114004	0.634410	0.003208	79.690689	53.903549	59.430397	0.000000	0.000000	0.000000	0.000000	0.000000	0.000000	-0.224488	0.068348	-0.417489	0.000000	0.000000	1.000000	140.000000	0.000000
15246.675524	-0.114004	0.634410	0.003208	79.690689	53.903549	59.430397	0.000000	0.000000	0.000000	0.000000	0.000000	0.000000	-0.224488	0.068348	-0.417489	0.000000	0.000000	1.000000	140.000000	0.000000
15246.678858	-0.114791	0.634567	0.001899	79.574249	53.995747	59.733379	0.000000	0.000000	0.000000	0.000000	0.000000	0.000000	-0.236003	0.046898	-0.392743	0.000000	0.000000	1.000000	140.000000	0.000000
15246.682191	-0.114791	0.634567	0.001899	79.574249	53.995747	59.733379	0.000000	0.000000	0.000000	0.000000	0.000000	0.000000	-0.236003	0.046898	-0.392743	0.000000	0.000000	1.000000	140.000000	0.000000
15246.685524	-0.114791	0.634567	0.001899	79.574249	53.995747	59.733379	0.000000	0.000000	0.000000	0.000000	0.000000	0.000000	-0.236003	0.046898	-0.392743	0.000000	0.000000	1.000000	140.000000	0.000000
15246.688858	-0.115549	0.634678	0.000679	79.520912	54.032135	59.896702	0.000000	0.000000	0.000000	0.000000	0.000000	0.000000	-0.227385	0.033449	-0.365903	0.000000	0.000000	1.000000	140.000000	0.000000
15246.692191	-0.115549	0.634678	0.000679	79.520912	54.032135	59.896702	0.000000	0.000000	0.000000	0.000000	0.000000	0.000000	-0.227385	0.033449	-0.365903	0.000000	0.000000	1.000000	140.000000	0.000000
15246.695524	-0.115549	0.634678	0.000679	79.520912	54.032135	59.896702	0.000000	0.000000	0.000000	0.000000	0.000000	0.000000	-0.227385	0.033449	-0.365903	0.000000	0.000000	1.000000	140.000000	0.000000
15246.698858	-0.116338	0.634751	-0.000491	79.501740	54.031708	59.914139	0.000000	0.000000	0.000000	0.000000	0.000000	0.000000	-0.236747	0.021837	-0.351046	0.000000	0.000000	1.000000	140.000000	0.000000
15246.702191	-0.116338	0.634751	-0.000491	79.501740	54.031708	59.914139	0.000000	0.000000	0.000000	0.000000	0.000000	0.000000	-0.236747	0.021837	-0.351046	0.000000	0.000000	1.000000	140.000000	0.000000
15246.705524	-0.116338	0.634751	-0.000491	79.501740	54.031708	59.914139	0.000000	0.000000	0.000000	0.000000	0.000000	0.000000	-0.236747	0.021837	-0.351046	0.000000	0.000000	1.000000	140.000000	0.000000
15246.708858	-0.117158	0.634785	-0.001611	79.455734	54.083920	59.967396	0.000000	0.000000	0.000000	0.000000	0.000000	0.000000	-0.246175	0.010368	-0.336225	0.000000	0.000000	1.000000	140.000000	0.000000
15246.712191	-0.117158	0.634785	-0.001611	79.455734	54.083920	59.967396	0.000000	0.000000	0.000000	0.000000	0.000000	0.000000	-0.246175	0.010368	-0.336225	0.000000	0.000000	1.000000	140.000000	0.000000
15246.715524	-0.117158	0.634785	-0.001611	79.455734	54.083920	59.967396	0.000000	0.000000	0.000000	0.000000	0.000000	0.000000	-0.246175	0.010368	-0.336225	0.000000	0.000000	1.000000	140.000000	0.000000
15246.718858	-0.118046	0.634817	-0.002637	79.343887	54.199944	60.243320	0.000000	0.000000	0.000000	0.000000	0.000000	0.000000	-0.266201	0.009481	-0.307525	0.000000	0.000000	1.000000	140.000000	0.000000
15246.722191	-0.118046	0.634817	-0.002637	79.343887	54.199944	60.243320	0.000000	0.000000	0.000000	0.000000	0.000000	0.000000	-0.266201	0.009481	-0.307525	0.000000	0.000000	1.000000	140.000000	0.000000
15246.725524	-0.118046	0.634817	-0.002637	79.343887	54.199944	60.243320	0.000000	0.000000	0.000000	0.000000	0.000000	0.000000	-0.266201	0.009481	-0.307525	0.000000	0.000000	1.000000	140.000000	0.000000
15246.728858	-0.118956	0.634842	-0.003646	79.168762	54.384514	60.633884	0.000000	0.000000	0.000000	0.000000	0.000000	0.000000	-0.273235	0.007585	-0.302714	0.000000	0.000000	1.000000	140.000000	0.000000
15246.732191	-0.118956	0.634842	-0.003646	79.168762	54.384514	60.633884	0.000000	0.000000	0.000000	0.000000	0.000000	0.000000	-0.273235	0.007585	-0.302714	0.000000	0.000000	1.000000	140.000000	0.000000
15246.735524	-0.118956	0.634842	-0.003646	79.168762	54.384514	60.633884	0.000000	0.000000	0.000000	0.000000	0.000000	0.000000	-0.273235	0.007585	-0.302714	0.000000	0.000000	1.000000	140.000000	0.000000
15246.738858	-0.119888	0.634845	-0.004562	78.957481	54.608391	60.979855	0.000000	0.000000	0.000000	0.000000	0.000000	0.000000	-0.279452	0.000845	-0.275015	0.000000	0.000000	1.000000	140.000000	0.000000
15246.742191	-0.119888	0.634845	-0.004562	78.957481	54.608391	60.979855	0.000000	0.000000	0.000000	0.000000	0.000000	0.000000	-0.279452	0.000845	-0.275015	0.000000	0.000000	1.000000	140.000000	0.000000
15246.745524	-0.119888	0.634845	-0.004562	78.957481	54.608391	60.979855	0.000000	0.000000	0.000000	0.000000	0.000000	0.000000	-0.279452	0.000845	-0.275015	0.000000	0.000000	1.000000	140.000000	0.000000
15246.748858	-0.120840	0.634822	-0.005477	78.709435	54.837963	61.519459	0.000000	0.000000	0.000000	0.000000	0.000000	0.000000	-0.285497	-0.007026	-0.274534	0.000000	0.000000	1.000000	140.000000	0.000000
15246.752191	-0.120840	0.634822	-0.005477	78.709435	54.837963	61.519459	0.000000	0.000000	0.000000	0.000000	0.000000	0.000000	-0.285497	-0.007026	-0.274534	0.000000	0.000000	1.000000	140.000000	0.000000
15246.755524	-0.120840	0.634822	-0.005477	78.709435	54.837963	61.519459	0.000000	0.000000	0.000000	0.000000	0.000000	0.000000	-0.285497	-0.007026	-0.274534	0.000000	0.000000	1.000000	140.000000	0.000000
15246.758858	-0.121789	0.634802	-0.006304	78.438866	55.086678	62.118462	0.000000	0.000000	0.000000	0.000000	0.000000	0.000000	-0.284808	-0.005932	-0.247976	0.000000	0.000000	1.000000	140.000000	0.000000
15246.762191	-0.121789	0.634802	-0.006304	78.438866	55.086678	62.118462	0.000000	0.000000	0.000000	0.000000	0.000000	0.000000	-0.284808	-0.005932	-0.247976	0.000000	0.000000	1.000000	140.000000	0.000000
15246.765524	-0.121789	0.634802	-0.006304	78.438866	55.086678	62.118462	0.000000	0.000000	0.000000	0.000000	0.000000	0.000000	-0.284808	-0.005932	-0.247976	0.000000	0.000000	1.000000	140.000000	0.000000
15246.768858	-0.122720	0.634776	-0.007103	78.165504	55.286770	62.625843	0.000000	0.000000	0.000000	0.000000	0.000000	0.000000	-0.279322	-0.007667	-0.239789	0.000000	0.000000	1.000000	140.000000	0.000000
15246.772191	-0.122720	0.634776	-0.007103	78.165504	55.286770	62.625843	0.000000	0.000000	0.000000	0.000000	0.000000	0.000000	-0.279322	-0.007667	-0.239789	0.000000	0.000000	1.000000	140.000000	0.000000
15246.775524	-0.122720	0.634776	-0.007103	78.165504	55.286770	62.625843	0.000000	0.000000	0.000000	0.000000	0.000000	0.000000	-0.279322	-0.007667	-0.239789	0.000000	0.000000	1.000000	140.000000	0.000000
15246.778858	-0.123583	0.634780	-0.007806	77.925156	55.445930	62.881638	0.000000	0.000000	0.000000	0.000000	0.000000	0.000000	-0.259009	0.001176	-0.210713	0.000000	0.000000	1.000000	140.000000	0.000000
15246.782191	-0.123583	0.634780	-0.007806	77.925156	55.445930	62.881638	0.000000	0.000000	0.000000	0.000000	0.000000	0.000000	-0.259009	0.001176	-0.210713	0.000000	0.000000	1.000000	140.000000	0.000000
15246.785524	-0.123583	0.634780	-0.007806	77.925156	55.445930	62.881638	0.000000	0.000000	0.000000	0.000000	0.000000	0.000000	-0.259009	0.001176	-0.210713	0.000000	0.000000	1.000000	140.000000	0.000000
15246.788858	-0.124395	0.634789	-0.008522	77.743507	55.535912	62.612427	0.000000	0.000000	0.000000	0.000000	0.000000	0.000000	-0.243520	0.002632	-0.214742	0.000000	0.000000	1.000000	140.000000	0.000000
15246.792191	-0.124395	0.634789	-0.008522	77.743507	55.535912	62.612427	0.000000	0.000000	0.000000	0.000000	0.000000	0.000000	-0.243520	0.002632	-0.214742	0.000000	0.000000	1.000000	140.000000	0.000000
15246.795524	-0.124395	0.634789	-0.008522	77.743507	55.535912	62.612427	0.000000	0.000000	0.000000	0.000000	0.000000	0.000000	-0.243520	0.002632	-0.214742	0.000000	0.000000	1.000000	140.000000	0.000000
15246.798858	-0.125215	0.634812	-0.009201	77.643875	55.541843	61.877834	0.000000	0.000000	0.000000	0.000000	0.000000	0.000000	-0.245941	0.007017	-0.203890	0.000000	0.000000	1.000000	140.000000	0.000000
15246.802191	-0.125215	0.634812	-0.009201	77.643875	55.541843	61.877834	0.000000	0.000000	0.000000	0.000000	0.000000	0.000000	-0.245941	0.007017	-0.203890	0.000000	0.000000	1.000000	140.000000	0.000000
15246.805524	-0.125215	0.634812	-0.009201	77.643875	55.541843	61.877834	0.000000	0.000000	0.000000	0.000000	0.000000	0.000000	-0.245941	0.007017	-0.203890	0.000000	0.000000	1.000000	140.000000	0.000000
15246.808858	-0.126032	0.634835	-0.009882	77.599083	55.497349	61.404964	0.000000	0.000000	0.000000	0.000000	0.000000	0.000000	-0.245245	0.006910	-0.204354	0.000000	0.000000	1.000000	140.000000	0.000000
15246.812191	-0.126032	0.634835	-0.009882	77.599083	55.497349	61.404964	0.000000	0.000000	0.000000	0.000000	0.000000	0.000000	-0.245245	0.006910	-0.204354	0.000000	0.000000	1.000000	140.000000	0.000000
15246.815524	-0.126032	0.634835	-0.009882	77.599083	55.497349	61.404964	0.000000	0.000000	0.000000	0.000000	0.000000	0.000000	-0.245245	0.006910	-0.204354	0.000000	0.000000	1.000000	140.000000	0.000000
15246.818858	-0.126901	0.634873	-0.010539	77.574524	55.419678	61.426643	0.000000	0.000000	0.000000	0.000000	0.000000	0.000000	-0.260480	0.011306	-0.197128	0.000000	0.000000	1.000000	140.000000	0.000000
15246.822191	-0.126901	0.634873	-0.010539	77.574524	55.419678	61.426643	0.000000	0.000000	0.000000	0.000000	0.000000	0.000000	-0.260480	0.011306	-0.197128	0.000000	0.000000	1.000000	140.000000	0.000000
15246.825524	-0.126901	0.634873	-0.010539	77.574524	55.419678	61.426643	0.000000	0.000000	0.000000	0.000000	0.000000	0.000000	-0.260480	0.011306	-0.197128	0.000000	0.000000	1.000000	140.000000	0.000000
15246.828858	-0.127745	0.634911	-0.011192	77.544640	55.348530	61.496311	0.000000	0.000000	0.000000	0.000000	0.000000	0.000000	-0.253443	0.011229	-0.195826	0.000000	0.000000	1.000000	140.000000	0.000000
15246.832191	-0.127745	0.634911	-0.011192	77.544640	55.348530	61.496311	0.000000	0.000000	0.000000	0.000000	0.000000	0.000000	-0.253443	0.011229	-0.195826	0.000000	0.000000	1.000000	140.000000	0.000000
15246.835524	-0.127745	0.634911	-0.011192	77.544640	55.348530	61.496311	0.000000	0.000000	0.000000	0.000000	0.000000	0.000000	-0.253443	0.011229	-0.195826	0.000000	0.000000	1.000000	140.000000	0.000000
15246.838858	-0.128563	0.634927	-0.011855	77.480293	55.319710	61.618599	0.000000	0.000000	0.000000	0.000000	0.000000	0.000000	-0.245207	0.005072	-0.198731	0.000000	0.000000	1.000000	140.000000	0.000000
15246.842191	-0.128563	0.634927	-0.011855	77.480293	55.319710	61.618599	0.000000	0.000000	0.000000	0.000000	0.000000	0.000000	-0.245207	0.005072	-0.198731	0.000000	0.000000	1.000000	140.000000	0.000000
15246.845524	-0.128563	0.634927	-0.011855	77.480293	55.319710	61.618599	0.000000	0.000000	0.000000	0.000000	0.000000	0.000000	-0.245207	0.005072	-0.198731	0.000000	0.000000	1.000000	140.000000	0.000000
15246.848858	-0.129399	0.634944	-0.012525	77.389244	55.306210	61.716595	0.000000	0.000000	0.000000	0.000000	0.000000	0.000000	-0.250867	0.004974	-0.201035	0.000000	0.000000	1.000000	140.000000	0.000000
15246.852191	-0.129399	0.634944	-0.012525	77.389244	55.306210	61.716595	0.000000	0.000000	0.000000	0.000000	0.000000	0.000000	-0.250867	0.004974	-0.201035	0.000000	0.000000	1.000000	140.000000	0.000000
15246.855524	-0.129399	0.634944	-0.012525	77.389244	55.306210	61.716595	0.000000	0.000000	0.000000	0.000000	0.000000	0.000000	-0.250867	0.004974	-0.201035	0.000000	0.000000	1.000000	140.000000	0.000000
15246.858858	-0.130250	0.634940	-0.013217	77.283211	55.312275	61.602810	0.000000	0.000000	0.000000	0.000000	0.000000	0.000000	-0.255258	-0.001133	-0.207615	0.000000	0.000000	1.000000	140.000000	0.000000
15246.862191	-0.130250	0.634940	-0.013217	77.283211	55.312275	61.602810	0.000000	0.000000	0.000000	0.000000	0.000000	0.000000	-0.255258	-0.001133	-0.207615	0.000000	0.000000	1.000000	140.000000	0.000000
15246.865524	-0.130250	0.634940	-0.013217	77.283211	55.312275	61.602810	0.000000	0.000000	0.000000	0.000000	0.000000	0.000000	-0.255258	-0.001133	-0.207615	0.000000	0.000000	1.000000	140.000000	0.000000
15246.868858	-0.131108	0.634921	-0.013954	77.155754	55.326996	61.382015	0.000000	0.000000	0.000000	0.000000	0.000000	0.000000	-0.257507	-0.005774	-0.221259	0.000000	0.000000	1.000000	140.000000	0.000000
15246.872191	-0.131108	0.634921	-0.013954	77.155754	55.326996	61.382015	0.000000	0.000000	0.000000	0.000000	0.000000	0.000000	-0.257507	-0.005774	-0.221259	0.000000	0.000000	1.000000	140.000000	0.000000
15246.875524	-0.131108	0.634921	-0.013954	77.155754	55.326996	61.382015	0.000000	0.000000	0.000000	0.000000	0.000000	0.000000	-0.257507	-0.005774	-0.221259	0.000000	0.000000	1.000000	140.000000	0.000000
15246.878858	-0.132016	0.634886	-0.014750	77.011528	55.386414	61.424923	0.000000	0.000000	0.000000	0.000000	0.000000	0.000000	-0.272252	-0.010380	-0.238683	0.000000	0.000000	1.000000	140.000000	0.000000
15246.882191	-0.132016	0.634886	-0.014750	77.011528	55.386414	61.424923	0.000000	0.000000	0.000000	0.000000	0.000000	0.000000	-0.272252	-0.010380	-0.238683	0.000000	0.000000	1.000000	140.000000	0.000000
15246.885524	-0.132016	0.634886	-0.014750	77.011528	55.386414	61.424923	0.000000	0.000000	0.000000	0.000000	0.000000	0.000000	-0.272252	-0.010380	-0.238683	0.000000	0.000000	1.000000	140.000000	0.000000
15246.888858	-0.132895	0.634831	-0.015555	76.859032	55.426296	61.642719	0.000000	0.000000	0.000000	0.000000	0.000000	0.000000	-0.263758	-0.016526	-0.241607	0.000000	0.000000	1.000000	140.000000	0.000000
15246.892191	-0.132895	0.634831	-0.015555	76.859032	55.426296	61.642719	0.000000	0.000000	0.000000	0.000000	0.000000	0.000000	-0.263758	-0.016526	-0.241607	0.000000	0.000000	1.000000	140.000000	0.000000
15246.895524	-0.132895	0.634831	-0.015555	76.859032	55.426296	61.642719	0.000000	0.000000	0.000000	0.000000	0.000000	0.000000	-0.263758	-0.016526	-0.241607	0.000000	0.000000	1.000000	140.000000	0.000000
15246.898858	-0.133742	0.634736	-0.016384	76.705971	55.513203	61.916534	0.000000	0.000000	0.000000	0.000000	0.000000	0.000000	-0.253989	-0.028732	-0.248728	0.000000	0.000000	1.000000	140.000000	0.000000
15246.902191	-0.133742	0.634736	-0.016384	76.705971	55.513203	61.916534	0.000000	0.000000	0.000000	0.000000	0.000000	0.000000	-0.253989	-0.028732	-0.248728	0.000000	0.000000	1.000000	140.000000	0.000000
15246.905524	-0.133742	0.634736	-0.016384	76.705971	55.513203	61.916534	0.000000	0.000000	0.000000	0.000000	0.000000	0.000000	-0.253989	-0.028732	-0.248728	0.000000	0.000000	1.000000	140.000000	0.000000
15246.908858	-0.134525	0.634629	-0.017263	76.585373	55.586731	62.055950	0.000000	0.000000	0.000000	0.000000	0.000000	0.000000	-0.234930	-0.031857	-0.263693	0.000000	0.000000	1.000000	140.000000	0.000000
15246.912191	-0.134525	0.634629	-0.017263	76.585373	55.586731	62.055950	0.000000	0.000000	0.000000	0.000000	0.000000	0.000000	-0.234930	-0.031857	-0.263693	0.000000	0.000000	1.000000	140.000000	0.000000
15246.915524	-0.134525	0.634629	-0.017263	76.585373	55.586731	62.055950	0.000000	0.000000	0.000000	0.000000	0.000000	0.000000	-0.234930	-0.031857	-0.263693	0.000000	0.000000	1.000000	140.000000	0.000000
15246.918858	-0.135214	0.634528	-0.018142	76.494896	55.650723	62.054878	0.000000	0.000000	0.000000	0.000000	0.000000	0.000000	-0.206776	-0.030480	-0.263461	0.000000	0.000000	1.000000	140.000000	0.000000
15246.922191	-0.135214	0.634528	-0.018142	76.494896	55.650723	62.054878	0.000000	0.000000	0.000000	0.000000	0.000000	0.000000	-0.206776	-0.030480	-0.263461	0.000000	0.000000	1.000000	140.000000	0.000000
15246.925524	-0.135214	0.634528	-0.018142	76.494896	55.650723	62.054878	0.000000	0.000000	0.000000	0.000000	0.000000	0.000000	-0.206776	-0.030480	-0.263461	0.000000	0.000000	1.000000	140.000000	0.000000
15246.928858	-0.135847	0.634410	-0.019046	76.433708	55.715157	62.098030	0.000000	0.000000	0.000000	0.000000	0.000000	0.000000	-0.189895	-0.035185	-0.271209	0.000000	0.000000	1.000000	140.000000	0.000000
15246.932191	-0.135847	0.634410	-0.019046	76.433708	55.715157	62.098030	0.000000	0.000000	0.000000	0.000000	0.000000	0.000000	-0.189895	-0.035185	-0.271209	0.000000	0.000000	1.000000	140.000000	0.000000
15246.935524	-0.135847	0.634410	-0.019046	76.433708	55.715157	62.098030	0.000000	0.000000	0.000000	0.000000	0.000000	0.000000	-0.189895	-0.035185	-0.271209	0.000000	0.000000	1.000000	140.000000	0.000000
15246.938858	-0.136396	0.634282	-0.019992	76.409012	55.780937	62.193771	0.000000	0.000000	0.000000	0.000000	0.000000	0.000000	-0.164610	-0.038410	-0.283968	0.000000	0.000000	1.000000	140.000000	0.000000
15246.942191	-0.136396	0.634282	-0.019992	76.409012	55.780937	62.193771	0.000000	0.000000	0.000000	0.000000	0.000000	0.000000	-0.164610	-0.038410	-0.283968	0.000000	0.000000	1.000000	140.000000	0.000000
15246.945524	-0.136396	0.634282	-0.019992	76.409012	55.780937	62.193771	0.000000	0.000000	0.000000	0.000000	0.000000	0.000000	-0.164610	-0.038410	-0.283968	0.000000	0.000000	1.000000	140.000000	0.000000
15246.948858	-0.136860	0.634143	-0.020981	76.419022	55.847775	62.290077	0.000000	0.000000	0.000000	0.000000	0.000000	0.000000	-0.139337	-0.041694	-0.296645	0.000000	0.000000	1.000000	140.000000	0.000000
15246.952191	-0.136860	0.634143	-0.020981	76.419022	55.847775	62.290077	0.000000	0.000000	0.000000	0.000000	0.000000	0.000000	-0.139337	-0.041694	-0.296645	0.000000	0.000000	1.000000	140.000000	0.000000
15246.955524	-0.136860	0.634143	-0.020981	76.419022	55.847775	62.290077	0.000000	0.000000	0.000000	0.000000	0.000000	0.000000	-0.139337	-0.041694	-0.296645	0.000000	0.000000	1.000000	140.000000	0.000000
15246.958858	-0.137261	0.633993	-0.022018	76.430672	55.922169	62.384346	0.000000	0.000000	0.000000	0.000000	0.000000	0.000000	-0.120301	-0.045002	-0.311212	0.000000	0.000000	1.000000	140.000000	0.000000
15246.962191	-0.137261	0.633993	-0.022018	76.430672	55.922169	62.384346	0.000000	0.000000	0.000000	0.000000	0.000000	0.000000	-0.120301	-0.045002	-0.311212	0.000000	0.000000	1.000000	140.000000	0.000000
15246.965524	-0.137261	0.633993	-0.022018	76.430672	55.922169	62.384346	0.000000	0.000000	0.000000	0.000000	0.000000	0.000000	-0.120301	-0.045002	-0.311212	0.000000	0.000000	1.000000	140.000000	0.000000
15246.968858	-0.137610	0.633847	-0.023067	76.441330	56.015591	62.438156	0.000000	0.000000	0.000000	0.000000	0.000000	0.000000	-0.104828	-0.043830	-0.314480	0.000000	0.000000	1.000000	140.000000	0.000000
15246.972191	-0.137610	0.633847	-0.023067	76.441330	56.015591	62.438156	0.000000	0.000000	0.000000	0.000000	0.000000	0.000000	-0.104828	-0.043830	-0.314480	0.000000	0.000000	1.000000	140.000000	0.000000
15246.975524	-0.137610	0.633847	-0.023067	76.441330	56.015591	62.438156	0.000000	0.000000	0.000000	0.000000	0.000000	0.000000	-0.104828	-0.043830	-0.314480	0.000000	0.000000	1.000000	140.000000	0.000000
15246.978858	-0.137934	0.633725	-0.024118	76.452751	56.098686	62.461166	0.000000	0.000000	0.000000	0.000000	0.000000	0.000000	-0.096925	-0.036642	-0.315426	0.000000	0.000000	1.000000	140.000000	0.000000
15246.982191	-0.137934	0.633725	-0.024118	76.452751	56.098686	62.461166	0.000000	0.000000	0.000000	0.000000	0.000000	0.000000	-0.096925	-0.036642	-0.315426	0.000000	0.000000	1.000000	140.000000	0.000000
15246.985524	-0.137934	0.633725	-0.024118	76.452751	56.098686	62.461166	0.000000	0.000000	0.000000	0.000000	0.000000	0.000000	-0.096925	-0.036642	-0.315426	0.000000	0.000000	1.000000	140.000000	0.000000
15246.988858	-0.138189	0.633627	-0.025159	76.464096	56.187542	62.604156	0.000000	0.000000	0.000000	0.000000	0.000000	0.000000	-0.076766	-0.029519	-0.312409	0.000000	0.000000	1.000000	140.000000	0.000000
15246.992191	-0.138189	0.633627	-0.025159	76.464096	56.187542	62.604156	0.000000	0.000000	0.000000	0.000000	0.000000	0.000000	-0.076766	-0.029519	-0.312409	0.000000	0.000000	1.000000	140.000000	0.000000
15246.995524	-0.138189	0.633627	-0.025159	76.464096	56.187542	62.604156	0.000000	0.000000	0.000000	0.000000	0.000000	0.000000	-0.076766	-0.029519	-0.312409	0.000000	0.000000	1.000000	140.000000	0.000000
15246.998858	-0.138397	0.633507	-0.026202	76.475327	56.284821	62.771351	0.000000	0.000000	0.000000	0.000000	0.000000	0.000000	-0.062376	-0.035849	-0.312827	0.000000	0.000000	1.000000	140.000000	0.000000
15247.002191	-0.138397	0.633507	-0.026202	76.475327	56.284821	62.771351	0.000000	0.000000	0.000000	0.000000	0.000000	0.000000	-0.062376	-0.035849	-0.312827	0.000000	0.000000	1.000000	140.000000	0.000000
15247.005524	-0.138397	0.633507	-0.026202	76.475327	56.284821	62.771351	0.000000	0.000000	0.000000	0.000000	0.000000	0.000000	-0.062376	-0.035849	-0.312827	0.000000	0.000000	1.000000	140.000000	0.000000
15247.008858	-0.138542	0.633387	-0.027225	76.485565	56.377998	62.909969	0.000000	0.000000	0.000000	0.000000	0.000000	0.000000	-0.043315	-0.036160	-0.306998	0.000000	0.000000	1.000000	140.000000	0.000000
15247.012191	-0.138542	0.633387	-0.027225	76.485565	56.377998	62.909969	0.000000	0.000000	0.000000	0.000000	0.000000	0.000000	-0.043315	-0.036160	-0.306998	0.000000	0.000000	1.000000	140.000000	0.000000
15247.015524	-0.138542	0.633387	-0.027225	76.485565	56.377998	62.909969	0.000000	0.000000	0.000000	0.000000	0.000000	0.000000	-0.043315	-0.036160	-0.306998	0.000000	0.000000	1.000000	140.000000	0.000000
15247.018858	-0.138542	0.633387	-0.027225	76.496574	56.489388	63.037792	0.000000	0.000000	0.000000	0.000000	0.000000	0.000000	-0.043315	-0.036160	-0.306998	0.000000	0.000000	1.000000	140.000000	0.000000
15247.022191	-0.138663	0.633276	-0.028175	76.496574	56.489388	63.037792	0.000000	0.000000	0.000000	0.000000	0.000000	0.000000	-0.036394	-0.033256	-0.284847	0.000000	0.000000	1.000000	140.000000	0.000000
15247.025524	-0.138663	0.633276	-0.028175	76.496574	56.489388	63.037792	0.000000	0.000000	0.000000	0.000000	0.000000	0.000000	-0.036394	-0.033256	-0.284847	0.000000	0.000000	1.000000	140.000000	0.000000
15247.028858	-0.138728	0.633115	-0.029087	76.508293	56.619064	63.114990	0.000000	0.000000	0.000000	0.000000	0.000000	0.000000	-0.019369	-0.048263	-0.273494	0.000000	0.000000	1.000000	140.000000	0.000000
15247.032191	-0.138728	0.633115	-0.029087	76.508293	56.619064	63.114990	0.000000	0.000000	0.000000	0.000000	0.000000	0.000000	-0.019369	-0.048263	-0.273494	0.000000	0.000000	1.000000	140.000000	0.000000
15247.035524	-0.138728	0.633115	-0.029087	76.508293	56.619064	63.114990	0.000000	0.000000	0.000000	0.000000	0.000000	0.000000	-0.019369	-0.048263	-0.273494	0.000000	0.000000	1.000000	140.000000	0.000000
15247.038858	-0.138728	0.633115	-0.029087	76.520714	56.772522	63.173534	0.000000	0.000000	0.000000	0.000000	0.000000	0.000000	-0.019369	-0.048263	-0.273494	0.000000	0.000000	1.000000	140.000000	0.000000
15247.042191	-0.138756	0.632915	-0.029899	76.520714	56.772522	63.173534	0.000000	0.000000	0.000000	0.000000	0.000000	0.000000	-0.008408	-0.059950	-0.243867	0.000000	0.000000	1.000000	140.000000	0.000000
15247.045524	-0.138756	0.632915	-0.029899	76.520714	56.772522	63.173534	0.000000	0.000000	0.000000	0.000000	0.000000	0.000000	-0.008408	-0.059950	-0.243867	0.000000	0.000000	1.000000	140.000000	0.000000
15247.048858	-0.138738	0.632637	-0.030642	76.534630	56.959751	63.346169	0.000000	0.000000	0.000000	0.000000	0.000000	0.000000	0.005187	-0.083490	-0.222791	0.000000	0.000000	1.000000	140.000000	0.000000
15247.052191	-0.138738	0.632637	-0.030642	76.534630	56.959751	63.346169	0.000000	0.000000	0.000000	0.000000	0.000000	0.000000	0.005187	-0.083490	-0.222791	0.000000	0.000000	1.000000	140.000000	0.000000
15247.055524	-0.138738	0.632637	-0.030642	76.534630	56.959751	63.346169	0.000000	0.000000	0.000000	0.000000	0.000000	0.000000	0.005187	-0.083490	-0.222791	0.000000	0.000000	1.000000	140.000000	0.000000
15247.058858	-0.138738	0.632637	-0.030642	76.550705	57.190819	63.606125	0.000000	0.000000	0.000000	0.000000	0.000000	0.000000	0.005187	-0.083490	-0.222791	0.000000	0.000000	1.000000	140.000000	0.000000
15247.062191	-0.138681	0.632289	-0.031368	76.550705	57.190819	63.606125	0.000000	0.000000	0.000000	0.000000	0.000000	0.000000	0.017173	-0.104225	-0.217753	0.000000	0.000000	1.000000	140.000000	0.000000
15247.065524	-0.138681	0.632289	-0.031368	76.550705	57.190819	63.606125	0.000000	0.000000	0.000000	0.000000	0.000000	0.000000	0.017173	-0.104225	-0.217753	0.000000	0.000000	1.000000	140.000000	0.000000
15247.068858	-0.138617	0.631889	-0.032046	76.568878	57.460552	63.905827	0.000000	0.000000	0.000000	0.000000	0.000000	0.000000	0.019379	-0.120203	-0.203448	0.000000	0.000000	1.000000	140.000000	0.000000
15247.072191	-0.138617	0.631889	-0.032046	76.568878	57.460552	63.905827	0.000000	0.000000	0.000000	0.000000	0.000000	0.000000	0.019379	-0.120203	-0.203448	0.000000	0.000000	1.000000	140.000000	0.000000
15247.075524	-0.138617	0.631889	-0.032046	76.568878	57.460552	63.905827	0.000000	0.000000	0.000000	0.000000	0.000000	0.000000	0.019379	-0.120203	-0.203448	0.000000	0.000000	1.000000	140.000000	0.000000
15247.078858	-0.138617	0.631889	-0.032046	76.589043	57.777439	64.245590	0.000000	0.000000	0.000000	0.000000	0.000000	0.000000	0.019379	-0.120203	-0.203448	0.000000	0.000000	1.000000	140.000000	0.000000
15247.082191	-0.138540	0.631415	-0.032691	76.589043	57.777439	64.245590	0.000000	0.000000	0.000000	0.000000	0.000000	0.000000	0.022948	-0.142113	-0.193479	0.000000	0.000000	1.000000	140.000000	0.000000
15247.085524	-0.138540	0.631415	-0.032691	76.589043	57.777439	64.245590	0.000000	0.000000	0.000000	0.000000	0.000000	0.000000	0.022948	-0.142113	-0.193479	0.000000	0.000000	1.000000	140.000000	0.000000
15247.088858	-0.138416	0.630877	-0.033343	76.610909	58.133583	64.625687	0.000000	0.000000	0.000000	0.000000	0.000000	0.000000	0.037131	-0.161234	-0.195629	0.000000	0.000000	1.000000	140.000000	0.000000
15247.092191	-0.138416	0.630877	-0.033343	76.610909	58.133583	64.625687	0.000000	0.000000	0.000000	0.000000	0.000000	0.000000	0.037131	-0.161234	-0.195629	0.000000	0.000000	1.000000	140.000000	0.000000
15247.095524	-0.138416	0.630877	-0.033343	76.610909	58.133583	64.625687	0.000000	0.000000	0.000000	0.000000	0.000000	0.000000	0.037131	-0.161234	-0.195629	0.000000	0.000000	1.000000	140.000000	0.000000
15247.098858	-0.138416	0.630877	-0.033343	76.635132	58.547646	65.059677	0.000000	0.000000	0.000000	0.000000	0.000000	0.000000	0.037131	-0.161234	-0.195629	0.000000	0.000000	1.000000	140.000000	0.000000
15247.102191	-0.138288	0.630252	-0.034007	76.635132	58.547646	65.059677	0.000000	0.000000	0.000000	0.000000	0.000000	0.000000	0.038342	-0.187571	-0.199108	0.000000	0.000000	1.000000	140.000000	0.000000
15247.105524	-0.138288	0.630252	-0.034007	76.635132	58.547646	65.059677	0.000000	0.000000	0.000000	0.000000	0.000000	0.000000	0.038342	-0.187571	-0.199108	0.000000	0.000000	1.000000	140.000000	0.000000
15247.108858	-0.138126	0.629568	-0.034708	76.658783	58.982147	65.517181	0.000000	0.000000	0.000000	0.000000	0.000000	0.000000	0.048784	-0.205183	-0.210432	0.000000	0.000000	1.000000	140.000000	0.000000
15247.112191	-0.138126	0.629568	-0.034708	76.658783	58.982147	65.517181	0.000000	0.000000	0.000000	0.000000	0.000000	0.000000	0.048784	-0.205183	-0.210432	0.000000	0.000000	1.000000	140.000000	0.000000
15247.115524	-0.138126	0.629568	-0.034708	76.658783	58.982147	65.517181	0.000000	0.000000	0.000000	0.000000	0.000000	0.000000	0.048784	-0.205183	-0.210432	0.000000	0.000000	1.000000	140.000000	0.000000
15247.118858	-0.137936	0.628821	-0.035424	76.678505	59.344032	65.908386	0.000000	0.000000	0.000000	0.000000	0.000000	0.000000	0.056945	-0.224060	-0.214851	0.000000	0.000000	1.000000	140.000000	0.000000
15247.122191	-0.137936	0.628821	-0.035424	76.678505	59.344032	65.908386	0.000000	0.000000	0.000000	0.000000	0.000000	0.000000	0.056945	-0.224060	-0.214851	0.000000	0.000000	1.000000	140.000000	0.000000
15247.125524	-0.137936	0.628821	-0.035424	76.678505	59.344032	65.908386	0.000000	0.000000	0.000000	0.000000	0.000000	0.000000	0.056945	-0.224060	-0.214851	0.000000	0.000000	1.000000	140.000000	0.000000
15247.128858	-0.137756	0.628036	-0.036178	76.684479	59.378147	65.982422	0.000000	0.000000	0.000000	0.000000	0.000000	0.000000	0.053990	-0.235553	-0.225971	0.000000	0.000000	1.000000	140.000000	0.000000
15247.132191	-0.137756	0.628036	-0.036178	76.684479	59.378147	65.982422	0.000000	0.000000	0.000000	0.000000	0.000000	0.000000	0.053990	-0.235553	-0.225971	0.000000	0.000000	1.000000	140.000000	0.000000
15247.135524	-0.137756	0.628036	-0.036178	76.684479	59.378147	65.982422	0.000000	0.000000	0.000000	0.000000	0.000000	0.000000	0.053990	-0.235553	-0.225971	0.000000	0.000000	1.000000	140.000000	0.000000
15247.138858	-0.137531	0.627244	-0.036866	76.673111	58.844219	65.495422	0.000000	0.000000	0.000000	0.000000	0.000000	0.000000	0.067591	-0.237819	-0.206577	0.000000	0.000000	1.000000	140.000000	0.000000
15247.142191	-0.137531	0.627244	-0.036866	76.673111	58.844219	65.495422	0.000000	0.000000	0.000000	0.000000	0.000000	0.000000	0.067591	-0.237819	-0.206577	0.000000	0.000000	1.000000	140.000000	0.000000
15247.145524	-0.137531	0.627244	-0.036866	76.673111	58.844219	65.495422	0.000000	0.000000	0.000000	0.000000	0.000000	0.000000	0.067591	-0.237819	-0.206577	0.000000	0.000000	1.000000	140.000000	0.000000
15247.148858	-0.137276	0.626424	-0.037511	76.646217	57.803043	64.435394	0.000000	0.000000	0.000000	0.000000	0.000000	0.000000	0.076560	-0.245944	-0.193539	0.000000	0.000000	1.000000	140.000000	0.000000
15247.152191	-0.137276	0.626424	-0.037511	76.646217	57.803043	64.435394	0.000000	0.000000	0.000000	0.000000	0.000000	0.000000	0.076560	-0.245944	-0.193539	0.000000	0.000000	1.000000	140.000000	0.000000
15247.155524	-0.137276	0.626424	-0.037511	76.646217	57.803043	64.435394	0.000000	0.000000	0.000000	0.000000	0.000000	0.000000	0.076560	-0.245944	-0.193539	0.000000	0.000000	1.000000	140.000000	0.000000
15247.158858	-0.136956	0.625597	-0.038086	76.608566	56.412285	62.939198	0.000000	0.000000	0.000000	0.000000	0.000000	0.000000	0.095985	-0.248148	-0.172270	0.000000	0.000000	1.000000	140.000000	0.000000
15247.162191	-0.136956	0.625597	-0.038086	76.608566	56.412285	62.939198	0.000000	0.000000	0.000000	0.000000	0.000000	0.000000	0.095985	-0.248148	-0.172270	0.000000	0.000000	1.000000	140.000000	0.000000
15247.165524	-0.136956	0.625597	-0.038086	76.608566	56.412285	62.939198	0.000000	0.000000	0.000000	0.000000	0.000000	0.000000	0.095985	-0.248148	-0.172270	0.000000	0.000000	1.000000	140.000000	0.000000
15247.168858	-0.136956	0.625597	-0.038086	76.559006	54.896912	61.374298	0.000000	0.000000	0.000000	0.000000	0.000000	0.000000	0.095985	-0.248148	-0.172270	0.000000	0.000000	1.000000	140.000000	0.000000
15247.172191	-0.136645	0.624821	-0.038565	76.559006	54.896912	61.374298	0.000000	0.000000	0.000000	0.000000	0.000000	0.000000	0.093138	-0.232680	-0.143685	0.000000	0.000000	1.000000	140.000000	0.000000
15247.175524	-0.136645	0.624821	-0.038565	76.559006	54.896912	61.374298	0.000000	0.000000	0.000000	0.000000	0.000000	0.000000	0.093138	-0.232680	-0.143685	0.000000	0.000000	1.000000	140.000000	0.000000
15247.178858	-0.136310	0.624049	-0.038918	76.507912	53.415535	59.952293	0.000000	0.000000	0.000000	0.000000	0.000000	0.000000	0.100473	-0.231727	-0.105917	0.000000	0.000000	1.000000	140.000000	0.000000
15247.182191	-0.136310	0.624049	-0.038918	76.507912	53.415535	59.952293	0.000000	0.000000	0.000000	0.000000	0.000000	0.000000	0.100473	-0.231727	-0.105917	0.000000	0.000000	1.000000	140.000000	0.000000
15247.185524	-0.136310	0.624049	-0.038918	76.507912	53.415535	59.952293	0.000000	0.000000	0.000000	0.000000	0.000000	0.000000	0.100473	-0.231727	-0.105917	0.000000	0.000000	1.000000	140.000000	0.000000
15247.188858	-0.136310	0.624049	-0.038918	76.466377	52.102203	58.683388	0.000000	0.000000	0.000000	0.000000	0.000000	0.000000	0.100473	-0.231727	-0.105917	0.000000	0.000000	1.000000	140.000000	0.000000
15247.192191	-0.135916	0.623288	-0.039185	76.466377	52.102203	58.683388	0.000000	0.000000	0.000000	0.000000	0.000000	0.000000	0.118320	-0.228133	-0.080233	0.000000	0.000000	1.000000	140.000000	0.000000
15247.195524	-0.135916	0.623288	-0.039185	76.466377	52.102203	58.683388	0.000000	0.000000	0.000000	0.000000	0.000000	0.000000	0.118320	-0.228133	-0.080233	0.000000	0.000000	1.000000	140.000000	0.000000
15247.198858	-0.135537	0.622530	-0.039340	76.442833	50.991787	57.590469	0.000000	0.000000	0.000000	0.000000	0.000000	0.000000	0.113740	-0.227309	-0.046335	0.000000	0.000000	1.000000	140.000000	0.000000
15247.202191	-0.135537	0.622530	-0.039340	76.442833	50.991787	57.590469	0.000000	0.000000	0.000000	0.000000	0.000000	0.000000	0.113740	-0.227309	-0.046335	0.000000	0.000000	1.000000	140.000000	0.000000
15247.205524	-0.135537	0.622530	-0.039340	76.442833	50.991787	57.590469	0.000000	0.000000	0.000000	0.000000	0.000000	0.000000	0.113740	-0.227309	-0.046335	0.000000	0.000000	1.000000	140.000000	0.000000
15247.208858	-0.135177	0.621784	-0.039434	76.426903	50.126350	56.734104	0.000000	0.000000	0.000000	0.000000	0.000000	0.000000	0.107804	-0.223848	-0.028362	0.000000	0.000000	1.000000	140.000000	0.000000
15247.212191	-0.135177	0.621784	-0.039434	76.426903	50.126350	56.734104	0.000000	0.000000	0.000000	0.000000	0.000000	0.000000	0.107804	-0.223848	-0.028362	0.000000	0.000000	1.000000	140.000000	0.000000
15247.215524	-0.135177	0.621784	-0.039434	76.426903	50.126350	56.734104	0.000000	0.000000	0.000000	0.000000	0.000000	0.000000	0.107804	-0.223848	-0.028362	0.000000	0.000000	1.000000	140.000000	0.000000
15247.218858	-0.134892	0.621019	-0.039571	76.418083	49.467484	56.086403	0.000000	0.000000	0.000000	0.000000	0.000000	0.000000	0.085521	-0.229458	-0.040980	0.000000	0.000000	1.000000	140.000000	0.000000
15247.222191	-0.134892	0.621019	-0.039571	76.418083	49.467484	56.086403	0.000000	0.000000	0.000000	0.000000	0.000000	0.000000	0.085521	-0.229458	-0.040980	0.000000	0.000000	1.000000	140.000000	0.000000
15247.225524	-0.134892	0.621019	-0.039571	76.418083	49.467484	56.086403	0.000000	0.000000	0.000000	0.000000	0.000000	0.000000	0.085521	-0.229458	-0.040980	0.000000	0.000000	1.000000	140.000000	0.000000
15247.228858	-0.134892	0.621019	-0.039571	76.409523	49.045864	55.691917	0.000000	0.000000	0.000000	0.000000	0.000000	0.000000	0.085521	-0.229458	-0.040980	0.000000	0.000000	1.000000	140.000000	0.000000
15247.232191	-0.134681	0.620236	-0.039749	76.409523	49.045864	55.691917	0.000000	0.000000	0.000000	0.000000	0.000000	0.000000	0.063257	-0.235056	-0.053585	0.000000	0.000000	1.000000	140.000000	0.000000
15247.235524	-0.134681	0.620236	-0.039749	76.409523	49.045864	55.691917	0.000000	0.000000	0.000000	0.000000	0.000000	0.000000	0.063257	-0.235056	-0.053585	0.000000	0.000000	1.000000	140.000000	0.000000
15247.238858	-0.134539	0.619492	-0.039919	76.377953	48.860973	55.556465	0.000000	0.000000	0.000000	0.000000	0.000000	0.000000	0.042638	-0.223119	-0.050822	0.000000	0.000000	1.000000	140.000000	0.000000
15247.242191	-0.134539	0.619492	-0.039919	76.377953	48.860973	55.556465	0.000000	0.000000	0.000000	0.000000	0.000000	0.000000	0.042638	-0.223119	-0.050822	0.000000	0.000000	1.000000	140.000000	0.000000
15247.245524	-0.134539	0.619492	-0.039919	76.377953	48.860973	55.556465	0.000000	0.000000	0.000000	0.000000	0.000000	0.000000	0.042638	-0.223119	-0.050822	0.000000	0.000000	1.000000	140.000000	0.000000
15247.248858	-0.134539	0.619492	-0.039919	76.312386	48.898891	55.683525	0.000000	0.000000	0.000000	0.000000	0.000000	0.000000	0.042638	-0.223119	-0.050822	0.000000	0.000000	1.000000	140.000000	0.000000
15247.252191	-0.134404	0.618745	-0.040066	76.312386	48.898891	55.683525	0.000000	0.000000	0.000000	0.000000	0.000000	0.000000	0.040484	-0.224226	-0.044206	0.000000	0.000000	1.000000	140.000000	0.000000
15247.255524	-0.134404	0.618745	-0.040066	76.312386	48.898891	55.683525	0.000000	0.000000	0.000000	0.000000	0.000000	0.000000	0.040484	-0.224226	-0.044206	0.000000	0.000000	1.000000	140.000000	0.000000
15247.258858	-0.134259	0.618037	-0.040178	76.217468	49.208775	56.090511	0.000000	0.000000	0.000000	0.000000	0.000000	0.000000	0.043630	-0.212396	-0.033684	0.000000	0.000000	1.000000	140.000000	0.000000
15247.262191	-0.134259	0.618037	-0.040178	76.217468	49.208775	56.090511	0.000000	0.000000	0.000000	0.000000	0.000000	0.000000	0.043630	-0.212396	-0.033684	0.000000	0.000000	1.000000	140.000000	0.000000
15247.265524	-0.134259	0.618037	-0.040178	76.217468	49.208775	56.090511	0.000000	0.000000	0.000000	0.000000	0.000000	0.000000	0.043630	-0.212396	-0.033684	0.000000	0.000000	1.000000	140.000000	0.000000
15247.268858	-0.134259	0.618037	-0.040178	76.097153	49.709671	56.634811	0.000000	0.000000	0.000000	0.000000	0.000000	0.000000	0.043630	-0.212396	-0.033684	0.000000	0.000000	1.000000	140.000000	0.000000
15247.272191	-0.134086	0.617344	-0.040241	76.097153	49.709671	56.634811	0.000000	0.000000	0.000000	0.000000	0.000000	0.000000	0.051887	-0.207770	-0.018698	0.000000	0.000000	1.000000	140.000000	0.000000
15247.275524	-0.134086	0.617344	-0.040241	76.097153	49.709671	56.634811	0.000000	0.000000	0.000000	0.000000	0.000000	0.000000	0.051887	-0.207770	-0.018698	0.000000	0.000000	1.000000	140.000000	0.000000
15247.278858	-0.133895	0.616705	-0.040223	75.963371	50.211998	57.121826	0.000000	0.000000	0.000000	0.000000	0.000000	0.000000	0.057238	-0.191626	0.005349	0.000000	0.000000	1.000000	140.000000	0.000000
15247.282191	-0.133895	0.616705	-0.040223	75.963371	50.211998	57.121826	0.000000	0.000000	0.000000	0.000000	0.000000	0.000000	0.057238	-0.191626	0.005349	0.000000	0.000000	1.000000	140.000000	0.000000
15247.285524	-0.133895	0.616705	-0.040223	75.963371	50.211998	57.121826	0.000000	0.000000	0.000000	0.000000	0.000000	0.000000	0.057238	-0.191626	0.005349	0.000000	0.000000	1.000000	140.000000	0.000000
15247.288858	-0.133895	0.616705	-0.040223	75.837921	50.677509	57.714882	0.000000	0.000000	0.000000	0.000000	0.000000	0.000000	0.057238	-0.191626	0.005349	0.000000	0.000000	1.000000	140.000000	0.000000
15247.292191	-0.133682	0.616101	-0.040140	75.837921	50.677509	57.714882	0.000000	0.000000	0.000000	0.000000	0.000000	0.000000	0.064050	-0.181321	0.024933	0.000000	0.000000	1.000000	140.000000	0.000000
15247.295524	-0.133682	0.616101	-0.040140	75.837921	50.677509	57.714882	0.000000	0.000000	0.000000	0.000000	0.000000	0.000000	0.064050	-0.181321	0.024933	0.000000	0.000000	1.000000	140.000000	0.000000
15247.298858	-0.133463	0.615555	-0.040006	75.750374	51.062546	58.183178	0.000000	0.000000	0.000000	0.000000	0.000000	0.000000	0.065725	-0.163920	0.040179	0.000000	0.000000	1.000000	140.000000	0.000000
15247.302191	-0.133463	0.615555	-0.040006	75.750374	51.062546	58.183178	0.000000	0.000000	0.000000	0.000000	0.000000	0.000000	0.065725	-0.163920	0.040179	0.000000	0.000000	1.000000	140.000000	0.000000
15247.305524	-0.133463	0.615555	-0.040006	75.750374	51.062546	58.183178	0.000000	0.000000	0.000000	0.000000	0.000000	0.000000	0.065725	-0.163920	0.040179	0.000000	0.000000	1.000000	140.000000	0.000000
15247.308858	-0.133463	0.615555	-0.040006	75.737320	51.365204	58.489628	0.000000	0.000000	0.000000	0.000000	0.000000	0.000000	0.065725	-0.163920	0.040179	0.000000	0.000000	1.000000	140.000000	0.000000
15247.312191	-0.133206	0.615061	-0.039785	75.737320	51.365204	58.489628	0.000000	0.000000	0.000000	0.000000	0.000000	0.000000	0.077062	-0.147987	0.066294	0.000000	0.000000	1.000000	140.000000	0.000000
15247.315524	-0.133206	0.615061	-0.039785	75.737320	51.365204	58.489628	0.000000	0.000000	0.000000	0.000000	0.000000	0.000000	0.077062	-0.147987	0.066294	0.000000	0.000000	1.000000	140.000000	0.000000
15247.318858	-0.132914	0.614587	-0.039537	75.762901	51.639816	58.722210	0.000000	0.000000	0.000000	0.000000	0.000000	0.000000	0.087636	-0.142237	0.074430	0.000000	0.000000	1.000000	140.000000	0.000000
15247.322191	-0.132914	0.614587	-0.039537	75.762901	51.639816	58.722210	0.000000	0.000000	0.000000	0.000000	0.000000	0.000000	0.087636	-0.142237	0.074430	0.000000	0.000000	1.000000	140.000000	0.000000
15247.325524	-0.132914	0.614587	-0.039537	75.762901	51.639816	58.722210	0.000000	0.000000	0.000000	0.000000	0.000000	0.000000	0.087636	-0.142237	0.074430	0.000000	0.000000	1.000000	140.000000	0.000000
15247.328858	-0.132914	0.614587	-0.039537	75.785484	51.901943	58.946205	0.000000	0.000000	0.000000	0.000000	0.000000	0.000000	0.087636	-0.142237	0.074430	0.000000	0.000000	1.000000	140.000000	0.000000
15247.332191	-0.132666	0.614132	-0.039287	75.785484	51.901943	58.946205	0.000000	0.000000	0.000000	0.000000	0.000000	0.000000	0.074418	-0.136513	0.075006	0.000000	0.000000	1.000000	140.000000	0.000000
15247.335524	-0.132666	0.614132	-0.039287	75.785484	51.901943	58.946205	0.000000	0.000000	0.000000	0.000000	0.000000	0.000000	0.074418	-0.136513	0.075006	0.000000	0.000000	1.000000	140.000000	0.000000
15247.338858	-0.132482	0.613687	-0.039109	75.807869	52.151161	59.170898	0.000000	0.000000	0.000000	0.000000	0.000000	0.000000	0.055175	-0.133710	0.053259	0.000000	0.000000	1.000000	140.000000	0.000000
15247.342191	-0.132482	0.613687	-0.039109	75.807869	52.151161	59.170898	0.000000	0.000000	0.000000	0.000000	0.000000	0.000000	0.055175	-0.133710	0.053259	0.000000	0.000000	1.000000	140.000000	0.000000
15247.345524	-0.132482	0.613687	-0.039109	75.807869	52.151161	59.170898	0.000000	0.000000	0.000000	0.000000	0.000000	0.000000	0.055175	-0.133710	0.053259	0.000000	0.000000	1.000000	140.000000	0.000000
15247.348858	-0.132482	0.613687	-0.039109	75.828362	52.385704	59.398788	0.000000	0.000000	0.000000	0.000000	0.000000	0.000000	0.055175	-0.133710	0.053259	0.000000	0.000000	1.000000	140.000000	0.000000
15247.352191	-0.132402	0.613250	-0.039017	75.828362	52.385704	59.398788	0.000000	0.000000	0.000000	0.000000	0.000000	0.000000	0.023965	-0.130859	0.027772	0.000000	0.000000	1.000000	140.000000	0.000000
15247.355524	-0.132402	0.613250	-0.039017	75.828362	52.385704	59.398788	0.000000	0.000000	0.000000	0.000000	0.000000	0.000000	0.023965	-0.130859	0.027772	0.000000	0.000000	1.000000	140.000000	0.000000
15247.358858	-0.132402	0.613250	-0.039017	75.848633	52.612732	59.619343	0.000000	0.000000	0.000000	0.000000	0.000000	0.000000	0.023965	-0.130859	0.027772	0.000000	0.000000	1.000000	140.000000	0.000000
15247.362191	-0.132402	0.613250	-0.039017	75.848633	52.612732	59.619343	0.000000	0.000000	0.000000	0.000000	0.000000	0.000000	0.023965	-0.130859	0.027772	0.000000	0.000000	1.000000	140.000000	0.000000
15247.365524	-0.132399	0.612829	-0.039026	75.848633	52.612732	59.619343	0.000000	0.000000	0.000000	0.000000	0.000000	0.000000	0.000893	-0.126547	-0.002816	0.000000	0.000000	1.000000	140.000000	0.000000
15247.368858	-0.132376	0.612397	-0.039098	75.866386	52.845684	59.865440	0.000000	0.000000	0.000000	0.000000	0.000000	0.000000	0.006819	-0.129382	-0.021540	0.000000	0.000000	1.000000	140.000000	0.000000
15247.372191	-0.132376	0.612397	-0.039098	75.866386	52.845684	59.865440	0.000000	0.000000	0.000000	0.000000	0.000000	0.000000	0.006819	-0.129382	-0.021540	0.000000	0.000000	1.000000	140.000000	0.000000
15247.375524	-0.132376	0.612397	-0.039098	75.866386	52.845684	59.865440	0.000000	0.000000	0.000000	0.000000	0.000000	0.000000	0.006819	-0.129382	-0.021540	0.000000	0.000000	1.000000	140.000000	0.000000
15247.378858	-0.132376	0.612397	-0.039098	75.867157	53.087730	60.136257	0.000000	0.000000	0.000000	0.000000	0.000000	0.000000	0.006819	-0.129382	-0.021540	0.000000	0.000000	1.000000	140.000000	0.000000
15247.382191	-0.132351	0.611981	-0.039246	75.867157	53.087730	60.136257	0.000000	0.000000	0.000000	0.000000	0.000000	0.000000	0.007569	-0.124962	-0.044580	0.000000	0.000000	1.000000	140.000000	0.000000
15247.385524	-0.132351	0.611981	-0.039246	75.867157	53.087730	60.136257	0.000000	0.000000	0.000000	0.000000	0.000000	0.000000	0.007569	-0.124962	-0.044580	0.000000	0.000000	1.000000	140.000000	0.000000
15247.388858	-0.132351	0.611981	-0.039246	75.841522	53.332916	60.422607	0.000000	0.000000	0.000000	0.000000	0.000000	0.000000	0.007569	-0.124962	-0.044580	0.000000	0.000000	1.000000	140.000000	0.000000
15247.392191	-0.132351	0.611981	-0.039246	75.841522	53.332916	60.422607	0.000000	0.000000	0.000000	0.000000	0.000000	0.000000	0.007569	-0.124962	-0.044580	0.000000	0.000000	1.000000	140.000000	0.000000
15247.395524	-0.132301	0.611612	-0.039405	75.841522	53.332916	60.422607	0.000000	0.000000	0.000000	0.000000	0.000000	0.000000	0.015084	-0.110511	-0.047644	0.000000	0.000000	1.000000	140.000000	0.000000
15247.398858	-0.132235	0.611254	-0.039611	75.806351	53.537880	60.674858	0.000000	0.000000	0.000000	0.000000	0.000000	0.000000	0.019561	-0.107560	-0.061759	0.000000	0.000000	1.000000	140.000000	0.000000
15247.402191	-0.132235	0.611254	-0.039611	75.806351	53.537880	60.674858	0.000000	0.000000	0.000000	0.000000	0.000000	0.000000	0.019561	-0.107560	-0.061759	0.000000	0.000000	1.000000	140.000000	0.000000
15247.405524	-0.132235	0.611254	-0.039611	75.806351	53.537880	60.674858	0.000000	0.000000	0.000000	0.000000	0.000000	0.000000	0.019561	-0.107560	-0.061759	0.000000	0.000000	1.000000	140.000000	0.000000
15247.408858	-0.132235	0.611254	-0.039611	75.772591	53.674538	60.841808	0.000000	0.000000	0.000000	0.000000	0.000000	0.000000	0.019561	-0.107560	-0.061759	0.000000	0.000000	1.000000	140.000000	0.000000
15247.412191	-0.132180	0.610924	-0.039855	75.772591	53.674538	60.841808	0.000000	0.000000	0.000000	0.000000	0.000000	0.000000	0.016620	-0.098844	-0.073151	0.000000	0.000000	1.000000	140.000000	0.000000
15247.415524	-0.132180	0.610924	-0.039855	75.772591	53.674538	60.841808	0.000000	0.000000	0.000000	0.000000	0.000000	0.000000	0.016620	-0.098844	-0.073151	0.000000	0.000000	1.000000	140.000000	0.000000
15247.418858	-0.132180	0.610924	-0.039855	75.745163	53.585899	60.792141	0.000000	0.000000	0.000000	0.000000	0.000000	0.000000	0.016620	-0.098844	-0.073151	0.000000	0.000000	1.000000	140.000000	0.000000
15247.422191	-0.132180	0.610924	-0.039855	75.745163	53.585899	60.792141	0.000000	0.000000	0.000000	0.000000	0.000000	0.000000	0.016620	-0.098844	-0.073151	0.000000	0.000000	1.000000	140.000000	0.000000
15247.425524	-0.132151	0.610657	-0.040083	75.745163	53.585899	60.792141	0.000000	0.000000	0.000000	0.000000	0.000000	0.000000	0.008560	-0.080141	-0.068291	0.000000	0.000000	1.000000	140.000000	0.000000
15247.428858	-0.132170	0.610443	-0.040368	75.734489	53.318363	60.539349	0.000000	0.000000	0.000000	0.000000	0.000000	0.000000	-0.005485	-0.064322	-0.085788	0.000000	0.000000	1.000000	140.000000	0.000000
15247.432191	-0.132170	0.610443	-0.040368	75.734489	53.318363	60.539349	0.000000	0.000000	0.000000	0.000000	0.000000	0.000000	-0.005485	-0.064322	-0.085788	0.000000	0.000000	1.000000	140.000000	0.000000
15247.435524	-0.132170	0.610443	-0.040368	75.734489	53.318363	60.539349	0.000000	0.000000	0.000000	0.000000	0.000000	0.000000	-0.005485	-0.064322	-0.085788	0.000000	0.000000	1.000000	140.000000	0.000000
15247.438858	-0.132170	0.610443	-0.040368	75.724785	52.997883	60.218029	0.000000	0.000000	0.000000	0.000000	0.000000	0.000000	-0.005485	-0.064322	-0.085788	0.000000	0.000000	1.000000	140.000000	0.000000
15247.442191	-0.132178	0.610257	-0.040686	75.724785	52.997883	60.218029	0.000000	0.000000	0.000000	0.000000	0.000000	0.000000	-0.002449	-0.055666	-0.095225	0.000000	0.000000	1.000000	140.000000	0.000000
15247.445524	-0.132178	0.610257	-0.040686	75.724785	52.997883	60.218029	0.000000	0.000000	0.000000	0.000000	0.000000	0.000000	-0.002449	-0.055666	-0.095225	0.000000	0.000000	1.000000	140.000000	0.000000
15247.448858	-0.132178	0.610257	-0.040686	75.707893	52.646278	59.833462	0.000000	0.000000	0.000000	0.000000	0.000000	0.000000	-0.002449	-0.055666	-0.095225	0.000000	0.000000	1.000000	140.000000	0.000000
15247.452191	-0.132178	0.610257	-0.040686	75.707893	52.646278	59.833462	0.000000	0.000000	0.000000	0.000000	0.000000	0.000000	-0.002449	-0.055666	-0.095225	0.000000	0.000000	1.000000	140.000000	0.000000
15247.455524	-0.132124	0.610096	-0.040993	75.707893	52.646278	59.833462	0.000000	0.000000	0.000000	0.000000	0.000000	0.000000	0.016151	-0.048506	-0.092000	0.000000	0.000000	1.000000	140.000000	0.000000
15247.458858	-0.132045	0.609982	-0.041309	75.682503	52.356476	59.502121	0.000000	0.000000	0.000000	0.000000	0.000000	0.000000	0.023611	-0.034161	-0.094921	0.000000	0.000000	1.000000	140.000000	0.000000
15247.462191	-0.132045	0.609982	-0.041309	75.682503	52.356476	59.502121	0.000000	0.000000	0.000000	0.000000	0.000000	0.000000	0.023611	-0.034161	-0.094921	0.000000	0.000000	1.000000	140.000000	0.000000
15247.465524	-0.132045	0.609982	-0.041309	75.682503	52.356476	59.502121	0.000000	0.000000	0.000000	0.000000	0.000000	0.000000	0.023611	-0.034161	-0.094921	0.000000	0.000000	1.000000	140.000000	0.000000
15247.468858	-0.132045	0.609982	-0.041309	75.666458	52.159332	59.307777	0.000000	0.000000	0.000000	0.000000	0.000000	0.000000	0.023611	-0.034161	-0.094921	0.000000	0.000000	1.000000	140.000000	0.000000
15247.472191	-0.131962	0.609839	-0.041709	75.666458	52.159332	59.307777	0.000000	0.000000	0.000000	0.000000	0.000000	0.000000	0.025098	-0.042745	-0.120088	0.000000	0.000000	1.000000	140.000000	0.000000
15247.475524	-0.131962	0.609839	-0.041709	75.666458	52.159332	59.307777	0.000000	0.000000	0.000000	0.000000	0.000000	0.000000	0.025098	-0.042745	-0.120088	0.000000	0.000000	1.000000	140.000000	0.000000
15247.478858	-0.131962	0.609839	-0.041709	75.664467	51.980404	59.152798	0.000000	0.000000	0.000000	0.000000	0.000000	0.000000	0.025098	-0.042745	-0.120088	0.000000	0.000000	1.000000	140.000000	0.000000
15247.482191	-0.131962	0.609839	-0.041709	75.664467	51.980404	59.152798	0.000000	0.000000	0.000000	0.000000	0.000000	0.000000	0.025098	-0.042745	-0.120088	0.000000	0.000000	1.000000	140.000000	0.000000
15247.485524	-0.131910	0.609701	-0.042146	75.664467	51.980404	59.152798	0.000000	0.000000	0.000000	0.000000	0.000000	0.000000	0.015542	-0.041335	-0.130887	0.000000	0.000000	1.000000	140.000000	0.000000
15247.488858	-0.131877	0.609554	-0.042657	75.664574	51.738102	58.941841	0.000000	0.000000	0.000000	0.000000	0.000000	0.000000	0.009726	-0.044177	-0.153323	0.000000	0.000000	1.000000	140.000000	0.000000
15247.492191	-0.131877	0.609554	-0.042657	75.664574	51.738102	58.941841	0.000000	0.000000	0.000000	0.000000	0.000000	0.000000	0.009726	-0.044177	-0.153323	0.000000	0.000000	1.000000	140.000000	0.000000
15247.495524	-0.131877	0.609554	-0.042657	75.664574	51.738102	58.941841	0.000000	0.000000	0.000000	0.000000	0.000000	0.000000	0.009726	-0.044177	-0.153323	0.000000	0.000000	1.000000	140.000000	0.000000
15247.498858	-0.131877	0.609554	-0.042657	75.659615	51.337852	58.573215	0.000000	0.000000	0.000000	0.000000	0.000000	0.000000	0.009726	-0.044177	-0.153323	0.000000	0.000000	1.000000	140.000000	0.000000
15247.502191	-0.131845	0.609397	-0.043236	75.659615	51.337852	58.573215	0.000000	0.000000	0.000000	0.000000	0.000000	0.000000	0.009868	-0.047086	-0.173888	0.000000	0.000000	1.000000	140.000000	0.000000
15247.505524	-0.131845	0.609397	-0.043236	75.659615	51.337852	58.573215	0.000000	0.000000	0.000000	0.000000	0.000000	0.000000	0.009868	-0.047086	-0.173888	0.000000	0.000000	1.000000	140.000000	0.000000
15247.508858	-0.131858	0.609226	-0.043874	75.649292	50.784065	58.072449	0.000000	0.000000	0.000000	0.000000	0.000000	0.000000	-0.003939	-0.051421	-0.191207	0.000000	0.000000	1.000000	140.000000	0.000000
15247.512191	-0.131858	0.609226	-0.043874	75.649292	50.784065	58.072449	0.000000	0.000000	0.000000	0.000000	0.000000	0.000000	-0.003939	-0.051421	-0.191207	0.000000	0.000000	1.000000	140.000000	0.000000
15247.515524	-0.131858	0.609226	-0.043874	75.649292	50.784065	58.072449	0.000000	0.000000	0.000000	0.000000	0.000000	0.000000	-0.003939	-0.051421	-0.191207	0.000000	0.000000	1.000000	140.000000	0.000000
15247.518858	-0.131858	0.609226	-0.043874	75.630157	50.095726	57.439167	0.000000	0.000000	0.000000	0.000000	0.000000	0.000000	-0.003939	-0.051421	-0.191207	0.000000	0.000000	1.000000	140.000000	0.000000
15247.522191	-0.131873	0.609097	-0.044504	75.630157	50.095726	57.439167	0.000000	0.000000	0.000000	0.000000	0.000000	0.000000	-0.004478	-0.038684	-0.188983	0.000000	0.000000	1.000000	140.000000	0.000000
15247.525524	-0.131873	0.609097	-0.044504	75.630157	50.095726	57.439167	0.000000	0.000000	0.000000	0.000000	0.000000	0.000000	-0.004478	-0.038684	-0.188983	0.000000	0.000000	1.000000	140.000000	0.000000
15247.528858	-0.131895	0.609039	-0.045042	75.601936	49.279362	56.669865	0.000000	0.000000	0.000000	0.000000	0.000000	0.000000	-0.006600	-0.017420	-0.161561	0.000000	0.000000	1.000000	140.000000	0.000000
15247.532191	-0.131895	0.609039	-0.045042	75.601936	49.279362	56.669865	0.000000	0.000000	0.000000	0.000000	0.000000	0.000000	-0.006600	-0.017420	-0.161561	0.000000	0.000000	1.000000	140.000000	0.000000
15247.535524	-0.131895	0.609039	-0.045042	75.601936	49.279362	56.669865	0.000000	0.000000	0.000000	0.000000	0.000000	0.000000	-0.006600	-0.017420	-0.161561	0.000000	0.000000	1.000000	140.000000	0.000000
15247.538858	-0.131894	0.609014	-0.045514	75.570366	48.483078	55.924015	0.000000	0.000000	0.000000	0.000000	0.000000	0.000000	0.000040	-0.007511	-0.141525	0.000000	0.000000	1.000000	140.000000	0.000000
15247.542191	-0.131894	0.609014	-0.045514	75.570366	48.483078	55.924015	0.000000	0.000000	0.000000	0.000000	0.000000	0.000000	0.000040	-0.007511	-0.141525	0.000000	0.000000	1.000000	140.000000	0.000000
15247.545524	-0.131894	0.609014	-0.045514	75.570366	48.483078	55.924015	0.000000	0.000000	0.000000	0.000000	0.000000	0.000000	0.000040	-0.007511	-0.141525	0.000000	0.000000	1.000000	140.000000	0.000000
15247.548858	-0.131894	0.609014	-0.045514	75.535782	47.745014	55.223877	0.000000	0.000000	0.000000	0.000000	0.000000	0.000000	0.000040	-0.007511	-0.141525	0.000000	0.000000	1.000000	140.000000	0.000000
15247.552191	-0.131892	0.609022	-0.045925	75.535782	47.745014	55.223877	0.000000	0.000000	0.000000	0.000000	0.000000	0.000000	0.000773	0.002416	-0.123359	0.000000	0.000000	1.000000	140.000000	0.000000
15247.555524	-0.131892	0.609022	-0.045925	75.535782	47.745014	55.223877	0.000000	0.000000	0.000000	0.000000	0.000000	0.000000	0.000773	0.002416	-0.123359	0.000000	0.000000	1.000000	140.000000	0.000000
15247.558858	-0.131860	0.609067	-0.046293	75.509811	47.209431	54.719894	0.000000	0.000000	0.000000	0.000000	0.000000	0.000000	0.009563	0.013699	-0.110325	0.000000	0.000000	1.000000	140.000000	0.000000
15247.562191	-0.131860	0.609067	-0.046293	75.509811	47.209431	54.719894	0.000000	0.000000	0.000000	0.000000	0.000000	0.000000	0.009563	0.013699	-0.110325	0.000000	0.000000	1.000000	140.000000	0.000000
15247.565524	-0.131860	0.609067	-0.046293	75.509811	47.209431	54.719894	0.000000	0.000000	0.000000	0.000000	0.000000	0.000000	0.009563	0.013699	-0.110325	0.000000	0.000000	1.000000	140.000000	0.000000
15247.568858	-0.131860	0.609067	-0.046293	75.493416	46.878609	54.416115	0.000000	0.000000	0.000000	0.000000	0.000000	0.000000	0.009563	0.013699	-0.110325	0.000000	0.000000	1.000000	140.000000	0.000000
15247.572191	-0.131879	0.609118	-0.046703	75.493416	46.878609	54.416115	0.000000	0.000000	0.000000	0.000000	0.000000	0.000000	-0.005676	0.015016	-0.122976	0.000000	0.000000	1.000000	140.000000	0.000000
15247.575524	-0.131879	0.609118	-0.046703	75.493416	46.878609	54.416115	0.000000	0.000000	0.000000	0.000000	0.000000	0.000000	-0.005676	0.015016	-0.122976	0.000000	0.000000	1.000000	140.000000	0.000000
15247.578858	-0.131879	0.609118	-0.046703	75.490059	46.764931	54.333809	0.000000	0.000000	0.000000	0.000000	0.000000	0.000000	-0.005676	0.015016	-0.122976	0.000000	0.000000	1.000000	140.000000	0.000000
15247.582191	-0.131879	0.609118	-0.046703	75.490059	46.764931	54.333809	0.000000	0.000000	0.000000	0.000000	0.000000	0.000000	-0.005676	0.015016	-0.122976	0.000000	0.000000	1.000000	140.000000	0.000000
15247.585524	-0.131966	0.609129	-0.047169	75.490059	46.764931	54.333809	0.000000	0.000000	0.000000	0.000000	0.000000	0.000000	-0.025963	0.003530	-0.139783	0.000000	0.000000	1.000000	140.000000	0.000000
15247.588858	-0.132141	0.609145	-0.047689	75.495461	46.765152	54.378990	0.000000	0.000000	0.000000	0.000000	0.000000	0.000000	-0.052724	0.004823	-0.156212	0.000000	0.000000	1.000000	140.000000	0.000000
15247.592191	-0.132141	0.609145	-0.047689	75.495461	46.765152	54.378990	0.000000	0.000000	0.000000	0.000000	0.000000	0.000000	-0.052724	0.004823	-0.156212	0.000000	0.000000	1.000000	140.000000	0.000000
15247.595524	-0.132141	0.609145	-0.047689	75.495461	46.765152	54.378990	0.000000	0.000000	0.000000	0.000000	0.000000	0.000000	-0.052724	0.004823	-0.156212	0.000000	0.000000	1.000000	140.000000	0.000000
15247.598858	-0.132141	0.609145	-0.047689	75.502151	46.770889	54.435482	0.000000	0.000000	0.000000	0.000000	0.000000	0.000000	-0.052724	0.004823	-0.156212	0.000000	0.000000	1.000000	140.000000	0.000000
15247.602191	-0.132338	0.609128	-0.048277	75.502151	46.770889	54.435482	0.000000	0.000000	0.000000	0.000000	0.000000	0.000000	-0.058879	-0.005315	-0.176306	0.000000	0.000000	1.000000	140.000000	0.000000
15247.605524	-0.132338	0.609128	-0.048277	75.502151	46.770889	54.435482	0.000000	0.000000	0.000000	0.000000	0.000000	0.000000	-0.058879	-0.005315	-0.176306	0.000000	0.000000	1.000000	140.000000	0.000000
15247.608858	-0.132482	0.609105	-0.048823	75.504326	46.773964	54.486713	0.000000	0.000000	0.000000	0.000000	0.000000	0.000000	-0.043423	-0.006779	-0.163673	0.000000	0.000000	1.000000	140.000000	0.000000
15247.612191	-0.132482	0.609105	-0.048823	75.504326	46.773964	54.486713	0.000000	0.000000	0.000000	0.000000	0.000000	0.000000	-0.043423	-0.006779	-0.163673	0.000000	0.000000	1.000000	140.000000	0.000000
15247.615524	-0.132482	0.609105	-0.048823	75.504326	46.773964	54.486713	0.000000	0.000000	0.000000	0.000000	0.000000	0.000000	-0.043423	-0.006779	-0.163673	0.000000	0.000000	1.000000	140.000000	0.000000
15247.618858	-0.132482	0.609105	-0.048823	75.501694	46.797504	54.546917	0.000000	0.000000	0.000000	0.000000	0.000000	0.000000	-0.043423	-0.006779	-0.163673	0.000000	0.000000	1.000000	140.000000	0.000000
15247.622191	-0.132535	0.609111	-0.049253	75.501694	46.797504	54.546917	0.000000	0.000000	0.000000	0.000000	0.000000	0.000000	-0.015924	0.001829	-0.129065	0.000000	0.000000	1.000000	140.000000	0.000000
15247.625524	-0.132535	0.609111	-0.049253	75.501694	46.797504	54.546917	0.000000	0.000000	0.000000	0.000000	0.000000	0.000000	-0.015924	0.001829	-0.129065	0.000000	0.000000	1.000000	140.000000	0.000000
15247.628858	-0.132535	0.609111	-0.049253	75.502251	46.767090	54.519604	0.000000	0.000000	0.000000	0.000000	0.000000	0.000000	-0.015924	0.001829	-0.129065	0.000000	0.000000	1.000000	140.000000	0.000000
15247.632191	-0.132535	0.609111	-0.049253	75.502251	46.767090	54.519604	0.000000	0.000000	0.000000	0.000000	0.000000	0.000000	-0.015924	0.001829	-0.129065	0.000000	0.000000	1.000000	140.000000	0.000000
15247.635524	-0.132402	0.609113	-0.049597	75.502251	46.767090	54.519604	0.000000	0.000000	0.000000	0.000000	0.000000	0.000000	0.039944	0.000389	-0.103190	0.000000	0.000000	1.000000	140.000000	0.000000
15247.638858	-0.132402	0.609113	-0.049597	75.491699	46.554516	54.291794	0.000000	0.000000	0.000000	0.000000	0.000000	0.000000	0.039944	0.000389	-0.103190	0.000000	0.000000	1.000000	140.000000	0.000000
15247.642191	-0.132402	0.609113	-0.049597	75.491699	46.554516	54.291794	0.000000	0.000000	0.000000	0.000000	0.000000	0.000000	0.039944	0.000389	-0.103190	0.000000	0.000000	1.000000	140.000000	0.000000
15247.645524	-0.132402	0.609113	-0.049597	75.491699	46.554516	54.291794	0.000000	0.000000	0.000000	0.000000	0.000000	0.000000	0.039944	0.000389	-0.103190	0.000000	0.000000	1.000000	140.000000	0.000000
15247.648858	-0.131916	0.609095	-0.049843	75.478668	46.082928	53.795200	0.000000	0.000000	0.000000	0.000000	0.000000	0.000000	0.145850	-0.005351	-0.073995	0.000000	0.000000	1.000000	140.000000	0.000000
15247.652191	-0.131916	0.609095	-0.049843	75.478668	46.082928	53.795200	0.000000	0.000000	0.000000	0.000000	0.000000	0.000000	0.145850	-0.005351	-0.073995	0.000000	0.000000	1.000000	140.000000	0.000000
15247.655524	-0.131916	0.609095	-0.049843	75.478668	46.082928	53.795200	0.000000	0.000000	0.000000	0.000000	0.000000	0.000000	0.145850	-0.005351	-0.073995	0.000000	0.000000	1.000000	140.000000	0.000000
15247.658858	-0.131916	0.609095	-0.049843	75.501762	45.353180	52.998646	0.000000	0.000000	0.000000	0.000000	0.000000	0.000000	0.145850	-0.005351	-0.073995	0.000000	0.000000	1.000000	140.000000	0.000000
15247.662191	-0.131663	0.609009	-0.049899	75.501762	45.353180	52.998646	0.000000	0.000000	0.000000	0.000000	0.000000	0.000000	0.075865	-0.025749	-0.016624	0.000000	0.000000	1.000000	140.000000	0.000000
15247.665524	-0.131663	0.609009	-0.049899	75.501762	45.353180	52.998646	0.000000	0.000000	0.000000	0.000000	0.000000	0.000000	0.075865	-0.025749	-0.016624	0.000000	0.000000	1.000000	140.000000	0.000000
15247.668858	-0.131663	0.609009	-0.049899	75.579445	44.427345	51.943031	0.000000	0.000000	0.000000	0.000000	0.000000	0.000000	0.075865	-0.025749	-0.016624	0.000000	0.000000	1.000000	140.000000	0.000000
15247.672191	-0.131663	0.609009	-0.049899	75.579445	44.427345	51.943031	0.000000	0.000000	0.000000	0.000000	0.000000	0.000000	0.075865	-0.025749	-0.016624	0.000000	0.000000	1.000000	140.000000	0.000000
15247.675524	-0.131401	0.608830	-0.049917	75.579445	44.427345	51.943031	0.000000	0.000000	0.000000	0.000000	0.000000	0.000000	0.078588	-0.053778	-0.005343	0.000000	0.000000	1.000000	140.000000	0.000000
15247.678858	-0.131116	0.608576	-0.049875	75.689369	43.416325	50.761261	0.000000	0.000000	0.000000	0.000000	0.000000	0.000000	0.085633	-0.076162	0.012423	0.000000	0.000000	1.000000	140.000000	0.000000
15247.682191	-0.131116	0.608576	-0.049875	75.689369	43.416325	50.761261	0.000000	0.000000	0.000000	0.000000	0.000000	0.000000	0.085633	-0.076162	0.012423	0.000000	0.000000	1.000000	140.000000	0.000000
15247.685524	-0.131116	0.608576	-0.049875	75.689369	43.416325	50.761261	0.000000	0.000000	0.000000	0.000000	0.000000	0.000000	0.085633	-0.076162	0.012423	0.000000	0.000000	1.000000	140.000000	0.000000
15247.688858	-0.130744	0.608229	-0.049772	75.802742	42.379787	49.537094	0.000000	0.000000	0.000000	0.000000	0.000000	0.000000	0.111629	-0.104174	0.031061	0.000000	0.000000	1.000000	140.000000	0.000000
15247.692191	-0.130744	0.608229	-0.049772	75.802742	42.379787	49.537094	0.000000	0.000000	0.000000	0.000000	0.000000	0.000000	0.111629	-0.104174	0.031061	0.000000	0.000000	1.000000	140.000000	0.000000
15247.695524	-0.130744	0.608229	-0.049772	75.802742	42.379787	49.537094	0.000000	0.000000	0.000000	0.000000	0.000000	0.000000	0.111629	-0.104174	0.031061	0.000000	0.000000	1.000000	140.000000	0.000000
15247.698858	-0.130744	0.608229	-0.049772	75.892784	41.295456	48.259117	0.000000	0.000000	0.000000	0.000000	0.000000	0.000000	0.111629	-0.104174	0.031061	0.000000	0.000000	1.000000	140.000000	0.000000
15247.702191	-0.130217	0.607760	-0.049551	75.892784	41.295456	48.259117	0.000000	0.000000	0.000000	0.000000	0.000000	0.000000	0.157915	-0.140567	0.066353	0.000000	0.000000	1.000000	140.000000	0.000000
15247.705524	-0.130217	0.607760	-0.049551	75.892784	41.295456	48.259117	0.000000	0.000000	0.000000	0.000000	0.000000	0.000000	0.157915	-0.140567	0.066353	0.000000	0.000000	1.000000	140.000000	0.000000
15247.708858	-0.129609	0.607227	-0.049184	75.939369	40.066418	46.848202	0.000000	0.000000	0.000000	0.000000	0.000000	0.000000	0.182510	-0.159999	0.109862	0.000000	0.000000	1.000000	140.000000	0.000000
15247.712191	-0.129609	0.607227	-0.049184	75.939369	40.066418	46.848202	0.000000	0.000000	0.000000	0.000000	0.000000	0.000000	0.182510	-0.159999	0.109862	0.000000	0.000000	1.000000	140.000000	0.000000
15247.715524	-0.129609	0.607227	-0.049184	75.939369	40.066418	46.848202	0.000000	0.000000	0.000000	0.000000	0.000000	0.000000	0.182510	-0.159999	0.109862	0.000000	0.000000	1.000000	140.000000	0.000000
15247.718858	-0.128923	0.606581	-0.048658	75.969627	38.742359	45.332481	0.000000	0.000000	0.000000	0.000000	0.000000	0.000000	0.205901	-0.193593	0.157864	0.000000	0.000000	1.000000	140.000000	0.000000
15247.722191	-0.128923	0.606581	-0.048658	75.969627	38.742359	45.332481	0.000000	0.000000	0.000000	0.000000	0.000000	0.000000	0.205901	-0.193593	0.157864	0.000000	0.000000	1.000000	140.000000	0.000000
15247.725524	-0.128923	0.606581	-0.048658	75.969627	38.742359	45.332481	0.000000	0.000000	0.000000	0.000000	0.000000	0.000000	0.205901	-0.193593	0.157864	0.000000	0.000000	1.000000	140.000000	0.000000
15247.728858	-0.128171	0.605795	-0.048063	76.022545	37.402359	43.760078	0.000000	0.000000	0.000000	0.000000	0.000000	0.000000	0.225382	-0.235905	0.178499	0.000000	0.000000	1.000000	140.000000	0.000000
15247.732191	-0.128171	0.605795	-0.048063	76.022545	37.402359	43.760078	0.000000	0.000000	0.000000	0.000000	0.000000	0.000000	0.225382	-0.235905	0.178499	0.000000	0.000000	1.000000	140.000000	0.000000
15247.735524	-0.128171	0.605795	-0.048063	76.022545	37.402359	43.760078	0.000000	0.000000	0.000000	0.000000	0.000000	0.000000	0.225382	-0.235905	0.178499	0.000000	0.000000	1.000000	140.000000	0.000000
15247.738858	-0.127413	0.604867	-0.047419	76.095963	36.137493	42.242725	0.000000	0.000000	0.000000	0.000000	0.000000	0.000000	0.227607	-0.278352	0.193364	0.000000	0.000000	1.000000	140.000000	0.000000
15247.742191	-0.127413	0.604867	-0.047419	76.095963	36.137493	42.242725	0.000000	0.000000	0.000000	0.000000	0.000000	0.000000	0.227607	-0.278352	0.193364	0.000000	0.000000	1.000000	140.000000	0.000000
15247.745524	-0.127413	0.604867	-0.047419	76.095963	36.137493	42.242725	0.000000	0.000000	0.000000	0.000000	0.000000	0.000000	0.227607	-0.278352	0.193364	0.000000	0.000000	1.000000	140.000000	0.000000
15247.748858	-0.126695	0.603835	-0.046706	76.199623	34.966900	40.788395	0.000000	0.000000	0.000000	0.000000	0.000000	0.000000	0.215414	-0.309624	0.213821	0.000000	0.000000	1.000000	140.000000	0.000000
15247.752191	-0.126695	0.603835	-0.046706	76.199623	34.966900	40.788395	0.000000	0.000000	0.000000	0.000000	0.000000	0.000000	0.215414	-0.309624	0.213821	0.000000	0.000000	1.000000	140.000000	0.000000
15247.755524	-0.126695	0.603835	-0.046706	76.199623	34.966900	40.788395	0.000000	0.000000	0.000000	0.000000	0.000000	0.000000	0.215414	-0.309624	0.213821	0.000000	0.000000	1.000000	140.000000	0.000000
15247.758858	-0.125965	0.602684	-0.045953	76.333549	33.953033	39.476048	0.000000	0.000000	0.000000	0.000000	0.000000	0.000000	0.218725	-0.345326	0.225941	0.000000	0.000000	1.000000	140.000000	0.000000
15247.762191	-0.125965	0.602684	-0.045953	76.333549	33.953033	39.476048	0.000000	0.000000	0.000000	0.000000	0.000000	0.000000	0.218725	-0.345326	0.225941	0.000000	0.000000	1.000000	140.000000	0.000000
15247.765524	-0.125965	0.602684	-0.045953	76.333549	33.953033	39.476048	0.000000	0.000000	0.000000	0.000000	0.000000	0.000000	0.218725	-0.345326	0.225941	0.000000	0.000000	1.000000	140.000000	0.000000
15247.768858	-0.125271	0.601400	-0.045217	76.495064	33.114140	38.327110	0.000000	0.000000	0.000000	0.000000	0.000000	0.000000	0.208200	-0.385236	0.220625	0.000000	0.000000	1.000000	140.000000	0.000000
15247.772191	-0.125271	0.601400	-0.045217	76.495064	33.114140	38.327110	0.000000	0.000000	0.000000	0.000000	0.000000	0.000000	0.208200	-0.385236	0.220625	0.000000	0.000000	1.000000	140.000000	0.000000
15247.775524	-0.125271	0.601400	-0.045217	76.495064	33.114140	38.327110	0.000000	0.000000	0.000000	0.000000	0.000000	0.000000	0.208200	-0.385236	0.220625	0.000000	0.000000	1.000000	140.000000	0.000000
15247.778858	-0.124622	0.600020	-0.044469	76.678139	32.508198	37.423679	0.000000	0.000000	0.000000	0.000000	0.000000	0.000000	0.194811	-0.414001	0.224603	0.000000	0.000000	1.000000	140.000000	0.000000
15247.782191	-0.124622	0.600020	-0.044469	76.678139	32.508198	37.423679	0.000000	0.000000	0.000000	0.000000	0.000000	0.000000	0.194811	-0.414001	0.224603	0.000000	0.000000	1.000000	140.000000	0.000000
15247.785524	-0.124622	0.600020	-0.044469	76.678139	32.508198	37.423679	0.000000	0.000000	0.000000	0.000000	0.000000	0.000000	0.194811	-0.414001	0.224603	0.000000	0.000000	1.000000	140.000000	0.000000
15247.788858	-0.123999	0.598601	-0.043769	76.857719	32.164280	36.818047	0.000000	0.000000	0.000000	0.000000	0.000000	0.000000	0.187035	-0.425713	0.209890	0.000000	0.000000	1.000000	140.000000	0.000000
15247.792191	-0.123999	0.598601	-0.043769	76.857719	32.164280	36.818047	0.000000	0.000000	0.000000	0.000000	0.000000	0.000000	0.187035	-0.425713	0.209890	0.000000	0.000000	1.000000	140.000000	0.000000
15247.795524	-0.123999	0.598601	-0.043769	76.857719	32.164280	36.818047	0.000000	0.000000	0.000000	0.000000	0.000000	0.000000	0.187035	-0.425713	0.209890	0.000000	0.000000	1.000000	140.000000	0.000000
15247.798858	-0.123440	0.597151	-0.043062	77.013702	32.134644	36.593185	0.000000	0.000000	0.000000	0.000000	0.000000	0.000000	0.167645	-0.434814	0.212233	0.000000	0.000000	1.000000	140.000000	0.000000
15247.802191	-0.123440	0.597151	-0.043062	77.013702	32.134644	36.593185	0.000000	0.000000	0.000000	0.000000	0.000000	0.000000	0.167645	-0.434814	0.212233	0.000000	0.000000	1.000000	140.000000	0.000000
15247.805524	-0.123440	0.597151	-0.043062	77.013702	32.134644	36.593185	0.000000	0.000000	0.000000	0.000000	0.000000	0.000000	0.167645	-0.434814	0.212233	0.000000	0.000000	1.000000	140.000000	0.000000
15247.808858	-0.122952	0.595682	-0.042399	77.128006	32.450104	36.807747	0.000000	0.000000	0.000000	0.000000	0.000000	0.000000	0.146482	-0.440928	0.198770	0.000000	0.000000	1.000000	140.000000	0.000000
15247.812191	-0.122952	0.595682	-0.042399	77.128006	32.450104	36.807747	0.000000	0.000000	0.000000	0.000000	0.000000	0.000000	0.146482	-0.440928	0.198770	0.000000	0.000000	1.000000	140.000000	0.000000
15247.815524	-0.122952	0.595682	-0.042399	77.128006	32.450104	36.807747	0.000000	0.000000	0.000000	0.000000	0.000000	0.000000	0.146482	-0.440928	0.198770	0.000000	0.000000	1.000000	140.000000	0.000000
15247.818858	-0.122566	0.594205	-0.041747	77.215187	32.912888	37.224426	0.000000	0.000000	0.000000	0.000000	0.000000	0.000000	0.115770	-0.443051	0.195473	0.000000	0.000000	1.000000	140.000000	0.000000
15247.822191	-0.122566	0.594205	-0.041747	77.215187	32.912888	37.224426	0.000000	0.000000	0.000000	0.000000	0.000000	0.000000	0.115770	-0.443051	0.195473	0.000000	0.000000	1.000000	140.000000	0.000000
15247.825524	-0.122566	0.594205	-0.041747	77.215187	32.912888	37.224426	0.000000	0.000000	0.000000	0.000000	0.000000	0.000000	0.115770	-0.443051	0.195473	0.000000	0.000000	1.000000	140.000000	0.000000
15247.828858	-0.122261	0.592744	-0.041108	77.290375	33.308178	37.591667	0.000000	0.000000	0.000000	0.000000	0.000000	0.000000	0.091500	-0.438120	0.191857	0.000000	0.000000	1.000000	140.000000	0.000000
15247.832191	-0.122261	0.592744	-0.041108	77.290375	33.308178	37.591667	0.000000	0.000000	0.000000	0.000000	0.000000	0.000000	0.091500	-0.438120	0.191857	0.000000	0.000000	1.000000	140.000000	0.000000
15247.835524	-0.122261	0.592744	-0.041108	77.290375	33.308178	37.591667	0.000000	0.000000	0.000000	0.000000	0.000000	0.000000	0.091500	-0.438120	0.191857	0.000000	0.000000	1.000000	140.000000	0.000000
15247.838858	-0.122042	0.591318	-0.040464	77.323502	33.504425	37.792152	0.000000	0.000000	0.000000	0.000000	0.000000	0.000000	0.065678	-0.427761	0.193253	0.000000	0.000000	1.000000	140.000000	0.000000
15247.842191	-0.122042	0.591318	-0.040464	77.323502	33.504425	37.792152	0.000000	0.000000	0.000000	0.000000	0.000000	0.000000	0.065678	-0.427761	0.193253	0.000000	0.000000	1.000000	140.000000	0.000000
15247.845524	-0.122042	0.591318	-0.040464	77.323502	33.504425	37.792152	0.000000	0.000000	0.000000	0.000000	0.000000	0.000000	0.065678	-0.427761	0.193253	0.000000	0.000000	1.000000	140.000000	0.000000
15247.848858	-0.121855	0.589945	-0.039781	77.306313	33.536713	37.864162	0.000000	0.000000	0.000000	0.000000	0.000000	0.000000	0.056133	-0.412063	0.204924	0.000000	0.000000	1.000000	140.000000	0.000000
15247.852191	-0.121855	0.589945	-0.039781	77.306313	33.536713	37.864162	0.000000	0.000000	0.000000	0.000000	0.000000	0.000000	0.056133	-0.412063	0.204924	0.000000	0.000000	1.000000	140.000000	0.000000
15247.855524	-0.121855	0.589945	-0.039781	77.306313	33.536713	37.864162	0.000000	0.000000	0.000000	0.000000	0.000000	0.000000	0.056133	-0.412063	0.204924	0.000000	0.000000	1.000000	140.000000	0.000000
15247.858858	-0.121735	0.588671	-0.039083	77.239502	33.492886	37.906506	0.000000	0.000000	0.000000	0.000000	0.000000	0.000000	0.035849	-0.382181	0.209152	0.000000	0.000000	1.000000	140.000000	0.000000
15247.862191	-0.121735	0.588671	-0.039083	77.239502	33.492886	37.906506	0.000000	0.000000	0.000000	0.000000	0.000000	0.000000	0.035849	-0.382181	0.209152	0.000000	0.000000	1.000000	140.000000	0.000000
15247.865524	-0.121735	0.588671	-0.039083	77.239502	33.492886	37.906506	0.000000	0.000000	0.000000	0.000000	0.000000	0.000000	0.035849	-0.382181	0.209152	0.000000	0.000000	1.000000	140.000000	0.000000
15247.868858	-0.121654	0.587460	-0.038399	77.147087	33.358929	37.881607	0.000000	0.000000	0.000000	0.000000	0.000000	0.000000	0.024269	-0.363265	0.205471	0.000000	0.000000	1.000000	140.000000	0.000000
15247.872191	-0.121654	0.587460	-0.038399	77.147087	33.358929	37.881607	0.000000	0.000000	0.000000	0.000000	0.000000	0.000000	0.024269	-0.363265	0.205471	0.000000	0.000000	1.000000	140.000000	0.000000
15247.875524	-0.121654	0.587460	-0.038399	77.147087	33.358929	37.881607	0.000000	0.000000	0.000000	0.000000	0.000000	0.000000	0.024269	-0.363265	0.205471	0.000000	0.000000	1.000000	140.000000	0.000000
15247.878858	-0.121629	0.586343	-0.037669	77.052528	33.246933	37.885426	0.000000	0.000000	0.000000	0.000000	0.000000	0.000000	0.007670	-0.335216	0.218888	0.000000	0.000000	1.000000	140.000000	0.000000
15247.882191	-0.121629	0.586343	-0.037669	77.052528	33.246933	37.885426	0.000000	0.000000	0.000000	0.000000	0.000000	0.000000	0.007670	-0.335216	0.218888	0.000000	0.000000	1.000000	140.000000	0.000000
15247.885524	-0.121629	0.586343	-0.037669	77.052528	33.246933	37.885426	0.000000	0.000000	0.000000	0.000000	0.000000	0.000000	0.007670	-0.335216	0.218888	0.000000	0.000000	1.000000	140.000000	0.000000
15247.888858	-0.121662	0.585288	-0.036956	76.970078	33.189072	37.941078	0.000000	0.000000	0.000000	0.000000	0.000000	0.000000	-0.010093	-0.316308	0.213822	0.000000	0.000000	1.000000	140.000000	0.000000
15247.892191	-0.121662	0.585288	-0.036956	76.970078	33.189072	37.941078	0.000000	0.000000	0.000000	0.000000	0.000000	0.000000	-0.010093	-0.316308	0.213822	0.000000	0.000000	1.000000	140.000000	0.000000
15247.895524	-0.121662	0.585288	-0.036956	76.970078	33.189072	37.941078	0.000000	0.000000	0.000000	0.000000	0.000000	0.000000	-0.010093	-0.316308	0.213822	0.000000	0.000000	1.000000	140.000000	0.000000
15247.898858	-0.121778	0.584339	-0.036256	76.918770	33.219845	38.065723	0.000000	0.000000	0.000000	0.000000	0.000000	0.000000	-0.034851	-0.284825	0.210138	0.000000	0.000000	1.000000	140.000000	0.000000
15247.902191	-0.121778	0.584339	-0.036256	76.918770	33.219845	38.065723	0.000000	0.000000	0.000000	0.000000	0.000000	0.000000	-0.034851	-0.284825	0.210138	0.000000	0.000000	1.000000	140.000000	0.000000
15247.905524	-0.121778	0.584339	-0.036256	76.918770	33.219845	38.065723	0.000000	0.000000	0.000000	0.000000	0.000000	0.000000	-0.034851	-0.284825	0.210138	0.000000	0.000000	1.000000	140.000000	0.000000
15247.908858	-0.121933	0.583477	-0.035572	76.903702	33.396492	38.316727	0.000000	0.000000	0.000000	0.000000	0.000000	0.000000	-0.046321	-0.258629	0.205101	0.000000	0.000000	1.000000	140.000000	0.000000
15247.912191	-0.121933	0.583477	-0.035572	76.903702	33.396492	38.316727	0.000000	0.000000	0.000000	0.000000	0.000000	0.000000	-0.046321	-0.258629	0.205101	0.000000	0.000000	1.000000	140.000000	0.000000
15247.915524	-0.121933	0.583477	-0.035572	76.903702	33.396492	38.316727	0.000000	0.000000	0.000000	0.000000	0.000000	0.000000	-0.046321	-0.258629	0.205101	0.000000	0.000000	1.000000	140.000000	0.000000
15247.918858	-0.122134	0.582690	-0.034951	76.911896	33.726940	38.716164	0.000000	0.000000	0.000000	0.000000	0.000000	0.000000	-0.060442	-0.235978	0.186468	0.000000	0.000000	1.000000	140.000000	0.000000
15247.922191	-0.122134	0.582690	-0.034951	76.911896	33.726940	38.716164	0.000000	0.000000	0.000000	0.000000	0.000000	0.000000	-0.060442	-0.235978	0.186468	0.000000	0.000000	1.000000	140.000000	0.000000
15247.925524	-0.122134	0.582690	-0.034951	76.911896	33.726940	38.716164	0.000000	0.000000	0.000000	0.000000	0.000000	0.000000	-0.060442	-0.235978	0.186468	0.000000	0.000000	1.000000	140.000000	0.000000
15247.928858	-0.122134	0.582690	-0.034951	76.914986	34.095352	39.155632	0.000000	0.000000	0.000000	0.000000	0.000000	0.000000	-0.060442	-0.235978	0.186468	0.000000	0.000000	1.000000	140.000000	0.000000
15247.932191	-0.122305	0.581956	-0.034361	76.914986	34.095352	39.155632	0.000000	0.000000	0.000000	0.000000	0.000000	0.000000	-0.051158	-0.220365	0.176868	0.000000	0.000000	1.000000	140.000000	0.000000
15247.935524	-0.122305	0.581956	-0.034361	76.914986	34.095352	39.155632	0.000000	0.000000	0.000000	0.000000	0.000000	0.000000	-0.051158	-0.220365	0.176868	0.000000	0.000000	1.000000	140.000000	0.000000
15247.938858	-0.122494	0.581309	-0.033781	76.905800	34.457573	39.601570	0.000000	0.000000	0.000000	0.000000	0.000000	0.000000	-0.056836	-0.193885	0.173905	0.000000	0.000000	1.000000	140.000000	0.000000
15247.942191	-0.122494	0.581309	-0.033781	76.905800	34.457573	39.601570	0.000000	0.000000	0.000000	0.000000	0.000000	0.000000	-0.056836	-0.193885	0.173905	0.000000	0.000000	1.000000	140.000000	0.000000
15247.945524	-0.122494	0.581309	-0.033781	76.905800	34.457573	39.601570	0.000000	0.000000	0.000000	0.000000	0.000000	0.000000	-0.056836	-0.193885	0.173905	0.000000	0.000000	1.000000	140.000000	0.000000
15247.948858	-0.122494	0.581309	-0.033781	76.908173	34.744614	39.949978	0.000000	0.000000	0.000000	0.000000	0.000000	0.000000	-0.056836	-0.193885	0.173905	0.000000	0.000000	1.000000	140.000000	0.000000
15247.952191	-0.122680	0.580728	-0.033291	76.908173	34.744614	39.949978	0.000000	0.000000	0.000000	0.000000	0.000000	0.000000	-0.055627	-0.174350	0.147054	0.000000	0.000000	1.000000	140.000000	0.000000
15247.955524	-0.122680	0.580728	-0.033291	76.908173	34.744614	39.949978	0.000000	0.000000	0.000000	0.000000	0.000000	0.000000	-0.055627	-0.174350	0.147054	0.000000	0.000000	1.000000	140.000000	0.000000
15247.958858	-0.122680	0.580728	-0.033291	76.938492	34.936432	40.161926	0.000000	0.000000	0.000000	0.000000	0.000000	0.000000	-0.055627	-0.174350	0.147054	0.000000	0.000000	1.000000	140.000000	0.000000
15247.962191	-0.122888	0.580207	-0.032873	76.938492	34.936432	40.161926	0.000000	0.000000	0.000000	0.000000	0.000000	0.000000	-0.062517	-0.156507	0.125499	0.000000	0.000000	1.000000	140.000000	0.000000
15247.965524	-0.122888	0.580207	-0.032873	76.938492	34.936432	40.161926	0.000000	0.000000	0.000000	0.000000	0.000000	0.000000	-0.062517	-0.156507	0.125499	0.000000	0.000000	1.000000	140.000000	0.000000
15247.968858	-0.122888	0.580207	-0.032873	76.969902	35.091190	40.334751	0.000000	0.000000	0.000000	0.000000	0.000000	0.000000	-0.062517	-0.156507	0.125499	0.000000	0.000000	1.000000	140.000000	0.000000
15247.972191	-0.122888	0.580207	-0.032873	76.969902	35.091190	40.334751	0.000000	0.000000	0.000000	0.000000	0.000000	0.000000	-0.062517	-0.156507	0.125499	0.000000	0.000000	1.000000	140.000000	0.000000
15247.975524	-0.123084	0.579763	-0.032498	76.969902	35.091190	40.334751	0.000000	0.000000	0.000000	0.000000	0.000000	0.000000	-0.058815	-0.133182	0.112538	0.000000	0.000000	1.000000	140.000000	0.000000
15247.978858	-0.123297	0.579385	-0.032217	76.995308	35.212288	40.475788	0.000000	0.000000	0.000000	0.000000	0.000000	0.000000	-0.063751	-0.113216	0.084140	0.000000	0.000000	1.000000	140.000000	0.000000
15247.982191	-0.123297	0.579385	-0.032217	76.995308	35.212288	40.475788	0.000000	0.000000	0.000000	0.000000	0.000000	0.000000	-0.063751	-0.113216	0.084140	0.000000	0.000000	1.000000	140.000000	0.000000
15247.985524	-0.123297	0.579385	-0.032217	76.995308	35.212288	40.475788	0.000000	0.000000	0.000000	0.000000	0.000000	0.000000	-0.063751	-0.113216	0.084140	0.000000	0.000000	1.000000	140.000000	0.000000
15247.988858	-0.123297	0.579385	-0.032217	77.016754	35.312656	40.595535	0.000000	0.000000	0.000000	0.000000	0.000000	0.000000	-0.063751	-0.113216	0.084140	0.000000	0.000000	1.000000	140.000000	0.000000
15247.992191	-0.123499	0.579062	-0.031973	77.016754	35.312656	40.595535	0.000000	0.000000	0.000000	0.000000	0.000000	0.000000	-0.060637	-0.096963	0.073221	0.000000	0.000000	1.000000	140.000000	0.000000
15247.995524	-0.123499	0.579062	-0.031973	77.016754	35.312656	40.595535	0.000000	0.000000	0.000000	0.000000	0.000000	0.000000	-0.060637	-0.096963	0.073221	0.000000	0.000000	1.000000	140.000000	0.000000
15247.998858	-0.123499	0.579062	-0.031973	77.034294	35.394840	40.693829	0.000000	0.000000	0.000000	0.000000	0.000000	0.000000	-0.060637	-0.096963	0.073221	0.000000	0.000000	1.000000	140.000000	0.000000
15248.002191	-0.123499	0.579062	-0.031973	77.034294	35.394840	40.693829	0.000000	0.000000	0.000000	0.000000	0.000000	0.000000	-0.060637	-0.096963	0.073221	0.000000	0.000000	1.000000	140.000000	0.000000
15248.005524	-0.123684	0.578800	-0.031788	77.034294	35.394840	40.693829	0.000000	0.000000	0.000000	0.000000	0.000000	0.000000	-0.055503	-0.078709	0.055383	0.000000	0.000000	1.000000	140.000000	0.000000
15248.008858	-0.123833	0.578574	-0.031651	77.049797	35.466557	40.781372	0.000000	0.000000	0.000000	0.000000	0.000000	0.000000	-0.044860	-0.067689	0.041260	0.000000	0.000000	1.000000	140.000000	0.000000
15248.012191	-0.123833	0.578574	-0.031651	77.049797	35.466557	40.781372	0.000000	0.000000	0.000000	0.000000	0.000000	0.000000	-0.044860	-0.067689	0.041260	0.000000	0.000000	1.000000	140.000000	0.000000
15248.015524	-0.123833	0.578574	-0.031651	77.049797	35.466557	40.781372	0.000000	0.000000	0.000000	0.000000	0.000000	0.000000	-0.044860	-0.067689	0.041260	0.000000	0.000000	1.000000	140.000000	0.000000
15248.018858	-0.123833	0.578574	-0.031651	77.061447	35.522549	40.847202	0.000000	0.000000	0.000000	0.000000	0.000000	0.000000	-0.044860	-0.067689	0.041260	0.000000	0.000000	1.000000	140.000000	0.000000
15248.022191	-0.123939	0.578397	-0.031515	77.061447	35.522549	40.847202	0.000000	0.000000	0.000000	0.000000	0.000000	0.000000	-0.031636	-0.053200	0.040928	0.000000	0.000000	1.000000	140.000000	0.000000
15248.025524	-0.123939	0.578397	-0.031515	77.061447	35.522549	40.847202	0.000000	0.000000	0.000000	0.000000	0.000000	0.000000	-0.031636	-0.053200	0.040928	0.000000	0.000000	1.000000	140.000000	0.000000
15248.028858	-0.123939	0.578397	-0.031515	77.073090	35.584091	40.913139	0.000000	0.000000	0.000000	0.000000	0.000000	0.000000	-0.031636	-0.053200	0.040928	0.000000	0.000000	1.000000	140.000000	0.000000
15248.032191	-0.123939	0.578397	-0.031515	77.073090	35.584091	40.913139	0.000000	0.000000	0.000000	0.000000	0.000000	0.000000	-0.031636	-0.053200	0.040928	0.000000	0.000000	1.000000	140.000000	0.000000
15248.035524	-0.123975	0.578250	-0.031390	77.073090	35.584091	40.913139	0.000000	0.000000	0.000000	0.000000	0.000000	0.000000	-0.010871	-0.044058	0.037341	0.000000	0.000000	1.000000	140.000000	0.000000
15248.038858	-0.123975	0.578250	-0.031390	77.082115	35.629612	40.952587	0.000000	0.000000	0.000000	0.000000	0.000000	0.000000	-0.010871	-0.044058	0.037341	0.000000	0.000000	1.000000	140.000000	0.000000
15248.042191	-0.123975	0.578250	-0.031390	77.082115	35.629612	40.952587	0.000000	0.000000	0.000000	0.000000	0.000000	0.000000	-0.010871	-0.044058	0.037341	0.000000	0.000000	1.000000	140.000000	0.000000
15248.045524	-0.123975	0.578250	-0.031390	77.082115	35.629612	40.952587	0.000000	0.000000	0.000000	0.000000	0.000000	0.000000	-0.010871	-0.044058	0.037341	0.000000	0.000000	1.000000	140.000000	0.000000
15248.048858	-0.123918	0.578006	-0.031211	77.106071	35.660480	40.957542	0.000000	0.000000	0.000000	0.000000	0.000000	0.000000	0.017249	-0.073149	0.053759	0.000000	0.000000	1.000000	140.000000	0.000000
15248.052191	-0.123918	0.578006	-0.031211	77.106071	35.660480	40.957542	0.000000	0.000000	0.000000	0.000000	0.000000	0.000000	0.017249	-0.073149	0.053759	0.000000	0.000000	1.000000	140.000000	0.000000
15248.055524	-0.123918	0.578006	-0.031211	77.106071	35.660480	40.957542	0.000000	0.000000	0.000000	0.000000	0.000000	0.000000	0.017249	-0.073149	0.053759	0.000000	0.000000	1.000000	140.000000	0.000000
15248.058858	-0.123918	0.578006	-0.031211	77.159180	35.637218	40.877518	0.000000	0.000000	0.000000	0.000000	0.000000	0.000000	0.017249	-0.073149	0.053759	0.000000	0.000000	1.000000	140.000000	0.000000
15248.062191	-0.123895	0.577873	-0.031213	77.159180	35.637218	40.877518	0.000000	0.000000	0.000000	0.000000	0.000000	0.000000	0.006796	-0.039749	-0.000737	0.000000	0.000000	1.000000	140.000000	0.000000
15248.065524	-0.123895	0.577873	-0.031213	77.159180	35.637218	40.877518	0.000000	0.000000	0.000000	0.000000	0.000000	0.000000	0.006796	-0.039749	-0.000737	0.000000	0.000000	1.000000	140.000000	0.000000
15248.068858	-0.123895	0.577873	-0.031213	77.215416	35.572414	40.760323	0.000000	0.000000	0.000000	0.000000	0.000000	0.000000	0.006796	-0.039749	-0.000737	0.000000	0.000000	1.000000	140.000000	0.000000
15248.072191	-0.123895	0.577873	-0.031213	77.215416	35.572414	40.760323	0.000000	0.000000	0.000000	0.000000	0.000000	0.000000	0.006796	-0.039749	-0.000737	0.000000	0.000000	1.000000	140.000000	0.000000
15248.075524	-0.123928	0.577743	-0.031326	77.215416	35.572414	40.760323	0.000000	0.000000	0.000000	0.000000	0.000000	0.000000	-0.009930	-0.039274	-0.033713	0.000000	0.000000	1.000000	140.000000	0.000000
15248.078858	-0.123928	0.577743	-0.031326	77.241264	35.528553	40.704781	0.000000	0.000000	0.000000	0.000000	0.000000	0.000000	-0.009930	-0.039274	-0.033713	0.000000	0.000000	1.000000	140.000000	0.000000
15248.082191	-0.123928	0.577743	-0.031326	77.241264	35.528553	40.704781	0.000000	0.000000	0.000000	0.000000	0.000000	0.000000	-0.009930	-0.039274	-0.033713	0.000000	0.000000	1.000000	140.000000	0.000000
15248.085524	-0.123928	0.577743	-0.031326	77.241264	35.528553	40.704781	0.000000	0.000000	0.000000	0.000000	0.000000	0.000000	-0.009930	-0.039274	-0.033713	0.000000	0.000000	1.000000	140.000000	0.000000
15248.088858	-0.124026	0.577531	-0.031667	77.234512	35.410694	40.606342	0.000000	0.000000	0.000000	0.000000	0.000000	0.000000	-0.029349	-0.063526	-0.102458	0.000000	0.000000	1.000000	140.000000	0.000000
15248.092191	-0.124026	0.577531	-0.031667	77.234512	35.410694	40.606342	0.000000	0.000000	0.000000	0.000000	0.000000	0.000000	-0.029349	-0.063526	-0.102458	0.000000	0.000000	1.000000	140.000000	0.000000
15248.095524	-0.124026	0.577531	-0.031667	77.234512	35.410694	40.606342	0.000000	0.000000	0.000000	0.000000	0.000000	0.000000	-0.029349	-0.063526	-0.102458	0.000000	0.000000	1.000000	140.000000	0.000000
15248.098858	-0.124026	0.577531	-0.031667	77.216469	35.197670	40.414570	0.000000	0.000000	0.000000	0.000000	0.000000	0.000000	-0.029349	-0.063526	-0.102458	0.000000	0.000000	1.000000	140.000000	0.000000
15248.102191	-0.124107	0.577479	-0.031839	77.216469	35.197670	40.414570	0.000000	0.000000	0.000000	0.000000	0.000000	0.000000	-0.024373	-0.015503	-0.051678	0.000000	0.000000	1.000000	140.000000	0.000000
15248.105524	-0.124107	0.577479	-0.031839	77.216469	35.197670	40.414570	0.000000	0.000000	0.000000	0.000000	0.000000	0.000000	-0.024373	-0.015503	-0.051678	0.000000	0.000000	1.000000	140.000000	0.000000
15248.108858	-0.124107	0.577479	-0.031839	77.177612	34.834633	40.076721	0.000000	0.000000	0.000000	0.000000	0.000000	0.000000	-0.024373	-0.015503	-0.051678	0.000000	0.000000	1.000000	140.000000	0.000000
15248.112191	-0.124107	0.577479	-0.031839	77.177612	34.834633	40.076721	0.000000	0.000000	0.000000	0.000000	0.000000	0.000000	-0.024373	-0.015503	-0.051678	0.000000	0.000000	1.000000	140.000000	0.000000
15248.115524	-0.124171	0.577469	-0.031995	77.177612	34.834633	40.076721	0.000000	0.000000	0.000000	0.000000	0.000000	0.000000	-0.019215	-0.002929	-0.046753	0.000000	0.000000	1.000000	140.000000	0.000000
15248.118858	-0.124171	0.577469	-0.031995	77.132576	34.432346	39.694561	0.000000	0.000000	0.000000	0.000000	0.000000	0.000000	-0.019215	-0.002929	-0.046753	0.000000	0.000000	1.000000	140.000000	0.000000
15248.122191	-0.124171	0.577469	-0.031995	77.132576	34.432346	39.694561	0.000000	0.000000	0.000000	0.000000	0.000000	0.000000	-0.019215	-0.002929	-0.046753	0.000000	0.000000	1.000000	140.000000	0.000000
15248.125524	-0.124171	0.577469	-0.031995	77.132576	34.432346	39.694561	0.000000	0.000000	0.000000	0.000000	0.000000	0.000000	-0.019215	-0.002929	-0.046753	0.000000	0.000000	1.000000	140.000000	0.000000
15248.128858	-0.124219	0.577568	-0.032130	77.094398	34.122616	39.398678	0.000000	0.000000	0.000000	0.000000	0.000000	0.000000	-0.014437	0.029502	-0.040552	0.000000	0.000000	1.000000	140.000000	0.000000
15248.132191	-0.124219	0.577568	-0.032130	77.094398	34.122616	39.398678	0.000000	0.000000	0.000000	0.000000	0.000000	0.000000	-0.014437	0.029502	-0.040552	0.000000	0.000000	1.000000	140.000000	0.000000
15248.135524	-0.124219	0.577568	-0.032130	77.094398	34.122616	39.398678	0.000000	0.000000	0.000000	0.000000	0.000000	0.000000	-0.014437	0.029502	-0.040552	0.000000	0.000000	1.000000	140.000000	0.000000
15248.138858	-0.124219	0.577568	-0.032130	77.064995	33.902416	39.176601	0.000000	0.000000	0.000000	0.000000	0.000000	0.000000	-0.014437	0.029502	-0.040552	0.000000	0.000000	1.000000	140.000000	0.000000
15248.142191	-0.124192	0.577664	-0.032150	77.064995	33.902416	39.176601	0.000000	0.000000	0.000000	0.000000	0.000000	0.000000	0.008267	0.029038	-0.005809	0.000000	0.000000	1.000000	140.000000	0.000000
15248.145524	-0.124192	0.577664	-0.032150	77.064995	33.902416	39.176601	0.000000	0.000000	0.000000	0.000000	0.000000	0.000000	0.008267	0.029038	-0.005809	0.000000	0.000000	1.000000	140.000000	0.000000
15248.148858	-0.124192	0.577664	-0.032150	77.052635	33.832100	39.097965	0.000000	0.000000	0.000000	0.000000	0.000000	0.000000	0.008267	0.029038	-0.005809	0.000000	0.000000	1.000000	140.000000	0.000000
15248.152191	-0.124192	0.577664	-0.032150	77.052635	33.832100	39.097965	0.000000	0.000000	0.000000	0.000000	0.000000	0.000000	0.008267	0.029038	-0.005809	0.000000	0.000000	1.000000	140.000000	0.000000
15248.155524	-0.124115	0.577773	-0.032112	77.052635	33.832100	39.097965	0.000000	0.000000	0.000000	0.000000	0.000000	0.000000	0.022922	0.032427	0.011494	0.000000	0.000000	1.000000	140.000000	0.000000
15248.158858	-0.124115	0.577773	-0.032112	77.044601	33.798504	39.055122	0.000000	0.000000	0.000000	0.000000	0.000000	0.000000	0.022922	0.032427	0.011494	0.000000	0.000000	1.000000	140.000000	0.000000
15248.162191	-0.124115	0.577773	-0.032112	77.044601	33.798504	39.055122	0.000000	0.000000	0.000000	0.000000	0.000000	0.000000	0.022922	0.032427	0.011494	0.000000	0.000000	1.000000	140.000000	0.000000
15248.165524	-0.124115	0.577773	-0.032112	77.044601	33.798504	39.055122	0.000000	0.000000	0.000000	0.000000	0.000000	0.000000	0.022922	0.032427	0.011494	0.000000	0.000000	1.000000	140.000000	0.000000
15248.168858	-0.124010	0.577931	-0.032172	77.038574	33.769920	39.022999	0.000000	0.000000	0.000000	0.000000	0.000000	0.000000	0.031595	0.047395	-0.018227	0.000000	0.000000	1.000000	140.000000	0.000000
15248.172191	-0.124010	0.577931	-0.032172	77.038574	33.769920	39.022999	0.000000	0.000000	0.000000	0.000000	0.000000	0.000000	0.031595	0.047395	-0.018227	0.000000	0.000000	1.000000	140.000000	0.000000
15248.175524	-0.124010	0.577931	-0.032172	77.038574	33.769920	39.022999	0.000000	0.000000	0.000000	0.000000	0.000000	0.000000	0.031595	0.047395	-0.018227	0.000000	0.000000	1.000000	140.000000	0.000000
15248.178858	-0.124010	0.577931	-0.032172	77.034569	33.749088	39.001625	0.000000	0.000000	0.000000	0.000000	0.000000	0.000000	0.031595	0.047395	-0.018227	0.000000	0.000000	1.000000	140.000000	0.000000
15248.182191	-0.124013	0.577992	-0.032237	77.034569	33.749088	39.001625	0.000000	0.000000	0.000000	0.000000	0.000000	0.000000	-0.000885	0.018357	-0.019470	0.000000	0.000000	1.000000	140.000000	0.000000
15248.185524	-0.124013	0.577992	-0.032237	77.034569	33.749088	39.001625	0.000000	0.000000	0.000000	0.000000	0.000000	0.000000	-0.000885	0.018357	-0.019470	0.000000	0.000000	1.000000	140.000000	0.000000
15248.188858	-0.124013	0.577992	-0.032237	77.034584	33.746384	39.001640	0.000000	0.000000	0.000000	0.000000	0.000000	0.000000	-0.000885	0.018357	-0.019470	0.000000	0.000000	1.000000	140.000000	0.000000
15248.192191	-0.124013	0.577992	-0.032237	77.034584	33.746384	39.001640	0.000000	0.000000	0.000000	0.000000	0.000000	0.000000	-0.000885	0.018357	-0.019470	0.000000	0.000000	1.000000	140.000000	0.000000
15248.195524	-0.124006	0.578017	-0.032336	77.034584	33.746384	39.001640	0.000000	0.000000	0.000000	0.000000	0.000000	0.000000	0.002065	0.007665	-0.029577	0.000000	0.000000	1.000000	140.000000	0.000000
15248.198858	-0.124006	0.578017	-0.032336	77.031281	33.736198	38.995644	0.000000	0.000000	0.000000	0.000000	0.000000	0.000000	0.002065	0.007665	-0.029577	0.000000	0.000000	1.000000	140.000000	0.000000
15248.202191	-0.124006	0.578017	-0.032336	77.031281	33.736198	38.995644	0.000000	0.000000	0.000000	0.000000	0.000000	0.000000	0.002065	0.007665	-0.029577	0.000000	0.000000	1.000000	140.000000	0.000000
15248.205524	-0.124006	0.578017	-0.032336	77.031281	33.736198	38.995644	0.000000	0.000000	0.000000	0.000000	0.000000	0.000000	0.002065	0.007665	-0.029577	0.000000	0.000000	1.000000	140.000000	0.000000
15248.208858	-0.123989	0.578098	-0.032470	77.020439	33.746597	39.018005	0.000000	0.000000	0.000000	0.000000	0.000000	0.000000	0.005209	0.024109	-0.040335	0.000000	0.000000	1.000000	140.000000	0.000000
15248.212191	-0.123989	0.578098	-0.032470	77.020439	33.746597	39.018005	0.000000	0.000000	0.000000	0.000000	0.000000	0.000000	0.005209	0.024109	-0.040335	0.000000	0.000000	1.000000	140.000000	0.000000
15248.215524	-0.123989	0.578098	-0.032470	77.020439	33.746597	39.018005	0.000000	0.000000	0.000000	0.000000	0.000000	0.000000	0.005209	0.024109	-0.040335	0.000000	0.000000	1.000000	140.000000	0.000000
15248.218858	-0.123943	0.578170	-0.032477	76.997437	33.775711	39.067337	0.000000	0.000000	0.000000	0.000000	0.000000	0.000000	0.013763	0.021758	-0.002178	0.000000	0.000000	1.000000	140.000000	0.000000
15248.222191	-0.123943	0.578170	-0.032477	76.997437	33.775711	39.067337	0.000000	0.000000	0.000000	0.000000	0.000000	0.000000	0.013763	0.021758	-0.002178	0.000000	0.000000	1.000000	140.000000	0.000000
15248.225524	-0.123943	0.578170	-0.032477	76.997437	33.775711	39.067337	0.000000	0.000000	0.000000	0.000000	0.000000	0.000000	0.013763	0.021758	-0.002178	0.000000	0.000000	1.000000	140.000000	0.000000
15248.228858	-0.123943	0.578170	-0.032477	76.966660	33.798260	39.109367	0.000000	0.000000	0.000000	0.000000	0.000000	0.000000	0.013763	0.021758	-0.002178	0.000000	0.000000	1.000000	140.000000	0.000000
15248.232191	-0.123863	0.578236	-0.032450	76.966660	33.798260	39.109367	0.000000	0.000000	0.000000	0.000000	0.000000	0.000000	0.023833	0.019826	0.008302	0.000000	0.000000	1.000000	140.000000	0.000000
15248.235524	-0.123863	0.578236	-0.032450	76.966660	33.798260	39.109367	0.000000	0.000000	0.000000	0.000000	0.000000	0.000000	0.023833	0.019826	0.008302	0.000000	0.000000	1.000000	140.000000	0.000000
15248.238858	-0.123863	0.578236	-0.032450	76.944695	33.800114	39.118458	0.000000	0.000000	0.000000	0.000000	0.000000	0.000000	0.023833	0.019826	0.008302	0.000000	0.000000	1.000000	140.000000	0.000000
15248.242191	-0.123863	0.578236	-0.032450	76.944695	33.800114	39.118458	0.000000	0.000000	0.000000	0.000000	0.000000	0.000000	0.023833	0.019826	0.008302	0.000000	0.000000	1.000000	140.000000	0.000000
15248.245524	-0.123794	0.578338	-0.032389	76.944695	33.800114	39.118458	0.000000	0.000000	0.000000	0.000000	0.000000	0.000000	0.020889	0.030520	0.018392	0.000000	0.000000	1.000000	140.000000	0.000000
15248.248858	-0.123794	0.578338	-0.032389	76.936646	33.766911	39.075993	0.000000	0.000000	0.000000	0.000000	0.000000	0.000000	0.020889	0.030520	0.018392	0.000000	0.000000	1.000000	140.000000	0.000000
15248.252191	-0.123794	0.578338	-0.032389	76.936646	33.766911	39.075993	0.000000	0.000000	0.000000	0.000000	0.000000	0.000000	0.020889	0.030520	0.018392	0.000000	0.000000	1.000000	140.000000	0.000000
15248.255524	-0.123794	0.578338	-0.032389	76.936646	33.766911	39.075993	0.000000	0.000000	0.000000	0.000000	0.000000	0.000000	0.020889	0.030520	0.018392	0.000000	0.000000	1.000000	140.000000	0.000000
15248.258858	-0.123720	0.578488	-0.032340	76.928627	33.728325	39.033592	0.000000	0.000000	0.000000	0.000000	0.000000	0.000000	0.022011	0.045003	0.014565	0.000000	0.000000	1.000000	140.000000	0.000000
15248.262191	-0.123720	0.578488	-0.032340	76.928627	33.728325	39.033592	0.000000	0.000000	0.000000	0.000000	0.000000	0.000000	0.022011	0.045003	0.014565	0.000000	0.000000	1.000000	140.000000	0.000000
15248.265524	-0.123720	0.578488	-0.032340	76.928627	33.728325	39.033592	0.000000	0.000000	0.000000	0.000000	0.000000	0.000000	0.022011	0.045003	0.014565	0.000000	0.000000	1.000000	140.000000	0.000000
15248.268858	-0.123720	0.578488	-0.032340	76.924583	33.710403	39.012398	0.000000	0.000000	0.000000	0.000000	0.000000	0.000000	0.022011	0.045003	0.014565	0.000000	0.000000	1.000000	140.000000	0.000000
15248.272191	-0.123701	0.578554	-0.032330	76.924583	33.710403	39.012398	0.000000	0.000000	0.000000	0.000000	0.000000	0.000000	0.005693	0.019845	0.002991	0.000000	0.000000	1.000000	140.000000	0.000000
15248.275524	-0.123701	0.578554	-0.032330	76.924583	33.710403	39.012398	0.000000	0.000000	0.000000	0.000000	0.000000	0.000000	0.005693	0.019845	0.002991	0.000000	0.000000	1.000000	140.000000	0.000000
15248.278858	-0.123701	0.578554	-0.032330	76.914246	33.704517	39.014702	0.000000	0.000000	0.000000	0.000000	0.000000	0.000000	0.005693	0.019845	0.002991	0.000000	0.000000	1.000000	140.000000	0.000000
15248.282191	-0.123701	0.578554	-0.032330	76.914246	33.704517	39.014702	0.000000	0.000000	0.000000	0.000000	0.000000	0.000000	0.005693	0.019845	0.002991	0.000000	0.000000	1.000000	140.000000	0.000000
15248.285524	-0.123693	0.578585	-0.032360	76.914246	33.704517	39.014702	0.000000	0.000000	0.000000	0.000000	0.000000	0.000000	0.002582	0.009170	-0.008867	0.000000	0.000000	1.000000	140.000000	0.000000
15248.288858	-0.123693	0.578585	-0.032360	76.895271	33.748627	39.085003	0.000000	0.000000	0.000000	0.000000	0.000000	0.000000	0.002582	0.009170	-0.008867	0.000000	0.000000	1.000000	140.000000	0.000000
15248.292191	-0.123693	0.578585	-0.032360	76.895271	33.748627	39.085003	0.000000	0.000000	0.000000	0.000000	0.000000	0.000000	0.002582	0.009170	-0.008867	0.000000	0.000000	1.000000	140.000000	0.000000
15248.295524	-0.123693	0.578585	-0.032360	76.895271	33.748627	39.085003	0.000000	0.000000	0.000000	0.000000	0.000000	0.000000	0.002582	0.009170	-0.008867	0.000000	0.000000	1.000000	140.000000	0.000000
15248.298858	-0.123673	0.578604	-0.032429	76.868729	33.810127	39.183186	0.000000	0.000000	0.000000	0.000000	0.000000	0.000000	0.006077	0.005728	-0.020869	0.000000	0.000000	1.000000	140.000000	0.000000
15248.302191	-0.123673	0.578604	-0.032429	76.868729	33.810127	39.183186	0.000000	0.000000	0.000000	0.000000	0.000000	0.000000	0.006077	0.005728	-0.020869	0.000000	0.000000	1.000000	140.000000	0.000000
15248.305524	-0.123673	0.578604	-0.032429	76.868729	33.810127	39.183186	0.000000	0.000000	0.000000	0.000000	0.000000	0.000000	0.006077	0.005728	-0.020869	0.000000	0.000000	1.000000	140.000000	0.000000
15248.308858	-0.123673	0.578604	-0.032429	76.842117	33.871269	39.281017	0.000000	0.000000	0.000000	0.000000	0.000000	0.000000	0.006077	0.005728	-0.020869	0.000000	0.000000	1.000000	140.000000	0.000000
15248.312191	-0.123659	0.578617	-0.032475	76.842117	33.871269	39.281017	0.000000	0.000000	0.000000	0.000000	0.000000	0.000000	0.004051	0.003814	-0.013915	0.000000	0.000000	1.000000	140.000000	0.000000
15248.315524	-0.123659	0.578617	-0.032475	76.842117	33.871269	39.281017	0.000000	0.000000	0.000000	0.000000	0.000000	0.000000	0.004051	0.003814	-0.013915	0.000000	0.000000	1.000000	140.000000	0.000000
15248.318858	-0.123659	0.578617	-0.032475	76.821877	33.917664	39.355358	0.000000	0.000000	0.000000	0.000000	0.000000	0.000000	0.004051	0.003814	-0.013915	0.000000	0.000000	1.000000	140.000000	0.000000
15248.322191	-0.123659	0.578617	-0.032475	76.821877	33.917664	39.355358	0.000000	0.000000	0.000000	0.000000	0.000000	0.000000	0.004051	0.003814	-0.013915	0.000000	0.000000	1.000000	140.000000	0.000000
15248.325524	-0.123659	0.578617	-0.032475	76.821877	33.917664	39.355358	0.000000	0.000000	0.000000	0.000000	0.000000	0.000000	0.000001	0.000006	-0.000000	0.000000	0.000000	1.000000	140.000000	0.000000
15248.328858	-0.123659	0.578617	-0.032475	76.804657	33.942074	39.400452	0.000000	0.000000	0.000000	0.000000	0.000000	0.000000	0.000001	0.000006	-0.000000	0.000000	0.000000	1.000000	140.000000	0.000000
15248.332191	-0.123659	0.578617	-0.032475	76.804657	33.942074	39.400452	0.000000	0.000000	0.000000	0.000000	0.000000	0.000000	0.000001	0.000006	-0.000000	0.000000	0.000000	1.000000	140.000000	0.000000
15248.335524	-0.123659	0.578617	-0.032475	76.804657	33.942074	39.400452	0.000000	0.000000	0.000000	0.000000	0.000000	0.000000	0.000001	0.000006	-0.000000	0.000000	0.000000	1.000000	140.000000	0.000000
15248.338858	-0.123647	0.578676	-0.032442	76.792473	33.957596	39.426949	0.000000	0.000000	0.000000	0.000000	0.000000	0.000000	0.003667	0.017950	0.009942	0.000000	0.000000	1.000000	140.000000	0.000000
15248.342191	-0.123647	0.578676	-0.032442	76.792473	33.957596	39.426949	0.000000	0.000000	0.000000	0.000000	0.000000	0.000000	0.003667	0.017950	0.009942	0.000000	0.000000	1.000000	140.000000	0.000000
15248.345524	-0.123647	0.578676	-0.032442	76.792473	33.957596	39.426949	0.000000	0.000000	0.000000	0.000000	0.000000	0.000000	0.003667	0.017950	0.009942	0.000000	0.000000	1.000000	140.000000	0.000000
15248.348858	-0.123647	0.578676	-0.032442	76.784676	33.951191	39.419792	0.000000	0.000000	0.000000	0.000000	0.000000	0.000000	0.003667	0.017950	0.009942	0.000000	0.000000	1.000000	140.000000	0.000000
15248.352191	-0.123616	0.578712	-0.032397	76.784676	33.951191	39.419792	0.000000	0.000000	0.000000	0.000000	0.000000	0.000000	0.009162	0.010672	0.013612	0.000000	0.000000	1.000000	140.000000	0.000000
15248.355524	-0.123616	0.578712	-0.032397	76.784676	33.951191	39.419792	0.000000	0.000000	0.000000	0.000000	0.000000	0.000000	0.009162	0.010672	0.013612	0.000000	0.000000	1.000000	140.000000	0.000000
15248.358858	-0.123616	0.578712	-0.032397	76.780670	33.938904	39.398788	0.000000	0.000000	0.000000	0.000000	0.000000	0.000000	0.009162	0.010672	0.013612	0.000000	0.000000	1.000000	140.000000	0.000000
15248.362191	-0.123616	0.578712	-0.032397	76.780670	33.938904	39.398788	0.000000	0.000000	0.000000	0.000000	0.000000	0.000000	0.009162	0.010672	0.013612	0.000000	0.000000	1.000000	140.000000	0.000000
15248.365524	-0.123559	0.578754	-0.032369	76.780670	33.938904	39.398788	0.000000	0.000000	0.000000	0.000000	0.000000	0.000000	0.017237	0.012595	0.008412	0.000000	0.000000	1.000000	140.000000	0.000000
15248.368858	-0.123559	0.578754	-0.032369	76.774651	33.916382	39.367271	0.000000	0.000000	0.000000	0.000000	0.000000	0.000000	0.017237	0.012595	0.008412	0.000000	0.000000	1.000000	140.000000	0.000000
15248.372191	-0.123559	0.578754	-0.032369	76.774651	33.916382	39.367271	0.000000	0.000000	0.000000	0.000000	0.000000	0.000000	0.017237	0.012595	0.008412	0.000000	0.000000	1.000000	140.000000	0.000000
15248.375524	-0.123559	0.578754	-0.032369	76.774651	33.916382	39.367271	0.000000	0.000000	0.000000	0.000000	0.000000	0.000000	0.017237	0.012595	0.008412	0.000000	0.000000	1.000000	140.000000	0.000000
15248.378858	-0.123473	0.578807	-0.032289	76.772621	33.911579	39.356754	0.000000	0.000000	0.000000	0.000000	0.000000	0.000000	0.025851	0.016028	0.023929	0.000000	0.000000	1.000000	140.000000	0.000000
15248.382191	-0.123473	0.578807	-0.032289	76.772621	33.911579	39.356754	0.000000	0.000000	0.000000	0.000000	0.000000	0.000000	0.025851	0.016028	0.023929	0.000000	0.000000	1.000000	140.000000	0.000000
15248.385524	-0.123473	0.578807	-0.032289	76.772621	33.911579	39.356754	0.000000	0.000000	0.000000	0.000000	0.000000	0.000000	0.025851	0.016028	0.023929	0.000000	0.000000	1.000000	140.000000	0.000000
15248.388858	-0.123473	0.578807	-0.032289	76.770638	33.901375	39.346264	0.000000	0.000000	0.000000	0.000000	0.000000	0.000000	0.025851	0.016028	0.023929	0.000000	0.000000	1.000000	140.000000	0.000000
15248.392191	-0.123471	0.578832	-0.032296	76.770638	33.901375	39.346264	0.000000	0.000000	0.000000	0.000000	0.000000	0.000000	0.000556	0.007275	-0.001913	0.000000	0.000000	1.000000	140.000000	0.000000
15248.395524	-0.123471	0.578832	-0.032296	76.770638	33.901375	39.346264	0.000000	0.000000	0.000000	0.000000	0.000000	0.000000	0.000556	0.007275	-0.001913	0.000000	0.000000	1.000000	140.000000	0.000000
15248.398858	-0.123471	0.578832	-0.032296	76.770638	33.898651	39.346260	0.000000	0.000000	0.000000	0.000000	0.000000	0.000000	0.000556	0.007275	-0.001913	0.000000	0.000000	1.000000	140.000000	0.000000
15248.402191	-0.123471	0.578832	-0.032296	76.770638	33.898651	39.346260	0.000000	0.000000	0.000000	0.000000	0.000000	0.000000	0.000556	0.007275	-0.001913	0.000000	0.000000	1.000000	140.000000	0.000000
15248.405524	-0.123477	0.578844	-0.032348	76.770638	33.898651	39.346260	0.000000	0.000000	0.000000	0.000000	0.000000	0.000000	-0.002006	0.003806	-0.015675	0.000000	0.000000	1.000000	140.000000	0.000000
15248.408858	-0.123477	0.578844	-0.032348	76.770638	33.893219	39.346268	0.000000	0.000000	0.000000	0.000000	0.000000	0.000000	-0.002006	0.003806	-0.015675	0.000000	0.000000	1.000000	140.000000	0.000000
15248.412191	-0.123477	0.578844	-0.032348	76.770638	33.893219	39.346268	0.000000	0.000000	0.000000	0.000000	0.000000	0.000000	-0.002006	0.003806	-0.015675	0.000000	0.000000	1.000000	140.000000	0.000000
15248.415524	-0.123477	0.578844	-0.032348	76.770638	33.893219	39.346268	0.000000	0.000000	0.000000	0.000000	0.000000	0.000000	-0.002006	0.003806	-0.015675	0.000000	0.000000	1.000000	140.000000	0.000000
15248.418858	-0.123558	0.578882	-0.032522	76.769356	33.887936	39.350895	0.000000	0.000000	0.000000	0.000000	0.000000	0.000000	-0.024155	0.011423	-0.052305	0.000000	0.000000	1.000000	140.000000	0.000000
15248.422191	-0.123558	0.578882	-0.032522	76.769356	33.887936	39.350895	0.000000	0.000000	0.000000	0.000000	0.000000	0.000000	-0.024155	0.011423	-0.052305	0.000000	0.000000	1.000000	140.000000	0.000000
15248.425524	-0.123558	0.578882	-0.032522	76.769356	33.887936	39.350895	0.000000	0.000000	0.000000	0.000000	0.000000	0.000000	-0.024155	0.011423	-0.052305	0.000000	0.000000	1.000000	140.000000	0.000000
15248.428858	-0.123558	0.578882	-0.032522	76.759239	33.900105	39.387917	0.000000	0.000000	0.000000	0.000000	0.000000	0.000000	-0.024155	0.011423	-0.052305	0.000000	0.000000	1.000000	140.000000	0.000000
15248.432191	-0.123585	0.578914	-0.032656	76.759239	33.900105	39.387917	0.000000	0.000000	0.000000	0.000000	0.000000	0.000000	-0.008015	0.009519	-0.040072	0.000000	0.000000	1.000000	140.000000	0.000000
15248.435524	-0.123585	0.578914	-0.032656	76.759239	33.900105	39.387917	0.000000	0.000000	0.000000	0.000000	0.000000	0.000000	-0.008015	0.009519	-0.040072	0.000000	0.000000	1.000000	140.000000	0.000000
15248.438858	-0.123585	0.578914	-0.032656	76.735138	33.949177	39.467632	0.000000	0.000000	0.000000	0.000000	0.000000	0.000000	-0.008015	0.009519	-0.040072	0.000000	0.000000	1.000000	140.000000	0.000000
15248.442191	-0.123585	0.578914	-0.032656	76.735138	33.949177	39.467632	0.000000	0.000000	0.000000	0.000000	0.000000	0.000000	-0.008015	0.009519	-0.040072	0.000000	0.000000	1.000000	140.000000	0.000000
15248.445524	-0.123578	0.578959	-0.032830	76.735138	33.949177	39.467632	0.000000	0.000000	0.000000	0.000000	0.000000	0.000000	0.002095	0.013317	-0.052233	0.000000	0.000000	1.000000	140.000000	0.000000
15248.448858	-0.123578	0.578959	-0.032830	76.701141	33.992199	39.534348	0.000000	0.000000	0.000000	0.000000	0.000000	0.000000	0.002095	0.013317	-0.052233	0.000000	0.000000	1.000000	140.000000	0.000000
15248.452191	-0.123552	0.578979	-0.032992	76.701141	33.992199	39.534348	0.000000	0.000000	0.000000	0.000000	0.000000	0.000000	0.007588	0.006057	-0.048560	0.000000	0.000000	1.000000	140.000000	0.000000
15248.455524	-0.123552	0.578979	-0.032992	76.701141	33.992199	39.534348	0.000000	0.000000	0.000000	0.000000	0.000000	0.000000	0.007588	0.006057	-0.048560	0.000000	0.000000	1.000000	140.000000	0.000000
15248.458858	-0.123552	0.578979	-0.032992	76.658539	33.920589	39.460430	0.000000	0.000000	0.000000	0.000000	0.000000	0.000000	0.007588	0.006057	-0.048560	0.000000	0.000000	1.000000	140.000000	0.000000
15248.462191	-0.123552	0.578979	-0.032992	76.658539	33.920589	39.460430	0.000000	0.000000	0.000000	0.000000	0.000000	0.000000	0.007588	0.006057	-0.048560	0.000000	1.000000	1.000000	140.000000	0.000000
15248.465524	-0.123485	0.579023	-0.033148	76.658539	33.920589	39.460430	0.000000	0.000000	0.000000	0.000000	0.000000	0.000000	0.020228	0.013270	-0.046962	0.000000	1.000000	1.000000	140.000000	0.000000
