# Supplementary material for: Haptic Guidance Needs to Be Intuitive Not Just Informative to Improve Human Motor Accuracy
Source: PLoS One. 2016 Mar 16;11(3):e0150912. doi: 10.1371/journal.pone.0150912 (PMC4794196; doi:10.1371/journal.pone.0150912)
Supplement: S1 Data — (ZIP) [file pone.0150912.s001.zip › Subject6/exp1_0141.txt]

Time	PosX	PosY	PosZ	RotX	RotY	RotZ	ForceX	ForceY	ForceZ	MomentX	MomentY	MomentZ	VelocityX	VelocityY	VelocityZ	CalibratedWeight	ButtonDown	Condition	Trial	Visual
15250.947717	0.002629	0.493406	0.247693	75.135139	30.104759	39.408245	0.000000	0.000000	0.000000	0.000000	0.000000	0.000000	-0.009915	-0.079394	0.032757	0.000000	1.000000	1.000000	141.000000	1.000000
15250.951050	0.002595	0.493272	0.247716	75.135139	30.104759	39.408245	0.000000	0.000000	0.000000	0.000000	0.000000	0.000000	-0.010013	-0.040192	0.006865	0.000000	1.000000	1.000000	141.000000	1.000000
15250.954384	0.002595	0.493272	0.247716	75.135139	30.104759	39.408245	0.000000	0.000000	0.000000	0.000000	0.000000	0.000000	-0.010013	-0.040192	0.006865	0.000000	1.000000	1.000000	141.000000	1.000000
15250.957717	0.002595	0.493272	0.247716	75.121063	30.215059	39.552338	0.000000	0.000000	0.000000	0.000000	0.000000	0.000000	-0.010013	-0.040192	0.006865	0.000000	1.000000	1.000000	141.000000	1.000000
15250.961050	0.002595	0.493272	0.247716	75.121063	30.215059	39.552338	0.000000	0.000000	0.000000	0.000000	0.000000	0.000000	-0.010013	-0.040192	0.006865	0.000000	1.000000	1.000000	141.000000	1.000000
15250.964384	0.002595	0.493138	0.247739	75.121063	30.215059	39.552338	0.000000	0.000000	0.000000	0.000000	0.000000	0.000000	0.000025	-0.040195	0.006819	0.000000	1.000000	1.000000	141.000000	1.000000
15250.967717	0.002595	0.493138	0.247739	75.098404	30.384329	39.777409	0.000000	0.000000	0.000000	0.000000	0.000000	0.000000	0.000025	-0.040195	0.006819	0.000000	1.000000	1.000000	141.000000	1.000000
15250.971050	0.002595	0.493138	0.247739	75.098404	30.384329	39.777409	0.000000	0.000000	0.000000	0.000000	0.000000	0.000000	0.000025	-0.040195	0.006819	0.000000	1.000000	1.000000	141.000000	1.000000
15250.974384	0.002595	0.493138	0.247739	75.098404	30.384329	39.777409	0.000000	0.000000	0.000000	0.000000	0.000000	0.000000	0.000025	-0.040195	0.006819	0.000000	1.000000	1.000000	141.000000	1.000000
15250.977717	0.002595	0.492927	0.247765	75.075600	30.558393	40.001850	0.000000	0.000000	0.000000	0.000000	0.000000	0.000000	0.000029	-0.063306	0.007990	0.000000	1.000000	1.000000	141.000000	1.000000
15250.981050	0.002595	0.492927	0.247765	75.075600	30.558393	40.001850	0.000000	0.000000	0.000000	0.000000	0.000000	0.000000	0.000029	-0.063306	0.007990	0.000000	1.000000	1.000000	141.000000	1.000000
15250.984384	0.002595	0.492927	0.247765	75.075600	30.558393	40.001850	0.000000	0.000000	0.000000	0.000000	0.000000	0.000000	0.000029	-0.063306	0.007990	0.000000	1.000000	1.000000	141.000000	1.000000
15250.987717	0.002595	0.492927	0.247765	75.061890	30.702675	40.188309	0.000000	0.000000	0.000000	0.000000	0.000000	0.000000	0.000029	-0.063306	0.007990	0.000000	1.000000	1.000000	141.000000	1.000000
15250.991050	0.002595	0.492791	0.247756	75.061890	30.702675	40.188309	0.000000	0.000000	0.000000	0.000000	0.000000	0.000000	-0.000010	-0.040674	-0.002709	0.000000	1.000000	1.000000	141.000000	1.000000
15250.994384	0.002595	0.492791	0.247756	75.061890	30.702675	40.188309	0.000000	0.000000	0.000000	0.000000	0.000000	0.000000	-0.000010	-0.040674	-0.002709	0.000000	1.000000	1.000000	141.000000	1.000000
15250.997717	0.002595	0.492791	0.247756	75.060249	30.809164	40.318573	0.000000	0.000000	0.000000	0.000000	0.000000	0.000000	-0.000010	-0.040674	-0.002709	0.000000	1.000000	1.000000	141.000000	1.000000
15251.001050	0.002595	0.492791	0.247756	75.060249	30.809164	40.318573	0.000000	0.000000	0.000000	0.000000	0.000000	0.000000	-0.000010	-0.040674	-0.002709	0.000000	1.000000	1.000000	141.000000	1.000000
15251.004384	0.002629	0.492654	0.247715	75.060249	30.809164	40.318573	0.000000	0.000000	0.000000	0.000000	0.000000	0.000000	0.009994	-0.041156	-0.012272	0.000000	1.000000	1.000000	141.000000	1.000000
15251.007717	0.002629	0.492654	0.247715	75.072609	30.860786	40.380531	0.000000	0.000000	0.000000	0.000000	0.000000	0.000000	0.009994	-0.041156	-0.012272	0.000000	1.000000	1.000000	141.000000	1.000000
15251.011050	0.002629	0.492654	0.247715	75.072609	30.860786	40.380531	0.000000	0.000000	0.000000	0.000000	0.000000	0.000000	0.009994	-0.041156	-0.012272	0.000000	1.000000	1.000000	141.000000	1.000000
15251.014384	0.002629	0.492654	0.247715	75.072609	30.860786	40.380531	0.000000	0.000000	0.000000	0.000000	0.000000	0.000000	0.009994	-0.041156	-0.012272	0.000000	1.000000	1.000000	141.000000	1.000000
15251.017717	0.002561	0.492316	0.247526	75.094154	30.906029	40.430176	0.000000	0.000000	0.000000	0.000000	0.000000	0.000000	-0.020284	-0.101296	-0.056878	0.000000	1.000000	1.000000	141.000000	1.000000
15251.021050	0.002561	0.492316	0.247526	75.094154	30.906029	40.430176	0.000000	0.000000	0.000000	0.000000	0.000000	0.000000	-0.020284	-0.101296	-0.056878	0.000000	1.000000	1.000000	141.000000	1.000000
15251.024384	0.002561	0.492316	0.247526	75.094154	30.906029	40.430176	0.000000	0.000000	0.000000	0.000000	0.000000	0.000000	-0.020284	-0.101296	-0.056878	0.000000	1.000000	1.000000	141.000000	1.000000
15251.027717	0.002561	0.492316	0.247526	75.118378	30.957420	40.486168	0.000000	0.000000	0.000000	0.000000	0.000000	0.000000	-0.020284	-0.101296	-0.056878	0.000000	1.000000	1.000000	141.000000	1.000000
15251.031050	0.002527	0.492136	0.247392	75.118378	30.957420	40.486168	0.000000	0.000000	0.000000	0.000000	0.000000	0.000000	-0.010180	-0.054096	-0.040230	0.000000	1.000000	1.000000	141.000000	1.000000
15251.034384	0.002527	0.492136	0.247392	75.118378	30.957420	40.486168	0.000000	0.000000	0.000000	0.000000	0.000000	0.000000	-0.010180	-0.054096	-0.040230	0.000000	1.000000	1.000000	141.000000	1.000000
15251.037717	0.002527	0.492136	0.247392	75.146034	31.033054	40.567276	0.000000	0.000000	0.000000	0.000000	0.000000	0.000000	-0.010180	-0.054096	-0.040230	0.000000	1.000000	1.000000	141.000000	1.000000
15251.041050	0.002527	0.492136	0.247392	75.146034	31.033054	40.567276	0.000000	0.000000	0.000000	0.000000	0.000000	0.000000	-0.010180	-0.054096	-0.040230	0.000000	1.000000	1.000000	141.000000	1.000000
15251.044384	0.002526	0.491916	0.247228	75.146034	31.033054	40.567276	0.000000	0.000000	0.000000	0.000000	0.000000	0.000000	-0.000177	-0.066088	-0.049253	0.000000	1.000000	1.000000	141.000000	1.000000
15251.047717	0.002526	0.491916	0.247228	75.177315	31.107714	40.648766	0.000000	0.000000	0.000000	0.000000	0.000000	0.000000	-0.000177	-0.066088	-0.049253	0.000000	1.000000	1.000000	141.000000	1.000000
15251.051050	0.002526	0.491916	0.247228	75.177315	31.107714	40.648766	0.000000	0.000000	0.000000	0.000000	0.000000	0.000000	-0.000177	-0.066088	-0.049253	0.000000	1.000000	1.000000	141.000000	1.000000
15251.054384	0.002526	0.491916	0.247228	75.177315	31.107714	40.648766	0.000000	0.000000	0.000000	0.000000	0.000000	0.000000	-0.000177	-0.066088	-0.049253	0.000000	1.000000	1.000000	141.000000	1.000000
15251.057717	0.002525	0.491528	0.246785	75.209534	31.183493	40.724331	0.000000	0.000000	0.000000	0.000000	0.000000	0.000000	-0.000476	-0.116426	-0.132828	0.000000	1.000000	1.000000	141.000000	1.000000
15251.061050	0.002525	0.491528	0.246785	75.209534	31.183493	40.724331	0.000000	0.000000	0.000000	0.000000	0.000000	0.000000	-0.000476	-0.116426	-0.132828	0.000000	1.000000	1.000000	141.000000	1.000000
15251.064384	0.002525	0.491528	0.246785	75.209534	31.183493	40.724331	0.000000	0.000000	0.000000	0.000000	0.000000	0.000000	-0.000476	-0.116426	-0.132828	0.000000	1.000000	1.000000	141.000000	1.000000
15251.067717	0.002525	0.491528	0.246785	75.241745	31.262333	40.800240	0.000000	0.000000	0.000000	0.000000	0.000000	0.000000	-0.000476	-0.116426	-0.132828	0.000000	1.000000	1.000000	141.000000	1.000000
15251.071050	0.002624	0.491323	0.246539	75.241745	31.262333	40.800240	0.000000	0.000000	0.000000	0.000000	0.000000	0.000000	0.029802	-0.061386	-0.073613	0.000000	1.000000	1.000000	141.000000	1.000000
15251.074384	0.002624	0.491323	0.246539	75.241745	31.262333	40.800240	0.000000	0.000000	0.000000	0.000000	0.000000	0.000000	0.029802	-0.061386	-0.073613	0.000000	1.000000	1.000000	141.000000	1.000000
15251.077717	0.002624	0.491323	0.246539	75.271240	31.340754	40.870087	0.000000	0.000000	0.000000	0.000000	0.000000	0.000000	0.029802	-0.061386	-0.073613	0.000000	1.000000	1.000000	141.000000	1.000000
15251.081050	0.002624	0.491323	0.246539	75.271240	31.340754	40.870087	0.000000	0.000000	0.000000	0.000000	0.000000	0.000000	0.029802	-0.061386	-0.073613	0.000000	0.000000	1.000000	141.000000	1.000000
15251.084384	0.002724	0.491178	0.246339	75.271240	31.340754	40.870087	0.000000	0.000000	0.000000	0.000000	0.000000	0.000000	0.029833	-0.043368	-0.060191	0.000000	0.000000	1.000000	141.000000	1.000000
15251.087717	0.002724	0.491178	0.246339	75.296303	31.405184	40.921196	0.000000	0.000000	0.000000	0.000000	0.000000	0.000000	0.029833	-0.043368	-0.060191	0.000000	0.000000	1.000000	141.000000	1.000000
15251.091050	0.002724	0.491178	0.246339	75.296303	31.405184	40.921196	0.000000	0.000000	0.000000	0.000000	0.000000	0.000000	0.029833	-0.043368	-0.060191	0.000000	0.000000	1.000000	141.000000	1.000000
15251.094384	0.002724	0.491178	0.246339	75.296303	31.405184	40.921196	0.000000	0.000000	0.000000	0.000000	0.000000	0.000000	0.029833	-0.043368	-0.060191	0.000000	0.000000	1.000000	141.000000	1.000000
15251.097717	0.003056	0.491043	0.245929	75.315285	31.431892	40.929768	0.000000	0.000000	0.000000	0.000000	0.000000	0.000000	0.099657	-0.040564	-0.122889	0.000000	0.000000	1.000000	141.000000	1.000000
15251.101050	0.003056	0.491043	0.245929	75.315285	31.431892	40.929768	0.000000	0.000000	0.000000	0.000000	0.000000	0.000000	0.099657	-0.040564	-0.122889	0.000000	0.000000	1.000000	141.000000	1.000000
15251.104384	0.003056	0.491043	0.245929	75.315285	31.431892	40.929768	0.000000	0.000000	0.000000	0.000000	0.000000	0.000000	0.099657	-0.040564	-0.122889	0.000000	0.000000	1.000000	141.000000	1.000000
15251.107717	0.003056	0.491043	0.245929	75.325554	31.384228	40.863323	0.000000	0.000000	0.000000	0.000000	0.000000	0.000000	0.099657	-0.040564	-0.122889	0.000000	0.000000	1.000000	141.000000	1.000000
15251.111050	0.003155	0.491032	0.245706	75.325554	31.384228	40.863323	0.000000	0.000000	0.000000	0.000000	0.000000	0.000000	0.029739	-0.003213	-0.067020	0.000000	0.000000	1.000000	141.000000	1.000000
15251.114384	0.003155	0.491032	0.245706	75.325554	31.384228	40.863323	0.000000	0.000000	0.000000	0.000000	0.000000	0.000000	0.029739	-0.003213	-0.067020	0.000000	0.000000	1.000000	141.000000	1.000000
15251.117717	0.003155	0.491032	0.245706	75.294632	31.178837	40.640919	0.000000	0.000000	0.000000	0.000000	0.000000	0.000000	0.029739	-0.003213	-0.067020	0.000000	0.000000	1.000000	141.000000	1.000000
15251.121050	0.003155	0.491032	0.245706	75.294632	31.178837	40.640919	0.000000	0.000000	0.000000	0.000000	0.000000	0.000000	0.029739	-0.003213	-0.067020	0.000000	0.000000	1.000000	141.000000	1.000000
15251.124384	0.003188	0.491063	0.245544	75.294632	31.178837	40.640919	0.000000	0.000000	0.000000	0.000000	0.000000	0.000000	0.009791	0.009207	-0.048400	0.000000	0.000000	1.000000	141.000000	1.000000
15251.127717	0.003188	0.491063	0.245544	75.243820	30.874741	40.309109	0.000000	0.000000	0.000000	0.000000	0.000000	0.000000	0.009791	0.009207	-0.048400	0.000000	0.000000	1.000000	141.000000	1.000000
15251.131050	0.003188	0.491063	0.245544	75.243820	30.874741	40.309109	0.000000	0.000000	0.000000	0.000000	0.000000	0.000000	0.009791	0.009207	-0.048400	0.000000	0.000000	1.000000	141.000000	1.000000
15251.134384	0.003188	0.491063	0.245544	75.243820	30.874741	40.309109	0.000000	0.000000	0.000000	0.000000	0.000000	0.000000	0.009791	0.009207	-0.048400	0.000000	0.000000	1.000000	141.000000	1.000000
15251.137717	0.003286	0.491241	0.245248	75.186966	30.583309	39.999199	0.000000	0.000000	0.000000	0.000000	0.000000	0.000000	0.029607	0.053419	-0.088994	0.000000	0.000000	1.000000	141.000000	1.000000
15251.141050	0.003286	0.491241	0.245248	75.186966	30.583309	39.999199	0.000000	0.000000	0.000000	0.000000	0.000000	0.000000	0.029607	0.053419	-0.088994	0.000000	0.000000	1.000000	141.000000	1.000000
15251.144384	0.003286	0.491241	0.245248	75.186966	30.583309	39.999199	0.000000	0.000000	0.000000	0.000000	0.000000	0.000000	0.029607	0.053419	-0.088994	0.000000	0.000000	1.000000	141.000000	1.000000
15251.147717	0.003286	0.491241	0.245248	75.119644	30.303022	39.710716	0.000000	0.000000	0.000000	0.000000	0.000000	0.000000	0.029607	0.053419	-0.088994	0.000000	0.000000	1.000000	141.000000	1.000000
15251.151050	0.003286	0.491388	0.245113	75.119644	30.303022	39.710716	0.000000	0.000000	0.000000	0.000000	0.000000	0.000000	-0.000189	0.044181	-0.040510	0.000000	0.000000	1.000000	141.000000	1.000000
15251.154384	0.003286	0.491388	0.245113	75.119644	30.303022	39.710716	0.000000	0.000000	0.000000	0.000000	0.000000	0.000000	-0.000189	0.044181	-0.040510	0.000000	0.000000	1.000000	141.000000	1.000000
15251.157717	0.003286	0.491388	0.245113	75.056541	30.056204	39.457745	0.000000	0.000000	0.000000	0.000000	0.000000	0.000000	-0.000189	0.044181	-0.040510	0.000000	0.000000	1.000000	141.000000	1.000000
15251.161050	0.003286	0.491388	0.245113	75.056541	30.056204	39.457745	0.000000	0.000000	0.000000	0.000000	0.000000	0.000000	-0.000189	0.044181	-0.040510	0.000000	0.000000	1.000000	141.000000	1.000000
15251.164384	0.003285	0.491594	0.244991	75.056541	30.056204	39.457745	0.000000	0.000000	0.000000	0.000000	0.000000	0.000000	-0.000171	0.061666	-0.036584	0.000000	0.000000	1.000000	141.000000	1.000000
15251.167717	0.003285	0.491594	0.244991	75.009842	29.889673	39.286457	0.000000	0.000000	0.000000	0.000000	0.000000	0.000000	-0.000171	0.061666	-0.036584	0.000000	0.000000	1.000000	141.000000	1.000000
15251.171050	0.003284	0.491856	0.244850	75.009842	29.889673	39.286457	0.000000	0.000000	0.000000	0.000000	0.000000	0.000000	-0.000198	0.078674	-0.042251	0.000000	0.000000	1.000000	141.000000	1.000000
15251.174384	0.003284	0.491856	0.244850	75.009842	29.889673	39.286457	0.000000	0.000000	0.000000	0.000000	0.000000	0.000000	-0.000198	0.078674	-0.042251	0.000000	0.000000	1.000000	141.000000	1.000000
15251.177717	0.003284	0.491856	0.244850	74.996078	29.770742	39.146618	0.000000	0.000000	0.000000	0.000000	0.000000	0.000000	-0.000198	0.078674	-0.042251	0.000000	0.000000	1.000000	141.000000	1.000000
15251.181050	0.003284	0.491856	0.244850	74.996078	29.770742	39.146618	0.000000	0.000000	0.000000	0.000000	0.000000	0.000000	-0.000198	0.078674	-0.042251	0.000000	0.000000	1.000000	141.000000	1.000000
15251.184384	0.003317	0.492155	0.244675	74.996078	29.770742	39.146618	0.000000	0.000000	0.000000	0.000000	0.000000	0.000000	0.009750	0.089662	-0.052484	0.000000	0.000000	1.000000	141.000000	1.000000
15251.187717	0.003317	0.492155	0.244675	74.999702	29.659086	39.005470	0.000000	0.000000	0.000000	0.000000	0.000000	0.000000	0.009750	0.089662	-0.052484	0.000000	0.000000	1.000000	141.000000	1.000000
15251.191050	0.003317	0.492155	0.244675	74.999702	29.659086	39.005470	0.000000	0.000000	0.000000	0.000000	0.000000	0.000000	0.009750	0.089662	-0.052484	0.000000	0.000000	1.000000	141.000000	1.000000
15251.194384	0.003317	0.492155	0.244675	74.999702	29.659086	39.005470	0.000000	0.000000	0.000000	0.000000	0.000000	0.000000	0.009750	0.089662	-0.052484	0.000000	0.000000	1.000000	141.000000	1.000000
15251.197717	0.003315	0.492901	0.244221	75.009674	29.549175	38.862877	0.000000	0.000000	0.000000	0.000000	0.000000	0.000000	-0.000643	0.223723	-0.136127	0.000000	0.000000	1.000000	141.000000	1.000000
15251.201050	0.003315	0.492901	0.244221	75.009674	29.549175	38.862877	0.000000	0.000000	0.000000	0.000000	0.000000	0.000000	-0.000000	0.000000	-0.000001	0.000000	0.000000	1.000000	141.000000	1.000000
15251.204384	0.003315	0.492901	0.244221	75.009674	29.549175	38.862877	0.000000	0.000000	0.000000	0.000000	0.000000	0.000000	-0.000000	0.000000	-0.000001	0.000000	0.000000	1.000000	141.000000	1.000000
15251.207717	0.003315	0.492901	0.244221	75.006851	29.489485	38.789948	0.000000	0.000000	0.000000	0.000000	0.000000	0.000000	-0.000000	0.000000	-0.000001	0.000000	0.000000	1.000000	141.000000	1.000000
15251.211050	0.003315	0.492901	0.244221	75.006851	29.489485	38.789948	0.000000	0.000000	0.000000	0.000000	0.000000	0.000000	-0.000000	0.000000	-0.000001	0.000000	0.000000	1.000000	141.000000	1.000000
15251.214384	0.003313	0.493346	0.243910	75.006851	29.489485	38.789948	0.000000	0.000000	0.000000	0.000000	0.000000	0.000000	-0.000441	0.133503	-0.093348	0.000000	0.000000	1.000000	141.000000	1.000000
15251.217717	0.003313	0.493346	0.243910	75.000435	29.473049	38.773674	0.000000	0.000000	0.000000	0.000000	0.000000	0.000000	-0.000441	0.133503	-0.093348	0.000000	0.000000	1.000000	141.000000	1.000000
15251.221050	0.003312	0.493787	0.243535	75.000435	29.473049	38.773674	0.000000	0.000000	0.000000	0.000000	0.000000	0.000000	-0.000532	0.132376	-0.112667	0.000000	0.000000	1.000000	141.000000	1.000000
15251.224384	0.003312	0.493787	0.243535	75.000435	29.473049	38.773674	0.000000	0.000000	0.000000	0.000000	0.000000	0.000000	-0.000532	0.132376	-0.112667	0.000000	0.000000	1.000000	141.000000	1.000000
15251.227717	0.003312	0.493787	0.243535	74.989311	29.443504	38.742508	0.000000	0.000000	0.000000	0.000000	0.000000	0.000000	-0.000532	0.132376	-0.112667	0.000000	0.000000	1.000000	141.000000	1.000000
15251.231050	0.003312	0.493787	0.243535	74.989311	29.443504	38.742508	0.000000	0.000000	0.000000	0.000000	0.000000	0.000000	-0.000532	0.132376	-0.112667	0.000000	0.000000	1.000000	141.000000	1.000000
15251.234384	0.003343	0.494245	0.243109	74.989311	29.443504	38.742508	0.000000	0.000000	0.000000	0.000000	0.000000	0.000000	0.009370	0.137210	-0.127589	0.000000	0.000000	1.000000	141.000000	1.000000
15251.237717	0.003343	0.494245	0.243109	74.974503	29.406025	38.701050	0.000000	0.000000	0.000000	0.000000	0.000000	0.000000	0.009370	0.137210	-0.127589	0.000000	0.000000	1.000000	141.000000	1.000000
15251.241050	0.003407	0.494774	0.242615	74.974503	29.406025	38.701050	0.000000	0.000000	0.000000	0.000000	0.000000	0.000000	0.019225	0.158942	-0.148280	0.000000	0.000000	1.000000	141.000000	1.000000
15251.244384	0.003407	0.494774	0.242615	74.974503	29.406025	38.701050	0.000000	0.000000	0.000000	0.000000	0.000000	0.000000	0.019225	0.158942	-0.148280	0.000000	0.000000	1.000000	141.000000	1.000000
15251.247717	0.003407	0.494774	0.242615	74.957726	29.355822	38.650738	0.000000	0.000000	0.000000	0.000000	0.000000	0.000000	0.019225	0.158942	-0.148280	0.000000	0.000000	1.000000	141.000000	1.000000
15251.251050	0.003407	0.494774	0.242615	74.957726	29.355822	38.650738	0.000000	0.000000	0.000000	0.000000	0.000000	0.000000	0.019225	0.158942	-0.148280	0.000000	0.000000	1.000000	141.000000	1.000000
15251.254384	0.003471	0.495263	0.242090	74.957726	29.355822	38.650738	0.000000	0.000000	0.000000	0.000000	0.000000	0.000000	0.019151	0.146735	-0.157524	0.000000	0.000000	1.000000	141.000000	1.000000
15251.257717	0.003471	0.495263	0.242090	74.936356	29.300217	38.589554	0.000000	0.000000	0.000000	0.000000	0.000000	0.000000	0.019151	0.146735	-0.157524	0.000000	0.000000	1.000000	141.000000	1.000000
15251.261050	0.003534	0.495806	0.241513	74.936356	29.300217	38.589554	0.000000	0.000000	0.000000	0.000000	0.000000	0.000000	0.019042	0.162863	-0.173179	0.000000	0.000000	1.000000	141.000000	1.000000
15251.264384	0.003534	0.495806	0.241513	74.936356	29.300217	38.589554	0.000000	0.000000	0.000000	0.000000	0.000000	0.000000	0.019042	0.162863	-0.173179	0.000000	0.000000	1.000000	141.000000	1.000000
15251.267717	0.003534	0.495806	0.241513	74.925102	29.271677	38.554905	0.000000	0.000000	0.000000	0.000000	0.000000	0.000000	0.019042	0.162863	-0.173179	0.000000	0.000000	1.000000	141.000000	1.000000
15251.271050	0.003534	0.495806	0.241513	74.925102	29.271677	38.554905	0.000000	0.000000	0.000000	0.000000	0.000000	0.000000	0.019042	0.162863	-0.173179	0.000000	0.000000	1.000000	141.000000	1.000000
15251.274384	0.003631	0.496405	0.240915	74.925102	29.271677	38.554905	0.000000	0.000000	0.000000	0.000000	0.000000	0.000000	0.028919	0.179480	-0.179322	0.000000	0.000000	1.000000	141.000000	1.000000
15251.277717	0.003631	0.496405	0.240915	74.921410	29.274632	38.544624	0.000000	0.000000	0.000000	0.000000	0.000000	0.000000	0.028919	0.179480	-0.179322	0.000000	0.000000	1.000000	141.000000	1.000000
15251.281050	0.003826	0.497022	0.240331	74.921410	29.274632	38.544624	0.000000	0.000000	0.000000	0.000000	0.000000	0.000000	0.058690	0.185151	-0.175326	0.000000	0.000000	1.000000	141.000000	1.000000
15251.284384	0.003826	0.497022	0.240331	74.921410	29.274632	38.544624	0.000000	0.000000	0.000000	0.000000	0.000000	0.000000	0.058690	0.185151	-0.175326	0.000000	0.000000	1.000000	141.000000	1.000000
15251.287717	0.003826	0.497022	0.240331	74.921394	29.293667	38.544624	0.000000	0.000000	0.000000	0.000000	0.000000	0.000000	0.058690	0.185151	-0.175326	0.000000	0.000000	1.000000	141.000000	1.000000
15251.291050	0.003826	0.497022	0.240331	74.921394	29.293667	38.544624	0.000000	0.000000	0.000000	0.000000	0.000000	0.000000	0.058690	0.185151	-0.175326	0.000000	0.000000	1.000000	141.000000	1.000000
15251.294384	0.004054	0.497674	0.239710	74.921394	29.293667	38.544624	0.000000	0.000000	0.000000	0.000000	0.000000	0.000000	0.068454	0.195683	-0.186075	0.000000	0.000000	1.000000	141.000000	1.000000
15251.297717	0.004054	0.497674	0.239710	74.921394	29.315435	38.544628	0.000000	0.000000	0.000000	0.000000	0.000000	0.000000	0.068454	0.195683	-0.186075	0.000000	0.000000	1.000000	141.000000	1.000000
15251.301050	0.004315	0.498361	0.239054	74.921394	29.315435	38.544628	0.000000	0.000000	0.000000	0.000000	0.000000	0.000000	0.078180	0.206147	-0.196890	0.000000	0.000000	1.000000	141.000000	1.000000
15251.304384	0.004315	0.498361	0.239054	74.921394	29.315435	38.544628	0.000000	0.000000	0.000000	0.000000	0.000000	0.000000	0.078180	0.206147	-0.196890	0.000000	0.000000	1.000000	141.000000	1.000000
15251.307717	0.004315	0.498361	0.239054	74.921394	29.345335	38.544617	0.000000	0.000000	0.000000	0.000000	0.000000	0.000000	0.078180	0.206147	-0.196890	0.000000	0.000000	1.000000	141.000000	1.000000
15251.311050	0.004674	0.499119	0.238326	74.921394	29.345335	38.544617	0.000000	0.000000	0.000000	0.000000	0.000000	0.000000	0.107605	0.227382	-0.218288	0.000000	0.000000	1.000000	141.000000	1.000000
15251.314384	0.004674	0.499119	0.238326	74.921394	29.345335	38.544617	0.000000	0.000000	0.000000	0.000000	0.000000	0.000000	0.107605	0.227382	-0.218288	0.000000	0.000000	1.000000	141.000000	1.000000
15251.317717	0.004674	0.499119	0.238326	74.924141	29.380896	38.550461	0.000000	0.000000	0.000000	0.000000	0.000000	0.000000	0.107605	0.227382	-0.218288	0.000000	0.000000	1.000000	141.000000	1.000000
15251.321050	0.005064	0.499891	0.237547	74.924141	29.380896	38.550461	0.000000	0.000000	0.000000	0.000000	0.000000	0.000000	0.117160	0.231686	-0.233835	0.000000	0.000000	1.000000	141.000000	1.000000
15251.324384	0.005064	0.499891	0.237547	74.924141	29.380896	38.550461	0.000000	0.000000	0.000000	0.000000	0.000000	0.000000	0.117160	0.231686	-0.233835	0.000000	0.000000	1.000000	141.000000	1.000000
15251.327717	0.005064	0.499891	0.237547	74.929619	29.430223	38.562111	0.000000	0.000000	0.000000	0.000000	0.000000	0.000000	0.117160	0.231686	-0.233835	0.000000	0.000000	1.000000	141.000000	1.000000
15251.331050	0.005486	0.500732	0.236663	74.929619	29.430223	38.562111	0.000000	0.000000	0.000000	0.000000	0.000000	0.000000	0.126530	0.252050	-0.265119	0.000000	0.000000	1.000000	141.000000	1.000000
15251.334384	0.005486	0.500732	0.236663	74.929619	29.430223	38.562111	0.000000	0.000000	0.000000	0.000000	0.000000	0.000000	0.126530	0.252050	-0.265119	0.000000	0.000000	1.000000	141.000000	1.000000
15251.337717	0.005486	0.500732	0.236663	74.935097	29.485012	38.573780	0.000000	0.000000	0.000000	0.000000	0.000000	0.000000	0.126530	0.252050	-0.265119	0.000000	0.000000	1.000000	141.000000	1.000000
15251.341050	0.006004	0.501639	0.235674	74.935097	29.485012	38.573780	0.000000	0.000000	0.000000	0.000000	0.000000	0.000000	0.155538	0.272217	-0.296805	0.000000	0.000000	1.000000	141.000000	1.000000
15251.344384	0.006004	0.501639	0.235674	74.935097	29.485012	38.573780	0.000000	0.000000	0.000000	0.000000	0.000000	0.000000	0.155538	0.272217	-0.296805	0.000000	0.000000	1.000000	141.000000	1.000000
15251.347717	0.006004	0.501639	0.235674	74.942421	29.558231	38.597534	0.000000	0.000000	0.000000	0.000000	0.000000	0.000000	0.155538	0.272217	-0.296805	0.000000	0.000000	1.000000	141.000000	1.000000
15251.351050	0.006652	0.502633	0.234593	74.942421	29.558231	38.597534	0.000000	0.000000	0.000000	0.000000	0.000000	0.000000	0.194240	0.298132	-0.324386	0.000000	0.000000	1.000000	141.000000	1.000000
15251.354384	0.006652	0.502633	0.234593	74.942421	29.558231	38.597534	0.000000	0.000000	0.000000	0.000000	0.000000	0.000000	0.194240	0.298132	-0.324386	0.000000	0.000000	1.000000	141.000000	1.000000
15251.357717	0.006652	0.502633	0.234593	74.951561	29.649910	38.633392	0.000000	0.000000	0.000000	0.000000	0.000000	0.000000	0.194240	0.298132	-0.324386	0.000000	0.000000	1.000000	141.000000	1.000000
15251.361050	0.007395	0.503730	0.233401	74.951561	29.649910	38.633392	0.000000	0.000000	0.000000	0.000000	0.000000	0.000000	0.222785	0.329118	-0.357490	0.000000	0.000000	1.000000	141.000000	1.000000
15251.364384	0.007395	0.503730	0.233401	74.951561	29.649910	38.633392	0.000000	0.000000	0.000000	0.000000	0.000000	0.000000	0.222785	0.329118	-0.357490	0.000000	0.000000	1.000000	141.000000	1.000000
15251.367717	0.007395	0.503730	0.233401	74.956161	29.761541	38.675896	0.000000	0.000000	0.000000	0.000000	0.000000	0.000000	0.222785	0.329118	-0.357490	0.000000	0.000000	1.000000	141.000000	1.000000
15251.371050	0.008297	0.504929	0.232097	74.956161	29.761541	38.675896	0.000000	0.000000	0.000000	0.000000	0.000000	0.000000	0.270699	0.359768	-0.391265	0.000000	0.000000	1.000000	141.000000	1.000000
15251.374384	0.008297	0.504929	0.232097	74.956161	29.761541	38.675896	0.000000	0.000000	0.000000	0.000000	0.000000	0.000000	0.270699	0.359768	-0.391265	0.000000	0.000000	1.000000	141.000000	1.000000
15251.377717	0.008297	0.504929	0.232097	74.967125	29.873970	38.699371	0.000000	0.000000	0.000000	0.000000	0.000000	0.000000	0.270699	0.359768	-0.391265	0.000000	0.000000	1.000000	141.000000	1.000000
15251.381050	0.009357	0.506227	0.230645	74.967125	29.873970	38.699371	0.000000	0.000000	0.000000	0.000000	0.000000	0.000000	0.318064	0.389350	-0.435400	0.000000	0.000000	1.000000	141.000000	1.000000
15251.384384	0.009357	0.506227	0.230645	74.967125	29.873970	38.699371	0.000000	0.000000	0.000000	0.000000	0.000000	0.000000	0.318064	0.389350	-0.435400	0.000000	0.000000	1.000000	141.000000	1.000000
15251.387717	0.009357	0.506227	0.230645	74.978050	30.000004	38.722855	0.000000	0.000000	0.000000	0.000000	0.000000	0.000000	0.318064	0.389350	-0.435400	0.000000	0.000000	1.000000	141.000000	1.000000
15251.391050	0.010606	0.507639	0.229026	74.978050	30.000004	38.722855	0.000000	0.000000	0.000000	0.000000	0.000000	0.000000	0.374598	0.423716	-0.485725	0.000000	0.000000	1.000000	141.000000	1.000000
15251.394384	0.010606	0.507639	0.229026	74.978050	30.000004	38.722855	0.000000	0.000000	0.000000	0.000000	0.000000	0.000000	0.374598	0.423716	-0.485725	0.000000	0.000000	1.000000	141.000000	1.000000
15251.397717	0.010606	0.507639	0.229026	74.993576	30.153465	38.781406	0.000000	0.000000	0.000000	0.000000	0.000000	0.000000	0.374598	0.423716	-0.485725	0.000000	0.000000	1.000000	141.000000	1.000000
15251.401050	0.012009	0.509167	0.227270	74.993576	30.153465	38.781406	0.000000	0.000000	0.000000	0.000000	0.000000	0.000000	0.420861	0.458219	-0.526895	0.000000	0.000000	1.000000	141.000000	1.000000
15251.404384	0.012009	0.509167	0.227270	74.993576	30.153465	38.781406	0.000000	0.000000	0.000000	0.000000	0.000000	0.000000	0.420861	0.458219	-0.526895	0.000000	0.000000	1.000000	141.000000	1.000000
15251.407717	0.012009	0.509167	0.227270	75.024666	30.334196	38.837948	0.000000	0.000000	0.000000	0.000000	0.000000	0.000000	0.420861	0.458219	-0.526895	0.000000	0.000000	1.000000	141.000000	1.000000
15251.411050	0.013498	0.510785	0.225327	75.024666	30.334196	38.837948	0.000000	0.000000	0.000000	0.000000	0.000000	0.000000	0.446760	0.485394	-0.582936	0.000000	0.000000	1.000000	141.000000	1.000000
15251.414384	0.013498	0.510785	0.225327	75.024666	30.334196	38.837948	0.000000	0.000000	0.000000	0.000000	0.000000	0.000000	0.446760	0.485394	-0.582936	0.000000	0.000000	1.000000	141.000000	1.000000
15251.417717	0.013498	0.510785	0.225327	75.137527	30.624899	38.962341	0.000000	0.000000	0.000000	0.000000	0.000000	0.000000	0.446760	0.485394	-0.582936	0.000000	0.000000	1.000000	141.000000	1.000000
15251.421050	0.015102	0.512505	0.223142	75.137527	30.624899	38.962341	0.000000	0.000000	0.000000	0.000000	0.000000	0.000000	0.481377	0.516187	-0.655397	0.000000	0.000000	1.000000	141.000000	1.000000
15251.424384	0.015102	0.512505	0.223142	75.137527	30.624899	38.962341	0.000000	0.000000	0.000000	0.000000	0.000000	0.000000	0.481377	0.516187	-0.655397	0.000000	0.000000	1.000000	141.000000	1.000000
15251.427717	0.015102	0.512505	0.223142	75.359711	31.041973	39.175716	0.000000	0.000000	0.000000	0.000000	0.000000	0.000000	0.481377	0.516187	-0.655397	0.000000	0.000000	1.000000	141.000000	1.000000
15251.431050	0.016691	0.514328	0.220748	75.359711	31.041973	39.175716	0.000000	0.000000	0.000000	0.000000	0.000000	0.000000	0.476711	0.546867	-0.718148	0.000000	0.000000	1.000000	141.000000	1.000000
15251.434384	0.016691	0.514328	0.220748	75.359711	31.041973	39.175716	0.000000	0.000000	0.000000	0.000000	0.000000	0.000000	0.476711	0.546867	-0.718148	0.000000	0.000000	1.000000	141.000000	1.000000
15251.437717	0.016691	0.514328	0.220748	75.696571	31.562744	39.468388	0.000000	0.000000	0.000000	0.000000	0.000000	0.000000	0.476711	0.546867	-0.718148	0.000000	0.000000	1.000000	141.000000	1.000000
15251.441050	0.018327	0.516193	0.218129	75.696571	31.562744	39.468388	0.000000	0.000000	0.000000	0.000000	0.000000	0.000000	0.490708	0.559498	-0.785847	0.000000	0.000000	1.000000	141.000000	1.000000
15251.444384	0.018327	0.516193	0.218129	75.696571	31.562744	39.468388	0.000000	0.000000	0.000000	0.000000	0.000000	0.000000	0.490708	0.559498	-0.785847	0.000000	0.000000	1.000000	141.000000	1.000000
15251.447717	0.018327	0.516193	0.218129	76.085915	32.105251	39.969494	0.000000	0.000000	0.000000	0.000000	0.000000	0.000000	0.490708	0.559498	-0.785847	0.000000	0.000000	1.000000	141.000000	1.000000
15251.451050	0.020008	0.518137	0.215310	76.085915	32.105251	39.969494	0.000000	0.000000	0.000000	0.000000	0.000000	0.000000	0.504223	0.583198	-0.845499	0.000000	0.000000	1.000000	141.000000	1.000000
15251.454384	0.020008	0.518137	0.215310	76.085915	32.105251	39.969494	0.000000	0.000000	0.000000	0.000000	0.000000	0.000000	0.504223	0.583198	-0.845499	0.000000	0.000000	1.000000	141.000000	1.000000
15251.457717	0.020008	0.518137	0.215310	76.498756	32.593536	41.085209	0.000000	0.000000	0.000000	0.000000	0.000000	0.000000	0.504223	0.583198	-0.845499	0.000000	0.000000	1.000000	141.000000	1.000000
15251.461050	0.021702	0.520163	0.212358	76.498756	32.593536	41.085209	0.000000	0.000000	0.000000	0.000000	0.000000	0.000000	0.508131	0.607778	-0.885653	0.000000	0.000000	1.000000	141.000000	1.000000
15251.464384	0.021702	0.520163	0.212358	76.498756	32.593536	41.085209	0.000000	0.000000	0.000000	0.000000	0.000000	0.000000	0.508131	0.607778	-0.885653	0.000000	0.000000	1.000000	141.000000	1.000000
15251.467717	0.021702	0.520163	0.212358	76.908859	32.941345	42.738651	0.000000	0.000000	0.000000	0.000000	0.000000	0.000000	0.508131	0.607778	-0.885653	0.000000	0.000000	1.000000	141.000000	1.000000
15251.471050	0.023439	0.522232	0.209272	76.908859	32.941345	42.738651	0.000000	0.000000	0.000000	0.000000	0.000000	0.000000	0.521108	0.620625	-0.925773	0.000000	0.000000	1.000000	141.000000	1.000000
15251.474384	0.023439	0.522232	0.209272	76.908859	32.941345	42.738651	0.000000	0.000000	0.000000	0.000000	0.000000	0.000000	0.521108	0.620625	-0.925773	0.000000	0.000000	1.000000	141.000000	1.000000
15251.477717	0.023439	0.522232	0.209272	77.304558	33.085361	44.209133	0.000000	0.000000	0.000000	0.000000	0.000000	0.000000	0.521108	0.620625	-0.925773	0.000000	0.000000	1.000000	141.000000	1.000000
15251.481050	0.025341	0.524374	0.206008	77.304558	33.085361	44.209133	0.000000	0.000000	0.000000	0.000000	0.000000	0.000000	0.570831	0.642606	-0.979303	0.000000	0.000000	1.000000	141.000000	1.000000
15251.484384	0.025341	0.524374	0.206008	77.304558	33.085361	44.209133	0.000000	0.000000	0.000000	0.000000	0.000000	0.000000	0.570831	0.642606	-0.979303	0.000000	0.000000	1.000000	141.000000	1.000000
15251.487717	0.025341	0.524374	0.206008	77.684563	32.966614	44.873386	0.000000	0.000000	0.000000	0.000000	0.000000	0.000000	0.570831	0.642606	-0.979303	0.000000	0.000000	1.000000	141.000000	1.000000
15251.491050	0.027408	0.526593	0.202629	77.684563	32.966614	44.873386	0.000000	0.000000	0.000000	0.000000	0.000000	0.000000	0.620072	0.665701	-1.013641	0.000000	0.000000	1.000000	141.000000	1.000000
15251.494384	0.027408	0.526593	0.202629	77.684563	32.966614	44.873386	0.000000	0.000000	0.000000	0.000000	0.000000	0.000000	0.620072	0.665701	-1.013641	0.000000	0.000000	1.000000	141.000000	1.000000
15251.497717	0.027408	0.526593	0.202629	78.044388	32.549934	44.677975	0.000000	0.000000	0.000000	0.000000	0.000000	0.000000	0.620072	0.665701	-1.013641	0.000000	0.000000	1.000000	141.000000	1.000000
15251.501050	0.029633	0.528898	0.199079	78.044388	32.549934	44.677975	0.000000	0.000000	0.000000	0.000000	0.000000	0.000000	0.667389	0.691694	-1.065018	0.000000	0.000000	1.000000	141.000000	1.000000
15251.504384	0.029633	0.528898	0.199079	78.044388	32.549934	44.677975	0.000000	0.000000	0.000000	0.000000	0.000000	0.000000	0.667389	0.691694	-1.065018	0.000000	0.000000	1.000000	141.000000	1.000000
15251.507717	0.029633	0.528898	0.199079	78.381645	31.905989	44.021461	0.000000	0.000000	0.000000	0.000000	0.000000	0.000000	0.667389	0.691694	-1.065018	0.000000	0.000000	1.000000	141.000000	1.000000
15251.511050	0.031980	0.531251	0.195359	78.381645	31.905989	44.021461	0.000000	0.000000	0.000000	0.000000	0.000000	0.000000	0.704007	0.705823	-1.116089	0.000000	0.000000	1.000000	141.000000	1.000000
15251.514384	0.031980	0.531251	0.195359	78.381645	31.905989	44.021461	0.000000	0.000000	0.000000	0.000000	0.000000	0.000000	0.704007	0.705823	-1.116089	0.000000	0.000000	1.000000	141.000000	1.000000
15251.517717	0.031980	0.531251	0.195359	78.670303	31.120255	43.586704	0.000000	0.000000	0.000000	0.000000	0.000000	0.000000	0.704007	0.705823	-1.116089	0.000000	0.000000	1.000000	141.000000	1.000000
15251.521050	0.034444	0.533612	0.191469	78.670303	31.120255	43.586704	0.000000	0.000000	0.000000	0.000000	0.000000	0.000000	0.739311	0.708260	-1.167068	0.000000	0.000000	1.000000	141.000000	1.000000
15251.524384	0.034444	0.533612	0.191469	78.670303	31.120255	43.586704	0.000000	0.000000	0.000000	0.000000	0.000000	0.000000	0.739311	0.708260	-1.167068	0.000000	0.000000	1.000000	141.000000	1.000000
15251.527717	0.034444	0.533612	0.191469	78.921097	30.094067	43.181080	0.000000	0.000000	0.000000	0.000000	0.000000	0.000000	0.739311	0.708260	-1.167068	0.000000	0.000000	1.000000	141.000000	1.000000
15251.531050	0.036989	0.536064	0.187379	78.921097	30.094067	43.181080	0.000000	0.000000	0.000000	0.000000	0.000000	0.000000	0.763507	0.735641	-1.227048	0.000000	0.000000	1.000000	141.000000	1.000000
15251.534384	0.036989	0.536064	0.187379	78.921097	30.094067	43.181080	0.000000	0.000000	0.000000	0.000000	0.000000	0.000000	0.763507	0.735641	-1.227048	0.000000	0.000000	1.000000	141.000000	1.000000
15251.537717	0.036989	0.536064	0.187379	79.176674	28.830725	42.259899	0.000000	0.000000	0.000000	0.000000	0.000000	0.000000	0.763507	0.735641	-1.227048	0.000000	0.000000	1.000000	141.000000	1.000000
15251.541050	0.039582	0.538537	0.183130	79.176674	28.830725	42.259899	0.000000	0.000000	0.000000	0.000000	0.000000	0.000000	0.777919	0.741815	-1.274652	0.000000	0.000000	1.000000	141.000000	1.000000
15251.544384	0.039582	0.538537	0.183130	79.176674	28.830725	42.259899	0.000000	0.000000	0.000000	0.000000	0.000000	0.000000	0.777919	0.741815	-1.274652	0.000000	0.000000	1.000000	141.000000	1.000000
15251.547717	0.039582	0.538537	0.183130	79.432495	27.397287	40.949112	0.000000	0.000000	0.000000	0.000000	0.000000	0.000000	0.777919	0.741815	-1.274652	0.000000	0.000000	1.000000	141.000000	1.000000
15251.551050	0.042278	0.541042	0.178695	79.432495	27.397287	40.949112	0.000000	0.000000	0.000000	0.000000	0.000000	0.000000	0.808880	0.751525	-1.330270	0.000000	0.000000	1.000000	141.000000	1.000000
15251.554384	0.042278	0.541042	0.178695	79.432495	27.397287	40.949112	0.000000	0.000000	0.000000	0.000000	0.000000	0.000000	0.808880	0.751525	-1.330270	0.000000	0.000000	1.000000	141.000000	1.000000
15251.557717	0.042278	0.541042	0.178695	79.673508	25.912096	39.610992	0.000000	0.000000	0.000000	0.000000	0.000000	0.000000	0.808880	0.751525	-1.330270	0.000000	0.000000	1.000000	141.000000	1.000000
15251.561050	0.044988	0.543605	0.174164	79.673508	25.912096	39.610992	0.000000	0.000000	0.000000	0.000000	0.000000	0.000000	0.813001	0.768811	-1.359390	0.000000	0.000000	1.000000	141.000000	1.000000
15251.564384	0.044988	0.543605	0.174164	79.673508	25.912096	39.610992	0.000000	0.000000	0.000000	0.000000	0.000000	0.000000	0.813001	0.768811	-1.359390	0.000000	0.000000	1.000000	141.000000	1.000000
15251.567717	0.044988	0.543605	0.174164	79.885086	24.433161	38.349365	0.000000	0.000000	0.000000	0.000000	0.000000	0.000000	0.813001	0.768811	-1.359390	0.000000	0.000000	1.000000	141.000000	1.000000
15251.571050	0.047741	0.546207	0.169552	79.885086	24.433161	38.349365	0.000000	0.000000	0.000000	0.000000	0.000000	0.000000	0.825728	0.780762	-1.383657	0.000000	0.000000	1.000000	141.000000	1.000000
15251.574384	0.047741	0.546207	0.169552	79.885086	24.433161	38.349365	0.000000	0.000000	0.000000	0.000000	0.000000	0.000000	0.825728	0.780762	-1.383657	0.000000	0.000000	1.000000	141.000000	1.000000
15251.577717	0.047741	0.546207	0.169552	80.063797	23.144056	37.347080	0.000000	0.000000	0.000000	0.000000	0.000000	0.000000	0.825728	0.780762	-1.383657	0.000000	0.000000	1.000000	141.000000	1.000000
15251.581050	0.050561	0.548827	0.164840	80.063797	23.144056	37.347080	0.000000	0.000000	0.000000	0.000000	0.000000	0.000000	0.846035	0.786097	-1.413724	0.000000	0.000000	1.000000	141.000000	1.000000
15251.584384	0.050561	0.548827	0.164840	80.063797	23.144056	37.347080	0.000000	0.000000	0.000000	0.000000	0.000000	0.000000	0.846035	0.786097	-1.413724	0.000000	0.000000	1.000000	141.000000	1.000000
15251.587717	0.050561	0.548827	0.164840	80.216263	22.021313	37.056973	0.000000	0.000000	0.000000	0.000000	0.000000	0.000000	0.846035	0.786097	-1.413724	0.000000	0.000000	1.000000	141.000000	1.000000
15251.591050	0.053333	0.551420	0.160096	80.216263	22.021313	37.056973	0.000000	0.000000	0.000000	0.000000	0.000000	0.000000	0.831572	0.777901	-1.422939	0.000000	0.000000	1.000000	141.000000	1.000000
15251.594384	0.053333	0.551420	0.160096	80.216263	22.021313	37.056973	0.000000	0.000000	0.000000	0.000000	0.000000	0.000000	0.831572	0.777901	-1.422939	0.000000	0.000000	1.000000	141.000000	1.000000
15251.597717	0.053333	0.551420	0.160096	80.352722	20.828568	36.662922	0.000000	0.000000	0.000000	0.000000	0.000000	0.000000	0.831572	0.777901	-1.422939	0.000000	0.000000	1.000000	141.000000	1.000000
15251.601050	0.056082	0.554067	0.155290	80.352722	20.828568	36.662922	0.000000	0.000000	0.000000	0.000000	0.000000	0.000000	0.824890	0.793933	-1.442011	0.000000	0.000000	1.000000	141.000000	1.000000
15251.604384	0.056082	0.554067	0.155290	80.352722	20.828568	36.662922	0.000000	0.000000	0.000000	0.000000	0.000000	0.000000	0.824890	0.793933	-1.442011	0.000000	0.000000	1.000000	141.000000	1.000000
15251.607717	0.056082	0.554067	0.155290	80.484421	19.460079	35.943130	0.000000	0.000000	0.000000	0.000000	0.000000	0.000000	0.824890	0.793933	-1.442011	0.000000	0.000000	1.000000	141.000000	1.000000
15251.611050	0.058780	0.556731	0.150427	80.484421	19.460079	35.943130	0.000000	0.000000	0.000000	0.000000	0.000000	0.000000	0.809246	0.799145	-1.458826	0.000000	0.000000	1.000000	141.000000	1.000000
15251.614384	0.058780	0.556731	0.150427	80.484421	19.460079	35.943130	0.000000	0.000000	0.000000	0.000000	0.000000	0.000000	0.809246	0.799145	-1.458826	0.000000	0.000000	1.000000	141.000000	1.000000
15251.617717	0.058780	0.556731	0.150427	80.602562	17.899015	34.843468	0.000000	0.000000	0.000000	0.000000	0.000000	0.000000	0.809246	0.799145	-1.458826	0.000000	0.000000	1.000000	141.000000	1.000000
15251.621050	0.061398	0.559397	0.145532	80.602562	17.899015	34.843468	0.000000	0.000000	0.000000	0.000000	0.000000	0.000000	0.785430	0.799794	-1.468450	0.000000	0.000000	1.000000	141.000000	1.000000
15251.624384	0.061398	0.559397	0.145532	80.602562	17.899015	34.843468	0.000000	0.000000	0.000000	0.000000	0.000000	0.000000	0.785430	0.799794	-1.468450	0.000000	0.000000	1.000000	141.000000	1.000000
15251.627717	0.061398	0.559397	0.145532	80.704048	16.240412	33.493580	0.000000	0.000000	0.000000	0.000000	0.000000	0.000000	0.785430	0.799794	-1.468450	0.000000	0.000000	1.000000	141.000000	1.000000
15251.631050	0.063906	0.562077	0.140588	80.704048	16.240412	33.493580	0.000000	0.000000	0.000000	0.000000	0.000000	0.000000	0.752520	0.804029	-1.483190	0.000000	0.000000	1.000000	141.000000	1.000000
15251.634384	0.063906	0.562077	0.140588	80.704048	16.240412	33.493580	0.000000	0.000000	0.000000	0.000000	0.000000	0.000000	0.752520	0.804029	-1.483190	0.000000	0.000000	1.000000	141.000000	1.000000
15251.637717	0.063906	0.562077	0.140588	80.782684	14.665195	31.945055	0.000000	0.000000	0.000000	0.000000	0.000000	0.000000	0.752520	0.804029	-1.483190	0.000000	0.000000	1.000000	141.000000	1.000000
15251.641050	0.066237	0.564711	0.135748	80.782684	14.665195	31.945055	0.000000	0.000000	0.000000	0.000000	0.000000	0.000000	0.699267	0.790221	-1.452054	0.000000	0.000000	1.000000	141.000000	1.000000
15251.644384	0.066237	0.564711	0.135748	80.782684	14.665195	31.945055	0.000000	0.000000	0.000000	0.000000	0.000000	0.000000	0.699267	0.790221	-1.452054	0.000000	0.000000	1.000000	141.000000	1.000000
15251.647717	0.066237	0.564711	0.135748	80.832001	13.447197	31.031168	0.000000	0.000000	0.000000	0.000000	0.000000	0.000000	0.699267	0.790221	-1.452054	0.000000	0.000000	1.000000	141.000000	1.000000
15251.651050	0.068436	0.567326	0.130872	80.832001	13.447197	31.031168	0.000000	0.000000	0.000000	0.000000	0.000000	0.000000	0.659497	0.784522	-1.462815	0.000000	0.000000	1.000000	141.000000	1.000000
15251.654384	0.068436	0.567326	0.130872	80.832001	13.447197	31.031168	0.000000	0.000000	0.000000	0.000000	0.000000	0.000000	0.659497	0.784522	-1.462815	0.000000	0.000000	1.000000	141.000000	1.000000
15251.657717	0.068436	0.567326	0.130872	80.856537	12.980581	31.258591	0.000000	0.000000	0.000000	0.000000	0.000000	0.000000	0.659497	0.784522	-1.462815	0.000000	0.000000	1.000000	141.000000	1.000000
15251.661050	0.070459	0.569923	0.126063	80.856537	12.980581	31.258591	0.000000	0.000000	0.000000	0.000000	0.000000	0.000000	0.607036	0.778997	-1.442591	0.000000	0.000000	1.000000	141.000000	1.000000
15251.664384	0.070459	0.569923	0.126063	80.856537	12.980581	31.258591	0.000000	0.000000	0.000000	0.000000	0.000000	0.000000	0.607036	0.778997	-1.442591	0.000000	0.000000	1.000000	141.000000	1.000000
15251.667717	0.070459	0.569923	0.126063	80.860443	13.199109	32.340050	0.000000	0.000000	0.000000	0.000000	0.000000	0.000000	0.607036	0.778997	-1.442591	0.000000	0.000000	1.000000	141.000000	1.000000
15251.671050	0.072508	0.572458	0.121329	80.860443	13.199109	32.340050	0.000000	0.000000	0.000000	0.000000	0.000000	0.000000	0.614598	0.760578	-1.420301	0.000000	0.000000	1.000000	141.000000	1.000000
15251.674384	0.072508	0.572458	0.121329	80.860443	13.199109	32.340050	0.000000	0.000000	0.000000	0.000000	0.000000	0.000000	0.614598	0.760578	-1.420301	0.000000	0.000000	1.000000	141.000000	1.000000
15251.677717	0.072508	0.572458	0.121329	80.850929	13.466552	33.174870	0.000000	0.000000	0.000000	0.000000	0.000000	0.000000	0.614598	0.760578	-1.420301	0.000000	0.000000	1.000000	141.000000	1.000000
15251.681050	0.074633	0.574946	0.116642	80.850929	13.466552	33.174870	0.000000	0.000000	0.000000	0.000000	0.000000	0.000000	0.637682	0.746532	-1.406133	0.000000	0.000000	1.000000	141.000000	1.000000
15251.684384	0.074633	0.574946	0.116642	80.850929	13.466552	33.174870	0.000000	0.000000	0.000000	0.000000	0.000000	0.000000	0.637682	0.746532	-1.406133	0.000000	0.000000	1.000000	141.000000	1.000000
15251.687717	0.074633	0.574946	0.116642	80.832413	13.716414	33.565845	0.000000	0.000000	0.000000	0.000000	0.000000	0.000000	0.637682	0.746532	-1.406133	0.000000	0.000000	1.000000	141.000000	1.000000
15251.691050	0.076787	0.577417	0.112062	80.832413	13.716414	33.565845	0.000000	0.000000	0.000000	0.000000	0.000000	0.000000	0.646226	0.741323	-1.373830	0.000000	0.000000	1.000000	141.000000	1.000000
15251.694384	0.076787	0.577417	0.112062	80.832413	13.716414	33.565845	0.000000	0.000000	0.000000	0.000000	0.000000	0.000000	0.646226	0.741323	-1.373830	0.000000	0.000000	1.000000	141.000000	1.000000
15251.697717	0.076787	0.577417	0.112062	80.811172	13.952984	33.940186	0.000000	0.000000	0.000000	0.000000	0.000000	0.000000	0.646226	0.741323	-1.373830	0.000000	0.000000	1.000000	141.000000	1.000000
15251.701050	0.078969	0.579823	0.107583	80.811172	13.952984	33.940186	0.000000	0.000000	0.000000	0.000000	0.000000	0.000000	0.654614	0.721651	-1.343704	0.000000	0.000000	1.000000	141.000000	1.000000
15251.704384	0.078969	0.579823	0.107583	80.811172	13.952984	33.940186	0.000000	0.000000	0.000000	0.000000	0.000000	0.000000	0.654614	0.721651	-1.343704	0.000000	0.000000	1.000000	141.000000	1.000000
15251.707717	0.078969	0.579823	0.107583	80.788277	13.903325	34.126022	0.000000	0.000000	0.000000	0.000000	0.000000	0.000000	0.654614	0.721651	-1.343704	0.000000	0.000000	1.000000	141.000000	1.000000
15251.711050	0.081180	0.582166	0.103207	80.788277	13.903325	34.126022	0.000000	0.000000	0.000000	0.000000	0.000000	0.000000	0.663209	0.702954	-1.313072	0.000000	0.000000	1.000000	141.000000	1.000000
15251.714384	0.081180	0.582166	0.103207	80.788277	13.903325	34.126022	0.000000	0.000000	0.000000	0.000000	0.000000	0.000000	0.663209	0.702954	-1.313072	0.000000	0.000000	1.000000	141.000000	1.000000
15251.717717	0.081180	0.582166	0.103207	80.769867	13.215808	33.945644	0.000000	0.000000	0.000000	0.000000	0.000000	0.000000	0.663209	0.702954	-1.313072	0.000000	0.000000	1.000000	141.000000	1.000000
15251.721050	0.083177	0.584442	0.098931	80.769867	13.215808	33.945644	0.000000	0.000000	0.000000	0.000000	0.000000	0.000000	0.599082	0.682691	-1.282526	0.000000	0.000000	1.000000	141.000000	1.000000
15251.724384	0.083177	0.584442	0.098931	80.769867	13.215808	33.945644	0.000000	0.000000	0.000000	0.000000	0.000000	0.000000	0.599082	0.682691	-1.282526	0.000000	0.000000	1.000000	141.000000	1.000000
15251.727717	0.083177	0.584442	0.098931	80.746429	11.858975	33.154728	0.000000	0.000000	0.000000	0.000000	0.000000	0.000000	0.599082	0.682691	-1.282526	0.000000	0.000000	1.000000	141.000000	1.000000
15251.731050	0.084892	0.586692	0.094805	80.746429	11.858975	33.154728	0.000000	0.000000	0.000000	0.000000	0.000000	0.000000	0.514471	0.674942	-1.238065	0.000000	0.000000	1.000000	141.000000	1.000000
15251.734384	0.084892	0.586692	0.094805	80.746429	11.858975	33.154728	0.000000	0.000000	0.000000	0.000000	0.000000	0.000000	0.514471	0.674942	-1.238065	0.000000	0.000000	1.000000	141.000000	1.000000
15251.737717	0.084892	0.586692	0.094805	80.715958	10.225236	31.514067	0.000000	0.000000	0.000000	0.000000	0.000000	0.000000	0.514471	0.674942	-1.238065	0.000000	0.000000	1.000000	141.000000	1.000000
15251.741050	0.086481	0.588859	0.090760	80.715958	10.225236	31.514067	0.000000	0.000000	0.000000	0.000000	0.000000	0.000000	0.476787	0.650272	-1.213494	0.000000	0.000000	1.000000	141.000000	1.000000
15251.744384	0.086481	0.588859	0.090760	80.715958	10.225236	31.514067	0.000000	0.000000	0.000000	0.000000	0.000000	0.000000	0.476787	0.650272	-1.213494	0.000000	0.000000	1.000000	141.000000	1.000000
15251.747717	0.086481	0.588859	0.090760	80.674606	8.820051	29.675901	0.000000	0.000000	0.000000	0.000000	0.000000	0.000000	0.476787	0.650272	-1.213494	0.000000	0.000000	1.000000	141.000000	1.000000
15251.751050	0.087954	0.590956	0.086837	80.674606	8.820051	29.675901	0.000000	0.000000	0.000000	0.000000	0.000000	0.000000	0.441934	0.629130	-1.176885	0.000000	0.000000	1.000000	141.000000	1.000000
15251.754384	0.087954	0.590956	0.086837	80.674606	8.820051	29.675901	0.000000	0.000000	0.000000	0.000000	0.000000	0.000000	0.441934	0.629130	-1.176885	0.000000	0.000000	1.000000	141.000000	1.000000
15251.757717	0.087954	0.590956	0.086837	80.631165	8.235152	29.037092	0.000000	0.000000	0.000000	0.000000	0.000000	0.000000	0.441934	0.629130	-1.176885	0.000000	0.000000	1.000000	141.000000	1.000000
15251.761050	0.089300	0.592947	0.082948	80.631165	8.235152	29.037092	0.000000	0.000000	0.000000	0.000000	0.000000	0.000000	0.403720	0.597299	-1.166651	0.000000	0.000000	1.000000	141.000000	1.000000
15251.764384	0.089300	0.592947	0.082948	80.631165	8.235152	29.037092	0.000000	0.000000	0.000000	0.000000	0.000000	0.000000	0.403720	0.597299	-1.166651	0.000000	0.000000	1.000000	141.000000	1.000000
15251.767717	0.089300	0.592947	0.082948	80.590736	8.500272	29.702578	0.000000	0.000000	0.000000	0.000000	0.000000	0.000000	0.403720	0.597299	-1.166651	0.000000	0.000000	1.000000	141.000000	1.000000
15251.771050	0.090552	0.594873	0.079121	80.590736	8.500272	29.702578	0.000000	0.000000	0.000000	0.000000	0.000000	0.000000	0.375474	0.577777	-1.147982	0.000000	0.000000	1.000000	141.000000	1.000000
15251.774384	0.090552	0.594873	0.079121	80.590736	8.500272	29.702578	0.000000	0.000000	0.000000	0.000000	0.000000	0.000000	0.375474	0.577777	-1.147982	0.000000	0.000000	1.000000	141.000000	1.000000
15251.777717	0.090552	0.594873	0.079121	80.556870	8.889756	30.300978	0.000000	0.000000	0.000000	0.000000	0.000000	0.000000	0.375474	0.577777	-1.147982	0.000000	0.000000	1.000000	141.000000	1.000000
15251.781050	0.091862	0.596687	0.075325	80.556870	8.889756	30.300978	0.000000	0.000000	0.000000	0.000000	0.000000	0.000000	0.393041	0.544000	-1.138940	0.000000	0.000000	1.000000	141.000000	1.000000
15251.784384	0.091862	0.596687	0.075325	80.556870	8.889756	30.300978	0.000000	0.000000	0.000000	0.000000	0.000000	0.000000	0.393041	0.544000	-1.138940	0.000000	0.000000	1.000000	141.000000	1.000000
15251.787717	0.091862	0.596687	0.075325	80.522652	9.169043	30.549429	0.000000	0.000000	0.000000	0.000000	0.000000	0.000000	0.393041	0.544000	-1.138940	0.000000	0.000000	1.000000	141.000000	1.000000
15251.791050	0.093206	0.598439	0.071571	80.522652	9.169043	30.549429	0.000000	0.000000	0.000000	0.000000	0.000000	0.000000	0.403206	0.525635	-1.126053	0.000000	0.000000	1.000000	141.000000	1.000000
15251.794384	0.093206	0.598439	0.071571	80.522652	9.169043	30.549429	0.000000	0.000000	0.000000	0.000000	0.000000	0.000000	0.403206	0.525635	-1.126053	0.000000	0.000000	1.000000	141.000000	1.000000
15251.797717	0.093206	0.598439	0.071571	80.491318	9.364814	30.537930	0.000000	0.000000	0.000000	0.000000	0.000000	0.000000	0.403206	0.525635	-1.126053	0.000000	0.000000	1.000000	141.000000	1.000000
15251.801050	0.094535	0.600102	0.067878	80.491318	9.364814	30.537930	0.000000	0.000000	0.000000	0.000000	0.000000	0.000000	0.398747	0.498993	-1.107966	0.000000	0.000000	1.000000	141.000000	1.000000
15251.804384	0.094535	0.600102	0.067878	80.491318	9.364814	30.537930	0.000000	0.000000	0.000000	0.000000	0.000000	0.000000	0.398747	0.498993	-1.107966	0.000000	0.000000	1.000000	141.000000	1.000000
15251.807717	0.094535	0.600102	0.067878	80.459686	9.463324	30.448069	0.000000	0.000000	0.000000	0.000000	0.000000	0.000000	0.398747	0.498993	-1.107966	0.000000	0.000000	1.000000	141.000000	1.000000
15251.811050	0.095882	0.601689	0.064280	80.459686	9.463324	30.448069	0.000000	0.000000	0.000000	0.000000	0.000000	0.000000	0.404074	0.476179	-1.079508	0.000000	0.000000	1.000000	141.000000	1.000000
15251.814384	0.095882	0.601689	0.064280	80.459686	9.463324	30.448069	0.000000	0.000000	0.000000	0.000000	0.000000	0.000000	0.404074	0.476179	-1.079508	0.000000	0.000000	1.000000	141.000000	1.000000
15251.817717	0.095882	0.601689	0.064280	80.426933	9.284841	30.058762	0.000000	0.000000	0.000000	0.000000	0.000000	0.000000	0.404074	0.476179	-1.079508	0.000000	0.000000	1.000000	141.000000	1.000000
15251.821050	0.097048	0.603184	0.060799	80.426933	9.284841	30.058762	0.000000	0.000000	0.000000	0.000000	0.000000	0.000000	0.349806	0.448276	-1.044170	0.000000	0.000000	1.000000	141.000000	1.000000
15251.824384	0.097048	0.603184	0.060799	80.426933	9.284841	30.058762	0.000000	0.000000	0.000000	0.000000	0.000000	0.000000	0.349806	0.448276	-1.044170	0.000000	0.000000	1.000000	141.000000	1.000000
15251.827717	0.097048	0.603184	0.060799	80.395470	8.848924	29.373308	0.000000	0.000000	0.000000	0.000000	0.000000	0.000000	0.349806	0.448276	-1.044170	0.000000	0.000000	1.000000	141.000000	1.000000
15251.831050	0.098008	0.604600	0.057547	80.395470	8.848924	29.373308	0.000000	0.000000	0.000000	0.000000	0.000000	0.000000	0.287907	0.425032	-0.975662	0.000000	0.000000	1.000000	141.000000	1.000000
15251.834384	0.098008	0.604600	0.057547	80.395470	8.848924	29.373308	0.000000	0.000000	0.000000	0.000000	0.000000	0.000000	0.287907	0.425032	-0.975662	0.000000	0.000000	1.000000	141.000000	1.000000
15251.837717	0.098008	0.604600	0.057547	80.365829	8.389058	28.683157	0.000000	0.000000	0.000000	0.000000	0.000000	0.000000	0.287907	0.425032	-0.975662	0.000000	0.000000	1.000000	141.000000	1.000000
15251.841050	0.098721	0.605910	0.054416	80.365829	8.389058	28.683157	0.000000	0.000000	0.000000	0.000000	0.000000	0.000000	0.213974	0.393027	-0.939128	0.000000	0.000000	1.000000	141.000000	1.000000
15251.844384	0.098721	0.605910	0.054416	80.365829	8.389058	28.683157	0.000000	0.000000	0.000000	0.000000	0.000000	0.000000	0.213974	0.393027	-0.939128	0.000000	0.000000	1.000000	141.000000	1.000000
15251.847717	0.098721	0.605910	0.054416	80.341316	8.233006	28.358616	0.000000	0.000000	0.000000	0.000000	0.000000	0.000000	0.213974	0.393027	-0.939128	0.000000	0.000000	1.000000	141.000000	1.000000
15251.851050	0.099290	0.607116	0.051391	80.341316	8.233006	28.358616	0.000000	0.000000	0.000000	0.000000	0.000000	0.000000	0.170584	0.361792	-0.907618	0.000000	0.000000	1.000000	141.000000	1.000000
15251.854384	0.099290	0.607116	0.051391	80.341316	8.233006	28.358616	0.000000	0.000000	0.000000	0.000000	0.000000	0.000000	0.170584	0.361792	-0.907618	0.000000	0.000000	1.000000	141.000000	1.000000
15251.857717	0.099290	0.607116	0.051391	80.330009	8.478671	28.522793	0.000000	0.000000	0.000000	0.000000	0.000000	0.000000	0.170584	0.361792	-0.907618	0.000000	0.000000	1.000000	141.000000	1.000000
15251.861050	0.099712	0.608229	0.048449	80.330009	8.478671	28.522793	0.000000	0.000000	0.000000	0.000000	0.000000	0.000000	0.126821	0.333781	-0.882590	0.000000	0.000000	1.000000	141.000000	1.000000
15251.864384	0.099712	0.608229	0.048449	80.330009	8.478671	28.522793	0.000000	0.000000	0.000000	0.000000	0.000000	0.000000	0.126821	0.333781	-0.882590	0.000000	0.000000	1.000000	141.000000	1.000000
15251.867717	0.099712	0.608229	0.048449	80.327469	9.023213	29.047573	0.000000	0.000000	0.000000	0.000000	0.000000	0.000000	0.126821	0.333781	-0.882590	0.000000	0.000000	1.000000	141.000000	1.000000
15251.871050	0.100040	0.609250	0.045582	80.327469	9.023213	29.047573	0.000000	0.000000	0.000000	0.000000	0.000000	0.000000	0.098272	0.306306	-0.860066	0.000000	0.000000	1.000000	141.000000	1.000000
15251.874384	0.100040	0.609250	0.045582	80.327469	9.023213	29.047573	0.000000	0.000000	0.000000	0.000000	0.000000	0.000000	0.098272	0.306306	-0.860066	0.000000	0.000000	1.000000	141.000000	1.000000
15251.877717	0.100040	0.609250	0.045582	80.329514	9.944250	30.018713	0.000000	0.000000	0.000000	0.000000	0.000000	0.000000	0.098272	0.306306	-0.860066	0.000000	0.000000	1.000000	141.000000	1.000000
15251.881050	0.100273	0.610209	0.042783	80.329514	9.944250	30.018713	0.000000	0.000000	0.000000	0.000000	0.000000	0.000000	0.069855	0.287693	-0.839726	0.000000	0.000000	1.000000	141.000000	1.000000
15251.884384	0.100273	0.610209	0.042783	80.329514	9.944250	30.018713	0.000000	0.000000	0.000000	0.000000	0.000000	0.000000	0.069855	0.287693	-0.839726	0.000000	0.000000	1.000000	141.000000	1.000000
15251.887717	0.100273	0.610209	0.042783	80.332687	11.140166	31.317282	0.000000	0.000000	0.000000	0.000000	0.000000	0.000000	0.069855	0.287693	-0.839726	0.000000	0.000000	1.000000	141.000000	1.000000
15251.891050	0.100485	0.611080	0.040046	80.332687	11.140166	31.317282	0.000000	0.000000	0.000000	0.000000	0.000000	0.000000	0.063759	0.261199	-0.821007	0.000000	0.000000	1.000000	141.000000	1.000000
15251.894384	0.100485	0.611080	0.040046	80.332687	11.140166	31.317282	0.000000	0.000000	0.000000	0.000000	0.000000	0.000000	0.063759	0.261199	-0.821007	0.000000	0.000000	1.000000	141.000000	1.000000
15251.897717	0.100485	0.611080	0.040046	80.334091	12.530126	32.845596	0.000000	0.000000	0.000000	0.000000	0.000000	0.000000	0.063759	0.261199	-0.821007	0.000000	0.000000	1.000000	141.000000	1.000000
15251.901050	0.100687	0.611923	0.037418	80.334091	12.530126	32.845596	0.000000	0.000000	0.000000	0.000000	0.000000	0.000000	0.060641	0.252966	-0.788618	0.000000	0.000000	1.000000	141.000000	1.000000
15251.904384	0.100687	0.611923	0.037418	80.334091	12.530126	32.845596	0.000000	0.000000	0.000000	0.000000	0.000000	0.000000	0.060641	0.252966	-0.788618	0.000000	0.000000	1.000000	141.000000	1.000000
15251.907717	0.100687	0.611923	0.037418	80.329781	13.907515	34.362534	0.000000	0.000000	0.000000	0.000000	0.000000	0.000000	0.060641	0.252966	-0.788618	0.000000	0.000000	1.000000	141.000000	1.000000
15251.911050	0.100874	0.612701	0.034868	80.329781	13.907515	34.362534	0.000000	0.000000	0.000000	0.000000	0.000000	0.000000	0.055962	0.233365	-0.765034	0.000000	0.000000	1.000000	141.000000	1.000000
15251.914384	0.100874	0.612701	0.034868	80.329781	13.907515	34.362534	0.000000	0.000000	0.000000	0.000000	0.000000	0.000000	0.055962	0.233365	-0.765034	0.000000	0.000000	1.000000	141.000000	1.000000
15251.917717	0.100874	0.612701	0.034868	80.321693	15.112476	35.681469	0.000000	0.000000	0.000000	0.000000	0.000000	0.000000	0.055962	0.233365	-0.765034	0.000000	0.000000	1.000000	141.000000	1.000000
15251.921050	0.101026	0.613435	0.032416	80.321693	15.112476	35.681469	0.000000	0.000000	0.000000	0.000000	0.000000	0.000000	0.045474	0.220180	-0.735353	0.000000	0.000000	1.000000	141.000000	1.000000
15251.924384	0.101026	0.613435	0.032416	80.321693	15.112476	35.681469	0.000000	0.000000	0.000000	0.000000	0.000000	0.000000	0.045474	0.220180	-0.735353	0.000000	0.000000	1.000000	141.000000	1.000000
15251.927717	0.101026	0.613435	0.032416	80.307419	16.016016	36.658413	0.000000	0.000000	0.000000	0.000000	0.000000	0.000000	0.045474	0.220180	-0.735353	0.000000	0.000000	1.000000	141.000000	1.000000
15251.931050	0.101154	0.614158	0.030118	80.307419	16.016016	36.658413	0.000000	0.000000	0.000000	0.000000	0.000000	0.000000	0.038651	0.217096	-0.689531	0.000000	0.000000	1.000000	141.000000	1.000000
15251.934384	0.101154	0.614158	0.030118	80.307419	16.016016	36.658413	0.000000	0.000000	0.000000	0.000000	0.000000	0.000000	0.038651	0.217096	-0.689531	0.000000	0.000000	1.000000	141.000000	1.000000
15251.937717	0.101154	0.614158	0.030118	80.293030	16.594934	37.262733	0.000000	0.000000	0.000000	0.000000	0.000000	0.000000	0.038651	0.217096	-0.689531	0.000000	0.000000	1.000000	141.000000	1.000000
15251.941050	0.101254	0.614861	0.027934	80.293030	16.594934	37.262733	0.000000	0.000000	0.000000	0.000000	0.000000	0.000000	0.029817	0.210789	-0.655043	0.000000	0.000000	1.000000	141.000000	1.000000
15251.944384	0.101254	0.614861	0.027934	80.293030	16.594934	37.262733	0.000000	0.000000	0.000000	0.000000	0.000000	0.000000	0.029817	0.210789	-0.655043	0.000000	0.000000	1.000000	141.000000	1.000000
15251.947717	0.101254	0.614861	0.027934	80.283318	16.852524	37.497719	0.000000	0.000000	0.000000	0.000000	0.000000	0.000000	0.029817	0.210789	-0.655043	0.000000	0.000000	1.000000	141.000000	1.000000
15251.951050	0.101297	0.615551	0.025848	80.283318	16.852524	37.497719	0.000000	0.000000	0.000000	0.000000	0.000000	0.000000	0.012945	0.207077	-0.626004	0.000000	0.000000	1.000000	141.000000	1.000000
15251.954384	0.101297	0.615551	0.025848	80.283318	16.852524	37.497719	0.000000	0.000000	0.000000	0.000000	0.000000	0.000000	0.012945	0.207077	-0.626004	0.000000	0.000000	1.000000	141.000000	1.000000
15251.957717	0.101297	0.615551	0.025848	80.269402	16.970051	37.588493	0.000000	0.000000	0.000000	0.000000	0.000000	0.000000	0.012945	0.207077	-0.626004	0.000000	0.000000	1.000000	141.000000	1.000000
15251.961050	0.101244	0.616223	0.023891	80.269402	16.970051	37.588493	0.000000	0.000000	0.000000	0.000000	0.000000	0.000000	-0.015783	0.201537	-0.586954	0.000000	0.000000	1.000000	141.000000	1.000000
15251.964384	0.101244	0.616223	0.023891	80.269402	16.970051	37.588493	0.000000	0.000000	0.000000	0.000000	0.000000	0.000000	-0.015783	0.201537	-0.586954	0.000000	0.000000	1.000000	141.000000	1.000000
15251.967717	0.101244	0.616223	0.023891	80.246376	17.229792	37.859001	0.000000	0.000000	0.000000	0.000000	0.000000	0.000000	-0.015783	0.201537	-0.586954	0.000000	0.000000	1.000000	141.000000	1.000000
15251.971050	0.101123	0.616897	0.022075	80.246376	17.229792	37.859001	0.000000	0.000000	0.000000	0.000000	0.000000	0.000000	-0.036232	0.202327	-0.544768	0.000000	0.000000	1.000000	141.000000	1.000000
15251.974384	0.101123	0.616897	0.022075	80.246376	17.229792	37.859001	0.000000	0.000000	0.000000	0.000000	0.000000	0.000000	-0.036232	0.202327	-0.544768	0.000000	0.000000	1.000000	141.000000	1.000000
15251.977717	0.101123	0.616897	0.022075	80.220467	17.783905	38.474174	0.000000	0.000000	0.000000	0.000000	0.000000	0.000000	-0.036232	0.202327	-0.544768	0.000000	0.000000	1.000000	141.000000	1.000000
15251.981050	0.101012	0.617523	0.020313	80.220467	17.783905	38.474174	0.000000	0.000000	0.000000	0.000000	0.000000	0.000000	-0.033419	0.187755	-0.528735	0.000000	0.000000	1.000000	141.000000	1.000000
15251.984384	0.101012	0.617523	0.020313	80.220467	17.783905	38.474174	0.000000	0.000000	0.000000	0.000000	0.000000	0.000000	-0.033419	0.187755	-0.528735	0.000000	0.000000	1.000000	141.000000	1.000000
15251.987717	0.101012	0.617523	0.020313	80.186104	18.658253	39.471535	0.000000	0.000000	0.000000	0.000000	0.000000	0.000000	-0.033419	0.187755	-0.528735	0.000000	0.000000	1.000000	141.000000	1.000000
15251.991050	0.100873	0.618115	0.018652	80.186104	18.658253	39.471535	0.000000	0.000000	0.000000	0.000000	0.000000	0.000000	-0.041669	0.177357	-0.498215	0.000000	0.000000	1.000000	141.000000	1.000000
15251.994384	0.100873	0.618115	0.018652	80.186104	18.658253	39.471535	0.000000	0.000000	0.000000	0.000000	0.000000	0.000000	-0.041669	0.177357	-0.498215	0.000000	0.000000	1.000000	141.000000	1.000000
15251.997717	0.100873	0.618115	0.018652	80.147247	19.593216	40.547443	0.000000	0.000000	0.000000	0.000000	0.000000	0.000000	-0.041669	0.177357	-0.498215	0.000000	0.000000	1.000000	141.000000	1.000000
15252.001050	0.100697	0.618685	0.017046	80.147247	19.593216	40.547443	0.000000	0.000000	0.000000	0.000000	0.000000	0.000000	-0.052717	0.171286	-0.481734	0.000000	0.000000	1.000000	141.000000	1.000000
15252.004384	0.100697	0.618685	0.017046	80.147247	19.593216	40.547443	0.000000	0.000000	0.000000	0.000000	0.000000	0.000000	-0.052717	0.171286	-0.481734	0.000000	0.000000	1.000000	141.000000	1.000000
15252.007717	0.100697	0.618685	0.017046	80.112762	20.432312	41.514416	0.000000	0.000000	0.000000	0.000000	0.000000	0.000000	-0.052717	0.171286	-0.481734	0.000000	0.000000	1.000000	141.000000	1.000000
15252.011050	0.100477	0.619224	0.015457	80.112762	20.432312	41.514416	0.000000	0.000000	0.000000	0.000000	0.000000	0.000000	-0.066058	0.161445	-0.476757	0.000000	0.000000	1.000000	141.000000	1.000000
15252.014384	0.100477	0.619224	0.015457	80.112762	20.432312	41.514416	0.000000	0.000000	0.000000	0.000000	0.000000	0.000000	-0.066058	0.161445	-0.476757	0.000000	0.000000	1.000000	141.000000	1.000000
15252.017717	0.100477	0.619224	0.015457	80.090271	20.984861	42.154301	0.000000	0.000000	0.000000	0.000000	0.000000	0.000000	-0.066058	0.161445	-0.476757	0.000000	0.000000	1.000000	141.000000	1.000000
15252.021050	0.100249	0.619736	0.013942	80.090271	20.984861	42.154301	0.000000	0.000000	0.000000	0.000000	0.000000	0.000000	-0.068579	0.153711	-0.454574	0.000000	0.000000	1.000000	141.000000	1.000000
15252.024384	0.100249	0.619736	0.013942	80.090271	20.984861	42.154301	0.000000	0.000000	0.000000	0.000000	0.000000	0.000000	-0.068579	0.153711	-0.454574	0.000000	0.000000	1.000000	141.000000	1.000000
15252.027717	0.100249	0.619736	0.013942	80.093887	21.214848	42.418976	0.000000	0.000000	0.000000	0.000000	0.000000	0.000000	-0.068579	0.153711	-0.454574	0.000000	0.000000	1.000000	141.000000	1.000000
15252.031050	0.099926	0.620177	0.012423	80.093887	21.214848	42.418976	0.000000	0.000000	0.000000	0.000000	0.000000	0.000000	-0.096949	0.132241	-0.455632	0.000000	0.000000	1.000000	141.000000	1.000000
15252.034384	0.099926	0.620177	0.012423	80.093887	21.214848	42.418976	0.000000	0.000000	0.000000	0.000000	0.000000	0.000000	-0.096949	0.132241	-0.455632	0.000000	0.000000	1.000000	141.000000	1.000000
15252.037717	0.099926	0.620177	0.012423	80.112106	21.232302	42.438854	0.000000	0.000000	0.000000	0.000000	0.000000	0.000000	-0.096949	0.132241	-0.455632	0.000000	0.000000	1.000000	141.000000	1.000000
15252.041050	0.099587	0.620580	0.010940	80.112106	21.232302	42.438854	0.000000	0.000000	0.000000	0.000000	0.000000	0.000000	-0.101643	0.120821	-0.444942	0.000000	0.000000	1.000000	141.000000	1.000000
15252.044384	0.099587	0.620580	0.010940	80.112106	21.232302	42.438854	0.000000	0.000000	0.000000	0.000000	0.000000	0.000000	-0.101643	0.120821	-0.444942	0.000000	0.000000	1.000000	141.000000	1.000000
15252.047717	0.099587	0.620580	0.010940	80.129662	21.242580	42.457184	0.000000	0.000000	0.000000	0.000000	0.000000	0.000000	-0.101643	0.120821	-0.444942	0.000000	0.000000	1.000000	141.000000	1.000000
15252.051050	0.099194	0.620918	0.009420	80.129662	21.242580	42.457184	0.000000	0.000000	0.000000	0.000000	0.000000	0.000000	-0.117829	0.101437	-0.455939	0.000000	0.000000	1.000000	141.000000	1.000000
15252.054384	0.099194	0.620918	0.009420	80.129662	21.242580	42.457184	0.000000	0.000000	0.000000	0.000000	0.000000	0.000000	-0.117829	0.101437	-0.455939	0.000000	0.000000	1.000000	141.000000	1.000000
15252.057717	0.099194	0.620918	0.009420	80.147903	21.258083	42.493382	0.000000	0.000000	0.000000	0.000000	0.000000	0.000000	-0.117829	0.101437	-0.455939	0.000000	0.000000	1.000000	141.000000	1.000000
15252.061050	0.098761	0.621199	0.007926	80.147903	21.258083	42.493382	0.000000	0.000000	0.000000	0.000000	0.000000	0.000000	-0.129913	0.084279	-0.448299	0.000000	0.000000	1.000000	141.000000	1.000000
15252.064384	0.098761	0.621199	0.007926	80.147903	21.258083	42.493382	0.000000	0.000000	0.000000	0.000000	0.000000	0.000000	-0.129913	0.084279	-0.448299	0.000000	0.000000	1.000000	141.000000	1.000000
15252.067717	0.098761	0.621199	0.007926	80.168907	21.282906	42.535236	0.000000	0.000000	0.000000	0.000000	0.000000	0.000000	-0.129913	0.084279	-0.448299	0.000000	0.000000	1.000000	141.000000	1.000000
15252.071050	0.098329	0.621403	0.006433	80.168907	21.282906	42.535236	0.000000	0.000000	0.000000	0.000000	0.000000	0.000000	-0.129609	0.061344	-0.447938	0.000000	0.000000	1.000000	141.000000	1.000000
15252.074384	0.098329	0.621403	0.006433	80.168907	21.282906	42.535236	0.000000	0.000000	0.000000	0.000000	0.000000	0.000000	-0.129609	0.061344	-0.447938	0.000000	0.000000	1.000000	141.000000	1.000000
15252.077717	0.098329	0.621403	0.006433	80.199516	21.310385	42.575603	0.000000	0.000000	0.000000	0.000000	0.000000	0.000000	-0.129609	0.061344	-0.447938	0.000000	0.000000	1.000000	141.000000	1.000000
15252.081050	0.097923	0.621551	0.004951	80.199516	21.310385	42.575603	0.000000	0.000000	0.000000	0.000000	0.000000	0.000000	-0.121777	0.044470	-0.444476	0.000000	0.000000	1.000000	141.000000	1.000000
15252.084384	0.097923	0.621551	0.004951	80.199516	21.310385	42.575603	0.000000	0.000000	0.000000	0.000000	0.000000	0.000000	-0.121777	0.044470	-0.444476	0.000000	0.000000	1.000000	141.000000	1.000000
15252.087717	0.097923	0.621551	0.004951	80.236580	21.334955	42.611572	0.000000	0.000000	0.000000	0.000000	0.000000	0.000000	-0.121777	0.044470	-0.444476	0.000000	0.000000	1.000000	141.000000	1.000000
15252.091050	0.097521	0.621644	0.003486	80.236580	21.334955	42.611572	0.000000	0.000000	0.000000	0.000000	0.000000	0.000000	-0.120561	0.027794	-0.439589	0.000000	0.000000	1.000000	141.000000	1.000000
15252.094384	0.097521	0.621644	0.003486	80.236580	21.334955	42.611572	0.000000	0.000000	0.000000	0.000000	0.000000	0.000000	-0.120561	0.027794	-0.439589	0.000000	0.000000	1.000000	141.000000	1.000000
15252.097717	0.097521	0.621644	0.003486	80.276718	21.360067	42.650852	0.000000	0.000000	0.000000	0.000000	0.000000	0.000000	-0.120561	0.027794	-0.439589	0.000000	0.000000	1.000000	141.000000	1.000000
15252.101050	0.097131	0.621695	0.002076	80.276718	21.360067	42.650852	0.000000	0.000000	0.000000	0.000000	0.000000	0.000000	-0.116893	0.015387	-0.423078	0.000000	0.000000	1.000000	141.000000	1.000000
15252.104384	0.097131	0.621695	0.002076	80.276718	21.360067	42.650852	0.000000	0.000000	0.000000	0.000000	0.000000	0.000000	-0.116893	0.015387	-0.423078	0.000000	0.000000	1.000000	141.000000	1.000000
15252.107717	0.097131	0.621695	0.002076	80.319923	21.393944	42.693493	0.000000	0.000000	0.000000	0.000000	0.000000	0.000000	-0.116893	0.015387	-0.423078	0.000000	0.000000	1.000000	141.000000	1.000000
15252.111050	0.096754	0.621706	0.000721	80.319923	21.393944	42.693493	0.000000	0.000000	0.000000	0.000000	0.000000	0.000000	-0.113225	0.003196	-0.406529	0.000000	0.000000	1.000000	141.000000	1.000000
15252.114384	0.096754	0.621706	0.000721	80.319923	21.393944	42.693493	0.000000	0.000000	0.000000	0.000000	0.000000	0.000000	-0.113225	0.003196	-0.406529	0.000000	0.000000	1.000000	141.000000	1.000000
15252.117717	0.096754	0.621706	0.000721	80.360390	21.413244	42.722672	0.000000	0.000000	0.000000	0.000000	0.000000	0.000000	-0.113225	0.003196	-0.406529	0.000000	0.000000	1.000000	141.000000	1.000000
15252.121050	0.096405	0.621704	-0.000502	80.360390	21.413244	42.722672	0.000000	0.000000	0.000000	0.000000	0.000000	0.000000	-0.104654	-0.000444	-0.366690	0.000000	0.000000	1.000000	141.000000	1.000000
15252.124384	0.096405	0.621704	-0.000502	80.360390	21.413244	42.722672	0.000000	0.000000	0.000000	0.000000	0.000000	0.000000	-0.104654	-0.000444	-0.366690	0.000000	0.000000	1.000000	141.000000	1.000000
15252.127717	0.096405	0.621704	-0.000502	80.397453	21.441694	42.759804	0.000000	0.000000	0.000000	0.000000	0.000000	0.000000	-0.104654	-0.000444	-0.366690	0.000000	0.000000	1.000000	141.000000	1.000000
15252.131050	0.096088	0.621689	-0.001682	80.397453	21.441694	42.759804	0.000000	0.000000	0.000000	0.000000	0.000000	0.000000	-0.095065	-0.004593	-0.354050	0.000000	0.000000	1.000000	141.000000	1.000000
15252.134384	0.096088	0.621689	-0.001682	80.397453	21.441694	42.759804	0.000000	0.000000	0.000000	0.000000	0.000000	0.000000	-0.095065	-0.004593	-0.354050	0.000000	0.000000	1.000000	141.000000	1.000000
15252.137717	0.096088	0.621689	-0.001682	80.431679	21.458076	42.783245	0.000000	0.000000	0.000000	0.000000	0.000000	0.000000	-0.095065	-0.004593	-0.354050	0.000000	0.000000	1.000000	141.000000	1.000000
15252.141050	0.095833	0.621697	-0.002680	80.431679	21.458076	42.783245	0.000000	0.000000	0.000000	0.000000	0.000000	0.000000	-0.076658	0.002291	-0.299295	0.000000	0.000000	1.000000	141.000000	1.000000
15252.144384	0.095833	0.621697	-0.002680	80.431679	21.458076	42.783245	0.000000	0.000000	0.000000	0.000000	0.000000	0.000000	-0.076658	0.002291	-0.299295	0.000000	0.000000	1.000000	141.000000	1.000000
15252.147717	0.095833	0.621697	-0.002680	80.457024	21.461487	42.786587	0.000000	0.000000	0.000000	0.000000	0.000000	0.000000	-0.076658	0.002291	-0.299295	0.000000	0.000000	1.000000	141.000000	1.000000
15252.151050	0.095833	0.621697	-0.002680	80.457024	21.461487	42.786587	0.000000	0.000000	0.000000	0.000000	0.000000	0.000000	-0.076658	0.002291	-0.299295	0.000000	0.000000	1.000000	141.000000	1.000000
15252.154384	0.095630	0.621714	-0.003533	80.457024	21.461487	42.786587	0.000000	0.000000	0.000000	0.000000	0.000000	0.000000	-0.060741	0.005184	-0.256087	0.000000	0.000000	1.000000	141.000000	1.000000
15252.157717	0.095630	0.621714	-0.003533	80.481346	21.396566	42.710518	0.000000	0.000000	0.000000	0.000000	0.000000	0.000000	-0.060741	0.005184	-0.256087	0.000000	0.000000	1.000000	141.000000	1.000000
15252.161050	0.095466	0.621711	-0.004205	80.481346	21.396566	42.710518	0.000000	0.000000	0.000000	0.000000	0.000000	0.000000	-0.049249	-0.000990	-0.201666	0.000000	0.000000	1.000000	141.000000	1.000000
15252.164384	0.095466	0.621711	-0.004205	80.481346	21.396566	42.710518	0.000000	0.000000	0.000000	0.000000	0.000000	0.000000	-0.049249	-0.000990	-0.201666	0.000000	0.000000	1.000000	141.000000	1.000000
15252.167717	0.095466	0.621711	-0.004205	80.505249	21.246885	42.532764	0.000000	0.000000	0.000000	0.000000	0.000000	0.000000	-0.049249	-0.000990	-0.201666	0.000000	0.000000	1.000000	141.000000	1.000000
15252.171050	0.095466	0.621711	-0.004205	80.505249	21.246885	42.532764	0.000000	0.000000	0.000000	0.000000	0.000000	0.000000	-0.049249	-0.000990	-0.201666	0.000000	0.000000	1.000000	141.000000	1.000000
15252.174384	0.095362	0.621687	-0.004701	80.505249	21.246885	42.532764	0.000000	0.000000	0.000000	0.000000	0.000000	0.000000	-0.031307	-0.007001	-0.148549	0.000000	0.000000	1.000000	141.000000	1.000000
15252.177717	0.095362	0.621687	-0.004701	80.531662	21.014658	42.255547	0.000000	0.000000	0.000000	0.000000	0.000000	0.000000	-0.031307	-0.007001	-0.148549	0.000000	0.000000	1.000000	141.000000	1.000000
15252.181050	0.095362	0.621687	-0.004701	80.531662	21.014658	42.255547	0.000000	0.000000	0.000000	0.000000	0.000000	0.000000	-0.031307	-0.007001	-0.148549	0.000000	0.000000	1.000000	141.000000	1.000000
15252.184384	0.095362	0.621687	-0.004701	80.531662	21.014658	42.255547	0.000000	0.000000	0.000000	0.000000	0.000000	0.000000	-0.031307	-0.007001	-0.148549	0.000000	0.000000	1.000000	141.000000	1.000000
15252.187717	0.095321	0.621549	-0.005213	80.559929	20.717949	41.900116	0.000000	0.000000	0.000000	0.000000	0.000000	0.000000	-0.012238	-0.041612	-0.153772	0.000000	0.000000	1.000000	141.000000	1.000000
15252.191050	0.095321	0.621549	-0.005213	80.559929	20.717949	41.900116	0.000000	0.000000	0.000000	0.000000	0.000000	0.000000	-0.000000	-0.000002	-0.000000	0.000000	0.000000	1.000000	141.000000	1.000000
15252.194384	0.095321	0.621549	-0.005213	80.559929	20.717949	41.900116	0.000000	0.000000	0.000000	0.000000	0.000000	0.000000	-0.000000	-0.000002	-0.000000	0.000000	0.000000	1.000000	141.000000	1.000000
15252.197717	0.095321	0.621549	-0.005213	80.591553	20.292246	41.388172	0.000000	0.000000	0.000000	0.000000	0.000000	0.000000	-0.000000	-0.000002	-0.000000	0.000000	0.000000	1.000000	141.000000	1.000000
15252.201050	0.095321	0.621549	-0.005213	80.591553	20.292246	41.388172	0.000000	0.000000	0.000000	0.000000	0.000000	0.000000	-0.000000	-0.000002	-0.000000	0.000000	0.000000	1.000000	141.000000	1.000000
15252.204384	0.095390	0.621405	-0.005313	80.591553	20.292246	41.388172	0.000000	0.000000	0.000000	0.000000	0.000000	0.000000	0.020586	-0.043013	-0.029882	0.000000	0.000000	1.000000	141.000000	1.000000
15252.207717	0.095390	0.621405	-0.005313	80.628166	19.768242	40.764912	0.000000	0.000000	0.000000	0.000000	0.000000	0.000000	0.020586	-0.043013	-0.029882	0.000000	0.000000	1.000000	141.000000	1.000000
15252.211050	0.095390	0.621405	-0.005313	80.628166	19.768242	40.764912	0.000000	0.000000	0.000000	0.000000	0.000000	0.000000	0.020586	-0.043013	-0.029882	0.000000	0.000000	1.000000	141.000000	1.000000
15252.214384	0.095390	0.621405	-0.005313	80.628166	19.768242	40.764912	0.000000	0.000000	0.000000	0.000000	0.000000	0.000000	0.020586	-0.043013	-0.029882	0.000000	0.000000	1.000000	141.000000	1.000000
15252.217717	0.095605	0.621055	-0.005140	80.666580	19.127768	40.003510	0.000000	0.000000	0.000000	0.000000	0.000000	0.000000	0.064757	-0.105111	0.051903	0.000000	0.000000	1.000000	141.000000	1.000000
15252.221050	0.095605	0.621055	-0.005140	80.666580	19.127768	40.003510	0.000000	0.000000	0.000000	0.000000	0.000000	0.000000	0.064757	-0.105111	0.051903	0.000000	0.000000	1.000000	141.000000	1.000000
15252.224384	0.095605	0.621055	-0.005140	80.666580	19.127768	40.003510	0.000000	0.000000	0.000000	0.000000	0.000000	0.000000	0.064757	-0.105111	0.051903	0.000000	0.000000	1.000000	141.000000	1.000000
15252.227717	0.095605	0.621055	-0.005140	80.709000	18.375242	39.115459	0.000000	0.000000	0.000000	0.000000	0.000000	0.000000	0.064757	-0.105111	0.051903	0.000000	0.000000	1.000000	141.000000	1.000000
15252.231050	0.095680	0.620811	-0.004999	80.709000	18.375242	39.115459	0.000000	0.000000	0.000000	0.000000	0.000000	0.000000	0.022409	-0.073192	0.042341	0.000000	0.000000	1.000000	141.000000	1.000000
15252.234384	0.095680	0.620811	-0.004999	80.709000	18.375242	39.115459	0.000000	0.000000	0.000000	0.000000	0.000000	0.000000	0.022409	-0.073192	0.042341	0.000000	0.000000	1.000000	141.000000	1.000000
15252.237717	0.095680	0.620811	-0.004999	80.753456	17.725132	38.359596	0.000000	0.000000	0.000000	0.000000	0.000000	0.000000	0.022409	-0.073192	0.042341	0.000000	0.000000	1.000000	141.000000	1.000000
15252.241050	0.095692	0.620542	-0.004835	80.753456	17.725132	38.359596	0.000000	0.000000	0.000000	0.000000	0.000000	0.000000	0.003639	-0.080807	0.049009	0.000000	0.000000	1.000000	141.000000	1.000000
15252.244384	0.095692	0.620542	-0.004835	80.753456	17.725132	38.359596	0.000000	0.000000	0.000000	0.000000	0.000000	0.000000	0.003639	-0.080807	0.049009	0.000000	0.000000	1.000000	141.000000	1.000000
15252.247717	0.095692	0.620542	-0.004835	80.801445	17.335121	37.909149	0.000000	0.000000	0.000000	0.000000	0.000000	0.000000	0.003639	-0.080807	0.049009	0.000000	0.000000	1.000000	141.000000	1.000000
15252.251050	0.095692	0.620542	-0.004835	80.801445	17.335121	37.909149	0.000000	0.000000	0.000000	0.000000	0.000000	0.000000	0.003639	-0.080807	0.049009	0.000000	0.000000	1.000000	141.000000	1.000000
15252.254384	0.095670	0.620194	-0.004728	80.801445	17.335121	37.909149	0.000000	0.000000	0.000000	0.000000	0.000000	0.000000	-0.006649	-0.104426	0.032211	0.000000	0.000000	1.000000	141.000000	1.000000
15252.257717	0.095670	0.620194	-0.004728	80.856262	17.247234	37.815170	0.000000	0.000000	0.000000	0.000000	0.000000	0.000000	-0.006649	-0.104426	0.032211	0.000000	0.000000	1.000000	141.000000	1.000000
15252.261050	0.095569	0.619792	-0.004676	80.856262	17.247234	37.815170	0.000000	0.000000	0.000000	0.000000	0.000000	0.000000	-0.030388	-0.120409	0.015474	0.000000	0.000000	1.000000	141.000000	1.000000
15252.264384	0.095569	0.619792	-0.004676	80.856262	17.247234	37.815170	0.000000	0.000000	0.000000	0.000000	0.000000	0.000000	-0.030388	-0.120409	0.015474	0.000000	0.000000	1.000000	141.000000	1.000000
15252.267717	0.095569	0.619792	-0.004676	80.918449	17.277117	37.863422	0.000000	0.000000	0.000000	0.000000	0.000000	0.000000	-0.030388	-0.120409	0.015474	0.000000	0.000000	1.000000	141.000000	1.000000
15252.271050	0.095431	0.619338	-0.004690	80.918449	17.277117	37.863422	0.000000	0.000000	0.000000	0.000000	0.000000	0.000000	-0.041241	-0.136336	-0.004042	0.000000	0.000000	1.000000	141.000000	1.000000
15252.274384	0.095431	0.619338	-0.004690	80.918449	17.277117	37.863422	0.000000	0.000000	0.000000	0.000000	0.000000	0.000000	-0.041241	-0.136336	-0.004042	0.000000	0.000000	1.000000	141.000000	1.000000
15252.277717	0.095431	0.619338	-0.004690	80.987030	17.298691	37.904549	0.000000	0.000000	0.000000	0.000000	0.000000	0.000000	-0.041241	-0.136336	-0.004042	0.000000	0.000000	1.000000	141.000000	1.000000
15252.281050	0.095431	0.619338	-0.004690	80.987030	17.298691	37.904549	0.000000	0.000000	0.000000	0.000000	0.000000	0.000000	-0.041241	-0.136336	-0.004042	0.000000	0.000000	1.000000	141.000000	1.000000
15252.284384	0.095271	0.618839	-0.004706	80.987030	17.298691	37.904549	0.000000	0.000000	0.000000	0.000000	0.000000	0.000000	-0.048120	-0.149752	-0.004790	0.000000	0.000000	1.000000	141.000000	1.000000
15252.287717	0.095271	0.618839	-0.004706	81.061783	17.327370	37.950096	0.000000	0.000000	0.000000	0.000000	0.000000	0.000000	-0.048120	-0.149752	-0.004790	0.000000	0.000000	1.000000	141.000000	1.000000
15252.291050	0.095122	0.618281	-0.004772	81.061783	17.327370	37.950096	0.000000	0.000000	0.000000	0.000000	0.000000	0.000000	-0.044580	-0.167299	-0.019996	0.000000	0.000000	1.000000	141.000000	1.000000
15252.294384	0.095122	0.618281	-0.004772	81.061783	17.327370	37.950096	0.000000	0.000000	0.000000	0.000000	0.000000	0.000000	-0.044580	-0.167299	-0.019996	0.000000	0.000000	1.000000	141.000000	1.000000
15252.297717	0.095122	0.618281	-0.004772	81.142281	17.388346	38.035450	0.000000	0.000000	0.000000	0.000000	0.000000	0.000000	-0.044580	-0.167299	-0.019996	0.000000	0.000000	1.000000	141.000000	1.000000
15252.301050	0.095122	0.618281	-0.004772	81.142281	17.388346	38.035450	0.000000	0.000000	0.000000	0.000000	0.000000	0.000000	-0.044580	-0.167299	-0.019996	0.000000	0.000000	1.000000	141.000000	1.000000
15252.304384	0.094984	0.617712	-0.004792	81.142281	17.388346	38.035450	0.000000	0.000000	0.000000	0.000000	0.000000	0.000000	-0.041613	-0.170618	-0.005940	0.000000	0.000000	1.000000	141.000000	1.000000
15252.307717	0.094984	0.617712	-0.004792	81.220963	17.561205	38.240376	0.000000	0.000000	0.000000	0.000000	0.000000	0.000000	-0.041613	-0.170618	-0.005940	0.000000	0.000000	1.000000	141.000000	1.000000
15252.311050	0.094878	0.617107	-0.004761	81.220963	17.561205	38.240376	0.000000	0.000000	0.000000	0.000000	0.000000	0.000000	-0.031675	-0.181543	0.009324	0.000000	0.000000	1.000000	141.000000	1.000000
15252.314384	0.094878	0.617107	-0.004761	81.220963	17.561205	38.240376	0.000000	0.000000	0.000000	0.000000	0.000000	0.000000	-0.031675	-0.181543	0.009324	0.000000	0.000000	1.000000	141.000000	1.000000
15252.317717	0.094878	0.617107	-0.004761	81.296944	17.889853	38.615135	0.000000	0.000000	0.000000	0.000000	0.000000	0.000000	-0.031675	-0.181543	0.009324	0.000000	0.000000	1.000000	141.000000	1.000000
15252.321050	0.094878	0.617107	-0.004761	81.296944	17.889853	38.615135	0.000000	0.000000	0.000000	0.000000	0.000000	0.000000	-0.031675	-0.181543	0.009324	0.000000	0.000000	1.000000	141.000000	1.000000
15252.324384	0.094886	0.616471	-0.004721	81.296944	17.889853	38.615135	0.000000	0.000000	0.000000	0.000000	0.000000	0.000000	0.002519	-0.190789	0.012018	0.000000	0.000000	1.000000	141.000000	1.000000
15252.327717	0.094886	0.616471	-0.004721	81.372993	18.375134	39.153599	0.000000	0.000000	0.000000	0.000000	0.000000	0.000000	0.002519	-0.190789	0.012018	0.000000	0.000000	1.000000	141.000000	1.000000
15252.331050	0.095004	0.615832	-0.004589	81.372993	18.375134	39.153599	0.000000	0.000000	0.000000	0.000000	0.000000	0.000000	0.035195	-0.191853	0.039476	0.000000	0.000000	1.000000	141.000000	1.000000
15252.334384	0.095004	0.615832	-0.004589	81.372993	18.375134	39.153599	0.000000	0.000000	0.000000	0.000000	0.000000	0.000000	0.035195	-0.191853	0.039476	0.000000	0.000000	1.000000	141.000000	1.000000
15252.337717	0.095004	0.615832	-0.004589	81.445328	18.871628	39.697914	0.000000	0.000000	0.000000	0.000000	0.000000	0.000000	0.035195	-0.191853	0.039476	0.000000	0.000000	1.000000	141.000000	1.000000
15252.341050	0.095004	0.615832	-0.004589	81.445328	18.871628	39.697914	0.000000	0.000000	0.000000	0.000000	0.000000	0.000000	0.035195	-0.191853	0.039476	0.000000	0.000000	1.000000	141.000000	1.000000
15252.344384	0.095197	0.615155	-0.004416	81.445328	18.871628	39.697914	0.000000	0.000000	0.000000	0.000000	0.000000	0.000000	0.058031	-0.202957	0.051938	0.000000	0.000000	1.000000	141.000000	1.000000
15252.347717	0.095197	0.615155	-0.004416	81.518585	19.310593	40.165508	0.000000	0.000000	0.000000	0.000000	0.000000	0.000000	0.058031	-0.202957	0.051938	0.000000	0.000000	1.000000	141.000000	1.000000
15252.351050	0.095457	0.614474	-0.004143	81.518585	19.310593	40.165508	0.000000	0.000000	0.000000	0.000000	0.000000	0.000000	0.077883	-0.204239	0.082024	0.000000	0.000000	1.000000	141.000000	1.000000
15252.354384	0.095457	0.614474	-0.004143	81.518585	19.310593	40.165508	0.000000	0.000000	0.000000	0.000000	0.000000	0.000000	0.077883	-0.204239	0.082024	0.000000	0.000000	1.000000	141.000000	1.000000
15252.357717	0.095457	0.614474	-0.004143	81.603149	19.518074	40.365242	0.000000	0.000000	0.000000	0.000000	0.000000	0.000000	0.077883	-0.204239	0.082024	0.000000	0.000000	1.000000	141.000000	1.000000
15252.361050	0.095457	0.614474	-0.004143	81.603149	19.518074	40.365242	0.000000	0.000000	0.000000	0.000000	0.000000	0.000000	0.077883	-0.204239	0.082024	0.000000	0.000000	1.000000	141.000000	1.000000
15252.364384	0.095725	0.613736	-0.003830	81.603149	19.518074	40.365242	0.000000	0.000000	0.000000	0.000000	0.000000	0.000000	0.080464	-0.221373	0.093832	0.000000	0.000000	1.000000	141.000000	1.000000
15252.367717	0.095725	0.613736	-0.003830	81.696220	19.624901	40.451214	0.000000	0.000000	0.000000	0.000000	0.000000	0.000000	0.080464	-0.221373	0.093832	0.000000	0.000000	1.000000	141.000000	1.000000
15252.371050	0.095985	0.612935	-0.003450	81.696220	19.624901	40.451214	0.000000	0.000000	0.000000	0.000000	0.000000	0.000000	0.078081	-0.240382	0.114044	0.000000	0.000000	1.000000	141.000000	1.000000
15252.374384	0.095985	0.612935	-0.003450	81.696220	19.624901	40.451214	0.000000	0.000000	0.000000	0.000000	0.000000	0.000000	0.078081	-0.240382	0.114044	0.000000	0.000000	1.000000	141.000000	1.000000
15252.377717	0.095985	0.612935	-0.003450	81.795464	19.739519	40.545044	0.000000	0.000000	0.000000	0.000000	0.000000	0.000000	0.078081	-0.240382	0.114044	0.000000	0.000000	1.000000	141.000000	1.000000
15252.381050	0.096259	0.612070	-0.003007	81.795464	19.739519	40.545044	0.000000	0.000000	0.000000	0.000000	0.000000	0.000000	0.082157	-0.259518	0.132792	0.000000	0.000000	1.000000	141.000000	1.000000
15252.384384	0.096259	0.612070	-0.003007	81.795464	19.739519	40.545044	0.000000	0.000000	0.000000	0.000000	0.000000	0.000000	0.082157	-0.259518	0.132792	0.000000	0.000000	1.000000	141.000000	1.000000
15252.387717	0.096259	0.612070	-0.003007	81.910172	19.874212	40.656380	0.000000	0.000000	0.000000	0.000000	0.000000	0.000000	0.082157	-0.259518	0.132792	0.000000	0.000000	1.000000	141.000000	1.000000
15252.391050	0.096527	0.611095	-0.002596	81.910172	19.874212	40.656380	0.000000	0.000000	0.000000	0.000000	0.000000	0.000000	0.080249	-0.292553	0.123278	0.000000	0.000000	1.000000	141.000000	1.000000
15252.394384	0.096527	0.611095	-0.002596	81.910172	19.874212	40.656380	0.000000	0.000000	0.000000	0.000000	0.000000	0.000000	0.080249	-0.292553	0.123278	0.000000	0.000000	1.000000	141.000000	1.000000
15252.397717	0.096527	0.611095	-0.002596	82.040138	20.038898	40.799458	0.000000	0.000000	0.000000	0.000000	0.000000	0.000000	0.080249	-0.292553	0.123278	0.000000	0.000000	1.000000	141.000000	1.000000
15252.401050	0.096833	0.609984	-0.002219	82.040138	20.038898	40.799458	0.000000	0.000000	0.000000	0.000000	0.000000	0.000000	0.091770	-0.333156	0.113260	0.000000	0.000000	1.000000	141.000000	1.000000
15252.404384	0.096833	0.609984	-0.002219	82.040138	20.038898	40.799458	0.000000	0.000000	0.000000	0.000000	0.000000	0.000000	0.091770	-0.333156	0.113260	0.000000	0.000000	1.000000	141.000000	1.000000
15252.407717	0.096833	0.609984	-0.002219	82.187889	20.261911	41.005859	0.000000	0.000000	0.000000	0.000000	0.000000	0.000000	0.091770	-0.333156	0.113260	0.000000	0.000000	1.000000	141.000000	1.000000
15252.411050	0.097100	0.608776	-0.001917	82.187889	20.261911	41.005859	0.000000	0.000000	0.000000	0.000000	0.000000	0.000000	0.080253	-0.362410	0.090458	0.000000	0.000000	1.000000	141.000000	1.000000
15252.414384	0.097100	0.608776	-0.001917	82.187889	20.261911	41.005859	0.000000	0.000000	0.000000	0.000000	0.000000	0.000000	0.080253	-0.362410	0.090458	0.000000	0.000000	1.000000	141.000000	1.000000
15252.417717	0.097100	0.608776	-0.001917	82.351959	20.608881	41.346443	0.000000	0.000000	0.000000	0.000000	0.000000	0.000000	0.080253	-0.362410	0.090458	0.000000	0.000000	1.000000	141.000000	1.000000
15252.421050	0.097350	0.607452	-0.001804	82.351959	20.608881	41.346443	0.000000	0.000000	0.000000	0.000000	0.000000	0.000000	0.075063	-0.397346	0.034020	0.000000	0.000000	1.000000	141.000000	1.000000
15252.424384	0.097350	0.607452	-0.001804	82.351959	20.608881	41.346443	0.000000	0.000000	0.000000	0.000000	0.000000	0.000000	0.075063	-0.397346	0.034020	0.000000	0.000000	1.000000	141.000000	1.000000
15252.427717	0.097350	0.607452	-0.001804	82.527985	21.136448	41.881657	0.000000	0.000000	0.000000	0.000000	0.000000	0.000000	0.075063	-0.397346	0.034020	0.000000	0.000000	1.000000	141.000000	1.000000
15252.431050	0.097606	0.606057	-0.001877	82.527985	21.136448	41.881657	0.000000	0.000000	0.000000	0.000000	0.000000	0.000000	0.076716	-0.418455	-0.021799	0.000000	0.000000	1.000000	141.000000	1.000000
15252.434384	0.097606	0.606057	-0.001877	82.527985	21.136448	41.881657	0.000000	0.000000	0.000000	0.000000	0.000000	0.000000	0.076716	-0.418455	-0.021799	0.000000	0.000000	1.000000	141.000000	1.000000
15252.437717	0.097606	0.606057	-0.001877	82.716110	21.814901	42.585182	0.000000	0.000000	0.000000	0.000000	0.000000	0.000000	0.076716	-0.418455	-0.021799	0.000000	0.000000	1.000000	141.000000	1.000000
15252.441050	0.097805	0.604612	-0.002106	82.716110	21.814901	42.585182	0.000000	0.000000	0.000000	0.000000	0.000000	0.000000	0.059796	-0.433387	-0.068944	0.000000	0.000000	1.000000	141.000000	1.000000
15252.444384	0.097805	0.604612	-0.002106	82.716110	21.814901	42.585182	0.000000	0.000000	0.000000	0.000000	0.000000	0.000000	0.059796	-0.433387	-0.068944	0.000000	0.000000	1.000000	141.000000	1.000000
15252.447717	0.097805	0.604612	-0.002106	82.911522	22.578476	43.378941	0.000000	0.000000	0.000000	0.000000	0.000000	0.000000	0.059796	-0.433387	-0.068944	0.000000	0.000000	1.000000	141.000000	1.000000
15252.451050	0.097964	0.603125	-0.002522	82.911522	22.578476	43.378941	0.000000	0.000000	0.000000	0.000000	0.000000	0.000000	0.047715	-0.446077	-0.124731	0.000000	0.000000	1.000000	141.000000	1.000000
15252.454384	0.097964	0.603125	-0.002522	82.911522	22.578476	43.378941	0.000000	0.000000	0.000000	0.000000	0.000000	0.000000	0.047715	-0.446077	-0.124731	0.000000	0.000000	1.000000	141.000000	1.000000
15252.457717	0.097964	0.603125	-0.002522	83.106415	23.381374	44.215000	0.000000	0.000000	0.000000	0.000000	0.000000	0.000000	0.047715	-0.446077	-0.124731	0.000000	0.000000	1.000000	141.000000	1.000000
15252.461050	0.098117	0.601648	-0.002967	83.106415	23.381374	44.215000	0.000000	0.000000	0.000000	0.000000	0.000000	0.000000	0.045743	-0.443288	-0.133324	0.000000	0.000000	1.000000	141.000000	1.000000
15252.464384	0.098117	0.601648	-0.002967	83.106415	23.381374	44.215000	0.000000	0.000000	0.000000	0.000000	0.000000	0.000000	0.045743	-0.443288	-0.133324	0.000000	0.000000	1.000000	141.000000	1.000000
15252.467717	0.098117	0.601648	-0.002967	83.277428	24.188467	45.050373	0.000000	0.000000	0.000000	0.000000	0.000000	0.000000	0.045743	-0.443288	-0.133324	0.000000	0.000000	1.000000	141.000000	1.000000
15252.471050	0.098261	0.600205	-0.003447	83.277428	24.188467	45.050373	0.000000	0.000000	0.000000	0.000000	0.000000	0.000000	0.043259	-0.432851	-0.144191	0.000000	0.000000	1.000000	141.000000	1.000000
15252.474384	0.098261	0.600205	-0.003447	83.277428	24.188467	45.050373	0.000000	0.000000	0.000000	0.000000	0.000000	0.000000	0.043259	-0.432851	-0.144191	0.000000	0.000000	1.000000	141.000000	1.000000
15252.477717	0.098261	0.600205	-0.003447	83.301186	24.675974	45.566048	0.000000	0.000000	0.000000	0.000000	0.000000	0.000000	0.043259	-0.432851	-0.144191	0.000000	0.000000	1.000000	141.000000	1.000000
15252.481050	0.098419	0.598815	-0.003861	83.301186	24.675974	45.566048	0.000000	0.000000	0.000000	0.000000	0.000000	0.000000	0.047467	-0.416891	-0.124153	0.000000	0.000000	1.000000	141.000000	1.000000
15252.484384	0.098419	0.598815	-0.003861	83.301186	24.675974	45.566048	0.000000	0.000000	0.000000	0.000000	0.000000	0.000000	0.047467	-0.416891	-0.124153	0.000000	0.000000	1.000000	141.000000	1.000000
15252.487717	0.098419	0.598815	-0.003861	83.118858	24.500969	45.392014	0.000000	0.000000	0.000000	0.000000	0.000000	0.000000	0.047467	-0.416891	-0.124153	0.000000	0.000000	1.000000	141.000000	1.000000
15252.491050	0.098625	0.597509	-0.004157	83.118858	24.500969	45.392014	0.000000	0.000000	0.000000	0.000000	0.000000	0.000000	0.061836	-0.391831	-0.088647	0.000000	0.000000	1.000000	141.000000	1.000000
15252.494384	0.098625	0.597509	-0.004157	83.118858	24.500969	45.392014	0.000000	0.000000	0.000000	0.000000	0.000000	0.000000	0.061836	-0.391831	-0.088647	0.000000	0.000000	1.000000	141.000000	1.000000
15252.497717	0.098625	0.597509	-0.004157	82.785469	23.930063	44.812218	0.000000	0.000000	0.000000	0.000000	0.000000	0.000000	0.061836	-0.391831	-0.088647	0.000000	0.000000	1.000000	141.000000	1.000000
15252.501050	0.098819	0.596261	-0.004403	82.785469	23.930063	44.812218	0.000000	0.000000	0.000000	0.000000	0.000000	0.000000	0.058213	-0.374374	-0.073898	0.000000	0.000000	1.000000	141.000000	1.000000
15252.504384	0.098819	0.596261	-0.004403	82.785469	23.930063	44.812218	0.000000	0.000000	0.000000	0.000000	0.000000	0.000000	0.058213	-0.374374	-0.073898	0.000000	0.000000	1.000000	141.000000	1.000000
15252.507717	0.098819	0.596261	-0.004403	82.429466	23.407166	44.275677	0.000000	0.000000	0.000000	0.000000	0.000000	0.000000	0.058213	-0.374374	-0.073898	0.000000	0.000000	1.000000	141.000000	1.000000
15252.511050	0.099081	0.595103	-0.004649	82.429466	23.407166	44.275677	0.000000	0.000000	0.000000	0.000000	0.000000	0.000000	0.078408	-0.347488	-0.073899	0.000000	0.000000	1.000000	141.000000	1.000000
15252.514384	0.099081	0.595103	-0.004649	82.429466	23.407166	44.275677	0.000000	0.000000	0.000000	0.000000	0.000000	0.000000	0.078408	-0.347488	-0.073899	0.000000	0.000000	1.000000	141.000000	1.000000
15252.517717	0.099081	0.595103	-0.004649	82.084877	23.111565	43.986629	0.000000	0.000000	0.000000	0.000000	0.000000	0.000000	0.078408	-0.347488	-0.073899	0.000000	0.000000	1.000000	141.000000	1.000000
15252.521050	0.099381	0.593997	-0.004923	82.084877	23.111565	43.986629	0.000000	0.000000	0.000000	0.000000	0.000000	0.000000	0.090050	-0.331878	-0.082045	0.000000	0.000000	1.000000	141.000000	1.000000
15252.524384	0.099381	0.593997	-0.004923	82.084877	23.111565	43.986629	0.000000	0.000000	0.000000	0.000000	0.000000	0.000000	0.090050	-0.331878	-0.082045	0.000000	0.000000	1.000000	141.000000	1.000000
15252.527717	0.099381	0.593997	-0.004923	81.772186	23.087387	43.990589	0.000000	0.000000	0.000000	0.000000	0.000000	0.000000	0.090050	-0.331878	-0.082045	0.000000	0.000000	1.000000	141.000000	1.000000
15252.531050	0.099704	0.592963	-0.005294	81.772186	23.087387	43.990589	0.000000	0.000000	0.000000	0.000000	0.000000	0.000000	0.097006	-0.310271	-0.111260	0.000000	0.000000	1.000000	141.000000	1.000000
15252.534384	0.099704	0.592963	-0.005294	81.772186	23.087387	43.990589	0.000000	0.000000	0.000000	0.000000	0.000000	0.000000	0.097006	-0.310271	-0.111260	0.000000	0.000000	1.000000	141.000000	1.000000
15252.537717	0.099704	0.592963	-0.005294	81.489525	23.304094	44.264332	0.000000	0.000000	0.000000	0.000000	0.000000	0.000000	0.097006	-0.310271	-0.111260	0.000000	0.000000	1.000000	141.000000	1.000000
15252.541050	0.100040	0.591987	-0.005710	81.489525	23.304094	44.264332	0.000000	0.000000	0.000000	0.000000	0.000000	0.000000	0.100588	-0.292669	-0.124846	0.000000	0.000000	1.000000	141.000000	1.000000
15252.544384	0.100040	0.591987	-0.005710	81.489525	23.304094	44.264332	0.000000	0.000000	0.000000	0.000000	0.000000	0.000000	0.100588	-0.292669	-0.124846	0.000000	0.000000	1.000000	141.000000	1.000000
15252.547717	0.100040	0.591987	-0.005710	81.239174	23.645542	44.672466	0.000000	0.000000	0.000000	0.000000	0.000000	0.000000	0.100588	-0.292669	-0.124846	0.000000	0.000000	1.000000	141.000000	1.000000
15252.551050	0.100421	0.591101	-0.006119	81.239174	23.645542	44.672466	0.000000	0.000000	0.000000	0.000000	0.000000	0.000000	0.114319	-0.265947	-0.122915	0.000000	0.000000	1.000000	141.000000	1.000000
15252.554384	0.100421	0.591101	-0.006119	81.239174	23.645542	44.672466	0.000000	0.000000	0.000000	0.000000	0.000000	0.000000	0.114319	-0.265947	-0.122915	0.000000	0.000000	1.000000	141.000000	1.000000
15252.557717	0.100421	0.591101	-0.006119	81.028343	23.920713	44.993008	0.000000	0.000000	0.000000	0.000000	0.000000	0.000000	0.114319	-0.265947	-0.122915	0.000000	0.000000	1.000000	141.000000	1.000000
15252.561050	0.100421	0.591101	-0.006119	81.028343	23.920713	44.993008	0.000000	0.000000	0.000000	0.000000	0.000000	0.000000	0.114319	-0.265947	-0.122915	0.000000	0.000000	1.000000	141.000000	1.000000
15252.564384	0.100826	0.590303	-0.006518	81.028343	23.920713	44.993008	0.000000	0.000000	0.000000	0.000000	0.000000	0.000000	0.121644	-0.239316	-0.119423	0.000000	0.000000	1.000000	141.000000	1.000000
15252.567717	0.100826	0.590303	-0.006518	80.859634	23.962500	45.031624	0.000000	0.000000	0.000000	0.000000	0.000000	0.000000	0.121644	-0.239316	-0.119423	0.000000	0.000000	1.000000	141.000000	1.000000
15252.571050	0.101219	0.589587	-0.006870	80.859634	23.962500	45.031624	0.000000	0.000000	0.000000	0.000000	0.000000	0.000000	0.117757	-0.214828	-0.105885	0.000000	0.000000	1.000000	141.000000	1.000000
15252.574384	0.101219	0.589587	-0.006870	80.859634	23.962500	45.031624	0.000000	0.000000	0.000000	0.000000	0.000000	0.000000	0.117757	-0.214828	-0.105885	0.000000	0.000000	1.000000	141.000000	1.000000
15252.577717	0.101219	0.589587	-0.006870	80.730476	23.812138	44.834232	0.000000	0.000000	0.000000	0.000000	0.000000	0.000000	0.117757	-0.214828	-0.105885	0.000000	0.000000	1.000000	141.000000	1.000000
15252.581050	0.101219	0.589587	-0.006870	80.730476	23.812138	44.834232	0.000000	0.000000	0.000000	0.000000	0.000000	0.000000	0.117757	-0.214828	-0.105885	0.000000	0.000000	1.000000	141.000000	1.000000
15252.584384	0.101577	0.588952	-0.007173	80.730476	23.812138	44.834232	0.000000	0.000000	0.000000	0.000000	0.000000	0.000000	0.107541	-0.190413	-0.090765	0.000000	0.000000	1.000000	141.000000	1.000000
15252.587717	0.101577	0.588952	-0.007173	80.629105	23.693281	44.673748	0.000000	0.000000	0.000000	0.000000	0.000000	0.000000	0.107541	-0.190413	-0.090765	0.000000	0.000000	1.000000	141.000000	1.000000
15252.591050	0.101909	0.588435	-0.007392	80.629105	23.693281	44.673748	0.000000	0.000000	0.000000	0.000000	0.000000	0.000000	0.099651	-0.155029	-0.065639	0.000000	0.000000	1.000000	141.000000	1.000000
15252.594384	0.101909	0.588435	-0.007392	80.629105	23.693281	44.673748	0.000000	0.000000	0.000000	0.000000	0.000000	0.000000	0.099651	-0.155029	-0.065639	0.000000	0.000000	1.000000	141.000000	1.000000
15252.597717	0.101909	0.588435	-0.007392	80.548386	23.605076	44.548412	0.000000	0.000000	0.000000	0.000000	0.000000	0.000000	0.099651	-0.155029	-0.065639	0.000000	0.000000	1.000000	141.000000	1.000000
15252.601050	0.101909	0.588435	-0.007392	80.548386	23.605076	44.548412	0.000000	0.000000	0.000000	0.000000	0.000000	0.000000	0.099651	-0.155029	-0.065639	0.000000	0.000000	1.000000	141.000000	1.000000
15252.604384	0.102217	0.588011	-0.007519	80.548386	23.605076	44.548412	0.000000	0.000000	0.000000	0.000000	0.000000	0.000000	0.092333	-0.127329	-0.038275	0.000000	0.000000	1.000000	141.000000	1.000000
15252.607717	0.102217	0.588011	-0.007519	80.506424	23.568058	44.481148	0.000000	0.000000	0.000000	0.000000	0.000000	0.000000	0.092333	-0.127329	-0.038275	0.000000	0.000000	1.000000	141.000000	1.000000
15252.611050	0.102217	0.588011	-0.007519	80.506424	23.568058	44.481148	0.000000	0.000000	0.000000	0.000000	0.000000	0.000000	0.092333	-0.127329	-0.038275	0.000000	0.000000	1.000000	141.000000	1.000000
15252.614384	0.102217	0.588011	-0.007519	80.506424	23.568058	44.481148	0.000000	0.000000	0.000000	0.000000	0.000000	0.000000	0.092333	-0.127329	-0.038275	0.000000	0.000000	1.000000	141.000000	1.000000
15252.617717	0.102681	0.587392	-0.007650	80.500427	23.577827	44.465111	0.000000	0.000000	0.000000	0.000000	0.000000	0.000000	0.139278	-0.185683	-0.039059	0.000000	0.000000	1.000000	141.000000	1.000000
15252.621050	0.102681	0.587392	-0.007650	80.500427	23.577827	44.465111	0.000000	0.000000	0.000000	0.000000	0.000000	0.000000	-0.000001	-0.000002	0.000000	0.000000	0.000000	1.000000	141.000000	1.000000
15252.624384	0.102681	0.587392	-0.007650	80.500427	23.577827	44.465111	0.000000	0.000000	0.000000	0.000000	0.000000	0.000000	-0.000001	-0.000002	0.000000	0.000000	0.000000	1.000000	141.000000	1.000000
15252.627717	0.102681	0.587392	-0.007650	80.522446	23.635530	44.500477	0.000000	0.000000	0.000000	0.000000	0.000000	0.000000	-0.000001	-0.000002	0.000000	0.000000	0.000000	1.000000	141.000000	1.000000
15252.631050	0.102681	0.587392	-0.007650	80.522446	23.635530	44.500477	0.000000	0.000000	0.000000	0.000000	0.000000	0.000000	-0.000001	-0.000002	0.000000	0.000000	0.000000	1.000000	141.000000	1.000000
15252.634384	0.102859	0.587197	-0.007657	80.522446	23.635530	44.500477	0.000000	0.000000	0.000000	0.000000	0.000000	0.000000	0.053409	-0.058431	-0.002107	0.000000	0.000000	1.000000	141.000000	1.000000
15252.637717	0.102859	0.587197	-0.007657	80.537827	23.674803	44.518230	0.000000	0.000000	0.000000	0.000000	0.000000	0.000000	0.053409	-0.058431	-0.002107	0.000000	0.000000	1.000000	141.000000	1.000000
15252.641050	0.102859	0.587197	-0.007657	80.537827	23.674803	44.518230	0.000000	0.000000	0.000000	0.000000	0.000000	0.000000	0.053409	-0.058431	-0.002107	0.000000	0.000000	1.000000	141.000000	1.000000
15252.644384	0.102859	0.587197	-0.007657	80.537827	23.674803	44.518230	0.000000	0.000000	0.000000	0.000000	0.000000	0.000000	0.053409	-0.058431	-0.002107	0.000000	0.000000	1.000000	141.000000	1.000000
15252.647717	0.103203	0.586982	-0.007628	80.546410	23.718609	44.549282	0.000000	0.000000	0.000000	0.000000	0.000000	0.000000	0.103056	-0.064558	0.008642	0.000000	0.000000	1.000000	141.000000	1.000000
15252.651050	0.103203	0.586982	-0.007628	80.546410	23.718609	44.549282	0.000000	0.000000	0.000000	0.000000	0.000000	0.000000	0.103056	-0.064558	0.008642	0.000000	0.000000	1.000000	141.000000	1.000000
15252.654384	0.103203	0.586982	-0.007628	80.546410	23.718609	44.549282	0.000000	0.000000	0.000000	0.000000	0.000000	0.000000	0.103056	-0.064558	0.008642	0.000000	0.000000	1.000000	141.000000	1.000000
15252.657717	0.103203	0.586982	-0.007628	80.551277	23.775896	44.597179	0.000000	0.000000	0.000000	0.000000	0.000000	0.000000	0.103056	-0.064558	0.008642	0.000000	0.000000	1.000000	141.000000	1.000000
15252.661050	0.103317	0.586950	-0.007622	80.551277	23.775896	44.597179	0.000000	0.000000	0.000000	0.000000	0.000000	0.000000	0.034102	-0.009619	0.001744	0.000000	0.000000	1.000000	141.000000	1.000000
15252.664384	0.103317	0.586950	-0.007622	80.551277	23.775896	44.597179	0.000000	0.000000	0.000000	0.000000	0.000000	0.000000	0.034102	-0.009619	0.001744	0.000000	0.000000	1.000000	141.000000	1.000000
15252.667717	0.103317	0.586950	-0.007622	80.548698	23.851839	44.678635	0.000000	0.000000	0.000000	0.000000	0.000000	0.000000	0.034102	-0.009619	0.001744	0.000000	0.000000	1.000000	141.000000	1.000000
15252.671050	0.103317	0.586950	-0.007622	80.548698	23.851839	44.678635	0.000000	0.000000	0.000000	0.000000	0.000000	0.000000	0.034102	-0.009619	0.001744	0.000000	0.000000	1.000000	141.000000	1.000000
15252.674384	0.103386	0.586943	-0.007613	80.548698	23.851839	44.678635	0.000000	0.000000	0.000000	0.000000	0.000000	0.000000	0.020821	-0.002050	0.002608	0.000000	0.000000	1.000000	141.000000	1.000000
15252.677717	0.103386	0.586943	-0.007613	80.543854	23.981588	44.831287	0.000000	0.000000	0.000000	0.000000	0.000000	0.000000	0.020821	-0.002050	0.002608	0.000000	0.000000	1.000000	141.000000	1.000000
15252.681050	0.103386	0.586943	-0.007613	80.543854	23.981588	44.831287	0.000000	0.000000	0.000000	0.000000	0.000000	0.000000	0.020821	-0.002050	0.002608	0.000000	0.000000	1.000000	141.000000	1.000000
15252.684384	0.103386	0.586943	-0.007613	80.543854	23.981588	44.831287	0.000000	0.000000	0.000000	0.000000	0.000000	0.000000	0.020821	-0.002050	0.002608	0.000000	0.000000	1.000000	141.000000	1.000000
15252.687717	0.103400	0.586975	-0.007649	80.532265	24.197777	45.091862	0.000000	0.000000	0.000000	0.000000	0.000000	0.000000	0.004310	0.009620	-0.010568	0.000000	0.000000	1.000000	141.000000	1.000000
15252.691050	0.103400	0.586975	-0.007649	80.532265	24.197777	45.091862	0.000000	0.000000	0.000000	0.000000	0.000000	0.000000	0.004310	0.009620	-0.010568	0.000000	0.000000	1.000000	141.000000	1.000000
15252.694384	0.103400	0.586975	-0.007649	80.532265	24.197777	45.091862	0.000000	0.000000	0.000000	0.000000	0.000000	0.000000	0.004310	0.009620	-0.010568	0.000000	0.000000	1.000000	141.000000	1.000000
15252.697717	0.103400	0.586975	-0.007649	80.515381	24.539680	45.503757	0.000000	0.000000	0.000000	0.000000	0.000000	0.000000	0.004310	0.009620	-0.010568	0.000000	0.000000	1.000000	141.000000	1.000000
15252.701050	0.103399	0.587000	-0.007655	80.515381	24.539680	45.503757	0.000000	0.000000	0.000000	0.000000	0.000000	0.000000	-0.000475	0.007562	-0.002073	0.000000	0.000000	1.000000	141.000000	1.000000
15252.704384	0.103399	0.587000	-0.007655	80.515381	24.539680	45.503757	0.000000	0.000000	0.000000	0.000000	0.000000	0.000000	-0.000475	0.007562	-0.002073	0.000000	0.000000	1.000000	141.000000	1.000000
15252.707717	0.103399	0.587000	-0.007655	80.494858	24.955641	46.005085	0.000000	0.000000	0.000000	0.000000	0.000000	0.000000	-0.000475	0.007562	-0.002073	0.000000	0.000000	1.000000	141.000000	1.000000
15252.711050	0.103399	0.587000	-0.007655	80.494858	24.955641	46.005085	0.000000	0.000000	0.000000	0.000000	0.000000	0.000000	-0.000475	0.007562	-0.002073	0.000000	0.000000	1.000000	141.000000	1.000000
15252.714384	0.103403	0.587019	-0.007639	80.494858	24.955641	46.005085	0.000000	0.000000	0.000000	0.000000	0.000000	0.000000	0.001141	0.005491	0.004950	0.000000	0.000000	1.000000	141.000000	1.000000
15252.717717	0.103403	0.587019	-0.007639	80.473930	25.440439	46.588989	0.000000	0.000000	0.000000	0.000000	0.000000	0.000000	0.001141	0.005491	0.004950	0.000000	0.000000	1.000000	141.000000	1.000000
15252.721050	0.103403	0.587019	-0.007639	80.473930	25.440439	46.588989	0.000000	0.000000	0.000000	0.000000	0.000000	0.000000	0.001141	0.005491	0.004950	0.000000	0.000000	1.000000	141.000000	1.000000
15252.724384	0.103403	0.587019	-0.007639	80.473930	25.440439	46.588989	0.000000	0.000000	0.000000	0.000000	0.000000	0.000000	0.001141	0.005491	0.004950	0.000000	0.000000	1.000000	141.000000	1.000000
15252.727717	0.103420	0.586973	-0.007562	80.454842	25.935278	47.184704	0.000000	0.000000	0.000000	0.000000	0.000000	0.000000	0.005322	-0.013713	0.023143	0.000000	0.000000	1.000000	141.000000	1.000000
15252.731050	0.103420	0.586973	-0.007562	80.454842	25.935278	47.184704	0.000000	0.000000	0.000000	0.000000	0.000000	0.000000	0.005322	-0.013713	0.023143	0.000000	0.000000	1.000000	141.000000	1.000000
15252.734384	0.103420	0.586973	-0.007562	80.454842	25.935278	47.184704	0.000000	0.000000	0.000000	0.000000	0.000000	0.000000	0.005322	-0.013713	0.023143	0.000000	0.000000	1.000000	141.000000	1.000000
15252.737717	0.103420	0.586973	-0.007562	80.439926	26.390907	47.732716	0.000000	0.000000	0.000000	0.000000	0.000000	0.000000	0.005322	-0.013713	0.023143	0.000000	0.000000	1.000000	141.000000	1.000000
15252.741050	0.103425	0.586897	-0.007541	80.439926	26.390907	47.732716	0.000000	0.000000	0.000000	0.000000	0.000000	0.000000	0.001431	-0.022685	0.006217	0.000000	0.000000	1.000000	141.000000	1.000000
15252.744384	0.103425	0.586897	-0.007541	80.439926	26.390907	47.732716	0.000000	0.000000	0.000000	0.000000	0.000000	0.000000	0.001431	-0.022685	0.006217	0.000000	0.000000	1.000000	141.000000	1.000000
15252.747717	0.103425	0.586897	-0.007541	80.439514	26.734686	48.143452	0.000000	0.000000	0.000000	0.000000	0.000000	0.000000	0.001431	-0.022685	0.006217	0.000000	0.000000	1.000000	141.000000	1.000000
15252.751050	0.103425	0.586897	-0.007541	80.439514	26.734686	48.143452	0.000000	0.000000	0.000000	0.000000	0.000000	0.000000	0.001431	-0.022685	0.006217	0.000000	0.000000	1.000000	141.000000	1.000000
15252.754384	0.103428	0.586778	-0.007530	80.439514	26.734686	48.143452	0.000000	0.000000	0.000000	0.000000	0.000000	0.000000	0.000767	-0.035735	0.003331	0.000000	0.000000	1.000000	141.000000	1.000000
15252.757717	0.103428	0.586778	-0.007530	80.452202	26.939072	48.384174	0.000000	0.000000	0.000000	0.000000	0.000000	0.000000	0.000767	-0.035735	0.003331	0.000000	0.000000	1.000000	141.000000	1.000000
15252.761050	0.103417	0.586629	-0.007575	80.452202	26.939072	48.384174	0.000000	0.000000	0.000000	0.000000	0.000000	0.000000	-0.003130	-0.044723	-0.013609	0.000000	0.000000	1.000000	141.000000	1.000000
15252.764384	0.103417	0.586629	-0.007575	80.452202	26.939072	48.384174	0.000000	0.000000	0.000000	0.000000	0.000000	0.000000	-0.003130	-0.044723	-0.013609	0.000000	0.000000	1.000000	141.000000	1.000000
15252.767717	0.103417	0.586629	-0.007575	80.479095	27.004919	48.455833	0.000000	0.000000	0.000000	0.000000	0.000000	0.000000	-0.003130	-0.044723	-0.013609	0.000000	0.000000	1.000000	141.000000	1.000000
15252.771050	0.103417	0.586629	-0.007575	80.479095	27.004919	48.455833	0.000000	0.000000	0.000000	0.000000	0.000000	0.000000	-0.003130	-0.044723	-0.013609	0.000000	0.000000	1.000000	141.000000	1.000000
15252.774384	0.103406	0.586411	-0.007624	80.479095	27.004919	48.455833	0.000000	0.000000	0.000000	0.000000	0.000000	0.000000	-0.003322	-0.065333	-0.014454	0.000000	0.000000	1.000000	141.000000	1.000000
15252.777717	0.103406	0.586411	-0.007624	80.508102	27.046810	48.498539	0.000000	0.000000	0.000000	0.000000	0.000000	0.000000	-0.003322	-0.065333	-0.014454	0.000000	0.000000	1.000000	141.000000	1.000000
15252.781050	0.103406	0.586411	-0.007624	80.508102	27.046810	48.498539	0.000000	0.000000	0.000000	0.000000	0.000000	0.000000	-0.003322	-0.065333	-0.014454	0.000000	0.000000	1.000000	141.000000	1.000000
15252.784384	0.103406	0.586411	-0.007624	80.508102	27.046810	48.498539	0.000000	0.000000	0.000000	0.000000	0.000000	0.000000	-0.003322	-0.065333	-0.014454	0.000000	0.000000	1.000000	141.000000	1.000000
15252.787717	0.103365	0.585884	-0.007803	80.539505	27.090420	48.543308	0.000000	0.000000	0.000000	0.000000	0.000000	0.000000	-0.012381	-0.158051	-0.053824	0.000000	0.000000	1.000000	141.000000	1.000000
15252.791050	0.103365	0.585884	-0.007803	80.539505	27.090420	48.543308	0.000000	0.000000	0.000000	0.000000	0.000000	0.000000	-0.012381	-0.158051	-0.053824	0.000000	0.000000	1.000000	141.000000	1.000000
15252.794384	0.103365	0.585884	-0.007803	80.539505	27.090420	48.543308	0.000000	0.000000	0.000000	0.000000	0.000000	0.000000	-0.012381	-0.158051	-0.053824	0.000000	0.000000	1.000000	141.000000	1.000000
15252.797717	0.103365	0.585884	-0.007803	80.554817	27.102421	48.557159	0.000000	0.000000	0.000000	0.000000	0.000000	0.000000	-0.012381	-0.158051	-0.053824	0.000000	0.000000	1.000000	141.000000	1.000000
15252.801050	0.103336	0.585550	-0.007927	80.554817	27.102421	48.557159	0.000000	0.000000	0.000000	0.000000	0.000000	0.000000	-0.008593	-0.100266	-0.037357	0.000000	0.000000	1.000000	141.000000	1.000000
15252.804384	0.103336	0.585550	-0.007927	80.554817	27.102421	48.557159	0.000000	0.000000	0.000000	0.000000	0.000000	0.000000	-0.008593	-0.100266	-0.037357	0.000000	0.000000	1.000000	141.000000	1.000000
15252.807717	0.103336	0.585550	-0.007927	80.540741	27.058008	48.515614	0.000000	0.000000	0.000000	0.000000	0.000000	0.000000	-0.008593	-0.100266	-0.037357	0.000000	0.000000	1.000000	141.000000	1.000000
15252.811050	0.103336	0.585550	-0.007927	80.540741	27.058008	48.515614	0.000000	0.000000	0.000000	0.000000	0.000000	0.000000	-0.008593	-0.100266	-0.037357	0.000000	0.000000	1.000000	141.000000	1.000000
15252.814384	0.103296	0.585161	-0.008102	80.540741	27.058008	48.515614	0.000000	0.000000	0.000000	0.000000	0.000000	0.000000	-0.012044	-0.116680	-0.052361	0.000000	0.000000	1.000000	141.000000	1.000000
15252.817717	0.103296	0.585161	-0.008102	80.477303	26.921423	48.383392	0.000000	0.000000	0.000000	0.000000	0.000000	0.000000	-0.012044	-0.116680	-0.052361	0.000000	0.000000	1.000000	141.000000	1.000000
15252.821050	0.103296	0.585161	-0.008102	80.477303	26.921423	48.383392	0.000000	0.000000	0.000000	0.000000	0.000000	0.000000	-0.012044	-0.116680	-0.052361	0.000000	0.000000	1.000000	141.000000	1.000000
15252.824384	0.103296	0.585161	-0.008102	80.477303	26.921423	48.383392	0.000000	0.000000	0.000000	0.000000	0.000000	0.000000	-0.012044	-0.116680	-0.052361	0.000000	0.000000	1.000000	141.000000	1.000000
15252.827717	0.103199	0.584337	-0.008525	80.365791	26.700064	48.167740	0.000000	0.000000	0.000000	0.000000	0.000000	0.000000	-0.029216	-0.247416	-0.127027	0.000000	0.000000	1.000000	141.000000	1.000000
15252.831050	0.103199	0.584337	-0.008525	80.365791	26.700064	48.167740	0.000000	0.000000	0.000000	0.000000	0.000000	0.000000	0.000000	0.000009	0.000000	0.000000	0.000000	1.000000	141.000000	1.000000
15252.834384	0.103199	0.584337	-0.008525	80.365791	26.700064	48.167740	0.000000	0.000000	0.000000	0.000000	0.000000	0.000000	0.000000	0.000009	0.000000	0.000000	0.000000	1.000000	141.000000	1.000000
15252.837717	0.103199	0.584337	-0.008525	80.199356	26.388498	47.863369	0.000000	0.000000	0.000000	0.000000	0.000000	0.000000	0.000000	0.000009	0.000000	0.000000	0.000000	1.000000	141.000000	1.000000
15252.841050	0.103199	0.584337	-0.008525	80.199356	26.388498	47.863369	0.000000	0.000000	0.000000	0.000000	0.000000	0.000000	0.000000	0.000009	0.000000	0.000000	0.000000	1.000000	141.000000	1.000000
15252.844384	0.103143	0.583876	-0.008768	80.199356	26.388498	47.863369	0.000000	0.000000	0.000000	0.000000	0.000000	0.000000	-0.016717	-0.138254	-0.072678	0.000000	0.000000	1.000000	141.000000	1.000000
15252.847717	0.103143	0.583876	-0.008768	79.996849	26.018003	47.499516	0.000000	0.000000	0.000000	0.000000	0.000000	0.000000	-0.016717	-0.138254	-0.072678	0.000000	0.000000	1.000000	141.000000	1.000000
15252.851050	0.103087	0.583415	-0.009010	79.996849	26.018003	47.499516	0.000000	0.000000	0.000000	0.000000	0.000000	0.000000	-0.016752	-0.138112	-0.072836	0.000000	0.000000	1.000000	141.000000	1.000000
15252.854384	0.103087	0.583415	-0.009010	79.996849	26.018003	47.499516	0.000000	0.000000	0.000000	0.000000	0.000000	0.000000	-0.016752	-0.138112	-0.072836	0.000000	0.000000	1.000000	141.000000	1.000000
15252.857717	0.103087	0.583415	-0.009010	79.772049	25.634995	47.125523	0.000000	0.000000	0.000000	0.000000	0.000000	0.000000	-0.016752	-0.138112	-0.072836	0.000000	0.000000	1.000000	141.000000	1.000000
15252.861050	0.103087	0.583415	-0.009010	79.772049	25.634995	47.125523	0.000000	0.000000	0.000000	0.000000	0.000000	0.000000	-0.016752	-0.138112	-0.072836	0.000000	0.000000	1.000000	141.000000	1.000000
15252.864384	0.103040	0.582898	-0.009217	79.772049	25.634995	47.125523	0.000000	0.000000	0.000000	0.000000	0.000000	0.000000	-0.014252	-0.155141	-0.061962	0.000000	0.000000	1.000000	141.000000	1.000000
15252.867717	0.103040	0.582898	-0.009217	79.545418	25.265148	46.764839	0.000000	0.000000	0.000000	0.000000	0.000000	0.000000	-0.014252	-0.155141	-0.061962	0.000000	0.000000	1.000000	141.000000	1.000000
15252.871050	0.102984	0.582345	-0.009458	79.545418	25.265148	46.764839	0.000000	0.000000	0.000000	0.000000	0.000000	0.000000	-0.016604	-0.165896	-0.072183	0.000000	0.000000	1.000000	141.000000	1.000000
15252.874384	0.102984	0.582345	-0.009458	79.545418	25.265148	46.764839	0.000000	0.000000	0.000000	0.000000	0.000000	0.000000	-0.016604	-0.165896	-0.072183	0.000000	0.000000	1.000000	141.000000	1.000000
15252.877717	0.102984	0.582345	-0.009458	79.338768	24.936947	46.445702	0.000000	0.000000	0.000000	0.000000	0.000000	0.000000	-0.016604	-0.165896	-0.072183	0.000000	0.000000	1.000000	141.000000	1.000000
15252.881050	0.102984	0.582345	-0.009458	79.338768	24.936947	46.445702	0.000000	0.000000	0.000000	0.000000	0.000000	0.000000	-0.016604	-0.165896	-0.072183	0.000000	0.000000	1.000000	141.000000	1.000000
15252.884384	0.102937	0.581736	-0.009662	79.338768	24.936947	46.445702	0.000000	0.000000	0.000000	0.000000	0.000000	0.000000	-0.014125	-0.182841	-0.061410	0.000000	0.000000	1.000000	141.000000	1.000000
15252.887717	0.102937	0.581736	-0.009662	79.151367	24.646032	46.163609	0.000000	0.000000	0.000000	0.000000	0.000000	0.000000	-0.014125	-0.182841	-0.061410	0.000000	0.000000	1.000000	141.000000	1.000000
15252.891050	0.102884	0.581065	-0.009895	79.151367	24.646032	46.163609	0.000000	0.000000	0.000000	0.000000	0.000000	0.000000	-0.016044	-0.201054	-0.069757	0.000000	0.000000	1.000000	141.000000	1.000000
15252.894384	0.102884	0.581065	-0.009895	79.151367	24.646032	46.163609	0.000000	0.000000	0.000000	0.000000	0.000000	0.000000	-0.016044	-0.201054	-0.069757	0.000000	0.000000	1.000000	141.000000	1.000000
15252.897717	0.102884	0.581065	-0.009895	78.989693	24.371931	45.895561	0.000000	0.000000	0.000000	0.000000	0.000000	0.000000	-0.016044	-0.201054	-0.069757	0.000000	0.000000	1.000000	141.000000	1.000000
15252.901050	0.102884	0.581065	-0.009895	78.989693	24.371931	45.895561	0.000000	0.000000	0.000000	0.000000	0.000000	0.000000	-0.016044	-0.201054	-0.069757	0.000000	0.000000	1.000000	141.000000	1.000000
15252.904384	0.102816	0.580364	-0.010094	78.989693	24.371931	45.895561	0.000000	0.000000	0.000000	0.000000	0.000000	0.000000	-0.020418	-0.210457	-0.059629	0.000000	0.000000	1.000000	141.000000	1.000000
15252.907717	0.102816	0.580364	-0.010094	78.846046	24.072187	45.587315	0.000000	0.000000	0.000000	0.000000	0.000000	0.000000	-0.020418	-0.210457	-0.059629	0.000000	0.000000	1.000000	141.000000	1.000000
15252.911050	0.102740	0.579627	-0.010327	78.846046	24.072187	45.587315	0.000000	0.000000	0.000000	0.000000	0.000000	0.000000	-0.022815	-0.221038	-0.070077	0.000000	0.000000	1.000000	141.000000	1.000000
15252.914384	0.102740	0.579627	-0.010327	78.846046	24.072187	45.587315	0.000000	0.000000	0.000000	0.000000	0.000000	0.000000	-0.022815	-0.221038	-0.070077	0.000000	0.000000	1.000000	141.000000	1.000000
15252.917717	0.102740	0.579627	-0.010327	78.735931	23.716522	45.203400	0.000000	0.000000	0.000000	0.000000	0.000000	0.000000	-0.022815	-0.221038	-0.070077	0.000000	0.000000	1.000000	141.000000	1.000000
15252.921050	0.102740	0.579627	-0.010327	78.735931	23.716522	45.203400	0.000000	0.000000	0.000000	0.000000	0.000000	0.000000	-0.022815	-0.221038	-0.070077	0.000000	0.000000	1.000000	141.000000	1.000000
15252.924384	0.102628	0.578859	-0.010522	78.735931	23.716522	45.203400	0.000000	0.000000	0.000000	0.000000	0.000000	0.000000	-0.033561	-0.230426	-0.058582	0.000000	0.000000	1.000000	141.000000	1.000000
15252.927717	0.102628	0.578859	-0.010522	78.638054	23.278992	44.713192	0.000000	0.000000	0.000000	0.000000	0.000000	0.000000	-0.033561	-0.230426	-0.058582	0.000000	0.000000	1.000000	141.000000	1.000000
15252.931050	0.102501	0.578060	-0.010684	78.638054	23.278992	44.713192	0.000000	0.000000	0.000000	0.000000	0.000000	0.000000	-0.037942	-0.239783	-0.048598	0.000000	0.000000	1.000000	141.000000	1.000000
15252.934384	0.102501	0.578060	-0.010684	78.638054	23.278992	44.713192	0.000000	0.000000	0.000000	0.000000	0.000000	0.000000	-0.037942	-0.239783	-0.048598	0.000000	0.000000	1.000000	141.000000	1.000000
15252.937717	0.102501	0.578060	-0.010684	78.555786	22.799198	44.164959	0.000000	0.000000	0.000000	0.000000	0.000000	0.000000	-0.037942	-0.239783	-0.048598	0.000000	0.000000	1.000000	141.000000	1.000000
15252.941050	0.102501	0.578060	-0.010684	78.555786	22.799198	44.164959	0.000000	0.000000	0.000000	0.000000	0.000000	0.000000	-0.037942	-0.239783	-0.048598	0.000000	0.000000	1.000000	141.000000	1.000000
15252.944384	0.102347	0.577265	-0.010775	78.555786	22.799198	44.164959	0.000000	0.000000	0.000000	0.000000	0.000000	0.000000	-0.046357	-0.238415	-0.027035	0.000000	0.000000	1.000000	141.000000	1.000000
15252.947717	0.102347	0.577265	-0.010775	78.463585	22.353981	43.659809	0.000000	0.000000	0.000000	0.000000	0.000000	0.000000	-0.046357	-0.238415	-0.027035	0.000000	0.000000	1.000000	141.000000	1.000000
15252.951050	0.102226	0.576500	-0.010814	78.463585	22.353981	43.659809	0.000000	0.000000	0.000000	0.000000	0.000000	0.000000	-0.036145	-0.229617	-0.011735	0.000000	0.000000	1.000000	141.000000	1.000000
15252.954384	0.102226	0.576500	-0.010814	78.463585	22.353981	43.659809	0.000000	0.000000	0.000000	0.000000	0.000000	0.000000	-0.036145	-0.229617	-0.011735	0.000000	0.000000	1.000000	141.000000	1.000000
15252.957717	0.102226	0.576500	-0.010814	78.358711	21.993687	43.262321	0.000000	0.000000	0.000000	0.000000	0.000000	0.000000	-0.036145	-0.229617	-0.011735	0.000000	0.000000	1.000000	141.000000	1.000000
15252.961050	0.102226	0.576500	-0.010814	78.358711	21.993687	43.262321	0.000000	0.000000	0.000000	0.000000	0.000000	0.000000	-0.036145	-0.229617	-0.011735	0.000000	0.000000	1.000000	141.000000	1.000000
15252.964384	0.102141	0.575738	-0.010795	78.358711	21.993687	43.262321	0.000000	0.000000	0.000000	0.000000	0.000000	0.000000	-0.025497	-0.228426	0.005518	0.000000	0.000000	1.000000	141.000000	1.000000
15252.967717	0.102141	0.575738	-0.010795	78.243340	21.754799	43.012703	0.000000	0.000000	0.000000	0.000000	0.000000	0.000000	-0.025497	-0.228426	0.005518	0.000000	0.000000	1.000000	141.000000	1.000000
15252.971050	0.102092	0.574981	-0.010719	78.243340	21.754799	43.012703	0.000000	0.000000	0.000000	0.000000	0.000000	0.000000	-0.014858	-0.227279	0.022790	0.000000	0.000000	1.000000	141.000000	1.000000
15252.974384	0.102092	0.574981	-0.010719	78.243340	21.754799	43.012703	0.000000	0.000000	0.000000	0.000000	0.000000	0.000000	-0.014858	-0.227279	0.022790	0.000000	0.000000	1.000000	141.000000	1.000000
15252.977717	0.102092	0.574981	-0.010719	78.117523	21.599199	42.866650	0.000000	0.000000	0.000000	0.000000	0.000000	0.000000	-0.014858	-0.227279	0.022790	0.000000	0.000000	1.000000	141.000000	1.000000
15252.981050	0.102092	0.574981	-0.010719	78.117523	21.599199	42.866650	0.000000	0.000000	0.000000	0.000000	0.000000	0.000000	-0.014858	-0.227279	0.022790	0.000000	0.000000	1.000000	141.000000	1.000000
15252.984384	0.102080	0.574269	-0.010575	78.117523	21.599199	42.866650	0.000000	0.000000	0.000000	0.000000	0.000000	0.000000	-0.003479	-0.213416	0.043327	0.000000	0.000000	1.000000	141.000000	1.000000
15252.987717	0.102080	0.574269	-0.010575	77.999626	21.463940	42.739704	0.000000	0.000000	0.000000	0.000000	0.000000	0.000000	-0.003479	-0.213416	0.043327	0.000000	0.000000	1.000000	141.000000	1.000000
15252.991050	0.102099	0.573568	-0.010396	77.999626	21.463940	42.739704	0.000000	0.000000	0.000000	0.000000	0.000000	0.000000	0.005572	-0.210280	0.053671	0.000000	0.000000	1.000000	141.000000	1.000000
15252.994384	0.102099	0.573568	-0.010396	77.999626	21.463940	42.739704	0.000000	0.000000	0.000000	0.000000	0.000000	0.000000	0.005572	-0.210280	0.053671	0.000000	0.000000	1.000000	141.000000	1.000000
15252.997717	0.102099	0.573568	-0.010396	77.902565	21.322914	42.594742	0.000000	0.000000	0.000000	0.000000	0.000000	0.000000	0.005572	-0.210280	0.053671	0.000000	0.000000	1.000000	141.000000	1.000000
15253.001050	0.102099	0.573568	-0.010396	77.902565	21.322914	42.594742	0.000000	0.000000	0.000000	0.000000	0.000000	0.000000	0.005572	-0.210280	0.053671	0.000000	0.000000	1.000000	141.000000	1.000000
15253.004384	0.102142	0.572885	-0.010206	77.902565	21.322914	42.594742	0.000000	0.000000	0.000000	0.000000	0.000000	0.000000	0.013034	-0.205036	0.057042	0.000000	0.000000	1.000000	141.000000	1.000000
15253.007717	0.102142	0.572885	-0.010206	77.830170	21.136639	42.379539	0.000000	0.000000	0.000000	0.000000	0.000000	0.000000	0.013034	-0.205036	0.057042	0.000000	0.000000	1.000000	141.000000	1.000000
15253.011050	0.102200	0.572233	-0.010051	77.830170	21.136639	42.379539	0.000000	0.000000	0.000000	0.000000	0.000000	0.000000	0.017321	-0.195437	0.046467	0.000000	0.000000	1.000000	141.000000	1.000000
15253.014384	0.102200	0.572233	-0.010051	77.830170	21.136639	42.379539	0.000000	0.000000	0.000000	0.000000	0.000000	0.000000	0.017321	-0.195437	0.046467	0.000000	0.000000	1.000000	141.000000	1.000000
15253.017717	0.102200	0.572233	-0.010051	77.784859	20.838171	42.009918	0.000000	0.000000	0.000000	0.000000	0.000000	0.000000	0.017321	-0.195437	0.046467	0.000000	0.000000	1.000000	141.000000	1.000000
15253.021050	0.102200	0.572233	-0.010051	77.784859	20.838171	42.009918	0.000000	0.000000	0.000000	0.000000	0.000000	0.000000	0.017321	-0.195437	0.046467	0.000000	0.000000	1.000000	141.000000	1.000000
15253.024384	0.102260	0.571625	-0.009886	77.784859	20.838171	42.009918	0.000000	0.000000	0.000000	0.000000	0.000000	0.000000	0.018020	-0.182641	0.049520	0.000000	0.000000	1.000000	141.000000	1.000000
15253.027717	0.102260	0.571625	-0.009886	77.772308	20.424637	41.483543	0.000000	0.000000	0.000000	0.000000	0.000000	0.000000	0.018020	-0.182641	0.049520	0.000000	0.000000	1.000000	141.000000	1.000000
15253.031050	0.102292	0.571048	-0.009746	77.772308	20.424637	41.483543	0.000000	0.000000	0.000000	0.000000	0.000000	0.000000	0.009588	-0.172998	0.041942	0.000000	0.000000	1.000000	141.000000	1.000000
15253.034384	0.102292	0.571048	-0.009746	77.772308	20.424637	41.483543	0.000000	0.000000	0.000000	0.000000	0.000000	0.000000	0.009588	-0.172998	0.041942	0.000000	0.000000	1.000000	141.000000	1.000000
15253.037717	0.102292	0.571048	-0.009746	77.804588	20.023014	40.963375	0.000000	0.000000	0.000000	0.000000	0.000000	0.000000	0.009588	-0.172998	0.041942	0.000000	0.000000	1.000000	141.000000	1.000000
15253.041050	0.102292	0.571048	-0.009746	77.804588	20.023014	40.963375	0.000000	0.000000	0.000000	0.000000	0.000000	0.000000	0.009588	-0.172998	0.041942	0.000000	0.000000	1.000000	141.000000	1.000000
15253.044384	0.102296	0.570504	-0.009631	77.804588	20.023014	40.963375	0.000000	0.000000	0.000000	0.000000	0.000000	0.000000	0.001157	-0.163289	0.034402	0.000000	0.000000	1.000000	141.000000	1.000000
15253.047717	0.102296	0.570504	-0.009631	77.864960	19.688452	40.526604	0.000000	0.000000	0.000000	0.000000	0.000000	0.000000	0.001157	-0.163289	0.034402	0.000000	0.000000	1.000000	141.000000	1.000000
15253.051050	0.102265	0.569995	-0.009473	77.864960	19.688452	40.526604	0.000000	0.000000	0.000000	0.000000	0.000000	0.000000	-0.009277	-0.152743	0.047469	0.000000	0.000000	1.000000	141.000000	1.000000
15253.054384	0.102265	0.569995	-0.009473	77.864960	19.688452	40.526604	0.000000	0.000000	0.000000	0.000000	0.000000	0.000000	-0.009277	-0.152743	0.047469	0.000000	0.000000	1.000000	141.000000	1.000000
15253.057717	0.102265	0.569995	-0.009473	77.932053	19.463417	40.234341	0.000000	0.000000	0.000000	0.000000	0.000000	0.000000	-0.009277	-0.152743	0.047469	0.000000	0.000000	1.000000	141.000000	1.000000
15253.061050	0.102265	0.569995	-0.009473	77.932053	19.463417	40.234341	0.000000	0.000000	0.000000	0.000000	0.000000	0.000000	-0.009277	-0.152743	0.047469	0.000000	0.000000	1.000000	141.000000	1.000000
15253.064384	0.102231	0.569535	-0.009327	77.932053	19.463417	40.234341	0.000000	0.000000	0.000000	0.000000	0.000000	0.000000	-0.010145	-0.137751	0.043715	0.000000	0.000000	1.000000	141.000000	1.000000
15253.067717	0.102231	0.569535	-0.009327	77.984856	19.407860	40.168583	0.000000	0.000000	0.000000	0.000000	0.000000	0.000000	-0.010145	-0.137751	0.043715	0.000000	0.000000	1.000000	141.000000	1.000000
15253.071050	0.102231	0.569535	-0.009327	77.984856	19.407860	40.168583	0.000000	0.000000	0.000000	0.000000	0.000000	0.000000	-0.010145	-0.137751	0.043715	0.000000	0.000000	1.000000	141.000000	1.000000
15253.074384	0.102231	0.569535	-0.009327	77.984856	19.407860	40.168583	0.000000	0.000000	0.000000	0.000000	0.000000	0.000000	-0.010145	-0.137751	0.043715	0.000000	0.000000	1.000000	141.000000	1.000000
15253.077717	0.102132	0.568700	-0.009074	78.032341	19.422302	40.194550	0.000000	0.000000	0.000000	0.000000	0.000000	0.000000	-0.029610	-0.250755	0.076171	0.000000	0.000000	1.000000	141.000000	1.000000
15253.081050	0.102132	0.568700	-0.009074	78.032341	19.422302	40.194550	0.000000	0.000000	0.000000	0.000000	0.000000	0.000000	-0.000001	-0.000004	-0.000000	0.000000	0.000000	1.000000	141.000000	1.000000
15253.084384	0.102132	0.568700	-0.009074	78.032341	19.422302	40.194550	0.000000	0.000000	0.000000	0.000000	0.000000	0.000000	-0.000001	-0.000004	-0.000000	0.000000	0.000000	1.000000	141.000000	1.000000
15253.087717	0.102132	0.568700	-0.009074	78.074585	19.427553	40.209496	0.000000	0.000000	0.000000	0.000000	0.000000	0.000000	-0.000001	-0.000004	-0.000000	0.000000	0.000000	1.000000	141.000000	1.000000
15253.091050	0.102132	0.568700	-0.009074	78.074585	19.427553	40.209496	0.000000	0.000000	0.000000	0.000000	0.000000	0.000000	-0.000001	-0.000004	-0.000000	0.000000	0.000000	1.000000	141.000000	1.000000
15253.094384	0.102057	0.568338	-0.009012	78.074585	19.427553	40.209496	0.000000	0.000000	0.000000	0.000000	0.000000	0.000000	-0.022624	-0.108494	0.018565	0.000000	0.000000	1.000000	141.000000	1.000000
15253.097717	0.102057	0.568338	-0.009012	78.109154	19.427862	40.219551	0.000000	0.000000	0.000000	0.000000	0.000000	0.000000	-0.022624	-0.108494	0.018565	0.000000	0.000000	1.000000	141.000000	1.000000
15253.101050	0.102057	0.568338	-0.009012	78.109154	19.427862	40.219551	0.000000	0.000000	0.000000	0.000000	0.000000	0.000000	-0.022624	-0.108494	0.018565	0.000000	0.000000	1.000000	141.000000	1.000000
15253.104384	0.102057	0.568338	-0.009012	78.109154	19.427862	40.219551	0.000000	0.000000	0.000000	0.000000	0.000000	0.000000	-0.022624	-0.108494	0.018565	0.000000	0.000000	1.000000	141.000000	1.000000
15253.107717	0.101834	0.567703	-0.009007	78.130325	19.403341	40.204056	0.000000	0.000000	0.000000	0.000000	0.000000	0.000000	-0.066805	-0.190566	0.001419	0.000000	0.000000	1.000000	141.000000	1.000000
15253.111050	0.101834	0.567703	-0.009007	78.130325	19.403341	40.204056	0.000000	0.000000	0.000000	0.000000	0.000000	0.000000	-0.000000	-0.000004	-0.000000	0.000000	0.000000	1.000000	141.000000	1.000000
15253.114384	0.101834	0.567703	-0.009007	78.130325	19.403341	40.204056	0.000000	0.000000	0.000000	0.000000	0.000000	0.000000	-0.000000	-0.000004	-0.000000	0.000000	0.000000	1.000000	141.000000	1.000000
15253.117717	0.101834	0.567703	-0.009007	78.114388	19.339991	40.146595	0.000000	0.000000	0.000000	0.000000	0.000000	0.000000	-0.000000	-0.000004	-0.000000	0.000000	0.000000	1.000000	141.000000	1.000000
15253.121050	0.101834	0.567703	-0.009007	78.114388	19.339991	40.146595	0.000000	0.000000	0.000000	0.000000	0.000000	0.000000	-0.000000	-0.000004	-0.000000	0.000000	0.000000	1.000000	141.000000	1.000000
15253.124384	0.101704	0.567412	-0.009086	78.114388	19.339991	40.146595	0.000000	0.000000	0.000000	0.000000	0.000000	0.000000	-0.038956	-0.087309	-0.023776	0.000000	0.000000	1.000000	141.000000	1.000000
15253.127717	0.101704	0.567412	-0.009086	78.056679	19.213028	40.019882	0.000000	0.000000	0.000000	0.000000	0.000000	0.000000	-0.038956	-0.087309	-0.023776	0.000000	0.000000	1.000000	141.000000	1.000000
15253.131050	0.101704	0.567412	-0.009086	78.056679	19.213028	40.019882	0.000000	0.000000	0.000000	0.000000	0.000000	0.000000	-0.038956	-0.087309	-0.023776	0.000000	0.000000	1.000000	141.000000	1.000000
15253.134384	0.101704	0.567412	-0.009086	78.056679	19.213028	40.019882	0.000000	0.000000	0.000000	0.000000	0.000000	0.000000	-0.038956	-0.087309	-0.023776	0.000000	0.000000	1.000000	141.000000	1.000000
15253.137717	0.101355	0.566868	-0.009347	77.952385	18.998096	39.792217	0.000000	0.000000	0.000000	0.000000	0.000000	0.000000	-0.104928	-0.163104	-0.078250	0.000000	0.000000	1.000000	141.000000	1.000000
15253.141050	0.101355	0.566868	-0.009347	77.952385	18.998096	39.792217	0.000000	0.000000	0.000000	0.000000	0.000000	0.000000	0.000000	-0.000008	0.000000	0.000000	0.000000	1.000000	141.000000	1.000000
15253.144384	0.101355	0.566868	-0.009347	77.952385	18.998096	39.792217	0.000000	0.000000	0.000000	0.000000	0.000000	0.000000	0.000000	-0.000008	0.000000	0.000000	0.000000	1.000000	141.000000	1.000000
15253.147717	0.101355	0.566868	-0.009347	77.831566	18.702557	39.464943	0.000000	0.000000	0.000000	0.000000	0.000000	0.000000	0.000000	-0.000008	0.000000	0.000000	0.000000	1.000000	141.000000	1.000000
15253.151050	0.101140	0.566608	-0.009505	77.831566	18.702557	39.464943	0.000000	0.000000	0.000000	0.000000	0.000000	0.000000	-0.064368	-0.078084	-0.047525	0.000000	0.000000	1.000000	141.000000	1.000000
15253.154384	0.101140	0.566608	-0.009505	77.831566	18.702557	39.464943	0.000000	0.000000	0.000000	0.000000	0.000000	0.000000	-0.064368	-0.078084	-0.047525	0.000000	0.000000	1.000000	141.000000	1.000000
15253.157717	0.101140	0.566608	-0.009505	77.693245	18.306326	39.003342	0.000000	0.000000	0.000000	0.000000	0.000000	0.000000	-0.064368	-0.078084	-0.047525	0.000000	0.000000	1.000000	141.000000	1.000000
15253.161050	0.101140	0.566608	-0.009505	77.693245	18.306326	39.003342	0.000000	0.000000	0.000000	0.000000	0.000000	0.000000	-0.064368	-0.078084	-0.047525	0.000000	0.000000	1.000000	141.000000	1.000000
15253.164384	0.100963	0.566355	-0.009697	77.693245	18.306326	39.003342	0.000000	0.000000	0.000000	0.000000	0.000000	0.000000	-0.053164	-0.075728	-0.057450	0.000000	0.000000	1.000000	141.000000	1.000000
15253.167717	0.100963	0.566355	-0.009697	77.532867	17.760155	38.336918	0.000000	0.000000	0.000000	0.000000	0.000000	0.000000	-0.053164	-0.075728	-0.057450	0.000000	0.000000	1.000000	141.000000	1.000000
15253.171050	0.100804	0.566060	-0.009905	77.532867	17.760155	38.336918	0.000000	0.000000	0.000000	0.000000	0.000000	0.000000	-0.047558	-0.088441	-0.062443	0.000000	0.000000	1.000000	141.000000	1.000000
15253.174384	0.100804	0.566060	-0.009905	77.532867	17.760155	38.336918	0.000000	0.000000	0.000000	0.000000	0.000000	0.000000	-0.047558	-0.088441	-0.062443	0.000000	0.000000	1.000000	141.000000	1.000000
15253.177717	0.100804	0.566060	-0.009905	77.374779	17.014673	37.384598	0.000000	0.000000	0.000000	0.000000	0.000000	0.000000	-0.047558	-0.088441	-0.062443	0.000000	0.000000	1.000000	141.000000	1.000000
15253.181050	0.100804	0.566060	-0.009905	77.374779	17.014673	37.384598	0.000000	0.000000	0.000000	0.000000	0.000000	0.000000	-0.047558	-0.088441	-0.062443	0.000000	0.000000	1.000000	141.000000	1.000000
15253.184384	0.100731	0.565766	-0.010133	77.374779	17.014673	37.384598	0.000000	0.000000	0.000000	0.000000	0.000000	0.000000	-0.022073	-0.088366	-0.068266	0.000000	0.000000	1.000000	141.000000	1.000000
15253.187717	0.100731	0.565766	-0.010133	77.210236	16.032738	36.104080	0.000000	0.000000	0.000000	0.000000	0.000000	0.000000	-0.022073	-0.088366	-0.068266	0.000000	0.000000	1.000000	141.000000	1.000000
15253.191050	0.100731	0.565766	-0.010133	77.210236	16.032738	36.104080	0.000000	0.000000	0.000000	0.000000	0.000000	0.000000	-0.022073	-0.088366	-0.068266	0.000000	0.000000	1.000000	141.000000	1.000000
15253.194384	0.100731	0.565766	-0.010133	77.210236	16.032738	36.104080	0.000000	0.000000	0.000000	0.000000	0.000000	0.000000	-0.022073	-0.088366	-0.068266	0.000000	0.000000	1.000000	141.000000	1.000000
15253.197717	0.100569	0.565175	-0.010652	77.034126	14.803834	34.482216	0.000000	0.000000	0.000000	0.000000	0.000000	0.000000	-0.048497	-0.177169	-0.155921	0.000000	0.000000	1.000000	141.000000	1.000000
15253.201050	0.100569	0.565175	-0.010652	77.034126	14.803834	34.482216	0.000000	0.000000	0.000000	0.000000	0.000000	0.000000	0.000000	-0.000000	0.000000	0.000000	0.000000	1.000000	141.000000	1.000000
15253.204384	0.100569	0.565175	-0.010652	77.034126	14.803834	34.482216	0.000000	0.000000	0.000000	0.000000	0.000000	0.000000	0.000000	-0.000000	0.000000	0.000000	0.000000	1.000000	141.000000	1.000000
15253.207717	0.100569	0.565175	-0.010652	76.852661	13.442294	32.673172	0.000000	0.000000	0.000000	0.000000	0.000000	0.000000	0.000000	-0.000000	0.000000	0.000000	0.000000	1.000000	141.000000	1.000000
15253.211050	0.100569	0.565175	-0.010652	76.852661	13.442294	32.673172	0.000000	0.000000	0.000000	0.000000	0.000000	0.000000	0.000000	-0.000000	0.000000	0.000000	0.000000	1.000000	141.000000	1.000000
15253.214384	0.100456	0.564924	-0.010859	76.852661	13.442294	32.673172	0.000000	0.000000	0.000000	0.000000	0.000000	0.000000	-0.034023	-0.075421	-0.062108	0.000000	0.000000	1.000000	141.000000	1.000000
15253.217717	0.100456	0.564924	-0.010859	76.675629	12.167843	30.965004	0.000000	0.000000	0.000000	0.000000	0.000000	0.000000	-0.034023	-0.075421	-0.062108	0.000000	0.000000	1.000000	141.000000	1.000000
15253.221050	0.100292	0.564700	-0.010994	76.675629	12.167843	30.965004	0.000000	0.000000	0.000000	0.000000	0.000000	0.000000	-0.049152	-0.067197	-0.040427	0.000000	0.000000	1.000000	141.000000	1.000000
15253.224384	0.100292	0.564700	-0.010994	76.675629	12.167843	30.965004	0.000000	0.000000	0.000000	0.000000	0.000000	0.000000	-0.049152	-0.067197	-0.040427	0.000000	0.000000	1.000000	141.000000	1.000000
15253.227717	0.100292	0.564700	-0.010994	76.511322	11.138062	29.576839	0.000000	0.000000	0.000000	0.000000	0.000000	0.000000	-0.049152	-0.067197	-0.040427	0.000000	0.000000	1.000000	141.000000	1.000000
15253.231050	0.100292	0.564700	-0.010994	76.511322	11.138062	29.576839	0.000000	0.000000	0.000000	0.000000	0.000000	0.000000	-0.049152	-0.067197	-0.040427	0.000000	0.000000	1.000000	141.000000	1.000000
15253.234384	0.100168	0.564496	-0.011052	76.511322	11.138062	29.576839	0.000000	0.000000	0.000000	0.000000	0.000000	0.000000	-0.037301	-0.061284	-0.017480	0.000000	0.000000	1.000000	141.000000	1.000000
15253.237717	0.100168	0.564496	-0.011052	76.383995	10.572703	28.815548	0.000000	0.000000	0.000000	0.000000	0.000000	0.000000	-0.037301	-0.061284	-0.017480	0.000000	0.000000	1.000000	141.000000	1.000000
15253.241050	0.100022	0.564353	-0.011008	76.383995	10.572703	28.815548	0.000000	0.000000	0.000000	0.000000	0.000000	0.000000	-0.043731	-0.042687	0.013301	0.000000	0.000000	1.000000	141.000000	1.000000
15253.244384	0.100022	0.564353	-0.011008	76.383995	10.572703	28.815548	0.000000	0.000000	0.000000	0.000000	0.000000	0.000000	-0.043731	-0.042687	0.013301	0.000000	0.000000	1.000000	141.000000	1.000000
15253.247717	0.100022	0.564353	-0.011008	76.295883	10.540205	28.793055	0.000000	0.000000	0.000000	0.000000	0.000000	0.000000	-0.043731	-0.042687	0.013301	0.000000	0.000000	1.000000	141.000000	1.000000
15253.251050	0.100022	0.564353	-0.011008	76.295883	10.540205	28.793055	0.000000	0.000000	0.000000	0.000000	0.000000	0.000000	-0.043731	-0.042687	0.013301	0.000000	0.000000	1.000000	141.000000	1.000000
15253.254384	0.099868	0.564238	-0.010901	76.295883	10.540205	28.793055	0.000000	0.000000	0.000000	0.000000	0.000000	0.000000	-0.046186	-0.034556	0.032168	0.000000	0.000000	1.000000	141.000000	1.000000
15253.257717	0.099868	0.564238	-0.010901	76.261940	10.654243	28.976873	0.000000	0.000000	0.000000	0.000000	0.000000	0.000000	-0.046186	-0.034556	0.032168	0.000000	0.000000	1.000000	141.000000	1.000000
15253.261050	0.099868	0.564238	-0.010901	76.261940	10.654243	28.976873	0.000000	0.000000	0.000000	0.000000	0.000000	0.000000	-0.046186	-0.034556	0.032168	0.000000	0.000000	1.000000	141.000000	1.000000
15253.264384	0.099868	0.564238	-0.010901	76.261940	10.654243	28.976873	0.000000	0.000000	0.000000	0.000000	0.000000	0.000000	-0.046186	-0.034556	0.032168	0.000000	0.000000	1.000000	141.000000	1.000000
15253.267717	0.099606	0.564124	-0.010477	76.255943	10.796195	29.201891	0.000000	0.000000	0.000000	0.000000	0.000000	0.000000	-0.078404	-0.034268	0.127194	0.000000	0.000000	1.000000	141.000000	1.000000
15253.271050	0.099606	0.564124	-0.010477	76.255943	10.796195	29.201891	0.000000	0.000000	0.000000	0.000000	0.000000	0.000000	-0.078404	-0.034268	0.127194	0.000000	0.000000	1.000000	141.000000	1.000000
15253.274384	0.099606	0.564124	-0.010477	76.255943	10.796195	29.201891	0.000000	0.000000	0.000000	0.000000	0.000000	0.000000	-0.078404	-0.034268	0.127194	0.000000	0.000000	1.000000	141.000000	1.000000
15253.277717	0.099606	0.564124	-0.010477	76.248138	10.937418	29.433516	0.000000	0.000000	0.000000	0.000000	0.000000	0.000000	-0.078404	-0.034268	0.127194	0.000000	0.000000	1.000000	141.000000	1.000000
15253.281050	0.099478	0.564125	-0.010155	76.248138	10.937418	29.433516	0.000000	0.000000	0.000000	0.000000	0.000000	0.000000	-0.038636	0.000230	0.096448	0.000000	0.000000	1.000000	141.000000	1.000000
15253.284384	0.099478	0.564125	-0.010155	76.248138	10.937418	29.433516	0.000000	0.000000	0.000000	0.000000	0.000000	0.000000	-0.038636	0.000230	0.096448	0.000000	0.000000	1.000000	141.000000	1.000000
15253.287717	0.099478	0.564125	-0.010155	76.233505	11.033194	29.591112	0.000000	0.000000	0.000000	0.000000	0.000000	0.000000	-0.038636	0.000230	0.096448	0.000000	0.000000	1.000000	141.000000	1.000000
15253.291050	0.099478	0.564125	-0.010155	76.233505	11.033194	29.591112	0.000000	0.000000	0.000000	0.000000	0.000000	0.000000	-0.038636	0.000230	0.096448	0.000000	0.000000	1.000000	141.000000	1.000000
15253.294384	0.099401	0.564110	-0.009797	76.233505	11.033194	29.591112	0.000000	0.000000	0.000000	0.000000	0.000000	0.000000	-0.022877	-0.004378	0.107522	0.000000	0.000000	1.000000	141.000000	1.000000
15253.297717	0.099401	0.564110	-0.009797	76.218460	11.087274	29.687565	0.000000	0.000000	0.000000	0.000000	0.000000	0.000000	-0.022877	-0.004378	0.107522	0.000000	0.000000	1.000000	141.000000	1.000000
15253.301050	0.099401	0.564110	-0.009797	76.218460	11.087274	29.687565	0.000000	0.000000	0.000000	0.000000	0.000000	0.000000	-0.022877	-0.004378	0.107522	0.000000	0.000000	1.000000	141.000000	1.000000
15253.304384	0.099401	0.564110	-0.009797	76.218460	11.087274	29.687565	0.000000	0.000000	0.000000	0.000000	0.000000	0.000000	-0.022877	-0.004378	0.107522	0.000000	0.000000	1.000000	141.000000	1.000000
15253.307717	0.099313	0.564117	-0.008991	76.203148	11.119384	29.750036	0.000000	0.000000	0.000000	0.000000	0.000000	0.000000	-0.026638	0.002163	0.241830	0.000000	0.000000	1.000000	141.000000	1.000000
15253.311050	0.099313	0.564117	-0.008991	76.203148	11.119384	29.750036	0.000000	0.000000	0.000000	0.000000	0.000000	0.000000	0.000001	-0.000000	0.000000	0.000000	0.000000	1.000000	141.000000	1.000000
15253.314384	0.099313	0.564117	-0.008991	76.203148	11.119384	29.750036	0.000000	0.000000	0.000000	0.000000	0.000000	0.000000	0.000001	-0.000000	0.000000	0.000000	0.000000	1.000000	141.000000	1.000000
15253.317717	0.099313	0.564117	-0.008991	76.190704	11.119530	29.764814	0.000000	0.000000	0.000000	0.000000	0.000000	0.000000	0.000001	-0.000000	0.000000	0.000000	0.000000	1.000000	141.000000	1.000000
15253.321050	0.099313	0.564117	-0.008991	76.190704	11.119530	29.764814	0.000000	0.000000	0.000000	0.000000	0.000000	0.000000	0.000001	-0.000000	0.000000	0.000000	0.000000	1.000000	141.000000	1.000000
15253.324384	0.099327	0.564070	-0.008623	76.190704	11.119530	29.764814	0.000000	0.000000	0.000000	0.000000	0.000000	0.000000	0.004375	-0.014338	0.110476	0.000000	0.000000	1.000000	141.000000	1.000000
15253.327717	0.099327	0.564070	-0.008623	76.186775	11.114387	29.765139	0.000000	0.000000	0.000000	0.000000	0.000000	0.000000	0.004375	-0.014338	0.110476	0.000000	0.000000	1.000000	141.000000	1.000000
15253.331050	0.099327	0.564070	-0.008623	76.186775	11.114387	29.765139	0.000000	0.000000	0.000000	0.000000	0.000000	0.000000	0.004375	-0.014338	0.110476	0.000000	0.000000	1.000000	141.000000	1.000000
15253.334384	0.099327	0.564070	-0.008623	76.186775	11.114387	29.765139	0.000000	0.000000	0.000000	0.000000	0.000000	0.000000	0.004375	-0.014338	0.110476	0.000000	0.000000	1.000000	141.000000	1.000000
15253.337717	0.099377	0.563937	-0.007995	76.183624	11.109240	29.765438	0.000000	0.000000	0.000000	0.000000	0.000000	0.000000	0.014876	-0.039914	0.188404	0.000000	0.000000	1.000000	141.000000	1.000000
15253.341050	0.099377	0.563937	-0.007995	76.183624	11.109240	29.765438	0.000000	0.000000	0.000000	0.000000	0.000000	0.000000	0.000001	-0.000002	0.000000	0.000000	0.000000	1.000000	141.000000	1.000000
15253.344384	0.099377	0.563937	-0.007995	76.183624	11.109240	29.765438	0.000000	0.000000	0.000000	0.000000	0.000000	0.000000	0.000001	-0.000002	0.000000	0.000000	0.000000	1.000000	141.000000	1.000000
15253.347717	0.099377	0.563937	-0.007995	76.186783	11.106224	29.765139	0.000000	0.000000	0.000000	0.000000	0.000000	0.000000	0.000001	-0.000002	0.000000	0.000000	0.000000	1.000000	141.000000	1.000000
15253.351050	0.099377	0.563937	-0.007995	76.186783	11.106224	29.765139	0.000000	0.000000	0.000000	0.000000	0.000000	0.000000	0.000001	-0.000002	0.000000	0.000000	0.000000	1.000000	141.000000	1.000000
15253.354384	0.099413	0.563826	-0.007729	76.186783	11.106224	29.765139	0.000000	0.000000	0.000000	0.000000	0.000000	0.000000	0.010907	-0.033090	0.079641	0.000000	0.000000	1.000000	141.000000	1.000000
15253.357717	0.099413	0.563826	-0.007729	76.193039	11.097461	29.764517	0.000000	0.000000	0.000000	0.000000	0.000000	0.000000	0.010907	-0.033090	0.079641	0.000000	0.000000	1.000000	141.000000	1.000000
15253.361050	0.099413	0.563826	-0.007729	76.193039	11.097461	29.764517	0.000000	0.000000	0.000000	0.000000	0.000000	0.000000	0.010907	-0.033090	0.079641	0.000000	0.000000	1.000000	141.000000	1.000000
15253.364384	0.099413	0.563826	-0.007729	76.193039	11.097461	29.764517	0.000000	0.000000	0.000000	0.000000	0.000000	0.000000	0.010907	-0.033090	0.079641	0.000000	0.000000	1.000000	141.000000	1.000000
15253.367717	0.099343	0.563510	-0.007234	76.205536	11.085359	29.763250	0.000000	0.000000	0.000000	0.000000	0.000000	0.000000	-0.020939	-0.094767	0.148424	0.000000	0.000000	1.000000	141.000000	1.000000
15253.371050	0.099343	0.563510	-0.007234	76.205536	11.085359	29.763250	0.000000	0.000000	0.000000	0.000000	0.000000	0.000000	-0.020939	-0.094767	0.148424	0.000000	0.000000	1.000000	141.000000	1.000000
15253.374384	0.099343	0.563510	-0.007234	76.205536	11.085359	29.763250	0.000000	0.000000	0.000000	0.000000	0.000000	0.000000	-0.020939	-0.094767	0.148424	0.000000	0.000000	1.000000	141.000000	1.000000
15253.377717	0.099343	0.563510	-0.007234	76.221184	11.067514	29.761683	0.000000	0.000000	0.000000	0.000000	0.000000	0.000000	-0.020939	-0.094767	0.148424	0.000000	0.000000	1.000000	141.000000	1.000000
15253.381050	0.099276	0.563324	-0.006929	76.221184	11.067514	29.761683	0.000000	0.000000	0.000000	0.000000	0.000000	0.000000	-0.020089	-0.055916	0.091760	0.000000	0.000000	1.000000	141.000000	1.000000
15253.384384	0.099276	0.563324	-0.006929	76.221184	11.067514	29.761683	0.000000	0.000000	0.000000	0.000000	0.000000	0.000000	-0.020089	-0.055916	0.091760	0.000000	0.000000	1.000000	141.000000	1.000000
15253.387717	0.099276	0.563324	-0.006929	76.233734	11.054880	29.767187	0.000000	0.000000	0.000000	0.000000	0.000000	0.000000	-0.020089	-0.055916	0.091760	0.000000	0.000000	1.000000	141.000000	1.000000
15253.391050	0.099276	0.563324	-0.006929	76.233734	11.054880	29.767187	0.000000	0.000000	0.000000	0.000000	0.000000	0.000000	-0.020089	-0.055916	0.091760	0.000000	0.000000	1.000000	141.000000	1.000000
15253.394384	0.099209	0.563137	-0.006623	76.233734	11.054880	29.767187	0.000000	0.000000	0.000000	0.000000	0.000000	0.000000	-0.020143	-0.056012	0.091727	0.000000	0.000000	1.000000	141.000000	1.000000
15253.397717	0.099209	0.563137	-0.006623	76.239265	11.047787	29.780130	0.000000	0.000000	0.000000	0.000000	0.000000	0.000000	-0.020143	-0.056012	0.091727	0.000000	0.000000	1.000000	141.000000	1.000000
15253.401050	0.099209	0.563137	-0.006623	76.239265	11.047787	29.780130	0.000000	0.000000	0.000000	0.000000	0.000000	0.000000	-0.020143	-0.056012	0.091727	0.000000	0.000000	1.000000	141.000000	1.000000
15253.404384	0.099209	0.563137	-0.006623	76.239265	11.047787	29.780130	0.000000	0.000000	0.000000	0.000000	0.000000	0.000000	-0.020143	-0.056012	0.091727	0.000000	0.000000	1.000000	141.000000	1.000000
15253.407717	0.099135	0.562823	-0.005635	76.238487	11.033647	29.786905	0.000000	0.000000	0.000000	0.000000	0.000000	0.000000	-0.022402	-0.094161	0.296281	0.000000	0.000000	1.000000	141.000000	1.000000
15253.411050	0.099135	0.562823	-0.005635	76.238487	11.033647	29.786905	0.000000	0.000000	0.000000	0.000000	0.000000	0.000000	0.000001	0.000003	0.000000	0.000000	0.000000	1.000000	141.000000	1.000000
15253.414384	0.099135	0.562823	-0.005635	76.238487	11.033647	29.786905	0.000000	0.000000	0.000000	0.000000	0.000000	0.000000	0.000001	0.000003	0.000000	0.000000	0.000000	1.000000	141.000000	1.000000
15253.417717	0.099135	0.562823	-0.005635	76.240723	11.016128	29.793077	0.000000	0.000000	0.000000	0.000000	0.000000	0.000000	0.000001	0.000003	0.000000	0.000000	0.000000	1.000000	141.000000	1.000000
15253.421050	0.099135	0.562823	-0.005635	76.240723	11.016128	29.793077	0.000000	0.000000	0.000000	0.000000	0.000000	0.000000	0.000001	0.000003	0.000000	0.000000	0.000000	1.000000	141.000000	1.000000
15253.424384	0.099096	0.562686	-0.004989	76.240723	11.016128	29.793077	0.000000	0.000000	0.000000	0.000000	0.000000	0.000000	-0.011466	-0.041141	0.193731	0.000000	0.000000	1.000000	141.000000	1.000000
15253.427717	0.099096	0.562686	-0.004989	76.265907	10.987460	29.789106	0.000000	0.000000	0.000000	0.000000	0.000000	0.000000	-0.011466	-0.041141	0.193731	0.000000	0.000000	1.000000	141.000000	1.000000
15253.431050	0.099062	0.562602	-0.004223	76.265907	10.987460	29.789106	0.000000	0.000000	0.000000	0.000000	0.000000	0.000000	-0.010444	-0.025246	0.229974	0.000000	0.000000	1.000000	141.000000	1.000000
15253.434384	0.099062	0.562602	-0.004223	76.265907	10.987460	29.789106	0.000000	0.000000	0.000000	0.000000	0.000000	0.000000	-0.010444	-0.025246	0.229974	0.000000	0.000000	1.000000	141.000000	1.000000
15253.437717	0.099062	0.562602	-0.004223	76.338127	10.949339	29.778627	0.000000	0.000000	0.000000	0.000000	0.000000	0.000000	-0.010444	-0.025246	0.229974	0.000000	0.000000	1.000000	141.000000	1.000000
15253.441050	0.099062	0.562602	-0.004223	76.338127	10.949339	29.778627	0.000000	0.000000	0.000000	0.000000	0.000000	0.000000	-0.010444	-0.025246	0.229974	0.000000	0.000000	1.000000	141.000000	1.000000
15253.444384	0.098997	0.562518	-0.003383	76.338127	10.949339	29.778627	0.000000	0.000000	0.000000	0.000000	0.000000	0.000000	-0.019408	-0.025065	0.251838	0.000000	0.000000	1.000000	141.000000	1.000000
15253.447717	0.098997	0.562518	-0.003383	76.478958	10.893167	29.758560	0.000000	0.000000	0.000000	0.000000	0.000000	0.000000	-0.019408	-0.025065	0.251838	0.000000	0.000000	1.000000	141.000000	1.000000
15253.451050	0.098929	0.562427	-0.002453	76.478958	10.893167	29.758560	0.000000	0.000000	0.000000	0.000000	0.000000	0.000000	-0.020494	-0.027333	0.279201	0.000000	0.000000	1.000000	141.000000	1.000000
15253.454384	0.098929	0.562427	-0.002453	76.478958	10.893167	29.758560	0.000000	0.000000	0.000000	0.000000	0.000000	0.000000	-0.020494	-0.027333	0.279201	0.000000	0.000000	1.000000	141.000000	1.000000
15253.457717	0.098929	0.562427	-0.002453	76.689949	10.828602	29.734983	0.000000	0.000000	0.000000	0.000000	0.000000	0.000000	-0.020494	-0.027333	0.279201	0.000000	0.000000	1.000000	141.000000	1.000000
15253.461050	0.098828	0.562362	-0.001455	76.689949	10.828602	29.734983	0.000000	0.000000	0.000000	0.000000	0.000000	0.000000	-0.030033	-0.019639	0.299319	0.000000	0.000000	1.000000	141.000000	1.000000
15253.464384	0.098828	0.562362	-0.001455	76.689949	10.828602	29.734983	0.000000	0.000000	0.000000	0.000000	0.000000	0.000000	-0.030033	-0.019639	0.299319	0.000000	0.000000	1.000000	141.000000	1.000000
15253.467717	0.098828	0.562362	-0.001455	76.939796	10.794544	29.754982	0.000000	0.000000	0.000000	0.000000	0.000000	0.000000	-0.030033	-0.019639	0.299319	0.000000	0.000000	1.000000	141.000000	1.000000
15253.471050	0.098731	0.562313	-0.000440	76.939796	10.794544	29.754982	0.000000	0.000000	0.000000	0.000000	0.000000	0.000000	-0.029319	-0.014782	0.304418	0.000000	0.000000	1.000000	141.000000	1.000000
15253.474384	0.098731	0.562313	-0.000440	76.939796	10.794544	29.754982	0.000000	0.000000	0.000000	0.000000	0.000000	0.000000	-0.029319	-0.014782	0.304418	0.000000	0.000000	1.000000	141.000000	1.000000
15253.477717	0.098731	0.562313	-0.000440	77.200043	10.806421	29.848108	0.000000	0.000000	0.000000	0.000000	0.000000	0.000000	-0.029319	-0.014782	0.304418	0.000000	0.000000	1.000000	141.000000	1.000000
15253.481050	0.098621	0.562220	0.000630	77.200043	10.806421	29.848108	0.000000	0.000000	0.000000	0.000000	0.000000	0.000000	-0.032923	-0.027698	0.321205	0.000000	0.000000	1.000000	141.000000	1.000000
15253.484384	0.098621	0.562220	0.000630	77.200043	10.806421	29.848108	0.000000	0.000000	0.000000	0.000000	0.000000	0.000000	-0.032923	-0.027698	0.321205	0.000000	0.000000	1.000000	141.000000	1.000000
15253.487717	0.098621	0.562220	0.000630	77.452866	10.879161	30.012302	0.000000	0.000000	0.000000	0.000000	0.000000	0.000000	-0.032923	-0.027698	0.321205	0.000000	0.000000	1.000000	141.000000	1.000000
15253.491050	0.098487	0.562152	0.001700	77.452866	10.879161	30.012302	0.000000	0.000000	0.000000	0.000000	0.000000	0.000000	-0.040302	-0.020434	0.320755	0.000000	0.000000	1.000000	141.000000	1.000000
15253.494384	0.098487	0.562152	0.001700	77.452866	10.879161	30.012302	0.000000	0.000000	0.000000	0.000000	0.000000	0.000000	-0.040302	-0.020434	0.320755	0.000000	0.000000	1.000000	141.000000	1.000000
15253.497717	0.098487	0.562152	0.001700	77.692009	10.978588	30.215624	0.000000	0.000000	0.000000	0.000000	0.000000	0.000000	-0.040302	-0.020434	0.320755	0.000000	0.000000	1.000000	141.000000	1.000000
15253.501050	0.098344	0.562022	0.002739	77.692009	10.978588	30.215624	0.000000	0.000000	0.000000	0.000000	0.000000	0.000000	-0.042696	-0.039034	0.311785	0.000000	0.000000	1.000000	141.000000	1.000000
15253.504384	0.098344	0.562022	0.002739	77.692009	10.978588	30.215624	0.000000	0.000000	0.000000	0.000000	0.000000	0.000000	-0.042696	-0.039034	0.311785	0.000000	0.000000	1.000000	141.000000	1.000000
15253.507717	0.098344	0.562022	0.002739	77.911743	11.073537	30.405937	0.000000	0.000000	0.000000	0.000000	0.000000	0.000000	-0.042696	-0.039034	0.311785	0.000000	0.000000	1.000000	141.000000	1.000000
15253.511050	0.098156	0.561880	0.003678	77.911743	11.073537	30.405937	0.000000	0.000000	0.000000	0.000000	0.000000	0.000000	-0.056403	-0.042516	0.281793	0.000000	0.000000	1.000000	141.000000	1.000000
15253.514384	0.098156	0.561880	0.003678	77.911743	11.073537	30.405937	0.000000	0.000000	0.000000	0.000000	0.000000	0.000000	-0.056403	-0.042516	0.281793	0.000000	0.000000	1.000000	141.000000	1.000000
15253.517717	0.098156	0.561880	0.003678	78.110527	11.147633	30.566006	0.000000	0.000000	0.000000	0.000000	0.000000	0.000000	-0.056403	-0.042516	0.281793	0.000000	0.000000	1.000000	141.000000	1.000000
15253.521050	0.097968	0.561701	0.004514	78.110527	11.147633	30.566006	0.000000	0.000000	0.000000	0.000000	0.000000	0.000000	-0.056562	-0.053644	0.250712	0.000000	0.000000	1.000000	141.000000	1.000000
15253.524384	0.097968	0.561701	0.004514	78.110527	11.147633	30.566006	0.000000	0.000000	0.000000	0.000000	0.000000	0.000000	-0.056562	-0.053644	0.250712	0.000000	0.000000	1.000000	141.000000	1.000000
15253.527717	0.097968	0.561701	0.004514	78.292099	11.151322	30.629078	0.000000	0.000000	0.000000	0.000000	0.000000	0.000000	-0.056562	-0.053644	0.250712	0.000000	0.000000	1.000000	141.000000	1.000000
15253.531050	0.097968	0.561701	0.004514	78.292099	11.151322	30.629078	0.000000	0.000000	0.000000	0.000000	0.000000	0.000000	-0.056562	-0.053644	0.250712	0.000000	0.000000	1.000000	141.000000	1.000000
15253.534384	0.097791	0.561503	0.005195	78.292099	11.151322	30.629078	0.000000	0.000000	0.000000	0.000000	0.000000	0.000000	-0.052945	-0.059692	0.204445	0.000000	0.000000	1.000000	141.000000	1.000000
15253.537717	0.097791	0.561503	0.005195	78.435677	11.100417	30.616522	0.000000	0.000000	0.000000	0.000000	0.000000	0.000000	-0.052945	-0.059692	0.204445	0.000000	0.000000	1.000000	141.000000	1.000000
15253.541050	0.097591	0.561319	0.005767	78.435677	11.100417	30.616522	0.000000	0.000000	0.000000	0.000000	0.000000	0.000000	-0.060153	-0.055174	0.171476	0.000000	0.000000	1.000000	141.000000	1.000000
15253.544384	0.097591	0.561319	0.005767	78.435677	11.100417	30.616522	0.000000	0.000000	0.000000	0.000000	0.000000	0.000000	-0.060153	-0.055174	0.171476	0.000000	0.000000	1.000000	141.000000	1.000000
15253.547717	0.097591	0.561319	0.005767	78.539223	11.061186	30.607376	0.000000	0.000000	0.000000	0.000000	0.000000	0.000000	-0.060153	-0.055174	0.171476	0.000000	0.000000	1.000000	141.000000	1.000000
15253.551050	0.097591	0.561319	0.005767	78.539223	11.061186	30.607376	0.000000	0.000000	0.000000	0.000000	0.000000	0.000000	-0.060153	-0.055174	0.171476	0.000000	0.000000	1.000000	141.000000	1.000000
15253.554384	0.097429	0.561133	0.006197	78.539223	11.061186	30.607376	0.000000	0.000000	0.000000	0.000000	0.000000	0.000000	-0.048590	-0.055747	0.129127	0.000000	0.000000	1.000000	141.000000	1.000000
15253.557717	0.097429	0.561133	0.006197	78.603371	11.028183	30.601669	0.000000	0.000000	0.000000	0.000000	0.000000	0.000000	-0.048590	-0.055747	0.129127	0.000000	0.000000	1.000000	141.000000	1.000000
15253.561050	0.097429	0.561133	0.006197	78.603371	11.028183	30.601669	0.000000	0.000000	0.000000	0.000000	0.000000	0.000000	-0.048590	-0.055747	0.129127	0.000000	0.000000	1.000000	141.000000	1.000000
15253.564384	0.097429	0.561133	0.006197	78.603371	11.028183	30.601669	0.000000	0.000000	0.000000	0.000000	0.000000	0.000000	-0.048590	-0.055747	0.129127	0.000000	0.000000	1.000000	141.000000	1.000000
15253.567717	0.097147	0.560862	0.006827	78.627327	11.004244	30.599518	0.000000	0.000000	0.000000	0.000000	0.000000	0.000000	-0.084495	-0.081329	0.188755	0.000000	0.000000	1.000000	141.000000	1.000000
15253.571050	0.097147	0.560862	0.006827	78.627327	11.004244	30.599518	0.000000	0.000000	0.000000	0.000000	0.000000	0.000000	0.000001	-0.000004	0.000000	0.000000	0.000000	1.000000	141.000000	1.000000
15253.574384	0.097147	0.560862	0.006827	78.627327	11.004244	30.599518	0.000000	0.000000	0.000000	0.000000	0.000000	0.000000	0.000001	-0.000004	0.000000	0.000000	0.000000	1.000000	141.000000	1.000000
15253.577717	0.097147	0.560862	0.006827	78.627342	10.987937	30.599527	0.000000	0.000000	0.000000	0.000000	0.000000	0.000000	0.000001	-0.000004	0.000000	0.000000	0.000000	1.000000	141.000000	1.000000
15253.581050	0.097147	0.560862	0.006827	78.627342	10.987937	30.599527	0.000000	0.000000	0.000000	0.000000	0.000000	0.000000	0.000001	-0.000004	0.000000	0.000000	0.000000	1.000000	141.000000	1.000000
15253.584384	0.097063	0.560777	0.007084	78.627342	10.987937	30.599527	0.000000	0.000000	0.000000	0.000000	0.000000	0.000000	-0.025215	-0.025291	0.077334	0.000000	0.000000	1.000000	141.000000	1.000000
15253.587717	0.097063	0.560777	0.007084	78.624229	10.977283	30.599764	0.000000	0.000000	0.000000	0.000000	0.000000	0.000000	-0.025215	-0.025291	0.077334	0.000000	0.000000	1.000000	141.000000	1.000000
15253.591050	0.097063	0.560777	0.007084	78.624229	10.977283	30.599764	0.000000	0.000000	0.000000	0.000000	0.000000	0.000000	-0.025215	-0.025291	0.077334	0.000000	0.000000	1.000000	141.000000	1.000000
15253.594384	0.097063	0.560777	0.007084	78.624229	10.977283	30.599764	0.000000	0.000000	0.000000	0.000000	0.000000	0.000000	-0.025215	-0.025291	0.077334	0.000000	0.000000	1.000000	141.000000	1.000000
15253.597717	0.097093	0.560704	0.007559	78.617943	10.977723	30.600214	0.000000	0.000000	0.000000	0.000000	0.000000	0.000000	0.009057	-0.022144	0.142448	0.000000	0.000000	1.000000	141.000000	1.000000
15253.601050	0.097093	0.560704	0.007559	78.617943	10.977723	30.600214	0.000000	0.000000	0.000000	0.000000	0.000000	0.000000	0.009057	-0.022144	0.142448	0.000000	0.000000	1.000000	141.000000	1.000000
15253.604384	0.097093	0.560704	0.007559	78.617943	10.977723	30.600214	0.000000	0.000000	0.000000	0.000000	0.000000	0.000000	0.009057	-0.022144	0.142448	0.000000	0.000000	1.000000	141.000000	1.000000
15253.607717	0.097093	0.560704	0.007559	78.611702	10.983612	30.600672	0.000000	0.000000	0.000000	0.000000	0.000000	0.000000	0.009057	-0.022144	0.142448	0.000000	0.000000	1.000000	141.000000	1.000000
15253.611050	0.097165	0.560679	0.007682	78.611702	10.983612	30.600672	0.000000	0.000000	0.000000	0.000000	0.000000	0.000000	0.021542	-0.007478	0.036978	0.000000	0.000000	1.000000	141.000000	1.000000
15253.614384	0.097165	0.560679	0.007682	78.611702	10.983612	30.600672	0.000000	0.000000	0.000000	0.000000	0.000000	0.000000	0.021542	-0.007478	0.036978	0.000000	0.000000	1.000000	141.000000	1.000000
15253.617717	0.097165	0.560679	0.007682	78.602295	10.989708	30.601345	0.000000	0.000000	0.000000	0.000000	0.000000	0.000000	0.021542	-0.007478	0.036978	0.000000	0.000000	1.000000	141.000000	1.000000
15253.621050	0.097239	0.560697	0.007818	78.602295	10.989708	30.601345	0.000000	0.000000	0.000000	0.000000	0.000000	0.000000	0.022300	0.005563	0.040550	0.000000	0.000000	1.000000	141.000000	1.000000
15253.624384	0.097239	0.560697	0.007818	78.602295	10.989708	30.601345	0.000000	0.000000	0.000000	0.000000	0.000000	0.000000	0.022300	0.005563	0.040550	0.000000	0.000000	1.000000	141.000000	1.000000
15253.627717	0.097239	0.560697	0.007818	78.592918	10.998542	30.602032	0.000000	0.000000	0.000000	0.000000	0.000000	0.000000	0.022300	0.005563	0.040550	0.000000	0.000000	1.000000	141.000000	1.000000
15253.631050	0.097239	0.560697	0.007818	78.592918	10.998542	30.602032	0.000000	0.000000	0.000000	0.000000	0.000000	0.000000	0.022300	0.005563	0.040550	0.000000	0.000000	1.000000	141.000000	1.000000
15253.634384	0.097321	0.560741	0.007879	78.592918	10.998542	30.602032	0.000000	0.000000	0.000000	0.000000	0.000000	0.000000	0.024597	0.013204	0.018460	0.000000	0.000000	1.000000	141.000000	1.000000
15253.637717	0.097321	0.560741	0.007879	78.583527	11.007372	30.602715	0.000000	0.000000	0.000000	0.000000	0.000000	0.000000	0.024597	0.013204	0.018460	0.000000	0.000000	1.000000	141.000000	1.000000
15253.641050	0.097321	0.560741	0.007879	78.583527	11.007372	30.602715	0.000000	0.000000	0.000000	0.000000	0.000000	0.000000	0.024597	0.013204	0.018460	0.000000	0.000000	1.000000	141.000000	1.000000
15253.644384	0.097321	0.560741	0.007879	78.583527	11.007372	30.602715	0.000000	0.000000	0.000000	0.000000	0.000000	0.000000	0.024597	0.013204	0.018460	0.000000	0.000000	1.000000	141.000000	1.000000
15253.647717	0.097511	0.560837	0.007906	78.577263	11.018686	30.603165	0.000000	0.000000	0.000000	0.000000	0.000000	0.000000	0.057027	0.028773	0.008189	0.000000	0.000000	1.000000	141.000000	1.000000
15253.651050	0.097511	0.560837	0.007906	78.577263	11.018686	30.603165	0.000000	0.000000	0.000000	0.000000	0.000000	0.000000	0.057027	0.028773	0.008189	0.000000	0.000000	1.000000	141.000000	1.000000
15253.654384	0.097511	0.560837	0.007906	78.577263	11.018686	30.603165	0.000000	0.000000	0.000000	0.000000	0.000000	0.000000	0.057027	0.028773	0.008189	0.000000	0.000000	1.000000	141.000000	1.000000
15253.657717	0.097511	0.560837	0.007906	78.571007	11.030012	30.603609	0.000000	0.000000	0.000000	0.000000	0.000000	0.000000	0.057027	0.028773	0.008189	0.000000	0.000000	1.000000	141.000000	1.000000
15253.661050	0.097601	0.560906	0.007894	78.571007	11.030012	30.603609	0.000000	0.000000	0.000000	0.000000	0.000000	0.000000	0.026893	0.020821	-0.003647	0.000000	0.000000	1.000000	141.000000	1.000000
15253.664384	0.097601	0.560906	0.007894	78.571007	11.030012	30.603609	0.000000	0.000000	0.000000	0.000000	0.000000	0.000000	0.026893	0.020821	-0.003647	0.000000	0.000000	1.000000	141.000000	1.000000
15253.667717	0.097601	0.560906	0.007894	78.561615	11.041557	30.604288	0.000000	0.000000	0.000000	0.000000	0.000000	0.000000	0.026893	0.020821	-0.003647	0.000000	0.000000	1.000000	141.000000	1.000000
15253.671050	0.097601	0.560906	0.007894	78.561615	11.041557	30.604288	0.000000	0.000000	0.000000	0.000000	0.000000	0.000000	0.026893	0.020821	-0.003647	0.000000	0.000000	1.000000	141.000000	1.000000
15253.674384	0.097665	0.560958	0.007869	78.561615	11.041557	30.604288	0.000000	0.000000	0.000000	0.000000	0.000000	0.000000	0.019170	0.015590	-0.007499	0.000000	0.000000	1.000000	141.000000	1.000000
15253.677717	0.097665	0.560958	0.007869	78.555351	11.052876	30.604740	0.000000	0.000000	0.000000	0.000000	0.000000	0.000000	0.019170	0.015590	-0.007499	0.000000	0.000000	1.000000	141.000000	1.000000
15253.681050	0.097665	0.560958	0.007869	78.555351	11.052876	30.604740	0.000000	0.000000	0.000000	0.000000	0.000000	0.000000	0.019170	0.015590	-0.007499	0.000000	0.000000	1.000000	141.000000	1.000000
15253.684384	0.097665	0.560958	0.007869	78.555351	11.052876	30.604740	0.000000	0.000000	0.000000	0.000000	0.000000	0.000000	0.019170	0.015590	-0.007499	0.000000	0.000000	1.000000	141.000000	1.000000
15253.687717	0.097854	0.561071	0.007782	78.549103	11.064198	30.605196	0.000000	0.000000	0.000000	0.000000	0.000000	0.000000	0.056750	0.033688	-0.026089	0.000000	0.000000	1.000000	141.000000	1.000000
15253.691050	0.097854	0.561071	0.007782	78.549103	11.064198	30.605196	0.000000	0.000000	0.000000	0.000000	0.000000	0.000000	0.056750	0.033688	-0.026089	0.000000	0.000000	1.000000	141.000000	1.000000
15253.694384	0.097854	0.561071	0.007782	78.549103	11.064198	30.605196	0.000000	0.000000	0.000000	0.000000	0.000000	0.000000	0.056750	0.033688	-0.026089	0.000000	0.000000	1.000000	141.000000	1.000000
15253.697717	0.097854	0.561071	0.007782	78.542824	11.075505	30.605627	0.000000	0.000000	0.000000	0.000000	0.000000	0.000000	0.056750	0.033688	-0.026089	0.000000	0.000000	1.000000	141.000000	1.000000
15253.701050	0.097935	0.561131	0.007730	78.542824	11.075505	30.605627	0.000000	0.000000	0.000000	0.000000	0.000000	0.000000	0.024329	0.018109	-0.015808	0.000000	0.000000	1.000000	141.000000	1.000000
15253.704384	0.097935	0.561131	0.007730	78.542824	11.075505	30.605627	0.000000	0.000000	0.000000	0.000000	0.000000	0.000000	0.024329	0.018109	-0.015808	0.000000	0.000000	1.000000	141.000000	1.000000
15253.707717	0.097935	0.561131	0.007730	78.539696	11.083886	30.605852	0.000000	0.000000	0.000000	0.000000	0.000000	0.000000	0.024329	0.018109	-0.015808	0.000000	0.000000	1.000000	141.000000	1.000000
15253.711050	0.097935	0.561131	0.007730	78.539696	11.083886	30.605852	0.000000	0.000000	0.000000	0.000000	0.000000	0.000000	0.024329	0.018109	-0.015808	0.000000	0.000000	1.000000	141.000000	1.000000
15253.714384	0.097964	0.561182	0.007646	78.539696	11.083886	30.605852	0.000000	0.000000	0.000000	0.000000	0.000000	0.000000	0.008528	0.015394	-0.025155	0.000000	0.000000	1.000000	141.000000	1.000000
15253.717717	0.097964	0.561182	0.007646	78.539696	11.086612	30.605864	0.000000	0.000000	0.000000	0.000000	0.000000	0.000000	0.008528	0.015394	-0.025155	0.000000	0.000000	1.000000	141.000000	1.000000
15253.721050	0.097964	0.561182	0.007646	78.539696	11.086612	30.605864	0.000000	0.000000	0.000000	0.000000	0.000000	0.000000	0.008528	0.015394	-0.025155	0.000000	0.000000	1.000000	141.000000	1.000000
15253.724384	0.097964	0.561182	0.007646	78.539696	11.086612	30.605864	0.000000	0.000000	0.000000	0.000000	0.000000	0.000000	0.008528	0.015394	-0.025155	0.000000	0.000000	1.000000	141.000000	1.000000
15253.727717	0.097947	0.561250	0.007457	78.539696	11.086612	30.605864	0.000000	0.000000	0.000000	0.000000	0.000000	0.000000	-0.005014	0.020287	-0.056595	0.000000	0.000000	1.000000	141.000000	1.000000
15253.731050	0.097947	0.561250	0.007457	78.539696	11.086612	30.605864	0.000000	0.000000	0.000000	0.000000	0.000000	0.000000	-0.005014	0.020287	-0.056595	0.000000	0.000000	1.000000	141.000000	1.000000
15253.734384	0.097947	0.561250	0.007457	78.539696	11.086612	30.605864	0.000000	0.000000	0.000000	0.000000	0.000000	0.000000	-0.005014	0.020287	-0.056595	0.000000	0.000000	1.000000	141.000000	1.000000
15253.737717	0.097947	0.561250	0.007457	78.539696	11.086612	30.605864	0.000000	0.000000	0.000000	0.000000	0.000000	0.000000	-0.005014	0.020287	-0.056595	0.000000	0.000000	1.000000	141.000000	1.000000
15253.741050	0.097923	0.561292	0.007342	78.539696	11.086612	30.605864	0.000000	0.000000	0.000000	0.000000	0.000000	0.000000	-0.007275	0.012644	-0.034504	0.000000	0.000000	1.000000	141.000000	1.000000
15253.744384	0.097923	0.561292	0.007342	78.539696	11.086612	30.605864	0.000000	0.000000	0.000000	0.000000	0.000000	0.000000	-0.007275	0.012644	-0.034504	0.000000	0.000000	1.000000	141.000000	1.000000
15253.747717	0.097923	0.561292	0.007342	78.539696	11.086612	30.605864	0.000000	0.000000	0.000000	0.000000	0.000000	0.000000	-0.007275	0.012644	-0.034504	0.000000	0.000000	1.000000	141.000000	1.000000
15253.751050	0.097923	0.561292	0.007342	78.539696	11.086612	30.605864	0.000000	0.000000	0.000000	0.000000	0.000000	0.000000	-0.007275	0.012644	-0.034504	0.000000	0.000000	1.000000	141.000000	1.000000
15253.754384	0.097899	0.561334	0.007227	78.539696	11.086612	30.605864	0.000000	0.000000	0.000000	0.000000	0.000000	0.000000	-0.007273	0.012654	-0.034508	0.000000	0.000000	1.000000	141.000000	1.000000
15253.757717	0.097899	0.561334	0.007227	78.539696	11.086612	30.605864	0.000000	0.000000	0.000000	0.000000	0.000000	0.000000	-0.007273	0.012654	-0.034508	0.000000	0.000000	1.000000	141.000000	1.000000
15253.761050	0.097899	0.561334	0.007227	78.539696	11.086612	30.605864	0.000000	0.000000	0.000000	0.000000	0.000000	0.000000	-0.007273	0.012654	-0.034508	0.000000	0.000000	1.000000	141.000000	1.000000
15253.764384	0.097899	0.561334	0.007227	78.539696	11.086612	30.605864	0.000000	0.000000	0.000000	0.000000	0.000000	0.000000	-0.007273	0.012654	-0.034508	0.000000	0.000000	1.000000	141.000000	1.000000
15253.767717	0.097872	0.561419	0.006992	78.539719	11.089338	30.605869	0.000000	0.000000	0.000000	0.000000	0.000000	0.000000	-0.007940	0.025263	-0.070419	0.000000	0.000000	1.000000	141.000000	1.000000
15253.771050	0.097872	0.561419	0.006992	78.539719	11.089338	30.605869	0.000000	0.000000	0.000000	0.000000	0.000000	0.000000	-0.007940	0.025263	-0.070419	0.000000	0.000000	1.000000	141.000000	1.000000
15253.774384	0.097872	0.561419	0.006992	78.539719	11.089338	30.605869	0.000000	0.000000	0.000000	0.000000	0.000000	0.000000	-0.007940	0.025263	-0.070419	0.000000	0.000000	1.000000	141.000000	1.000000
15253.777717	0.097872	0.561419	0.006992	78.539696	11.092056	30.605864	0.000000	0.000000	0.000000	0.000000	0.000000	0.000000	-0.007940	0.025263	-0.070419	0.000000	0.000000	1.000000	141.000000	1.000000
15253.781050	0.097887	0.561469	0.006845	78.539696	11.092056	30.605864	0.000000	0.000000	0.000000	0.000000	0.000000	0.000000	0.004483	0.015139	-0.044209	0.000000	0.000000	1.000000	141.000000	1.000000
15253.784384	0.097887	0.561469	0.006845	78.539696	11.092056	30.605864	0.000000	0.000000	0.000000	0.000000	0.000000	0.000000	0.004483	0.015139	-0.044209	0.000000	0.000000	1.000000	141.000000	1.000000
15253.787717	0.097887	0.561469	0.006845	78.539696	11.097492	30.605864	0.000000	0.000000	0.000000	0.000000	0.000000	0.000000	0.004483	0.015139	-0.044209	0.000000	0.000000	1.000000	141.000000	1.000000
15253.791050	0.097887	0.561469	0.006845	78.539696	11.097492	30.605864	0.000000	0.000000	0.000000	0.000000	0.000000	0.000000	0.004483	0.015139	-0.044209	0.000000	0.000000	1.000000	141.000000	1.000000
15253.794384	0.097880	0.561520	0.006702	78.539696	11.097492	30.605864	0.000000	0.000000	0.000000	0.000000	0.000000	0.000000	-0.002134	0.015136	-0.042819	0.000000	0.000000	1.000000	141.000000	1.000000
15253.797717	0.097880	0.561520	0.006702	78.539719	11.102937	30.605869	0.000000	0.000000	0.000000	0.000000	0.000000	0.000000	-0.002134	0.015136	-0.042819	0.000000	0.000000	1.000000	141.000000	1.000000
15253.801050	0.097880	0.561520	0.006702	78.539719	11.102937	30.605869	0.000000	0.000000	0.000000	0.000000	0.000000	0.000000	-0.002134	0.015136	-0.042819	0.000000	0.000000	1.000000	141.000000	1.000000
15253.804384	0.097880	0.561520	0.006702	78.539719	11.102937	30.605869	0.000000	0.000000	0.000000	0.000000	0.000000	0.000000	-0.002134	0.015136	-0.042819	0.000000	0.000000	1.000000	141.000000	1.000000
15253.807717	0.097850	0.561671	0.006342	78.536568	11.103148	30.606077	0.000000	0.000000	0.000000	0.000000	0.000000	0.000000	-0.009005	0.045529	-0.108045	0.000000	0.000000	1.000000	141.000000	1.000000
15253.811050	0.097850	0.561671	0.006342	78.536568	11.103148	30.606077	0.000000	0.000000	0.000000	0.000000	0.000000	0.000000	0.000000	0.000003	-0.000000	0.000000	0.000000	1.000000	141.000000	1.000000
15253.814384	0.097850	0.561671	0.006342	78.536568	11.103148	30.606077	0.000000	0.000000	0.000000	0.000000	0.000000	0.000000	0.000000	0.000003	-0.000000	0.000000	0.000000	1.000000	141.000000	1.000000
15253.817717	0.097850	0.561671	0.006342	78.533440	11.103382	30.606323	0.000000	0.000000	0.000000	0.000000	0.000000	0.000000	0.000000	0.000003	-0.000000	0.000000	0.000000	1.000000	141.000000	1.000000
15253.821050	0.097850	0.561671	0.006342	78.533440	11.103382	30.606323	0.000000	0.000000	0.000000	0.000000	0.000000	0.000000	0.000000	0.000003	-0.000000	0.000000	0.000000	1.000000	141.000000	1.000000
15253.824384	0.097815	0.561756	0.006175	78.533440	11.103382	30.606323	0.000000	0.000000	0.000000	0.000000	0.000000	0.000000	-0.010558	0.025363	-0.050026	0.000000	0.000000	1.000000	141.000000	1.000000
15253.827717	0.097815	0.561756	0.006175	78.530319	11.103591	30.606535	0.000000	0.000000	0.000000	0.000000	0.000000	0.000000	-0.010558	0.025363	-0.050026	0.000000	0.000000	1.000000	141.000000	1.000000
15253.831050	0.097815	0.561756	0.006175	78.530319	11.103591	30.606535	0.000000	0.000000	0.000000	0.000000	0.000000	0.000000	-0.010558	0.025363	-0.050026	0.000000	0.000000	1.000000	141.000000	1.000000
15253.834384	0.097815	0.561756	0.006175	78.530319	11.103591	30.606535	0.000000	0.000000	0.000000	0.000000	0.000000	0.000000	-0.010558	0.025363	-0.050026	0.000000	0.000000	1.000000	141.000000	1.000000
15253.837717	0.097703	0.561958	0.005754	78.527191	11.101095	30.606762	0.000000	0.000000	0.000000	0.000000	0.000000	0.000000	-0.033553	0.060652	-0.126327	0.000000	0.000000	1.000000	141.000000	1.000000
15253.841050	0.097703	0.561958	0.005754	78.527191	11.101095	30.606762	0.000000	0.000000	0.000000	0.000000	0.000000	0.000000	-0.033553	0.060652	-0.126327	0.000000	0.000000	1.000000	141.000000	1.000000
15253.844384	0.097703	0.561958	0.005754	78.527191	11.101095	30.606762	0.000000	0.000000	0.000000	0.000000	0.000000	0.000000	-0.033553	0.060652	-0.126327	0.000000	0.000000	1.000000	141.000000	1.000000
15253.847717	0.097703	0.561958	0.005754	78.517784	11.099024	30.607424	0.000000	0.000000	0.000000	0.000000	0.000000	0.000000	-0.033553	0.060652	-0.126327	0.000000	0.000000	1.000000	141.000000	1.000000
15253.851050	0.097648	0.562086	0.005604	78.517784	11.099024	30.607424	0.000000	0.000000	0.000000	0.000000	0.000000	0.000000	-0.016405	0.038285	-0.045118	0.000000	0.000000	1.000000	141.000000	1.000000
15253.854384	0.097648	0.562086	0.005604	78.517784	11.099024	30.607424	0.000000	0.000000	0.000000	0.000000	0.000000	0.000000	-0.016405	0.038285	-0.045118	0.000000	0.000000	1.000000	141.000000	1.000000
15253.857717	0.097648	0.562086	0.005604	78.508385	11.099678	30.608097	0.000000	0.000000	0.000000	0.000000	0.000000	0.000000	-0.016405	0.038285	-0.045118	0.000000	0.000000	1.000000	141.000000	1.000000
15253.861050	0.097619	0.562231	0.005466	78.508385	11.099678	30.608097	0.000000	0.000000	0.000000	0.000000	0.000000	0.000000	-0.008710	0.043489	-0.041294	0.000000	0.000000	1.000000	141.000000	1.000000
15253.864384	0.097619	0.562231	0.005466	78.508385	11.099678	30.608097	0.000000	0.000000	0.000000	0.000000	0.000000	0.000000	-0.008710	0.043489	-0.041294	0.000000	0.000000	1.000000	141.000000	1.000000
15253.867717	0.097619	0.562231	0.005466	78.495903	11.106009	30.609011	0.000000	0.000000	0.000000	0.000000	0.000000	0.000000	-0.008710	0.043489	-0.041294	0.000000	0.000000	1.000000	141.000000	1.000000
15253.871050	0.097619	0.562231	0.005466	78.495903	11.106009	30.609011	0.000000	0.000000	0.000000	0.000000	0.000000	0.000000	-0.008710	0.043489	-0.041294	0.000000	0.000000	1.000000	141.000000	1.000000
15253.874384	0.097639	0.562367	0.005342	78.495903	11.106009	30.609011	0.000000	0.000000	0.000000	0.000000	0.000000	0.000000	0.005917	0.040980	-0.037176	0.000000	0.000000	1.000000	141.000000	1.000000
15253.877717	0.097639	0.562367	0.005342	78.480209	11.115250	30.610098	0.000000	0.000000	0.000000	0.000000	0.000000	0.000000	0.005917	0.040980	-0.037176	0.000000	0.000000	1.000000	141.000000	1.000000
15253.881050	0.097639	0.562367	0.005342	78.480209	11.115250	30.610098	0.000000	0.000000	0.000000	0.000000	0.000000	0.000000	0.005917	0.040980	-0.037176	0.000000	0.000000	1.000000	141.000000	1.000000
15253.884384	0.097639	0.562367	0.005342	78.480209	11.115250	30.610098	0.000000	0.000000	0.000000	0.000000	0.000000	0.000000	0.005917	0.040980	-0.037176	0.000000	0.000000	1.000000	141.000000	1.000000
15253.887717	0.097788	0.562640	0.005071	78.467735	11.129729	30.611006	0.000000	0.000000	0.000000	0.000000	0.000000	0.000000	0.044722	0.081881	-0.081349	0.000000	0.000000	1.000000	141.000000	1.000000
15253.891050	0.097788	0.562640	0.005071	78.467735	11.129729	30.611006	0.000000	0.000000	0.000000	0.000000	0.000000	0.000000	0.044722	0.081881	-0.081349	0.000000	0.000000	1.000000	141.000000	1.000000
15253.894384	0.097788	0.562640	0.005071	78.467735	11.129729	30.611006	0.000000	0.000000	0.000000	0.000000	0.000000	0.000000	0.044722	0.081881	-0.081349	0.000000	0.000000	1.000000	141.000000	1.000000
15253.897717	0.097788	0.562640	0.005071	78.458344	11.152127	30.611654	0.000000	0.000000	0.000000	0.000000	0.000000	0.000000	0.044722	0.081881	-0.081349	0.000000	0.000000	1.000000	141.000000	1.000000
15253.901050	0.097926	0.562776	0.004856	78.458344	11.152127	30.611654	0.000000	0.000000	0.000000	0.000000	0.000000	0.000000	0.041329	0.040633	-0.064634	0.000000	0.000000	1.000000	141.000000	1.000000
15253.904384	0.097926	0.562776	0.004856	78.458344	11.152127	30.611654	0.000000	0.000000	0.000000	0.000000	0.000000	0.000000	0.041329	0.040633	-0.064634	0.000000	0.000000	1.000000	141.000000	1.000000
15253.907717	0.097926	0.562776	0.004856	78.452057	11.174330	30.612112	0.000000	0.000000	0.000000	0.000000	0.000000	0.000000	0.041329	0.040633	-0.064634	0.000000	0.000000	1.000000	141.000000	1.000000
15253.911050	0.098055	0.562902	0.004600	78.452057	11.174330	30.612112	0.000000	0.000000	0.000000	0.000000	0.000000	0.000000	0.038703	0.037818	-0.076800	0.000000	0.000000	1.000000	141.000000	1.000000
15253.914384	0.098055	0.562902	0.004600	78.452057	11.174330	30.612112	0.000000	0.000000	0.000000	0.000000	0.000000	0.000000	0.038703	0.037818	-0.076800	0.000000	0.000000	1.000000	141.000000	1.000000
15253.917717	0.098055	0.562902	0.004600	78.448936	11.196292	30.612318	0.000000	0.000000	0.000000	0.000000	0.000000	0.000000	0.038703	0.037818	-0.076800	0.000000	0.000000	1.000000	141.000000	1.000000
15253.921050	0.098055	0.562902	0.004600	78.448936	11.196292	30.612318	0.000000	0.000000	0.000000	0.000000	0.000000	0.000000	0.038703	0.037818	-0.076800	0.000000	0.000000	1.000000	141.000000	1.000000
15253.924384	0.098170	0.563026	0.004280	78.448936	11.196292	30.612318	0.000000	0.000000	0.000000	0.000000	0.000000	0.000000	0.034592	0.037462	-0.095884	0.000000	0.000000	1.000000	141.000000	1.000000
15253.927717	0.098170	0.563026	0.004280	78.448921	11.218062	30.612324	0.000000	0.000000	0.000000	0.000000	0.000000	0.000000	0.034592	0.037462	-0.095884	0.000000	0.000000	1.000000	141.000000	1.000000
15253.931050	0.098170	0.563026	0.004280	78.448921	11.218062	30.612324	0.000000	0.000000	0.000000	0.000000	0.000000	0.000000	0.034592	0.037462	-0.095884	0.000000	0.000000	1.000000	141.000000	1.000000
15253.934384	0.098170	0.563026	0.004280	78.448921	11.218062	30.612324	0.000000	0.000000	0.000000	0.000000	0.000000	0.000000	0.034592	0.037462	-0.095884	0.000000	0.000000	1.000000	141.000000	1.000000
15253.937717	0.098366	0.563249	0.003587	78.448959	11.237095	30.612328	0.000000	0.000000	0.000000	0.000000	0.000000	0.000000	0.058690	0.066669	-0.207815	0.000000	0.000000	1.000000	141.000000	1.000000
15253.941050	0.098366	0.563249	0.003587	78.448959	11.237095	30.612328	0.000000	0.000000	0.000000	0.000000	0.000000	0.000000	0.000001	0.000007	-0.000000	0.000000	0.000000	1.000000	141.000000	1.000000
15253.944384	0.098366	0.563249	0.003587	78.448959	11.237095	30.612328	0.000000	0.000000	0.000000	0.000000	0.000000	0.000000	0.000001	0.000007	-0.000000	0.000000	0.000000	1.000000	141.000000	1.000000
15253.947717	0.098366	0.563249	0.003587	78.448936	11.253409	30.612320	0.000000	0.000000	0.000000	0.000000	0.000000	0.000000	0.000001	0.000007	-0.000000	0.000000	0.000000	1.000000	141.000000	1.000000
15253.951050	0.098366	0.563249	0.003587	78.448936	11.253409	30.612320	0.000000	0.000000	0.000000	0.000000	0.000000	0.000000	0.000001	0.000007	-0.000000	0.000000	0.000000	1.000000	141.000000	1.000000
15253.954384	0.098438	0.563347	0.003282	78.448936	11.253409	30.612320	0.000000	0.000000	0.000000	0.000000	0.000000	0.000000	0.021619	0.029542	-0.091463	0.000000	0.000000	1.000000	141.000000	1.000000
15253.957717	0.098438	0.563347	0.003282	78.448936	11.272461	30.612328	0.000000	0.000000	0.000000	0.000000	0.000000	0.000000	0.021619	0.029542	-0.091463	0.000000	0.000000	1.000000	141.000000	1.000000
15253.961050	0.098438	0.563347	0.003282	78.448936	11.272461	30.612328	0.000000	0.000000	0.000000	0.000000	0.000000	0.000000	0.021619	0.029542	-0.091463	0.000000	0.000000	1.000000	141.000000	1.000000
15253.964384	0.098438	0.563347	0.003282	78.448936	11.272461	30.612328	0.000000	0.000000	0.000000	0.000000	0.000000	0.000000	0.021619	0.029542	-0.091463	0.000000	0.000000	1.000000	141.000000	1.000000
15253.967717	0.098616	0.563486	0.002834	78.448936	11.288777	30.612328	0.000000	0.000000	0.000000	0.000000	0.000000	0.000000	0.053460	0.041750	-0.134520	0.000000	0.000000	1.000000	141.000000	1.000000
15253.971050	0.098616	0.563486	0.002834	78.448936	11.288777	30.612328	0.000000	0.000000	0.000000	0.000000	0.000000	0.000000	0.053460	0.041750	-0.134520	0.000000	0.000000	1.000000	141.000000	1.000000
15253.974384	0.098616	0.563486	0.002834	78.448936	11.288777	30.612328	0.000000	0.000000	0.000000	0.000000	0.000000	0.000000	0.053460	0.041750	-0.134520	0.000000	0.000000	1.000000	141.000000	1.000000
15253.977717	0.098616	0.563486	0.002834	78.445801	11.302596	30.612556	0.000000	0.000000	0.000000	0.000000	0.000000	0.000000	0.053460	0.041750	-0.134520	0.000000	0.000000	1.000000	141.000000	1.000000
15253.981050	0.098704	0.563545	0.002713	78.445801	11.302596	30.612556	0.000000	0.000000	0.000000	0.000000	0.000000	0.000000	0.026447	0.017520	-0.036422	0.000000	0.000000	1.000000	141.000000	1.000000
15253.984384	0.098704	0.563545	0.002713	78.445801	11.302596	30.612556	0.000000	0.000000	0.000000	0.000000	0.000000	0.000000	0.026447	0.017520	-0.036422	0.000000	0.000000	1.000000	141.000000	1.000000
15253.987717	0.098704	0.563545	0.002713	78.448936	11.315975	30.612328	0.000000	0.000000	0.000000	0.000000	0.000000	0.000000	0.026447	0.017520	-0.036422	0.000000	0.000000	1.000000	141.000000	1.000000
15253.991050	0.098811	0.563560	0.002575	78.448936	11.315975	30.612328	0.000000	0.000000	0.000000	0.000000	0.000000	0.000000	0.032224	0.004538	-0.041352	0.000000	0.000000	1.000000	141.000000	1.000000
15253.994384	0.098811	0.563560	0.002575	78.448936	11.315975	30.612328	0.000000	0.000000	0.000000	0.000000	0.000000	0.000000	0.032224	0.004538	-0.041352	0.000000	0.000000	1.000000	141.000000	1.000000
15253.997717	0.098811	0.563560	0.002575	78.448959	11.338592	30.620436	0.000000	0.000000	0.000000	0.000000	0.000000	0.000000	0.032224	0.004538	-0.041352	0.000000	0.000000	1.000000	141.000000	1.000000
15254.001050	0.098811	0.563560	0.002575	78.448959	11.338592	30.620436	0.000000	0.000000	0.000000	0.000000	0.000000	0.000000	0.032224	0.004538	-0.041352	0.000000	0.000000	1.000000	141.000000	1.000000
15254.004384	0.098906	0.563584	0.002482	78.448959	11.338592	30.620436	0.000000	0.000000	0.000000	0.000000	0.000000	0.000000	0.028267	0.007338	-0.027810	0.000000	0.000000	1.000000	141.000000	1.000000
15254.007717	0.098906	0.563584	0.002482	78.452095	11.351970	30.620220	0.000000	0.000000	0.000000	0.000000	0.000000	0.000000	0.028267	0.007338	-0.027810	0.000000	0.000000	1.000000	141.000000	1.000000
15254.011050	0.098906	0.563584	0.002482	78.452095	11.351970	30.620220	0.000000	0.000000	0.000000	0.000000	0.000000	0.000000	0.028267	0.007338	-0.027810	0.000000	0.000000	1.000000	141.000000	1.000000
15254.014384	0.098906	0.563584	0.002482	78.452095	11.351970	30.620220	0.000000	0.000000	0.000000	0.000000	0.000000	0.000000	0.028267	0.007338	-0.027810	0.000000	0.000000	1.000000	141.000000	1.000000
15254.017717	0.099113	0.563590	0.002280	78.455246	11.374392	30.628132	0.000000	0.000000	0.000000	0.000000	0.000000	0.000000	0.062286	0.001728	-0.060566	0.000000	0.000000	1.000000	141.000000	1.000000
15254.021050	0.099113	0.563590	0.002280	78.455246	11.374392	30.628132	0.000000	0.000000	0.000000	0.000000	0.000000	0.000000	0.062286	0.001728	-0.060566	0.000000	0.000000	1.000000	141.000000	1.000000
15254.024384	0.099113	0.563590	0.002280	78.455246	11.374392	30.628132	0.000000	0.000000	0.000000	0.000000	0.000000	0.000000	0.062286	0.001728	-0.060566	0.000000	0.000000	1.000000	141.000000	1.000000
15254.027717	0.099113	0.563590	0.002280	78.464638	11.399093	30.635595	0.000000	0.000000	0.000000	0.000000	0.000000	0.000000	0.062286	0.001728	-0.060566	0.000000	0.000000	1.000000	141.000000	1.000000
15254.031050	0.099245	0.563554	0.002149	78.464638	11.399093	30.635595	0.000000	0.000000	0.000000	0.000000	0.000000	0.000000	0.039430	-0.010883	-0.039391	0.000000	0.000000	1.000000	141.000000	1.000000
15254.034384	0.099245	0.563554	0.002149	78.464638	11.399093	30.635595	0.000000	0.000000	0.000000	0.000000	0.000000	0.000000	0.039430	-0.010883	-0.039391	0.000000	0.000000	1.000000	141.000000	1.000000
15254.037717	0.099245	0.563554	0.002149	78.474052	11.414773	30.634945	0.000000	0.000000	0.000000	0.000000	0.000000	0.000000	0.039430	-0.010883	-0.039391	0.000000	0.000000	1.000000	141.000000	1.000000
15254.041050	0.099245	0.563554	0.002149	78.474052	11.414773	30.634945	0.000000	0.000000	0.000000	0.000000	0.000000	0.000000	0.039430	-0.010883	-0.039391	0.000000	0.000000	1.000000	141.000000	1.000000
15254.044384	0.099354	0.563518	0.002022	78.474052	11.414773	30.634945	0.000000	0.000000	0.000000	0.000000	0.000000	0.000000	0.032862	-0.010870	-0.037990	0.000000	0.000000	1.000000	141.000000	1.000000
15254.047717	0.099354	0.563518	0.002022	78.486572	11.436556	30.642202	0.000000	0.000000	0.000000	0.000000	0.000000	0.000000	0.032862	-0.010870	-0.037990	0.000000	0.000000	1.000000	141.000000	1.000000
15254.051050	0.099354	0.563518	0.002022	78.486572	11.436556	30.642202	0.000000	0.000000	0.000000	0.000000	0.000000	0.000000	0.032862	-0.010870	-0.037990	0.000000	0.000000	1.000000	141.000000	1.000000
15254.054384	0.099354	0.563518	0.002022	78.486572	11.436556	30.642202	0.000000	0.000000	0.000000	0.000000	0.000000	0.000000	0.032862	-0.010870	-0.037990	0.000000	0.000000	1.000000	141.000000	1.000000
15254.057717	0.099567	0.563384	0.001740	78.502251	11.455437	30.649279	0.000000	0.000000	0.000000	0.000000	0.000000	0.000000	0.063774	-0.039970	-0.084754	0.000000	0.000000	1.000000	141.000000	1.000000
15254.061050	0.099567	0.563384	0.001740	78.502251	11.455437	30.649279	0.000000	0.000000	0.000000	0.000000	0.000000	0.000000	0.000000	-0.000005	0.000000	0.000000	0.000000	1.000000	141.000000	1.000000
15254.064384	0.099567	0.563384	0.001740	78.502251	11.455437	30.649279	0.000000	0.000000	0.000000	0.000000	0.000000	0.000000	0.000000	-0.000005	0.000000	0.000000	0.000000	1.000000	141.000000	1.000000
15254.067717	0.099567	0.563384	0.001740	78.521095	11.485891	30.664305	0.000000	0.000000	0.000000	0.000000	0.000000	0.000000	0.000000	-0.000005	0.000000	0.000000	0.000000	1.000000	141.000000	1.000000
15254.071050	0.099567	0.563384	0.001740	78.521095	11.485891	30.664305	0.000000	0.000000	0.000000	0.000000	0.000000	0.000000	0.000000	-0.000005	0.000000	0.000000	0.000000	1.000000	141.000000	1.000000
15254.074384	0.099688	0.563270	0.001562	78.521095	11.485891	30.664305	0.000000	0.000000	0.000000	0.000000	0.000000	0.000000	0.036301	-0.034319	-0.053413	0.000000	0.000000	1.000000	141.000000	1.000000
15254.077717	0.099688	0.563270	0.001562	78.539833	11.503675	30.663015	0.000000	0.000000	0.000000	0.000000	0.000000	0.000000	0.036301	-0.034319	-0.053413	0.000000	0.000000	1.000000	141.000000	1.000000
15254.081050	0.099688	0.563270	0.001562	78.539833	11.503675	30.663015	0.000000	0.000000	0.000000	0.000000	0.000000	0.000000	0.036301	-0.034319	-0.053413	0.000000	0.000000	1.000000	141.000000	1.000000
15254.084384	0.099688	0.563270	0.001562	78.539833	11.503675	30.663015	0.000000	0.000000	0.000000	0.000000	0.000000	0.000000	0.036301	-0.034319	-0.053413	0.000000	0.000000	1.000000	141.000000	1.000000
15254.087717	0.099981	0.563076	0.001231	78.558640	11.526909	30.661751	0.000000	0.000000	0.000000	0.000000	0.000000	0.000000	0.087828	-0.058122	-0.099288	0.000000	0.000000	1.000000	141.000000	1.000000
15254.091050	0.099981	0.563076	0.001231	78.558640	11.526909	30.661751	0.000000	0.000000	0.000000	0.000000	0.000000	0.000000	0.087828	-0.058122	-0.099288	0.000000	0.000000	1.000000	141.000000	1.000000
15254.094384	0.099981	0.563076	0.001231	78.558640	11.526909	30.661751	0.000000	0.000000	0.000000	0.000000	0.000000	0.000000	0.087828	-0.058122	-0.099288	0.000000	0.000000	1.000000	141.000000	1.000000
15254.097717	0.099981	0.563076	0.001231	78.580544	11.547209	30.660261	0.000000	0.000000	0.000000	0.000000	0.000000	0.000000	0.087828	-0.058122	-0.099288	0.000000	0.000000	1.000000	141.000000	1.000000
15254.101050	0.100118	0.562970	0.001025	78.580544	11.547209	30.660261	0.000000	0.000000	0.000000	0.000000	0.000000	0.000000	0.041207	-0.031849	-0.061828	0.000000	0.000000	1.000000	141.000000	1.000000
15254.104384	0.100118	0.562970	0.001025	78.580544	11.547209	30.660261	0.000000	0.000000	0.000000	0.000000	0.000000	0.000000	0.041207	-0.031849	-0.061828	0.000000	0.000000	1.000000	141.000000	1.000000
15254.107717	0.100118	0.562970	0.001025	78.599304	11.564977	30.658960	0.000000	0.000000	0.000000	0.000000	0.000000	0.000000	0.041207	-0.031849	-0.061828	0.000000	0.000000	1.000000	141.000000	1.000000
15254.111050	0.100232	0.562890	0.000818	78.599304	11.564977	30.658960	0.000000	0.000000	0.000000	0.000000	0.000000	0.000000	0.034268	-0.024136	-0.062118	0.000000	0.000000	1.000000	141.000000	1.000000
15254.114384	0.100232	0.562890	0.000818	78.599304	11.564977	30.658960	0.000000	0.000000	0.000000	0.000000	0.000000	0.000000	0.034268	-0.024136	-0.062118	0.000000	0.000000	1.000000	141.000000	1.000000
15254.117717	0.100232	0.562890	0.000818	78.624382	11.582340	30.657263	0.000000	0.000000	0.000000	0.000000	0.000000	0.000000	0.034268	-0.024136	-0.062118	0.000000	0.000000	1.000000	141.000000	1.000000
15254.121050	0.100232	0.562890	0.000818	78.624382	11.582340	30.657263	0.000000	0.000000	0.000000	0.000000	0.000000	0.000000	0.034268	-0.024136	-0.062118	0.000000	0.000000	1.000000	141.000000	1.000000
15254.124384	0.100312	0.562782	0.000557	78.624382	11.582340	30.657263	0.000000	0.000000	0.000000	0.000000	0.000000	0.000000	0.023900	-0.032186	-0.078090	0.000000	0.000000	1.000000	141.000000	1.000000
15254.127717	0.100312	0.562782	0.000557	78.646278	11.594452	30.655737	0.000000	0.000000	0.000000	0.000000	0.000000	0.000000	0.023900	-0.032186	-0.078090	0.000000	0.000000	1.000000	141.000000	1.000000
15254.131050	0.100312	0.562782	0.000557	78.646278	11.594452	30.655737	0.000000	0.000000	0.000000	0.000000	0.000000	0.000000	0.023900	-0.032186	-0.078090	0.000000	0.000000	1.000000	141.000000	1.000000
15254.134384	0.100312	0.562782	0.000557	78.646278	11.594452	30.655737	0.000000	0.000000	0.000000	0.000000	0.000000	0.000000	0.023900	-0.032186	-0.078090	0.000000	0.000000	1.000000	141.000000	1.000000
15254.137717	0.100388	0.562643	-0.000030	78.668190	11.603845	30.654230	0.000000	0.000000	0.000000	0.000000	0.000000	0.000000	0.022824	-0.041693	-0.176097	0.000000	0.000000	1.000000	141.000000	1.000000
15254.141050	0.100388	0.562643	-0.000030	78.668190	11.603845	30.654230	0.000000	0.000000	0.000000	0.000000	0.000000	0.000000	0.022824	-0.041693	-0.176097	0.000000	0.000000	1.000000	141.000000	1.000000
15254.144384	0.100388	0.562643	-0.000030	78.668190	11.603845	30.654230	0.000000	0.000000	0.000000	0.000000	0.000000	0.000000	0.022824	-0.041693	-0.176097	0.000000	0.000000	1.000000	141.000000	1.000000
15254.147717	0.100388	0.562643	-0.000030	78.686935	11.610721	30.652912	0.000000	0.000000	0.000000	0.000000	0.000000	0.000000	0.022824	-0.041693	-0.176097	0.000000	0.000000	1.000000	141.000000	1.000000
15254.151050	0.100400	0.562587	-0.000287	78.686935	11.610721	30.652912	0.000000	0.000000	0.000000	0.000000	0.000000	0.000000	0.003504	-0.016802	-0.077233	0.000000	0.000000	1.000000	141.000000	1.000000
15254.154384	0.100400	0.562587	-0.000287	78.686935	11.610721	30.652912	0.000000	0.000000	0.000000	0.000000	0.000000	0.000000	0.003504	-0.016802	-0.077233	0.000000	0.000000	1.000000	141.000000	1.000000
15254.157717	0.100400	0.562587	-0.000287	78.705750	11.614891	30.651619	0.000000	0.000000	0.000000	0.000000	0.000000	0.000000	0.003504	-0.016802	-0.077233	0.000000	0.000000	1.000000	141.000000	1.000000
15254.161050	0.100400	0.562587	-0.000287	78.705750	11.614891	30.651619	0.000000	0.000000	0.000000	0.000000	0.000000	0.000000	0.003504	-0.016802	-0.077233	0.000000	0.000000	1.000000	141.000000	1.000000
15254.164384	0.100378	0.562573	-0.000592	78.705750	11.614891	30.651619	0.000000	0.000000	0.000000	0.000000	0.000000	0.000000	-0.006439	-0.004315	-0.091349	0.000000	0.000000	1.000000	141.000000	1.000000
15254.167717	0.100378	0.562573	-0.000592	78.718269	11.624909	30.650747	0.000000	0.000000	0.000000	0.000000	0.000000	0.000000	-0.006439	-0.004315	-0.091349	0.000000	0.000000	1.000000	141.000000	1.000000
15254.171050	0.100378	0.562573	-0.000592	78.718269	11.624909	30.650747	0.000000	0.000000	0.000000	0.000000	0.000000	0.000000	-0.006439	-0.004315	-0.091349	0.000000	0.000000	1.000000	141.000000	1.000000
15254.174384	0.100378	0.562573	-0.000592	78.718269	11.624909	30.650747	0.000000	0.000000	0.000000	0.000000	0.000000	0.000000	-0.006439	-0.004315	-0.091349	0.000000	0.000000	1.000000	141.000000	1.000000
15254.177717	0.100433	0.562596	-0.001167	78.724533	11.635352	30.650297	0.000000	0.000000	0.000000	0.000000	0.000000	0.000000	0.016494	0.007007	-0.172745	0.000000	0.000000	1.000000	141.000000	1.000000
15254.181050	0.100433	0.562596	-0.001167	78.724533	11.635352	30.650297	0.000000	0.000000	0.000000	0.000000	0.000000	0.000000	0.016494	0.007007	-0.172745	0.000000	0.000000	1.000000	141.000000	1.000000
15254.184384	0.100433	0.562596	-0.001167	78.724533	11.635352	30.650297	0.000000	0.000000	0.000000	0.000000	0.000000	0.000000	0.016494	0.007007	-0.172745	0.000000	0.000000	1.000000	141.000000	1.000000
15254.187717	0.100433	0.562596	-0.001167	78.727646	11.648740	30.650074	0.000000	0.000000	0.000000	0.000000	0.000000	0.000000	0.016494	0.007007	-0.172745	0.000000	0.000000	1.000000	141.000000	1.000000
15254.191050	0.100512	0.562677	-0.001427	78.727646	11.648740	30.650074	0.000000	0.000000	0.000000	0.000000	0.000000	0.000000	0.023692	0.024186	-0.077844	0.000000	0.000000	1.000000	141.000000	1.000000
15254.194384	0.100512	0.562677	-0.001427	78.727646	11.648740	30.650074	0.000000	0.000000	0.000000	0.000000	0.000000	0.000000	0.023692	0.024186	-0.077844	0.000000	0.000000	1.000000	141.000000	1.000000
15254.197717	0.100512	0.562677	-0.001427	78.725357	11.662549	30.650290	0.000000	0.000000	0.000000	0.000000	0.000000	0.000000	0.023692	0.024186	-0.077844	0.000000	0.000000	1.000000	141.000000	1.000000
15254.201050	0.100512	0.562677	-0.001427	78.725357	11.662549	30.650290	0.000000	0.000000	0.000000	0.000000	0.000000	0.000000	0.023692	0.024186	-0.077844	0.000000	0.000000	1.000000	141.000000	1.000000
15254.204384	0.100557	0.562767	-0.001636	78.725357	11.662549	30.650290	0.000000	0.000000	0.000000	0.000000	0.000000	0.000000	0.013357	0.026964	-0.062829	0.000000	0.000000	1.000000	141.000000	1.000000
15254.207717	0.100557	0.562767	-0.001636	78.715919	11.667618	30.642660	0.000000	0.000000	0.000000	0.000000	0.000000	0.000000	0.013357	0.026964	-0.062829	0.000000	0.000000	1.000000	141.000000	1.000000
15254.211050	0.100557	0.562767	-0.001636	78.715919	11.667618	30.642660	0.000000	0.000000	0.000000	0.000000	0.000000	0.000000	0.013357	0.026964	-0.062829	0.000000	0.000000	1.000000	141.000000	1.000000
15254.214384	0.100557	0.562767	-0.001636	78.715919	11.667618	30.642660	0.000000	0.000000	0.000000	0.000000	0.000000	0.000000	0.013357	0.026964	-0.062829	0.000000	0.000000	1.000000	141.000000	1.000000
15254.217717	0.100682	0.563016	-0.001990	78.698769	11.682505	30.643969	0.000000	0.000000	0.000000	0.000000	0.000000	0.000000	0.037753	0.074779	-0.106181	0.000000	0.000000	1.000000	141.000000	1.000000
15254.221050	0.100682	0.563016	-0.001990	78.698769	11.682505	30.643969	0.000000	0.000000	0.000000	0.000000	0.000000	0.000000	0.037753	0.074779	-0.106181	0.000000	0.000000	1.000000	141.000000	1.000000
15254.224384	0.100682	0.563016	-0.001990	78.698769	11.682505	30.643969	0.000000	0.000000	0.000000	0.000000	0.000000	0.000000	0.037753	0.074779	-0.106181	0.000000	0.000000	1.000000	141.000000	1.000000
15254.227717	0.100682	0.563016	-0.001990	78.673859	11.683441	30.637653	0.000000	0.000000	0.000000	0.000000	0.000000	0.000000	0.037753	0.074779	-0.106181	0.000000	0.000000	1.000000	141.000000	1.000000
15254.231050	0.100709	0.563159	-0.002074	78.673859	11.683441	30.637653	0.000000	0.000000	0.000000	0.000000	0.000000	0.000000	0.008024	0.043010	-0.025199	0.000000	1.000000	1.000000	141.000000	1.000000
15254.234384	0.100709	0.563159	-0.002074	78.673859	11.683441	30.637653	0.000000	0.000000	0.000000	0.000000	0.000000	0.000000	0.008024	0.043010	-0.025199	0.000000	1.000000	1.000000	141.000000	1.000000
