# Supplementary material for: Haptic Guidance Needs to Be Intuitive Not Just Informative to Improve Human Motor Accuracy
Source: PLoS One. 2016 Mar 16;11(3):e0150912. doi: 10.1371/journal.pone.0150912 (PMC4794196; doi:10.1371/journal.pone.0150912)
Supplement: S1 Data — (ZIP) [file pone.0150912.s001.zip › Subject6/exp1_0142.txt]

Time	PosX	PosY	PosZ	RotX	RotY	RotZ	ForceX	ForceY	ForceZ	MomentX	MomentY	MomentZ	VelocityX	VelocityY	VelocityZ	CalibratedWeight	ButtonDown	Condition	Trial	Visual
15255.616124	-0.001358	0.508429	0.250159	77.877968	52.384789	56.965603	0.000000	0.000000	0.000000	0.000000	0.000000	0.000000	0.030403	-0.088014	-0.088358	0.000000	1.000000	1.000000	142.000000	0.000000
15255.619457	-0.001257	0.508095	0.249836	77.903885	52.598469	57.182102	0.000000	0.000000	0.000000	0.000000	0.000000	0.000000	0.030393	-0.100225	-0.097075	0.000000	1.000000	1.000000	142.000000	0.000000
15255.622791	-0.001257	0.508095	0.249836	77.903885	52.598469	57.182102	0.000000	0.000000	0.000000	0.000000	0.000000	0.000000	0.030393	-0.100225	-0.097075	0.000000	1.000000	1.000000	142.000000	0.000000
15255.626124	-0.001257	0.508095	0.249836	77.903885	52.598469	57.182102	0.000000	0.000000	0.000000	0.000000	0.000000	0.000000	0.030393	-0.100225	-0.097075	0.000000	1.000000	1.000000	142.000000	0.000000
15255.629457	-0.001257	0.508095	0.249836	77.897255	52.724499	57.327225	0.000000	0.000000	0.000000	0.000000	0.000000	0.000000	0.030393	-0.100225	-0.097075	0.000000	1.000000	1.000000	142.000000	0.000000
15255.632791	-0.001089	0.507784	0.249558	77.897255	52.724499	57.327225	0.000000	0.000000	0.000000	0.000000	0.000000	0.000000	0.050473	-0.093328	-0.083410	0.000000	1.000000	1.000000	142.000000	0.000000
15255.636124	-0.001089	0.507784	0.249558	77.897255	52.724499	57.327225	0.000000	0.000000	0.000000	0.000000	0.000000	0.000000	0.050473	-0.093328	-0.083410	0.000000	1.000000	1.000000	142.000000	0.000000
15255.639457	-0.001089	0.507784	0.249558	77.842911	52.558037	57.189331	0.000000	0.000000	0.000000	0.000000	0.000000	0.000000	0.050473	-0.093328	-0.083410	0.000000	1.000000	1.000000	142.000000	0.000000
15255.642791	-0.001089	0.507784	0.249558	77.842911	52.558037	57.189331	0.000000	0.000000	0.000000	0.000000	0.000000	0.000000	0.050473	-0.093328	-0.083410	0.000000	1.000000	1.000000	142.000000	0.000000
15255.646124	-0.000887	0.507493	0.249294	77.842911	52.558037	57.189331	0.000000	0.000000	0.000000	0.000000	0.000000	0.000000	0.060488	-0.087145	-0.079191	0.000000	1.000000	1.000000	142.000000	0.000000
15255.649457	-0.000652	0.507205	0.249061	77.771294	52.009670	56.651871	0.000000	0.000000	0.000000	0.000000	0.000000	0.000000	0.070492	-0.086408	-0.069826	0.000000	1.000000	1.000000	142.000000	0.000000
15255.652791	-0.000652	0.507205	0.249061	77.771294	52.009670	56.651871	0.000000	0.000000	0.000000	0.000000	0.000000	0.000000	0.070492	-0.086408	-0.069826	0.000000	1.000000	1.000000	142.000000	0.000000
15255.656124	-0.000652	0.507205	0.249061	77.771294	52.009670	56.651871	0.000000	0.000000	0.000000	0.000000	0.000000	0.000000	0.070492	-0.086408	-0.069826	0.000000	1.000000	1.000000	142.000000	0.000000
15255.659457	-0.000652	0.507205	0.249061	77.675812	51.206326	55.851894	0.000000	0.000000	0.000000	0.000000	0.000000	0.000000	0.070492	-0.086408	-0.069826	0.000000	1.000000	1.000000	142.000000	0.000000
15255.662791	-0.000384	0.506960	0.248888	77.675812	51.206326	55.851894	0.000000	0.000000	0.000000	0.000000	0.000000	0.000000	0.080490	-0.073458	-0.051809	0.000000	1.000000	1.000000	142.000000	0.000000
15255.666124	-0.000384	0.506960	0.248888	77.675812	51.206326	55.851894	0.000000	0.000000	0.000000	0.000000	0.000000	0.000000	0.080490	-0.073458	-0.051809	0.000000	1.000000	1.000000	142.000000	0.000000
15255.669457	-0.000384	0.506960	0.248888	77.563080	50.313675	54.961296	0.000000	0.000000	0.000000	0.000000	0.000000	0.000000	0.080490	-0.073458	-0.051809	0.000000	1.000000	1.000000	142.000000	0.000000
15255.672791	-0.000384	0.506960	0.248888	77.563080	50.313675	54.961296	0.000000	0.000000	0.000000	0.000000	0.000000	0.000000	0.080490	-0.073458	-0.051809	0.000000	1.000000	1.000000	142.000000	0.000000
15255.676124	-0.000082	0.506738	0.248761	77.563080	50.313675	54.961296	0.000000	0.000000	0.000000	0.000000	0.000000	0.000000	0.090502	-0.066633	-0.038093	0.000000	1.000000	1.000000	142.000000	0.000000
15255.679457	0.000220	0.506537	0.248649	77.444046	49.417656	54.067261	0.000000	0.000000	0.000000	0.000000	0.000000	0.000000	0.090471	-0.060514	-0.033830	0.000000	1.000000	1.000000	142.000000	0.000000
15255.682791	0.000220	0.506537	0.248649	77.444046	49.417656	54.067261	0.000000	0.000000	0.000000	0.000000	0.000000	0.000000	0.090471	-0.060514	-0.033830	0.000000	1.000000	1.000000	142.000000	0.000000
15255.686124	0.000220	0.506537	0.248649	77.444046	49.417656	54.067261	0.000000	0.000000	0.000000	0.000000	0.000000	0.000000	0.090471	-0.060514	-0.033830	0.000000	1.000000	1.000000	142.000000	0.000000
15255.689457	0.000220	0.506537	0.248649	77.328026	48.585888	53.237946	0.000000	0.000000	0.000000	0.000000	0.000000	0.000000	0.090471	-0.060514	-0.033830	0.000000	1.000000	1.000000	142.000000	0.000000
15255.692791	0.000454	0.506376	0.248565	77.328026	48.585888	53.237946	0.000000	0.000000	0.000000	0.000000	0.000000	0.000000	0.070347	-0.048252	-0.025216	0.000000	1.000000	1.000000	142.000000	0.000000
15255.696124	0.000454	0.506376	0.248565	77.328026	48.585888	53.237946	0.000000	0.000000	0.000000	0.000000	0.000000	0.000000	0.070347	-0.048252	-0.025216	0.000000	1.000000	1.000000	142.000000	0.000000
15255.699457	0.000454	0.506376	0.248565	77.226135	47.876877	52.534019	0.000000	0.000000	0.000000	0.000000	0.000000	0.000000	0.070347	-0.048252	-0.025216	0.000000	1.000000	1.000000	142.000000	0.000000
15255.702791	0.000454	0.506376	0.248565	77.226135	47.876877	52.534019	0.000000	0.000000	0.000000	0.000000	0.000000	0.000000	0.070347	-0.048252	-0.025216	0.000000	1.000000	1.000000	142.000000	0.000000
15255.706124	0.000689	0.506253	0.248478	77.226135	47.876877	52.534019	0.000000	0.000000	0.000000	0.000000	0.000000	0.000000	0.070329	-0.036684	-0.026059	0.000000	1.000000	1.000000	142.000000	0.000000
15255.709457	0.000689	0.506253	0.248478	77.152512	47.376465	52.033730	0.000000	0.000000	0.000000	0.000000	0.000000	0.000000	0.070329	-0.036684	-0.026059	0.000000	1.000000	1.000000	142.000000	0.000000
15255.712791	0.000689	0.506253	0.248478	77.152512	47.376465	52.033730	0.000000	0.000000	0.000000	0.000000	0.000000	0.000000	0.070329	-0.036684	-0.026059	0.000000	1.000000	1.000000	142.000000	0.000000
15255.716124	0.000689	0.506253	0.248478	77.152512	47.376465	52.033730	0.000000	0.000000	0.000000	0.000000	0.000000	0.000000	0.070329	-0.036684	-0.026059	0.000000	1.000000	1.000000	142.000000	0.000000
15255.719457	0.000990	0.505984	0.248226	77.109589	47.078011	51.738403	0.000000	0.000000	0.000000	0.000000	0.000000	0.000000	0.090339	-0.080741	-0.075446	0.000000	1.000000	1.000000	142.000000	0.000000
15255.722791	0.000990	0.505984	0.248226	77.109589	47.078011	51.738403	0.000000	0.000000	0.000000	0.000000	0.000000	0.000000	0.090339	-0.080741	-0.075446	0.000000	1.000000	1.000000	142.000000	0.000000
15255.726124	0.000990	0.505984	0.248226	77.109589	47.078011	51.738403	0.000000	0.000000	0.000000	0.000000	0.000000	0.000000	0.090339	-0.080741	-0.075446	0.000000	1.000000	1.000000	142.000000	0.000000
15255.729457	0.000990	0.505984	0.248226	77.102448	47.005527	51.664387	0.000000	0.000000	0.000000	0.000000	0.000000	0.000000	0.090339	-0.080741	-0.075446	0.000000	1.000000	1.000000	142.000000	0.000000
15255.732791	0.001056	0.505856	0.248044	77.102448	47.005527	51.664387	0.000000	0.000000	0.000000	0.000000	0.000000	0.000000	0.020010	-0.038614	-0.054519	0.000000	1.000000	1.000000	142.000000	0.000000
15255.736124	0.001056	0.505856	0.248044	77.102448	47.005527	51.664387	0.000000	0.000000	0.000000	0.000000	0.000000	0.000000	0.020010	-0.038614	-0.054519	0.000000	1.000000	1.000000	142.000000	0.000000
15255.739457	0.001056	0.505856	0.248044	77.119858	47.082615	51.741985	0.000000	0.000000	0.000000	0.000000	0.000000	0.000000	0.020010	-0.038614	-0.054519	0.000000	1.000000	1.000000	142.000000	0.000000
15255.742791	0.001056	0.505856	0.248044	77.119858	47.082615	51.741985	0.000000	0.000000	0.000000	0.000000	0.000000	0.000000	0.020010	-0.038614	-0.054519	0.000000	1.000000	1.000000	142.000000	0.000000
15255.746124	0.001089	0.505761	0.247797	77.119858	47.082615	51.741985	0.000000	0.000000	0.000000	0.000000	0.000000	0.000000	0.009928	-0.028353	-0.074308	0.000000	1.000000	1.000000	142.000000	0.000000
15255.749457	0.001089	0.505761	0.247797	77.136917	47.162804	51.824238	0.000000	0.000000	0.000000	0.000000	0.000000	0.000000	0.009928	-0.028353	-0.074308	0.000000	0.000000	1.000000	142.000000	0.000000
15255.752791	0.001089	0.505761	0.247797	77.136917	47.162804	51.824238	0.000000	0.000000	0.000000	0.000000	0.000000	0.000000	0.009928	-0.028353	-0.074308	0.000000	0.000000	1.000000	142.000000	0.000000
15255.756124	0.001089	0.505761	0.247797	77.136917	47.162804	51.824238	0.000000	0.000000	0.000000	0.000000	0.000000	0.000000	0.009928	-0.028353	-0.074308	0.000000	0.000000	1.000000	142.000000	0.000000
15255.759457	0.001155	0.505781	0.247239	77.153938	47.248642	51.906708	0.000000	0.000000	0.000000	0.000000	0.000000	0.000000	0.019805	0.005875	-0.167369	0.000000	0.000000	1.000000	142.000000	0.000000
15255.762791	0.001155	0.505781	0.247239	77.153938	47.248642	51.906708	0.000000	0.000000	0.000000	0.000000	0.000000	0.000000	0.019805	0.005875	-0.167369	0.000000	0.000000	1.000000	142.000000	0.000000
15255.766124	0.001155	0.505781	0.247239	77.153938	47.248642	51.906708	0.000000	0.000000	0.000000	0.000000	0.000000	0.000000	0.019805	0.005875	-0.167369	0.000000	0.000000	1.000000	142.000000	0.000000
15255.769457	0.001155	0.505781	0.247239	77.170952	47.337418	51.989391	0.000000	0.000000	0.000000	0.000000	0.000000	0.000000	0.019805	0.005875	-0.167369	0.000000	0.000000	1.000000	142.000000	0.000000
15255.772791	0.001289	0.505911	0.246880	77.170952	47.337418	51.989391	0.000000	0.000000	0.000000	0.000000	0.000000	0.000000	0.039930	0.038948	-0.107789	0.000000	0.000000	1.000000	142.000000	0.000000
15255.776124	0.001289	0.505911	0.246880	77.170952	47.337418	51.989391	0.000000	0.000000	0.000000	0.000000	0.000000	0.000000	0.039930	0.038948	-0.107789	0.000000	0.000000	1.000000	142.000000	0.000000
15255.779457	0.001289	0.505911	0.246880	77.185837	47.419029	52.061924	0.000000	0.000000	0.000000	0.000000	0.000000	0.000000	0.039930	0.038948	-0.107789	0.000000	0.000000	1.000000	142.000000	0.000000
15255.782791	0.001289	0.505911	0.246880	77.185837	47.419029	52.061924	0.000000	0.000000	0.000000	0.000000	0.000000	0.000000	0.039930	0.038948	-0.107789	0.000000	0.000000	1.000000	142.000000	0.000000
15255.786124	0.001421	0.506092	0.246437	77.185837	47.419029	52.061924	0.000000	0.000000	0.000000	0.000000	0.000000	0.000000	0.039839	0.054540	-0.132866	0.000000	0.000000	1.000000	142.000000	0.000000
15255.789457	0.001554	0.506328	0.245942	77.202820	47.513668	52.145035	0.000000	0.000000	0.000000	0.000000	0.000000	0.000000	0.039754	0.070754	-0.148492	0.000000	0.000000	1.000000	142.000000	0.000000
15255.792791	0.001554	0.506328	0.245942	77.202820	47.513668	52.145035	0.000000	0.000000	0.000000	0.000000	0.000000	0.000000	0.039754	0.070754	-0.148492	0.000000	0.000000	1.000000	142.000000	0.000000
15255.796124	0.001554	0.506328	0.245942	77.202820	47.513668	52.145035	0.000000	0.000000	0.000000	0.000000	0.000000	0.000000	0.039754	0.070754	-0.148492	0.000000	0.000000	1.000000	142.000000	0.000000
15255.799457	0.001554	0.506328	0.245942	77.226105	47.641747	52.259640	0.000000	0.000000	0.000000	0.000000	0.000000	0.000000	0.039754	0.070754	-0.148492	0.000000	0.000000	1.000000	142.000000	0.000000
15255.802791	0.001753	0.506611	0.245299	77.226105	47.641747	52.259640	0.000000	0.000000	0.000000	0.000000	0.000000	0.000000	0.059599	0.084885	-0.192829	0.000000	0.000000	1.000000	142.000000	0.000000
15255.806124	0.001753	0.506611	0.245299	77.226105	47.641747	52.259640	0.000000	0.000000	0.000000	0.000000	0.000000	0.000000	0.059599	0.084885	-0.192829	0.000000	0.000000	1.000000	142.000000	0.000000
15255.809457	0.001917	0.506943	0.244540	77.253532	47.787933	52.395588	0.000000	0.000000	0.000000	0.000000	0.000000	0.000000	0.049399	0.099575	-0.227738	0.000000	0.000000	1.000000	142.000000	0.000000
15255.812791	0.001917	0.506943	0.244540	77.253532	47.787933	52.395588	0.000000	0.000000	0.000000	0.000000	0.000000	0.000000	0.049399	0.099575	-0.227738	0.000000	0.000000	1.000000	142.000000	0.000000
15255.816124	0.001917	0.506943	0.244540	77.253532	47.787933	52.395588	0.000000	0.000000	0.000000	0.000000	0.000000	0.000000	0.049399	0.099575	-0.227738	0.000000	0.000000	1.000000	142.000000	0.000000
15255.819457	0.002014	0.507319	0.243600	77.287262	47.957424	52.563770	0.000000	0.000000	0.000000	0.000000	0.000000	0.000000	0.029170	0.112777	-0.281910	0.000000	0.000000	1.000000	142.000000	0.000000
15255.822791	0.002014	0.507319	0.243600	77.287262	47.957424	52.563770	0.000000	0.000000	0.000000	0.000000	0.000000	0.000000	0.029170	0.112777	-0.281910	0.000000	0.000000	1.000000	142.000000	0.000000
15255.826124	0.002014	0.507319	0.243600	77.287262	47.957424	52.563770	0.000000	0.000000	0.000000	0.000000	0.000000	0.000000	0.029170	0.112777	-0.281910	0.000000	0.000000	1.000000	142.000000	0.000000
15255.829457	0.002177	0.507756	0.242461	77.329247	48.177261	52.775173	0.000000	0.000000	0.000000	0.000000	0.000000	0.000000	0.048837	0.131176	-0.341717	0.000000	0.000000	1.000000	142.000000	0.000000
15255.832791	0.002177	0.507756	0.242461	77.329247	48.177261	52.775173	0.000000	0.000000	0.000000	0.000000	0.000000	0.000000	0.048837	0.131176	-0.341717	0.000000	0.000000	1.000000	142.000000	0.000000
15255.836124	0.002177	0.507756	0.242461	77.329247	48.177261	52.775173	0.000000	0.000000	0.000000	0.000000	0.000000	0.000000	0.048837	0.131176	-0.341717	0.000000	0.000000	1.000000	142.000000	0.000000
15255.839457	0.002405	0.508274	0.241136	77.380035	48.460270	53.047096	0.000000	0.000000	0.000000	0.000000	0.000000	0.000000	0.068378	0.155381	-0.397571	0.000000	0.000000	1.000000	142.000000	0.000000
15255.842791	0.002405	0.508274	0.241136	77.380035	48.460270	53.047096	0.000000	0.000000	0.000000	0.000000	0.000000	0.000000	0.068378	0.155381	-0.397571	0.000000	0.000000	1.000000	142.000000	0.000000
15255.846124	0.002405	0.508274	0.241136	77.380035	48.460270	53.047096	0.000000	0.000000	0.000000	0.000000	0.000000	0.000000	0.068378	0.155381	-0.397571	0.000000	0.000000	1.000000	142.000000	0.000000
15255.849457	0.002731	0.508849	0.239576	77.436821	48.785168	53.353516	0.000000	0.000000	0.000000	0.000000	0.000000	0.000000	0.097616	0.172459	-0.467986	0.000000	0.000000	1.000000	142.000000	0.000000
15255.852791	0.002731	0.508849	0.239576	77.436821	48.785168	53.353516	0.000000	0.000000	0.000000	0.000000	0.000000	0.000000	0.097616	0.172459	-0.467986	0.000000	0.000000	1.000000	142.000000	0.000000
15255.856124	0.002731	0.508849	0.239576	77.436821	48.785168	53.353516	0.000000	0.000000	0.000000	0.000000	0.000000	0.000000	0.097616	0.172459	-0.467986	0.000000	0.000000	1.000000	142.000000	0.000000
15255.859457	0.003152	0.509538	0.237791	77.502899	49.159313	53.700573	0.000000	0.000000	0.000000	0.000000	0.000000	0.000000	0.126568	0.206609	-0.535541	0.000000	0.000000	1.000000	142.000000	0.000000
15255.862791	0.003152	0.509538	0.237791	77.502899	49.159313	53.700573	0.000000	0.000000	0.000000	0.000000	0.000000	0.000000	0.126568	0.206609	-0.535541	0.000000	0.000000	1.000000	142.000000	0.000000
15255.866124	0.003152	0.509538	0.237791	77.502899	49.159313	53.700573	0.000000	0.000000	0.000000	0.000000	0.000000	0.000000	0.126568	0.206609	-0.535541	0.000000	0.000000	1.000000	142.000000	0.000000
15255.869457	0.003768	0.510301	0.235780	77.574631	49.582905	54.084248	0.000000	0.000000	0.000000	0.000000	0.000000	0.000000	0.184772	0.228807	-0.603184	0.000000	0.000000	1.000000	142.000000	0.000000
15255.872791	0.003768	0.510301	0.235780	77.574631	49.582905	54.084248	0.000000	0.000000	0.000000	0.000000	0.000000	0.000000	0.184772	0.228807	-0.603184	0.000000	0.000000	1.000000	142.000000	0.000000
15255.876124	0.003768	0.510301	0.235780	77.574631	49.582905	54.084248	0.000000	0.000000	0.000000	0.000000	0.000000	0.000000	0.184772	0.228807	-0.603184	0.000000	0.000000	1.000000	142.000000	0.000000
15255.879457	0.004510	0.511118	0.233559	77.655952	50.079010	54.528126	0.000000	0.000000	0.000000	0.000000	0.000000	0.000000	0.222635	0.245166	-0.666330	0.000000	0.000000	1.000000	142.000000	0.000000
15255.882791	0.004510	0.511118	0.233559	77.655952	50.079010	54.528126	0.000000	0.000000	0.000000	0.000000	0.000000	0.000000	0.222635	0.245166	-0.666330	0.000000	0.000000	1.000000	142.000000	0.000000
15255.886124	0.004510	0.511118	0.233559	77.655952	50.079010	54.528126	0.000000	0.000000	0.000000	0.000000	0.000000	0.000000	0.222635	0.245166	-0.666330	0.000000	0.000000	1.000000	142.000000	0.000000
15255.889457	0.005409	0.512023	0.231089	77.744553	50.635983	55.023026	0.000000	0.000000	0.000000	0.000000	0.000000	0.000000	0.269625	0.271485	-0.741153	0.000000	0.000000	1.000000	142.000000	0.000000
15255.892791	0.005409	0.512023	0.231089	77.744553	50.635983	55.023026	0.000000	0.000000	0.000000	0.000000	0.000000	0.000000	0.269625	0.271485	-0.741153	0.000000	0.000000	1.000000	142.000000	0.000000
15255.896124	0.005409	0.512023	0.231089	77.744553	50.635983	55.023026	0.000000	0.000000	0.000000	0.000000	0.000000	0.000000	0.269625	0.271485	-0.741153	0.000000	0.000000	1.000000	142.000000	0.000000
15255.899457	0.006462	0.512958	0.228386	77.841660	51.257229	55.565407	0.000000	0.000000	0.000000	0.000000	0.000000	0.000000	0.315841	0.280564	-0.810902	0.000000	0.000000	1.000000	142.000000	0.000000
15255.902791	0.006462	0.512958	0.228386	77.841660	51.257229	55.565407	0.000000	0.000000	0.000000	0.000000	0.000000	0.000000	0.315841	0.280564	-0.810902	0.000000	0.000000	1.000000	142.000000	0.000000
15255.906124	0.006462	0.512958	0.228386	77.841660	51.257229	55.565407	0.000000	0.000000	0.000000	0.000000	0.000000	0.000000	0.315841	0.280564	-0.810902	0.000000	0.000000	1.000000	142.000000	0.000000
15255.909457	0.007730	0.513993	0.225406	77.954163	51.924778	56.137730	0.000000	0.000000	0.000000	0.000000	0.000000	0.000000	0.380453	0.310625	-0.893809	0.000000	0.000000	1.000000	142.000000	0.000000
15255.912791	0.007730	0.513993	0.225406	77.954163	51.924778	56.137730	0.000000	0.000000	0.000000	0.000000	0.000000	0.000000	0.380453	0.310625	-0.893809	0.000000	0.000000	1.000000	142.000000	0.000000
15255.916124	0.007730	0.513993	0.225406	77.954163	51.924778	56.137730	0.000000	0.000000	0.000000	0.000000	0.000000	0.000000	0.380453	0.310625	-0.893809	0.000000	0.000000	1.000000	142.000000	0.000000
15255.919457	0.009113	0.515054	0.222186	78.109169	52.595108	56.678223	0.000000	0.000000	0.000000	0.000000	0.000000	0.000000	0.414825	0.318171	-0.966160	0.000000	0.000000	1.000000	142.000000	0.000000
15255.922791	0.009113	0.515054	0.222186	78.109169	52.595108	56.678223	0.000000	0.000000	0.000000	0.000000	0.000000	0.000000	0.414825	0.318171	-0.966160	0.000000	0.000000	1.000000	142.000000	0.000000
15255.926124	0.009113	0.515054	0.222186	78.109169	52.595108	56.678223	0.000000	0.000000	0.000000	0.000000	0.000000	0.000000	0.414825	0.318171	-0.966160	0.000000	0.000000	1.000000	142.000000	0.000000
15255.929457	0.010575	0.516157	0.218735	78.309746	53.213596	57.305740	0.000000	0.000000	0.000000	0.000000	0.000000	0.000000	0.438626	0.330989	-1.035183	0.000000	0.000000	1.000000	142.000000	0.000000
15255.932791	0.010575	0.516157	0.218735	78.309746	53.213596	57.305740	0.000000	0.000000	0.000000	0.000000	0.000000	0.000000	0.438626	0.330989	-1.035183	0.000000	0.000000	1.000000	142.000000	0.000000
15255.936124	0.010575	0.516157	0.218735	78.309746	53.213596	57.305740	0.000000	0.000000	0.000000	0.000000	0.000000	0.000000	0.438626	0.330989	-1.035183	0.000000	0.000000	1.000000	142.000000	0.000000
15255.939457	0.012113	0.517337	0.215047	78.559227	53.681396	58.330006	0.000000	0.000000	0.000000	0.000000	0.000000	0.000000	0.461493	0.353966	-1.106468	0.000000	0.000000	1.000000	142.000000	0.000000
15255.942791	0.012113	0.517337	0.215047	78.559227	53.681396	58.330006	0.000000	0.000000	0.000000	0.000000	0.000000	0.000000	0.461493	0.353966	-1.106468	0.000000	0.000000	1.000000	142.000000	0.000000
15255.946124	0.012113	0.517337	0.215047	78.559227	53.681396	58.330006	0.000000	0.000000	0.000000	0.000000	0.000000	0.000000	0.461493	0.353966	-1.106468	0.000000	0.000000	1.000000	142.000000	0.000000
15255.949457	0.013757	0.518540	0.211171	78.841187	53.788349	59.124134	0.000000	0.000000	0.000000	0.000000	0.000000	0.000000	0.493223	0.360850	-1.162645	0.000000	0.000000	1.000000	142.000000	0.000000
15255.952791	0.013757	0.518540	0.211171	78.841187	53.788349	59.124134	0.000000	0.000000	0.000000	0.000000	0.000000	0.000000	0.493223	0.360850	-1.162645	0.000000	0.000000	1.000000	142.000000	0.000000
15255.956124	0.013757	0.518540	0.211171	78.841187	53.788349	59.124134	0.000000	0.000000	0.000000	0.000000	0.000000	0.000000	0.493223	0.360850	-1.162645	0.000000	0.000000	1.000000	142.000000	0.000000
15255.959457	0.015536	0.519839	0.207131	79.115410	53.573788	59.228909	0.000000	0.000000	0.000000	0.000000	0.000000	0.000000	0.533499	0.389725	-1.212045	0.000000	0.000000	1.000000	142.000000	0.000000
15255.962791	0.015536	0.519839	0.207131	79.115410	53.573788	59.228909	0.000000	0.000000	0.000000	0.000000	0.000000	0.000000	0.533499	0.389725	-1.212045	0.000000	0.000000	1.000000	142.000000	0.000000
15255.966124	0.015536	0.519839	0.207131	79.115410	53.573788	59.228909	0.000000	0.000000	0.000000	0.000000	0.000000	0.000000	0.533499	0.389725	-1.212045	0.000000	0.000000	1.000000	142.000000	0.000000
15255.969457	0.017414	0.521234	0.202957	79.325951	53.161194	59.162922	0.000000	0.000000	0.000000	0.000000	0.000000	0.000000	0.563361	0.418524	-1.252102	0.000000	0.000000	1.000000	142.000000	0.000000
15255.972791	0.017414	0.521234	0.202957	79.325951	53.161194	59.162922	0.000000	0.000000	0.000000	0.000000	0.000000	0.000000	0.563361	0.418524	-1.252102	0.000000	0.000000	1.000000	142.000000	0.000000
15255.976124	0.017414	0.521234	0.202957	79.325951	53.161194	59.162922	0.000000	0.000000	0.000000	0.000000	0.000000	0.000000	0.563361	0.418524	-1.252102	0.000000	0.000000	1.000000	142.000000	0.000000
15255.979457	0.019418	0.522718	0.198612	79.440971	52.486881	59.185215	0.000000	0.000000	0.000000	0.000000	0.000000	0.000000	0.601182	0.445268	-1.303709	0.000000	0.000000	1.000000	142.000000	0.000000
15255.982791	0.019418	0.522718	0.198612	79.440971	52.486881	59.185215	0.000000	0.000000	0.000000	0.000000	0.000000	0.000000	0.601182	0.445268	-1.303709	0.000000	0.000000	1.000000	142.000000	0.000000
15255.986124	0.019418	0.522718	0.198612	79.440971	52.486881	59.185215	0.000000	0.000000	0.000000	0.000000	0.000000	0.000000	0.601182	0.445268	-1.303709	0.000000	0.000000	1.000000	142.000000	0.000000
15255.989457	0.021545	0.524295	0.194159	79.494194	51.713352	59.413113	0.000000	0.000000	0.000000	0.000000	0.000000	0.000000	0.638257	0.472965	-1.335771	0.000000	0.000000	1.000000	142.000000	0.000000
15255.992791	0.021545	0.524295	0.194159	79.494194	51.713352	59.413113	0.000000	0.000000	0.000000	0.000000	0.000000	0.000000	0.638257	0.472965	-1.335771	0.000000	0.000000	1.000000	142.000000	0.000000
15255.996124	0.021545	0.524295	0.194159	79.494194	51.713352	59.413113	0.000000	0.000000	0.000000	0.000000	0.000000	0.000000	0.638257	0.472965	-1.335771	0.000000	0.000000	1.000000	142.000000	0.000000
15255.999457	0.023822	0.525976	0.189576	79.509865	50.766716	59.149147	0.000000	0.000000	0.000000	0.000000	0.000000	0.000000	0.683054	0.504421	-1.374843	0.000000	0.000000	1.000000	142.000000	0.000000
15256.002791	0.023822	0.525976	0.189576	79.509865	50.766716	59.149147	0.000000	0.000000	0.000000	0.000000	0.000000	0.000000	0.683054	0.504421	-1.374843	0.000000	0.000000	1.000000	142.000000	0.000000
15256.006124	0.023822	0.525976	0.189576	79.509865	50.766716	59.149147	0.000000	0.000000	0.000000	0.000000	0.000000	0.000000	0.683054	0.504421	-1.374843	0.000000	0.000000	1.000000	142.000000	0.000000
15256.009457	0.026215	0.527747	0.184915	79.528793	49.664349	58.854736	0.000000	0.000000	0.000000	0.000000	0.000000	0.000000	0.717775	0.531120	-1.398309	0.000000	0.000000	1.000000	142.000000	0.000000
15256.012791	0.026215	0.527747	0.184915	79.528793	49.664349	58.854736	0.000000	0.000000	0.000000	0.000000	0.000000	0.000000	0.717775	0.531120	-1.398309	0.000000	0.000000	1.000000	142.000000	0.000000
15256.016124	0.026215	0.527747	0.184915	79.528793	49.664349	58.854736	0.000000	0.000000	0.000000	0.000000	0.000000	0.000000	0.717775	0.531120	-1.398309	0.000000	0.000000	1.000000	142.000000	0.000000
15256.019457	0.028688	0.529618	0.180155	79.578247	48.338573	58.524483	0.000000	0.000000	0.000000	0.000000	0.000000	0.000000	0.741905	0.561500	-1.427986	0.000000	0.000000	1.000000	142.000000	0.000000
15256.022791	0.028688	0.529618	0.180155	79.578247	48.338573	58.524483	0.000000	0.000000	0.000000	0.000000	0.000000	0.000000	0.741905	0.561500	-1.427986	0.000000	0.000000	1.000000	142.000000	0.000000
15256.026124	0.028688	0.529618	0.180155	79.578247	48.338573	58.524483	0.000000	0.000000	0.000000	0.000000	0.000000	0.000000	0.741905	0.561500	-1.427986	0.000000	0.000000	1.000000	142.000000	0.000000
15256.029457	0.031240	0.531576	0.175349	79.698631	46.667664	57.816383	0.000000	0.000000	0.000000	0.000000	0.000000	0.000000	0.765688	0.587427	-1.441841	0.000000	0.000000	1.000000	142.000000	0.000000
15256.032791	0.031240	0.531576	0.175349	79.698631	46.667664	57.816383	0.000000	0.000000	0.000000	0.000000	0.000000	0.000000	0.765688	0.587427	-1.441841	0.000000	0.000000	1.000000	142.000000	0.000000
15256.036124	0.031240	0.531576	0.175349	79.698631	46.667664	57.816383	0.000000	0.000000	0.000000	0.000000	0.000000	0.000000	0.765688	0.587427	-1.441841	0.000000	0.000000	1.000000	142.000000	0.000000
15256.039457	0.033839	0.533584	0.170501	79.898117	44.633095	56.489590	0.000000	0.000000	0.000000	0.000000	0.000000	0.000000	0.779641	0.602203	-1.454423	0.000000	0.000000	1.000000	142.000000	0.000000
15256.042791	0.033839	0.533584	0.170501	79.898117	44.633095	56.489590	0.000000	0.000000	0.000000	0.000000	0.000000	0.000000	0.779641	0.602203	-1.454423	0.000000	0.000000	1.000000	142.000000	0.000000
15256.046124	0.033839	0.533584	0.170501	79.898117	44.633095	56.489590	0.000000	0.000000	0.000000	0.000000	0.000000	0.000000	0.779641	0.602203	-1.454423	0.000000	0.000000	1.000000	142.000000	0.000000
15256.049457	0.036512	0.535692	0.165620	80.144676	42.330799	54.770714	0.000000	0.000000	0.000000	0.000000	0.000000	0.000000	0.801921	0.632384	-1.464312	0.000000	0.000000	1.000000	142.000000	0.000000
15256.052791	0.036512	0.535692	0.165620	80.144676	42.330799	54.770714	0.000000	0.000000	0.000000	0.000000	0.000000	0.000000	0.801921	0.632384	-1.464312	0.000000	0.000000	1.000000	142.000000	0.000000
15256.056124	0.036512	0.535692	0.165620	80.144676	42.330799	54.770714	0.000000	0.000000	0.000000	0.000000	0.000000	0.000000	0.801921	0.632384	-1.464312	0.000000	0.000000	1.000000	142.000000	0.000000
15256.059457	0.039288	0.537868	0.160743	80.416100	39.951935	52.901531	0.000000	0.000000	0.000000	0.000000	0.000000	0.000000	0.832854	0.652982	-1.463045	0.000000	0.000000	1.000000	142.000000	0.000000
15256.062791	0.039288	0.537868	0.160743	80.416100	39.951935	52.901531	0.000000	0.000000	0.000000	0.000000	0.000000	0.000000	0.832854	0.652982	-1.463045	0.000000	0.000000	1.000000	142.000000	0.000000
15256.066124	0.039288	0.537868	0.160743	80.416100	39.951935	52.901531	0.000000	0.000000	0.000000	0.000000	0.000000	0.000000	0.832854	0.652982	-1.463045	0.000000	0.000000	1.000000	142.000000	0.000000
15256.069457	0.042130	0.540102	0.155799	80.667923	37.722420	51.038368	0.000000	0.000000	0.000000	0.000000	0.000000	0.000000	0.852624	0.670191	-1.483258	0.000000	0.000000	1.000000	142.000000	0.000000
15256.072791	0.042130	0.540102	0.155799	80.667923	37.722420	51.038368	0.000000	0.000000	0.000000	0.000000	0.000000	0.000000	0.852624	0.670191	-1.483258	0.000000	0.000000	1.000000	142.000000	0.000000
15256.076124	0.042130	0.540102	0.155799	80.667923	37.722420	51.038368	0.000000	0.000000	0.000000	0.000000	0.000000	0.000000	0.852624	0.670191	-1.483258	0.000000	0.000000	1.000000	142.000000	0.000000
15256.079457	0.045038	0.542415	0.150838	80.896507	35.812500	49.462864	0.000000	0.000000	0.000000	0.000000	0.000000	0.000000	0.872464	0.693857	-1.488286	0.000000	0.000000	1.000000	142.000000	0.000000
15256.082791	0.045038	0.542415	0.150838	80.896507	35.812500	49.462864	0.000000	0.000000	0.000000	0.000000	0.000000	0.000000	0.872464	0.693857	-1.488286	0.000000	0.000000	1.000000	142.000000	0.000000
15256.086124	0.045038	0.542415	0.150838	80.896507	35.812500	49.462864	0.000000	0.000000	0.000000	0.000000	0.000000	0.000000	0.872464	0.693857	-1.488286	0.000000	0.000000	1.000000	142.000000	0.000000
15256.089457	0.047951	0.544785	0.145848	81.097816	34.219700	48.166351	0.000000	0.000000	0.000000	0.000000	0.000000	0.000000	0.873907	0.711132	-1.497080	0.000000	0.000000	1.000000	142.000000	0.000000
15256.092791	0.047951	0.544785	0.145848	81.097816	34.219700	48.166351	0.000000	0.000000	0.000000	0.000000	0.000000	0.000000	0.873907	0.711132	-1.497080	0.000000	0.000000	1.000000	142.000000	0.000000
15256.096124	0.047951	0.544785	0.145848	81.097816	34.219700	48.166351	0.000000	0.000000	0.000000	0.000000	0.000000	0.000000	0.873907	0.711132	-1.497080	0.000000	0.000000	1.000000	142.000000	0.000000
15256.099457	0.050866	0.547225	0.140807	81.284088	32.942051	47.080612	0.000000	0.000000	0.000000	0.000000	0.000000	0.000000	0.874315	0.731879	-1.512264	0.000000	0.000000	1.000000	142.000000	0.000000
15256.102791	0.050866	0.547225	0.140807	81.284088	32.942051	47.080612	0.000000	0.000000	0.000000	0.000000	0.000000	0.000000	0.874315	0.731879	-1.512264	0.000000	0.000000	1.000000	142.000000	0.000000
15256.106124	0.050866	0.547225	0.140807	81.284088	32.942051	47.080612	0.000000	0.000000	0.000000	0.000000	0.000000	0.000000	0.874315	0.731879	-1.512264	0.000000	0.000000	1.000000	142.000000	0.000000
15256.109457	0.053751	0.549731	0.135717	81.464958	31.940454	46.256500	0.000000	0.000000	0.000000	0.000000	0.000000	0.000000	0.865653	0.751733	-1.526938	0.000000	0.000000	1.000000	142.000000	0.000000
15256.112791	0.053751	0.549731	0.135717	81.464958	31.940454	46.256500	0.000000	0.000000	0.000000	0.000000	0.000000	0.000000	0.865653	0.751733	-1.526938	0.000000	0.000000	1.000000	142.000000	0.000000
15256.116124	0.053751	0.549731	0.135717	81.464958	31.940454	46.256500	0.000000	0.000000	0.000000	0.000000	0.000000	0.000000	0.865653	0.751733	-1.526938	0.000000	0.000000	1.000000	142.000000	0.000000
15256.119457	0.056551	0.552268	0.130589	81.641426	30.934792	46.010963	0.000000	0.000000	0.000000	0.000000	0.000000	0.000000	0.839987	0.761114	-1.538600	0.000000	0.000000	1.000000	142.000000	0.000000
15256.122791	0.056551	0.552268	0.130589	81.641426	30.934792	46.010963	0.000000	0.000000	0.000000	0.000000	0.000000	0.000000	0.839987	0.761114	-1.538600	0.000000	0.000000	1.000000	142.000000	0.000000
15256.126124	0.056551	0.552268	0.130589	81.641426	30.934792	46.010963	0.000000	0.000000	0.000000	0.000000	0.000000	0.000000	0.839987	0.761114	-1.538600	0.000000	0.000000	1.000000	142.000000	0.000000
15256.129457	0.059238	0.554834	0.125425	81.808800	29.721258	45.496883	0.000000	0.000000	0.000000	0.000000	0.000000	0.000000	0.806080	0.769878	-1.549184	0.000000	0.000000	1.000000	142.000000	0.000000
15256.132791	0.059238	0.554834	0.125425	81.808800	29.721258	45.496883	0.000000	0.000000	0.000000	0.000000	0.000000	0.000000	0.806080	0.769878	-1.549184	0.000000	0.000000	1.000000	142.000000	0.000000
15256.136124	0.059238	0.554834	0.125425	81.808800	29.721258	45.496883	0.000000	0.000000	0.000000	0.000000	0.000000	0.000000	0.806080	0.769878	-1.549184	0.000000	0.000000	1.000000	142.000000	0.000000
15256.139457	0.061868	0.557428	0.120221	81.962975	28.375774	44.492985	0.000000	0.000000	0.000000	0.000000	0.000000	0.000000	0.788904	0.778009	-1.561199	0.000000	0.000000	1.000000	142.000000	0.000000
15256.142791	0.061868	0.557428	0.120221	81.962975	28.375774	44.492985	0.000000	0.000000	0.000000	0.000000	0.000000	0.000000	0.788904	0.778009	-1.561199	0.000000	0.000000	1.000000	142.000000	0.000000
15256.146124	0.061868	0.557428	0.120221	81.962975	28.375774	44.492985	0.000000	0.000000	0.000000	0.000000	0.000000	0.000000	0.788904	0.778009	-1.561199	0.000000	0.000000	1.000000	142.000000	0.000000
15256.149457	0.064413	0.560015	0.114986	82.092545	27.122349	43.618885	0.000000	0.000000	0.000000	0.000000	0.000000	0.000000	0.763612	0.776137	-1.570518	0.000000	0.000000	1.000000	142.000000	0.000000
15256.152791	0.064413	0.560015	0.114986	82.092545	27.122349	43.618885	0.000000	0.000000	0.000000	0.000000	0.000000	0.000000	0.763612	0.776137	-1.570518	0.000000	0.000000	1.000000	142.000000	0.000000
15256.156124	0.064413	0.560015	0.114986	82.092545	27.122349	43.618885	0.000000	0.000000	0.000000	0.000000	0.000000	0.000000	0.763612	0.776137	-1.570518	0.000000	0.000000	1.000000	142.000000	0.000000
15256.159457	0.066851	0.562664	0.109750	82.185059	26.114418	43.018486	0.000000	0.000000	0.000000	0.000000	0.000000	0.000000	0.731284	0.794673	-1.570667	0.000000	0.000000	1.000000	142.000000	0.000000
15256.162791	0.066851	0.562664	0.109750	82.185059	26.114418	43.018486	0.000000	0.000000	0.000000	0.000000	0.000000	0.000000	0.731284	0.794673	-1.570667	0.000000	0.000000	1.000000	142.000000	0.000000
15256.166124	0.066851	0.562664	0.109750	82.185059	26.114418	43.018486	0.000000	0.000000	0.000000	0.000000	0.000000	0.000000	0.731284	0.794673	-1.570667	0.000000	0.000000	1.000000	142.000000	0.000000
15256.169457	0.069263	0.565341	0.104511	82.241997	25.415005	42.844780	0.000000	0.000000	0.000000	0.000000	0.000000	0.000000	0.723624	0.803326	-1.571716	0.000000	0.000000	1.000000	142.000000	0.000000
15256.172791	0.069263	0.565341	0.104511	82.241997	25.415005	42.844780	0.000000	0.000000	0.000000	0.000000	0.000000	0.000000	0.723624	0.803326	-1.571716	0.000000	0.000000	1.000000	142.000000	0.000000
15256.176124	0.069263	0.565341	0.104511	82.241997	25.415005	42.844780	0.000000	0.000000	0.000000	0.000000	0.000000	0.000000	0.723624	0.803326	-1.571716	0.000000	0.000000	1.000000	142.000000	0.000000
15256.179457	0.071656	0.568043	0.099329	82.265465	24.924372	42.620102	0.000000	0.000000	0.000000	0.000000	0.000000	0.000000	0.718098	0.810411	-1.554689	0.000000	0.000000	1.000000	142.000000	0.000000
15256.182791	0.071656	0.568043	0.099329	82.265465	24.924372	42.620102	0.000000	0.000000	0.000000	0.000000	0.000000	0.000000	0.718098	0.810411	-1.554689	0.000000	0.000000	1.000000	142.000000	0.000000
15256.186124	0.071656	0.568043	0.099329	82.265465	24.924372	42.620102	0.000000	0.000000	0.000000	0.000000	0.000000	0.000000	0.718098	0.810411	-1.554689	0.000000	0.000000	1.000000	142.000000	0.000000
15256.189457	0.074087	0.570757	0.094219	82.259872	24.664499	42.810619	0.000000	0.000000	0.000000	0.000000	0.000000	0.000000	0.729313	0.814278	-1.532842	0.000000	0.000000	1.000000	142.000000	0.000000
15256.192791	0.074087	0.570757	0.094219	82.259872	24.664499	42.810619	0.000000	0.000000	0.000000	0.000000	0.000000	0.000000	0.729313	0.814278	-1.532842	0.000000	0.000000	1.000000	142.000000	0.000000
15256.196124	0.074087	0.570757	0.094219	82.259872	24.664499	42.810619	0.000000	0.000000	0.000000	0.000000	0.000000	0.000000	0.729313	0.814278	-1.532842	0.000000	0.000000	1.000000	142.000000	0.000000
15256.199457	0.076510	0.573463	0.089235	82.235825	24.508154	43.289459	0.000000	0.000000	0.000000	0.000000	0.000000	0.000000	0.726688	0.811922	-1.495324	0.000000	0.000000	1.000000	142.000000	0.000000
15256.202791	0.076510	0.573463	0.089235	82.235825	24.508154	43.289459	0.000000	0.000000	0.000000	0.000000	0.000000	0.000000	0.726688	0.811922	-1.495324	0.000000	0.000000	1.000000	142.000000	0.000000
15256.206124	0.076510	0.573463	0.089235	82.235825	24.508154	43.289459	0.000000	0.000000	0.000000	0.000000	0.000000	0.000000	0.726688	0.811922	-1.495324	0.000000	0.000000	1.000000	142.000000	0.000000
15256.209457	0.078972	0.576127	0.084338	82.209961	24.090551	43.628414	0.000000	0.000000	0.000000	0.000000	0.000000	0.000000	0.738649	0.799016	-1.469045	0.000000	0.000000	1.000000	142.000000	0.000000
15256.212791	0.078972	0.576127	0.084338	82.209961	24.090551	43.628414	0.000000	0.000000	0.000000	0.000000	0.000000	0.000000	0.738649	0.799016	-1.469045	0.000000	0.000000	1.000000	142.000000	0.000000
15256.216124	0.078972	0.576127	0.084338	82.209961	24.090551	43.628414	0.000000	0.000000	0.000000	0.000000	0.000000	0.000000	0.738649	0.799016	-1.469045	0.000000	0.000000	1.000000	142.000000	0.000000
15256.219457	0.081480	0.578759	0.079568	82.194130	23.091356	42.916405	0.000000	0.000000	0.000000	0.000000	0.000000	0.000000	0.752365	0.789573	-1.430959	0.000000	0.000000	1.000000	142.000000	0.000000
15256.222791	0.081480	0.578759	0.079568	82.194130	23.091356	42.916405	0.000000	0.000000	0.000000	0.000000	0.000000	0.000000	0.752365	0.789573	-1.430959	0.000000	0.000000	1.000000	142.000000	0.000000
15256.226124	0.081480	0.578759	0.079568	82.194130	23.091356	42.916405	0.000000	0.000000	0.000000	0.000000	0.000000	0.000000	0.752365	0.789573	-1.430959	0.000000	0.000000	1.000000	142.000000	0.000000
15256.229457	0.084000	0.581335	0.074876	82.184959	21.599695	41.271854	0.000000	0.000000	0.000000	0.000000	0.000000	0.000000	0.756196	0.772854	-1.407576	0.000000	0.000000	1.000000	142.000000	0.000000
15256.232791	0.084000	0.581335	0.074876	82.184959	21.599695	41.271854	0.000000	0.000000	0.000000	0.000000	0.000000	0.000000	0.756196	0.772854	-1.407576	0.000000	0.000000	1.000000	142.000000	0.000000
15256.236124	0.084000	0.581335	0.074876	82.184959	21.599695	41.271854	0.000000	0.000000	0.000000	0.000000	0.000000	0.000000	0.756196	0.772854	-1.407576	0.000000	0.000000	1.000000	142.000000	0.000000
15256.239457	0.086460	0.583829	0.070283	82.179329	19.684795	39.103672	0.000000	0.000000	0.000000	0.000000	0.000000	0.000000	0.738019	0.748245	-1.378065	0.000000	0.000000	1.000000	142.000000	0.000000
15256.242791	0.086460	0.583829	0.070283	82.179329	19.684795	39.103672	0.000000	0.000000	0.000000	0.000000	0.000000	0.000000	0.738019	0.748245	-1.378065	0.000000	0.000000	1.000000	142.000000	0.000000
15256.246124	0.086460	0.583829	0.070283	82.179329	19.684795	39.103672	0.000000	0.000000	0.000000	0.000000	0.000000	0.000000	0.738019	0.748245	-1.378065	0.000000	0.000000	1.000000	142.000000	0.000000
15256.249457	0.088850	0.586226	0.065713	82.165413	17.385511	36.792267	0.000000	0.000000	0.000000	0.000000	0.000000	0.000000	0.716774	0.718980	-1.370819	0.000000	0.000000	1.000000	142.000000	0.000000
15256.252791	0.088850	0.586226	0.065713	82.165413	17.385511	36.792267	0.000000	0.000000	0.000000	0.000000	0.000000	0.000000	0.716774	0.718980	-1.370819	0.000000	0.000000	1.000000	142.000000	0.000000
15256.256124	0.088850	0.586226	0.065713	82.165413	17.385511	36.792267	0.000000	0.000000	0.000000	0.000000	0.000000	0.000000	0.716774	0.718980	-1.370819	0.000000	0.000000	1.000000	142.000000	0.000000
15256.259457	0.091175	0.588488	0.061200	82.144997	14.894442	34.888561	0.000000	0.000000	0.000000	0.000000	0.000000	0.000000	0.697529	0.678868	-1.353967	0.000000	0.000000	1.000000	142.000000	0.000000
15256.262791	0.091175	0.588488	0.061200	82.144997	14.894442	34.888561	0.000000	0.000000	0.000000	0.000000	0.000000	0.000000	0.697529	0.678868	-1.353967	0.000000	0.000000	1.000000	142.000000	0.000000
15256.266124	0.091175	0.588488	0.061200	82.144997	14.894442	34.888561	0.000000	0.000000	0.000000	0.000000	0.000000	0.000000	0.697529	0.678868	-1.353967	0.000000	0.000000	1.000000	142.000000	0.000000
15256.269457	0.093382	0.590687	0.056717	82.103302	12.381184	32.783035	0.000000	0.000000	0.000000	0.000000	0.000000	0.000000	0.662236	0.659620	-1.344808	0.000000	0.000000	1.000000	142.000000	0.000000
15256.272791	0.093382	0.590687	0.056717	82.103302	12.381184	32.783035	0.000000	0.000000	0.000000	0.000000	0.000000	0.000000	0.662236	0.659620	-1.344808	0.000000	0.000000	1.000000	142.000000	0.000000
15256.276124	0.093382	0.590687	0.056717	82.103302	12.381184	32.783035	0.000000	0.000000	0.000000	0.000000	0.000000	0.000000	0.662236	0.659620	-1.344808	0.000000	0.000000	1.000000	142.000000	0.000000
15256.279457	0.095563	0.592815	0.052338	82.037231	10.198647	30.364136	0.000000	0.000000	0.000000	0.000000	0.000000	0.000000	0.654211	0.638391	-1.313763	0.000000	0.000000	1.000000	142.000000	0.000000
15256.282791	0.095563	0.592815	0.052338	82.037231	10.198647	30.364136	0.000000	0.000000	0.000000	0.000000	0.000000	0.000000	0.654211	0.638391	-1.313763	0.000000	0.000000	1.000000	142.000000	0.000000
15256.286124	0.095563	0.592815	0.052338	82.037231	10.198647	30.364136	0.000000	0.000000	0.000000	0.000000	0.000000	0.000000	0.654211	0.638391	-1.313763	0.000000	0.000000	1.000000	142.000000	0.000000
15256.289457	0.097656	0.594858	0.048124	81.955994	8.784790	28.592157	0.000000	0.000000	0.000000	0.000000	0.000000	0.000000	0.627919	0.612916	-1.264255	0.000000	0.000000	1.000000	142.000000	0.000000
15256.292791	0.097656	0.594858	0.048124	81.955994	8.784790	28.592157	0.000000	0.000000	0.000000	0.000000	0.000000	0.000000	0.627919	0.612916	-1.264255	0.000000	0.000000	1.000000	142.000000	0.000000
15256.296124	0.097656	0.594858	0.048124	81.955994	8.784790	28.592157	0.000000	0.000000	0.000000	0.000000	0.000000	0.000000	0.627919	0.612916	-1.264255	0.000000	0.000000	1.000000	142.000000	0.000000
15256.299457	0.099567	0.596829	0.044073	81.874985	8.672301	28.924271	0.000000	0.000000	0.000000	0.000000	0.000000	0.000000	0.573151	0.591371	-1.215123	0.000000	0.000000	1.000000	142.000000	0.000000
15256.302791	0.099567	0.596829	0.044073	81.874985	8.672301	28.924271	0.000000	0.000000	0.000000	0.000000	0.000000	0.000000	0.573151	0.591371	-1.215123	0.000000	0.000000	1.000000	142.000000	0.000000
15256.306124	0.099567	0.596829	0.044073	81.874985	8.672301	28.924271	0.000000	0.000000	0.000000	0.000000	0.000000	0.000000	0.573151	0.591371	-1.215123	0.000000	0.000000	1.000000	142.000000	0.000000
15256.309457	0.101410	0.598708	0.040240	81.799461	9.390535	29.636789	0.000000	0.000000	0.000000	0.000000	0.000000	0.000000	0.552897	0.563486	-1.149973	0.000000	0.000000	1.000000	142.000000	0.000000
15256.312791	0.101410	0.598708	0.040240	81.799461	9.390535	29.636789	0.000000	0.000000	0.000000	0.000000	0.000000	0.000000	0.552897	0.563486	-1.149973	0.000000	0.000000	1.000000	142.000000	0.000000
15256.316124	0.101410	0.598708	0.040240	81.799461	9.390535	29.636789	0.000000	0.000000	0.000000	0.000000	0.000000	0.000000	0.552897	0.563486	-1.149973	0.000000	0.000000	1.000000	142.000000	0.000000
15256.319457	0.103249	0.600468	0.036558	81.721748	10.425188	30.548634	0.000000	0.000000	0.000000	0.000000	0.000000	0.000000	0.551928	0.528103	-1.104638	0.000000	0.000000	1.000000	142.000000	0.000000
15256.322791	0.103249	0.600468	0.036558	81.721748	10.425188	30.548634	0.000000	0.000000	0.000000	0.000000	0.000000	0.000000	0.551928	0.528103	-1.104638	0.000000	0.000000	1.000000	142.000000	0.000000
15256.326124	0.103249	0.600468	0.036558	81.721748	10.425188	30.548634	0.000000	0.000000	0.000000	0.000000	0.000000	0.000000	0.551928	0.528103	-1.104638	0.000000	0.000000	1.000000	142.000000	0.000000
15256.329457	0.105005	0.602173	0.033095	81.642670	11.559031	31.861675	0.000000	0.000000	0.000000	0.000000	0.000000	0.000000	0.526834	0.511517	-1.038945	0.000000	0.000000	1.000000	142.000000	0.000000
15256.332791	0.105005	0.602173	0.033095	81.642670	11.559031	31.861675	0.000000	0.000000	0.000000	0.000000	0.000000	0.000000	0.526834	0.511517	-1.038945	0.000000	0.000000	1.000000	142.000000	0.000000
15256.336124	0.105005	0.602173	0.033095	81.642670	11.559031	31.861675	0.000000	0.000000	0.000000	0.000000	0.000000	0.000000	0.526834	0.511517	-1.038945	0.000000	0.000000	1.000000	142.000000	0.000000
15256.339457	0.106787	0.603797	0.029774	81.558426	12.599220	32.833149	0.000000	0.000000	0.000000	0.000000	0.000000	0.000000	0.534461	0.487044	-0.996367	0.000000	0.000000	1.000000	142.000000	0.000000
15256.342791	0.106787	0.603797	0.029774	81.558426	12.599220	32.833149	0.000000	0.000000	0.000000	0.000000	0.000000	0.000000	0.534461	0.487044	-0.996367	0.000000	0.000000	1.000000	142.000000	0.000000
15256.346124	0.106787	0.603797	0.029774	81.558426	12.599220	32.833149	0.000000	0.000000	0.000000	0.000000	0.000000	0.000000	0.534461	0.487044	-0.996367	0.000000	0.000000	1.000000	142.000000	0.000000
15256.349457	0.108548	0.605369	0.026598	81.470024	13.373187	33.401638	0.000000	0.000000	0.000000	0.000000	0.000000	0.000000	0.528394	0.471780	-0.952799	0.000000	0.000000	1.000000	142.000000	0.000000
15256.352791	0.108548	0.605369	0.026598	81.470024	13.373187	33.401638	0.000000	0.000000	0.000000	0.000000	0.000000	0.000000	0.528394	0.471780	-0.952799	0.000000	0.000000	1.000000	142.000000	0.000000
15256.356124	0.108548	0.605369	0.026598	81.470024	13.373187	33.401638	0.000000	0.000000	0.000000	0.000000	0.000000	0.000000	0.528394	0.471780	-0.952799	0.000000	0.000000	1.000000	142.000000	0.000000
15256.359457	0.110153	0.606921	0.023591	81.375702	13.793298	33.601898	0.000000	0.000000	0.000000	0.000000	0.000000	0.000000	0.481538	0.465561	-0.901892	0.000000	0.000000	1.000000	142.000000	0.000000
15256.362791	0.110153	0.606921	0.023591	81.375702	13.793298	33.601898	0.000000	0.000000	0.000000	0.000000	0.000000	0.000000	0.481538	0.465561	-0.901892	0.000000	0.000000	1.000000	142.000000	0.000000
15256.366124	0.110153	0.606921	0.023591	81.375702	13.793298	33.601898	0.000000	0.000000	0.000000	0.000000	0.000000	0.000000	0.481538	0.465561	-0.901892	0.000000	0.000000	1.000000	142.000000	0.000000
15256.369457	0.111571	0.608467	0.020806	81.272469	14.008866	33.587128	0.000000	0.000000	0.000000	0.000000	0.000000	0.000000	0.425275	0.463752	-0.835646	0.000000	0.000000	1.000000	142.000000	0.000000
15256.372791	0.111571	0.608467	0.020806	81.272469	14.008866	33.587128	0.000000	0.000000	0.000000	0.000000	0.000000	0.000000	0.425275	0.463752	-0.835646	0.000000	0.000000	1.000000	142.000000	0.000000
15256.376124	0.111571	0.608467	0.020806	81.272469	14.008866	33.587128	0.000000	0.000000	0.000000	0.000000	0.000000	0.000000	0.425275	0.463752	-0.835646	0.000000	0.000000	1.000000	142.000000	0.000000
15256.379457	0.112829	0.610010	0.018238	81.162933	14.210037	33.583988	0.000000	0.000000	0.000000	0.000000	0.000000	0.000000	0.377552	0.462889	-0.770372	0.000000	0.000000	1.000000	142.000000	0.000000
15256.382791	0.112829	0.610010	0.018238	81.162933	14.210037	33.583988	0.000000	0.000000	0.000000	0.000000	0.000000	0.000000	0.377552	0.462889	-0.770372	0.000000	0.000000	1.000000	142.000000	0.000000
15256.386124	0.112829	0.610010	0.018238	81.162933	14.210037	33.583988	0.000000	0.000000	0.000000	0.000000	0.000000	0.000000	0.377552	0.462889	-0.770372	0.000000	0.000000	1.000000	142.000000	0.000000
15256.389457	0.113934	0.611553	0.015889	81.040794	14.411341	33.603188	0.000000	0.000000	0.000000	0.000000	0.000000	0.000000	0.331345	0.462884	-0.704607	0.000000	0.000000	1.000000	142.000000	0.000000
15256.392791	0.113934	0.611553	0.015889	81.040794	14.411341	33.603188	0.000000	0.000000	0.000000	0.000000	0.000000	0.000000	0.331345	0.462884	-0.704607	0.000000	0.000000	1.000000	142.000000	0.000000
15256.396124	0.113934	0.611553	0.015889	81.040794	14.411341	33.603188	0.000000	0.000000	0.000000	0.000000	0.000000	0.000000	0.331345	0.462884	-0.704607	0.000000	0.000000	1.000000	142.000000	0.000000
15256.399457	0.114882	0.613059	0.013731	80.917229	14.789127	33.844273	0.000000	0.000000	0.000000	0.000000	0.000000	0.000000	0.284301	0.452002	-0.647459	0.000000	0.000000	1.000000	142.000000	0.000000
15256.402791	0.114882	0.613059	0.013731	80.917229	14.789127	33.844273	0.000000	0.000000	0.000000	0.000000	0.000000	0.000000	0.284301	0.452002	-0.647459	0.000000	0.000000	1.000000	142.000000	0.000000
15256.406124	0.114882	0.613059	0.013731	80.917229	14.789127	33.844273	0.000000	0.000000	0.000000	0.000000	0.000000	0.000000	0.284301	0.452002	-0.647459	0.000000	0.000000	1.000000	142.000000	0.000000
15256.409457	0.115769	0.614552	0.011758	80.787422	15.587629	34.598614	0.000000	0.000000	0.000000	0.000000	0.000000	0.000000	0.266266	0.447781	-0.591967	0.000000	0.000000	1.000000	142.000000	0.000000
15256.412791	0.115769	0.614552	0.011758	80.787422	15.587629	34.598614	0.000000	0.000000	0.000000	0.000000	0.000000	0.000000	0.266266	0.447781	-0.591967	0.000000	0.000000	1.000000	142.000000	0.000000
15256.416124	0.115769	0.614552	0.011758	80.787422	15.587629	34.598614	0.000000	0.000000	0.000000	0.000000	0.000000	0.000000	0.266266	0.447781	-0.591967	0.000000	0.000000	1.000000	142.000000	0.000000
15256.419457	0.116648	0.616053	0.009884	80.662361	16.909481	35.959080	0.000000	0.000000	0.000000	0.000000	0.000000	0.000000	0.263712	0.450251	-0.562289	0.000000	0.000000	1.000000	142.000000	0.000000
15256.422791	0.116648	0.616053	0.009884	80.662361	16.909481	35.959080	0.000000	0.000000	0.000000	0.000000	0.000000	0.000000	0.263712	0.450251	-0.562289	0.000000	0.000000	1.000000	142.000000	0.000000
15256.426124	0.116648	0.616053	0.009884	80.662361	16.909481	35.959080	0.000000	0.000000	0.000000	0.000000	0.000000	0.000000	0.263712	0.450251	-0.562289	0.000000	0.000000	1.000000	142.000000	0.000000
15256.429457	0.117496	0.617517	0.008108	80.570396	18.611429	37.766052	0.000000	0.000000	0.000000	0.000000	0.000000	0.000000	0.254364	0.439359	-0.532837	0.000000	0.000000	1.000000	142.000000	0.000000
15256.432791	0.117496	0.617517	0.008108	80.570396	18.611429	37.766052	0.000000	0.000000	0.000000	0.000000	0.000000	0.000000	0.254364	0.439359	-0.532837	0.000000	0.000000	1.000000	142.000000	0.000000
15256.436124	0.117496	0.617517	0.008108	80.570396	18.611429	37.766052	0.000000	0.000000	0.000000	0.000000	0.000000	0.000000	0.254364	0.439359	-0.532837	0.000000	0.000000	1.000000	142.000000	0.000000
15256.439457	0.118304	0.618934	0.006392	80.573288	20.499390	39.788719	0.000000	0.000000	0.000000	0.000000	0.000000	0.000000	0.242484	0.424910	-0.514695	0.000000	0.000000	1.000000	142.000000	0.000000
15256.442791	0.118304	0.618934	0.006392	80.573288	20.499390	39.788719	0.000000	0.000000	0.000000	0.000000	0.000000	0.000000	0.242484	0.424910	-0.514695	0.000000	0.000000	1.000000	142.000000	0.000000
15256.446124	0.118304	0.618934	0.006392	80.573288	20.499390	39.788719	0.000000	0.000000	0.000000	0.000000	0.000000	0.000000	0.242484	0.424910	-0.514695	0.000000	0.000000	1.000000	142.000000	0.000000
15256.449457	0.119052	0.620303	0.004743	80.700607	22.327009	41.721962	0.000000	0.000000	0.000000	0.000000	0.000000	0.000000	0.224319	0.410700	-0.494674	0.000000	0.000000	1.000000	142.000000	0.000000
15256.452791	0.119052	0.620303	0.004743	80.700607	22.327009	41.721962	0.000000	0.000000	0.000000	0.000000	0.000000	0.000000	0.224319	0.410700	-0.494674	0.000000	0.000000	1.000000	142.000000	0.000000
15256.456124	0.119052	0.620303	0.004743	80.700607	22.327009	41.721962	0.000000	0.000000	0.000000	0.000000	0.000000	0.000000	0.224319	0.410700	-0.494674	0.000000	0.000000	1.000000	142.000000	0.000000
15256.459457	0.119758	0.621606	0.003141	80.906097	23.850378	43.288727	0.000000	0.000000	0.000000	0.000000	0.000000	0.000000	0.211916	0.390839	-0.480573	0.000000	0.000000	1.000000	142.000000	0.000000
15256.462791	0.119758	0.621606	0.003141	80.906097	23.850378	43.288727	0.000000	0.000000	0.000000	0.000000	0.000000	0.000000	0.211916	0.390839	-0.480573	0.000000	0.000000	1.000000	142.000000	0.000000
15256.466124	0.119758	0.621606	0.003141	80.906097	23.850378	43.288727	0.000000	0.000000	0.000000	0.000000	0.000000	0.000000	0.211916	0.390839	-0.480573	0.000000	0.000000	1.000000	142.000000	0.000000
15256.469457	0.120381	0.622843	0.001598	81.130775	24.999376	44.425858	0.000000	0.000000	0.000000	0.000000	0.000000	0.000000	0.186696	0.371215	-0.462836	0.000000	0.000000	1.000000	142.000000	0.000000
15256.472791	0.120381	0.622843	0.001598	81.130775	24.999376	44.425858	0.000000	0.000000	0.000000	0.000000	0.000000	0.000000	0.186696	0.371215	-0.462836	0.000000	0.000000	1.000000	142.000000	0.000000
15256.476124	0.120381	0.622843	0.001598	81.130775	24.999376	44.425858	0.000000	0.000000	0.000000	0.000000	0.000000	0.000000	0.186696	0.371215	-0.462836	0.000000	0.000000	1.000000	142.000000	0.000000
15256.479457	0.120990	0.623964	0.000116	81.339226	25.888988	45.256340	0.000000	0.000000	0.000000	0.000000	0.000000	0.000000	0.182790	0.336289	-0.444737	0.000000	0.000000	1.000000	142.000000	0.000000
15256.482791	0.120990	0.623964	0.000116	81.339226	25.888988	45.256340	0.000000	0.000000	0.000000	0.000000	0.000000	0.000000	0.182790	0.336289	-0.444737	0.000000	0.000000	1.000000	142.000000	0.000000
15256.486124	0.120990	0.623964	0.000116	81.339226	25.888988	45.256340	0.000000	0.000000	0.000000	0.000000	0.000000	0.000000	0.182790	0.336289	-0.444737	0.000000	0.000000	1.000000	142.000000	0.000000
15256.489457	0.121600	0.625001	-0.001344	81.516449	26.671635	45.963707	0.000000	0.000000	0.000000	0.000000	0.000000	0.000000	0.183016	0.311199	-0.437817	0.000000	0.000000	1.000000	142.000000	0.000000
15256.492791	0.121600	0.625001	-0.001344	81.516449	26.671635	45.963707	0.000000	0.000000	0.000000	0.000000	0.000000	0.000000	0.183016	0.311199	-0.437817	0.000000	0.000000	1.000000	142.000000	0.000000
15256.496124	0.121600	0.625001	-0.001344	81.516449	26.671635	45.963707	0.000000	0.000000	0.000000	0.000000	0.000000	0.000000	0.183016	0.311199	-0.437817	0.000000	0.000000	1.000000	142.000000	0.000000
15256.499457	0.122278	0.625930	-0.002788	81.652542	27.536049	46.763256	0.000000	0.000000	0.000000	0.000000	0.000000	0.000000	0.203460	0.278568	-0.433300	0.000000	0.000000	1.000000	142.000000	0.000000
15256.502791	0.122278	0.625930	-0.002788	81.652542	27.536049	46.763256	0.000000	0.000000	0.000000	0.000000	0.000000	0.000000	0.203460	0.278568	-0.433300	0.000000	0.000000	1.000000	142.000000	0.000000
15256.506124	0.122278	0.625930	-0.002788	81.652542	27.536049	46.763256	0.000000	0.000000	0.000000	0.000000	0.000000	0.000000	0.203460	0.278568	-0.433300	0.000000	0.000000	1.000000	142.000000	0.000000
15256.509457	0.122997	0.626756	-0.004235	81.764771	28.435940	47.599438	0.000000	0.000000	0.000000	0.000000	0.000000	0.000000	0.215473	0.247919	-0.433988	0.000000	0.000000	1.000000	142.000000	0.000000
15256.512791	0.122997	0.626756	-0.004235	81.764771	28.435940	47.599438	0.000000	0.000000	0.000000	0.000000	0.000000	0.000000	0.215473	0.247919	-0.433988	0.000000	0.000000	1.000000	142.000000	0.000000
15256.516124	0.122997	0.626756	-0.004235	81.764771	28.435940	47.599438	0.000000	0.000000	0.000000	0.000000	0.000000	0.000000	0.215473	0.247919	-0.433988	0.000000	0.000000	1.000000	142.000000	0.000000
15256.519457	0.123775	0.627436	-0.005695	81.859985	29.089632	48.154305	0.000000	0.000000	0.000000	0.000000	0.000000	0.000000	0.233393	0.203753	-0.438013	0.000000	0.000000	1.000000	142.000000	0.000000
15256.522791	0.123775	0.627436	-0.005695	81.859985	29.089632	48.154305	0.000000	0.000000	0.000000	0.000000	0.000000	0.000000	0.233393	0.203753	-0.438013	0.000000	0.000000	1.000000	142.000000	0.000000
15256.526124	0.123775	0.627436	-0.005695	81.859985	29.089632	48.154305	0.000000	0.000000	0.000000	0.000000	0.000000	0.000000	0.233393	0.203753	-0.438013	0.000000	0.000000	1.000000	142.000000	0.000000
15256.529457	0.124545	0.627994	-0.007159	81.939171	29.383553	48.304958	0.000000	0.000000	0.000000	0.000000	0.000000	0.000000	0.231215	0.167445	-0.439345	0.000000	0.000000	1.000000	142.000000	0.000000
15256.532791	0.124545	0.627994	-0.007159	81.939171	29.383553	48.304958	0.000000	0.000000	0.000000	0.000000	0.000000	0.000000	0.231215	0.167445	-0.439345	0.000000	0.000000	1.000000	142.000000	0.000000
15256.536124	0.124545	0.627994	-0.007159	81.939171	29.383553	48.304958	0.000000	0.000000	0.000000	0.000000	0.000000	0.000000	0.231215	0.167445	-0.439345	0.000000	0.000000	1.000000	142.000000	0.000000
15256.539457	0.125275	0.628401	-0.008583	81.995018	29.598331	48.380028	0.000000	0.000000	0.000000	0.000000	0.000000	0.000000	0.219000	0.122043	-0.427249	0.000000	0.000000	1.000000	142.000000	0.000000
15256.542791	0.125275	0.628401	-0.008583	81.995018	29.598331	48.380028	0.000000	0.000000	0.000000	0.000000	0.000000	0.000000	0.219000	0.122043	-0.427249	0.000000	0.000000	1.000000	142.000000	0.000000
15256.546124	0.125275	0.628401	-0.008583	81.995018	29.598331	48.380028	0.000000	0.000000	0.000000	0.000000	0.000000	0.000000	0.219000	0.122043	-0.427249	0.000000	0.000000	1.000000	142.000000	0.000000
15256.549457	0.125967	0.628702	-0.009961	82.031342	29.742718	48.385380	0.000000	0.000000	0.000000	0.000000	0.000000	0.000000	0.207459	0.090511	-0.413368	0.000000	0.000000	1.000000	142.000000	0.000000
15256.552791	0.125967	0.628702	-0.009961	82.031342	29.742718	48.385380	0.000000	0.000000	0.000000	0.000000	0.000000	0.000000	0.207459	0.090511	-0.413368	0.000000	0.000000	1.000000	142.000000	0.000000
15256.556124	0.125967	0.628702	-0.009961	82.031342	29.742718	48.385380	0.000000	0.000000	0.000000	0.000000	0.000000	0.000000	0.207459	0.090511	-0.413368	0.000000	0.000000	1.000000	142.000000	0.000000
15256.559457	0.126648	0.628894	-0.011275	82.048531	29.777695	48.280048	0.000000	0.000000	0.000000	0.000000	0.000000	0.000000	0.204470	0.057583	-0.394145	0.000000	0.000000	1.000000	142.000000	0.000000
15256.562791	0.126648	0.628894	-0.011275	82.048531	29.777695	48.280048	0.000000	0.000000	0.000000	0.000000	0.000000	0.000000	0.204470	0.057583	-0.394145	0.000000	0.000000	1.000000	142.000000	0.000000
15256.566124	0.126648	0.628894	-0.011275	82.048531	29.777695	48.280048	0.000000	0.000000	0.000000	0.000000	0.000000	0.000000	0.204470	0.057583	-0.394145	0.000000	0.000000	1.000000	142.000000	0.000000
15256.569457	0.127207	0.628937	-0.012523	82.072021	29.866850	48.253189	0.000000	0.000000	0.000000	0.000000	0.000000	0.000000	0.167526	0.012968	-0.374476	0.000000	0.000000	1.000000	142.000000	0.000000
15256.572791	0.127207	0.628937	-0.012523	82.072021	29.866850	48.253189	0.000000	0.000000	0.000000	0.000000	0.000000	0.000000	0.167526	0.012968	-0.374476	0.000000	0.000000	1.000000	142.000000	0.000000
15256.576124	0.127207	0.628937	-0.012523	82.072021	29.866850	48.253189	0.000000	0.000000	0.000000	0.000000	0.000000	0.000000	0.167526	0.012968	-0.374476	0.000000	0.000000	1.000000	142.000000	0.000000
15256.579457	0.127670	0.628898	-0.013692	82.103256	30.017197	48.308964	0.000000	0.000000	0.000000	0.000000	0.000000	0.000000	0.138989	-0.011861	-0.350523	0.000000	0.000000	1.000000	142.000000	0.000000
15256.582791	0.127670	0.628898	-0.013692	82.103256	30.017197	48.308964	0.000000	0.000000	0.000000	0.000000	0.000000	0.000000	0.138989	-0.011861	-0.350523	0.000000	0.000000	1.000000	142.000000	0.000000
15256.586124	0.127670	0.628898	-0.013692	82.103256	30.017197	48.308964	0.000000	0.000000	0.000000	0.000000	0.000000	0.000000	0.138989	-0.011861	-0.350523	0.000000	0.000000	1.000000	142.000000	0.000000
15256.589457	0.128112	0.628746	-0.014766	82.143074	30.190615	48.394917	0.000000	0.000000	0.000000	0.000000	0.000000	0.000000	0.132498	-0.045635	-0.322219	0.000000	0.000000	1.000000	142.000000	0.000000
15256.592791	0.128112	0.628746	-0.014766	82.143074	30.190615	48.394917	0.000000	0.000000	0.000000	0.000000	0.000000	0.000000	0.132498	-0.045635	-0.322219	0.000000	0.000000	1.000000	142.000000	0.000000
15256.596124	0.128112	0.628746	-0.014766	82.143074	30.190615	48.394917	0.000000	0.000000	0.000000	0.000000	0.000000	0.000000	0.132498	-0.045635	-0.322219	0.000000	0.000000	1.000000	142.000000	0.000000
15256.599457	0.128523	0.628512	-0.015778	82.187012	30.405432	48.529896	0.000000	0.000000	0.000000	0.000000	0.000000	0.000000	0.123378	-0.070058	-0.303655	0.000000	0.000000	1.000000	142.000000	0.000000
15256.602791	0.128523	0.628512	-0.015778	82.187012	30.405432	48.529896	0.000000	0.000000	0.000000	0.000000	0.000000	0.000000	0.123378	-0.070058	-0.303655	0.000000	0.000000	1.000000	142.000000	0.000000
15256.606124	0.128523	0.628512	-0.015778	82.187012	30.405432	48.529896	0.000000	0.000000	0.000000	0.000000	0.000000	0.000000	0.123378	-0.070058	-0.303655	0.000000	0.000000	1.000000	142.000000	0.000000
15256.609457	0.128928	0.628173	-0.016725	82.221153	30.642984	48.699738	0.000000	0.000000	0.000000	0.000000	0.000000	0.000000	0.121460	-0.101824	-0.284246	0.000000	0.000000	1.000000	142.000000	0.000000
15256.612791	0.128928	0.628173	-0.016725	82.221153	30.642984	48.699738	0.000000	0.000000	0.000000	0.000000	0.000000	0.000000	0.121460	-0.101824	-0.284246	0.000000	0.000000	1.000000	142.000000	0.000000
15256.616124	0.128928	0.628173	-0.016725	82.221153	30.642984	48.699738	0.000000	0.000000	0.000000	0.000000	0.000000	0.000000	0.121460	-0.101824	-0.284246	0.000000	0.000000	1.000000	142.000000	0.000000
15256.619457	0.129313	0.627738	-0.017655	82.221680	30.753696	48.740425	0.000000	0.000000	0.000000	0.000000	0.000000	0.000000	0.115503	-0.130360	-0.278968	0.000000	0.000000	1.000000	142.000000	0.000000
15256.622791	0.129313	0.627738	-0.017655	82.221680	30.753696	48.740425	0.000000	0.000000	0.000000	0.000000	0.000000	0.000000	0.115503	-0.130360	-0.278968	0.000000	0.000000	1.000000	142.000000	0.000000
15256.626124	0.129313	0.627738	-0.017655	82.221680	30.753696	48.740425	0.000000	0.000000	0.000000	0.000000	0.000000	0.000000	0.115503	-0.130360	-0.278968	0.000000	0.000000	1.000000	142.000000	0.000000
15256.629457	0.129648	0.627224	-0.018517	82.173431	30.713934	48.632954	0.000000	0.000000	0.000000	0.000000	0.000000	0.000000	0.100445	-0.154326	-0.258675	0.000000	0.000000	1.000000	142.000000	0.000000
15256.632791	0.129648	0.627224	-0.018517	82.173431	30.713934	48.632954	0.000000	0.000000	0.000000	0.000000	0.000000	0.000000	0.100445	-0.154326	-0.258675	0.000000	0.000000	1.000000	142.000000	0.000000
15256.636124	0.129648	0.627224	-0.018517	82.173431	30.713934	48.632954	0.000000	0.000000	0.000000	0.000000	0.000000	0.000000	0.100445	-0.154326	-0.258675	0.000000	0.000000	1.000000	142.000000	0.000000
15256.639457	0.129923	0.626660	-0.019345	82.051491	30.498589	48.360935	0.000000	0.000000	0.000000	0.000000	0.000000	0.000000	0.082664	-0.169145	-0.248119	0.000000	0.000000	1.000000	142.000000	0.000000
15256.642791	0.129923	0.626660	-0.019345	82.051491	30.498589	48.360935	0.000000	0.000000	0.000000	0.000000	0.000000	0.000000	0.082664	-0.169145	-0.248119	0.000000	0.000000	1.000000	142.000000	0.000000
15256.646124	0.129923	0.626660	-0.019345	82.051491	30.498589	48.360935	0.000000	0.000000	0.000000	0.000000	0.000000	0.000000	0.082664	-0.169145	-0.248119	0.000000	0.000000	1.000000	142.000000	0.000000
15256.649457	0.130156	0.626027	-0.020157	81.869713	30.154732	47.965805	0.000000	0.000000	0.000000	0.000000	0.000000	0.000000	0.069903	-0.189830	-0.243814	0.000000	0.000000	1.000000	142.000000	0.000000
15256.652791	0.130156	0.626027	-0.020157	81.869713	30.154732	47.965805	0.000000	0.000000	0.000000	0.000000	0.000000	0.000000	0.069903	-0.189830	-0.243814	0.000000	0.000000	1.000000	142.000000	0.000000
15256.656124	0.130156	0.626027	-0.020157	81.869713	30.154732	47.965805	0.000000	0.000000	0.000000	0.000000	0.000000	0.000000	0.069903	-0.189830	-0.243814	0.000000	0.000000	1.000000	142.000000	0.000000
15256.659457	0.130289	0.625346	-0.020923	81.634239	29.729963	47.503296	0.000000	0.000000	0.000000	0.000000	0.000000	0.000000	0.039863	-0.204493	-0.229625	0.000000	0.000000	1.000000	142.000000	0.000000
15256.662791	0.130289	0.625346	-0.020923	81.634239	29.729963	47.503296	0.000000	0.000000	0.000000	0.000000	0.000000	0.000000	0.039863	-0.204493	-0.229625	0.000000	0.000000	1.000000	142.000000	0.000000
15256.666124	0.130289	0.625346	-0.020923	81.634239	29.729963	47.503296	0.000000	0.000000	0.000000	0.000000	0.000000	0.000000	0.039863	-0.204493	-0.229625	0.000000	0.000000	1.000000	142.000000	0.000000
15256.669457	0.130289	0.625346	-0.020923	81.365417	29.257069	47.009708	0.000000	0.000000	0.000000	0.000000	0.000000	0.000000	0.039863	-0.204493	-0.229625	0.000000	0.000000	1.000000	142.000000	0.000000
15256.672791	0.130336	0.624659	-0.021520	81.365417	29.257069	47.009708	0.000000	0.000000	0.000000	0.000000	0.000000	0.000000	0.014031	-0.205904	-0.179339	0.000000	0.000000	1.000000	142.000000	0.000000
15256.676124	0.130336	0.624659	-0.021520	81.365417	29.257069	47.009708	0.000000	0.000000	0.000000	0.000000	0.000000	0.000000	0.014031	-0.205904	-0.179339	0.000000	0.000000	1.000000	142.000000	0.000000
15256.679457	0.130265	0.623954	-0.021982	81.085327	28.776701	46.530369	0.000000	0.000000	0.000000	0.000000	0.000000	0.000000	-0.021205	-0.211724	-0.138605	0.000000	0.000000	1.000000	142.000000	0.000000
15256.682791	0.130265	0.623954	-0.021982	81.085327	28.776701	46.530369	0.000000	0.000000	0.000000	0.000000	0.000000	0.000000	-0.021205	-0.211724	-0.138605	0.000000	0.000000	1.000000	142.000000	0.000000
15256.686124	0.130265	0.623954	-0.021982	81.085327	28.776701	46.530369	0.000000	0.000000	0.000000	0.000000	0.000000	0.000000	-0.021205	-0.211724	-0.138605	0.000000	0.000000	1.000000	142.000000	0.000000
15256.689457	0.130265	0.623954	-0.021982	80.822342	28.354227	46.118290	0.000000	0.000000	0.000000	0.000000	0.000000	0.000000	-0.021205	-0.211724	-0.138605	0.000000	0.000000	1.000000	142.000000	0.000000
15256.692791	0.130179	0.623238	-0.022272	80.822342	28.354227	46.118290	0.000000	0.000000	0.000000	0.000000	0.000000	0.000000	-0.025994	-0.214736	-0.086836	0.000000	0.000000	1.000000	142.000000	0.000000
15256.696124	0.130179	0.623238	-0.022272	80.822342	28.354227	46.118290	0.000000	0.000000	0.000000	0.000000	0.000000	0.000000	-0.025994	-0.214736	-0.086836	0.000000	0.000000	1.000000	142.000000	0.000000
15256.699457	0.130131	0.622517	-0.022431	80.592010	28.021809	45.806732	0.000000	0.000000	0.000000	0.000000	0.000000	0.000000	-0.014258	-0.216265	-0.047644	0.000000	0.000000	1.000000	142.000000	0.000000
15256.702791	0.130131	0.622517	-0.022431	80.592010	28.021809	45.806732	0.000000	0.000000	0.000000	0.000000	0.000000	0.000000	-0.014258	-0.216265	-0.047644	0.000000	0.000000	1.000000	142.000000	0.000000
15256.706124	0.130131	0.622517	-0.022431	80.592010	28.021809	45.806732	0.000000	0.000000	0.000000	0.000000	0.000000	0.000000	-0.014258	-0.216265	-0.047644	0.000000	0.000000	1.000000	142.000000	0.000000
15256.709457	0.130131	0.622517	-0.022431	80.390823	27.820456	45.632824	0.000000	0.000000	0.000000	0.000000	0.000000	0.000000	-0.014258	-0.216265	-0.047644	0.000000	0.000000	1.000000	142.000000	0.000000
15256.712791	0.130095	0.621796	-0.022476	80.390823	27.820456	45.632824	0.000000	0.000000	0.000000	0.000000	0.000000	0.000000	-0.010819	-0.216383	-0.013608	0.000000	0.000000	1.000000	142.000000	0.000000
15256.716124	0.130095	0.621796	-0.022476	80.390823	27.820456	45.632824	0.000000	0.000000	0.000000	0.000000	0.000000	0.000000	-0.010819	-0.216383	-0.013608	0.000000	0.000000	1.000000	142.000000	0.000000
15256.719457	0.130068	0.621045	-0.022491	80.247528	27.684507	45.520252	0.000000	0.000000	0.000000	0.000000	0.000000	0.000000	-0.008049	-0.225220	-0.004356	0.000000	0.000000	1.000000	142.000000	0.000000
15256.722791	0.130068	0.621045	-0.022491	80.247528	27.684507	45.520252	0.000000	0.000000	0.000000	0.000000	0.000000	0.000000	-0.008049	-0.225220	-0.004356	0.000000	0.000000	1.000000	142.000000	0.000000
15256.726124	0.130068	0.621045	-0.022491	80.247528	27.684507	45.520252	0.000000	0.000000	0.000000	0.000000	0.000000	0.000000	-0.008049	-0.225220	-0.004356	0.000000	0.000000	1.000000	142.000000	0.000000
15256.729457	0.130068	0.621045	-0.022491	80.154373	27.541189	45.389454	0.000000	0.000000	0.000000	0.000000	0.000000	0.000000	-0.008049	-0.225220	-0.004356	0.000000	0.000000	1.000000	142.000000	0.000000
15256.732791	0.130041	0.620279	-0.022430	80.154373	27.541189	45.389454	0.000000	0.000000	0.000000	0.000000	0.000000	0.000000	-0.008049	-0.229819	0.018191	0.000000	0.000000	1.000000	142.000000	0.000000
15256.736124	0.130041	0.620279	-0.022430	80.154373	27.541189	45.389454	0.000000	0.000000	0.000000	0.000000	0.000000	0.000000	-0.008049	-0.229819	0.018191	0.000000	0.000000	1.000000	142.000000	0.000000
15256.739457	0.129985	0.619474	-0.022394	80.118851	27.465866	45.324036	0.000000	0.000000	0.000000	0.000000	0.000000	0.000000	-0.017027	-0.241487	0.010722	0.000000	0.000000	1.000000	142.000000	0.000000
15256.742791	0.129985	0.619474	-0.022394	80.118851	27.465866	45.324036	0.000000	0.000000	0.000000	0.000000	0.000000	0.000000	-0.017027	-0.241487	0.010722	0.000000	0.000000	1.000000	142.000000	0.000000
15256.746124	0.129985	0.619474	-0.022394	80.118851	27.465866	45.324036	0.000000	0.000000	0.000000	0.000000	0.000000	0.000000	-0.017027	-0.241487	0.010722	0.000000	0.000000	1.000000	142.000000	0.000000
15256.749457	0.129985	0.619474	-0.022394	80.132378	27.445791	45.321281	0.000000	0.000000	0.000000	0.000000	0.000000	0.000000	-0.017027	-0.241487	0.010722	0.000000	0.000000	1.000000	142.000000	0.000000
15256.752791	0.129902	0.618650	-0.022369	80.132378	27.445791	45.321281	0.000000	0.000000	0.000000	0.000000	0.000000	0.000000	-0.024691	-0.247228	0.007668	0.000000	0.000000	1.000000	142.000000	0.000000
15256.756124	0.129902	0.618650	-0.022369	80.132378	27.445791	45.321281	0.000000	0.000000	0.000000	0.000000	0.000000	0.000000	-0.024691	-0.247228	0.007668	0.000000	0.000000	1.000000	142.000000	0.000000
15256.759457	0.129779	0.617773	-0.022407	80.195786	27.489803	45.381958	0.000000	0.000000	0.000000	0.000000	0.000000	0.000000	-0.037135	-0.263049	-0.011427	0.000000	0.000000	1.000000	142.000000	0.000000
15256.762791	0.129779	0.617773	-0.022407	80.195786	27.489803	45.381958	0.000000	0.000000	0.000000	0.000000	0.000000	0.000000	-0.037135	-0.263049	-0.011427	0.000000	0.000000	1.000000	142.000000	0.000000
15256.766124	0.129779	0.617773	-0.022407	80.195786	27.489803	45.381958	0.000000	0.000000	0.000000	0.000000	0.000000	0.000000	-0.037135	-0.263049	-0.011427	0.000000	0.000000	1.000000	142.000000	0.000000
15256.769457	0.129779	0.617773	-0.022407	80.293419	27.568747	45.478031	0.000000	0.000000	0.000000	0.000000	0.000000	0.000000	-0.037135	-0.263049	-0.011427	0.000000	0.000000	1.000000	142.000000	0.000000
15256.772791	0.129613	0.616897	-0.022434	80.293419	27.568747	45.478031	0.000000	0.000000	0.000000	0.000000	0.000000	0.000000	-0.049658	-0.262862	-0.008250	0.000000	0.000000	1.000000	142.000000	0.000000
15256.776124	0.129613	0.616897	-0.022434	80.293419	27.568747	45.478031	0.000000	0.000000	0.000000	0.000000	0.000000	0.000000	-0.049658	-0.262862	-0.008250	0.000000	0.000000	1.000000	142.000000	0.000000
15256.779457	0.129417	0.615982	-0.022488	80.417168	27.688469	45.621639	0.000000	0.000000	0.000000	0.000000	0.000000	0.000000	-0.058683	-0.274298	-0.015969	0.000000	0.000000	1.000000	142.000000	0.000000
15256.782791	0.129417	0.615982	-0.022488	80.417168	27.688469	45.621639	0.000000	0.000000	0.000000	0.000000	0.000000	0.000000	-0.058683	-0.274298	-0.015969	0.000000	0.000000	1.000000	142.000000	0.000000
15256.786124	0.129417	0.615982	-0.022488	80.417168	27.688469	45.621639	0.000000	0.000000	0.000000	0.000000	0.000000	0.000000	-0.058683	-0.274298	-0.015969	0.000000	0.000000	1.000000	142.000000	0.000000
15256.789457	0.129417	0.615982	-0.022488	80.534622	27.804556	45.761497	0.000000	0.000000	0.000000	0.000000	0.000000	0.000000	-0.058683	-0.274298	-0.015969	0.000000	0.000000	1.000000	142.000000	0.000000
15256.792791	0.129251	0.615091	-0.022442	80.534622	27.804556	45.761497	0.000000	0.000000	0.000000	0.000000	0.000000	0.000000	-0.049878	-0.267313	0.013554	0.000000	0.000000	1.000000	142.000000	0.000000
15256.796124	0.129251	0.615091	-0.022442	80.534622	27.804556	45.761497	0.000000	0.000000	0.000000	0.000000	0.000000	0.000000	-0.049878	-0.267313	0.013554	0.000000	0.000000	1.000000	142.000000	0.000000
15256.799457	0.129061	0.614209	-0.022325	80.640694	27.883417	45.866474	0.000000	0.000000	0.000000	0.000000	0.000000	0.000000	-0.056912	-0.264609	0.035262	0.000000	0.000000	1.000000	142.000000	0.000000
15256.802791	0.129061	0.614209	-0.022325	80.640694	27.883417	45.866474	0.000000	0.000000	0.000000	0.000000	0.000000	0.000000	-0.056912	-0.264609	0.035262	0.000000	0.000000	1.000000	142.000000	0.000000
15256.806124	0.129061	0.614209	-0.022325	80.640694	27.883417	45.866474	0.000000	0.000000	0.000000	0.000000	0.000000	0.000000	-0.056912	-0.264609	0.035262	0.000000	0.000000	1.000000	142.000000	0.000000
15256.809457	0.129061	0.614209	-0.022325	80.731575	27.938370	45.953049	0.000000	0.000000	0.000000	0.000000	0.000000	0.000000	-0.056912	-0.264609	0.035262	0.000000	0.000000	1.000000	142.000000	0.000000
15256.812791	0.128871	0.613364	-0.022058	80.731575	27.938370	45.953049	0.000000	0.000000	0.000000	0.000000	0.000000	0.000000	-0.057120	-0.253730	0.080115	0.000000	0.000000	1.000000	142.000000	0.000000
15256.816124	0.128871	0.613364	-0.022058	80.731575	27.938370	45.953049	0.000000	0.000000	0.000000	0.000000	0.000000	0.000000	-0.057120	-0.253730	0.080115	0.000000	0.000000	1.000000	142.000000	0.000000
15256.819457	0.128666	0.612565	-0.021688	80.794052	27.959986	46.013432	0.000000	0.000000	0.000000	0.000000	0.000000	0.000000	-0.061548	-0.239733	0.111019	0.000000	0.000000	1.000000	142.000000	0.000000
15256.822791	0.128666	0.612565	-0.021688	80.794052	27.959986	46.013432	0.000000	0.000000	0.000000	0.000000	0.000000	0.000000	-0.061548	-0.239733	0.111019	0.000000	0.000000	1.000000	142.000000	0.000000
15256.826124	0.128666	0.612565	-0.021688	80.794052	27.959986	46.013432	0.000000	0.000000	0.000000	0.000000	0.000000	0.000000	-0.061548	-0.239733	0.111019	0.000000	0.000000	1.000000	142.000000	0.000000
15256.829457	0.128666	0.612565	-0.021688	80.843262	27.971134	46.067707	0.000000	0.000000	0.000000	0.000000	0.000000	0.000000	-0.061548	-0.239733	0.111019	0.000000	0.000000	1.000000	142.000000	0.000000
15256.832791	0.128460	0.611817	-0.021244	80.843262	27.971134	46.067707	0.000000	0.000000	0.000000	0.000000	0.000000	0.000000	-0.061895	-0.224246	0.133156	0.000000	0.000000	1.000000	142.000000	0.000000
15256.836124	0.128460	0.611817	-0.021244	80.843262	27.971134	46.067707	0.000000	0.000000	0.000000	0.000000	0.000000	0.000000	-0.061895	-0.224246	0.133156	0.000000	0.000000	1.000000	142.000000	0.000000
15256.839457	0.128310	0.611102	-0.020759	80.896767	27.997068	46.130913	0.000000	0.000000	0.000000	0.000000	0.000000	0.000000	-0.044983	-0.214614	0.145300	0.000000	0.000000	1.000000	142.000000	0.000000
15256.842791	0.128310	0.611102	-0.020759	80.896767	27.997068	46.130913	0.000000	0.000000	0.000000	0.000000	0.000000	0.000000	-0.044983	-0.214614	0.145300	0.000000	0.000000	1.000000	142.000000	0.000000
15256.846124	0.128310	0.611102	-0.020759	80.896767	27.997068	46.130913	0.000000	0.000000	0.000000	0.000000	0.000000	0.000000	-0.044983	-0.214614	0.145300	0.000000	0.000000	1.000000	142.000000	0.000000
15256.849457	0.128310	0.611102	-0.020759	80.955414	28.041212	46.203854	0.000000	0.000000	0.000000	0.000000	0.000000	0.000000	-0.044983	-0.214614	0.145300	0.000000	0.000000	1.000000	142.000000	0.000000
15256.852791	0.128225	0.610404	-0.020279	80.955414	28.041212	46.203854	0.000000	0.000000	0.000000	0.000000	0.000000	0.000000	-0.025229	-0.209163	0.144084	0.000000	0.000000	1.000000	142.000000	0.000000
15256.856124	0.128225	0.610404	-0.020279	80.955414	28.041212	46.203854	0.000000	0.000000	0.000000	0.000000	0.000000	0.000000	-0.025229	-0.209163	0.144084	0.000000	0.000000	1.000000	142.000000	0.000000
15256.859457	0.128157	0.609756	-0.019822	81.024475	28.106068	46.294476	0.000000	0.000000	0.000000	0.000000	0.000000	0.000000	-0.020626	-0.194553	0.137153	0.000000	0.000000	1.000000	142.000000	0.000000
15256.862791	0.128157	0.609756	-0.019822	81.024475	28.106068	46.294476	0.000000	0.000000	0.000000	0.000000	0.000000	0.000000	-0.020626	-0.194553	0.137153	0.000000	0.000000	1.000000	142.000000	0.000000
15256.866124	0.128157	0.609756	-0.019822	81.024475	28.106068	46.294476	0.000000	0.000000	0.000000	0.000000	0.000000	0.000000	-0.020626	-0.194553	0.137153	0.000000	0.000000	1.000000	142.000000	0.000000
15256.869457	0.128157	0.609756	-0.019822	81.094963	28.136520	46.341511	0.000000	0.000000	0.000000	0.000000	0.000000	0.000000	-0.020626	-0.194553	0.137153	0.000000	0.000000	1.000000	142.000000	0.000000
15256.872791	0.128099	0.609137	-0.019403	81.094963	28.136520	46.341511	0.000000	0.000000	0.000000	0.000000	0.000000	0.000000	-0.017330	-0.185618	0.125674	0.000000	0.000000	1.000000	142.000000	0.000000
15256.876124	0.128099	0.609137	-0.019403	81.094963	28.136520	46.341511	0.000000	0.000000	0.000000	0.000000	0.000000	0.000000	-0.017330	-0.185618	0.125674	0.000000	0.000000	1.000000	142.000000	0.000000
15256.879457	0.128029	0.608504	-0.019024	81.151695	28.003016	46.202103	0.000000	0.000000	0.000000	0.000000	0.000000	0.000000	-0.020882	-0.189872	0.113820	0.000000	0.000000	1.000000	142.000000	0.000000
15256.882791	0.128029	0.608504	-0.019024	81.151695	28.003016	46.202103	0.000000	0.000000	0.000000	0.000000	0.000000	0.000000	-0.020882	-0.189872	0.113820	0.000000	0.000000	1.000000	142.000000	0.000000
15256.886124	0.128029	0.608504	-0.019024	81.151695	28.003016	46.202103	0.000000	0.000000	0.000000	0.000000	0.000000	0.000000	-0.020882	-0.189872	0.113820	0.000000	0.000000	1.000000	142.000000	0.000000
15256.889457	0.128029	0.608504	-0.019024	81.191162	27.684383	45.856339	0.000000	0.000000	0.000000	0.000000	0.000000	0.000000	-0.020882	-0.189872	0.113820	0.000000	0.000000	1.000000	142.000000	0.000000
15256.892791	0.127934	0.607921	-0.018655	81.191162	27.684383	45.856339	0.000000	0.000000	0.000000	0.000000	0.000000	0.000000	-0.028671	-0.175111	0.110648	0.000000	0.000000	1.000000	142.000000	0.000000
15256.896124	0.127934	0.607921	-0.018655	81.191162	27.684383	45.856339	0.000000	0.000000	0.000000	0.000000	0.000000	0.000000	-0.028671	-0.175111	0.110648	0.000000	0.000000	1.000000	142.000000	0.000000
15256.899457	0.127817	0.607336	-0.018281	81.195198	27.186041	45.314548	0.000000	0.000000	0.000000	0.000000	0.000000	0.000000	-0.035067	-0.175285	0.112250	0.000000	0.000000	1.000000	142.000000	0.000000
15256.902791	0.127817	0.607336	-0.018281	81.195198	27.186041	45.314548	0.000000	0.000000	0.000000	0.000000	0.000000	0.000000	-0.035067	-0.175285	0.112250	0.000000	0.000000	1.000000	142.000000	0.000000
15256.906124	0.127817	0.607336	-0.018281	81.195198	27.186041	45.314548	0.000000	0.000000	0.000000	0.000000	0.000000	0.000000	-0.035067	-0.175285	0.112250	0.000000	0.000000	1.000000	142.000000	0.000000
15256.909457	0.127817	0.607336	-0.018281	81.159866	26.617374	44.696838	0.000000	0.000000	0.000000	0.000000	0.000000	0.000000	-0.035067	-0.175285	0.112250	0.000000	0.000000	1.000000	142.000000	0.000000
15256.912791	0.127718	0.606776	-0.017921	81.159866	26.617374	44.696838	0.000000	0.000000	0.000000	0.000000	0.000000	0.000000	-0.029660	-0.167975	0.107856	0.000000	0.000000	1.000000	142.000000	0.000000
15256.916124	0.127718	0.606776	-0.017921	81.159866	26.617374	44.696838	0.000000	0.000000	0.000000	0.000000	0.000000	0.000000	-0.029660	-0.167975	0.107856	0.000000	0.000000	1.000000	142.000000	0.000000
15256.919457	0.127589	0.606247	-0.017587	81.087029	26.135237	44.189728	0.000000	0.000000	0.000000	0.000000	0.000000	0.000000	-0.038774	-0.158859	0.100136	0.000000	0.000000	1.000000	142.000000	0.000000
15256.922791	0.127589	0.606247	-0.017587	81.087029	26.135237	44.189728	0.000000	0.000000	0.000000	0.000000	0.000000	0.000000	-0.038774	-0.158859	0.100136	0.000000	0.000000	1.000000	142.000000	0.000000
15256.926124	0.127589	0.606247	-0.017587	81.087029	26.135237	44.189728	0.000000	0.000000	0.000000	0.000000	0.000000	0.000000	-0.038774	-0.158859	0.100136	0.000000	0.000000	1.000000	142.000000	0.000000
15256.929457	0.127589	0.606247	-0.017587	81.003654	25.877924	43.944763	0.000000	0.000000	0.000000	0.000000	0.000000	0.000000	-0.038774	-0.158859	0.100136	0.000000	0.000000	1.000000	142.000000	0.000000
15256.932791	0.127470	0.605730	-0.017215	81.003654	25.877924	43.944763	0.000000	0.000000	0.000000	0.000000	0.000000	0.000000	-0.035537	-0.155091	0.111590	0.000000	0.000000	1.000000	142.000000	0.000000
15256.936124	0.127470	0.605730	-0.017215	81.003654	25.877924	43.944763	0.000000	0.000000	0.000000	0.000000	0.000000	0.000000	-0.035537	-0.155091	0.111590	0.000000	0.000000	1.000000	142.000000	0.000000
15256.939457	0.127425	0.605225	-0.016823	80.922951	25.745071	43.833847	0.000000	0.000000	0.000000	0.000000	0.000000	0.000000	-0.013502	-0.151343	0.117617	0.000000	0.000000	1.000000	142.000000	0.000000
15256.942791	0.127425	0.605225	-0.016823	80.922951	25.745071	43.833847	0.000000	0.000000	0.000000	0.000000	0.000000	0.000000	-0.013502	-0.151343	0.117617	0.000000	0.000000	1.000000	142.000000	0.000000
15256.946124	0.127425	0.605225	-0.016823	80.922951	25.745071	43.833847	0.000000	0.000000	0.000000	0.000000	0.000000	0.000000	-0.013502	-0.151343	0.117617	0.000000	0.000000	1.000000	142.000000	0.000000
15256.949457	0.127425	0.605225	-0.016823	80.849617	25.627390	43.735081	0.000000	0.000000	0.000000	0.000000	0.000000	0.000000	-0.013502	-0.151343	0.117617	0.000000	0.000000	1.000000	142.000000	0.000000
15256.952791	0.127437	0.604752	-0.016390	80.849617	25.627390	43.735081	0.000000	0.000000	0.000000	0.000000	0.000000	0.000000	0.003640	-0.141938	0.130137	0.000000	0.000000	1.000000	142.000000	0.000000
15256.956124	0.127437	0.604752	-0.016390	80.849617	25.627390	43.735081	0.000000	0.000000	0.000000	0.000000	0.000000	0.000000	0.003640	-0.141938	0.130137	0.000000	0.000000	1.000000	142.000000	0.000000
15256.959457	0.127502	0.604291	-0.015930	80.803566	25.552713	43.670734	0.000000	0.000000	0.000000	0.000000	0.000000	0.000000	0.019474	-0.138295	0.138014	0.000000	0.000000	1.000000	142.000000	0.000000
15256.962791	0.127502	0.604291	-0.015930	80.803566	25.552713	43.670734	0.000000	0.000000	0.000000	0.000000	0.000000	0.000000	0.019474	-0.138295	0.138014	0.000000	0.000000	1.000000	142.000000	0.000000
15256.966124	0.127502	0.604291	-0.015930	80.803566	25.552713	43.670734	0.000000	0.000000	0.000000	0.000000	0.000000	0.000000	0.019474	-0.138295	0.138014	0.000000	0.000000	1.000000	142.000000	0.000000
15256.969457	0.127502	0.604291	-0.015930	80.795319	25.530739	43.652946	0.000000	0.000000	0.000000	0.000000	0.000000	0.000000	0.019474	-0.138295	0.138014	0.000000	0.000000	1.000000	142.000000	0.000000
15256.972791	0.127616	0.603823	-0.015459	80.795319	25.530739	43.652946	0.000000	0.000000	0.000000	0.000000	0.000000	0.000000	0.033991	-0.140405	0.141220	0.000000	0.000000	1.000000	142.000000	0.000000
15256.976124	0.127616	0.603823	-0.015459	80.795319	25.530739	43.652946	0.000000	0.000000	0.000000	0.000000	0.000000	0.000000	0.033991	-0.140405	0.141220	0.000000	0.000000	1.000000	142.000000	0.000000
15256.979457	0.127756	0.603348	-0.014971	80.823730	25.546751	43.668213	0.000000	0.000000	0.000000	0.000000	0.000000	0.000000	0.042243	-0.142548	0.146227	0.000000	0.000000	1.000000	142.000000	0.000000
15256.982791	0.127756	0.603348	-0.014971	80.823730	25.546751	43.668213	0.000000	0.000000	0.000000	0.000000	0.000000	0.000000	0.042243	-0.142548	0.146227	0.000000	0.000000	1.000000	142.000000	0.000000
15256.986124	0.127756	0.603348	-0.014971	80.823730	25.546751	43.668213	0.000000	0.000000	0.000000	0.000000	0.000000	0.000000	0.042243	-0.142548	0.146227	0.000000	0.000000	1.000000	142.000000	0.000000
15256.989457	0.127756	0.603348	-0.014971	80.874886	25.542027	43.654297	0.000000	0.000000	0.000000	0.000000	0.000000	0.000000	0.042243	-0.142548	0.146227	0.000000	0.000000	1.000000	142.000000	0.000000
15256.992791	0.127888	0.602834	-0.014516	80.874886	25.542027	43.654297	0.000000	0.000000	0.000000	0.000000	0.000000	0.000000	0.039492	-0.154246	0.136707	0.000000	0.000000	1.000000	142.000000	0.000000
15256.996124	0.127888	0.602834	-0.014516	80.874886	25.542027	43.654297	0.000000	0.000000	0.000000	0.000000	0.000000	0.000000	0.039492	-0.154246	0.136707	0.000000	0.000000	1.000000	142.000000	0.000000
15256.999457	0.127987	0.602306	-0.014093	80.934189	25.475437	43.569775	0.000000	0.000000	0.000000	0.000000	0.000000	0.000000	0.029764	-0.158387	0.126692	0.000000	0.000000	1.000000	142.000000	0.000000
15257.002791	0.127987	0.602306	-0.014093	80.934189	25.475437	43.569775	0.000000	0.000000	0.000000	0.000000	0.000000	0.000000	0.029764	-0.158387	0.126692	0.000000	0.000000	1.000000	142.000000	0.000000
15257.006124	0.127987	0.602306	-0.014093	80.934189	25.475437	43.569775	0.000000	0.000000	0.000000	0.000000	0.000000	0.000000	0.029764	-0.158387	0.126692	0.000000	0.000000	1.000000	142.000000	0.000000
15257.009457	0.127987	0.602306	-0.014093	80.999947	25.321194	43.388321	0.000000	0.000000	0.000000	0.000000	0.000000	0.000000	0.029764	-0.158387	0.126692	0.000000	0.000000	1.000000	142.000000	0.000000
15257.012791	0.128021	0.601733	-0.013662	80.999947	25.321194	43.388321	0.000000	0.000000	0.000000	0.000000	0.000000	0.000000	0.010051	-0.171893	0.129565	0.000000	0.000000	1.000000	142.000000	0.000000
15257.016124	0.128021	0.601733	-0.013662	80.999947	25.321194	43.388321	0.000000	0.000000	0.000000	0.000000	0.000000	0.000000	0.010051	-0.171893	0.129565	0.000000	0.000000	1.000000	142.000000	0.000000
15257.019457	0.128024	0.601121	-0.013256	81.065018	25.125793	43.168995	0.000000	0.000000	0.000000	0.000000	0.000000	0.000000	0.000913	-0.183526	0.121785	0.000000	0.000000	1.000000	142.000000	0.000000
15257.022791	0.128024	0.601121	-0.013256	81.065018	25.125793	43.168995	0.000000	0.000000	0.000000	0.000000	0.000000	0.000000	0.000913	-0.183526	0.121785	0.000000	0.000000	1.000000	142.000000	0.000000
15257.026124	0.128024	0.601121	-0.013256	81.065018	25.125793	43.168995	0.000000	0.000000	0.000000	0.000000	0.000000	0.000000	0.000913	-0.183526	0.121785	0.000000	0.000000	1.000000	142.000000	0.000000
15257.029457	0.128024	0.601121	-0.013256	81.121964	25.010851	43.052235	0.000000	0.000000	0.000000	0.000000	0.000000	0.000000	0.000913	-0.183526	0.121785	0.000000	0.000000	1.000000	142.000000	0.000000
15257.032791	0.127938	0.600490	-0.012842	81.121964	25.010851	43.052235	0.000000	0.000000	0.000000	0.000000	0.000000	0.000000	-0.025881	-0.189451	0.124137	0.000000	0.000000	1.000000	142.000000	0.000000
15257.036124	0.127938	0.600490	-0.012842	81.121964	25.010851	43.052235	0.000000	0.000000	0.000000	0.000000	0.000000	0.000000	-0.025881	-0.189451	0.124137	0.000000	0.000000	1.000000	142.000000	0.000000
15257.039457	0.127846	0.599838	-0.012445	81.160866	25.008539	43.074257	0.000000	0.000000	0.000000	0.000000	0.000000	0.000000	-0.027409	-0.195353	0.119171	0.000000	0.000000	1.000000	142.000000	0.000000
15257.042791	0.127846	0.599838	-0.012445	81.160866	25.008539	43.074257	0.000000	0.000000	0.000000	0.000000	0.000000	0.000000	-0.027409	-0.195353	0.119171	0.000000	0.000000	1.000000	142.000000	0.000000
15257.046124	0.127846	0.599838	-0.012445	81.160866	25.008539	43.074257	0.000000	0.000000	0.000000	0.000000	0.000000	0.000000	-0.027409	-0.195353	0.119171	0.000000	0.000000	1.000000	142.000000	0.000000
15257.049457	0.127846	0.599838	-0.012445	81.184280	24.997137	43.089123	0.000000	0.000000	0.000000	0.000000	0.000000	0.000000	-0.027409	-0.195353	0.119171	0.000000	0.000000	1.000000	142.000000	0.000000
15257.052791	0.127755	0.599136	-0.012125	81.184280	24.997137	43.089123	0.000000	0.000000	0.000000	0.000000	0.000000	0.000000	-0.027307	-0.210625	0.095957	0.000000	0.000000	1.000000	142.000000	0.000000
15257.056124	0.127755	0.599136	-0.012125	81.184280	24.997137	43.089123	0.000000	0.000000	0.000000	0.000000	0.000000	0.000000	-0.027307	-0.210625	0.095957	0.000000	0.000000	1.000000	142.000000	0.000000
15257.059457	0.127636	0.598440	-0.011823	81.190315	24.966864	43.082726	0.000000	0.000000	0.000000	0.000000	0.000000	0.000000	-0.035801	-0.208831	0.090509	0.000000	0.000000	1.000000	142.000000	0.000000
15257.062791	0.127636	0.598440	-0.011823	81.190315	24.966864	43.082726	0.000000	0.000000	0.000000	0.000000	0.000000	0.000000	-0.035801	-0.208831	0.090509	0.000000	0.000000	1.000000	142.000000	0.000000
15257.066124	0.127636	0.598440	-0.011823	81.190315	24.966864	43.082726	0.000000	0.000000	0.000000	0.000000	0.000000	0.000000	-0.035801	-0.208831	0.090509	0.000000	0.000000	1.000000	142.000000	0.000000
15257.069457	0.127636	0.598440	-0.011823	81.185532	24.932806	43.074432	0.000000	0.000000	0.000000	0.000000	0.000000	0.000000	-0.035801	-0.208831	0.090509	0.000000	0.000000	1.000000	142.000000	0.000000
15257.072791	0.127539	0.597718	-0.011521	81.185532	24.932806	43.074432	0.000000	0.000000	0.000000	0.000000	0.000000	0.000000	-0.028973	-0.216572	0.090599	0.000000	0.000000	1.000000	142.000000	0.000000
15257.076124	0.127539	0.597718	-0.011521	81.185532	24.932806	43.074432	0.000000	0.000000	0.000000	0.000000	0.000000	0.000000	-0.028973	-0.216572	0.090599	0.000000	0.000000	1.000000	142.000000	0.000000
15257.079457	0.127499	0.597003	-0.011261	81.188400	24.912792	43.074718	0.000000	0.000000	0.000000	0.000000	0.000000	0.000000	-0.012067	-0.214738	0.077873	0.000000	0.000000	1.000000	142.000000	0.000000
15257.082791	0.127499	0.597003	-0.011261	81.188400	24.912792	43.074718	0.000000	0.000000	0.000000	0.000000	0.000000	0.000000	-0.012067	-0.214738	0.077873	0.000000	0.000000	1.000000	142.000000	0.000000
15257.086124	0.127499	0.597003	-0.011261	81.188400	24.912792	43.074718	0.000000	0.000000	0.000000	0.000000	0.000000	0.000000	-0.012067	-0.214738	0.077873	0.000000	0.000000	1.000000	142.000000	0.000000
15257.089457	0.127499	0.597003	-0.011261	81.175102	24.912214	43.091324	0.000000	0.000000	0.000000	0.000000	0.000000	0.000000	-0.012067	-0.214738	0.077873	0.000000	0.000000	1.000000	142.000000	0.000000
15257.092791	0.127473	0.596293	-0.011032	81.175102	24.912214	43.091324	0.000000	0.000000	0.000000	0.000000	0.000000	0.000000	-0.007825	-0.212897	0.068792	0.000000	0.000000	1.000000	142.000000	0.000000
15257.096124	0.127473	0.596293	-0.011032	81.175102	24.912214	43.091324	0.000000	0.000000	0.000000	0.000000	0.000000	0.000000	-0.007825	-0.212897	0.068792	0.000000	0.000000	1.000000	142.000000	0.000000
15257.099457	0.127509	0.595632	-0.010745	81.139839	24.964558	43.174297	0.000000	0.000000	0.000000	0.000000	0.000000	0.000000	0.010843	-0.198122	0.086093	0.000000	0.000000	1.000000	142.000000	0.000000
15257.102791	0.127509	0.595632	-0.010745	81.139839	24.964558	43.174297	0.000000	0.000000	0.000000	0.000000	0.000000	0.000000	0.010843	-0.198122	0.086093	0.000000	0.000000	1.000000	142.000000	0.000000
15257.106124	0.127509	0.595632	-0.010745	81.139839	24.964558	43.174297	0.000000	0.000000	0.000000	0.000000	0.000000	0.000000	0.010843	-0.198122	0.086093	0.000000	0.000000	1.000000	142.000000	0.000000
15257.109457	0.127509	0.595632	-0.010745	81.077507	25.130606	43.404129	0.000000	0.000000	0.000000	0.000000	0.000000	0.000000	0.010843	-0.198122	0.086093	0.000000	0.000000	1.000000	142.000000	0.000000
15257.112791	0.127549	0.595040	-0.010366	81.077507	25.130606	43.404129	0.000000	0.000000	0.000000	0.000000	0.000000	0.000000	0.011817	-0.177810	0.113672	0.000000	0.000000	1.000000	142.000000	0.000000
15257.116124	0.127549	0.595040	-0.010366	81.077507	25.130606	43.404129	0.000000	0.000000	0.000000	0.000000	0.000000	0.000000	0.011817	-0.177810	0.113672	0.000000	0.000000	1.000000	142.000000	0.000000
15257.119457	0.127632	0.594540	-0.009914	80.985916	25.569954	43.965950	0.000000	0.000000	0.000000	0.000000	0.000000	0.000000	0.024905	-0.150015	0.135522	0.000000	0.000000	1.000000	142.000000	0.000000
15257.122791	0.127632	0.594540	-0.009914	80.985916	25.569954	43.965950	0.000000	0.000000	0.000000	0.000000	0.000000	0.000000	0.024905	-0.150015	0.135522	0.000000	0.000000	1.000000	142.000000	0.000000
15257.126124	0.127632	0.594540	-0.009914	80.985916	25.569954	43.965950	0.000000	0.000000	0.000000	0.000000	0.000000	0.000000	0.024905	-0.150015	0.135522	0.000000	0.000000	1.000000	142.000000	0.000000
15257.129457	0.127632	0.594540	-0.009914	80.891983	26.425308	45.016830	0.000000	0.000000	0.000000	0.000000	0.000000	0.000000	0.024905	-0.150015	0.135522	0.000000	0.000000	1.000000	142.000000	0.000000
15257.132791	0.127803	0.594107	-0.009395	80.891983	26.425308	45.016830	0.000000	0.000000	0.000000	0.000000	0.000000	0.000000	0.051398	-0.129903	0.155958	0.000000	0.000000	1.000000	142.000000	0.000000
15257.136124	0.127803	0.594107	-0.009395	80.891983	26.425308	45.016830	0.000000	0.000000	0.000000	0.000000	0.000000	0.000000	0.051398	-0.129903	0.155958	0.000000	0.000000	1.000000	142.000000	0.000000
15257.139457	0.127969	0.593773	-0.008813	80.810440	27.650660	46.608841	0.000000	0.000000	0.000000	0.000000	0.000000	0.000000	0.049832	-0.100172	0.174610	0.000000	0.000000	1.000000	142.000000	0.000000
15257.142791	0.127969	0.593773	-0.008813	80.810440	27.650660	46.608841	0.000000	0.000000	0.000000	0.000000	0.000000	0.000000	0.049832	-0.100172	0.174610	0.000000	0.000000	1.000000	142.000000	0.000000
15257.146124	0.127969	0.593773	-0.008813	80.810440	27.650660	46.608841	0.000000	0.000000	0.000000	0.000000	0.000000	0.000000	0.049832	-0.100172	0.174610	0.000000	0.000000	1.000000	142.000000	0.000000
15257.149457	0.127969	0.593773	-0.008813	80.746239	29.020187	48.918941	0.000000	0.000000	0.000000	0.000000	0.000000	0.000000	0.049832	-0.100172	0.174610	0.000000	0.000000	1.000000	142.000000	0.000000
15257.152791	0.128211	0.593519	-0.008209	80.746239	29.020187	48.918941	0.000000	0.000000	0.000000	0.000000	0.000000	0.000000	0.072468	-0.076044	0.181225	0.000000	0.000000	1.000000	142.000000	0.000000
15257.156124	0.128211	0.593519	-0.008209	80.746239	29.020187	48.918941	0.000000	0.000000	0.000000	0.000000	0.000000	0.000000	0.072468	-0.076044	0.181225	0.000000	0.000000	1.000000	142.000000	0.000000
15257.159457	0.128446	0.593341	-0.007626	80.700302	30.088104	52.514431	0.000000	0.000000	0.000000	0.000000	0.000000	0.000000	0.070655	-0.053388	0.174680	0.000000	0.000000	1.000000	142.000000	0.000000
15257.162791	0.128446	0.593341	-0.007626	80.700302	30.088104	52.514431	0.000000	0.000000	0.000000	0.000000	0.000000	0.000000	0.070655	-0.053388	0.174680	0.000000	0.000000	1.000000	142.000000	0.000000
15257.166124	0.128446	0.593341	-0.007626	80.700302	30.088104	52.514431	0.000000	0.000000	0.000000	0.000000	0.000000	0.000000	0.070655	-0.053388	0.174680	0.000000	0.000000	1.000000	142.000000	0.000000
15257.169457	0.128775	0.593223	-0.007203	80.699356	29.995872	55.603283	0.000000	0.000000	0.000000	0.000000	0.000000	0.000000	0.098626	-0.035627	0.126824	0.000000	0.000000	1.000000	142.000000	0.000000
15257.172791	0.128775	0.593223	-0.007203	80.699356	29.995872	55.603283	0.000000	0.000000	0.000000	0.000000	0.000000	0.000000	0.098626	-0.035627	0.126824	0.000000	0.000000	1.000000	142.000000	0.000000
15257.176124	0.128775	0.593223	-0.007203	80.699356	29.995872	55.603283	0.000000	0.000000	0.000000	0.000000	0.000000	0.000000	0.098626	-0.035627	0.126824	0.000000	0.000000	1.000000	142.000000	0.000000
15257.179457	0.129302	0.593189	-0.006978	80.749870	28.725283	56.775799	0.000000	0.000000	0.000000	0.000000	0.000000	0.000000	0.158113	-0.010096	0.067589	0.000000	0.000000	1.000000	142.000000	0.000000
15257.182791	0.129302	0.593189	-0.006978	80.749870	28.725283	56.775799	0.000000	0.000000	0.000000	0.000000	0.000000	0.000000	0.158113	-0.010096	0.067589	0.000000	0.000000	1.000000	142.000000	0.000000
15257.186124	0.129302	0.593189	-0.006978	80.749870	28.725283	56.775799	0.000000	0.000000	0.000000	0.000000	0.000000	0.000000	0.158113	-0.010096	0.067589	0.000000	0.000000	1.000000	142.000000	0.000000
15257.189457	0.129949	0.593185	-0.006980	80.833527	26.570045	56.276356	0.000000	0.000000	0.000000	0.000000	0.000000	0.000000	0.194226	-0.001220	-0.000612	0.000000	0.000000	1.000000	142.000000	0.000000
15257.192791	0.129949	0.593185	-0.006980	80.833527	26.570045	56.276356	0.000000	0.000000	0.000000	0.000000	0.000000	0.000000	0.194226	-0.001220	-0.000612	0.000000	0.000000	1.000000	142.000000	0.000000
15257.196124	0.129949	0.593185	-0.006980	80.833527	26.570045	56.276356	0.000000	0.000000	0.000000	0.000000	0.000000	0.000000	0.194226	-0.001220	-0.000612	0.000000	0.000000	1.000000	142.000000	0.000000
15257.199457	0.130509	0.593204	-0.007125	80.912926	23.771727	54.030609	0.000000	0.000000	0.000000	0.000000	0.000000	0.000000	0.168052	0.005599	-0.043443	0.000000	0.000000	1.000000	142.000000	0.000000
15257.202791	0.130509	0.593204	-0.007125	80.912926	23.771727	54.030609	0.000000	0.000000	0.000000	0.000000	0.000000	0.000000	0.168052	0.005599	-0.043443	0.000000	0.000000	1.000000	142.000000	0.000000
15257.206124	0.130509	0.593204	-0.007125	80.912926	23.771727	54.030609	0.000000	0.000000	0.000000	0.000000	0.000000	0.000000	0.168052	0.005599	-0.043443	0.000000	0.000000	1.000000	142.000000	0.000000
15257.209457	0.130509	0.593204	-0.007125	80.980598	20.502476	50.168076	0.000000	0.000000	0.000000	0.000000	0.000000	0.000000	0.168052	0.005599	-0.043443	0.000000	0.000000	1.000000	142.000000	0.000000
15257.212791	0.130999	0.593226	-0.007434	80.980598	20.502476	50.168076	0.000000	0.000000	0.000000	0.000000	0.000000	0.000000	0.146735	0.006832	-0.092814	0.000000	0.000000	1.000000	142.000000	0.000000
15257.216124	0.130999	0.593226	-0.007434	80.980598	20.502476	50.168076	0.000000	0.000000	0.000000	0.000000	0.000000	0.000000	0.146735	0.006832	-0.092814	0.000000	0.000000	1.000000	142.000000	0.000000
15257.219457	0.131548	0.593251	-0.007854	81.012566	16.897474	45.831074	0.000000	0.000000	0.000000	0.000000	0.000000	0.000000	0.164708	0.007417	-0.125977	0.000000	0.000000	1.000000	142.000000	0.000000
15257.222791	0.131548	0.593251	-0.007854	81.012566	16.897474	45.831074	0.000000	0.000000	0.000000	0.000000	0.000000	0.000000	0.164708	0.007417	-0.125977	0.000000	0.000000	1.000000	142.000000	0.000000
15257.226124	0.131548	0.593251	-0.007854	81.012566	16.897474	45.831074	0.000000	0.000000	0.000000	0.000000	0.000000	0.000000	0.164708	0.007417	-0.125977	0.000000	0.000000	1.000000	142.000000	0.000000
15257.229457	0.131548	0.593251	-0.007854	81.004288	13.320216	41.528442	0.000000	0.000000	0.000000	0.000000	0.000000	0.000000	0.164708	0.007417	-0.125977	0.000000	0.000000	1.000000	142.000000	0.000000
15257.232791	0.132072	0.593301	-0.008276	81.004288	13.320216	41.528442	0.000000	0.000000	0.000000	0.000000	0.000000	0.000000	0.157404	0.015066	-0.126444	0.000000	0.000000	1.000000	142.000000	0.000000
15257.236124	0.132072	0.593301	-0.008276	81.004288	13.320216	41.528442	0.000000	0.000000	0.000000	0.000000	0.000000	0.000000	0.157404	0.015066	-0.126444	0.000000	0.000000	1.000000	142.000000	0.000000
15257.239457	0.132596	0.593401	-0.008621	80.948372	10.128036	37.677238	0.000000	0.000000	0.000000	0.000000	0.000000	0.000000	0.157021	0.029765	-0.103532	0.000000	0.000000	1.000000	142.000000	0.000000
15257.242791	0.132596	0.593401	-0.008621	80.948372	10.128036	37.677238	0.000000	0.000000	0.000000	0.000000	0.000000	0.000000	0.157021	0.029765	-0.103532	0.000000	0.000000	1.000000	142.000000	0.000000
15257.246124	0.132596	0.593401	-0.008621	80.948372	10.128036	37.677238	0.000000	0.000000	0.000000	0.000000	0.000000	0.000000	0.157021	0.029765	-0.103532	0.000000	0.000000	1.000000	142.000000	0.000000
15257.249457	0.132596	0.593401	-0.008621	80.882210	7.672217	34.687843	0.000000	0.000000	0.000000	0.000000	0.000000	0.000000	0.157021	0.029765	-0.103532	0.000000	0.000000	1.000000	142.000000	0.000000
15257.252791	0.133121	0.593474	-0.008960	80.882210	7.672217	34.687843	0.000000	0.000000	0.000000	0.000000	0.000000	0.000000	0.157452	0.022057	-0.101581	0.000000	0.000000	1.000000	142.000000	0.000000
15257.256124	0.133121	0.593474	-0.008960	80.882210	7.672217	34.687843	0.000000	0.000000	0.000000	0.000000	0.000000	0.000000	0.157452	0.022057	-0.101581	0.000000	0.000000	1.000000	142.000000	0.000000
15257.259457	0.133599	0.593553	-0.009218	80.820786	6.032363	32.663807	0.000000	0.000000	0.000000	0.000000	0.000000	0.000000	0.143662	0.023556	-0.077488	0.000000	0.000000	1.000000	142.000000	0.000000
15257.262791	0.133599	0.593553	-0.009218	80.820786	6.032363	32.663807	0.000000	0.000000	0.000000	0.000000	0.000000	0.000000	0.143662	0.023556	-0.077488	0.000000	0.000000	1.000000	142.000000	0.000000
15257.266124	0.133599	0.593553	-0.009218	80.820786	6.032363	32.663807	0.000000	0.000000	0.000000	0.000000	0.000000	0.000000	0.143662	0.023556	-0.077488	0.000000	0.000000	1.000000	142.000000	0.000000
15257.269457	0.133599	0.593553	-0.009218	80.779404	5.059500	31.444141	0.000000	0.000000	0.000000	0.000000	0.000000	0.000000	0.143662	0.023556	-0.077488	0.000000	0.000000	1.000000	142.000000	0.000000
15257.272791	0.133960	0.593619	-0.009484	80.779404	5.059500	31.444141	0.000000	0.000000	0.000000	0.000000	0.000000	0.000000	0.108159	0.020002	-0.079769	0.000000	0.000000	1.000000	142.000000	0.000000
15257.276124	0.133960	0.593619	-0.009484	80.779404	5.059500	31.444141	0.000000	0.000000	0.000000	0.000000	0.000000	0.000000	0.108159	0.020002	-0.079769	0.000000	0.000000	1.000000	142.000000	0.000000
15257.279457	0.133960	0.593619	-0.009484	80.759239	4.515147	30.752876	0.000000	0.000000	0.000000	0.000000	0.000000	0.000000	0.108159	0.020002	-0.079769	0.000000	0.000000	1.000000	142.000000	0.000000
15257.282791	0.133960	0.593619	-0.009484	80.759239	4.515147	30.752876	0.000000	0.000000	0.000000	0.000000	0.000000	0.000000	0.108159	0.020002	-0.079769	0.000000	0.000000	1.000000	142.000000	0.000000
15257.286124	0.134179	0.593650	-0.009835	80.759239	4.515147	30.752876	0.000000	0.000000	0.000000	0.000000	0.000000	0.000000	0.065693	0.009276	-0.105296	0.000000	0.000000	1.000000	142.000000	0.000000
15257.289457	0.134254	0.593671	-0.010278	80.755539	4.066923	30.194551	0.000000	0.000000	0.000000	0.000000	0.000000	0.000000	0.022578	0.006203	-0.132912	0.000000	0.000000	1.000000	142.000000	0.000000
15257.292791	0.134254	0.593671	-0.010278	80.755539	4.066923	30.194551	0.000000	0.000000	0.000000	0.000000	0.000000	0.000000	0.022578	0.006203	-0.132912	0.000000	0.000000	1.000000	142.000000	0.000000
15257.296124	0.134254	0.593671	-0.010278	80.755539	4.066923	30.194551	0.000000	0.000000	0.000000	0.000000	0.000000	0.000000	0.022578	0.006203	-0.132912	0.000000	0.000000	1.000000	142.000000	0.000000
15257.299457	0.134254	0.593671	-0.010278	80.752930	3.577583	29.600868	0.000000	0.000000	0.000000	0.000000	0.000000	0.000000	0.022578	0.006203	-0.132912	0.000000	0.000000	1.000000	142.000000	0.000000
15257.302791	0.134174	0.593669	-0.010852	80.752930	3.577583	29.600868	0.000000	0.000000	0.000000	0.000000	0.000000	0.000000	-0.024007	-0.000478	-0.172193	0.000000	0.000000	1.000000	142.000000	0.000000
15257.306124	0.134174	0.593669	-0.010852	80.752930	3.577583	29.600868	0.000000	0.000000	0.000000	0.000000	0.000000	0.000000	-0.024007	-0.000478	-0.172193	0.000000	0.000000	1.000000	142.000000	0.000000
15257.309457	0.133948	0.593662	-0.011450	80.754799	3.045796	28.977573	0.000000	0.000000	0.000000	0.000000	0.000000	0.000000	-0.067760	-0.002175	-0.179364	0.000000	0.000000	1.000000	142.000000	0.000000
15257.312791	0.133948	0.593662	-0.011450	80.754799	3.045796	28.977573	0.000000	0.000000	0.000000	0.000000	0.000000	0.000000	-0.067760	-0.002175	-0.179364	0.000000	0.000000	1.000000	142.000000	0.000000
15257.316124	0.133948	0.593662	-0.011450	80.754799	3.045796	28.977573	0.000000	0.000000	0.000000	0.000000	0.000000	0.000000	-0.067760	-0.002175	-0.179364	0.000000	0.000000	1.000000	142.000000	0.000000
15257.319457	0.133948	0.593662	-0.011450	80.756073	2.575397	28.442669	0.000000	0.000000	0.000000	0.000000	0.000000	0.000000	-0.067760	-0.002175	-0.179364	0.000000	0.000000	1.000000	142.000000	0.000000
15257.322791	0.133671	0.593666	-0.011990	80.756073	2.575397	28.442669	0.000000	0.000000	0.000000	0.000000	0.000000	0.000000	-0.083256	0.001270	-0.162049	0.000000	0.000000	1.000000	142.000000	0.000000
15257.326124	0.133671	0.593666	-0.011990	80.756073	2.575397	28.442669	0.000000	0.000000	0.000000	0.000000	0.000000	0.000000	-0.083256	0.001270	-0.162049	0.000000	0.000000	1.000000	142.000000	0.000000
15257.329457	0.133339	0.593687	-0.012404	80.759354	2.218284	28.048328	0.000000	0.000000	0.000000	0.000000	0.000000	0.000000	-0.099445	0.006281	-0.124255	0.000000	0.000000	1.000000	142.000000	0.000000
15257.332791	0.133339	0.593687	-0.012404	80.759354	2.218284	28.048328	0.000000	0.000000	0.000000	0.000000	0.000000	0.000000	-0.099445	0.006281	-0.124255	0.000000	0.000000	1.000000	142.000000	0.000000
15257.336124	0.133339	0.593687	-0.012404	80.759354	2.218284	28.048328	0.000000	0.000000	0.000000	0.000000	0.000000	0.000000	-0.099445	0.006281	-0.124255	0.000000	0.000000	1.000000	142.000000	0.000000
15257.339457	0.133339	0.593687	-0.012404	80.766243	2.063934	27.903540	0.000000	0.000000	0.000000	0.000000	0.000000	0.000000	-0.099445	0.006281	-0.124255	0.000000	0.000000	1.000000	142.000000	0.000000
15257.342791	0.132991	0.593706	-0.012721	80.766243	2.063934	27.903540	0.000000	0.000000	0.000000	0.000000	0.000000	0.000000	-0.104368	0.005736	-0.095043	0.000000	0.000000	1.000000	142.000000	0.000000
15257.346124	0.132991	0.593706	-0.012721	80.766243	2.063934	27.903540	0.000000	0.000000	0.000000	0.000000	0.000000	0.000000	-0.104368	0.005736	-0.095043	0.000000	0.000000	1.000000	142.000000	0.000000
15257.349457	0.132991	0.593706	-0.012721	80.769691	2.035213	27.909077	0.000000	0.000000	0.000000	0.000000	0.000000	0.000000	-0.104368	0.005736	-0.095043	0.000000	0.000000	1.000000	142.000000	0.000000
15257.352791	0.132991	0.593706	-0.012721	80.769691	2.035213	27.909077	0.000000	0.000000	0.000000	0.000000	0.000000	0.000000	-0.104368	0.005736	-0.095043	0.000000	0.000000	1.000000	142.000000	0.000000
15257.356124	0.132665	0.593754	-0.012892	80.769691	2.035213	27.909077	0.000000	0.000000	0.000000	0.000000	0.000000	0.000000	-0.098047	0.014462	-0.051251	0.000000	0.000000	1.000000	142.000000	0.000000
15257.359457	0.132370	0.593794	-0.012955	80.770561	2.020100	27.929939	0.000000	0.000000	0.000000	0.000000	0.000000	0.000000	-0.088301	0.012007	-0.018872	0.000000	0.000000	1.000000	142.000000	0.000000
15257.362791	0.132370	0.593794	-0.012955	80.770561	2.020100	27.929939	0.000000	0.000000	0.000000	0.000000	0.000000	0.000000	-0.088301	0.012007	-0.018872	0.000000	0.000000	1.000000	142.000000	0.000000
15257.366124	0.132370	0.593794	-0.012955	80.770561	2.020100	27.929939	0.000000	0.000000	0.000000	0.000000	0.000000	0.000000	-0.088301	0.012007	-0.018872	0.000000	0.000000	1.000000	142.000000	0.000000
15257.369457	0.132370	0.593794	-0.012955	80.772758	2.034009	27.982147	0.000000	0.000000	0.000000	0.000000	0.000000	0.000000	-0.088301	0.012007	-0.018872	0.000000	0.000000	1.000000	142.000000	0.000000
15257.372791	0.132111	0.593821	-0.012978	80.772758	2.034009	27.982147	0.000000	0.000000	0.000000	0.000000	0.000000	0.000000	-0.077832	0.008011	-0.006970	0.000000	0.000000	1.000000	142.000000	0.000000
15257.376124	0.132111	0.593821	-0.012978	80.772758	2.034009	27.982147	0.000000	0.000000	0.000000	0.000000	0.000000	0.000000	-0.077832	0.008011	-0.006970	0.000000	0.000000	1.000000	142.000000	0.000000
15257.379457	0.132111	0.593821	-0.012978	80.771034	2.040651	28.018364	0.000000	0.000000	0.000000	0.000000	0.000000	0.000000	-0.077832	0.008011	-0.006970	0.000000	0.000000	1.000000	142.000000	0.000000
15257.382791	0.132111	0.593821	-0.012978	80.771034	2.040651	28.018364	0.000000	0.000000	0.000000	0.000000	0.000000	0.000000	-0.077832	0.008011	-0.006970	0.000000	0.000000	1.000000	142.000000	0.000000
15257.386124	0.131933	0.593853	-0.012958	80.771034	2.040651	28.018364	0.000000	0.000000	0.000000	0.000000	0.000000	0.000000	-0.053301	0.009594	0.005972	0.000000	0.000000	1.000000	142.000000	0.000000
15257.389457	0.131933	0.593853	-0.012958	80.770988	2.027062	28.018368	0.000000	0.000000	0.000000	0.000000	0.000000	0.000000	-0.053301	0.009594	0.005972	0.000000	0.000000	1.000000	142.000000	0.000000
15257.392791	0.131933	0.593853	-0.012958	80.770988	2.027062	28.018368	0.000000	0.000000	0.000000	0.000000	0.000000	0.000000	-0.053301	0.009594	0.005972	0.000000	0.000000	1.000000	142.000000	0.000000
15257.396124	0.131933	0.593853	-0.012958	80.770988	2.027062	28.018368	0.000000	0.000000	0.000000	0.000000	0.000000	0.000000	-0.053301	0.009594	0.005972	0.000000	0.000000	1.000000	142.000000	0.000000
15257.399457	0.131714	0.593905	-0.013001	80.771454	2.024963	28.028828	0.000000	0.000000	0.000000	0.000000	0.000000	0.000000	-0.065795	0.015574	-0.012947	0.000000	0.000000	1.000000	142.000000	0.000000
15257.402791	0.131714	0.593905	-0.013001	80.771454	2.024963	28.028828	0.000000	0.000000	0.000000	0.000000	0.000000	0.000000	-0.065795	0.015574	-0.012947	0.000000	0.000000	1.000000	142.000000	0.000000
15257.406124	0.131714	0.593905	-0.013001	80.771454	2.024963	28.028828	0.000000	0.000000	0.000000	0.000000	0.000000	0.000000	-0.065795	0.015574	-0.012947	0.000000	0.000000	1.000000	142.000000	0.000000
15257.409457	0.131714	0.593905	-0.013001	80.770134	2.059411	28.075470	0.000000	0.000000	0.000000	0.000000	0.000000	0.000000	-0.065795	0.015574	-0.012947	0.000000	0.000000	1.000000	142.000000	0.000000
15257.412791	0.131644	0.593932	-0.013081	80.770134	2.059411	28.075470	0.000000	0.000000	0.000000	0.000000	0.000000	0.000000	-0.020861	0.007983	-0.023949	0.000000	0.000000	1.000000	142.000000	0.000000
15257.416124	0.131644	0.593932	-0.013081	80.770134	2.059411	28.075470	0.000000	0.000000	0.000000	0.000000	0.000000	0.000000	-0.020861	0.007983	-0.023949	0.000000	0.000000	1.000000	142.000000	0.000000
15257.419457	0.131644	0.593932	-0.013081	80.770119	2.122894	28.153461	0.000000	0.000000	0.000000	0.000000	0.000000	0.000000	-0.020861	0.007983	-0.023949	0.000000	0.000000	1.000000	142.000000	0.000000
15257.422791	0.131644	0.593932	-0.013081	80.770119	2.122894	28.153461	0.000000	0.000000	0.000000	0.000000	0.000000	0.000000	-0.020861	0.007983	-0.023949	0.000000	0.000000	1.000000	142.000000	0.000000
15257.426124	0.131622	0.593977	-0.013157	80.770119	2.122894	28.153461	0.000000	0.000000	0.000000	0.000000	0.000000	0.000000	-0.006795	0.013576	-0.022925	0.000000	0.000000	1.000000	142.000000	0.000000
15257.429457	0.131622	0.593977	-0.013157	80.765732	2.239160	28.282894	0.000000	0.000000	0.000000	0.000000	0.000000	0.000000	-0.006795	0.013576	-0.022925	0.000000	0.000000	1.000000	142.000000	0.000000
15257.432791	0.131622	0.593977	-0.013157	80.765732	2.239160	28.282894	0.000000	0.000000	0.000000	0.000000	0.000000	0.000000	-0.006795	0.013576	-0.022925	0.000000	0.000000	1.000000	142.000000	0.000000
15257.436124	0.131622	0.593977	-0.013157	80.765732	2.239160	28.282894	0.000000	0.000000	0.000000	0.000000	0.000000	0.000000	-0.006795	0.013576	-0.022925	0.000000	0.000000	1.000000	142.000000	0.000000
15257.439457	0.131687	0.594155	-0.013324	80.765518	2.448581	28.516800	0.000000	0.000000	0.000000	0.000000	0.000000	0.000000	0.019569	0.053508	-0.049981	0.000000	0.000000	1.000000	142.000000	0.000000
15257.442791	0.131687	0.594155	-0.013324	80.765518	2.448581	28.516800	0.000000	0.000000	0.000000	0.000000	0.000000	0.000000	0.019569	0.053508	-0.049981	0.000000	0.000000	1.000000	142.000000	0.000000
15257.446124	0.131687	0.594155	-0.013324	80.765518	2.448581	28.516800	0.000000	0.000000	0.000000	0.000000	0.000000	0.000000	0.019569	0.053508	-0.049981	0.000000	0.000000	1.000000	142.000000	0.000000
15257.449457	0.131687	0.594155	-0.013324	80.766708	2.764892	28.870632	0.000000	0.000000	0.000000	0.000000	0.000000	0.000000	0.019569	0.053508	-0.049981	0.000000	0.000000	1.000000	142.000000	0.000000
15257.452791	0.131812	0.594270	-0.013443	80.766708	2.764892	28.870632	0.000000	0.000000	0.000000	0.000000	0.000000	0.000000	0.037575	0.034320	-0.035596	0.000000	0.000000	1.000000	142.000000	0.000000
15257.456124	0.131812	0.594270	-0.013443	80.766708	2.764892	28.870632	0.000000	0.000000	0.000000	0.000000	0.000000	0.000000	0.037575	0.034320	-0.035596	0.000000	0.000000	1.000000	142.000000	0.000000
15257.459457	0.131812	0.594270	-0.013443	80.776527	3.136876	29.289017	0.000000	0.000000	0.000000	0.000000	0.000000	0.000000	0.037575	0.034320	-0.035596	0.000000	0.000000	1.000000	142.000000	0.000000
15257.462791	0.131812	0.594270	-0.013443	80.776527	3.136876	29.289017	0.000000	0.000000	0.000000	0.000000	0.000000	0.000000	0.037575	0.034320	-0.035596	0.000000	0.000000	1.000000	142.000000	0.000000
15257.466124	0.131926	0.594372	-0.013600	80.776527	3.136876	29.289017	0.000000	0.000000	0.000000	0.000000	0.000000	0.000000	0.034074	0.030713	-0.047312	0.000000	0.000000	1.000000	142.000000	0.000000
15257.469457	0.131993	0.594475	-0.013837	80.784409	3.549516	29.754791	0.000000	0.000000	0.000000	0.000000	0.000000	0.000000	0.020124	0.031011	-0.070997	0.000000	0.000000	1.000000	142.000000	0.000000
15257.472791	0.131993	0.594475	-0.013837	80.784409	3.549516	29.754791	0.000000	0.000000	0.000000	0.000000	0.000000	0.000000	0.020124	0.031011	-0.070997	0.000000	0.000000	1.000000	142.000000	0.000000
15257.476124	0.131993	0.594475	-0.013837	80.784409	3.549516	29.754791	0.000000	0.000000	0.000000	0.000000	0.000000	0.000000	0.020124	0.031011	-0.070997	0.000000	0.000000	1.000000	142.000000	0.000000
15257.479457	0.131993	0.594475	-0.013837	80.790276	3.927390	30.179106	0.000000	0.000000	0.000000	0.000000	0.000000	0.000000	0.020124	0.031011	-0.070997	0.000000	0.000000	1.000000	142.000000	0.000000
15257.482791	0.132086	0.594617	-0.014139	80.790276	3.927390	30.179106	0.000000	0.000000	0.000000	0.000000	0.000000	0.000000	0.027931	0.042521	-0.090783	0.000000	0.000000	1.000000	142.000000	0.000000
15257.486124	0.132086	0.594617	-0.014139	80.790276	3.927390	30.179106	0.000000	0.000000	0.000000	0.000000	0.000000	0.000000	0.027931	0.042521	-0.090783	0.000000	0.000000	1.000000	142.000000	0.000000
15257.489457	0.132086	0.594617	-0.014139	80.796921	4.265330	30.546871	0.000000	0.000000	0.000000	0.000000	0.000000	0.000000	0.027931	0.042521	-0.090783	0.000000	0.000000	1.000000	142.000000	0.000000
15257.492791	0.132086	0.594617	-0.014139	80.796921	4.265330	30.546871	0.000000	0.000000	0.000000	0.000000	0.000000	0.000000	0.027931	0.042521	-0.090783	0.000000	0.000000	1.000000	142.000000	0.000000
15257.496124	0.132216	0.594760	-0.014546	80.796921	4.265330	30.546871	0.000000	0.000000	0.000000	0.000000	0.000000	0.000000	0.039144	0.042755	-0.122003	0.000000	0.000000	1.000000	142.000000	0.000000
15257.499457	0.132347	0.594921	-0.015028	80.800331	4.540579	30.830391	0.000000	0.000000	0.000000	0.000000	0.000000	0.000000	0.039094	0.048541	-0.144705	0.000000	0.000000	1.000000	142.000000	0.000000
15257.502791	0.132347	0.594921	-0.015028	80.800331	4.540579	30.830391	0.000000	0.000000	0.000000	0.000000	0.000000	0.000000	0.039094	0.048541	-0.144705	0.000000	0.000000	1.000000	142.000000	0.000000
15257.506124	0.132347	0.594921	-0.015028	80.800331	4.540579	30.830391	0.000000	0.000000	0.000000	0.000000	0.000000	0.000000	0.039094	0.048541	-0.144705	0.000000	0.000000	1.000000	142.000000	0.000000
15257.509457	0.132347	0.594921	-0.015028	80.802170	4.783044	31.071726	0.000000	0.000000	0.000000	0.000000	0.000000	0.000000	0.039094	0.048541	-0.144705	0.000000	0.000000	1.000000	142.000000	0.000000
15257.512791	0.132498	0.595102	-0.015593	80.802170	4.783044	31.071726	0.000000	0.000000	0.000000	0.000000	0.000000	0.000000	0.045279	0.054248	-0.169305	0.000000	0.000000	1.000000	142.000000	0.000000
15257.516124	0.132498	0.595102	-0.015593	80.802170	4.783044	31.071726	0.000000	0.000000	0.000000	0.000000	0.000000	0.000000	0.045279	0.054248	-0.169305	0.000000	0.000000	1.000000	142.000000	0.000000
15257.519457	0.132683	0.595289	-0.016193	80.804161	5.040001	31.323753	0.000000	0.000000	0.000000	0.000000	0.000000	0.000000	0.055530	0.056007	-0.180066	0.000000	0.000000	1.000000	142.000000	0.000000
15257.522791	0.132683	0.595289	-0.016193	80.804161	5.040001	31.323753	0.000000	0.000000	0.000000	0.000000	0.000000	0.000000	0.055530	0.056007	-0.180066	0.000000	0.000000	1.000000	142.000000	0.000000
15257.526124	0.132683	0.595289	-0.016193	80.804161	5.040001	31.323753	0.000000	0.000000	0.000000	0.000000	0.000000	0.000000	0.055530	0.056007	-0.180066	0.000000	0.000000	1.000000	142.000000	0.000000
15257.529457	0.132683	0.595289	-0.016193	80.808113	5.350801	31.639687	0.000000	0.000000	0.000000	0.000000	0.000000	0.000000	0.055530	0.056007	-0.180066	0.000000	0.000000	1.000000	142.000000	0.000000
15257.532791	0.132881	0.595481	-0.016823	80.808113	5.350801	31.639687	0.000000	0.000000	0.000000	0.000000	0.000000	0.000000	0.059440	0.057736	-0.188952	0.000000	0.000000	1.000000	142.000000	0.000000
15257.536124	0.132881	0.595481	-0.016823	80.808113	5.350801	31.639687	0.000000	0.000000	0.000000	0.000000	0.000000	0.000000	0.059440	0.057736	-0.188952	0.000000	0.000000	1.000000	142.000000	0.000000
15257.539457	0.133076	0.595679	-0.017385	80.813461	5.791288	32.108776	0.000000	0.000000	0.000000	0.000000	0.000000	0.000000	0.058522	0.059268	-0.168504	0.000000	0.000000	1.000000	142.000000	0.000000
15257.542791	0.133076	0.595679	-0.017385	80.813461	5.791288	32.108776	0.000000	0.000000	0.000000	0.000000	0.000000	0.000000	0.058522	0.059268	-0.168504	0.000000	0.000000	1.000000	142.000000	0.000000
15257.546124	0.133076	0.595679	-0.017385	80.813461	5.791288	32.108776	0.000000	0.000000	0.000000	0.000000	0.000000	0.000000	0.058522	0.059268	-0.168504	0.000000	0.000000	1.000000	142.000000	0.000000
15257.549457	0.133076	0.595679	-0.017385	80.823601	6.385438	32.759949	0.000000	0.000000	0.000000	0.000000	0.000000	0.000000	0.058522	0.059268	-0.168504	0.000000	0.000000	1.000000	142.000000	0.000000
15257.552791	0.133277	0.595869	-0.017923	80.823601	6.385438	32.759949	0.000000	0.000000	0.000000	0.000000	0.000000	0.000000	0.060371	0.057139	-0.161636	0.000000	0.000000	1.000000	142.000000	0.000000
15257.556124	0.133277	0.595869	-0.017923	80.823601	6.385438	32.759949	0.000000	0.000000	0.000000	0.000000	0.000000	0.000000	0.060371	0.057139	-0.161636	0.000000	0.000000	1.000000	142.000000	0.000000
15257.559457	0.133501	0.596034	-0.018461	80.836487	6.998438	33.430557	0.000000	0.000000	0.000000	0.000000	0.000000	0.000000	0.067048	0.049483	-0.161422	0.000000	0.000000	1.000000	142.000000	0.000000
15257.562791	0.133501	0.596034	-0.018461	80.836487	6.998438	33.430557	0.000000	0.000000	0.000000	0.000000	0.000000	0.000000	0.067048	0.049483	-0.161422	0.000000	0.000000	1.000000	142.000000	0.000000
15257.566124	0.133501	0.596034	-0.018461	80.836487	6.998438	33.430557	0.000000	0.000000	0.000000	0.000000	0.000000	0.000000	0.067048	0.049483	-0.161422	0.000000	0.000000	1.000000	142.000000	0.000000
15257.569457	0.133501	0.596034	-0.018461	80.848007	7.498343	33.970654	0.000000	0.000000	0.000000	0.000000	0.000000	0.000000	0.067048	0.049483	-0.161422	0.000000	0.000000	1.000000	142.000000	0.000000
15257.572791	0.133712	0.596167	-0.018963	80.848007	7.498343	33.970654	0.000000	0.000000	0.000000	0.000000	0.000000	0.000000	0.063337	0.039904	-0.150470	0.000000	0.000000	1.000000	142.000000	0.000000
15257.576124	0.133712	0.596167	-0.018963	80.848007	7.498343	33.970654	0.000000	0.000000	0.000000	0.000000	0.000000	0.000000	0.063337	0.039904	-0.150470	0.000000	0.000000	1.000000	142.000000	0.000000
15257.579457	0.133876	0.596281	-0.019468	80.857544	7.848100	34.336506	0.000000	0.000000	0.000000	0.000000	0.000000	0.000000	0.049207	0.034160	-0.151462	0.000000	0.000000	1.000000	142.000000	0.000000
15257.582791	0.133876	0.596281	-0.019468	80.857544	7.848100	34.336506	0.000000	0.000000	0.000000	0.000000	0.000000	0.000000	0.049207	0.034160	-0.151462	0.000000	0.000000	1.000000	142.000000	0.000000
15257.586124	0.133876	0.596281	-0.019468	80.857544	7.848100	34.336506	0.000000	0.000000	0.000000	0.000000	0.000000	0.000000	0.049207	0.034160	-0.151462	0.000000	0.000000	1.000000	142.000000	0.000000
15257.589457	0.133876	0.596281	-0.019468	80.870796	8.116851	34.610592	0.000000	0.000000	0.000000	0.000000	0.000000	0.000000	0.049207	0.034160	-0.151462	0.000000	0.000000	1.000000	142.000000	0.000000
15257.592791	0.134036	0.596351	-0.019981	80.870796	8.116851	34.610592	0.000000	0.000000	0.000000	0.000000	0.000000	0.000000	0.048222	0.020954	-0.154073	0.000000	0.000000	1.000000	142.000000	0.000000
15257.596124	0.134036	0.596351	-0.019981	80.870796	8.116851	34.610592	0.000000	0.000000	0.000000	0.000000	0.000000	0.000000	0.048222	0.020954	-0.154073	0.000000	0.000000	1.000000	142.000000	0.000000
15257.599457	0.134199	0.596396	-0.020488	80.884865	8.307536	34.795933	0.000000	0.000000	0.000000	0.000000	0.000000	0.000000	0.048693	0.013327	-0.151927	0.000000	0.000000	1.000000	142.000000	0.000000
15257.602791	0.134199	0.596396	-0.020488	80.884865	8.307536	34.795933	0.000000	0.000000	0.000000	0.000000	0.000000	0.000000	0.048693	0.013327	-0.151927	0.000000	0.000000	1.000000	142.000000	0.000000
15257.606124	0.134199	0.596396	-0.020488	80.884865	8.307536	34.795933	0.000000	0.000000	0.000000	0.000000	0.000000	0.000000	0.048693	0.013327	-0.151927	0.000000	0.000000	1.000000	142.000000	0.000000
15257.609457	0.134199	0.596396	-0.020488	80.892410	8.382666	34.843994	0.000000	0.000000	0.000000	0.000000	0.000000	0.000000	0.048693	0.013327	-0.151927	0.000000	0.000000	1.000000	142.000000	0.000000
15257.612791	0.134354	0.596427	-0.020942	80.892410	8.382666	34.843994	0.000000	0.000000	0.000000	0.000000	0.000000	0.000000	0.046561	0.009490	-0.136182	0.000000	0.000000	1.000000	142.000000	0.000000
15257.616124	0.134354	0.596427	-0.020942	80.892410	8.382666	34.843994	0.000000	0.000000	0.000000	0.000000	0.000000	0.000000	0.046561	0.009490	-0.136182	0.000000	0.000000	1.000000	142.000000	0.000000
15257.619457	0.134354	0.596427	-0.020942	80.904762	8.403427	34.831959	0.000000	0.000000	0.000000	0.000000	0.000000	0.000000	0.046561	0.009490	-0.136182	0.000000	0.000000	1.000000	142.000000	0.000000
15257.622791	0.134354	0.596427	-0.020942	80.904762	8.403427	34.831959	0.000000	0.000000	0.000000	0.000000	0.000000	0.000000	0.046561	0.009490	-0.136182	0.000000	0.000000	1.000000	142.000000	0.000000
15257.626124	0.134482	0.596446	-0.021337	80.904762	8.403427	34.831959	0.000000	0.000000	0.000000	0.000000	0.000000	0.000000	0.038267	0.005671	-0.118514	0.000000	0.000000	1.000000	142.000000	0.000000
15257.629457	0.134561	0.596452	-0.021667	80.910942	8.419240	34.825954	0.000000	0.000000	0.000000	0.000000	0.000000	0.000000	0.023827	0.001870	-0.098919	0.000000	0.000000	1.000000	142.000000	0.000000
15257.632791	0.134561	0.596452	-0.021667	80.910942	8.419240	34.825954	0.000000	0.000000	0.000000	0.000000	0.000000	0.000000	0.023827	0.001870	-0.098919	0.000000	0.000000	1.000000	142.000000	0.000000
15257.636124	0.134561	0.596452	-0.021667	80.910942	8.419240	34.825954	0.000000	0.000000	0.000000	0.000000	0.000000	0.000000	0.023827	0.001870	-0.098919	0.000000	0.000000	1.000000	142.000000	0.000000
15257.639457	0.134561	0.596452	-0.021667	80.917152	8.424165	34.819923	0.000000	0.000000	0.000000	0.000000	0.000000	0.000000	0.023827	0.001870	-0.098919	0.000000	0.000000	1.000000	142.000000	0.000000
15257.642791	0.134568	0.596477	-0.021863	80.917152	8.424165	34.819923	0.000000	0.000000	0.000000	0.000000	0.000000	0.000000	0.002138	0.007464	-0.059038	0.000000	0.000000	1.000000	142.000000	0.000000
15257.646124	0.134568	0.596477	-0.021863	80.917152	8.424165	34.819923	0.000000	0.000000	0.000000	0.000000	0.000000	0.000000	0.002138	0.007464	-0.059038	0.000000	0.000000	1.000000	142.000000	0.000000
15257.649457	0.134568	0.596477	-0.021863	80.917686	8.414634	34.808647	0.000000	0.000000	0.000000	0.000000	0.000000	0.000000	0.002138	0.007464	-0.059038	0.000000	0.000000	1.000000	142.000000	0.000000
15257.652791	0.134568	0.596477	-0.021863	80.917686	8.414634	34.808647	0.000000	0.000000	0.000000	0.000000	0.000000	0.000000	0.002138	0.007464	-0.059038	0.000000	0.000000	1.000000	142.000000	0.000000
15257.656124	0.134507	0.596490	-0.021988	80.917686	8.414634	34.808647	0.000000	0.000000	0.000000	0.000000	0.000000	0.000000	-0.018382	0.003724	-0.037508	0.000000	0.000000	1.000000	142.000000	0.000000
15257.659457	0.134507	0.596490	-0.021988	80.914597	8.406744	34.811676	0.000000	0.000000	0.000000	0.000000	0.000000	0.000000	-0.018382	0.003724	-0.037508	0.000000	0.000000	1.000000	142.000000	0.000000
15257.662791	0.134507	0.596490	-0.021988	80.914597	8.406744	34.811676	0.000000	0.000000	0.000000	0.000000	0.000000	0.000000	-0.018382	0.003724	-0.037508	0.000000	0.000000	1.000000	142.000000	0.000000
15257.666124	0.134507	0.596490	-0.021988	80.914597	8.406744	34.811676	0.000000	0.000000	0.000000	0.000000	0.000000	0.000000	-0.018382	0.003724	-0.037508	0.000000	0.000000	1.000000	142.000000	0.000000
15257.669457	0.134296	0.596539	-0.021939	80.914597	8.390429	34.811676	0.000000	0.000000	0.000000	0.000000	0.000000	0.000000	-0.063332	0.014928	0.014776	0.000000	0.000000	1.000000	142.000000	0.000000
15257.672791	0.134296	0.596539	-0.021939	80.914597	8.390429	34.811676	0.000000	0.000000	0.000000	0.000000	0.000000	0.000000	-0.063332	0.014928	0.014776	0.000000	0.000000	1.000000	142.000000	0.000000
15257.676124	0.134296	0.596539	-0.021939	80.912018	8.389980	34.836365	0.000000	0.000000	0.000000	0.000000	0.000000	0.000000	-0.063332	0.014928	0.014776	0.000000	0.000000	1.000000	142.000000	0.000000
15257.679457	0.134296	0.596539	-0.021939	80.912018	8.389980	34.836365	0.000000	0.000000	0.000000	0.000000	0.000000	0.000000	-0.063332	0.014928	0.014776	0.000000	0.000000	1.000000	142.000000	0.000000
15257.682791	0.134165	0.596527	-0.021848	80.912018	8.389980	34.836365	0.000000	0.000000	0.000000	0.000000	0.000000	0.000000	-0.039116	-0.003720	0.027253	0.000000	0.000000	1.000000	142.000000	0.000000
15257.686124	0.134165	0.596527	-0.021848	80.912018	8.389980	34.836365	0.000000	0.000000	0.000000	0.000000	0.000000	0.000000	-0.039116	-0.003720	0.027253	0.000000	0.000000	1.000000	142.000000	0.000000
15257.689457	0.134165	0.596527	-0.021848	80.914116	8.447002	34.923092	0.000000	0.000000	0.000000	0.000000	0.000000	0.000000	-0.039116	-0.003720	0.027253	0.000000	0.000000	1.000000	142.000000	0.000000
15257.692791	0.134165	0.596527	-0.021848	80.914116	8.447002	34.923092	0.000000	0.000000	0.000000	0.000000	0.000000	0.000000	-0.039116	-0.003720	0.027253	0.000000	0.000000	1.000000	142.000000	0.000000
15257.696124	0.134070	0.596502	-0.021718	80.914116	8.447002	34.923092	0.000000	0.000000	0.000000	0.000000	0.000000	0.000000	-0.028657	-0.007453	0.039205	0.000000	0.000000	1.000000	142.000000	0.000000
15257.699457	0.134070	0.596502	-0.021718	80.922897	8.635126	35.158894	0.000000	0.000000	0.000000	0.000000	0.000000	0.000000	-0.028657	-0.007453	0.039205	0.000000	0.000000	1.000000	142.000000	0.000000
15257.702791	0.134070	0.596502	-0.021718	80.922897	8.635126	35.158894	0.000000	0.000000	0.000000	0.000000	0.000000	0.000000	-0.028657	-0.007453	0.039205	0.000000	0.000000	1.000000	142.000000	0.000000
15257.706124	0.134070	0.596502	-0.021718	80.922897	8.635126	35.158894	0.000000	0.000000	0.000000	0.000000	0.000000	0.000000	-0.028657	-0.007453	0.039205	0.000000	0.000000	1.000000	142.000000	0.000000
15257.709457	0.133966	0.596315	-0.021393	80.939240	8.873261	35.454666	0.000000	0.000000	0.000000	0.000000	0.000000	0.000000	-0.031148	-0.056027	0.097442	0.000000	0.000000	1.000000	142.000000	0.000000
15257.712791	0.133966	0.596315	-0.021393	80.939240	8.873261	35.454666	0.000000	0.000000	0.000000	0.000000	0.000000	0.000000	-0.031148	-0.056027	0.097442	0.000000	0.000000	1.000000	142.000000	0.000000
15257.716124	0.133966	0.596315	-0.021393	80.939240	8.873261	35.454666	0.000000	0.000000	0.000000	0.000000	0.000000	0.000000	-0.031148	-0.056027	0.097442	0.000000	0.000000	1.000000	142.000000	0.000000
15257.719457	0.133966	0.596315	-0.021393	80.966537	9.057897	35.685722	0.000000	0.000000	0.000000	0.000000	0.000000	0.000000	-0.031148	-0.056027	0.097442	0.000000	0.000000	1.000000	142.000000	0.000000
15257.722791	0.133969	0.596116	-0.021237	80.966537	9.057897	35.685722	0.000000	0.000000	0.000000	0.000000	0.000000	0.000000	0.000798	-0.059807	0.046802	0.000000	0.000000	1.000000	142.000000	0.000000
15257.726124	0.133969	0.596116	-0.021237	80.966537	9.057897	35.685722	0.000000	0.000000	0.000000	0.000000	0.000000	0.000000	0.000798	-0.059807	0.046802	0.000000	0.000000	1.000000	142.000000	0.000000
15257.729457	0.134019	0.595842	-0.021072	80.998611	9.162612	35.813499	0.000000	0.000000	0.000000	0.000000	0.000000	0.000000	0.015209	-0.082263	0.049479	0.000000	0.000000	1.000000	142.000000	0.000000
15257.732791	0.134019	0.595842	-0.021072	80.998611	9.162612	35.813499	0.000000	0.000000	0.000000	0.000000	0.000000	0.000000	0.015209	-0.082263	0.049479	0.000000	0.000000	1.000000	142.000000	0.000000
15257.736124	0.134019	0.595842	-0.021072	80.998611	9.162612	35.813499	0.000000	0.000000	0.000000	0.000000	0.000000	0.000000	0.015209	-0.082263	0.049479	0.000000	0.000000	1.000000	142.000000	0.000000
15257.739457	0.134019	0.595842	-0.021072	81.030487	9.167392	35.820026	0.000000	0.000000	0.000000	0.000000	0.000000	0.000000	0.015209	-0.082263	0.049479	0.000000	0.000000	1.000000	142.000000	0.000000
15257.742791	0.134085	0.595480	-0.020931	81.030487	9.167392	35.820026	0.000000	0.000000	0.000000	0.000000	0.000000	0.000000	0.019808	-0.108480	0.042325	0.000000	0.000000	1.000000	142.000000	0.000000
15257.746124	0.134085	0.595480	-0.020931	81.030487	9.167392	35.820026	0.000000	0.000000	0.000000	0.000000	0.000000	0.000000	0.019808	-0.108480	0.042325	0.000000	0.000000	1.000000	142.000000	0.000000
15257.749457	0.134085	0.595480	-0.020931	81.059692	9.152139	35.798309	0.000000	0.000000	0.000000	0.000000	0.000000	0.000000	0.019808	-0.108480	0.042325	0.000000	0.000000	1.000000	142.000000	0.000000
15257.752791	0.134085	0.595480	-0.020931	81.059692	9.152139	35.798309	0.000000	0.000000	0.000000	0.000000	0.000000	0.000000	0.019808	-0.108480	0.042325	0.000000	0.000000	1.000000	142.000000	0.000000
15257.756124	0.134169	0.595006	-0.020807	81.059692	9.152139	35.798309	0.000000	0.000000	0.000000	0.000000	0.000000	0.000000	0.025058	-0.142157	0.037269	0.000000	0.000000	1.000000	142.000000	0.000000
15257.759457	0.134263	0.594427	-0.020723	81.060135	9.172082	35.808403	0.000000	0.000000	0.000000	0.000000	0.000000	0.000000	0.028154	-0.173895	0.025182	0.000000	0.000000	1.000000	142.000000	0.000000
15257.762791	0.134263	0.594427	-0.020723	81.060135	9.172082	35.808403	0.000000	0.000000	0.000000	0.000000	0.000000	0.000000	0.028154	-0.173895	0.025182	0.000000	0.000000	1.000000	142.000000	0.000000
15257.766124	0.134263	0.594427	-0.020723	81.060135	9.172082	35.808403	0.000000	0.000000	0.000000	0.000000	0.000000	0.000000	0.028154	-0.173895	0.025182	0.000000	0.000000	1.000000	142.000000	0.000000
15257.769457	0.134263	0.594427	-0.020723	81.024315	9.227929	35.858948	0.000000	0.000000	0.000000	0.000000	0.000000	0.000000	0.028154	-0.173895	0.025182	0.000000	0.000000	1.000000	142.000000	0.000000
15257.772791	0.134319	0.593729	-0.020614	81.024315	9.227929	35.858948	0.000000	0.000000	0.000000	0.000000	0.000000	0.000000	0.016823	-0.209453	0.032564	0.000000	0.000000	1.000000	142.000000	0.000000
15257.776124	0.134319	0.593729	-0.020614	81.024315	9.227929	35.858948	0.000000	0.000000	0.000000	0.000000	0.000000	0.000000	0.016823	-0.209453	0.032564	0.000000	0.000000	1.000000	142.000000	0.000000
15257.779457	0.134363	0.592930	-0.020472	80.961235	9.310508	35.938374	0.000000	0.000000	0.000000	0.000000	0.000000	0.000000	0.013129	-0.239437	0.042677	0.000000	0.000000	1.000000	142.000000	0.000000
15257.782791	0.134363	0.592930	-0.020472	80.961235	9.310508	35.938374	0.000000	0.000000	0.000000	0.000000	0.000000	0.000000	0.013129	-0.239437	0.042677	0.000000	0.000000	1.000000	142.000000	0.000000
15257.786124	0.134363	0.592930	-0.020472	80.961235	9.310508	35.938374	0.000000	0.000000	0.000000	0.000000	0.000000	0.000000	0.013129	-0.239437	0.042677	0.000000	0.000000	1.000000	142.000000	0.000000
15257.789457	0.134363	0.592930	-0.020472	80.886192	9.404008	36.030922	0.000000	0.000000	0.000000	0.000000	0.000000	0.000000	0.013129	-0.239437	0.042677	0.000000	0.000000	1.000000	142.000000	0.000000
15257.792791	0.134392	0.592057	-0.020303	80.886192	9.404008	36.030922	0.000000	0.000000	0.000000	0.000000	0.000000	0.000000	0.008734	-0.261937	0.050529	0.000000	0.000000	1.000000	142.000000	0.000000
15257.796124	0.134392	0.592057	-0.020303	80.886192	9.404008	36.030922	0.000000	0.000000	0.000000	0.000000	0.000000	0.000000	0.008734	-0.261937	0.050529	0.000000	0.000000	1.000000	142.000000	0.000000
15257.799457	0.134369	0.591059	-0.020082	80.787613	9.512222	36.145927	0.000000	0.000000	0.000000	0.000000	0.000000	0.000000	-0.006863	-0.299443	0.066282	0.000000	0.000000	1.000000	142.000000	0.000000
15257.802791	0.134369	0.591059	-0.020082	80.787613	9.512222	36.145927	0.000000	0.000000	0.000000	0.000000	0.000000	0.000000	-0.006863	-0.299443	0.066282	0.000000	0.000000	1.000000	142.000000	0.000000
15257.806124	0.134369	0.591059	-0.020082	80.787613	9.512222	36.145927	0.000000	0.000000	0.000000	0.000000	0.000000	0.000000	-0.006863	-0.299443	0.066282	0.000000	0.000000	1.000000	142.000000	0.000000
15257.809457	0.134338	0.589979	-0.019813	80.695335	9.611757	36.254688	0.000000	0.000000	0.000000	0.000000	0.000000	0.000000	-0.009270	-0.323988	0.080727	0.000000	0.000000	1.000000	142.000000	0.000000
15257.812791	0.134338	0.589979	-0.019813	80.695335	9.611757	36.254688	0.000000	0.000000	0.000000	0.000000	0.000000	0.000000	-0.009270	-0.323988	0.080727	0.000000	0.000000	1.000000	142.000000	0.000000
15257.816124	0.134338	0.589979	-0.019813	80.695335	9.611757	36.254688	0.000000	0.000000	0.000000	0.000000	0.000000	0.000000	-0.009270	-0.323988	0.080727	0.000000	0.000000	1.000000	142.000000	0.000000
15257.819457	0.134259	0.588812	-0.019553	80.613159	9.698943	36.353657	0.000000	0.000000	0.000000	0.000000	0.000000	0.000000	-0.023702	-0.350166	0.078258	0.000000	0.000000	1.000000	142.000000	0.000000
15257.822791	0.134259	0.588812	-0.019553	80.613159	9.698943	36.353657	0.000000	0.000000	0.000000	0.000000	0.000000	0.000000	-0.023702	-0.350166	0.078258	0.000000	0.000000	1.000000	142.000000	0.000000
15257.826124	0.134259	0.588812	-0.019553	80.613159	9.698943	36.353657	0.000000	0.000000	0.000000	0.000000	0.000000	0.000000	-0.023702	-0.350166	0.078258	0.000000	0.000000	1.000000	142.000000	0.000000
15257.829457	0.134149	0.587514	-0.019316	80.547279	9.766887	36.438633	0.000000	0.000000	0.000000	0.000000	0.000000	0.000000	-0.032840	-0.389277	0.070857	0.000000	0.000000	1.000000	142.000000	0.000000
15257.832791	0.134149	0.587514	-0.019316	80.547279	9.766887	36.438633	0.000000	0.000000	0.000000	0.000000	0.000000	0.000000	-0.032840	-0.389277	0.070857	0.000000	0.000000	1.000000	142.000000	0.000000
15257.836124	0.134149	0.587514	-0.019316	80.547279	9.766887	36.438633	0.000000	0.000000	0.000000	0.000000	0.000000	0.000000	-0.032840	-0.389277	0.070857	0.000000	0.000000	1.000000	142.000000	0.000000
15257.839457	0.134028	0.586112	-0.019119	80.475319	9.832706	36.519421	0.000000	0.000000	0.000000	0.000000	0.000000	0.000000	-0.036453	-0.420794	0.059197	0.000000	0.000000	1.000000	142.000000	0.000000
15257.842791	0.134028	0.586112	-0.019119	80.475319	9.832706	36.519421	0.000000	0.000000	0.000000	0.000000	0.000000	0.000000	-0.036453	-0.420794	0.059197	0.000000	0.000000	1.000000	142.000000	0.000000
15257.846124	0.134028	0.586112	-0.019119	80.475319	9.832706	36.519421	0.000000	0.000000	0.000000	0.000000	0.000000	0.000000	-0.036453	-0.420794	0.059197	0.000000	0.000000	1.000000	142.000000	0.000000
15257.849457	0.133878	0.584623	-0.018939	80.382149	9.916263	36.620033	0.000000	0.000000	0.000000	0.000000	0.000000	0.000000	-0.044885	-0.446695	0.054055	0.000000	0.000000	1.000000	142.000000	0.000000
15257.852791	0.133878	0.584623	-0.018939	80.382149	9.916263	36.620033	0.000000	0.000000	0.000000	0.000000	0.000000	0.000000	-0.044885	-0.446695	0.054055	0.000000	0.000000	1.000000	142.000000	0.000000
15257.856124	0.133878	0.584623	-0.018939	80.382149	9.916263	36.620033	0.000000	0.000000	0.000000	0.000000	0.000000	0.000000	-0.044885	-0.446695	0.054055	0.000000	0.000000	1.000000	142.000000	0.000000
15257.859457	0.133698	0.583073	-0.018783	80.231087	10.014168	36.729885	0.000000	0.000000	0.000000	0.000000	0.000000	0.000000	-0.053987	-0.464978	0.046683	0.000000	0.000000	1.000000	142.000000	0.000000
15257.862791	0.133698	0.583073	-0.018783	80.231087	10.014168	36.729885	0.000000	0.000000	0.000000	0.000000	0.000000	0.000000	-0.053987	-0.464978	0.046683	0.000000	0.000000	1.000000	142.000000	0.000000
15257.866124	0.133698	0.583073	-0.018783	80.231087	10.014168	36.729885	0.000000	0.000000	0.000000	0.000000	0.000000	0.000000	-0.053987	-0.464978	0.046683	0.000000	0.000000	1.000000	142.000000	0.000000
15257.869457	0.133446	0.581462	-0.018640	80.014595	10.047071	36.754814	0.000000	0.000000	0.000000	0.000000	0.000000	0.000000	-0.075635	-0.483169	0.042916	0.000000	0.000000	1.000000	142.000000	0.000000
15257.872791	0.133446	0.581462	-0.018640	80.014595	10.047071	36.754814	0.000000	0.000000	0.000000	0.000000	0.000000	0.000000	-0.075635	-0.483169	0.042916	0.000000	0.000000	1.000000	142.000000	0.000000
15257.876124	0.133446	0.581462	-0.018640	80.014595	10.047071	36.754814	0.000000	0.000000	0.000000	0.000000	0.000000	0.000000	-0.075635	-0.483169	0.042916	0.000000	0.000000	1.000000	142.000000	0.000000
15257.879457	0.133155	0.579803	-0.018477	79.756218	9.984420	36.663322	0.000000	0.000000	0.000000	0.000000	0.000000	0.000000	-0.087503	-0.497914	0.048866	0.000000	0.000000	1.000000	142.000000	0.000000
15257.882791	0.133155	0.579803	-0.018477	79.756218	9.984420	36.663322	0.000000	0.000000	0.000000	0.000000	0.000000	0.000000	-0.087503	-0.497914	0.048866	0.000000	0.000000	1.000000	142.000000	0.000000
15257.886124	0.133155	0.579803	-0.018477	79.756218	9.984420	36.663322	0.000000	0.000000	0.000000	0.000000	0.000000	0.000000	-0.087503	-0.497914	0.048866	0.000000	0.000000	1.000000	142.000000	0.000000
15257.889457	0.132831	0.578155	-0.018268	79.464470	9.846242	36.476109	0.000000	0.000000	0.000000	0.000000	0.000000	0.000000	-0.096996	-0.494373	0.062703	0.000000	0.000000	1.000000	142.000000	0.000000
15257.892791	0.132831	0.578155	-0.018268	79.464470	9.846242	36.476109	0.000000	0.000000	0.000000	0.000000	0.000000	0.000000	-0.096996	-0.494373	0.062703	0.000000	0.000000	1.000000	142.000000	0.000000
15257.896124	0.132831	0.578155	-0.018268	79.464470	9.846242	36.476109	0.000000	0.000000	0.000000	0.000000	0.000000	0.000000	-0.096996	-0.494373	0.062703	0.000000	0.000000	1.000000	142.000000	0.000000
15257.899457	0.132467	0.576529	-0.017967	79.165657	9.682836	36.262119	0.000000	0.000000	0.000000	0.000000	0.000000	0.000000	-0.109179	-0.487708	0.090323	0.000000	0.000000	1.000000	142.000000	0.000000
15257.902791	0.132467	0.576529	-0.017967	79.165657	9.682836	36.262119	0.000000	0.000000	0.000000	0.000000	0.000000	0.000000	-0.109179	-0.487708	0.090323	0.000000	0.000000	1.000000	142.000000	0.000000
15257.906124	0.132467	0.576529	-0.017967	79.165657	9.682836	36.262119	0.000000	0.000000	0.000000	0.000000	0.000000	0.000000	-0.109179	-0.487708	0.090323	0.000000	0.000000	1.000000	142.000000	0.000000
15257.909457	0.132069	0.574917	-0.017551	78.886902	9.619660	36.184422	0.000000	0.000000	0.000000	0.000000	0.000000	0.000000	-0.119394	-0.483465	0.124863	0.000000	0.000000	1.000000	142.000000	0.000000
15257.912791	0.132069	0.574917	-0.017551	78.886902	9.619660	36.184422	0.000000	0.000000	0.000000	0.000000	0.000000	0.000000	-0.119394	-0.483465	0.124863	0.000000	0.000000	1.000000	142.000000	0.000000
15257.916124	0.132069	0.574917	-0.017551	78.886902	9.619660	36.184422	0.000000	0.000000	0.000000	0.000000	0.000000	0.000000	-0.119394	-0.483465	0.124863	0.000000	0.000000	1.000000	142.000000	0.000000
15257.919457	0.131698	0.573344	-0.017044	78.649590	9.662339	36.248455	0.000000	0.000000	0.000000	0.000000	0.000000	0.000000	-0.111470	-0.472015	0.151981	0.000000	0.000000	1.000000	142.000000	0.000000
15257.922791	0.131698	0.573344	-0.017044	78.649590	9.662339	36.248455	0.000000	0.000000	0.000000	0.000000	0.000000	0.000000	-0.111470	-0.472015	0.151981	0.000000	0.000000	1.000000	142.000000	0.000000
15257.926124	0.131698	0.573344	-0.017044	78.649590	9.662339	36.248455	0.000000	0.000000	0.000000	0.000000	0.000000	0.000000	-0.111470	-0.472015	0.151981	0.000000	0.000000	1.000000	142.000000	0.000000
15257.929457	0.131370	0.571858	-0.016465	78.452766	9.782861	36.418888	0.000000	0.000000	0.000000	0.000000	0.000000	0.000000	-0.098407	-0.445770	0.173768	0.000000	0.000000	1.000000	142.000000	0.000000
15257.932791	0.131370	0.571858	-0.016465	78.452766	9.782861	36.418888	0.000000	0.000000	0.000000	0.000000	0.000000	0.000000	-0.098407	-0.445770	0.173768	0.000000	0.000000	1.000000	142.000000	0.000000
15257.936124	0.131370	0.571858	-0.016465	78.452766	9.782861	36.418888	0.000000	0.000000	0.000000	0.000000	0.000000	0.000000	-0.098407	-0.445770	0.173768	0.000000	0.000000	1.000000	142.000000	0.000000
15257.939457	0.131069	0.570431	-0.015869	78.305428	9.867807	36.553959	0.000000	0.000000	0.000000	0.000000	0.000000	0.000000	-0.090364	-0.428178	0.178829	0.000000	0.000000	1.000000	142.000000	0.000000
15257.942791	0.131069	0.570431	-0.015869	78.305428	9.867807	36.553959	0.000000	0.000000	0.000000	0.000000	0.000000	0.000000	-0.090364	-0.428178	0.178829	0.000000	0.000000	1.000000	142.000000	0.000000
15257.946124	0.131069	0.570431	-0.015869	78.305428	9.867807	36.553959	0.000000	0.000000	0.000000	0.000000	0.000000	0.000000	-0.090364	-0.428178	0.178829	0.000000	0.000000	1.000000	142.000000	0.000000
15257.949457	0.130802	0.569077	-0.015307	78.203682	9.920015	36.651852	0.000000	0.000000	0.000000	0.000000	0.000000	0.000000	-0.080036	-0.406081	0.168505	0.000000	0.000000	1.000000	142.000000	0.000000
15257.952791	0.130802	0.569077	-0.015307	78.203682	9.920015	36.651852	0.000000	0.000000	0.000000	0.000000	0.000000	0.000000	-0.080036	-0.406081	0.168505	0.000000	0.000000	1.000000	142.000000	0.000000
15257.956124	0.130802	0.569077	-0.015307	78.203682	9.920015	36.651852	0.000000	0.000000	0.000000	0.000000	0.000000	0.000000	-0.080036	-0.406081	0.168505	0.000000	0.000000	1.000000	142.000000	0.000000
15257.959457	0.130574	0.567770	-0.014842	78.153809	9.938196	36.711178	0.000000	0.000000	0.000000	0.000000	0.000000	0.000000	-0.068311	-0.392188	0.139472	0.000000	0.000000	1.000000	142.000000	0.000000
15257.962791	0.130574	0.567770	-0.014842	78.153809	9.938196	36.711178	0.000000	0.000000	0.000000	0.000000	0.000000	0.000000	-0.068311	-0.392188	0.139472	0.000000	0.000000	1.000000	142.000000	0.000000
15257.966124	0.130574	0.567770	-0.014842	78.153809	9.938196	36.711178	0.000000	0.000000	0.000000	0.000000	0.000000	0.000000	-0.068311	-0.392188	0.139472	0.000000	0.000000	1.000000	142.000000	0.000000
15257.969457	0.130352	0.566570	-0.014433	78.158745	9.923124	36.730202	0.000000	0.000000	0.000000	0.000000	0.000000	0.000000	-0.066549	-0.360000	0.122806	0.000000	0.000000	1.000000	142.000000	0.000000
15257.972791	0.130352	0.566570	-0.014433	78.158745	9.923124	36.730202	0.000000	0.000000	0.000000	0.000000	0.000000	0.000000	-0.066549	-0.360000	0.122806	0.000000	0.000000	1.000000	142.000000	0.000000
15257.976124	0.130352	0.566570	-0.014433	78.158745	9.923124	36.730202	0.000000	0.000000	0.000000	0.000000	0.000000	0.000000	-0.066549	-0.360000	0.122806	0.000000	0.000000	1.000000	142.000000	0.000000
15257.979457	0.130148	0.565443	-0.014119	78.211624	9.871814	36.713997	0.000000	0.000000	0.000000	0.000000	0.000000	0.000000	-0.061371	-0.338189	0.094263	0.000000	0.000000	1.000000	142.000000	0.000000
15257.982791	0.130148	0.565443	-0.014119	78.211624	9.871814	36.713997	0.000000	0.000000	0.000000	0.000000	0.000000	0.000000	-0.061371	-0.338189	0.094263	0.000000	0.000000	1.000000	142.000000	0.000000
15257.986124	0.130148	0.565443	-0.014119	78.211624	9.871814	36.713997	0.000000	0.000000	0.000000	0.000000	0.000000	0.000000	-0.061371	-0.338189	0.094263	0.000000	0.000000	1.000000	142.000000	0.000000
15257.989457	0.129917	0.564414	-0.013893	78.305565	9.791360	36.666790	0.000000	0.000000	0.000000	0.000000	0.000000	0.000000	-0.069189	-0.308604	0.067894	0.000000	0.000000	1.000000	142.000000	0.000000
15257.992791	0.129917	0.564414	-0.013893	78.305565	9.791360	36.666790	0.000000	0.000000	0.000000	0.000000	0.000000	0.000000	-0.069189	-0.308604	0.067894	0.000000	0.000000	1.000000	142.000000	0.000000
15257.996124	0.129917	0.564414	-0.013893	78.305565	9.791360	36.666790	0.000000	0.000000	0.000000	0.000000	0.000000	0.000000	-0.069189	-0.308604	0.067894	0.000000	0.000000	1.000000	142.000000	0.000000
15257.999457	0.129917	0.564414	-0.013893	78.421257	9.682641	36.592915	0.000000	0.000000	0.000000	0.000000	0.000000	0.000000	-0.069189	-0.308604	0.067894	0.000000	0.000000	1.000000	142.000000	0.000000
15258.002791	0.129670	0.563496	-0.013645	78.421257	9.682641	36.592915	0.000000	0.000000	0.000000	0.000000	0.000000	0.000000	-0.074223	-0.275508	0.074346	0.000000	0.000000	1.000000	142.000000	0.000000
15258.006124	0.129670	0.563496	-0.013645	78.421257	9.682641	36.592915	0.000000	0.000000	0.000000	0.000000	0.000000	0.000000	-0.074223	-0.275508	0.074346	0.000000	0.000000	1.000000	142.000000	0.000000
15258.009457	0.129394	0.562678	-0.013415	78.520996	9.566319	36.510662	0.000000	0.000000	0.000000	0.000000	0.000000	0.000000	-0.082711	-0.245261	0.068988	0.000000	0.000000	1.000000	142.000000	0.000000
15258.012791	0.129394	0.562678	-0.013415	78.520996	9.566319	36.510662	0.000000	0.000000	0.000000	0.000000	0.000000	0.000000	-0.082711	-0.245261	0.068988	0.000000	0.000000	1.000000	142.000000	0.000000
15258.016124	0.129394	0.562678	-0.013415	78.520996	9.566319	36.510662	0.000000	0.000000	0.000000	0.000000	0.000000	0.000000	-0.082711	-0.245261	0.068988	0.000000	0.000000	1.000000	142.000000	0.000000
15258.019457	0.129394	0.562678	-0.013415	78.590805	9.474758	36.455055	0.000000	0.000000	0.000000	0.000000	0.000000	0.000000	-0.082711	-0.245261	0.068988	0.000000	0.000000	1.000000	142.000000	0.000000
15258.022791	0.129113	0.561980	-0.013122	78.590805	9.474758	36.455055	0.000000	0.000000	0.000000	0.000000	0.000000	0.000000	-0.084174	-0.209344	0.087769	0.000000	0.000000	1.000000	142.000000	0.000000
15258.026124	0.129113	0.561980	-0.013122	78.590805	9.474758	36.455055	0.000000	0.000000	0.000000	0.000000	0.000000	0.000000	-0.084174	-0.209344	0.087769	0.000000	0.000000	1.000000	142.000000	0.000000
15258.029457	0.128891	0.561402	-0.012785	78.636307	9.411473	36.431408	0.000000	0.000000	0.000000	0.000000	0.000000	0.000000	-0.066652	-0.173499	0.101198	0.000000	0.000000	1.000000	142.000000	0.000000
15258.032791	0.128891	0.561402	-0.012785	78.636307	9.411473	36.431408	0.000000	0.000000	0.000000	0.000000	0.000000	0.000000	-0.066652	-0.173499	0.101198	0.000000	0.000000	1.000000	142.000000	0.000000
15258.036124	0.128891	0.561402	-0.012785	78.636307	9.411473	36.431408	0.000000	0.000000	0.000000	0.000000	0.000000	0.000000	-0.066652	-0.173499	0.101198	0.000000	0.000000	1.000000	142.000000	0.000000
15258.039457	0.128891	0.561402	-0.012785	78.673927	9.359994	36.411621	0.000000	0.000000	0.000000	0.000000	0.000000	0.000000	-0.066652	-0.173499	0.101198	0.000000	0.000000	1.000000	142.000000	0.000000
15258.042791	0.128699	0.560907	-0.012500	78.673927	9.359994	36.411621	0.000000	0.000000	0.000000	0.000000	0.000000	0.000000	-0.057554	-0.148476	0.085575	0.000000	0.000000	1.000000	142.000000	0.000000
15258.046124	0.128699	0.560907	-0.012500	78.673927	9.359994	36.411621	0.000000	0.000000	0.000000	0.000000	0.000000	0.000000	-0.057554	-0.148476	0.085575	0.000000	0.000000	1.000000	142.000000	0.000000
15258.049457	0.128543	0.560513	-0.012249	78.709106	9.314004	36.392109	0.000000	0.000000	0.000000	0.000000	0.000000	0.000000	-0.046887	-0.118238	0.075234	0.000000	0.000000	1.000000	142.000000	0.000000
15258.052791	0.128543	0.560513	-0.012249	78.709106	9.314004	36.392109	0.000000	0.000000	0.000000	0.000000	0.000000	0.000000	-0.046887	-0.118238	0.075234	0.000000	0.000000	1.000000	142.000000	0.000000
15258.056124	0.128543	0.560513	-0.012249	78.709106	9.314004	36.392109	0.000000	0.000000	0.000000	0.000000	0.000000	0.000000	-0.046887	-0.118238	0.075234	0.000000	0.000000	1.000000	142.000000	0.000000
15258.059457	0.128543	0.560513	-0.012249	78.746246	9.260843	36.361160	0.000000	0.000000	0.000000	0.000000	0.000000	0.000000	-0.046887	-0.118238	0.075234	0.000000	0.000000	1.000000	142.000000	0.000000
15258.062791	0.128399	0.560201	-0.012112	78.746246	9.260843	36.361160	0.000000	0.000000	0.000000	0.000000	0.000000	0.000000	-0.043105	-0.093500	0.040948	0.000000	0.000000	1.000000	142.000000	0.000000
15258.066124	0.128399	0.560201	-0.012112	78.746246	9.260843	36.361160	0.000000	0.000000	0.000000	0.000000	0.000000	0.000000	-0.043105	-0.093500	0.040948	0.000000	0.000000	1.000000	142.000000	0.000000
15258.069457	0.128399	0.560201	-0.012112	78.774261	9.202209	36.311142	0.000000	0.000000	0.000000	0.000000	0.000000	0.000000	-0.043105	-0.093500	0.040948	0.000000	0.000000	1.000000	142.000000	0.000000
15258.072791	0.128399	0.560201	-0.012112	78.774261	9.202209	36.311142	0.000000	0.000000	0.000000	0.000000	0.000000	0.000000	-0.043105	-0.093500	0.040948	0.000000	0.000000	1.000000	142.000000	0.000000
15258.076124	0.128247	0.559972	-0.012084	78.774261	9.202209	36.311142	0.000000	0.000000	0.000000	0.000000	0.000000	0.000000	-0.045599	-0.068700	0.008540	0.000000	0.000000	1.000000	142.000000	0.000000
15258.079457	0.128247	0.559972	-0.012084	78.784981	9.088341	36.190224	0.000000	0.000000	0.000000	0.000000	0.000000	0.000000	-0.045599	-0.068700	0.008540	0.000000	0.000000	1.000000	142.000000	0.000000
15258.082791	0.128247	0.559972	-0.012084	78.784981	9.088341	36.190224	0.000000	0.000000	0.000000	0.000000	0.000000	0.000000	-0.045599	-0.068700	0.008540	0.000000	0.000000	1.000000	142.000000	0.000000
15258.086124	0.128247	0.559972	-0.012084	78.784981	9.088341	36.190224	0.000000	0.000000	0.000000	0.000000	0.000000	0.000000	-0.045599	-0.068700	0.008540	0.000000	0.000000	1.000000	142.000000	0.000000
15258.089457	0.127906	0.559773	-0.012236	78.762566	8.898555	35.961166	0.000000	0.000000	0.000000	0.000000	0.000000	0.000000	-0.102319	-0.059783	-0.045530	0.000000	0.000000	1.000000	142.000000	0.000000
15258.092791	0.127906	0.559773	-0.012236	78.762566	8.898555	35.961166	0.000000	0.000000	0.000000	0.000000	0.000000	0.000000	-0.102319	-0.059783	-0.045530	0.000000	0.000000	1.000000	142.000000	0.000000
15258.096124	0.127906	0.559773	-0.012236	78.762566	8.898555	35.961166	0.000000	0.000000	0.000000	0.000000	0.000000	0.000000	-0.102319	-0.059783	-0.045530	0.000000	0.000000	1.000000	142.000000	0.000000
15258.099457	0.127721	0.559796	-0.012324	78.729530	8.629406	35.631866	0.000000	0.000000	0.000000	0.000000	0.000000	0.000000	-0.055647	0.006861	-0.026564	0.000000	0.000000	1.000000	142.000000	0.000000
15258.102791	0.127721	0.559796	-0.012324	78.729530	8.629406	35.631866	0.000000	0.000000	0.000000	0.000000	0.000000	0.000000	-0.055647	0.006861	-0.026564	0.000000	0.000000	1.000000	142.000000	0.000000
15258.106124	0.127721	0.559796	-0.012324	78.729530	8.629406	35.631866	0.000000	0.000000	0.000000	0.000000	0.000000	0.000000	-0.055647	0.006861	-0.026564	0.000000	0.000000	1.000000	142.000000	0.000000
15258.109457	0.127721	0.559796	-0.012324	78.697510	8.330543	35.268551	0.000000	0.000000	0.000000	0.000000	0.000000	0.000000	-0.055647	0.006861	-0.026564	0.000000	0.000000	1.000000	142.000000	0.000000
15258.112791	0.127549	0.559896	-0.012366	78.697510	8.330543	35.268551	0.000000	0.000000	0.000000	0.000000	0.000000	0.000000	-0.051609	0.029969	-0.012593	0.000000	0.000000	1.000000	142.000000	0.000000
15258.116124	0.127549	0.559896	-0.012366	78.697510	8.330543	35.268551	0.000000	0.000000	0.000000	0.000000	0.000000	0.000000	-0.051609	0.029969	-0.012593	0.000000	0.000000	1.000000	142.000000	0.000000
15258.119457	0.127549	0.559896	-0.012366	78.665947	8.112149	35.002659	0.000000	0.000000	0.000000	0.000000	0.000000	0.000000	-0.051609	0.029969	-0.012593	0.000000	0.000000	1.000000	142.000000	0.000000
15258.122791	0.127549	0.559896	-0.012366	78.665947	8.112149	35.002659	0.000000	0.000000	0.000000	0.000000	0.000000	0.000000	-0.051609	0.029969	-0.012593	0.000000	0.000000	1.000000	142.000000	0.000000
15258.126124	0.127405	0.560081	-0.012390	78.665947	8.112149	35.002659	0.000000	0.000000	0.000000	0.000000	0.000000	0.000000	-0.043209	0.055480	-0.007267	0.000000	0.000000	1.000000	142.000000	0.000000
15258.129457	0.127405	0.560081	-0.012390	78.633171	7.983510	34.845005	0.000000	0.000000	0.000000	0.000000	0.000000	0.000000	-0.043209	0.055480	-0.007267	0.000000	0.000000	1.000000	142.000000	0.000000
15258.132791	0.127405	0.560081	-0.012390	78.633171	7.983510	34.845005	0.000000	0.000000	0.000000	0.000000	0.000000	0.000000	-0.043209	0.055480	-0.007267	0.000000	0.000000	1.000000	142.000000	0.000000
15258.136124	0.127405	0.560081	-0.012390	78.633171	7.983510	34.845005	0.000000	0.000000	0.000000	0.000000	0.000000	0.000000	-0.043209	0.055480	-0.007267	0.000000	0.000000	1.000000	142.000000	0.000000
15258.139457	0.127218	0.560570	-0.012405	78.597733	7.959142	34.821022	0.000000	0.000000	0.000000	0.000000	0.000000	0.000000	-0.056070	0.146863	-0.004344	0.000000	0.000000	1.000000	142.000000	0.000000
15258.142791	0.127218	0.560570	-0.012405	78.597733	7.959142	34.821022	0.000000	0.000000	0.000000	0.000000	0.000000	0.000000	-0.056070	0.146863	-0.004344	0.000000	0.000000	1.000000	142.000000	0.000000
15258.146124	0.127218	0.560570	-0.012405	78.597733	7.959142	34.821022	0.000000	0.000000	0.000000	0.000000	0.000000	0.000000	-0.056070	0.146863	-0.004344	0.000000	0.000000	1.000000	142.000000	0.000000
15258.149457	0.127131	0.560856	-0.012469	78.563629	7.977389	34.845196	0.000000	0.000000	0.000000	0.000000	0.000000	0.000000	-0.026082	0.085788	-0.019337	0.000000	0.000000	1.000000	142.000000	0.000000
15258.152791	0.127131	0.560856	-0.012469	78.563629	7.977389	34.845196	0.000000	0.000000	0.000000	0.000000	0.000000	0.000000	-0.026082	0.085788	-0.019337	0.000000	0.000000	1.000000	142.000000	0.000000
15258.156124	0.127131	0.560856	-0.012469	78.563629	7.977389	34.845196	0.000000	0.000000	0.000000	0.000000	0.000000	0.000000	-0.026082	0.085788	-0.019337	0.000000	0.000000	1.000000	142.000000	0.000000
15258.159457	0.127131	0.560856	-0.012469	78.526405	7.994916	34.871387	0.000000	0.000000	0.000000	0.000000	0.000000	0.000000	-0.026082	0.085788	-0.019337	0.000000	0.000000	1.000000	142.000000	0.000000
15258.162791	0.127042	0.561167	-0.012539	78.526405	7.994916	34.871387	0.000000	0.000000	0.000000	0.000000	0.000000	0.000000	-0.026561	0.093341	-0.021031	0.000000	0.000000	1.000000	142.000000	0.000000
15258.166124	0.127042	0.561167	-0.012539	78.526405	7.994916	34.871387	0.000000	0.000000	0.000000	0.000000	0.000000	0.000000	-0.026561	0.093341	-0.021031	0.000000	0.000000	1.000000	142.000000	0.000000
15258.169457	0.127042	0.561167	-0.012539	78.494621	8.008091	34.893250	0.000000	0.000000	0.000000	0.000000	0.000000	0.000000	-0.026561	0.093341	-0.021031	0.000000	0.000000	1.000000	142.000000	0.000000
15258.172791	0.127042	0.561167	-0.012539	78.494621	8.008091	34.893250	0.000000	0.000000	0.000000	0.000000	0.000000	0.000000	-0.026561	0.093341	-0.021031	0.000000	0.000000	1.000000	142.000000	0.000000
15258.176124	0.126931	0.561460	-0.012690	78.494621	8.008091	34.893250	0.000000	0.000000	0.000000	0.000000	0.000000	0.000000	-0.033436	0.087689	-0.045141	0.000000	0.000000	1.000000	142.000000	0.000000
15258.179457	0.126811	0.561785	-0.012869	78.463615	8.018375	34.914860	0.000000	0.000000	0.000000	0.000000	0.000000	0.000000	-0.035859	0.097575	-0.053686	0.000000	0.000000	1.000000	142.000000	0.000000
15258.182791	0.126811	0.561785	-0.012869	78.463615	8.018375	34.914860	0.000000	0.000000	0.000000	0.000000	0.000000	0.000000	-0.035859	0.097575	-0.053686	0.000000	0.000000	1.000000	142.000000	0.000000
15258.186124	0.126811	0.561785	-0.012869	78.463615	8.018375	34.914860	0.000000	0.000000	0.000000	0.000000	0.000000	0.000000	-0.035859	0.097575	-0.053686	0.000000	0.000000	1.000000	142.000000	0.000000
15258.189457	0.126811	0.561785	-0.012869	78.438797	8.024332	34.932034	0.000000	0.000000	0.000000	0.000000	0.000000	0.000000	-0.035859	0.097575	-0.053686	0.000000	0.000000	1.000000	142.000000	0.000000
15258.192791	0.126649	0.562066	-0.013117	78.438797	8.024332	34.932034	0.000000	0.000000	0.000000	0.000000	0.000000	0.000000	-0.048571	0.084244	-0.074349	0.000000	0.000000	1.000000	142.000000	0.000000
15258.196124	0.126649	0.562066	-0.013117	78.438797	8.024332	34.932034	0.000000	0.000000	0.000000	0.000000	0.000000	0.000000	-0.048571	0.084244	-0.074349	0.000000	0.000000	1.000000	142.000000	0.000000
15258.199457	0.126649	0.562066	-0.013117	78.413994	8.030234	34.949162	0.000000	0.000000	0.000000	0.000000	0.000000	0.000000	-0.048571	0.084244	-0.074349	0.000000	0.000000	1.000000	142.000000	0.000000
15258.202791	0.126649	0.562066	-0.013117	78.413994	8.030234	34.949162	0.000000	0.000000	0.000000	0.000000	0.000000	0.000000	-0.048571	0.084244	-0.074349	0.000000	0.000000	1.000000	142.000000	0.000000
15258.206124	0.126475	0.562362	-0.013410	78.413994	8.030234	34.949162	0.000000	0.000000	0.000000	0.000000	0.000000	0.000000	-0.052463	0.088847	-0.088102	0.000000	0.000000	1.000000	142.000000	0.000000
15258.209457	0.126296	0.562615	-0.013716	78.395172	8.028521	34.954041	0.000000	0.000000	0.000000	0.000000	0.000000	0.000000	-0.053445	0.075965	-0.091703	0.000000	0.000000	1.000000	142.000000	0.000000
15258.212791	0.126296	0.562615	-0.013716	78.395172	8.028521	34.954041	0.000000	0.000000	0.000000	0.000000	0.000000	0.000000	-0.053445	0.075965	-0.091703	0.000000	0.000000	1.000000	142.000000	0.000000
15258.216124	0.126296	0.562615	-0.013716	78.395172	8.028521	34.954041	0.000000	0.000000	0.000000	0.000000	0.000000	0.000000	-0.053445	0.075965	-0.091703	0.000000	0.000000	1.000000	142.000000	0.000000
15258.219457	0.126296	0.562615	-0.013716	78.373459	8.032209	34.968906	0.000000	0.000000	0.000000	0.000000	0.000000	0.000000	-0.053445	0.075965	-0.091703	0.000000	0.000000	1.000000	142.000000	0.000000
15258.222791	0.126117	0.562893	-0.014028	78.373459	8.032209	34.968906	0.000000	0.000000	0.000000	0.000000	0.000000	0.000000	-0.053901	0.083373	-0.093439	0.000000	0.000000	1.000000	142.000000	0.000000
15258.226124	0.126117	0.562893	-0.014028	78.373459	8.032209	34.968906	0.000000	0.000000	0.000000	0.000000	0.000000	0.000000	-0.053901	0.083373	-0.093439	0.000000	0.000000	1.000000	142.000000	0.000000
15258.229457	0.126117	0.562893	-0.014028	78.351311	8.023706	34.967941	0.000000	0.000000	0.000000	0.000000	0.000000	0.000000	-0.053901	0.083373	-0.093439	0.000000	0.000000	1.000000	142.000000	0.000000
15258.232791	0.126117	0.562893	-0.014028	78.351311	8.023706	34.967941	0.000000	0.000000	0.000000	0.000000	0.000000	0.000000	-0.053901	0.083373	-0.093439	0.000000	0.000000	1.000000	142.000000	0.000000
15258.236124	0.125944	0.563163	-0.014316	78.351311	8.023706	34.967941	0.000000	0.000000	0.000000	0.000000	0.000000	0.000000	-0.051934	0.080888	-0.086669	0.000000	0.000000	1.000000	142.000000	0.000000
15258.239457	0.125780	0.563467	-0.014571	78.322945	8.019329	34.971180	0.000000	0.000000	0.000000	0.000000	0.000000	0.000000	-0.048975	0.091197	-0.076388	0.000000	0.000000	1.000000	142.000000	0.000000
15258.242791	0.125780	0.563467	-0.014571	78.322945	8.019329	34.971180	0.000000	0.000000	0.000000	0.000000	0.000000	0.000000	-0.048975	0.091197	-0.076388	0.000000	0.000000	1.000000	142.000000	0.000000
15258.246124	0.125780	0.563467	-0.014571	78.322945	8.019329	34.971180	0.000000	0.000000	0.000000	0.000000	0.000000	0.000000	-0.048975	0.091197	-0.076388	0.000000	0.000000	1.000000	142.000000	0.000000
15258.249457	0.125780	0.563467	-0.014571	78.291519	8.011541	34.976490	0.000000	0.000000	0.000000	0.000000	0.000000	0.000000	-0.048975	0.091197	-0.076388	0.000000	0.000000	1.000000	142.000000	0.000000
15258.252791	0.125614	0.563772	-0.014757	78.291519	8.011541	34.976490	0.000000	0.000000	0.000000	0.000000	0.000000	0.000000	-0.049899	0.091665	-0.055797	0.000000	0.000000	1.000000	142.000000	0.000000
15258.256124	0.125614	0.563772	-0.014757	78.291519	8.011541	34.976490	0.000000	0.000000	0.000000	0.000000	0.000000	0.000000	-0.049899	0.091665	-0.055797	0.000000	0.000000	1.000000	142.000000	0.000000
15258.259457	0.125614	0.563772	-0.014757	78.257416	8.020542	34.999573	0.000000	0.000000	0.000000	0.000000	0.000000	0.000000	-0.049899	0.091665	-0.055797	0.000000	0.000000	1.000000	142.000000	0.000000
15258.262791	0.125614	0.563772	-0.014757	78.257416	8.020542	34.999573	0.000000	0.000000	0.000000	0.000000	0.000000	0.000000	-0.049899	0.091665	-0.055797	0.000000	0.000000	1.000000	142.000000	0.000000
15258.266124	0.125443	0.564105	-0.014880	78.257416	8.020542	34.999573	0.000000	0.000000	0.000000	0.000000	0.000000	0.000000	-0.051312	0.099724	-0.036891	0.000000	0.000000	1.000000	142.000000	0.000000
15258.269457	0.125291	0.564414	-0.014935	78.217087	8.028022	35.026657	0.000000	0.000000	0.000000	0.000000	0.000000	0.000000	-0.045478	0.092724	-0.016403	0.000000	0.000000	1.000000	142.000000	0.000000
15258.272791	0.125291	0.564414	-0.014935	78.217087	8.028022	35.026657	0.000000	0.000000	0.000000	0.000000	0.000000	0.000000	-0.045478	0.092724	-0.016403	0.000000	0.000000	1.000000	142.000000	0.000000
15258.276124	0.125291	0.564414	-0.014935	78.217087	8.028022	35.026657	0.000000	0.000000	0.000000	0.000000	0.000000	0.000000	-0.045478	0.092724	-0.016403	0.000000	0.000000	1.000000	142.000000	0.000000
15258.279457	0.125291	0.564414	-0.014935	78.173683	8.042793	35.055649	0.000000	0.000000	0.000000	0.000000	0.000000	0.000000	-0.045478	0.092724	-0.016403	0.000000	0.000000	1.000000	142.000000	0.000000
15258.282791	0.125171	0.564758	-0.014961	78.173683	8.042793	35.055649	0.000000	0.000000	0.000000	0.000000	0.000000	0.000000	-0.036262	0.103170	-0.007931	0.000000	0.000000	1.000000	142.000000	0.000000
15258.286124	0.125171	0.564758	-0.014961	78.173683	8.042793	35.055649	0.000000	0.000000	0.000000	0.000000	0.000000	0.000000	-0.036262	0.103170	-0.007931	0.000000	0.000000	1.000000	142.000000	0.000000
15258.289457	0.125171	0.564758	-0.014961	78.130272	8.060070	35.084419	0.000000	0.000000	0.000000	0.000000	0.000000	0.000000	-0.036262	0.103170	-0.007931	0.000000	0.000000	1.000000	142.000000	0.000000
15258.292791	0.125171	0.564758	-0.014961	78.130272	8.060070	35.084419	0.000000	0.000000	0.000000	0.000000	0.000000	0.000000	-0.036262	0.103170	-0.007931	0.000000	0.000000	1.000000	142.000000	0.000000
15258.296124	0.125067	0.565104	-0.014925	78.130272	8.060070	35.084419	0.000000	0.000000	0.000000	0.000000	0.000000	0.000000	-0.030935	0.103779	0.010871	0.000000	0.000000	1.000000	142.000000	0.000000
15258.299457	0.124987	0.565424	-0.014889	78.083740	8.076416	35.115025	0.000000	0.000000	0.000000	0.000000	0.000000	0.000000	-0.024179	0.096254	0.010715	0.000000	0.000000	1.000000	142.000000	0.000000
15258.302791	0.124987	0.565424	-0.014889	78.083740	8.076416	35.115025	0.000000	0.000000	0.000000	0.000000	0.000000	0.000000	-0.024179	0.096254	0.010715	0.000000	0.000000	1.000000	142.000000	0.000000
15258.306124	0.124987	0.565424	-0.014889	78.083740	8.076416	35.115025	0.000000	0.000000	0.000000	0.000000	0.000000	0.000000	-0.024179	0.096254	0.010715	0.000000	0.000000	1.000000	142.000000	0.000000
15258.309457	0.124987	0.565424	-0.014889	78.037186	8.092517	35.145370	0.000000	0.000000	0.000000	0.000000	0.000000	0.000000	-0.024179	0.096254	0.010715	0.000000	0.000000	1.000000	142.000000	0.000000
15258.312791	0.124895	0.565780	-0.014813	78.037186	8.092517	35.145370	0.000000	0.000000	0.000000	0.000000	0.000000	0.000000	-0.027590	0.106786	0.022730	0.000000	0.000000	1.000000	142.000000	0.000000
15258.316124	0.124895	0.565780	-0.014813	78.037186	8.092517	35.145370	0.000000	0.000000	0.000000	0.000000	0.000000	0.000000	-0.027590	0.106786	0.022730	0.000000	0.000000	1.000000	142.000000	0.000000
15258.319457	0.124895	0.565780	-0.014813	77.987564	8.107618	35.177502	0.000000	0.000000	0.000000	0.000000	0.000000	0.000000	-0.027590	0.106786	0.022730	0.000000	0.000000	1.000000	142.000000	0.000000
15258.322791	0.124895	0.565780	-0.014813	77.987564	8.107618	35.177502	0.000000	0.000000	0.000000	0.000000	0.000000	0.000000	-0.027590	0.106786	0.022730	0.000000	0.000000	1.000000	142.000000	0.000000
15258.326124	0.124762	0.566111	-0.014720	77.987564	8.107618	35.177502	0.000000	0.000000	0.000000	0.000000	0.000000	0.000000	-0.039738	0.099259	0.027913	0.000000	0.000000	1.000000	142.000000	0.000000
15258.329457	0.124625	0.566470	-0.014565	77.937897	8.117035	35.209366	0.000000	0.000000	0.000000	0.000000	0.000000	0.000000	-0.041248	0.107538	0.046765	0.000000	0.000000	1.000000	142.000000	0.000000
15258.332791	0.124625	0.566470	-0.014565	77.937897	8.117035	35.209366	0.000000	0.000000	0.000000	0.000000	0.000000	0.000000	-0.041248	0.107538	0.046765	0.000000	0.000000	1.000000	142.000000	0.000000
15258.336124	0.124625	0.566470	-0.014565	77.937897	8.117035	35.209366	0.000000	0.000000	0.000000	0.000000	0.000000	0.000000	-0.041248	0.107538	0.046765	0.000000	0.000000	1.000000	142.000000	0.000000
15258.339457	0.124625	0.566470	-0.014565	77.885193	8.128119	35.242958	0.000000	0.000000	0.000000	0.000000	0.000000	0.000000	-0.041248	0.107538	0.046765	0.000000	0.000000	1.000000	142.000000	0.000000
15258.342791	0.124489	0.566803	-0.014403	77.885193	8.128119	35.242958	0.000000	0.000000	0.000000	0.000000	0.000000	0.000000	-0.040814	0.100029	0.048395	0.000000	0.000000	1.000000	142.000000	0.000000
15258.346124	0.124489	0.566803	-0.014403	77.885193	8.128119	35.242958	0.000000	0.000000	0.000000	0.000000	0.000000	0.000000	-0.040814	0.100029	0.048395	0.000000	0.000000	1.000000	142.000000	0.000000
15258.349457	0.124489	0.566803	-0.014403	77.835533	8.139714	35.274292	0.000000	0.000000	0.000000	0.000000	0.000000	0.000000	-0.040814	0.100029	0.048395	0.000000	0.000000	1.000000	142.000000	0.000000
15258.352791	0.124489	0.566803	-0.014403	77.835533	8.139714	35.274292	0.000000	0.000000	0.000000	0.000000	0.000000	0.000000	-0.040814	0.100029	0.048395	0.000000	0.000000	1.000000	142.000000	0.000000
15258.356124	0.124378	0.567154	-0.014231	77.835533	8.139714	35.274292	0.000000	0.000000	0.000000	0.000000	0.000000	0.000000	-0.033114	0.105378	0.051673	0.000000	0.000000	1.000000	142.000000	0.000000
15258.359457	0.124258	0.567471	-0.014093	77.785889	8.151062	35.305382	0.000000	0.000000	0.000000	0.000000	0.000000	0.000000	-0.036049	0.094888	0.041313	0.000000	0.000000	1.000000	142.000000	0.000000
15258.362791	0.124258	0.567471	-0.014093	77.785889	8.151062	35.305382	0.000000	0.000000	0.000000	0.000000	0.000000	0.000000	-0.036049	0.094888	0.041313	0.000000	0.000000	1.000000	142.000000	0.000000
15258.366124	0.124258	0.567471	-0.014093	77.785889	8.151062	35.305382	0.000000	0.000000	0.000000	0.000000	0.000000	0.000000	-0.036049	0.094888	0.041313	0.000000	0.000000	1.000000	142.000000	0.000000
15258.369457	0.124258	0.567471	-0.014093	77.739326	8.165720	35.334301	0.000000	0.000000	0.000000	0.000000	0.000000	0.000000	-0.036049	0.094888	0.041313	0.000000	0.000000	1.000000	142.000000	0.000000
15258.372791	0.124201	0.567787	-0.013973	77.739326	8.165720	35.334301	0.000000	0.000000	0.000000	0.000000	0.000000	0.000000	-0.017157	0.094932	0.035931	0.000000	0.000000	1.000000	142.000000	0.000000
15258.376124	0.124201	0.567787	-0.013973	77.739326	8.165720	35.334301	0.000000	0.000000	0.000000	0.000000	0.000000	0.000000	-0.017157	0.094932	0.035931	0.000000	0.000000	1.000000	142.000000	0.000000
15258.379457	0.124201	0.567787	-0.013973	77.692780	8.182901	35.363010	0.000000	0.000000	0.000000	0.000000	0.000000	0.000000	-0.017157	0.094932	0.035931	0.000000	0.000000	1.000000	142.000000	0.000000
15258.382791	0.124201	0.567787	-0.013973	77.692780	8.182901	35.363010	0.000000	0.000000	0.000000	0.000000	0.000000	0.000000	-0.017157	0.094932	0.035931	0.000000	0.000000	1.000000	142.000000	0.000000
15258.386124	0.124149	0.568121	-0.013837	77.692780	8.182901	35.363010	0.000000	0.000000	0.000000	0.000000	0.000000	0.000000	-0.015752	0.100268	0.040986	0.000000	0.000000	1.000000	142.000000	0.000000
15258.389457	0.124065	0.568421	-0.013729	77.646210	8.197132	35.391499	0.000000	0.000000	0.000000	0.000000	0.000000	0.000000	-0.024969	0.089765	0.032432	0.000000	0.000000	1.000000	142.000000	0.000000
15258.392791	0.124065	0.568421	-0.013729	77.646210	8.197132	35.391499	0.000000	0.000000	0.000000	0.000000	0.000000	0.000000	-0.024969	0.089765	0.032432	0.000000	0.000000	1.000000	142.000000	0.000000
15258.396124	0.124065	0.568421	-0.013729	77.646210	8.197132	35.391499	0.000000	0.000000	0.000000	0.000000	0.000000	0.000000	-0.024969	0.089765	0.032432	0.000000	0.000000	1.000000	142.000000	0.000000
15258.399457	0.124065	0.568421	-0.013729	77.605858	8.207484	35.416012	0.000000	0.000000	0.000000	0.000000	0.000000	0.000000	-0.024969	0.089765	0.032432	0.000000	0.000000	1.000000	142.000000	0.000000
15258.402791	0.123988	0.568712	-0.013598	77.605858	8.207484	35.416012	0.000000	0.000000	0.000000	0.000000	0.000000	0.000000	-0.023078	0.087544	0.039246	0.000000	0.000000	1.000000	142.000000	0.000000
15258.406124	0.123988	0.568712	-0.013598	77.605858	8.207484	35.416012	0.000000	0.000000	0.000000	0.000000	0.000000	0.000000	-0.023078	0.087544	0.039246	0.000000	0.000000	1.000000	142.000000	0.000000
15258.409457	0.123988	0.568712	-0.013598	77.565506	8.214967	35.440395	0.000000	0.000000	0.000000	0.000000	0.000000	0.000000	-0.023078	0.087544	0.039246	0.000000	1.000000	1.000000	142.000000	0.000000
15258.412791	0.123988	0.568712	-0.013598	77.565506	8.214967	35.440395	0.000000	0.000000	0.000000	0.000000	0.000000	0.000000	-0.023078	0.087544	0.039246	0.000000	1.000000	1.000000	142.000000	0.000000
