# Supplementary material for: Haptic Guidance Needs to Be Intuitive Not Just Informative to Improve Human Motor Accuracy
Source: PLoS One. 2016 Mar 16;11(3):e0150912. doi: 10.1371/journal.pone.0150912 (PMC4794196; doi:10.1371/journal.pone.0150912)
Supplement: S1 Data — (ZIP) [file pone.0150912.s001.zip › Subject6/exp1_0143.txt]

Time	PosX	PosY	PosZ	RotX	RotY	RotZ	ForceX	ForceY	ForceZ	MomentX	MomentY	MomentZ	VelocityX	VelocityY	VelocityZ	CalibratedWeight	ButtonDown	Condition	Trial	Visual
15260.064616	-0.001485	0.486075	0.246794	75.066498	47.351727	46.960728	0.000000	0.000000	0.000000	0.000000	0.000000	0.000000	0.040251	-0.048908	-0.064812	0.000000	1.000000	1.000000	143.000000	1.000000
15260.067949	-0.001485	0.486075	0.246794	75.081284	47.417747	47.023430	0.000000	0.000000	0.000000	0.000000	0.000000	0.000000	0.040251	-0.048908	-0.064812	0.000000	1.000000	1.000000	143.000000	1.000000
15260.071282	-0.001418	0.485954	0.246671	75.081284	47.417747	47.023430	0.000000	0.000000	0.000000	0.000000	0.000000	0.000000	0.020125	-0.036175	-0.036723	0.000000	1.000000	1.000000	143.000000	1.000000
15260.074616	-0.001418	0.485954	0.246671	75.081284	47.417747	47.023430	0.000000	0.000000	0.000000	0.000000	0.000000	0.000000	0.020125	-0.036175	-0.036723	0.000000	1.000000	1.000000	143.000000	1.000000
15260.077949	-0.001418	0.485954	0.246671	75.098175	47.489883	47.095261	0.000000	0.000000	0.000000	0.000000	0.000000	0.000000	0.020125	-0.036175	-0.036723	0.000000	1.000000	1.000000	143.000000	1.000000
15260.081282	-0.001418	0.485954	0.246671	75.098175	47.489883	47.095261	0.000000	0.000000	0.000000	0.000000	0.000000	0.000000	0.020125	-0.036175	-0.036723	0.000000	1.000000	1.000000	143.000000	1.000000
15260.084616	-0.001385	0.485814	0.246533	75.098175	47.489883	47.095261	0.000000	0.000000	0.000000	0.000000	0.000000	0.000000	0.010105	-0.042125	-0.041303	0.000000	1.000000	1.000000	143.000000	1.000000
15260.087949	-0.001385	0.485814	0.246533	75.117165	47.570896	47.176273	0.000000	0.000000	0.000000	0.000000	0.000000	0.000000	0.010105	-0.042125	-0.041303	0.000000	1.000000	1.000000	143.000000	1.000000
15260.091282	-0.001385	0.485814	0.246533	75.117165	47.570896	47.176273	0.000000	0.000000	0.000000	0.000000	0.000000	0.000000	0.010105	-0.042125	-0.041303	0.000000	1.000000	1.000000	143.000000	1.000000
15260.094616	-0.001385	0.485814	0.246533	75.117165	47.570896	47.176273	0.000000	0.000000	0.000000	0.000000	0.000000	0.000000	0.010105	-0.042125	-0.041303	0.000000	1.000000	1.000000	143.000000	1.000000
15260.097949	-0.001351	0.485436	0.246246	75.138199	47.658096	47.266502	0.000000	0.000000	0.000000	0.000000	0.000000	0.000000	0.010187	-0.113210	-0.086304	0.000000	1.000000	1.000000	143.000000	1.000000
15260.101282	-0.001351	0.485436	0.246246	75.138199	47.658096	47.266502	0.000000	0.000000	0.000000	0.000000	0.000000	0.000000	0.010187	-0.113210	-0.086304	0.000000	1.000000	1.000000	143.000000	1.000000
15260.104616	-0.001351	0.485436	0.246246	75.138199	47.658096	47.266502	0.000000	0.000000	0.000000	0.000000	0.000000	0.000000	0.010187	-0.113210	-0.086304	0.000000	1.000000	1.000000	143.000000	1.000000
15260.107949	-0.001384	0.485238	0.246094	75.159248	47.742844	47.356987	0.000000	0.000000	0.000000	0.000000	0.000000	0.000000	-0.009928	-0.059558	-0.045501	0.000000	1.000000	1.000000	143.000000	1.000000
15260.111282	-0.001384	0.485238	0.246094	75.159248	47.742844	47.356987	0.000000	0.000000	0.000000	0.000000	0.000000	0.000000	-0.009928	-0.059558	-0.045501	0.000000	1.000000	1.000000	143.000000	1.000000
15260.114616	-0.001384	0.485238	0.246094	75.159248	47.742844	47.356987	0.000000	0.000000	0.000000	0.000000	0.000000	0.000000	-0.009928	-0.059558	-0.045501	0.000000	1.000000	1.000000	143.000000	1.000000
15260.117949	-0.001384	0.485238	0.246094	75.179893	47.821136	47.441841	0.000000	0.000000	0.000000	0.000000	0.000000	0.000000	-0.009928	-0.059558	-0.045501	0.000000	1.000000	1.000000	143.000000	1.000000
15260.121282	-0.001417	0.485001	0.245944	75.179893	47.821136	47.441841	0.000000	0.000000	0.000000	0.000000	0.000000	0.000000	-0.009925	-0.071049	-0.045082	0.000000	1.000000	1.000000	143.000000	1.000000
15260.124616	-0.001417	0.485001	0.245944	75.179893	47.821136	47.441841	0.000000	0.000000	0.000000	0.000000	0.000000	0.000000	-0.009925	-0.071049	-0.045082	0.000000	1.000000	1.000000	143.000000	1.000000
15260.127949	-0.001417	0.485001	0.245944	75.193657	47.857178	47.487892	0.000000	0.000000	0.000000	0.000000	0.000000	0.000000	-0.009925	-0.071049	-0.045082	0.000000	1.000000	1.000000	143.000000	1.000000
15260.131282	-0.001417	0.485001	0.245944	75.193657	47.857178	47.487892	0.000000	0.000000	0.000000	0.000000	0.000000	0.000000	-0.009925	-0.071049	-0.045082	0.000000	1.000000	1.000000	143.000000	1.000000
15260.134616	-0.001483	0.484765	0.245825	75.193657	47.857178	47.487892	0.000000	0.000000	0.000000	0.000000	0.000000	0.000000	-0.019952	-0.070649	-0.035572	0.000000	1.000000	1.000000	143.000000	1.000000
15260.137949	-0.001483	0.484765	0.245825	75.200195	47.844044	47.489017	0.000000	0.000000	0.000000	0.000000	0.000000	0.000000	-0.019952	-0.070649	-0.035572	0.000000	1.000000	1.000000	143.000000	1.000000
15260.141282	-0.001483	0.484765	0.245825	75.200195	47.844044	47.489017	0.000000	0.000000	0.000000	0.000000	0.000000	0.000000	-0.019952	-0.070649	-0.035572	0.000000	1.000000	1.000000	143.000000	1.000000
15260.144616	-0.001483	0.484765	0.245825	75.200195	47.844044	47.489017	0.000000	0.000000	0.000000	0.000000	0.000000	0.000000	-0.019952	-0.070649	-0.035572	0.000000	1.000000	1.000000	143.000000	1.000000
15260.147949	-0.001716	0.484258	0.245621	75.201874	47.797169	47.460155	0.000000	0.000000	0.000000	0.000000	0.000000	0.000000	-0.069932	-0.152370	-0.061314	0.000000	1.000000	1.000000	143.000000	1.000000
15260.151282	-0.001716	0.484258	0.245621	75.201874	47.797169	47.460155	0.000000	0.000000	0.000000	0.000000	0.000000	0.000000	-0.069932	-0.152370	-0.061314	0.000000	1.000000	1.000000	143.000000	1.000000
15260.154616	-0.001716	0.484258	0.245621	75.201874	47.797169	47.460155	0.000000	0.000000	0.000000	0.000000	0.000000	0.000000	-0.069932	-0.152370	-0.061314	0.000000	1.000000	1.000000	143.000000	1.000000
15260.157949	-0.001716	0.484258	0.245621	75.201019	47.743061	47.428600	0.000000	0.000000	0.000000	0.000000	0.000000	0.000000	-0.069932	-0.152370	-0.061314	0.000000	1.000000	1.000000	143.000000	1.000000
15260.161282	-0.001883	0.483984	0.245503	75.201019	47.743061	47.428600	0.000000	0.000000	0.000000	0.000000	0.000000	0.000000	-0.049949	-0.082089	-0.035320	0.000000	1.000000	1.000000	143.000000	1.000000
15260.164616	-0.001883	0.483984	0.245503	75.201019	47.743061	47.428600	0.000000	0.000000	0.000000	0.000000	0.000000	0.000000	-0.049949	-0.082089	-0.035320	0.000000	1.000000	1.000000	143.000000	1.000000
15260.167949	-0.001883	0.483984	0.245503	75.202209	47.764751	47.481598	0.000000	0.000000	0.000000	0.000000	0.000000	0.000000	-0.049949	-0.082089	-0.035320	0.000000	1.000000	1.000000	143.000000	1.000000
15260.171282	-0.001883	0.483984	0.245503	75.202209	47.764751	47.481598	0.000000	0.000000	0.000000	0.000000	0.000000	0.000000	-0.049949	-0.082089	-0.035320	0.000000	1.000000	1.000000	143.000000	1.000000
15260.174616	-0.002083	0.483710	0.245385	75.202209	47.764751	47.481598	0.000000	0.000000	0.000000	0.000000	0.000000	0.000000	-0.059938	-0.082064	-0.035407	0.000000	1.000000	1.000000	143.000000	1.000000
15260.177949	-0.002282	0.483453	0.245186	75.191559	47.931385	47.709888	0.000000	0.000000	0.000000	0.000000	0.000000	0.000000	-0.059839	-0.077176	-0.059626	0.000000	1.000000	1.000000	143.000000	1.000000
15260.181282	-0.002282	0.483453	0.245186	75.191559	47.931385	47.709888	0.000000	0.000000	0.000000	0.000000	0.000000	0.000000	-0.059839	-0.077176	-0.059626	0.000000	1.000000	1.000000	143.000000	1.000000
15260.184616	-0.002282	0.483453	0.245186	75.191559	47.931385	47.709888	0.000000	0.000000	0.000000	0.000000	0.000000	0.000000	-0.059839	-0.077176	-0.059626	0.000000	1.000000	1.000000	143.000000	1.000000
15260.187949	-0.002282	0.483453	0.245186	75.157082	48.173767	48.043346	0.000000	0.000000	0.000000	0.000000	0.000000	0.000000	-0.059839	-0.077176	-0.059626	0.000000	1.000000	1.000000	143.000000	1.000000
15260.191282	-0.002448	0.483215	0.244971	75.157082	48.173767	48.043346	0.000000	0.000000	0.000000	0.000000	0.000000	0.000000	-0.049788	-0.071548	-0.064669	0.000000	1.000000	1.000000	143.000000	1.000000
15260.194616	-0.002448	0.483215	0.244971	75.157082	48.173767	48.043346	0.000000	0.000000	0.000000	0.000000	0.000000	0.000000	-0.049788	-0.071548	-0.064669	0.000000	1.000000	1.000000	143.000000	1.000000
15260.197949	-0.002448	0.483215	0.244971	75.097435	48.426384	48.409622	0.000000	0.000000	0.000000	0.000000	0.000000	0.000000	-0.049788	-0.071548	-0.064669	0.000000	0.000000	1.000000	143.000000	1.000000
15260.201282	-0.002448	0.483215	0.244971	75.097435	48.426384	48.409622	0.000000	0.000000	0.000000	0.000000	0.000000	0.000000	-0.049788	-0.071548	-0.064669	0.000000	0.000000	1.000000	143.000000	1.000000
15260.204616	-0.002680	0.483052	0.244720	75.097435	48.426384	48.409622	0.000000	0.000000	0.000000	0.000000	0.000000	0.000000	-0.069710	-0.048858	-0.075243	0.000000	0.000000	1.000000	143.000000	1.000000
15260.207949	-0.002913	0.482966	0.244466	75.040100	48.578339	48.663242	0.000000	0.000000	0.000000	0.000000	0.000000	0.000000	-0.069656	-0.025824	-0.076161	0.000000	0.000000	1.000000	143.000000	1.000000
15260.211282	-0.002913	0.482966	0.244466	75.040100	48.578339	48.663242	0.000000	0.000000	0.000000	0.000000	0.000000	0.000000	-0.069656	-0.025824	-0.076161	0.000000	0.000000	1.000000	143.000000	1.000000
15260.214616	-0.002913	0.482966	0.244466	75.040100	48.578339	48.663242	0.000000	0.000000	0.000000	0.000000	0.000000	0.000000	-0.069656	-0.025824	-0.076161	0.000000	0.000000	1.000000	143.000000	1.000000
15260.217949	-0.002913	0.482966	0.244466	75.019646	48.591702	48.733528	0.000000	0.000000	0.000000	0.000000	0.000000	0.000000	-0.069656	-0.025824	-0.076161	0.000000	0.000000	1.000000	143.000000	1.000000
15260.221282	-0.003178	0.482955	0.244177	75.019646	48.591702	48.733528	0.000000	0.000000	0.000000	0.000000	0.000000	0.000000	-0.079547	-0.003171	-0.086719	0.000000	0.000000	1.000000	143.000000	1.000000
15260.224616	-0.003178	0.482955	0.244177	75.019646	48.591702	48.733528	0.000000	0.000000	0.000000	0.000000	0.000000	0.000000	-0.079547	-0.003171	-0.086719	0.000000	0.000000	1.000000	143.000000	1.000000
15260.227949	-0.003178	0.482955	0.244177	75.015221	48.492634	48.671597	0.000000	0.000000	0.000000	0.000000	0.000000	0.000000	-0.079547	-0.003171	-0.086719	0.000000	0.000000	1.000000	143.000000	1.000000
15260.231282	-0.003178	0.482955	0.244177	75.015221	48.492634	48.671597	0.000000	0.000000	0.000000	0.000000	0.000000	0.000000	-0.079547	-0.003171	-0.086719	0.000000	0.000000	1.000000	143.000000	1.000000
15260.234616	-0.003542	0.483020	0.243852	75.015221	48.492634	48.671597	0.000000	0.000000	0.000000	0.000000	0.000000	0.000000	-0.109381	0.019458	-0.097397	0.000000	0.000000	1.000000	143.000000	1.000000
15260.237949	-0.004006	0.483200	0.243523	75.006943	48.374565	48.597370	0.000000	0.000000	0.000000	0.000000	0.000000	0.000000	-0.139208	0.053882	-0.098965	0.000000	0.000000	1.000000	143.000000	1.000000
15260.241282	-0.004006	0.483200	0.243523	75.006943	48.374565	48.597370	0.000000	0.000000	0.000000	0.000000	0.000000	0.000000	-0.139208	0.053882	-0.098965	0.000000	0.000000	1.000000	143.000000	1.000000
15260.244616	-0.004006	0.483200	0.243523	75.006943	48.374565	48.597370	0.000000	0.000000	0.000000	0.000000	0.000000	0.000000	-0.139208	0.053882	-0.098965	0.000000	0.000000	1.000000	143.000000	1.000000
15260.247949	-0.004006	0.483200	0.243523	75.003807	48.298195	48.556854	0.000000	0.000000	0.000000	0.000000	0.000000	0.000000	-0.139208	0.053882	-0.098965	0.000000	0.000000	1.000000	143.000000	1.000000
15260.251282	-0.004503	0.483491	0.243123	75.003807	48.298195	48.556854	0.000000	0.000000	0.000000	0.000000	0.000000	0.000000	-0.148919	0.087539	-0.119724	0.000000	0.000000	1.000000	143.000000	1.000000
15260.254616	-0.004503	0.483491	0.243123	75.003807	48.298195	48.556854	0.000000	0.000000	0.000000	0.000000	0.000000	0.000000	-0.148919	0.087539	-0.119724	0.000000	0.000000	1.000000	143.000000	1.000000
15260.257949	-0.005098	0.483896	0.242686	75.008850	48.270561	48.472939	0.000000	0.000000	0.000000	0.000000	0.000000	0.000000	-0.178571	0.121491	-0.131103	0.000000	0.000000	1.000000	143.000000	1.000000
15260.261282	-0.005098	0.483896	0.242686	75.008850	48.270561	48.472939	0.000000	0.000000	0.000000	0.000000	0.000000	0.000000	-0.178571	0.121491	-0.131103	0.000000	0.000000	1.000000	143.000000	1.000000
15260.264616	-0.005098	0.483896	0.242686	75.008850	48.270561	48.472939	0.000000	0.000000	0.000000	0.000000	0.000000	0.000000	-0.178571	0.121491	-0.131103	0.000000	0.000000	1.000000	143.000000	1.000000
15260.267949	-0.005098	0.483896	0.242686	75.008179	48.233837	48.291912	0.000000	0.000000	0.000000	0.000000	0.000000	0.000000	-0.178571	0.121491	-0.131103	0.000000	0.000000	1.000000	143.000000	1.000000
15260.271282	-0.005725	0.484450	0.242146	75.008179	48.233837	48.291912	0.000000	0.000000	0.000000	0.000000	0.000000	0.000000	-0.188056	0.166054	-0.162209	0.000000	0.000000	1.000000	143.000000	1.000000
15260.274616	-0.005725	0.484450	0.242146	75.008179	48.233837	48.291912	0.000000	0.000000	0.000000	0.000000	0.000000	0.000000	-0.188056	0.166054	-0.162209	0.000000	0.000000	1.000000	143.000000	1.000000
15260.277949	-0.006483	0.485113	0.241501	74.996490	48.213623	48.068413	0.000000	0.000000	0.000000	0.000000	0.000000	0.000000	-0.227287	0.198998	-0.193339	0.000000	0.000000	1.000000	143.000000	1.000000
15260.281282	-0.006483	0.485113	0.241501	74.996490	48.213623	48.068413	0.000000	0.000000	0.000000	0.000000	0.000000	0.000000	-0.227287	0.198998	-0.193339	0.000000	0.000000	1.000000	143.000000	1.000000
15260.284616	-0.006483	0.485113	0.241501	74.996490	48.213623	48.068413	0.000000	0.000000	0.000000	0.000000	0.000000	0.000000	-0.227287	0.198998	-0.193339	0.000000	0.000000	1.000000	143.000000	1.000000
15260.287949	-0.007370	0.485904	0.240735	74.964165	48.225800	47.786953	0.000000	0.000000	0.000000	0.000000	0.000000	0.000000	-0.266252	0.237273	-0.229872	0.000000	0.000000	1.000000	143.000000	1.000000
15260.291282	-0.007370	0.485904	0.240735	74.964165	48.225800	47.786953	0.000000	0.000000	0.000000	0.000000	0.000000	0.000000	-0.266252	0.237273	-0.229872	0.000000	0.000000	1.000000	143.000000	1.000000
15260.294616	-0.007370	0.485904	0.240735	74.964165	48.225800	47.786953	0.000000	0.000000	0.000000	0.000000	0.000000	0.000000	-0.266252	0.237273	-0.229872	0.000000	0.000000	1.000000	143.000000	1.000000
15260.297949	-0.008320	0.486877	0.239796	74.919334	48.259411	47.586483	0.000000	0.000000	0.000000	0.000000	0.000000	0.000000	-0.284909	0.291811	-0.281838	0.000000	0.000000	1.000000	143.000000	1.000000
15260.301282	-0.008320	0.486877	0.239796	74.919334	48.259411	47.586483	0.000000	0.000000	0.000000	0.000000	0.000000	0.000000	-0.284909	0.291811	-0.281838	0.000000	0.000000	1.000000	143.000000	1.000000
15260.304616	-0.008320	0.486877	0.239796	74.919334	48.259411	47.586483	0.000000	0.000000	0.000000	0.000000	0.000000	0.000000	-0.284909	0.291811	-0.281838	0.000000	0.000000	1.000000	143.000000	1.000000
15260.307949	-0.009364	0.487954	0.238684	74.865456	48.316891	47.734158	0.000000	0.000000	0.000000	0.000000	0.000000	0.000000	-0.313190	0.323085	-0.333491	0.000000	0.000000	1.000000	143.000000	1.000000
15260.311282	-0.009364	0.487954	0.238684	74.865456	48.316891	47.734158	0.000000	0.000000	0.000000	0.000000	0.000000	0.000000	-0.313190	0.323085	-0.333491	0.000000	0.000000	1.000000	143.000000	1.000000
15260.314616	-0.009364	0.487954	0.238684	74.865456	48.316891	47.734158	0.000000	0.000000	0.000000	0.000000	0.000000	0.000000	-0.313190	0.323085	-0.333491	0.000000	0.000000	1.000000	143.000000	1.000000
15260.317949	-0.010501	0.489193	0.237444	74.812103	48.379356	47.957993	0.000000	0.000000	0.000000	0.000000	0.000000	0.000000	-0.341298	0.371699	-0.371922	0.000000	0.000000	1.000000	143.000000	1.000000
15260.321282	-0.010501	0.489193	0.237444	74.812103	48.379356	47.957993	0.000000	0.000000	0.000000	0.000000	0.000000	0.000000	-0.341298	0.371699	-0.371922	0.000000	0.000000	1.000000	143.000000	1.000000
15260.324616	-0.010501	0.489193	0.237444	74.812103	48.379356	47.957993	0.000000	0.000000	0.000000	0.000000	0.000000	0.000000	-0.341298	0.371699	-0.371922	0.000000	0.000000	1.000000	143.000000	1.000000
15260.327949	-0.011631	0.490550	0.235980	74.776558	48.422997	48.145306	0.000000	0.000000	0.000000	0.000000	0.000000	0.000000	-0.338950	0.407070	-0.439176	0.000000	0.000000	1.000000	143.000000	1.000000
15260.331282	-0.011631	0.490550	0.235980	74.776558	48.422997	48.145306	0.000000	0.000000	0.000000	0.000000	0.000000	0.000000	-0.338950	0.407070	-0.439176	0.000000	0.000000	1.000000	143.000000	1.000000
15260.334616	-0.011631	0.490550	0.235980	74.776558	48.422997	48.145306	0.000000	0.000000	0.000000	0.000000	0.000000	0.000000	-0.338950	0.407070	-0.439176	0.000000	0.000000	1.000000	143.000000	1.000000
15260.337949	-0.012884	0.492006	0.234337	74.768585	48.427902	48.273113	0.000000	0.000000	0.000000	0.000000	0.000000	0.000000	-0.375924	0.436825	-0.492934	0.000000	0.000000	1.000000	143.000000	1.000000
15260.341282	-0.012884	0.492006	0.234337	74.768585	48.427902	48.273113	0.000000	0.000000	0.000000	0.000000	0.000000	0.000000	-0.375924	0.436825	-0.492934	0.000000	0.000000	1.000000	143.000000	1.000000
15260.344616	-0.012884	0.492006	0.234337	74.768585	48.427902	48.273113	0.000000	0.000000	0.000000	0.000000	0.000000	0.000000	-0.375924	0.436825	-0.492934	0.000000	0.000000	1.000000	143.000000	1.000000
15260.347949	-0.014192	0.493575	0.232463	74.785500	48.398094	48.351280	0.000000	0.000000	0.000000	0.000000	0.000000	0.000000	-0.392359	0.470875	-0.562122	0.000000	0.000000	1.000000	143.000000	1.000000
15260.351282	-0.014192	0.493575	0.232463	74.785500	48.398094	48.351280	0.000000	0.000000	0.000000	0.000000	0.000000	0.000000	-0.392359	0.470875	-0.562122	0.000000	0.000000	1.000000	143.000000	1.000000
15260.354616	-0.014192	0.493575	0.232463	74.785500	48.398094	48.351280	0.000000	0.000000	0.000000	0.000000	0.000000	0.000000	-0.392359	0.470875	-0.562122	0.000000	0.000000	1.000000	143.000000	1.000000
15260.357949	-0.015618	0.495198	0.230341	74.813850	48.401291	48.478607	0.000000	0.000000	0.000000	0.000000	0.000000	0.000000	-0.427706	0.486918	-0.636711	0.000000	0.000000	1.000000	143.000000	1.000000
15260.361282	-0.015618	0.495198	0.230341	74.813850	48.401291	48.478607	0.000000	0.000000	0.000000	0.000000	0.000000	0.000000	-0.427706	0.486918	-0.636711	0.000000	0.000000	1.000000	143.000000	1.000000
15260.364616	-0.015618	0.495198	0.230341	74.813850	48.401291	48.478607	0.000000	0.000000	0.000000	0.000000	0.000000	0.000000	-0.427706	0.486918	-0.636711	0.000000	0.000000	1.000000	143.000000	1.000000
15260.367949	-0.017093	0.496890	0.227950	74.855408	48.457592	48.660854	0.000000	0.000000	0.000000	0.000000	0.000000	0.000000	-0.442554	0.507494	-0.717210	0.000000	0.000000	1.000000	143.000000	1.000000
15260.371282	-0.017093	0.496890	0.227950	74.855408	48.457592	48.660854	0.000000	0.000000	0.000000	0.000000	0.000000	0.000000	-0.442554	0.507494	-0.717210	0.000000	0.000000	1.000000	143.000000	1.000000
15260.374616	-0.017093	0.496890	0.227950	74.855408	48.457592	48.660854	0.000000	0.000000	0.000000	0.000000	0.000000	0.000000	-0.442554	0.507494	-0.717210	0.000000	0.000000	1.000000	143.000000	1.000000
15260.377949	-0.018615	0.498590	0.225274	74.911041	48.578529	48.906574	0.000000	0.000000	0.000000	0.000000	0.000000	0.000000	-0.456526	0.510051	-0.802854	0.000000	0.000000	1.000000	143.000000	1.000000
15260.381282	-0.018615	0.498590	0.225274	74.911041	48.578529	48.906574	0.000000	0.000000	0.000000	0.000000	0.000000	0.000000	-0.456526	0.510051	-0.802854	0.000000	0.000000	1.000000	143.000000	1.000000
15260.384616	-0.018615	0.498590	0.225274	74.911041	48.578529	48.906574	0.000000	0.000000	0.000000	0.000000	0.000000	0.000000	-0.456526	0.510051	-0.802854	0.000000	0.000000	1.000000	143.000000	1.000000
15260.387949	-0.020245	0.500333	0.222304	75.006416	48.945717	49.362564	0.000000	0.000000	0.000000	0.000000	0.000000	0.000000	-0.488981	0.522851	-0.891016	0.000000	0.000000	1.000000	143.000000	1.000000
15260.391282	-0.020245	0.500333	0.222304	75.006416	48.945717	49.362564	0.000000	0.000000	0.000000	0.000000	0.000000	0.000000	-0.488981	0.522851	-0.891016	0.000000	0.000000	1.000000	143.000000	1.000000
15260.394616	-0.020245	0.500333	0.222304	75.006416	48.945717	49.362564	0.000000	0.000000	0.000000	0.000000	0.000000	0.000000	-0.488981	0.522851	-0.891016	0.000000	0.000000	1.000000	143.000000	1.000000
15260.397949	-0.021881	0.502093	0.218989	75.149178	49.640427	50.083801	0.000000	0.000000	0.000000	0.000000	0.000000	0.000000	-0.490866	0.528057	-0.994482	0.000000	0.000000	1.000000	143.000000	1.000000
15260.401282	-0.021881	0.502093	0.218989	75.149178	49.640427	50.083801	0.000000	0.000000	0.000000	0.000000	0.000000	0.000000	-0.490866	0.528057	-0.994482	0.000000	0.000000	1.000000	143.000000	1.000000
15260.404616	-0.021881	0.502093	0.218989	75.149178	49.640427	50.083801	0.000000	0.000000	0.000000	0.000000	0.000000	0.000000	-0.490866	0.528057	-0.994482	0.000000	0.000000	1.000000	143.000000	1.000000
15260.407949	-0.023554	0.503889	0.215372	75.310341	50.487316	50.911362	0.000000	0.000000	0.000000	0.000000	0.000000	0.000000	-0.501860	0.538597	-1.085215	0.000000	0.000000	1.000000	143.000000	1.000000
15260.411282	-0.023554	0.503889	0.215372	75.310341	50.487316	50.911362	0.000000	0.000000	0.000000	0.000000	0.000000	0.000000	-0.501860	0.538597	-1.085215	0.000000	0.000000	1.000000	143.000000	1.000000
15260.414616	-0.023554	0.503889	0.215372	75.310341	50.487316	50.911362	0.000000	0.000000	0.000000	0.000000	0.000000	0.000000	-0.501860	0.538597	-1.085215	0.000000	0.000000	1.000000	143.000000	1.000000
15260.417949	-0.025260	0.505678	0.211449	75.469177	51.329266	51.773891	0.000000	0.000000	0.000000	0.000000	0.000000	0.000000	-0.511804	0.536912	-1.176789	0.000000	0.000000	1.000000	143.000000	1.000000
15260.421282	-0.025260	0.505678	0.211449	75.469177	51.329266	51.773891	0.000000	0.000000	0.000000	0.000000	0.000000	0.000000	-0.511804	0.536912	-1.176789	0.000000	0.000000	1.000000	143.000000	1.000000
15260.424616	-0.025260	0.505678	0.211449	75.469177	51.329266	51.773891	0.000000	0.000000	0.000000	0.000000	0.000000	0.000000	-0.511804	0.536912	-1.176789	0.000000	0.000000	1.000000	143.000000	1.000000
15260.427949	-0.026965	0.507534	0.207246	75.616516	52.092384	52.657009	0.000000	0.000000	0.000000	0.000000	0.000000	0.000000	-0.511492	0.556728	-1.261044	0.000000	0.000000	1.000000	143.000000	1.000000
15260.431282	-0.026965	0.507534	0.207246	75.616516	52.092384	52.657009	0.000000	0.000000	0.000000	0.000000	0.000000	0.000000	-0.511492	0.556728	-1.261044	0.000000	0.000000	1.000000	143.000000	1.000000
15260.434616	-0.026965	0.507534	0.207246	75.616516	52.092384	52.657009	0.000000	0.000000	0.000000	0.000000	0.000000	0.000000	-0.511492	0.556728	-1.261044	0.000000	0.000000	1.000000	143.000000	1.000000
15260.437949	-0.028668	0.509365	0.202815	75.754356	52.791157	53.523457	0.000000	0.000000	0.000000	0.000000	0.000000	0.000000	-0.510997	0.549188	-1.329344	0.000000	0.000000	1.000000	143.000000	1.000000
15260.441282	-0.028668	0.509365	0.202815	75.754356	52.791157	53.523457	0.000000	0.000000	0.000000	0.000000	0.000000	0.000000	-0.510997	0.549188	-1.329344	0.000000	0.000000	1.000000	143.000000	1.000000
15260.444616	-0.028668	0.509365	0.202815	75.754356	52.791157	53.523457	0.000000	0.000000	0.000000	0.000000	0.000000	0.000000	-0.510997	0.549188	-1.329344	0.000000	0.000000	1.000000	143.000000	1.000000
15260.447949	-0.030305	0.511258	0.198165	75.879623	53.372593	54.282860	0.000000	0.000000	0.000000	0.000000	0.000000	0.000000	-0.491162	0.568109	-1.394935	0.000000	0.000000	1.000000	143.000000	1.000000
15260.451282	-0.030305	0.511258	0.198165	75.879623	53.372593	54.282860	0.000000	0.000000	0.000000	0.000000	0.000000	0.000000	-0.491162	0.568109	-1.394935	0.000000	0.000000	1.000000	143.000000	1.000000
15260.454616	-0.030305	0.511258	0.198165	75.879623	53.372593	54.282860	0.000000	0.000000	0.000000	0.000000	0.000000	0.000000	-0.491162	0.568109	-1.394935	0.000000	0.000000	1.000000	143.000000	1.000000
15260.457949	-0.031938	0.513123	0.193315	76.000565	53.911957	55.004082	0.000000	0.000000	0.000000	0.000000	0.000000	0.000000	-0.489812	0.559423	-1.455042	0.000000	0.000000	1.000000	143.000000	1.000000
15260.461282	-0.031938	0.513123	0.193315	76.000565	53.911957	55.004082	0.000000	0.000000	0.000000	0.000000	0.000000	0.000000	-0.489812	0.559423	-1.455042	0.000000	0.000000	1.000000	143.000000	1.000000
15260.464616	-0.031938	0.513123	0.193315	76.000565	53.911957	55.004082	0.000000	0.000000	0.000000	0.000000	0.000000	0.000000	-0.489812	0.559423	-1.455042	0.000000	0.000000	1.000000	143.000000	1.000000
15260.467949	-0.033627	0.515014	0.188306	76.131691	54.465065	55.735538	0.000000	0.000000	0.000000	0.000000	0.000000	0.000000	-0.506835	0.567228	-1.502698	0.000000	0.000000	1.000000	143.000000	1.000000
15260.471282	-0.033627	0.515014	0.188306	76.131691	54.465065	55.735538	0.000000	0.000000	0.000000	0.000000	0.000000	0.000000	-0.506835	0.567228	-1.502698	0.000000	0.000000	1.000000	143.000000	1.000000
15260.474616	-0.033627	0.515014	0.188306	76.131691	54.465065	55.735538	0.000000	0.000000	0.000000	0.000000	0.000000	0.000000	-0.506835	0.567228	-1.502698	0.000000	0.000000	1.000000	143.000000	1.000000
15260.477949	-0.035339	0.516908	0.183121	76.275894	55.024078	56.471588	0.000000	0.000000	0.000000	0.000000	0.000000	0.000000	-0.513387	0.568298	-1.555530	0.000000	0.000000	1.000000	143.000000	1.000000
15260.481282	-0.035339	0.516908	0.183121	76.275894	55.024078	56.471588	0.000000	0.000000	0.000000	0.000000	0.000000	0.000000	-0.513387	0.568298	-1.555530	0.000000	0.000000	1.000000	143.000000	1.000000
15260.484616	-0.035339	0.516908	0.183121	76.275894	55.024078	56.471588	0.000000	0.000000	0.000000	0.000000	0.000000	0.000000	-0.513387	0.568298	-1.555530	0.000000	0.000000	1.000000	143.000000	1.000000
15260.487949	-0.037130	0.518857	0.177766	76.416191	55.595680	57.227158	0.000000	0.000000	0.000000	0.000000	0.000000	0.000000	-0.537284	0.584538	-1.606468	0.000000	0.000000	1.000000	143.000000	1.000000
15260.491282	-0.037130	0.518857	0.177766	76.416191	55.595680	57.227158	0.000000	0.000000	0.000000	0.000000	0.000000	0.000000	-0.537284	0.584538	-1.606468	0.000000	0.000000	1.000000	143.000000	1.000000
15260.494616	-0.037130	0.518857	0.177766	76.416191	55.595680	57.227158	0.000000	0.000000	0.000000	0.000000	0.000000	0.000000	-0.537284	0.584538	-1.606468	0.000000	0.000000	1.000000	143.000000	1.000000
15260.497949	-0.038966	0.520855	0.172239	76.537300	56.196774	58.040653	0.000000	0.000000	0.000000	0.000000	0.000000	0.000000	-0.550783	0.599482	-1.657886	0.000000	0.000000	1.000000	143.000000	1.000000
15260.501282	-0.038966	0.520855	0.172239	76.537300	56.196774	58.040653	0.000000	0.000000	0.000000	0.000000	0.000000	0.000000	-0.550783	0.599482	-1.657886	0.000000	0.000000	1.000000	143.000000	1.000000
15260.504616	-0.038966	0.520855	0.172239	76.537300	56.196774	58.040653	0.000000	0.000000	0.000000	0.000000	0.000000	0.000000	-0.550783	0.599482	-1.657886	0.000000	0.000000	1.000000	143.000000	1.000000
15260.507949	-0.040874	0.522902	0.166573	76.647995	56.801224	58.871731	0.000000	0.000000	0.000000	0.000000	0.000000	0.000000	-0.572610	0.614163	-1.700042	0.000000	0.000000	1.000000	143.000000	1.000000
15260.511282	-0.040874	0.522902	0.166573	76.647995	56.801224	58.871731	0.000000	0.000000	0.000000	0.000000	0.000000	0.000000	-0.572610	0.614163	-1.700042	0.000000	0.000000	1.000000	143.000000	1.000000
15260.514616	-0.040874	0.522902	0.166573	76.647995	56.801224	58.871731	0.000000	0.000000	0.000000	0.000000	0.000000	0.000000	-0.572610	0.614163	-1.700042	0.000000	0.000000	1.000000	143.000000	1.000000
15260.517949	-0.042828	0.525055	0.160850	76.748436	57.349979	59.648418	0.000000	0.000000	0.000000	0.000000	0.000000	0.000000	-0.585981	0.645766	-1.716870	0.000000	0.000000	1.000000	143.000000	1.000000
15260.521282	-0.042828	0.525055	0.160850	76.748436	57.349979	59.648418	0.000000	0.000000	0.000000	0.000000	0.000000	0.000000	-0.585981	0.645766	-1.716870	0.000000	0.000000	1.000000	143.000000	1.000000
15260.524616	-0.042828	0.525055	0.160850	76.748436	57.349979	59.648418	0.000000	0.000000	0.000000	0.000000	0.000000	0.000000	-0.585981	0.645766	-1.716870	0.000000	0.000000	1.000000	143.000000	1.000000
15260.527949	-0.044821	0.527323	0.155049	76.840569	57.854877	60.396111	0.000000	0.000000	0.000000	0.000000	0.000000	0.000000	-0.598006	0.680473	-1.740062	0.000000	0.000000	1.000000	143.000000	1.000000
15260.531282	-0.044821	0.527323	0.155049	76.840569	57.854877	60.396111	0.000000	0.000000	0.000000	0.000000	0.000000	0.000000	-0.598006	0.680473	-1.740062	0.000000	0.000000	1.000000	143.000000	1.000000
15260.534616	-0.044821	0.527323	0.155049	76.840569	57.854877	60.396111	0.000000	0.000000	0.000000	0.000000	0.000000	0.000000	-0.598006	0.680473	-1.740062	0.000000	0.000000	1.000000	143.000000	1.000000
15260.537949	-0.046858	0.529696	0.149264	76.920479	58.280712	61.044018	0.000000	0.000000	0.000000	0.000000	0.000000	0.000000	-0.611205	0.711947	-1.735612	0.000000	0.000000	1.000000	143.000000	1.000000
15260.541282	-0.046858	0.529696	0.149264	76.920479	58.280712	61.044018	0.000000	0.000000	0.000000	0.000000	0.000000	0.000000	-0.611205	0.711947	-1.735612	0.000000	0.000000	1.000000	143.000000	1.000000
15260.544616	-0.046858	0.529696	0.149264	76.920479	58.280712	61.044018	0.000000	0.000000	0.000000	0.000000	0.000000	0.000000	-0.611205	0.711947	-1.735612	0.000000	0.000000	1.000000	143.000000	1.000000
15260.547949	-0.048908	0.532152	0.143480	76.988167	58.611732	61.507549	0.000000	0.000000	0.000000	0.000000	0.000000	0.000000	-0.614820	0.736852	-1.735336	0.000000	0.000000	1.000000	143.000000	1.000000
15260.551282	-0.048908	0.532152	0.143480	76.988167	58.611732	61.507549	0.000000	0.000000	0.000000	0.000000	0.000000	0.000000	-0.614820	0.736852	-1.735336	0.000000	0.000000	1.000000	143.000000	1.000000
15260.554616	-0.048908	0.532152	0.143480	76.988167	58.611732	61.507549	0.000000	0.000000	0.000000	0.000000	0.000000	0.000000	-0.614820	0.736852	-1.735336	0.000000	0.000000	1.000000	143.000000	1.000000
15260.557949	-0.051007	0.534722	0.137822	77.039696	58.705318	61.513748	0.000000	0.000000	0.000000	0.000000	0.000000	0.000000	-0.629754	0.770870	-1.697324	0.000000	0.000000	1.000000	143.000000	1.000000
15260.561282	-0.051007	0.534722	0.137822	77.039696	58.705318	61.513748	0.000000	0.000000	0.000000	0.000000	0.000000	0.000000	-0.629754	0.770870	-1.697324	0.000000	0.000000	1.000000	143.000000	1.000000
15260.564616	-0.051007	0.534722	0.137822	77.039696	58.705318	61.513748	0.000000	0.000000	0.000000	0.000000	0.000000	0.000000	-0.629754	0.770870	-1.697324	0.000000	0.000000	1.000000	143.000000	1.000000
15260.567949	-0.053159	0.537409	0.132330	77.053230	58.241550	60.790630	0.000000	0.000000	0.000000	0.000000	0.000000	0.000000	-0.645577	0.806180	-1.647596	0.000000	0.000000	1.000000	143.000000	1.000000
15260.571282	-0.053159	0.537409	0.132330	77.053230	58.241550	60.790630	0.000000	0.000000	0.000000	0.000000	0.000000	0.000000	-0.645577	0.806180	-1.647596	0.000000	0.000000	1.000000	143.000000	1.000000
15260.574616	-0.053159	0.537409	0.132330	77.053230	58.241550	60.790630	0.000000	0.000000	0.000000	0.000000	0.000000	0.000000	-0.645577	0.806180	-1.647596	0.000000	0.000000	1.000000	143.000000	1.000000
15260.577949	-0.055368	0.540155	0.127052	77.017578	57.202732	59.756802	0.000000	0.000000	0.000000	0.000000	0.000000	0.000000	-0.662802	0.823917	-1.583336	0.000000	0.000000	1.000000	143.000000	1.000000
15260.581282	-0.055368	0.540155	0.127052	77.017578	57.202732	59.756802	0.000000	0.000000	0.000000	0.000000	0.000000	0.000000	-0.662802	0.823917	-1.583336	0.000000	0.000000	1.000000	143.000000	1.000000
15260.584616	-0.055368	0.540155	0.127052	77.017578	57.202732	59.756802	0.000000	0.000000	0.000000	0.000000	0.000000	0.000000	-0.662802	0.823917	-1.583336	0.000000	0.000000	1.000000	143.000000	1.000000
15260.587949	-0.057636	0.542996	0.121987	76.950874	55.745560	58.589058	0.000000	0.000000	0.000000	0.000000	0.000000	0.000000	-0.680258	0.852114	-1.519628	0.000000	0.000000	1.000000	143.000000	1.000000
15260.591282	-0.057636	0.542996	0.121987	76.950874	55.745560	58.589058	0.000000	0.000000	0.000000	0.000000	0.000000	0.000000	-0.680258	0.852114	-1.519628	0.000000	0.000000	1.000000	143.000000	1.000000
15260.594616	-0.057636	0.542996	0.121987	76.950874	55.745560	58.589058	0.000000	0.000000	0.000000	0.000000	0.000000	0.000000	-0.680258	0.852114	-1.519628	0.000000	0.000000	1.000000	143.000000	1.000000
15260.597949	-0.059853	0.545819	0.117145	76.869926	54.258801	57.377216	0.000000	0.000000	0.000000	0.000000	0.000000	0.000000	-0.665330	0.847021	-1.452555	0.000000	0.000000	1.000000	143.000000	1.000000
15260.601282	-0.059853	0.545819	0.117145	76.869926	54.258801	57.377216	0.000000	0.000000	0.000000	0.000000	0.000000	0.000000	-0.665330	0.847021	-1.452555	0.000000	0.000000	1.000000	143.000000	1.000000
15260.604616	-0.059853	0.545819	0.117145	76.869926	54.258801	57.377216	0.000000	0.000000	0.000000	0.000000	0.000000	0.000000	-0.665330	0.847021	-1.452555	0.000000	0.000000	1.000000	143.000000	1.000000
15260.607949	-0.062028	0.548649	0.112547	76.789543	52.922470	56.297894	0.000000	0.000000	0.000000	0.000000	0.000000	0.000000	-0.652222	0.849039	-1.379309	0.000000	0.000000	1.000000	143.000000	1.000000
15260.611282	-0.062028	0.548649	0.112547	76.789543	52.922470	56.297894	0.000000	0.000000	0.000000	0.000000	0.000000	0.000000	-0.652222	0.849039	-1.379309	0.000000	0.000000	1.000000	143.000000	1.000000
15260.614616	-0.062028	0.548649	0.112547	76.789543	52.922470	56.297894	0.000000	0.000000	0.000000	0.000000	0.000000	0.000000	-0.652222	0.849039	-1.379309	0.000000	0.000000	1.000000	143.000000	1.000000
15260.617949	-0.064152	0.551429	0.108110	76.717941	51.717052	55.277679	0.000000	0.000000	0.000000	0.000000	0.000000	0.000000	-0.637479	0.833821	-1.331173	0.000000	0.000000	1.000000	143.000000	1.000000
15260.621282	-0.064152	0.551429	0.108110	76.717941	51.717052	55.277679	0.000000	0.000000	0.000000	0.000000	0.000000	0.000000	-0.637479	0.833821	-1.331173	0.000000	0.000000	1.000000	143.000000	1.000000
15260.624616	-0.064152	0.551429	0.108110	76.717941	51.717052	55.277679	0.000000	0.000000	0.000000	0.000000	0.000000	0.000000	-0.637479	0.833821	-1.331173	0.000000	0.000000	1.000000	143.000000	1.000000
15260.627949	-0.066205	0.554162	0.103839	76.669128	50.673695	54.335049	0.000000	0.000000	0.000000	0.000000	0.000000	0.000000	-0.615704	0.819812	-1.281142	0.000000	0.000000	1.000000	143.000000	1.000000
15260.631282	-0.066205	0.554162	0.103839	76.669128	50.673695	54.335049	0.000000	0.000000	0.000000	0.000000	0.000000	0.000000	-0.615704	0.819812	-1.281142	0.000000	0.000000	1.000000	143.000000	1.000000
15260.634616	-0.066205	0.554162	0.103839	76.669128	50.673695	54.335049	0.000000	0.000000	0.000000	0.000000	0.000000	0.000000	-0.615704	0.819812	-1.281142	0.000000	0.000000	1.000000	143.000000	1.000000
15260.637949	-0.068158	0.556814	0.099709	76.650612	49.826374	53.546738	0.000000	0.000000	0.000000	0.000000	0.000000	0.000000	-0.585929	0.795835	-1.239014	0.000000	0.000000	1.000000	143.000000	1.000000
15260.641282	-0.068158	0.556814	0.099709	76.650612	49.826374	53.546738	0.000000	0.000000	0.000000	0.000000	0.000000	0.000000	-0.585929	0.795835	-1.239014	0.000000	0.000000	1.000000	143.000000	1.000000
15260.644616	-0.068158	0.556814	0.099709	76.650612	49.826374	53.546738	0.000000	0.000000	0.000000	0.000000	0.000000	0.000000	-0.585929	0.795835	-1.239014	0.000000	0.000000	1.000000	143.000000	1.000000
15260.647949	-0.069987	0.559372	0.095710	76.670799	49.174889	53.012257	0.000000	0.000000	0.000000	0.000000	0.000000	0.000000	-0.548811	0.767400	-1.199770	0.000000	0.000000	1.000000	143.000000	1.000000
15260.651282	-0.069987	0.559372	0.095710	76.670799	49.174889	53.012257	0.000000	0.000000	0.000000	0.000000	0.000000	0.000000	-0.548811	0.767400	-1.199770	0.000000	0.000000	1.000000	143.000000	1.000000
15260.654616	-0.069987	0.559372	0.095710	76.670799	49.174889	53.012257	0.000000	0.000000	0.000000	0.000000	0.000000	0.000000	-0.548811	0.767400	-1.199770	0.000000	0.000000	1.000000	143.000000	1.000000
15260.657949	-0.071744	0.561832	0.091800	76.736328	48.588772	52.540279	0.000000	0.000000	0.000000	0.000000	0.000000	0.000000	-0.527067	0.737936	-1.173008	0.000000	0.000000	1.000000	143.000000	1.000000
15260.661282	-0.071744	0.561832	0.091800	76.736328	48.588772	52.540279	0.000000	0.000000	0.000000	0.000000	0.000000	0.000000	-0.527067	0.737936	-1.173008	0.000000	0.000000	1.000000	143.000000	1.000000
15260.664616	-0.071744	0.561832	0.091800	76.736328	48.588772	52.540279	0.000000	0.000000	0.000000	0.000000	0.000000	0.000000	-0.527067	0.737936	-1.173008	0.000000	0.000000	1.000000	143.000000	1.000000
15260.667949	-0.073480	0.564208	0.087953	76.845085	48.082466	52.110149	0.000000	0.000000	0.000000	0.000000	0.000000	0.000000	-0.520687	0.712745	-1.154184	0.000000	0.000000	1.000000	143.000000	1.000000
15260.671282	-0.073480	0.564208	0.087953	76.845085	48.082466	52.110149	0.000000	0.000000	0.000000	0.000000	0.000000	0.000000	-0.520687	0.712745	-1.154184	0.000000	0.000000	1.000000	143.000000	1.000000
15260.674616	-0.073480	0.564208	0.087953	76.845085	48.082466	52.110149	0.000000	0.000000	0.000000	0.000000	0.000000	0.000000	-0.520687	0.712745	-1.154184	0.000000	0.000000	1.000000	143.000000	1.000000
15260.677949	-0.075164	0.566494	0.084135	77.006844	48.159340	52.247021	0.000000	0.000000	0.000000	0.000000	0.000000	0.000000	-0.505312	0.685942	-1.145311	0.000000	0.000000	1.000000	143.000000	1.000000
15260.681282	-0.075164	0.566494	0.084135	77.006844	48.159340	52.247021	0.000000	0.000000	0.000000	0.000000	0.000000	0.000000	-0.505312	0.685942	-1.145311	0.000000	0.000000	1.000000	143.000000	1.000000
15260.684616	-0.075164	0.566494	0.084135	77.006844	48.159340	52.247021	0.000000	0.000000	0.000000	0.000000	0.000000	0.000000	-0.505312	0.685942	-1.145311	0.000000	0.000000	1.000000	143.000000	1.000000
15260.687949	-0.076699	0.568682	0.080386	77.189545	48.933147	53.101875	0.000000	0.000000	0.000000	0.000000	0.000000	0.000000	-0.460593	0.656390	-1.124871	0.000000	0.000000	1.000000	143.000000	1.000000
15260.691282	-0.076699	0.568682	0.080386	77.189545	48.933147	53.101875	0.000000	0.000000	0.000000	0.000000	0.000000	0.000000	-0.460593	0.656390	-1.124871	0.000000	0.000000	1.000000	143.000000	1.000000
15260.694616	-0.076699	0.568682	0.080386	77.189545	48.933147	53.101875	0.000000	0.000000	0.000000	0.000000	0.000000	0.000000	-0.460593	0.656390	-1.124871	0.000000	0.000000	1.000000	143.000000	1.000000
15260.697949	-0.078148	0.570801	0.076754	77.324135	50.024689	54.321575	0.000000	0.000000	0.000000	0.000000	0.000000	0.000000	-0.434540	0.635669	-1.089397	0.000000	0.000000	1.000000	143.000000	1.000000
15260.701282	-0.078148	0.570801	0.076754	77.324135	50.024689	54.321575	0.000000	0.000000	0.000000	0.000000	0.000000	0.000000	-0.434540	0.635669	-1.089397	0.000000	0.000000	1.000000	143.000000	1.000000
15260.704616	-0.078148	0.570801	0.076754	77.324135	50.024689	54.321575	0.000000	0.000000	0.000000	0.000000	0.000000	0.000000	-0.434540	0.635669	-1.089397	0.000000	0.000000	1.000000	143.000000	1.000000
15260.707949	-0.079513	0.572825	0.073250	77.408173	51.075977	55.533367	0.000000	0.000000	0.000000	0.000000	0.000000	0.000000	-0.409671	0.606998	-1.051376	0.000000	0.000000	1.000000	143.000000	1.000000
15260.711282	-0.079513	0.572825	0.073250	77.408173	51.075977	55.533367	0.000000	0.000000	0.000000	0.000000	0.000000	0.000000	-0.409671	0.606998	-1.051376	0.000000	0.000000	1.000000	143.000000	1.000000
15260.714616	-0.079513	0.572825	0.073250	77.408173	51.075977	55.533367	0.000000	0.000000	0.000000	0.000000	0.000000	0.000000	-0.409671	0.606998	-1.051376	0.000000	0.000000	1.000000	143.000000	1.000000
15260.717949	-0.080749	0.574756	0.069882	77.471916	51.905918	56.515415	0.000000	0.000000	0.000000	0.000000	0.000000	0.000000	-0.370690	0.579379	-1.010331	0.000000	0.000000	1.000000	143.000000	1.000000
15260.721282	-0.080749	0.574756	0.069882	77.471916	51.905918	56.515415	0.000000	0.000000	0.000000	0.000000	0.000000	0.000000	-0.370690	0.579379	-1.010331	0.000000	0.000000	1.000000	143.000000	1.000000
15260.724616	-0.080749	0.574756	0.069882	77.471916	51.905918	56.515415	0.000000	0.000000	0.000000	0.000000	0.000000	0.000000	-0.370690	0.579379	-1.010331	0.000000	0.000000	1.000000	143.000000	1.000000
15260.727949	-0.081886	0.576617	0.066666	77.516548	52.519745	57.271099	0.000000	0.000000	0.000000	0.000000	0.000000	0.000000	-0.341079	0.558402	-0.964841	0.000000	0.000000	1.000000	143.000000	1.000000
15260.731282	-0.081886	0.576617	0.066666	77.516548	52.519745	57.271099	0.000000	0.000000	0.000000	0.000000	0.000000	0.000000	-0.341079	0.558402	-0.964841	0.000000	0.000000	1.000000	143.000000	1.000000
15260.734616	-0.081886	0.576617	0.066666	77.516548	52.519745	57.271099	0.000000	0.000000	0.000000	0.000000	0.000000	0.000000	-0.341079	0.558402	-0.964841	0.000000	0.000000	1.000000	143.000000	1.000000
15260.737949	-0.082832	0.578402	0.063642	77.544922	52.904716	57.780895	0.000000	0.000000	0.000000	0.000000	0.000000	0.000000	-0.283887	0.535421	-0.907196	0.000000	0.000000	1.000000	143.000000	1.000000
15260.741282	-0.082832	0.578402	0.063642	77.544922	52.904716	57.780895	0.000000	0.000000	0.000000	0.000000	0.000000	0.000000	-0.283887	0.535421	-0.907196	0.000000	0.000000	1.000000	143.000000	1.000000
15260.744616	-0.082832	0.578402	0.063642	77.544922	52.904716	57.780895	0.000000	0.000000	0.000000	0.000000	0.000000	0.000000	-0.283887	0.535421	-0.907196	0.000000	0.000000	1.000000	143.000000	1.000000
15260.747949	-0.083631	0.580067	0.060734	77.586273	53.140621	58.104645	0.000000	0.000000	0.000000	0.000000	0.000000	0.000000	-0.239511	0.499400	-0.872436	0.000000	0.000000	1.000000	143.000000	1.000000
15260.751282	-0.083631	0.580067	0.060734	77.586273	53.140621	58.104645	0.000000	0.000000	0.000000	0.000000	0.000000	0.000000	-0.239511	0.499400	-0.872436	0.000000	0.000000	1.000000	143.000000	1.000000
15260.754616	-0.083631	0.580067	0.060734	77.586273	53.140621	58.104645	0.000000	0.000000	0.000000	0.000000	0.000000	0.000000	-0.239511	0.499400	-0.872436	0.000000	0.000000	1.000000	143.000000	1.000000
15260.757949	-0.084295	0.581614	0.058005	77.659927	53.126438	58.121086	0.000000	0.000000	0.000000	0.000000	0.000000	0.000000	-0.199183	0.464199	-0.818547	0.000000	0.000000	1.000000	143.000000	1.000000
15260.761282	-0.084295	0.581614	0.058005	77.659927	53.126438	58.121086	0.000000	0.000000	0.000000	0.000000	0.000000	0.000000	-0.199183	0.464199	-0.818547	0.000000	0.000000	1.000000	143.000000	1.000000
15260.764616	-0.084295	0.581614	0.058005	77.659927	53.126438	58.121086	0.000000	0.000000	0.000000	0.000000	0.000000	0.000000	-0.199183	0.464199	-0.818547	0.000000	0.000000	1.000000	143.000000	1.000000
15260.767949	-0.084865	0.583076	0.055382	77.762230	52.866360	57.847271	0.000000	0.000000	0.000000	0.000000	0.000000	0.000000	-0.171137	0.438536	-0.786955	0.000000	0.000000	1.000000	143.000000	1.000000
15260.771282	-0.084865	0.583076	0.055382	77.762230	52.866360	57.847271	0.000000	0.000000	0.000000	0.000000	0.000000	0.000000	-0.171137	0.438536	-0.786955	0.000000	0.000000	1.000000	143.000000	1.000000
15260.774616	-0.084865	0.583076	0.055382	77.762230	52.866360	57.847271	0.000000	0.000000	0.000000	0.000000	0.000000	0.000000	-0.171137	0.438536	-0.786955	0.000000	0.000000	1.000000	143.000000	1.000000
15260.777949	-0.085349	0.584417	0.052895	77.875931	52.414532	57.353016	0.000000	0.000000	0.000000	0.000000	0.000000	0.000000	-0.145238	0.402314	-0.746038	0.000000	0.000000	1.000000	143.000000	1.000000
15260.781282	-0.085349	0.584417	0.052895	77.875931	52.414532	57.353016	0.000000	0.000000	0.000000	0.000000	0.000000	0.000000	-0.145238	0.402314	-0.746038	0.000000	0.000000	1.000000	143.000000	1.000000
15260.784616	-0.085349	0.584417	0.052895	77.875931	52.414532	57.353016	0.000000	0.000000	0.000000	0.000000	0.000000	0.000000	-0.145238	0.402314	-0.746038	0.000000	0.000000	1.000000	143.000000	1.000000
15260.787949	-0.085725	0.585640	0.050550	77.994606	51.949219	56.826397	0.000000	0.000000	0.000000	0.000000	0.000000	0.000000	-0.112790	0.366925	-0.703424	0.000000	0.000000	1.000000	143.000000	1.000000
15260.791282	-0.085725	0.585640	0.050550	77.994606	51.949219	56.826397	0.000000	0.000000	0.000000	0.000000	0.000000	0.000000	-0.112790	0.366925	-0.703424	0.000000	0.000000	1.000000	143.000000	1.000000
15260.794616	-0.085725	0.585640	0.050550	77.994606	51.949219	56.826397	0.000000	0.000000	0.000000	0.000000	0.000000	0.000000	-0.112790	0.366925	-0.703424	0.000000	0.000000	1.000000	143.000000	1.000000
15260.797949	-0.086067	0.586748	0.048337	78.112549	51.511131	56.325455	0.000000	0.000000	0.000000	0.000000	0.000000	0.000000	-0.102665	0.332372	-0.664049	0.000000	0.000000	1.000000	143.000000	1.000000
15260.801282	-0.086067	0.586748	0.048337	78.112549	51.511131	56.325455	0.000000	0.000000	0.000000	0.000000	0.000000	0.000000	-0.102665	0.332372	-0.664049	0.000000	0.000000	1.000000	143.000000	1.000000
15260.804616	-0.086067	0.586748	0.048337	78.112549	51.511131	56.325455	0.000000	0.000000	0.000000	0.000000	0.000000	0.000000	-0.102665	0.332372	-0.664049	0.000000	0.000000	1.000000	143.000000	1.000000
15260.807949	-0.086421	0.587752	0.046225	78.197540	51.150455	55.939209	0.000000	0.000000	0.000000	0.000000	0.000000	0.000000	-0.106098	0.301220	-0.633684	0.000000	0.000000	1.000000	143.000000	1.000000
15260.811282	-0.086421	0.587752	0.046225	78.197540	51.150455	55.939209	0.000000	0.000000	0.000000	0.000000	0.000000	0.000000	-0.106098	0.301220	-0.633684	0.000000	0.000000	1.000000	143.000000	1.000000
15260.814616	-0.086421	0.587752	0.046225	78.197540	51.150455	55.939209	0.000000	0.000000	0.000000	0.000000	0.000000	0.000000	-0.106098	0.301220	-0.633684	0.000000	0.000000	1.000000	143.000000	1.000000
15260.817949	-0.086767	0.588646	0.044242	78.226875	50.914593	55.736153	0.000000	0.000000	0.000000	0.000000	0.000000	0.000000	-0.103762	0.268111	-0.594913	0.000000	0.000000	1.000000	143.000000	1.000000
15260.821282	-0.086767	0.588646	0.044242	78.226875	50.914593	55.736153	0.000000	0.000000	0.000000	0.000000	0.000000	0.000000	-0.103762	0.268111	-0.594913	0.000000	0.000000	1.000000	143.000000	1.000000
15260.824616	-0.086767	0.588646	0.044242	78.226875	50.914593	55.736153	0.000000	0.000000	0.000000	0.000000	0.000000	0.000000	-0.103762	0.268111	-0.594913	0.000000	0.000000	1.000000	143.000000	1.000000
15260.827949	-0.087074	0.589448	0.042347	78.216118	50.783707	55.677753	0.000000	0.000000	0.000000	0.000000	0.000000	0.000000	-0.092176	0.240836	-0.568469	0.000000	0.000000	1.000000	143.000000	1.000000
15260.831282	-0.087074	0.589448	0.042347	78.216118	50.783707	55.677753	0.000000	0.000000	0.000000	0.000000	0.000000	0.000000	-0.092176	0.240836	-0.568469	0.000000	0.000000	1.000000	143.000000	1.000000
15260.834616	-0.087074	0.589448	0.042347	78.216118	50.783707	55.677753	0.000000	0.000000	0.000000	0.000000	0.000000	0.000000	-0.092176	0.240836	-0.568469	0.000000	0.000000	1.000000	143.000000	1.000000
15260.837949	-0.087331	0.590164	0.040607	78.205399	50.658379	55.619480	0.000000	0.000000	0.000000	0.000000	0.000000	0.000000	-0.077062	0.214591	-0.521931	0.000000	0.000000	1.000000	143.000000	1.000000
15260.841282	-0.087331	0.590164	0.040607	78.205399	50.658379	55.619480	0.000000	0.000000	0.000000	0.000000	0.000000	0.000000	-0.077062	0.214591	-0.521931	0.000000	0.000000	1.000000	143.000000	1.000000
15260.844616	-0.087331	0.590164	0.040607	78.205399	50.658379	55.619480	0.000000	0.000000	0.000000	0.000000	0.000000	0.000000	-0.077062	0.214591	-0.521931	0.000000	0.000000	1.000000	143.000000	1.000000
15260.847949	-0.087517	0.590840	0.039036	78.199242	50.554485	55.566135	0.000000	0.000000	0.000000	0.000000	0.000000	0.000000	-0.055746	0.202895	-0.471282	0.000000	0.000000	1.000000	143.000000	1.000000
15260.851282	-0.087517	0.590840	0.039036	78.199242	50.554485	55.566135	0.000000	0.000000	0.000000	0.000000	0.000000	0.000000	-0.055746	0.202895	-0.471282	0.000000	0.000000	1.000000	143.000000	1.000000
15260.854616	-0.087517	0.590840	0.039036	78.199242	50.554485	55.566135	0.000000	0.000000	0.000000	0.000000	0.000000	0.000000	-0.055746	0.202895	-0.471282	0.000000	0.000000	1.000000	143.000000	1.000000
15260.857949	-0.087578	0.591422	0.037595	78.194626	50.477295	55.526169	0.000000	0.000000	0.000000	0.000000	0.000000	0.000000	-0.018222	0.174550	-0.432296	0.000000	0.000000	1.000000	143.000000	1.000000
15260.861282	-0.087578	0.591422	0.037595	78.194626	50.477295	55.526169	0.000000	0.000000	0.000000	0.000000	0.000000	0.000000	-0.018222	0.174550	-0.432296	0.000000	0.000000	1.000000	143.000000	1.000000
15260.864616	-0.087578	0.591422	0.037595	78.194626	50.477295	55.526169	0.000000	0.000000	0.000000	0.000000	0.000000	0.000000	-0.018222	0.174550	-0.432296	0.000000	0.000000	1.000000	143.000000	1.000000
15260.867949	-0.087563	0.591957	0.036285	78.189980	50.413696	55.486202	0.000000	0.000000	0.000000	0.000000	0.000000	0.000000	0.004329	0.160538	-0.393026	0.000000	0.000000	1.000000	143.000000	1.000000
15260.871282	-0.087563	0.591957	0.036285	78.189980	50.413696	55.486202	0.000000	0.000000	0.000000	0.000000	0.000000	0.000000	0.004329	0.160538	-0.393026	0.000000	0.000000	1.000000	143.000000	1.000000
15260.874616	-0.087563	0.591957	0.036285	78.189980	50.413696	55.486202	0.000000	0.000000	0.000000	0.000000	0.000000	0.000000	0.004329	0.160538	-0.393026	0.000000	0.000000	1.000000	143.000000	1.000000
15260.877949	-0.087538	0.592436	0.035055	78.186890	50.350220	55.442051	0.000000	0.000000	0.000000	0.000000	0.000000	0.000000	0.007647	0.143664	-0.369128	0.000000	0.000000	1.000000	143.000000	1.000000
15260.881282	-0.087538	0.592436	0.035055	78.186890	50.350220	55.442051	0.000000	0.000000	0.000000	0.000000	0.000000	0.000000	0.007647	0.143664	-0.369128	0.000000	0.000000	1.000000	143.000000	1.000000
15260.884616	-0.087538	0.592436	0.035055	78.186890	50.350220	55.442051	0.000000	0.000000	0.000000	0.000000	0.000000	0.000000	0.007647	0.143664	-0.369128	0.000000	0.000000	1.000000	143.000000	1.000000
15260.887949	-0.087478	0.592859	0.033908	78.189941	50.312901	55.416000	0.000000	0.000000	0.000000	0.000000	0.000000	0.000000	0.017864	0.127007	-0.343895	0.000000	0.000000	1.000000	143.000000	1.000000
15260.891282	-0.087478	0.592859	0.033908	78.189941	50.312901	55.416000	0.000000	0.000000	0.000000	0.000000	0.000000	0.000000	0.017864	0.127007	-0.343895	0.000000	0.000000	1.000000	143.000000	1.000000
15260.894616	-0.087478	0.592859	0.033908	78.189941	50.312901	55.416000	0.000000	0.000000	0.000000	0.000000	0.000000	0.000000	0.017864	0.127007	-0.343895	0.000000	0.000000	1.000000	143.000000	1.000000
15260.897949	-0.087411	0.593247	0.032858	78.193008	50.275528	55.389893	0.000000	0.000000	0.000000	0.000000	0.000000	0.000000	0.020117	0.116285	-0.315059	0.000000	0.000000	1.000000	143.000000	1.000000
15260.901282	-0.087411	0.593247	0.032858	78.193008	50.275528	55.389893	0.000000	0.000000	0.000000	0.000000	0.000000	0.000000	0.020117	0.116285	-0.315059	0.000000	0.000000	1.000000	143.000000	1.000000
15260.904616	-0.087411	0.593247	0.032858	78.193008	50.275528	55.389893	0.000000	0.000000	0.000000	0.000000	0.000000	0.000000	0.020117	0.116285	-0.315059	0.000000	0.000000	1.000000	143.000000	1.000000
15260.907949	-0.087395	0.593597	0.031829	78.192993	50.256493	55.389900	0.000000	0.000000	0.000000	0.000000	0.000000	0.000000	0.004746	0.104922	-0.308618	0.000000	0.000000	1.000000	143.000000	1.000000
15260.911282	-0.087395	0.593597	0.031829	78.192993	50.256493	55.389900	0.000000	0.000000	0.000000	0.000000	0.000000	0.000000	0.004746	0.104922	-0.308618	0.000000	0.000000	1.000000	143.000000	1.000000
15260.914616	-0.087395	0.593597	0.031829	78.192993	50.256493	55.389900	0.000000	0.000000	0.000000	0.000000	0.000000	0.000000	0.004746	0.104922	-0.308618	0.000000	0.000000	1.000000	143.000000	1.000000
15260.917949	-0.087391	0.593920	0.030870	78.193031	50.240177	55.389908	0.000000	0.000000	0.000000	0.000000	0.000000	0.000000	0.001238	0.096948	-0.287894	0.000000	0.000000	1.000000	143.000000	1.000000
15260.921282	-0.087391	0.593920	0.030870	78.193031	50.240177	55.389908	0.000000	0.000000	0.000000	0.000000	0.000000	0.000000	0.001238	0.096948	-0.287894	0.000000	0.000000	1.000000	143.000000	1.000000
15260.924616	-0.087391	0.593920	0.030870	78.193031	50.240177	55.389908	0.000000	0.000000	0.000000	0.000000	0.000000	0.000000	0.001238	0.096948	-0.287894	0.000000	0.000000	1.000000	143.000000	1.000000
15260.927949	-0.087391	0.593920	0.030870	78.198410	50.270882	55.440262	0.000000	0.000000	0.000000	0.000000	0.000000	0.000000	0.001238	0.096948	-0.287894	0.000000	0.000000	1.000000	143.000000	1.000000
15260.931282	-0.087363	0.594168	0.029912	78.198410	50.270882	55.440262	0.000000	0.000000	0.000000	0.000000	0.000000	0.000000	0.008467	0.074409	-0.287196	0.000000	0.000000	1.000000	143.000000	1.000000
15260.934616	-0.087363	0.594168	0.029912	78.198410	50.270882	55.440262	0.000000	0.000000	0.000000	0.000000	0.000000	0.000000	0.008467	0.074409	-0.287196	0.000000	0.000000	1.000000	143.000000	1.000000
15260.937949	-0.087389	0.594398	0.028993	78.199989	50.280590	55.471169	0.000000	0.000000	0.000000	0.000000	0.000000	0.000000	-0.007698	0.069091	-0.275876	0.000000	0.000000	1.000000	143.000000	1.000000
15260.941282	-0.087389	0.594398	0.028993	78.199989	50.280590	55.471169	0.000000	0.000000	0.000000	0.000000	0.000000	0.000000	-0.007698	0.069091	-0.275876	0.000000	0.000000	1.000000	143.000000	1.000000
15260.944616	-0.087389	0.594398	0.028993	78.199989	50.280590	55.471169	0.000000	0.000000	0.000000	0.000000	0.000000	0.000000	-0.007698	0.069091	-0.275876	0.000000	0.000000	1.000000	143.000000	1.000000
15260.947949	-0.087389	0.594398	0.028993	78.204582	50.310909	55.528679	0.000000	0.000000	0.000000	0.000000	0.000000	0.000000	-0.007698	0.069091	-0.275876	0.000000	0.000000	1.000000	143.000000	1.000000
15260.951282	-0.087441	0.594619	0.028092	78.204582	50.310909	55.528679	0.000000	0.000000	0.000000	0.000000	0.000000	0.000000	-0.015632	0.066208	-0.270280	0.000000	0.000000	1.000000	143.000000	1.000000
15260.954616	-0.087441	0.594619	0.028092	78.204582	50.310909	55.528679	0.000000	0.000000	0.000000	0.000000	0.000000	0.000000	-0.015632	0.066208	-0.270280	0.000000	0.000000	1.000000	143.000000	1.000000
15260.957949	-0.087521	0.594803	0.027217	78.193863	50.349380	55.611095	0.000000	0.000000	0.000000	0.000000	0.000000	0.000000	-0.023941	0.055291	-0.262453	0.000000	0.000000	1.000000	143.000000	1.000000
15260.961282	-0.087521	0.594803	0.027217	78.193863	50.349380	55.611095	0.000000	0.000000	0.000000	0.000000	0.000000	0.000000	-0.023941	0.055291	-0.262453	0.000000	0.000000	1.000000	143.000000	1.000000
15260.964616	-0.087521	0.594803	0.027217	78.193863	50.349380	55.611095	0.000000	0.000000	0.000000	0.000000	0.000000	0.000000	-0.023941	0.055291	-0.262453	0.000000	0.000000	1.000000	143.000000	1.000000
15260.967949	-0.087521	0.594803	0.027217	78.153877	50.434761	55.773376	0.000000	0.000000	0.000000	0.000000	0.000000	0.000000	-0.023941	0.055291	-0.262453	0.000000	0.000000	1.000000	143.000000	1.000000
15260.971282	-0.087638	0.594982	0.026423	78.153877	50.434761	55.773376	0.000000	0.000000	0.000000	0.000000	0.000000	0.000000	-0.035231	0.053542	-0.238050	0.000000	0.000000	1.000000	143.000000	1.000000
15260.974616	-0.087638	0.594982	0.026423	78.153877	50.434761	55.773376	0.000000	0.000000	0.000000	0.000000	0.000000	0.000000	-0.035231	0.053542	-0.238050	0.000000	0.000000	1.000000	143.000000	1.000000
15260.977949	-0.087720	0.595162	0.025701	78.076843	50.586399	56.034672	0.000000	0.000000	0.000000	0.000000	0.000000	0.000000	-0.024628	0.054241	-0.216877	0.000000	0.000000	1.000000	143.000000	1.000000
15260.981282	-0.087720	0.595162	0.025701	78.076843	50.586399	56.034672	0.000000	0.000000	0.000000	0.000000	0.000000	0.000000	-0.024628	0.054241	-0.216877	0.000000	0.000000	1.000000	143.000000	1.000000
15260.984616	-0.087720	0.595162	0.025701	78.076843	50.586399	56.034672	0.000000	0.000000	0.000000	0.000000	0.000000	0.000000	-0.024628	0.054241	-0.216877	0.000000	0.000000	1.000000	143.000000	1.000000
15260.987949	-0.087720	0.595162	0.025701	77.995163	50.691128	56.245682	0.000000	0.000000	0.000000	0.000000	0.000000	0.000000	-0.024628	0.054241	-0.216877	0.000000	0.000000	1.000000	143.000000	1.000000
15260.991282	-0.087866	0.595357	0.025071	77.995163	50.691128	56.245682	0.000000	0.000000	0.000000	0.000000	0.000000	0.000000	-0.043736	0.058344	-0.188893	0.000000	0.000000	1.000000	143.000000	1.000000
15260.994616	-0.087866	0.595357	0.025071	77.995163	50.691128	56.245682	0.000000	0.000000	0.000000	0.000000	0.000000	0.000000	-0.043736	0.058344	-0.188893	0.000000	0.000000	1.000000	143.000000	1.000000
15260.997949	-0.088069	0.595527	0.024503	77.924149	50.770653	56.433777	0.000000	0.000000	0.000000	0.000000	0.000000	0.000000	-0.061093	0.051138	-0.170457	0.000000	0.000000	1.000000	143.000000	1.000000
15261.001282	-0.088069	0.595527	0.024503	77.924149	50.770653	56.433777	0.000000	0.000000	0.000000	0.000000	0.000000	0.000000	-0.061093	0.051138	-0.170457	0.000000	0.000000	1.000000	143.000000	1.000000
15261.004616	-0.088069	0.595527	0.024503	77.924149	50.770653	56.433777	0.000000	0.000000	0.000000	0.000000	0.000000	0.000000	-0.061093	0.051138	-0.170457	0.000000	0.000000	1.000000	143.000000	1.000000
15261.007949	-0.088069	0.595527	0.024503	77.848465	50.835144	56.615181	0.000000	0.000000	0.000000	0.000000	0.000000	0.000000	-0.061093	0.051138	-0.170457	0.000000	0.000000	1.000000	143.000000	1.000000
15261.011282	-0.088334	0.595693	0.024012	77.848465	50.835144	56.615181	0.000000	0.000000	0.000000	0.000000	0.000000	0.000000	-0.079323	0.049729	-0.147243	0.000000	0.000000	1.000000	143.000000	1.000000
15261.014616	-0.088334	0.595693	0.024012	77.848465	50.835144	56.615181	0.000000	0.000000	0.000000	0.000000	0.000000	0.000000	-0.079323	0.049729	-0.147243	0.000000	0.000000	1.000000	143.000000	1.000000
15261.017949	-0.088656	0.595835	0.023582	77.756203	50.978195	56.897385	0.000000	0.000000	0.000000	0.000000	0.000000	0.000000	-0.096688	0.042664	-0.128818	0.000000	0.000000	1.000000	143.000000	1.000000
15261.021282	-0.088656	0.595835	0.023582	77.756203	50.978195	56.897385	0.000000	0.000000	0.000000	0.000000	0.000000	0.000000	-0.096688	0.042664	-0.128818	0.000000	0.000000	1.000000	143.000000	1.000000
15261.024616	-0.088656	0.595835	0.023582	77.756203	50.978195	56.897385	0.000000	0.000000	0.000000	0.000000	0.000000	0.000000	-0.096688	0.042664	-0.128818	0.000000	0.000000	1.000000	143.000000	1.000000
15261.027949	-0.088656	0.595835	0.023582	77.661942	51.388042	57.457207	0.000000	0.000000	0.000000	0.000000	0.000000	0.000000	-0.096688	0.042664	-0.128818	0.000000	0.000000	1.000000	143.000000	1.000000
15261.031282	-0.088986	0.595962	0.023200	77.661942	51.388042	57.457207	0.000000	0.000000	0.000000	0.000000	0.000000	0.000000	-0.099090	0.037957	-0.114888	0.000000	0.000000	1.000000	143.000000	1.000000
15261.034616	-0.088986	0.595962	0.023200	77.661942	51.388042	57.457207	0.000000	0.000000	0.000000	0.000000	0.000000	0.000000	-0.099090	0.037957	-0.114888	0.000000	0.000000	1.000000	143.000000	1.000000
15261.037949	-0.089339	0.596088	0.022812	77.596786	52.310486	58.520618	0.000000	0.000000	0.000000	0.000000	0.000000	0.000000	-0.105753	0.037879	-0.116251	0.000000	0.000000	1.000000	143.000000	1.000000
15261.041282	-0.089339	0.596088	0.022812	77.596786	52.310486	58.520618	0.000000	0.000000	0.000000	0.000000	0.000000	0.000000	-0.105753	0.037879	-0.116251	0.000000	0.000000	1.000000	143.000000	1.000000
15261.044616	-0.089339	0.596088	0.022812	77.596786	52.310486	58.520618	0.000000	0.000000	0.000000	0.000000	0.000000	0.000000	-0.105753	0.037879	-0.116251	0.000000	0.000000	1.000000	143.000000	1.000000
15261.047949	-0.089339	0.596088	0.022812	77.548248	53.747181	60.093246	0.000000	0.000000	0.000000	0.000000	0.000000	0.000000	-0.105753	0.037879	-0.116251	0.000000	0.000000	1.000000	143.000000	1.000000
15261.051282	-0.089667	0.596168	0.022420	77.548248	53.747181	60.093246	0.000000	0.000000	0.000000	0.000000	0.000000	0.000000	-0.098264	0.024122	-0.117608	0.000000	0.000000	1.000000	143.000000	1.000000
15261.054616	-0.089667	0.596168	0.022420	77.548248	53.747181	60.093246	0.000000	0.000000	0.000000	0.000000	0.000000	0.000000	-0.098264	0.024122	-0.117608	0.000000	0.000000	1.000000	143.000000	1.000000
15261.057949	-0.089974	0.596268	0.022048	77.520973	55.364368	61.819626	0.000000	0.000000	0.000000	0.000000	0.000000	0.000000	-0.092161	0.029736	-0.111639	0.000000	0.000000	1.000000	143.000000	1.000000
15261.061282	-0.089974	0.596268	0.022048	77.520973	55.364368	61.819626	0.000000	0.000000	0.000000	0.000000	0.000000	0.000000	-0.092161	0.029736	-0.111639	0.000000	0.000000	1.000000	143.000000	1.000000
15261.064616	-0.089974	0.596268	0.022048	77.520973	55.364368	61.819626	0.000000	0.000000	0.000000	0.000000	0.000000	0.000000	-0.092161	0.029736	-0.111639	0.000000	0.000000	1.000000	143.000000	1.000000
15261.067949	-0.089974	0.596268	0.022048	77.516716	56.908207	63.438072	0.000000	0.000000	0.000000	0.000000	0.000000	0.000000	-0.092161	0.029736	-0.111639	0.000000	0.000000	1.000000	143.000000	1.000000
15261.071282	-0.090282	0.596340	0.021683	77.516716	56.908207	63.438072	0.000000	0.000000	0.000000	0.000000	0.000000	0.000000	-0.092422	0.021697	-0.109476	0.000000	0.000000	1.000000	143.000000	1.000000
15261.074616	-0.090282	0.596340	0.021683	77.516716	56.908207	63.438072	0.000000	0.000000	0.000000	0.000000	0.000000	0.000000	-0.092422	0.021697	-0.109476	0.000000	0.000000	1.000000	143.000000	1.000000
15261.077949	-0.090282	0.596340	0.021683	77.534508	58.250217	64.825401	0.000000	0.000000	0.000000	0.000000	0.000000	0.000000	-0.092422	0.021697	-0.109476	0.000000	0.000000	1.000000	143.000000	1.000000
15261.081282	-0.090282	0.596340	0.021683	77.534508	58.250217	64.825401	0.000000	0.000000	0.000000	0.000000	0.000000	0.000000	-0.092422	0.021697	-0.109476	0.000000	0.000000	1.000000	143.000000	1.000000
15261.084616	-0.090609	0.596393	0.021298	77.534508	58.250217	64.825401	0.000000	0.000000	0.000000	0.000000	0.000000	0.000000	-0.098181	0.015937	-0.115614	0.000000	0.000000	1.000000	143.000000	1.000000
15261.087949	-0.090989	0.596423	0.020820	77.566910	59.370586	65.935112	0.000000	0.000000	0.000000	0.000000	0.000000	0.000000	-0.113946	0.009032	-0.143160	0.000000	0.000000	1.000000	143.000000	1.000000
15261.091282	-0.090989	0.596423	0.020820	77.566910	59.370586	65.935112	0.000000	0.000000	0.000000	0.000000	0.000000	0.000000	-0.113946	0.009032	-0.143160	0.000000	0.000000	1.000000	143.000000	1.000000
15261.094616	-0.090989	0.596423	0.020820	77.566910	59.370586	65.935112	0.000000	0.000000	0.000000	0.000000	0.000000	0.000000	-0.113946	0.009032	-0.143160	0.000000	0.000000	1.000000	143.000000	1.000000
15261.097949	-0.090989	0.596423	0.020820	77.590851	60.246216	66.720909	0.000000	0.000000	0.000000	0.000000	0.000000	0.000000	-0.113946	0.009032	-0.143160	0.000000	0.000000	1.000000	143.000000	1.000000
15261.101282	-0.091407	0.596487	0.020303	77.590851	60.246216	66.720909	0.000000	0.000000	0.000000	0.000000	0.000000	0.000000	-0.125524	0.019173	-0.155136	0.000000	0.000000	1.000000	143.000000	1.000000
15261.104616	-0.091407	0.596487	0.020303	77.590851	60.246216	66.720909	0.000000	0.000000	0.000000	0.000000	0.000000	0.000000	-0.125524	0.019173	-0.155136	0.000000	0.000000	1.000000	143.000000	1.000000
15261.107949	-0.091825	0.596551	0.019786	77.587349	60.880672	67.148140	0.000000	0.000000	0.000000	0.000000	0.000000	0.000000	-0.125220	0.019065	-0.155275	0.000000	0.000000	1.000000	143.000000	1.000000
15261.111282	-0.091825	0.596551	0.019786	77.587349	60.880672	67.148140	0.000000	0.000000	0.000000	0.000000	0.000000	0.000000	-0.125220	0.019065	-0.155275	0.000000	0.000000	1.000000	143.000000	1.000000
15261.114616	-0.091825	0.596551	0.019786	77.587349	60.880672	67.148140	0.000000	0.000000	0.000000	0.000000	0.000000	0.000000	-0.125220	0.019065	-0.155275	0.000000	0.000000	1.000000	143.000000	1.000000
15261.117949	-0.091825	0.596551	0.019786	77.549965	61.323650	67.368439	0.000000	0.000000	0.000000	0.000000	0.000000	0.000000	-0.125220	0.019065	-0.155275	0.000000	0.000000	1.000000	143.000000	1.000000
15261.121282	-0.092273	0.596636	0.019189	77.549965	61.323650	67.368439	0.000000	0.000000	0.000000	0.000000	0.000000	0.000000	-0.134415	0.025748	-0.179091	0.000000	0.000000	1.000000	143.000000	1.000000
15261.124616	-0.092273	0.596636	0.019189	77.549965	61.323650	67.368439	0.000000	0.000000	0.000000	0.000000	0.000000	0.000000	-0.134415	0.025748	-0.179091	0.000000	0.000000	1.000000	143.000000	1.000000
15261.127949	-0.092771	0.596760	0.018614	77.504829	61.464134	67.415344	0.000000	0.000000	0.000000	0.000000	0.000000	0.000000	-0.149446	0.036987	-0.172355	0.000000	0.000000	1.000000	143.000000	1.000000
15261.131282	-0.092771	0.596760	0.018614	77.504829	61.464134	67.415344	0.000000	0.000000	0.000000	0.000000	0.000000	0.000000	-0.149446	0.036987	-0.172355	0.000000	0.000000	1.000000	143.000000	1.000000
15261.134616	-0.092771	0.596760	0.018614	77.504829	61.464134	67.415344	0.000000	0.000000	0.000000	0.000000	0.000000	0.000000	-0.149446	0.036987	-0.172355	0.000000	0.000000	1.000000	143.000000	1.000000
15261.137949	-0.092771	0.596760	0.018614	77.471931	61.396763	67.368248	0.000000	0.000000	0.000000	0.000000	0.000000	0.000000	-0.149446	0.036987	-0.172355	0.000000	0.000000	1.000000	143.000000	1.000000
15261.141282	-0.093301	0.596913	0.018090	77.471931	61.396763	67.368248	0.000000	0.000000	0.000000	0.000000	0.000000	0.000000	-0.159071	0.046041	-0.157317	0.000000	0.000000	1.000000	143.000000	1.000000
15261.144616	-0.093301	0.596913	0.018090	77.471931	61.396763	67.368248	0.000000	0.000000	0.000000	0.000000	0.000000	0.000000	-0.159071	0.046041	-0.157317	0.000000	0.000000	1.000000	143.000000	1.000000
15261.147949	-0.093772	0.597123	0.017626	77.459015	61.296535	67.245949	0.000000	0.000000	0.000000	0.000000	0.000000	0.000000	-0.141250	0.063003	-0.139216	0.000000	0.000000	1.000000	143.000000	1.000000
15261.151282	-0.093772	0.597123	0.017626	77.459015	61.296535	67.245949	0.000000	0.000000	0.000000	0.000000	0.000000	0.000000	-0.141250	0.063003	-0.139216	0.000000	0.000000	1.000000	143.000000	1.000000
15261.154616	-0.093772	0.597123	0.017626	77.459015	61.296535	67.245949	0.000000	0.000000	0.000000	0.000000	0.000000	0.000000	-0.141250	0.063003	-0.139216	0.000000	0.000000	1.000000	143.000000	1.000000
15261.157949	-0.093772	0.597123	0.017626	77.454292	61.166912	67.169258	0.000000	0.000000	0.000000	0.000000	0.000000	0.000000	-0.141250	0.063003	-0.139216	0.000000	0.000000	1.000000	143.000000	1.000000
15261.161282	-0.094209	0.597337	0.017233	77.454292	61.166912	67.169258	0.000000	0.000000	0.000000	0.000000	0.000000	0.000000	-0.131184	0.064148	-0.117908	0.000000	0.000000	1.000000	143.000000	1.000000
15261.164616	-0.094209	0.597337	0.017233	77.454292	61.166912	67.169258	0.000000	0.000000	0.000000	0.000000	0.000000	0.000000	-0.131184	0.064148	-0.117908	0.000000	0.000000	1.000000	143.000000	1.000000
15261.167949	-0.094637	0.597600	0.016915	77.446701	61.002605	67.051468	0.000000	0.000000	0.000000	0.000000	0.000000	0.000000	-0.128462	0.078944	-0.095409	0.000000	0.000000	1.000000	143.000000	1.000000
15261.171282	-0.094637	0.597600	0.016915	77.446701	61.002605	67.051468	0.000000	0.000000	0.000000	0.000000	0.000000	0.000000	-0.128462	0.078944	-0.095409	0.000000	0.000000	1.000000	143.000000	1.000000
15261.174616	-0.094637	0.597600	0.016915	77.446701	61.002605	67.051468	0.000000	0.000000	0.000000	0.000000	0.000000	0.000000	-0.128462	0.078944	-0.095409	0.000000	0.000000	1.000000	143.000000	1.000000
15261.177949	-0.094637	0.597600	0.016915	77.439064	60.843872	66.933807	0.000000	0.000000	0.000000	0.000000	0.000000	0.000000	-0.128462	0.078944	-0.095409	0.000000	0.000000	1.000000	143.000000	1.000000
15261.181282	-0.095025	0.597856	0.016629	77.439064	60.843872	66.933807	0.000000	0.000000	0.000000	0.000000	0.000000	0.000000	-0.116203	0.076664	-0.085843	0.000000	0.000000	1.000000	143.000000	1.000000
15261.184616	-0.095025	0.597856	0.016629	77.439064	60.843872	66.933807	0.000000	0.000000	0.000000	0.000000	0.000000	0.000000	-0.116203	0.076664	-0.085843	0.000000	0.000000	1.000000	143.000000	1.000000
15261.187949	-0.095386	0.598092	0.016331	77.431641	60.698524	66.834534	0.000000	0.000000	0.000000	0.000000	0.000000	0.000000	-0.108362	0.070905	-0.089377	0.000000	0.000000	1.000000	143.000000	1.000000
15261.191282	-0.095386	0.598092	0.016331	77.431641	60.698524	66.834534	0.000000	0.000000	0.000000	0.000000	0.000000	0.000000	-0.108362	0.070905	-0.089377	0.000000	0.000000	1.000000	143.000000	1.000000
15261.194616	-0.095386	0.598092	0.016331	77.431641	60.698524	66.834534	0.000000	0.000000	0.000000	0.000000	0.000000	0.000000	-0.108362	0.070905	-0.089377	0.000000	0.000000	1.000000	143.000000	1.000000
15261.197949	-0.095386	0.598092	0.016331	77.425316	60.592842	66.776642	0.000000	0.000000	0.000000	0.000000	0.000000	0.000000	-0.108362	0.070905	-0.089377	0.000000	0.000000	1.000000	143.000000	1.000000
15261.201282	-0.095768	0.598354	0.016020	77.425316	60.592842	66.776642	0.000000	0.000000	0.000000	0.000000	0.000000	0.000000	-0.114502	0.078741	-0.093128	0.000000	0.000000	1.000000	143.000000	1.000000
15261.204616	-0.095768	0.598354	0.016020	77.425316	60.592842	66.776642	0.000000	0.000000	0.000000	0.000000	0.000000	0.000000	-0.114502	0.078741	-0.093128	0.000000	0.000000	1.000000	143.000000	1.000000
15261.207949	-0.096088	0.598593	0.015640	77.425827	60.680542	66.904129	0.000000	0.000000	0.000000	0.000000	0.000000	0.000000	-0.096094	0.071640	-0.114070	0.000000	0.000000	1.000000	143.000000	1.000000
15261.211282	-0.096088	0.598593	0.015640	77.425827	60.680542	66.904129	0.000000	0.000000	0.000000	0.000000	0.000000	0.000000	-0.096094	0.071640	-0.114070	0.000000	0.000000	1.000000	143.000000	1.000000
15261.214616	-0.096088	0.598593	0.015640	77.425827	60.680542	66.904129	0.000000	0.000000	0.000000	0.000000	0.000000	0.000000	-0.096094	0.071640	-0.114070	0.000000	0.000000	1.000000	143.000000	1.000000
15261.217949	-0.096088	0.598593	0.015640	77.433182	60.998596	67.255081	0.000000	0.000000	0.000000	0.000000	0.000000	0.000000	-0.096094	0.071640	-0.114070	0.000000	0.000000	1.000000	143.000000	1.000000
15261.221282	-0.096345	0.598763	0.015182	77.433182	60.998596	67.255081	0.000000	0.000000	0.000000	0.000000	0.000000	0.000000	-0.077158	0.050856	-0.137449	0.000000	0.000000	1.000000	143.000000	1.000000
15261.224616	-0.096345	0.598763	0.015182	77.433182	60.998596	67.255081	0.000000	0.000000	0.000000	0.000000	0.000000	0.000000	-0.077158	0.050856	-0.137449	0.000000	0.000000	1.000000	143.000000	1.000000
15261.227949	-0.096635	0.598901	0.014659	77.444313	61.420879	67.709732	0.000000	0.000000	0.000000	0.000000	0.000000	0.000000	-0.087025	0.041475	-0.156797	0.000000	0.000000	1.000000	143.000000	1.000000
15261.231282	-0.096635	0.598901	0.014659	77.444313	61.420879	67.709732	0.000000	0.000000	0.000000	0.000000	0.000000	0.000000	-0.087025	0.041475	-0.156797	0.000000	0.000000	1.000000	143.000000	1.000000
15261.234616	-0.096635	0.598901	0.014659	77.444313	61.420879	67.709732	0.000000	0.000000	0.000000	0.000000	0.000000	0.000000	-0.087025	0.041475	-0.156797	0.000000	0.000000	1.000000	143.000000	1.000000
15261.237949	-0.096635	0.598901	0.014659	77.453964	61.775013	68.098518	0.000000	0.000000	0.000000	0.000000	0.000000	0.000000	-0.087025	0.041475	-0.156797	0.000000	0.000000	1.000000	143.000000	1.000000
15261.241282	-0.096953	0.599015	0.014048	77.453964	61.775013	68.098518	0.000000	0.000000	0.000000	0.000000	0.000000	0.000000	-0.095365	0.034267	-0.183193	0.000000	0.000000	1.000000	143.000000	1.000000
15261.244616	-0.096953	0.599015	0.014048	77.453964	61.775013	68.098518	0.000000	0.000000	0.000000	0.000000	0.000000	0.000000	-0.095365	0.034267	-0.183193	0.000000	0.000000	1.000000	143.000000	1.000000
15261.247949	-0.097265	0.599136	0.013414	77.462341	62.039845	68.409431	0.000000	0.000000	0.000000	0.000000	0.000000	0.000000	-0.093595	0.036261	-0.190328	0.000000	0.000000	1.000000	143.000000	1.000000
15261.251282	-0.097265	0.599136	0.013414	77.462341	62.039845	68.409431	0.000000	0.000000	0.000000	0.000000	0.000000	0.000000	-0.093595	0.036261	-0.190328	0.000000	0.000000	1.000000	143.000000	1.000000
15261.254616	-0.097265	0.599136	0.013414	77.462341	62.039845	68.409431	0.000000	0.000000	0.000000	0.000000	0.000000	0.000000	-0.093595	0.036261	-0.190328	0.000000	0.000000	1.000000	143.000000	1.000000
15261.257949	-0.097265	0.599136	0.013414	77.466454	62.108543	68.523582	0.000000	0.000000	0.000000	0.000000	0.000000	0.000000	-0.093595	0.036261	-0.190328	0.000000	0.000000	1.000000	143.000000	1.000000
15261.261282	-0.097507	0.599211	0.012785	77.466454	62.108543	68.523582	0.000000	0.000000	0.000000	0.000000	0.000000	0.000000	-0.072669	0.022464	-0.188741	0.000000	0.000000	1.000000	143.000000	1.000000
15261.264616	-0.097507	0.599211	0.012785	77.466454	62.108543	68.523582	0.000000	0.000000	0.000000	0.000000	0.000000	0.000000	-0.072669	0.022464	-0.188741	0.000000	0.000000	1.000000	143.000000	1.000000
15261.267949	-0.097685	0.599304	0.012185	77.469978	62.127346	68.571075	0.000000	0.000000	0.000000	0.000000	0.000000	0.000000	-0.053327	0.028021	-0.179902	0.000000	0.000000	1.000000	143.000000	1.000000
15261.271282	-0.097685	0.599304	0.012185	77.469978	62.127346	68.571075	0.000000	0.000000	0.000000	0.000000	0.000000	0.000000	-0.053327	0.028021	-0.179902	0.000000	0.000000	1.000000	143.000000	1.000000
15261.274616	-0.097685	0.599304	0.012185	77.469978	62.127346	68.571075	0.000000	0.000000	0.000000	0.000000	0.000000	0.000000	-0.053327	0.028021	-0.179902	0.000000	0.000000	1.000000	143.000000	1.000000
15261.277949	-0.097685	0.599304	0.012185	77.473427	62.148834	68.626526	0.000000	0.000000	0.000000	0.000000	0.000000	0.000000	-0.053327	0.028021	-0.179902	0.000000	0.000000	1.000000	143.000000	1.000000
15261.281282	-0.097842	0.599371	0.011598	77.473427	62.148834	68.626526	0.000000	0.000000	0.000000	0.000000	0.000000	0.000000	-0.046902	0.019996	-0.176293	0.000000	0.000000	1.000000	143.000000	1.000000
15261.284616	-0.097842	0.599371	0.011598	77.473427	62.148834	68.626526	0.000000	0.000000	0.000000	0.000000	0.000000	0.000000	-0.046902	0.019996	-0.176293	0.000000	0.000000	1.000000	143.000000	1.000000
15261.287949	-0.097988	0.599442	0.011077	77.477722	62.158833	68.665878	0.000000	0.000000	0.000000	0.000000	0.000000	0.000000	-0.043970	0.021299	-0.156142	0.000000	0.000000	1.000000	143.000000	1.000000
15261.291282	-0.097988	0.599442	0.011077	77.477722	62.158833	68.665878	0.000000	0.000000	0.000000	0.000000	0.000000	0.000000	-0.043970	0.021299	-0.156142	0.000000	0.000000	1.000000	143.000000	1.000000
15261.294616	-0.097988	0.599442	0.011077	77.477722	62.158833	68.665878	0.000000	0.000000	0.000000	0.000000	0.000000	0.000000	-0.043970	0.021299	-0.156142	0.000000	0.000000	1.000000	143.000000	1.000000
15261.297949	-0.097988	0.599442	0.011077	77.487068	62.147167	68.660561	0.000000	0.000000	0.000000	0.000000	0.000000	0.000000	-0.043970	0.021299	-0.156142	0.000000	0.000000	1.000000	143.000000	1.000000
15261.301282	-0.098089	0.599529	0.010672	77.487068	62.147167	68.660561	0.000000	0.000000	0.000000	0.000000	0.000000	0.000000	-0.030239	0.026223	-0.121400	0.000000	0.000000	1.000000	143.000000	1.000000
15261.304616	-0.098089	0.599529	0.010672	77.487068	62.147167	68.660561	0.000000	0.000000	0.000000	0.000000	0.000000	0.000000	-0.030239	0.026223	-0.121400	0.000000	0.000000	1.000000	143.000000	1.000000
15261.307949	-0.098089	0.599529	0.010672	77.521843	62.141335	68.629425	0.000000	0.000000	0.000000	0.000000	0.000000	0.000000	-0.030239	0.026223	-0.121400	0.000000	0.000000	1.000000	143.000000	1.000000
15261.311282	-0.098089	0.599529	0.010672	77.521843	62.141335	68.629425	0.000000	0.000000	0.000000	0.000000	0.000000	0.000000	-0.030239	0.026223	-0.121400	0.000000	0.000000	1.000000	143.000000	1.000000
15261.314616	-0.098049	0.599595	0.010371	77.521843	62.141335	68.629425	0.000000	0.000000	0.000000	0.000000	0.000000	0.000000	0.012032	0.019767	-0.090546	0.000000	0.000000	1.000000	143.000000	1.000000
15261.317949	-0.098049	0.599595	0.010371	77.594833	62.144386	68.562454	0.000000	0.000000	0.000000	0.000000	0.000000	0.000000	0.012032	0.019767	-0.090546	0.000000	0.000000	1.000000	143.000000	1.000000
15261.321282	-0.098049	0.599595	0.010371	77.594833	62.144386	68.562454	0.000000	0.000000	0.000000	0.000000	0.000000	0.000000	0.012032	0.019767	-0.090546	0.000000	0.000000	1.000000	143.000000	1.000000
15261.324616	-0.098049	0.599595	0.010371	77.594833	62.144386	68.562454	0.000000	0.000000	0.000000	0.000000	0.000000	0.000000	0.012032	0.019767	-0.090546	0.000000	0.000000	1.000000	143.000000	1.000000
15261.327949	-0.097799	0.599604	0.010063	77.693222	62.144238	68.460831	0.000000	0.000000	0.000000	0.000000	0.000000	0.000000	0.074918	0.002590	-0.092265	0.000000	0.000000	1.000000	143.000000	1.000000
15261.331282	-0.097799	0.599604	0.010063	77.693222	62.144238	68.460831	0.000000	0.000000	0.000000	0.000000	0.000000	0.000000	0.074918	0.002590	-0.092265	0.000000	0.000000	1.000000	143.000000	1.000000
15261.334616	-0.097799	0.599604	0.010063	77.693222	62.144238	68.460831	0.000000	0.000000	0.000000	0.000000	0.000000	0.000000	0.074918	0.002590	-0.092265	0.000000	0.000000	1.000000	143.000000	1.000000
15261.337949	-0.097799	0.599604	0.010063	77.809433	62.160419	68.349442	0.000000	0.000000	0.000000	0.000000	0.000000	0.000000	0.074918	0.002590	-0.092265	0.000000	0.000000	1.000000	143.000000	1.000000
15261.341282	-0.097591	0.599521	0.010065	77.809433	62.160419	68.349442	0.000000	0.000000	0.000000	0.000000	0.000000	0.000000	0.062390	-0.024961	0.000548	0.000000	0.000000	1.000000	143.000000	1.000000
15261.344616	-0.097591	0.599521	0.010065	77.809433	62.160419	68.349442	0.000000	0.000000	0.000000	0.000000	0.000000	0.000000	0.062390	-0.024961	0.000548	0.000000	0.000000	1.000000	143.000000	1.000000
15261.347949	-0.097591	0.599521	0.010065	77.952827	62.229069	68.261917	0.000000	0.000000	0.000000	0.000000	0.000000	0.000000	0.062390	-0.024961	0.000548	0.000000	0.000000	1.000000	143.000000	1.000000
15261.351282	-0.097591	0.599521	0.010065	77.952827	62.229069	68.261917	0.000000	0.000000	0.000000	0.000000	0.000000	0.000000	0.062390	-0.024961	0.000548	0.000000	0.000000	1.000000	143.000000	1.000000
15261.354616	-0.097304	0.599352	0.010131	77.952827	62.229069	68.261917	0.000000	0.000000	0.000000	0.000000	0.000000	0.000000	0.086117	-0.050517	0.019942	0.000000	0.000000	1.000000	143.000000	1.000000
15261.357949	-0.096985	0.599046	0.010268	78.108276	62.372421	68.231430	0.000000	0.000000	0.000000	0.000000	0.000000	0.000000	0.095620	-0.091774	0.041058	0.000000	0.000000	1.000000	143.000000	1.000000
15261.361282	-0.096985	0.599046	0.010268	78.108276	62.372421	68.231430	0.000000	0.000000	0.000000	0.000000	0.000000	0.000000	0.095620	-0.091774	0.041058	0.000000	0.000000	1.000000	143.000000	1.000000
15261.364616	-0.096985	0.599046	0.010268	78.108276	62.372421	68.231430	0.000000	0.000000	0.000000	0.000000	0.000000	0.000000	0.095620	-0.091774	0.041058	0.000000	0.000000	1.000000	143.000000	1.000000
15261.367949	-0.096985	0.599046	0.010268	78.264221	62.728634	68.411308	0.000000	0.000000	0.000000	0.000000	0.000000	0.000000	0.095620	-0.091774	0.041058	0.000000	0.000000	1.000000	143.000000	1.000000
15261.371282	-0.096553	0.598624	0.010419	78.264221	62.728634	68.411308	0.000000	0.000000	0.000000	0.000000	0.000000	0.000000	0.129535	-0.126661	0.045096	0.000000	0.000000	1.000000	143.000000	1.000000
15261.374616	-0.096553	0.598624	0.010419	78.264221	62.728634	68.411308	0.000000	0.000000	0.000000	0.000000	0.000000	0.000000	0.129535	-0.126661	0.045096	0.000000	0.000000	1.000000	143.000000	1.000000
15261.377949	-0.095959	0.598022	0.010567	78.438660	63.474842	68.951111	0.000000	0.000000	0.000000	0.000000	0.000000	0.000000	0.178310	-0.180732	0.044394	0.000000	0.000000	1.000000	143.000000	1.000000
15261.381282	-0.095959	0.598022	0.010567	78.438660	63.474842	68.951111	0.000000	0.000000	0.000000	0.000000	0.000000	0.000000	0.178310	-0.180732	0.044394	0.000000	0.000000	1.000000	143.000000	1.000000
15261.384616	-0.095959	0.598022	0.010567	78.438660	63.474842	68.951111	0.000000	0.000000	0.000000	0.000000	0.000000	0.000000	0.178310	-0.180732	0.044394	0.000000	0.000000	1.000000	143.000000	1.000000
15261.387949	-0.095331	0.597246	0.010660	78.637550	64.547287	69.794998	0.000000	0.000000	0.000000	0.000000	0.000000	0.000000	0.188584	-0.232586	0.028122	0.000000	0.000000	1.000000	143.000000	1.000000
15261.391282	-0.095331	0.597246	0.010660	78.637550	64.547287	69.794998	0.000000	0.000000	0.000000	0.000000	0.000000	0.000000	0.188584	-0.232586	0.028122	0.000000	0.000000	1.000000	143.000000	1.000000
15261.394616	-0.095331	0.597246	0.010660	78.637550	64.547287	69.794998	0.000000	0.000000	0.000000	0.000000	0.000000	0.000000	0.188584	-0.232586	0.028122	0.000000	0.000000	1.000000	143.000000	1.000000
15261.397949	-0.094788	0.596356	0.010724	78.879410	65.629852	70.622108	0.000000	0.000000	0.000000	0.000000	0.000000	0.000000	0.162616	-0.267281	0.019202	0.000000	0.000000	1.000000	143.000000	1.000000
15261.401282	-0.094788	0.596356	0.010724	78.879410	65.629852	70.622108	0.000000	0.000000	0.000000	0.000000	0.000000	0.000000	0.162616	-0.267281	0.019202	0.000000	0.000000	1.000000	143.000000	1.000000
15261.404616	-0.094788	0.596356	0.010724	78.879410	65.629852	70.622108	0.000000	0.000000	0.000000	0.000000	0.000000	0.000000	0.162616	-0.267281	0.019202	0.000000	0.000000	1.000000	143.000000	1.000000
15261.407949	-0.094284	0.595285	0.010742	79.161041	66.701607	71.415596	0.000000	0.000000	0.000000	0.000000	0.000000	0.000000	0.151486	-0.321084	0.005451	0.000000	0.000000	1.000000	143.000000	1.000000
15261.411282	-0.094284	0.595285	0.010742	79.161041	66.701607	71.415596	0.000000	0.000000	0.000000	0.000000	0.000000	0.000000	0.151486	-0.321084	0.005451	0.000000	0.000000	1.000000	143.000000	1.000000
15261.414616	-0.094284	0.595285	0.010742	79.161041	66.701607	71.415596	0.000000	0.000000	0.000000	0.000000	0.000000	0.000000	0.151486	-0.321084	0.005451	0.000000	0.000000	1.000000	143.000000	1.000000
15261.417949	-0.093868	0.594048	0.010744	79.448029	67.751900	72.195930	0.000000	0.000000	0.000000	0.000000	0.000000	0.000000	0.124685	-0.371197	0.000553	0.000000	0.000000	1.000000	143.000000	1.000000
15261.421282	-0.093868	0.594048	0.010744	79.448029	67.751900	72.195930	0.000000	0.000000	0.000000	0.000000	0.000000	0.000000	0.124685	-0.371197	0.000553	0.000000	0.000000	1.000000	143.000000	1.000000
15261.424616	-0.093868	0.594048	0.010744	79.448029	67.751900	72.195930	0.000000	0.000000	0.000000	0.000000	0.000000	0.000000	0.124685	-0.371197	0.000553	0.000000	0.000000	1.000000	143.000000	1.000000
15261.427949	-0.093565	0.592689	0.010733	79.681587	68.786461	73.028770	0.000000	0.000000	0.000000	0.000000	0.000000	0.000000	0.090773	-0.407791	-0.003326	0.000000	0.000000	1.000000	143.000000	1.000000
15261.431282	-0.093565	0.592689	0.010733	79.681587	68.786461	73.028770	0.000000	0.000000	0.000000	0.000000	0.000000	0.000000	0.090773	-0.407791	-0.003326	0.000000	0.000000	1.000000	143.000000	1.000000
15261.434616	-0.093565	0.592689	0.010733	79.681587	68.786461	73.028770	0.000000	0.000000	0.000000	0.000000	0.000000	0.000000	0.090773	-0.407791	-0.003326	0.000000	0.000000	1.000000	143.000000	1.000000
15261.437949	-0.093376	0.591208	0.010708	79.802864	69.881729	74.038811	0.000000	0.000000	0.000000	0.000000	0.000000	0.000000	0.056925	-0.444311	-0.007453	0.000000	0.000000	1.000000	143.000000	1.000000
15261.441282	-0.093376	0.591208	0.010708	79.802864	69.881729	74.038811	0.000000	0.000000	0.000000	0.000000	0.000000	0.000000	0.056925	-0.444311	-0.007453	0.000000	0.000000	1.000000	143.000000	1.000000
15261.444616	-0.093376	0.591208	0.010708	79.802864	69.881729	74.038811	0.000000	0.000000	0.000000	0.000000	0.000000	0.000000	0.056925	-0.444311	-0.007453	0.000000	0.000000	1.000000	143.000000	1.000000
15261.447949	-0.093249	0.589612	0.010654	79.810707	71.047638	75.229897	0.000000	0.000000	0.000000	0.000000	0.000000	0.000000	0.037877	-0.478541	-0.016240	0.000000	0.000000	1.000000	143.000000	1.000000
15261.451282	-0.093249	0.589612	0.010654	79.810707	71.047638	75.229897	0.000000	0.000000	0.000000	0.000000	0.000000	0.000000	0.037877	-0.478541	-0.016240	0.000000	0.000000	1.000000	143.000000	1.000000
15261.454616	-0.093249	0.589612	0.010654	79.810707	71.047638	75.229897	0.000000	0.000000	0.000000	0.000000	0.000000	0.000000	0.037877	-0.478541	-0.016240	0.000000	0.000000	1.000000	143.000000	1.000000
15261.457949	-0.093215	0.587941	0.010598	79.772934	72.264069	76.519974	0.000000	0.000000	0.000000	0.000000	0.000000	0.000000	0.010288	-0.501488	-0.016868	0.000000	0.000000	1.000000	143.000000	1.000000
15261.461282	-0.093215	0.587941	0.010598	79.772934	72.264069	76.519974	0.000000	0.000000	0.000000	0.000000	0.000000	0.000000	0.010288	-0.501488	-0.016868	0.000000	0.000000	1.000000	143.000000	1.000000
15261.464616	-0.093215	0.587941	0.010598	79.772934	72.264069	76.519974	0.000000	0.000000	0.000000	0.000000	0.000000	0.000000	0.010288	-0.501488	-0.016868	0.000000	0.000000	1.000000	143.000000	1.000000
15261.467949	-0.093203	0.586245	0.010538	79.689835	73.465645	77.838799	0.000000	0.000000	0.000000	0.000000	0.000000	0.000000	0.003566	-0.508781	-0.017893	0.000000	0.000000	1.000000	143.000000	1.000000
15261.471282	-0.093203	0.586245	0.010538	79.689835	73.465645	77.838799	0.000000	0.000000	0.000000	0.000000	0.000000	0.000000	0.003566	-0.508781	-0.017893	0.000000	0.000000	1.000000	143.000000	1.000000
15261.474616	-0.093203	0.586245	0.010538	79.689835	73.465645	77.838799	0.000000	0.000000	0.000000	0.000000	0.000000	0.000000	0.003566	-0.508781	-0.017893	0.000000	0.000000	1.000000	143.000000	1.000000
15261.477949	-0.093187	0.584532	0.010456	79.559776	74.640564	79.170967	0.000000	0.000000	0.000000	0.000000	0.000000	0.000000	0.004917	-0.513796	-0.024668	0.000000	0.000000	1.000000	143.000000	1.000000
15261.481282	-0.093187	0.584532	0.010456	79.559776	74.640564	79.170967	0.000000	0.000000	0.000000	0.000000	0.000000	0.000000	0.004917	-0.513796	-0.024668	0.000000	0.000000	1.000000	143.000000	1.000000
15261.484616	-0.093187	0.584532	0.010456	79.559776	74.640564	79.170967	0.000000	0.000000	0.000000	0.000000	0.000000	0.000000	0.004917	-0.513796	-0.024668	0.000000	0.000000	1.000000	143.000000	1.000000
15261.487949	-0.093191	0.582822	0.010363	79.369232	75.744453	80.487473	0.000000	0.000000	0.000000	0.000000	0.000000	0.000000	-0.001374	-0.513218	-0.027857	0.000000	0.000000	1.000000	143.000000	1.000000
15261.491282	-0.093191	0.582822	0.010363	79.369232	75.744453	80.487473	0.000000	0.000000	0.000000	0.000000	0.000000	0.000000	-0.001374	-0.513218	-0.027857	0.000000	0.000000	1.000000	143.000000	1.000000
15261.494616	-0.093191	0.582822	0.010363	79.369232	75.744453	80.487473	0.000000	0.000000	0.000000	0.000000	0.000000	0.000000	-0.001374	-0.513218	-0.027857	0.000000	0.000000	1.000000	143.000000	1.000000
15261.497949	-0.093203	0.581136	0.010190	79.139160	76.758591	81.750679	0.000000	0.000000	0.000000	0.000000	0.000000	0.000000	-0.003473	-0.505705	-0.052008	0.000000	0.000000	1.000000	143.000000	1.000000
15261.501282	-0.093203	0.581136	0.010190	79.139160	76.758591	81.750679	0.000000	0.000000	0.000000	0.000000	0.000000	0.000000	-0.003473	-0.505705	-0.052008	0.000000	0.000000	1.000000	143.000000	1.000000
15261.504616	-0.093203	0.581136	0.010190	79.139160	76.758591	81.750679	0.000000	0.000000	0.000000	0.000000	0.000000	0.000000	-0.003473	-0.505705	-0.052008	0.000000	0.000000	1.000000	143.000000	1.000000
15261.507949	-0.093193	0.579497	0.010025	78.900818	77.722435	82.966667	0.000000	0.000000	0.000000	0.000000	0.000000	0.000000	0.002941	-0.491713	-0.049447	0.000000	0.000000	1.000000	143.000000	1.000000
15261.511282	-0.093193	0.579497	0.010025	78.900818	77.722435	82.966667	0.000000	0.000000	0.000000	0.000000	0.000000	0.000000	0.002941	-0.491713	-0.049447	0.000000	0.000000	1.000000	143.000000	1.000000
15261.514616	-0.093193	0.579497	0.010025	78.900818	77.722435	82.966667	0.000000	0.000000	0.000000	0.000000	0.000000	0.000000	0.002941	-0.491713	-0.049447	0.000000	0.000000	1.000000	143.000000	1.000000
15261.517949	-0.093157	0.577912	0.009846	78.688278	78.621864	84.088646	0.000000	0.000000	0.000000	0.000000	0.000000	0.000000	0.010716	-0.475444	-0.053720	0.000000	0.000000	1.000000	143.000000	1.000000
15261.521282	-0.093157	0.577912	0.009846	78.688278	78.621864	84.088646	0.000000	0.000000	0.000000	0.000000	0.000000	0.000000	0.010716	-0.475444	-0.053720	0.000000	0.000000	1.000000	143.000000	1.000000
15261.524616	-0.093157	0.577912	0.009846	78.688278	78.621864	84.088646	0.000000	0.000000	0.000000	0.000000	0.000000	0.000000	0.010716	-0.475444	-0.053720	0.000000	0.000000	1.000000	143.000000	1.000000
15261.527949	-0.093091	0.576389	0.009630	78.513588	79.495888	85.144585	0.000000	0.000000	0.000000	0.000000	0.000000	0.000000	0.019840	-0.456826	-0.064811	0.000000	0.000000	1.000000	143.000000	1.000000
15261.531282	-0.093091	0.576389	0.009630	78.513588	79.495888	85.144585	0.000000	0.000000	0.000000	0.000000	0.000000	0.000000	0.019840	-0.456826	-0.064811	0.000000	0.000000	1.000000	143.000000	1.000000
15261.534616	-0.093091	0.576389	0.009630	78.513588	79.495888	85.144585	0.000000	0.000000	0.000000	0.000000	0.000000	0.000000	0.019840	-0.456826	-0.064811	0.000000	0.000000	1.000000	143.000000	1.000000
15261.537949	-0.093025	0.574939	0.009413	78.392319	80.359123	86.137390	0.000000	0.000000	0.000000	0.000000	0.000000	0.000000	0.019874	-0.435142	-0.065020	0.000000	0.000000	1.000000	143.000000	1.000000
15261.541282	-0.093025	0.574939	0.009413	78.392319	80.359123	86.137390	0.000000	0.000000	0.000000	0.000000	0.000000	0.000000	0.019874	-0.435142	-0.065020	0.000000	0.000000	1.000000	143.000000	1.000000
15261.544616	-0.093025	0.574939	0.009413	78.392319	80.359123	86.137390	0.000000	0.000000	0.000000	0.000000	0.000000	0.000000	0.019874	-0.435142	-0.065020	0.000000	0.000000	1.000000	143.000000	1.000000
15261.547949	-0.092972	0.573576	0.009146	78.320099	81.140556	87.005104	0.000000	0.000000	0.000000	0.000000	0.000000	0.000000	0.016005	-0.408726	-0.080283	0.000000	0.000000	1.000000	143.000000	1.000000
15261.551282	-0.092972	0.573576	0.009146	78.320099	81.140556	87.005104	0.000000	0.000000	0.000000	0.000000	0.000000	0.000000	0.016005	-0.408726	-0.080283	0.000000	0.000000	1.000000	143.000000	1.000000
15261.554616	-0.092972	0.573576	0.009146	78.320099	81.140556	87.005104	0.000000	0.000000	0.000000	0.000000	0.000000	0.000000	0.016005	-0.408726	-0.080283	0.000000	0.000000	1.000000	143.000000	1.000000
15261.557949	-0.092926	0.572296	0.008919	78.311790	81.511665	87.427071	0.000000	0.000000	0.000000	0.000000	0.000000	0.000000	0.013560	-0.384167	-0.068017	0.000000	0.000000	1.000000	143.000000	1.000000
15261.561282	-0.092926	0.572296	0.008919	78.311790	81.511665	87.427071	0.000000	0.000000	0.000000	0.000000	0.000000	0.000000	0.013560	-0.384167	-0.068017	0.000000	0.000000	1.000000	143.000000	1.000000
15261.564616	-0.092926	0.572296	0.008919	78.311790	81.511665	87.427071	0.000000	0.000000	0.000000	0.000000	0.000000	0.000000	0.013560	-0.384167	-0.068017	0.000000	0.000000	1.000000	143.000000	1.000000
15261.567949	-0.092880	0.571113	0.008687	78.354683	81.243431	87.191475	0.000000	0.000000	0.000000	0.000000	0.000000	0.000000	0.013844	-0.354916	-0.069451	0.000000	0.000000	1.000000	143.000000	1.000000
15261.571282	-0.092880	0.571113	0.008687	78.354683	81.243431	87.191475	0.000000	0.000000	0.000000	0.000000	0.000000	0.000000	0.013844	-0.354916	-0.069451	0.000000	0.000000	1.000000	143.000000	1.000000
15261.574616	-0.092880	0.571113	0.008687	78.354683	81.243431	87.191475	0.000000	0.000000	0.000000	0.000000	0.000000	0.000000	0.013844	-0.354916	-0.069451	0.000000	0.000000	1.000000	143.000000	1.000000
15261.577949	-0.092847	0.570003	0.008521	78.414848	80.486023	86.485779	0.000000	0.000000	0.000000	0.000000	0.000000	0.000000	0.009929	-0.333002	-0.049808	0.000000	0.000000	1.000000	143.000000	1.000000
15261.581282	-0.092847	0.570003	0.008521	78.414848	80.486023	86.485779	0.000000	0.000000	0.000000	0.000000	0.000000	0.000000	0.009929	-0.333002	-0.049808	0.000000	0.000000	1.000000	143.000000	1.000000
15261.584616	-0.092847	0.570003	0.008521	78.414848	80.486023	86.485779	0.000000	0.000000	0.000000	0.000000	0.000000	0.000000	0.009929	-0.333002	-0.049808	0.000000	0.000000	1.000000	143.000000	1.000000
15261.587949	-0.092868	0.568947	0.008395	78.464706	79.274689	85.359467	0.000000	0.000000	0.000000	0.000000	0.000000	0.000000	-0.006253	-0.316623	-0.037792	0.000000	0.000000	1.000000	143.000000	1.000000
15261.591282	-0.092868	0.568947	0.008395	78.464706	79.274689	85.359467	0.000000	0.000000	0.000000	0.000000	0.000000	0.000000	-0.006253	-0.316623	-0.037792	0.000000	0.000000	1.000000	143.000000	1.000000
15261.594616	-0.092868	0.568947	0.008395	78.464706	79.274689	85.359467	0.000000	0.000000	0.000000	0.000000	0.000000	0.000000	-0.006253	-0.316623	-0.037792	0.000000	0.000000	1.000000	143.000000	1.000000
15261.597949	-0.092868	0.568947	0.008395	78.485901	77.909882	84.109192	0.000000	0.000000	0.000000	0.000000	0.000000	0.000000	-0.006253	-0.316623	-0.037792	0.000000	0.000000	1.000000	143.000000	1.000000
15261.601282	-0.092912	0.567962	0.008268	78.485901	77.909882	84.109192	0.000000	0.000000	0.000000	0.000000	0.000000	0.000000	-0.013052	-0.295456	-0.038225	0.000000	0.000000	1.000000	143.000000	1.000000
15261.604616	-0.092912	0.567962	0.008268	78.485901	77.909882	84.109192	0.000000	0.000000	0.000000	0.000000	0.000000	0.000000	-0.013052	-0.295456	-0.038225	0.000000	0.000000	1.000000	143.000000	1.000000
15261.607949	-0.092949	0.567012	0.008110	78.471695	76.598412	82.933334	0.000000	0.000000	0.000000	0.000000	0.000000	0.000000	-0.011182	-0.284969	-0.047555	0.000000	0.000000	1.000000	143.000000	1.000000
15261.611282	-0.092949	0.567012	0.008110	78.471695	76.598412	82.933334	0.000000	0.000000	0.000000	0.000000	0.000000	0.000000	-0.011182	-0.284969	-0.047555	0.000000	0.000000	1.000000	143.000000	1.000000
15261.614616	-0.092949	0.567012	0.008110	78.471695	76.598412	82.933334	0.000000	0.000000	0.000000	0.000000	0.000000	0.000000	-0.011182	-0.284969	-0.047555	0.000000	0.000000	1.000000	143.000000	1.000000
15261.617949	-0.093051	0.566089	0.007930	78.421082	75.448517	81.928421	0.000000	0.000000	0.000000	0.000000	0.000000	0.000000	-0.030569	-0.276922	-0.053864	0.000000	0.000000	1.000000	143.000000	1.000000
15261.621282	-0.093051	0.566089	0.007930	78.421082	75.448517	81.928421	0.000000	0.000000	0.000000	0.000000	0.000000	0.000000	-0.030569	-0.276922	-0.053864	0.000000	0.000000	1.000000	143.000000	1.000000
15261.624616	-0.093051	0.566089	0.007930	78.421082	75.448517	81.928421	0.000000	0.000000	0.000000	0.000000	0.000000	0.000000	-0.030569	-0.276922	-0.053864	0.000000	0.000000	1.000000	143.000000	1.000000
15261.627949	-0.093177	0.565211	0.007756	78.356339	74.497192	81.016205	0.000000	0.000000	0.000000	0.000000	0.000000	0.000000	-0.037750	-0.263573	-0.052287	0.000000	0.000000	1.000000	143.000000	1.000000
15261.631282	-0.093177	0.565211	0.007756	78.356339	74.497192	81.016205	0.000000	0.000000	0.000000	0.000000	0.000000	0.000000	-0.037750	-0.263573	-0.052287	0.000000	0.000000	1.000000	143.000000	1.000000
15261.634616	-0.093177	0.565211	0.007756	78.356339	74.497192	81.016205	0.000000	0.000000	0.000000	0.000000	0.000000	0.000000	-0.037750	-0.263573	-0.052287	0.000000	0.000000	1.000000	143.000000	1.000000
15261.637949	-0.093177	0.565211	0.007756	78.294235	73.808846	80.143135	0.000000	0.000000	0.000000	0.000000	0.000000	0.000000	-0.037750	-0.263573	-0.052287	0.000000	0.000000	1.000000	143.000000	1.000000
15261.641282	-0.093329	0.564340	0.007484	78.294235	73.808846	80.143135	0.000000	0.000000	0.000000	0.000000	0.000000	0.000000	-0.045630	-0.261201	-0.081459	0.000000	0.000000	1.000000	143.000000	1.000000
15261.644616	-0.093329	0.564340	0.007484	78.294235	73.808846	80.143135	0.000000	0.000000	0.000000	0.000000	0.000000	0.000000	-0.045630	-0.261201	-0.081459	0.000000	0.000000	1.000000	143.000000	1.000000
15261.647949	-0.093513	0.563523	0.007259	78.228836	73.306633	79.705757	0.000000	0.000000	0.000000	0.000000	0.000000	0.000000	-0.055228	-0.245058	-0.067650	0.000000	0.000000	1.000000	143.000000	1.000000
15261.651282	-0.093513	0.563523	0.007259	78.228836	73.306633	79.705757	0.000000	0.000000	0.000000	0.000000	0.000000	0.000000	-0.055228	-0.245058	-0.067650	0.000000	0.000000	1.000000	143.000000	1.000000
15261.654616	-0.093513	0.563523	0.007259	78.228836	73.306633	79.705757	0.000000	0.000000	0.000000	0.000000	0.000000	0.000000	-0.055228	-0.245058	-0.067650	0.000000	0.000000	1.000000	143.000000	1.000000
15261.657949	-0.093513	0.563523	0.007259	78.158234	72.986557	79.528366	0.000000	0.000000	0.000000	0.000000	0.000000	0.000000	-0.055228	-0.245058	-0.067650	0.000000	0.000000	1.000000	143.000000	1.000000
15261.661282	-0.093641	0.562760	0.007097	78.158234	72.986557	79.528366	0.000000	0.000000	0.000000	0.000000	0.000000	0.000000	-0.038415	-0.229021	-0.048422	0.000000	0.000000	1.000000	143.000000	1.000000
15261.664616	-0.093641	0.562760	0.007097	78.158234	72.986557	79.528366	0.000000	0.000000	0.000000	0.000000	0.000000	0.000000	-0.038415	-0.229021	-0.048422	0.000000	0.000000	1.000000	143.000000	1.000000
15261.667949	-0.093714	0.562024	0.007006	78.090187	72.784225	79.455444	0.000000	0.000000	0.000000	0.000000	0.000000	0.000000	-0.021992	-0.220840	-0.027410	0.000000	0.000000	1.000000	143.000000	1.000000
15261.671282	-0.093714	0.562024	0.007006	78.090187	72.784225	79.455444	0.000000	0.000000	0.000000	0.000000	0.000000	0.000000	-0.021992	-0.220840	-0.027410	0.000000	0.000000	1.000000	143.000000	1.000000
15261.674616	-0.093714	0.562024	0.007006	78.090187	72.784225	79.455444	0.000000	0.000000	0.000000	0.000000	0.000000	0.000000	-0.021992	-0.220840	-0.027410	0.000000	0.000000	1.000000	143.000000	1.000000
15261.677949	-0.093714	0.562024	0.007006	78.033676	72.629196	79.403732	0.000000	0.000000	0.000000	0.000000	0.000000	0.000000	-0.021992	-0.220840	-0.027410	0.000000	0.000000	1.000000	143.000000	1.000000
15261.681282	-0.093735	0.561358	0.006997	78.033676	72.629196	79.403732	0.000000	0.000000	0.000000	0.000000	0.000000	0.000000	-0.006320	-0.199755	-0.002772	0.000000	0.000000	1.000000	143.000000	1.000000
15261.684616	-0.093735	0.561358	0.006997	78.033676	72.629196	79.403732	0.000000	0.000000	0.000000	0.000000	0.000000	0.000000	-0.006320	-0.199755	-0.002772	0.000000	0.000000	1.000000	143.000000	1.000000
15261.687949	-0.093723	0.560745	0.007048	77.985542	72.567795	79.425636	0.000000	0.000000	0.000000	0.000000	0.000000	0.000000	0.003776	-0.183968	0.015376	0.000000	0.000000	1.000000	143.000000	1.000000
15261.691282	-0.093723	0.560745	0.007048	77.985542	72.567795	79.425636	0.000000	0.000000	0.000000	0.000000	0.000000	0.000000	0.003776	-0.183968	0.015376	0.000000	0.000000	1.000000	143.000000	1.000000
15261.694616	-0.093723	0.560745	0.007048	77.985542	72.567795	79.425636	0.000000	0.000000	0.000000	0.000000	0.000000	0.000000	0.003776	-0.183968	0.015376	0.000000	0.000000	1.000000	143.000000	1.000000
15261.697949	-0.093723	0.560745	0.007048	77.956818	72.576714	79.488678	0.000000	0.000000	0.000000	0.000000	0.000000	0.000000	0.003776	-0.183968	0.015376	0.000000	0.000000	1.000000	143.000000	1.000000
15261.701282	-0.093674	0.560140	0.007148	77.956818	72.576714	79.488678	0.000000	0.000000	0.000000	0.000000	0.000000	0.000000	0.014592	-0.181260	0.029982	0.000000	0.000000	1.000000	143.000000	1.000000
15261.704616	-0.093674	0.560140	0.007148	77.956818	72.576714	79.488678	0.000000	0.000000	0.000000	0.000000	0.000000	0.000000	0.014592	-0.181260	0.029982	0.000000	0.000000	1.000000	143.000000	1.000000
15261.707949	-0.093637	0.559563	0.007305	77.965485	72.664192	79.586166	0.000000	0.000000	0.000000	0.000000	0.000000	0.000000	0.011133	-0.173361	0.047195	0.000000	0.000000	1.000000	143.000000	1.000000
15261.711282	-0.093637	0.559563	0.007305	77.965485	72.664192	79.586166	0.000000	0.000000	0.000000	0.000000	0.000000	0.000000	0.011133	-0.173361	0.047195	0.000000	0.000000	1.000000	143.000000	1.000000
15261.714616	-0.093637	0.559563	0.007305	77.965485	72.664192	79.586166	0.000000	0.000000	0.000000	0.000000	0.000000	0.000000	0.011133	-0.173361	0.047195	0.000000	0.000000	1.000000	143.000000	1.000000
15261.717949	-0.093637	0.559563	0.007305	77.979187	72.743431	79.670609	0.000000	0.000000	0.000000	0.000000	0.000000	0.000000	0.011133	-0.173361	0.047195	0.000000	0.000000	1.000000	143.000000	1.000000
15261.721282	-0.093613	0.558976	0.007417	77.979187	72.743431	79.670609	0.000000	0.000000	0.000000	0.000000	0.000000	0.000000	0.007022	-0.176093	0.033475	0.000000	0.000000	1.000000	143.000000	1.000000
15261.724616	-0.093613	0.558976	0.007417	77.979187	72.743431	79.670609	0.000000	0.000000	0.000000	0.000000	0.000000	0.000000	0.007022	-0.176093	0.033475	0.000000	0.000000	1.000000	143.000000	1.000000
15261.727949	-0.093590	0.558389	0.007528	77.995850	72.698441	79.636177	0.000000	0.000000	0.000000	0.000000	0.000000	0.000000	0.007069	-0.176126	0.033262	0.000000	0.000000	1.000000	143.000000	1.000000
15261.731282	-0.093590	0.558389	0.007528	77.995850	72.698441	79.636177	0.000000	0.000000	0.000000	0.000000	0.000000	0.000000	0.007069	-0.176126	0.033262	0.000000	0.000000	1.000000	143.000000	1.000000
15261.734616	-0.093590	0.558389	0.007528	77.995850	72.698441	79.636177	0.000000	0.000000	0.000000	0.000000	0.000000	0.000000	0.007069	-0.176126	0.033262	0.000000	0.000000	1.000000	143.000000	1.000000
15261.737949	-0.093590	0.558389	0.007528	78.017479	72.465775	79.421455	0.000000	0.000000	0.000000	0.000000	0.000000	0.000000	0.007069	-0.176126	0.033262	0.000000	0.000000	1.000000	143.000000	1.000000
15261.741282	-0.093590	0.557750	0.007644	78.017479	72.465775	79.421455	0.000000	0.000000	0.000000	0.000000	0.000000	0.000000	-0.000149	-0.191688	0.034947	0.000000	0.000000	1.000000	143.000000	1.000000
15261.744616	-0.093590	0.557750	0.007644	78.017479	72.465775	79.421455	0.000000	0.000000	0.000000	0.000000	0.000000	0.000000	-0.000149	-0.191688	0.034947	0.000000	0.000000	1.000000	143.000000	1.000000
15261.747949	-0.093594	0.557128	0.007777	78.040184	72.135033	79.105072	0.000000	0.000000	0.000000	0.000000	0.000000	0.000000	-0.001160	-0.186547	0.039986	0.000000	0.000000	1.000000	143.000000	1.000000
15261.751282	-0.093594	0.557128	0.007777	78.040184	72.135033	79.105072	0.000000	0.000000	0.000000	0.000000	0.000000	0.000000	-0.001160	-0.186547	0.039986	0.000000	0.000000	1.000000	143.000000	1.000000
15261.754616	-0.093594	0.557128	0.007777	78.040184	72.135033	79.105072	0.000000	0.000000	0.000000	0.000000	0.000000	0.000000	-0.001160	-0.186547	0.039986	0.000000	0.000000	1.000000	143.000000	1.000000
15261.757949	-0.093594	0.557128	0.007777	78.061676	71.768951	78.755722	0.000000	0.000000	0.000000	0.000000	0.000000	0.000000	-0.001160	-0.186547	0.039986	0.000000	0.000000	1.000000	143.000000	1.000000
15261.761282	-0.093594	0.556488	0.007892	78.061676	71.768951	78.755722	0.000000	0.000000	0.000000	0.000000	0.000000	0.000000	-0.000043	-0.191793	0.034447	0.000000	0.000000	1.000000	143.000000	1.000000
15261.764616	-0.093594	0.556488	0.007892	78.061676	71.768951	78.755722	0.000000	0.000000	0.000000	0.000000	0.000000	0.000000	-0.000043	-0.191793	0.034447	0.000000	0.000000	1.000000	143.000000	1.000000
15261.767949	-0.093607	0.555849	0.008070	78.078629	71.328873	78.338303	0.000000	0.000000	0.000000	0.000000	0.000000	0.000000	-0.003828	-0.191818	0.053283	0.000000	0.000000	1.000000	143.000000	1.000000
15261.771282	-0.093607	0.555849	0.008070	78.078629	71.328873	78.338303	0.000000	0.000000	0.000000	0.000000	0.000000	0.000000	-0.003828	-0.191818	0.053283	0.000000	0.000000	1.000000	143.000000	1.000000
15261.774616	-0.093607	0.555849	0.008070	78.078629	71.328873	78.338303	0.000000	0.000000	0.000000	0.000000	0.000000	0.000000	-0.003828	-0.191818	0.053283	0.000000	0.000000	1.000000	143.000000	1.000000
15261.777949	-0.093607	0.555849	0.008070	78.089874	70.868263	77.899841	0.000000	0.000000	0.000000	0.000000	0.000000	0.000000	-0.003828	-0.191818	0.053283	0.000000	0.000000	1.000000	143.000000	1.000000
15261.781282	-0.093655	0.555209	0.008306	78.089874	70.868263	77.899841	0.000000	0.000000	0.000000	0.000000	0.000000	0.000000	-0.014240	-0.191954	0.070784	0.000000	0.000000	1.000000	143.000000	1.000000
15261.784616	-0.093655	0.555209	0.008306	78.089874	70.868263	77.899841	0.000000	0.000000	0.000000	0.000000	0.000000	0.000000	-0.014240	-0.191954	0.070784	0.000000	0.000000	1.000000	143.000000	1.000000
15261.787949	-0.093728	0.554586	0.008554	78.084564	70.462448	77.524223	0.000000	0.000000	0.000000	0.000000	0.000000	0.000000	-0.021892	-0.186930	0.074512	0.000000	0.000000	1.000000	143.000000	1.000000
15261.791282	-0.093728	0.554586	0.008554	78.084564	70.462448	77.524223	0.000000	0.000000	0.000000	0.000000	0.000000	0.000000	-0.021892	-0.186930	0.074512	0.000000	0.000000	1.000000	143.000000	1.000000
15261.794616	-0.093728	0.554586	0.008554	78.084564	70.462448	77.524223	0.000000	0.000000	0.000000	0.000000	0.000000	0.000000	-0.021892	-0.186930	0.074512	0.000000	0.000000	1.000000	143.000000	1.000000
15261.797949	-0.093728	0.554586	0.008554	78.062653	70.140511	77.242668	0.000000	0.000000	0.000000	0.000000	0.000000	0.000000	-0.021892	-0.186930	0.074512	0.000000	0.000000	1.000000	143.000000	1.000000
15261.801282	-0.093791	0.553962	0.008870	78.062653	70.140511	77.242668	0.000000	0.000000	0.000000	0.000000	0.000000	0.000000	-0.019055	-0.187186	0.094684	0.000000	0.000000	1.000000	143.000000	1.000000
15261.804616	-0.093791	0.553962	0.008870	78.062653	70.140511	77.242668	0.000000	0.000000	0.000000	0.000000	0.000000	0.000000	-0.019055	-0.187186	0.094684	0.000000	0.000000	1.000000	143.000000	1.000000
15261.807949	-0.093840	0.553346	0.009230	78.030373	69.938805	77.076042	0.000000	0.000000	0.000000	0.000000	0.000000	0.000000	-0.014818	-0.184885	0.107977	0.000000	0.000000	1.000000	143.000000	1.000000
15261.811282	-0.093840	0.553346	0.009230	78.030373	69.938805	77.076042	0.000000	0.000000	0.000000	0.000000	0.000000	0.000000	-0.014818	-0.184885	0.107977	0.000000	0.000000	1.000000	143.000000	1.000000
15261.814616	-0.093840	0.553346	0.009230	78.030373	69.938805	77.076042	0.000000	0.000000	0.000000	0.000000	0.000000	0.000000	-0.014818	-0.184885	0.107977	0.000000	0.000000	1.000000	143.000000	1.000000
15261.817949	-0.093840	0.553346	0.009230	77.994194	69.956711	77.123734	0.000000	0.000000	0.000000	0.000000	0.000000	0.000000	-0.014818	-0.184885	0.107977	0.000000	0.000000	1.000000	143.000000	1.000000
15261.821282	-0.093893	0.552746	0.009607	77.994194	69.956711	77.123734	0.000000	0.000000	0.000000	0.000000	0.000000	0.000000	-0.015831	-0.179966	0.113068	0.000000	0.000000	1.000000	143.000000	1.000000
15261.824616	-0.093893	0.552746	0.009607	77.994194	69.956711	77.123734	0.000000	0.000000	0.000000	0.000000	0.000000	0.000000	-0.015831	-0.179966	0.113068	0.000000	0.000000	1.000000	143.000000	1.000000
15261.827949	-0.093968	0.552145	0.009978	77.956184	70.193481	77.362572	0.000000	0.000000	0.000000	0.000000	0.000000	0.000000	-0.022425	-0.180257	0.111495	0.000000	0.000000	1.000000	143.000000	1.000000
15261.831282	-0.093968	0.552145	0.009978	77.956184	70.193481	77.362572	0.000000	0.000000	0.000000	0.000000	0.000000	0.000000	-0.022425	-0.180257	0.111495	0.000000	0.000000	1.000000	143.000000	1.000000
15261.834616	-0.093968	0.552145	0.009978	77.956184	70.193481	77.362572	0.000000	0.000000	0.000000	0.000000	0.000000	0.000000	-0.022425	-0.180257	0.111495	0.000000	0.000000	1.000000	143.000000	1.000000
15261.837949	-0.093968	0.552145	0.009978	77.916420	70.464386	77.509506	0.000000	0.000000	0.000000	0.000000	0.000000	0.000000	-0.022425	-0.180257	0.111495	0.000000	0.000000	1.000000	143.000000	1.000000
15261.841282	-0.094039	0.551526	0.010331	77.916420	70.464386	77.509506	0.000000	0.000000	0.000000	0.000000	0.000000	0.000000	-0.021301	-0.185627	0.105913	0.000000	0.000000	1.000000	143.000000	1.000000
15261.844616	-0.094039	0.551526	0.010331	77.916420	70.464386	77.509506	0.000000	0.000000	0.000000	0.000000	0.000000	0.000000	-0.021301	-0.185627	0.105913	0.000000	0.000000	1.000000	143.000000	1.000000
15261.847949	-0.094150	0.550916	0.010652	77.877983	70.731171	77.366180	0.000000	0.000000	0.000000	0.000000	0.000000	0.000000	-0.033200	-0.183197	0.096127	0.000000	0.000000	1.000000	143.000000	1.000000
15261.851282	-0.094150	0.550916	0.010652	77.877983	70.731171	77.366180	0.000000	0.000000	0.000000	0.000000	0.000000	0.000000	-0.033200	-0.183197	0.096127	0.000000	0.000000	1.000000	143.000000	1.000000
15261.854616	-0.094150	0.550916	0.010652	77.877983	70.731171	77.366180	0.000000	0.000000	0.000000	0.000000	0.000000	0.000000	-0.033200	-0.183197	0.096127	0.000000	0.000000	1.000000	143.000000	1.000000
15261.857949	-0.094150	0.550916	0.010652	77.831459	70.987038	77.074417	0.000000	0.000000	0.000000	0.000000	0.000000	0.000000	-0.033200	-0.183197	0.096127	0.000000	0.000000	1.000000	143.000000	1.000000
15261.861282	-0.094260	0.550304	0.010971	77.831459	70.987038	77.074417	0.000000	0.000000	0.000000	0.000000	0.000000	0.000000	-0.033170	-0.183437	0.095882	0.000000	0.000000	1.000000	143.000000	1.000000
15261.864616	-0.094260	0.550304	0.010971	77.831459	70.987038	77.074417	0.000000	0.000000	0.000000	0.000000	0.000000	0.000000	-0.033170	-0.183437	0.095882	0.000000	0.000000	1.000000	143.000000	1.000000
15261.867949	-0.094411	0.549701	0.011258	77.761078	71.226448	77.121758	0.000000	0.000000	0.000000	0.000000	0.000000	0.000000	-0.045104	-0.180919	0.086101	0.000000	0.000000	1.000000	143.000000	1.000000
15261.871282	-0.094411	0.549701	0.011258	77.761078	71.226448	77.121758	0.000000	0.000000	0.000000	0.000000	0.000000	0.000000	-0.045104	-0.180919	0.086101	0.000000	0.000000	1.000000	143.000000	1.000000
15261.874616	-0.094411	0.549701	0.011258	77.761078	71.226448	77.121758	0.000000	0.000000	0.000000	0.000000	0.000000	0.000000	-0.045104	-0.180919	0.086101	0.000000	0.000000	1.000000	143.000000	1.000000
15261.877949	-0.094411	0.549701	0.011258	77.676224	71.430244	77.428131	0.000000	0.000000	0.000000	0.000000	0.000000	0.000000	-0.045104	-0.180919	0.086101	0.000000	0.000000	1.000000	143.000000	1.000000
15261.881282	-0.094563	0.549141	0.011557	77.676224	71.430244	77.428131	0.000000	0.000000	0.000000	0.000000	0.000000	0.000000	-0.045875	-0.168177	0.089747	0.000000	0.000000	1.000000	143.000000	1.000000
15261.884616	-0.094563	0.549141	0.011557	77.676224	71.430244	77.428131	0.000000	0.000000	0.000000	0.000000	0.000000	0.000000	-0.045875	-0.168177	0.089747	0.000000	0.000000	1.000000	143.000000	1.000000
15261.887949	-0.094720	0.548596	0.011874	77.584091	71.573853	77.688522	0.000000	0.000000	0.000000	0.000000	0.000000	0.000000	-0.046953	-0.163296	0.094903	0.000000	0.000000	1.000000	143.000000	1.000000
15261.891282	-0.094720	0.548596	0.011874	77.584091	71.573853	77.688522	0.000000	0.000000	0.000000	0.000000	0.000000	0.000000	-0.046953	-0.163296	0.094903	0.000000	0.000000	1.000000	143.000000	1.000000
15261.894616	-0.094720	0.548596	0.011874	77.584091	71.573853	77.688522	0.000000	0.000000	0.000000	0.000000	0.000000	0.000000	-0.046953	-0.163296	0.094903	0.000000	0.000000	1.000000	143.000000	1.000000
15261.897949	-0.094720	0.548596	0.011874	77.501831	71.705452	77.913353	0.000000	0.000000	0.000000	0.000000	0.000000	0.000000	-0.046953	-0.163296	0.094903	0.000000	0.000000	1.000000	143.000000	1.000000
15261.901282	-0.094860	0.548111	0.012225	77.501831	71.705452	77.913353	0.000000	0.000000	0.000000	0.000000	0.000000	0.000000	-0.042145	-0.145426	0.105338	0.000000	0.000000	1.000000	143.000000	1.000000
15261.904616	-0.094860	0.548111	0.012225	77.501831	71.705452	77.913353	0.000000	0.000000	0.000000	0.000000	0.000000	0.000000	-0.042145	-0.145426	0.105338	0.000000	0.000000	1.000000	143.000000	1.000000
15261.907949	-0.095031	0.547660	0.012607	77.445557	71.845833	78.117294	0.000000	0.000000	0.000000	0.000000	0.000000	0.000000	-0.051009	-0.135439	0.114571	0.000000	0.000000	1.000000	143.000000	1.000000
15261.911282	-0.095031	0.547660	0.012607	77.445557	71.845833	78.117294	0.000000	0.000000	0.000000	0.000000	0.000000	0.000000	-0.051009	-0.135439	0.114571	0.000000	0.000000	1.000000	143.000000	1.000000
15261.914616	-0.095031	0.547660	0.012607	77.445557	71.845833	78.117294	0.000000	0.000000	0.000000	0.000000	0.000000	0.000000	-0.051009	-0.135439	0.114571	0.000000	0.000000	1.000000	143.000000	1.000000
15261.917949	-0.095031	0.547660	0.012607	77.429199	71.977043	78.245575	0.000000	0.000000	0.000000	0.000000	0.000000	0.000000	-0.051009	-0.135439	0.114571	0.000000	0.000000	1.000000	143.000000	1.000000
15261.921282	-0.095177	0.547234	0.012988	77.429199	71.977043	78.245575	0.000000	0.000000	0.000000	0.000000	0.000000	0.000000	-0.044035	-0.127813	0.114320	0.000000	0.000000	1.000000	143.000000	1.000000
15261.924616	-0.095177	0.547234	0.012988	77.429199	71.977043	78.245575	0.000000	0.000000	0.000000	0.000000	0.000000	0.000000	-0.044035	-0.127813	0.114320	0.000000	0.000000	1.000000	143.000000	1.000000
15261.927949	-0.095345	0.546833	0.013359	77.432732	72.105644	78.268822	0.000000	0.000000	0.000000	0.000000	0.000000	0.000000	-0.050450	-0.120169	0.111379	0.000000	0.000000	1.000000	143.000000	1.000000
15261.931282	-0.095345	0.546833	0.013359	77.432732	72.105644	78.268822	0.000000	0.000000	0.000000	0.000000	0.000000	0.000000	-0.050450	-0.120169	0.111379	0.000000	0.000000	1.000000	143.000000	1.000000
15261.934616	-0.095345	0.546833	0.013359	77.432732	72.105644	78.268822	0.000000	0.000000	0.000000	0.000000	0.000000	0.000000	-0.050450	-0.120169	0.111379	0.000000	0.000000	1.000000	143.000000	1.000000
15261.937949	-0.095345	0.546833	0.013359	77.433067	72.229767	78.142151	0.000000	0.000000	0.000000	0.000000	0.000000	0.000000	-0.050450	-0.120169	0.111379	0.000000	0.000000	1.000000	143.000000	1.000000
15261.941282	-0.095549	0.546451	0.013675	77.433067	72.229767	78.142151	0.000000	0.000000	0.000000	0.000000	0.000000	0.000000	-0.061113	-0.114813	0.094887	0.000000	0.000000	1.000000	143.000000	1.000000
15261.944616	-0.095549	0.546451	0.013675	77.433067	72.229767	78.142151	0.000000	0.000000	0.000000	0.000000	0.000000	0.000000	-0.061113	-0.114813	0.094887	0.000000	0.000000	1.000000	143.000000	1.000000
15261.947949	-0.095748	0.546077	0.013969	77.422699	72.358521	77.923515	0.000000	0.000000	0.000000	0.000000	0.000000	0.000000	-0.059765	-0.112186	0.087942	0.000000	0.000000	1.000000	143.000000	1.000000
15261.951282	-0.095748	0.546077	0.013969	77.422699	72.358521	77.923515	0.000000	0.000000	0.000000	0.000000	0.000000	0.000000	-0.059765	-0.112186	0.087942	0.000000	0.000000	1.000000	143.000000	1.000000
15261.954616	-0.095748	0.546077	0.013969	77.422699	72.358521	77.923515	0.000000	0.000000	0.000000	0.000000	0.000000	0.000000	-0.059765	-0.112186	0.087942	0.000000	0.000000	1.000000	143.000000	1.000000
15261.957949	-0.095748	0.546077	0.013969	77.390060	72.454185	77.756805	0.000000	0.000000	0.000000	0.000000	0.000000	0.000000	-0.059765	-0.112186	0.087942	0.000000	0.000000	1.000000	143.000000	1.000000
15261.961282	-0.095980	0.545704	0.014189	77.390060	72.454185	77.756805	0.000000	0.000000	0.000000	0.000000	0.000000	0.000000	-0.069352	-0.111839	0.066072	0.000000	0.000000	1.000000	143.000000	1.000000
15261.964616	-0.095980	0.545704	0.014189	77.390060	72.454185	77.756805	0.000000	0.000000	0.000000	0.000000	0.000000	0.000000	-0.069352	-0.111839	0.066072	0.000000	0.000000	1.000000	143.000000	1.000000
15261.967949	-0.095980	0.545704	0.014189	77.322052	72.551575	77.890091	0.000000	0.000000	0.000000	0.000000	0.000000	0.000000	-0.069352	-0.111839	0.066072	0.000000	0.000000	1.000000	143.000000	1.000000
15261.971282	-0.095980	0.545704	0.014189	77.322052	72.551575	77.890091	0.000000	0.000000	0.000000	0.000000	0.000000	0.000000	-0.069352	-0.111839	0.066072	0.000000	0.000000	1.000000	143.000000	1.000000
15261.974616	-0.096220	0.545333	0.014341	77.322052	72.551575	77.890091	0.000000	0.000000	0.000000	0.000000	0.000000	0.000000	-0.072225	-0.111428	0.045565	0.000000	0.000000	1.000000	143.000000	1.000000
15261.977949	-0.096492	0.544989	0.014415	77.238358	72.631699	78.060722	0.000000	0.000000	0.000000	0.000000	0.000000	0.000000	-0.081507	-0.103080	0.022277	0.000000	0.000000	1.000000	143.000000	1.000000
15261.981282	-0.096492	0.544989	0.014415	77.238358	72.631699	78.060722	0.000000	0.000000	0.000000	0.000000	0.000000	0.000000	-0.081507	-0.103080	0.022277	0.000000	0.000000	1.000000	143.000000	1.000000
15261.984616	-0.096492	0.544989	0.014415	77.238358	72.631699	78.060722	0.000000	0.000000	0.000000	0.000000	0.000000	0.000000	-0.081507	-0.103080	0.022277	0.000000	0.000000	1.000000	143.000000	1.000000
15261.987949	-0.096492	0.544989	0.014415	77.134361	72.696404	78.070847	0.000000	0.000000	0.000000	0.000000	0.000000	0.000000	-0.081507	-0.103080	0.022277	0.000000	0.000000	1.000000	143.000000	1.000000
15261.991282	-0.096754	0.544664	0.014443	77.134361	72.696404	78.070847	0.000000	0.000000	0.000000	0.000000	0.000000	0.000000	-0.078732	-0.097497	0.008552	0.000000	0.000000	1.000000	143.000000	1.000000
15261.994616	-0.096754	0.544664	0.014443	77.134361	72.696404	78.070847	0.000000	0.000000	0.000000	0.000000	0.000000	0.000000	-0.078732	-0.097497	0.008552	0.000000	0.000000	1.000000	143.000000	1.000000
15261.997949	-0.096754	0.544664	0.014443	77.000076	72.714493	77.800476	0.000000	0.000000	0.000000	0.000000	0.000000	0.000000	-0.078732	-0.097497	0.008552	0.000000	0.000000	1.000000	143.000000	1.000000
15262.001282	-0.096754	0.544664	0.014443	77.000076	72.714493	77.800476	0.000000	0.000000	0.000000	0.000000	0.000000	0.000000	-0.078732	-0.097497	0.008552	0.000000	0.000000	1.000000	143.000000	1.000000
15262.004616	-0.096989	0.544375	0.014449	77.000076	72.714493	77.800476	0.000000	0.000000	0.000000	0.000000	0.000000	0.000000	-0.070333	-0.086800	0.001625	0.000000	0.000000	1.000000	143.000000	1.000000
15262.007949	-0.097218	0.544121	0.014427	76.838066	72.724472	77.489655	0.000000	0.000000	0.000000	0.000000	0.000000	0.000000	-0.068643	-0.076120	-0.006655	0.000000	0.000000	1.000000	143.000000	1.000000
15262.011282	-0.097218	0.544121	0.014427	76.838066	72.724472	77.489655	0.000000	0.000000	0.000000	0.000000	0.000000	0.000000	-0.068643	-0.076120	-0.006655	0.000000	0.000000	1.000000	143.000000	1.000000
15262.014616	-0.097218	0.544121	0.014427	76.838066	72.724472	77.489655	0.000000	0.000000	0.000000	0.000000	0.000000	0.000000	-0.068643	-0.076120	-0.006655	0.000000	0.000000	1.000000	143.000000	1.000000
15262.017949	-0.097218	0.544121	0.014427	76.655571	72.704185	77.362251	0.000000	0.000000	0.000000	0.000000	0.000000	0.000000	-0.068643	-0.076120	-0.006655	0.000000	0.000000	1.000000	143.000000	1.000000
15262.021282	-0.097442	0.543877	0.014382	76.655571	72.704185	77.362251	0.000000	0.000000	0.000000	0.000000	0.000000	0.000000	-0.067230	-0.073260	-0.013524	0.000000	0.000000	1.000000	143.000000	1.000000
15262.024616	-0.097442	0.543877	0.014382	76.655571	72.704185	77.362251	0.000000	0.000000	0.000000	0.000000	0.000000	0.000000	-0.067230	-0.073260	-0.013524	0.000000	0.000000	1.000000	143.000000	1.000000
15262.027949	-0.097442	0.543877	0.014382	76.475945	72.667183	77.448563	0.000000	0.000000	0.000000	0.000000	0.000000	0.000000	-0.067230	-0.073260	-0.013524	0.000000	0.000000	1.000000	143.000000	1.000000
15262.031282	-0.097442	0.543877	0.014382	76.475945	72.667183	77.448563	0.000000	0.000000	0.000000	0.000000	0.000000	0.000000	-0.067230	-0.073260	-0.013524	0.000000	0.000000	1.000000	143.000000	1.000000
15262.034616	-0.097687	0.543659	0.014327	76.475945	72.667183	77.448563	0.000000	0.000000	0.000000	0.000000	0.000000	0.000000	-0.073644	-0.065387	-0.016371	0.000000	0.000000	1.000000	143.000000	1.000000
15262.037949	-0.097687	0.543659	0.014327	76.322952	72.648590	77.593193	0.000000	0.000000	0.000000	0.000000	0.000000	0.000000	-0.073644	-0.065387	-0.016371	0.000000	0.000000	1.000000	143.000000	1.000000
15262.041282	-0.097687	0.543659	0.014327	76.322952	72.648590	77.593193	0.000000	0.000000	0.000000	0.000000	0.000000	0.000000	-0.073644	-0.065387	-0.016371	0.000000	0.000000	1.000000	143.000000	1.000000
15262.044616	-0.097687	0.543659	0.014327	76.322952	72.648590	77.593193	0.000000	0.000000	0.000000	0.000000	0.000000	0.000000	-0.073644	-0.065387	-0.016371	0.000000	0.000000	1.000000	143.000000	1.000000
15262.047949	-0.098003	0.543261	0.014159	76.230728	72.680977	77.726646	0.000000	0.000000	0.000000	0.000000	0.000000	0.000000	-0.094596	-0.119397	-0.050335	0.000000	0.000000	1.000000	143.000000	1.000000
15262.051282	-0.098003	0.543261	0.014159	76.230728	72.680977	77.726646	0.000000	0.000000	0.000000	0.000000	0.000000	0.000000	-0.094596	-0.119397	-0.050335	0.000000	0.000000	1.000000	143.000000	1.000000
15262.054616	-0.098003	0.543261	0.014159	76.230728	72.680977	77.726646	0.000000	0.000000	0.000000	0.000000	0.000000	0.000000	-0.094596	-0.119397	-0.050335	0.000000	0.000000	1.000000	143.000000	1.000000
15262.057949	-0.098003	0.543261	0.014159	76.205116	72.757462	77.826714	0.000000	0.000000	0.000000	0.000000	0.000000	0.000000	-0.094596	-0.119397	-0.050335	0.000000	0.000000	1.000000	143.000000	1.000000
15262.061282	-0.098041	0.543079	0.014119	76.205116	72.757462	77.826714	0.000000	0.000000	0.000000	0.000000	0.000000	0.000000	-0.011482	-0.054642	-0.012132	0.000000	0.000000	1.000000	143.000000	1.000000
15262.064616	-0.098041	0.543079	0.014119	76.205116	72.757462	77.826714	0.000000	0.000000	0.000000	0.000000	0.000000	0.000000	-0.011482	-0.054642	-0.012132	0.000000	0.000000	1.000000	143.000000	1.000000
15262.067949	-0.098041	0.543079	0.014119	76.209343	72.875542	77.935768	0.000000	0.000000	0.000000	0.000000	0.000000	0.000000	-0.011482	-0.054642	-0.012132	0.000000	0.000000	1.000000	143.000000	1.000000
15262.071282	-0.098041	0.543079	0.014119	76.209343	72.875542	77.935768	0.000000	0.000000	0.000000	0.000000	0.000000	0.000000	-0.011482	-0.054642	-0.012132	0.000000	0.000000	1.000000	143.000000	1.000000
15262.074616	-0.097999	0.542899	0.014029	76.209343	72.875542	77.935768	0.000000	0.000000	0.000000	0.000000	0.000000	0.000000	0.012609	-0.053994	-0.026964	0.000000	0.000000	1.000000	143.000000	1.000000
15262.077949	-0.097999	0.542899	0.014029	76.211952	73.000694	78.045441	0.000000	0.000000	0.000000	0.000000	0.000000	0.000000	0.012609	-0.053994	-0.026964	0.000000	0.000000	1.000000	143.000000	1.000000
15262.081282	-0.097999	0.542899	0.014029	76.211952	73.000694	78.045441	0.000000	0.000000	0.000000	0.000000	0.000000	0.000000	0.012609	-0.053994	-0.026964	0.000000	0.000000	1.000000	143.000000	1.000000
15262.084616	-0.097999	0.542899	0.014029	76.211952	73.000694	78.045441	0.000000	0.000000	0.000000	0.000000	0.000000	0.000000	0.012609	-0.053994	-0.026964	0.000000	0.000000	1.000000	143.000000	1.000000
15262.087949	-0.097744	0.542567	0.013814	76.217598	73.128189	78.162003	0.000000	0.000000	0.000000	0.000000	0.000000	0.000000	0.076415	-0.099419	-0.064621	0.000000	0.000000	1.000000	143.000000	1.000000
15262.091282	-0.097744	0.542567	0.013814	76.217598	73.128189	78.162003	0.000000	0.000000	0.000000	0.000000	0.000000	0.000000	0.076415	-0.099419	-0.064621	0.000000	0.000000	1.000000	143.000000	1.000000
15262.094616	-0.097744	0.542567	0.013814	76.217598	73.128189	78.162003	0.000000	0.000000	0.000000	0.000000	0.000000	0.000000	0.076415	-0.099419	-0.064621	0.000000	0.000000	1.000000	143.000000	1.000000
15262.097949	-0.097603	0.542406	0.013697	76.227898	73.261986	78.276947	0.000000	0.000000	0.000000	0.000000	0.000000	0.000000	0.042246	-0.048265	-0.035060	0.000000	0.000000	1.000000	143.000000	1.000000
15262.101282	-0.097603	0.542406	0.013697	76.227898	73.261986	78.276947	0.000000	0.000000	0.000000	0.000000	0.000000	0.000000	0.042246	-0.048265	-0.035060	0.000000	0.000000	1.000000	143.000000	1.000000
15262.104616	-0.097603	0.542406	0.013697	76.227898	73.261986	78.276947	0.000000	0.000000	0.000000	0.000000	0.000000	0.000000	0.042246	-0.048265	-0.035060	0.000000	0.000000	1.000000	143.000000	1.000000
15262.107949	-0.097603	0.542406	0.013697	76.238358	73.411385	78.405144	0.000000	0.000000	0.000000	0.000000	0.000000	0.000000	0.042246	-0.048265	-0.035060	0.000000	0.000000	1.000000	143.000000	1.000000
15262.111282	-0.097432	0.542238	0.013544	76.238358	73.411385	78.405144	0.000000	0.000000	0.000000	0.000000	0.000000	0.000000	0.051465	-0.050448	-0.045925	0.000000	0.000000	1.000000	143.000000	1.000000
15262.114616	-0.097432	0.542238	0.013544	76.238358	73.411385	78.405144	0.000000	0.000000	0.000000	0.000000	0.000000	0.000000	0.051465	-0.050448	-0.045925	0.000000	0.000000	1.000000	143.000000	1.000000
15262.117949	-0.097432	0.542238	0.013544	76.250320	73.564919	78.533028	0.000000	0.000000	0.000000	0.000000	0.000000	0.000000	0.051465	-0.050448	-0.045925	0.000000	0.000000	1.000000	143.000000	1.000000
15262.121282	-0.097432	0.542238	0.013544	76.250320	73.564919	78.533028	0.000000	0.000000	0.000000	0.000000	0.000000	0.000000	0.051465	-0.050448	-0.045925	0.000000	0.000000	1.000000	143.000000	1.000000
15262.124616	-0.097233	0.542080	0.013372	76.250320	73.564919	78.533028	0.000000	0.000000	0.000000	0.000000	0.000000	0.000000	0.059551	-0.047576	-0.051377	0.000000	0.000000	1.000000	143.000000	1.000000
15262.127949	-0.097233	0.542080	0.013372	76.266068	73.762093	78.699486	0.000000	0.000000	0.000000	0.000000	0.000000	0.000000	0.059551	-0.047576	-0.051377	0.000000	0.000000	1.000000	143.000000	1.000000
15262.131282	-0.097233	0.542080	0.013372	76.266068	73.762093	78.699486	0.000000	0.000000	0.000000	0.000000	0.000000	0.000000	0.059551	-0.047576	-0.051377	0.000000	0.000000	1.000000	143.000000	1.000000
15262.134616	-0.097233	0.542080	0.013372	76.266068	73.762093	78.699486	0.000000	0.000000	0.000000	0.000000	0.000000	0.000000	0.059551	-0.047576	-0.051377	0.000000	0.000000	1.000000	143.000000	1.000000
15262.137949	-0.096834	0.541619	0.012902	76.281868	73.964241	78.879448	0.000000	0.000000	0.000000	0.000000	0.000000	0.000000	0.119867	-0.138165	-0.140993	0.000000	0.000000	1.000000	143.000000	1.000000
15262.141282	-0.096834	0.541619	0.012902	76.281868	73.964241	78.879448	0.000000	0.000000	0.000000	0.000000	0.000000	0.000000	0.119867	-0.138165	-0.140993	0.000000	0.000000	1.000000	143.000000	1.000000
15262.144616	-0.096834	0.541619	0.012902	76.281868	73.964241	78.879448	0.000000	0.000000	0.000000	0.000000	0.000000	0.000000	0.119867	-0.138165	-0.140993	0.000000	0.000000	1.000000	143.000000	1.000000
15262.147949	-0.096834	0.541619	0.012902	76.298264	74.202606	79.099472	0.000000	0.000000	0.000000	0.000000	0.000000	0.000000	0.119867	-0.138165	-0.140993	0.000000	0.000000	1.000000	143.000000	1.000000
15262.151282	-0.096672	0.541353	0.012567	76.298264	74.202606	79.099472	0.000000	0.000000	0.000000	0.000000	0.000000	0.000000	0.048609	-0.079829	-0.100573	0.000000	0.000000	1.000000	143.000000	1.000000
15262.154616	-0.096672	0.541353	0.012567	76.298264	74.202606	79.099472	0.000000	0.000000	0.000000	0.000000	0.000000	0.000000	0.048609	-0.079829	-0.100573	0.000000	0.000000	1.000000	143.000000	1.000000
15262.157949	-0.096672	0.541353	0.012567	76.302658	74.464218	79.363144	0.000000	0.000000	0.000000	0.000000	0.000000	0.000000	0.048609	-0.079829	-0.100573	0.000000	0.000000	1.000000	143.000000	1.000000
15262.161282	-0.096672	0.541353	0.012567	76.302658	74.464218	79.363144	0.000000	0.000000	0.000000	0.000000	0.000000	0.000000	0.048609	-0.079829	-0.100573	0.000000	0.000000	1.000000	143.000000	1.000000
15262.164616	-0.096561	0.541046	0.012141	76.302658	74.464218	79.363144	0.000000	0.000000	0.000000	0.000000	0.000000	0.000000	0.033294	-0.091962	-0.127928	0.000000	0.000000	1.000000	143.000000	1.000000
15262.167949	-0.096467	0.540750	0.011687	76.306816	74.720581	79.627014	0.000000	0.000000	0.000000	0.000000	0.000000	0.000000	0.028023	-0.089024	-0.136209	0.000000	0.000000	1.000000	143.000000	1.000000
15262.171282	-0.096467	0.540750	0.011687	76.306816	74.720581	79.627014	0.000000	0.000000	0.000000	0.000000	0.000000	0.000000	0.028023	-0.089024	-0.136209	0.000000	0.000000	1.000000	143.000000	1.000000
15262.174616	-0.096467	0.540750	0.011687	76.306816	74.720581	79.627014	0.000000	0.000000	0.000000	0.000000	0.000000	0.000000	0.028023	-0.089024	-0.136209	0.000000	0.000000	1.000000	143.000000	1.000000
15262.177949	-0.096467	0.540750	0.011687	76.304840	74.997314	79.918930	0.000000	0.000000	0.000000	0.000000	0.000000	0.000000	0.028023	-0.089024	-0.136209	0.000000	0.000000	1.000000	143.000000	1.000000
15262.181282	-0.096362	0.540429	0.011173	76.304840	74.997314	79.918930	0.000000	0.000000	0.000000	0.000000	0.000000	0.000000	0.031691	-0.096068	-0.154034	0.000000	0.000000	1.000000	143.000000	1.000000
15262.184616	-0.096362	0.540429	0.011173	76.304840	74.997314	79.918930	0.000000	0.000000	0.000000	0.000000	0.000000	0.000000	0.031691	-0.096068	-0.154034	0.000000	0.000000	1.000000	143.000000	1.000000
15262.187949	-0.096220	0.540117	0.010709	76.300827	75.265205	80.197937	0.000000	0.000000	0.000000	0.000000	0.000000	0.000000	0.042523	-0.093778	-0.139164	0.000000	0.000000	1.000000	143.000000	1.000000
15262.191282	-0.096220	0.540117	0.010709	76.300827	75.265205	80.197937	0.000000	0.000000	0.000000	0.000000	0.000000	0.000000	0.042523	-0.093778	-0.139164	0.000000	0.000000	1.000000	143.000000	1.000000
15262.194616	-0.096220	0.540117	0.010709	76.300827	75.265205	80.197937	0.000000	0.000000	0.000000	0.000000	0.000000	0.000000	0.042523	-0.093778	-0.139164	0.000000	0.000000	1.000000	143.000000	1.000000
15262.197949	-0.096220	0.540117	0.010709	76.296692	75.548447	80.489952	0.000000	0.000000	0.000000	0.000000	0.000000	0.000000	0.042523	-0.093778	-0.139164	0.000000	0.000000	1.000000	143.000000	1.000000
15262.201282	-0.096048	0.539797	0.010209	76.296692	75.548447	80.489952	0.000000	0.000000	0.000000	0.000000	0.000000	0.000000	0.051698	-0.095827	-0.150193	0.000000	0.000000	1.000000	143.000000	1.000000
15262.204616	-0.096048	0.539797	0.010209	76.296692	75.548447	80.489952	0.000000	0.000000	0.000000	0.000000	0.000000	0.000000	0.051698	-0.095827	-0.150193	0.000000	0.000000	1.000000	143.000000	1.000000
15262.207949	-0.095878	0.539521	0.009721	76.296577	75.810226	80.754555	0.000000	0.000000	0.000000	0.000000	0.000000	0.000000	0.050831	-0.082874	-0.146182	0.000000	0.000000	1.000000	143.000000	1.000000
15262.211282	-0.095878	0.539521	0.009721	76.296577	75.810226	80.754555	0.000000	0.000000	0.000000	0.000000	0.000000	0.000000	0.050831	-0.082874	-0.146182	0.000000	0.000000	1.000000	143.000000	1.000000
15262.214616	-0.095878	0.539521	0.009721	76.296577	75.810226	80.754555	0.000000	0.000000	0.000000	0.000000	0.000000	0.000000	0.050831	-0.082874	-0.146182	0.000000	0.000000	1.000000	143.000000	1.000000
15262.217949	-0.095878	0.539521	0.009721	76.297714	76.076157	81.018867	0.000000	0.000000	0.000000	0.000000	0.000000	0.000000	0.050831	-0.082874	-0.146182	0.000000	0.000000	1.000000	143.000000	1.000000
15262.221282	-0.095690	0.539262	0.009257	76.297714	76.076157	81.018867	0.000000	0.000000	0.000000	0.000000	0.000000	0.000000	0.056327	-0.077777	-0.139460	0.000000	0.000000	1.000000	143.000000	1.000000
15262.224616	-0.095690	0.539262	0.009257	76.297714	76.076157	81.018867	0.000000	0.000000	0.000000	0.000000	0.000000	0.000000	0.056327	-0.077777	-0.139460	0.000000	0.000000	1.000000	143.000000	1.000000
15262.227949	-0.095502	0.539029	0.008787	76.295296	76.313469	81.257278	0.000000	0.000000	0.000000	0.000000	0.000000	0.000000	0.056564	-0.069884	-0.140892	0.000000	0.000000	1.000000	143.000000	1.000000
15262.231282	-0.095502	0.539029	0.008787	76.295296	76.313469	81.257278	0.000000	0.000000	0.000000	0.000000	0.000000	0.000000	0.056564	-0.069884	-0.140892	0.000000	0.000000	1.000000	143.000000	1.000000
15262.234616	-0.095502	0.539029	0.008787	76.295296	76.313469	81.257278	0.000000	0.000000	0.000000	0.000000	0.000000	0.000000	0.056564	-0.069884	-0.140892	0.000000	0.000000	1.000000	143.000000	1.000000
15262.237949	-0.095502	0.539029	0.008787	76.295601	76.540924	81.481979	0.000000	0.000000	0.000000	0.000000	0.000000	0.000000	0.056564	-0.069884	-0.140892	0.000000	0.000000	1.000000	143.000000	1.000000
15262.241282	-0.095317	0.538813	0.008335	76.295601	76.540924	81.481979	0.000000	0.000000	0.000000	0.000000	0.000000	0.000000	0.055404	-0.064842	-0.135509	0.000000	0.000000	1.000000	143.000000	1.000000
15262.244616	-0.095317	0.538813	0.008335	76.295601	76.540924	81.481979	0.000000	0.000000	0.000000	0.000000	0.000000	0.000000	0.055404	-0.064842	-0.135509	0.000000	0.000000	1.000000	143.000000	1.000000
15262.247949	-0.095127	0.538632	0.007856	76.295624	76.755539	81.693474	0.000000	0.000000	0.000000	0.000000	0.000000	0.000000	0.057028	-0.054185	-0.143721	0.000000	0.000000	1.000000	143.000000	1.000000
15262.251282	-0.095127	0.538632	0.007856	76.295624	76.755539	81.693474	0.000000	0.000000	0.000000	0.000000	0.000000	0.000000	0.057028	-0.054185	-0.143721	0.000000	0.000000	1.000000	143.000000	1.000000
15262.254616	-0.095127	0.538632	0.007856	76.295624	76.755539	81.693474	0.000000	0.000000	0.000000	0.000000	0.000000	0.000000	0.057028	-0.054185	-0.143721	0.000000	0.000000	1.000000	143.000000	1.000000
15262.257949	-0.094973	0.538445	0.007327	76.297028	76.966293	81.904808	0.000000	0.000000	0.000000	0.000000	0.000000	0.000000	0.046271	-0.056291	-0.158829	0.000000	0.000000	1.000000	143.000000	1.000000
15262.261282	-0.094973	0.538445	0.007327	76.297028	76.966293	81.904808	0.000000	0.000000	0.000000	0.000000	0.000000	0.000000	0.046271	-0.056291	-0.158829	0.000000	0.000000	1.000000	143.000000	1.000000
15262.264616	-0.094973	0.538445	0.007327	76.297028	76.966293	81.904808	0.000000	0.000000	0.000000	0.000000	0.000000	0.000000	0.046271	-0.056291	-0.158829	0.000000	0.000000	1.000000	143.000000	1.000000
15262.267949	-0.094857	0.538292	0.006761	76.296692	77.170052	82.116318	0.000000	0.000000	0.000000	0.000000	0.000000	0.000000	0.034704	-0.045667	-0.169740	0.000000	0.000000	1.000000	143.000000	1.000000
15262.271282	-0.094857	0.538292	0.006761	76.296692	77.170052	82.116318	0.000000	0.000000	0.000000	0.000000	0.000000	0.000000	0.034704	-0.045667	-0.169740	0.000000	0.000000	1.000000	143.000000	1.000000
15262.274616	-0.094857	0.538292	0.006761	76.296692	77.170052	82.116318	0.000000	0.000000	0.000000	0.000000	0.000000	0.000000	0.034704	-0.045667	-0.169740	0.000000	0.000000	1.000000	143.000000	1.000000
15262.277949	-0.094857	0.538292	0.006761	76.287003	77.361359	82.328552	0.000000	0.000000	0.000000	0.000000	0.000000	0.000000	0.034704	-0.045667	-0.169740	0.000000	0.000000	1.000000	143.000000	1.000000
15262.281282	-0.094758	0.538175	0.006163	76.287003	77.361359	82.328552	0.000000	0.000000	0.000000	0.000000	0.000000	0.000000	0.029782	-0.035080	-0.179288	0.000000	0.000000	1.000000	143.000000	1.000000
15262.284616	-0.094758	0.538175	0.006163	76.287003	77.361359	82.328552	0.000000	0.000000	0.000000	0.000000	0.000000	0.000000	0.029782	-0.035080	-0.179288	0.000000	0.000000	1.000000	143.000000	1.000000
15262.287949	-0.094658	0.538084	0.005561	76.255630	77.503761	82.515533	0.000000	0.000000	0.000000	0.000000	0.000000	0.000000	0.030083	-0.027353	-0.180673	0.000000	0.000000	1.000000	143.000000	1.000000
15262.291282	-0.094658	0.538084	0.005561	76.255630	77.503761	82.515533	0.000000	0.000000	0.000000	0.000000	0.000000	0.000000	0.030083	-0.027353	-0.180673	0.000000	0.000000	1.000000	143.000000	1.000000
15262.294616	-0.094658	0.538084	0.005561	76.255630	77.503761	82.515533	0.000000	0.000000	0.000000	0.000000	0.000000	0.000000	0.030083	-0.027353	-0.180673	0.000000	0.000000	1.000000	143.000000	1.000000
15262.297949	-0.094658	0.538084	0.005561	76.201164	77.592400	82.676888	0.000000	0.000000	0.000000	0.000000	0.000000	0.000000	0.030083	-0.027353	-0.180673	0.000000	0.000000	1.000000	143.000000	1.000000
15262.301282	-0.094582	0.538035	0.004968	76.201164	77.592400	82.676888	0.000000	0.000000	0.000000	0.000000	0.000000	0.000000	0.022670	-0.014698	-0.177883	0.000000	0.000000	1.000000	143.000000	1.000000
15262.304616	-0.094582	0.538035	0.004968	76.201164	77.592400	82.676888	0.000000	0.000000	0.000000	0.000000	0.000000	0.000000	0.022670	-0.014698	-0.177883	0.000000	0.000000	1.000000	143.000000	1.000000
15262.307949	-0.094487	0.538028	0.004393	76.132874	77.642448	82.811913	0.000000	0.000000	0.000000	0.000000	0.000000	0.000000	0.028429	-0.002087	-0.172386	0.000000	0.000000	1.000000	143.000000	1.000000
15262.311282	-0.094487	0.538028	0.004393	76.132874	77.642448	82.811913	0.000000	0.000000	0.000000	0.000000	0.000000	0.000000	0.028429	-0.002087	-0.172386	0.000000	0.000000	1.000000	143.000000	1.000000
15262.314616	-0.094487	0.538028	0.004393	76.132874	77.642448	82.811913	0.000000	0.000000	0.000000	0.000000	0.000000	0.000000	0.028429	-0.002087	-0.172386	0.000000	0.000000	1.000000	143.000000	1.000000
15262.317949	-0.094487	0.538028	0.004393	76.079758	77.682892	82.919167	0.000000	0.000000	0.000000	0.000000	0.000000	0.000000	0.028429	-0.002087	-0.172386	0.000000	0.000000	1.000000	143.000000	1.000000
15262.321282	-0.094395	0.538063	0.003833	76.079758	77.682892	82.919167	0.000000	0.000000	0.000000	0.000000	0.000000	0.000000	0.027596	0.010479	-0.168229	0.000000	0.000000	1.000000	143.000000	1.000000
15262.324616	-0.094395	0.538063	0.003833	76.079758	77.682892	82.919167	0.000000	0.000000	0.000000	0.000000	0.000000	0.000000	0.027596	0.010479	-0.168229	0.000000	0.000000	1.000000	143.000000	1.000000
15262.327949	-0.094293	0.538147	0.003331	76.060181	77.736969	82.998215	0.000000	0.000000	0.000000	0.000000	0.000000	0.000000	0.030789	0.025177	-0.150381	0.000000	0.000000	1.000000	143.000000	1.000000
15262.331282	-0.094293	0.538147	0.003331	76.060181	77.736969	82.998215	0.000000	0.000000	0.000000	0.000000	0.000000	0.000000	0.030789	0.025177	-0.150381	0.000000	0.000000	1.000000	143.000000	1.000000
15262.334616	-0.094293	0.538147	0.003331	76.060181	77.736969	82.998215	0.000000	0.000000	0.000000	0.000000	0.000000	0.000000	0.030789	0.025177	-0.150381	0.000000	0.000000	1.000000	143.000000	1.000000
15262.337949	-0.094293	0.538147	0.003331	76.060249	77.774757	83.037155	0.000000	0.000000	0.000000	0.000000	0.000000	0.000000	0.030789	0.025177	-0.150381	0.000000	0.000000	1.000000	143.000000	1.000000
15262.341282	-0.094198	0.538264	0.002867	76.060249	77.774757	83.037155	0.000000	0.000000	0.000000	0.000000	0.000000	0.000000	0.028541	0.034955	-0.139388	0.000000	0.000000	1.000000	143.000000	1.000000
15262.344616	-0.094198	0.538264	0.002867	76.060249	77.774757	83.037155	0.000000	0.000000	0.000000	0.000000	0.000000	0.000000	0.028541	0.034955	-0.139388	0.000000	0.000000	1.000000	143.000000	1.000000
15262.347949	-0.094198	0.538264	0.002867	76.060303	77.790123	83.050186	0.000000	0.000000	0.000000	0.000000	0.000000	0.000000	0.028541	0.034955	-0.139388	0.000000	0.000000	1.000000	143.000000	1.000000
15262.351282	-0.094198	0.538264	0.002867	76.060303	77.790123	83.050186	0.000000	0.000000	0.000000	0.000000	0.000000	0.000000	0.028541	0.034955	-0.139388	0.000000	0.000000	1.000000	143.000000	1.000000
15262.354616	-0.094088	0.538412	0.002443	76.060303	77.790123	83.050186	0.000000	0.000000	0.000000	0.000000	0.000000	0.000000	0.032834	0.044675	-0.127051	0.000000	0.000000	1.000000	143.000000	1.000000
15262.357949	-0.094004	0.538577	0.002034	76.060303	77.790123	83.050186	0.000000	0.000000	0.000000	0.000000	0.000000	0.000000	0.025162	0.049519	-0.122917	0.000000	0.000000	1.000000	143.000000	1.000000
15262.361282	-0.094004	0.538577	0.002034	76.060303	77.790123	83.050186	0.000000	0.000000	0.000000	0.000000	0.000000	0.000000	0.025162	0.049519	-0.122917	0.000000	0.000000	1.000000	143.000000	1.000000
15262.364616	-0.094004	0.538577	0.002034	76.060303	77.790123	83.050186	0.000000	0.000000	0.000000	0.000000	0.000000	0.000000	0.025162	0.049519	-0.122917	0.000000	0.000000	1.000000	143.000000	1.000000
15262.367949	-0.094004	0.538577	0.002034	76.060249	77.772049	83.037163	0.000000	0.000000	0.000000	0.000000	0.000000	0.000000	0.025162	0.049519	-0.122917	0.000000	0.000000	1.000000	143.000000	1.000000
15262.371282	-0.093972	0.538749	0.001656	76.060249	77.772049	83.037163	0.000000	0.000000	0.000000	0.000000	0.000000	0.000000	0.009573	0.051586	-0.113285	0.000000	0.000000	1.000000	143.000000	1.000000
15262.374616	-0.093972	0.538749	0.001656	76.060249	77.772049	83.037163	0.000000	0.000000	0.000000	0.000000	0.000000	0.000000	0.009573	0.051586	-0.113285	0.000000	0.000000	1.000000	143.000000	1.000000
15262.377949	-0.093972	0.538749	0.001656	76.060265	77.763885	83.037155	0.000000	0.000000	0.000000	0.000000	0.000000	0.000000	0.009573	0.051586	-0.113285	0.000000	0.000000	1.000000	143.000000	1.000000
15262.381282	-0.093972	0.538749	0.001656	76.060265	77.763885	83.037155	0.000000	0.000000	0.000000	0.000000	0.000000	0.000000	0.009573	0.051586	-0.113285	0.000000	0.000000	1.000000	143.000000	1.000000
15262.384616	-0.093985	0.538895	0.001274	76.060265	77.763885	83.037155	0.000000	0.000000	0.000000	0.000000	0.000000	0.000000	-0.003727	0.043797	-0.114689	0.000000	0.000000	1.000000	143.000000	1.000000
15262.387949	-0.094019	0.539041	0.000887	76.060249	77.750275	83.037155	0.000000	0.000000	0.000000	0.000000	0.000000	0.000000	-0.010198	0.043695	-0.116061	0.000000	0.000000	1.000000	143.000000	1.000000
15262.391282	-0.094019	0.539041	0.000887	76.060249	77.750275	83.037155	0.000000	0.000000	0.000000	0.000000	0.000000	0.000000	-0.010198	0.043695	-0.116061	0.000000	0.000000	1.000000	143.000000	1.000000
15262.394616	-0.094019	0.539041	0.000887	76.060249	77.750275	83.037155	0.000000	0.000000	0.000000	0.000000	0.000000	0.000000	-0.010198	0.043695	-0.116061	0.000000	0.000000	1.000000	143.000000	1.000000
15262.397949	-0.094019	0.539041	0.000887	76.060280	77.736710	83.037178	0.000000	0.000000	0.000000	0.000000	0.000000	0.000000	-0.010198	0.043695	-0.116061	0.000000	0.000000	1.000000	143.000000	1.000000
15262.401282	-0.094057	0.539177	0.000523	76.060280	77.736710	83.037178	0.000000	0.000000	0.000000	0.000000	0.000000	0.000000	-0.011543	0.040880	-0.109257	0.000000	0.000000	1.000000	143.000000	1.000000
15262.404616	-0.094057	0.539177	0.000523	76.060280	77.736710	83.037178	0.000000	0.000000	0.000000	0.000000	0.000000	0.000000	-0.011543	0.040880	-0.109257	0.000000	0.000000	1.000000	143.000000	1.000000
15262.407949	-0.094057	0.539177	0.000523	76.060234	77.710480	83.024170	0.000000	0.000000	0.000000	0.000000	0.000000	0.000000	-0.011543	0.040880	-0.109257	0.000000	0.000000	1.000000	143.000000	1.000000
15262.411282	-0.094057	0.539177	0.000523	76.060234	77.710480	83.024170	0.000000	0.000000	0.000000	0.000000	0.000000	0.000000	-0.011543	0.040880	-0.109257	0.000000	0.000000	1.000000	143.000000	1.000000
15262.414616	-0.094082	0.539321	0.000204	76.060234	77.710480	83.024170	0.000000	0.000000	0.000000	0.000000	0.000000	0.000000	-0.007515	0.043014	-0.095586	0.000000	0.000000	1.000000	143.000000	1.000000
15262.417949	-0.094099	0.539462	-0.000046	76.060181	77.677132	82.998222	0.000000	0.000000	0.000000	0.000000	0.000000	0.000000	-0.004917	0.042436	-0.075068	0.000000	0.000000	1.000000	143.000000	1.000000
15262.421282	-0.094099	0.539462	-0.000046	76.060181	77.677132	82.998222	0.000000	0.000000	0.000000	0.000000	0.000000	0.000000	-0.004917	0.042436	-0.075068	0.000000	0.000000	1.000000	143.000000	1.000000
15262.424616	-0.094099	0.539462	-0.000046	76.060181	77.677132	82.998222	0.000000	0.000000	0.000000	0.000000	0.000000	0.000000	-0.004917	0.042436	-0.075068	0.000000	0.000000	1.000000	143.000000	1.000000
15262.427949	-0.094099	0.539462	-0.000046	76.060051	77.633842	82.959221	0.000000	0.000000	0.000000	0.000000	0.000000	0.000000	-0.004917	0.042436	-0.075068	0.000000	0.000000	1.000000	143.000000	1.000000
15262.431282	-0.094132	0.539618	-0.000214	76.060051	77.633842	82.959221	0.000000	0.000000	0.000000	0.000000	0.000000	0.000000	-0.009985	0.046860	-0.050362	0.000000	0.000000	1.000000	143.000000	1.000000
15262.434616	-0.094132	0.539618	-0.000214	76.060051	77.633842	82.959221	0.000000	0.000000	0.000000	0.000000	0.000000	0.000000	-0.009985	0.046860	-0.050362	0.000000	0.000000	1.000000	143.000000	1.000000
15262.437949	-0.094132	0.539618	-0.000214	76.059883	77.575264	82.907272	0.000000	0.000000	0.000000	0.000000	0.000000	0.000000	-0.009985	0.046860	-0.050362	0.000000	0.000000	1.000000	143.000000	1.000000
15262.441282	-0.094132	0.539618	-0.000214	76.059883	77.575264	82.907272	0.000000	0.000000	0.000000	0.000000	0.000000	0.000000	-0.009985	0.046860	-0.050362	0.000000	0.000000	1.000000	143.000000	1.000000
15262.444616	-0.094154	0.539731	-0.000328	76.059883	77.575264	82.907272	0.000000	0.000000	0.000000	0.000000	0.000000	0.000000	-0.006556	0.033757	-0.034027	0.000000	0.000000	1.000000	143.000000	1.000000
15262.447949	-0.094154	0.539731	-0.000328	76.059738	77.529259	82.868279	0.000000	0.000000	0.000000	0.000000	0.000000	0.000000	-0.006556	0.033757	-0.034027	0.000000	0.000000	1.000000	143.000000	1.000000
15262.451282	-0.094154	0.539731	-0.000328	76.059738	77.529259	82.868279	0.000000	0.000000	0.000000	0.000000	0.000000	0.000000	-0.006556	0.033757	-0.034027	0.000000	0.000000	1.000000	143.000000	1.000000
15262.454616	-0.094154	0.539731	-0.000328	76.059738	77.529259	82.868279	0.000000	0.000000	0.000000	0.000000	0.000000	0.000000	-0.006556	0.033757	-0.034027	0.000000	0.000000	1.000000	143.000000	1.000000
15262.457949	-0.094334	0.539902	-0.000440	76.059616	77.477821	82.829285	0.000000	0.000000	0.000000	0.000000	0.000000	0.000000	-0.054085	0.051285	-0.033724	0.000000	0.000000	1.000000	143.000000	1.000000
15262.461282	-0.094334	0.539902	-0.000440	76.059616	77.477821	82.829285	0.000000	0.000000	0.000000	0.000000	0.000000	0.000000	-0.054085	0.051285	-0.033724	0.000000	0.000000	1.000000	143.000000	1.000000
15262.464616	-0.094334	0.539902	-0.000440	76.059616	77.477821	82.829285	0.000000	0.000000	0.000000	0.000000	0.000000	0.000000	-0.054085	0.051285	-0.033724	0.000000	0.000000	1.000000	143.000000	1.000000
15262.467949	-0.094334	0.539902	-0.000440	76.059486	77.420982	82.790344	0.000000	0.000000	0.000000	0.000000	0.000000	0.000000	-0.054085	0.051285	-0.033724	0.000000	0.000000	1.000000	143.000000	1.000000
15262.471282	-0.094493	0.539960	-0.000439	76.059486	77.420982	82.790344	0.000000	0.000000	0.000000	0.000000	0.000000	0.000000	-0.047539	0.017524	0.000293	0.000000	0.000000	1.000000	143.000000	1.000000
15262.474616	-0.094493	0.539960	-0.000439	76.059486	77.420982	82.790344	0.000000	0.000000	0.000000	0.000000	0.000000	0.000000	-0.047539	0.017524	0.000293	0.000000	0.000000	1.000000	143.000000	1.000000
15262.477949	-0.094493	0.539960	-0.000439	76.059303	77.358658	82.751343	0.000000	0.000000	0.000000	0.000000	0.000000	0.000000	-0.047539	0.017524	0.000293	0.000000	0.000000	1.000000	143.000000	1.000000
15262.481282	-0.094493	0.539960	-0.000439	76.059303	77.358658	82.751343	0.000000	0.000000	0.000000	0.000000	0.000000	0.000000	-0.047539	0.017524	0.000293	0.000000	0.000000	1.000000	143.000000	1.000000
15262.484616	-0.094704	0.540001	-0.000401	76.059303	77.358658	82.751343	0.000000	0.000000	0.000000	0.000000	0.000000	0.000000	-0.063386	0.012122	0.011265	0.000000	0.000000	1.000000	143.000000	1.000000
15262.487949	-0.094915	0.540041	-0.000364	76.059143	77.296349	82.712372	0.000000	0.000000	0.000000	0.000000	0.000000	0.000000	-0.063403	0.012120	0.011233	0.000000	0.000000	1.000000	143.000000	1.000000
15262.491282	-0.094915	0.540041	-0.000364	76.059143	77.296349	82.712372	0.000000	0.000000	0.000000	0.000000	0.000000	0.000000	-0.063403	0.012120	0.011233	0.000000	0.000000	1.000000	143.000000	1.000000
15262.494616	-0.094915	0.540041	-0.000364	76.059143	77.296349	82.712372	0.000000	0.000000	0.000000	0.000000	0.000000	0.000000	-0.063403	0.012120	0.011233	0.000000	0.000000	1.000000	143.000000	1.000000
15262.497949	-0.094915	0.540041	-0.000364	76.058945	77.216034	82.660439	0.000000	0.000000	0.000000	0.000000	0.000000	0.000000	-0.063403	0.012120	0.011233	0.000000	0.000000	1.000000	143.000000	1.000000
15262.501282	-0.095182	0.540106	-0.000276	76.058945	77.216034	82.660439	0.000000	0.000000	0.000000	0.000000	0.000000	0.000000	-0.080153	0.019314	0.026356	0.000000	0.000000	1.000000	143.000000	1.000000
15262.504616	-0.095182	0.540106	-0.000276	76.058945	77.216034	82.660439	0.000000	0.000000	0.000000	0.000000	0.000000	0.000000	-0.080153	0.019314	0.026356	0.000000	0.000000	1.000000	143.000000	1.000000
15262.507949	-0.095182	0.540106	-0.000276	76.058723	77.132942	82.608452	0.000000	0.000000	0.000000	0.000000	0.000000	0.000000	-0.080153	0.019314	0.026356	0.000000	0.000000	1.000000	143.000000	1.000000
15262.511282	-0.095182	0.540106	-0.000276	76.058723	77.132942	82.608452	0.000000	0.000000	0.000000	0.000000	0.000000	0.000000	-0.080153	0.019314	0.026356	0.000000	0.000000	1.000000	143.000000	1.000000
15262.514616	-0.095472	0.540144	-0.000189	76.058723	77.132942	82.608452	0.000000	0.000000	0.000000	0.000000	0.000000	0.000000	-0.086970	0.011685	0.026274	0.000000	0.000000	1.000000	143.000000	1.000000
15262.517949	-0.095472	0.540144	-0.000189	76.058495	77.044456	82.556511	0.000000	0.000000	0.000000	0.000000	0.000000	0.000000	-0.086970	0.011685	0.026274	0.000000	0.000000	1.000000	143.000000	1.000000
15262.521282	-0.095472	0.540144	-0.000189	76.058495	77.044456	82.556511	0.000000	0.000000	0.000000	0.000000	0.000000	0.000000	-0.086970	0.011685	0.026274	0.000000	0.000000	1.000000	143.000000	1.000000
15262.524616	-0.095472	0.540144	-0.000189	76.058495	77.044456	82.556511	0.000000	0.000000	0.000000	0.000000	0.000000	0.000000	-0.086970	0.011685	0.026274	0.000000	0.000000	1.000000	143.000000	1.000000
15262.527949	-0.096188	0.540188	-0.000014	76.058220	76.953217	82.504539	0.000000	0.000000	0.000000	0.000000	0.000000	0.000000	-0.214834	0.012990	0.052323	0.000000	0.000000	1.000000	143.000000	1.000000
15262.531282	-0.096188	0.540188	-0.000014	76.058220	76.953217	82.504539	0.000000	0.000000	0.000000	0.000000	0.000000	0.000000	-0.214834	0.012990	0.052323	0.000000	0.000000	1.000000	143.000000	1.000000
15262.534616	-0.096188	0.540188	-0.000014	76.058220	76.953217	82.504539	0.000000	0.000000	0.000000	0.000000	0.000000	0.000000	-0.214834	0.012990	0.052323	0.000000	0.000000	1.000000	143.000000	1.000000
15262.537949	-0.096188	0.540188	-0.000014	76.054977	76.865929	82.465836	0.000000	0.000000	0.000000	0.000000	0.000000	0.000000	-0.214834	0.012990	0.052323	0.000000	0.000000	1.000000	143.000000	1.000000
15262.541282	-0.096593	0.540192	0.000077	76.054977	76.865929	82.465836	0.000000	0.000000	0.000000	0.000000	0.000000	0.000000	-0.121381	0.001308	0.027360	0.000000	0.000000	1.000000	143.000000	1.000000
15262.544616	-0.096593	0.540192	0.000077	76.054977	76.865929	82.465836	0.000000	0.000000	0.000000	0.000000	0.000000	0.000000	-0.121381	0.001308	0.027360	0.000000	0.000000	1.000000	143.000000	1.000000
15262.547949	-0.096593	0.540192	0.000077	76.047119	76.771172	82.427589	0.000000	0.000000	0.000000	0.000000	0.000000	0.000000	-0.121381	0.001308	0.027360	0.000000	0.000000	1.000000	143.000000	1.000000
15262.551282	-0.096593	0.540192	0.000077	76.047119	76.771172	82.427589	0.000000	0.000000	0.000000	0.000000	0.000000	0.000000	-0.121381	0.001308	0.027360	0.000000	0.000000	1.000000	143.000000	1.000000
15262.554616	-0.097003	0.540187	0.000191	76.047119	76.771172	82.427589	0.000000	0.000000	0.000000	0.000000	0.000000	0.000000	-0.122891	-0.001425	0.034081	0.000000	0.000000	1.000000	143.000000	1.000000
15262.557949	-0.097439	0.540174	0.000322	76.028542	76.665230	82.390366	0.000000	0.000000	0.000000	0.000000	0.000000	0.000000	-0.130933	-0.004133	0.039408	0.000000	0.000000	1.000000	143.000000	1.000000
15262.561282	-0.097439	0.540174	0.000322	76.028542	76.665230	82.390366	0.000000	0.000000	0.000000	0.000000	0.000000	0.000000	-0.130933	-0.004133	0.039408	0.000000	0.000000	1.000000	143.000000	1.000000
15262.564616	-0.097439	0.540174	0.000322	76.028542	76.665230	82.390366	0.000000	0.000000	0.000000	0.000000	0.000000	0.000000	-0.130933	-0.004133	0.039408	0.000000	0.000000	1.000000	143.000000	1.000000
15262.567949	-0.097439	0.540174	0.000322	76.002388	76.564041	82.366997	0.000000	0.000000	0.000000	0.000000	0.000000	0.000000	-0.130933	-0.004133	0.039408	0.000000	0.000000	1.000000	143.000000	1.000000
15262.571282	-0.097881	0.540151	0.000476	76.002388	76.564041	82.366997	0.000000	0.000000	0.000000	0.000000	0.000000	0.000000	-0.132481	-0.006887	0.046103	0.000000	0.000000	1.000000	143.000000	1.000000
15262.574616	-0.097881	0.540151	0.000476	76.002388	76.564041	82.366997	0.000000	0.000000	0.000000	0.000000	0.000000	0.000000	-0.132481	-0.006887	0.046103	0.000000	0.000000	1.000000	143.000000	1.000000
15262.577949	-0.097881	0.540151	0.000476	75.965500	76.451866	82.344841	0.000000	0.000000	0.000000	0.000000	0.000000	0.000000	-0.132481	-0.006887	0.046103	0.000000	0.000000	1.000000	143.000000	1.000000
15262.581282	-0.097881	0.540151	0.000476	75.965500	76.451866	82.344841	0.000000	0.000000	0.000000	0.000000	0.000000	0.000000	-0.132481	-0.006887	0.046103	0.000000	0.000000	1.000000	143.000000	1.000000
15262.584616	-0.098345	0.540102	0.000629	75.965500	76.451866	82.344841	0.000000	0.000000	0.000000	0.000000	0.000000	0.000000	-0.139382	-0.014578	0.045894	0.000000	0.000000	1.000000	143.000000	1.000000
15262.587949	-0.098793	0.540044	0.000809	75.910248	76.321030	82.316956	0.000000	0.000000	0.000000	0.000000	0.000000	0.000000	-0.134439	-0.017326	0.053971	0.000000	0.000000	1.000000	143.000000	1.000000
15262.591282	-0.098793	0.540044	0.000809	75.910248	76.321030	82.316956	0.000000	0.000000	0.000000	0.000000	0.000000	0.000000	-0.134439	-0.017326	0.053971	0.000000	0.000000	1.000000	143.000000	1.000000
15262.594616	-0.098793	0.540044	0.000809	75.910248	76.321030	82.316956	0.000000	0.000000	0.000000	0.000000	0.000000	0.000000	-0.134439	-0.017326	0.053971	0.000000	0.000000	1.000000	143.000000	1.000000
15262.597949	-0.099247	0.539977	0.001011	75.838142	76.173302	82.299339	0.000000	0.000000	0.000000	0.000000	0.000000	0.000000	-0.136025	-0.020086	0.060647	0.000000	0.000000	1.000000	143.000000	1.000000
15262.601282	-0.099247	0.539977	0.001011	75.838142	76.173302	82.299339	0.000000	0.000000	0.000000	0.000000	0.000000	0.000000	-0.136025	-0.020086	0.060647	0.000000	0.000000	1.000000	143.000000	1.000000
15262.604616	-0.099247	0.539977	0.001011	75.838142	76.173302	82.299339	0.000000	0.000000	0.000000	0.000000	0.000000	0.000000	-0.136025	-0.020086	0.060647	0.000000	0.000000	1.000000	143.000000	1.000000
15262.607949	-0.099247	0.539977	0.001011	75.755211	76.005714	82.262970	0.000000	0.000000	0.000000	0.000000	0.000000	0.000000	-0.136025	-0.020086	0.060647	0.000000	0.000000	1.000000	143.000000	1.000000
15262.611282	-0.099684	0.539901	0.001240	75.755211	76.005714	82.262970	0.000000	0.000000	0.000000	0.000000	0.000000	0.000000	-0.131100	-0.022893	0.068733	0.000000	0.000000	1.000000	143.000000	1.000000
15262.614616	-0.099684	0.539901	0.001240	75.755211	76.005714	82.262970	0.000000	0.000000	0.000000	0.000000	0.000000	0.000000	-0.131100	-0.022893	0.068733	0.000000	0.000000	1.000000	143.000000	1.000000
15262.617949	-0.100117	0.539839	0.001555	75.675301	75.844742	82.211067	0.000000	0.000000	0.000000	0.000000	0.000000	0.000000	-0.130064	-0.018499	0.094625	0.000000	0.000000	1.000000	143.000000	1.000000
15262.621282	-0.100117	0.539839	0.001555	75.675301	75.844742	82.211067	0.000000	0.000000	0.000000	0.000000	0.000000	0.000000	-0.130064	-0.018499	0.094625	0.000000	0.000000	1.000000	143.000000	1.000000
15262.624616	-0.100117	0.539839	0.001555	75.675301	75.844742	82.211067	0.000000	0.000000	0.000000	0.000000	0.000000	0.000000	-0.130064	-0.018499	0.094625	0.000000	0.000000	1.000000	143.000000	1.000000
15262.627949	-0.100117	0.539839	0.001555	75.596664	75.667206	82.094734	0.000000	0.000000	0.000000	0.000000	0.000000	0.000000	-0.130064	-0.018499	0.094625	0.000000	0.000000	1.000000	143.000000	1.000000
15262.631282	-0.100486	0.539777	0.001884	75.596664	75.667206	82.094734	0.000000	0.000000	0.000000	0.000000	0.000000	0.000000	-0.110607	-0.018558	0.098768	0.000000	0.000000	1.000000	143.000000	1.000000
15262.634616	-0.100486	0.539777	0.001884	75.596664	75.667206	82.094734	0.000000	0.000000	0.000000	0.000000	0.000000	0.000000	-0.110607	-0.018558	0.098768	0.000000	0.000000	1.000000	143.000000	1.000000
15262.637949	-0.100825	0.539714	0.002287	75.513519	75.506454	81.920853	0.000000	0.000000	0.000000	0.000000	0.000000	0.000000	-0.101838	-0.019169	0.120627	0.000000	0.000000	1.000000	143.000000	1.000000
15262.641282	-0.100825	0.539714	0.002287	75.513519	75.506454	81.920853	0.000000	0.000000	0.000000	0.000000	0.000000	0.000000	-0.101838	-0.019169	0.120627	0.000000	0.000000	1.000000	143.000000	1.000000
15262.644616	-0.100825	0.539714	0.002287	75.513519	75.506454	81.920853	0.000000	0.000000	0.000000	0.000000	0.000000	0.000000	-0.101838	-0.019169	0.120627	0.000000	0.000000	1.000000	143.000000	1.000000
15262.647949	-0.100825	0.539714	0.002287	75.443977	75.359047	81.669525	0.000000	0.000000	0.000000	0.000000	0.000000	0.000000	-0.101838	-0.019169	0.120627	0.000000	0.000000	1.000000	143.000000	1.000000
15262.651282	-0.101051	0.539658	0.002690	75.443977	75.359047	81.669525	0.000000	0.000000	0.000000	0.000000	0.000000	0.000000	-0.067718	-0.016516	0.120908	0.000000	0.000000	1.000000	143.000000	1.000000
15262.654616	-0.101051	0.539658	0.002690	75.443977	75.359047	81.669525	0.000000	0.000000	0.000000	0.000000	0.000000	0.000000	-0.067718	-0.016516	0.120908	0.000000	0.000000	1.000000	143.000000	1.000000
15262.657949	-0.101051	0.539658	0.002690	75.406471	75.242752	81.552963	0.000000	0.000000	0.000000	0.000000	0.000000	0.000000	-0.067718	-0.016516	0.120908	0.000000	0.000000	1.000000	143.000000	1.000000
15262.661282	-0.101051	0.539658	0.002690	75.406471	75.242752	81.552963	0.000000	0.000000	0.000000	0.000000	0.000000	0.000000	-0.067718	-0.016516	0.120908	0.000000	0.000000	1.000000	143.000000	1.000000
15262.664616	-0.101212	0.539603	0.003107	75.406471	75.242752	81.552963	0.000000	0.000000	0.000000	0.000000	0.000000	0.000000	-0.048117	-0.016565	0.125166	0.000000	0.000000	1.000000	143.000000	1.000000
15262.667949	-0.101349	0.539573	0.003524	75.404282	75.175766	81.491165	0.000000	0.000000	0.000000	0.000000	0.000000	0.000000	-0.041295	-0.008942	0.125241	0.000000	0.000000	1.000000	143.000000	1.000000
15262.671282	-0.101349	0.539573	0.003524	75.404282	75.175766	81.491165	0.000000	0.000000	0.000000	0.000000	0.000000	0.000000	-0.041295	-0.008942	0.125241	0.000000	0.000000	1.000000	143.000000	1.000000
15262.674616	-0.101349	0.539573	0.003524	75.404282	75.175766	81.491165	0.000000	0.000000	0.000000	0.000000	0.000000	0.000000	-0.041295	-0.008942	0.125241	0.000000	0.000000	1.000000	143.000000	1.000000
15262.677949	-0.101349	0.539573	0.003524	75.404999	75.102463	81.416435	0.000000	0.000000	0.000000	0.000000	0.000000	0.000000	-0.041295	-0.008942	0.125241	0.000000	0.000000	1.000000	143.000000	1.000000
15262.681282	-0.101468	0.539555	0.003855	75.404999	75.102463	81.416435	0.000000	0.000000	0.000000	0.000000	0.000000	0.000000	-0.035617	-0.005659	0.099318	0.000000	0.000000	1.000000	143.000000	1.000000
15262.684616	-0.101468	0.539555	0.003855	75.404999	75.102463	81.416435	0.000000	0.000000	0.000000	0.000000	0.000000	0.000000	-0.035617	-0.005659	0.099318	0.000000	0.000000	1.000000	143.000000	1.000000
15262.687949	-0.101468	0.539555	0.003855	75.405853	75.035744	81.346146	0.000000	0.000000	0.000000	0.000000	0.000000	0.000000	-0.035617	-0.005659	0.099318	0.000000	0.000000	1.000000	143.000000	1.000000
15262.691282	-0.101468	0.539555	0.003855	75.405853	75.035744	81.346146	0.000000	0.000000	0.000000	0.000000	0.000000	0.000000	-0.035617	-0.005659	0.099318	0.000000	0.000000	1.000000	143.000000	1.000000
15262.694616	-0.101577	0.539554	0.004141	75.405853	75.035744	81.346146	0.000000	0.000000	0.000000	0.000000	0.000000	0.000000	-0.032635	-0.000137	0.085694	0.000000	0.000000	1.000000	143.000000	1.000000
15262.697949	-0.101577	0.539554	0.004141	75.406822	74.975555	81.296219	0.000000	0.000000	0.000000	0.000000	0.000000	0.000000	-0.032635	-0.000137	0.085694	0.000000	0.000000	1.000000	143.000000	1.000000
15262.701282	-0.101577	0.539554	0.004141	75.406822	74.975555	81.296219	0.000000	0.000000	0.000000	0.000000	0.000000	0.000000	-0.032635	-0.000137	0.085694	0.000000	0.000000	1.000000	143.000000	1.000000
15262.704616	-0.101577	0.539554	0.004141	75.406822	74.975555	81.296219	0.000000	0.000000	0.000000	0.000000	0.000000	0.000000	-0.032635	-0.000137	0.085694	0.000000	0.000000	1.000000	143.000000	1.000000
15262.707949	-0.101984	0.539609	0.004528	75.407631	74.895195	81.233871	0.000000	0.000000	0.000000	0.000000	0.000000	0.000000	-0.122081	0.016357	0.116038	0.000000	0.000000	1.000000	143.000000	1.000000
15262.711282	-0.101984	0.539609	0.004528	75.407631	74.895195	81.233871	0.000000	0.000000	0.000000	0.000000	0.000000	0.000000	-0.122081	0.016357	0.116038	0.000000	0.000000	1.000000	143.000000	1.000000
15262.714616	-0.101984	0.539609	0.004528	75.407631	74.895195	81.233871	0.000000	0.000000	0.000000	0.000000	0.000000	0.000000	-0.122081	0.016357	0.116038	0.000000	0.000000	1.000000	143.000000	1.000000
15262.717949	-0.101984	0.539609	0.004528	75.406761	74.798676	81.159424	0.000000	0.000000	0.000000	0.000000	0.000000	0.000000	-0.122081	0.016357	0.116038	0.000000	0.000000	1.000000	143.000000	1.000000
15262.721282	-0.102230	0.539662	0.004707	75.406761	74.798676	81.159424	0.000000	0.000000	0.000000	0.000000	0.000000	0.000000	-0.073963	0.015926	0.053733	0.000000	0.000000	1.000000	143.000000	1.000000
15262.724616	-0.102230	0.539662	0.004707	75.406761	74.798676	81.159424	0.000000	0.000000	0.000000	0.000000	0.000000	0.000000	-0.073963	0.015926	0.053733	0.000000	0.000000	1.000000	143.000000	1.000000
15262.727949	-0.102230	0.539662	0.004707	75.405846	74.699440	81.084991	0.000000	0.000000	0.000000	0.000000	0.000000	0.000000	-0.073963	0.015926	0.053733	0.000000	0.000000	1.000000	143.000000	1.000000
15262.731282	-0.102230	0.539662	0.004707	75.405846	74.699440	81.084991	0.000000	0.000000	0.000000	0.000000	0.000000	0.000000	-0.073963	0.015926	0.053733	0.000000	0.000000	1.000000	143.000000	1.000000
15262.734616	-0.102467	0.539733	0.004841	75.405846	74.699440	81.084991	0.000000	0.000000	0.000000	0.000000	0.000000	0.000000	-0.070998	0.021472	0.040097	0.000000	0.000000	1.000000	143.000000	1.000000
15262.737949	-0.102467	0.539733	0.004841	75.404610	74.581619	80.985718	0.000000	0.000000	0.000000	0.000000	0.000000	0.000000	-0.070998	0.021472	0.040097	0.000000	0.000000	1.000000	143.000000	1.000000
15262.741282	-0.102467	0.539733	0.004841	75.404610	74.581619	80.985718	0.000000	0.000000	0.000000	0.000000	0.000000	0.000000	-0.070998	0.021472	0.040097	0.000000	0.000000	1.000000	143.000000	1.000000
15262.744616	-0.102467	0.539733	0.004841	75.404610	74.581619	80.985718	0.000000	0.000000	0.000000	0.000000	0.000000	0.000000	-0.070998	0.021472	0.040097	0.000000	0.000000	1.000000	143.000000	1.000000
15262.747949	-0.102945	0.539925	0.005230	75.403160	74.451805	80.874062	0.000000	0.000000	0.000000	0.000000	0.000000	0.000000	-0.143420	0.057345	0.116970	0.000000	0.000000	1.000000	143.000000	1.000000
15262.751282	-0.102945	0.539925	0.005230	75.403160	74.451805	80.874062	0.000000	0.000000	0.000000	0.000000	0.000000	0.000000	-0.143420	0.057345	0.116970	0.000000	0.000000	1.000000	143.000000	1.000000
15262.754616	-0.102945	0.539925	0.005230	75.403160	74.451805	80.874062	0.000000	0.000000	0.000000	0.000000	0.000000	0.000000	-0.143420	0.057345	0.116970	0.000000	0.000000	1.000000	143.000000	1.000000
15262.757949	-0.102945	0.539925	0.005230	75.401810	74.336746	80.766869	0.000000	0.000000	0.000000	0.000000	0.000000	0.000000	-0.143420	0.057345	0.116970	0.000000	0.000000	1.000000	143.000000	1.000000
15262.761282	-0.103155	0.540037	0.005451	75.401810	74.336746	80.766869	0.000000	0.000000	0.000000	0.000000	0.000000	0.000000	-0.063116	0.033673	0.066070	0.000000	0.000000	1.000000	143.000000	1.000000
15262.764616	-0.103155	0.540037	0.005451	75.401810	74.336746	80.766869	0.000000	0.000000	0.000000	0.000000	0.000000	0.000000	-0.063116	0.033673	0.066070	0.000000	0.000000	1.000000	143.000000	1.000000
15262.767949	-0.103155	0.540037	0.005451	75.400291	74.212448	80.655289	0.000000	0.000000	0.000000	0.000000	0.000000	0.000000	-0.063116	0.033673	0.066070	0.000000	0.000000	1.000000	143.000000	1.000000
15262.771282	-0.103155	0.540037	0.005451	75.400291	74.212448	80.655289	0.000000	0.000000	0.000000	0.000000	0.000000	0.000000	-0.063116	0.033673	0.066070	0.000000	0.000000	1.000000	143.000000	1.000000
15262.774616	-0.103344	0.540149	0.005676	75.400291	74.212448	80.655289	0.000000	0.000000	0.000000	0.000000	0.000000	0.000000	-0.056567	0.033693	0.067492	0.000000	0.000000	1.000000	143.000000	1.000000
15262.777949	-0.103344	0.540149	0.005676	75.398857	74.102852	80.556076	0.000000	0.000000	0.000000	0.000000	0.000000	0.000000	-0.056567	0.033693	0.067492	0.000000	0.000000	1.000000	143.000000	1.000000
15262.781282	-0.103344	0.540149	0.005676	75.398857	74.102852	80.556076	0.000000	0.000000	0.000000	0.000000	0.000000	0.000000	-0.056567	0.033693	0.067492	0.000000	0.000000	1.000000	143.000000	1.000000
15262.784616	-0.103344	0.540149	0.005676	75.398857	74.102852	80.556076	0.000000	0.000000	0.000000	0.000000	0.000000	0.000000	-0.056567	0.033693	0.067492	0.000000	0.000000	1.000000	143.000000	1.000000
15262.787949	-0.103604	0.540372	0.005909	75.397758	74.020004	80.481712	0.000000	0.000000	0.000000	0.000000	0.000000	0.000000	-0.077938	0.067021	0.069949	0.000000	0.000000	1.000000	143.000000	1.000000
15262.791282	-0.103604	0.540372	0.005909	75.397758	74.020004	80.481712	0.000000	0.000000	0.000000	0.000000	0.000000	0.000000	-0.077938	0.067021	0.069949	0.000000	0.000000	1.000000	143.000000	1.000000
15262.794616	-0.103604	0.540372	0.005909	75.397758	74.020004	80.481712	0.000000	0.000000	0.000000	0.000000	0.000000	0.000000	-0.077938	0.067021	0.069949	0.000000	0.000000	1.000000	143.000000	1.000000
15262.797949	-0.103604	0.540372	0.005909	75.396835	73.949188	80.419769	0.000000	0.000000	0.000000	0.000000	0.000000	0.000000	-0.077938	0.067021	0.069949	0.000000	0.000000	1.000000	143.000000	1.000000
15262.801282	-0.103676	0.540458	0.005922	75.396835	73.949188	80.419769	0.000000	0.000000	0.000000	0.000000	0.000000	0.000000	-0.021632	0.025527	0.003823	0.000000	0.000000	1.000000	143.000000	1.000000
15262.804616	-0.103676	0.540458	0.005922	75.396835	73.949188	80.419769	0.000000	0.000000	0.000000	0.000000	0.000000	0.000000	-0.021632	0.025527	0.003823	0.000000	0.000000	1.000000	143.000000	1.000000
15262.807949	-0.103676	0.540458	0.005922	75.396072	73.895752	80.362198	0.000000	0.000000	0.000000	0.000000	0.000000	0.000000	-0.021632	0.025527	0.003823	0.000000	0.000000	1.000000	143.000000	1.000000
15262.811282	-0.103676	0.540458	0.005922	75.396072	73.895752	80.362198	0.000000	0.000000	0.000000	0.000000	0.000000	0.000000	-0.021632	0.025527	0.003823	0.000000	0.000000	1.000000	143.000000	1.000000
15262.814616	-0.103711	0.540571	0.005871	75.396072	73.895752	80.362198	0.000000	0.000000	0.000000	0.000000	0.000000	0.000000	-0.010476	0.033903	-0.015071	0.000000	0.000000	1.000000	143.000000	1.000000
15262.817949	-0.103711	0.540571	0.005871	75.395523	73.854355	80.317062	0.000000	0.000000	0.000000	0.000000	0.000000	0.000000	-0.010476	0.033903	-0.015071	0.000000	0.000000	1.000000	143.000000	1.000000
15262.821282	-0.103711	0.540571	0.005871	75.395523	73.854355	80.317062	0.000000	0.000000	0.000000	0.000000	0.000000	0.000000	-0.010476	0.033903	-0.015071	0.000000	0.000000	1.000000	143.000000	1.000000
15262.824616	-0.103711	0.540571	0.005871	75.395523	73.854355	80.317062	0.000000	0.000000	0.000000	0.000000	0.000000	0.000000	-0.010476	0.033903	-0.015071	0.000000	0.000000	1.000000	143.000000	1.000000
15262.827949	-0.103718	0.540782	0.005699	75.394905	73.818359	80.271881	0.000000	0.000000	0.000000	0.000000	0.000000	0.000000	-0.002268	0.063355	-0.051695	0.000000	0.000000	1.000000	143.000000	1.000000
15262.831282	-0.103718	0.540782	0.005699	75.394905	73.818359	80.271881	0.000000	0.000000	0.000000	0.000000	0.000000	0.000000	-0.002268	0.063355	-0.051695	0.000000	0.000000	1.000000	143.000000	1.000000
15262.834616	-0.103718	0.540782	0.005699	75.394905	73.818359	80.271881	0.000000	0.000000	0.000000	0.000000	0.000000	0.000000	-0.002268	0.063355	-0.051695	0.000000	0.000000	1.000000	143.000000	1.000000
15262.837949	-0.103718	0.540782	0.005699	75.394325	73.782402	80.226746	0.000000	0.000000	0.000000	0.000000	0.000000	0.000000	-0.002268	0.063355	-0.051695	0.000000	0.000000	1.000000	143.000000	1.000000
15262.841282	-0.103700	0.540887	0.005618	75.394325	73.782402	80.226746	0.000000	0.000000	0.000000	0.000000	0.000000	0.000000	0.005464	0.031678	-0.024382	0.000000	0.000000	1.000000	143.000000	1.000000
15262.844616	-0.103700	0.540887	0.005618	75.394325	73.782402	80.226746	0.000000	0.000000	0.000000	0.000000	0.000000	0.000000	0.005464	0.031678	-0.024382	0.000000	0.000000	1.000000	143.000000	1.000000
15262.847949	-0.103700	0.540887	0.005618	75.392395	73.757080	80.202362	0.000000	0.000000	0.000000	0.000000	0.000000	0.000000	0.005464	0.031678	-0.024382	0.000000	0.000000	1.000000	143.000000	1.000000
15262.851282	-0.103700	0.540887	0.005618	75.392395	73.757080	80.202362	0.000000	0.000000	0.000000	0.000000	0.000000	0.000000	0.005464	0.031678	-0.024382	0.000000	0.000000	1.000000	143.000000	1.000000
15262.854616	-0.103677	0.541002	0.005514	75.392395	73.757080	80.202362	0.000000	0.000000	0.000000	0.000000	0.000000	0.000000	0.006985	0.034416	-0.031181	0.000000	0.000000	1.000000	143.000000	1.000000
15262.857949	-0.103677	0.541002	0.005514	75.391609	73.711853	80.152817	0.000000	0.000000	0.000000	0.000000	0.000000	0.000000	0.006985	0.034416	-0.031181	0.000000	0.000000	1.000000	143.000000	1.000000
15262.861282	-0.103677	0.541002	0.005514	75.391609	73.711853	80.152817	0.000000	0.000000	0.000000	0.000000	0.000000	0.000000	0.006985	0.034416	-0.031181	0.000000	0.000000	1.000000	143.000000	1.000000
15262.864616	-0.103677	0.541002	0.005514	75.391609	73.711853	80.152817	0.000000	0.000000	0.000000	0.000000	0.000000	0.000000	0.006985	0.034416	-0.031181	0.000000	0.000000	1.000000	143.000000	1.000000
15262.867949	-0.103531	0.541213	0.005376	75.391006	73.686783	80.115662	0.000000	0.000000	0.000000	0.000000	0.000000	0.000000	0.043872	0.063276	-0.041429	0.000000	0.000000	1.000000	143.000000	1.000000
15262.871282	-0.103531	0.541213	0.005376	75.391006	73.686783	80.115662	0.000000	0.000000	0.000000	0.000000	0.000000	0.000000	0.043872	0.063276	-0.041429	0.000000	0.000000	1.000000	143.000000	1.000000
15262.874616	-0.103531	0.541213	0.005376	75.391006	73.686783	80.115662	0.000000	0.000000	0.000000	0.000000	0.000000	0.000000	0.043872	0.063276	-0.041429	0.000000	0.000000	1.000000	143.000000	1.000000
15262.877949	-0.103411	0.541294	0.005255	75.390823	73.685699	80.103302	0.000000	0.000000	0.000000	0.000000	0.000000	0.000000	0.035767	0.024383	-0.036215	0.000000	0.000000	1.000000	143.000000	1.000000
15262.881282	-0.103411	0.541294	0.005255	75.390823	73.685699	80.103302	0.000000	0.000000	0.000000	0.000000	0.000000	0.000000	0.035767	0.024383	-0.036215	0.000000	0.000000	1.000000	143.000000	1.000000
15262.884616	-0.103411	0.541294	0.005255	75.390823	73.685699	80.103302	0.000000	0.000000	0.000000	0.000000	0.000000	0.000000	0.035767	0.024383	-0.036215	0.000000	0.000000	1.000000	143.000000	1.000000
15262.887949	-0.103411	0.541294	0.005255	75.389267	73.692482	80.095688	0.000000	0.000000	0.000000	0.000000	0.000000	0.000000	0.035767	0.024383	-0.036215	0.000000	0.000000	1.000000	143.000000	1.000000
15262.891282	-0.103310	0.541359	0.005111	75.389267	73.692482	80.095688	0.000000	0.000000	0.000000	0.000000	0.000000	0.000000	0.030387	0.019366	-0.043151	0.000000	0.000000	1.000000	143.000000	1.000000
15262.894616	-0.103310	0.541359	0.005111	75.389267	73.692482	80.095688	0.000000	0.000000	0.000000	0.000000	0.000000	0.000000	0.030387	0.019366	-0.043151	0.000000	0.000000	1.000000	143.000000	1.000000
15262.897949	-0.103310	0.541359	0.005111	75.389252	73.695206	80.087715	0.000000	0.000000	0.000000	0.000000	0.000000	0.000000	0.030387	0.019366	-0.043151	0.000000	0.000000	1.000000	143.000000	1.000000
15262.901282	-0.103310	0.541359	0.005111	75.389252	73.695206	80.087715	0.000000	0.000000	0.000000	0.000000	0.000000	0.000000	0.030387	0.019366	-0.043151	0.000000	0.000000	1.000000	143.000000	1.000000
15262.904616	-0.103244	0.541416	0.004917	75.389252	73.695206	80.087715	0.000000	0.000000	0.000000	0.000000	0.000000	0.000000	0.019949	0.017139	-0.058352	0.000000	0.000000	1.000000	143.000000	1.000000
15262.907949	-0.103244	0.541416	0.004917	75.380630	73.723083	80.039467	0.000000	0.000000	0.000000	0.000000	0.000000	0.000000	0.019949	0.017139	-0.058352	0.000000	0.000000	1.000000	143.000000	1.000000
15262.911282	-0.103244	0.541416	0.004917	75.380630	73.723083	80.039467	0.000000	0.000000	0.000000	0.000000	0.000000	0.000000	0.019949	0.017139	-0.058352	0.000000	0.000000	1.000000	143.000000	1.000000
15262.914616	-0.103244	0.541416	0.004917	75.380630	73.723083	80.039467	0.000000	0.000000	0.000000	0.000000	0.000000	0.000000	0.019949	0.017139	-0.058352	0.000000	0.000000	1.000000	143.000000	1.000000
15262.917949	-0.103133	0.541473	0.004422	75.347527	73.741257	79.834244	0.000000	0.000000	0.000000	0.000000	0.000000	0.000000	0.033128	0.016982	-0.148279	0.000000	0.000000	1.000000	143.000000	1.000000
15262.921282	-0.103133	0.541473	0.004422	75.347527	73.741257	79.834244	0.000000	0.000000	0.000000	0.000000	0.000000	0.000000	0.033128	0.016982	-0.148279	0.000000	0.000000	1.000000	143.000000	1.000000
15262.924616	-0.103133	0.541473	0.004422	75.347527	73.741257	79.834244	0.000000	0.000000	0.000000	0.000000	0.000000	0.000000	0.033128	0.016982	-0.148279	0.000000	0.000000	1.000000	143.000000	1.000000
15262.927949	-0.103067	0.541472	0.004128	75.272850	73.722824	79.671303	0.000000	0.000000	0.000000	0.000000	0.000000	0.000000	0.019765	-0.000170	-0.088465	0.000000	0.000000	1.000000	143.000000	1.000000
15262.931282	-0.103067	0.541472	0.004128	75.272850	73.722824	79.671303	0.000000	0.000000	0.000000	0.000000	0.000000	0.000000	0.019765	-0.000170	-0.088465	0.000000	0.000000	1.000000	143.000000	1.000000
15262.934616	-0.103067	0.541472	0.004128	75.272850	73.722824	79.671303	0.000000	0.000000	0.000000	0.000000	0.000000	0.000000	0.019765	-0.000170	-0.088465	0.000000	0.000000	1.000000	143.000000	1.000000
15262.937949	-0.103067	0.541472	0.004128	75.159698	73.667618	79.725281	0.000000	0.000000	0.000000	0.000000	0.000000	0.000000	0.019765	-0.000170	-0.088465	0.000000	1.000000	1.000000	143.000000	1.000000
15262.941282	-0.103032	0.541479	0.003869	75.159698	73.667618	79.725281	0.000000	0.000000	0.000000	0.000000	0.000000	0.000000	0.010463	0.002060	-0.077694	0.000000	1.000000	1.000000	143.000000	1.000000
