# Supplementary material for: Haptic Guidance Needs to Be Intuitive Not Just Informative to Improve Human Motor Accuracy
Source: PLoS One. 2016 Mar 16;11(3):e0150912. doi: 10.1371/journal.pone.0150912 (PMC4794196; doi:10.1371/journal.pone.0150912)
Supplement: S1 Data — (ZIP) [file pone.0150912.s001.zip › Subject6/exp1_0144.txt]

Time	PosX	PosY	PosZ	RotX	RotY	RotZ	ForceX	ForceY	ForceZ	MomentX	MomentY	MomentZ	VelocityX	VelocityY	VelocityZ	CalibratedWeight	ButtonDown	Condition	Trial	Visual
15264.576656	-0.000972	0.529857	0.238465	81.280998	67.983955	75.532791	0.000000	0.000000	0.000000	0.000000	0.000000	0.000000	0.010128	-0.067875	-0.152944	0.000000	1.000000	1.000000	144.000000	0.000000
15264.579990	-0.000972	0.529648	0.237937	81.280998	67.983955	75.532791	0.000000	0.000000	0.000000	0.000000	0.000000	0.000000	0.000222	-0.062638	-0.158551	0.000000	1.000000	1.000000	144.000000	0.000000
15264.583323	-0.000972	0.529648	0.237937	81.280998	67.983955	75.532791	0.000000	0.000000	0.000000	0.000000	0.000000	0.000000	0.000222	-0.062638	-0.158551	0.000000	1.000000	1.000000	144.000000	0.000000
15264.586656	-0.000972	0.529648	0.237937	81.231979	66.740646	74.315849	0.000000	0.000000	0.000000	0.000000	0.000000	0.000000	0.000222	-0.062638	-0.158551	0.000000	1.000000	1.000000	144.000000	0.000000
15264.589990	-0.000972	0.529648	0.237937	81.231979	66.740646	74.315849	0.000000	0.000000	0.000000	0.000000	0.000000	0.000000	0.000222	-0.062638	-0.158551	0.000000	1.000000	1.000000	144.000000	0.000000
15264.593323	-0.001004	0.529457	0.237389	81.231979	66.740646	74.315849	0.000000	0.000000	0.000000	0.000000	0.000000	0.000000	-0.009662	-0.057366	-0.164164	0.000000	1.000000	1.000000	144.000000	0.000000
15264.596656	-0.001004	0.529457	0.237389	81.184883	65.626129	73.226311	0.000000	0.000000	0.000000	0.000000	0.000000	0.000000	-0.009662	-0.057366	-0.164164	0.000000	1.000000	1.000000	144.000000	0.000000
15264.599990	-0.001036	0.529248	0.236859	81.184883	65.626129	73.226311	0.000000	0.000000	0.000000	0.000000	0.000000	0.000000	-0.009654	-0.062533	-0.158963	0.000000	1.000000	1.000000	144.000000	0.000000
15264.603323	-0.001036	0.529248	0.236859	81.184883	65.626129	73.226311	0.000000	0.000000	0.000000	0.000000	0.000000	0.000000	-0.009654	-0.062533	-0.158963	0.000000	1.000000	1.000000	144.000000	0.000000
15264.606656	-0.001036	0.529248	0.236859	81.137314	64.583893	72.210114	0.000000	0.000000	0.000000	0.000000	0.000000	0.000000	-0.009654	-0.062533	-0.158963	0.000000	1.000000	1.000000	144.000000	0.000000
15264.609990	-0.001036	0.529248	0.236859	81.137314	64.583893	72.210114	0.000000	0.000000	0.000000	0.000000	0.000000	0.000000	-0.009654	-0.062533	-0.158963	0.000000	1.000000	1.000000	144.000000	0.000000
15264.613323	-0.001101	0.529064	0.236375	81.137314	64.583893	72.210114	0.000000	0.000000	0.000000	0.000000	0.000000	0.000000	-0.019537	-0.055300	-0.145300	0.000000	1.000000	1.000000	144.000000	0.000000
15264.616656	-0.001101	0.529064	0.236375	81.089630	63.607777	71.256233	0.000000	0.000000	0.000000	0.000000	0.000000	0.000000	-0.019537	-0.055300	-0.145300	0.000000	1.000000	1.000000	144.000000	0.000000
15264.619990	-0.001133	0.528883	0.235922	81.089630	63.607777	71.256233	0.000000	0.000000	0.000000	0.000000	0.000000	0.000000	-0.009655	-0.054247	-0.135796	0.000000	1.000000	1.000000	144.000000	0.000000
15264.623323	-0.001133	0.528883	0.235922	81.089630	63.607777	71.256233	0.000000	0.000000	0.000000	0.000000	0.000000	0.000000	-0.009655	-0.054247	-0.135796	0.000000	1.000000	1.000000	144.000000	0.000000
15264.626656	-0.001133	0.528883	0.235922	81.046387	62.760452	70.431938	0.000000	0.000000	0.000000	0.000000	0.000000	0.000000	-0.009655	-0.054247	-0.135796	0.000000	1.000000	1.000000	144.000000	0.000000
15264.629990	-0.001133	0.528883	0.235922	81.046387	62.760452	70.431938	0.000000	0.000000	0.000000	0.000000	0.000000	0.000000	-0.009655	-0.054247	-0.135796	0.000000	1.000000	1.000000	144.000000	0.000000
15264.633323	-0.001198	0.528706	0.235501	81.046387	62.760452	70.431938	0.000000	0.000000	0.000000	0.000000	0.000000	0.000000	-0.019523	-0.053205	-0.126293	0.000000	1.000000	1.000000	144.000000	0.000000
15264.636656	-0.001198	0.528706	0.235501	81.007042	62.023727	69.716103	0.000000	0.000000	0.000000	0.000000	0.000000	0.000000	-0.019523	-0.053205	-0.126293	0.000000	1.000000	1.000000	144.000000	0.000000
15264.639990	-0.001198	0.528706	0.235501	81.007042	62.023727	69.716103	0.000000	0.000000	0.000000	0.000000	0.000000	0.000000	-0.019523	-0.053205	-0.126293	0.000000	1.000000	1.000000	144.000000	0.000000
15264.643323	-0.001198	0.528706	0.235501	81.007042	62.023727	69.716103	0.000000	0.000000	0.000000	0.000000	0.000000	0.000000	-0.019523	-0.053205	-0.126293	0.000000	1.000000	1.000000	144.000000	0.000000
15264.646656	-0.001296	0.528402	0.234783	80.975128	61.432465	69.141304	0.000000	0.000000	0.000000	0.000000	0.000000	0.000000	-0.029191	-0.091011	-0.215411	0.000000	1.000000	1.000000	144.000000	0.000000
15264.649990	-0.001296	0.528402	0.234783	80.975128	61.432465	69.141304	0.000000	0.000000	0.000000	0.000000	0.000000	0.000000	-0.000000	0.000005	0.000002	0.000000	1.000000	1.000000	144.000000	0.000000
15264.653323	-0.001296	0.528402	0.234783	80.975128	61.432465	69.141304	0.000000	0.000000	0.000000	0.000000	0.000000	0.000000	-0.000000	0.000005	0.000002	0.000000	1.000000	1.000000	144.000000	0.000000
15264.656656	-0.001296	0.528402	0.234783	80.955757	61.062309	68.786285	0.000000	0.000000	0.000000	0.000000	0.000000	0.000000	-0.000000	0.000005	0.000002	0.000000	1.000000	1.000000	144.000000	0.000000
15264.659990	-0.001296	0.528402	0.234783	80.955757	61.062309	68.786285	0.000000	0.000000	0.000000	0.000000	0.000000	0.000000	-0.000000	0.000005	0.000002	0.000000	1.000000	1.000000	144.000000	0.000000
15264.663323	-0.001361	0.528276	0.234487	80.955757	61.062309	68.786285	0.000000	0.000000	0.000000	0.000000	0.000000	0.000000	-0.019534	-0.037806	-0.089070	0.000000	1.000000	1.000000	144.000000	0.000000
15264.666656	-0.001361	0.528276	0.234487	80.953232	60.951126	68.687027	0.000000	0.000000	0.000000	0.000000	0.000000	0.000000	-0.019534	-0.037806	-0.089070	0.000000	1.000000	1.000000	144.000000	0.000000
15264.669990	-0.001361	0.528276	0.234487	80.953232	60.951126	68.687027	0.000000	0.000000	0.000000	0.000000	0.000000	0.000000	-0.019534	-0.037806	-0.089070	0.000000	1.000000	1.000000	144.000000	0.000000
15264.673323	-0.001361	0.528276	0.234487	80.953232	60.951126	68.687027	0.000000	0.000000	0.000000	0.000000	0.000000	0.000000	-0.019534	-0.037806	-0.089070	0.000000	1.000000	1.000000	144.000000	0.000000
15264.676656	-0.001491	0.528045	0.233906	80.967194	61.097210	68.838722	0.000000	0.000000	0.000000	0.000000	0.000000	0.000000	-0.039025	-0.069384	-0.174063	0.000000	1.000000	1.000000	144.000000	0.000000
15264.679990	-0.001491	0.528045	0.233906	80.967194	61.097210	68.838722	0.000000	0.000000	0.000000	0.000000	0.000000	0.000000	-0.039025	-0.069384	-0.174063	0.000000	1.000000	1.000000	144.000000	0.000000
15264.683323	-0.001491	0.528045	0.233906	80.967194	61.097210	68.838722	0.000000	0.000000	0.000000	0.000000	0.000000	0.000000	-0.039025	-0.069384	-0.174063	0.000000	1.000000	1.000000	144.000000	0.000000
15264.686656	-0.001491	0.528045	0.233906	80.982216	61.264660	69.013779	0.000000	0.000000	0.000000	0.000000	0.000000	0.000000	-0.039025	-0.069384	-0.174063	0.000000	1.000000	1.000000	144.000000	0.000000
15264.689990	-0.001523	0.527981	0.233652	80.982216	61.264660	69.013779	0.000000	0.000000	0.000000	0.000000	0.000000	0.000000	-0.009673	-0.019285	-0.076429	0.000000	0.000000	1.000000	144.000000	0.000000
15264.693323	-0.001523	0.527981	0.233652	80.982216	61.264660	69.013779	0.000000	0.000000	0.000000	0.000000	0.000000	0.000000	-0.009673	-0.019285	-0.076429	0.000000	0.000000	1.000000	144.000000	0.000000
15264.696656	-0.001523	0.527981	0.233652	80.995659	61.415245	69.171753	0.000000	0.000000	0.000000	0.000000	0.000000	0.000000	-0.009673	-0.019285	-0.076429	0.000000	0.000000	1.000000	144.000000	0.000000
15264.699990	-0.001523	0.527981	0.233652	80.995659	61.415245	69.171753	0.000000	0.000000	0.000000	0.000000	0.000000	0.000000	-0.009673	-0.019285	-0.076429	0.000000	0.000000	1.000000	144.000000	0.000000
15264.703323	-0.001588	0.527917	0.233397	80.995659	61.415245	69.171753	0.000000	0.000000	0.000000	0.000000	0.000000	0.000000	-0.019501	-0.019271	-0.076492	0.000000	0.000000	1.000000	144.000000	0.000000
15264.706656	-0.001588	0.527917	0.233397	81.007568	61.546207	69.312607	0.000000	0.000000	0.000000	0.000000	0.000000	0.000000	-0.019501	-0.019271	-0.076492	0.000000	0.000000	1.000000	144.000000	0.000000
15264.709990	-0.001588	0.527917	0.233397	81.007568	61.546207	69.312607	0.000000	0.000000	0.000000	0.000000	0.000000	0.000000	-0.019501	-0.019271	-0.076492	0.000000	0.000000	1.000000	144.000000	0.000000
15264.713323	-0.001588	0.527917	0.233397	81.007568	61.546207	69.312607	0.000000	0.000000	0.000000	0.000000	0.000000	0.000000	-0.019501	-0.019271	-0.076492	0.000000	0.000000	1.000000	144.000000	0.000000
15264.716656	-0.001816	0.527898	0.232842	81.017952	61.657391	69.436188	0.000000	0.000000	0.000000	0.000000	0.000000	0.000000	-0.068405	-0.005598	-0.166374	0.000000	0.000000	1.000000	144.000000	0.000000
15264.719990	-0.001816	0.527898	0.232842	81.017952	61.657391	69.436188	0.000000	0.000000	0.000000	0.000000	0.000000	0.000000	-0.068405	-0.005598	-0.166374	0.000000	0.000000	1.000000	144.000000	0.000000
15264.723323	-0.001816	0.527898	0.232842	81.017952	61.657391	69.436188	0.000000	0.000000	0.000000	0.000000	0.000000	0.000000	-0.068405	-0.005598	-0.166374	0.000000	0.000000	1.000000	144.000000	0.000000
15264.726656	-0.001816	0.527898	0.232842	81.028282	61.768837	69.560036	0.000000	0.000000	0.000000	0.000000	0.000000	0.000000	-0.068405	-0.005598	-0.166374	0.000000	0.000000	1.000000	144.000000	0.000000
15264.729990	-0.001946	0.527926	0.232561	81.028282	61.768837	69.560036	0.000000	0.000000	0.000000	0.000000	0.000000	0.000000	-0.039069	0.008495	-0.084440	0.000000	0.000000	1.000000	144.000000	0.000000
15264.733323	-0.001946	0.527926	0.232561	81.028282	61.768837	69.560036	0.000000	0.000000	0.000000	0.000000	0.000000	0.000000	-0.039069	0.008495	-0.084440	0.000000	0.000000	1.000000	144.000000	0.000000
15264.736656	-0.001946	0.527926	0.232561	81.038536	61.880531	69.684128	0.000000	0.000000	0.000000	0.000000	0.000000	0.000000	-0.039069	0.008495	-0.084440	0.000000	0.000000	1.000000	144.000000	0.000000
15264.739990	-0.001946	0.527926	0.232561	81.038536	61.880531	69.684128	0.000000	0.000000	0.000000	0.000000	0.000000	0.000000	-0.039069	0.008495	-0.084440	0.000000	0.000000	1.000000	144.000000	0.000000
15264.743323	-0.002076	0.528006	0.232224	81.038536	61.880531	69.684128	0.000000	0.000000	0.000000	0.000000	0.000000	0.000000	-0.038988	0.023933	-0.100813	0.000000	0.000000	1.000000	144.000000	0.000000
15264.746656	-0.002076	0.528006	0.232224	81.047371	61.974998	69.790771	0.000000	0.000000	0.000000	0.000000	0.000000	0.000000	-0.038988	0.023933	-0.100813	0.000000	0.000000	1.000000	144.000000	0.000000
15264.749990	-0.002076	0.528006	0.232224	81.047371	61.974998	69.790771	0.000000	0.000000	0.000000	0.000000	0.000000	0.000000	-0.038988	0.023933	-0.100813	0.000000	0.000000	1.000000	144.000000	0.000000
15264.753323	-0.002076	0.528006	0.232224	81.047371	61.974998	69.790771	0.000000	0.000000	0.000000	0.000000	0.000000	0.000000	-0.038988	0.023933	-0.100813	0.000000	0.000000	1.000000	144.000000	0.000000
15264.756656	-0.002368	0.528275	0.231507	81.056091	62.069592	69.897537	0.000000	0.000000	0.000000	0.000000	0.000000	0.000000	-0.087623	0.080611	-0.215105	0.000000	0.000000	1.000000	144.000000	0.000000
15264.759990	-0.002368	0.528275	0.231507	81.056091	62.069592	69.897537	0.000000	0.000000	0.000000	0.000000	0.000000	0.000000	-0.000000	0.000001	-0.000001	0.000000	0.000000	1.000000	144.000000	0.000000
15264.763323	-0.002368	0.528275	0.231507	81.056091	62.069592	69.897537	0.000000	0.000000	0.000000	0.000000	0.000000	0.000000	-0.000000	0.000001	-0.000001	0.000000	0.000000	1.000000	144.000000	0.000000
15264.766656	-0.002368	0.528275	0.231507	81.066269	62.179367	70.022430	0.000000	0.000000	0.000000	0.000000	0.000000	0.000000	-0.000000	0.000001	-0.000001	0.000000	0.000000	1.000000	144.000000	0.000000
15264.769990	-0.002368	0.528275	0.231507	81.066269	62.179367	70.022430	0.000000	0.000000	0.000000	0.000000	0.000000	0.000000	-0.000000	0.000001	-0.000001	0.000000	0.000000	1.000000	144.000000	0.000000
15264.773323	-0.002530	0.528457	0.231061	81.066269	62.179367	70.022430	0.000000	0.000000	0.000000	0.000000	0.000000	0.000000	-0.048548	0.054622	-0.133810	0.000000	0.000000	1.000000	144.000000	0.000000
15264.776656	-0.002530	0.528457	0.231061	81.076408	62.284004	70.147621	0.000000	0.000000	0.000000	0.000000	0.000000	0.000000	-0.048548	0.054622	-0.133810	0.000000	0.000000	1.000000	144.000000	0.000000
15264.779990	-0.002757	0.528707	0.230542	81.076408	62.284004	70.147621	0.000000	0.000000	0.000000	0.000000	0.000000	0.000000	-0.067986	0.075031	-0.155867	0.000000	0.000000	1.000000	144.000000	0.000000
15264.783323	-0.002757	0.528707	0.230542	81.076408	62.284004	70.147621	0.000000	0.000000	0.000000	0.000000	0.000000	0.000000	-0.067986	0.075031	-0.155867	0.000000	0.000000	1.000000	144.000000	0.000000
15264.786656	-0.002757	0.528707	0.230542	81.091309	62.389969	70.279724	0.000000	0.000000	0.000000	0.000000	0.000000	0.000000	-0.067986	0.075031	-0.155867	0.000000	0.000000	1.000000	144.000000	0.000000
15264.789990	-0.002757	0.528707	0.230542	81.091309	62.389969	70.279724	0.000000	0.000000	0.000000	0.000000	0.000000	0.000000	-0.067986	0.075031	-0.155867	0.000000	0.000000	1.000000	144.000000	0.000000
15264.793323	-0.003113	0.529042	0.229930	81.091309	62.389969	70.279724	0.000000	0.000000	0.000000	0.000000	0.000000	0.000000	-0.106904	0.100489	-0.183577	0.000000	0.000000	1.000000	144.000000	0.000000
15264.796656	-0.003113	0.529042	0.229930	81.111221	62.472843	70.395432	0.000000	0.000000	0.000000	0.000000	0.000000	0.000000	-0.106904	0.100489	-0.183577	0.000000	0.000000	1.000000	144.000000	0.000000
15264.799990	-0.003566	0.529475	0.229174	81.111221	62.472843	70.395432	0.000000	0.000000	0.000000	0.000000	0.000000	0.000000	-0.135820	0.129908	-0.226673	0.000000	0.000000	1.000000	144.000000	0.000000
15264.803323	-0.003566	0.529475	0.229174	81.111221	62.472843	70.395432	0.000000	0.000000	0.000000	0.000000	0.000000	0.000000	-0.135820	0.129908	-0.226673	0.000000	0.000000	1.000000	144.000000	0.000000
15264.806656	-0.003566	0.529475	0.229174	81.124374	62.562279	70.534164	0.000000	0.000000	0.000000	0.000000	0.000000	0.000000	-0.135820	0.129908	-0.226673	0.000000	0.000000	1.000000	144.000000	0.000000
15264.809990	-0.004115	0.529988	0.228293	81.124374	62.562279	70.534164	0.000000	0.000000	0.000000	0.000000	0.000000	0.000000	-0.164585	0.154010	-0.264541	0.000000	0.000000	1.000000	144.000000	0.000000
15264.813323	-0.004115	0.529988	0.228293	81.124374	62.562279	70.534164	0.000000	0.000000	0.000000	0.000000	0.000000	0.000000	-0.164585	0.154010	-0.264541	0.000000	0.000000	1.000000	144.000000	0.000000
15264.816656	-0.004115	0.529988	0.228293	81.135719	62.650799	70.670837	0.000000	0.000000	0.000000	0.000000	0.000000	0.000000	-0.164585	0.154010	-0.264541	0.000000	0.000000	1.000000	144.000000	0.000000
15264.819990	-0.004823	0.530639	0.227293	81.135719	62.650799	70.670837	0.000000	0.000000	0.000000	0.000000	0.000000	0.000000	-0.212661	0.195261	-0.299734	0.000000	0.000000	1.000000	144.000000	0.000000
15264.823323	-0.004823	0.530639	0.227293	81.135719	62.650799	70.670837	0.000000	0.000000	0.000000	0.000000	0.000000	0.000000	-0.212661	0.195261	-0.299734	0.000000	0.000000	1.000000	144.000000	0.000000
15264.826656	-0.004823	0.530639	0.227293	81.149864	62.764698	70.852173	0.000000	0.000000	0.000000	0.000000	0.000000	0.000000	-0.212661	0.195261	-0.299734	0.000000	0.000000	1.000000	144.000000	0.000000
15264.829990	-0.005594	0.531365	0.226133	81.149864	62.764698	70.852173	0.000000	0.000000	0.000000	0.000000	0.000000	0.000000	-0.231111	0.217764	-0.348021	0.000000	0.000000	1.000000	144.000000	0.000000
15264.833323	-0.005594	0.531365	0.226133	81.149864	62.764698	70.852173	0.000000	0.000000	0.000000	0.000000	0.000000	0.000000	-0.231111	0.217764	-0.348021	0.000000	0.000000	1.000000	144.000000	0.000000
15264.836656	-0.005594	0.531365	0.226133	81.165047	62.911213	71.068130	0.000000	0.000000	0.000000	0.000000	0.000000	0.000000	-0.231111	0.217764	-0.348021	0.000000	0.000000	1.000000	144.000000	0.000000
15264.839990	-0.006457	0.532182	0.224792	81.165047	62.911213	71.068130	0.000000	0.000000	0.000000	0.000000	0.000000	0.000000	-0.258955	0.245036	-0.402337	0.000000	0.000000	1.000000	144.000000	0.000000
15264.843323	-0.006457	0.532182	0.224792	81.165047	62.911213	71.068130	0.000000	0.000000	0.000000	0.000000	0.000000	0.000000	-0.258955	0.245036	-0.402337	0.000000	0.000000	1.000000	144.000000	0.000000
15264.846656	-0.006457	0.532182	0.224792	81.169273	63.121693	71.373093	0.000000	0.000000	0.000000	0.000000	0.000000	0.000000	-0.258955	0.245036	-0.402337	0.000000	0.000000	1.000000	144.000000	0.000000
15264.849990	-0.007379	0.533068	0.223254	81.169273	63.121693	71.373093	0.000000	0.000000	0.000000	0.000000	0.000000	0.000000	-0.276677	0.265712	-0.461404	0.000000	0.000000	1.000000	144.000000	0.000000
15264.853323	-0.007379	0.533068	0.223254	81.169273	63.121693	71.373093	0.000000	0.000000	0.000000	0.000000	0.000000	0.000000	-0.276677	0.265712	-0.461404	0.000000	0.000000	1.000000	144.000000	0.000000
15264.856656	-0.007379	0.533068	0.223254	81.133087	63.484711	71.865097	0.000000	0.000000	0.000000	0.000000	0.000000	0.000000	-0.276677	0.265712	-0.461404	0.000000	0.000000	1.000000	144.000000	0.000000
15264.859990	-0.008359	0.534057	0.221513	81.133087	63.484711	71.865097	0.000000	0.000000	0.000000	0.000000	0.000000	0.000000	-0.294005	0.296991	-0.522315	0.000000	0.000000	1.000000	144.000000	0.000000
15264.863323	-0.008359	0.534057	0.221513	81.133087	63.484711	71.865097	0.000000	0.000000	0.000000	0.000000	0.000000	0.000000	-0.294005	0.296991	-0.522315	0.000000	0.000000	1.000000	144.000000	0.000000
15264.866656	-0.008359	0.534057	0.221513	81.061035	63.982677	72.527695	0.000000	0.000000	0.000000	0.000000	0.000000	0.000000	-0.294005	0.296991	-0.522315	0.000000	0.000000	1.000000	144.000000	0.000000
15264.869990	-0.009363	0.535109	0.219538	81.061035	63.982677	72.527695	0.000000	0.000000	0.000000	0.000000	0.000000	0.000000	-0.301151	0.315435	-0.592432	0.000000	0.000000	1.000000	144.000000	0.000000
15264.873323	-0.009363	0.535109	0.219538	81.061035	63.982677	72.527695	0.000000	0.000000	0.000000	0.000000	0.000000	0.000000	-0.301151	0.315435	-0.592432	0.000000	0.000000	1.000000	144.000000	0.000000
15264.876656	-0.009363	0.535109	0.219538	80.980774	64.588814	73.310928	0.000000	0.000000	0.000000	0.000000	0.000000	0.000000	-0.301151	0.315435	-0.592432	0.000000	0.000000	1.000000	144.000000	0.000000
15264.879990	-0.010389	0.536256	0.217323	80.980774	64.588814	73.310928	0.000000	0.000000	0.000000	0.000000	0.000000	0.000000	-0.307863	0.344227	-0.664608	0.000000	0.000000	1.000000	144.000000	0.000000
15264.883323	-0.010389	0.536256	0.217323	80.980774	64.588814	73.310928	0.000000	0.000000	0.000000	0.000000	0.000000	0.000000	-0.307863	0.344227	-0.664608	0.000000	0.000000	1.000000	144.000000	0.000000
15264.886656	-0.010389	0.536256	0.217323	80.901215	65.232933	74.147812	0.000000	0.000000	0.000000	0.000000	0.000000	0.000000	-0.307863	0.344227	-0.664608	0.000000	0.000000	1.000000	144.000000	0.000000
15264.889990	-0.011404	0.537456	0.214836	80.901215	65.232933	74.147812	0.000000	0.000000	0.000000	0.000000	0.000000	0.000000	-0.304411	0.359941	-0.746211	0.000000	0.000000	1.000000	144.000000	0.000000
15264.893323	-0.011404	0.537456	0.214836	80.901215	65.232933	74.147812	0.000000	0.000000	0.000000	0.000000	0.000000	0.000000	-0.304411	0.359941	-0.746211	0.000000	0.000000	1.000000	144.000000	0.000000
15264.896656	-0.011404	0.537456	0.214836	80.857498	65.891167	74.969635	0.000000	0.000000	0.000000	0.000000	0.000000	0.000000	-0.304411	0.359941	-0.746211	0.000000	0.000000	1.000000	144.000000	0.000000
15264.899990	-0.012470	0.538726	0.212086	80.857498	65.891167	74.969635	0.000000	0.000000	0.000000	0.000000	0.000000	0.000000	-0.319702	0.380829	-0.824797	0.000000	0.000000	1.000000	144.000000	0.000000
15264.903323	-0.012470	0.538726	0.212086	80.857498	65.891167	74.969635	0.000000	0.000000	0.000000	0.000000	0.000000	0.000000	-0.319702	0.380829	-0.824797	0.000000	0.000000	1.000000	144.000000	0.000000
15264.906656	-0.012470	0.538726	0.212086	80.870880	66.514748	75.716988	0.000000	0.000000	0.000000	0.000000	0.000000	0.000000	-0.319702	0.380829	-0.824797	0.000000	0.000000	1.000000	144.000000	0.000000
15264.909990	-0.013553	0.540025	0.209077	80.870880	66.514748	75.716988	0.000000	0.000000	0.000000	0.000000	0.000000	0.000000	-0.324886	0.389750	-0.902966	0.000000	0.000000	1.000000	144.000000	0.000000
15264.913323	-0.013553	0.540025	0.209077	80.870880	66.514748	75.716988	0.000000	0.000000	0.000000	0.000000	0.000000	0.000000	-0.324886	0.389750	-0.902966	0.000000	0.000000	1.000000	144.000000	0.000000
15264.916656	-0.013553	0.540025	0.209077	80.918854	67.156792	76.453186	0.000000	0.000000	0.000000	0.000000	0.000000	0.000000	-0.324886	0.389750	-0.902966	0.000000	0.000000	1.000000	144.000000	0.000000
15264.919990	-0.014684	0.541339	0.205855	80.918854	67.156792	76.453186	0.000000	0.000000	0.000000	0.000000	0.000000	0.000000	-0.339315	0.394233	-0.966546	0.000000	0.000000	1.000000	144.000000	0.000000
15264.923323	-0.014684	0.541339	0.205855	80.918854	67.156792	76.453186	0.000000	0.000000	0.000000	0.000000	0.000000	0.000000	-0.339315	0.394233	-0.966546	0.000000	0.000000	1.000000	144.000000	0.000000
15264.926656	-0.014684	0.541339	0.205855	80.970871	67.890587	77.282471	0.000000	0.000000	0.000000	0.000000	0.000000	0.000000	-0.339315	0.394233	-0.966546	0.000000	0.000000	1.000000	144.000000	0.000000
15264.929990	-0.015860	0.542681	0.202398	80.970871	67.890587	77.282471	0.000000	0.000000	0.000000	0.000000	0.000000	0.000000	-0.352968	0.402596	-1.036869	0.000000	0.000000	1.000000	144.000000	0.000000
15264.933323	-0.015860	0.542681	0.202398	80.970871	67.890587	77.282471	0.000000	0.000000	0.000000	0.000000	0.000000	0.000000	-0.352968	0.402596	-1.036869	0.000000	0.000000	1.000000	144.000000	0.000000
15264.936656	-0.015860	0.542681	0.202398	81.027946	68.721756	78.131821	0.000000	0.000000	0.000000	0.000000	0.000000	0.000000	-0.352968	0.402596	-1.036869	0.000000	0.000000	1.000000	144.000000	0.000000
15264.939990	-0.017081	0.543996	0.198728	81.027946	68.721756	78.131821	0.000000	0.000000	0.000000	0.000000	0.000000	0.000000	-0.366092	0.394570	-1.101040	0.000000	0.000000	1.000000	144.000000	0.000000
15264.943323	-0.017081	0.543996	0.198728	81.027946	68.721756	78.131821	0.000000	0.000000	0.000000	0.000000	0.000000	0.000000	-0.366092	0.394570	-1.101040	0.000000	0.000000	1.000000	144.000000	0.000000
15264.946656	-0.017081	0.543996	0.198728	81.092850	69.640984	78.973282	0.000000	0.000000	0.000000	0.000000	0.000000	0.000000	-0.366092	0.394570	-1.101040	0.000000	0.000000	1.000000	144.000000	0.000000
15264.949990	-0.018373	0.545262	0.194825	81.092850	69.640984	78.973282	0.000000	0.000000	0.000000	0.000000	0.000000	0.000000	-0.387660	0.379760	-1.170874	0.000000	0.000000	1.000000	144.000000	0.000000
15264.953323	-0.018373	0.545262	0.194825	81.092850	69.640984	78.973282	0.000000	0.000000	0.000000	0.000000	0.000000	0.000000	-0.387660	0.379760	-1.170874	0.000000	0.000000	1.000000	144.000000	0.000000
15264.956656	-0.018373	0.545262	0.194825	81.168404	70.654373	79.685013	0.000000	0.000000	0.000000	0.000000	0.000000	0.000000	-0.387660	0.379760	-1.170874	0.000000	0.000000	1.000000	144.000000	0.000000
15264.959990	-0.019734	0.546496	0.190701	81.168404	70.654373	79.685013	0.000000	0.000000	0.000000	0.000000	0.000000	0.000000	-0.408393	0.370271	-1.237372	0.000000	0.000000	1.000000	144.000000	0.000000
15264.963323	-0.019734	0.546496	0.190701	81.168404	70.654373	79.685013	0.000000	0.000000	0.000000	0.000000	0.000000	0.000000	-0.408393	0.370271	-1.237372	0.000000	0.000000	1.000000	144.000000	0.000000
15264.966656	-0.019734	0.546496	0.190701	81.251045	71.784508	80.292778	0.000000	0.000000	0.000000	0.000000	0.000000	0.000000	-0.408393	0.370271	-1.237372	0.000000	0.000000	1.000000	144.000000	0.000000
15264.969990	-0.021161	0.547712	0.186331	81.251045	71.784508	80.292778	0.000000	0.000000	0.000000	0.000000	0.000000	0.000000	-0.427926	0.364619	-1.310932	0.000000	0.000000	1.000000	144.000000	0.000000
15264.973323	-0.021161	0.547712	0.186331	81.251045	71.784508	80.292778	0.000000	0.000000	0.000000	0.000000	0.000000	0.000000	-0.427926	0.364619	-1.310932	0.000000	0.000000	1.000000	144.000000	0.000000
15264.976656	-0.021161	0.547712	0.186331	81.330681	73.011154	81.198944	0.000000	0.000000	0.000000	0.000000	0.000000	0.000000	-0.427926	0.364619	-1.310932	0.000000	0.000000	1.000000	144.000000	0.000000
15264.979990	-0.022711	0.548895	0.181765	81.330681	73.011154	81.198944	0.000000	0.000000	0.000000	0.000000	0.000000	0.000000	-0.465118	0.354968	-1.369911	0.000000	0.000000	1.000000	144.000000	0.000000
15264.983323	-0.022711	0.548895	0.181765	81.330681	73.011154	81.198944	0.000000	0.000000	0.000000	0.000000	0.000000	0.000000	-0.465118	0.354968	-1.369911	0.000000	0.000000	1.000000	144.000000	0.000000
15264.986656	-0.022711	0.548895	0.181765	81.411667	74.326729	82.468872	0.000000	0.000000	0.000000	0.000000	0.000000	0.000000	-0.465118	0.354968	-1.369911	0.000000	0.000000	1.000000	144.000000	0.000000
15264.989990	-0.024379	0.550039	0.176963	81.411667	74.326729	82.468872	0.000000	0.000000	0.000000	0.000000	0.000000	0.000000	-0.500444	0.343107	-1.440559	0.000000	0.000000	1.000000	144.000000	0.000000
15264.993323	-0.024379	0.550039	0.176963	81.411667	74.326729	82.468872	0.000000	0.000000	0.000000	0.000000	0.000000	0.000000	-0.500444	0.343107	-1.440559	0.000000	0.000000	1.000000	144.000000	0.000000
15264.996656	-0.024379	0.550039	0.176963	81.501625	75.698708	83.680275	0.000000	0.000000	0.000000	0.000000	0.000000	0.000000	-0.500444	0.343107	-1.440559	0.000000	0.000000	1.000000	144.000000	0.000000
15264.999990	-0.026134	0.551121	0.172034	81.501625	75.698708	83.680275	0.000000	0.000000	0.000000	0.000000	0.000000	0.000000	-0.526537	0.324828	-1.478753	0.000000	0.000000	1.000000	144.000000	0.000000
15265.003323	-0.026134	0.551121	0.172034	81.501625	75.698708	83.680275	0.000000	0.000000	0.000000	0.000000	0.000000	0.000000	-0.526537	0.324828	-1.478753	0.000000	0.000000	1.000000	144.000000	0.000000
15265.006656	-0.026134	0.551121	0.172034	81.587700	76.532227	83.873581	0.000000	0.000000	0.000000	0.000000	0.000000	0.000000	-0.526537	0.324828	-1.478753	0.000000	0.000000	1.000000	144.000000	0.000000
15265.009990	-0.027999	0.552151	0.166918	81.587700	76.532227	83.873581	0.000000	0.000000	0.000000	0.000000	0.000000	0.000000	-0.559574	0.308949	-1.534797	0.000000	0.000000	1.000000	144.000000	0.000000
15265.013323	-0.027999	0.552151	0.166918	81.587700	76.532227	83.873581	0.000000	0.000000	0.000000	0.000000	0.000000	0.000000	-0.559574	0.308949	-1.534797	0.000000	0.000000	1.000000	144.000000	0.000000
15265.016656	-0.027999	0.552151	0.166918	81.618896	75.143669	81.762695	0.000000	0.000000	0.000000	0.000000	0.000000	0.000000	-0.559574	0.308949	-1.534797	0.000000	0.000000	1.000000	144.000000	0.000000
15265.019990	-0.030034	0.553216	0.161742	81.618896	75.143669	81.762695	0.000000	0.000000	0.000000	0.000000	0.000000	0.000000	-0.610515	0.319531	-1.552809	0.000000	0.000000	1.000000	144.000000	0.000000
15265.023323	-0.030034	0.553216	0.161742	81.618896	75.143669	81.762695	0.000000	0.000000	0.000000	0.000000	0.000000	0.000000	-0.610515	0.319531	-1.552809	0.000000	0.000000	1.000000	144.000000	0.000000
15265.026656	-0.030034	0.553216	0.161742	81.577461	71.250137	77.441750	0.000000	0.000000	0.000000	0.000000	0.000000	0.000000	-0.610515	0.319531	-1.552809	0.000000	0.000000	1.000000	144.000000	0.000000
15265.029990	-0.032296	0.554293	0.156578	81.577461	71.250137	77.441750	0.000000	0.000000	0.000000	0.000000	0.000000	0.000000	-0.678458	0.322897	-1.549010	0.000000	0.000000	1.000000	144.000000	0.000000
15265.033323	-0.032296	0.554293	0.156578	81.577461	71.250137	77.441750	0.000000	0.000000	0.000000	0.000000	0.000000	0.000000	-0.678458	0.322897	-1.549010	0.000000	0.000000	1.000000	144.000000	0.000000
15265.036656	-0.032296	0.554293	0.156578	81.440193	65.836845	71.997925	0.000000	0.000000	0.000000	0.000000	0.000000	0.000000	-0.678458	0.322897	-1.549010	0.000000	0.000000	1.000000	144.000000	0.000000
15265.039990	-0.034659	0.555421	0.151371	81.440193	65.836845	71.997925	0.000000	0.000000	0.000000	0.000000	0.000000	0.000000	-0.708819	0.338502	-1.562300	0.000000	0.000000	1.000000	144.000000	0.000000
15265.043323	-0.034659	0.555421	0.151371	81.440193	65.836845	71.997925	0.000000	0.000000	0.000000	0.000000	0.000000	0.000000	-0.708819	0.338502	-1.562300	0.000000	0.000000	1.000000	144.000000	0.000000
15265.046656	-0.034659	0.555421	0.151371	81.184227	60.251251	66.449318	0.000000	0.000000	0.000000	0.000000	0.000000	0.000000	-0.708819	0.338502	-1.562300	0.000000	0.000000	1.000000	144.000000	0.000000
15265.049990	-0.037038	0.556598	0.146217	81.184227	60.251251	66.449318	0.000000	0.000000	0.000000	0.000000	0.000000	0.000000	-0.713910	0.353107	-1.546123	0.000000	0.000000	1.000000	144.000000	0.000000
15265.053323	-0.037038	0.556598	0.146217	81.184227	60.251251	66.449318	0.000000	0.000000	0.000000	0.000000	0.000000	0.000000	-0.713910	0.353107	-1.546123	0.000000	0.000000	1.000000	144.000000	0.000000
15265.056656	-0.037038	0.556598	0.146217	80.824715	55.213245	61.588692	0.000000	0.000000	0.000000	0.000000	0.000000	0.000000	-0.713910	0.353107	-1.546123	0.000000	0.000000	1.000000	144.000000	0.000000
15265.059990	-0.039379	0.557810	0.141143	80.824715	55.213245	61.588692	0.000000	0.000000	0.000000	0.000000	0.000000	0.000000	-0.702226	0.363523	-1.522040	0.000000	0.000000	1.000000	144.000000	0.000000
15265.063323	-0.039379	0.557810	0.141143	80.824715	55.213245	61.588692	0.000000	0.000000	0.000000	0.000000	0.000000	0.000000	-0.702226	0.363523	-1.522040	0.000000	0.000000	1.000000	144.000000	0.000000
15265.066656	-0.039379	0.557810	0.141143	80.418030	50.753624	57.295277	0.000000	0.000000	0.000000	0.000000	0.000000	0.000000	-0.702226	0.363523	-1.522040	0.000000	0.000000	1.000000	144.000000	0.000000
15265.069990	-0.041714	0.559082	0.136203	80.418030	50.753624	57.295277	0.000000	0.000000	0.000000	0.000000	0.000000	0.000000	-0.700496	0.381732	-1.482031	0.000000	0.000000	1.000000	144.000000	0.000000
15265.073323	-0.041714	0.559082	0.136203	80.418030	50.753624	57.295277	0.000000	0.000000	0.000000	0.000000	0.000000	0.000000	-0.700496	0.381732	-1.482031	0.000000	0.000000	1.000000	144.000000	0.000000
15265.076656	-0.041714	0.559082	0.136203	79.993484	46.721798	53.216671	0.000000	0.000000	0.000000	0.000000	0.000000	0.000000	-0.700496	0.381732	-1.482031	0.000000	0.000000	1.000000	144.000000	0.000000
15265.079990	-0.044044	0.560448	0.131394	79.993484	46.721798	53.216671	0.000000	0.000000	0.000000	0.000000	0.000000	0.000000	-0.699059	0.409809	-1.442911	0.000000	0.000000	1.000000	144.000000	0.000000
15265.083323	-0.044044	0.560448	0.131394	79.993484	46.721798	53.216671	0.000000	0.000000	0.000000	0.000000	0.000000	0.000000	-0.699059	0.409809	-1.442911	0.000000	0.000000	1.000000	144.000000	0.000000
15265.086656	-0.044044	0.560448	0.131394	79.568268	43.062111	49.238392	0.000000	0.000000	0.000000	0.000000	0.000000	0.000000	-0.699059	0.409809	-1.442911	0.000000	0.000000	1.000000	144.000000	0.000000
15265.089990	-0.046348	0.561902	0.126777	79.568268	43.062111	49.238392	0.000000	0.000000	0.000000	0.000000	0.000000	0.000000	-0.691119	0.436124	-1.384853	0.000000	0.000000	1.000000	144.000000	0.000000
15265.093323	-0.046348	0.561902	0.126777	79.568268	43.062111	49.238392	0.000000	0.000000	0.000000	0.000000	0.000000	0.000000	-0.691119	0.436124	-1.384853	0.000000	0.000000	1.000000	144.000000	0.000000
15265.096656	-0.046348	0.561902	0.126777	79.178185	39.864281	45.699036	0.000000	0.000000	0.000000	0.000000	0.000000	0.000000	-0.691119	0.436124	-1.384853	0.000000	0.000000	1.000000	144.000000	0.000000
15265.099990	-0.048704	0.563462	0.122270	79.178185	39.864281	45.699036	0.000000	0.000000	0.000000	0.000000	0.000000	0.000000	-0.706799	0.468197	-1.352119	0.000000	0.000000	1.000000	144.000000	0.000000
15265.103323	-0.048704	0.563462	0.122270	79.178185	39.864281	45.699036	0.000000	0.000000	0.000000	0.000000	0.000000	0.000000	-0.706799	0.468197	-1.352119	0.000000	0.000000	1.000000	144.000000	0.000000
15265.106656	-0.048704	0.563462	0.122270	79.007332	38.346970	44.165565	0.000000	0.000000	0.000000	0.000000	0.000000	0.000000	-0.706799	0.468197	-1.352119	0.000000	0.000000	1.000000	144.000000	0.000000
15265.109990	-0.051136	0.565123	0.117833	79.007332	38.346970	44.165565	0.000000	0.000000	0.000000	0.000000	0.000000	0.000000	-0.729641	0.498129	-1.331151	0.000000	0.000000	1.000000	144.000000	0.000000
15265.113323	-0.051136	0.565123	0.117833	79.007332	38.346970	44.165565	0.000000	0.000000	0.000000	0.000000	0.000000	0.000000	-0.729641	0.498129	-1.331151	0.000000	0.000000	1.000000	144.000000	0.000000
15265.116656	-0.051136	0.565123	0.117833	79.151474	38.929733	44.883236	0.000000	0.000000	0.000000	0.000000	0.000000	0.000000	-0.729641	0.498129	-1.331151	0.000000	0.000000	1.000000	144.000000	0.000000
15265.119990	-0.053723	0.566863	0.113442	79.151474	38.929733	44.883236	0.000000	0.000000	0.000000	0.000000	0.000000	0.000000	-0.776060	0.522077	-1.317307	0.000000	0.000000	1.000000	144.000000	0.000000
15265.123323	-0.053723	0.566863	0.113442	79.151474	38.929733	44.883236	0.000000	0.000000	0.000000	0.000000	0.000000	0.000000	-0.776060	0.522077	-1.317307	0.000000	0.000000	1.000000	144.000000	0.000000
15265.126656	-0.053723	0.566863	0.113442	79.346962	39.959164	45.961300	0.000000	0.000000	0.000000	0.000000	0.000000	0.000000	-0.776060	0.522077	-1.317307	0.000000	0.000000	1.000000	144.000000	0.000000
15265.129990	-0.056310	0.568767	0.109213	79.346962	39.959164	45.961300	0.000000	0.000000	0.000000	0.000000	0.000000	0.000000	-0.776140	0.571173	-1.268827	0.000000	0.000000	1.000000	144.000000	0.000000
15265.133323	-0.056310	0.568767	0.109213	79.346962	39.959164	45.961300	0.000000	0.000000	0.000000	0.000000	0.000000	0.000000	-0.776140	0.571173	-1.268827	0.000000	0.000000	1.000000	144.000000	0.000000
15265.136656	-0.056310	0.568767	0.109213	79.507973	40.845196	46.799755	0.000000	0.000000	0.000000	0.000000	0.000000	0.000000	-0.776140	0.571173	-1.268827	0.000000	0.000000	1.000000	144.000000	0.000000
15265.139990	-0.058957	0.570762	0.105174	79.507973	40.845196	46.799755	0.000000	0.000000	0.000000	0.000000	0.000000	0.000000	-0.793979	0.598339	-1.211519	0.000000	0.000000	1.000000	144.000000	0.000000
15265.143323	-0.058957	0.570762	0.105174	79.507973	40.845196	46.799755	0.000000	0.000000	0.000000	0.000000	0.000000	0.000000	-0.793979	0.598339	-1.211519	0.000000	0.000000	1.000000	144.000000	0.000000
15265.146656	-0.058957	0.570762	0.105174	79.623123	41.470066	47.332954	0.000000	0.000000	0.000000	0.000000	0.000000	0.000000	-0.793979	0.598339	-1.211519	0.000000	0.000000	1.000000	144.000000	0.000000
15265.149990	-0.061636	0.572829	0.101315	79.623123	41.470066	47.332954	0.000000	0.000000	0.000000	0.000000	0.000000	0.000000	-0.803877	0.620372	-1.157932	0.000000	0.000000	1.000000	144.000000	0.000000
15265.153323	-0.061636	0.572829	0.101315	79.623123	41.470066	47.332954	0.000000	0.000000	0.000000	0.000000	0.000000	0.000000	-0.803877	0.620372	-1.157932	0.000000	0.000000	1.000000	144.000000	0.000000
15265.156656	-0.061636	0.572829	0.101315	79.700447	41.802399	47.637222	0.000000	0.000000	0.000000	0.000000	0.000000	0.000000	-0.803877	0.620372	-1.157932	0.000000	0.000000	1.000000	144.000000	0.000000
15265.159990	-0.064294	0.574965	0.097602	79.700447	41.802399	47.637222	0.000000	0.000000	0.000000	0.000000	0.000000	0.000000	-0.797318	0.640754	-1.113721	0.000000	0.000000	1.000000	144.000000	0.000000
15265.163323	-0.064294	0.574965	0.097602	79.700447	41.802399	47.637222	0.000000	0.000000	0.000000	0.000000	0.000000	0.000000	-0.797318	0.640754	-1.113721	0.000000	0.000000	1.000000	144.000000	0.000000
15265.166656	-0.064294	0.574965	0.097602	79.769417	41.813160	47.579437	0.000000	0.000000	0.000000	0.000000	0.000000	0.000000	-0.797318	0.640754	-1.113721	0.000000	0.000000	1.000000	144.000000	0.000000
15265.169990	-0.067015	0.577130	0.094057	79.769417	41.813160	47.579437	0.000000	0.000000	0.000000	0.000000	0.000000	0.000000	-0.816160	0.649266	-1.063486	0.000000	0.000000	1.000000	144.000000	0.000000
15265.173323	-0.067015	0.577130	0.094057	79.769417	41.813160	47.579437	0.000000	0.000000	0.000000	0.000000	0.000000	0.000000	-0.816160	0.649266	-1.063486	0.000000	0.000000	1.000000	144.000000	0.000000
15265.176656	-0.067015	0.577130	0.094057	79.852783	41.517357	47.125538	0.000000	0.000000	0.000000	0.000000	0.000000	0.000000	-0.816160	0.649266	-1.063486	0.000000	0.000000	1.000000	144.000000	0.000000
15265.179990	-0.069788	0.579289	0.090588	79.852783	41.517357	47.125538	0.000000	0.000000	0.000000	0.000000	0.000000	0.000000	-0.832024	0.647856	-1.040753	0.000000	0.000000	1.000000	144.000000	0.000000
15265.183323	-0.069788	0.579289	0.090588	79.852783	41.517357	47.125538	0.000000	0.000000	0.000000	0.000000	0.000000	0.000000	-0.832024	0.647856	-1.040753	0.000000	0.000000	1.000000	144.000000	0.000000
15265.186656	-0.069788	0.579289	0.090588	79.959953	41.000820	46.396217	0.000000	0.000000	0.000000	0.000000	0.000000	0.000000	-0.832024	0.647856	-1.040753	0.000000	0.000000	1.000000	144.000000	0.000000
15265.189990	-0.072750	0.581424	0.087222	79.959953	41.000820	46.396217	0.000000	0.000000	0.000000	0.000000	0.000000	0.000000	-0.888527	0.640553	-1.009831	0.000000	0.000000	1.000000	144.000000	0.000000
15265.193323	-0.072750	0.581424	0.087222	79.959953	41.000820	46.396217	0.000000	0.000000	0.000000	0.000000	0.000000	0.000000	-0.888527	0.640553	-1.009831	0.000000	0.000000	1.000000	144.000000	0.000000
15265.196656	-0.072750	0.581424	0.087222	80.099861	40.453827	45.611637	0.000000	0.000000	0.000000	0.000000	0.000000	0.000000	-0.888527	0.640553	-1.009831	0.000000	0.000000	1.000000	144.000000	0.000000
15265.199990	-0.075785	0.583520	0.083895	80.099861	40.453827	45.611637	0.000000	0.000000	0.000000	0.000000	0.000000	0.000000	-0.910678	0.628809	-0.998061	0.000000	0.000000	1.000000	144.000000	0.000000
15265.203323	-0.075785	0.583520	0.083895	80.099861	40.453827	45.611637	0.000000	0.000000	0.000000	0.000000	0.000000	0.000000	-0.910678	0.628809	-0.998061	0.000000	0.000000	1.000000	144.000000	0.000000
15265.206656	-0.075785	0.583520	0.083895	80.276543	40.402790	45.322807	0.000000	0.000000	0.000000	0.000000	0.000000	0.000000	-0.910678	0.628809	-0.998061	0.000000	0.000000	1.000000	144.000000	0.000000
15265.209990	-0.078946	0.585549	0.080606	80.276543	40.402790	45.322807	0.000000	0.000000	0.000000	0.000000	0.000000	0.000000	-0.948290	0.608616	-0.986655	0.000000	0.000000	1.000000	144.000000	0.000000
15265.213323	-0.078946	0.585549	0.080606	80.276543	40.402790	45.322807	0.000000	0.000000	0.000000	0.000000	0.000000	0.000000	-0.948290	0.608616	-0.986655	0.000000	0.000000	1.000000	144.000000	0.000000
15265.216656	-0.078946	0.585549	0.080606	80.467560	41.086472	45.947834	0.000000	0.000000	0.000000	0.000000	0.000000	0.000000	-0.948290	0.608616	-0.986655	0.000000	0.000000	1.000000	144.000000	0.000000
15265.219990	-0.082137	0.587492	0.077415	80.467560	41.086472	45.947834	0.000000	0.000000	0.000000	0.000000	0.000000	0.000000	-0.957163	0.582976	-0.957442	0.000000	0.000000	1.000000	144.000000	0.000000
15265.223323	-0.082137	0.587492	0.077415	80.467560	41.086472	45.947834	0.000000	0.000000	0.000000	0.000000	0.000000	0.000000	-0.957163	0.582976	-0.957442	0.000000	0.000000	1.000000	144.000000	0.000000
15265.226656	-0.082137	0.587492	0.077415	80.633698	42.335335	47.282127	0.000000	0.000000	0.000000	0.000000	0.000000	0.000000	-0.957163	0.582976	-0.957442	0.000000	0.000000	1.000000	144.000000	0.000000
15265.229990	-0.085332	0.589382	0.074318	80.633698	42.335335	47.282127	0.000000	0.000000	0.000000	0.000000	0.000000	0.000000	-0.958641	0.567029	-0.928966	0.000000	0.000000	1.000000	144.000000	0.000000
15265.233323	-0.085332	0.589382	0.074318	80.633698	42.335335	47.282127	0.000000	0.000000	0.000000	0.000000	0.000000	0.000000	-0.958641	0.567029	-0.928966	0.000000	0.000000	1.000000	144.000000	0.000000
15265.236656	-0.085332	0.589382	0.074318	80.793030	43.794170	48.720963	0.000000	0.000000	0.000000	0.000000	0.000000	0.000000	-0.958641	0.567029	-0.928966	0.000000	0.000000	1.000000	144.000000	0.000000
15265.239990	-0.088614	0.591212	0.071327	80.793030	43.794170	48.720963	0.000000	0.000000	0.000000	0.000000	0.000000	0.000000	-0.984438	0.548888	-0.897272	0.000000	0.000000	1.000000	144.000000	0.000000
15265.243323	-0.088614	0.591212	0.071327	80.793030	43.794170	48.720963	0.000000	0.000000	0.000000	0.000000	0.000000	0.000000	-0.984438	0.548888	-0.897272	0.000000	0.000000	1.000000	144.000000	0.000000
15265.246656	-0.088614	0.591212	0.071327	80.937241	45.455833	50.068901	0.000000	0.000000	0.000000	0.000000	0.000000	0.000000	-0.984438	0.548888	-0.897272	0.000000	0.000000	1.000000	144.000000	0.000000
15265.249990	-0.091883	0.592984	0.068459	80.937241	45.455833	50.068901	0.000000	0.000000	0.000000	0.000000	0.000000	0.000000	-0.980695	0.531611	-0.860559	0.000000	0.000000	1.000000	144.000000	0.000000
15265.253323	-0.091883	0.592984	0.068459	80.937241	45.455833	50.068901	0.000000	0.000000	0.000000	0.000000	0.000000	0.000000	-0.980695	0.531611	-0.860559	0.000000	0.000000	1.000000	144.000000	0.000000
15265.256656	-0.091883	0.592984	0.068459	81.048935	47.539063	51.793789	0.000000	0.000000	0.000000	0.000000	0.000000	0.000000	-0.980695	0.531611	-0.860559	0.000000	0.000000	1.000000	144.000000	0.000000
15265.259990	-0.095083	0.594672	0.065669	81.048935	47.539063	51.793789	0.000000	0.000000	0.000000	0.000000	0.000000	0.000000	-0.960062	0.506302	-0.836855	0.000000	0.000000	1.000000	144.000000	0.000000
15265.263323	-0.095083	0.594672	0.065669	81.048935	47.539063	51.793789	0.000000	0.000000	0.000000	0.000000	0.000000	0.000000	-0.960062	0.506302	-0.836855	0.000000	0.000000	1.000000	144.000000	0.000000
15265.266656	-0.095083	0.594672	0.065669	81.128410	50.060368	54.423405	0.000000	0.000000	0.000000	0.000000	0.000000	0.000000	-0.960062	0.506302	-0.836855	0.000000	0.000000	1.000000	144.000000	0.000000
15265.269990	-0.098213	0.596286	0.062938	81.128410	50.060368	54.423405	0.000000	0.000000	0.000000	0.000000	0.000000	0.000000	-0.938952	0.484414	-0.819377	0.000000	0.000000	1.000000	144.000000	0.000000
15265.273323	-0.098213	0.596286	0.062938	81.128410	50.060368	54.423405	0.000000	0.000000	0.000000	0.000000	0.000000	0.000000	-0.938952	0.484414	-0.819377	0.000000	0.000000	1.000000	144.000000	0.000000
15265.276656	-0.098213	0.596286	0.062938	81.190407	52.824375	57.547897	0.000000	0.000000	0.000000	0.000000	0.000000	0.000000	-0.938952	0.484414	-0.819377	0.000000	0.000000	1.000000	144.000000	0.000000
15265.279990	-0.101241	0.597848	0.060226	81.190407	52.824375	57.547897	0.000000	0.000000	0.000000	0.000000	0.000000	0.000000	-0.908469	0.468555	-0.813581	0.000000	0.000000	1.000000	144.000000	0.000000
15265.283323	-0.101241	0.597848	0.060226	81.190407	52.824375	57.547897	0.000000	0.000000	0.000000	0.000000	0.000000	0.000000	-0.908469	0.468555	-0.813581	0.000000	0.000000	1.000000	144.000000	0.000000
15265.286656	-0.101241	0.597848	0.060226	81.249382	55.680794	60.586178	0.000000	0.000000	0.000000	0.000000	0.000000	0.000000	-0.908469	0.468555	-0.813581	0.000000	0.000000	1.000000	144.000000	0.000000
15265.289990	-0.104174	0.599349	0.057558	81.249382	55.680794	60.586178	0.000000	0.000000	0.000000	0.000000	0.000000	0.000000	-0.879854	0.450138	-0.800344	0.000000	0.000000	1.000000	144.000000	0.000000
15265.293323	-0.104174	0.599349	0.057558	81.249382	55.680794	60.586178	0.000000	0.000000	0.000000	0.000000	0.000000	0.000000	-0.879854	0.450138	-0.800344	0.000000	0.000000	1.000000	144.000000	0.000000
15265.296656	-0.104174	0.599349	0.057558	81.297081	58.401764	63.111603	0.000000	0.000000	0.000000	0.000000	0.000000	0.000000	-0.879854	0.450138	-0.800344	0.000000	0.000000	1.000000	144.000000	0.000000
15265.299990	-0.107020	0.600796	0.054848	81.297081	58.401764	63.111603	0.000000	0.000000	0.000000	0.000000	0.000000	0.000000	-0.853917	0.434299	-0.813113	0.000000	0.000000	1.000000	144.000000	0.000000
15265.303323	-0.107020	0.600796	0.054848	81.297081	58.401764	63.111603	0.000000	0.000000	0.000000	0.000000	0.000000	0.000000	-0.853917	0.434299	-0.813113	0.000000	0.000000	1.000000	144.000000	0.000000
15265.306656	-0.107020	0.600796	0.054848	81.324768	60.897579	65.182747	0.000000	0.000000	0.000000	0.000000	0.000000	0.000000	-0.853917	0.434299	-0.813113	0.000000	0.000000	1.000000	144.000000	0.000000
15265.309990	-0.109788	0.602202	0.052134	81.324768	60.897579	65.182747	0.000000	0.000000	0.000000	0.000000	0.000000	0.000000	-0.830445	0.421615	-0.814063	0.000000	0.000000	1.000000	144.000000	0.000000
15265.313323	-0.109788	0.602202	0.052134	81.324768	60.897579	65.182747	0.000000	0.000000	0.000000	0.000000	0.000000	0.000000	-0.830445	0.421615	-0.814063	0.000000	0.000000	1.000000	144.000000	0.000000
15265.316656	-0.109788	0.602202	0.052134	81.313927	63.181873	67.265175	0.000000	0.000000	0.000000	0.000000	0.000000	0.000000	-0.830445	0.421615	-0.814063	0.000000	0.000000	1.000000	144.000000	0.000000
15265.319990	-0.112457	0.603613	0.049431	81.313927	63.181873	67.265175	0.000000	0.000000	0.000000	0.000000	0.000000	0.000000	-0.800482	0.423439	-0.810833	0.000000	0.000000	1.000000	144.000000	0.000000
15265.323323	-0.112457	0.603613	0.049431	81.313927	63.181873	67.265175	0.000000	0.000000	0.000000	0.000000	0.000000	0.000000	-0.800482	0.423439	-0.810833	0.000000	0.000000	1.000000	144.000000	0.000000
15265.326656	-0.112457	0.603613	0.049431	81.254723	65.158150	69.336197	0.000000	0.000000	0.000000	0.000000	0.000000	0.000000	-0.800482	0.423439	-0.810833	0.000000	0.000000	1.000000	144.000000	0.000000
15265.329990	-0.115030	0.604974	0.046757	81.254723	65.158150	69.336197	0.000000	0.000000	0.000000	0.000000	0.000000	0.000000	-0.771976	0.408332	-0.802473	0.000000	0.000000	1.000000	144.000000	0.000000
15265.333323	-0.115030	0.604974	0.046757	81.254723	65.158150	69.336197	0.000000	0.000000	0.000000	0.000000	0.000000	0.000000	-0.771976	0.408332	-0.802473	0.000000	0.000000	1.000000	144.000000	0.000000
15265.336656	-0.115030	0.604974	0.046757	81.171875	66.846359	71.148773	0.000000	0.000000	0.000000	0.000000	0.000000	0.000000	-0.771976	0.408332	-0.802473	0.000000	0.000000	1.000000	144.000000	0.000000
15265.339990	-0.117445	0.606325	0.044158	81.171875	66.846359	71.148773	0.000000	0.000000	0.000000	0.000000	0.000000	0.000000	-0.724640	0.405224	-0.779619	0.000000	0.000000	1.000000	144.000000	0.000000
15265.343323	-0.117445	0.606325	0.044158	81.171875	66.846359	71.148773	0.000000	0.000000	0.000000	0.000000	0.000000	0.000000	-0.724640	0.405224	-0.779619	0.000000	0.000000	1.000000	144.000000	0.000000
15265.346656	-0.117445	0.606325	0.044158	81.099716	68.194458	72.535423	0.000000	0.000000	0.000000	0.000000	0.000000	0.000000	-0.724640	0.405224	-0.779619	0.000000	0.000000	1.000000	144.000000	0.000000
15265.349990	-0.119650	0.607655	0.041611	81.099716	68.194458	72.535423	0.000000	0.000000	0.000000	0.000000	0.000000	0.000000	-0.661332	0.398964	-0.764004	0.000000	0.000000	1.000000	144.000000	0.000000
15265.353323	-0.119650	0.607655	0.041611	81.099716	68.194458	72.535423	0.000000	0.000000	0.000000	0.000000	0.000000	0.000000	-0.661332	0.398964	-0.764004	0.000000	0.000000	1.000000	144.000000	0.000000
15265.356656	-0.119650	0.607655	0.041611	81.055939	69.207664	73.728424	0.000000	0.000000	0.000000	0.000000	0.000000	0.000000	-0.661332	0.398964	-0.764004	0.000000	0.000000	1.000000	144.000000	0.000000
15265.359990	-0.121629	0.608956	0.039148	81.055939	69.207664	73.728424	0.000000	0.000000	0.000000	0.000000	0.000000	0.000000	-0.593598	0.390357	-0.738934	0.000000	0.000000	1.000000	144.000000	0.000000
15265.363323	-0.121629	0.608956	0.039148	81.055939	69.207664	73.728424	0.000000	0.000000	0.000000	0.000000	0.000000	0.000000	-0.593598	0.390357	-0.738934	0.000000	0.000000	1.000000	144.000000	0.000000
15265.366656	-0.121629	0.608956	0.039148	81.043381	69.929489	74.686035	0.000000	0.000000	0.000000	0.000000	0.000000	0.000000	-0.593598	0.390357	-0.738934	0.000000	0.000000	1.000000	144.000000	0.000000
15265.369990	-0.123383	0.610257	0.036763	81.043381	69.929489	74.686035	0.000000	0.000000	0.000000	0.000000	0.000000	0.000000	-0.526402	0.390314	-0.715436	0.000000	0.000000	1.000000	144.000000	0.000000
15265.373323	-0.123383	0.610257	0.036763	81.043381	69.929489	74.686035	0.000000	0.000000	0.000000	0.000000	0.000000	0.000000	-0.526402	0.390314	-0.715436	0.000000	0.000000	1.000000	144.000000	0.000000
15265.376656	-0.123383	0.610257	0.036763	81.033447	70.364372	75.330406	0.000000	0.000000	0.000000	0.000000	0.000000	0.000000	-0.526402	0.390314	-0.715436	0.000000	0.000000	1.000000	144.000000	0.000000
15265.379990	-0.124887	0.611519	0.034436	81.033447	70.364372	75.330406	0.000000	0.000000	0.000000	0.000000	0.000000	0.000000	-0.451001	0.378514	-0.698323	0.000000	0.000000	1.000000	144.000000	0.000000
15265.383323	-0.124887	0.611519	0.034436	81.033447	70.364372	75.330406	0.000000	0.000000	0.000000	0.000000	0.000000	0.000000	-0.451001	0.378514	-0.698323	0.000000	0.000000	1.000000	144.000000	0.000000
15265.386656	-0.124887	0.611519	0.034436	81.037262	70.530441	75.670311	0.000000	0.000000	0.000000	0.000000	0.000000	0.000000	-0.451001	0.378514	-0.698323	0.000000	0.000000	1.000000	144.000000	0.000000
15265.389990	-0.126188	0.612742	0.032155	81.037262	70.530441	75.670311	0.000000	0.000000	0.000000	0.000000	0.000000	0.000000	-0.390562	0.366816	-0.684056	0.000000	0.000000	1.000000	144.000000	0.000000
15265.393323	-0.126188	0.612742	0.032155	81.037262	70.530441	75.670311	0.000000	0.000000	0.000000	0.000000	0.000000	0.000000	-0.390562	0.366816	-0.684056	0.000000	0.000000	1.000000	144.000000	0.000000
15265.396656	-0.126188	0.612742	0.032155	81.096138	70.384850	75.656288	0.000000	0.000000	0.000000	0.000000	0.000000	0.000000	-0.390562	0.366816	-0.684056	0.000000	0.000000	1.000000	144.000000	0.000000
15265.399990	-0.127368	0.613921	0.029840	81.096138	70.384850	75.656288	0.000000	0.000000	0.000000	0.000000	0.000000	0.000000	-0.353914	0.353867	-0.694709	0.000000	0.000000	1.000000	144.000000	0.000000
15265.403323	-0.127368	0.613921	0.029840	81.096138	70.384850	75.656288	0.000000	0.000000	0.000000	0.000000	0.000000	0.000000	-0.353914	0.353867	-0.694709	0.000000	0.000000	1.000000	144.000000	0.000000
15265.406656	-0.127368	0.613921	0.029840	81.230682	70.025513	75.362564	0.000000	0.000000	0.000000	0.000000	0.000000	0.000000	-0.353914	0.353867	-0.694709	0.000000	0.000000	1.000000	144.000000	0.000000
15265.409990	-0.128410	0.615050	0.027519	81.230682	70.025513	75.362564	0.000000	0.000000	0.000000	0.000000	0.000000	0.000000	-0.312427	0.338501	-0.696338	0.000000	0.000000	1.000000	144.000000	0.000000
15265.413323	-0.128410	0.615050	0.027519	81.230682	70.025513	75.362564	0.000000	0.000000	0.000000	0.000000	0.000000	0.000000	-0.312427	0.338501	-0.696338	0.000000	0.000000	1.000000	144.000000	0.000000
15265.416656	-0.128410	0.615050	0.027519	81.425102	69.515007	74.867081	0.000000	0.000000	0.000000	0.000000	0.000000	0.000000	-0.312427	0.338501	-0.696338	0.000000	0.000000	1.000000	144.000000	0.000000
15265.419990	-0.129337	0.616127	0.025187	81.425102	69.515007	74.867081	0.000000	0.000000	0.000000	0.000000	0.000000	0.000000	-0.278224	0.323096	-0.699486	0.000000	0.000000	1.000000	144.000000	0.000000
15265.423323	-0.129337	0.616127	0.025187	81.425102	69.515007	74.867081	0.000000	0.000000	0.000000	0.000000	0.000000	0.000000	-0.278224	0.323096	-0.699486	0.000000	0.000000	1.000000	144.000000	0.000000
15265.426656	-0.129337	0.616127	0.025187	81.642502	69.084877	74.422501	0.000000	0.000000	0.000000	0.000000	0.000000	0.000000	-0.278224	0.323096	-0.699486	0.000000	0.000000	1.000000	144.000000	0.000000
15265.429990	-0.130127	0.617105	0.022846	81.642502	69.084877	74.422501	0.000000	0.000000	0.000000	0.000000	0.000000	0.000000	-0.236996	0.293533	-0.702385	0.000000	0.000000	1.000000	144.000000	0.000000
15265.433323	-0.130127	0.617105	0.022846	81.642502	69.084877	74.422501	0.000000	0.000000	0.000000	0.000000	0.000000	0.000000	-0.236996	0.293533	-0.702385	0.000000	0.000000	1.000000	144.000000	0.000000
15265.436656	-0.130127	0.617105	0.022846	81.853073	68.697769	74.008232	0.000000	0.000000	0.000000	0.000000	0.000000	0.000000	-0.236996	0.293533	-0.702385	0.000000	0.000000	1.000000	144.000000	0.000000
15265.439990	-0.130756	0.618012	0.020493	81.853073	68.697769	74.008232	0.000000	0.000000	0.000000	0.000000	0.000000	0.000000	-0.188709	0.272160	-0.705652	0.000000	0.000000	1.000000	144.000000	0.000000
15265.443323	-0.130756	0.618012	0.020493	81.853073	68.697769	74.008232	0.000000	0.000000	0.000000	0.000000	0.000000	0.000000	-0.188709	0.272160	-0.705652	0.000000	0.000000	1.000000	144.000000	0.000000
15265.446656	-0.130756	0.618012	0.020493	82.046478	68.396034	73.680946	0.000000	0.000000	0.000000	0.000000	0.000000	0.000000	-0.188709	0.272160	-0.705652	0.000000	0.000000	1.000000	144.000000	0.000000
15265.449990	-0.131232	0.618841	0.018154	82.046478	68.396034	73.680946	0.000000	0.000000	0.000000	0.000000	0.000000	0.000000	-0.142847	0.248663	-0.701739	0.000000	0.000000	1.000000	144.000000	0.000000
15265.453323	-0.131232	0.618841	0.018154	82.046478	68.396034	73.680946	0.000000	0.000000	0.000000	0.000000	0.000000	0.000000	-0.142847	0.248663	-0.701739	0.000000	0.000000	1.000000	144.000000	0.000000
15265.456656	-0.131232	0.618841	0.018154	82.216660	68.142021	73.406738	0.000000	0.000000	0.000000	0.000000	0.000000	0.000000	-0.142847	0.248663	-0.701739	0.000000	0.000000	1.000000	144.000000	0.000000
15265.459990	-0.131602	0.619592	0.015816	82.216660	68.142021	73.406738	0.000000	0.000000	0.000000	0.000000	0.000000	0.000000	-0.111023	0.225242	-0.701358	0.000000	0.000000	1.000000	144.000000	0.000000
15265.463323	-0.131602	0.619592	0.015816	82.216660	68.142021	73.406738	0.000000	0.000000	0.000000	0.000000	0.000000	0.000000	-0.111023	0.225242	-0.701358	0.000000	0.000000	1.000000	144.000000	0.000000
15265.466656	-0.131602	0.619592	0.015816	82.374298	67.916489	73.157616	0.000000	0.000000	0.000000	0.000000	0.000000	0.000000	-0.111023	0.225242	-0.701358	0.000000	0.000000	1.000000	144.000000	0.000000
15265.469990	-0.131835	0.620325	0.013537	82.374298	67.916489	73.157616	0.000000	0.000000	0.000000	0.000000	0.000000	0.000000	-0.069843	0.219790	-0.683976	0.000000	0.000000	1.000000	144.000000	0.000000
15265.473323	-0.131835	0.620325	0.013537	82.374298	67.916489	73.157616	0.000000	0.000000	0.000000	0.000000	0.000000	0.000000	-0.069843	0.219790	-0.683976	0.000000	0.000000	1.000000	144.000000	0.000000
15265.476656	-0.131835	0.620325	0.013537	82.529007	67.744560	72.951805	0.000000	0.000000	0.000000	0.000000	0.000000	0.000000	-0.069843	0.219790	-0.683976	0.000000	0.000000	1.000000	144.000000	0.000000
15265.479990	-0.132008	0.621006	0.011328	82.529007	67.744560	72.951805	0.000000	0.000000	0.000000	0.000000	0.000000	0.000000	-0.051991	0.204447	-0.662597	0.000000	0.000000	1.000000	144.000000	0.000000
15265.483323	-0.132008	0.621006	0.011328	82.529007	67.744560	72.951805	0.000000	0.000000	0.000000	0.000000	0.000000	0.000000	-0.051991	0.204447	-0.662597	0.000000	0.000000	1.000000	144.000000	0.000000
15265.486656	-0.132008	0.621006	0.011328	82.683693	67.574570	72.739807	0.000000	0.000000	0.000000	0.000000	0.000000	0.000000	-0.051991	0.204447	-0.662597	0.000000	0.000000	1.000000	144.000000	0.000000
15265.489990	-0.132075	0.621618	0.009189	82.683693	67.574570	72.739807	0.000000	0.000000	0.000000	0.000000	0.000000	0.000000	-0.020005	0.183463	-0.641706	0.000000	0.000000	1.000000	144.000000	0.000000
15265.493323	-0.132075	0.621618	0.009189	82.683693	67.574570	72.739807	0.000000	0.000000	0.000000	0.000000	0.000000	0.000000	-0.020005	0.183463	-0.641706	0.000000	0.000000	1.000000	144.000000	0.000000
15265.496656	-0.132075	0.621618	0.009189	82.826569	67.482445	72.608070	0.000000	0.000000	0.000000	0.000000	0.000000	0.000000	-0.020005	0.183463	-0.641706	0.000000	0.000000	1.000000	144.000000	0.000000
15265.499990	-0.132081	0.622160	0.007107	82.826569	67.482445	72.608070	0.000000	0.000000	0.000000	0.000000	0.000000	0.000000	-0.001777	0.162799	-0.624474	0.000000	0.000000	1.000000	144.000000	0.000000
15265.503323	-0.132081	0.622160	0.007107	82.826569	67.482445	72.608070	0.000000	0.000000	0.000000	0.000000	0.000000	0.000000	-0.001777	0.162799	-0.624474	0.000000	0.000000	1.000000	144.000000	0.000000
15265.506656	-0.132081	0.622160	0.007107	82.930946	67.404922	72.509750	0.000000	0.000000	0.000000	0.000000	0.000000	0.000000	-0.001777	0.162799	-0.624474	0.000000	0.000000	1.000000	144.000000	0.000000
15265.509990	-0.132049	0.622662	0.005159	82.930946	67.404922	72.509750	0.000000	0.000000	0.000000	0.000000	0.000000	0.000000	0.009648	0.150501	-0.584510	0.000000	0.000000	1.000000	144.000000	0.000000
15265.513323	-0.132049	0.622662	0.005159	82.930946	67.404922	72.509750	0.000000	0.000000	0.000000	0.000000	0.000000	0.000000	0.009648	0.150501	-0.584510	0.000000	0.000000	1.000000	144.000000	0.000000
15265.516656	-0.132049	0.622662	0.005159	83.001678	67.419258	72.519859	0.000000	0.000000	0.000000	0.000000	0.000000	0.000000	0.009648	0.150501	-0.584510	0.000000	0.000000	1.000000	144.000000	0.000000
15265.519990	-0.131935	0.623051	0.003269	83.001678	67.419258	72.519859	0.000000	0.000000	0.000000	0.000000	0.000000	0.000000	0.034232	0.116687	-0.566976	0.000000	0.000000	1.000000	144.000000	0.000000
15265.523323	-0.131935	0.623051	0.003269	83.001678	67.419258	72.519859	0.000000	0.000000	0.000000	0.000000	0.000000	0.000000	0.034232	0.116687	-0.566976	0.000000	0.000000	1.000000	144.000000	0.000000
15265.526656	-0.131935	0.623051	0.003269	83.036804	67.522598	72.642395	0.000000	0.000000	0.000000	0.000000	0.000000	0.000000	0.034232	0.116687	-0.566976	0.000000	0.000000	1.000000	144.000000	0.000000
15265.529990	-0.131778	0.623380	0.001408	83.036804	67.522598	72.642395	0.000000	0.000000	0.000000	0.000000	0.000000	0.000000	0.046887	0.098870	-0.558373	0.000000	0.000000	1.000000	144.000000	0.000000
15265.533323	-0.131778	0.623380	0.001408	83.036804	67.522598	72.642395	0.000000	0.000000	0.000000	0.000000	0.000000	0.000000	0.046887	0.098870	-0.558373	0.000000	0.000000	1.000000	144.000000	0.000000
15265.536656	-0.131778	0.623380	0.001408	83.054886	67.732010	72.885902	0.000000	0.000000	0.000000	0.000000	0.000000	0.000000	0.046887	0.098870	-0.558373	0.000000	0.000000	1.000000	144.000000	0.000000
15265.539990	-0.131629	0.623599	-0.000420	83.054886	67.732010	72.885902	0.000000	0.000000	0.000000	0.000000	0.000000	0.000000	0.044840	0.065683	-0.548253	0.000000	0.000000	1.000000	144.000000	0.000000
15265.543323	-0.131629	0.623599	-0.000420	83.054886	67.732010	72.885902	0.000000	0.000000	0.000000	0.000000	0.000000	0.000000	0.044840	0.065683	-0.548253	0.000000	0.000000	1.000000	144.000000	0.000000
15265.546656	-0.131629	0.623599	-0.000420	83.060646	67.970451	73.174294	0.000000	0.000000	0.000000	0.000000	0.000000	0.000000	0.044840	0.065683	-0.548253	0.000000	0.000000	1.000000	144.000000	0.000000
15265.549990	-0.131503	0.623761	-0.002237	83.060646	67.970451	73.174294	0.000000	0.000000	0.000000	0.000000	0.000000	0.000000	0.037791	0.048345	-0.545207	0.000000	0.000000	1.000000	144.000000	0.000000
15265.553323	-0.131503	0.623761	-0.002237	83.060646	67.970451	73.174294	0.000000	0.000000	0.000000	0.000000	0.000000	0.000000	0.037791	0.048345	-0.545207	0.000000	0.000000	1.000000	144.000000	0.000000
15265.556656	-0.131503	0.623761	-0.002237	83.064865	68.049698	73.306816	0.000000	0.000000	0.000000	0.000000	0.000000	0.000000	0.037791	0.048345	-0.545207	0.000000	0.000000	1.000000	144.000000	0.000000
15265.559990	-0.131422	0.623864	-0.004050	83.064865	68.049698	73.306816	0.000000	0.000000	0.000000	0.000000	0.000000	0.000000	0.024352	0.031158	-0.544008	0.000000	0.000000	1.000000	144.000000	0.000000
15265.563323	-0.131422	0.623864	-0.004050	83.064865	68.049698	73.306816	0.000000	0.000000	0.000000	0.000000	0.000000	0.000000	0.024352	0.031158	-0.544008	0.000000	0.000000	1.000000	144.000000	0.000000
15265.566656	-0.131422	0.623864	-0.004050	83.068367	67.422638	72.741280	0.000000	0.000000	0.000000	0.000000	0.000000	0.000000	0.024352	0.031158	-0.544008	0.000000	0.000000	1.000000	144.000000	0.000000
15265.569990	-0.131360	0.623920	-0.005786	83.068367	67.422638	72.741280	0.000000	0.000000	0.000000	0.000000	0.000000	0.000000	0.018559	0.016653	-0.520686	0.000000	0.000000	1.000000	144.000000	0.000000
15265.573323	-0.131360	0.623920	-0.005786	83.068367	67.422638	72.741280	0.000000	0.000000	0.000000	0.000000	0.000000	0.000000	0.018559	0.016653	-0.520686	0.000000	0.000000	1.000000	144.000000	0.000000
15265.576656	-0.131360	0.623920	-0.005786	83.065285	65.855782	71.244232	0.000000	0.000000	0.000000	0.000000	0.000000	0.000000	0.018559	0.016653	-0.520686	0.000000	0.000000	1.000000	144.000000	0.000000
15265.579990	-0.131336	0.623936	-0.007383	83.065285	65.855782	71.244232	0.000000	0.000000	0.000000	0.000000	0.000000	0.000000	0.007323	0.004876	-0.478953	0.000000	0.000000	1.000000	144.000000	0.000000
15265.583323	-0.131336	0.623936	-0.007383	83.065285	65.855782	71.244232	0.000000	0.000000	0.000000	0.000000	0.000000	0.000000	0.007323	0.004876	-0.478953	0.000000	0.000000	1.000000	144.000000	0.000000
15265.586656	-0.131336	0.623936	-0.007383	83.047203	63.791862	69.257706	0.000000	0.000000	0.000000	0.000000	0.000000	0.000000	0.007323	0.004876	-0.478953	0.000000	0.000000	1.000000	144.000000	0.000000
15265.589990	-0.131328	0.623914	-0.008834	83.047203	63.791862	69.257706	0.000000	0.000000	0.000000	0.000000	0.000000	0.000000	0.002330	-0.006506	-0.435288	0.000000	0.000000	1.000000	144.000000	0.000000
15265.593323	-0.131328	0.623914	-0.008834	83.047203	63.791862	69.257706	0.000000	0.000000	0.000000	0.000000	0.000000	0.000000	0.002330	-0.006506	-0.435288	0.000000	0.000000	1.000000	144.000000	0.000000
15265.596656	-0.131328	0.623914	-0.008834	82.989716	61.733971	67.299179	0.000000	0.000000	0.000000	0.000000	0.000000	0.000000	0.002330	-0.006506	-0.435288	0.000000	0.000000	1.000000	144.000000	0.000000
15265.599990	-0.131384	0.623876	-0.010137	82.989716	61.733971	67.299179	0.000000	0.000000	0.000000	0.000000	0.000000	0.000000	-0.016867	-0.011588	-0.390933	0.000000	0.000000	1.000000	144.000000	0.000000
15265.603323	-0.131384	0.623876	-0.010137	82.989716	61.733971	67.299179	0.000000	0.000000	0.000000	0.000000	0.000000	0.000000	-0.016867	-0.011588	-0.390933	0.000000	0.000000	1.000000	144.000000	0.000000
15265.606656	-0.131384	0.623876	-0.010137	82.872086	60.060349	65.763641	0.000000	0.000000	0.000000	0.000000	0.000000	0.000000	-0.016867	-0.011588	-0.390933	0.000000	0.000000	1.000000	144.000000	0.000000
15265.609990	-0.131413	0.623827	-0.011290	82.872086	60.060349	65.763641	0.000000	0.000000	0.000000	0.000000	0.000000	0.000000	-0.008707	-0.014722	-0.346050	0.000000	0.000000	1.000000	144.000000	0.000000
15265.613323	-0.131413	0.623827	-0.011290	82.872086	60.060349	65.763641	0.000000	0.000000	0.000000	0.000000	0.000000	0.000000	-0.008707	-0.014722	-0.346050	0.000000	0.000000	1.000000	144.000000	0.000000
15265.616656	-0.131413	0.623827	-0.011290	82.694725	58.953236	64.843613	0.000000	0.000000	0.000000	0.000000	0.000000	0.000000	-0.008707	-0.014722	-0.346050	0.000000	0.000000	1.000000	144.000000	0.000000
15265.619990	-0.131470	0.623728	-0.012342	82.694725	58.953236	64.843613	0.000000	0.000000	0.000000	0.000000	0.000000	0.000000	-0.017202	-0.029504	-0.315518	0.000000	0.000000	1.000000	144.000000	0.000000
15265.623323	-0.131470	0.623728	-0.012342	82.694725	58.953236	64.843613	0.000000	0.000000	0.000000	0.000000	0.000000	0.000000	-0.017202	-0.029504	-0.315518	0.000000	0.000000	1.000000	144.000000	0.000000
15265.626656	-0.131470	0.623728	-0.012342	82.493210	58.356400	64.454300	0.000000	0.000000	0.000000	0.000000	0.000000	0.000000	-0.017202	-0.029504	-0.315518	0.000000	0.000000	1.000000	144.000000	0.000000
15265.629990	-0.131470	0.623728	-0.012342	82.493210	58.356400	64.454300	0.000000	0.000000	0.000000	0.000000	0.000000	0.000000	-0.017202	-0.029504	-0.315518	0.000000	0.000000	1.000000	144.000000	0.000000
15265.633323	-0.131526	0.623612	-0.013318	82.493210	58.356400	64.454300	0.000000	0.000000	0.000000	0.000000	0.000000	0.000000	-0.016612	-0.034827	-0.292725	0.000000	0.000000	1.000000	144.000000	0.000000
15265.636656	-0.131526	0.623612	-0.013318	82.299866	58.129364	64.432755	0.000000	0.000000	0.000000	0.000000	0.000000	0.000000	-0.016612	-0.034827	-0.292725	0.000000	0.000000	1.000000	144.000000	0.000000
15265.639990	-0.131585	0.623428	-0.014200	82.299866	58.129364	64.432755	0.000000	0.000000	0.000000	0.000000	0.000000	0.000000	-0.017665	-0.055182	-0.264694	0.000000	0.000000	1.000000	144.000000	0.000000
15265.643323	-0.131585	0.623428	-0.014200	82.299866	58.129364	64.432755	0.000000	0.000000	0.000000	0.000000	0.000000	0.000000	-0.017665	-0.055182	-0.264694	0.000000	0.000000	1.000000	144.000000	0.000000
15265.646656	-0.131585	0.623428	-0.014200	82.123360	58.382969	64.878883	0.000000	0.000000	0.000000	0.000000	0.000000	0.000000	-0.017665	-0.055182	-0.264694	0.000000	0.000000	1.000000	144.000000	0.000000
15265.649990	-0.131585	0.623428	-0.014200	82.123360	58.382969	64.878883	0.000000	0.000000	0.000000	0.000000	0.000000	0.000000	-0.017665	-0.055182	-0.264694	0.000000	0.000000	1.000000	144.000000	0.000000
15265.653323	-0.131624	0.623219	-0.015068	82.123360	58.382969	64.878883	0.000000	0.000000	0.000000	0.000000	0.000000	0.000000	-0.011772	-0.062933	-0.260304	0.000000	0.000000	1.000000	144.000000	0.000000
15265.656656	-0.131624	0.623219	-0.015068	81.966843	58.950188	65.620895	0.000000	0.000000	0.000000	0.000000	0.000000	0.000000	-0.011772	-0.062933	-0.260304	0.000000	0.000000	1.000000	144.000000	0.000000
15265.659990	-0.131653	0.622953	-0.015889	81.966843	58.950188	65.620895	0.000000	0.000000	0.000000	0.000000	0.000000	0.000000	-0.008786	-0.079787	-0.246313	0.000000	0.000000	1.000000	144.000000	0.000000
15265.663323	-0.131653	0.622953	-0.015889	81.966843	58.950188	65.620895	0.000000	0.000000	0.000000	0.000000	0.000000	0.000000	-0.008786	-0.079787	-0.246313	0.000000	0.000000	1.000000	144.000000	0.000000
15265.666656	-0.131653	0.622953	-0.015889	81.833961	59.515244	66.339752	0.000000	0.000000	0.000000	0.000000	0.000000	0.000000	-0.008786	-0.079787	-0.246313	0.000000	0.000000	1.000000	144.000000	0.000000
15265.669990	-0.131653	0.622953	-0.015889	81.833961	59.515244	66.339752	0.000000	0.000000	0.000000	0.000000	0.000000	0.000000	-0.008786	-0.079787	-0.246313	0.000000	0.000000	1.000000	144.000000	0.000000
15265.673323	-0.131626	0.622611	-0.016665	81.833961	59.515244	66.339752	0.000000	0.000000	0.000000	0.000000	0.000000	0.000000	0.008013	-0.102466	-0.233006	0.000000	0.000000	1.000000	144.000000	0.000000
15265.676656	-0.131626	0.622611	-0.016665	81.711250	60.125229	67.086243	0.000000	0.000000	0.000000	0.000000	0.000000	0.000000	0.008013	-0.102466	-0.233006	0.000000	0.000000	1.000000	144.000000	0.000000
15265.679990	-0.131534	0.622225	-0.017430	81.711250	60.125229	67.086243	0.000000	0.000000	0.000000	0.000000	0.000000	0.000000	0.027592	-0.115893	-0.229356	0.000000	0.000000	1.000000	144.000000	0.000000
15265.683323	-0.131534	0.622225	-0.017430	81.711250	60.125229	67.086243	0.000000	0.000000	0.000000	0.000000	0.000000	0.000000	0.027592	-0.115893	-0.229356	0.000000	0.000000	1.000000	144.000000	0.000000
15265.686656	-0.131534	0.622225	-0.017430	81.586014	60.790058	67.880501	0.000000	0.000000	0.000000	0.000000	0.000000	0.000000	0.027592	-0.115893	-0.229356	0.000000	0.000000	1.000000	144.000000	0.000000
15265.689990	-0.131534	0.622225	-0.017430	81.586014	60.790058	67.880501	0.000000	0.000000	0.000000	0.000000	0.000000	0.000000	0.027592	-0.115893	-0.229356	0.000000	0.000000	1.000000	144.000000	0.000000
15265.693323	-0.131331	0.621774	-0.018185	81.586014	60.790058	67.880501	0.000000	0.000000	0.000000	0.000000	0.000000	0.000000	0.060920	-0.135154	-0.226441	0.000000	0.000000	1.000000	144.000000	0.000000
15265.696656	-0.131331	0.621774	-0.018185	81.462708	61.480759	68.691689	0.000000	0.000000	0.000000	0.000000	0.000000	0.000000	0.060920	-0.135154	-0.226441	0.000000	0.000000	1.000000	144.000000	0.000000
15265.699990	-0.131099	0.621269	-0.018887	81.462708	61.480759	68.691689	0.000000	0.000000	0.000000	0.000000	0.000000	0.000000	0.069853	-0.151655	-0.210780	0.000000	0.000000	1.000000	144.000000	0.000000
15265.703323	-0.131099	0.621269	-0.018887	81.462708	61.480759	68.691689	0.000000	0.000000	0.000000	0.000000	0.000000	0.000000	0.069853	-0.151655	-0.210780	0.000000	0.000000	1.000000	144.000000	0.000000
15265.706656	-0.131099	0.621269	-0.018887	81.359001	62.185616	69.496254	0.000000	0.000000	0.000000	0.000000	0.000000	0.000000	0.069853	-0.151655	-0.210780	0.000000	0.000000	1.000000	144.000000	0.000000
15265.709990	-0.131099	0.621269	-0.018887	81.359001	62.185616	69.496254	0.000000	0.000000	0.000000	0.000000	0.000000	0.000000	0.069853	-0.151655	-0.210780	0.000000	0.000000	1.000000	144.000000	0.000000
15265.713323	-0.130832	0.620689	-0.019553	81.359001	62.185616	69.496254	0.000000	0.000000	0.000000	0.000000	0.000000	0.000000	0.080076	-0.173971	-0.199627	0.000000	0.000000	1.000000	144.000000	0.000000
15265.716656	-0.130832	0.620689	-0.019553	81.280777	62.925079	70.313156	0.000000	0.000000	0.000000	0.000000	0.000000	0.000000	0.080076	-0.173971	-0.199627	0.000000	0.000000	1.000000	144.000000	0.000000
15265.719990	-0.130570	0.620044	-0.020126	81.280777	62.925079	70.313156	0.000000	0.000000	0.000000	0.000000	0.000000	0.000000	0.078523	-0.193491	-0.171953	0.000000	0.000000	1.000000	144.000000	0.000000
15265.723323	-0.130570	0.620044	-0.020126	81.280777	62.925079	70.313156	0.000000	0.000000	0.000000	0.000000	0.000000	0.000000	0.078523	-0.193491	-0.171953	0.000000	0.000000	1.000000	144.000000	0.000000
15265.726656	-0.130570	0.620044	-0.020126	81.256233	63.678871	71.101540	0.000000	0.000000	0.000000	0.000000	0.000000	0.000000	0.078523	-0.193491	-0.171953	0.000000	0.000000	1.000000	144.000000	0.000000
15265.729990	-0.130570	0.620044	-0.020126	81.256233	63.678871	71.101540	0.000000	0.000000	0.000000	0.000000	0.000000	0.000000	0.078523	-0.193491	-0.171953	0.000000	0.000000	1.000000	144.000000	0.000000
15265.733323	-0.130316	0.619325	-0.020675	81.256233	63.678871	71.101540	0.000000	0.000000	0.000000	0.000000	0.000000	0.000000	0.076283	-0.215584	-0.164694	0.000000	0.000000	1.000000	144.000000	0.000000
15265.736656	-0.130316	0.619325	-0.020675	81.270874	64.256271	71.682251	0.000000	0.000000	0.000000	0.000000	0.000000	0.000000	0.076283	-0.215584	-0.164694	0.000000	0.000000	1.000000	144.000000	0.000000
15265.739990	-0.130098	0.618556	-0.021100	81.270874	64.256271	71.682251	0.000000	0.000000	0.000000	0.000000	0.000000	0.000000	0.065127	-0.230737	-0.127532	0.000000	0.000000	1.000000	144.000000	0.000000
15265.743323	-0.130098	0.618556	-0.021100	81.270874	64.256271	71.682251	0.000000	0.000000	0.000000	0.000000	0.000000	0.000000	0.065127	-0.230737	-0.127532	0.000000	0.000000	1.000000	144.000000	0.000000
15265.746656	-0.130098	0.618556	-0.021100	81.284294	64.215729	71.654335	0.000000	0.000000	0.000000	0.000000	0.000000	0.000000	0.065127	-0.230737	-0.127532	0.000000	0.000000	1.000000	144.000000	0.000000
15265.749990	-0.130098	0.618556	-0.021100	81.284294	64.215729	71.654335	0.000000	0.000000	0.000000	0.000000	0.000000	0.000000	0.065127	-0.230737	-0.127532	0.000000	0.000000	1.000000	144.000000	0.000000
15265.753323	-0.129928	0.617723	-0.021446	81.284294	64.215729	71.654335	0.000000	0.000000	0.000000	0.000000	0.000000	0.000000	0.051227	-0.250063	-0.103761	0.000000	0.000000	1.000000	144.000000	0.000000
15265.756656	-0.129928	0.617723	-0.021446	81.285782	63.213902	70.680618	0.000000	0.000000	0.000000	0.000000	0.000000	0.000000	0.051227	-0.250063	-0.103761	0.000000	0.000000	1.000000	144.000000	0.000000
15265.759990	-0.129778	0.616858	-0.021647	81.285782	63.213902	70.680618	0.000000	0.000000	0.000000	0.000000	0.000000	0.000000	0.045009	-0.259379	-0.060344	0.000000	0.000000	1.000000	144.000000	0.000000
15265.763323	-0.129778	0.616858	-0.021647	81.285782	63.213902	70.680618	0.000000	0.000000	0.000000	0.000000	0.000000	0.000000	0.045009	-0.259379	-0.060344	0.000000	0.000000	1.000000	144.000000	0.000000
15265.766656	-0.129778	0.616858	-0.021647	81.262543	61.638988	69.146294	0.000000	0.000000	0.000000	0.000000	0.000000	0.000000	0.045009	-0.259379	-0.060344	0.000000	0.000000	1.000000	144.000000	0.000000
15265.769990	-0.129778	0.616858	-0.021647	81.262543	61.638988	69.146294	0.000000	0.000000	0.000000	0.000000	0.000000	0.000000	0.045009	-0.259379	-0.060344	0.000000	0.000000	1.000000	144.000000	0.000000
15265.773323	-0.129612	0.615929	-0.021751	81.262543	61.638988	69.146294	0.000000	0.000000	0.000000	0.000000	0.000000	0.000000	0.049792	-0.278806	-0.031152	0.000000	0.000000	1.000000	144.000000	0.000000
15265.776656	-0.129612	0.615929	-0.021751	81.210884	60.045559	67.612160	0.000000	0.000000	0.000000	0.000000	0.000000	0.000000	0.049792	-0.278806	-0.031152	0.000000	0.000000	1.000000	144.000000	0.000000
15265.779990	-0.129455	0.614954	-0.021749	81.210884	60.045559	67.612160	0.000000	0.000000	0.000000	0.000000	0.000000	0.000000	0.047064	-0.292529	0.000618	0.000000	0.000000	1.000000	144.000000	0.000000
15265.783323	-0.129455	0.614954	-0.021749	81.210884	60.045559	67.612160	0.000000	0.000000	0.000000	0.000000	0.000000	0.000000	0.047064	-0.292529	0.000618	0.000000	0.000000	1.000000	144.000000	0.000000
15265.786656	-0.129455	0.614954	-0.021749	81.136513	58.675102	66.314888	0.000000	0.000000	0.000000	0.000000	0.000000	0.000000	0.047064	-0.292529	0.000618	0.000000	0.000000	1.000000	144.000000	0.000000
15265.789990	-0.129289	0.613924	-0.021703	81.136513	58.675102	66.314888	0.000000	0.000000	0.000000	0.000000	0.000000	0.000000	0.049906	-0.308851	0.013756	0.000000	0.000000	1.000000	144.000000	0.000000
15265.793323	-0.129289	0.613924	-0.021703	81.136513	58.675102	66.314888	0.000000	0.000000	0.000000	0.000000	0.000000	0.000000	0.049906	-0.308851	0.013756	0.000000	0.000000	1.000000	144.000000	0.000000
15265.796656	-0.129289	0.613924	-0.021703	81.055260	57.706253	65.421349	0.000000	0.000000	0.000000	0.000000	0.000000	0.000000	0.049906	-0.308851	0.013756	0.000000	0.000000	1.000000	144.000000	0.000000
15265.799990	-0.129099	0.612835	-0.021584	81.055260	57.706253	65.421349	0.000000	0.000000	0.000000	0.000000	0.000000	0.000000	0.056913	-0.326847	0.035632	0.000000	0.000000	1.000000	144.000000	0.000000
15265.803323	-0.129099	0.612835	-0.021584	81.055260	57.706253	65.421349	0.000000	0.000000	0.000000	0.000000	0.000000	0.000000	0.056913	-0.326847	0.035632	0.000000	0.000000	1.000000	144.000000	0.000000
15265.806656	-0.129099	0.612835	-0.021584	80.973289	57.125629	64.925499	0.000000	0.000000	0.000000	0.000000	0.000000	0.000000	0.056913	-0.326847	0.035632	0.000000	0.000000	1.000000	144.000000	0.000000
15265.809990	-0.128936	0.611688	-0.021526	80.973289	57.125629	64.925499	0.000000	0.000000	0.000000	0.000000	0.000000	0.000000	0.048821	-0.344048	0.017443	0.000000	0.000000	1.000000	144.000000	0.000000
15265.813323	-0.128936	0.611688	-0.021526	80.973289	57.125629	64.925499	0.000000	0.000000	0.000000	0.000000	0.000000	0.000000	0.048821	-0.344048	0.017443	0.000000	0.000000	1.000000	144.000000	0.000000
15265.816656	-0.128936	0.611688	-0.021526	80.914963	56.951363	64.830223	0.000000	0.000000	0.000000	0.000000	0.000000	0.000000	0.048821	-0.344048	0.017443	0.000000	0.000000	1.000000	144.000000	0.000000
15265.819990	-0.128855	0.610542	-0.021495	80.914963	56.951363	64.830223	0.000000	0.000000	0.000000	0.000000	0.000000	0.000000	0.024257	-0.343828	0.009234	0.000000	0.000000	1.000000	144.000000	0.000000
15265.823323	-0.128855	0.610542	-0.021495	80.914963	56.951363	64.830223	0.000000	0.000000	0.000000	0.000000	0.000000	0.000000	0.024257	-0.343828	0.009234	0.000000	0.000000	1.000000	144.000000	0.000000
15265.826656	-0.128855	0.610542	-0.021495	80.881325	57.107204	65.055504	0.000000	0.000000	0.000000	0.000000	0.000000	0.000000	0.024257	-0.343828	0.009234	0.000000	0.000000	1.000000	144.000000	0.000000
15265.829990	-0.128872	0.609377	-0.021513	80.881325	57.107204	65.055504	0.000000	0.000000	0.000000	0.000000	0.000000	0.000000	-0.005149	-0.349370	-0.005401	0.000000	0.000000	1.000000	144.000000	0.000000
15265.833323	-0.128872	0.609377	-0.021513	80.881325	57.107204	65.055504	0.000000	0.000000	0.000000	0.000000	0.000000	0.000000	-0.005149	-0.349370	-0.005401	0.000000	0.000000	1.000000	144.000000	0.000000
15265.836656	-0.128872	0.609377	-0.021513	80.855721	57.647991	65.671143	0.000000	0.000000	0.000000	0.000000	0.000000	0.000000	-0.005149	-0.349370	-0.005401	0.000000	0.000000	1.000000	144.000000	0.000000
15265.839990	-0.128932	0.608206	-0.021615	80.855721	57.647991	65.671143	0.000000	0.000000	0.000000	0.000000	0.000000	0.000000	-0.017989	-0.351437	-0.030404	0.000000	0.000000	1.000000	144.000000	0.000000
15265.843323	-0.128932	0.608206	-0.021615	80.855721	57.647991	65.671143	0.000000	0.000000	0.000000	0.000000	0.000000	0.000000	-0.017989	-0.351437	-0.030404	0.000000	0.000000	1.000000	144.000000	0.000000
15265.846656	-0.128932	0.608206	-0.021615	80.799248	58.443027	66.557404	0.000000	0.000000	0.000000	0.000000	0.000000	0.000000	-0.017989	-0.351437	-0.030404	0.000000	0.000000	1.000000	144.000000	0.000000
15265.849990	-0.129049	0.607085	-0.021753	80.799248	58.443027	66.557404	0.000000	0.000000	0.000000	0.000000	0.000000	0.000000	-0.034923	-0.336196	-0.041526	0.000000	0.000000	1.000000	144.000000	0.000000
15265.853323	-0.129049	0.607085	-0.021753	80.799248	58.443027	66.557404	0.000000	0.000000	0.000000	0.000000	0.000000	0.000000	-0.034923	-0.336196	-0.041526	0.000000	0.000000	1.000000	144.000000	0.000000
15265.856656	-0.129049	0.607085	-0.021753	80.685928	59.297832	67.431732	0.000000	0.000000	0.000000	0.000000	0.000000	0.000000	-0.034923	-0.336196	-0.041526	0.000000	0.000000	1.000000	144.000000	0.000000
15265.859990	-0.129125	0.606009	-0.021874	80.685928	59.297832	67.431732	0.000000	0.000000	0.000000	0.000000	0.000000	0.000000	-0.022944	-0.322750	-0.036368	0.000000	0.000000	1.000000	144.000000	0.000000
15265.863323	-0.129125	0.606009	-0.021874	80.685928	59.297832	67.431732	0.000000	0.000000	0.000000	0.000000	0.000000	0.000000	-0.022944	-0.322750	-0.036368	0.000000	0.000000	1.000000	144.000000	0.000000
15265.866656	-0.129125	0.606009	-0.021874	80.532532	59.803028	67.801018	0.000000	0.000000	0.000000	0.000000	0.000000	0.000000	-0.022944	-0.322750	-0.036368	0.000000	0.000000	1.000000	144.000000	0.000000
15265.869990	-0.129125	0.606009	-0.021874	80.532532	59.803028	67.801018	0.000000	0.000000	0.000000	0.000000	0.000000	0.000000	-0.022944	-0.322750	-0.036368	0.000000	0.000000	1.000000	144.000000	0.000000
15265.873323	-0.129176	0.605035	-0.021931	80.532532	59.803028	67.801018	0.000000	0.000000	0.000000	0.000000	0.000000	0.000000	-0.015158	-0.292208	-0.017116	0.000000	0.000000	1.000000	144.000000	0.000000
15265.876656	-0.129176	0.605035	-0.021931	80.352333	59.710094	67.855721	0.000000	0.000000	0.000000	0.000000	0.000000	0.000000	-0.015158	-0.292208	-0.017116	0.000000	0.000000	1.000000	144.000000	0.000000
15265.879990	-0.129203	0.604138	-0.021916	80.352333	59.710094	67.855721	0.000000	0.000000	0.000000	0.000000	0.000000	0.000000	-0.008125	-0.269265	0.004649	0.000000	0.000000	1.000000	144.000000	0.000000
15265.883323	-0.129203	0.604138	-0.021916	80.352333	59.710094	67.855721	0.000000	0.000000	0.000000	0.000000	0.000000	0.000000	-0.008125	-0.269265	0.004649	0.000000	0.000000	1.000000	144.000000	0.000000
15265.886656	-0.129203	0.604138	-0.021916	80.185883	59.180256	67.511116	0.000000	0.000000	0.000000	0.000000	0.000000	0.000000	-0.008125	-0.269265	0.004649	0.000000	0.000000	1.000000	144.000000	0.000000
15265.889990	-0.129203	0.604138	-0.021916	80.185883	59.180256	67.511116	0.000000	0.000000	0.000000	0.000000	0.000000	0.000000	-0.008125	-0.269265	0.004649	0.000000	0.000000	1.000000	144.000000	0.000000
15265.893323	-0.129250	0.603360	-0.021832	80.185883	59.180256	67.511116	0.000000	0.000000	0.000000	0.000000	0.000000	0.000000	-0.014248	-0.233302	0.025264	0.000000	0.000000	1.000000	144.000000	0.000000
15265.896656	-0.129250	0.603360	-0.021832	80.094063	58.368980	66.801857	0.000000	0.000000	0.000000	0.000000	0.000000	0.000000	-0.014248	-0.233302	0.025264	0.000000	0.000000	1.000000	144.000000	0.000000
15265.899990	-0.129282	0.602670	-0.021726	80.094063	58.368980	66.801857	0.000000	0.000000	0.000000	0.000000	0.000000	0.000000	-0.009362	-0.207041	0.031536	0.000000	0.000000	1.000000	144.000000	0.000000
15265.903323	-0.129282	0.602670	-0.021726	80.094063	58.368980	66.801857	0.000000	0.000000	0.000000	0.000000	0.000000	0.000000	-0.009362	-0.207041	0.031536	0.000000	0.000000	1.000000	144.000000	0.000000
15265.906656	-0.129282	0.602670	-0.021726	80.101257	57.447327	65.892151	0.000000	0.000000	0.000000	0.000000	0.000000	0.000000	-0.009362	-0.207041	0.031536	0.000000	0.000000	1.000000	144.000000	0.000000
15265.909990	-0.129282	0.602670	-0.021726	80.101257	57.447327	65.892151	0.000000	0.000000	0.000000	0.000000	0.000000	0.000000	-0.009362	-0.207041	0.031536	0.000000	0.000000	1.000000	144.000000	0.000000
15265.913323	-0.129299	0.602042	-0.021592	80.101257	57.447327	65.892151	0.000000	0.000000	0.000000	0.000000	0.000000	0.000000	-0.005188	-0.188261	0.040203	0.000000	0.000000	1.000000	144.000000	0.000000
15265.916656	-0.129299	0.602042	-0.021592	80.121857	56.536369	64.978149	0.000000	0.000000	0.000000	0.000000	0.000000	0.000000	-0.005188	-0.188261	0.040203	0.000000	0.000000	1.000000	144.000000	0.000000
15265.919990	-0.129337	0.601483	-0.021465	80.121857	56.536369	64.978149	0.000000	0.000000	0.000000	0.000000	0.000000	0.000000	-0.011368	-0.167748	0.038289	0.000000	0.000000	1.000000	144.000000	0.000000
15265.923323	-0.129337	0.601483	-0.021465	80.121857	56.536369	64.978149	0.000000	0.000000	0.000000	0.000000	0.000000	0.000000	-0.011368	-0.167748	0.038289	0.000000	0.000000	1.000000	144.000000	0.000000
15265.926656	-0.129337	0.601483	-0.021465	80.142403	55.748096	64.183754	0.000000	0.000000	0.000000	0.000000	0.000000	0.000000	-0.011368	-0.167748	0.038289	0.000000	0.000000	1.000000	144.000000	0.000000
15265.929990	-0.129337	0.601483	-0.021465	80.142403	55.748096	64.183754	0.000000	0.000000	0.000000	0.000000	0.000000	0.000000	-0.011368	-0.167748	0.038289	0.000000	0.000000	1.000000	144.000000	0.000000
15265.933323	-0.129375	0.600993	-0.021337	80.142403	55.748096	64.183754	0.000000	0.000000	0.000000	0.000000	0.000000	0.000000	-0.011362	-0.147220	0.038288	0.000000	0.000000	1.000000	144.000000	0.000000
15265.936656	-0.129375	0.600993	-0.021337	80.147072	55.199814	63.644207	0.000000	0.000000	0.000000	0.000000	0.000000	0.000000	-0.011362	-0.147220	0.038288	0.000000	0.000000	1.000000	144.000000	0.000000
15265.939990	-0.129375	0.600993	-0.021337	80.147072	55.199814	63.644207	0.000000	0.000000	0.000000	0.000000	0.000000	0.000000	-0.011362	-0.147220	0.038288	0.000000	0.000000	1.000000	144.000000	0.000000
15265.943323	-0.129375	0.600993	-0.021337	80.147072	55.199814	63.644207	0.000000	0.000000	0.000000	0.000000	0.000000	0.000000	-0.011362	-0.147220	0.038288	0.000000	0.000000	1.000000	144.000000	0.000000
15265.946656	-0.129452	0.600091	-0.021227	80.144936	54.821709	63.278206	0.000000	0.000000	0.000000	0.000000	0.000000	0.000000	-0.023335	-0.270577	0.033091	0.000000	0.000000	1.000000	144.000000	0.000000
15265.949990	-0.129452	0.600091	-0.021227	80.144936	54.821709	63.278206	0.000000	0.000000	0.000000	0.000000	0.000000	0.000000	0.000000	0.000004	-0.000000	0.000000	0.000000	1.000000	144.000000	0.000000
15265.953323	-0.129452	0.600091	-0.021227	80.144936	54.821709	63.278206	0.000000	0.000000	0.000000	0.000000	0.000000	0.000000	0.000000	0.000004	-0.000000	0.000000	0.000000	1.000000	144.000000	0.000000
15265.956656	-0.129452	0.600091	-0.021227	80.147926	54.631699	63.113018	0.000000	0.000000	0.000000	0.000000	0.000000	0.000000	0.000000	0.000004	-0.000000	0.000000	0.000000	1.000000	144.000000	0.000000
15265.959990	-0.129452	0.600091	-0.021227	80.147926	54.631699	63.113018	0.000000	0.000000	0.000000	0.000000	0.000000	0.000000	0.000000	0.000004	-0.000000	0.000000	0.000000	1.000000	144.000000	0.000000
15265.963323	-0.129566	0.599692	-0.021224	80.147926	54.631699	63.113018	0.000000	0.000000	0.000000	0.000000	0.000000	0.000000	-0.034080	-0.119472	0.001010	0.000000	0.000000	1.000000	144.000000	0.000000
15265.966656	-0.129566	0.599692	-0.021224	80.158432	54.699127	63.206326	0.000000	0.000000	0.000000	0.000000	0.000000	0.000000	-0.034080	-0.119472	0.001010	0.000000	0.000000	1.000000	144.000000	0.000000
15265.969990	-0.129566	0.599692	-0.021224	80.158432	54.699127	63.206326	0.000000	0.000000	0.000000	0.000000	0.000000	0.000000	-0.034080	-0.119472	0.001010	0.000000	0.000000	1.000000	144.000000	0.000000
15265.973323	-0.129566	0.599692	-0.021224	80.158432	54.699127	63.206326	0.000000	0.000000	0.000000	0.000000	0.000000	0.000000	-0.034080	-0.119472	0.001010	0.000000	0.000000	1.000000	144.000000	0.000000
15265.976656	-0.129874	0.599026	-0.021401	80.172409	54.914204	63.449448	0.000000	0.000000	0.000000	0.000000	0.000000	0.000000	-0.092302	-0.199958	-0.053137	0.000000	0.000000	1.000000	144.000000	0.000000
15265.979990	-0.129874	0.599026	-0.021401	80.172409	54.914204	63.449448	0.000000	0.000000	0.000000	0.000000	0.000000	0.000000	0.000002	-0.000008	0.000000	0.000000	0.000000	1.000000	144.000000	0.000000
15265.983323	-0.129874	0.599026	-0.021401	80.172409	54.914204	63.449448	0.000000	0.000000	0.000000	0.000000	0.000000	0.000000	0.000002	-0.000008	0.000000	0.000000	0.000000	1.000000	144.000000	0.000000
15265.986656	-0.129874	0.599026	-0.021401	80.186180	55.135422	63.693275	0.000000	0.000000	0.000000	0.000000	0.000000	0.000000	0.000002	-0.000008	0.000000	0.000000	0.000000	1.000000	144.000000	0.000000
15265.989990	-0.129874	0.599026	-0.021401	80.186180	55.135422	63.693275	0.000000	0.000000	0.000000	0.000000	0.000000	0.000000	0.000002	-0.000008	0.000000	0.000000	0.000000	1.000000	144.000000	0.000000
15265.993323	-0.130019	0.598745	-0.021516	80.186180	55.135422	63.693275	0.000000	0.000000	0.000000	0.000000	0.000000	0.000000	-0.043728	-0.084127	-0.034630	0.000000	0.000000	1.000000	144.000000	0.000000
15265.996656	-0.130019	0.598745	-0.021516	80.198891	55.342834	63.920334	0.000000	0.000000	0.000000	0.000000	0.000000	0.000000	-0.043728	-0.084127	-0.034630	0.000000	0.000000	1.000000	144.000000	0.000000
15265.999990	-0.130019	0.598745	-0.021516	80.198891	55.342834	63.920334	0.000000	0.000000	0.000000	0.000000	0.000000	0.000000	-0.043728	-0.084127	-0.034630	0.000000	0.000000	1.000000	144.000000	0.000000
15266.003323	-0.130019	0.598745	-0.021516	80.198891	55.342834	63.920334	0.000000	0.000000	0.000000	0.000000	0.000000	0.000000	-0.043728	-0.084127	-0.034630	0.000000	0.000000	1.000000	144.000000	0.000000
15266.006656	-0.130085	0.598197	-0.021824	80.210678	55.580456	64.168541	0.000000	0.000000	0.000000	0.000000	0.000000	0.000000	-0.019715	-0.164625	-0.092336	0.000000	0.000000	1.000000	144.000000	0.000000
15266.009990	-0.130085	0.598197	-0.021824	80.210678	55.580456	64.168541	0.000000	0.000000	0.000000	0.000000	0.000000	0.000000	-0.019715	-0.164625	-0.092336	0.000000	0.000000	1.000000	144.000000	0.000000
15266.013323	-0.130085	0.598197	-0.021824	80.210678	55.580456	64.168541	0.000000	0.000000	0.000000	0.000000	0.000000	0.000000	-0.019715	-0.164625	-0.092336	0.000000	0.000000	1.000000	144.000000	0.000000
15266.016656	-0.130085	0.598197	-0.021824	80.223984	55.825356	64.414299	0.000000	0.000000	0.000000	0.000000	0.000000	0.000000	-0.019715	-0.164625	-0.092336	0.000000	0.000000	1.000000	144.000000	0.000000
15266.019990	-0.129980	0.597910	-0.022026	80.223984	55.825356	64.414299	0.000000	0.000000	0.000000	0.000000	0.000000	0.000000	0.031608	-0.086087	-0.060599	0.000000	0.000000	1.000000	144.000000	0.000000
15266.023323	-0.129980	0.597910	-0.022026	80.223984	55.825356	64.414299	0.000000	0.000000	0.000000	0.000000	0.000000	0.000000	0.031608	-0.086087	-0.060599	0.000000	0.000000	1.000000	144.000000	0.000000
15266.026656	-0.129980	0.597910	-0.022026	80.237007	56.053230	64.638435	0.000000	0.000000	0.000000	0.000000	0.000000	0.000000	0.031608	-0.086087	-0.060599	0.000000	0.000000	1.000000	144.000000	0.000000
15266.029990	-0.129980	0.597910	-0.022026	80.237007	56.053230	64.638435	0.000000	0.000000	0.000000	0.000000	0.000000	0.000000	0.031608	-0.086087	-0.060599	0.000000	0.000000	1.000000	144.000000	0.000000
15266.033323	-0.129847	0.597629	-0.022245	80.237007	56.053230	64.638435	0.000000	0.000000	0.000000	0.000000	0.000000	0.000000	0.039887	-0.084216	-0.065784	0.000000	0.000000	1.000000	144.000000	0.000000
15266.036656	-0.129847	0.597629	-0.022245	80.246758	56.139431	64.720764	0.000000	0.000000	0.000000	0.000000	0.000000	0.000000	0.039887	-0.084216	-0.065784	0.000000	0.000000	1.000000	144.000000	0.000000
15266.039990	-0.129847	0.597629	-0.022245	80.246758	56.139431	64.720764	0.000000	0.000000	0.000000	0.000000	0.000000	0.000000	0.039887	-0.084216	-0.065784	0.000000	0.000000	1.000000	144.000000	0.000000
15266.043323	-0.129847	0.597629	-0.022245	80.246758	56.139431	64.720764	0.000000	0.000000	0.000000	0.000000	0.000000	0.000000	0.039887	-0.084216	-0.065784	0.000000	0.000000	1.000000	144.000000	0.000000
15266.046656	-0.129470	0.597043	-0.022830	80.249863	55.948246	64.527542	0.000000	0.000000	0.000000	0.000000	0.000000	0.000000	0.112979	-0.175905	-0.175383	0.000000	0.000000	1.000000	144.000000	0.000000
15266.049990	-0.129470	0.597043	-0.022830	80.249863	55.948246	64.527542	0.000000	0.000000	0.000000	0.000000	0.000000	0.000000	-0.000000	-0.000005	0.000000	0.000000	0.000000	1.000000	144.000000	0.000000
15266.053323	-0.129470	0.597043	-0.022830	80.249863	55.948246	64.527542	0.000000	0.000000	0.000000	0.000000	0.000000	0.000000	-0.000000	-0.000005	0.000000	0.000000	0.000000	1.000000	144.000000	0.000000
15266.056656	-0.129470	0.597043	-0.022830	80.245552	55.387550	63.966854	0.000000	0.000000	0.000000	0.000000	0.000000	0.000000	-0.000000	-0.000005	0.000000	0.000000	0.000000	1.000000	144.000000	0.000000
15266.059990	-0.129470	0.597043	-0.022830	80.245552	55.387550	63.966854	0.000000	0.000000	0.000000	0.000000	0.000000	0.000000	-0.000000	-0.000005	0.000000	0.000000	0.000000	1.000000	144.000000	0.000000
15266.063323	-0.129249	0.596712	-0.023194	80.245552	55.387550	63.966854	0.000000	0.000000	0.000000	0.000000	0.000000	0.000000	0.066225	-0.099120	-0.109302	0.000000	0.000000	1.000000	144.000000	0.000000
15266.066656	-0.129249	0.596712	-0.023194	80.225998	54.386379	62.976852	0.000000	0.000000	0.000000	0.000000	0.000000	0.000000	0.066225	-0.099120	-0.109302	0.000000	0.000000	1.000000	144.000000	0.000000
15266.069990	-0.129024	0.596364	-0.023575	80.225998	54.386379	62.976852	0.000000	0.000000	0.000000	0.000000	0.000000	0.000000	0.067626	-0.104612	-0.114214	0.000000	0.000000	1.000000	144.000000	0.000000
15266.073323	-0.129024	0.596364	-0.023575	80.225998	54.386379	62.976852	0.000000	0.000000	0.000000	0.000000	0.000000	0.000000	0.067626	-0.104612	-0.114214	0.000000	0.000000	1.000000	144.000000	0.000000
15266.076656	-0.129024	0.596364	-0.023575	80.196106	53.143246	61.749439	0.000000	0.000000	0.000000	0.000000	0.000000	0.000000	0.067626	-0.104612	-0.114214	0.000000	0.000000	1.000000	144.000000	0.000000
15266.079990	-0.129024	0.596364	-0.023575	80.196106	53.143246	61.749439	0.000000	0.000000	0.000000	0.000000	0.000000	0.000000	0.067626	-0.104612	-0.114214	0.000000	0.000000	1.000000	144.000000	0.000000
15266.083323	-0.128789	0.595978	-0.023988	80.196106	53.143246	61.749439	0.000000	0.000000	0.000000	0.000000	0.000000	0.000000	0.070449	-0.115673	-0.123930	0.000000	0.000000	1.000000	144.000000	0.000000
15266.086656	-0.128789	0.595978	-0.023988	80.156914	51.753941	60.381748	0.000000	0.000000	0.000000	0.000000	0.000000	0.000000	0.070449	-0.115673	-0.123930	0.000000	0.000000	1.000000	144.000000	0.000000
15266.089990	-0.128552	0.595550	-0.024410	80.156914	51.753941	60.381748	0.000000	0.000000	0.000000	0.000000	0.000000	0.000000	0.071215	-0.128539	-0.126720	0.000000	0.000000	1.000000	144.000000	0.000000
15266.093323	-0.128552	0.595550	-0.024410	80.156914	51.753941	60.381748	0.000000	0.000000	0.000000	0.000000	0.000000	0.000000	0.071215	-0.128539	-0.126720	0.000000	0.000000	1.000000	144.000000	0.000000
15266.096656	-0.128552	0.595550	-0.024410	80.111610	50.350819	59.003723	0.000000	0.000000	0.000000	0.000000	0.000000	0.000000	0.071215	-0.128539	-0.126720	0.000000	0.000000	1.000000	144.000000	0.000000
15266.099990	-0.128552	0.595550	-0.024410	80.111610	50.350819	59.003723	0.000000	0.000000	0.000000	0.000000	0.000000	0.000000	0.071215	-0.128539	-0.126720	0.000000	0.000000	1.000000	144.000000	0.000000
15266.103323	-0.128387	0.595066	-0.024814	80.111610	50.350819	59.003723	0.000000	0.000000	0.000000	0.000000	0.000000	0.000000	0.049372	-0.144990	-0.121098	0.000000	0.000000	1.000000	144.000000	0.000000
15266.106656	-0.128387	0.595066	-0.024814	80.063187	48.997746	57.680988	0.000000	0.000000	0.000000	0.000000	0.000000	0.000000	0.049372	-0.144990	-0.121098	0.000000	0.000000	1.000000	144.000000	0.000000
15266.109990	-0.128257	0.594571	-0.025178	80.063187	48.997746	57.680988	0.000000	0.000000	0.000000	0.000000	0.000000	0.000000	0.039117	-0.148451	-0.109192	0.000000	0.000000	1.000000	144.000000	0.000000
15266.113323	-0.128257	0.594571	-0.025178	80.063187	48.997746	57.680988	0.000000	0.000000	0.000000	0.000000	0.000000	0.000000	0.039117	-0.148451	-0.109192	0.000000	0.000000	1.000000	144.000000	0.000000
15266.116656	-0.128257	0.594571	-0.025178	80.019318	47.852444	56.563465	0.000000	0.000000	0.000000	0.000000	0.000000	0.000000	0.039117	-0.148451	-0.109192	0.000000	0.000000	1.000000	144.000000	0.000000
15266.119990	-0.128257	0.594571	-0.025178	80.019318	47.852444	56.563465	0.000000	0.000000	0.000000	0.000000	0.000000	0.000000	0.039117	-0.148451	-0.109192	0.000000	0.000000	1.000000	144.000000	0.000000
15266.123323	-0.128105	0.594010	-0.025538	80.019318	47.852444	56.563465	0.000000	0.000000	0.000000	0.000000	0.000000	0.000000	0.045467	-0.168567	-0.108087	0.000000	0.000000	1.000000	144.000000	0.000000
15266.126656	-0.128105	0.594010	-0.025538	79.981483	46.900318	55.630901	0.000000	0.000000	0.000000	0.000000	0.000000	0.000000	0.045467	-0.168567	-0.108087	0.000000	0.000000	1.000000	144.000000	0.000000
15266.129990	-0.127933	0.593430	-0.025818	79.981483	46.900318	55.630901	0.000000	0.000000	0.000000	0.000000	0.000000	0.000000	0.051603	-0.173821	-0.083793	0.000000	0.000000	1.000000	144.000000	0.000000
15266.133323	-0.127933	0.593430	-0.025818	79.981483	46.900318	55.630901	0.000000	0.000000	0.000000	0.000000	0.000000	0.000000	0.051603	-0.173821	-0.083793	0.000000	0.000000	1.000000	144.000000	0.000000
15266.136656	-0.127933	0.593430	-0.025818	79.951080	46.181015	54.928799	0.000000	0.000000	0.000000	0.000000	0.000000	0.000000	0.051603	-0.173821	-0.083793	0.000000	0.000000	1.000000	144.000000	0.000000
15266.139990	-0.127933	0.593430	-0.025818	79.951080	46.181015	54.928799	0.000000	0.000000	0.000000	0.000000	0.000000	0.000000	0.051603	-0.173821	-0.083793	0.000000	0.000000	1.000000	144.000000	0.000000
15266.143323	-0.127722	0.592827	-0.026079	79.951080	46.181015	54.928799	0.000000	0.000000	0.000000	0.000000	0.000000	0.000000	0.063292	-0.180978	-0.078287	0.000000	0.000000	1.000000	144.000000	0.000000
15266.146656	-0.127722	0.592827	-0.026079	79.929657	45.702888	54.462193	0.000000	0.000000	0.000000	0.000000	0.000000	0.000000	0.063292	-0.180978	-0.078287	0.000000	0.000000	1.000000	144.000000	0.000000
15266.149990	-0.127498	0.592218	-0.026311	79.929657	45.702888	54.462193	0.000000	0.000000	0.000000	0.000000	0.000000	0.000000	0.067399	-0.182574	-0.069797	0.000000	0.000000	1.000000	144.000000	0.000000
15266.153323	-0.127498	0.592218	-0.026311	79.929657	45.702888	54.462193	0.000000	0.000000	0.000000	0.000000	0.000000	0.000000	0.067399	-0.182574	-0.069797	0.000000	0.000000	1.000000	144.000000	0.000000
15266.156656	-0.127498	0.592218	-0.026311	79.919014	45.345119	54.103218	0.000000	0.000000	0.000000	0.000000	0.000000	0.000000	0.067399	-0.182574	-0.069797	0.000000	0.000000	1.000000	144.000000	0.000000
15266.159990	-0.127498	0.592218	-0.026311	79.919014	45.345119	54.103218	0.000000	0.000000	0.000000	0.000000	0.000000	0.000000	0.067399	-0.182574	-0.069797	0.000000	0.000000	1.000000	144.000000	0.000000
15266.163323	-0.127257	0.591610	-0.026447	79.919014	45.345119	54.103218	0.000000	0.000000	0.000000	0.000000	0.000000	0.000000	0.072082	-0.182360	-0.040716	0.000000	0.000000	1.000000	144.000000	0.000000
15266.166656	-0.127257	0.591610	-0.026447	79.916367	45.081486	53.830383	0.000000	0.000000	0.000000	0.000000	0.000000	0.000000	0.072082	-0.182360	-0.040716	0.000000	0.000000	1.000000	144.000000	0.000000
15266.169990	-0.127013	0.591034	-0.026522	79.916367	45.081486	53.830383	0.000000	0.000000	0.000000	0.000000	0.000000	0.000000	0.073326	-0.172985	-0.022509	0.000000	0.000000	1.000000	144.000000	0.000000
15266.173323	-0.127013	0.591034	-0.026522	79.916367	45.081486	53.830383	0.000000	0.000000	0.000000	0.000000	0.000000	0.000000	0.073326	-0.172985	-0.022509	0.000000	0.000000	1.000000	144.000000	0.000000
15266.176656	-0.127013	0.591034	-0.026522	79.912148	44.824238	53.559685	0.000000	0.000000	0.000000	0.000000	0.000000	0.000000	0.073326	-0.172985	-0.022509	0.000000	0.000000	1.000000	144.000000	0.000000
15266.179990	-0.127013	0.591034	-0.026522	79.912148	44.824238	53.559685	0.000000	0.000000	0.000000	0.000000	0.000000	0.000000	0.073326	-0.172985	-0.022509	0.000000	0.000000	1.000000	144.000000	0.000000
15266.183323	-0.126771	0.590482	-0.026513	79.912148	44.824238	53.559685	0.000000	0.000000	0.000000	0.000000	0.000000	0.000000	0.072525	-0.165528	0.002704	0.000000	0.000000	1.000000	144.000000	0.000000
15266.186656	-0.126771	0.590482	-0.026513	79.907761	44.573963	53.298027	0.000000	0.000000	0.000000	0.000000	0.000000	0.000000	0.072525	-0.165528	0.002704	0.000000	0.000000	1.000000	144.000000	0.000000
15266.189990	-0.126575	0.589930	-0.026425	79.907761	44.573963	53.298027	0.000000	0.000000	0.000000	0.000000	0.000000	0.000000	0.058869	-0.165491	0.026436	0.000000	0.000000	1.000000	144.000000	0.000000
15266.193323	-0.126575	0.589930	-0.026425	79.907761	44.573963	53.298027	0.000000	0.000000	0.000000	0.000000	0.000000	0.000000	0.058869	-0.165491	0.026436	0.000000	0.000000	1.000000	144.000000	0.000000
15266.196656	-0.126575	0.589930	-0.026425	79.901085	44.343006	53.055618	0.000000	0.000000	0.000000	0.000000	0.000000	0.000000	0.058869	-0.165491	0.026436	0.000000	0.000000	1.000000	144.000000	0.000000
15266.199990	-0.126575	0.589930	-0.026425	79.901085	44.343006	53.055618	0.000000	0.000000	0.000000	0.000000	0.000000	0.000000	0.058869	-0.165491	0.026436	0.000000	0.000000	1.000000	144.000000	0.000000
15266.203323	-0.126400	0.589428	-0.026265	79.901085	44.343006	53.055618	0.000000	0.000000	0.000000	0.000000	0.000000	0.000000	0.052603	-0.150841	0.047833	0.000000	0.000000	1.000000	144.000000	0.000000
15266.206656	-0.126400	0.589428	-0.026265	79.905525	44.297993	52.993114	0.000000	0.000000	0.000000	0.000000	0.000000	0.000000	0.052603	-0.150841	0.047833	0.000000	0.000000	1.000000	144.000000	0.000000
15266.209990	-0.126220	0.588955	-0.026045	79.905525	44.297993	52.993114	0.000000	0.000000	0.000000	0.000000	0.000000	0.000000	0.053925	-0.141735	0.066194	0.000000	0.000000	1.000000	144.000000	0.000000
15266.213323	-0.126220	0.588955	-0.026045	79.905525	44.297993	52.993114	0.000000	0.000000	0.000000	0.000000	0.000000	0.000000	0.053925	-0.141735	0.066194	0.000000	0.000000	1.000000	144.000000	0.000000
15266.216656	-0.126220	0.588955	-0.026045	79.918777	44.380482	53.053474	0.000000	0.000000	0.000000	0.000000	0.000000	0.000000	0.053925	-0.141735	0.066194	0.000000	0.000000	1.000000	144.000000	0.000000
15266.219990	-0.126220	0.588955	-0.026045	79.918777	44.380482	53.053474	0.000000	0.000000	0.000000	0.000000	0.000000	0.000000	0.053925	-0.141735	0.066194	0.000000	0.000000	1.000000	144.000000	0.000000
15266.223323	-0.126047	0.588476	-0.025801	79.918777	44.380482	53.053474	0.000000	0.000000	0.000000	0.000000	0.000000	0.000000	0.051987	-0.143672	0.072993	0.000000	0.000000	1.000000	144.000000	0.000000
15266.226656	-0.126047	0.588476	-0.025801	79.941475	44.603085	53.252266	0.000000	0.000000	0.000000	0.000000	0.000000	0.000000	0.051987	-0.143672	0.072993	0.000000	0.000000	1.000000	144.000000	0.000000
15266.229990	-0.125878	0.588015	-0.025542	79.941475	44.603085	53.252266	0.000000	0.000000	0.000000	0.000000	0.000000	0.000000	0.050671	-0.138258	0.077731	0.000000	0.000000	1.000000	144.000000	0.000000
15266.233323	-0.125878	0.588015	-0.025542	79.941475	44.603085	53.252266	0.000000	0.000000	0.000000	0.000000	0.000000	0.000000	0.050671	-0.138258	0.077731	0.000000	0.000000	1.000000	144.000000	0.000000
15266.236656	-0.125878	0.588015	-0.025542	79.964890	44.845890	53.473156	0.000000	0.000000	0.000000	0.000000	0.000000	0.000000	0.050671	-0.138258	0.077731	0.000000	0.000000	1.000000	144.000000	0.000000
15266.239990	-0.125878	0.588015	-0.025542	79.964890	44.845890	53.473156	0.000000	0.000000	0.000000	0.000000	0.000000	0.000000	0.050671	-0.138258	0.077731	0.000000	0.000000	1.000000	144.000000	0.000000
15266.243323	-0.125738	0.587523	-0.025260	79.964890	44.845890	53.473156	0.000000	0.000000	0.000000	0.000000	0.000000	0.000000	0.042007	-0.147619	0.084797	0.000000	0.000000	1.000000	144.000000	0.000000
15266.246656	-0.125738	0.587523	-0.025260	79.986633	45.059177	53.670361	0.000000	0.000000	0.000000	0.000000	0.000000	0.000000	0.042007	-0.147619	0.084797	0.000000	0.000000	1.000000	144.000000	0.000000
15266.249990	-0.125643	0.587049	-0.024973	79.986633	45.059177	53.670361	0.000000	0.000000	0.000000	0.000000	0.000000	0.000000	0.028382	-0.142262	0.085968	0.000000	0.000000	1.000000	144.000000	0.000000
15266.253323	-0.125643	0.587049	-0.024973	79.986633	45.059177	53.670361	0.000000	0.000000	0.000000	0.000000	0.000000	0.000000	0.028382	-0.142262	0.085968	0.000000	0.000000	1.000000	144.000000	0.000000
15266.256656	-0.125643	0.587049	-0.024973	80.003654	45.195030	53.793987	0.000000	0.000000	0.000000	0.000000	0.000000	0.000000	0.028382	-0.142262	0.085968	0.000000	0.000000	1.000000	144.000000	0.000000
15266.259990	-0.125643	0.587049	-0.024973	80.003654	45.195030	53.793987	0.000000	0.000000	0.000000	0.000000	0.000000	0.000000	0.028382	-0.142262	0.085968	0.000000	0.000000	1.000000	144.000000	0.000000
15266.263323	-0.125603	0.586562	-0.024653	80.003654	45.195030	53.793987	0.000000	0.000000	0.000000	0.000000	0.000000	0.000000	0.012126	-0.146208	0.096157	0.000000	0.000000	1.000000	144.000000	0.000000
15266.266656	-0.125603	0.586562	-0.024653	80.016800	45.272339	53.864834	0.000000	0.000000	0.000000	0.000000	0.000000	0.000000	0.012126	-0.146208	0.096157	0.000000	0.000000	1.000000	144.000000	0.000000
15266.269990	-0.125567	0.586092	-0.024316	80.016800	45.272339	53.864834	0.000000	0.000000	0.000000	0.000000	0.000000	0.000000	0.010792	-0.140891	0.100932	0.000000	0.000000	1.000000	144.000000	0.000000
15266.273323	-0.125567	0.586092	-0.024316	80.016800	45.272339	53.864834	0.000000	0.000000	0.000000	0.000000	0.000000	0.000000	0.010792	-0.140891	0.100932	0.000000	0.000000	1.000000	144.000000	0.000000
15266.276656	-0.125567	0.586092	-0.024316	80.029259	45.368156	53.952934	0.000000	0.000000	0.000000	0.000000	0.000000	0.000000	0.010792	-0.140891	0.100932	0.000000	0.000000	1.000000	144.000000	0.000000
15266.279990	-0.125567	0.586092	-0.024316	80.029259	45.368156	53.952934	0.000000	0.000000	0.000000	0.000000	0.000000	0.000000	0.010792	-0.140891	0.100932	0.000000	0.000000	1.000000	144.000000	0.000000
15266.283323	-0.125569	0.585627	-0.023923	80.029259	45.368156	53.952934	0.000000	0.000000	0.000000	0.000000	0.000000	0.000000	-0.000736	-0.139475	0.117840	0.000000	0.000000	1.000000	144.000000	0.000000
15266.286656	-0.125569	0.585627	-0.023923	80.047012	45.534142	54.107971	0.000000	0.000000	0.000000	0.000000	0.000000	0.000000	-0.000736	-0.139475	0.117840	0.000000	0.000000	1.000000	144.000000	0.000000
15266.289990	-0.125553	0.585137	-0.023518	80.047012	45.534142	54.107971	0.000000	0.000000	0.000000	0.000000	0.000000	0.000000	0.004955	-0.147089	0.121502	0.000000	0.000000	1.000000	144.000000	0.000000
15266.293323	-0.125553	0.585137	-0.023518	80.047012	45.534142	54.107971	0.000000	0.000000	0.000000	0.000000	0.000000	0.000000	0.004955	-0.147089	0.121502	0.000000	0.000000	1.000000	144.000000	0.000000
15266.296656	-0.125553	0.585137	-0.023518	80.068428	45.789776	54.355686	0.000000	0.000000	0.000000	0.000000	0.000000	0.000000	0.004955	-0.147089	0.121502	0.000000	0.000000	1.000000	144.000000	0.000000
15266.299990	-0.125553	0.585137	-0.023518	80.068428	45.789776	54.355686	0.000000	0.000000	0.000000	0.000000	0.000000	0.000000	0.004955	-0.147089	0.121502	0.000000	0.000000	1.000000	144.000000	0.000000
15266.303323	-0.125534	0.584671	-0.023120	80.068428	45.789776	54.355686	0.000000	0.000000	0.000000	0.000000	0.000000	0.000000	0.005648	-0.139907	0.119341	0.000000	0.000000	1.000000	144.000000	0.000000
15266.306656	-0.125534	0.584671	-0.023120	80.093330	46.088249	54.649265	0.000000	0.000000	0.000000	0.000000	0.000000	0.000000	0.005648	-0.139907	0.119341	0.000000	0.000000	1.000000	144.000000	0.000000
15266.309990	-0.125578	0.584179	-0.022734	80.093330	46.088249	54.649265	0.000000	0.000000	0.000000	0.000000	0.000000	0.000000	-0.013385	-0.147550	0.115835	0.000000	0.000000	1.000000	144.000000	0.000000
15266.313323	-0.125578	0.584179	-0.022734	80.093330	46.088249	54.649265	0.000000	0.000000	0.000000	0.000000	0.000000	0.000000	-0.013385	-0.147550	0.115835	0.000000	0.000000	1.000000	144.000000	0.000000
15266.316656	-0.125578	0.584179	-0.022734	80.116501	46.382877	54.948807	0.000000	0.000000	0.000000	0.000000	0.000000	0.000000	-0.013385	-0.147550	0.115835	0.000000	0.000000	1.000000	144.000000	0.000000
15266.319990	-0.125578	0.584179	-0.022734	80.116501	46.382877	54.948807	0.000000	0.000000	0.000000	0.000000	0.000000	0.000000	-0.013385	-0.147550	0.115835	0.000000	0.000000	1.000000	144.000000	0.000000
15266.323323	-0.125648	0.583656	-0.022417	80.116501	46.382877	54.948807	0.000000	0.000000	0.000000	0.000000	0.000000	0.000000	-0.020825	-0.156658	0.095253	0.000000	0.000000	1.000000	144.000000	0.000000
15266.326656	-0.125648	0.583656	-0.022417	80.137039	46.703732	55.282963	0.000000	0.000000	0.000000	0.000000	0.000000	0.000000	-0.020825	-0.156658	0.095253	0.000000	0.000000	1.000000	144.000000	0.000000
15266.329990	-0.125747	0.583122	-0.022152	80.137039	46.703732	55.282963	0.000000	0.000000	0.000000	0.000000	0.000000	0.000000	-0.029718	-0.160308	0.079597	0.000000	0.000000	1.000000	144.000000	0.000000
15266.333323	-0.125747	0.583122	-0.022152	80.137039	46.703732	55.282963	0.000000	0.000000	0.000000	0.000000	0.000000	0.000000	-0.029718	-0.160308	0.079597	0.000000	0.000000	1.000000	144.000000	0.000000
15266.336656	-0.125747	0.583122	-0.022152	80.147430	47.071598	55.682922	0.000000	0.000000	0.000000	0.000000	0.000000	0.000000	-0.029718	-0.160308	0.079597	0.000000	0.000000	1.000000	144.000000	0.000000
15266.339990	-0.125747	0.583122	-0.022152	80.147430	47.071598	55.682922	0.000000	0.000000	0.000000	0.000000	0.000000	0.000000	-0.029718	-0.160308	0.079597	0.000000	0.000000	1.000000	144.000000	0.000000
15266.343323	-0.125823	0.582564	-0.021966	80.147430	47.071598	55.682922	0.000000	0.000000	0.000000	0.000000	0.000000	0.000000	-0.022786	-0.167304	0.055608	0.000000	0.000000	1.000000	144.000000	0.000000
15266.346656	-0.125823	0.582564	-0.021966	80.142281	47.485985	56.147964	0.000000	0.000000	0.000000	0.000000	0.000000	0.000000	-0.022786	-0.167304	0.055608	0.000000	0.000000	1.000000	144.000000	0.000000
15266.349990	-0.125924	0.582024	-0.021771	80.142281	47.485985	56.147964	0.000000	0.000000	0.000000	0.000000	0.000000	0.000000	-0.030378	-0.161999	0.058585	0.000000	0.000000	1.000000	144.000000	0.000000
15266.353323	-0.125924	0.582024	-0.021771	80.142281	47.485985	56.147964	0.000000	0.000000	0.000000	0.000000	0.000000	0.000000	-0.030378	-0.161999	0.058585	0.000000	0.000000	1.000000	144.000000	0.000000
15266.356656	-0.125924	0.582024	-0.021771	80.112030	47.902721	56.638210	0.000000	0.000000	0.000000	0.000000	0.000000	0.000000	-0.030378	-0.161999	0.058585	0.000000	0.000000	1.000000	144.000000	0.000000
15266.359990	-0.125924	0.582024	-0.021771	80.112030	47.902721	56.638210	0.000000	0.000000	0.000000	0.000000	0.000000	0.000000	-0.030378	-0.161999	0.058585	0.000000	0.000000	1.000000	144.000000	0.000000
15266.363323	-0.125993	0.581473	-0.021610	80.112030	47.902721	56.638210	0.000000	0.000000	0.000000	0.000000	0.000000	0.000000	-0.020686	-0.165466	0.048280	0.000000	0.000000	1.000000	144.000000	0.000000
15266.366656	-0.125993	0.581473	-0.021610	80.057068	48.268459	57.099930	0.000000	0.000000	0.000000	0.000000	0.000000	0.000000	-0.020686	-0.165466	0.048280	0.000000	0.000000	1.000000	144.000000	0.000000
15266.369990	-0.126060	0.580946	-0.021456	80.057068	48.268459	57.099930	0.000000	0.000000	0.000000	0.000000	0.000000	0.000000	-0.020070	-0.158104	0.046137	0.000000	0.000000	1.000000	144.000000	0.000000
15266.373323	-0.126060	0.580946	-0.021456	80.057068	48.268459	57.099930	0.000000	0.000000	0.000000	0.000000	0.000000	0.000000	-0.020070	-0.158104	0.046137	0.000000	0.000000	1.000000	144.000000	0.000000
15266.376656	-0.126060	0.580946	-0.021456	79.989594	48.497635	57.426491	0.000000	0.000000	0.000000	0.000000	0.000000	0.000000	-0.020070	-0.158104	0.046137	0.000000	0.000000	1.000000	144.000000	0.000000
15266.379990	-0.126060	0.580946	-0.021456	79.989594	48.497635	57.426491	0.000000	0.000000	0.000000	0.000000	0.000000	0.000000	-0.020070	-0.158104	0.046137	0.000000	0.000000	1.000000	144.000000	0.000000
15266.383323	-0.126061	0.580468	-0.021298	79.989594	48.497635	57.426491	0.000000	0.000000	0.000000	0.000000	0.000000	0.000000	-0.000278	-0.143313	0.047465	0.000000	0.000000	1.000000	144.000000	0.000000
15266.386656	-0.126061	0.580468	-0.021298	79.921379	48.566765	57.583359	0.000000	0.000000	0.000000	0.000000	0.000000	0.000000	-0.000278	-0.143313	0.047465	0.000000	0.000000	1.000000	144.000000	0.000000
15266.389990	-0.126061	0.580468	-0.021298	79.921379	48.566765	57.583359	0.000000	0.000000	0.000000	0.000000	0.000000	0.000000	-0.000278	-0.143313	0.047465	0.000000	0.000000	1.000000	144.000000	0.000000
15266.393323	-0.126061	0.580468	-0.021298	79.921379	48.566765	57.583359	0.000000	0.000000	0.000000	0.000000	0.000000	0.000000	-0.000278	-0.143313	0.047465	0.000000	0.000000	1.000000	144.000000	0.000000
15266.396656	-0.126061	0.579605	-0.020986	79.885902	48.560287	57.625664	0.000000	0.000000	0.000000	0.000000	0.000000	0.000000	-0.000177	-0.259051	0.093717	0.000000	0.000000	1.000000	144.000000	0.000000
15266.399990	-0.126061	0.579605	-0.020986	79.885902	48.560287	57.625664	0.000000	0.000000	0.000000	0.000000	0.000000	0.000000	0.000002	-0.000003	0.000000	0.000000	0.000000	1.000000	144.000000	0.000000
15266.403323	-0.126061	0.579605	-0.020986	79.885902	48.560287	57.625664	0.000000	0.000000	0.000000	0.000000	0.000000	0.000000	0.000002	-0.000003	0.000000	0.000000	0.000000	1.000000	144.000000	0.000000
15266.406656	-0.126061	0.579605	-0.020986	79.881744	48.461124	57.538654	0.000000	0.000000	0.000000	0.000000	0.000000	0.000000	0.000002	-0.000003	0.000000	0.000000	0.000000	1.000000	144.000000	0.000000
15266.409990	-0.126061	0.579605	-0.020986	79.881744	48.461124	57.538654	0.000000	0.000000	0.000000	0.000000	0.000000	0.000000	0.000002	-0.000003	0.000000	0.000000	0.000000	1.000000	144.000000	0.000000
15266.413323	-0.126094	0.579250	-0.020873	79.881744	48.461124	57.538654	0.000000	0.000000	0.000000	0.000000	0.000000	0.000000	-0.009785	-0.106260	0.033867	0.000000	0.000000	1.000000	144.000000	0.000000
15266.416656	-0.126094	0.579250	-0.020873	79.876457	48.226517	57.315834	0.000000	0.000000	0.000000	0.000000	0.000000	0.000000	-0.009785	-0.106260	0.033867	0.000000	0.000000	1.000000	144.000000	0.000000
15266.419990	-0.126094	0.579250	-0.020873	79.876457	48.226517	57.315834	0.000000	0.000000	0.000000	0.000000	0.000000	0.000000	-0.009785	-0.106260	0.033867	0.000000	0.000000	1.000000	144.000000	0.000000
15266.423323	-0.126094	0.579250	-0.020873	79.876457	48.226517	57.315834	0.000000	0.000000	0.000000	0.000000	0.000000	0.000000	-0.009785	-0.106260	0.033867	0.000000	0.000000	1.000000	144.000000	0.000000
15266.426656	-0.126235	0.578801	-0.020696	79.859795	47.803101	56.908340	0.000000	0.000000	0.000000	0.000000	0.000000	0.000000	-0.042290	-0.134811	0.053108	0.000000	0.000000	1.000000	144.000000	0.000000
15266.429990	-0.126235	0.578801	-0.020696	79.859795	47.803101	56.908340	0.000000	0.000000	0.000000	0.000000	0.000000	0.000000	-0.042290	-0.134811	0.053108	0.000000	0.000000	1.000000	144.000000	0.000000
15266.433323	-0.126235	0.578801	-0.020696	79.859795	47.803101	56.908340	0.000000	0.000000	0.000000	0.000000	0.000000	0.000000	-0.042290	-0.134811	0.053108	0.000000	0.000000	1.000000	144.000000	0.000000
15266.436656	-0.126235	0.578801	-0.020696	79.827530	47.153599	56.283390	0.000000	0.000000	0.000000	0.000000	0.000000	0.000000	-0.042290	-0.134811	0.053108	0.000000	0.000000	1.000000	144.000000	0.000000
15266.439990	-0.126376	0.578717	-0.020598	79.827530	47.153599	56.283390	0.000000	0.000000	0.000000	0.000000	0.000000	0.000000	-0.042204	-0.025216	0.029432	0.000000	0.000000	1.000000	144.000000	0.000000
15266.443323	-0.126376	0.578717	-0.020598	79.827530	47.153599	56.283390	0.000000	0.000000	0.000000	0.000000	0.000000	0.000000	-0.042204	-0.025216	0.029432	0.000000	0.000000	1.000000	144.000000	0.000000
15266.446656	-0.126376	0.578717	-0.020598	79.789742	46.456364	55.615395	0.000000	0.000000	0.000000	0.000000	0.000000	0.000000	-0.042204	-0.025216	0.029432	0.000000	0.000000	1.000000	144.000000	0.000000
15266.449990	-0.126376	0.578717	-0.020598	79.789742	46.456364	55.615395	0.000000	0.000000	0.000000	0.000000	0.000000	0.000000	-0.042204	-0.025216	0.029432	0.000000	0.000000	1.000000	144.000000	0.000000
15266.453323	-0.126571	0.578712	-0.020468	79.789742	46.456364	55.615395	0.000000	0.000000	0.000000	0.000000	0.000000	0.000000	-0.058449	-0.001633	0.038914	0.000000	0.000000	1.000000	144.000000	0.000000
15266.456656	-0.126571	0.578712	-0.020468	79.754723	45.892395	55.078362	0.000000	0.000000	0.000000	0.000000	0.000000	0.000000	-0.058449	-0.001633	0.038914	0.000000	0.000000	1.000000	144.000000	0.000000
15266.459990	-0.126571	0.578712	-0.020468	79.754723	45.892395	55.078362	0.000000	0.000000	0.000000	0.000000	0.000000	0.000000	-0.058449	-0.001633	0.038914	0.000000	0.000000	1.000000	144.000000	0.000000
15266.463323	-0.126571	0.578712	-0.020468	79.754723	45.892395	55.078362	0.000000	0.000000	0.000000	0.000000	0.000000	0.000000	-0.058449	-0.001633	0.038914	0.000000	0.000000	1.000000	144.000000	0.000000
15266.466656	-0.126990	0.578969	-0.020107	79.729103	45.538258	54.741024	0.000000	0.000000	0.000000	0.000000	0.000000	0.000000	-0.125831	0.077100	0.108175	0.000000	0.000000	1.000000	144.000000	0.000000
15266.469990	-0.126990	0.578969	-0.020107	79.729103	45.538258	54.741024	0.000000	0.000000	0.000000	0.000000	0.000000	0.000000	-0.125831	0.077100	0.108175	0.000000	0.000000	1.000000	144.000000	0.000000
15266.473323	-0.126990	0.578969	-0.020107	79.729103	45.538258	54.741024	0.000000	0.000000	0.000000	0.000000	0.000000	0.000000	-0.125831	0.077100	0.108175	0.000000	0.000000	1.000000	144.000000	0.000000
15266.476656	-0.126990	0.578969	-0.020107	79.710556	45.330124	54.543720	0.000000	0.000000	0.000000	0.000000	0.000000	0.000000	-0.125831	0.077100	0.108175	0.000000	0.000000	1.000000	144.000000	0.000000
15266.479990	-0.127165	0.579170	-0.019891	79.710556	45.330124	54.543720	0.000000	0.000000	0.000000	0.000000	0.000000	0.000000	-0.052581	0.060548	0.064750	0.000000	0.000000	1.000000	144.000000	0.000000
15266.483323	-0.127165	0.579170	-0.019891	79.710556	45.330124	54.543720	0.000000	0.000000	0.000000	0.000000	0.000000	0.000000	-0.052581	0.060548	0.064750	0.000000	0.000000	1.000000	144.000000	0.000000
15266.486656	-0.127165	0.579170	-0.019891	79.692535	45.122459	54.339302	0.000000	0.000000	0.000000	0.000000	0.000000	0.000000	-0.052581	0.060548	0.064750	0.000000	0.000000	1.000000	144.000000	0.000000
15266.489990	-0.127165	0.579170	-0.019891	79.692535	45.122459	54.339302	0.000000	0.000000	0.000000	0.000000	0.000000	0.000000	-0.052581	0.060548	0.064750	0.000000	0.000000	1.000000	144.000000	0.000000
15266.493323	-0.127276	0.579397	-0.019664	79.692535	45.122459	54.339302	0.000000	0.000000	0.000000	0.000000	0.000000	0.000000	-0.033351	0.068062	0.068207	0.000000	0.000000	1.000000	144.000000	0.000000
15266.496656	-0.127276	0.579397	-0.019664	79.672958	44.921070	54.140137	0.000000	0.000000	0.000000	0.000000	0.000000	0.000000	-0.033351	0.068062	0.068207	0.000000	0.000000	1.000000	144.000000	0.000000
15266.499990	-0.127276	0.579397	-0.019664	79.672958	44.921070	54.140137	0.000000	0.000000	0.000000	0.000000	0.000000	0.000000	-0.033351	0.068062	0.068207	0.000000	0.000000	1.000000	144.000000	0.000000
15266.503323	-0.127276	0.579397	-0.019664	79.672958	44.921070	54.140137	0.000000	0.000000	0.000000	0.000000	0.000000	0.000000	-0.033351	0.068062	0.068207	0.000000	0.000000	1.000000	144.000000	0.000000
15266.506656	-0.127465	0.579865	-0.019250	79.656189	44.717442	53.932652	0.000000	0.000000	0.000000	0.000000	0.000000	0.000000	-0.056433	0.140411	0.124242	0.000000	0.000000	1.000000	144.000000	0.000000
15266.509990	-0.127465	0.579865	-0.019250	79.656189	44.717442	53.932652	0.000000	0.000000	0.000000	0.000000	0.000000	0.000000	-0.056433	0.140411	0.124242	0.000000	0.000000	1.000000	144.000000	0.000000
15266.513323	-0.127465	0.579865	-0.019250	79.656189	44.717442	53.932652	0.000000	0.000000	0.000000	0.000000	0.000000	0.000000	-0.056433	0.140411	0.124242	0.000000	0.000000	1.000000	144.000000	0.000000
15266.516656	-0.127465	0.579865	-0.019250	79.649704	44.545143	53.753246	0.000000	0.000000	0.000000	0.000000	0.000000	0.000000	-0.056433	0.140411	0.124242	0.000000	0.000000	1.000000	144.000000	0.000000
15266.519990	-0.127534	0.580066	-0.019165	79.649704	44.545143	53.753246	0.000000	0.000000	0.000000	0.000000	0.000000	0.000000	-0.020940	0.060266	0.025450	0.000000	0.000000	1.000000	144.000000	0.000000
15266.523323	-0.127534	0.580066	-0.019165	79.649704	44.545143	53.753246	0.000000	0.000000	0.000000	0.000000	0.000000	0.000000	-0.020940	0.060266	0.025450	0.000000	0.000000	1.000000	144.000000	0.000000
15266.526656	-0.127534	0.580066	-0.019165	79.644646	44.385254	53.589230	0.000000	0.000000	0.000000	0.000000	0.000000	0.000000	-0.020940	0.060266	0.025450	0.000000	0.000000	1.000000	144.000000	0.000000
15266.529990	-0.127534	0.580066	-0.019165	79.644646	44.385254	53.589230	0.000000	0.000000	0.000000	0.000000	0.000000	0.000000	-0.020940	0.060266	0.025450	0.000000	0.000000	1.000000	144.000000	0.000000
15266.533323	-0.127636	0.580231	-0.019126	79.644646	44.385254	53.589230	0.000000	0.000000	0.000000	0.000000	0.000000	0.000000	-0.030515	0.049481	0.011828	0.000000	0.000000	1.000000	144.000000	0.000000
15266.536656	-0.127636	0.580231	-0.019126	79.639900	44.288574	53.504284	0.000000	0.000000	0.000000	0.000000	0.000000	0.000000	-0.030515	0.049481	0.011828	0.000000	0.000000	1.000000	144.000000	0.000000
15266.539990	-0.127636	0.580231	-0.019126	79.639900	44.288574	53.504284	0.000000	0.000000	0.000000	0.000000	0.000000	0.000000	-0.030515	0.049481	0.011828	0.000000	0.000000	1.000000	144.000000	0.000000
15266.543323	-0.127636	0.580231	-0.019126	79.639900	44.288574	53.504284	0.000000	0.000000	0.000000	0.000000	0.000000	0.000000	-0.030515	0.049481	0.011828	0.000000	0.000000	1.000000	144.000000	0.000000
15266.546656	-0.127855	0.580469	-0.019303	79.633713	44.209923	53.443680	0.000000	0.000000	0.000000	0.000000	0.000000	0.000000	-0.065729	0.071432	-0.053099	0.000000	0.000000	1.000000	144.000000	0.000000
15266.549990	-0.127855	0.580469	-0.019303	79.633713	44.209923	53.443680	0.000000	0.000000	0.000000	0.000000	0.000000	0.000000	-0.065729	0.071432	-0.053099	0.000000	0.000000	1.000000	144.000000	0.000000
15266.553323	-0.127855	0.580469	-0.019303	79.633713	44.209923	53.443680	0.000000	0.000000	0.000000	0.000000	0.000000	0.000000	-0.065729	0.071432	-0.053099	0.000000	0.000000	1.000000	144.000000	0.000000
15266.556656	-0.127855	0.580469	-0.019303	79.630638	44.163845	53.413418	0.000000	0.000000	0.000000	0.000000	0.000000	0.000000	-0.065729	0.071432	-0.053099	0.000000	0.000000	1.000000	144.000000	0.000000
15266.559990	-0.127956	0.580540	-0.019421	79.630638	44.163845	53.413418	0.000000	0.000000	0.000000	0.000000	0.000000	0.000000	-0.030218	0.021145	-0.035551	0.000000	0.000000	1.000000	144.000000	0.000000
15266.563323	-0.127956	0.580540	-0.019421	79.630638	44.163845	53.413418	0.000000	0.000000	0.000000	0.000000	0.000000	0.000000	-0.030218	0.021145	-0.035551	0.000000	0.000000	1.000000	144.000000	0.000000
15266.566656	-0.127956	0.580540	-0.019421	79.629097	44.135376	53.398308	0.000000	0.000000	0.000000	0.000000	0.000000	0.000000	-0.030218	0.021145	-0.035551	0.000000	0.000000	1.000000	144.000000	0.000000
15266.569990	-0.127956	0.580540	-0.019421	79.629097	44.135376	53.398308	0.000000	0.000000	0.000000	0.000000	0.000000	0.000000	-0.030218	0.021145	-0.035551	0.000000	0.000000	1.000000	144.000000	0.000000
15266.573323	-0.128044	0.580578	-0.019504	79.629097	44.135376	53.398308	0.000000	0.000000	0.000000	0.000000	0.000000	0.000000	-0.026556	0.011600	-0.024883	0.000000	0.000000	1.000000	144.000000	0.000000
15266.576656	-0.128044	0.580578	-0.019504	79.627563	44.115067	53.383186	0.000000	0.000000	0.000000	0.000000	0.000000	0.000000	-0.026556	0.011600	-0.024883	0.000000	0.000000	1.000000	144.000000	0.000000
15266.579990	-0.128044	0.580578	-0.019504	79.627563	44.115067	53.383186	0.000000	0.000000	0.000000	0.000000	0.000000	0.000000	-0.026556	0.011600	-0.024883	0.000000	0.000000	1.000000	144.000000	0.000000
15266.583323	-0.128044	0.580578	-0.019504	79.627563	44.115067	53.383186	0.000000	0.000000	0.000000	0.000000	0.000000	0.000000	-0.026556	0.011600	-0.024883	0.000000	0.000000	1.000000	144.000000	0.000000
15266.586656	-0.128064	0.580624	-0.019592	79.627563	44.115067	53.383186	0.000000	0.000000	0.000000	0.000000	0.000000	0.000000	-0.005829	0.013636	-0.026332	0.000000	0.000000	1.000000	144.000000	0.000000
15266.589990	-0.128064	0.580624	-0.019592	79.627563	44.115067	53.383186	0.000000	0.000000	0.000000	0.000000	0.000000	0.000000	-0.005829	0.013636	-0.026332	0.000000	0.000000	1.000000	144.000000	0.000000
15266.593323	-0.128064	0.580624	-0.019592	79.627563	44.115067	53.383186	0.000000	0.000000	0.000000	0.000000	0.000000	0.000000	-0.005829	0.013636	-0.026332	0.000000	0.000000	1.000000	144.000000	0.000000
15266.596656	-0.128064	0.580624	-0.019592	79.627563	44.117779	53.383186	0.000000	0.000000	0.000000	0.000000	0.000000	0.000000	-0.005829	0.013636	-0.026332	0.000000	0.000000	1.000000	144.000000	0.000000
15266.599990	-0.128043	0.580624	-0.019586	79.627563	44.117779	53.383186	0.000000	0.000000	0.000000	0.000000	0.000000	0.000000	0.006230	-0.000007	0.001824	0.000000	0.000000	1.000000	144.000000	0.000000
15266.603323	-0.128043	0.580624	-0.019586	79.627563	44.117779	53.383186	0.000000	0.000000	0.000000	0.000000	0.000000	0.000000	0.006230	-0.000007	0.001824	0.000000	0.000000	1.000000	144.000000	0.000000
15266.606656	-0.128043	0.580624	-0.019586	79.627563	44.117779	53.383186	0.000000	0.000000	0.000000	0.000000	0.000000	0.000000	0.006230	-0.000007	0.001824	0.000000	0.000000	1.000000	144.000000	0.000000
15266.609990	-0.128043	0.580624	-0.019586	79.627563	44.117779	53.383186	0.000000	0.000000	0.000000	0.000000	0.000000	0.000000	0.006230	-0.000007	0.001824	0.000000	0.000000	1.000000	144.000000	0.000000
15266.613323	-0.128057	0.580610	-0.019540	79.627563	44.117779	53.383186	0.000000	0.000000	0.000000	0.000000	0.000000	0.000000	-0.004048	-0.004127	0.013829	0.000000	0.000000	1.000000	144.000000	0.000000
15266.616656	-0.128057	0.580610	-0.019540	79.629097	44.135376	53.398308	0.000000	0.000000	0.000000	0.000000	0.000000	0.000000	-0.004048	-0.004127	0.013829	0.000000	0.000000	1.000000	144.000000	0.000000
15266.619990	-0.128057	0.580610	-0.019540	79.629097	44.135376	53.398308	0.000000	0.000000	0.000000	0.000000	0.000000	0.000000	-0.004048	-0.004127	0.013829	0.000000	0.000000	1.000000	144.000000	0.000000
15266.623323	-0.128057	0.580610	-0.019540	79.629097	44.135376	53.398308	0.000000	0.000000	0.000000	0.000000	0.000000	0.000000	-0.004048	-0.004127	0.013829	0.000000	0.000000	1.000000	144.000000	0.000000
15266.626656	-0.128014	0.580542	-0.019531	79.630753	44.170761	53.433147	0.000000	0.000000	0.000000	0.000000	0.000000	0.000000	0.012787	-0.020358	0.002554	0.000000	0.000000	1.000000	144.000000	0.000000
15266.629990	-0.128014	0.580542	-0.019531	79.630753	44.170761	53.433147	0.000000	0.000000	0.000000	0.000000	0.000000	0.000000	0.012787	-0.020358	0.002554	0.000000	0.000000	1.000000	144.000000	0.000000
15266.633323	-0.128014	0.580542	-0.019531	79.630753	44.170761	53.433147	0.000000	0.000000	0.000000	0.000000	0.000000	0.000000	0.012787	-0.020358	0.002554	0.000000	0.000000	1.000000	144.000000	0.000000
15266.636656	-0.128014	0.580542	-0.019531	79.633804	44.200520	53.463390	0.000000	0.000000	0.000000	0.000000	0.000000	0.000000	0.012787	-0.020358	0.002554	0.000000	0.000000	1.000000	144.000000	0.000000
15266.639990	-0.128006	0.580481	-0.019558	79.633804	44.200520	53.463390	0.000000	0.000000	0.000000	0.000000	0.000000	0.000000	0.002346	-0.018301	-0.008009	0.000000	0.000000	1.000000	144.000000	0.000000
15266.643323	-0.128006	0.580481	-0.019558	79.633804	44.200520	53.463390	0.000000	0.000000	0.000000	0.000000	0.000000	0.000000	0.002346	-0.018301	-0.008009	0.000000	0.000000	1.000000	144.000000	0.000000
15266.646656	-0.128006	0.580481	-0.019558	79.633972	44.238823	53.502827	0.000000	0.000000	0.000000	0.000000	0.000000	0.000000	0.002346	-0.018301	-0.008009	0.000000	0.000000	1.000000	144.000000	0.000000
15266.649990	-0.128006	0.580481	-0.019558	79.633972	44.238823	53.502827	0.000000	0.000000	0.000000	0.000000	0.000000	0.000000	0.002346	-0.018301	-0.008009	0.000000	0.000000	1.000000	144.000000	0.000000
15266.653323	-0.127976	0.580445	-0.019585	79.633972	44.238823	53.502827	0.000000	0.000000	0.000000	0.000000	0.000000	0.000000	0.009140	-0.010830	-0.008128	0.000000	0.000000	1.000000	144.000000	0.000000
15266.656656	-0.127976	0.580445	-0.019585	79.632683	44.280037	53.546848	0.000000	0.000000	0.000000	0.000000	0.000000	0.000000	0.009140	-0.010830	-0.008128	0.000000	0.000000	1.000000	144.000000	0.000000
15266.659990	-0.127976	0.580445	-0.019585	79.632683	44.280037	53.546848	0.000000	0.000000	0.000000	0.000000	0.000000	0.000000	0.009140	-0.010830	-0.008128	0.000000	0.000000	1.000000	144.000000	0.000000
15266.663323	-0.127976	0.580445	-0.019585	79.632683	44.280037	53.546848	0.000000	0.000000	0.000000	0.000000	0.000000	0.000000	0.009140	-0.010830	-0.008128	0.000000	0.000000	1.000000	144.000000	0.000000
15266.666656	-0.127911	0.580423	-0.019652	79.616737	44.332214	53.616684	0.000000	0.000000	0.000000	0.000000	0.000000	0.000000	0.019415	-0.006695	-0.020137	0.000000	0.000000	1.000000	144.000000	0.000000
15266.669990	-0.127911	0.580423	-0.019652	79.616737	44.332214	53.616684	0.000000	0.000000	0.000000	0.000000	0.000000	0.000000	0.019415	-0.006695	-0.020137	0.000000	0.000000	1.000000	144.000000	0.000000
15266.673323	-0.127911	0.580423	-0.019652	79.616737	44.332214	53.616684	0.000000	0.000000	0.000000	0.000000	0.000000	0.000000	0.019415	-0.006695	-0.020137	0.000000	0.000000	1.000000	144.000000	0.000000
15266.676656	-0.127911	0.580423	-0.019652	79.586121	44.389618	53.712021	0.000000	0.000000	0.000000	0.000000	0.000000	0.000000	0.019415	-0.006695	-0.020137	0.000000	0.000000	1.000000	144.000000	0.000000
15266.679990	-0.127911	0.580444	-0.019727	79.586121	44.389618	53.712021	0.000000	0.000000	0.000000	0.000000	0.000000	0.000000	-0.000165	0.006181	-0.022566	0.000000	0.000000	1.000000	144.000000	0.000000
15266.683323	-0.127911	0.580444	-0.019727	79.586121	44.389618	53.712021	0.000000	0.000000	0.000000	0.000000	0.000000	0.000000	-0.000165	0.006181	-0.022566	0.000000	0.000000	1.000000	144.000000	0.000000
15266.686656	-0.127911	0.580444	-0.019727	79.533524	44.474026	53.854889	0.000000	0.000000	0.000000	0.000000	0.000000	0.000000	-0.000165	0.006181	-0.022566	0.000000	0.000000	1.000000	144.000000	0.000000
15266.689990	-0.127911	0.580444	-0.019727	79.533524	44.474026	53.854889	0.000000	0.000000	0.000000	0.000000	0.000000	0.000000	-0.000165	0.006181	-0.022566	0.000000	0.000000	1.000000	144.000000	0.000000
15266.693323	-0.127883	0.580496	-0.019826	79.533524	44.474026	53.854889	0.000000	0.000000	0.000000	0.000000	0.000000	0.000000	0.008655	0.015705	-0.029600	0.000000	0.000000	1.000000	144.000000	0.000000
15266.696656	-0.127883	0.580496	-0.019826	79.464813	44.585136	54.045624	0.000000	0.000000	0.000000	0.000000	0.000000	0.000000	0.008655	0.015705	-0.029600	0.000000	0.000000	1.000000	144.000000	0.000000
15266.699990	-0.127861	0.580562	-0.019977	79.464813	44.585136	54.045624	0.000000	0.000000	0.000000	0.000000	0.000000	0.000000	0.006473	0.019817	-0.045257	0.000000	0.000000	1.000000	144.000000	0.000000
15266.703323	-0.127861	0.580562	-0.019977	79.464813	44.585136	54.045624	0.000000	0.000000	0.000000	0.000000	0.000000	0.000000	0.006473	0.019817	-0.045257	0.000000	0.000000	1.000000	144.000000	0.000000
15266.706656	-0.127861	0.580562	-0.019977	79.382942	44.733448	54.293320	0.000000	0.000000	0.000000	0.000000	0.000000	0.000000	0.006473	0.019817	-0.045257	0.000000	0.000000	1.000000	144.000000	0.000000
15266.709990	-0.127861	0.580562	-0.019977	79.382942	44.733448	54.293320	0.000000	0.000000	0.000000	0.000000	0.000000	0.000000	0.006473	0.019817	-0.045257	0.000000	0.000000	1.000000	144.000000	0.000000
15266.713323	-0.127853	0.580635	-0.020157	79.382942	44.733448	54.293320	0.000000	0.000000	0.000000	0.000000	0.000000	0.000000	0.002279	0.021831	-0.053998	0.000000	0.000000	1.000000	144.000000	0.000000
15266.716656	-0.127853	0.580635	-0.020157	79.306717	44.833649	54.474365	0.000000	0.000000	0.000000	0.000000	0.000000	0.000000	0.002279	0.021831	-0.053998	0.000000	0.000000	1.000000	144.000000	0.000000
15266.719990	-0.127853	0.580635	-0.020157	79.306717	44.833649	54.474365	0.000000	0.000000	0.000000	0.000000	0.000000	0.000000	0.002279	0.021831	-0.053998	0.000000	1.000000	1.000000	144.000000	0.000000
15266.723323	-0.127853	0.580635	-0.020157	79.306717	44.833649	54.474365	0.000000	0.000000	0.000000	0.000000	0.000000	0.000000	0.002279	0.021831	-0.053998	0.000000	1.000000	1.000000	144.000000	0.000000
