# Supplementary material for: Haptic Guidance Needs to Be Intuitive Not Just Informative to Improve Human Motor Accuracy
Source: PLoS One. 2016 Mar 16;11(3):e0150912. doi: 10.1371/journal.pone.0150912 (PMC4794196; doi:10.1371/journal.pone.0150912)
Supplement: S1 Data — (ZIP) [file pone.0150912.s001.zip › Subject6/exp1_0145.txt]

Time	PosX	PosY	PosZ	RotX	RotY	RotZ	ForceX	ForceY	ForceZ	MomentX	MomentY	MomentZ	VelocityX	VelocityY	VelocityZ	CalibratedWeight	ButtonDown	Condition	Trial	Visual
15272.565246	-0.000883	0.521285	0.246301	77.242279	39.207241	73.521172	0.000000	0.000000	0.000000	0.000000	0.000000	0.000000	0.000044	-0.142699	-0.034726	0.000000	1.000000	2.000000	145.000000	1.000000
15272.568580	-0.000549	0.520920	0.245697	77.277237	39.523003	73.842529	1.895154	0.000000	-4.626921	0.000000	0.000000	0.000000	0.100326	-0.109448	-0.181183	0.000000	1.000000	2.000000	145.000000	1.000000
15272.571913	-0.000549	0.520920	0.245697	77.277237	39.523003	73.842529	1.895154	0.000000	-4.626921	0.000000	0.000000	0.000000	0.100326	-0.109448	-0.181183	0.000000	1.000000	2.000000	145.000000	1.000000
15272.575246	-0.000549	0.520920	0.245697	77.277237	39.523003	73.842529	1.895154	0.000000	-4.626921	0.000000	0.000000	0.000000	0.100326	-0.109448	-0.181183	0.000000	1.000000	2.000000	145.000000	1.000000
15272.578580	0.000219	0.520538	0.245109	77.312439	39.946011	74.257034	1.893750	0.000000	-4.627495	0.000000	0.000000	0.000000	0.230172	-0.114620	-0.176266	0.000000	1.000000	2.000000	145.000000	1.000000
15272.581913	0.000219	0.520538	0.245109	77.312439	39.946011	74.257034	1.893750	0.000000	-4.627495	0.000000	0.000000	0.000000	0.230172	-0.114620	-0.176266	0.000000	1.000000	2.000000	145.000000	1.000000
15272.585246	0.000219	0.520538	0.245109	77.312439	39.946011	74.257034	1.893750	0.000000	-4.627495	0.000000	0.000000	0.000000	0.230172	-0.114620	-0.176266	0.000000	1.000000	2.000000	145.000000	1.000000
15272.588580	0.000651	0.519975	0.244217	77.327904	40.252960	74.573135	1.885222	0.000000	-4.630976	0.000000	0.000000	0.000000	0.129771	-0.169006	-0.267760	0.000000	1.000000	2.000000	145.000000	1.000000
15272.591913	0.000651	0.519975	0.244217	77.327904	40.252960	74.573135	1.885222	0.000000	-4.630976	0.000000	0.000000	0.000000	0.129771	-0.169006	-0.267760	0.000000	1.000000	2.000000	145.000000	1.000000
15272.595246	0.000651	0.519975	0.244217	77.327904	40.252960	74.573135	1.885222	0.000000	-4.630976	0.000000	0.000000	0.000000	0.129771	-0.169006	-0.267760	0.000000	1.000000	2.000000	145.000000	1.000000
15272.598580	0.001315	0.519652	0.242980	77.221611	39.548988	73.837654	1.884095	0.000000	-4.631434	0.000000	0.000000	0.000000	0.199079	-0.096799	-0.371223	0.000000	1.000000	2.000000	145.000000	1.000000
15272.601913	0.001315	0.519652	0.242980	77.221611	39.548988	73.837654	1.884095	0.000000	-4.631434	0.000000	0.000000	0.000000	0.199079	-0.096799	-0.371223	0.000000	1.000000	2.000000	145.000000	1.000000
15272.605246	0.001315	0.519652	0.242980	77.221611	39.548988	73.837654	1.884095	0.000000	-4.631434	0.000000	0.000000	0.000000	0.199079	-0.096799	-0.371223	0.000000	1.000000	2.000000	145.000000	1.000000
15272.608580	0.002406	0.518996	0.241445	76.920052	37.601254	71.811768	1.881474	0.000000	-4.632500	0.000000	0.000000	0.000000	0.327464	-0.196809	-0.460461	0.000000	1.000000	2.000000	145.000000	1.000000
15272.611913	0.002406	0.518996	0.241445	76.920052	37.601254	71.811768	1.881474	0.000000	-4.632500	0.000000	0.000000	0.000000	0.327464	-0.196809	-0.460461	0.000000	1.000000	2.000000	145.000000	1.000000
15272.615246	0.002406	0.518996	0.241445	76.920052	37.601254	71.811768	1.881474	0.000000	-4.632500	0.000000	0.000000	0.000000	0.327464	-0.196809	-0.460461	0.000000	1.000000	2.000000	145.000000	1.000000
15272.618580	0.003261	0.518360	0.239886	76.383575	34.591270	68.712067	1.873756	0.000000	-4.635627	0.000000	0.000000	0.000000	0.256498	-0.190949	-0.467648	0.000000	1.000000	2.000000	145.000000	1.000000
15272.621913	0.003261	0.518360	0.239886	76.383575	34.591270	68.712067	1.873756	0.000000	-4.635627	0.000000	0.000000	0.000000	0.256498	-0.190949	-0.467648	0.000000	1.000000	2.000000	145.000000	1.000000
15272.625246	0.003261	0.518360	0.239886	76.383575	34.591270	68.712067	1.873756	0.000000	-4.635627	0.000000	0.000000	0.000000	0.256498	-0.190949	-0.467648	0.000000	1.000000	2.000000	145.000000	1.000000
15272.628580	0.004277	0.517752	0.238187	75.655144	31.063698	65.045715	1.870018	0.000000	-4.637136	0.000000	0.000000	0.000000	0.304615	-0.182366	-0.509547	0.000000	1.000000	2.000000	145.000000	1.000000
15272.631913	0.004277	0.517752	0.238187	75.655144	31.063698	65.045715	1.870018	0.000000	-4.637136	0.000000	0.000000	0.000000	0.304615	-0.182366	-0.509547	0.000000	1.000000	2.000000	145.000000	1.000000
15272.635246	0.004277	0.517752	0.238187	75.655144	31.063698	65.045715	1.870018	0.000000	-4.637136	0.000000	0.000000	0.000000	0.304615	-0.182366	-0.509547	0.000000	1.000000	2.000000	145.000000	1.000000
15272.638580	0.005549	0.517132	0.236317	74.832611	27.637108	61.417171	1.864481	0.000000	-4.639365	0.000000	0.000000	0.000000	0.381744	-0.186029	-0.560970	0.000000	1.000000	2.000000	145.000000	1.000000
15272.641913	0.005549	0.517132	0.236317	74.832611	27.637108	61.417171	1.864481	0.000000	-4.639365	0.000000	0.000000	0.000000	0.381744	-0.186029	-0.560970	0.000000	1.000000	2.000000	145.000000	1.000000
15272.645246	0.005549	0.517132	0.236317	74.832611	27.637108	61.417171	1.864481	0.000000	-4.639365	0.000000	0.000000	0.000000	0.381744	-0.186029	-0.560970	0.000000	1.000000	2.000000	145.000000	1.000000
15272.648580	0.006880	0.516473	0.234408	73.992584	24.559893	58.107670	1.855665	0.000000	-4.642899	0.000000	0.000000	0.000000	0.399260	-0.197654	-0.572922	0.000000	1.000000	2.000000	145.000000	1.000000
15272.651913	0.006880	0.516473	0.234408	73.992584	24.559893	58.107670	1.855665	0.000000	-4.642899	0.000000	0.000000	0.000000	0.399260	-0.197654	-0.572922	0.000000	1.000000	2.000000	145.000000	1.000000
15272.655246	0.006880	0.516473	0.234408	73.992584	24.559893	58.107670	1.855665	0.000000	-4.642899	0.000000	0.000000	0.000000	0.399260	-0.197654	-0.572922	0.000000	1.000000	2.000000	145.000000	1.000000
15272.658580	0.008302	0.515839	0.232533	73.149033	21.820927	55.110931	1.845959	0.000000	-4.646766	0.000000	0.000000	0.000000	0.426644	-0.190111	-0.562287	0.000000	1.000000	2.000000	145.000000	1.000000
15272.661913	0.008302	0.515839	0.232533	73.149033	21.820927	55.110931	1.845959	0.000000	-4.646766	0.000000	0.000000	0.000000	0.426644	-0.190111	-0.562287	0.000000	1.000000	2.000000	145.000000	1.000000
15272.665246	0.008302	0.515839	0.232533	73.149033	21.820927	55.110931	1.845959	0.000000	-4.646766	0.000000	0.000000	0.000000	0.426644	-0.190111	-0.562287	0.000000	1.000000	2.000000	145.000000	1.000000
15272.668580	0.009847	0.515265	0.230658	72.309181	19.410463	52.613407	1.834247	0.000000	-4.651402	0.000000	0.000000	0.000000	0.463503	-0.172207	-0.562530	0.000000	1.000000	2.000000	145.000000	1.000000
15272.671913	0.009847	0.515265	0.230658	72.309181	19.410463	52.613407	1.834247	0.000000	-4.651402	0.000000	0.000000	0.000000	0.463503	-0.172207	-0.562530	0.000000	1.000000	2.000000	145.000000	1.000000
15272.675246	0.009847	0.515265	0.230658	72.309181	19.410463	52.613407	1.834247	0.000000	-4.651402	0.000000	0.000000	0.000000	0.463503	-0.172207	-0.562530	0.000000	1.000000	2.000000	145.000000	1.000000
15272.678580	0.011418	0.514701	0.228870	71.488457	17.283873	50.798618	1.820163	0.000000	-4.656930	0.000000	0.000000	0.000000	0.471176	-0.169236	-0.536453	0.000000	1.000000	2.000000	145.000000	1.000000
15272.681913	0.011418	0.514701	0.228870	71.488457	17.283873	50.798618	1.820163	0.000000	-4.656930	0.000000	0.000000	0.000000	0.471176	-0.169236	-0.536453	0.000000	1.000000	2.000000	145.000000	1.000000
15272.685246	0.011418	0.514701	0.228870	71.488457	17.283873	50.798618	1.820163	0.000000	-4.656930	0.000000	0.000000	0.000000	0.471176	-0.169236	-0.536453	0.000000	1.000000	2.000000	145.000000	1.000000
15272.688580	0.013080	0.514264	0.227225	70.705704	15.388153	49.586647	1.804748	0.000000	-4.662927	0.000000	0.000000	0.000000	0.498781	-0.131000	-0.493585	0.000000	1.000000	2.000000	145.000000	1.000000
15272.691913	0.013080	0.514264	0.227225	70.705704	15.388153	49.586647	1.804748	0.000000	-4.662927	0.000000	0.000000	0.000000	0.498781	-0.131000	-0.493585	0.000000	1.000000	2.000000	145.000000	1.000000
15272.695246	0.013080	0.514264	0.227225	70.705704	15.388153	49.586647	1.804748	0.000000	-4.662927	0.000000	0.000000	0.000000	0.498781	-0.131000	-0.493585	0.000000	1.000000	2.000000	145.000000	1.000000
15272.698580	0.014836	0.513882	0.225763	70.067947	13.729531	48.152252	1.786398	0.000000	-4.669988	0.000000	0.000000	0.000000	0.526768	-0.114570	-0.438653	0.000000	0.000000	2.000000	145.000000	1.000000
15272.701913	0.014836	0.513882	0.225763	70.067947	13.729531	48.152252	1.786398	0.000000	-4.669988	0.000000	0.000000	0.000000	0.526768	-0.114570	-0.438653	0.000000	0.000000	2.000000	145.000000	1.000000
15272.705246	0.014836	0.513882	0.225763	70.067947	13.729531	48.152252	1.786398	0.000000	-4.669988	0.000000	0.000000	0.000000	0.526768	-0.114570	-0.438653	0.000000	0.000000	2.000000	145.000000	1.000000
15272.708580	0.016718	0.513609	0.224463	69.732605	12.326574	46.196209	1.764749	0.000000	-4.678211	0.000000	0.000000	0.000000	0.564574	-0.081907	-0.390010	0.000000	0.000000	2.000000	145.000000	1.000000
15272.711913	0.016718	0.513609	0.224463	69.732605	12.326574	46.196209	1.764749	0.000000	-4.678211	0.000000	0.000000	0.000000	0.564574	-0.081907	-0.390010	0.000000	0.000000	2.000000	145.000000	1.000000
15272.715246	0.016718	0.513609	0.224463	69.732605	12.326574	46.196209	1.764749	0.000000	-4.678211	0.000000	0.000000	0.000000	0.564574	-0.081907	-0.390010	0.000000	0.000000	2.000000	145.000000	1.000000
15272.718580	0.018504	0.513493	0.223461	69.738213	11.146882	44.318855	1.739282	0.000000	-4.687739	0.000000	0.000000	0.000000	0.535808	-0.034947	-0.300626	0.000000	0.000000	2.000000	145.000000	1.000000
15272.721913	0.018504	0.513493	0.223461	69.738213	11.146882	44.318855	1.739282	0.000000	-4.687739	0.000000	0.000000	0.000000	0.535808	-0.034947	-0.300626	0.000000	0.000000	2.000000	145.000000	1.000000
15272.725246	0.018504	0.513493	0.223461	69.738213	11.146882	44.318855	1.739282	0.000000	-4.687739	0.000000	0.000000	0.000000	0.535808	-0.034947	-0.300626	0.000000	0.000000	2.000000	145.000000	1.000000
15272.728580	0.020166	0.513535	0.222793	69.890533	10.122582	42.939018	1.713124	0.000000	-4.697361	0.000000	0.000000	0.000000	0.498512	0.012683	-0.200290	0.000000	0.000000	2.000000	145.000000	1.000000
15272.731913	0.020166	0.513535	0.222793	69.890533	10.122582	42.939018	1.713124	0.000000	-4.697361	0.000000	0.000000	0.000000	0.498512	0.012683	-0.200290	0.000000	0.000000	2.000000	145.000000	1.000000
15272.735246	0.020166	0.513535	0.222793	69.890533	10.122582	42.939018	1.713124	0.000000	-4.697361	0.000000	0.000000	0.000000	0.498512	0.012683	-0.200290	0.000000	0.000000	2.000000	145.000000	1.000000
15272.738580	0.021801	0.513713	0.222411	69.984726	9.263466	41.926731	1.686651	0.000000	-4.706932	0.000000	0.000000	0.000000	0.490658	0.053472	-0.114711	0.000000	0.000000	2.000000	145.000000	1.000000
15272.741913	0.021801	0.513713	0.222411	69.984726	9.263466	41.926731	1.686651	0.000000	-4.706932	0.000000	0.000000	0.000000	0.490658	0.053472	-0.114711	0.000000	0.000000	2.000000	145.000000	1.000000
15272.745246	0.021801	0.513713	0.222411	69.984726	9.263466	41.926731	1.686651	0.000000	-4.706932	0.000000	0.000000	0.000000	0.490658	0.053472	-0.114711	0.000000	0.000000	2.000000	145.000000	1.000000
15272.748580	0.023249	0.513985	0.222256	70.032120	8.756172	41.367718	1.658457	0.000000	-4.716940	0.000000	0.000000	0.000000	0.434416	0.081506	-0.046245	0.000000	0.000000	2.000000	145.000000	1.000000
15272.751913	0.023249	0.513985	0.222256	70.032120	8.756172	41.367718	1.658457	0.000000	-4.716940	0.000000	0.000000	0.000000	0.434416	0.081506	-0.046245	0.000000	0.000000	2.000000	145.000000	1.000000
15272.755246	0.023249	0.513985	0.222256	70.032120	8.756172	41.367718	1.658457	0.000000	-4.716940	0.000000	0.000000	0.000000	0.434416	0.081506	-0.046245	0.000000	0.000000	2.000000	145.000000	1.000000
15272.758580	0.024476	0.514362	0.222249	70.112747	8.724423	41.205635	1.632052	0.000000	-4.726140	0.000000	0.000000	0.000000	0.368058	0.113107	-0.002371	0.000000	0.000000	2.000000	145.000000	1.000000
15272.761913	0.024476	0.514362	0.222249	70.112747	8.724423	41.205635	1.632052	0.000000	-4.726140	0.000000	0.000000	0.000000	0.368058	0.113107	-0.002371	0.000000	0.000000	2.000000	145.000000	1.000000
15272.765246	0.024476	0.514362	0.222249	70.112747	8.724423	41.205635	1.632052	0.000000	-4.726140	0.000000	0.000000	0.000000	0.368058	0.113107	-0.002371	0.000000	0.000000	2.000000	145.000000	1.000000
15272.768580	0.025477	0.514739	0.222247	70.308716	9.027129	41.465637	1.608735	0.000000	-4.734128	0.000000	0.000000	0.000000	0.300338	0.113112	-0.000551	0.000000	0.000000	2.000000	145.000000	1.000000
15272.771913	0.025477	0.514739	0.222247	70.308716	9.027129	41.465637	1.608735	0.000000	-4.734128	0.000000	0.000000	0.000000	0.300338	0.113112	-0.000551	0.000000	0.000000	2.000000	145.000000	1.000000
15272.775246	0.025477	0.514739	0.222247	70.308716	9.027129	41.465637	1.608735	0.000000	-4.734128	0.000000	0.000000	0.000000	0.300338	0.113112	-0.000551	0.000000	0.000000	2.000000	145.000000	1.000000
15272.778580	0.025477	0.514739	0.222247	70.620003	9.490438	41.953686	1.589590	0.000000	-4.740591	0.000000	0.000000	0.000000	0.300338	0.113112	-0.000551	0.000000	0.000000	2.000000	145.000000	1.000000
15272.781913	0.026186	0.515111	0.222188	70.620003	9.490438	41.953686	1.589590	0.000000	-4.740591	0.000000	0.000000	0.000000	0.212501	0.111432	-0.017547	0.000000	0.000000	2.000000	145.000000	1.000000
15272.785246	0.026186	0.515111	0.222188	70.620003	9.490438	41.953686	1.589590	0.000000	-4.740591	0.000000	0.000000	0.000000	0.212501	0.111432	-0.017547	0.000000	0.000000	2.000000	145.000000	1.000000
15272.788580	0.026664	0.515416	0.222027	70.998756	10.105821	42.662235	1.589590	0.000000	-4.740591	0.000000	0.000000	0.000000	0.143442	0.091731	-0.048496	0.000000	0.000000	2.000000	145.000000	1.000000
15272.791913	0.026664	0.515416	0.222027	70.998756	10.105821	42.662235	1.589590	0.000000	-4.740591	0.000000	0.000000	0.000000	0.143442	0.091731	-0.048496	0.000000	0.000000	2.000000	145.000000	1.000000
15272.795246	0.026664	0.515416	0.222027	70.998756	10.105821	42.662235	1.589590	0.000000	-4.740591	0.000000	0.000000	0.000000	0.143442	0.091731	-0.048496	0.000000	0.000000	2.000000	145.000000	1.000000
15272.798580	0.026913	0.515733	0.221789	71.352760	10.920963	43.667568	1.568186	0.000000	-4.747715	0.000000	0.000000	0.000000	0.074677	0.095123	-0.071271	0.000000	0.000000	2.000000	145.000000	1.000000
15272.801913	0.026913	0.515733	0.221789	71.352760	10.920963	43.667568	1.568186	0.000000	-4.747715	0.000000	0.000000	0.000000	0.074677	0.095123	-0.071271	0.000000	0.000000	2.000000	145.000000	1.000000
15272.805246	0.026913	0.515733	0.221789	71.352760	10.920963	43.667568	1.568186	0.000000	-4.747715	0.000000	0.000000	0.000000	0.074677	0.095123	-0.071271	0.000000	0.000000	2.000000	145.000000	1.000000
15272.808580	0.026913	0.515733	0.221789	71.641632	11.994062	45.052536	1.564895	0.000000	-4.748800	0.000000	0.000000	0.000000	0.074677	0.095123	-0.071271	0.000000	0.000000	2.000000	145.000000	1.000000
15272.811913	0.026996	0.516042	0.221458	71.641632	11.994062	45.052536	1.564895	0.000000	-4.748800	0.000000	0.000000	0.000000	0.025106	0.092462	-0.099262	0.000000	0.000000	2.000000	145.000000	1.000000
15272.815246	0.026996	0.516042	0.221458	71.641632	11.994062	45.052536	1.564895	0.000000	-4.748800	0.000000	0.000000	0.000000	0.025106	0.092462	-0.099262	0.000000	0.000000	2.000000	145.000000	1.000000
15272.818580	0.026951	0.516330	0.221117	71.855911	13.252767	46.715469	1.565386	0.000000	-4.748639	0.000000	0.000000	0.000000	-0.013745	0.086386	-0.102308	0.000000	0.000000	2.000000	145.000000	1.000000
15272.821913	0.026951	0.516330	0.221117	71.855911	13.252767	46.715469	1.565386	0.000000	-4.748639	0.000000	0.000000	0.000000	-0.013745	0.086386	-0.102308	0.000000	0.000000	2.000000	145.000000	1.000000
15272.825246	0.026951	0.516330	0.221117	71.855911	13.252767	46.715469	1.565386	0.000000	-4.748639	0.000000	0.000000	0.000000	-0.013745	0.086386	-0.102308	0.000000	0.000000	2.000000	145.000000	1.000000
15272.828580	0.026951	0.516330	0.221117	72.019310	14.562609	48.454838	1.568450	0.000000	-4.747627	0.000000	0.000000	0.000000	-0.013745	0.086386	-0.102308	0.000000	0.000000	2.000000	145.000000	1.000000
15272.831913	0.026841	0.516617	0.220778	72.019310	14.562609	48.454838	1.568450	0.000000	-4.747627	0.000000	0.000000	0.000000	-0.033048	0.086281	-0.101632	0.000000	0.000000	2.000000	145.000000	1.000000
15272.835246	0.026841	0.516617	0.220778	72.019310	14.562609	48.454838	1.568450	0.000000	-4.747627	0.000000	0.000000	0.000000	-0.033048	0.086281	-0.101632	0.000000	0.000000	2.000000	145.000000	1.000000
15272.838580	0.026604	0.516927	0.220492	72.132530	15.733985	50.018410	1.568450	0.000000	-4.747627	0.000000	0.000000	0.000000	-0.071057	0.093057	-0.085756	0.000000	0.000000	2.000000	145.000000	1.000000
15272.841913	0.026604	0.516927	0.220492	72.132530	15.733985	50.018410	1.568450	0.000000	-4.747627	0.000000	0.000000	0.000000	-0.071057	0.093057	-0.085756	0.000000	0.000000	2.000000	145.000000	1.000000
15272.845246	0.026604	0.516927	0.220492	72.132530	15.733985	50.018410	1.568450	0.000000	-4.747627	0.000000	0.000000	0.000000	-0.071057	0.093057	-0.085756	0.000000	0.000000	2.000000	145.000000	1.000000
15272.848580	0.026273	0.517186	0.220265	72.230049	16.517984	51.065067	1.579180	0.000000	-4.744069	0.000000	0.000000	0.000000	-0.099305	0.077639	-0.068328	0.000000	0.000000	2.000000	145.000000	1.000000
15272.851913	0.026273	0.517186	0.220265	72.230049	16.517984	51.065067	1.579180	0.000000	-4.744069	0.000000	0.000000	0.000000	-0.099305	0.077639	-0.068328	0.000000	0.000000	2.000000	145.000000	1.000000
15272.855246	0.026273	0.517186	0.220265	72.230049	16.517984	51.065067	1.579180	0.000000	-4.744069	0.000000	0.000000	0.000000	-0.099305	0.077639	-0.068328	0.000000	0.000000	2.000000	145.000000	1.000000
15272.858580	0.026273	0.517186	0.220265	72.312614	16.799421	51.449993	1.587062	0.000000	-4.741438	0.000000	0.000000	0.000000	-0.099305	0.077639	-0.068328	0.000000	0.000000	2.000000	145.000000	1.000000
15272.861913	0.025849	0.517454	0.220140	72.312614	16.799421	51.449993	1.587062	0.000000	-4.741438	0.000000	0.000000	0.000000	-0.127034	0.080235	-0.037430	0.000000	0.000000	2.000000	145.000000	1.000000
15272.865246	0.025849	0.517454	0.220140	72.312614	16.799421	51.449993	1.587062	0.000000	-4.741438	0.000000	0.000000	0.000000	-0.127034	0.080235	-0.037430	0.000000	0.000000	2.000000	145.000000	1.000000
15272.868580	0.025365	0.517767	0.220114	72.357193	16.812538	51.500401	1.596064	0.000000	-4.738415	0.000000	0.000000	0.000000	-0.145192	0.093989	-0.007919	0.000000	0.000000	2.000000	145.000000	1.000000
15272.871913	0.025365	0.517767	0.220114	72.357193	16.812538	51.500401	1.596064	0.000000	-4.738415	0.000000	0.000000	0.000000	-0.145192	0.093989	-0.007919	0.000000	0.000000	2.000000	145.000000	1.000000
15272.875246	0.025365	0.517767	0.220114	72.357193	16.812538	51.500401	1.596064	0.000000	-4.738415	0.000000	0.000000	0.000000	-0.145192	0.093989	-0.007919	0.000000	0.000000	2.000000	145.000000	1.000000
15272.878580	0.025365	0.517767	0.220114	72.345955	16.790117	51.522732	1.605583	0.000000	-4.735198	0.000000	0.000000	0.000000	-0.145192	0.093989	-0.007919	0.000000	0.000000	2.000000	145.000000	1.000000
15272.881913	0.024885	0.518126	0.220183	72.345955	16.790117	51.522732	1.605583	0.000000	-4.735198	0.000000	0.000000	0.000000	-0.144116	0.107762	0.020817	0.000000	0.000000	2.000000	145.000000	1.000000
15272.885246	0.024885	0.518126	0.220183	72.345955	16.790117	51.522732	1.605583	0.000000	-4.735198	0.000000	0.000000	0.000000	-0.144116	0.107762	0.020817	0.000000	0.000000	2.000000	145.000000	1.000000
15272.888580	0.024406	0.518546	0.220297	72.294899	16.765650	51.554474	1.614387	0.000000	-4.732204	0.000000	0.000000	0.000000	-0.143661	0.125821	0.034093	0.000000	0.000000	2.000000	145.000000	1.000000
15272.891913	0.024406	0.518546	0.220297	72.294899	16.765650	51.554474	1.614387	0.000000	-4.732204	0.000000	0.000000	0.000000	-0.143661	0.125821	0.034093	0.000000	0.000000	2.000000	145.000000	1.000000
15272.895246	0.024406	0.518546	0.220297	72.294899	16.765650	51.554474	1.614387	0.000000	-4.732204	0.000000	0.000000	0.000000	-0.143661	0.125821	0.034093	0.000000	0.000000	2.000000	145.000000	1.000000
15272.898580	0.024406	0.518546	0.220297	72.229050	16.778902	51.648956	1.622847	0.000000	-4.729310	0.000000	0.000000	0.000000	-0.143661	0.125821	0.034093	0.000000	0.000000	2.000000	145.000000	1.000000
15272.901913	0.023897	0.519008	0.220474	72.229050	16.778902	51.648956	1.622847	0.000000	-4.729310	0.000000	0.000000	0.000000	-0.152692	0.138783	0.053144	0.000000	0.000000	2.000000	145.000000	1.000000
15272.905246	0.023897	0.519008	0.220474	72.229050	16.778902	51.648956	1.622847	0.000000	-4.729310	0.000000	0.000000	0.000000	-0.152692	0.138783	0.053144	0.000000	0.000000	2.000000	145.000000	1.000000
15272.908580	0.023325	0.519531	0.220697	72.153336	16.814953	51.784687	1.631440	0.000000	-4.726352	0.000000	0.000000	0.000000	-0.171618	0.156908	0.066972	0.000000	0.000000	2.000000	145.000000	1.000000
15272.911913	0.023325	0.519531	0.220697	72.153336	16.814953	51.784687	1.631440	0.000000	-4.726352	0.000000	0.000000	0.000000	-0.171618	0.156908	0.066972	0.000000	0.000000	2.000000	145.000000	1.000000
15272.915246	0.023325	0.519531	0.220697	72.153336	16.814953	51.784687	1.631440	0.000000	-4.726352	0.000000	0.000000	0.000000	-0.171618	0.156908	0.066972	0.000000	0.000000	2.000000	145.000000	1.000000
15272.918580	0.023325	0.519531	0.220697	72.072136	16.860527	51.946259	1.640902	0.000000	-4.723075	0.000000	0.000000	0.000000	-0.171618	0.156908	0.066972	0.000000	0.000000	2.000000	145.000000	1.000000
15272.921913	0.022657	0.520000	0.220944	72.072136	16.860527	51.946259	1.640902	0.000000	-4.723075	0.000000	0.000000	0.000000	-0.200485	0.140771	0.074164	0.000000	0.000000	2.000000	145.000000	1.000000
15272.925246	0.022657	0.520000	0.220944	72.072136	16.860527	51.946259	1.640902	0.000000	-4.723075	0.000000	0.000000	0.000000	-0.200485	0.140771	0.074164	0.000000	0.000000	2.000000	145.000000	1.000000
15272.928580	0.021924	0.520510	0.221222	71.979561	16.967838	52.203075	1.651998	0.000000	-4.719205	0.000000	0.000000	0.000000	-0.219665	0.152920	0.083359	0.000000	0.000000	2.000000	145.000000	1.000000
15272.931913	0.021924	0.520510	0.221222	71.979561	16.967838	52.203075	1.651998	0.000000	-4.719205	0.000000	0.000000	0.000000	-0.219665	0.152920	0.083359	0.000000	0.000000	2.000000	145.000000	1.000000
15272.935246	0.021924	0.520510	0.221222	71.979561	16.967838	52.203075	1.651998	0.000000	-4.719205	0.000000	0.000000	0.000000	-0.219665	0.152920	0.083359	0.000000	0.000000	2.000000	145.000000	1.000000
15272.938580	0.021128	0.521040	0.221515	71.872368	17.162844	52.588287	1.664048	0.000000	-4.714970	0.000000	0.000000	0.000000	-0.239036	0.159062	0.088001	0.000000	0.000000	2.000000	145.000000	1.000000
15272.941913	0.021128	0.521040	0.221515	71.872368	17.162844	52.588287	1.664048	0.000000	-4.714970	0.000000	0.000000	0.000000	-0.239036	0.159062	0.088001	0.000000	0.000000	2.000000	145.000000	1.000000
15272.945246	0.021128	0.521040	0.221515	71.872368	17.162844	52.588287	1.664048	0.000000	-4.714970	0.000000	0.000000	0.000000	-0.239036	0.159062	0.088001	0.000000	0.000000	2.000000	145.000000	1.000000
15272.948580	0.020331	0.521574	0.221840	71.768379	17.475876	53.134277	1.677150	0.000000	-4.710326	0.000000	0.000000	0.000000	-0.238944	0.160114	0.097465	0.000000	0.000000	2.000000	145.000000	1.000000
15272.951913	0.020331	0.521574	0.221840	71.768379	17.475876	53.134277	1.677150	0.000000	-4.710326	0.000000	0.000000	0.000000	-0.238944	0.160114	0.097465	0.000000	0.000000	2.000000	145.000000	1.000000
15272.955246	0.020331	0.521574	0.221840	71.768379	17.475876	53.134277	1.677150	0.000000	-4.710326	0.000000	0.000000	0.000000	-0.238944	0.160114	0.097465	0.000000	0.000000	2.000000	145.000000	1.000000
15272.958580	0.019534	0.522108	0.222164	71.745041	17.910995	53.807899	1.689960	0.000000	-4.705744	0.000000	0.000000	0.000000	-0.239172	0.160276	0.096993	0.000000	0.000000	2.000000	145.000000	1.000000
15272.961913	0.019534	0.522108	0.222164	71.745041	17.910995	53.807899	1.689960	0.000000	-4.705744	0.000000	0.000000	0.000000	-0.239172	0.160276	0.096993	0.000000	0.000000	2.000000	145.000000	1.000000
15272.965246	0.019534	0.522108	0.222164	71.745041	17.910995	53.807899	1.689960	0.000000	-4.705744	0.000000	0.000000	0.000000	-0.239172	0.160276	0.096993	0.000000	0.000000	2.000000	145.000000	1.000000
15272.968580	0.019534	0.522108	0.222164	71.861427	18.513460	54.626213	1.702721	0.000000	-4.701143	0.000000	0.000000	0.000000	-0.239172	0.160276	0.096993	0.000000	0.000000	2.000000	145.000000	1.000000
15272.971913	0.018735	0.522619	0.222438	71.861427	18.513460	54.626213	1.702721	0.000000	-4.701143	0.000000	0.000000	0.000000	-0.239794	0.153393	0.082192	0.000000	0.000000	2.000000	145.000000	1.000000
15272.975246	0.018735	0.522619	0.222438	71.861427	18.513460	54.626213	1.702721	0.000000	-4.701143	0.000000	0.000000	0.000000	-0.239794	0.153393	0.082192	0.000000	0.000000	2.000000	145.000000	1.000000
15272.978580	0.017936	0.523134	0.222743	72.092384	19.232208	55.526234	1.715781	0.000000	-4.696392	0.000000	0.000000	0.000000	-0.239724	0.154474	0.091649	0.000000	0.000000	2.000000	145.000000	1.000000
15272.981913	0.017936	0.523134	0.222743	72.092384	19.232208	55.526234	1.715781	0.000000	-4.696392	0.000000	0.000000	0.000000	-0.239724	0.154474	0.091649	0.000000	0.000000	2.000000	145.000000	1.000000
15272.985246	0.017936	0.523134	0.222743	72.092384	19.232208	55.526234	1.715781	0.000000	-4.696392	0.000000	0.000000	0.000000	-0.239724	0.154474	0.091649	0.000000	0.000000	2.000000	145.000000	1.000000
15272.988580	0.017936	0.523134	0.222743	72.404678	20.020687	56.461388	1.728550	0.000000	-4.691707	0.000000	0.000000	0.000000	-0.239724	0.154474	0.091649	0.000000	0.000000	2.000000	145.000000	1.000000
15272.991913	0.017201	0.523616	0.223082	72.404678	20.020687	56.461388	1.728550	0.000000	-4.691707	0.000000	0.000000	0.000000	-0.220285	0.144394	0.101690	0.000000	0.000000	2.000000	145.000000	1.000000
15272.995246	0.017201	0.523616	0.223082	72.404678	20.020687	56.461388	1.728550	0.000000	-4.691707	0.000000	0.000000	0.000000	-0.220285	0.144394	0.101690	0.000000	0.000000	2.000000	145.000000	1.000000
15272.998580	0.016467	0.524118	0.223434	72.762993	20.834188	57.385414	1.739820	0.000000	-4.687539	0.000000	0.000000	0.000000	-0.220399	0.150606	0.105678	0.000000	0.000000	2.000000	145.000000	1.000000
15273.001913	0.016467	0.524118	0.223434	72.762993	20.834188	57.385414	1.739820	0.000000	-4.687539	0.000000	0.000000	0.000000	-0.220399	0.150606	0.105678	0.000000	0.000000	2.000000	145.000000	1.000000
15273.005246	0.016467	0.524118	0.223434	72.762993	20.834188	57.385414	1.739820	0.000000	-4.687539	0.000000	0.000000	0.000000	-0.220399	0.150606	0.105678	0.000000	0.000000	2.000000	145.000000	1.000000
15273.008580	0.015796	0.524566	0.223806	73.122498	21.564598	58.180187	1.750941	0.000000	-4.683396	0.000000	0.000000	0.000000	-0.201079	0.134500	0.111395	0.000000	0.000000	2.000000	145.000000	1.000000
15273.011913	0.015796	0.524566	0.223806	73.122498	21.564598	58.180187	1.750941	0.000000	-4.683396	0.000000	0.000000	0.000000	-0.201079	0.134500	0.111395	0.000000	0.000000	2.000000	145.000000	1.000000
15273.015246	0.015796	0.524566	0.223806	73.122498	21.564598	58.180187	1.750941	0.000000	-4.683396	0.000000	0.000000	0.000000	-0.201079	0.134500	0.111395	0.000000	0.000000	2.000000	145.000000	1.000000
15273.018580	0.015157	0.524974	0.224146	73.466103	22.193237	58.840084	1.760687	0.000000	-4.679742	0.000000	0.000000	0.000000	-0.191792	0.122438	0.102039	0.000000	0.000000	2.000000	145.000000	1.000000
15273.021913	0.015157	0.524974	0.224146	73.466103	22.193237	58.840084	1.760687	0.000000	-4.679742	0.000000	0.000000	0.000000	-0.191792	0.122438	0.102039	0.000000	0.000000	2.000000	145.000000	1.000000
15273.025246	0.015157	0.524974	0.224146	73.466103	22.193237	58.840084	1.760687	0.000000	-4.679742	0.000000	0.000000	0.000000	-0.191792	0.122438	0.102039	0.000000	0.000000	2.000000	145.000000	1.000000
15273.028580	0.015157	0.524974	0.224146	73.783234	22.764795	59.429039	1.770028	0.000000	-4.676217	0.000000	0.000000	0.000000	-0.191792	0.122438	0.102039	0.000000	0.000000	2.000000	145.000000	1.000000
15273.031913	0.014581	0.525362	0.224469	73.783234	22.764795	59.429039	1.770028	0.000000	-4.676217	0.000000	0.000000	0.000000	-0.172663	0.116478	0.096921	0.000000	0.000000	2.000000	145.000000	1.000000
15273.035246	0.014581	0.525362	0.224469	73.783234	22.764795	59.429039	1.770028	0.000000	-4.676217	0.000000	0.000000	0.000000	-0.172663	0.116478	0.096921	0.000000	0.000000	2.000000	145.000000	1.000000
15273.038580	0.014037	0.525748	0.224757	74.060730	23.286304	59.968460	1.778279	0.000000	-4.673085	0.000000	0.000000	0.000000	-0.163319	0.115593	0.086576	0.000000	0.000000	2.000000	145.000000	1.000000
15273.041913	0.014037	0.525748	0.224757	74.060730	23.286304	59.968460	1.778279	0.000000	-4.673085	0.000000	0.000000	0.000000	-0.163319	0.115593	0.086576	0.000000	0.000000	2.000000	145.000000	1.000000
15273.045246	0.014037	0.525748	0.224757	74.060730	23.286304	59.968460	1.778279	0.000000	-4.673085	0.000000	0.000000	0.000000	-0.163319	0.115593	0.086576	0.000000	0.000000	2.000000	145.000000	1.000000
15273.048580	0.013491	0.526072	0.225001	74.304886	23.756861	60.460495	1.786164	0.000000	-4.670077	0.000000	0.000000	0.000000	-0.163717	0.097401	0.073227	0.000000	0.000000	2.000000	145.000000	1.000000
15273.051913	0.013491	0.526072	0.225001	74.304886	23.756861	60.460495	1.786164	0.000000	-4.670077	0.000000	0.000000	0.000000	-0.163717	0.097401	0.073227	0.000000	0.000000	2.000000	145.000000	1.000000
15273.055246	0.013491	0.526072	0.225001	74.304886	23.756861	60.460495	1.786164	0.000000	-4.670077	0.000000	0.000000	0.000000	-0.163717	0.097401	0.073227	0.000000	0.000000	2.000000	145.000000	1.000000
15273.058580	0.012945	0.526357	0.225216	74.509613	24.167116	60.897053	1.794347	0.000000	-4.666939	0.000000	0.000000	0.000000	-0.163999	0.085274	0.064292	0.000000	0.000000	2.000000	145.000000	1.000000
15273.061913	0.012945	0.526357	0.225216	74.509613	24.167116	60.897053	1.794347	0.000000	-4.666939	0.000000	0.000000	0.000000	-0.163999	0.085274	0.064292	0.000000	0.000000	2.000000	145.000000	1.000000
15273.065246	0.012945	0.526357	0.225216	74.509613	24.167116	60.897053	1.794347	0.000000	-4.666939	0.000000	0.000000	0.000000	-0.163999	0.085274	0.064292	0.000000	0.000000	2.000000	145.000000	1.000000
15273.068580	0.012945	0.526357	0.225216	74.677673	24.557144	61.316830	1.802720	0.000000	-4.663712	0.000000	0.000000	0.000000	-0.163999	0.085274	0.064292	0.000000	0.000000	2.000000	145.000000	1.000000
15273.071913	0.012430	0.526624	0.225447	74.677673	24.557144	61.316830	1.802720	0.000000	-4.663712	0.000000	0.000000	0.000000	-0.154281	0.080216	0.069414	0.000000	0.000000	2.000000	145.000000	1.000000
15273.075246	0.012430	0.526624	0.225447	74.677673	24.557144	61.316830	1.802720	0.000000	-4.663712	0.000000	0.000000	0.000000	-0.154281	0.080216	0.069414	0.000000	0.000000	2.000000	145.000000	1.000000
15273.078580	0.011949	0.526878	0.225728	74.784897	24.936615	61.759369	1.810359	0.000000	-4.660752	0.000000	0.000000	0.000000	-0.144392	0.076190	0.084401	0.000000	0.000000	2.000000	145.000000	1.000000
15273.081913	0.011949	0.526878	0.225728	74.784897	24.936615	61.759369	1.810359	0.000000	-4.660752	0.000000	0.000000	0.000000	-0.144392	0.076190	0.084401	0.000000	0.000000	2.000000	145.000000	1.000000
15273.085246	0.011949	0.526878	0.225728	74.784897	24.936615	61.759369	1.810359	0.000000	-4.660752	0.000000	0.000000	0.000000	-0.144392	0.076190	0.084401	0.000000	0.000000	2.000000	145.000000	1.000000
15273.088580	0.011949	0.526878	0.225728	74.835205	25.309877	62.220585	1.817027	0.000000	-4.658155	0.000000	0.000000	0.000000	-0.144392	0.076190	0.084401	0.000000	0.000000	2.000000	145.000000	1.000000
15273.091913	0.011533	0.527118	0.226059	74.835205	25.309877	62.220585	1.817027	0.000000	-4.658155	0.000000	0.000000	0.000000	-0.124794	0.072141	0.099226	0.000000	0.000000	2.000000	145.000000	1.000000
15273.095246	0.011533	0.527118	0.226059	74.835205	25.309877	62.220585	1.817027	0.000000	-4.658155	0.000000	0.000000	0.000000	-0.124794	0.072141	0.099226	0.000000	0.000000	2.000000	145.000000	1.000000
15273.098580	0.011183	0.527349	0.226472	74.850067	25.656040	62.658092	1.822156	0.000000	-4.656152	0.000000	0.000000	0.000000	-0.105035	0.069130	0.123896	0.000000	0.000000	2.000000	145.000000	1.000000
15273.101913	0.011183	0.527349	0.226472	74.850067	25.656040	62.658092	1.822156	0.000000	-4.656152	0.000000	0.000000	0.000000	-0.105035	0.069130	0.123896	0.000000	0.000000	2.000000	145.000000	1.000000
15273.105246	0.011183	0.527349	0.226472	74.850067	25.656040	62.658092	1.822156	0.000000	-4.656152	0.000000	0.000000	0.000000	-0.105035	0.069130	0.123896	0.000000	0.000000	2.000000	145.000000	1.000000
15273.108580	0.011183	0.527349	0.226472	74.820526	25.893959	62.984119	1.825515	0.000000	-4.654836	0.000000	0.000000	0.000000	-0.105035	0.069130	0.123896	0.000000	0.000000	2.000000	145.000000	1.000000
15273.111913	0.010866	0.527566	0.226935	74.820526	25.893959	62.984119	1.825515	0.000000	-4.654836	0.000000	0.000000	0.000000	-0.095181	0.065076	0.138872	0.000000	0.000000	2.000000	145.000000	1.000000
15273.115246	0.010866	0.527566	0.226935	74.820526	25.893959	62.984119	1.825515	0.000000	-4.654836	0.000000	0.000000	0.000000	-0.095181	0.065076	0.138872	0.000000	0.000000	2.000000	145.000000	1.000000
15273.118580	0.010581	0.527728	0.227419	74.754578	25.958651	63.117901	1.827927	0.000000	-4.653889	0.000000	0.000000	0.000000	-0.085462	0.048821	0.145166	0.000000	0.000000	2.000000	145.000000	1.000000
15273.121913	0.010581	0.527728	0.227419	74.754578	25.958651	63.117901	1.827927	0.000000	-4.653889	0.000000	0.000000	0.000000	-0.085462	0.048821	0.145166	0.000000	0.000000	2.000000	145.000000	1.000000
15273.125246	0.010581	0.527728	0.227419	74.754578	25.958651	63.117901	1.827927	0.000000	-4.653889	0.000000	0.000000	0.000000	-0.085462	0.048821	0.145166	0.000000	0.000000	2.000000	145.000000	1.000000
15273.128580	0.010581	0.527728	0.227419	74.697914	25.886824	63.072876	1.829608	0.000000	-4.653229	0.000000	0.000000	0.000000	-0.085462	0.048821	0.145166	0.000000	0.000000	2.000000	145.000000	1.000000
15273.131913	0.010361	0.527854	0.227905	74.697914	25.886824	63.072876	1.829608	0.000000	-4.653229	0.000000	0.000000	0.000000	-0.066057	0.037615	0.145849	0.000000	0.000000	2.000000	145.000000	1.000000
15273.135246	0.010361	0.527854	0.227905	74.697914	25.886824	63.072876	1.829608	0.000000	-4.653229	0.000000	0.000000	0.000000	-0.066057	0.037615	0.145849	0.000000	0.000000	2.000000	145.000000	1.000000
15273.138580	0.010205	0.527979	0.228390	74.652519	25.793348	62.992889	1.830122	0.000000	-4.653027	0.000000	0.000000	0.000000	-0.046629	0.037621	0.145394	0.000000	0.000000	2.000000	145.000000	1.000000
15273.141913	0.010205	0.527979	0.228390	74.652519	25.793348	62.992889	1.830122	0.000000	-4.653027	0.000000	0.000000	0.000000	-0.046629	0.037621	0.145394	0.000000	0.000000	2.000000	145.000000	1.000000
15273.145246	0.010205	0.527979	0.228390	74.652519	25.793348	62.992889	1.830122	0.000000	-4.653027	0.000000	0.000000	0.000000	-0.046629	0.037621	0.145394	0.000000	0.000000	2.000000	145.000000	1.000000
15273.148580	0.010205	0.527979	0.228390	74.614761	25.719864	62.927631	1.829500	0.000000	-4.653270	0.000000	0.000000	0.000000	-0.046629	0.037621	0.145394	0.000000	0.000000	2.000000	145.000000	1.000000
15273.151913	0.010082	0.528026	0.228849	74.614761	25.719864	62.927631	1.829500	0.000000	-4.653270	0.000000	0.000000	0.000000	-0.037039	0.014152	0.137632	0.000000	0.000000	2.000000	145.000000	1.000000
15273.155246	0.010082	0.528026	0.228849	74.614761	25.719864	62.927631	1.829500	0.000000	-4.653270	0.000000	0.000000	0.000000	-0.037039	0.014152	0.137632	0.000000	0.000000	2.000000	145.000000	1.000000
15273.158580	0.010082	0.528026	0.228849	74.584618	25.660761	62.868961	1.828498	0.000000	-4.653665	0.000000	0.000000	0.000000	-0.037039	0.014152	0.137632	0.000000	0.000000	2.000000	145.000000	1.000000
15273.161913	0.010082	0.528026	0.228849	74.584618	25.660761	62.868961	1.828498	0.000000	-4.653665	0.000000	0.000000	0.000000	-0.037039	0.014152	0.137632	0.000000	0.000000	2.000000	145.000000	1.000000
15273.165246	0.009957	0.528046	0.229227	74.584618	25.660761	62.868961	1.828498	0.000000	-4.653665	0.000000	0.000000	0.000000	-0.037440	0.005996	0.113643	0.000000	0.000000	2.000000	145.000000	1.000000
15273.168580	0.009864	0.528046	0.229591	74.568062	25.632187	62.837811	1.828498	0.000000	-4.653665	0.000000	0.000000	0.000000	-0.027765	-0.000141	0.109106	0.000000	0.000000	2.000000	145.000000	1.000000
15273.171913	0.009864	0.528046	0.229591	74.568062	25.632187	62.837811	1.828498	0.000000	-4.653665	0.000000	0.000000	0.000000	-0.027765	-0.000141	0.109106	0.000000	0.000000	2.000000	145.000000	1.000000
15273.175246	0.009864	0.528046	0.229591	74.568062	25.632187	62.837811	1.828498	0.000000	-4.653665	0.000000	0.000000	0.000000	-0.027765	-0.000141	0.109106	0.000000	0.000000	2.000000	145.000000	1.000000
15273.178580	0.009864	0.528046	0.229591	74.563148	25.626751	62.821682	1.827192	0.000000	-4.654178	0.000000	0.000000	0.000000	-0.027765	-0.000141	0.109106	0.000000	0.000000	2.000000	145.000000	1.000000
15273.181913	0.009739	0.528004	0.229926	74.563148	25.626751	62.821682	1.827192	0.000000	-4.654178	0.000000	0.000000	0.000000	-0.037704	-0.012449	0.100564	0.000000	0.000000	2.000000	145.000000	1.000000
15273.185246	0.009739	0.528004	0.229926	74.563148	25.626751	62.821682	1.827192	0.000000	-4.654178	0.000000	0.000000	0.000000	-0.037704	-0.012449	0.100564	0.000000	0.000000	2.000000	145.000000	1.000000
15273.188580	0.009739	0.528004	0.229926	74.557434	25.626217	62.804047	1.827088	0.000000	-4.654219	0.000000	0.000000	0.000000	-0.037704	-0.012449	0.100564	0.000000	0.000000	2.000000	145.000000	1.000000
15273.191913	0.009739	0.528004	0.229926	74.557434	25.626217	62.804047	1.827088	0.000000	-4.654219	0.000000	0.000000	0.000000	-0.037704	-0.012449	0.100564	0.000000	0.000000	2.000000	145.000000	1.000000
15273.195246	0.009678	0.527946	0.230279	74.557434	25.626217	62.804047	1.827088	0.000000	-4.654219	0.000000	0.000000	0.000000	-0.018087	-0.017618	0.105683	0.000000	0.000000	2.000000	145.000000	1.000000
15273.198580	0.009619	0.527911	0.230677	74.528984	25.606819	62.755901	1.827088	0.000000	-4.654219	0.000000	0.000000	0.000000	-0.017911	-0.010515	0.119659	0.000000	0.000000	2.000000	145.000000	1.000000
15273.201913	0.009619	0.527911	0.230677	74.528984	25.606819	62.755901	1.827088	0.000000	-4.654219	0.000000	0.000000	0.000000	-0.017911	-0.010515	0.119659	0.000000	0.000000	2.000000	145.000000	1.000000
15273.205246	0.009619	0.527911	0.230677	74.528984	25.606819	62.755901	1.827088	0.000000	-4.654219	0.000000	0.000000	0.000000	-0.017911	-0.010515	0.119659	0.000000	0.000000	2.000000	145.000000	1.000000
15273.208580	0.009619	0.527911	0.230677	74.490082	25.610031	62.688782	1.824029	0.000000	-4.655418	0.000000	0.000000	0.000000	-0.017911	-0.010515	0.119659	0.000000	0.000000	2.000000	145.000000	1.000000
15273.211913	0.009593	0.527865	0.231159	74.490082	25.610031	62.688782	1.824029	0.000000	-4.655418	0.000000	0.000000	0.000000	-0.007786	-0.013679	0.144375	0.000000	0.000000	2.000000	145.000000	1.000000
15273.215246	0.009593	0.527865	0.231159	74.490082	25.610031	62.688782	1.824029	0.000000	-4.655418	0.000000	0.000000	0.000000	-0.007786	-0.013679	0.144375	0.000000	0.000000	2.000000	145.000000	1.000000
15273.218580	0.009633	0.527809	0.231722	74.459747	25.693487	62.715267	1.821190	0.000000	-4.656530	0.000000	0.000000	0.000000	0.012166	-0.016882	0.168888	0.000000	0.000000	2.000000	145.000000	1.000000
15273.221913	0.009633	0.527809	0.231722	74.459747	25.693487	62.715267	1.821190	0.000000	-4.656530	0.000000	0.000000	0.000000	0.012166	-0.016882	0.168888	0.000000	0.000000	2.000000	145.000000	1.000000
15273.225246	0.009633	0.527809	0.231722	74.459747	25.693487	62.715267	1.821190	0.000000	-4.656530	0.000000	0.000000	0.000000	0.012166	-0.016882	0.168888	0.000000	0.000000	2.000000	145.000000	1.000000
15273.228580	0.009633	0.527809	0.231722	74.457611	25.860870	62.885887	1.816642	0.000000	-4.658306	0.000000	0.000000	0.000000	0.012166	-0.016882	0.168888	0.000000	0.000000	2.000000	145.000000	1.000000
15273.231913	0.009641	0.527715	0.232288	74.457611	25.860870	62.885887	1.816642	0.000000	-4.658306	0.000000	0.000000	0.000000	0.002377	-0.028255	0.169998	0.000000	0.000000	2.000000	145.000000	1.000000
15273.235246	0.009641	0.527715	0.232288	74.457611	25.860870	62.885887	1.816642	0.000000	-4.658306	0.000000	0.000000	0.000000	0.002377	-0.028255	0.169998	0.000000	0.000000	2.000000	145.000000	1.000000
15273.238580	0.009616	0.527582	0.232859	74.508598	26.126013	63.164703	1.812656	0.000000	-4.659858	0.000000	0.000000	0.000000	-0.007436	-0.039663	0.171107	0.000000	0.000000	2.000000	145.000000	1.000000
15273.241913	0.009616	0.527582	0.232859	74.508598	26.126013	63.164703	1.812656	0.000000	-4.659858	0.000000	0.000000	0.000000	-0.007436	-0.039663	0.171107	0.000000	0.000000	2.000000	145.000000	1.000000
15273.245246	0.009616	0.527582	0.232859	74.508598	26.126013	63.164703	1.812656	0.000000	-4.659858	0.000000	0.000000	0.000000	-0.007436	-0.039663	0.171107	0.000000	0.000000	2.000000	145.000000	1.000000
15273.248580	0.009616	0.527582	0.232859	74.613976	26.488459	63.518764	1.809229	0.000000	-4.661190	0.000000	0.000000	0.000000	-0.007436	-0.039663	0.171107	0.000000	0.000000	2.000000	145.000000	1.000000
15273.251913	0.009624	0.527406	0.233367	74.613976	26.488459	63.518764	1.809229	0.000000	-4.661190	0.000000	0.000000	0.000000	0.002126	-0.053048	0.152532	0.000000	0.000000	2.000000	145.000000	1.000000
15273.255246	0.009624	0.527406	0.233367	74.613976	26.488459	63.518764	1.809229	0.000000	-4.661190	0.000000	0.000000	0.000000	0.002126	-0.053048	0.152532	0.000000	0.000000	2.000000	145.000000	1.000000
15273.258580	0.009630	0.527167	0.233832	74.749153	26.909262	63.927219	1.805679	0.000000	-4.662567	0.000000	0.000000	0.000000	0.001945	-0.071643	0.139557	0.000000	0.000000	2.000000	145.000000	1.000000
15273.261913	0.009630	0.527167	0.233832	74.749153	26.909262	63.927219	1.805679	0.000000	-4.662567	0.000000	0.000000	0.000000	0.001945	-0.071643	0.139557	0.000000	0.000000	2.000000	145.000000	1.000000
15273.265246	0.009630	0.527167	0.233832	74.749153	26.909262	63.927219	1.805679	0.000000	-4.662567	0.000000	0.000000	0.000000	0.001945	-0.071643	0.139557	0.000000	0.000000	2.000000	145.000000	1.000000
15273.268580	0.009635	0.526918	0.234200	74.880219	27.324156	64.283371	1.802441	0.000000	-4.663818	0.000000	0.000000	0.000000	0.001538	-0.074681	0.110355	0.000000	0.000000	2.000000	145.000000	1.000000
15273.271913	0.009635	0.526918	0.234200	74.880219	27.324156	64.283371	1.802441	0.000000	-4.663818	0.000000	0.000000	0.000000	0.001538	-0.074681	0.110355	0.000000	0.000000	2.000000	145.000000	1.000000
15273.275246	0.009635	0.526918	0.234200	74.880219	27.324156	64.283371	1.802441	0.000000	-4.663818	0.000000	0.000000	0.000000	0.001538	-0.074681	0.110355	0.000000	0.000000	2.000000	145.000000	1.000000
15273.278580	0.009635	0.526918	0.234200	75.003174	27.721146	64.509926	1.799888	0.000000	-4.664804	0.000000	0.000000	0.000000	0.001538	-0.074681	0.110355	0.000000	0.000000	2.000000	145.000000	1.000000
15273.281913	0.009672	0.526601	0.234460	75.003174	27.721146	64.509926	1.799888	0.000000	-4.664804	0.000000	0.000000	0.000000	0.010938	-0.095205	0.077939	0.000000	0.000000	2.000000	145.000000	1.000000
15273.285246	0.009672	0.526601	0.234460	75.003174	27.721146	64.509926	1.799888	0.000000	-4.664804	0.000000	0.000000	0.000000	0.010938	-0.095205	0.077939	0.000000	0.000000	2.000000	145.000000	1.000000
15273.288580	0.009772	0.526250	0.234575	75.093872	28.008167	64.710136	1.797521	0.000000	-4.665718	0.000000	0.000000	0.000000	0.030044	-0.105290	0.034569	0.000000	0.000000	2.000000	145.000000	1.000000
15273.291913	0.009772	0.526250	0.234575	75.093872	28.008167	64.710136	1.797521	0.000000	-4.665718	0.000000	0.000000	0.000000	0.030044	-0.105290	0.034569	0.000000	0.000000	2.000000	145.000000	1.000000
15273.295246	0.009772	0.526250	0.234575	75.093872	28.008167	64.710136	1.797521	0.000000	-4.665718	0.000000	0.000000	0.000000	0.030044	-0.105290	0.034569	0.000000	0.000000	2.000000	145.000000	1.000000
15273.298580	0.009772	0.526250	0.234575	75.161346	28.191046	64.877769	1.795016	0.000000	-4.666682	0.000000	0.000000	0.000000	0.030044	-0.105290	0.034569	0.000000	0.000000	2.000000	145.000000	1.000000
15273.301913	0.009871	0.525927	0.234590	75.161346	28.191046	64.877769	1.795016	0.000000	-4.666682	0.000000	0.000000	0.000000	0.029622	-0.096867	0.004335	0.000000	0.000000	2.000000	145.000000	1.000000
15273.305246	0.009871	0.525927	0.234590	75.161346	28.191046	64.877769	1.795016	0.000000	-4.666682	0.000000	0.000000	0.000000	0.029622	-0.096867	0.004335	0.000000	0.000000	2.000000	145.000000	1.000000
15273.308580	0.009871	0.525927	0.234590	75.201508	28.287233	64.964294	1.793208	0.000000	-4.667377	0.000000	0.000000	0.000000	0.029622	-0.096867	0.004335	0.000000	0.000000	2.000000	145.000000	1.000000
15273.311913	0.009871	0.525927	0.234590	75.201508	28.287233	64.964294	1.793208	0.000000	-4.667377	0.000000	0.000000	0.000000	0.029622	-0.096867	0.004335	0.000000	0.000000	2.000000	145.000000	1.000000
15273.315246	0.009968	0.525615	0.234521	75.201508	28.287233	64.964294	1.793208	0.000000	-4.667377	0.000000	0.000000	0.000000	0.029266	-0.093589	-0.020496	0.000000	0.000000	2.000000	145.000000	1.000000
15273.318580	0.009968	0.525615	0.234521	75.232040	28.355621	65.026581	1.793208	0.000000	-4.667377	0.000000	0.000000	0.000000	0.029266	-0.093589	-0.020496	0.000000	0.000000	2.000000	145.000000	1.000000
15273.321913	0.009968	0.525615	0.234521	75.232040	28.355621	65.026581	1.793208	0.000000	-4.667377	0.000000	0.000000	0.000000	0.029266	-0.093589	-0.020496	0.000000	0.000000	2.000000	145.000000	1.000000
15273.325246	0.009968	0.525615	0.234521	75.232040	28.355621	65.026581	1.793208	0.000000	-4.667377	0.000000	0.000000	0.000000	0.029266	-0.093589	-0.020496	0.000000	0.000000	2.000000	145.000000	1.000000
15273.328580	0.010194	0.525150	0.234254	75.259789	28.421471	65.083427	1.791972	0.000000	-4.667851	0.000000	0.000000	0.000000	0.067787	-0.139433	-0.080213	0.000000	0.000000	2.000000	145.000000	1.000000
15273.331913	0.010194	0.525150	0.234254	75.259789	28.421471	65.083427	1.791972	0.000000	-4.667851	0.000000	0.000000	0.000000	0.067787	-0.139433	-0.080213	0.000000	0.000000	2.000000	145.000000	1.000000
15273.335246	0.010194	0.525150	0.234254	75.259789	28.421471	65.083427	1.791972	0.000000	-4.667851	0.000000	0.000000	0.000000	0.067787	-0.139433	-0.080213	0.000000	0.000000	2.000000	145.000000	1.000000
15273.338580	0.010194	0.525150	0.234254	75.284752	28.476566	65.134773	1.789829	0.000000	-4.668673	0.000000	0.000000	0.000000	0.067787	-0.139433	-0.080213	0.000000	0.000000	2.000000	145.000000	1.000000
15273.341913	0.010290	0.524983	0.234106	75.284752	28.476566	65.134773	1.789829	0.000000	-4.668673	0.000000	0.000000	0.000000	0.028886	-0.050091	-0.044469	0.000000	0.000000	2.000000	145.000000	1.000000
15273.345246	0.010290	0.524983	0.234106	75.284752	28.476566	65.134773	1.789829	0.000000	-4.668673	0.000000	0.000000	0.000000	0.028886	-0.050091	-0.044469	0.000000	0.000000	2.000000	145.000000	1.000000
15273.348580	0.010290	0.524983	0.234106	75.306946	28.531740	65.180565	1.789143	0.000000	-4.668936	0.000000	0.000000	0.000000	0.028886	-0.050091	-0.044469	0.000000	0.000000	2.000000	145.000000	1.000000
15273.351913	0.010290	0.524983	0.234106	75.306946	28.531740	65.180565	1.789143	0.000000	-4.668936	0.000000	0.000000	0.000000	0.028886	-0.050091	-0.044469	0.000000	0.000000	2.000000	145.000000	1.000000
15273.355246	0.010386	0.524871	0.233936	75.306946	28.531740	65.180565	1.789143	0.000000	-4.668936	0.000000	0.000000	0.000000	0.028774	-0.033550	-0.051011	0.000000	0.000000	2.000000	145.000000	1.000000
15273.358580	0.010386	0.524871	0.233936	75.329124	28.584301	65.226471	1.789143	0.000000	-4.668936	0.000000	0.000000	0.000000	0.028774	-0.033550	-0.051011	0.000000	0.000000	2.000000	145.000000	1.000000
15273.361913	0.010386	0.524871	0.233936	75.329124	28.584301	65.226471	1.789143	0.000000	-4.668936	0.000000	0.000000	0.000000	0.028774	-0.033550	-0.051011	0.000000	0.000000	2.000000	145.000000	1.000000
15273.365246	0.010386	0.524871	0.233936	75.329124	28.584301	65.226471	1.789143	0.000000	-4.668936	0.000000	0.000000	0.000000	0.028774	-0.033550	-0.051011	0.000000	0.000000	2.000000	145.000000	1.000000
15273.368580	0.010577	0.524813	0.233530	75.342979	28.617563	65.255219	1.788608	0.000000	-4.669141	0.000000	0.000000	0.000000	0.057205	-0.017546	-0.121651	0.000000	0.000000	2.000000	145.000000	1.000000
15273.371913	0.010577	0.524813	0.233530	75.342979	28.617563	65.255219	1.788608	0.000000	-4.669141	0.000000	0.000000	0.000000	0.057205	-0.017546	-0.121651	0.000000	0.000000	2.000000	145.000000	1.000000
15273.375246	0.010577	0.524813	0.233530	75.342979	28.617563	65.255219	1.788608	0.000000	-4.669141	0.000000	0.000000	0.000000	0.057205	-0.017546	-0.121651	0.000000	0.000000	2.000000	145.000000	1.000000
15273.378580	0.010639	0.524869	0.233328	75.356834	28.650909	65.284065	1.787992	0.000000	-4.669377	0.000000	0.000000	0.000000	0.018741	0.016933	-0.060781	0.000000	0.000000	2.000000	145.000000	1.000000
15273.381913	0.010639	0.524869	0.233328	75.356834	28.650909	65.284065	1.787992	0.000000	-4.669377	0.000000	0.000000	0.000000	0.018741	0.016933	-0.060781	0.000000	0.000000	2.000000	145.000000	1.000000
15273.385246	0.010639	0.524869	0.233328	75.356834	28.650909	65.284065	1.787992	0.000000	-4.669377	0.000000	0.000000	0.000000	0.018741	0.016933	-0.060781	0.000000	0.000000	2.000000	145.000000	1.000000
15273.388580	0.010639	0.524869	0.233328	75.367905	28.678680	65.307152	1.788256	0.000000	-4.669276	0.000000	0.000000	0.000000	0.018741	0.016933	-0.060781	0.000000	0.000000	2.000000	145.000000	1.000000
15273.391913	0.010668	0.524960	0.233089	75.367905	28.678680	65.307152	1.788256	0.000000	-4.669276	0.000000	0.000000	0.000000	0.008732	0.027282	-0.071482	0.000000	0.000000	2.000000	145.000000	1.000000
15273.395246	0.010668	0.524960	0.233089	75.367905	28.678680	65.307152	1.788256	0.000000	-4.669276	0.000000	0.000000	0.000000	0.008732	0.027282	-0.071482	0.000000	0.000000	2.000000	145.000000	1.000000
15273.398580	0.010668	0.524960	0.233089	75.370689	28.687006	65.312943	1.789341	0.000000	-4.668860	0.000000	0.000000	0.000000	0.008732	0.027282	-0.071482	0.000000	0.000000	2.000000	145.000000	1.000000
15273.401913	0.010668	0.524960	0.233089	75.370689	28.687006	65.312943	1.789341	0.000000	-4.668860	0.000000	0.000000	0.000000	0.008732	0.027282	-0.071482	0.000000	0.000000	2.000000	145.000000	1.000000
15273.405246	0.010698	0.525129	0.232876	75.370689	28.687006	65.312943	1.789341	0.000000	-4.668860	0.000000	0.000000	0.000000	0.008840	0.050825	-0.064019	0.000000	0.000000	2.000000	145.000000	1.000000
15273.408580	0.010698	0.525129	0.232876	75.370659	28.689709	65.312927	1.789341	0.000000	-4.668860	0.000000	0.000000	0.000000	0.008840	0.050825	-0.064019	0.000000	0.000000	2.000000	145.000000	1.000000
15273.411913	0.010698	0.525129	0.232876	75.370659	28.689709	65.312927	1.789341	0.000000	-4.668860	0.000000	0.000000	0.000000	0.008840	0.050825	-0.064019	0.000000	0.000000	2.000000	145.000000	1.000000
15273.415246	0.010698	0.525129	0.232876	75.370659	28.689709	65.312927	1.789341	0.000000	-4.668860	0.000000	0.000000	0.000000	0.008840	0.050825	-0.064019	0.000000	0.000000	2.000000	145.000000	1.000000
15273.418580	0.010789	0.525581	0.232437	75.367905	28.689564	65.307152	1.790256	0.000000	-4.668510	0.000000	0.000000	0.000000	0.027429	0.135467	-0.131652	0.000000	0.000000	2.000000	145.000000	1.000000
15273.421913	0.010789	0.525581	0.232437	75.367905	28.689564	65.307152	1.790256	0.000000	-4.668510	0.000000	0.000000	0.000000	0.027429	0.135467	-0.131652	0.000000	0.000000	2.000000	145.000000	1.000000
15273.425246	0.010789	0.525581	0.232437	75.367905	28.689564	65.307152	1.790256	0.000000	-4.668510	0.000000	0.000000	0.000000	0.027429	0.135467	-0.131652	0.000000	0.000000	2.000000	145.000000	1.000000
15273.428580	0.010789	0.525581	0.232437	75.365143	28.689425	65.301392	1.791601	0.000000	-4.667994	0.000000	0.000000	0.000000	0.027429	0.135467	-0.131652	0.000000	0.000000	2.000000	145.000000	1.000000
15273.431913	0.010851	0.525826	0.232215	75.365143	28.689425	65.301392	1.791601	0.000000	-4.667994	0.000000	0.000000	0.000000	0.018600	0.073332	-0.066536	0.000000	0.000000	2.000000	145.000000	1.000000
15273.435246	0.010851	0.525826	0.232215	75.365143	28.689425	65.301392	1.791601	0.000000	-4.667994	0.000000	0.000000	0.000000	0.018600	0.073332	-0.066536	0.000000	0.000000	2.000000	145.000000	1.000000
15273.438580	0.010851	0.525826	0.232215	75.365128	28.692133	65.301376	1.792006	0.000000	-4.667839	0.000000	0.000000	0.000000	0.018600	0.073332	-0.066536	0.000000	0.000000	2.000000	145.000000	1.000000
15273.441913	0.010851	0.525826	0.232215	75.365128	28.692133	65.301376	1.792006	0.000000	-4.667839	0.000000	0.000000	0.000000	0.018600	0.073332	-0.066536	0.000000	0.000000	2.000000	145.000000	1.000000
15273.445246	0.010880	0.526101	0.231925	75.365128	28.692133	65.301376	1.792006	0.000000	-4.667839	0.000000	0.000000	0.000000	0.008446	0.082617	-0.087025	0.000000	0.000000	2.000000	145.000000	1.000000
15273.448580	0.010940	0.526390	0.231584	75.367912	28.700449	65.307159	1.792006	0.000000	-4.667839	0.000000	0.000000	0.000000	0.018006	0.086724	-0.102430	0.000000	0.000000	2.000000	145.000000	1.000000
15273.451913	0.010940	0.526390	0.231584	75.367912	28.700449	65.307159	1.792006	0.000000	-4.667839	0.000000	0.000000	0.000000	0.018006	0.086724	-0.102430	0.000000	0.000000	2.000000	145.000000	1.000000
15273.455246	0.010940	0.526390	0.231584	75.367912	28.700449	65.307159	1.792006	0.000000	-4.667839	0.000000	0.000000	0.000000	0.018006	0.086724	-0.102430	0.000000	0.000000	2.000000	145.000000	1.000000
15273.458580	0.010940	0.526390	0.231584	75.371552	28.703665	65.306297	1.794715	0.000000	-4.666797	0.000000	0.000000	0.000000	0.018006	0.086724	-0.102430	0.000000	0.000000	2.000000	145.000000	1.000000
15273.461913	0.010933	0.526710	0.231174	75.371552	28.703665	65.306297	1.794715	0.000000	-4.666797	0.000000	0.000000	0.000000	-0.001951	0.095928	-0.122842	0.000000	0.000000	2.000000	145.000000	1.000000
15273.465246	0.010933	0.526710	0.231174	75.371552	28.703665	65.306297	1.794715	0.000000	-4.666797	0.000000	0.000000	0.000000	-0.001951	0.095928	-0.122842	0.000000	0.000000	2.000000	145.000000	1.000000
15273.468580	0.010926	0.527043	0.230714	75.384392	28.715847	65.316147	1.797598	0.000000	-4.665688	0.000000	0.000000	0.000000	-0.002195	0.099970	-0.138168	0.000000	0.000000	2.000000	145.000000	1.000000
15273.471913	0.010926	0.527043	0.230714	75.384392	28.715847	65.316147	1.797598	0.000000	-4.665688	0.000000	0.000000	0.000000	-0.002195	0.099970	-0.138168	0.000000	0.000000	2.000000	145.000000	1.000000
15273.475246	0.010926	0.527043	0.230714	75.384392	28.715847	65.316147	1.797598	0.000000	-4.665688	0.000000	0.000000	0.000000	-0.002195	0.099970	-0.138168	0.000000	0.000000	2.000000	145.000000	1.000000
15273.478580	0.010926	0.527043	0.230714	75.393585	28.727543	65.326843	1.800850	0.000000	-4.664433	0.000000	0.000000	0.000000	-0.002195	0.099970	-0.138168	0.000000	0.000000	2.000000	145.000000	1.000000
15273.481913	0.010885	0.527427	0.230199	75.393585	28.727543	65.326843	1.800850	0.000000	-4.664433	0.000000	0.000000	0.000000	-0.012246	0.115205	-0.154530	0.000000	0.000000	2.000000	145.000000	1.000000
15273.485246	0.010885	0.527427	0.230199	75.393585	28.727543	65.326843	1.800850	0.000000	-4.664433	0.000000	0.000000	0.000000	-0.012246	0.115205	-0.154530	0.000000	0.000000	2.000000	145.000000	1.000000
15273.488580	0.010877	0.527834	0.229729	75.396362	28.730423	65.332642	1.805074	0.000000	-4.662800	0.000000	0.000000	0.000000	-0.002230	0.122145	-0.140803	0.000000	0.000000	2.000000	145.000000	1.000000
15273.491913	0.010877	0.527834	0.229729	75.396362	28.730423	65.332642	1.805074	0.000000	-4.662800	0.000000	0.000000	0.000000	-0.002230	0.122145	-0.140803	0.000000	0.000000	2.000000	145.000000	1.000000
15273.495246	0.010877	0.527834	0.229729	75.396362	28.730423	65.332642	1.805074	0.000000	-4.662800	0.000000	0.000000	0.000000	-0.002230	0.122145	-0.140803	0.000000	0.000000	2.000000	145.000000	1.000000
15273.498580	0.010877	0.527834	0.229729	75.394478	28.717012	65.320206	1.808412	0.000000	-4.661507	0.000000	0.000000	0.000000	-0.002230	0.122145	-0.140803	0.000000	0.000000	2.000000	145.000000	1.000000
15273.501913	0.010838	0.528282	0.229289	75.394478	28.717012	65.320206	1.808412	0.000000	-4.661507	0.000000	0.000000	0.000000	-0.011872	0.134232	-0.132211	0.000000	0.000000	2.000000	145.000000	1.000000
15273.505246	0.010838	0.528282	0.229289	75.394478	28.717012	65.320206	1.808412	0.000000	-4.661507	0.000000	0.000000	0.000000	-0.011872	0.134232	-0.132211	0.000000	0.000000	2.000000	145.000000	1.000000
15273.508580	0.010832	0.528793	0.228922	75.386040	28.679281	65.277092	1.812130	0.000000	-4.660062	0.000000	0.000000	0.000000	-0.001734	0.153457	-0.109850	0.000000	0.000000	2.000000	145.000000	1.000000
15273.511913	0.010832	0.528793	0.228922	75.386040	28.679281	65.277092	1.812130	0.000000	-4.660062	0.000000	0.000000	0.000000	-0.001734	0.153457	-0.109850	0.000000	0.000000	2.000000	145.000000	1.000000
15273.515246	0.010832	0.528793	0.228922	75.386040	28.679281	65.277092	1.812130	0.000000	-4.660062	0.000000	0.000000	0.000000	-0.001734	0.153457	-0.109850	0.000000	0.000000	2.000000	145.000000	1.000000
15273.518580	0.010832	0.528793	0.228922	75.370056	28.598923	65.184425	1.814749	0.000000	-4.659043	0.000000	0.000000	0.000000	-0.001734	0.153457	-0.109850	0.000000	0.000000	2.000000	145.000000	1.000000
15273.521913	0.010828	0.529314	0.228654	75.370056	28.598923	65.184425	1.814749	0.000000	-4.659043	0.000000	0.000000	0.000000	-0.001273	0.156389	-0.080659	0.000000	0.000000	2.000000	145.000000	1.000000
15273.525246	0.010828	0.529314	0.228654	75.370056	28.598923	65.184425	1.814749	0.000000	-4.659043	0.000000	0.000000	0.000000	-0.001273	0.156389	-0.080659	0.000000	0.000000	2.000000	145.000000	1.000000
15273.528580	0.010857	0.529880	0.228445	75.353767	28.479691	65.040520	1.816677	0.000000	-4.658292	0.000000	0.000000	0.000000	0.008779	0.169572	-0.062576	0.000000	0.000000	2.000000	145.000000	1.000000
15273.531913	0.010857	0.529880	0.228445	75.353767	28.479691	65.040520	1.816677	0.000000	-4.658292	0.000000	0.000000	0.000000	0.008779	0.169572	-0.062576	0.000000	0.000000	2.000000	145.000000	1.000000
15273.535246	0.010857	0.529880	0.228445	75.353767	28.479691	65.040520	1.816677	0.000000	-4.658292	0.000000	0.000000	0.000000	0.008779	0.169572	-0.062576	0.000000	0.000000	2.000000	145.000000	1.000000
15273.538580	0.010857	0.529880	0.228445	75.335495	28.347370	64.884521	1.817598	0.000000	-4.657932	0.000000	0.000000	0.000000	0.008779	0.169572	-0.062576	0.000000	0.000000	2.000000	145.000000	1.000000
15273.541913	0.010855	0.530373	0.228277	75.335495	28.347370	64.884521	1.817598	0.000000	-4.657932	0.000000	0.000000	0.000000	-0.000798	0.148062	-0.050391	0.000000	0.000000	2.000000	145.000000	1.000000
15273.545246	0.010855	0.530373	0.228277	75.335495	28.347370	64.884521	1.817598	0.000000	-4.657932	0.000000	0.000000	0.000000	-0.000798	0.148062	-0.050391	0.000000	0.000000	2.000000	145.000000	1.000000
15273.548580	0.010852	0.530867	0.228109	75.326027	28.185038	64.687920	1.818806	0.000000	-4.657461	0.000000	0.000000	0.000000	-0.000800	0.148008	-0.050502	0.000000	0.000000	2.000000	145.000000	1.000000
15273.551913	0.010852	0.530867	0.228109	75.326027	28.185038	64.687920	1.818806	0.000000	-4.657461	0.000000	0.000000	0.000000	-0.000800	0.148008	-0.050502	0.000000	0.000000	2.000000	145.000000	1.000000
15273.555246	0.010852	0.530867	0.228109	75.326027	28.185038	64.687920	1.818806	0.000000	-4.657461	0.000000	0.000000	0.000000	-0.000800	0.148008	-0.050502	0.000000	0.000000	2.000000	145.000000	1.000000
15273.558580	0.010852	0.530867	0.228109	75.322647	28.007793	64.470421	1.820018	0.000000	-4.656988	0.000000	0.000000	0.000000	-0.000800	0.148008	-0.050502	0.000000	0.000000	2.000000	145.000000	1.000000
15273.561913	0.010849	0.531302	0.227930	75.322647	28.007793	64.470421	1.820018	0.000000	-4.656988	0.000000	0.000000	0.000000	-0.000850	0.130558	-0.053687	0.000000	0.000000	2.000000	145.000000	1.000000
15273.565246	0.010849	0.531302	0.227930	75.322647	28.007793	64.470421	1.820018	0.000000	-4.656988	0.000000	0.000000	0.000000	-0.000850	0.130558	-0.053687	0.000000	0.000000	2.000000	145.000000	1.000000
15273.568580	0.010849	0.531302	0.227930	75.324921	27.859491	64.289795	1.821308	0.000000	-4.656484	0.000000	0.000000	0.000000	-0.000850	0.130558	-0.053687	0.000000	0.000000	2.000000	145.000000	1.000000
15273.571913	0.010849	0.531302	0.227930	75.324921	27.859491	64.289795	1.821308	0.000000	-4.656484	0.000000	0.000000	0.000000	-0.000850	0.130558	-0.053687	0.000000	0.000000	2.000000	145.000000	1.000000
15273.575246	0.010781	0.531699	0.227756	75.324921	27.859491	64.289795	1.821308	0.000000	-4.656484	0.000000	0.000000	0.000000	-0.020341	0.119281	-0.052252	0.000000	0.000000	2.000000	145.000000	1.000000
15273.578580	0.010745	0.532056	0.227552	75.322990	27.754993	64.168213	1.821308	0.000000	-4.656484	0.000000	0.000000	0.000000	-0.010715	0.106910	-0.061054	0.000000	0.000000	2.000000	145.000000	1.000000
15273.581913	0.010745	0.532056	0.227552	75.322990	27.754993	64.168213	1.821308	0.000000	-4.656484	0.000000	0.000000	0.000000	-0.010715	0.106910	-0.061054	0.000000	0.000000	2.000000	145.000000	1.000000
15273.585246	0.010745	0.532056	0.227552	75.322990	27.754993	64.168213	1.821308	0.000000	-4.656484	0.000000	0.000000	0.000000	-0.010715	0.106910	-0.061054	0.000000	0.000000	2.000000	145.000000	1.000000
15273.588580	0.010745	0.532056	0.227552	75.318062	27.712776	64.124725	1.825764	0.000000	-4.654737	0.000000	0.000000	0.000000	-0.010715	0.106910	-0.061054	0.000000	0.000000	2.000000	145.000000	1.000000
15273.591913	0.010677	0.532333	0.227324	75.318062	27.712776	64.124725	1.825764	0.000000	-4.654737	0.000000	0.000000	0.000000	-0.020573	0.083328	-0.068306	0.000000	0.000000	2.000000	145.000000	1.000000
15273.595246	0.010677	0.532333	0.227324	75.318062	27.712776	64.124725	1.825764	0.000000	-4.654737	0.000000	0.000000	0.000000	-0.020573	0.083328	-0.068306	0.000000	0.000000	2.000000	145.000000	1.000000
15273.598580	0.010677	0.532333	0.227324	75.315239	27.704660	64.119148	1.828565	0.000000	-4.653638	0.000000	0.000000	0.000000	-0.020573	0.083328	-0.068306	0.000000	0.000000	2.000000	145.000000	1.000000
15273.601913	0.010677	0.532333	0.227324	75.315239	27.704660	64.119148	1.828565	0.000000	-4.653638	0.000000	0.000000	0.000000	-0.020573	0.083328	-0.068306	0.000000	0.000000	2.000000	145.000000	1.000000
15273.605246	0.010609	0.532557	0.227119	75.315239	27.704660	64.119148	1.828565	0.000000	-4.653638	0.000000	0.000000	0.000000	-0.020456	0.066999	-0.061609	0.000000	0.000000	2.000000	145.000000	1.000000
15273.608580	0.010609	0.532557	0.227119	75.318909	27.699472	64.118034	1.828565	0.000000	-4.653638	0.000000	0.000000	0.000000	-0.020456	0.066999	-0.061609	0.000000	0.000000	2.000000	145.000000	1.000000
15273.611913	0.010609	0.532557	0.227119	75.318909	27.699472	64.118034	1.828565	0.000000	-4.653638	0.000000	0.000000	0.000000	-0.020456	0.066999	-0.061609	0.000000	0.000000	2.000000	145.000000	1.000000
15273.615246	0.010609	0.532557	0.227119	75.318909	27.699472	64.118034	1.828565	0.000000	-4.653638	0.000000	0.000000	0.000000	-0.020456	0.066999	-0.061609	0.000000	0.000000	2.000000	145.000000	1.000000
15273.618580	0.010505	0.532833	0.226710	75.325333	27.699650	64.122475	1.831207	0.000000	-4.652599	0.000000	0.000000	0.000000	-0.031129	0.082871	-0.122812	0.000000	0.000000	2.000000	145.000000	1.000000
15273.621913	0.010505	0.532833	0.226710	75.325333	27.699650	64.122475	1.831207	0.000000	-4.652599	0.000000	0.000000	0.000000	-0.031129	0.082871	-0.122812	0.000000	0.000000	2.000000	145.000000	1.000000
15273.625246	0.010505	0.532833	0.226710	75.325333	27.699650	64.122475	1.831207	0.000000	-4.652599	0.000000	0.000000	0.000000	-0.031129	0.082871	-0.122812	0.000000	0.000000	2.000000	145.000000	1.000000
15273.628580	0.010505	0.532833	0.226710	75.331551	27.684423	64.101242	1.835911	0.000000	-4.650745	0.000000	0.000000	0.000000	-0.031129	0.082871	-0.122812	0.000000	0.000000	2.000000	145.000000	1.000000
15273.631913	0.010503	0.532931	0.226566	75.331551	27.684423	64.101242	1.835911	0.000000	-4.650745	0.000000	0.000000	0.000000	-0.000660	0.029306	-0.042955	0.000000	0.000000	2.000000	145.000000	1.000000
15273.635246	0.010503	0.532931	0.226566	75.331551	27.684423	64.101242	1.835911	0.000000	-4.650745	0.000000	0.000000	0.000000	-0.000660	0.029306	-0.042955	0.000000	0.000000	2.000000	145.000000	1.000000
15273.638580	0.010503	0.532931	0.226566	75.348297	27.628139	64.017303	1.836954	0.000000	-4.650333	0.000000	0.000000	0.000000	-0.000660	0.029306	-0.042955	0.000000	0.000000	2.000000	145.000000	1.000000
15273.641913	0.010503	0.532931	0.226566	75.348297	27.628139	64.017303	1.836954	0.000000	-4.650333	0.000000	0.000000	0.000000	-0.000660	0.029306	-0.042955	0.000000	0.000000	2.000000	145.000000	1.000000
15273.645246	0.010501	0.532974	0.226446	75.348297	27.628139	64.017303	1.836954	0.000000	-4.650333	0.000000	0.000000	0.000000	-0.000556	0.012998	-0.036199	0.000000	0.000000	2.000000	145.000000	1.000000
15273.648580	0.010501	0.532974	0.226446	75.369011	27.527611	63.881832	1.836954	0.000000	-4.650333	0.000000	0.000000	0.000000	-0.000556	0.012998	-0.036199	0.000000	0.000000	2.000000	145.000000	1.000000
15273.651913	0.010501	0.532974	0.226446	75.369011	27.527611	63.881832	1.836954	0.000000	-4.650333	0.000000	0.000000	0.000000	-0.000556	0.012998	-0.036199	0.000000	0.000000	2.000000	145.000000	1.000000
15273.655246	0.010501	0.532974	0.226446	75.369011	27.527611	63.881832	1.836954	0.000000	-4.650333	0.000000	0.000000	0.000000	-0.000556	0.012998	-0.036199	0.000000	0.000000	2.000000	145.000000	1.000000
15273.658580	0.010596	0.532980	0.226328	75.394165	27.421726	63.738098	1.837833	0.000000	-4.649986	0.000000	0.000000	0.000000	0.028665	0.001793	-0.035415	0.000000	0.000000	2.000000	145.000000	1.000000
15273.661913	0.010596	0.532980	0.226328	75.394165	27.421726	63.738098	1.837833	0.000000	-4.649986	0.000000	0.000000	0.000000	0.028665	0.001793	-0.035415	0.000000	0.000000	2.000000	145.000000	1.000000
15273.665246	0.010596	0.532980	0.226328	75.394165	27.421726	63.738098	1.837833	0.000000	-4.649986	0.000000	0.000000	0.000000	0.028665	0.001793	-0.035415	0.000000	0.000000	2.000000	145.000000	1.000000
15273.668580	0.010596	0.532980	0.226328	75.411377	27.344069	63.628952	1.836964	0.000000	-4.650330	0.000000	0.000000	0.000000	0.028665	0.001793	-0.035415	0.000000	0.000000	2.000000	145.000000	1.000000
15273.671913	0.010628	0.532976	0.226294	75.411377	27.344069	63.628952	1.836964	0.000000	-4.650330	0.000000	0.000000	0.000000	0.009582	-0.001094	-0.009967	0.000000	0.000000	2.000000	145.000000	1.000000
15273.675246	0.010628	0.532976	0.226294	75.411377	27.344069	63.628952	1.836964	0.000000	-4.650330	0.000000	0.000000	0.000000	0.009582	-0.001094	-0.009967	0.000000	0.000000	2.000000	145.000000	1.000000
15273.678580	0.010628	0.532976	0.226294	75.426270	27.302851	63.565681	1.836630	0.000000	-4.650461	0.000000	0.000000	0.000000	0.009582	-0.001094	-0.009967	0.000000	0.000000	2.000000	145.000000	1.000000
15273.681913	0.010628	0.532976	0.226294	75.426270	27.302851	63.565681	1.836630	0.000000	-4.650461	0.000000	0.000000	0.000000	0.009582	-0.001094	-0.009967	0.000000	0.000000	2.000000	145.000000	1.000000
15273.685246	0.010693	0.532952	0.226246	75.426270	27.302851	63.565681	1.836630	0.000000	-4.650461	0.000000	0.000000	0.000000	0.019246	-0.007236	-0.014404	0.000000	0.000000	2.000000	145.000000	1.000000
15273.688580	0.010693	0.532952	0.226246	75.437798	27.282465	63.529419	1.836630	0.000000	-4.650461	0.000000	0.000000	0.000000	0.019246	-0.007236	-0.014404	0.000000	0.000000	2.000000	145.000000	1.000000
15273.691913	0.010693	0.532952	0.226246	75.437798	27.282465	63.529419	1.836630	0.000000	-4.650461	0.000000	0.000000	0.000000	0.019246	-0.007236	-0.014404	0.000000	0.000000	2.000000	145.000000	1.000000
15273.695246	0.010693	0.532952	0.226246	75.437798	27.282465	63.529419	1.836630	0.000000	-4.650461	0.000000	0.000000	0.000000	0.019246	-0.007236	-0.014404	0.000000	0.000000	2.000000	145.000000	1.000000
15273.698580	0.010788	0.532846	0.226141	75.452393	27.285686	63.524441	1.835826	0.000000	-4.650779	0.000000	0.000000	0.000000	0.028705	-0.031799	-0.031719	0.000000	0.000000	2.000000	145.000000	1.000000
15273.701913	0.010788	0.532846	0.226141	75.452393	27.285686	63.524441	1.835826	0.000000	-4.650779	0.000000	0.000000	0.000000	0.028705	-0.031799	-0.031719	0.000000	0.000000	2.000000	145.000000	1.000000
15273.705246	0.010788	0.532846	0.226141	75.452393	27.285686	63.524441	1.835826	0.000000	-4.650779	0.000000	0.000000	0.000000	0.028705	-0.031799	-0.031719	0.000000	0.000000	2.000000	145.000000	1.000000
15273.708580	0.010788	0.532846	0.226141	75.463615	27.309862	63.546619	1.834866	0.000000	-4.651157	0.000000	0.000000	0.000000	0.028705	-0.031799	-0.031719	0.000000	0.000000	2.000000	145.000000	1.000000
15273.711913	0.010819	0.532761	0.226050	75.463615	27.309862	63.546619	1.834866	0.000000	-4.651157	0.000000	0.000000	0.000000	0.009304	-0.025659	-0.027133	0.000000	0.000000	2.000000	145.000000	1.000000
15273.715246	0.010819	0.532761	0.226050	75.463615	27.309862	63.546619	1.834866	0.000000	-4.651157	0.000000	0.000000	0.000000	0.009304	-0.025659	-0.027133	0.000000	0.000000	2.000000	145.000000	1.000000
15273.718580	0.010819	0.532761	0.226050	75.477638	27.339464	63.574398	1.834949	0.000000	-4.651125	0.000000	0.000000	0.000000	0.009304	-0.025659	-0.027133	0.000000	0.000000	2.000000	145.000000	1.000000
15273.721913	0.010819	0.532761	0.226050	75.477638	27.339464	63.574398	1.834949	0.000000	-4.651125	0.000000	0.000000	0.000000	0.009304	-0.025659	-0.027133	0.000000	0.000000	2.000000	145.000000	1.000000
15273.725246	0.010850	0.532713	0.225956	75.477638	27.339464	63.574398	1.834949	0.000000	-4.651125	0.000000	0.000000	0.000000	0.009282	-0.014464	-0.028375	0.000000	0.000000	2.000000	145.000000	1.000000
15273.728580	0.010850	0.532713	0.225956	75.488853	27.363728	63.596638	1.834949	0.000000	-4.651125	0.000000	0.000000	0.000000	0.009282	-0.014464	-0.028375	0.000000	0.000000	2.000000	145.000000	1.000000
15273.731913	0.010850	0.532713	0.225956	75.488853	27.363728	63.596638	1.834949	0.000000	-4.651125	0.000000	0.000000	0.000000	0.009282	-0.014464	-0.028375	0.000000	0.000000	2.000000	145.000000	1.000000
15273.735246	0.010850	0.532713	0.225956	75.488853	27.363728	63.596638	1.834949	0.000000	-4.651125	0.000000	0.000000	0.000000	0.009282	-0.014464	-0.028375	0.000000	0.000000	2.000000	145.000000	1.000000
15273.738580	0.010944	0.532629	0.225715	75.502853	27.396111	63.624470	1.835063	0.000000	-4.651080	0.000000	0.000000	0.000000	0.028035	-0.024937	-0.072296	0.000000	0.000000	2.000000	145.000000	1.000000
15273.741913	0.010944	0.532629	0.225715	75.502853	27.396111	63.624470	1.835063	0.000000	-4.651080	0.000000	0.000000	0.000000	0.028035	-0.024937	-0.072296	0.000000	0.000000	2.000000	145.000000	1.000000
15273.745246	0.010944	0.532629	0.225715	75.502853	27.396111	63.624470	1.835063	0.000000	-4.651080	0.000000	0.000000	0.000000	0.028035	-0.024937	-0.072296	0.000000	0.000000	2.000000	145.000000	1.000000
15273.748580	0.010944	0.532629	0.225715	75.511261	27.417780	63.641232	1.835092	0.000000	-4.651069	0.000000	0.000000	0.000000	0.028035	-0.024937	-0.072296	0.000000	0.000000	2.000000	145.000000	1.000000
15273.751913	0.011007	0.532635	0.225597	75.511261	27.417780	63.641232	1.835092	0.000000	-4.651069	0.000000	0.000000	0.000000	0.018886	0.001820	-0.035328	0.000000	0.000000	2.000000	145.000000	1.000000
15273.755246	0.011007	0.532635	0.225597	75.511261	27.417780	63.641232	1.835092	0.000000	-4.651069	0.000000	0.000000	0.000000	0.018886	0.001820	-0.035328	0.000000	0.000000	2.000000	145.000000	1.000000
15273.758580	0.011007	0.532635	0.225597	75.516869	27.434019	63.652397	1.834798	0.000000	-4.651185	0.000000	0.000000	0.000000	0.018886	0.001820	-0.035328	0.000000	0.000000	2.000000	145.000000	1.000000
15273.761913	0.011007	0.532635	0.225597	75.516869	27.434019	63.652397	1.834798	0.000000	-4.651185	0.000000	0.000000	0.000000	0.018886	0.001820	-0.035328	0.000000	0.000000	2.000000	145.000000	1.000000
15273.765246	0.011069	0.532712	0.225438	75.516869	27.434019	63.652397	1.834798	0.000000	-4.651185	0.000000	0.000000	0.000000	0.018680	0.023067	-0.047638	0.000000	0.000000	2.000000	145.000000	1.000000
15273.768580	0.011069	0.532712	0.225438	75.516869	27.439445	63.652378	1.834798	0.000000	-4.651185	0.000000	0.000000	0.000000	0.018680	0.023067	-0.047638	0.000000	0.000000	2.000000	145.000000	1.000000
15273.771913	0.011069	0.532712	0.225438	75.516869	27.439445	63.652378	1.834798	0.000000	-4.651185	0.000000	0.000000	0.000000	0.018680	0.023067	-0.047638	0.000000	0.000000	2.000000	145.000000	1.000000
15273.775246	0.011069	0.532712	0.225438	75.516869	27.439445	63.652378	1.834798	0.000000	-4.651185	0.000000	0.000000	0.000000	0.018680	0.023067	-0.047638	0.000000	0.000000	2.000000	145.000000	1.000000
15273.778580	0.011225	0.532995	0.225089	75.519653	27.450296	63.657967	1.834804	0.000000	-4.651182	0.000000	0.000000	0.000000	0.046896	0.084741	-0.104756	0.000000	0.000000	2.000000	145.000000	1.000000
15273.781913	0.011225	0.532995	0.225089	75.519653	27.450296	63.657967	1.834804	0.000000	-4.651182	0.000000	0.000000	0.000000	0.046896	0.084741	-0.104756	0.000000	0.000000	2.000000	145.000000	1.000000
15273.785246	0.011225	0.532995	0.225089	75.519653	27.450296	63.657967	1.834804	0.000000	-4.651182	0.000000	0.000000	0.000000	0.046896	0.084741	-0.104756	0.000000	0.000000	2.000000	145.000000	1.000000
15273.788580	0.011287	0.533217	0.224881	75.516838	27.453033	63.652363	1.834472	0.000000	-4.651313	0.000000	0.000000	0.000000	0.018404	0.066670	-0.062511	0.000000	0.000000	2.000000	145.000000	1.000000
15273.791913	0.011287	0.533217	0.224881	75.516838	27.453033	63.652363	1.834472	0.000000	-4.651313	0.000000	0.000000	0.000000	0.018404	0.066670	-0.062511	0.000000	0.000000	2.000000	145.000000	1.000000
15273.795246	0.011287	0.533217	0.224881	75.516838	27.453033	63.652363	1.834472	0.000000	-4.651313	0.000000	0.000000	0.000000	0.018404	0.066670	-0.062511	0.000000	0.000000	2.000000	145.000000	1.000000
15273.798580	0.011287	0.533217	0.224881	75.514038	27.458519	63.646790	1.834845	0.000000	-4.651166	0.000000	0.000000	0.000000	0.018404	0.066670	-0.062511	0.000000	0.000000	2.000000	145.000000	1.000000
15273.801913	0.011411	0.533506	0.224597	75.514038	27.458519	63.646790	1.834845	0.000000	-4.651166	0.000000	0.000000	0.000000	0.037440	0.086764	-0.085068	0.000000	0.000000	2.000000	145.000000	1.000000
15273.805246	0.011411	0.533506	0.224597	75.514038	27.458519	63.646790	1.834845	0.000000	-4.651166	0.000000	0.000000	0.000000	0.037440	0.086764	-0.085068	0.000000	0.000000	2.000000	145.000000	1.000000
15273.808580	0.011411	0.533506	0.224597	75.508461	27.461311	63.635632	1.834613	0.000000	-4.651257	0.000000	0.000000	0.000000	0.037440	0.086764	-0.085068	0.000000	0.000000	2.000000	145.000000	1.000000
15273.811913	0.011411	0.533506	0.224597	75.508461	27.461311	63.635632	1.834613	0.000000	-4.651257	0.000000	0.000000	0.000000	0.037440	0.086764	-0.085068	0.000000	0.000000	2.000000	145.000000	1.000000
15273.815246	0.011600	0.533849	0.224289	75.508461	27.461311	63.635632	1.834613	0.000000	-4.651257	0.000000	0.000000	0.000000	0.056702	0.102909	-0.092282	0.000000	0.000000	2.000000	145.000000	1.000000
15273.818580	0.011886	0.534246	0.223957	75.500885	27.464342	63.612106	1.834613	0.000000	-4.651257	0.000000	0.000000	0.000000	0.085631	0.119001	-0.099711	0.000000	0.000000	2.000000	145.000000	1.000000
15273.821913	0.011886	0.534246	0.223957	75.500885	27.464342	63.612106	1.834613	0.000000	-4.651257	0.000000	0.000000	0.000000	0.085631	0.119001	-0.099711	0.000000	0.000000	2.000000	145.000000	1.000000
15273.825246	0.011886	0.534246	0.223957	75.500885	27.464342	63.612106	1.834613	0.000000	-4.651257	0.000000	0.000000	0.000000	0.085631	0.119001	-0.099711	0.000000	0.000000	2.000000	145.000000	1.000000
15273.828580	0.011886	0.534246	0.223957	75.496986	27.470268	63.587387	1.830621	0.000000	-4.652830	0.000000	0.000000	0.000000	0.085631	0.119001	-0.099711	0.000000	0.000000	2.000000	145.000000	1.000000
15273.831913	0.012202	0.534655	0.223572	75.496986	27.470268	63.587387	1.830621	0.000000	-4.652830	0.000000	0.000000	0.000000	0.094963	0.122755	-0.115452	0.000000	0.000000	2.000000	145.000000	1.000000
15273.835246	0.012202	0.534655	0.223572	75.496986	27.470268	63.587387	1.830621	0.000000	-4.652830	0.000000	0.000000	0.000000	0.094963	0.122755	-0.115452	0.000000	0.000000	2.000000	145.000000	1.000000
15273.838580	0.012583	0.535118	0.223163	75.501503	27.429193	63.494797	1.827644	0.000000	-4.654000	0.000000	0.000000	0.000000	0.114104	0.138793	-0.122833	0.000000	0.000000	2.000000	145.000000	1.000000
15273.841913	0.012583	0.535118	0.223163	75.501503	27.429193	63.494797	1.827644	0.000000	-4.654000	0.000000	0.000000	0.000000	0.114104	0.138793	-0.122833	0.000000	0.000000	2.000000	145.000000	1.000000
15273.845246	0.012583	0.535118	0.223163	75.501503	27.429193	63.494797	1.827644	0.000000	-4.654000	0.000000	0.000000	0.000000	0.114104	0.138793	-0.122833	0.000000	0.000000	2.000000	145.000000	1.000000
15273.848580	0.012994	0.535556	0.222705	75.520279	27.301332	63.286472	1.823675	0.000000	-4.655557	0.000000	0.000000	0.000000	0.123375	0.131339	-0.137408	0.000000	0.000000	2.000000	145.000000	1.000000
15273.851913	0.012994	0.535556	0.222705	75.520279	27.301332	63.286472	1.823675	0.000000	-4.655557	0.000000	0.000000	0.000000	0.123375	0.131339	-0.137408	0.000000	0.000000	2.000000	145.000000	1.000000
15273.855246	0.012994	0.535556	0.222705	75.520279	27.301332	63.286472	1.823675	0.000000	-4.655557	0.000000	0.000000	0.000000	0.123375	0.131339	-0.137408	0.000000	0.000000	2.000000	145.000000	1.000000
15273.858580	0.013500	0.536005	0.222193	75.562004	27.077827	62.944996	1.819471	0.000000	-4.657201	0.000000	0.000000	0.000000	0.151924	0.134985	-0.153679	0.000000	0.000000	2.000000	145.000000	1.000000
15273.861913	0.013500	0.536005	0.222193	75.562004	27.077827	62.944996	1.819471	0.000000	-4.657201	0.000000	0.000000	0.000000	0.151924	0.134985	-0.153679	0.000000	0.000000	2.000000	145.000000	1.000000
15273.865246	0.013500	0.536005	0.222193	75.562004	27.077827	62.944996	1.819471	0.000000	-4.657201	0.000000	0.000000	0.000000	0.151924	0.134985	-0.153679	0.000000	0.000000	2.000000	145.000000	1.000000
15273.868580	0.013500	0.536005	0.222193	75.623756	26.772402	62.488724	1.813897	0.000000	-4.659375	0.000000	0.000000	0.000000	0.151924	0.134985	-0.153679	0.000000	0.000000	2.000000	145.000000	1.000000
15273.871913	0.014037	0.536447	0.221613	75.623756	26.772402	62.488724	1.813897	0.000000	-4.659375	0.000000	0.000000	0.000000	0.160947	0.132476	-0.173966	0.000000	0.000000	2.000000	145.000000	1.000000
15273.875246	0.014037	0.536447	0.221613	75.623756	26.772402	62.488724	1.813897	0.000000	-4.659375	0.000000	0.000000	0.000000	0.160947	0.132476	-0.173966	0.000000	0.000000	2.000000	145.000000	1.000000
15273.878580	0.014635	0.536897	0.220946	75.697342	26.409370	61.951073	1.808220	0.000000	-4.661581	0.000000	0.000000	0.000000	0.179433	0.134850	-0.200127	0.000000	0.000000	2.000000	145.000000	1.000000
15273.881913	0.014635	0.536897	0.220946	75.697342	26.409370	61.951073	1.808220	0.000000	-4.661581	0.000000	0.000000	0.000000	0.179433	0.134850	-0.200127	0.000000	0.000000	2.000000	145.000000	1.000000
15273.885246	0.014635	0.536897	0.220946	75.697342	26.409370	61.951073	1.808220	0.000000	-4.661581	0.000000	0.000000	0.000000	0.179433	0.134850	-0.200127	0.000000	0.000000	2.000000	145.000000	1.000000
15273.888580	0.015262	0.537374	0.220206	75.790367	25.977644	61.319336	1.801992	0.000000	-4.663992	0.000000	0.000000	0.000000	0.188242	0.143323	-0.221909	0.000000	0.000000	2.000000	145.000000	1.000000
15273.891913	0.015262	0.537374	0.220206	75.790367	25.977644	61.319336	1.801992	0.000000	-4.663992	0.000000	0.000000	0.000000	0.188242	0.143323	-0.221909	0.000000	0.000000	2.000000	145.000000	1.000000
15273.895246	0.015262	0.537374	0.220206	75.790367	25.977644	61.319336	1.801992	0.000000	-4.663992	0.000000	0.000000	0.000000	0.188242	0.143323	-0.221909	0.000000	0.000000	2.000000	145.000000	1.000000
15273.898580	0.015983	0.537859	0.219377	75.897362	25.463169	60.572147	1.795690	0.000000	-4.666422	0.000000	0.000000	0.000000	0.216124	0.145536	-0.248557	0.000000	0.000000	2.000000	145.000000	1.000000
15273.901913	0.015983	0.537859	0.219377	75.897362	25.463169	60.572147	1.795690	0.000000	-4.666422	0.000000	0.000000	0.000000	0.216124	0.145536	-0.248557	0.000000	0.000000	2.000000	145.000000	1.000000
15273.905246	0.015983	0.537859	0.219377	75.897362	25.463169	60.572147	1.795690	0.000000	-4.666422	0.000000	0.000000	0.000000	0.216124	0.145536	-0.248557	0.000000	0.000000	2.000000	145.000000	1.000000
15273.908580	0.016731	0.538331	0.218447	76.017250	24.883947	59.739220	1.788243	0.000000	-4.669281	0.000000	0.000000	0.000000	0.224462	0.141521	-0.279223	0.000000	0.000000	2.000000	145.000000	1.000000
15273.911913	0.016731	0.538331	0.218447	76.017250	24.883947	59.739220	1.788243	0.000000	-4.669281	0.000000	0.000000	0.000000	0.224462	0.141521	-0.279223	0.000000	0.000000	2.000000	145.000000	1.000000
15273.915246	0.016731	0.538331	0.218447	76.017250	24.883947	59.739220	1.788243	0.000000	-4.669281	0.000000	0.000000	0.000000	0.224462	0.141521	-0.279223	0.000000	0.000000	2.000000	145.000000	1.000000
15273.918580	0.017539	0.538867	0.217436	76.136230	24.311636	58.913673	1.780934	0.000000	-4.672074	0.000000	0.000000	0.000000	0.242449	0.160756	-0.303031	0.000000	0.000000	2.000000	145.000000	1.000000
15273.921913	0.017539	0.538867	0.217436	76.136230	24.311636	58.913673	1.780934	0.000000	-4.672074	0.000000	0.000000	0.000000	0.242449	0.160756	-0.303031	0.000000	0.000000	2.000000	145.000000	1.000000
15273.925246	0.017539	0.538867	0.217436	76.136230	24.311636	58.913673	1.780934	0.000000	-4.672074	0.000000	0.000000	0.000000	0.242449	0.160756	-0.303031	0.000000	0.000000	2.000000	145.000000	1.000000
15273.928580	0.018342	0.539389	0.216324	76.253700	23.783230	58.137623	1.772988	0.000000	-4.675095	0.000000	0.000000	0.000000	0.240879	0.156503	-0.333783	0.000000	0.000000	2.000000	145.000000	1.000000
15273.931913	0.018342	0.539389	0.216324	76.253700	23.783230	58.137623	1.772988	0.000000	-4.675095	0.000000	0.000000	0.000000	0.240879	0.156503	-0.333783	0.000000	0.000000	2.000000	145.000000	1.000000
15273.935246	0.018342	0.539389	0.216324	76.253700	23.783230	58.137623	1.772988	0.000000	-4.675095	0.000000	0.000000	0.000000	0.240879	0.156503	-0.333783	0.000000	0.000000	2.000000	145.000000	1.000000
15273.938580	0.019203	0.539933	0.215102	76.369659	23.357512	57.489429	1.765783	0.000000	-4.677821	0.000000	0.000000	0.000000	0.258301	0.163170	-0.366595	0.000000	0.000000	2.000000	145.000000	1.000000
15273.941913	0.019203	0.539933	0.215102	76.369659	23.357512	57.489429	1.765783	0.000000	-4.677821	0.000000	0.000000	0.000000	0.258301	0.163170	-0.366595	0.000000	0.000000	2.000000	145.000000	1.000000
15273.945246	0.019203	0.539933	0.215102	76.369659	23.357512	57.489429	1.765783	0.000000	-4.677821	0.000000	0.000000	0.000000	0.258301	0.163170	-0.366595	0.000000	0.000000	2.000000	145.000000	1.000000
15273.948580	0.020121	0.540478	0.213755	76.476776	23.025465	56.949913	1.758167	0.000000	-4.680689	0.000000	0.000000	0.000000	0.275356	0.163552	-0.403981	0.000000	0.000000	2.000000	145.000000	1.000000
15273.951913	0.020121	0.540478	0.213755	76.476776	23.025465	56.949913	1.758167	0.000000	-4.680689	0.000000	0.000000	0.000000	0.275356	0.163552	-0.403981	0.000000	0.000000	2.000000	145.000000	1.000000
15273.955246	0.020121	0.540478	0.213755	76.476776	23.025465	56.949913	1.758167	0.000000	-4.680689	0.000000	0.000000	0.000000	0.275356	0.163552	-0.403981	0.000000	0.000000	2.000000	145.000000	1.000000
15273.958580	0.021061	0.541036	0.212232	76.585861	22.784044	56.521561	1.750253	0.000000	-4.683654	0.000000	0.000000	0.000000	0.282103	0.167349	-0.457100	0.000000	0.000000	2.000000	145.000000	1.000000
15273.961913	0.021061	0.541036	0.212232	76.585861	22.784044	56.521561	1.750253	0.000000	-4.683654	0.000000	0.000000	0.000000	0.282103	0.167349	-0.457100	0.000000	0.000000	2.000000	145.000000	1.000000
15273.965246	0.021061	0.541036	0.212232	76.585861	22.784044	56.521561	1.750253	0.000000	-4.683654	0.000000	0.000000	0.000000	0.282103	0.167349	-0.457100	0.000000	0.000000	2.000000	145.000000	1.000000
15273.968580	0.022026	0.541634	0.210611	76.703148	22.556549	56.101944	1.743063	0.000000	-4.686335	0.000000	0.000000	0.000000	0.289346	0.179513	-0.486189	0.000000	0.000000	2.000000	145.000000	1.000000
15273.971913	0.022026	0.541634	0.210611	76.703148	22.556549	56.101944	1.743063	0.000000	-4.686335	0.000000	0.000000	0.000000	0.289346	0.179513	-0.486189	0.000000	0.000000	2.000000	145.000000	1.000000
15273.975246	0.022026	0.541634	0.210611	76.703148	22.556549	56.101944	1.743063	0.000000	-4.686335	0.000000	0.000000	0.000000	0.289346	0.179513	-0.486189	0.000000	0.000000	2.000000	145.000000	1.000000
15273.978580	0.022979	0.542243	0.208812	76.834229	22.254377	55.584942	1.735987	0.000000	-4.688960	0.000000	0.000000	0.000000	0.286051	0.182760	-0.539711	0.000000	0.000000	2.000000	145.000000	1.000000
15273.981913	0.022979	0.542243	0.208812	76.834229	22.254377	55.584942	1.735987	0.000000	-4.688960	0.000000	0.000000	0.000000	0.286051	0.182760	-0.539711	0.000000	0.000000	2.000000	145.000000	1.000000
15273.985246	0.022979	0.542243	0.208812	76.834229	22.254377	55.584942	1.735987	0.000000	-4.688960	0.000000	0.000000	0.000000	0.286051	0.182760	-0.539711	0.000000	0.000000	2.000000	145.000000	1.000000
15273.988580	0.023954	0.542887	0.206880	76.975807	21.932529	55.042259	1.730307	0.000000	-4.691060	0.000000	0.000000	0.000000	0.292476	0.193097	-0.579548	0.000000	0.000000	2.000000	145.000000	1.000000
15273.991913	0.023954	0.542887	0.206880	76.975807	21.932529	55.042259	1.730307	0.000000	-4.691060	0.000000	0.000000	0.000000	0.292476	0.193097	-0.579548	0.000000	0.000000	2.000000	145.000000	1.000000
15273.995246	0.023954	0.542887	0.206880	76.975807	21.932529	55.042259	1.730307	0.000000	-4.691060	0.000000	0.000000	0.000000	0.292476	0.193097	-0.579548	0.000000	0.000000	2.000000	145.000000	1.000000
15273.998580	0.024917	0.543580	0.204796	77.116699	21.668123	54.571007	1.725067	0.000000	-4.692989	0.000000	0.000000	0.000000	0.288975	0.207839	-0.625185	0.000000	0.000000	2.000000	145.000000	1.000000
15274.001913	0.024917	0.543580	0.204796	77.116699	21.668123	54.571007	1.725067	0.000000	-4.692989	0.000000	0.000000	0.000000	0.288975	0.207839	-0.625185	0.000000	0.000000	2.000000	145.000000	1.000000
15274.005246	0.024917	0.543580	0.204796	77.116699	21.668123	54.571007	1.725067	0.000000	-4.692989	0.000000	0.000000	0.000000	0.288975	0.207839	-0.625185	0.000000	0.000000	2.000000	145.000000	1.000000
15274.008580	0.025900	0.544304	0.202577	77.246681	21.573595	54.325932	1.721083	0.000000	-4.694451	0.000000	0.000000	0.000000	0.294867	0.217441	-0.665824	0.000000	0.000000	2.000000	145.000000	1.000000
15274.011913	0.025900	0.544304	0.202577	77.246681	21.573595	54.325932	1.721083	0.000000	-4.694451	0.000000	0.000000	0.000000	0.294867	0.217441	-0.665824	0.000000	0.000000	2.000000	145.000000	1.000000
15274.015246	0.025900	0.544304	0.202577	77.246681	21.573595	54.325932	1.721083	0.000000	-4.694451	0.000000	0.000000	0.000000	0.294867	0.217441	-0.665824	0.000000	0.000000	2.000000	145.000000	1.000000
15274.018580	0.026871	0.545044	0.200241	77.358292	21.708080	54.349201	1.717625	0.000000	-4.695717	0.000000	0.000000	0.000000	0.291330	0.221946	-0.700677	0.000000	0.000000	2.000000	145.000000	1.000000
15274.021913	0.026871	0.545044	0.200241	77.358292	21.708080	54.349201	1.717625	0.000000	-4.695717	0.000000	0.000000	0.000000	0.291330	0.221946	-0.700677	0.000000	0.000000	2.000000	145.000000	1.000000
15274.025246	0.026871	0.545044	0.200241	77.358292	21.708080	54.349201	1.717625	0.000000	-4.695717	0.000000	0.000000	0.000000	0.291330	0.221946	-0.700677	0.000000	0.000000	2.000000	145.000000	1.000000
15274.028580	0.027894	0.545838	0.197815	77.467064	21.947739	54.488873	1.715209	0.000000	-4.696600	0.000000	0.000000	0.000000	0.306642	0.238259	-0.727862	0.000000	0.000000	2.000000	145.000000	1.000000
15274.031913	0.027894	0.545838	0.197815	77.467064	21.947739	54.488873	1.715209	0.000000	-4.696600	0.000000	0.000000	0.000000	0.306642	0.238259	-0.727862	0.000000	0.000000	2.000000	145.000000	1.000000
15274.035246	0.027894	0.545838	0.197815	77.467064	21.947739	54.488873	1.715209	0.000000	-4.696600	0.000000	0.000000	0.000000	0.306642	0.238259	-0.727862	0.000000	0.000000	2.000000	145.000000	1.000000
15274.038580	0.028934	0.546630	0.195289	77.579491	22.150049	54.581844	1.712358	0.000000	-4.697641	0.000000	0.000000	0.000000	0.312177	0.237458	-0.757933	0.000000	0.000000	2.000000	145.000000	1.000000
15274.041913	0.028934	0.546630	0.195289	77.579491	22.150049	54.581844	1.712358	0.000000	-4.697641	0.000000	0.000000	0.000000	0.312177	0.237458	-0.757933	0.000000	0.000000	2.000000	145.000000	1.000000
15274.045246	0.028934	0.546630	0.195289	77.579491	22.150049	54.581844	1.712358	0.000000	-4.697641	0.000000	0.000000	0.000000	0.312177	0.237458	-0.757933	0.000000	0.000000	2.000000	145.000000	1.000000
15274.048580	0.029933	0.547443	0.192713	77.706192	22.241150	54.540936	1.709816	0.000000	-4.698566	0.000000	0.000000	0.000000	0.299605	0.243835	-0.772727	0.000000	0.000000	2.000000	145.000000	1.000000
15274.051913	0.029933	0.547443	0.192713	77.706192	22.241150	54.540936	1.709816	0.000000	-4.698566	0.000000	0.000000	0.000000	0.299605	0.243835	-0.772727	0.000000	0.000000	2.000000	145.000000	1.000000
15274.055246	0.029933	0.547443	0.192713	77.706192	22.241150	54.540936	1.709816	0.000000	-4.698566	0.000000	0.000000	0.000000	0.299605	0.243835	-0.772727	0.000000	0.000000	2.000000	145.000000	1.000000
15274.058580	0.030979	0.548287	0.190029	77.845764	22.228224	54.371071	1.708495	0.000000	-4.699047	0.000000	0.000000	0.000000	0.313936	0.253184	-0.805202	0.000000	0.000000	2.000000	145.000000	1.000000
15274.061913	0.030979	0.548287	0.190029	77.845764	22.228224	54.371071	1.708495	0.000000	-4.699047	0.000000	0.000000	0.000000	0.313936	0.253184	-0.805202	0.000000	0.000000	2.000000	145.000000	1.000000
15274.065246	0.030979	0.548287	0.190029	77.845764	22.228224	54.371071	1.708495	0.000000	-4.699047	0.000000	0.000000	0.000000	0.313936	0.253184	-0.805202	0.000000	0.000000	2.000000	145.000000	1.000000
15274.068580	0.032014	0.549170	0.187307	77.984802	22.182962	54.159679	1.706953	0.000000	-4.699607	0.000000	0.000000	0.000000	0.310530	0.265101	-0.816379	0.000000	0.000000	2.000000	145.000000	1.000000
15274.071913	0.032014	0.549170	0.187307	77.984802	22.182962	54.159679	1.706953	0.000000	-4.699607	0.000000	0.000000	0.000000	0.310530	0.265101	-0.816379	0.000000	0.000000	2.000000	145.000000	1.000000
15274.075246	0.032014	0.549170	0.187307	77.984802	22.182962	54.159679	1.706953	0.000000	-4.699607	0.000000	0.000000	0.000000	0.310530	0.265101	-0.816379	0.000000	0.000000	2.000000	145.000000	1.000000
15274.078580	0.033066	0.550158	0.184502	78.115150	22.194771	54.024391	1.705917	0.000000	-4.699983	0.000000	0.000000	0.000000	0.315506	0.296275	-0.841593	0.000000	0.000000	2.000000	145.000000	1.000000
15274.081913	0.033066	0.550158	0.184502	78.115150	22.194771	54.024391	1.705917	0.000000	-4.699983	0.000000	0.000000	0.000000	0.315506	0.296275	-0.841593	0.000000	0.000000	2.000000	145.000000	1.000000
15274.085246	0.033066	0.550158	0.184502	78.115150	22.194771	54.024391	1.705917	0.000000	-4.699983	0.000000	0.000000	0.000000	0.315506	0.296275	-0.841593	0.000000	0.000000	2.000000	145.000000	1.000000
15274.088580	0.034134	0.551178	0.181622	78.224815	22.366329	54.131203	1.705164	0.000000	-4.700257	0.000000	0.000000	0.000000	0.320372	0.305894	-0.864085	0.000000	0.000000	2.000000	145.000000	1.000000
15274.091913	0.034134	0.551178	0.181622	78.224815	22.366329	54.131203	1.705164	0.000000	-4.700257	0.000000	0.000000	0.000000	0.320372	0.305894	-0.864085	0.000000	0.000000	2.000000	145.000000	1.000000
15274.095246	0.034134	0.551178	0.181622	78.224815	22.366329	54.131203	1.705164	0.000000	-4.700257	0.000000	0.000000	0.000000	0.320372	0.305894	-0.864085	0.000000	0.000000	2.000000	145.000000	1.000000
15274.098580	0.035250	0.552288	0.178709	78.322845	22.636070	54.570614	1.704638	0.000000	-4.700448	0.000000	0.000000	0.000000	0.334778	0.333176	-0.873905	0.000000	0.000000	2.000000	145.000000	1.000000
15274.101913	0.035250	0.552288	0.178709	78.322845	22.636070	54.570614	1.704638	0.000000	-4.700448	0.000000	0.000000	0.000000	0.334778	0.333176	-0.873905	0.000000	0.000000	2.000000	145.000000	1.000000
15274.105246	0.035250	0.552288	0.178709	78.322845	22.636070	54.570614	1.704638	0.000000	-4.700448	0.000000	0.000000	0.000000	0.334778	0.333176	-0.873905	0.000000	0.000000	2.000000	145.000000	1.000000
15274.108580	0.036380	0.553428	0.175719	78.413673	22.917940	55.211082	1.703255	0.000000	-4.700950	0.000000	0.000000	0.000000	0.339092	0.342014	-0.896870	0.000000	0.000000	2.000000	145.000000	1.000000
15274.111913	0.036380	0.553428	0.175719	78.413673	22.917940	55.211082	1.703255	0.000000	-4.700950	0.000000	0.000000	0.000000	0.339092	0.342014	-0.896870	0.000000	0.000000	2.000000	145.000000	1.000000
15274.115246	0.036380	0.553428	0.175719	78.413673	22.917940	55.211082	1.703255	0.000000	-4.700950	0.000000	0.000000	0.000000	0.339092	0.342014	-0.896870	0.000000	0.000000	2.000000	145.000000	1.000000
15274.118580	0.037585	0.554616	0.172664	78.505051	23.203434	55.382774	1.702140	0.000000	-4.701353	0.000000	0.000000	0.000000	0.361335	0.356448	-0.916673	0.000000	0.000000	2.000000	145.000000	1.000000
15274.121913	0.037585	0.554616	0.172664	78.505051	23.203434	55.382774	1.702140	0.000000	-4.701353	0.000000	0.000000	0.000000	0.361335	0.356448	-0.916673	0.000000	0.000000	2.000000	145.000000	1.000000
15274.125246	0.037585	0.554616	0.172664	78.505051	23.203434	55.382774	1.702140	0.000000	-4.701353	0.000000	0.000000	0.000000	0.361335	0.356448	-0.916673	0.000000	0.000000	2.000000	145.000000	1.000000
15274.128580	0.038891	0.555851	0.169539	78.596924	23.495144	55.540226	1.699776	0.000000	-4.702208	0.000000	0.000000	0.000000	0.391985	0.370478	-0.937364	0.000000	0.000000	2.000000	145.000000	1.000000
15274.131913	0.038891	0.555851	0.169539	78.596924	23.495144	55.540226	1.699776	0.000000	-4.702208	0.000000	0.000000	0.000000	0.391985	0.370478	-0.937364	0.000000	0.000000	2.000000	145.000000	1.000000
15274.135246	0.038891	0.555851	0.169539	78.596924	23.495144	55.540226	1.699776	0.000000	-4.702208	0.000000	0.000000	0.000000	0.391985	0.370478	-0.937364	0.000000	0.000000	2.000000	145.000000	1.000000
15274.138580	0.040237	0.557146	0.166328	78.687286	23.733175	55.627369	1.695429	0.000000	-4.703777	0.000000	0.000000	0.000000	0.403801	0.388342	-0.963459	0.000000	0.000000	2.000000	145.000000	1.000000
15274.141913	0.040237	0.557146	0.166328	78.687286	23.733175	55.627369	1.695429	0.000000	-4.703777	0.000000	0.000000	0.000000	0.403801	0.388342	-0.963459	0.000000	0.000000	2.000000	145.000000	1.000000
15274.145246	0.040237	0.557146	0.166328	78.687286	23.733175	55.627369	1.695429	0.000000	-4.703777	0.000000	0.000000	0.000000	0.403801	0.388342	-0.963459	0.000000	0.000000	2.000000	145.000000	1.000000
15274.148580	0.041594	0.558538	0.163060	78.788162	23.773901	55.481392	1.690710	0.000000	-4.705475	0.000000	0.000000	0.000000	0.406917	0.417547	-0.980306	0.000000	0.000000	2.000000	145.000000	1.000000
15274.151913	0.041594	0.558538	0.163060	78.788162	23.773901	55.481392	1.690710	0.000000	-4.705475	0.000000	0.000000	0.000000	0.406917	0.417547	-0.980306	0.000000	0.000000	2.000000	145.000000	1.000000
15274.155246	0.041594	0.558538	0.163060	78.788162	23.773901	55.481392	1.690710	0.000000	-4.705475	0.000000	0.000000	0.000000	0.406917	0.417547	-0.980306	0.000000	0.000000	2.000000	145.000000	1.000000
15274.158580	0.042898	0.559965	0.159694	78.902359	23.568686	55.051174	1.686049	0.000000	-4.707148	0.000000	0.000000	0.000000	0.391240	0.428264	-1.009794	0.000000	0.000000	2.000000	145.000000	1.000000
15274.161913	0.042898	0.559965	0.159694	78.902359	23.568686	55.051174	1.686049	0.000000	-4.707148	0.000000	0.000000	0.000000	0.391240	0.428264	-1.009794	0.000000	0.000000	2.000000	145.000000	1.000000
15274.165246	0.042898	0.559965	0.159694	78.902359	23.568686	55.051174	1.686049	0.000000	-4.707148	0.000000	0.000000	0.000000	0.391240	0.428264	-1.009794	0.000000	0.000000	2.000000	145.000000	1.000000
15274.168580	0.044179	0.561480	0.156236	79.024506	23.207138	54.426521	1.683475	0.000000	-4.708068	0.000000	0.000000	0.000000	0.384406	0.454400	-1.037329	0.000000	0.000000	2.000000	145.000000	1.000000
15274.171913	0.044179	0.561480	0.156236	79.024506	23.207138	54.426521	1.683475	0.000000	-4.708068	0.000000	0.000000	0.000000	0.384406	0.454400	-1.037329	0.000000	0.000000	2.000000	145.000000	1.000000
15274.175246	0.044179	0.561480	0.156236	79.024506	23.207138	54.426521	1.683475	0.000000	-4.708068	0.000000	0.000000	0.000000	0.384406	0.454400	-1.037329	0.000000	0.000000	2.000000	145.000000	1.000000
15274.178580	0.045409	0.563012	0.152699	79.145584	22.874779	53.849560	1.682274	0.000000	-4.708498	0.000000	0.000000	0.000000	0.368916	0.459666	-1.061099	0.000000	0.000000	2.000000	145.000000	1.000000
15274.181913	0.045409	0.563012	0.152699	79.145584	22.874779	53.849560	1.682274	0.000000	-4.708498	0.000000	0.000000	0.000000	0.368916	0.459666	-1.061099	0.000000	0.000000	2.000000	145.000000	1.000000
15274.185246	0.045409	0.563012	0.152699	79.145584	22.874779	53.849560	1.682274	0.000000	-4.708498	0.000000	0.000000	0.000000	0.368916	0.459666	-1.061099	0.000000	0.000000	2.000000	145.000000	1.000000
15274.188580	0.046613	0.564554	0.149044	79.248291	22.720970	53.482281	1.683204	0.000000	-4.708166	0.000000	0.000000	0.000000	0.361185	0.462549	-1.096549	0.000000	0.000000	2.000000	145.000000	1.000000
15274.191913	0.046613	0.564554	0.149044	79.248291	22.720970	53.482281	1.683204	0.000000	-4.708166	0.000000	0.000000	0.000000	0.361185	0.462549	-1.096549	0.000000	0.000000	2.000000	145.000000	1.000000
15274.195246	0.046613	0.564554	0.149044	79.248291	22.720970	53.482281	1.683204	0.000000	-4.708166	0.000000	0.000000	0.000000	0.361185	0.462549	-1.096549	0.000000	0.000000	2.000000	145.000000	1.000000
15274.198580	0.047822	0.566162	0.145313	79.331093	22.786739	53.377365	1.686082	0.000000	-4.707136	0.000000	0.000000	0.000000	0.362836	0.482549	-1.119333	0.000000	0.000000	2.000000	145.000000	1.000000
15274.201913	0.047822	0.566162	0.145313	79.331093	22.786739	53.377365	1.686082	0.000000	-4.707136	0.000000	0.000000	0.000000	0.362836	0.482549	-1.119333	0.000000	0.000000	2.000000	145.000000	1.000000
15274.205246	0.047822	0.566162	0.145313	79.331093	22.786739	53.377365	1.686082	0.000000	-4.707136	0.000000	0.000000	0.000000	0.362836	0.482549	-1.119333	0.000000	0.000000	2.000000	145.000000	1.000000
15274.208580	0.049094	0.567770	0.141512	79.401138	23.033163	53.487526	1.689727	0.000000	-4.705829	0.000000	0.000000	0.000000	0.381493	0.482192	-1.140200	0.000000	0.000000	2.000000	145.000000	1.000000
15274.211913	0.049094	0.567770	0.141512	79.401138	23.033163	53.487526	1.689727	0.000000	-4.705829	0.000000	0.000000	0.000000	0.381493	0.482192	-1.140200	0.000000	0.000000	2.000000	145.000000	1.000000
15274.215246	0.049094	0.567770	0.141512	79.401138	23.033163	53.487526	1.689727	0.000000	-4.705829	0.000000	0.000000	0.000000	0.381493	0.482192	-1.140200	0.000000	0.000000	2.000000	145.000000	1.000000
15274.218580	0.050455	0.569394	0.137654	79.471947	23.242012	53.578785	1.692467	0.000000	-4.704844	0.000000	0.000000	0.000000	0.408367	0.487356	-1.157480	0.000000	0.000000	2.000000	145.000000	1.000000
15274.221913	0.050455	0.569394	0.137654	79.471947	23.242012	53.578785	1.692467	0.000000	-4.704844	0.000000	0.000000	0.000000	0.408367	0.487356	-1.157480	0.000000	0.000000	2.000000	145.000000	1.000000
15274.225246	0.050455	0.569394	0.137654	79.471947	23.242012	53.578785	1.692467	0.000000	-4.704844	0.000000	0.000000	0.000000	0.408367	0.487356	-1.157480	0.000000	0.000000	2.000000	145.000000	1.000000
15274.228580	0.051847	0.570950	0.133739	79.552757	23.335163	53.590149	1.693276	0.000000	-4.704553	0.000000	0.000000	0.000000	0.417550	0.466771	-1.174438	0.000000	0.000000	2.000000	145.000000	1.000000
15274.231913	0.051847	0.570950	0.133739	79.552757	23.335163	53.590149	1.693276	0.000000	-4.704553	0.000000	0.000000	0.000000	0.417550	0.466771	-1.174438	0.000000	0.000000	2.000000	145.000000	1.000000
15274.235246	0.051847	0.570950	0.133739	79.552757	23.335163	53.590149	1.693276	0.000000	-4.704553	0.000000	0.000000	0.000000	0.417550	0.466771	-1.174438	0.000000	0.000000	2.000000	145.000000	1.000000
15274.238580	0.053271	0.572477	0.129798	79.633614	23.173018	53.751614	1.693811	0.000000	-4.704360	0.000000	0.000000	0.000000	0.427105	0.457979	-1.182286	0.000000	0.000000	2.000000	145.000000	1.000000
15274.241913	0.053271	0.572477	0.129798	79.633614	23.173018	53.751614	1.693811	0.000000	-4.704360	0.000000	0.000000	0.000000	0.427105	0.457979	-1.182286	0.000000	0.000000	2.000000	145.000000	1.000000
15274.245246	0.053271	0.572477	0.129798	79.633614	23.173018	53.751614	1.693811	0.000000	-4.704360	0.000000	0.000000	0.000000	0.427105	0.457979	-1.182286	0.000000	0.000000	2.000000	145.000000	1.000000
15274.248580	0.054728	0.574013	0.125862	79.710419	22.658545	53.824577	1.693659	0.000000	-4.704415	0.000000	0.000000	0.000000	0.437139	0.460987	-1.180957	0.000000	0.000000	2.000000	145.000000	1.000000
15274.251913	0.054728	0.574013	0.125862	79.710419	22.658545	53.824577	1.693659	0.000000	-4.704415	0.000000	0.000000	0.000000	0.437139	0.460987	-1.180957	0.000000	0.000000	2.000000	145.000000	1.000000
15274.255246	0.054728	0.574013	0.125862	79.710419	22.658545	53.824577	1.693659	0.000000	-4.704415	0.000000	0.000000	0.000000	0.437139	0.460987	-1.180957	0.000000	0.000000	2.000000	145.000000	1.000000
15274.258580	0.056327	0.575508	0.121910	79.772301	21.871878	54.127865	1.692338	0.000000	-4.704890	0.000000	0.000000	0.000000	0.479614	0.448466	-1.185475	0.000000	0.000000	2.000000	145.000000	1.000000
15274.261913	0.056327	0.575508	0.121910	79.772301	21.871878	54.127865	1.692338	0.000000	-4.704890	0.000000	0.000000	0.000000	0.479614	0.448466	-1.185475	0.000000	0.000000	2.000000	145.000000	1.000000
15274.265246	0.056327	0.575508	0.121910	79.772301	21.871878	54.127865	1.692338	0.000000	-4.704890	0.000000	0.000000	0.000000	0.479614	0.448466	-1.185475	0.000000	0.000000	2.000000	145.000000	1.000000
15274.268580	0.058032	0.576986	0.117902	79.830666	20.832687	55.059200	1.686273	0.000000	-4.707067	0.000000	0.000000	0.000000	0.511590	0.443226	-1.202474	0.000000	0.000000	2.000000	145.000000	1.000000
15274.271913	0.058032	0.576986	0.117902	79.830666	20.832687	55.059200	1.686273	0.000000	-4.707067	0.000000	0.000000	0.000000	0.511590	0.443226	-1.202474	0.000000	0.000000	2.000000	145.000000	1.000000
15274.275246	0.058032	0.576986	0.117902	79.830666	20.832687	55.059200	1.686273	0.000000	-4.707067	0.000000	0.000000	0.000000	0.511590	0.443226	-1.202474	0.000000	0.000000	2.000000	145.000000	1.000000
15274.278580	0.060006	0.578484	0.113850	79.897675	19.393223	55.398369	1.676732	0.000000	-4.710474	0.000000	0.000000	0.000000	0.592336	0.449560	-1.215705	0.000000	0.000000	2.000000	145.000000	1.000000
15274.281913	0.060006	0.578484	0.113850	79.897675	19.393223	55.398369	1.676732	0.000000	-4.710474	0.000000	0.000000	0.000000	0.592336	0.449560	-1.215705	0.000000	0.000000	2.000000	145.000000	1.000000
15274.285246	0.060006	0.578484	0.113850	79.897675	19.393223	55.398369	1.676732	0.000000	-4.710474	0.000000	0.000000	0.000000	0.592336	0.449560	-1.215705	0.000000	0.000000	2.000000	145.000000	1.000000
15274.288580	0.062243	0.580003	0.109750	79.996429	17.430132	54.480953	1.657153	0.000000	-4.717398	0.000000	0.000000	0.000000	0.671146	0.455644	-1.229776	0.000000	0.000000	2.000000	145.000000	1.000000
15274.291913	0.062243	0.580003	0.109750	79.996429	17.430132	54.480953	1.657153	0.000000	-4.717398	0.000000	0.000000	0.000000	0.671146	0.455644	-1.229776	0.000000	0.000000	2.000000	145.000000	1.000000
15274.295246	0.062243	0.580003	0.109750	79.996429	17.430132	54.480953	1.657153	0.000000	-4.717398	0.000000	0.000000	0.000000	0.671146	0.455644	-1.229776	0.000000	0.000000	2.000000	145.000000	1.000000
15274.298580	0.064716	0.581569	0.105657	80.105484	14.801283	52.111813	1.626550	0.000000	-4.728037	0.000000	0.000000	0.000000	0.741796	0.469857	-1.228020	0.000000	0.000000	2.000000	145.000000	1.000000
15274.301913	0.064716	0.581569	0.105657	80.105484	14.801283	52.111813	1.626550	0.000000	-4.728037	0.000000	0.000000	0.000000	0.741796	0.469857	-1.228020	0.000000	0.000000	2.000000	145.000000	1.000000
15274.305246	0.064716	0.581569	0.105657	80.105484	14.801283	52.111813	1.626550	0.000000	-4.728037	0.000000	0.000000	0.000000	0.741796	0.469857	-1.228020	0.000000	0.000000	2.000000	145.000000	1.000000
15274.308580	0.067399	0.583210	0.101623	80.165962	11.353910	48.327747	1.583761	0.000000	-4.742541	0.000000	0.000000	0.000000	0.804864	0.492394	-1.210277	0.000000	0.000000	2.000000	145.000000	1.000000
15274.311913	0.067399	0.583210	0.101623	80.165962	11.353910	48.327747	1.583761	0.000000	-4.742541	0.000000	0.000000	0.000000	0.804864	0.492394	-1.210277	0.000000	0.000000	2.000000	145.000000	1.000000
15274.315246	0.067399	0.583210	0.101623	80.165962	11.353910	48.327747	1.583761	0.000000	-4.742541	0.000000	0.000000	0.000000	0.804864	0.492394	-1.210277	0.000000	0.000000	2.000000	145.000000	1.000000
15274.318580	0.070163	0.584875	0.097713	80.113678	7.060485	44.008179	1.527353	0.000000	-4.761008	0.000000	0.000000	0.000000	0.829328	0.499305	-1.172868	0.000000	0.000000	2.000000	145.000000	1.000000
15274.321913	0.070163	0.584875	0.097713	80.113678	7.060485	44.008179	1.527353	0.000000	-4.761008	0.000000	0.000000	0.000000	0.829328	0.499305	-1.172868	0.000000	0.000000	2.000000	145.000000	1.000000
15274.325246	0.070163	0.584875	0.097713	80.113678	7.060485	44.008179	1.527353	0.000000	-4.761008	0.000000	0.000000	0.000000	0.829328	0.499305	-1.172868	0.000000	0.000000	2.000000	145.000000	1.000000
15274.328580	0.072960	0.586584	0.093950	79.934578	2.229079	39.483990	1.460189	0.000000	-4.782034	0.000000	0.000000	0.000000	0.838852	0.512716	-1.128809	0.000000	0.000000	2.000000	145.000000	1.000000
15274.331913	0.072960	0.586584	0.093950	79.934578	2.229079	39.483990	1.460189	0.000000	-4.782034	0.000000	0.000000	0.000000	0.838852	0.512716	-1.128809	0.000000	0.000000	2.000000	145.000000	1.000000
15274.335246	0.072960	0.586584	0.093950	79.934578	2.229079	39.483990	1.460189	0.000000	-4.782034	0.000000	0.000000	0.000000	0.838852	0.512716	-1.128809	0.000000	0.000000	2.000000	145.000000	1.000000
15274.338580	0.075759	0.588301	0.090308	79.643089	-2.642478	34.589931	1.352021	0.000000	-4.697522	0.000000	0.000000	0.000000	0.839893	0.515042	-1.092738	0.000000	0.000000	2.000000	145.000000	1.000000
15274.341913	0.075759	0.588301	0.090308	79.643089	-2.642478	34.589931	1.352021	0.000000	-4.697522	0.000000	0.000000	0.000000	0.839893	0.515042	-1.092738	0.000000	0.000000	2.000000	145.000000	1.000000
15274.345246	0.075759	0.588301	0.090308	79.643089	-2.642478	34.589931	1.352021	0.000000	-4.697522	0.000000	0.000000	0.000000	0.839893	0.515042	-1.092738	0.000000	0.000000	2.000000	145.000000	1.000000
15274.348580	0.078531	0.589998	0.086737	79.289169	-7.186381	29.834297	1.212039	0.000000	-4.515399	0.000000	0.000000	0.000000	0.831491	0.509349	-1.071228	0.000000	0.000000	2.000000	145.000000	1.000000
15274.351913	0.078531	0.589998	0.086737	79.289169	-7.186381	29.834297	1.212039	0.000000	-4.515399	0.000000	0.000000	0.000000	0.831491	0.509349	-1.071228	0.000000	0.000000	2.000000	145.000000	1.000000
15274.355246	0.078531	0.589998	0.086737	79.289169	-7.186381	29.834297	1.212039	0.000000	-4.515399	0.000000	0.000000	0.000000	0.831491	0.509349	-1.071228	0.000000	0.000000	2.000000	145.000000	1.000000
15274.358580	0.081123	0.591649	0.083270	78.935982	-11.033390	25.917831	1.073457	0.000000	-4.336861	0.000000	0.000000	0.000000	0.777712	0.495151	-1.040301	0.000000	0.000000	2.000000	145.000000	1.000000
15274.361913	0.081123	0.591649	0.083270	78.935982	-11.033390	25.917831	1.073457	0.000000	-4.336861	0.000000	0.000000	0.000000	0.777712	0.495151	-1.040301	0.000000	0.000000	2.000000	145.000000	1.000000
15274.365246	0.081123	0.591649	0.083270	78.935982	-11.033390	25.917831	1.073457	0.000000	-4.336861	0.000000	0.000000	0.000000	0.777712	0.495151	-1.040301	0.000000	0.000000	2.000000	145.000000	1.000000
15274.368580	0.083607	0.593284	0.079829	78.602951	-13.920549	23.263426	0.943838	0.000000	-4.163477	0.000000	0.000000	0.000000	0.745110	0.490628	-1.032263	0.000000	0.000000	2.000000	145.000000	1.000000
15274.371913	0.083607	0.593284	0.079829	78.602951	-13.920549	23.263426	0.943838	0.000000	-4.163477	0.000000	0.000000	0.000000	0.745110	0.490628	-1.032263	0.000000	0.000000	2.000000	145.000000	1.000000
15274.375246	0.083607	0.593284	0.079829	78.602951	-13.920549	23.263426	0.943838	0.000000	-4.163477	0.000000	0.000000	0.000000	0.745110	0.490628	-1.032263	0.000000	0.000000	2.000000	145.000000	1.000000
15274.378580	0.085831	0.594856	0.076433	78.324570	-15.850072	21.754684	0.819653	0.000000	-3.991433	0.000000	0.000000	0.000000	0.667110	0.471495	-1.018730	0.000000	0.000000	2.000000	145.000000	1.000000
15274.381913	0.085831	0.594856	0.076433	78.324570	-15.850072	21.754684	0.819653	0.000000	-3.991433	0.000000	0.000000	0.000000	0.667110	0.471495	-1.018730	0.000000	0.000000	2.000000	145.000000	1.000000
15274.385246	0.085831	0.594856	0.076433	78.324570	-15.850072	21.754684	0.819653	0.000000	-3.991433	0.000000	0.000000	0.000000	0.667110	0.471495	-1.018730	0.000000	0.000000	2.000000	145.000000	1.000000
15274.388580	0.087750	0.596414	0.073102	78.116859	-16.959459	20.814640	0.708468	0.000000	-3.821645	0.000000	0.000000	0.000000	0.575809	0.467339	-0.999273	0.000000	0.000000	2.000000	145.000000	1.000000
15274.391913	0.087750	0.596414	0.073102	78.116859	-16.959459	20.814640	0.708468	0.000000	-3.821645	0.000000	0.000000	0.000000	0.575809	0.467339	-0.999273	0.000000	0.000000	2.000000	145.000000	1.000000
15274.395246	0.087750	0.596414	0.073102	78.116859	-16.959459	20.814640	0.708468	0.000000	-3.821645	0.000000	0.000000	0.000000	0.575809	0.467339	-0.999273	0.000000	0.000000	2.000000	145.000000	1.000000
15274.398580	0.089373	0.597900	0.069855	77.988991	-17.426935	20.401049	0.612500	0.000000	-3.655099	0.000000	0.000000	0.000000	0.486966	0.445834	-0.974226	0.000000	0.000000	2.000000	145.000000	1.000000
15274.401913	0.089373	0.597900	0.069855	77.988991	-17.426935	20.401049	0.612500	0.000000	-3.655099	0.000000	0.000000	0.000000	0.486966	0.445834	-0.974226	0.000000	0.000000	2.000000	145.000000	1.000000
15274.405246	0.089373	0.597900	0.069855	77.988991	-17.426935	20.401049	0.612500	0.000000	-3.655099	0.000000	0.000000	0.000000	0.486966	0.445834	-0.974226	0.000000	0.000000	2.000000	145.000000	1.000000
15274.408580	0.090607	0.599316	0.066711	77.933990	-17.396320	20.700914	0.531339	0.000000	-3.492728	0.000000	0.000000	0.000000	0.369999	0.424710	-0.942988	0.000000	0.000000	2.000000	145.000000	1.000000
15274.411913	0.090607	0.599316	0.066711	77.933990	-17.396320	20.700914	0.531339	0.000000	-3.492728	0.000000	0.000000	0.000000	0.369999	0.424710	-0.942988	0.000000	0.000000	2.000000	145.000000	1.000000
15274.415246	0.090607	0.599316	0.066711	77.933990	-17.396320	20.700914	0.531339	0.000000	-3.492728	0.000000	0.000000	0.000000	0.369999	0.424710	-0.942988	0.000000	0.000000	2.000000	145.000000	1.000000
15274.418580	0.091490	0.600721	0.063717	77.915817	-17.078171	21.355097	0.469672	0.000000	-3.335564	0.000000	0.000000	0.000000	0.265030	0.421720	-0.898387	0.000000	0.000000	2.000000	145.000000	1.000000
15274.421913	0.091490	0.600721	0.063717	77.915817	-17.078171	21.355097	0.469672	0.000000	-3.335564	0.000000	0.000000	0.000000	0.265030	0.421720	-0.898387	0.000000	0.000000	2.000000	145.000000	1.000000
15274.425246	0.091490	0.600721	0.063717	77.915817	-17.078171	21.355097	0.469672	0.000000	-3.335564	0.000000	0.000000	0.000000	0.265030	0.421720	-0.898387	0.000000	0.000000	2.000000	145.000000	1.000000
15274.428580	0.092066	0.602043	0.060930	77.922203	-16.610250	22.194473	0.425500	0.000000	-3.185833	0.000000	0.000000	0.000000	0.172750	0.396538	-0.835965	0.000000	0.000000	2.000000	145.000000	1.000000
15274.431913	0.092066	0.602043	0.060930	77.922203	-16.610250	22.194473	0.425500	0.000000	-3.185833	0.000000	0.000000	0.000000	0.172750	0.396538	-0.835965	0.000000	0.000000	2.000000	145.000000	1.000000
15274.435246	0.092066	0.602043	0.060930	77.922203	-16.610250	22.194473	0.425500	0.000000	-3.185833	0.000000	0.000000	0.000000	0.172750	0.396538	-0.835965	0.000000	0.000000	2.000000	145.000000	1.000000
15274.438580	0.092408	0.603322	0.058310	77.973541	-15.786835	23.297045	0.396709	0.000000	-3.046505	0.000000	0.000000	0.000000	0.102734	0.383533	-0.786045	0.000000	0.000000	2.000000	145.000000	1.000000
15274.441913	0.092408	0.603322	0.058310	77.973541	-15.786835	23.297045	0.396709	0.000000	-3.046505	0.000000	0.000000	0.000000	0.102734	0.383533	-0.786045	0.000000	0.000000	2.000000	145.000000	1.000000
15274.445246	0.092408	0.603322	0.058310	77.973541	-15.786835	23.297045	0.396709	0.000000	-3.046505	0.000000	0.000000	0.000000	0.102734	0.383533	-0.786045	0.000000	0.000000	2.000000	145.000000	1.000000
15274.448580	0.092586	0.604552	0.055933	78.069046	-14.561733	24.733711	0.379587	0.000000	-2.915497	0.000000	0.000000	0.000000	0.053218	0.369191	-0.713123	0.000000	0.000000	2.000000	145.000000	1.000000
15274.451913	0.092586	0.604552	0.055933	78.069046	-14.561733	24.733711	0.379587	0.000000	-2.915497	0.000000	0.000000	0.000000	0.053218	0.369191	-0.713123	0.000000	0.000000	2.000000	145.000000	1.000000
15274.455246	0.092586	0.604552	0.055933	78.069046	-14.561733	24.733711	0.379587	0.000000	-2.915497	0.000000	0.000000	0.000000	0.053218	0.369191	-0.713123	0.000000	0.000000	2.000000	145.000000	1.000000
15274.458580	0.092616	0.605708	0.053743	78.205086	-12.849927	26.785736	0.370717	0.000000	-2.796643	0.000000	0.000000	0.000000	0.009183	0.346631	-0.657091	0.000000	0.000000	2.000000	145.000000	1.000000
15274.461913	0.092616	0.605708	0.053743	78.205086	-12.849927	26.785736	0.370717	0.000000	-2.796643	0.000000	0.000000	0.000000	0.009183	0.346631	-0.657091	0.000000	0.000000	2.000000	145.000000	1.000000
15274.465246	0.092616	0.605708	0.053743	78.205086	-12.849927	26.785736	0.370717	0.000000	-2.796643	0.000000	0.000000	0.000000	0.009183	0.346631	-0.657091	0.000000	0.000000	2.000000	145.000000	1.000000
15274.468580	0.092484	0.606830	0.051775	78.367142	-10.716677	29.370230	0.369186	0.000000	-2.687128	0.000000	0.000000	0.000000	-0.039636	0.336731	-0.590395	0.000000	0.000000	2.000000	145.000000	1.000000
15274.471913	0.092484	0.606830	0.051775	78.367142	-10.716677	29.370230	0.369186	0.000000	-2.687128	0.000000	0.000000	0.000000	-0.039636	0.336731	-0.590395	0.000000	0.000000	2.000000	145.000000	1.000000
15274.475246	0.092484	0.606830	0.051775	78.367142	-10.716677	29.370230	0.369186	0.000000	-2.687128	0.000000	0.000000	0.000000	-0.039636	0.336731	-0.590395	0.000000	0.000000	2.000000	145.000000	1.000000
15274.478580	0.092213	0.607902	0.050010	78.521927	-8.307738	32.298462	0.375792	0.000000	-2.588729	0.000000	0.000000	0.000000	-0.081258	0.321686	-0.529323	0.000000	0.000000	2.000000	145.000000	1.000000
15274.481913	0.092213	0.607902	0.050010	78.521927	-8.307738	32.298462	0.375792	0.000000	-2.588729	0.000000	0.000000	0.000000	-0.081258	0.321686	-0.529323	0.000000	0.000000	2.000000	145.000000	1.000000
15274.485246	0.092213	0.607902	0.050010	78.521927	-8.307738	32.298462	0.375792	0.000000	-2.588729	0.000000	0.000000	0.000000	-0.081258	0.321686	-0.529323	0.000000	0.000000	2.000000	145.000000	1.000000
15274.488580	0.091820	0.608896	0.048392	78.655853	-5.786912	35.367008	0.389335	0.000000	-2.500509	0.000000	0.000000	0.000000	-0.117993	0.297949	-0.485360	0.000000	0.000000	2.000000	145.000000	1.000000
15274.491913	0.091820	0.608896	0.048392	78.655853	-5.786912	35.367008	0.389335	0.000000	-2.500509	0.000000	0.000000	0.000000	-0.117993	0.297949	-0.485360	0.000000	0.000000	2.000000	145.000000	1.000000
15274.495246	0.091820	0.608896	0.048392	78.655853	-5.786912	35.367008	0.389335	0.000000	-2.500509	0.000000	0.000000	0.000000	-0.117993	0.297949	-0.485360	0.000000	0.000000	2.000000	145.000000	1.000000
15274.498580	0.091307	0.609859	0.046928	78.760078	-3.324502	38.374752	0.409001	0.000000	-2.419615	0.000000	0.000000	0.000000	-0.153921	0.289096	-0.439230	0.000000	0.000000	2.000000	145.000000	1.000000
15274.501913	0.091307	0.609859	0.046928	78.760078	-3.324502	38.374752	0.409001	0.000000	-2.419615	0.000000	0.000000	0.000000	-0.153921	0.289096	-0.439230	0.000000	0.000000	2.000000	145.000000	1.000000
15274.505246	0.091307	0.609859	0.046928	78.760078	-3.324502	38.374752	0.409001	0.000000	-2.419615	0.000000	0.000000	0.000000	-0.153921	0.289096	-0.439230	0.000000	0.000000	2.000000	145.000000	1.000000
15274.508580	0.090689	0.610764	0.045560	78.831757	-0.974814	41.252644	0.434654	0.000000	-2.346411	0.000000	0.000000	0.000000	-0.185226	0.271279	-0.410338	0.000000	0.000000	2.000000	145.000000	1.000000
15274.511913	0.090689	0.610764	0.045560	78.831757	-0.974814	41.252644	0.434654	0.000000	-2.346411	0.000000	0.000000	0.000000	-0.185226	0.271279	-0.410338	0.000000	0.000000	2.000000	145.000000	1.000000
15274.515246	0.090689	0.610764	0.045560	78.831757	-0.974814	41.252644	0.434654	0.000000	-2.346411	0.000000	0.000000	0.000000	-0.185226	0.271279	-0.410338	0.000000	0.000000	2.000000	145.000000	1.000000
15274.518580	0.090019	0.611629	0.044295	78.873688	1.228147	43.953800	0.465525	0.000000	-2.278021	0.000000	0.000000	0.000000	-0.201168	0.259698	-0.379501	0.000000	0.000000	2.000000	145.000000	1.000000
15274.521913	0.090019	0.611629	0.044295	78.873688	1.228147	43.953800	0.465525	0.000000	-2.278021	0.000000	0.000000	0.000000	-0.201168	0.259698	-0.379501	0.000000	0.000000	2.000000	145.000000	1.000000
15274.525246	0.090019	0.611629	0.044295	78.873688	1.228147	43.953800	0.465525	0.000000	-2.278021	0.000000	0.000000	0.000000	-0.201168	0.259698	-0.379501	0.000000	0.000000	2.000000	145.000000	1.000000
15274.528580	0.089318	0.612410	0.043122	78.894539	3.303270	46.507835	0.499053	0.000000	-2.214771	0.000000	0.000000	0.000000	-0.210230	0.234181	-0.351880	0.000000	0.000000	2.000000	145.000000	1.000000
15274.531913	0.089318	0.612410	0.043122	78.894539	3.303270	46.507835	0.499053	0.000000	-2.214771	0.000000	0.000000	0.000000	-0.210230	0.234181	-0.351880	0.000000	0.000000	2.000000	145.000000	1.000000
15274.535246	0.089318	0.612410	0.043122	78.894539	3.303270	46.507835	0.499053	0.000000	-2.214771	0.000000	0.000000	0.000000	-0.210230	0.234181	-0.351880	0.000000	0.000000	2.000000	145.000000	1.000000
15274.538580	0.088605	0.613142	0.042006	78.901901	5.308532	48.972004	0.534091	0.000000	-2.156124	0.000000	0.000000	0.000000	-0.213813	0.219641	-0.334932	0.000000	0.000000	2.000000	145.000000	1.000000
15274.541913	0.088605	0.613142	0.042006	78.901901	5.308532	48.972004	0.534091	0.000000	-2.156124	0.000000	0.000000	0.000000	-0.213813	0.219641	-0.334932	0.000000	0.000000	2.000000	145.000000	1.000000
15274.545246	0.088605	0.613142	0.042006	78.901901	5.308532	48.972004	0.534091	0.000000	-2.156124	0.000000	0.000000	0.000000	-0.213813	0.219641	-0.334932	0.000000	0.000000	2.000000	145.000000	1.000000
15274.548580	0.088031	0.613811	0.040968	78.894592	7.261474	51.288170	0.569727	0.000000	-2.100302	0.000000	0.000000	0.000000	-0.172344	0.200651	-0.311411	0.000000	0.000000	2.000000	145.000000	1.000000
15274.551913	0.088031	0.613811	0.040968	78.894592	7.261474	51.288170	0.569727	0.000000	-2.100302	0.000000	0.000000	0.000000	-0.172344	0.200651	-0.311411	0.000000	0.000000	2.000000	145.000000	1.000000
15274.555246	0.088031	0.613811	0.040968	78.894592	7.261474	51.288170	0.569727	0.000000	-2.100302	0.000000	0.000000	0.000000	-0.172344	0.200651	-0.311411	0.000000	0.000000	2.000000	145.000000	1.000000
15274.558580	0.087559	0.614413	0.039952	78.877457	9.214996	53.517681	0.598451	0.000000	-2.048400	0.000000	0.000000	0.000000	-0.141484	0.180655	-0.304903	0.000000	0.000000	2.000000	145.000000	1.000000
15274.561913	0.087559	0.614413	0.039952	78.877457	9.214996	53.517681	0.598451	0.000000	-2.048400	0.000000	0.000000	0.000000	-0.141484	0.180655	-0.304903	0.000000	0.000000	2.000000	145.000000	1.000000
15274.565246	0.087559	0.614413	0.039952	78.877457	9.214996	53.517681	0.598451	0.000000	-2.048400	0.000000	0.000000	0.000000	-0.141484	0.180655	-0.304903	0.000000	0.000000	2.000000	145.000000	1.000000
15274.568580	0.087218	0.614941	0.038977	78.853439	11.087254	55.746361	0.622031	0.000000	-1.997583	0.000000	0.000000	0.000000	-0.102498	0.158496	-0.292450	0.000000	0.000000	2.000000	145.000000	1.000000
15274.571913	0.087218	0.614941	0.038977	78.853439	11.087254	55.746361	0.622031	0.000000	-1.997583	0.000000	0.000000	0.000000	-0.102498	0.158496	-0.292450	0.000000	0.000000	2.000000	145.000000	1.000000
15274.575246	0.087218	0.614941	0.038977	78.853439	11.087254	55.746361	0.622031	0.000000	-1.997583	0.000000	0.000000	0.000000	-0.102498	0.158496	-0.292450	0.000000	0.000000	2.000000	145.000000	1.000000
15274.578580	0.087039	0.615372	0.037959	78.829460	12.731256	57.706703	0.639114	0.000000	-1.948841	0.000000	0.000000	0.000000	-0.053670	0.129213	-0.305319	0.000000	0.000000	2.000000	145.000000	1.000000
15274.581913	0.087039	0.615372	0.037959	78.829460	12.731256	57.706703	0.639114	0.000000	-1.948841	0.000000	0.000000	0.000000	-0.053670	0.129213	-0.305319	0.000000	0.000000	2.000000	145.000000	1.000000
15274.585246	0.087039	0.615372	0.037959	78.829460	12.731256	57.706703	0.639114	0.000000	-1.948841	0.000000	0.000000	0.000000	-0.053670	0.129213	-0.305319	0.000000	0.000000	2.000000	145.000000	1.000000
15274.588580	0.086976	0.615753	0.036913	78.828209	13.912592	59.107208	0.648060	0.000000	-1.897955	0.000000	0.000000	0.000000	-0.018866	0.114223	-0.313688	0.000000	0.000000	2.000000	145.000000	1.000000
15274.591913	0.086976	0.615753	0.036913	78.828209	13.912592	59.107208	0.648060	0.000000	-1.897955	0.000000	0.000000	0.000000	-0.018866	0.114223	-0.313688	0.000000	0.000000	2.000000	145.000000	1.000000
15274.595246	0.086976	0.615753	0.036913	78.828209	13.912592	59.107208	0.648060	0.000000	-1.897955	0.000000	0.000000	0.000000	-0.018866	0.114223	-0.313688	0.000000	0.000000	2.000000	145.000000	1.000000
15274.598580	0.086975	0.616071	0.035810	78.874008	14.302717	59.547611	0.651204	0.000000	-1.845673	0.000000	0.000000	0.000000	-0.000365	0.095559	-0.331058	0.000000	0.000000	2.000000	145.000000	1.000000
15274.601913	0.086975	0.616071	0.035810	78.874008	14.302717	59.547611	0.651204	0.000000	-1.845673	0.000000	0.000000	0.000000	-0.000365	0.095559	-0.331058	0.000000	0.000000	2.000000	145.000000	1.000000
15274.605246	0.086975	0.616071	0.035810	78.874008	14.302717	59.547611	0.651204	0.000000	-1.845673	0.000000	0.000000	0.000000	-0.000365	0.095559	-0.331058	0.000000	0.000000	2.000000	145.000000	1.000000
15274.608580	0.086963	0.616355	0.034652	78.941696	14.130257	59.308609	0.651264	0.000000	-1.790497	0.000000	0.000000	0.000000	-0.003484	0.085072	-0.347279	0.000000	0.000000	2.000000	145.000000	1.000000
15274.611913	0.086963	0.616355	0.034652	78.941696	14.130257	59.308609	0.651264	0.000000	-1.790497	0.000000	0.000000	0.000000	-0.003484	0.085072	-0.347279	0.000000	0.000000	2.000000	145.000000	1.000000
15274.615246	0.086963	0.616355	0.034652	78.941696	14.130257	59.308609	0.651264	0.000000	-1.790497	0.000000	0.000000	0.000000	-0.003484	0.085072	-0.347279	0.000000	0.000000	2.000000	145.000000	1.000000
15274.618580	0.086994	0.616616	0.033471	78.985275	13.812189	58.891994	0.651845	0.000000	-1.732617	0.000000	0.000000	0.000000	0.009396	0.078306	-0.354465	0.000000	0.000000	2.000000	145.000000	1.000000
15274.621913	0.086994	0.616616	0.033471	78.985275	13.812189	58.891994	0.651845	0.000000	-1.732617	0.000000	0.000000	0.000000	0.009396	0.078306	-0.354465	0.000000	0.000000	2.000000	145.000000	1.000000
15274.625246	0.086994	0.616616	0.033471	78.985275	13.812189	58.891994	0.651845	0.000000	-1.732617	0.000000	0.000000	0.000000	0.009396	0.078306	-0.354465	0.000000	0.000000	2.000000	145.000000	1.000000
15274.628580	0.087077	0.616840	0.032312	79.007965	13.574758	58.570942	0.650279	0.000000	-1.673540	0.000000	0.000000	0.000000	0.024671	0.067130	-0.347547	0.000000	0.000000	2.000000	145.000000	1.000000
15274.631913	0.087077	0.616840	0.032312	79.007965	13.574758	58.570942	0.650279	0.000000	-1.673540	0.000000	0.000000	0.000000	0.024671	0.067130	-0.347547	0.000000	0.000000	2.000000	145.000000	1.000000
15274.635246	0.087077	0.616840	0.032312	79.007965	13.574758	58.570942	0.650279	0.000000	-1.673540	0.000000	0.000000	0.000000	0.024671	0.067130	-0.347547	0.000000	0.000000	2.000000	145.000000	1.000000
15274.638580	0.087152	0.617021	0.031123	79.027931	13.527247	58.470772	0.646168	0.000000	-1.615615	0.000000	0.000000	0.000000	0.022644	0.054477	-0.356721	0.000000	0.000000	2.000000	145.000000	1.000000
15274.641913	0.087152	0.617021	0.031123	79.027931	13.527247	58.470772	0.646168	0.000000	-1.615615	0.000000	0.000000	0.000000	0.022644	0.054477	-0.356721	0.000000	0.000000	2.000000	145.000000	1.000000
15274.645246	0.087152	0.617021	0.031123	79.027931	13.527247	58.470772	0.646168	0.000000	-1.615615	0.000000	0.000000	0.000000	0.022644	0.054477	-0.356721	0.000000	0.000000	2.000000	145.000000	1.000000
15274.648580	0.087246	0.617191	0.030043	79.046684	13.565673	58.476681	0.642393	0.000000	-1.556162	0.000000	0.000000	0.000000	0.028063	0.051043	-0.324210	0.000000	0.000000	2.000000	145.000000	1.000000
15274.651913	0.087246	0.617191	0.030043	79.046684	13.565673	58.476681	0.642393	0.000000	-1.556162	0.000000	0.000000	0.000000	0.028063	0.051043	-0.324210	0.000000	0.000000	2.000000	145.000000	1.000000
15274.655246	0.087246	0.617191	0.030043	79.046684	13.565673	58.476681	0.642393	0.000000	-1.556162	0.000000	0.000000	0.000000	0.028063	0.051043	-0.324210	0.000000	0.000000	2.000000	145.000000	1.000000
15274.658580	0.087398	0.617311	0.029032	79.068558	13.610507	58.483570	0.637716	0.000000	-1.502127	0.000000	0.000000	0.000000	0.045790	0.035880	-0.303098	0.000000	0.000000	2.000000	145.000000	1.000000
15274.661913	0.087398	0.617311	0.029032	79.068558	13.610507	58.483570	0.637716	0.000000	-1.502127	0.000000	0.000000	0.000000	0.045790	0.035880	-0.303098	0.000000	0.000000	2.000000	145.000000	1.000000
15274.665246	0.087398	0.617311	0.029032	79.068558	13.610507	58.483570	0.637716	0.000000	-1.502127	0.000000	0.000000	0.000000	0.045790	0.035880	-0.303098	0.000000	0.000000	2.000000	145.000000	1.000000
15274.668580	0.087398	0.617311	0.029032	79.087303	13.657124	58.489487	0.630085	0.000000	-1.451610	0.000000	0.000000	0.000000	0.045790	0.035880	-0.303098	0.000000	0.000000	2.000000	145.000000	1.000000
15274.671913	0.087592	0.617420	0.028126	79.087303	13.657124	58.489487	0.630085	0.000000	-1.451610	0.000000	0.000000	0.000000	0.058189	0.032786	-0.271746	0.000000	0.000000	2.000000	145.000000	1.000000
15274.675246	0.087592	0.617420	0.028126	79.087303	13.657124	58.489487	0.630085	0.000000	-1.451610	0.000000	0.000000	0.000000	0.058189	0.032786	-0.271746	0.000000	0.000000	2.000000	145.000000	1.000000
15274.678580	0.087844	0.617507	0.027282	79.109169	13.707439	58.496403	0.620387	0.000000	-1.406319	0.000000	0.000000	0.000000	0.075438	0.026048	-0.253172	0.000000	0.000000	2.000000	145.000000	1.000000
15274.681913	0.087844	0.617507	0.027282	79.109169	13.707439	58.496403	0.620387	0.000000	-1.406319	0.000000	0.000000	0.000000	0.075438	0.026048	-0.253172	0.000000	0.000000	2.000000	145.000000	1.000000
15274.685246	0.087844	0.617507	0.027282	79.109169	13.707439	58.496403	0.620387	0.000000	-1.406319	0.000000	0.000000	0.000000	0.075438	0.026048	-0.253172	0.000000	0.000000	2.000000	145.000000	1.000000
15274.688580	0.087844	0.617507	0.027282	79.124779	13.761284	58.501385	0.607814	0.000000	-1.364124	0.000000	0.000000	0.000000	0.075438	0.026048	-0.253172	0.000000	0.000000	2.000000	145.000000	1.000000
15274.691913	0.088130	0.617572	0.026505	79.124779	13.761284	58.501385	0.607814	0.000000	-1.364124	0.000000	0.000000	0.000000	0.085779	0.019385	-0.233341	0.000000	0.000000	2.000000	145.000000	1.000000
15274.695246	0.088130	0.617572	0.026505	79.124779	13.761284	58.501385	0.607814	0.000000	-1.364124	0.000000	0.000000	0.000000	0.085779	0.019385	-0.233341	0.000000	0.000000	2.000000	145.000000	1.000000
15274.698580	0.088530	0.617609	0.025714	79.146561	13.836140	58.518124	0.593517	0.000000	-1.325234	0.000000	0.000000	0.000000	0.120241	0.011080	-0.237184	0.000000	0.000000	2.000000	145.000000	1.000000
15274.701913	0.088530	0.617609	0.025714	79.146561	13.836140	58.518124	0.593517	0.000000	-1.325234	0.000000	0.000000	0.000000	0.120241	0.011080	-0.237184	0.000000	0.000000	2.000000	145.000000	1.000000
15274.705246	0.088530	0.617609	0.025714	79.146561	13.836140	58.518124	0.593517	0.000000	-1.325234	0.000000	0.000000	0.000000	0.120241	0.011080	-0.237184	0.000000	0.000000	2.000000	145.000000	1.000000
15274.708580	0.088530	0.617609	0.025714	79.173836	13.912907	58.527012	0.573477	0.000000	-1.285703	0.000000	0.000000	0.000000	0.120241	0.011080	-0.237184	0.000000	0.000000	2.000000	145.000000	1.000000
15274.711913	0.088986	0.617604	0.024970	79.173836	13.912907	58.527012	0.573477	0.000000	-1.285703	0.000000	0.000000	0.000000	0.136562	-0.001380	-0.223156	0.000000	0.000000	2.000000	145.000000	1.000000
15274.715246	0.088986	0.617604	0.024970	79.173836	13.912907	58.527012	0.573477	0.000000	-1.285703	0.000000	0.000000	0.000000	0.136562	-0.001380	-0.223156	0.000000	0.000000	2.000000	145.000000	1.000000
15274.718580	0.089531	0.617599	0.024209	79.215111	13.995035	58.531422	0.550717	0.000000	-1.248510	0.000000	0.000000	0.000000	0.163476	-0.001541	-0.228448	0.000000	0.000000	2.000000	145.000000	1.000000
15274.721913	0.089531	0.617599	0.024209	79.215111	13.995035	58.531422	0.550717	0.000000	-1.248510	0.000000	0.000000	0.000000	0.163476	-0.001541	-0.228448	0.000000	0.000000	2.000000	145.000000	1.000000
15274.725246	0.089531	0.617599	0.024209	79.215111	13.995035	58.531422	0.550717	0.000000	-1.248510	0.000000	0.000000	0.000000	0.163476	-0.001541	-0.228448	0.000000	0.000000	2.000000	145.000000	1.000000
15274.728580	0.089531	0.617599	0.024209	79.283440	14.095493	58.545925	0.523471	0.000000	-1.210436	0.000000	0.000000	0.000000	0.163476	-0.001541	-0.228448	0.000000	0.000000	2.000000	145.000000	1.000000
15274.731913	0.090095	0.617547	0.023436	79.283440	14.095493	58.545925	0.523471	0.000000	-1.210436	0.000000	0.000000	0.000000	0.169372	-0.015677	-0.231891	0.000000	0.000000	2.000000	145.000000	1.000000
15274.735246	0.090095	0.617547	0.023436	79.283440	14.095493	58.545925	0.523471	0.000000	-1.210436	0.000000	0.000000	0.000000	0.169372	-0.015677	-0.231891	0.000000	0.000000	2.000000	145.000000	1.000000
15274.738580	0.090678	0.617474	0.022643	79.381195	14.140378	58.492012	0.495242	0.000000	-1.171787	0.000000	0.000000	0.000000	0.174735	-0.021748	-0.237948	0.000000	0.000000	2.000000	145.000000	1.000000
15274.741913	0.090678	0.617474	0.022643	79.381195	14.140378	58.492012	0.495242	0.000000	-1.171787	0.000000	0.000000	0.000000	0.174735	-0.021748	-0.237948	0.000000	0.000000	2.000000	145.000000	1.000000
15274.745246	0.090678	0.617474	0.022643	79.381195	14.140378	58.492012	0.495242	0.000000	-1.171787	0.000000	0.000000	0.000000	0.174735	-0.021748	-0.237948	0.000000	0.000000	2.000000	145.000000	1.000000
15274.748580	0.090678	0.617474	0.022643	79.503960	14.038254	58.265156	0.466119	0.000000	-1.132129	0.000000	0.000000	0.000000	0.174735	-0.021748	-0.237948	0.000000	0.000000	2.000000	145.000000	1.000000
15274.751913	0.091244	0.617388	0.021900	79.503960	14.038254	58.265156	0.466119	0.000000	-1.132129	0.000000	0.000000	0.000000	0.169950	-0.026024	-0.222783	0.000000	0.000000	2.000000	145.000000	1.000000
15274.755246	0.091244	0.617388	0.021900	79.503960	14.038254	58.265156	0.466119	0.000000	-1.132129	0.000000	0.000000	0.000000	0.169950	-0.026024	-0.222783	0.000000	0.000000	2.000000	145.000000	1.000000
15274.758580	0.091810	0.617274	0.021165	79.636139	13.770366	57.842518	0.437795	0.000000	-1.094998	0.000000	0.000000	0.000000	0.169851	-0.034137	-0.220477	0.000000	0.000000	2.000000	145.000000	1.000000
15274.761913	0.091810	0.617274	0.021165	79.636139	13.770366	57.842518	0.437795	0.000000	-1.094998	0.000000	0.000000	0.000000	0.169851	-0.034137	-0.220477	0.000000	0.000000	2.000000	145.000000	1.000000
15274.765246	0.091810	0.617274	0.021165	79.636139	13.770366	57.842518	0.437795	0.000000	-1.094998	0.000000	0.000000	0.000000	0.169851	-0.034137	-0.220477	0.000000	0.000000	2.000000	145.000000	1.000000
15274.768580	0.092379	0.617153	0.020453	79.767143	13.317108	57.202976	0.409486	0.000000	-1.058252	0.000000	0.000000	0.000000	0.170630	-0.036256	-0.213673	0.000000	0.000000	2.000000	145.000000	1.000000
15274.771913	0.092379	0.617153	0.020453	79.767143	13.317108	57.202976	0.409486	0.000000	-1.058252	0.000000	0.000000	0.000000	0.170630	-0.036256	-0.213673	0.000000	0.000000	2.000000	145.000000	1.000000
15274.775246	0.092379	0.617153	0.020453	79.767143	13.317108	57.202976	0.409486	0.000000	-1.058252	0.000000	0.000000	0.000000	0.170630	-0.036256	-0.213673	0.000000	0.000000	2.000000	145.000000	1.000000
15274.778580	0.092955	0.617018	0.019787	79.893349	12.705567	56.380009	0.381048	0.000000	-1.022640	0.000000	0.000000	0.000000	0.172823	-0.040404	-0.199792	0.000000	0.000000	2.000000	145.000000	1.000000
15274.781913	0.092955	0.617018	0.019787	79.893349	12.705567	56.380009	0.381048	0.000000	-1.022640	0.000000	0.000000	0.000000	0.172823	-0.040404	-0.199792	0.000000	0.000000	2.000000	145.000000	1.000000
15274.785246	0.092955	0.617018	0.019787	79.893349	12.705567	56.380009	0.381048	0.000000	-1.022640	0.000000	0.000000	0.000000	0.172823	-0.040404	-0.199792	0.000000	0.000000	2.000000	145.000000	1.000000
15274.788580	0.092955	0.617018	0.019787	80.001724	12.009838	55.461948	0.352244	0.000000	-0.989341	0.000000	0.000000	0.000000	0.172823	-0.040404	-0.199792	0.000000	0.000000	2.000000	145.000000	1.000000
15274.791913	0.093534	0.616877	0.019144	80.001724	12.009838	55.461948	0.352244	0.000000	-0.989341	0.000000	0.000000	0.000000	0.173684	-0.042491	-0.192988	0.000000	0.000000	2.000000	145.000000	1.000000
15274.795246	0.093534	0.616877	0.019144	80.001724	12.009838	55.461948	0.352244	0.000000	-0.989341	0.000000	0.000000	0.000000	0.173684	-0.042491	-0.192988	0.000000	0.000000	2.000000	145.000000	1.000000
15274.798580	0.094110	0.616761	0.018491	80.093208	11.276970	54.503696	0.323297	0.000000	-0.957177	0.000000	0.000000	0.000000	0.172670	-0.034612	-0.195824	0.000000	0.000000	2.000000	145.000000	1.000000
15274.801913	0.094110	0.616761	0.018491	80.093208	11.276970	54.503696	0.323297	0.000000	-0.957177	0.000000	0.000000	0.000000	0.172670	-0.034612	-0.195824	0.000000	0.000000	2.000000	145.000000	1.000000
15274.805246	0.094110	0.616761	0.018491	80.093208	11.276970	54.503696	0.323297	0.000000	-0.957177	0.000000	0.000000	0.000000	0.172670	-0.034612	-0.195824	0.000000	0.000000	2.000000	145.000000	1.000000
15274.808580	0.094110	0.616761	0.018491	80.197754	10.536262	53.549034	0.294518	0.000000	-0.924539	0.000000	0.000000	0.000000	0.172670	-0.034612	-0.195824	0.000000	0.000000	2.000000	145.000000	1.000000
15274.811913	0.094619	0.616665	0.017866	80.197754	10.536262	53.549034	0.294518	0.000000	-0.924539	0.000000	0.000000	0.000000	0.152761	-0.028741	-0.187533	0.000000	0.000000	2.000000	145.000000	1.000000
15274.815246	0.094619	0.616665	0.017866	80.197754	10.536262	53.549034	0.294518	0.000000	-0.924539	0.000000	0.000000	0.000000	0.152761	-0.028741	-0.187533	0.000000	0.000000	2.000000	145.000000	1.000000
15274.818580	0.095093	0.616609	0.017189	80.317978	9.834900	52.647671	0.269058	0.000000	-0.893284	0.000000	0.000000	0.000000	0.142209	-0.016833	-0.203103	0.000000	0.000000	2.000000	145.000000	1.000000
15274.821913	0.095093	0.616609	0.017189	80.317978	9.834900	52.647671	0.269058	0.000000	-0.893284	0.000000	0.000000	0.000000	0.142209	-0.016833	-0.203103	0.000000	0.000000	2.000000	145.000000	1.000000
15274.825246	0.095093	0.616609	0.017189	80.317978	9.834900	52.647671	0.269058	0.000000	-0.893284	0.000000	0.000000	0.000000	0.142209	-0.016833	-0.203103	0.000000	0.000000	2.000000	145.000000	1.000000
15274.828580	0.095093	0.616609	0.017189	80.442101	9.290659	51.943302	0.245357	0.000000	-0.859434	0.000000	0.000000	0.000000	0.142209	-0.016833	-0.203103	0.000000	0.000000	2.000000	145.000000	1.000000
15274.831913	0.095498	0.616553	0.016525	80.442101	9.290659	51.943302	0.245357	0.000000	-0.859434	0.000000	0.000000	0.000000	0.121500	-0.016962	-0.199217	0.000000	0.000000	2.000000	145.000000	1.000000
15274.835246	0.095498	0.616553	0.016525	80.442101	9.290659	51.943302	0.245357	0.000000	-0.859434	0.000000	0.000000	0.000000	0.121500	-0.016962	-0.199217	0.000000	0.000000	2.000000	145.000000	1.000000
15274.838580	0.095835	0.616542	0.015880	80.549408	8.986106	51.526752	0.225107	0.000000	-0.826231	0.000000	0.000000	0.000000	0.101274	-0.003216	-0.193318	0.000000	0.000000	2.000000	145.000000	1.000000
15274.841913	0.095835	0.616542	0.015880	80.549408	8.986106	51.526752	0.225107	0.000000	-0.826231	0.000000	0.000000	0.000000	0.101274	-0.003216	-0.193318	0.000000	0.000000	2.000000	145.000000	1.000000
15274.845246	0.095835	0.616542	0.015880	80.549408	8.986106	51.526752	0.225107	0.000000	-0.826231	0.000000	0.000000	0.000000	0.101274	-0.003216	-0.193318	0.000000	0.000000	2.000000	145.000000	1.000000
15274.848580	0.095835	0.616542	0.015880	80.620720	8.936911	51.416149	0.208228	0.000000	-0.794011	0.000000	0.000000	0.000000	0.101274	-0.003216	-0.193318	0.000000	0.000000	2.000000	145.000000	1.000000
15274.851913	0.096125	0.616557	0.015236	80.620720	8.936911	51.416149	0.208228	0.000000	-0.794011	0.000000	0.000000	0.000000	0.086944	0.004526	-0.193257	0.000000	0.000000	2.000000	145.000000	1.000000
15274.855246	0.096125	0.616557	0.015236	80.620720	8.936911	51.416149	0.208228	0.000000	-0.794011	0.000000	0.000000	0.000000	0.086944	0.004526	-0.193257	0.000000	0.000000	2.000000	145.000000	1.000000
15274.858580	0.096392	0.616572	0.014596	80.657982	8.972109	51.405144	0.193737	0.000000	-0.761801	0.000000	0.000000	0.000000	0.079905	0.004396	-0.191983	0.000000	0.000000	2.000000	145.000000	1.000000
15274.861913	0.096392	0.616572	0.014596	80.657982	8.972109	51.405144	0.193737	0.000000	-0.761801	0.000000	0.000000	0.000000	0.079905	0.004396	-0.191983	0.000000	0.000000	2.000000	145.000000	1.000000
15274.865246	0.096392	0.616572	0.014596	80.657982	8.972109	51.405144	0.193737	0.000000	-0.761801	0.000000	0.000000	0.000000	0.079905	0.004396	-0.191983	0.000000	0.000000	2.000000	145.000000	1.000000
15274.868580	0.096392	0.616572	0.014596	80.673630	9.008632	51.400787	0.180420	0.000000	-0.729804	0.000000	0.000000	0.000000	0.079905	0.004396	-0.191983	0.000000	0.000000	2.000000	145.000000	1.000000
15274.871913	0.096588	0.616612	0.013961	80.673630	9.008632	51.400787	0.180420	0.000000	-0.729804	0.000000	0.000000	0.000000	0.058948	0.012119	-0.190505	0.000000	0.000000	2.000000	145.000000	1.000000
15274.875246	0.096588	0.616612	0.013961	80.673630	9.008632	51.400787	0.180420	0.000000	-0.729804	0.000000	0.000000	0.000000	0.058948	0.012119	-0.190505	0.000000	0.000000	2.000000	145.000000	1.000000
15274.878580	0.096772	0.616685	0.013384	80.686119	9.040562	51.397316	0.170595	0.000000	-0.698053	0.000000	0.000000	0.000000	0.055311	0.021785	-0.173073	0.000000	0.000000	2.000000	145.000000	1.000000
15274.881913	0.096772	0.616685	0.013384	80.686119	9.040562	51.397316	0.170595	0.000000	-0.698053	0.000000	0.000000	0.000000	0.055311	0.021785	-0.173073	0.000000	0.000000	2.000000	145.000000	1.000000
15274.885246	0.096772	0.616685	0.013384	80.686119	9.040562	51.397316	0.170595	0.000000	-0.698053	0.000000	0.000000	0.000000	0.055311	0.021785	-0.173073	0.000000	0.000000	2.000000	145.000000	1.000000
15274.888580	0.096772	0.616685	0.013384	80.692467	9.081199	51.406876	0.161377	0.000000	-0.669208	0.000000	0.000000	0.000000	0.055311	0.021785	-0.173073	0.000000	0.000000	2.000000	145.000000	1.000000
15274.891913	0.096934	0.616757	0.012812	80.692467	9.081199	51.406876	0.161377	0.000000	-0.669208	0.000000	0.000000	0.000000	0.048408	0.021630	-0.171752	0.000000	0.000000	2.000000	145.000000	1.000000
15274.895246	0.096934	0.616757	0.012812	80.692467	9.081199	51.406876	0.161377	0.000000	-0.669208	0.000000	0.000000	0.000000	0.048408	0.021630	-0.171752	0.000000	0.000000	2.000000	145.000000	1.000000
15274.898580	0.097063	0.616835	0.012310	80.704239	9.114770	51.414791	0.153309	0.000000	-0.640583	0.000000	0.000000	0.000000	0.038705	0.023468	-0.150352	0.000000	0.000000	2.000000	145.000000	1.000000
15274.901913	0.097063	0.616835	0.012310	80.704239	9.114770	51.414791	0.153309	0.000000	-0.640583	0.000000	0.000000	0.000000	0.038705	0.023468	-0.150352	0.000000	0.000000	2.000000	145.000000	1.000000
15274.905246	0.097063	0.616835	0.012310	80.704239	9.114770	51.414791	0.153309	0.000000	-0.640583	0.000000	0.000000	0.000000	0.038705	0.023468	-0.150352	0.000000	0.000000	2.000000	145.000000	1.000000
15274.908580	0.097063	0.616835	0.012310	80.724792	9.181710	51.465168	0.146858	0.000000	-0.615524	0.000000	0.000000	0.000000	0.038705	0.023468	-0.150352	0.000000	0.000000	2.000000	145.000000	1.000000
15274.911913	0.097142	0.616919	0.011795	80.724792	9.181710	51.465168	0.146858	0.000000	-0.615524	0.000000	0.000000	0.000000	0.023736	0.025294	-0.154710	0.000000	0.000000	2.000000	145.000000	1.000000
15274.915246	0.097142	0.616919	0.011795	80.724792	9.181710	51.465168	0.146858	0.000000	-0.615524	0.000000	0.000000	0.000000	0.023736	0.025294	-0.154710	0.000000	0.000000	2.000000	145.000000	1.000000
15274.918580	0.097227	0.616971	0.011311	80.771545	9.333323	51.621494	0.142902	0.000000	-0.589739	0.000000	0.000000	0.000000	0.025619	0.015355	-0.145096	0.000000	0.000000	2.000000	145.000000	1.000000
15274.921913	0.097227	0.616971	0.011311	80.771545	9.333323	51.621494	0.142902	0.000000	-0.589739	0.000000	0.000000	0.000000	0.025619	0.015355	-0.145096	0.000000	0.000000	2.000000	145.000000	1.000000
15274.925246	0.097227	0.616971	0.011311	80.771545	9.333323	51.621494	0.142902	0.000000	-0.589739	0.000000	0.000000	0.000000	0.025619	0.015355	-0.145096	0.000000	0.000000	2.000000	145.000000	1.000000
15274.928580	0.097227	0.616971	0.011311	80.850861	9.611637	51.919621	0.138632	0.000000	-0.565556	0.000000	0.000000	0.000000	0.025619	0.015355	-0.145096	0.000000	0.000000	2.000000	145.000000	1.000000
15274.931913	0.097330	0.617028	0.010799	80.850861	9.611637	51.919621	0.138632	0.000000	-0.565556	0.000000	0.000000	0.000000	0.030693	0.017188	-0.153602	0.000000	0.000000	2.000000	145.000000	1.000000
15274.935246	0.097330	0.617028	0.010799	80.850861	9.611637	51.919621	0.138632	0.000000	-0.565556	0.000000	0.000000	0.000000	0.030693	0.017188	-0.153602	0.000000	0.000000	2.000000	145.000000	1.000000
15274.938580	0.097478	0.617059	0.010286	80.934921	9.959314	52.291065	0.133517	0.000000	-0.539956	0.000000	0.000000	0.000000	0.044411	0.009233	-0.153849	0.000000	0.000000	2.000000	145.000000	1.000000
15274.941913	0.097478	0.617059	0.010286	80.934921	9.959314	52.291065	0.133517	0.000000	-0.539956	0.000000	0.000000	0.000000	0.044411	0.009233	-0.153849	0.000000	0.000000	2.000000	145.000000	1.000000
15274.945246	0.097478	0.617059	0.010286	80.934921	9.959314	52.291065	0.133517	0.000000	-0.539956	0.000000	0.000000	0.000000	0.044411	0.009233	-0.153849	0.000000	0.000000	2.000000	145.000000	1.000000
15274.948580	0.097478	0.617059	0.010286	80.995094	10.227629	52.568874	0.126115	0.000000	-0.514315	0.000000	0.000000	0.000000	0.044411	0.009233	-0.153849	0.000000	0.000000	2.000000	145.000000	1.000000
15274.951913	0.097630	0.617083	0.009797	80.995094	10.227629	52.568874	0.126115	0.000000	-0.514315	0.000000	0.000000	0.000000	0.045734	0.007202	-0.146802	0.000000	0.000000	2.000000	145.000000	1.000000
15274.955246	0.097630	0.617083	0.009797	80.995094	10.227629	52.568874	0.126115	0.000000	-0.514315	0.000000	0.000000	0.000000	0.045734	0.007202	-0.146802	0.000000	0.000000	2.000000	145.000000	1.000000
15274.958580	0.097782	0.617106	0.009307	81.031212	10.341663	52.667171	0.118492	0.000000	-0.489847	0.000000	0.000000	0.000000	0.045582	0.007100	-0.146843	0.000000	0.000000	2.000000	145.000000	1.000000
15274.961913	0.097782	0.617106	0.009307	81.031212	10.341663	52.667171	0.118492	0.000000	-0.489847	0.000000	0.000000	0.000000	0.045582	0.007100	-0.146843	0.000000	0.000000	2.000000	145.000000	1.000000
15274.965246	0.097782	0.617106	0.009307	81.031212	10.341663	52.667171	0.118492	0.000000	-0.489847	0.000000	0.000000	0.000000	0.045582	0.007100	-0.146843	0.000000	0.000000	2.000000	145.000000	1.000000
15274.968580	0.097782	0.617106	0.009307	81.048363	10.365905	52.664192	0.110895	0.000000	-0.465374	0.000000	0.000000	0.000000	0.045582	0.007100	-0.146843	0.000000	0.000000	2.000000	145.000000	1.000000
15274.971913	0.097913	0.617104	0.008831	81.048363	10.365905	52.664192	0.110895	0.000000	-0.465374	0.000000	0.000000	0.000000	0.039331	-0.000786	-0.142924	0.000000	0.000000	2.000000	145.000000	1.000000
15274.975246	0.097913	0.617104	0.008831	81.048363	10.365905	52.664192	0.110895	0.000000	-0.465374	0.000000	0.000000	0.000000	0.039331	-0.000786	-0.142924	0.000000	0.000000	2.000000	145.000000	1.000000
15274.978580	0.097913	0.617104	0.008831	81.064003	10.385054	52.661560	0.104340	0.000000	-0.441553	0.000000	0.000000	0.000000	0.039331	-0.000786	-0.142924	0.000000	0.000000	2.000000	145.000000	1.000000
15274.981913	0.097913	0.617104	0.008831	81.064003	10.385054	52.661560	0.104340	0.000000	-0.441553	0.000000	0.000000	0.000000	0.039331	-0.000786	-0.142924	0.000000	0.000000	2.000000	145.000000	1.000000
15274.985246	0.097986	0.617114	0.008407	81.064003	10.385054	52.661560	0.104340	0.000000	-0.441553	0.000000	0.000000	0.000000	0.021754	0.003114	-0.127154	0.000000	0.000000	2.000000	145.000000	1.000000
15274.988580	0.098019	0.617118	0.008016	81.076500	10.396585	52.659458	0.104340	0.000000	-0.441553	0.000000	0.000000	0.000000	0.009911	0.001138	-0.117293	0.000000	0.000000	2.000000	145.000000	1.000000
15274.991913	0.098019	0.617118	0.008016	81.076500	10.396585	52.659458	0.104340	0.000000	-0.441553	0.000000	0.000000	0.000000	0.009911	0.001138	-0.117293	0.000000	0.000000	2.000000	145.000000	1.000000
15274.995246	0.098019	0.617118	0.008016	81.076500	10.396585	52.659458	0.104340	0.000000	-0.441553	0.000000	0.000000	0.000000	0.009911	0.001138	-0.117293	0.000000	0.000000	2.000000	145.000000	1.000000
15274.998580	0.098019	0.617118	0.008016	81.088966	10.389720	52.645554	0.099063	0.000000	-0.400812	0.000000	0.000000	0.000000	0.009911	0.001138	-0.117293	0.000000	0.000000	2.000000	145.000000	1.000000
15275.001913	0.097995	0.617109	0.007686	81.088966	10.389720	52.645554	0.099063	0.000000	-0.400812	0.000000	0.000000	0.000000	-0.007017	-0.002717	-0.098936	0.000000	0.000000	2.000000	145.000000	1.000000
15275.005246	0.097995	0.617109	0.007686	81.088966	10.389720	52.645554	0.099063	0.000000	-0.400812	0.000000	0.000000	0.000000	-0.007017	-0.002717	-0.098936	0.000000	0.000000	2.000000	145.000000	1.000000
15275.008580	0.097995	0.617109	0.007686	81.101501	10.387619	52.643440	0.100233	0.000000	-0.384322	0.000000	0.000000	0.000000	-0.007017	-0.002717	-0.098936	0.000000	0.000000	2.000000	145.000000	1.000000
15275.011913	0.097995	0.617109	0.007686	81.101501	10.387619	52.643440	0.100233	0.000000	-0.384322	0.000000	0.000000	0.000000	-0.007017	-0.002717	-0.098936	0.000000	0.000000	2.000000	145.000000	1.000000
15275.015246	0.097933	0.617093	0.007390	81.101501	10.387619	52.643440	0.100233	0.000000	-0.384322	0.000000	0.000000	0.000000	-0.018776	-0.004650	-0.089066	0.000000	0.000000	2.000000	145.000000	1.000000
15275.018580	0.097933	0.617093	0.007390	81.110886	10.380619	52.641850	0.100233	0.000000	-0.384322	0.000000	0.000000	0.000000	-0.018776	-0.004650	-0.089066	0.000000	0.000000	2.000000	145.000000	1.000000
15275.021913	0.097933	0.617093	0.007390	81.110886	10.380619	52.641850	0.100233	0.000000	-0.384322	0.000000	0.000000	0.000000	-0.018776	-0.004650	-0.089066	0.000000	0.000000	2.000000	145.000000	1.000000
15275.025246	0.097933	0.617093	0.007390	81.110886	10.380619	52.641850	0.100233	0.000000	-0.384322	0.000000	0.000000	0.000000	-0.018776	-0.004650	-0.089066	0.000000	0.000000	2.000000	145.000000	1.000000
15275.028580	0.097688	0.617018	0.006994	81.126526	10.364312	52.639118	0.103362	0.000000	-0.369478	0.000000	0.000000	0.000000	-0.073359	-0.022577	-0.118754	0.000000	0.000000	2.000000	145.000000	1.000000
15275.031913	0.097688	0.617018	0.006994	81.126526	10.364312	52.639118	0.103362	0.000000	-0.369478	0.000000	0.000000	0.000000	-0.073359	-0.022577	-0.118754	0.000000	0.000000	2.000000	145.000000	1.000000
15275.035246	0.097688	0.617018	0.006994	81.126526	10.364312	52.639118	0.103362	0.000000	-0.369478	0.000000	0.000000	0.000000	-0.073359	-0.022577	-0.118754	0.000000	0.000000	2.000000	145.000000	1.000000
15275.038580	0.097688	0.617018	0.006994	81.135902	10.346423	52.637520	0.115588	0.000000	-0.349686	0.000000	0.000000	0.000000	-0.073359	-0.022577	-0.118754	0.000000	0.000000	2.000000	145.000000	1.000000
15275.041913	0.097528	0.616958	0.006890	81.135902	10.346423	52.637520	0.115588	0.000000	-0.349686	0.000000	0.000000	0.000000	-0.047952	-0.017901	-0.031089	0.000000	0.000000	2.000000	145.000000	1.000000
15275.045246	0.097528	0.616958	0.006890	81.135902	10.346423	52.637520	0.115588	0.000000	-0.349686	0.000000	0.000000	0.000000	-0.047952	-0.017901	-0.031089	0.000000	0.000000	2.000000	145.000000	1.000000
15275.048580	0.097528	0.616958	0.006890	81.150803	10.340473	52.646721	0.123580	0.000000	-0.344504	0.000000	0.000000	0.000000	-0.047952	-0.017901	-0.031089	0.000000	0.000000	2.000000	145.000000	1.000000
15275.051913	0.097528	0.616958	0.006890	81.150803	10.340473	52.646721	0.123580	0.000000	-0.344504	0.000000	0.000000	0.000000	-0.047952	-0.017901	-0.031089	0.000000	0.000000	2.000000	145.000000	1.000000
15275.055246	0.097379	0.616886	0.006834	81.150803	10.340473	52.646721	0.123580	0.000000	-0.344504	0.000000	0.000000	0.000000	-0.044953	-0.021663	-0.016915	0.000000	0.000000	2.000000	145.000000	1.000000
15275.058580	0.097379	0.616886	0.006834	81.170341	10.346638	52.666897	0.123580	0.000000	-0.344504	0.000000	0.000000	0.000000	-0.044953	-0.021663	-0.016915	0.000000	0.000000	2.000000	145.000000	1.000000
15275.061913	0.097379	0.616886	0.006834	81.170341	10.346638	52.666897	0.123580	0.000000	-0.344504	0.000000	0.000000	0.000000	-0.044953	-0.021663	-0.016915	0.000000	0.000000	2.000000	145.000000	1.000000
15275.065246	0.097379	0.616886	0.006834	81.170341	10.346638	52.666897	0.123580	0.000000	-0.344504	0.000000	0.000000	0.000000	-0.044953	-0.021663	-0.016915	0.000000	0.000000	2.000000	145.000000	1.000000
15275.068580	0.097233	0.616691	0.006796	81.209221	10.351927	52.683533	0.131072	0.000000	-0.341685	0.000000	0.000000	0.000000	-0.043745	-0.058639	-0.011236	0.000000	0.000000	2.000000	145.000000	1.000000
15275.071913	0.097233	0.616691	0.006796	81.209221	10.351927	52.683533	0.131072	0.000000	-0.341685	0.000000	0.000000	0.000000	-0.043745	-0.058639	-0.011236	0.000000	0.000000	2.000000	145.000000	1.000000
15275.075246	0.097233	0.616691	0.006796	81.209221	10.351927	52.683533	0.131072	0.000000	-0.341685	0.000000	0.000000	0.000000	-0.043745	-0.058639	-0.011236	0.000000	0.000000	2.000000	145.000000	1.000000
15275.078580	0.097233	0.616691	0.006796	81.302948	10.344503	52.677799	0.138363	0.000000	-0.339813	0.000000	0.000000	0.000000	-0.043745	-0.058639	-0.011236	0.000000	0.000000	2.000000	145.000000	1.000000
15275.081913	0.097224	0.616560	0.006753	81.302948	10.344503	52.677799	0.138363	0.000000	-0.339813	0.000000	0.000000	0.000000	-0.002736	-0.039081	-0.013048	0.000000	0.000000	2.000000	145.000000	1.000000
15275.085246	0.097224	0.616560	0.006753	81.302948	10.344503	52.677799	0.138363	0.000000	-0.339813	0.000000	0.000000	0.000000	-0.002736	-0.039081	-0.013048	0.000000	0.000000	2.000000	145.000000	1.000000
15275.088580	0.097222	0.616378	0.006636	81.443741	10.319600	52.650345	0.138819	0.000000	-0.337638	0.000000	0.000000	0.000000	-0.000476	-0.054814	-0.035174	0.000000	0.000000	2.000000	145.000000	1.000000
15275.091913	0.097222	0.616378	0.006636	81.443741	10.319600	52.650345	0.138819	0.000000	-0.337638	0.000000	0.000000	0.000000	-0.000476	-0.054814	-0.035174	0.000000	0.000000	2.000000	145.000000	1.000000
15275.095246	0.097222	0.616378	0.006636	81.443741	10.319600	52.650345	0.138819	0.000000	-0.337638	0.000000	0.000000	0.000000	-0.000476	-0.054814	-0.035174	0.000000	0.000000	2.000000	145.000000	1.000000
15275.098580	0.097207	0.616188	0.006456	81.593094	10.281290	52.607983	0.138898	0.000000	-0.331775	0.000000	0.000000	0.000000	-0.004413	-0.056935	-0.053942	0.000000	0.000000	2.000000	145.000000	1.000000
15275.101913	0.097207	0.616188	0.006456	81.593094	10.281290	52.607983	0.138898	0.000000	-0.331775	0.000000	0.000000	0.000000	-0.004413	-0.056935	-0.053942	0.000000	0.000000	2.000000	145.000000	1.000000
15275.105246	0.097207	0.616188	0.006456	81.593094	10.281290	52.607983	0.138898	0.000000	-0.331775	0.000000	0.000000	0.000000	-0.004413	-0.056935	-0.053942	0.000000	0.000000	2.000000	145.000000	1.000000
15275.108580	0.097207	0.616188	0.006456	81.720116	10.252083	52.581646	0.139634	0.000000	-0.322785	0.000000	0.000000	0.000000	-0.004413	-0.056935	-0.053942	0.000000	0.000000	2.000000	145.000000	1.000000
15275.111913	0.097135	0.615991	0.006223	81.720116	10.252083	52.581646	0.139634	0.000000	-0.322785	0.000000	0.000000	0.000000	-0.021557	-0.058997	-0.069953	0.000000	0.000000	2.000000	145.000000	1.000000
15275.115246	0.097135	0.615991	0.006223	81.720116	10.252083	52.581646	0.139634	0.000000	-0.322785	0.000000	0.000000	0.000000	-0.021557	-0.058997	-0.069953	0.000000	0.000000	2.000000	145.000000	1.000000
15275.118580	0.097135	0.615991	0.006223	81.801544	10.229429	52.564507	0.139634	0.000000	-0.322785	0.000000	0.000000	0.000000	-0.021557	-0.058997	-0.069953	0.000000	0.000000	2.000000	145.000000	1.000000
15275.121913	0.097135	0.615991	0.006223	81.801544	10.229429	52.564507	0.139634	0.000000	-0.322785	0.000000	0.000000	0.000000	-0.021557	-0.058997	-0.069953	0.000000	0.000000	2.000000	145.000000	1.000000
15275.125246	0.097038	0.615847	0.005977	81.801544	10.229429	52.564507	0.139634	0.000000	-0.322785	0.000000	0.000000	0.000000	-0.029220	-0.043457	-0.073700	0.000000	0.000000	2.000000	145.000000	1.000000
15275.128580	0.097038	0.615847	0.005977	81.860573	10.211596	52.552105	0.143227	0.000000	-0.311126	0.000000	0.000000	0.000000	-0.029220	-0.043457	-0.073700	0.000000	0.000000	2.000000	145.000000	1.000000
15275.131913	0.097038	0.615847	0.005977	81.860573	10.211596	52.552105	0.143227	0.000000	-0.311126	0.000000	0.000000	0.000000	-0.029220	-0.043457	-0.073700	0.000000	0.000000	2.000000	145.000000	1.000000
15275.135246	0.097038	0.615847	0.005977	81.860573	10.211596	52.552105	0.143227	0.000000	-0.311126	0.000000	0.000000	0.000000	-0.029220	-0.043457	-0.073700	0.000000	0.000000	2.000000	145.000000	1.000000
15275.138580	0.096790	0.615569	0.005447	81.885651	10.198484	52.547108	0.148097	0.000000	-0.298843	0.000000	0.000000	0.000000	-0.074562	-0.083135	-0.158941	0.000000	0.000000	2.000000	145.000000	1.000000
15275.141913	0.096790	0.615569	0.005447	81.885651	10.198484	52.547108	0.148097	0.000000	-0.298843	0.000000	0.000000	0.000000	-0.074562	-0.083135	-0.158941	0.000000	0.000000	2.000000	145.000000	1.000000
15275.145246	0.096790	0.615569	0.005447	81.885651	10.198484	52.547108	0.148097	0.000000	-0.298843	0.000000	0.000000	0.000000	-0.074562	-0.083135	-0.158941	0.000000	0.000000	2.000000	145.000000	1.000000
15275.148580	0.096790	0.615569	0.005447	81.910606	10.188048	52.542042	0.160523	0.000000	-0.272353	0.000000	0.000000	0.000000	-0.074562	-0.083135	-0.158941	0.000000	0.000000	2.000000	145.000000	1.000000
15275.151913	0.096712	0.615450	0.005188	81.910606	10.188048	52.542042	0.160523	0.000000	-0.272353	0.000000	0.000000	0.000000	-0.023132	-0.035692	-0.077717	0.000000	0.000000	2.000000	145.000000	1.000000
15275.155246	0.096712	0.615450	0.005188	81.910606	10.188048	52.542042	0.160523	0.000000	-0.272353	0.000000	0.000000	0.000000	-0.023132	-0.035692	-0.077717	0.000000	0.000000	2.000000	145.000000	1.000000
15275.158580	0.096712	0.615450	0.005188	81.935638	10.183031	52.536972	0.160523	0.000000	-0.272353	0.000000	0.000000	0.000000	-0.023132	-0.035692	-0.077717	0.000000	0.000000	2.000000	145.000000	1.000000
15275.161913	0.096712	0.615450	0.005188	81.935638	10.183031	52.536972	0.160523	0.000000	-0.272353	0.000000	0.000000	0.000000	-0.023132	-0.035692	-0.077717	0.000000	0.000000	2.000000	145.000000	1.000000
15275.165246	0.096692	0.615339	0.004982	81.935638	10.183031	52.536972	0.160523	0.000000	-0.272353	0.000000	0.000000	0.000000	-0.006040	-0.033564	-0.061727	0.000000	0.000000	2.000000	145.000000	1.000000
15275.168580	0.096692	0.615339	0.004982	81.957603	10.198183	52.545486	0.164379	0.000000	-0.259400	0.000000	0.000000	0.000000	-0.006040	-0.033564	-0.061727	0.000000	0.000000	2.000000	145.000000	1.000000
15275.171913	0.096692	0.615339	0.004982	81.957603	10.198183	52.545486	0.164379	0.000000	-0.259400	0.000000	0.000000	0.000000	-0.006040	-0.033564	-0.061727	0.000000	0.000000	2.000000	145.000000	1.000000
15275.175246	0.096692	0.615339	0.004982	81.957603	10.198183	52.545486	0.164379	0.000000	-0.259400	0.000000	0.000000	0.000000	-0.006040	-0.033564	-0.061727	0.000000	0.000000	2.000000	145.000000	1.000000
15275.178580	0.096782	0.615070	0.004536	81.982666	10.206745	52.540421	0.165385	0.000000	-0.249112	0.000000	0.000000	0.000000	0.026916	-0.080695	-0.133803	0.000000	0.000000	2.000000	145.000000	1.000000
15275.181913	0.096782	0.615070	0.004536	81.982666	10.206745	52.540421	0.165385	0.000000	-0.249112	0.000000	0.000000	0.000000	0.026916	-0.080695	-0.133803	0.000000	0.000000	2.000000	145.000000	1.000000
15275.185246	0.096782	0.615070	0.004536	81.982666	10.206745	52.540421	0.165385	0.000000	-0.249112	0.000000	0.000000	0.000000	0.026916	-0.080695	-0.133803	0.000000	0.000000	2.000000	145.000000	1.000000
15275.188580	0.096782	0.615070	0.004536	82.007774	10.246331	52.561317	0.160899	0.000000	-0.226812	0.000000	0.000000	0.000000	0.026916	-0.080695	-0.133803	0.000000	0.000000	2.000000	145.000000	1.000000
15275.191913	0.096922	0.614926	0.004330	82.007774	10.246331	52.561317	0.160899	0.000000	-0.226812	0.000000	0.000000	0.000000	0.041942	-0.043136	-0.061800	0.000000	0.000000	2.000000	145.000000	1.000000
15275.195246	0.096922	0.614926	0.004330	82.007774	10.246331	52.561317	0.160899	0.000000	-0.226812	0.000000	0.000000	0.000000	0.041942	-0.043136	-0.061800	0.000000	0.000000	2.000000	145.000000	1.000000
15275.198580	0.096922	0.614926	0.004330	82.035995	10.273933	52.568680	0.160899	0.000000	-0.226812	0.000000	0.000000	0.000000	0.041942	-0.043136	-0.061800	0.000000	0.000000	2.000000	145.000000	1.000000
15275.201913	0.096922	0.614926	0.004330	82.035995	10.273933	52.568680	0.160899	0.000000	-0.226812	0.000000	0.000000	0.000000	0.041942	-0.043136	-0.061800	0.000000	0.000000	2.000000	145.000000	1.000000
15275.205246	0.097048	0.614775	0.004062	82.035995	10.273933	52.568680	0.160899	0.000000	-0.226812	0.000000	0.000000	0.000000	0.037943	-0.045252	-0.080608	0.000000	0.000000	2.000000	145.000000	1.000000
15275.208580	0.097180	0.614598	0.003710	82.070457	10.303041	52.574821	0.153909	0.000000	-0.216512	0.000000	0.000000	0.000000	0.039520	-0.053204	-0.105383	0.000000	0.000000	2.000000	145.000000	1.000000
15275.211913	0.097180	0.614598	0.003710	82.070457	10.303041	52.574821	0.153909	0.000000	-0.216512	0.000000	0.000000	0.000000	0.039520	-0.053204	-0.105383	0.000000	0.000000	2.000000	145.000000	1.000000
15275.215246	0.097180	0.614598	0.003710	82.070457	10.303041	52.574821	0.153909	0.000000	-0.216512	0.000000	0.000000	0.000000	0.039520	-0.053204	-0.105383	0.000000	0.000000	2.000000	145.000000	1.000000
15275.218580	0.097180	0.614598	0.003710	82.104919	10.332151	52.580956	0.140998	0.000000	-0.185513	0.000000	0.000000	0.000000	0.039520	-0.053204	-0.105383	0.000000	0.000000	2.000000	145.000000	1.000000
15275.221913	0.097301	0.614433	0.003311	82.104919	10.332151	52.580956	0.140998	0.000000	-0.185513	0.000000	0.000000	0.000000	0.036429	-0.049482	-0.119635	0.000000	0.000000	2.000000	145.000000	1.000000
15275.225246	0.097301	0.614433	0.003311	82.104919	10.332151	52.580956	0.140998	0.000000	-0.185513	0.000000	0.000000	0.000000	0.036429	-0.049482	-0.119635	0.000000	0.000000	2.000000	145.000000	1.000000
15275.228580	0.097301	0.614433	0.003311	82.142723	10.398365	52.626205	0.140998	0.000000	-0.185513	0.000000	0.000000	0.000000	0.036429	-0.049482	-0.119635	0.000000	0.000000	2.000000	145.000000	1.000000
15275.231913	0.097301	0.614433	0.003311	82.142723	10.398365	52.626205	0.140998	0.000000	-0.185513	0.000000	0.000000	0.000000	0.036429	-0.049482	-0.119635	0.000000	0.000000	2.000000	145.000000	1.000000
15275.235246	0.097431	0.614261	0.002845	82.142723	10.398365	52.626205	0.140998	0.000000	-0.185513	0.000000	0.000000	0.000000	0.038894	-0.051585	-0.139858	0.000000	0.000000	2.000000	145.000000	1.000000
15275.238580	0.097577	0.614095	0.002351	82.180588	10.514459	52.724873	0.134927	0.000000	-0.165574	0.000000	0.000000	0.000000	0.043796	-0.049729	-0.148410	0.000000	0.000000	2.000000	145.000000	1.000000
15275.241913	0.097577	0.614095	0.002351	82.180588	10.514459	52.724873	0.134927	0.000000	-0.165574	0.000000	0.000000	0.000000	0.043796	-0.049729	-0.148410	0.000000	0.000000	2.000000	145.000000	1.000000
15275.245246	0.097577	0.614095	0.002351	82.180588	10.514459	52.724873	0.134927	0.000000	-0.165574	0.000000	0.000000	0.000000	0.043796	-0.049729	-0.148410	0.000000	0.000000	2.000000	145.000000	1.000000
15275.248580	0.097577	0.614095	0.002351	82.215508	10.658220	52.851696	0.121145	0.000000	-0.117529	0.000000	0.000000	0.000000	0.043796	-0.049729	-0.148410	0.000000	0.000000	2.000000	145.000000	1.000000
15275.251913	0.097753	0.613942	0.001890	82.215508	10.658220	52.851696	0.121145	0.000000	-0.117529	0.000000	0.000000	0.000000	0.052661	-0.045759	-0.138176	0.000000	0.000000	2.000000	145.000000	1.000000
15275.255246	0.097753	0.613942	0.001890	82.215508	10.658220	52.851696	0.121145	0.000000	-0.117529	0.000000	0.000000	0.000000	0.052661	-0.045759	-0.138176	0.000000	0.000000	2.000000	145.000000	1.000000
15275.258580	0.097753	0.613942	0.001890	82.246979	10.741675	52.913036	0.121145	0.000000	-0.117529	0.000000	0.000000	0.000000	0.052661	-0.045759	-0.138176	0.000000	0.000000	2.000000	145.000000	1.000000
15275.261913	0.097753	0.613942	0.001890	82.246979	10.741675	52.913036	0.121145	0.000000	-0.117529	0.000000	0.000000	0.000000	0.052661	-0.045759	-0.138176	0.000000	0.000000	2.000000	145.000000	1.000000
15275.265246	0.097914	0.613803	0.001473	82.246979	10.741675	52.913036	0.121145	0.000000	-0.117529	0.000000	0.000000	0.000000	0.048469	-0.041767	-0.125150	0.000000	0.000000	2.000000	145.000000	1.000000
15275.268580	0.098091	0.613645	0.001127	82.278282	10.766364	52.907764	0.112368	0.000000	-0.094500	0.000000	0.000000	0.000000	0.052900	-0.047310	-0.103896	0.000000	0.000000	2.000000	145.000000	1.000000
15275.271913	0.098091	0.613645	0.001127	82.278282	10.766364	52.907764	0.112368	0.000000	-0.094500	0.000000	0.000000	0.000000	0.052900	-0.047310	-0.103896	0.000000	0.000000	2.000000	145.000000	1.000000
15275.275246	0.098091	0.613645	0.001127	82.278282	10.766364	52.907764	0.112368	0.000000	-0.094500	0.000000	0.000000	0.000000	0.052900	-0.047310	-0.103896	0.000000	0.000000	2.000000	145.000000	1.000000
15275.278580	0.098091	0.613645	0.001127	82.306427	10.786050	52.902905	0.095474	0.000000	-0.056326	0.000000	0.000000	0.000000	0.052900	-0.047310	-0.103896	0.000000	0.000000	2.000000	145.000000	1.000000
15275.281913	0.098242	0.613489	0.000876	82.306427	10.786050	52.902905	0.095474	0.000000	-0.056326	0.000000	0.000000	0.000000	0.045301	-0.046981	-0.075248	0.000000	0.000000	2.000000	145.000000	1.000000
15275.285246	0.098242	0.613489	0.000876	82.306427	10.786050	52.902905	0.095474	0.000000	-0.056326	0.000000	0.000000	0.000000	0.045301	-0.046981	-0.075248	0.000000	0.000000	2.000000	145.000000	1.000000
15275.288580	0.098242	0.613489	0.000876	82.331490	10.806274	52.898636	0.095474	0.000000	-0.056326	0.000000	0.000000	0.000000	0.045301	-0.046981	-0.075248	0.000000	0.000000	2.000000	145.000000	1.000000
15275.291913	0.098242	0.613489	0.000876	82.331490	10.806274	52.898636	0.095474	0.000000	-0.056326	0.000000	0.000000	0.000000	0.045301	-0.046981	-0.075248	0.000000	0.000000	2.000000	145.000000	1.000000
15275.295246	0.098406	0.613339	0.000687	82.331490	10.806274	52.898636	0.095474	0.000000	-0.056326	0.000000	0.000000	0.000000	0.049276	-0.044831	-0.056487	0.000000	0.000000	2.000000	145.000000	1.000000
15275.298580	0.098406	0.613339	0.000687	82.359634	10.823192	52.893738	0.087923	0.000000	-0.043784	0.000000	0.000000	0.000000	0.049276	-0.044831	-0.056487	0.000000	0.000000	2.000000	145.000000	1.000000
15275.301913	0.098406	0.613339	0.000687	82.359634	10.823192	52.893738	0.087923	0.000000	-0.043784	0.000000	0.000000	0.000000	0.049276	-0.044831	-0.056487	0.000000	0.000000	2.000000	145.000000	1.000000
15275.305246	0.098406	0.613339	0.000687	82.359634	10.823192	52.893738	0.087923	0.000000	-0.043784	0.000000	0.000000	0.000000	0.049276	-0.044831	-0.056487	0.000000	0.000000	2.000000	145.000000	1.000000
15275.308580	0.098671	0.612965	0.000440	82.387794	10.834630	52.888809	0.079711	0.000000	-0.034370	0.000000	0.000000	0.000000	0.079550	-0.112337	-0.074072	0.000000	0.000000	2.000000	145.000000	1.000000
15275.311913	0.098671	0.612965	0.000440	82.387794	10.834630	52.888809	0.079711	0.000000	-0.034370	0.000000	0.000000	0.000000	0.079550	-0.112337	-0.074072	0.000000	0.000000	2.000000	145.000000	1.000000
15275.315246	0.098671	0.612965	0.000440	82.387794	10.834630	52.888809	0.079711	0.000000	-0.034370	0.000000	0.000000	0.000000	0.079550	-0.112337	-0.074072	0.000000	0.000000	2.000000	145.000000	1.000000
15275.318580	0.098671	0.612965	0.000440	82.422310	10.866385	52.910076	0.066452	0.000000	-0.022025	0.000000	0.000000	0.000000	0.079550	-0.112337	-0.074072	0.000000	0.000000	2.000000	145.000000	1.000000
15275.321913	0.098737	0.612733	0.000324	82.422310	10.866385	52.910076	0.066452	0.000000	-0.022025	0.000000	0.000000	0.000000	0.019732	-0.069623	-0.034986	0.000000	0.000000	2.000000	145.000000	1.000000
15275.325246	0.098737	0.612733	0.000324	82.422310	10.866385	52.910076	0.066452	0.000000	-0.022025	0.000000	0.000000	0.000000	0.019732	-0.069623	-0.034986	0.000000	0.000000	2.000000	145.000000	1.000000
15275.328580	0.098737	0.612733	0.000324	82.460243	10.994853	53.040646	0.066452	0.000000	-0.022025	0.000000	0.000000	0.000000	0.019732	-0.069623	-0.034986	0.000000	0.000000	2.000000	145.000000	1.000000
15275.331913	0.098737	0.612733	0.000324	82.460243	10.994853	53.040646	0.066452	0.000000	-0.022025	0.000000	0.000000	0.000000	0.019732	-0.069623	-0.034986	0.000000	0.000000	2.000000	145.000000	1.000000
15275.335246	0.098826	0.612475	0.000211	82.460243	10.994853	53.040646	0.066452	0.000000	-0.022025	0.000000	0.000000	0.000000	0.026761	-0.077263	-0.033947	0.000000	0.000000	2.000000	145.000000	1.000000
15275.338580	0.098826	0.612475	0.000211	82.504753	11.245652	53.309345	0.063164	0.000000	-0.016194	0.000000	0.000000	0.000000	0.026761	-0.077263	-0.033947	0.000000	0.000000	2.000000	145.000000	1.000000
15275.341913	0.098826	0.612475	0.000211	82.504753	11.245652	53.309345	0.063164	0.000000	-0.016194	0.000000	0.000000	0.000000	0.026761	-0.077263	-0.033947	0.000000	0.000000	2.000000	145.000000	1.000000
15275.345246	0.098826	0.612475	0.000211	82.504753	11.245652	53.309345	0.063164	0.000000	-0.016194	0.000000	0.000000	0.000000	0.026761	-0.077263	-0.033947	0.000000	0.000000	2.000000	145.000000	1.000000
15275.348580	0.099047	0.611870	-0.000131	82.552338	11.565886	53.649937	0.058704	0.000000	-0.010536	0.000000	0.000000	0.000000	0.066443	-0.181693	-0.102466	0.000000	0.000000	2.000000	145.000000	1.000000
15275.351913	0.099047	0.611870	-0.000131	82.552338	11.565886	53.649937	0.058704	0.000000	-0.010536	0.000000	0.000000	0.000000	0.066443	-0.181693	-0.102466	0.000000	0.000000	2.000000	145.000000	1.000000
15275.355246	0.099047	0.611870	-0.000131	82.552338	11.565886	53.649937	0.058704	0.000000	-0.010536	0.000000	0.000000	0.000000	0.066443	-0.181693	-0.102466	0.000000	0.000000	2.000000	145.000000	1.000000
15275.358580	0.099047	0.611870	-0.000131	82.602806	11.889769	53.994205	0.047630	0.000000	0.006542	0.000000	0.000000	0.000000	0.066443	-0.181693	-0.102466	0.000000	0.000000	2.000000	145.000000	1.000000
15275.361913	0.099158	0.611522	-0.000355	82.602806	11.889769	53.994205	0.047630	0.000000	0.006542	0.000000	0.000000	0.000000	0.033129	-0.104352	-0.067157	0.000000	0.000000	2.000000	145.000000	1.000000
15275.365246	0.099158	0.611522	-0.000355	82.602806	11.889769	53.994205	0.047630	0.000000	0.006542	0.000000	0.000000	0.000000	0.033129	-0.104352	-0.067157	0.000000	0.000000	2.000000	145.000000	1.000000
15275.368580	0.099158	0.611522	-0.000355	82.659279	12.118066	54.230270	0.047630	0.000000	0.006542	0.000000	0.000000	0.000000	0.033129	-0.104352	-0.067157	0.000000	0.000000	2.000000	145.000000	1.000000
15275.371913	0.099158	0.611522	-0.000355	82.659279	12.118066	54.230270	0.047630	0.000000	0.006542	0.000000	0.000000	0.000000	0.033129	-0.104352	-0.067157	0.000000	0.000000	2.000000	145.000000	1.000000
15275.375246	0.099270	0.611149	-0.000571	82.659279	12.118066	54.230270	0.047630	0.000000	0.006542	0.000000	0.000000	0.000000	0.033606	-0.111947	-0.064789	0.000000	0.000000	2.000000	145.000000	1.000000
15275.378580	0.099385	0.610725	-0.000771	82.721878	12.198736	54.299786	0.042108	0.000000	0.017735	0.000000	0.000000	0.000000	0.034614	-0.127195	-0.059980	0.000000	0.000000	2.000000	145.000000	1.000000
15275.381913	0.099385	0.610725	-0.000771	82.721878	12.198736	54.299786	0.042108	0.000000	0.017735	0.000000	0.000000	0.000000	0.034614	-0.127195	-0.059980	0.000000	0.000000	2.000000	145.000000	1.000000
15275.385246	0.099385	0.610725	-0.000771	82.721878	12.198736	54.299786	0.042108	0.000000	0.017735	0.000000	0.000000	0.000000	0.034614	-0.127195	-0.059980	0.000000	0.000000	2.000000	145.000000	1.000000
15275.388580	0.099385	0.610725	-0.000771	82.787621	12.214313	54.299053	0.030738	0.000000	0.038530	0.000000	0.000000	0.000000	0.034614	-0.127195	-0.059980	0.000000	0.000000	2.000000	145.000000	1.000000
15275.391913	0.099486	0.610269	-0.000934	82.787621	12.214313	54.299053	0.030738	0.000000	0.038530	0.000000	0.000000	0.000000	0.030132	-0.136601	-0.049155	0.000000	0.000000	2.000000	145.000000	1.000000
15275.395246	0.099486	0.610269	-0.000934	82.787621	12.214313	54.299053	0.030738	0.000000	0.038530	0.000000	0.000000	0.000000	0.030132	-0.136601	-0.049155	0.000000	0.000000	2.000000	145.000000	1.000000
15275.398580	0.099571	0.609783	-0.001062	82.856499	12.229831	54.298241	0.030738	0.000000	0.038530	0.000000	0.000000	0.000000	0.025662	-0.146050	-0.038351	0.000000	0.000000	2.000000	145.000000	1.000000
15275.401913	0.099571	0.609783	-0.001062	82.856499	12.229831	54.298241	0.030738	0.000000	0.038530	0.000000	0.000000	0.000000	0.025662	-0.146050	-0.038351	0.000000	0.000000	2.000000	145.000000	1.000000
15275.405246	0.099571	0.609783	-0.001062	82.856499	12.229831	54.298241	0.030738	0.000000	0.038530	0.000000	0.000000	0.000000	0.025662	-0.146050	-0.038351	0.000000	0.000000	2.000000	145.000000	1.000000
15275.408580	0.099571	0.609783	-0.001062	82.925346	12.239893	54.297424	0.021439	0.000000	0.053114	0.000000	0.000000	0.000000	0.025662	-0.146050	-0.038351	0.000000	0.000000	2.000000	145.000000	1.000000
15275.411913	0.099645	0.609284	-0.001139	82.925346	12.239893	54.297424	0.021439	0.000000	0.053114	0.000000	0.000000	0.000000	0.022215	-0.149666	-0.022916	0.000000	0.000000	2.000000	145.000000	1.000000
15275.415246	0.099645	0.609284	-0.001139	82.925346	12.239893	54.297424	0.021439	0.000000	0.053114	0.000000	0.000000	0.000000	0.022215	-0.149666	-0.022916	0.000000	0.000000	2.000000	145.000000	1.000000
15275.418580	0.099706	0.608728	-0.001171	82.997391	12.247204	54.296577	0.021439	0.000000	0.053114	0.000000	0.000000	0.000000	0.018290	-0.166789	-0.009722	0.000000	0.000000	2.000000	145.000000	1.000000
15275.421913	0.099706	0.608728	-0.001171	82.997391	12.247204	54.296577	0.021439	0.000000	0.053114	0.000000	0.000000	0.000000	0.018290	-0.166789	-0.009722	0.000000	0.000000	2.000000	145.000000	1.000000
15275.425246	0.099706	0.608728	-0.001171	82.997391	12.247204	54.296577	0.021439	0.000000	0.053114	0.000000	0.000000	0.000000	0.018290	-0.166789	-0.009722	0.000000	0.000000	2.000000	145.000000	1.000000
15275.428580	0.099706	0.608728	-0.001171	83.072525	12.248992	54.295643	0.014688	0.000000	0.058554	0.000000	0.000000	0.000000	0.018290	-0.166789	-0.009722	0.000000	0.000000	2.000000	145.000000	1.000000
15275.431913	0.099732	0.608185	-0.001155	83.072525	12.248992	54.295643	0.014688	0.000000	0.058554	0.000000	0.000000	0.000000	0.007827	-0.162827	0.004672	0.000000	0.000000	2.000000	145.000000	1.000000
15275.435246	0.099732	0.608185	-0.001155	83.072525	12.248992	54.295643	0.014688	0.000000	0.058554	0.000000	0.000000	0.000000	0.007827	-0.162827	0.004672	0.000000	0.000000	2.000000	145.000000	1.000000
15275.438580	0.099770	0.607604	-0.001085	83.147568	12.250748	54.294628	0.014688	0.000000	0.058554	0.000000	0.000000	0.000000	0.011409	-0.174224	0.021060	0.000000	0.000000	2.000000	145.000000	1.000000
15275.441913	0.099770	0.607604	-0.001085	83.147568	12.250748	54.294628	0.014688	0.000000	0.058554	0.000000	0.000000	0.000000	0.011409	-0.174224	0.021060	0.000000	0.000000	2.000000	145.000000	1.000000
15275.445246	0.099770	0.607604	-0.001085	83.147568	12.250748	54.294628	0.014688	0.000000	0.058554	0.000000	0.000000	0.000000	0.011409	-0.174224	0.021060	0.000000	0.000000	2.000000	145.000000	1.000000
15275.448580	0.099770	0.607604	-0.001085	83.219620	12.247110	54.293736	0.011482	0.000000	0.054265	0.000000	0.000000	0.000000	0.011409	-0.174224	0.021060	0.000000	0.000000	2.000000	145.000000	1.000000
15275.451913	0.099770	0.607017	-0.000983	83.219620	12.247110	54.293736	0.011482	0.000000	0.054265	0.000000	0.000000	0.000000	-0.000075	-0.176116	0.030770	0.000000	0.000000	2.000000	145.000000	1.000000
15275.455246	0.099770	0.607017	-0.000983	83.219620	12.247110	54.293736	0.011482	0.000000	0.054265	0.000000	0.000000	0.000000	-0.000075	-0.176116	0.030770	0.000000	0.000000	2.000000	145.000000	1.000000
15275.458580	0.099787	0.606456	-0.000802	83.291618	12.243426	54.292793	0.011482	0.000000	0.054265	0.000000	0.000000	0.000000	0.005019	-0.168423	0.054095	0.000000	0.000000	2.000000	145.000000	1.000000
15275.461913	0.099787	0.606456	-0.000802	83.291618	12.243426	54.292793	0.011482	0.000000	0.054265	0.000000	0.000000	0.000000	0.005019	-0.168423	0.054095	0.000000	0.000000	2.000000	145.000000	1.000000
15275.465246	0.099787	0.606456	-0.000802	83.291618	12.243426	54.292793	0.011482	0.000000	0.054265	0.000000	0.000000	0.000000	0.005019	-0.168423	0.054095	0.000000	0.000000	2.000000	145.000000	1.000000
15275.468580	0.099787	0.606456	-0.000802	83.360466	12.239780	54.291836	0.010658	0.000000	0.040121	0.000000	0.000000	0.000000	0.005019	-0.168423	0.054095	0.000000	0.000000	2.000000	145.000000	1.000000
15275.471913	0.099809	0.605888	-0.000599	83.360466	12.239780	54.291836	0.010658	0.000000	0.040121	0.000000	0.000000	0.000000	0.006519	-0.170396	0.060976	0.000000	0.000000	2.000000	145.000000	1.000000
15275.475246	0.099809	0.605888	-0.000599	83.360466	12.239780	54.291836	0.010658	0.000000	0.040121	0.000000	0.000000	0.000000	0.006519	-0.170396	0.060976	0.000000	0.000000	2.000000	145.000000	1.000000
15275.478580	0.099820	0.605351	-0.000337	83.423058	12.233485	54.290970	0.010658	0.000000	0.040121	0.000000	0.000000	0.000000	0.003563	-0.160917	0.078679	0.000000	0.000000	2.000000	145.000000	1.000000
15275.481913	0.099820	0.605351	-0.000337	83.423058	12.233485	54.290970	0.010658	0.000000	0.040121	0.000000	0.000000	0.000000	0.003563	-0.160917	0.078679	0.000000	0.000000	2.000000	145.000000	1.000000
15275.485246	0.099820	0.605351	-0.000337	83.423058	12.233485	54.290970	0.010658	0.000000	0.040121	0.000000	0.000000	0.000000	0.003563	-0.160917	0.078679	0.000000	0.000000	2.000000	145.000000	1.000000
15275.488580	0.099820	0.605351	-0.000337	83.485695	12.227181	54.290104	0.008978	0.000000	0.016845	0.000000	0.000000	0.000000	0.003563	-0.160917	0.078679	0.000000	0.000000	2.000000	145.000000	1.000000
15275.491913	0.099821	0.604802	-0.000023	83.485695	12.227181	54.290104	0.008978	0.000000	0.016845	0.000000	0.000000	0.000000	0.000089	-0.164908	0.094067	0.000000	0.000000	2.000000	145.000000	1.000000
15275.495246	0.099821	0.604802	-0.000023	83.485695	12.227181	54.290104	0.008978	0.000000	0.016845	0.000000	0.000000	0.000000	0.000089	-0.164908	0.094067	0.000000	0.000000	2.000000	145.000000	1.000000
15275.498580	0.099828	0.604290	0.000321	83.542015	12.218217	54.289295	0.008978	0.000000	0.016845	0.000000	0.000000	0.000000	0.002080	-0.153594	0.103309	0.000000	0.000000	2.000000	145.000000	1.000000
15275.501913	0.099828	0.604290	0.000321	83.542015	12.218217	54.289295	0.008978	0.000000	0.016845	0.000000	0.000000	0.000000	0.002080	-0.153594	0.103309	0.000000	0.000000	2.000000	145.000000	1.000000
15275.505246	0.099828	0.604290	0.000321	83.542015	12.218217	54.289295	0.008978	0.000000	0.016845	0.000000	0.000000	0.000000	0.002080	-0.153594	0.103309	0.000000	0.000000	2.000000	145.000000	1.000000
15275.508580	0.099828	0.604290	0.000321	83.598351	12.206506	54.288441	0.008616	0.000000	-0.016051	0.000000	0.000000	0.000000	0.002080	-0.153594	0.103309	0.000000	0.000000	2.000000	145.000000	1.000000
15275.511913	0.099843	0.603790	0.000704	83.598351	12.206506	54.288441	0.008616	0.000000	-0.016051	0.000000	0.000000	0.000000	0.004582	-0.150011	0.114932	0.000000	0.000000	2.000000	145.000000	1.000000
15275.515246	0.099843	0.603790	0.000704	83.598351	12.206506	54.288441	0.008616	0.000000	-0.016051	0.000000	0.000000	0.000000	0.004582	-0.150011	0.114932	0.000000	0.000000	2.000000	145.000000	1.000000
15275.518580	0.099831	0.603295	0.001068	83.648430	12.194889	54.287716	0.008616	0.000000	-0.016051	0.000000	0.000000	0.000000	-0.003550	-0.148265	0.109128	0.000000	0.000000	2.000000	145.000000	1.000000
15275.521913	0.099831	0.603295	0.001068	83.648430	12.194889	54.287716	0.008616	0.000000	-0.016051	0.000000	0.000000	0.000000	-0.003550	-0.148265	0.109128	0.000000	0.000000	2.000000	145.000000	1.000000
15275.525246	0.099831	0.603295	0.001068	83.648430	12.194889	54.287716	0.008616	0.000000	-0.016051	0.000000	0.000000	0.000000	-0.003550	-0.148265	0.109128	0.000000	0.000000	2.000000	145.000000	1.000000
15275.528580	0.099819	0.602801	0.001431	83.704742	12.183197	54.286892	0.008444	0.000000	-0.053394	0.000000	0.000000	0.000000	-0.003624	-0.148436	0.108972	0.000000	0.000000	2.000000	145.000000	1.000000
15275.531913	0.099819	0.602801	0.001431	83.704742	12.183197	54.286892	0.008444	0.000000	-0.053394	0.000000	0.000000	0.000000	-0.003624	-0.148436	0.108972	0.000000	0.000000	2.000000	145.000000	1.000000
15275.535246	0.099819	0.602801	0.001431	83.704742	12.183197	54.286892	0.008444	0.000000	-0.053394	0.000000	0.000000	0.000000	-0.003624	-0.148436	0.108972	0.000000	0.000000	2.000000	145.000000	1.000000
15275.538580	0.099776	0.602293	0.001759	83.757950	12.171494	54.286037	0.009048	0.000000	-0.071556	0.000000	0.000000	0.000000	-0.012802	-0.152364	0.098440	0.000000	0.000000	2.000000	145.000000	1.000000
15275.541913	0.099776	0.602293	0.001759	83.757950	12.171494	54.286037	0.009048	0.000000	-0.071556	0.000000	0.000000	0.000000	-0.012802	-0.152364	0.098440	0.000000	0.000000	2.000000	145.000000	1.000000
15275.545246	0.099776	0.602293	0.001759	83.757950	12.171494	54.286037	0.009048	0.000000	-0.071556	0.000000	0.000000	0.000000	-0.012802	-0.152364	0.098440	0.000000	0.000000	2.000000	145.000000	1.000000
15275.548580	0.099776	0.602293	0.001759	83.817429	12.156967	54.285103	0.011182	0.000000	-0.087963	0.000000	0.000000	0.000000	-0.012802	-0.152364	0.098440	0.000000	0.000000	2.000000	145.000000	1.000000
15275.551913	0.099747	0.601772	0.002043	83.817429	12.156967	54.285103	0.011182	0.000000	-0.087963	0.000000	0.000000	0.000000	-0.008905	-0.156241	0.085054	0.000000	0.000000	2.000000	145.000000	1.000000
15275.555246	0.099747	0.601772	0.002043	83.817429	12.156967	54.285103	0.011182	0.000000	-0.087963	0.000000	0.000000	0.000000	-0.008905	-0.156241	0.085054	0.000000	0.000000	2.000000	145.000000	1.000000
15275.558580	0.099686	0.601238	0.002291	83.880127	12.142379	54.284168	0.011182	0.000000	-0.087963	0.000000	0.000000	0.000000	-0.018077	-0.160083	0.074498	0.000000	0.000000	2.000000	145.000000	1.000000
15275.561913	0.099686	0.601238	0.002291	83.880127	12.142379	54.284168	0.011182	0.000000	-0.087963	0.000000	0.000000	0.000000	-0.018077	-0.160083	0.074498	0.000000	0.000000	2.000000	145.000000	1.000000
15275.565246	0.099686	0.601238	0.002291	83.880127	12.142379	54.284168	0.011182	0.000000	-0.087963	0.000000	0.000000	0.000000	-0.018077	-0.160083	0.074498	0.000000	0.000000	2.000000	145.000000	1.000000
15275.568580	0.099686	0.601238	0.002291	83.945824	12.112635	54.266388	0.015679	0.000000	-0.114555	0.000000	0.000000	0.000000	-0.018077	-0.160083	0.074498	0.000000	0.000000	2.000000	145.000000	1.000000
15275.571913	0.099592	0.600673	0.002488	83.945824	12.112635	54.266388	0.015679	0.000000	-0.114555	0.000000	0.000000	0.000000	-0.028287	-0.169564	0.059171	0.000000	0.000000	2.000000	145.000000	1.000000
15275.575246	0.099592	0.600673	0.002488	83.945824	12.112635	54.266388	0.015679	0.000000	-0.114555	0.000000	0.000000	0.000000	-0.028287	-0.169564	0.059171	0.000000	0.000000	2.000000	145.000000	1.000000
15275.578580	0.099536	0.600114	0.002652	84.017807	12.097643	54.264992	0.015679	0.000000	-0.114555	0.000000	0.000000	0.000000	-0.016791	-0.167609	0.049079	0.000000	0.000000	2.000000	145.000000	1.000000
15275.581913	0.099536	0.600114	0.002652	84.017807	12.097643	54.264992	0.015679	0.000000	-0.114555	0.000000	0.000000	0.000000	-0.016791	-0.167609	0.049079	0.000000	0.000000	2.000000	145.000000	1.000000
15275.585246	0.099536	0.600114	0.002652	84.017807	12.097643	54.264992	0.015679	0.000000	-0.114555	0.000000	0.000000	0.000000	-0.016791	-0.167609	0.049079	0.000000	0.000000	2.000000	145.000000	1.000000
15275.588580	0.099536	0.600114	0.002652	84.086655	12.088159	54.263649	0.023192	0.000000	-0.132596	0.000000	0.000000	0.000000	-0.016791	-0.167609	0.049079	0.000000	0.000000	2.000000	145.000000	1.000000
15275.591913	0.099466	0.599550	0.002752	84.086655	12.088159	54.263649	0.023192	0.000000	-0.132596	0.000000	0.000000	0.000000	-0.020932	-0.169288	0.030011	0.000000	0.000000	2.000000	145.000000	1.000000
15275.595246	0.099466	0.599550	0.002752	84.086655	12.088159	54.263649	0.023192	0.000000	-0.132596	0.000000	0.000000	0.000000	-0.020932	-0.169288	0.030011	0.000000	0.000000	2.000000	145.000000	1.000000
15275.598580	0.099430	0.598999	0.002795	84.161751	12.081226	54.262119	0.023192	0.000000	-0.132596	0.000000	0.000000	0.000000	-0.010929	-0.165221	0.012879	0.000000	0.000000	2.000000	145.000000	1.000000
15275.601913	0.099430	0.598999	0.002795	84.161751	12.081226	54.262119	0.023192	0.000000	-0.132596	0.000000	0.000000	0.000000	-0.010929	-0.165221	0.012879	0.000000	0.000000	2.000000	145.000000	1.000000
15275.605246	0.099430	0.598999	0.002795	84.161751	12.081226	54.262119	0.023192	0.000000	-0.132596	0.000000	0.000000	0.000000	-0.010929	-0.165221	0.012879	0.000000	0.000000	2.000000	145.000000	1.000000
15275.608580	0.099430	0.598999	0.002795	84.233742	12.058424	54.243176	0.028502	0.000000	-0.139745	0.000000	0.000000	0.000000	-0.010929	-0.165221	0.012879	0.000000	0.000000	2.000000	145.000000	1.000000
15275.611913	0.099405	0.598462	0.002785	84.233742	12.058424	54.243176	0.028502	0.000000	-0.139745	0.000000	0.000000	0.000000	-0.007467	-0.161093	-0.002824	0.000000	0.000000	2.000000	145.000000	1.000000
15275.615246	0.099405	0.598462	0.002785	84.233742	12.058424	54.243176	0.028502	0.000000	-0.139745	0.000000	0.000000	0.000000	-0.007467	-0.161093	-0.002824	0.000000	0.000000	2.000000	145.000000	1.000000
15275.618580	0.099393	0.597914	0.002731	84.308907	12.040608	54.223785	0.028502	0.000000	-0.139745	0.000000	0.000000	0.000000	-0.003515	-0.164685	-0.016263	0.000000	0.000000	2.000000	145.000000	1.000000
15275.621913	0.099393	0.597914	0.002731	84.308907	12.040608	54.223785	0.028502	0.000000	-0.139745	0.000000	0.000000	0.000000	-0.003515	-0.164685	-0.016263	0.000000	0.000000	2.000000	145.000000	1.000000
15275.625246	0.099393	0.597914	0.002731	84.308907	12.040608	54.223785	0.028502	0.000000	-0.139745	0.000000	0.000000	0.000000	-0.003515	-0.164685	-0.016263	0.000000	0.000000	2.000000	145.000000	1.000000
15275.628580	0.099393	0.597914	0.002731	84.380821	11.938241	54.114468	0.030332	0.000000	-0.136563	0.000000	0.000000	0.000000	-0.003515	-0.164685	-0.016263	0.000000	0.000000	2.000000	145.000000	1.000000
15275.631913	0.099350	0.597379	0.002634	84.380821	11.938241	54.114468	0.030332	0.000000	-0.136563	0.000000	0.000000	0.000000	-0.013148	-0.160489	-0.029133	0.000000	0.000000	2.000000	145.000000	1.000000
15275.635246	0.099350	0.597379	0.002634	84.380821	11.938241	54.114468	0.030332	0.000000	-0.136563	0.000000	0.000000	0.000000	-0.013148	-0.160489	-0.029133	0.000000	0.000000	2.000000	145.000000	1.000000
15275.638580	0.099321	0.596876	0.002501	84.455849	11.753478	53.912060	0.030332	0.000000	-0.136563	0.000000	0.000000	0.000000	-0.008648	-0.150644	-0.040019	0.000000	0.000000	2.000000	145.000000	1.000000
15275.641913	0.099321	0.596876	0.002501	84.455849	11.753478	53.912060	0.030332	0.000000	-0.136563	0.000000	0.000000	0.000000	-0.008648	-0.150644	-0.040019	0.000000	0.000000	2.000000	145.000000	1.000000
15275.645246	0.099321	0.596876	0.002501	84.455849	11.753478	53.912060	0.030332	0.000000	-0.136563	0.000000	0.000000	0.000000	-0.008648	-0.150644	-0.040019	0.000000	0.000000	2.000000	145.000000	1.000000
15275.648580	0.099321	0.596876	0.002501	84.521309	11.464625	53.595909	0.033965	0.000000	-0.125038	0.000000	0.000000	0.000000	-0.008648	-0.150644	-0.040019	0.000000	0.000000	2.000000	145.000000	1.000000
15275.651913	0.099289	0.596426	0.002352	84.521309	11.464625	53.595909	0.033965	0.000000	-0.125038	0.000000	0.000000	0.000000	-0.009645	-0.135126	-0.044650	0.000000	0.000000	2.000000	145.000000	1.000000
15275.655246	0.099289	0.596426	0.002352	84.521309	11.464625	53.595909	0.033965	0.000000	-0.125038	0.000000	0.000000	0.000000	-0.009645	-0.135126	-0.044650	0.000000	0.000000	2.000000	145.000000	1.000000
15275.658580	0.099289	0.596426	0.002352	84.583405	11.188950	53.291752	0.033965	0.000000	-0.125038	0.000000	0.000000	0.000000	-0.009645	-0.135126	-0.044650	0.000000	0.000000	2.000000	145.000000	1.000000
15275.661913	0.099289	0.596426	0.002352	84.583405	11.188950	53.291752	0.033965	0.000000	-0.125038	0.000000	0.000000	0.000000	-0.009645	-0.135126	-0.044650	0.000000	0.000000	2.000000	145.000000	1.000000
15275.665246	0.099276	0.596002	0.002191	84.583405	11.188950	53.291752	0.033965	0.000000	-0.125038	0.000000	0.000000	0.000000	-0.003617	-0.127309	-0.048427	0.000000	0.000000	2.000000	145.000000	1.000000
15275.668580	0.099246	0.595596	0.002049	84.642479	10.956094	53.037956	0.035572	0.000000	-0.117596	0.000000	0.000000	0.000000	-0.009144	-0.121594	-0.042314	0.000000	0.000000	2.000000	145.000000	1.000000
15275.671913	0.099246	0.595596	0.002049	84.642479	10.956094	53.037956	0.035572	0.000000	-0.117596	0.000000	0.000000	0.000000	-0.009144	-0.121594	-0.042314	0.000000	0.000000	2.000000	145.000000	1.000000
15275.675246	0.099246	0.595596	0.002049	84.642479	10.956094	53.037956	0.035572	0.000000	-0.117596	0.000000	0.000000	0.000000	-0.009144	-0.121594	-0.042314	0.000000	0.000000	2.000000	145.000000	1.000000
15275.678580	0.099246	0.595596	0.002049	84.695587	10.911961	52.987831	0.037699	0.000000	-0.102473	0.000000	0.000000	0.000000	-0.009144	-0.121594	-0.042314	0.000000	0.000000	2.000000	145.000000	1.000000
15275.681913	0.099244	0.595229	0.001936	84.695587	10.911961	52.987831	0.037699	0.000000	-0.102473	0.000000	0.000000	0.000000	-0.000543	-0.110267	-0.034182	0.000000	0.000000	2.000000	145.000000	1.000000
15275.685246	0.099244	0.595229	0.001936	84.695587	10.911961	52.987831	0.037699	0.000000	-0.102473	0.000000	0.000000	0.000000	-0.000543	-0.110267	-0.034182	0.000000	0.000000	2.000000	145.000000	1.000000
15275.688580	0.099244	0.595229	0.001936	84.742523	10.903252	52.976357	0.037699	0.000000	-0.102473	0.000000	0.000000	0.000000	-0.000543	-0.110267	-0.034182	0.000000	0.000000	2.000000	145.000000	1.000000
15275.691913	0.099244	0.595229	0.001936	84.742523	10.903252	52.976357	0.037699	0.000000	-0.102473	0.000000	0.000000	0.000000	-0.000543	-0.110267	-0.034182	0.000000	0.000000	2.000000	145.000000	1.000000
15275.695246	0.099254	0.594892	0.001877	84.742523	10.903252	52.976357	0.037699	0.000000	-0.102473	0.000000	0.000000	0.000000	0.003045	-0.100993	-0.017567	0.000000	0.000000	2.000000	145.000000	1.000000
15275.698580	0.099282	0.594579	0.001897	84.786392	10.895102	52.965450	0.037790	0.000000	-0.096776	0.000000	0.000000	0.000000	0.008167	-0.093877	0.006111	0.000000	0.000000	2.000000	145.000000	1.000000
15275.701913	0.099282	0.594579	0.001897	84.786392	10.895102	52.965450	0.037790	0.000000	-0.096776	0.000000	0.000000	0.000000	0.008167	-0.093877	0.006111	0.000000	0.000000	2.000000	145.000000	1.000000
15275.705246	0.099282	0.594579	0.001897	84.786392	10.895102	52.965450	0.037790	0.000000	-0.096776	0.000000	0.000000	0.000000	0.008167	-0.093877	0.006111	0.000000	0.000000	2.000000	145.000000	1.000000
15275.708580	0.099282	0.594579	0.001897	84.827026	10.884851	52.963127	0.035921	0.000000	-0.094867	0.000000	0.000000	0.000000	0.008167	-0.093877	0.006111	0.000000	0.000000	2.000000	145.000000	1.000000
15275.711913	0.099289	0.594241	0.001930	84.827026	10.884851	52.963127	0.035921	0.000000	-0.094867	0.000000	0.000000	0.000000	0.002087	-0.101550	0.009659	0.000000	0.000000	2.000000	145.000000	1.000000
15275.715246	0.099289	0.594241	0.001930	84.827026	10.884851	52.963127	0.035921	0.000000	-0.094867	0.000000	0.000000	0.000000	0.002087	-0.101550	0.009659	0.000000	0.000000	2.000000	145.000000	1.000000
15275.718580	0.099314	0.593900	0.002048	84.867714	10.874432	52.952679	0.035921	0.000000	-0.094867	0.000000	0.000000	0.000000	0.007685	-0.102174	0.035540	0.000000	0.000000	2.000000	145.000000	1.000000
15275.721913	0.099314	0.593900	0.002048	84.867714	10.874432	52.952679	0.035921	0.000000	-0.094867	0.000000	0.000000	0.000000	0.007685	-0.102174	0.035540	0.000000	0.000000	2.000000	145.000000	1.000000
15275.725246	0.099314	0.593900	0.002048	84.867714	10.874432	52.952679	0.035921	0.000000	-0.094867	0.000000	0.000000	0.000000	0.007685	-0.102174	0.035540	0.000000	0.000000	2.000000	145.000000	1.000000
15275.728580	0.099326	0.593571	0.002211	84.908379	10.861098	52.942013	0.034292	0.000000	-0.102400	0.000000	0.000000	0.000000	0.003699	-0.098676	0.048765	0.000000	0.000000	2.000000	145.000000	1.000000
15275.731913	0.099326	0.593571	0.002211	84.908379	10.861098	52.942013	0.034292	0.000000	-0.102400	0.000000	0.000000	0.000000	0.003699	-0.098676	0.048765	0.000000	0.000000	2.000000	145.000000	1.000000
15275.735246	0.099326	0.593571	0.002211	84.908379	10.861098	52.942013	0.034292	0.000000	-0.102400	0.000000	0.000000	0.000000	0.003699	-0.098676	0.048765	0.000000	0.000000	2.000000	145.000000	1.000000
15275.738580	0.099326	0.593571	0.002211	84.949097	10.847647	52.931252	0.033676	0.000000	-0.110527	0.000000	0.000000	0.000000	0.003699	-0.098676	0.048765	0.000000	0.000000	2.000000	145.000000	1.000000
15275.741913	0.099318	0.593216	0.002385	84.949097	10.847647	52.931252	0.033676	0.000000	-0.110527	0.000000	0.000000	0.000000	-0.002396	-0.106445	0.052291	0.000000	0.000000	2.000000	145.000000	1.000000
15275.745246	0.099318	0.593216	0.002385	84.949097	10.847647	52.931252	0.033676	0.000000	-0.110527	0.000000	0.000000	0.000000	-0.002396	-0.106445	0.052291	0.000000	0.000000	2.000000	145.000000	1.000000
15275.748580	0.099318	0.593216	0.002385	84.986633	10.832142	52.921139	0.033676	0.000000	-0.110527	0.000000	0.000000	0.000000	-0.002396	-0.106445	0.052291	0.000000	0.000000	2.000000	145.000000	1.000000
15275.751913	0.099318	0.593216	0.002385	84.986633	10.832142	52.921139	0.033676	0.000000	-0.110527	0.000000	0.000000	0.000000	-0.002396	-0.106445	0.052291	0.000000	0.000000	2.000000	145.000000	1.000000
15275.755246	0.099336	0.592880	0.002570	84.986633	10.832142	52.921139	0.033676	0.000000	-0.110527	0.000000	0.000000	0.000000	0.005175	-0.100889	0.055655	0.000000	0.000000	2.000000	145.000000	1.000000
15275.758580	0.099308	0.592569	0.002758	85.020866	10.762256	52.851780	0.034075	0.000000	-0.119242	0.000000	0.000000	0.000000	-0.008415	-0.093239	0.056245	0.000000	0.000000	2.000000	145.000000	1.000000
15275.761913	0.099308	0.592569	0.002758	85.020866	10.762256	52.851780	0.034075	0.000000	-0.119242	0.000000	0.000000	0.000000	-0.008415	-0.093239	0.056245	0.000000	0.000000	2.000000	145.000000	1.000000
15275.765246	0.099308	0.592569	0.002758	85.020866	10.762256	52.851780	0.034075	0.000000	-0.119242	0.000000	0.000000	0.000000	-0.008415	-0.093239	0.056245	0.000000	0.000000	2.000000	145.000000	1.000000
15275.768580	0.099308	0.592569	0.002758	85.055138	10.649144	52.741493	0.034615	0.000000	-0.137892	0.000000	0.000000	0.000000	-0.008415	-0.093239	0.056245	0.000000	0.000000	2.000000	145.000000	1.000000
15275.771913	0.099280	0.592258	0.002945	85.055138	10.649144	52.741493	0.034615	0.000000	-0.137892	0.000000	0.000000	0.000000	-0.008443	-0.093279	0.056184	0.000000	0.000000	2.000000	145.000000	1.000000
15275.775246	0.099280	0.592258	0.002945	85.055138	10.649144	52.741493	0.034615	0.000000	-0.137892	0.000000	0.000000	0.000000	-0.008443	-0.093279	0.056184	0.000000	0.000000	2.000000	145.000000	1.000000
15275.778580	0.099280	0.592258	0.002945	85.089088	10.476031	52.568996	0.034615	0.000000	-0.137892	0.000000	0.000000	0.000000	-0.008443	-0.093279	0.056184	0.000000	0.000000	2.000000	145.000000	1.000000
15275.781913	0.099280	0.592258	0.002945	85.089088	10.476031	52.568996	0.034615	0.000000	-0.137892	0.000000	0.000000	0.000000	-0.008443	-0.093279	0.056184	0.000000	0.000000	2.000000	145.000000	1.000000
15275.785246	0.099203	0.591954	0.003118	85.089088	10.476031	52.568996	0.034615	0.000000	-0.137892	0.000000	0.000000	0.000000	-0.023098	-0.091215	0.051923	0.000000	0.000000	2.000000	145.000000	1.000000
15275.788580	0.099102	0.591676	0.003289	85.117615	10.284196	52.376183	0.036023	0.000000	-0.147256	0.000000	0.000000	0.000000	-0.030155	-0.083553	0.051118	0.000000	0.000000	2.000000	145.000000	1.000000
15275.791913	0.099102	0.591676	0.003289	85.117615	10.284196	52.376183	0.036023	0.000000	-0.147256	0.000000	0.000000	0.000000	-0.030155	-0.083553	0.051118	0.000000	0.000000	2.000000	145.000000	1.000000
15275.795246	0.099102	0.591676	0.003289	85.117615	10.284196	52.376183	0.036023	0.000000	-0.147256	0.000000	0.000000	0.000000	-0.030155	-0.083553	0.051118	0.000000	0.000000	2.000000	145.000000	1.000000
15275.798580	0.099102	0.591676	0.003289	85.148857	10.215500	52.323303	0.044898	0.000000	-0.164430	0.000000	0.000000	0.000000	-0.030155	-0.083553	0.051118	0.000000	0.000000	2.000000	145.000000	1.000000
15275.801913	0.098980	0.591397	0.003464	85.148857	10.215500	52.323303	0.044898	0.000000	-0.164430	0.000000	0.000000	0.000000	-0.036751	-0.083581	0.052473	0.000000	0.000000	2.000000	145.000000	1.000000
15275.805246	0.098980	0.591397	0.003464	85.148857	10.215500	52.323303	0.044898	0.000000	-0.164430	0.000000	0.000000	0.000000	-0.036751	-0.083581	0.052473	0.000000	0.000000	2.000000	145.000000	1.000000
15275.808580	0.098980	0.591397	0.003464	85.180092	10.184057	52.310833	0.044898	0.000000	-0.164430	0.000000	0.000000	0.000000	-0.036751	-0.083581	0.052473	0.000000	0.000000	2.000000	145.000000	1.000000
15275.811913	0.098980	0.591397	0.003464	85.180092	10.184057	52.310833	0.044898	0.000000	-0.164430	0.000000	0.000000	0.000000	-0.036751	-0.083581	0.052473	0.000000	0.000000	2.000000	145.000000	1.000000
15275.815246	0.098857	0.591118	0.003638	85.180092	10.184057	52.310833	0.044898	0.000000	-0.164430	0.000000	0.000000	0.000000	-0.036796	-0.083646	0.052414	0.000000	0.000000	2.000000	145.000000	1.000000
15275.818580	0.098749	0.590802	0.003776	85.215294	10.153664	52.296692	0.051023	0.000000	-0.173175	0.000000	0.000000	0.000000	-0.032362	-0.094827	0.041188	0.000000	0.000000	2.000000	145.000000	1.000000
15275.821913	0.098749	0.590802	0.003776	85.215294	10.153664	52.296692	0.051023	0.000000	-0.173175	0.000000	0.000000	0.000000	-0.032362	-0.094827	0.041188	0.000000	0.000000	2.000000	145.000000	1.000000
15275.825246	0.098749	0.590802	0.003776	85.215294	10.153664	52.296692	0.051023	0.000000	-0.173175	0.000000	0.000000	0.000000	-0.032362	-0.094827	0.041188	0.000000	0.000000	2.000000	145.000000	1.000000
15275.828580	0.098749	0.590802	0.003776	85.248238	10.124149	52.283440	0.062549	0.000000	-0.188776	0.000000	0.000000	0.000000	-0.032362	-0.094827	0.041188	0.000000	0.000000	2.000000	145.000000	1.000000
15275.831913	0.098643	0.590460	0.003920	85.248238	10.124149	52.283440	0.062549	0.000000	-0.188776	0.000000	0.000000	0.000000	-0.031942	-0.102615	0.043254	0.000000	0.000000	2.000000	145.000000	1.000000
15275.835246	0.098643	0.590460	0.003920	85.248238	10.124149	52.283440	0.062549	0.000000	-0.188776	0.000000	0.000000	0.000000	-0.031942	-0.102615	0.043254	0.000000	0.000000	2.000000	145.000000	1.000000
15275.838580	0.098643	0.590460	0.003920	85.290558	10.109838	52.286976	0.062549	0.000000	-0.188776	0.000000	0.000000	0.000000	-0.031942	-0.102615	0.043254	0.000000	0.000000	2.000000	145.000000	1.000000
15275.841913	0.098643	0.590460	0.003920	85.290558	10.109838	52.286976	0.062549	0.000000	-0.188776	0.000000	0.000000	0.000000	-0.031942	-0.102615	0.043254	0.000000	0.000000	2.000000	145.000000	1.000000
15275.845246	0.098559	0.590092	0.004066	85.290558	10.109838	52.286976	0.062549	0.000000	-0.188776	0.000000	0.000000	0.000000	-0.024956	-0.110351	0.043901	0.000000	0.000000	2.000000	145.000000	1.000000
15275.848580	0.098518	0.589680	0.004193	85.330536	10.085257	52.270508	0.067873	0.000000	-0.195985	0.000000	0.000000	0.000000	-0.012440	-0.123711	0.038237	0.000000	0.000000	2.000000	145.000000	1.000000
15275.851913	0.098518	0.589680	0.004193	85.330536	10.085257	52.270508	0.067873	0.000000	-0.195985	0.000000	0.000000	0.000000	-0.012440	-0.123711	0.038237	0.000000	0.000000	2.000000	145.000000	1.000000
15275.855246	0.098518	0.589680	0.004193	85.330536	10.085257	52.270508	0.067873	0.000000	-0.195985	0.000000	0.000000	0.000000	-0.012440	-0.123711	0.038237	0.000000	0.000000	2.000000	145.000000	1.000000
15275.858580	0.098518	0.589680	0.004193	85.377724	10.082616	52.272156	0.074106	0.000000	-0.209674	0.000000	0.000000	0.000000	-0.012440	-0.123711	0.038237	0.000000	0.000000	2.000000	145.000000	1.000000
15275.861913	0.098523	0.589216	0.004325	85.377724	10.082616	52.272156	0.074106	0.000000	-0.209674	0.000000	0.000000	0.000000	0.001574	-0.139204	0.039558	0.000000	0.000000	2.000000	145.000000	1.000000
15275.865246	0.098523	0.589216	0.004325	85.377724	10.082616	52.272156	0.074106	0.000000	-0.209674	0.000000	0.000000	0.000000	0.001574	-0.139204	0.039558	0.000000	0.000000	2.000000	145.000000	1.000000
15275.868580	0.098523	0.589216	0.004325	85.411659	10.088893	52.279839	0.074106	0.000000	-0.209674	0.000000	0.000000	0.000000	0.001574	-0.139204	0.039558	0.000000	0.000000	2.000000	145.000000	1.000000
15275.871913	0.098523	0.589216	0.004325	85.411659	10.088893	52.279839	0.074106	0.000000	-0.209674	0.000000	0.000000	0.000000	0.001574	-0.139204	0.039558	0.000000	0.000000	2.000000	145.000000	1.000000
15275.875246	0.098547	0.588733	0.004436	85.411659	10.088893	52.279839	0.074106	0.000000	-0.209674	0.000000	0.000000	0.000000	0.007070	-0.144797	0.033115	0.000000	0.000000	2.000000	145.000000	1.000000
15275.878580	0.098618	0.588173	0.004557	85.433479	10.083939	52.272064	0.073843	0.000000	-0.216267	0.000000	0.000000	0.000000	0.021536	-0.168048	0.036462	0.000000	0.000000	2.000000	145.000000	1.000000
15275.881913	0.098618	0.588173	0.004557	85.433479	10.083939	52.272064	0.073843	0.000000	-0.216267	0.000000	0.000000	0.000000	0.021536	-0.168048	0.036462	0.000000	0.000000	2.000000	145.000000	1.000000
15275.885246	0.098618	0.588173	0.004557	85.433479	10.083939	52.272064	0.073843	0.000000	-0.216267	0.000000	0.000000	0.000000	0.021536	-0.168048	0.036462	0.000000	0.000000	2.000000	145.000000	1.000000
15275.888580	0.098618	0.588173	0.004557	85.439018	10.092194	52.271908	0.069076	0.000000	-0.227864	0.000000	0.000000	0.000000	0.021536	-0.168048	0.036462	0.000000	0.000000	2.000000	145.000000	1.000000
15275.891913	0.098692	0.587587	0.004685	85.439018	10.092194	52.271908	0.069076	0.000000	-0.227864	0.000000	0.000000	0.000000	0.021945	-0.175835	0.038354	0.000000	0.000000	2.000000	145.000000	1.000000
15275.895246	0.098692	0.587587	0.004685	85.439018	10.092194	52.271908	0.069076	0.000000	-0.227864	0.000000	0.000000	0.000000	0.021945	-0.175835	0.038354	0.000000	0.000000	2.000000	145.000000	1.000000
15275.898580	0.098786	0.586931	0.004805	85.424660	10.109902	52.281231	0.069076	0.000000	-0.227864	0.000000	0.000000	0.000000	0.028327	-0.196919	0.035964	0.000000	0.000000	2.000000	145.000000	1.000000
15275.901913	0.098786	0.586931	0.004805	85.424660	10.109902	52.281231	0.069076	0.000000	-0.227864	0.000000	0.000000	0.000000	0.028327	-0.196919	0.035964	0.000000	0.000000	2.000000	145.000000	1.000000
15275.905246	0.098786	0.586931	0.004805	85.424660	10.109902	52.281231	0.069076	0.000000	-0.227864	0.000000	0.000000	0.000000	0.028327	-0.196919	0.035964	0.000000	0.000000	2.000000	145.000000	1.000000
15275.908580	0.098786	0.586931	0.004805	85.396576	10.151187	52.318413	0.060697	0.000000	-0.240250	0.000000	0.000000	0.000000	0.028327	-0.196919	0.035964	0.000000	0.000000	2.000000	145.000000	1.000000
15275.911913	0.098866	0.586215	0.004966	85.396576	10.151187	52.318413	0.060697	0.000000	-0.240250	0.000000	0.000000	0.000000	0.024079	-0.214663	0.048238	0.000000	0.000000	2.000000	145.000000	1.000000
15275.915246	0.098866	0.586215	0.004966	85.396576	10.151187	52.318413	0.060697	0.000000	-0.240250	0.000000	0.000000	0.000000	0.024079	-0.214663	0.048238	0.000000	0.000000	2.000000	145.000000	1.000000
15275.918580	0.098954	0.585440	0.005163	85.356201	10.178131	52.339603	0.060697	0.000000	-0.240250	0.000000	0.000000	0.000000	0.026398	-0.232431	0.059027	0.000000	0.000000	2.000000	145.000000	1.000000
15275.921913	0.098954	0.585440	0.005163	85.356201	10.178131	52.339603	0.060697	0.000000	-0.240250	0.000000	0.000000	0.000000	0.026398	-0.232431	0.059027	0.000000	0.000000	2.000000	145.000000	1.000000
15275.925246	0.098954	0.585440	0.005163	85.356201	10.178131	52.339603	0.060697	0.000000	-0.240250	0.000000	0.000000	0.000000	0.026398	-0.232431	0.059027	0.000000	0.000000	2.000000	145.000000	1.000000
15275.928580	0.098954	0.585440	0.005163	85.317467	10.204203	52.359928	0.052284	0.000000	-0.258127	0.000000	0.000000	0.000000	0.026398	-0.232431	0.059027	0.000000	0.000000	2.000000	145.000000	1.000000
15275.931913	0.099050	0.584606	0.005395	85.317467	10.204203	52.359928	0.052284	0.000000	-0.258127	0.000000	0.000000	0.000000	0.028703	-0.250260	0.069731	0.000000	0.000000	2.000000	145.000000	1.000000
15275.935246	0.099050	0.584606	0.005395	85.317467	10.204203	52.359928	0.052284	0.000000	-0.258127	0.000000	0.000000	0.000000	0.028703	-0.250260	0.069731	0.000000	0.000000	2.000000	145.000000	1.000000
15275.938580	0.099157	0.583731	0.005679	85.284081	10.227729	52.377666	0.052284	0.000000	-0.258127	0.000000	0.000000	0.000000	0.032056	-0.262657	0.085304	0.000000	0.000000	2.000000	145.000000	1.000000
15275.941913	0.099157	0.583731	0.005679	85.284081	10.227729	52.377666	0.052284	0.000000	-0.258127	0.000000	0.000000	0.000000	0.032056	-0.262657	0.085304	0.000000	0.000000	2.000000	145.000000	1.000000
15275.945246	0.099157	0.583731	0.005679	85.284081	10.227729	52.377666	0.052284	0.000000	-0.258127	0.000000	0.000000	0.000000	0.032056	-0.262657	0.085304	0.000000	0.000000	2.000000	145.000000	1.000000
15275.948580	0.099157	0.583731	0.005679	85.261574	10.243891	52.390747	0.042158	0.000000	-0.283966	0.000000	0.000000	0.000000	0.032056	-0.262657	0.085304	0.000000	0.000000	2.000000	145.000000	1.000000
15275.951913	0.099244	0.582803	0.005980	85.261574	10.243891	52.390747	0.042158	0.000000	-0.283966	0.000000	0.000000	0.000000	0.026235	-0.278390	0.090263	0.000000	0.000000	2.000000	145.000000	1.000000
15275.955246	0.099244	0.582803	0.005980	85.261574	10.243891	52.390747	0.042158	0.000000	-0.283966	0.000000	0.000000	0.000000	0.026235	-0.278390	0.090263	0.000000	0.000000	2.000000	145.000000	1.000000
15275.958580	0.099338	0.581840	0.006309	85.274780	10.245029	52.388916	0.042158	0.000000	-0.283966	0.000000	0.000000	0.000000	0.028051	-0.288661	0.098705	0.000000	0.000000	2.000000	145.000000	1.000000
15275.961913	0.099338	0.581840	0.006309	85.274780	10.245029	52.388916	0.042158	0.000000	-0.283966	0.000000	0.000000	0.000000	0.028051	-0.288661	0.098705	0.000000	0.000000	2.000000	145.000000	1.000000
15275.965246	0.099338	0.581840	0.006309	85.274780	10.245029	52.388916	0.042158	0.000000	-0.283966	0.000000	0.000000	0.000000	0.028051	-0.288661	0.098705	0.000000	0.000000	2.000000	145.000000	1.000000
15275.968580	0.099403	0.580815	0.006614	85.321861	10.228992	52.372608	0.033110	0.000000	-0.315461	0.000000	0.000000	0.000000	0.019617	-0.307673	0.091536	0.000000	0.000000	2.000000	145.000000	1.000000
15275.971913	0.099403	0.580815	0.006614	85.321861	10.228992	52.372608	0.033110	0.000000	-0.315461	0.000000	0.000000	0.000000	0.019617	-0.307673	0.091536	0.000000	0.000000	2.000000	145.000000	1.000000
15275.975246	0.099403	0.580815	0.006614	85.321861	10.228992	52.372608	0.033110	0.000000	-0.315461	0.000000	0.000000	0.000000	0.019617	-0.307673	0.091536	0.000000	0.000000	2.000000	145.000000	1.000000
15275.978580	0.099419	0.579796	0.006903	85.385941	10.202434	52.348461	0.029841	0.000000	-0.330717	0.000000	0.000000	0.000000	0.004768	-0.305591	0.086746	0.000000	0.000000	2.000000	145.000000	1.000000
15275.981913	0.099419	0.579796	0.006903	85.385941	10.202434	52.348461	0.029841	0.000000	-0.330717	0.000000	0.000000	0.000000	0.004768	-0.305591	0.086746	0.000000	0.000000	2.000000	145.000000	1.000000
15275.985246	0.099419	0.579796	0.006903	85.385941	10.202434	52.348461	0.029841	0.000000	-0.330717	0.000000	0.000000	0.000000	0.004768	-0.305591	0.086746	0.000000	0.000000	2.000000	145.000000	1.000000
15275.988580	0.099404	0.578766	0.007155	85.446281	10.168991	52.325680	0.029046	0.000000	-0.345175	0.000000	0.000000	0.000000	-0.004565	-0.308915	0.075538	0.000000	0.000000	2.000000	145.000000	1.000000
15275.991913	0.099404	0.578766	0.007155	85.446281	10.168991	52.325680	0.029046	0.000000	-0.345175	0.000000	0.000000	0.000000	-0.004565	-0.308915	0.075538	0.000000	0.000000	2.000000	145.000000	1.000000
15275.995246	0.099404	0.578766	0.007155	85.446281	10.168991	52.325680	0.029046	0.000000	-0.345175	0.000000	0.000000	0.000000	-0.004565	-0.308915	0.075538	0.000000	0.000000	2.000000	145.000000	1.000000
15275.998580	0.099343	0.577762	0.007408	85.482643	10.143167	52.313183	0.029807	0.000000	-0.357764	0.000000	0.000000	0.000000	-0.018374	-0.301278	0.075782	0.000000	0.000000	2.000000	145.000000	1.000000
15276.001913	0.099343	0.577762	0.007408	85.482643	10.143167	52.313183	0.029807	0.000000	-0.357764	0.000000	0.000000	0.000000	-0.018374	-0.301278	0.075782	0.000000	0.000000	2.000000	145.000000	1.000000
15276.005246	0.099343	0.577762	0.007408	85.482643	10.143167	52.313183	0.029807	0.000000	-0.357764	0.000000	0.000000	0.000000	-0.018374	-0.301278	0.075782	0.000000	0.000000	2.000000	145.000000	1.000000
15276.008580	0.099272	0.576747	0.007618	85.487465	10.131989	52.315254	0.032870	0.000000	-0.370395	0.000000	0.000000	0.000000	-0.021103	-0.304499	0.063159	0.000000	0.000000	2.000000	145.000000	1.000000
15276.011913	0.099272	0.576747	0.007618	85.487465	10.131989	52.315254	0.032870	0.000000	-0.370395	0.000000	0.000000	0.000000	-0.021103	-0.304499	0.063159	0.000000	0.000000	2.000000	145.000000	1.000000
15276.015246	0.099272	0.576747	0.007618	85.487465	10.131989	52.315254	0.032870	0.000000	-0.370395	0.000000	0.000000	0.000000	-0.021103	-0.304499	0.063159	0.000000	0.000000	2.000000	145.000000	1.000000
15276.018580	0.099174	0.575740	0.007808	85.480614	10.126230	52.322735	0.036387	0.000000	-0.380921	0.000000	0.000000	0.000000	-0.029376	-0.302212	0.056979	0.000000	0.000000	2.000000	145.000000	1.000000
15276.021913	0.099174	0.575740	0.007808	85.480614	10.126230	52.322735	0.036387	0.000000	-0.380921	0.000000	0.000000	0.000000	-0.029376	-0.302212	0.056979	0.000000	0.000000	2.000000	145.000000	1.000000
15276.025246	0.099174	0.575740	0.007808	85.480614	10.126230	52.322735	0.036387	0.000000	-0.380921	0.000000	0.000000	0.000000	-0.029376	-0.302212	0.056979	0.000000	0.000000	2.000000	145.000000	1.000000
15276.028580	0.099088	0.574748	0.007945	85.434471	10.135552	52.347984	0.041282	0.000000	-0.390418	0.000000	0.000000	0.000000	-0.025874	-0.297508	0.041036	0.000000	0.000000	2.000000	145.000000	1.000000
15276.031913	0.099088	0.574748	0.007945	85.434471	10.135552	52.347984	0.041282	0.000000	-0.390418	0.000000	0.000000	0.000000	-0.025874	-0.297508	0.041036	0.000000	0.000000	2.000000	145.000000	1.000000
15276.035246	0.099088	0.574748	0.007945	85.434471	10.135552	52.347984	0.041282	0.000000	-0.390418	0.000000	0.000000	0.000000	-0.025874	-0.297508	0.041036	0.000000	0.000000	2.000000	145.000000	1.000000
15276.038580	0.099088	0.574748	0.007945	85.349625	10.161061	52.389336	0.045595	0.000000	-0.397257	0.000000	0.000000	0.000000	-0.025874	-0.297508	0.041036	0.000000	0.000000	2.000000	145.000000	1.000000
15276.041913	0.098977	0.573808	0.008072	85.349625	10.161061	52.389336	0.045595	0.000000	-0.397257	0.000000	0.000000	0.000000	-0.033441	-0.281907	0.038093	0.000000	0.000000	2.000000	145.000000	1.000000
15276.045246	0.098977	0.573808	0.008072	85.349625	10.161061	52.389336	0.045595	0.000000	-0.397257	0.000000	0.000000	0.000000	-0.033441	-0.281907	0.038093	0.000000	0.000000	2.000000	145.000000	1.000000
15276.048580	0.098888	0.572939	0.008197	85.233093	10.200748	52.442131	0.045595	0.000000	-0.397257	0.000000	0.000000	0.000000	-0.026659	-0.260914	0.037507	0.000000	0.000000	2.000000	145.000000	1.000000
15276.051913	0.098888	0.572939	0.008197	85.233093	10.200748	52.442131	0.045595	0.000000	-0.397257	0.000000	0.000000	0.000000	-0.026659	-0.260914	0.037507	0.000000	0.000000	2.000000	145.000000	1.000000
15276.055246	0.098888	0.572939	0.008197	85.233093	10.200748	52.442131	0.045595	0.000000	-0.397257	0.000000	0.000000	0.000000	-0.026659	-0.260914	0.037507	0.000000	0.000000	2.000000	145.000000	1.000000
15276.058580	0.098888	0.572939	0.008197	85.086342	10.249292	52.503815	0.055611	0.000000	-0.409857	0.000000	0.000000	0.000000	-0.026659	-0.260914	0.037507	0.000000	0.000000	2.000000	145.000000	1.000000
15276.061913	0.098796	0.572121	0.008308	85.086342	10.249292	52.503815	0.055611	0.000000	-0.409857	0.000000	0.000000	0.000000	-0.027553	-0.245331	0.033350	0.000000	0.000000	2.000000	145.000000	1.000000
15276.065246	0.098796	0.572121	0.008308	85.086342	10.249292	52.503815	0.055611	0.000000	-0.409857	0.000000	0.000000	0.000000	-0.027553	-0.245331	0.033350	0.000000	0.000000	2.000000	145.000000	1.000000
15276.068580	0.098708	0.571391	0.008440	84.924721	10.302037	52.566940	0.055611	0.000000	-0.409857	0.000000	0.000000	0.000000	-0.026269	-0.218937	0.039481	0.000000	0.000000	2.000000	145.000000	1.000000
15276.071913	0.098708	0.571391	0.008440	84.924721	10.302037	52.566940	0.055611	0.000000	-0.409857	0.000000	0.000000	0.000000	-0.026269	-0.218937	0.039481	0.000000	0.000000	2.000000	145.000000	1.000000
15276.075246	0.098708	0.571391	0.008440	84.924721	10.302037	52.566940	0.055611	0.000000	-0.409857	0.000000	0.000000	0.000000	-0.026269	-0.218937	0.039481	0.000000	0.000000	2.000000	145.000000	1.000000
15276.078580	0.098708	0.571391	0.008440	84.758316	10.332899	52.609268	0.064582	0.000000	-0.421996	0.000000	0.000000	0.000000	-0.026269	-0.218937	0.039481	0.000000	0.000000	2.000000	145.000000	1.000000
15276.081913	0.098625	0.570749	0.008592	84.758316	10.332899	52.609268	0.064582	0.000000	-0.421996	0.000000	0.000000	0.000000	-0.024960	-0.192625	0.045735	0.000000	0.000000	2.000000	145.000000	1.000000
15276.085246	0.098625	0.570749	0.008592	84.758316	10.332899	52.609268	0.064582	0.000000	-0.421996	0.000000	0.000000	0.000000	-0.024960	-0.192625	0.045735	0.000000	0.000000	2.000000	145.000000	1.000000
15276.088580	0.098529	0.570175	0.008686	84.610313	10.352265	52.642857	0.064582	0.000000	-0.421996	0.000000	0.000000	0.000000	-0.028732	-0.172199	0.027992	0.000000	0.000000	2.000000	145.000000	1.000000
15276.091913	0.098529	0.570175	0.008686	84.610313	10.352265	52.642857	0.064582	0.000000	-0.421996	0.000000	0.000000	0.000000	-0.028732	-0.172199	0.027992	0.000000	0.000000	2.000000	145.000000	1.000000
15276.095246	0.098529	0.570175	0.008686	84.610313	10.352265	52.642857	0.064582	0.000000	-0.421996	0.000000	0.000000	0.000000	-0.028732	-0.172199	0.027992	0.000000	0.000000	2.000000	145.000000	1.000000
15276.098580	0.098529	0.570175	0.008686	84.485413	10.375169	52.684471	0.073530	0.000000	-0.434284	0.000000	0.000000	0.000000	-0.028732	-0.172199	0.027992	0.000000	0.000000	2.000000	145.000000	1.000000
15276.101913	0.098367	0.569697	0.008791	84.485413	10.375169	52.684471	0.073530	0.000000	-0.434284	0.000000	0.000000	0.000000	-0.048755	-0.143409	0.031703	0.000000	0.000000	2.000000	145.000000	1.000000
15276.105246	0.098367	0.569697	0.008791	84.485413	10.375169	52.684471	0.073530	0.000000	-0.434284	0.000000	0.000000	0.000000	-0.048755	-0.143409	0.031703	0.000000	0.000000	2.000000	145.000000	1.000000
15276.108580	0.098367	0.569697	0.008791	84.392616	10.365505	52.697269	0.073530	0.000000	-0.434284	0.000000	0.000000	0.000000	-0.048755	-0.143409	0.031703	0.000000	0.000000	2.000000	145.000000	1.000000
15276.111913	0.098367	0.569697	0.008791	84.392616	10.365505	52.697269	0.073530	0.000000	-0.434284	0.000000	0.000000	0.000000	-0.048755	-0.143409	0.031703	0.000000	0.000000	2.000000	145.000000	1.000000
15276.115246	0.098171	0.569261	0.008849	84.392616	10.365505	52.697269	0.073530	0.000000	-0.434284	0.000000	0.000000	0.000000	-0.058739	-0.130701	0.017290	0.000000	0.000000	2.000000	145.000000	1.000000
15276.118580	0.097953	0.568922	0.008910	84.335381	10.357059	52.715816	0.081656	0.000000	-0.439567	0.000000	0.000000	0.000000	-0.065461	-0.101922	0.018305	0.000000	0.000000	2.000000	145.000000	1.000000
15276.121913	0.097953	0.568922	0.008910	84.335381	10.357059	52.715816	0.081656	0.000000	-0.439567	0.000000	0.000000	0.000000	-0.065461	-0.101922	0.018305	0.000000	0.000000	2.000000	145.000000	1.000000
15276.125246	0.097953	0.568922	0.008910	84.335381	10.357059	52.715816	0.081656	0.000000	-0.439567	0.000000	0.000000	0.000000	-0.065461	-0.101922	0.018305	0.000000	0.000000	2.000000	145.000000	1.000000
15276.128580	0.097953	0.568922	0.008910	84.305840	10.339840	52.725655	0.102356	0.000000	-0.445500	0.000000	0.000000	0.000000	-0.065461	-0.101922	0.018305	0.000000	0.000000	2.000000	145.000000	1.000000
15276.131913	0.097722	0.568650	0.008913	84.305840	10.339840	52.725655	0.102356	0.000000	-0.445500	0.000000	0.000000	0.000000	-0.069140	-0.081370	0.000774	0.000000	0.000000	2.000000	145.000000	1.000000
15276.135246	0.097722	0.568650	0.008913	84.305840	10.339840	52.725655	0.102356	0.000000	-0.445500	0.000000	0.000000	0.000000	-0.069140	-0.081370	0.000774	0.000000	0.000000	2.000000	145.000000	1.000000
15276.138580	0.097722	0.568650	0.008913	84.293121	10.317375	52.730270	0.102356	0.000000	-0.445500	0.000000	0.000000	0.000000	-0.069140	-0.081370	0.000774	0.000000	0.000000	2.000000	145.000000	1.000000
15276.141913	0.097722	0.568650	0.008913	84.293121	10.317375	52.730270	0.102356	0.000000	-0.445500	0.000000	0.000000	0.000000	-0.069140	-0.081370	0.000774	0.000000	0.000000	2.000000	145.000000	1.000000
15276.145246	0.097494	0.568423	0.008926	84.293121	10.317375	52.730270	0.102356	0.000000	-0.445500	0.000000	0.000000	0.000000	-0.068440	-0.068199	0.004051	0.000000	0.000000	2.000000	145.000000	1.000000
15276.148580	0.097494	0.568423	0.008926	84.284882	10.298662	52.733253	0.113879	0.000000	-0.445629	0.000000	0.000000	0.000000	-0.068440	-0.068199	0.004051	0.000000	0.000000	2.000000	145.000000	1.000000
15276.151913	0.097494	0.568423	0.008926	84.284882	10.298662	52.733253	0.113879	0.000000	-0.445629	0.000000	0.000000	0.000000	-0.068440	-0.068199	0.004051	0.000000	0.000000	2.000000	145.000000	1.000000
15276.155246	0.097494	0.568423	0.008926	84.284882	10.298662	52.733253	0.113879	0.000000	-0.445629	0.000000	0.000000	0.000000	-0.068440	-0.068199	0.004051	0.000000	0.000000	2.000000	145.000000	1.000000
15276.158580	0.097166	0.568168	0.008900	84.279739	10.281637	52.735237	0.125286	0.000000	-0.446304	0.000000	0.000000	0.000000	-0.098590	-0.076409	-0.007698	0.000000	0.000000	2.000000	145.000000	1.000000
15276.161913	0.097166	0.568168	0.008900	84.279739	10.281637	52.735237	0.125286	0.000000	-0.446304	0.000000	0.000000	0.000000	-0.098590	-0.076409	-0.007698	0.000000	0.000000	2.000000	145.000000	1.000000
15276.165246	0.097166	0.568168	0.008900	84.279739	10.281637	52.735237	0.125286	0.000000	-0.446304	0.000000	0.000000	0.000000	-0.098590	-0.076409	-0.007698	0.000000	0.000000	2.000000	145.000000	1.000000
15276.168580	0.097166	0.568168	0.008900	84.289886	10.265429	52.732586	0.141718	0.000000	-0.445021	0.000000	0.000000	0.000000	-0.098590	-0.076409	-0.007698	0.000000	0.000000	2.000000	145.000000	1.000000
15276.171913	0.097044	0.568115	0.008872	84.289886	10.265429	52.732586	0.141718	0.000000	-0.445021	0.000000	0.000000	0.000000	-0.036404	-0.016024	-0.008529	0.000000	0.000000	2.000000	145.000000	1.000000
15276.175246	0.097044	0.568115	0.008872	84.289886	10.265429	52.732586	0.141718	0.000000	-0.445021	0.000000	0.000000	0.000000	-0.036404	-0.016024	-0.008529	0.000000	0.000000	2.000000	145.000000	1.000000
15276.178580	0.097044	0.568115	0.008872	84.290749	10.254438	52.732471	0.141718	0.000000	-0.445021	0.000000	0.000000	0.000000	-0.036404	-0.016024	-0.008529	0.000000	0.000000	2.000000	145.000000	1.000000
15276.181913	0.097044	0.568115	0.008872	84.290749	10.254438	52.732471	0.141718	0.000000	-0.445021	0.000000	0.000000	0.000000	-0.036404	-0.016024	-0.008529	0.000000	0.000000	2.000000	145.000000	1.000000
15276.185246	0.096947	0.568105	0.008850	84.290749	10.254438	52.732471	0.141718	0.000000	-0.445021	0.000000	0.000000	0.000000	-0.029061	-0.002877	-0.006551	0.000000	0.000000	2.000000	145.000000	1.000000
15276.188580	0.096947	0.568105	0.008850	84.290718	10.243569	52.732491	0.147785	0.000000	-0.443600	0.000000	0.000000	0.000000	-0.029061	-0.002877	-0.006551	0.000000	0.000000	2.000000	145.000000	1.000000
15276.191913	0.096947	0.568105	0.008850	84.290718	10.243569	52.732491	0.147785	0.000000	-0.443600	0.000000	0.000000	0.000000	-0.029061	-0.002877	-0.006551	0.000000	0.000000	2.000000	145.000000	1.000000
15276.195246	0.096947	0.568105	0.008850	84.290718	10.243569	52.732491	0.147785	0.000000	-0.443600	0.000000	0.000000	0.000000	-0.029061	-0.002877	-0.006551	0.000000	0.000000	2.000000	145.000000	1.000000
15276.198580	0.096728	0.568164	0.008793	84.287628	10.233468	52.733280	0.152629	0.000000	-0.442508	0.000000	0.000000	0.000000	-0.065858	0.017672	-0.017084	0.000000	0.000000	2.000000	145.000000	1.000000
15276.201913	0.096728	0.568164	0.008793	84.287628	10.233468	52.733280	0.152629	0.000000	-0.442508	0.000000	0.000000	0.000000	-0.065858	0.017672	-0.017084	0.000000	0.000000	2.000000	145.000000	1.000000
15276.205246	0.096728	0.568164	0.008793	84.287628	10.233468	52.733280	0.152629	0.000000	-0.442508	0.000000	0.000000	0.000000	-0.065858	0.017672	-0.017084	0.000000	0.000000	2.000000	145.000000	1.000000
15276.208580	0.096728	0.568164	0.008793	84.284477	10.220715	52.734108	0.163605	0.000000	-0.439660	0.000000	0.000000	0.000000	-0.065858	0.017672	-0.017084	0.000000	0.000000	2.000000	145.000000	1.000000
15276.211913	0.096627	0.568233	0.008753	84.284477	10.220715	52.734108	0.163605	0.000000	-0.439660	0.000000	0.000000	0.000000	-0.030158	0.020513	-0.011915	0.000000	0.000000	2.000000	145.000000	1.000000
15276.215246	0.096627	0.568233	0.008753	84.284477	10.220715	52.734108	0.163605	0.000000	-0.439660	0.000000	0.000000	0.000000	-0.030158	0.020513	-0.011915	0.000000	0.000000	2.000000	145.000000	1.000000
15276.218580	0.096627	0.568233	0.008753	84.275085	10.212291	52.736576	0.163605	0.000000	-0.439660	0.000000	0.000000	0.000000	-0.030158	0.020513	-0.011915	0.000000	0.000000	2.000000	145.000000	1.000000
15276.221913	0.096627	0.568233	0.008753	84.275085	10.212291	52.736576	0.163605	0.000000	-0.439660	0.000000	0.000000	0.000000	-0.030158	0.020513	-0.011915	0.000000	0.000000	2.000000	145.000000	1.000000
15276.225246	0.096500	0.568309	0.008695	84.275085	10.212291	52.736576	0.163605	0.000000	-0.439660	0.000000	0.000000	0.000000	-0.038225	0.022982	-0.017482	0.000000	0.000000	2.000000	145.000000	1.000000
15276.228580	0.096500	0.568309	0.008695	84.265678	10.203835	52.739017	0.168632	0.000000	-0.437674	0.000000	0.000000	0.000000	-0.038225	0.022982	-0.017482	0.000000	0.000000	2.000000	145.000000	1.000000
15276.231913	0.096500	0.568309	0.008695	84.265678	10.203835	52.739017	0.168632	0.000000	-0.437674	0.000000	0.000000	0.000000	-0.038225	0.022982	-0.017482	0.000000	0.000000	2.000000	145.000000	1.000000
15276.235246	0.096500	0.568309	0.008695	84.265678	10.203835	52.739017	0.168632	0.000000	-0.437674	0.000000	0.000000	0.000000	-0.038225	0.022982	-0.017482	0.000000	0.000000	2.000000	145.000000	1.000000
15276.238580	0.096335	0.568532	0.008565	84.253212	10.198900	52.750252	0.175002	0.000000	-0.434761	0.000000	0.000000	0.000000	-0.049563	0.066857	-0.038918	0.000000	0.000000	2.000000	145.000000	1.000000
15276.241913	0.096335	0.568532	0.008565	84.253212	10.198900	52.750252	0.175002	0.000000	-0.434761	0.000000	0.000000	0.000000	-0.049563	0.066857	-0.038918	0.000000	0.000000	2.000000	145.000000	1.000000
15276.245246	0.096335	0.568532	0.008565	84.253212	10.198900	52.750252	0.175002	0.000000	-0.434761	0.000000	0.000000	0.000000	-0.049563	0.066857	-0.038918	0.000000	0.000000	2.000000	145.000000	1.000000
15276.248580	0.096276	0.568652	0.008505	84.240677	10.199408	52.753479	0.183263	0.000000	-0.428274	0.000000	0.000000	0.000000	-0.017613	0.036088	-0.018276	0.000000	0.000000	2.000000	145.000000	1.000000
15276.251913	0.096276	0.568652	0.008505	84.240677	10.199408	52.753479	0.183263	0.000000	-0.428274	0.000000	0.000000	0.000000	-0.017613	0.036088	-0.018276	0.000000	0.000000	2.000000	145.000000	1.000000
15276.255246	0.096276	0.568652	0.008505	84.240677	10.199408	52.753479	0.183263	0.000000	-0.428274	0.000000	0.000000	0.000000	-0.017613	0.036088	-0.018276	0.000000	0.000000	2.000000	145.000000	1.000000
15276.258580	0.096276	0.568652	0.008505	84.228134	10.199902	52.756699	0.186198	0.000000	-0.425228	0.000000	0.000000	0.000000	-0.017613	0.036088	-0.018276	0.000000	0.000000	2.000000	145.000000	1.000000
15276.261913	0.096262	0.568773	0.008434	84.228134	10.199902	52.756699	0.186198	0.000000	-0.425228	0.000000	0.000000	0.000000	-0.004346	0.036075	-0.021028	0.000000	0.000000	2.000000	145.000000	1.000000
15276.265246	0.096262	0.568773	0.008434	84.228134	10.199902	52.756699	0.186198	0.000000	-0.425228	0.000000	0.000000	0.000000	-0.004346	0.036075	-0.021028	0.000000	0.000000	2.000000	145.000000	1.000000
15276.268580	0.096262	0.568773	0.008434	84.212532	10.201168	52.760708	0.186198	0.000000	-0.425228	0.000000	0.000000	0.000000	-0.004346	0.036075	-0.021028	0.000000	0.000000	2.000000	145.000000	1.000000
15276.271913	0.096262	0.568773	0.008434	84.212532	10.201168	52.760708	0.186198	0.000000	-0.425228	0.000000	0.000000	0.000000	-0.004346	0.036075	-0.021028	0.000000	0.000000	2.000000	145.000000	1.000000
15276.275246	0.096228	0.568911	0.008386	84.212532	10.201168	52.760708	0.186198	0.000000	-0.425228	0.000000	0.000000	0.000000	-0.009918	0.041427	-0.014524	0.000000	0.000000	2.000000	145.000000	1.000000
15276.278580	0.096228	0.568911	0.008386	84.199982	10.204339	52.763897	0.186922	0.000000	-0.421723	0.000000	0.000000	0.000000	-0.009918	0.041427	-0.014524	0.000000	0.000000	2.000000	145.000000	1.000000
15276.281913	0.096228	0.568911	0.008386	84.199982	10.204339	52.763897	0.186922	0.000000	-0.421723	0.000000	0.000000	0.000000	-0.009918	0.041427	-0.014524	0.000000	0.000000	2.000000	145.000000	1.000000
15276.285246	0.096228	0.568911	0.008386	84.199982	10.204339	52.763897	0.186922	0.000000	-0.421723	0.000000	0.000000	0.000000	-0.009918	0.041427	-0.014524	0.000000	0.000000	2.000000	145.000000	1.000000
15276.288580	0.096189	0.569193	0.008193	84.187492	10.207505	52.767097	0.188575	0.000000	-0.419303	0.000000	0.000000	0.000000	-0.011942	0.084774	-0.057778	0.000000	0.000000	2.000000	145.000000	1.000000
15276.291913	0.096189	0.569193	0.008193	84.187492	10.207505	52.767097	0.188575	0.000000	-0.419303	0.000000	0.000000	0.000000	-0.011942	0.084774	-0.057778	0.000000	0.000000	2.000000	145.000000	1.000000
15276.295246	0.096189	0.569193	0.008193	84.187492	10.207505	52.767097	0.188575	0.000000	-0.419303	0.000000	0.000000	0.000000	-0.011942	0.084774	-0.057778	0.000000	0.000000	2.000000	145.000000	1.000000
15276.298580	0.096189	0.569193	0.008193	84.175026	10.225260	52.786583	0.190566	0.000000	-0.409673	0.000000	0.000000	0.000000	-0.011942	0.084774	-0.057778	0.000000	0.000000	2.000000	145.000000	1.000000
15276.301913	0.096152	0.569328	0.008014	84.175026	10.225260	52.786583	0.190566	0.000000	-0.409673	0.000000	0.000000	0.000000	-0.011152	0.040428	-0.053965	0.000000	0.000000	2.000000	145.000000	1.000000
15276.305246	0.096152	0.569328	0.008014	84.175026	10.225260	52.786583	0.190566	0.000000	-0.409673	0.000000	0.000000	0.000000	-0.011152	0.040428	-0.053965	0.000000	0.000000	2.000000	145.000000	1.000000
15276.308580	0.096106	0.569453	0.007793	84.168709	10.226761	52.788063	0.190566	0.000000	-0.409673	0.000000	0.000000	0.000000	-0.013654	0.037480	-0.066060	0.000000	0.000000	2.000000	145.000000	1.000000
15276.311913	0.096106	0.569453	0.007793	84.168709	10.226761	52.788063	0.190566	0.000000	-0.409673	0.000000	0.000000	0.000000	-0.013654	0.037480	-0.066060	0.000000	0.000000	2.000000	145.000000	1.000000
15276.315246	0.096106	0.569453	0.007793	84.168709	10.226761	52.788063	0.190566	0.000000	-0.409673	0.000000	0.000000	0.000000	-0.013654	0.037480	-0.066060	0.000000	0.000000	2.000000	145.000000	1.000000
15276.318580	0.096106	0.569453	0.007793	84.162621	10.271976	52.838432	0.194700	0.000000	-0.389669	0.000000	0.000000	0.000000	-0.013654	0.037480	-0.066060	0.000000	0.000000	2.000000	145.000000	1.000000
15276.321913	0.096056	0.569586	0.007550	84.162621	10.271976	52.838432	0.194700	0.000000	-0.389669	0.000000	0.000000	0.000000	-0.015092	0.039862	-0.073019	0.000000	0.000000	2.000000	145.000000	1.000000
15276.325246	0.096056	0.569586	0.007550	84.162621	10.271976	52.838432	0.194700	0.000000	-0.389669	0.000000	0.000000	0.000000	-0.015092	0.039862	-0.073019	0.000000	0.000000	2.000000	145.000000	1.000000
15276.328580	0.096056	0.569586	0.007550	84.159836	10.403625	52.985394	0.194700	0.000000	-0.389669	0.000000	0.000000	0.000000	-0.015092	0.039862	-0.073019	0.000000	0.000000	2.000000	145.000000	1.000000
15276.331913	0.096056	0.569586	0.007550	84.159836	10.403625	52.985394	0.194700	0.000000	-0.389669	0.000000	0.000000	0.000000	-0.015092	0.039862	-0.073019	0.000000	0.000000	2.000000	145.000000	1.000000
15276.335246	0.096024	0.569701	0.007285	84.159836	10.403625	52.985394	0.194700	0.000000	-0.389669	0.000000	0.000000	0.000000	-0.009544	0.034483	-0.079544	0.000000	0.000000	2.000000	145.000000	1.000000
15276.338580	0.096024	0.569701	0.007285	84.157486	10.758621	53.375927	0.197215	0.000000	-0.377499	0.000000	0.000000	0.000000	-0.009544	0.034483	-0.079544	0.000000	0.000000	2.000000	145.000000	1.000000
15276.341913	0.096024	0.569701	0.007285	84.157486	10.758621	53.375927	0.197215	0.000000	-0.377499	0.000000	0.000000	0.000000	-0.009544	0.034483	-0.079544	0.000000	0.000000	2.000000	145.000000	1.000000
15276.345246	0.096024	0.569701	0.007285	84.157486	10.758621	53.375927	0.197215	0.000000	-0.377499	0.000000	0.000000	0.000000	-0.009544	0.034483	-0.079544	0.000000	0.000000	2.000000	145.000000	1.000000
15276.348580	0.096019	0.569906	0.006815	84.155006	11.304947	53.977203	0.198806	0.000000	-0.364241	0.000000	0.000000	0.000000	-0.001593	0.061513	-0.141037	0.000000	0.000000	2.000000	145.000000	1.000000
15276.351913	0.096019	0.569906	0.006815	84.155006	11.304947	53.977203	0.198806	0.000000	-0.364241	0.000000	0.000000	0.000000	-0.001593	0.061513	-0.141037	0.000000	0.000000	2.000000	145.000000	1.000000
15276.355246	0.096019	0.569906	0.006815	84.155006	11.304947	53.977203	0.198806	0.000000	-0.364241	0.000000	0.000000	0.000000	-0.001593	0.061513	-0.141037	0.000000	0.000000	2.000000	145.000000	1.000000
15276.358580	0.096019	0.569906	0.006815	84.152023	11.911651	54.643005	0.199072	0.000000	-0.340735	0.000000	0.000000	0.000000	-0.001593	0.061513	-0.141037	0.000000	0.000000	2.000000	145.000000	1.000000
15276.361913	0.096094	0.569988	0.006624	84.152023	11.911651	54.643005	0.199072	0.000000	-0.340735	0.000000	0.000000	0.000000	0.022591	0.024665	-0.057274	0.000000	0.000000	2.000000	145.000000	1.000000
15276.365246	0.096094	0.569988	0.006624	84.152023	11.911651	54.643005	0.199072	0.000000	-0.340735	0.000000	0.000000	0.000000	0.022591	0.024665	-0.057274	0.000000	0.000000	2.000000	145.000000	1.000000
15276.368580	0.096094	0.569988	0.006624	84.143082	12.331088	55.096592	0.199072	0.000000	-0.340735	0.000000	0.000000	0.000000	0.022591	0.024665	-0.057274	0.000000	0.000000	2.000000	145.000000	1.000000
15276.371913	0.096094	0.569988	0.006624	84.143082	12.331088	55.096592	0.199072	0.000000	-0.340735	0.000000	0.000000	0.000000	0.022591	0.024665	-0.057274	0.000000	0.000000	2.000000	145.000000	1.000000
15276.375246	0.096155	0.570080	0.006478	84.143082	12.331088	55.096592	0.199072	0.000000	-0.340735	0.000000	0.000000	0.000000	0.018467	0.027583	-0.043833	0.000000	0.000000	2.000000	145.000000	1.000000
15276.378580	0.096155	0.570080	0.006478	84.137459	12.488996	55.257957	0.195306	0.000000	-0.331190	0.000000	0.000000	0.000000	0.018467	0.027583	-0.043833	0.000000	0.000000	2.000000	145.000000	1.000000
15276.381913	0.096155	0.570080	0.006478	84.137459	12.488996	55.257957	0.195306	0.000000	-0.331190	0.000000	0.000000	0.000000	0.018467	0.027583	-0.043833	0.000000	0.000000	2.000000	145.000000	1.000000
15276.385246	0.096155	0.570080	0.006478	84.137459	12.488996	55.257957	0.195306	0.000000	-0.331190	0.000000	0.000000	0.000000	0.018467	0.027583	-0.043833	0.000000	0.000000	2.000000	145.000000	1.000000
15276.388580	0.096330	0.570204	0.006211	84.127373	12.501168	55.256546	0.192229	0.000000	-0.323884	0.000000	0.000000	0.000000	0.052276	0.037180	-0.079861	0.000000	0.000000	2.000000	145.000000	1.000000
15276.391913	0.096330	0.570204	0.006211	84.127373	12.501168	55.256546	0.192229	0.000000	-0.323884	0.000000	0.000000	0.000000	0.052276	0.037180	-0.079861	0.000000	0.000000	2.000000	145.000000	1.000000
15276.395246	0.096330	0.570204	0.006211	84.127373	12.501168	55.256546	0.192229	0.000000	-0.323884	0.000000	0.000000	0.000000	0.052276	0.037180	-0.079861	0.000000	0.000000	2.000000	145.000000	1.000000
15276.398580	0.096330	0.570204	0.006211	84.113472	12.510010	55.254532	0.183516	0.000000	-0.310574	0.000000	0.000000	0.000000	0.052276	0.037180	-0.079861	0.000000	0.000000	2.000000	145.000000	1.000000
15276.401913	0.096416	0.570244	0.006073	84.113472	12.510010	55.254532	0.183516	0.000000	-0.310574	0.000000	0.000000	0.000000	0.025765	0.012035	-0.041604	0.000000	0.000000	2.000000	145.000000	1.000000
15276.405246	0.096416	0.570244	0.006073	84.113472	12.510010	55.254532	0.183516	0.000000	-0.310574	0.000000	0.000000	0.000000	0.025765	0.012035	-0.041604	0.000000	0.000000	2.000000	145.000000	1.000000
15276.408580	0.096440	0.570276	0.005971	84.078773	12.498878	55.233574	0.183516	0.000000	-0.310574	0.000000	0.000000	0.000000	0.007409	0.009614	-0.030541	0.000000	0.000000	2.000000	145.000000	1.000000
15276.411913	0.096440	0.570276	0.005971	84.078773	12.498878	55.233574	0.183516	0.000000	-0.310574	0.000000	0.000000	0.000000	0.007409	0.009614	-0.030541	0.000000	0.000000	2.000000	145.000000	1.000000
15276.415246	0.096440	0.570276	0.005971	84.078773	12.498878	55.233574	0.183516	0.000000	-0.310574	0.000000	0.000000	0.000000	0.007409	0.009614	-0.030541	0.000000	0.000000	2.000000	145.000000	1.000000
15276.418580	0.096440	0.570276	0.005971	84.024010	12.491311	55.226017	0.177987	0.000000	-0.298550	0.000000	0.000000	0.000000	0.007409	0.009614	-0.030541	0.000000	1.000000	2.000000	145.000000	1.000000
15276.421913	0.096422	0.570282	0.005884	84.024010	12.491311	55.226017	0.177987	0.000000	-0.298550	0.000000	0.000000	0.000000	-0.005411	0.001843	-0.025982	0.000000	1.000000	2.000000	145.000000	1.000000
