# Supplementary material for: Haptic Guidance Needs to Be Intuitive Not Just Informative to Improve Human Motor Accuracy
Source: PLoS One. 2016 Mar 16;11(3):e0150912. doi: 10.1371/journal.pone.0150912 (PMC4794196; doi:10.1371/journal.pone.0150912)
Supplement: S1 Data — (ZIP) [file pone.0150912.s001.zip › Subject6/exp1_0146.txt]

Time	PosX	PosY	PosZ	RotX	RotY	RotZ	ForceX	ForceY	ForceZ	MomentX	MomentY	MomentZ	VelocityX	VelocityY	VelocityZ	CalibratedWeight	ButtonDown	Condition	Trial	Visual
15277.864185	-0.002902	0.552928	0.249967	82.164589	88.305344	119.034393	0.000000	0.000000	0.000000	0.000000	0.000000	0.000000	-0.020138	-0.029610	-0.000800	0.000000	1.000000	2.000000	146.000000	0.000000
15277.867518	-0.002665	0.552642	0.249455	82.165718	88.690971	119.377762	1.903343	0.000000	-4.623558	0.000000	0.000000	0.000000	0.071075	-0.085710	-0.153703	0.000000	1.000000	2.000000	146.000000	0.000000
15277.870851	-0.002665	0.552642	0.249455	82.165718	88.690971	119.377762	1.903343	0.000000	-4.623558	0.000000	0.000000	0.000000	0.071075	-0.085710	-0.153703	0.000000	1.000000	2.000000	146.000000	0.000000
15277.874185	-0.002665	0.552642	0.249455	82.165718	88.690971	119.377762	1.903343	0.000000	-4.623558	0.000000	0.000000	0.000000	0.071075	-0.085710	-0.153703	0.000000	1.000000	2.000000	146.000000	0.000000
15277.877518	-0.002026	0.552382	0.248987	82.164764	89.253860	119.802269	1.902931	0.000000	-4.623727	0.000000	0.000000	0.000000	0.191609	-0.077971	-0.140386	0.000000	1.000000	2.000000	146.000000	0.000000
15277.880851	-0.002026	0.552382	0.248987	82.164764	89.253860	119.802269	1.902931	0.000000	-4.623727	0.000000	0.000000	0.000000	0.191609	-0.077971	-0.140386	0.000000	1.000000	2.000000	146.000000	0.000000
15277.884185	-0.002026	0.552382	0.248987	82.164764	89.253860	119.802269	1.902931	0.000000	-4.623727	0.000000	0.000000	0.000000	0.191609	-0.077971	-0.140386	0.000000	1.000000	2.000000	146.000000	0.000000
15277.887518	-0.002026	0.552382	0.248987	82.169304	89.863464	120.119301	1.895840	0.000000	-4.626639	0.000000	0.000000	0.000000	0.191609	-0.077971	-0.140386	0.000000	1.000000	2.000000	146.000000	0.000000
15277.890851	-0.001756	0.552188	0.248271	82.169304	89.863464	120.119301	1.895840	0.000000	-4.626639	0.000000	0.000000	0.000000	0.080989	-0.058418	-0.214791	0.000000	1.000000	2.000000	146.000000	0.000000
15277.894185	-0.001756	0.552188	0.248271	82.169304	89.863464	120.119301	1.895840	0.000000	-4.626639	0.000000	0.000000	0.000000	0.080989	-0.058418	-0.214791	0.000000	1.000000	2.000000	146.000000	0.000000
15277.897518	-0.001319	0.552041	0.247183	82.225922	90.555824	120.746078	1.895840	0.000000	-4.626639	0.000000	0.000000	0.000000	0.131216	-0.043982	-0.326390	0.000000	1.000000	2.000000	146.000000	0.000000
15277.900851	-0.001319	0.552041	0.247183	82.225922	90.555824	120.746078	1.895840	0.000000	-4.626639	0.000000	0.000000	0.000000	0.131216	-0.043982	-0.326390	0.000000	1.000000	2.000000	146.000000	0.000000
15277.904185	-0.001319	0.552041	0.247183	82.225922	90.555824	120.746078	1.895840	0.000000	-4.626639	0.000000	0.000000	0.000000	0.131216	-0.043982	-0.326390	0.000000	1.000000	2.000000	146.000000	0.000000
15277.907518	-0.000382	0.551588	0.245561	82.454758	90.214256	120.233635	1.896350	0.000000	-4.626431	0.000000	0.000000	0.000000	0.281133	-0.135913	-0.486521	0.000000	1.000000	2.000000	146.000000	0.000000
15277.910851	-0.000382	0.551588	0.245561	82.454758	90.214256	120.233635	1.896350	0.000000	-4.626431	0.000000	0.000000	0.000000	0.281133	-0.135913	-0.486521	0.000000	1.000000	2.000000	146.000000	0.000000
15277.914185	-0.000382	0.551588	0.245561	82.454758	90.214256	120.233635	1.896350	0.000000	-4.626431	0.000000	0.000000	0.000000	0.281133	-0.135913	-0.486521	0.000000	1.000000	2.000000	146.000000	0.000000
15277.917518	0.000351	0.551182	0.243990	82.759331	86.723450	116.570961	1.891954	0.000000	-4.628230	0.000000	0.000000	0.000000	0.219938	-0.121798	-0.471405	0.000000	1.000000	2.000000	146.000000	0.000000
15277.920851	0.000351	0.551182	0.243990	82.759331	86.723450	116.570961	1.891954	0.000000	-4.628230	0.000000	0.000000	0.000000	0.219938	-0.121798	-0.471405	0.000000	1.000000	2.000000	146.000000	0.000000
15277.924185	0.000351	0.551182	0.243990	82.759331	86.723450	116.570961	1.891954	0.000000	-4.628230	0.000000	0.000000	0.000000	0.219938	-0.121798	-0.471405	0.000000	1.000000	2.000000	146.000000	0.000000
15277.927518	0.001247	0.550793	0.242249	83.053665	79.924355	109.575821	1.890478	0.000000	-4.628833	0.000000	0.000000	0.000000	0.268679	-0.116628	-0.522155	0.000000	1.000000	2.000000	146.000000	0.000000
15277.930851	0.001247	0.550793	0.242249	83.053665	79.924355	109.575821	1.890478	0.000000	-4.628833	0.000000	0.000000	0.000000	0.268679	-0.116628	-0.522155	0.000000	1.000000	2.000000	146.000000	0.000000
15277.934185	0.001247	0.550793	0.242249	83.053665	79.924355	109.575821	1.890478	0.000000	-4.628833	0.000000	0.000000	0.000000	0.268679	-0.116628	-0.522155	0.000000	1.000000	2.000000	146.000000	0.000000
15277.937518	0.002435	0.550392	0.240260	83.176567	70.858170	100.301323	1.887452	0.000000	-4.630067	0.000000	0.000000	0.000000	0.356506	-0.120452	-0.596691	0.000000	0.000000	2.000000	146.000000	0.000000
15277.940851	0.002435	0.550392	0.240260	83.176567	70.858170	100.301323	1.887452	0.000000	-4.630067	0.000000	0.000000	0.000000	0.356506	-0.120452	-0.596691	0.000000	0.000000	2.000000	146.000000	0.000000
15277.944185	0.002435	0.550392	0.240260	83.176567	70.858170	100.301323	1.887452	0.000000	-4.630067	0.000000	0.000000	0.000000	0.356506	-0.120452	-0.596691	0.000000	0.000000	2.000000	146.000000	0.000000
15277.947518	0.003551	0.550007	0.238388	83.069580	62.308403	91.589485	1.881208	0.000000	-4.632608	0.000000	0.000000	0.000000	0.334841	-0.115469	-0.561650	0.000000	0.000000	2.000000	146.000000	0.000000
15277.950851	0.003551	0.550007	0.238388	83.069580	62.308403	91.589485	1.881208	0.000000	-4.632608	0.000000	0.000000	0.000000	0.334841	-0.115469	-0.561650	0.000000	0.000000	2.000000	146.000000	0.000000
15277.954185	0.003551	0.550007	0.238388	83.069580	62.308403	91.589485	1.881208	0.000000	-4.632608	0.000000	0.000000	0.000000	0.334841	-0.115469	-0.561650	0.000000	0.000000	2.000000	146.000000	0.000000
15277.957518	0.005085	0.549554	0.235847	82.742500	52.781643	81.839172	1.875266	0.000000	-4.635016	0.000000	0.000000	0.000000	0.459997	-0.135984	-0.762209	0.000000	0.000000	2.000000	146.000000	0.000000
15277.960851	0.005085	0.549554	0.235847	82.742500	52.781643	81.839172	1.875266	0.000000	-4.635016	0.000000	0.000000	0.000000	0.459997	-0.135984	-0.762209	0.000000	0.000000	2.000000	146.000000	0.000000
15277.964185	0.005085	0.549554	0.235847	82.742500	52.781643	81.839172	1.875266	0.000000	-4.635016	0.000000	0.000000	0.000000	0.459997	-0.135984	-0.762209	0.000000	0.000000	2.000000	146.000000	0.000000
15277.967518	0.006608	0.549121	0.233450	82.341141	45.195572	74.006111	1.866721	0.000000	-4.638464	0.000000	0.000000	0.000000	0.457023	-0.129854	-0.719120	0.000000	0.000000	2.000000	146.000000	0.000000
15277.970851	0.006608	0.549121	0.233450	82.341141	45.195572	74.006111	1.866721	0.000000	-4.638464	0.000000	0.000000	0.000000	0.457023	-0.129854	-0.719120	0.000000	0.000000	2.000000	146.000000	0.000000
15277.974185	0.006608	0.549121	0.233450	82.341141	45.195572	74.006111	1.866721	0.000000	-4.638464	0.000000	0.000000	0.000000	0.457023	-0.129854	-0.719120	0.000000	0.000000	2.000000	146.000000	0.000000
15277.977518	0.008283	0.548641	0.230977	81.896545	38.251507	66.731674	1.857155	0.000000	-4.642303	0.000000	0.000000	0.000000	0.502571	-0.143957	-0.742055	0.000000	0.000000	2.000000	146.000000	0.000000
15277.980851	0.008283	0.548641	0.230977	81.896545	38.251507	66.731674	1.857155	0.000000	-4.642303	0.000000	0.000000	0.000000	0.502571	-0.143957	-0.742055	0.000000	0.000000	2.000000	146.000000	0.000000
15277.984185	0.008283	0.548641	0.230977	81.896545	38.251507	66.731674	1.857155	0.000000	-4.642303	0.000000	0.000000	0.000000	0.502571	-0.143957	-0.742055	0.000000	0.000000	2.000000	146.000000	0.000000
15277.987518	0.010012	0.548148	0.228537	81.424736	31.887882	59.947361	1.845257	0.000000	-4.647045	0.000000	0.000000	0.000000	0.518619	-0.147778	-0.731941	0.000000	0.000000	2.000000	146.000000	0.000000
15277.990851	0.010012	0.548148	0.228537	81.424736	31.887882	59.947361	1.845257	0.000000	-4.647045	0.000000	0.000000	0.000000	0.518619	-0.147778	-0.731941	0.000000	0.000000	2.000000	146.000000	0.000000
15277.994185	0.010012	0.548148	0.228537	81.424736	31.887882	59.947361	1.845257	0.000000	-4.647045	0.000000	0.000000	0.000000	0.518619	-0.147778	-0.731941	0.000000	0.000000	2.000000	146.000000	0.000000
15277.997518	0.011762	0.547722	0.226154	80.924393	26.042206	53.598919	1.831886	0.000000	-4.652332	0.000000	0.000000	0.000000	0.524934	-0.127869	-0.714796	0.000000	0.000000	2.000000	146.000000	0.000000
15278.000851	0.011762	0.547722	0.226154	80.924393	26.042206	53.598919	1.831886	0.000000	-4.652332	0.000000	0.000000	0.000000	0.524934	-0.127869	-0.714796	0.000000	0.000000	2.000000	146.000000	0.000000
15278.004185	0.011762	0.547722	0.226154	80.924393	26.042206	53.598919	1.831886	0.000000	-4.652332	0.000000	0.000000	0.000000	0.524934	-0.127869	-0.714796	0.000000	0.000000	2.000000	146.000000	0.000000
15278.007518	0.013663	0.547403	0.223855	80.363098	20.840469	48.075581	1.817405	0.000000	-4.658008	0.000000	0.000000	0.000000	0.570258	-0.095617	-0.689781	0.000000	0.000000	2.000000	146.000000	0.000000
15278.010851	0.013663	0.547403	0.223855	80.363098	20.840469	48.075581	1.817405	0.000000	-4.658008	0.000000	0.000000	0.000000	0.570258	-0.095617	-0.689781	0.000000	0.000000	2.000000	146.000000	0.000000
15278.014185	0.013663	0.547403	0.223855	80.363098	20.840469	48.075581	1.817405	0.000000	-4.658008	0.000000	0.000000	0.000000	0.570258	-0.095617	-0.689781	0.000000	0.000000	2.000000	146.000000	0.000000
15278.017518	0.015588	0.547134	0.221783	79.751221	16.447710	43.767265	1.799237	0.000000	-4.665056	0.000000	0.000000	0.000000	0.577633	-0.080645	-0.621476	0.000000	0.000000	2.000000	146.000000	0.000000
15278.020851	0.015588	0.547134	0.221783	79.751221	16.447710	43.767265	1.799237	0.000000	-4.665056	0.000000	0.000000	0.000000	0.577633	-0.080645	-0.621476	0.000000	0.000000	2.000000	146.000000	0.000000
15278.024185	0.015588	0.547134	0.221783	79.751221	16.447710	43.767265	1.799237	0.000000	-4.665056	0.000000	0.000000	0.000000	0.577633	-0.080645	-0.621476	0.000000	0.000000	2.000000	146.000000	0.000000
15278.027518	0.017507	0.547023	0.219895	79.097466	12.773237	40.113468	1.778558	0.000000	-4.672978	0.000000	0.000000	0.000000	0.575534	-0.033581	-0.566408	0.000000	0.000000	2.000000	146.000000	0.000000
15278.030851	0.017507	0.547023	0.219895	79.097466	12.773237	40.113468	1.778558	0.000000	-4.672978	0.000000	0.000000	0.000000	0.575534	-0.033581	-0.566408	0.000000	0.000000	2.000000	146.000000	0.000000
15278.034185	0.017507	0.547023	0.219895	79.097466	12.773237	40.113468	1.778558	0.000000	-4.672978	0.000000	0.000000	0.000000	0.575534	-0.033581	-0.566408	0.000000	0.000000	2.000000	146.000000	0.000000
15278.037518	0.019356	0.546972	0.218191	78.423553	9.768821	36.940056	1.756226	0.000000	-4.681417	0.000000	0.000000	0.000000	0.554669	-0.015088	-0.511397	0.000000	0.000000	2.000000	146.000000	0.000000
15278.040851	0.019356	0.546972	0.218191	78.423553	9.768821	36.940056	1.756226	0.000000	-4.681417	0.000000	0.000000	0.000000	0.554669	-0.015088	-0.511397	0.000000	0.000000	2.000000	146.000000	0.000000
15278.044185	0.019356	0.546972	0.218191	78.423553	9.768821	36.940056	1.756226	0.000000	-4.681417	0.000000	0.000000	0.000000	0.554669	-0.015088	-0.511397	0.000000	0.000000	2.000000	146.000000	0.000000
15278.047518	0.021136	0.547016	0.216634	77.790176	7.576971	34.606777	1.733417	0.000000	-4.689911	0.000000	0.000000	0.000000	0.534077	0.013206	-0.467068	0.000000	0.000000	2.000000	146.000000	0.000000
15278.050851	0.021136	0.547016	0.216634	77.790176	7.576971	34.606777	1.733417	0.000000	-4.689911	0.000000	0.000000	0.000000	0.534077	0.013206	-0.467068	0.000000	0.000000	2.000000	146.000000	0.000000
15278.054185	0.021136	0.547016	0.216634	77.790176	7.576971	34.606777	1.733417	0.000000	-4.689911	0.000000	0.000000	0.000000	0.534077	0.013206	-0.467068	0.000000	0.000000	2.000000	146.000000	0.000000
15278.057518	0.022783	0.547125	0.215148	77.418999	6.218128	33.298687	1.710406	0.000000	-4.698352	0.000000	0.000000	0.000000	0.494026	0.032566	-0.445690	0.000000	0.000000	2.000000	146.000000	0.000000
15278.060851	0.022783	0.547125	0.215148	77.418999	6.218128	33.298687	1.710406	0.000000	-4.698352	0.000000	0.000000	0.000000	0.494026	0.032566	-0.445690	0.000000	0.000000	2.000000	146.000000	0.000000
15278.064185	0.022783	0.547125	0.215148	77.418999	6.218128	33.298687	1.710406	0.000000	-4.698352	0.000000	0.000000	0.000000	0.494026	0.032566	-0.445690	0.000000	0.000000	2.000000	146.000000	0.000000
15278.067518	0.024357	0.547321	0.213629	77.503235	5.632195	32.878426	1.689029	0.000000	-4.706079	0.000000	0.000000	0.000000	0.472363	0.058909	-0.455924	0.000000	0.000000	2.000000	146.000000	0.000000
15278.070851	0.024357	0.547321	0.213629	77.503235	5.632195	32.878426	1.689029	0.000000	-4.706079	0.000000	0.000000	0.000000	0.472363	0.058909	-0.455924	0.000000	0.000000	2.000000	146.000000	0.000000
15278.074185	0.024357	0.547321	0.213629	77.503235	5.632195	32.878426	1.689029	0.000000	-4.706079	0.000000	0.000000	0.000000	0.472363	0.058909	-0.455924	0.000000	0.000000	2.000000	146.000000	0.000000
15278.077518	0.025857	0.547596	0.212008	77.806618	5.708841	32.996330	1.668900	0.000000	-4.713255	0.000000	0.000000	0.000000	0.449982	0.082332	-0.486065	0.000000	0.000000	2.000000	146.000000	0.000000
15278.080851	0.025857	0.547596	0.212008	77.806618	5.708841	32.996330	1.668900	0.000000	-4.713255	0.000000	0.000000	0.000000	0.449982	0.082332	-0.486065	0.000000	0.000000	2.000000	146.000000	0.000000
15278.084185	0.025857	0.547596	0.212008	77.806618	5.708841	32.996330	1.668900	0.000000	-4.713255	0.000000	0.000000	0.000000	0.449982	0.082332	-0.486065	0.000000	0.000000	2.000000	146.000000	0.000000
15278.087518	0.027250	0.547963	0.210269	78.191055	6.234137	33.467682	1.650564	0.000000	-4.719707	0.000000	0.000000	0.000000	0.417780	0.110272	-0.521657	0.000000	0.000000	2.000000	146.000000	0.000000
15278.090851	0.027250	0.547963	0.210269	78.191055	6.234137	33.467682	1.650564	0.000000	-4.719707	0.000000	0.000000	0.000000	0.417780	0.110272	-0.521657	0.000000	0.000000	2.000000	146.000000	0.000000
15278.094185	0.027250	0.547963	0.210269	78.191055	6.234137	33.467682	1.650564	0.000000	-4.719707	0.000000	0.000000	0.000000	0.417780	0.110272	-0.521657	0.000000	0.000000	2.000000	146.000000	0.000000
15278.097518	0.028502	0.548418	0.208379	78.584114	7.071812	34.311203	1.634847	0.000000	-4.725174	0.000000	0.000000	0.000000	0.375642	0.136466	-0.566994	0.000000	0.000000	2.000000	146.000000	0.000000
15278.100851	0.028502	0.548418	0.208379	78.584114	7.071812	34.311203	1.634847	0.000000	-4.725174	0.000000	0.000000	0.000000	0.375642	0.136466	-0.566994	0.000000	0.000000	2.000000	146.000000	0.000000
15278.104185	0.028502	0.548418	0.208379	78.584114	7.071812	34.311203	1.634847	0.000000	-4.725174	0.000000	0.000000	0.000000	0.375642	0.136466	-0.566994	0.000000	0.000000	2.000000	146.000000	0.000000
15278.107518	0.029580	0.548934	0.206291	78.938271	8.448798	35.804974	1.622716	0.000000	-4.729354	0.000000	0.000000	0.000000	0.323441	0.154701	-0.626475	0.000000	0.000000	2.000000	146.000000	0.000000
15278.110851	0.029580	0.548934	0.206291	78.938271	8.448798	35.804974	1.622716	0.000000	-4.729354	0.000000	0.000000	0.000000	0.323441	0.154701	-0.626475	0.000000	0.000000	2.000000	146.000000	0.000000
15278.114185	0.029580	0.548934	0.206291	78.938271	8.448798	35.804974	1.622716	0.000000	-4.729354	0.000000	0.000000	0.000000	0.323441	0.154701	-0.626475	0.000000	0.000000	2.000000	146.000000	0.000000
15278.117518	0.030578	0.549524	0.203980	79.221771	10.546627	38.133762	1.615293	0.000000	-4.731894	0.000000	0.000000	0.000000	0.299317	0.177073	-0.693411	0.000000	0.000000	2.000000	146.000000	0.000000
15278.120851	0.030578	0.549524	0.203980	79.221771	10.546627	38.133762	1.615293	0.000000	-4.731894	0.000000	0.000000	0.000000	0.299317	0.177073	-0.693411	0.000000	0.000000	2.000000	146.000000	0.000000
15278.124185	0.030578	0.549524	0.203980	79.221771	10.546627	38.133762	1.615293	0.000000	-4.731894	0.000000	0.000000	0.000000	0.299317	0.177073	-0.693411	0.000000	0.000000	2.000000	146.000000	0.000000
15278.127518	0.031401	0.550187	0.201448	79.434013	13.257974	41.171444	1.610954	0.000000	-4.733374	0.000000	0.000000	0.000000	0.246882	0.198828	-0.759620	0.000000	0.000000	2.000000	146.000000	0.000000
15278.130851	0.031401	0.550187	0.201448	79.434013	13.257974	41.171444	1.610954	0.000000	-4.733374	0.000000	0.000000	0.000000	0.246882	0.198828	-0.759620	0.000000	0.000000	2.000000	146.000000	0.000000
15278.134185	0.031401	0.550187	0.201448	79.434013	13.257974	41.171444	1.610954	0.000000	-4.733374	0.000000	0.000000	0.000000	0.246882	0.198828	-0.759620	0.000000	0.000000	2.000000	146.000000	0.000000
15278.137518	0.032175	0.550960	0.198716	79.571495	16.361750	44.666534	1.611772	0.000000	-4.733096	0.000000	0.000000	0.000000	0.232443	0.231999	-0.819580	0.000000	0.000000	2.000000	146.000000	0.000000
15278.140851	0.032175	0.550960	0.198716	79.571495	16.361750	44.666534	1.611772	0.000000	-4.733096	0.000000	0.000000	0.000000	0.232443	0.231999	-0.819580	0.000000	0.000000	2.000000	146.000000	0.000000
15278.144185	0.032175	0.550960	0.198716	79.571495	16.361750	44.666534	1.611772	0.000000	-4.733096	0.000000	0.000000	0.000000	0.232443	0.231999	-0.819580	0.000000	0.000000	2.000000	146.000000	0.000000
15278.147518	0.032992	0.551816	0.195728	79.623047	19.597969	48.314301	1.615089	0.000000	-4.731965	0.000000	0.000000	0.000000	0.244996	0.256720	-0.896233	0.000000	0.000000	2.000000	146.000000	0.000000
15278.150851	0.032992	0.551816	0.195728	79.623047	19.597969	48.314301	1.615089	0.000000	-4.731965	0.000000	0.000000	0.000000	0.244996	0.256720	-0.896233	0.000000	0.000000	2.000000	146.000000	0.000000
15278.154185	0.032992	0.551816	0.195728	79.623047	19.597969	48.314301	1.615089	0.000000	-4.731965	0.000000	0.000000	0.000000	0.244996	0.256720	-0.896233	0.000000	0.000000	2.000000	146.000000	0.000000
15278.157518	0.033821	0.552796	0.192547	79.610443	22.572809	51.667152	1.619483	0.000000	-4.730463	0.000000	0.000000	0.000000	0.248647	0.294046	-0.954432	0.000000	0.000000	2.000000	146.000000	0.000000
15278.160851	0.033821	0.552796	0.192547	79.610443	22.572809	51.667152	1.619483	0.000000	-4.730463	0.000000	0.000000	0.000000	0.248647	0.294046	-0.954432	0.000000	0.000000	2.000000	146.000000	0.000000
15278.164185	0.033821	0.552796	0.192547	79.610443	22.572809	51.667152	1.619483	0.000000	-4.730463	0.000000	0.000000	0.000000	0.248647	0.294046	-0.954432	0.000000	0.000000	2.000000	146.000000	0.000000
15278.167518	0.034753	0.553917	0.189178	79.578224	24.963465	54.339127	1.625205	0.000000	-4.728500	0.000000	0.000000	0.000000	0.279704	0.336387	-1.010558	0.000000	0.000000	2.000000	146.000000	0.000000
15278.170851	0.034753	0.553917	0.189178	79.578224	24.963465	54.339127	1.625205	0.000000	-4.728500	0.000000	0.000000	0.000000	0.279704	0.336387	-1.010558	0.000000	0.000000	2.000000	146.000000	0.000000
15278.174185	0.034753	0.553917	0.189178	79.578224	24.963465	54.339127	1.625205	0.000000	-4.728500	0.000000	0.000000	0.000000	0.279704	0.336387	-1.010558	0.000000	0.000000	2.000000	146.000000	0.000000
15278.177518	0.035665	0.555105	0.185637	79.606247	26.573265	56.081821	1.630241	0.000000	-4.726766	0.000000	0.000000	0.000000	0.273427	0.356325	-1.062392	0.000000	0.000000	2.000000	146.000000	0.000000
15278.180851	0.035665	0.555105	0.185637	79.606247	26.573265	56.081821	1.630241	0.000000	-4.726766	0.000000	0.000000	0.000000	0.273427	0.356325	-1.062392	0.000000	0.000000	2.000000	146.000000	0.000000
15278.184185	0.035665	0.555105	0.185637	79.606247	26.573265	56.081821	1.630241	0.000000	-4.726766	0.000000	0.000000	0.000000	0.273427	0.356325	-1.062392	0.000000	0.000000	2.000000	146.000000	0.000000
15278.187518	0.036584	0.556356	0.181919	79.694183	27.457657	56.958817	1.637289	0.000000	-4.724329	0.000000	0.000000	0.000000	0.275944	0.375351	-1.115442	0.000000	0.000000	2.000000	146.000000	0.000000
15278.190851	0.036584	0.556356	0.181919	79.694183	27.457657	56.958817	1.637289	0.000000	-4.724329	0.000000	0.000000	0.000000	0.275944	0.375351	-1.115442	0.000000	0.000000	2.000000	146.000000	0.000000
15278.194185	0.036584	0.556356	0.181919	79.694183	27.457657	56.958817	1.637289	0.000000	-4.724329	0.000000	0.000000	0.000000	0.275944	0.375351	-1.115442	0.000000	0.000000	2.000000	146.000000	0.000000
15278.197518	0.037578	0.557649	0.178128	79.810265	28.088472	57.529202	1.645831	0.000000	-4.721360	0.000000	0.000000	0.000000	0.298034	0.387838	-1.137223	0.000000	0.000000	2.000000	146.000000	0.000000
15278.200851	0.037578	0.557649	0.178128	79.810265	28.088472	57.529202	1.645831	0.000000	-4.721360	0.000000	0.000000	0.000000	0.298034	0.387838	-1.137223	0.000000	0.000000	2.000000	146.000000	0.000000
15278.204185	0.037578	0.557649	0.178128	79.810265	28.088472	57.529202	1.645831	0.000000	-4.721360	0.000000	0.000000	0.000000	0.298034	0.387838	-1.137223	0.000000	0.000000	2.000000	146.000000	0.000000
15278.207518	0.038727	0.558985	0.174168	79.917862	28.785980	58.161816	1.653575	0.000000	-4.718653	0.000000	0.000000	0.000000	0.344821	0.400772	-1.188142	0.000000	0.000000	2.000000	146.000000	0.000000
15278.210851	0.038727	0.558985	0.174168	79.917862	28.785980	58.161816	1.653575	0.000000	-4.718653	0.000000	0.000000	0.000000	0.344821	0.400772	-1.188142	0.000000	0.000000	2.000000	146.000000	0.000000
15278.214185	0.038727	0.558985	0.174168	79.917862	28.785980	58.161816	1.653575	0.000000	-4.718653	0.000000	0.000000	0.000000	0.344821	0.400772	-1.188142	0.000000	0.000000	2.000000	146.000000	0.000000
15278.217518	0.039918	0.560384	0.170183	80.002846	29.683037	59.132553	1.659326	0.000000	-4.716634	0.000000	0.000000	0.000000	0.357208	0.419710	-1.195353	0.000000	0.000000	2.000000	146.000000	0.000000
15278.220851	0.039918	0.560384	0.170183	80.002846	29.683037	59.132553	1.659326	0.000000	-4.716634	0.000000	0.000000	0.000000	0.357208	0.419710	-1.195353	0.000000	0.000000	2.000000	146.000000	0.000000
15278.224185	0.039918	0.560384	0.170183	80.002846	29.683037	59.132553	1.659326	0.000000	-4.716634	0.000000	0.000000	0.000000	0.357208	0.419710	-1.195353	0.000000	0.000000	2.000000	146.000000	0.000000
15278.227518	0.041262	0.561833	0.166096	80.065659	30.629841	60.404594	1.664529	0.000000	-4.714801	0.000000	0.000000	0.000000	0.403315	0.434599	-1.226271	0.000000	0.000000	2.000000	146.000000	0.000000
15278.230851	0.041262	0.561833	0.166096	80.065659	30.629841	60.404594	1.664529	0.000000	-4.714801	0.000000	0.000000	0.000000	0.403315	0.434599	-1.226271	0.000000	0.000000	2.000000	146.000000	0.000000
15278.234185	0.041262	0.561833	0.166096	80.065659	30.629841	60.404594	1.664529	0.000000	-4.714801	0.000000	0.000000	0.000000	0.403315	0.434599	-1.226271	0.000000	0.000000	2.000000	146.000000	0.000000
15278.237518	0.042703	0.563307	0.161984	80.114151	31.152182	61.214916	1.667019	0.000000	-4.713921	0.000000	0.000000	0.000000	0.432104	0.442228	-1.233513	0.000000	0.000000	2.000000	146.000000	0.000000
15278.240851	0.042703	0.563307	0.161984	80.114151	31.152182	61.214916	1.667019	0.000000	-4.713921	0.000000	0.000000	0.000000	0.432104	0.442228	-1.233513	0.000000	0.000000	2.000000	146.000000	0.000000
15278.244185	0.042703	0.563307	0.161984	80.114151	31.152182	61.214916	1.667019	0.000000	-4.713921	0.000000	0.000000	0.000000	0.432104	0.442228	-1.233513	0.000000	0.000000	2.000000	146.000000	0.000000
15278.247518	0.044181	0.564812	0.157888	80.117020	31.037941	61.213303	1.667374	0.000000	-4.713795	0.000000	0.000000	0.000000	0.443413	0.451486	-1.228918	0.000000	0.000000	2.000000	146.000000	0.000000
15278.250851	0.044181	0.564812	0.157888	80.117020	31.037941	61.213303	1.667374	0.000000	-4.713795	0.000000	0.000000	0.000000	0.443413	0.451486	-1.228918	0.000000	0.000000	2.000000	146.000000	0.000000
15278.254185	0.044181	0.564812	0.157888	80.117020	31.037941	61.213303	1.667374	0.000000	-4.713795	0.000000	0.000000	0.000000	0.443413	0.451486	-1.228918	0.000000	0.000000	2.000000	146.000000	0.000000
15278.257518	0.045663	0.566374	0.153767	80.064468	30.418278	60.604160	1.666603	0.000000	-4.714068	0.000000	0.000000	0.000000	0.444802	0.468694	-1.236151	0.000000	0.000000	2.000000	146.000000	0.000000
15278.260851	0.045663	0.566374	0.153767	80.064468	30.418278	60.604160	1.666603	0.000000	-4.714068	0.000000	0.000000	0.000000	0.444802	0.468694	-1.236151	0.000000	0.000000	2.000000	146.000000	0.000000
15278.264185	0.045663	0.566374	0.153767	80.064468	30.418278	60.604160	1.666603	0.000000	-4.714068	0.000000	0.000000	0.000000	0.444802	0.468694	-1.236151	0.000000	0.000000	2.000000	146.000000	0.000000
15278.267518	0.047123	0.568032	0.149655	79.986351	29.558136	59.840496	1.665896	0.000000	-4.714318	0.000000	0.000000	0.000000	0.438021	0.497411	-1.233757	0.000000	0.000000	2.000000	146.000000	0.000000
15278.270851	0.047123	0.568032	0.149655	79.986351	29.558136	59.840496	1.665896	0.000000	-4.714318	0.000000	0.000000	0.000000	0.438021	0.497411	-1.233757	0.000000	0.000000	2.000000	146.000000	0.000000
15278.274185	0.047123	0.568032	0.149655	79.986351	29.558136	59.840496	1.665896	0.000000	-4.714318	0.000000	0.000000	0.000000	0.438021	0.497411	-1.233757	0.000000	0.000000	2.000000	146.000000	0.000000
15278.277518	0.048590	0.569784	0.145548	79.886101	28.589680	58.872803	1.665705	0.000000	-4.714385	0.000000	0.000000	0.000000	0.439850	0.525590	-1.232006	0.000000	0.000000	2.000000	146.000000	0.000000
15278.280851	0.048590	0.569784	0.145548	79.886101	28.589680	58.872803	1.665705	0.000000	-4.714385	0.000000	0.000000	0.000000	0.439850	0.525590	-1.232006	0.000000	0.000000	2.000000	146.000000	0.000000
15278.284185	0.048590	0.569784	0.145548	79.886101	28.589680	58.872803	1.665705	0.000000	-4.714385	0.000000	0.000000	0.000000	0.439850	0.525590	-1.232006	0.000000	0.000000	2.000000	146.000000	0.000000
15278.287518	0.050125	0.571576	0.141527	79.785980	27.725143	58.064804	1.665268	0.000000	-4.714539	0.000000	0.000000	0.000000	0.460721	0.537728	-1.206180	0.000000	0.000000	2.000000	146.000000	0.000000
15278.290851	0.050125	0.571576	0.141527	79.785980	27.725143	58.064804	1.665268	0.000000	-4.714539	0.000000	0.000000	0.000000	0.460721	0.537728	-1.206180	0.000000	0.000000	2.000000	146.000000	0.000000
15278.294185	0.050125	0.571576	0.141527	79.785980	27.725143	58.064804	1.665268	0.000000	-4.714539	0.000000	0.000000	0.000000	0.460721	0.537728	-1.206180	0.000000	0.000000	2.000000	146.000000	0.000000
15278.297518	0.051672	0.573423	0.137577	79.695251	26.946968	57.421646	1.661844	0.000000	-4.715748	0.000000	0.000000	0.000000	0.463881	0.553930	-1.185076	0.000000	0.000000	2.000000	146.000000	0.000000
15278.300851	0.051672	0.573423	0.137577	79.695251	26.946968	57.421646	1.661844	0.000000	-4.715748	0.000000	0.000000	0.000000	0.463881	0.553930	-1.185076	0.000000	0.000000	2.000000	146.000000	0.000000
15278.304185	0.051672	0.573423	0.137577	79.695251	26.946968	57.421646	1.661844	0.000000	-4.715748	0.000000	0.000000	0.000000	0.463881	0.553930	-1.185076	0.000000	0.000000	2.000000	146.000000	0.000000
15278.307518	0.053255	0.575304	0.133680	79.644730	26.085667	56.239281	1.657140	0.000000	-4.717403	0.000000	0.000000	0.000000	0.475115	0.564239	-1.169051	0.000000	0.000000	2.000000	146.000000	0.000000
15278.310851	0.053255	0.575304	0.133680	79.644730	26.085667	56.239281	1.657140	0.000000	-4.717403	0.000000	0.000000	0.000000	0.475115	0.564239	-1.169051	0.000000	0.000000	2.000000	146.000000	0.000000
15278.314185	0.053255	0.575304	0.133680	79.644730	26.085667	56.239281	1.657140	0.000000	-4.717403	0.000000	0.000000	0.000000	0.475115	0.564239	-1.169051	0.000000	0.000000	2.000000	146.000000	0.000000
15278.317518	0.054852	0.577226	0.129876	79.637886	25.032936	54.817902	1.650386	0.000000	-4.719769	0.000000	0.000000	0.000000	0.478885	0.576866	-1.141105	0.000000	0.000000	2.000000	146.000000	0.000000
15278.320851	0.054852	0.577226	0.129876	79.637886	25.032936	54.817902	1.650386	0.000000	-4.719769	0.000000	0.000000	0.000000	0.478885	0.576866	-1.141105	0.000000	0.000000	2.000000	146.000000	0.000000
15278.324185	0.054852	0.577226	0.129876	79.637886	25.032936	54.817902	1.650386	0.000000	-4.719769	0.000000	0.000000	0.000000	0.478885	0.576866	-1.141105	0.000000	0.000000	2.000000	146.000000	0.000000
15278.327518	0.056268	0.578970	0.126484	79.680885	23.945524	53.366108	1.641757	0.000000	-4.722778	0.000000	0.000000	0.000000	0.424897	0.523126	-1.017844	0.000000	0.000000	2.000000	146.000000	0.000000
15278.330851	0.056268	0.578970	0.126484	79.680885	23.945524	53.366108	1.641757	0.000000	-4.722778	0.000000	0.000000	0.000000	0.424897	0.523126	-1.017844	0.000000	0.000000	2.000000	146.000000	0.000000
15278.334185	0.056268	0.578970	0.126484	79.680885	23.945524	53.366108	1.641757	0.000000	-4.722778	0.000000	0.000000	0.000000	0.424897	0.523126	-1.017844	0.000000	0.000000	2.000000	146.000000	0.000000
15278.337518	0.057903	0.581151	0.122406	79.774284	22.567289	51.540852	1.633859	0.000000	-4.725517	0.000000	0.000000	0.000000	0.490416	0.654297	-1.223398	0.000000	0.000000	2.000000	146.000000	0.000000
15278.340851	0.057903	0.581151	0.122406	79.774284	22.567289	51.540852	1.633859	0.000000	-4.725517	0.000000	0.000000	0.000000	0.490416	0.654297	-1.223398	0.000000	0.000000	2.000000	146.000000	0.000000
15278.344185	0.057903	0.581151	0.122406	79.774284	22.567289	51.540852	1.633859	0.000000	-4.725517	0.000000	0.000000	0.000000	0.490416	0.654297	-1.223398	0.000000	0.000000	2.000000	146.000000	0.000000
15278.347518	0.059148	0.582945	0.119101	79.844055	21.473492	50.165863	1.626102	0.000000	-4.728191	0.000000	0.000000	0.000000	0.373554	0.538164	-0.991422	0.000000	0.000000	2.000000	146.000000	0.000000
15278.350851	0.059148	0.582945	0.119101	79.844055	21.473492	50.165863	1.626102	0.000000	-4.728191	0.000000	0.000000	0.000000	0.373554	0.538164	-0.991422	0.000000	0.000000	2.000000	146.000000	0.000000
15278.354185	0.059148	0.582945	0.119101	79.844055	21.473492	50.165863	1.626102	0.000000	-4.728191	0.000000	0.000000	0.000000	0.373554	0.538164	-0.991422	0.000000	0.000000	2.000000	146.000000	0.000000
15278.357518	0.060575	0.585124	0.115077	79.893921	20.470251	49.262180	1.622244	0.000000	-4.729516	0.000000	0.000000	0.000000	0.428081	0.653711	-1.207042	0.000000	0.000000	2.000000	146.000000	0.000000
15278.360851	0.060575	0.585124	0.115077	79.893921	20.470251	49.262180	1.622244	0.000000	-4.729516	0.000000	0.000000	0.000000	0.428081	0.653711	-1.207042	0.000000	0.000000	2.000000	146.000000	0.000000
15278.364185	0.060575	0.585124	0.115077	79.893921	20.470251	49.262180	1.622244	0.000000	-4.729516	0.000000	0.000000	0.000000	0.428081	0.653711	-1.207042	0.000000	0.000000	2.000000	146.000000	0.000000
15278.367518	0.061824	0.587083	0.111405	79.907608	19.995293	49.374313	1.620520	0.000000	-4.730107	0.000000	0.000000	0.000000	0.374825	0.587643	-1.101697	0.000000	0.000000	2.000000	146.000000	0.000000
15278.370851	0.061824	0.587083	0.111405	79.907608	19.995293	49.374313	1.620520	0.000000	-4.730107	0.000000	0.000000	0.000000	0.374825	0.587643	-1.101697	0.000000	0.000000	2.000000	146.000000	0.000000
15278.374185	0.061824	0.587083	0.111405	79.907608	19.995293	49.374313	1.620520	0.000000	-4.730107	0.000000	0.000000	0.000000	0.374825	0.587643	-1.101697	0.000000	0.000000	2.000000	146.000000	0.000000
15278.377518	0.063080	0.589030	0.107726	79.902443	19.876701	50.263187	1.620852	0.000000	-4.729994	0.000000	0.000000	0.000000	0.376702	0.584040	-1.103688	0.000000	0.000000	2.000000	146.000000	0.000000
15278.380851	0.063080	0.589030	0.107726	79.902443	19.876701	50.263187	1.620852	0.000000	-4.729994	0.000000	0.000000	0.000000	0.376702	0.584040	-1.103688	0.000000	0.000000	2.000000	146.000000	0.000000
15278.384185	0.063080	0.589030	0.107726	79.902443	19.876701	50.263187	1.620852	0.000000	-4.729994	0.000000	0.000000	0.000000	0.376702	0.584040	-1.103688	0.000000	0.000000	2.000000	146.000000	0.000000
15278.387518	0.064340	0.590914	0.104033	79.888527	19.996161	51.879112	1.621049	0.000000	-4.729926	0.000000	0.000000	0.000000	0.378159	0.565190	-1.107961	0.000000	0.000000	2.000000	146.000000	0.000000
15278.390851	0.064340	0.590914	0.104033	79.888527	19.996161	51.879112	1.621049	0.000000	-4.729926	0.000000	0.000000	0.000000	0.378159	0.565190	-1.107961	0.000000	0.000000	2.000000	146.000000	0.000000
15278.394185	0.064340	0.590914	0.104033	79.888527	19.996161	51.879112	1.621049	0.000000	-4.729926	0.000000	0.000000	0.000000	0.378159	0.565190	-1.107961	0.000000	0.000000	2.000000	146.000000	0.000000
15278.397518	0.065686	0.592755	0.100332	79.883995	20.003679	52.851498	1.621261	0.000000	-4.729853	0.000000	0.000000	0.000000	0.403806	0.552424	-1.110378	0.000000	0.000000	2.000000	146.000000	0.000000
15278.400851	0.065686	0.592755	0.100332	79.883995	20.003679	52.851498	1.621261	0.000000	-4.729853	0.000000	0.000000	0.000000	0.403806	0.552424	-1.110378	0.000000	0.000000	2.000000	146.000000	0.000000
15278.404185	0.065686	0.592755	0.100332	79.883995	20.003679	52.851498	1.621261	0.000000	-4.729853	0.000000	0.000000	0.000000	0.403806	0.552424	-1.110378	0.000000	0.000000	2.000000	146.000000	0.000000
15278.407518	0.067153	0.594587	0.096489	79.897537	19.748423	52.599655	1.617997	0.000000	-4.730971	0.000000	0.000000	0.000000	0.439999	0.549715	-1.152932	0.000000	0.000000	2.000000	146.000000	0.000000
15278.410851	0.067153	0.594587	0.096489	79.897537	19.748423	52.599655	1.617997	0.000000	-4.730971	0.000000	0.000000	0.000000	0.439999	0.549715	-1.152932	0.000000	0.000000	2.000000	146.000000	0.000000
15278.414185	0.067153	0.594587	0.096489	79.897537	19.748423	52.599655	1.617997	0.000000	-4.730971	0.000000	0.000000	0.000000	0.439999	0.549715	-1.152932	0.000000	0.000000	2.000000	146.000000	0.000000
15278.417518	0.068773	0.596367	0.092589	79.927155	19.129681	51.776039	1.611306	0.000000	-4.733254	0.000000	0.000000	0.000000	0.486018	0.533795	-1.169957	0.000000	0.000000	2.000000	146.000000	0.000000
15278.420851	0.068773	0.596367	0.092589	79.927155	19.129681	51.776039	1.611306	0.000000	-4.733254	0.000000	0.000000	0.000000	0.486018	0.533795	-1.169957	0.000000	0.000000	2.000000	146.000000	0.000000
15278.424185	0.068773	0.596367	0.092589	79.927155	19.129681	51.776039	1.611306	0.000000	-4.733254	0.000000	0.000000	0.000000	0.486018	0.533795	-1.169957	0.000000	0.000000	2.000000	146.000000	0.000000
15278.427518	0.070437	0.598153	0.088629	79.976807	18.009796	50.769989	1.561342	0.000000	-4.629437	0.000000	0.000000	0.000000	0.499092	0.535857	-1.187876	0.000000	0.000000	2.000000	146.000000	0.000000
15278.430851	0.070437	0.598153	0.088629	79.976807	18.009796	50.769989	1.561342	0.000000	-4.629437	0.000000	0.000000	0.000000	0.499092	0.535857	-1.187876	0.000000	0.000000	2.000000	146.000000	0.000000
15278.434185	0.070437	0.598153	0.088629	79.976807	18.009796	50.769989	1.561342	0.000000	-4.629437	0.000000	0.000000	0.000000	0.499092	0.535857	-1.187876	0.000000	0.000000	2.000000	146.000000	0.000000
15278.437518	0.072169	0.599915	0.084613	80.034210	16.326679	49.316792	1.478160	0.000000	-4.431458	0.000000	0.000000	0.000000	0.519511	0.528540	-1.204726	0.000000	0.000000	2.000000	146.000000	0.000000
15278.440851	0.072169	0.599915	0.084613	80.034210	16.326679	49.316792	1.478160	0.000000	-4.431458	0.000000	0.000000	0.000000	0.519511	0.528540	-1.204726	0.000000	0.000000	2.000000	146.000000	0.000000
15278.444185	0.072169	0.599915	0.084613	80.034210	16.326679	49.316792	1.478160	0.000000	-4.431458	0.000000	0.000000	0.000000	0.519511	0.528540	-1.204726	0.000000	0.000000	2.000000	146.000000	0.000000
15278.447518	0.073975	0.601622	0.080609	80.085693	14.047393	47.220581	1.391574	0.000000	-4.230670	0.000000	0.000000	0.000000	0.541918	0.512239	-1.201287	0.000000	0.000000	2.000000	146.000000	0.000000
15278.450851	0.073975	0.601622	0.080609	80.085693	14.047393	47.220581	1.391574	0.000000	-4.230670	0.000000	0.000000	0.000000	0.541918	0.512239	-1.201287	0.000000	0.000000	2.000000	146.000000	0.000000
15278.454185	0.073975	0.601622	0.080609	80.085693	14.047393	47.220581	1.391574	0.000000	-4.230670	0.000000	0.000000	0.000000	0.541918	0.512239	-1.201287	0.000000	0.000000	2.000000	146.000000	0.000000
15278.457518	0.075834	0.603365	0.076657	80.115089	11.182508	44.497898	1.301255	0.000000	-4.030456	0.000000	0.000000	0.000000	0.557769	0.522994	-1.185694	0.000000	0.000000	2.000000	146.000000	0.000000
15278.460851	0.075834	0.603365	0.076657	80.115089	11.182508	44.497898	1.301255	0.000000	-4.030456	0.000000	0.000000	0.000000	0.557769	0.522994	-1.185694	0.000000	0.000000	2.000000	146.000000	0.000000
15278.464185	0.075834	0.603365	0.076657	80.115089	11.182508	44.497898	1.301255	0.000000	-4.030456	0.000000	0.000000	0.000000	0.557769	0.522994	-1.185694	0.000000	0.000000	2.000000	146.000000	0.000000
15278.467518	0.077805	0.605068	0.072811	80.100418	7.823074	41.377327	1.208293	0.000000	-3.832840	0.000000	0.000000	0.000000	0.591208	0.510735	-1.153852	0.000000	0.000000	2.000000	146.000000	0.000000
15278.470851	0.077805	0.605068	0.072811	80.100418	7.823074	41.377327	1.208293	0.000000	-3.832840	0.000000	0.000000	0.000000	0.591208	0.510735	-1.153852	0.000000	0.000000	2.000000	146.000000	0.000000
15278.474185	0.077805	0.605068	0.072811	80.100418	7.823074	41.377327	1.208293	0.000000	-3.832840	0.000000	0.000000	0.000000	0.591208	0.510735	-1.153852	0.000000	0.000000	2.000000	146.000000	0.000000
15278.477518	0.079865	0.606802	0.069096	80.022079	4.155813	37.683502	1.109758	0.000000	-3.640531	0.000000	0.000000	0.000000	0.617930	0.520081	-1.114354	0.000000	0.000000	2.000000	146.000000	0.000000
15278.480851	0.079865	0.606802	0.069096	80.022079	4.155813	37.683502	1.109758	0.000000	-3.640531	0.000000	0.000000	0.000000	0.617930	0.520081	-1.114354	0.000000	0.000000	2.000000	146.000000	0.000000
15278.484185	0.079865	0.606802	0.069096	80.022079	4.155813	37.683502	1.109758	0.000000	-3.640531	0.000000	0.000000	0.000000	0.617930	0.520081	-1.114354	0.000000	0.000000	2.000000	146.000000	0.000000
15278.487518	0.081963	0.608520	0.065514	79.877151	0.587512	33.982838	1.006770	0.000000	-3.454806	0.000000	0.000000	0.000000	0.629517	0.515461	-1.074633	0.000000	0.000000	2.000000	146.000000	0.000000
15278.490851	0.081963	0.608520	0.065514	79.877151	0.587512	33.982838	1.006770	0.000000	-3.454806	0.000000	0.000000	0.000000	0.629517	0.515461	-1.074633	0.000000	0.000000	2.000000	146.000000	0.000000
15278.494185	0.081963	0.608520	0.065514	79.877151	0.587512	33.982838	1.006770	0.000000	-3.454806	0.000000	0.000000	0.000000	0.629517	0.515461	-1.074633	0.000000	0.000000	2.000000	146.000000	0.000000
15278.497518	0.084058	0.610237	0.062111	79.673927	-2.701164	30.615135	0.901851	0.000000	-3.275700	0.000000	0.000000	0.000000	0.628558	0.515088	-1.020997	0.000000	0.000000	2.000000	146.000000	0.000000
15278.500851	0.084058	0.610237	0.062111	79.673927	-2.701164	30.615135	0.901851	0.000000	-3.275700	0.000000	0.000000	0.000000	0.628558	0.515088	-1.020997	0.000000	0.000000	2.000000	146.000000	0.000000
15278.504185	0.084058	0.610237	0.062111	79.673927	-2.701164	30.615135	0.901851	0.000000	-3.275700	0.000000	0.000000	0.000000	0.628558	0.515088	-1.020997	0.000000	0.000000	2.000000	146.000000	0.000000
15278.507518	0.086073	0.611944	0.058861	79.442772	-5.549487	27.708790	0.797091	0.000000	-3.105534	0.000000	0.000000	0.000000	0.604525	0.512344	-0.974776	0.000000	0.000000	2.000000	146.000000	0.000000
15278.510851	0.086073	0.611944	0.058861	79.442772	-5.549487	27.708790	0.797091	0.000000	-3.105534	0.000000	0.000000	0.000000	0.604525	0.512344	-0.974776	0.000000	0.000000	2.000000	146.000000	0.000000
15278.514185	0.086073	0.611944	0.058861	79.442772	-5.549487	27.708790	0.797091	0.000000	-3.105534	0.000000	0.000000	0.000000	0.604525	0.512344	-0.974776	0.000000	0.000000	2.000000	146.000000	0.000000
15278.517518	0.088029	0.613586	0.055719	79.237671	-7.794056	24.998686	0.696337	0.000000	-2.943071	0.000000	0.000000	0.000000	0.586629	0.492432	-0.942594	0.000000	0.000000	2.000000	146.000000	0.000000
15278.520851	0.088029	0.613586	0.055719	79.237671	-7.794056	24.998686	0.696337	0.000000	-2.943071	0.000000	0.000000	0.000000	0.586629	0.492432	-0.942594	0.000000	0.000000	2.000000	146.000000	0.000000
15278.524185	0.088029	0.613586	0.055719	79.237671	-7.794056	24.998686	0.696337	0.000000	-2.943071	0.000000	0.000000	0.000000	0.586629	0.492432	-0.942594	0.000000	0.000000	2.000000	146.000000	0.000000
15278.527518	0.089869	0.615208	0.052640	79.135361	-9.460044	22.891848	0.598565	0.000000	-2.785972	0.000000	0.000000	0.000000	0.552068	0.486691	-0.923852	0.000000	0.000000	2.000000	146.000000	0.000000
15278.530851	0.089869	0.615208	0.052640	79.135361	-9.460044	22.891848	0.598565	0.000000	-2.785972	0.000000	0.000000	0.000000	0.552068	0.486691	-0.923852	0.000000	0.000000	2.000000	146.000000	0.000000
15278.534185	0.089869	0.615208	0.052640	79.135361	-9.460044	22.891848	0.598565	0.000000	-2.785972	0.000000	0.000000	0.000000	0.552068	0.486691	-0.923852	0.000000	0.000000	2.000000	146.000000	0.000000
15278.537518	0.091557	0.616796	0.049680	79.165199	-10.665199	21.825439	0.506554	0.000000	-2.631997	0.000000	0.000000	0.000000	0.506353	0.476436	-0.888096	0.000000	0.000000	2.000000	146.000000	0.000000
15278.540851	0.091557	0.616796	0.049680	79.165199	-10.665199	21.825439	0.506554	0.000000	-2.631997	0.000000	0.000000	0.000000	0.506353	0.476436	-0.888096	0.000000	0.000000	2.000000	146.000000	0.000000
15278.544185	0.091557	0.616796	0.049680	79.165199	-10.665199	21.825439	0.506554	0.000000	-2.631997	0.000000	0.000000	0.000000	0.506353	0.476436	-0.888096	0.000000	0.000000	2.000000	146.000000	0.000000
15278.547518	0.092948	0.618197	0.047111	79.297241	-11.513885	21.670973	0.422162	0.000000	-2.483981	0.000000	0.000000	0.000000	0.417404	0.420103	-0.770448	0.000000	0.000000	2.000000	146.000000	0.000000
15278.550851	0.092948	0.618197	0.047111	79.297241	-11.513885	21.670973	0.422162	0.000000	-2.483981	0.000000	0.000000	0.000000	0.417404	0.420103	-0.770448	0.000000	0.000000	2.000000	146.000000	0.000000
15278.554185	0.092948	0.618197	0.047111	79.297241	-11.513885	21.670973	0.422162	0.000000	-2.483981	0.000000	0.000000	0.000000	0.417404	0.420103	-0.770448	0.000000	0.000000	2.000000	146.000000	0.000000
15278.557518	0.094541	0.619898	0.044130	79.486092	-12.452131	21.275417	0.352595	0.000000	-2.355573	0.000000	0.000000	0.000000	0.477888	0.510349	-0.894326	0.000000	0.000000	2.000000	146.000000	0.000000
15278.560851	0.094541	0.619898	0.044130	79.486092	-12.452131	21.275417	0.352595	0.000000	-2.355573	0.000000	0.000000	0.000000	0.477888	0.510349	-0.894326	0.000000	0.000000	2.000000	146.000000	0.000000
15278.564185	0.094541	0.619898	0.044130	79.486092	-12.452131	21.275417	0.352595	0.000000	-2.355573	0.000000	0.000000	0.000000	0.477888	0.510349	-0.894326	0.000000	0.000000	2.000000	146.000000	0.000000
15278.567518	0.095963	0.621415	0.041522	79.643280	-13.324768	20.281485	0.272947	0.000000	-2.206518	0.000000	0.000000	0.000000	0.426509	0.455196	-0.782520	0.000000	0.000000	2.000000	146.000000	0.000000
15278.570851	0.095963	0.621415	0.041522	79.643280	-13.324768	20.281485	0.272947	0.000000	-2.206518	0.000000	0.000000	0.000000	0.426509	0.455196	-0.782520	0.000000	0.000000	2.000000	146.000000	0.000000
15278.574185	0.095963	0.621415	0.041522	79.643280	-13.324768	20.281485	0.272947	0.000000	-2.206518	0.000000	0.000000	0.000000	0.426509	0.455196	-0.782520	0.000000	0.000000	2.000000	146.000000	0.000000
15278.577518	0.097182	0.622919	0.039091	79.798820	-14.178470	19.312170	0.201862	0.000000	-2.076098	0.000000	0.000000	0.000000	0.365707	0.451033	-0.729327	0.000000	0.000000	2.000000	146.000000	0.000000
15278.580851	0.097182	0.622919	0.039091	79.798820	-14.178470	19.312170	0.201862	0.000000	-2.076098	0.000000	0.000000	0.000000	0.365707	0.451033	-0.729327	0.000000	0.000000	2.000000	146.000000	0.000000
15278.584185	0.097182	0.622919	0.039091	79.798820	-14.178470	19.312170	0.201862	0.000000	-2.076098	0.000000	0.000000	0.000000	0.365707	0.451033	-0.729327	0.000000	0.000000	2.000000	146.000000	0.000000
15278.587518	0.098194	0.624350	0.036796	79.963516	-15.031362	18.493135	0.140911	0.000000	-1.954544	0.000000	0.000000	0.000000	0.303693	0.429411	-0.688565	0.000000	0.000000	2.000000	146.000000	0.000000
15278.590851	0.098194	0.624350	0.036796	79.963516	-15.031362	18.493135	0.140911	0.000000	-1.954544	0.000000	0.000000	0.000000	0.303693	0.429411	-0.688565	0.000000	0.000000	2.000000	146.000000	0.000000
15278.594185	0.098194	0.624350	0.036796	79.963516	-15.031362	18.493135	0.140911	0.000000	-1.954544	0.000000	0.000000	0.000000	0.303693	0.429411	-0.688565	0.000000	0.000000	2.000000	146.000000	0.000000
15278.597518	0.098947	0.625606	0.034839	80.123512	-15.728257	17.648209	0.090295	0.000000	-1.839783	0.000000	0.000000	0.000000	0.225831	0.376784	-0.586926	0.000000	0.000000	2.000000	146.000000	0.000000
15278.600851	0.098947	0.625606	0.034839	80.123512	-15.728257	17.648209	0.090295	0.000000	-1.839783	0.000000	0.000000	0.000000	0.225831	0.376784	-0.586926	0.000000	0.000000	2.000000	146.000000	0.000000
15278.604185	0.098947	0.625606	0.034839	80.123512	-15.728257	17.648209	0.090295	0.000000	-1.839783	0.000000	0.000000	0.000000	0.225831	0.376784	-0.586926	0.000000	0.000000	2.000000	146.000000	0.000000
15278.607518	0.099667	0.627128	0.032523	80.328278	-16.385069	16.888018	0.052657	0.000000	-1.741962	0.000000	0.000000	0.000000	0.215982	0.456560	-0.694858	0.000000	0.000000	2.000000	146.000000	0.000000
15278.610851	0.099667	0.627128	0.032523	80.328278	-16.385069	16.888018	0.052657	0.000000	-1.741962	0.000000	0.000000	0.000000	0.215982	0.456560	-0.694858	0.000000	0.000000	2.000000	146.000000	0.000000
15278.614185	0.099667	0.627128	0.032523	80.328278	-16.385069	16.888018	0.052657	0.000000	-1.741962	0.000000	0.000000	0.000000	0.215982	0.456560	-0.694858	0.000000	0.000000	2.000000	146.000000	0.000000
15278.617518	0.100130	0.628456	0.030534	80.492691	-16.831158	16.374567	0.016660	0.000000	-1.626152	0.000000	0.000000	0.000000	0.139031	0.398542	-0.596820	0.000000	0.000000	2.000000	146.000000	0.000000
15278.620851	0.100130	0.628456	0.030534	80.492691	-16.831158	16.374567	0.016660	0.000000	-1.626152	0.000000	0.000000	0.000000	0.139031	0.398542	-0.596820	0.000000	0.000000	2.000000	146.000000	0.000000
15278.624185	0.100130	0.628456	0.030534	80.492691	-16.831158	16.374567	0.016660	0.000000	-1.626152	0.000000	0.000000	0.000000	0.139031	0.398542	-0.596820	0.000000	0.000000	2.000000	146.000000	0.000000
15278.627518	0.100499	0.629766	0.028582	80.642456	-17.020634	16.157879	-0.006512	0.000000	-1.526682	0.000000	0.000000	0.000000	0.110581	0.393055	-0.585464	0.000000	0.000000	2.000000	146.000000	0.000000
15278.630851	0.100499	0.629766	0.028582	80.642456	-17.020634	16.157879	-0.006512	0.000000	-1.526682	0.000000	0.000000	0.000000	0.110581	0.393055	-0.585464	0.000000	0.000000	2.000000	146.000000	0.000000
15278.634185	0.100499	0.629766	0.028582	80.642456	-17.020634	16.157879	-0.006512	0.000000	-1.526682	0.000000	0.000000	0.000000	0.110581	0.393055	-0.585464	0.000000	0.000000	2.000000	146.000000	0.000000
15278.637518	0.100883	0.631059	0.026735	80.773582	-16.906698	16.270882	-0.024942	0.000000	-1.429105	0.000000	0.000000	0.000000	0.115377	0.387712	-0.554264	0.000000	0.000000	2.000000	146.000000	0.000000
15278.640851	0.100883	0.631059	0.026735	80.773582	-16.906698	16.270882	-0.024942	0.000000	-1.429105	0.000000	0.000000	0.000000	0.115377	0.387712	-0.554264	0.000000	0.000000	2.000000	146.000000	0.000000
15278.644185	0.100883	0.631059	0.026735	80.773582	-16.906698	16.270882	-0.024942	0.000000	-1.429105	0.000000	0.000000	0.000000	0.115377	0.387712	-0.554264	0.000000	0.000000	2.000000	146.000000	0.000000
15278.647518	0.101266	0.632287	0.024901	80.882813	-16.507851	16.688211	-0.044172	0.000000	-1.336728	0.000000	0.000000	0.000000	0.114676	0.368489	-0.549926	0.000000	0.000000	2.000000	146.000000	0.000000
15278.650851	0.101266	0.632287	0.024901	80.882813	-16.507851	16.688211	-0.044172	0.000000	-1.336728	0.000000	0.000000	0.000000	0.114676	0.368489	-0.549926	0.000000	0.000000	2.000000	146.000000	0.000000
15278.654185	0.101266	0.632287	0.024901	80.882813	-16.507851	16.688211	-0.044172	0.000000	-1.336728	0.000000	0.000000	0.000000	0.114676	0.368489	-0.549926	0.000000	0.000000	2.000000	146.000000	0.000000
15278.657518	0.101649	0.633472	0.023097	80.957603	-16.011427	17.194935	-0.063285	0.000000	-1.245074	0.000000	0.000000	0.000000	0.114927	0.355525	-0.541200	0.000000	0.000000	2.000000	146.000000	0.000000
15278.660851	0.101649	0.633472	0.023097	80.957603	-16.011427	17.194935	-0.063285	0.000000	-1.245074	0.000000	0.000000	0.000000	0.114927	0.355525	-0.541200	0.000000	0.000000	2.000000	146.000000	0.000000
15278.664185	0.101649	0.633472	0.023097	80.957603	-16.011427	17.194935	-0.063285	0.000000	-1.245074	0.000000	0.000000	0.000000	0.114927	0.355525	-0.541200	0.000000	0.000000	2.000000	146.000000	0.000000
15278.667518	0.102088	0.634602	0.021360	80.993507	-15.604399	17.578447	-0.082439	0.000000	-1.154873	0.000000	0.000000	0.000000	0.131890	0.338935	-0.521115	0.000000	0.000000	2.000000	146.000000	0.000000
15278.670851	0.102088	0.634602	0.021360	80.993507	-15.604399	17.578447	-0.082439	0.000000	-1.154873	0.000000	0.000000	0.000000	0.131890	0.338935	-0.521115	0.000000	0.000000	2.000000	146.000000	0.000000
15278.674185	0.102088	0.634602	0.021360	80.993507	-15.604399	17.578447	-0.082439	0.000000	-1.154873	0.000000	0.000000	0.000000	0.131890	0.338935	-0.521115	0.000000	0.000000	2.000000	146.000000	0.000000
15278.677518	0.102554	0.635664	0.019658	81.007477	-15.464733	17.643246	-0.104420	0.000000	-1.068021	0.000000	0.000000	0.000000	0.139616	0.318469	-0.510806	0.000000	0.000000	2.000000	146.000000	0.000000
15278.680851	0.102554	0.635664	0.019658	81.007477	-15.464733	17.643246	-0.104420	0.000000	-1.068021	0.000000	0.000000	0.000000	0.139616	0.318469	-0.510806	0.000000	0.000000	2.000000	146.000000	0.000000
15278.684185	0.102554	0.635664	0.019658	81.007477	-15.464733	17.643246	-0.104420	0.000000	-1.068021	0.000000	0.000000	0.000000	0.139616	0.318469	-0.510806	0.000000	0.000000	2.000000	146.000000	0.000000
15278.687518	0.103040	0.636664	0.017966	81.010597	-15.420347	17.596264	-0.127690	0.000000	-0.982887	0.000000	0.000000	0.000000	0.145826	0.300093	-0.507486	0.000000	0.000000	2.000000	146.000000	0.000000
15278.690851	0.103040	0.636664	0.017966	81.010597	-15.420347	17.596264	-0.127690	0.000000	-0.982887	0.000000	0.000000	0.000000	0.145826	0.300093	-0.507486	0.000000	0.000000	2.000000	146.000000	0.000000
15278.694185	0.103040	0.636664	0.017966	81.010597	-15.420347	17.596264	-0.127690	0.000000	-0.982887	0.000000	0.000000	0.000000	0.145826	0.300093	-0.507486	0.000000	0.000000	2.000000	146.000000	0.000000
15278.697518	0.103510	0.637618	0.016333	81.030014	-15.439923	17.498800	-0.151994	0.000000	-0.898306	0.000000	0.000000	0.000000	0.140994	0.286219	-0.489817	0.000000	0.000000	2.000000	146.000000	0.000000
15278.700851	0.103510	0.637618	0.016333	81.030014	-15.439923	17.498800	-0.151994	0.000000	-0.898306	0.000000	0.000000	0.000000	0.140994	0.286219	-0.489817	0.000000	0.000000	2.000000	146.000000	0.000000
15278.704185	0.103510	0.637618	0.016333	81.030014	-15.439923	17.498800	-0.151994	0.000000	-0.898306	0.000000	0.000000	0.000000	0.140994	0.286219	-0.489817	0.000000	0.000000	2.000000	146.000000	0.000000
15278.707518	0.103886	0.638491	0.014723	81.076912	-15.585353	17.272596	-0.175493	0.000000	-0.816670	0.000000	0.000000	0.000000	0.112758	0.262052	-0.483119	0.000000	0.000000	2.000000	146.000000	0.000000
15278.710851	0.103886	0.638491	0.014723	81.076912	-15.585353	17.272596	-0.175493	0.000000	-0.816670	0.000000	0.000000	0.000000	0.112758	0.262052	-0.483119	0.000000	0.000000	2.000000	146.000000	0.000000
15278.714185	0.103886	0.638491	0.014723	81.076912	-15.585353	17.272596	-0.175493	0.000000	-0.816670	0.000000	0.000000	0.000000	0.112758	0.262052	-0.483119	0.000000	0.000000	2.000000	146.000000	0.000000
15278.717518	0.104205	0.639340	0.013196	81.146988	-15.820745	16.974874	-0.194286	0.000000	-0.736150	0.000000	0.000000	0.000000	0.095888	0.254719	-0.458020	0.000000	0.000000	2.000000	146.000000	0.000000
15278.720851	0.104205	0.639340	0.013196	81.146988	-15.820745	16.974874	-0.194286	0.000000	-0.736150	0.000000	0.000000	0.000000	0.095888	0.254719	-0.458020	0.000000	0.000000	2.000000	146.000000	0.000000
15278.724185	0.104205	0.639340	0.013196	81.146988	-15.820745	16.974874	-0.194286	0.000000	-0.736150	0.000000	0.000000	0.000000	0.095888	0.254719	-0.458020	0.000000	0.000000	2.000000	146.000000	0.000000
15278.727518	0.104494	0.640140	0.011758	81.219559	-16.081591	16.654495	-0.210267	0.000000	-0.659813	0.000000	0.000000	0.000000	0.086645	0.239756	-0.431390	0.000000	0.000000	2.000000	146.000000	0.000000
15278.730851	0.104494	0.640140	0.011758	81.219559	-16.081591	16.654495	-0.210267	0.000000	-0.659813	0.000000	0.000000	0.000000	0.086645	0.239756	-0.431390	0.000000	0.000000	2.000000	146.000000	0.000000
15278.734185	0.104494	0.640140	0.011758	81.219559	-16.081591	16.654495	-0.210267	0.000000	-0.659813	0.000000	0.000000	0.000000	0.086645	0.239756	-0.431390	0.000000	0.000000	2.000000	146.000000	0.000000
15278.737518	0.104747	0.640849	0.010382	81.281746	-16.301798	16.373783	-0.224708	0.000000	-0.587915	0.000000	0.000000	0.000000	0.075758	0.212790	-0.413017	0.000000	0.000000	2.000000	146.000000	0.000000
15278.740851	0.104747	0.640849	0.010382	81.281746	-16.301798	16.373783	-0.224708	0.000000	-0.587915	0.000000	0.000000	0.000000	0.075758	0.212790	-0.413017	0.000000	0.000000	2.000000	146.000000	0.000000
15278.744185	0.104747	0.640849	0.010382	81.281746	-16.301798	16.373783	-0.224708	0.000000	-0.587915	0.000000	0.000000	0.000000	0.075758	0.212790	-0.413017	0.000000	0.000000	2.000000	146.000000	0.000000
15278.747518	0.105036	0.641510	0.009079	81.333557	-16.482195	16.134609	-0.237335	0.000000	-0.519079	0.000000	0.000000	0.000000	0.086871	0.198396	-0.390640	0.000000	0.000000	2.000000	146.000000	0.000000
15278.750851	0.105036	0.641510	0.009079	81.333557	-16.482195	16.134609	-0.237335	0.000000	-0.519079	0.000000	0.000000	0.000000	0.086871	0.198396	-0.390640	0.000000	0.000000	2.000000	146.000000	0.000000
15278.754185	0.105036	0.641510	0.009079	81.333557	-16.482195	16.134609	-0.237335	0.000000	-0.519079	0.000000	0.000000	0.000000	0.086871	0.198396	-0.390640	0.000000	0.000000	2.000000	146.000000	0.000000
15278.757518	0.105358	0.642130	0.007828	81.386757	-16.663488	15.888668	-0.251813	0.000000	-0.453972	0.000000	0.000000	0.000000	0.096418	0.185927	-0.375336	0.000000	0.000000	2.000000	146.000000	0.000000
15278.760851	0.105358	0.642130	0.007828	81.386757	-16.663488	15.888668	-0.251813	0.000000	-0.453972	0.000000	0.000000	0.000000	0.096418	0.185927	-0.375336	0.000000	0.000000	2.000000	146.000000	0.000000
15278.764185	0.105358	0.642130	0.007828	81.386757	-16.663488	15.888668	-0.251813	0.000000	-0.453972	0.000000	0.000000	0.000000	0.096418	0.185927	-0.375336	0.000000	0.000000	2.000000	146.000000	0.000000
15278.767518	0.105688	0.642662	0.006629	81.429024	-16.795797	15.688236	-0.267883	0.000000	-0.391416	0.000000	0.000000	0.000000	0.099112	0.159701	-0.359690	0.000000	0.000000	2.000000	146.000000	0.000000
15278.770851	0.105688	0.642662	0.006629	81.429024	-16.795797	15.688236	-0.267883	0.000000	-0.391416	0.000000	0.000000	0.000000	0.099112	0.159701	-0.359690	0.000000	0.000000	2.000000	146.000000	0.000000
15278.774185	0.105688	0.642662	0.006629	81.429024	-16.795797	15.688236	-0.267883	0.000000	-0.391416	0.000000	0.000000	0.000000	0.099112	0.159701	-0.359690	0.000000	0.000000	2.000000	146.000000	0.000000
15278.777518	0.106034	0.643149	0.005511	81.464958	-16.904732	15.515802	-0.284402	0.000000	-0.331468	0.000000	0.000000	0.000000	0.103791	0.146010	-0.335640	0.000000	0.000000	2.000000	146.000000	0.000000
15278.780851	0.106034	0.643149	0.005511	81.464958	-16.904732	15.515802	-0.284402	0.000000	-0.331468	0.000000	0.000000	0.000000	0.103791	0.146010	-0.335640	0.000000	0.000000	2.000000	146.000000	0.000000
15278.784185	0.106034	0.643149	0.005511	81.464958	-16.904732	15.515802	-0.284402	0.000000	-0.331468	0.000000	0.000000	0.000000	0.103791	0.146010	-0.335640	0.000000	0.000000	2.000000	146.000000	0.000000
15278.787518	0.106316	0.643581	0.004426	81.504326	-17.058250	15.298401	-0.301700	0.000000	-0.275528	0.000000	0.000000	0.000000	0.084606	0.129611	-0.325425	0.000000	0.000000	2.000000	146.000000	0.000000
15278.790851	0.106316	0.643581	0.004426	81.504326	-17.058250	15.298401	-0.301700	0.000000	-0.275528	0.000000	0.000000	0.000000	0.084606	0.129611	-0.325425	0.000000	0.000000	2.000000	146.000000	0.000000
15278.794185	0.106316	0.643581	0.004426	81.504326	-17.058250	15.298401	-0.301700	0.000000	-0.275528	0.000000	0.000000	0.000000	0.084606	0.129611	-0.325425	0.000000	0.000000	2.000000	146.000000	0.000000
15278.797518	0.106532	0.643917	0.003462	81.549965	-17.267166	15.037642	-0.315801	0.000000	-0.221290	0.000000	0.000000	0.000000	0.064674	0.100770	-0.289229	0.000000	0.000000	2.000000	146.000000	0.000000
15278.800851	0.106532	0.643917	0.003462	81.549965	-17.267166	15.037642	-0.315801	0.000000	-0.221290	0.000000	0.000000	0.000000	0.064674	0.100770	-0.289229	0.000000	0.000000	2.000000	146.000000	0.000000
15278.804185	0.106532	0.643917	0.003462	81.549965	-17.267166	15.037642	-0.315801	0.000000	-0.221290	0.000000	0.000000	0.000000	0.064674	0.100770	-0.289229	0.000000	0.000000	2.000000	146.000000	0.000000
15278.807518	0.106680	0.644272	0.002412	81.632446	-17.636175	14.622234	-0.326580	0.000000	-0.173085	0.000000	0.000000	0.000000	0.044422	0.106429	-0.314889	0.000000	0.000000	2.000000	146.000000	0.000000
15278.810851	0.106680	0.644272	0.002412	81.632446	-17.636175	14.622234	-0.326580	0.000000	-0.173085	0.000000	0.000000	0.000000	0.044422	0.106429	-0.314889	0.000000	0.000000	2.000000	146.000000	0.000000
15278.814185	0.106680	0.644272	0.002412	81.632446	-17.636175	14.622234	-0.326580	0.000000	-0.173085	0.000000	0.000000	0.000000	0.044422	0.106429	-0.314889	0.000000	0.000000	2.000000	146.000000	0.000000
15278.817518	0.106680	0.644272	0.002412	81.710373	-17.977448	14.252976	-0.333984	0.000000	-0.120604	0.000000	0.000000	0.000000	0.044422	0.106429	-0.314889	0.000000	0.000000	2.000000	146.000000	0.000000
15278.820851	0.106759	0.644511	0.001470	81.710373	-17.977448	14.252976	-0.333984	0.000000	-0.120604	0.000000	0.000000	0.000000	0.023880	0.071666	-0.282718	0.000000	0.000000	2.000000	146.000000	0.000000
15278.824185	0.106759	0.644511	0.001470	81.710373	-17.977448	14.252976	-0.333984	0.000000	-0.120604	0.000000	0.000000	0.000000	0.023880	0.071666	-0.282718	0.000000	0.000000	2.000000	146.000000	0.000000
15278.827518	0.106783	0.644691	0.000586	81.776932	-18.269470	13.942332	-0.337964	0.000000	-0.073484	0.000000	0.000000	0.000000	0.007021	0.054142	-0.265125	0.000000	0.000000	2.000000	146.000000	0.000000
15278.830851	0.106783	0.644691	0.000586	81.776932	-18.269470	13.942332	-0.337964	0.000000	-0.073484	0.000000	0.000000	0.000000	0.007021	0.054142	-0.265125	0.000000	0.000000	2.000000	146.000000	0.000000
15278.834185	0.106783	0.644691	0.000586	81.776932	-18.269470	13.942332	-0.337964	0.000000	-0.073484	0.000000	0.000000	0.000000	0.007021	0.054142	-0.265125	0.000000	0.000000	2.000000	146.000000	0.000000
15278.837518	0.106783	0.644691	0.000586	81.829132	-18.486933	13.704409	-0.339134	0.000000	-0.029297	0.000000	0.000000	0.000000	0.007021	0.054142	-0.265125	0.000000	0.000000	2.000000	146.000000	0.000000
15278.840851	0.106806	0.644850	-0.000198	81.829132	-18.486933	13.704409	-0.339134	0.000000	-0.029297	0.000000	0.000000	0.000000	0.006927	0.047549	-0.235105	0.000000	0.000000	2.000000	146.000000	0.000000
15278.844185	0.106806	0.644850	-0.000198	81.829132	-18.486933	13.704409	-0.339134	0.000000	-0.029297	0.000000	0.000000	0.000000	0.006927	0.047549	-0.235105	0.000000	0.000000	2.000000	146.000000	0.000000
15278.847518	0.106827	0.644894	-0.000889	81.871193	-18.669495	13.501464	-0.339134	0.000000	-0.029297	0.000000	0.000000	0.000000	0.006365	0.013406	-0.207369	0.000000	0.000000	2.000000	146.000000	0.000000
15278.850851	0.106827	0.644894	-0.000889	81.871193	-18.669495	13.501464	-0.339134	0.000000	-0.029297	0.000000	0.000000	0.000000	0.006365	0.013406	-0.207369	0.000000	0.000000	2.000000	146.000000	0.000000
15278.854185	0.106827	0.644894	-0.000889	81.871193	-18.669495	13.501464	-0.339134	0.000000	-0.029297	0.000000	0.000000	0.000000	0.006365	0.013406	-0.207369	0.000000	0.000000	2.000000	146.000000	0.000000
15278.857518	0.106827	0.644894	-0.000889	81.918327	-18.851862	13.291426	-0.341349	0.000000	0.044449	0.000000	0.000000	0.000000	0.006365	0.013406	-0.207369	0.000000	0.000000	2.000000	146.000000	0.000000
15278.860851	0.106916	0.644907	-0.001676	81.918327	-18.851862	13.291426	-0.341349	0.000000	0.044449	0.000000	0.000000	0.000000	0.026852	0.003859	-0.236091	0.000000	0.000000	2.000000	146.000000	0.000000
15278.864185	0.106916	0.644907	-0.001676	81.918327	-18.851862	13.291426	-0.341349	0.000000	0.044449	0.000000	0.000000	0.000000	0.026852	0.003859	-0.236091	0.000000	0.000000	2.000000	146.000000	0.000000
15278.867518	0.107041	0.644864	-0.002310	81.959633	-18.987333	13.126408	-0.341349	0.000000	0.044449	0.000000	0.000000	0.000000	0.037370	-0.013077	-0.190272	0.000000	0.000000	2.000000	146.000000	0.000000
15278.870851	0.107041	0.644864	-0.002310	81.959633	-18.987333	13.126408	-0.341349	0.000000	0.044449	0.000000	0.000000	0.000000	0.037370	-0.013077	-0.190272	0.000000	0.000000	2.000000	146.000000	0.000000
15278.874185	0.107041	0.644864	-0.002310	81.959633	-18.987333	13.126408	-0.341349	0.000000	0.044449	0.000000	0.000000	0.000000	0.037370	-0.013077	-0.190272	0.000000	0.000000	2.000000	146.000000	0.000000
15278.877518	0.107041	0.644864	-0.002310	82.015442	-19.189171	12.887094	-0.352053	0.000000	0.115509	0.000000	0.000000	0.000000	0.037370	-0.013077	-0.190272	0.000000	0.000000	2.000000	146.000000	0.000000
15278.880851	0.107229	0.644773	-0.002964	82.015442	-19.189171	12.887094	-0.352053	0.000000	0.115509	0.000000	0.000000	0.000000	0.056287	-0.027033	-0.196060	0.000000	0.000000	2.000000	146.000000	0.000000
15278.884185	0.107229	0.644773	-0.002964	82.015442	-19.189171	12.887094	-0.352053	0.000000	0.115509	0.000000	0.000000	0.000000	0.056287	-0.027033	-0.196060	0.000000	0.000000	2.000000	146.000000	0.000000
15278.887518	0.107449	0.644621	-0.003669	82.100449	-19.555262	12.477443	-0.361434	0.000000	0.148186	0.000000	0.000000	0.000000	0.065973	-0.045626	-0.211659	0.000000	0.000000	2.000000	146.000000	0.000000
15278.890851	0.107449	0.644621	-0.003669	82.100449	-19.555262	12.477443	-0.361434	0.000000	0.148186	0.000000	0.000000	0.000000	0.065973	-0.045626	-0.211659	0.000000	0.000000	2.000000	146.000000	0.000000
15278.894185	0.107449	0.644621	-0.003669	82.100449	-19.555262	12.477443	-0.361434	0.000000	0.148186	0.000000	0.000000	0.000000	0.065973	-0.045626	-0.211659	0.000000	0.000000	2.000000	146.000000	0.000000
15278.897518	0.107628	0.644475	-0.004160	82.184326	-19.957014	12.042117	-0.372429	0.000000	0.183462	0.000000	0.000000	0.000000	0.053703	-0.043755	-0.147268	0.000000	0.000000	2.000000	146.000000	0.000000
15278.900851	0.107628	0.644475	-0.004160	82.184326	-19.957014	12.042117	-0.372429	0.000000	0.183462	0.000000	0.000000	0.000000	0.053703	-0.043755	-0.147268	0.000000	0.000000	2.000000	146.000000	0.000000
15278.904185	0.107628	0.644475	-0.004160	82.184326	-19.957014	12.042117	-0.372429	0.000000	0.183462	0.000000	0.000000	0.000000	0.053703	-0.043755	-0.147268	0.000000	0.000000	2.000000	146.000000	0.000000
15278.907518	0.107771	0.644247	-0.004702	82.276306	-20.409046	11.555927	-0.381380	0.000000	0.208007	0.000000	0.000000	0.000000	0.043110	-0.068407	-0.162448	0.000000	0.000000	2.000000	146.000000	0.000000
15278.910851	0.107771	0.644247	-0.004702	82.276306	-20.409046	11.555927	-0.381380	0.000000	0.208007	0.000000	0.000000	0.000000	0.043110	-0.068407	-0.162448	0.000000	0.000000	2.000000	146.000000	0.000000
15278.914185	0.107771	0.644247	-0.004702	82.276306	-20.409046	11.555927	-0.381380	0.000000	0.208007	0.000000	0.000000	0.000000	0.043110	-0.068407	-0.162448	0.000000	0.000000	2.000000	146.000000	0.000000
15278.917518	0.107771	0.644247	-0.004702	82.367653	-20.878235	11.058016	-0.388565	0.000000	0.235082	0.000000	0.000000	0.000000	0.043110	-0.068407	-0.162448	0.000000	0.000000	2.000000	146.000000	0.000000
15278.920851	0.107901	0.643989	-0.005205	82.367653	-20.878235	11.058016	-0.388565	0.000000	0.235082	0.000000	0.000000	0.000000	0.038899	-0.077501	-0.150866	0.000000	0.000000	2.000000	146.000000	0.000000
15278.924185	0.107901	0.643989	-0.005205	82.367653	-20.878235	11.058016	-0.388565	0.000000	0.235082	0.000000	0.000000	0.000000	0.038899	-0.077501	-0.150866	0.000000	0.000000	2.000000	146.000000	0.000000
15278.927518	0.108025	0.643670	-0.005635	82.466179	-21.402712	10.507174	-0.388565	0.000000	0.235082	0.000000	0.000000	0.000000	0.037143	-0.095639	-0.129174	0.000000	0.000000	2.000000	146.000000	0.000000
15278.930851	0.108025	0.643670	-0.005635	82.466179	-21.402712	10.507174	-0.388565	0.000000	0.235082	0.000000	0.000000	0.000000	0.037143	-0.095639	-0.129174	0.000000	0.000000	2.000000	146.000000	0.000000
15278.934185	0.108025	0.643670	-0.005635	82.466179	-21.402712	10.507174	-0.388565	0.000000	0.235082	0.000000	0.000000	0.000000	0.037143	-0.095639	-0.129174	0.000000	0.000000	2.000000	146.000000	0.000000
15278.937518	0.108025	0.643670	-0.005635	82.581352	-22.045292	9.840851	-0.401238	0.000000	0.281755	0.000000	0.000000	0.000000	0.037143	-0.095639	-0.129174	0.000000	0.000000	2.000000	146.000000	0.000000
15278.940851	0.108125	0.643260	-0.006069	82.581352	-22.045292	9.840851	-0.401238	0.000000	0.281755	0.000000	0.000000	0.000000	0.029996	-0.123057	-0.130164	0.000000	0.000000	2.000000	146.000000	0.000000
15278.944185	0.108125	0.643260	-0.006069	82.581352	-22.045292	9.840851	-0.401238	0.000000	0.281755	0.000000	0.000000	0.000000	0.029996	-0.123057	-0.130164	0.000000	0.000000	2.000000	146.000000	0.000000
15278.947518	0.108205	0.642876	-0.006394	82.677261	-22.579288	9.286736	-0.401238	0.000000	0.281755	0.000000	0.000000	0.000000	0.024175	-0.115097	-0.097417	0.000000	0.000000	2.000000	146.000000	0.000000
15278.950851	0.108205	0.642876	-0.006394	82.677261	-22.579288	9.286736	-0.401238	0.000000	0.281755	0.000000	0.000000	0.000000	0.024175	-0.115097	-0.097417	0.000000	0.000000	2.000000	146.000000	0.000000
15278.954185	0.108205	0.642876	-0.006394	82.677261	-22.579288	9.286736	-0.401238	0.000000	0.281755	0.000000	0.000000	0.000000	0.024175	-0.115097	-0.097417	0.000000	0.000000	2.000000	146.000000	0.000000
15278.957518	0.108205	0.642876	-0.006394	82.803825	-23.337807	8.503674	-0.410267	0.000000	0.319685	0.000000	0.000000	0.000000	0.024175	-0.115097	-0.097417	0.000000	0.000000	2.000000	146.000000	0.000000
15278.960851	0.108337	0.642294	-0.006789	82.803825	-23.337807	8.503674	-0.410267	0.000000	0.319685	0.000000	0.000000	0.000000	0.039408	-0.174568	-0.118472	0.000000	0.000000	2.000000	146.000000	0.000000
15278.964185	0.108337	0.642294	-0.006789	82.803825	-23.337807	8.503674	-0.410267	0.000000	0.319685	0.000000	0.000000	0.000000	0.039408	-0.174568	-0.118472	0.000000	0.000000	2.000000	146.000000	0.000000
15278.967518	0.108473	0.641760	-0.007066	82.901291	-23.933027	7.882902	-0.410267	0.000000	0.319685	0.000000	0.000000	0.000000	0.041038	-0.160410	-0.083149	0.000000	0.000000	2.000000	146.000000	0.000000
15278.970851	0.108473	0.641760	-0.007066	82.901291	-23.933027	7.882902	-0.410267	0.000000	0.319685	0.000000	0.000000	0.000000	0.041038	-0.160410	-0.083149	0.000000	0.000000	2.000000	146.000000	0.000000
15278.974185	0.108473	0.641760	-0.007066	82.901291	-23.933027	7.882902	-0.410267	0.000000	0.319685	0.000000	0.000000	0.000000	0.041038	-0.160410	-0.083149	0.000000	0.000000	2.000000	146.000000	0.000000
15278.977518	0.108473	0.641760	-0.007066	82.995903	-24.502241	7.277603	-0.423675	0.000000	0.353289	0.000000	0.000000	0.000000	0.041038	-0.160410	-0.083149	0.000000	0.000000	2.000000	146.000000	0.000000
15278.980851	0.108661	0.641027	-0.007414	82.995903	-24.502241	7.277603	-0.423675	0.000000	0.353289	0.000000	0.000000	0.000000	0.056159	-0.219705	-0.104487	0.000000	0.000000	2.000000	146.000000	0.000000
15278.984185	0.108661	0.641027	-0.007414	82.995903	-24.502241	7.277603	-0.423675	0.000000	0.353289	0.000000	0.000000	0.000000	0.056159	-0.219705	-0.104487	0.000000	0.000000	2.000000	146.000000	0.000000
15278.987518	0.108832	0.640291	-0.007735	83.079330	-25.013042	6.740831	-0.433035	0.000000	0.370703	0.000000	0.000000	0.000000	0.051288	-0.220949	-0.096197	0.000000	0.000000	2.000000	146.000000	0.000000
15278.990851	0.108832	0.640291	-0.007735	83.079330	-25.013042	6.740831	-0.433035	0.000000	0.370703	0.000000	0.000000	0.000000	0.051288	-0.220949	-0.096197	0.000000	0.000000	2.000000	146.000000	0.000000
15278.994185	0.108832	0.640291	-0.007735	83.079330	-25.013042	6.740831	-0.433035	0.000000	0.370703	0.000000	0.000000	0.000000	0.051288	-0.220949	-0.096197	0.000000	0.000000	2.000000	146.000000	0.000000
15278.997518	0.108984	0.639459	-0.008037	83.169449	-25.586586	6.133023	-0.441583	0.000000	0.386736	0.000000	0.000000	0.000000	0.045792	-0.249525	-0.090566	0.000000	0.000000	2.000000	146.000000	0.000000
15279.000851	0.108984	0.639459	-0.008037	83.169449	-25.586586	6.133023	-0.441583	0.000000	0.386736	0.000000	0.000000	0.000000	0.045792	-0.249525	-0.090566	0.000000	0.000000	2.000000	146.000000	0.000000
15279.004185	0.108984	0.639459	-0.008037	83.169449	-25.586586	6.133023	-0.441583	0.000000	0.386736	0.000000	0.000000	0.000000	0.045792	-0.249525	-0.090566	0.000000	0.000000	2.000000	146.000000	0.000000
15279.007518	0.109122	0.638669	-0.008307	83.255203	-26.178320	5.513860	-0.449215	0.000000	0.401830	0.000000	0.000000	0.000000	0.041272	-0.237074	-0.081010	0.000000	0.000000	2.000000	146.000000	0.000000
15279.010851	0.109122	0.638669	-0.008307	83.255203	-26.178320	5.513860	-0.449215	0.000000	0.401830	0.000000	0.000000	0.000000	0.041272	-0.237074	-0.081010	0.000000	0.000000	2.000000	146.000000	0.000000
15279.014185	0.109122	0.638669	-0.008307	83.255203	-26.178320	5.513860	-0.449215	0.000000	0.401830	0.000000	0.000000	0.000000	0.041272	-0.237074	-0.081010	0.000000	0.000000	2.000000	146.000000	0.000000
15279.017518	0.109122	0.638669	-0.008307	83.355537	-26.921478	4.743699	-0.456093	0.000000	0.415332	0.000000	0.000000	0.000000	0.041272	-0.237074	-0.081010	0.000000	0.000000	2.000000	146.000000	0.000000
15279.020851	0.109209	0.637723	-0.008596	83.355537	-26.921478	4.743699	-0.456093	0.000000	0.415332	0.000000	0.000000	0.000000	0.026277	-0.283816	-0.086748	0.000000	0.000000	2.000000	146.000000	0.000000
15279.024185	0.109209	0.637723	-0.008596	83.355537	-26.921478	4.743699	-0.456093	0.000000	0.415332	0.000000	0.000000	0.000000	0.026277	-0.283816	-0.086748	0.000000	0.000000	2.000000	146.000000	0.000000
15279.027518	0.109189	0.636611	-0.008957	83.458450	-27.971333	3.656738	-0.460473	0.000000	0.429790	0.000000	0.000000	0.000000	-0.006056	-0.333493	-0.108211	0.000000	0.000000	2.000000	146.000000	0.000000
15279.030851	0.109189	0.636611	-0.008957	83.458450	-27.971333	3.656738	-0.460473	0.000000	0.429790	0.000000	0.000000	0.000000	-0.006056	-0.333493	-0.108211	0.000000	0.000000	2.000000	146.000000	0.000000
15279.034185	0.109189	0.636611	-0.008957	83.458450	-27.971333	3.656738	-0.460473	0.000000	0.429790	0.000000	0.000000	0.000000	-0.006056	-0.333493	-0.108211	0.000000	0.000000	2.000000	146.000000	0.000000
15279.037518	0.109082	0.635572	-0.009304	83.529305	-29.205641	2.373298	-0.459464	0.000000	0.447825	0.000000	0.000000	0.000000	-0.032149	-0.311797	-0.104235	0.000000	0.000000	2.000000	146.000000	0.000000
15279.040851	0.109082	0.635572	-0.009304	83.529305	-29.205641	2.373298	-0.459464	0.000000	0.447825	0.000000	0.000000	0.000000	-0.032149	-0.311797	-0.104235	0.000000	0.000000	2.000000	146.000000	0.000000
15279.044185	0.109082	0.635572	-0.009304	83.529305	-29.205641	2.373298	-0.459464	0.000000	0.447825	0.000000	0.000000	0.000000	-0.032149	-0.311797	-0.104235	0.000000	0.000000	2.000000	146.000000	0.000000
15279.047518	0.108940	0.634499	-0.009701	83.583687	-30.614899	0.900004	-0.454105	0.000000	0.465198	0.000000	0.000000	0.000000	-0.042529	-0.321898	-0.119189	0.000000	0.000000	2.000000	146.000000	0.000000
15279.050851	0.108940	0.634499	-0.009701	83.583687	-30.614899	0.900004	-0.454105	0.000000	0.465198	0.000000	0.000000	0.000000	-0.042529	-0.321898	-0.119189	0.000000	0.000000	2.000000	146.000000	0.000000
15279.054185	0.108940	0.634499	-0.009701	83.583687	-30.614899	0.900004	-0.454105	0.000000	0.465198	0.000000	0.000000	0.000000	-0.042529	-0.321898	-0.119189	0.000000	0.000000	2.000000	146.000000	0.000000
15279.057518	0.108752	0.633408	-0.010105	83.642448	-32.061310	-0.601131	-0.447017	0.000000	0.485063	0.000000	0.000000	0.000000	-0.056491	-0.327390	-0.121238	0.000000	0.000000	2.000000	146.000000	0.000000
15279.060851	0.108752	0.633408	-0.010105	83.642448	-32.061310	-0.601131	-0.447017	0.000000	0.485063	0.000000	0.000000	0.000000	-0.056491	-0.327390	-0.121238	0.000000	0.000000	2.000000	146.000000	0.000000
15279.064185	0.108752	0.633408	-0.010105	83.642448	-32.061310	-0.601131	-0.447017	0.000000	0.485063	0.000000	0.000000	0.000000	-0.056491	-0.327390	-0.121238	0.000000	0.000000	2.000000	146.000000	0.000000
15279.067518	0.108571	0.632403	-0.010478	83.707611	-33.305725	-1.882405	-0.437602	0.000000	0.505269	0.000000	0.000000	0.000000	-0.054162	-0.301245	-0.111868	0.000000	0.000000	2.000000	146.000000	0.000000
15279.070851	0.108571	0.632403	-0.010478	83.707611	-33.305725	-1.882405	-0.437602	0.000000	0.505269	0.000000	0.000000	0.000000	-0.054162	-0.301245	-0.111868	0.000000	0.000000	2.000000	146.000000	0.000000
15279.074185	0.108571	0.632403	-0.010478	83.707611	-33.305725	-1.882405	-0.437602	0.000000	0.505269	0.000000	0.000000	0.000000	-0.054162	-0.301245	-0.111868	0.000000	0.000000	2.000000	146.000000	0.000000
15279.077518	0.108435	0.631261	-0.010856	83.798782	-34.530342	-3.124600	-0.428575	0.000000	0.523914	0.000000	0.000000	0.000000	-0.041001	-0.342880	-0.113308	0.000000	0.000000	2.000000	146.000000	0.000000
15279.080851	0.108435	0.631261	-0.010856	83.798782	-34.530342	-3.124600	-0.428575	0.000000	0.523914	0.000000	0.000000	0.000000	-0.041001	-0.342880	-0.113308	0.000000	0.000000	2.000000	146.000000	0.000000
15279.084185	0.108435	0.631261	-0.010856	83.798782	-34.530342	-3.124600	-0.428575	0.000000	0.523914	0.000000	0.000000	0.000000	-0.041001	-0.342880	-0.113308	0.000000	0.000000	2.000000	146.000000	0.000000
15279.087518	0.108306	0.630019	-0.011200	83.894012	-35.668118	-4.273864	-0.421741	0.000000	0.542798	0.000000	0.000000	0.000000	-0.038527	-0.372386	-0.103217	0.000000	0.000000	2.000000	146.000000	0.000000
15279.090851	0.108306	0.630019	-0.011200	83.894012	-35.668118	-4.273864	-0.421741	0.000000	0.542798	0.000000	0.000000	0.000000	-0.038527	-0.372386	-0.103217	0.000000	0.000000	2.000000	146.000000	0.000000
15279.094185	0.108306	0.630019	-0.011200	83.894012	-35.668118	-4.273864	-0.421741	0.000000	0.542798	0.000000	0.000000	0.000000	-0.038527	-0.372386	-0.103217	0.000000	0.000000	2.000000	146.000000	0.000000
15279.097518	0.108202	0.628924	-0.011354	83.922073	-36.161991	-4.788800	-0.415320	0.000000	0.560001	0.000000	0.000000	0.000000	-0.031397	-0.328552	-0.046231	0.000000	0.000000	2.000000	146.000000	0.000000
15279.100851	0.108202	0.628924	-0.011354	83.922073	-36.161991	-4.788800	-0.415320	0.000000	0.560001	0.000000	0.000000	0.000000	-0.031397	-0.328552	-0.046231	0.000000	0.000000	2.000000	146.000000	0.000000
15279.104185	0.108202	0.628924	-0.011354	83.922073	-36.161991	-4.788800	-0.415320	0.000000	0.560001	0.000000	0.000000	0.000000	-0.031397	-0.328552	-0.046231	0.000000	0.000000	2.000000	146.000000	0.000000
15279.107518	0.108138	0.627835	-0.011430	83.868546	-36.040237	-4.711273	-0.410087	0.000000	0.567706	0.000000	0.000000	0.000000	-0.018976	-0.326861	-0.022803	0.000000	0.000000	2.000000	146.000000	0.000000
15279.110851	0.108138	0.627835	-0.011430	83.868546	-36.040237	-4.711273	-0.410087	0.000000	0.567706	0.000000	0.000000	0.000000	-0.018976	-0.326861	-0.022803	0.000000	0.000000	2.000000	146.000000	0.000000
15279.114185	0.108138	0.627835	-0.011430	83.868546	-36.040237	-4.711273	-0.410087	0.000000	0.567706	0.000000	0.000000	0.000000	-0.018976	-0.326861	-0.022803	0.000000	0.000000	2.000000	146.000000	0.000000
15279.117518	0.108138	0.627835	-0.011430	83.759293	-35.548122	-4.278115	-0.406924	0.000000	0.571507	0.000000	0.000000	0.000000	-0.018976	-0.326861	-0.022803	0.000000	0.000000	2.000000	146.000000	0.000000
15279.120851	0.108063	0.626880	-0.011372	83.759293	-35.548122	-4.278115	-0.406924	0.000000	0.571507	0.000000	0.000000	0.000000	-0.022631	-0.286439	0.017553	0.000000	0.000000	2.000000	146.000000	0.000000
15279.124185	0.108063	0.626880	-0.011372	83.759293	-35.548122	-4.278115	-0.406924	0.000000	0.571507	0.000000	0.000000	0.000000	-0.022631	-0.286439	0.017553	0.000000	0.000000	2.000000	146.000000	0.000000
15279.127518	0.107988	0.625855	-0.011312	83.601563	-34.747032	-3.554508	-0.406924	0.000000	0.571507	0.000000	0.000000	0.000000	-0.022552	-0.307303	0.017898	0.000000	0.000000	2.000000	146.000000	0.000000
15279.130851	0.107988	0.625855	-0.011312	83.601563	-34.747032	-3.554508	-0.406924	0.000000	0.571507	0.000000	0.000000	0.000000	-0.022552	-0.307303	0.017898	0.000000	0.000000	2.000000	146.000000	0.000000
15279.134185	0.107988	0.625855	-0.011312	83.601563	-34.747032	-3.554508	-0.406924	0.000000	0.571507	0.000000	0.000000	0.000000	-0.022552	-0.307303	0.017898	0.000000	0.000000	2.000000	146.000000	0.000000
15279.137518	0.107946	0.624751	-0.011209	83.437653	-33.783375	-2.665976	-0.399394	0.000000	0.565598	0.000000	0.000000	0.000000	-0.012709	-0.331286	0.030803	0.000000	0.000000	2.000000	146.000000	0.000000
15279.140851	0.107946	0.624751	-0.011209	83.437653	-33.783375	-2.665976	-0.399394	0.000000	0.565598	0.000000	0.000000	0.000000	-0.012709	-0.331286	0.030803	0.000000	0.000000	2.000000	146.000000	0.000000
15279.144185	0.107946	0.624751	-0.011209	83.437653	-33.783375	-2.665976	-0.399394	0.000000	0.565598	0.000000	0.000000	0.000000	-0.012709	-0.331286	0.030803	0.000000	0.000000	2.000000	146.000000	0.000000
15279.147518	0.107946	0.624751	-0.011209	83.344452	-32.951061	-1.861881	-0.397275	0.000000	0.560465	0.000000	0.000000	0.000000	-0.012709	-0.331286	0.030803	0.000000	0.000000	2.000000	146.000000	0.000000
15279.150851	0.107923	0.623902	-0.011117	83.344452	-32.951061	-1.861881	-0.397275	0.000000	0.560465	0.000000	0.000000	0.000000	-0.006733	-0.254843	0.027750	0.000000	0.000000	2.000000	146.000000	0.000000
15279.154185	0.107923	0.623902	-0.011117	83.344452	-32.951061	-1.861881	-0.397275	0.000000	0.560465	0.000000	0.000000	0.000000	-0.006733	-0.254843	0.027750	0.000000	0.000000	2.000000	146.000000	0.000000
15279.157518	0.107918	0.622963	-0.011043	83.280403	-32.161766	-1.085778	-0.397275	0.000000	0.560465	0.000000	0.000000	0.000000	-0.001383	-0.281651	0.022086	0.000000	0.000000	2.000000	146.000000	0.000000
15279.160851	0.107918	0.622963	-0.011043	83.280403	-32.161766	-1.085778	-0.397275	0.000000	0.560465	0.000000	0.000000	0.000000	-0.001383	-0.281651	0.022086	0.000000	0.000000	2.000000	146.000000	0.000000
15279.164185	0.107918	0.622963	-0.011043	83.280403	-32.161766	-1.085778	-0.397275	0.000000	0.560465	0.000000	0.000000	0.000000	-0.001383	-0.281651	0.022086	0.000000	0.000000	2.000000	146.000000	0.000000
15279.167518	0.107918	0.622963	-0.011043	83.237259	-31.614122	-0.548893	-0.395923	0.000000	0.552158	0.000000	0.000000	0.000000	-0.001383	-0.281651	0.022086	0.000000	0.000000	2.000000	146.000000	0.000000
15279.170851	0.107907	0.622099	-0.010998	83.237259	-31.614122	-0.548893	-0.395923	0.000000	0.552158	0.000000	0.000000	0.000000	-0.003426	-0.259004	0.013639	0.000000	0.000000	2.000000	146.000000	0.000000
15279.174185	0.107907	0.622099	-0.010998	83.237259	-31.614122	-0.548893	-0.395923	0.000000	0.552158	0.000000	0.000000	0.000000	-0.003426	-0.259004	0.013639	0.000000	0.000000	2.000000	146.000000	0.000000
15279.177518	0.107918	0.621281	-0.010953	83.214119	-31.273586	-0.220150	-0.395923	0.000000	0.552158	0.000000	0.000000	0.000000	0.003267	-0.245481	0.013501	0.000000	0.000000	2.000000	146.000000	0.000000
15279.180851	0.107918	0.621281	-0.010953	83.214119	-31.273586	-0.220150	-0.395923	0.000000	0.552158	0.000000	0.000000	0.000000	0.003267	-0.245481	0.013501	0.000000	0.000000	2.000000	146.000000	0.000000
15279.184185	0.107918	0.621281	-0.010953	83.214119	-31.273586	-0.220150	-0.395923	0.000000	0.552158	0.000000	0.000000	0.000000	0.003267	-0.245481	0.013501	0.000000	0.000000	2.000000	146.000000	0.000000
15279.187518	0.107918	0.621281	-0.010953	83.212967	-31.159927	-0.115908	-0.395896	0.000000	0.547635	0.000000	0.000000	0.000000	0.003267	-0.245481	0.013501	0.000000	0.000000	2.000000	146.000000	0.000000
15279.190851	0.107924	0.620513	-0.010926	83.212967	-31.159927	-0.115908	-0.395896	0.000000	0.547635	0.000000	0.000000	0.000000	0.001903	-0.230352	0.007865	0.000000	0.000000	2.000000	146.000000	0.000000
15279.194185	0.107924	0.620513	-0.010926	83.212967	-31.159927	-0.115908	-0.395896	0.000000	0.547635	0.000000	0.000000	0.000000	0.001903	-0.230352	0.007865	0.000000	0.000000	2.000000	146.000000	0.000000
15279.197518	0.107899	0.619801	-0.010937	83.234764	-31.278559	-0.239069	-0.395896	0.000000	0.547635	0.000000	0.000000	0.000000	-0.007516	-0.213578	-0.003266	0.000000	0.000000	2.000000	146.000000	0.000000
15279.200851	0.107899	0.619801	-0.010937	83.234764	-31.278559	-0.239069	-0.395896	0.000000	0.547635	0.000000	0.000000	0.000000	-0.007516	-0.213578	-0.003266	0.000000	0.000000	2.000000	146.000000	0.000000
15279.204185	0.107899	0.619801	-0.010937	83.234764	-31.278559	-0.239069	-0.395896	0.000000	0.547635	0.000000	0.000000	0.000000	-0.007516	-0.213578	-0.003266	0.000000	0.000000	2.000000	146.000000	0.000000
15279.207518	0.107899	0.619801	-0.010937	83.265854	-31.502455	-0.465716	-0.394961	0.000000	0.546869	0.000000	0.000000	0.000000	-0.007516	-0.213578	-0.003266	0.000000	0.000000	2.000000	146.000000	0.000000
15279.210851	0.107888	0.619168	-0.010889	83.265854	-31.502455	-0.465716	-0.394961	0.000000	0.546869	0.000000	0.000000	0.000000	-0.003224	-0.189993	0.014500	0.000000	0.000000	2.000000	146.000000	0.000000
15279.214185	0.107888	0.619168	-0.010889	83.265854	-31.502455	-0.465716	-0.394961	0.000000	0.546869	0.000000	0.000000	0.000000	-0.003224	-0.189993	0.014500	0.000000	0.000000	2.000000	146.000000	0.000000
15279.217518	0.107846	0.618591	-0.010877	83.299866	-31.768801	-0.731332	-0.394961	0.000000	0.546869	0.000000	0.000000	0.000000	-0.012600	-0.173239	0.003533	0.000000	0.000000	2.000000	146.000000	0.000000
15279.220851	0.107846	0.618591	-0.010877	83.299866	-31.768801	-0.731332	-0.394961	0.000000	0.546869	0.000000	0.000000	0.000000	-0.012600	-0.173239	0.003533	0.000000	0.000000	2.000000	146.000000	0.000000
15279.224185	0.107846	0.618591	-0.010877	83.299866	-31.768801	-0.731332	-0.394961	0.000000	0.546869	0.000000	0.000000	0.000000	-0.012600	-0.173239	0.003533	0.000000	0.000000	2.000000	146.000000	0.000000
15279.227518	0.107846	0.618591	-0.010877	83.327171	-31.974972	-0.941844	-0.392323	0.000000	0.543863	0.000000	0.000000	0.000000	-0.012600	-0.173239	0.003533	0.000000	0.000000	2.000000	146.000000	0.000000
15279.230851	0.107856	0.618097	-0.010840	83.327171	-31.974972	-0.941844	-0.392323	0.000000	0.543863	0.000000	0.000000	0.000000	0.002730	-0.148063	0.011298	0.000000	0.000000	2.000000	146.000000	0.000000
15279.234185	0.107856	0.618097	-0.010840	83.327171	-31.974972	-0.941844	-0.392323	0.000000	0.543863	0.000000	0.000000	0.000000	0.002730	-0.148063	0.011298	0.000000	0.000000	2.000000	146.000000	0.000000
15279.237518	0.107856	0.618097	-0.010840	83.346420	-32.109871	-1.080730	-0.392323	0.000000	0.543863	0.000000	0.000000	0.000000	0.002730	-0.148063	0.011298	0.000000	0.000000	2.000000	146.000000	0.000000
15279.240851	0.107856	0.618097	-0.010840	83.346420	-32.109871	-1.080730	-0.392323	0.000000	0.543863	0.000000	0.000000	0.000000	0.002730	-0.148063	0.011298	0.000000	0.000000	2.000000	146.000000	0.000000
15279.244185	0.107866	0.617648	-0.010796	83.346420	-32.109871	-1.080730	-0.392323	0.000000	0.543863	0.000000	0.000000	0.000000	0.003173	-0.134680	0.013129	0.000000	0.000000	2.000000	146.000000	0.000000
15279.247518	0.107903	0.617264	-0.010736	83.356041	-32.154259	-1.131698	-0.392778	0.000000	0.541980	0.000000	0.000000	0.000000	0.011079	-0.115408	0.018013	0.000000	0.000000	2.000000	146.000000	0.000000
15279.250851	0.107903	0.617264	-0.010736	83.356041	-32.154259	-1.131698	-0.392778	0.000000	0.541980	0.000000	0.000000	0.000000	0.011079	-0.115408	0.018013	0.000000	0.000000	2.000000	146.000000	0.000000
15279.254185	0.107903	0.617264	-0.010736	83.356041	-32.154259	-1.131698	-0.392778	0.000000	0.541980	0.000000	0.000000	0.000000	0.011079	-0.115408	0.018013	0.000000	0.000000	2.000000	146.000000	0.000000
15279.257518	0.107903	0.617264	-0.010736	83.362801	-32.175571	-1.159208	-0.395154	0.000000	0.536790	0.000000	0.000000	0.000000	0.011079	-0.115408	0.018013	0.000000	0.000000	2.000000	146.000000	0.000000
15279.260851	0.107951	0.616937	-0.010631	83.362801	-32.175571	-1.159208	-0.395154	0.000000	0.536790	0.000000	0.000000	0.000000	0.014364	-0.097890	0.031579	0.000000	0.000000	2.000000	146.000000	0.000000
15279.264185	0.107951	0.616937	-0.010631	83.362801	-32.175571	-1.159208	-0.395154	0.000000	0.536790	0.000000	0.000000	0.000000	0.014364	-0.097890	0.031579	0.000000	0.000000	2.000000	146.000000	0.000000
15279.267518	0.107951	0.616937	-0.010631	83.372650	-32.235268	-1.224303	-0.395154	0.000000	0.536790	0.000000	0.000000	0.000000	0.014364	-0.097890	0.031579	0.000000	0.000000	2.000000	146.000000	0.000000
15279.270851	0.107951	0.616937	-0.010631	83.372650	-32.235268	-1.224303	-0.395154	0.000000	0.536790	0.000000	0.000000	0.000000	0.014364	-0.097890	0.031579	0.000000	0.000000	2.000000	146.000000	0.000000
15279.274185	0.107997	0.616636	-0.010534	83.372650	-32.235268	-1.224303	-0.395154	0.000000	0.536790	0.000000	0.000000	0.000000	0.013736	-0.090370	0.028970	0.000000	0.000000	2.000000	146.000000	0.000000
15279.277518	0.107997	0.616636	-0.010534	83.394432	-32.429146	-1.419473	-0.397548	0.000000	0.531527	0.000000	0.000000	0.000000	0.013736	-0.090370	0.028970	0.000000	0.000000	2.000000	146.000000	0.000000
15279.280851	0.107997	0.616636	-0.010534	83.394432	-32.429146	-1.419473	-0.397548	0.000000	0.531527	0.000000	0.000000	0.000000	0.013736	-0.090370	0.028970	0.000000	0.000000	2.000000	146.000000	0.000000
15279.284185	0.107997	0.616636	-0.010534	83.394432	-32.429146	-1.419473	-0.397548	0.000000	0.531527	0.000000	0.000000	0.000000	0.013736	-0.090370	0.028970	0.000000	0.000000	2.000000	146.000000	0.000000
15279.287518	0.108026	0.616148	-0.010321	83.413963	-32.607433	-1.596213	-0.399837	0.000000	0.526698	0.000000	0.000000	0.000000	0.008719	-0.146500	0.063914	0.000000	0.000000	2.000000	146.000000	0.000000
15279.290851	0.108026	0.616148	-0.010321	83.413963	-32.607433	-1.596213	-0.399837	0.000000	0.526698	0.000000	0.000000	0.000000	0.008719	-0.146500	0.063914	0.000000	0.000000	2.000000	146.000000	0.000000
15279.294185	0.108026	0.616148	-0.010321	83.413963	-32.607433	-1.596213	-0.399837	0.000000	0.526698	0.000000	0.000000	0.000000	0.008719	-0.146500	0.063914	0.000000	0.000000	2.000000	146.000000	0.000000
15279.297518	0.108026	0.616148	-0.010321	83.433464	-32.789516	-1.774016	-0.401290	0.000000	0.516046	0.000000	0.000000	0.000000	0.008719	-0.146500	0.063914	0.000000	0.000000	2.000000	146.000000	0.000000
15279.300851	0.107996	0.615927	-0.010258	83.433464	-32.789516	-1.774016	-0.401290	0.000000	0.516046	0.000000	0.000000	0.000000	-0.008941	-0.066135	0.018755	0.000000	0.000000	2.000000	146.000000	0.000000
15279.304185	0.107996	0.615927	-0.010258	83.433464	-32.789516	-1.774016	-0.401290	0.000000	0.516046	0.000000	0.000000	0.000000	-0.008941	-0.066135	0.018755	0.000000	0.000000	2.000000	146.000000	0.000000
15279.307518	0.107996	0.615927	-0.010258	83.457130	-33.014954	-1.992757	-0.399800	0.000000	0.512920	0.000000	0.000000	0.000000	-0.008941	-0.066135	0.018755	0.000000	0.000000	2.000000	146.000000	0.000000
15279.310851	0.107996	0.615927	-0.010258	83.457130	-33.014954	-1.992757	-0.399800	0.000000	0.512920	0.000000	0.000000	0.000000	-0.008941	-0.066135	0.018755	0.000000	0.000000	2.000000	146.000000	0.000000
15279.314185	0.107938	0.615668	-0.010221	83.457130	-33.014954	-1.992757	-0.399800	0.000000	0.512920	0.000000	0.000000	0.000000	-0.017523	-0.077794	0.011124	0.000000	0.000000	2.000000	146.000000	0.000000
15279.317518	0.107938	0.615668	-0.010221	83.474297	-33.182140	-2.152809	-0.399800	0.000000	0.512920	0.000000	0.000000	0.000000	-0.017523	-0.077794	0.011124	0.000000	0.000000	2.000000	146.000000	0.000000
15279.320851	0.107938	0.615668	-0.010221	83.474297	-33.182140	-2.152809	-0.399800	0.000000	0.512920	0.000000	0.000000	0.000000	-0.017523	-0.077794	0.011124	0.000000	0.000000	2.000000	146.000000	0.000000
15279.324185	0.107938	0.615668	-0.010221	83.474297	-33.182140	-2.152809	-0.399800	0.000000	0.512920	0.000000	0.000000	0.000000	-0.017523	-0.077794	0.011124	0.000000	0.000000	2.000000	146.000000	0.000000
15279.327518	0.107753	0.615267	-0.010242	83.494308	-33.377079	-2.338252	-0.396879	0.000000	0.511066	0.000000	0.000000	0.000000	-0.055373	-0.120310	-0.006169	0.000000	0.000000	2.000000	146.000000	0.000000
15279.330851	0.107753	0.615267	-0.010242	83.494308	-33.377079	-2.338252	-0.396879	0.000000	0.511066	0.000000	0.000000	0.000000	-0.055373	-0.120310	-0.006169	0.000000	0.000000	2.000000	146.000000	0.000000
15279.334185	0.107753	0.615267	-0.010242	83.494308	-33.377079	-2.338252	-0.396879	0.000000	0.511066	0.000000	0.000000	0.000000	-0.055373	-0.120310	-0.006169	0.000000	0.000000	2.000000	146.000000	0.000000
15279.337518	0.107652	0.615075	-0.010288	83.507561	-33.482281	-2.430032	-0.387651	0.000000	0.512094	0.000000	0.000000	0.000000	-0.030259	-0.057591	-0.013774	0.000000	0.000000	2.000000	146.000000	0.000000
15279.340851	0.107652	0.615075	-0.010288	83.507561	-33.482281	-2.430032	-0.387651	0.000000	0.512094	0.000000	0.000000	0.000000	-0.030259	-0.057591	-0.013774	0.000000	0.000000	2.000000	146.000000	0.000000
15279.344185	0.107652	0.615075	-0.010288	83.507561	-33.482281	-2.430032	-0.387651	0.000000	0.512094	0.000000	0.000000	0.000000	-0.030259	-0.057591	-0.013774	0.000000	0.000000	2.000000	146.000000	0.000000
15279.347518	0.107652	0.615075	-0.010288	83.520981	-33.467499	-2.399779	-0.382608	0.000000	0.514390	0.000000	0.000000	0.000000	-0.030259	-0.057591	-0.013774	0.000000	0.000000	2.000000	146.000000	0.000000
15279.350851	0.107576	0.614902	-0.010324	83.520981	-33.467499	-2.399779	-0.382608	0.000000	0.514390	0.000000	0.000000	0.000000	-0.022789	-0.051722	-0.010757	0.000000	0.000000	2.000000	146.000000	0.000000
15279.354185	0.107576	0.614902	-0.010324	83.520981	-33.467499	-2.399779	-0.382608	0.000000	0.514390	0.000000	0.000000	0.000000	-0.022789	-0.051722	-0.010757	0.000000	0.000000	2.000000	146.000000	0.000000
15279.357518	0.107576	0.614902	-0.010324	83.525673	-33.241390	-2.151401	-0.382608	0.000000	0.514390	0.000000	0.000000	0.000000	-0.022789	-0.051722	-0.010757	0.000000	0.000000	2.000000	146.000000	0.000000
15279.360851	0.107576	0.614902	-0.010324	83.525673	-33.241390	-2.151401	-0.382608	0.000000	0.514390	0.000000	0.000000	0.000000	-0.022789	-0.051722	-0.010757	0.000000	0.000000	2.000000	146.000000	0.000000
15279.364185	0.107513	0.614763	-0.010305	83.525673	-33.241390	-2.151401	-0.382608	0.000000	0.514390	0.000000	0.000000	0.000000	-0.018877	-0.041776	0.005478	0.000000	0.000000	2.000000	146.000000	0.000000
15279.367518	0.107513	0.614763	-0.010305	83.531555	-32.982529	-1.872092	-0.378809	0.000000	0.516183	0.000000	0.000000	0.000000	-0.018877	-0.041776	0.005478	0.000000	0.000000	2.000000	146.000000	0.000000
15279.370851	0.107513	0.614763	-0.010305	83.531555	-32.982529	-1.872092	-0.378809	0.000000	0.516183	0.000000	0.000000	0.000000	-0.018877	-0.041776	0.005478	0.000000	0.000000	2.000000	146.000000	0.000000
15279.374185	0.107513	0.614763	-0.010305	83.531555	-32.982529	-1.872092	-0.378809	0.000000	0.516183	0.000000	0.000000	0.000000	-0.018877	-0.041776	0.005478	0.000000	0.000000	2.000000	146.000000	0.000000
15279.377518	0.107501	0.614523	-0.010264	83.542961	-32.758621	-1.628670	-0.375663	0.000000	0.515270	0.000000	0.000000	0.000000	-0.003741	-0.071929	0.012433	0.000000	0.000000	2.000000	146.000000	0.000000
15279.380851	0.107501	0.614523	-0.010264	83.542961	-32.758621	-1.628670	-0.375663	0.000000	0.515270	0.000000	0.000000	0.000000	-0.003741	-0.071929	0.012433	0.000000	0.000000	2.000000	146.000000	0.000000
15279.384185	0.107501	0.614523	-0.010264	83.542961	-32.758621	-1.628670	-0.375663	0.000000	0.515270	0.000000	0.000000	0.000000	-0.003741	-0.071929	0.012433	0.000000	0.000000	2.000000	146.000000	0.000000
15279.387518	0.107501	0.614523	-0.010264	83.561577	-32.592968	-1.443692	-0.375039	0.000000	0.513198	0.000000	0.000000	0.000000	-0.003741	-0.071929	0.012433	0.000000	0.000000	2.000000	146.000000	0.000000
15279.390851	0.107563	0.614412	-0.010193	83.561577	-32.592968	-1.443692	-0.375039	0.000000	0.513198	0.000000	0.000000	0.000000	0.018556	-0.033555	0.021147	0.000000	0.000000	2.000000	146.000000	0.000000
15279.394185	0.107563	0.614412	-0.010193	83.561577	-32.592968	-1.443692	-0.375039	0.000000	0.513198	0.000000	0.000000	0.000000	0.018556	-0.033555	0.021147	0.000000	0.000000	2.000000	146.000000	0.000000
15279.397518	0.107563	0.614412	-0.010193	83.579750	-32.563759	-1.403818	-0.375039	0.000000	0.513198	0.000000	0.000000	0.000000	0.018556	-0.033555	0.021147	0.000000	0.000000	2.000000	146.000000	0.000000
15279.400851	0.107563	0.614412	-0.010193	83.579750	-32.563759	-1.403818	-0.375039	0.000000	0.513198	0.000000	0.000000	0.000000	0.018556	-0.033555	0.021147	0.000000	0.000000	2.000000	146.000000	0.000000
15279.404185	0.107589	0.614338	-0.010082	83.579750	-32.563759	-1.403818	-0.375039	0.000000	0.513198	0.000000	0.000000	0.000000	0.008031	-0.021928	0.033377	0.000000	0.000000	2.000000	146.000000	0.000000
15279.407518	0.107589	0.614338	-0.010082	83.583168	-32.571445	-1.412839	-0.378132	0.000000	0.509673	0.000000	0.000000	0.000000	0.008031	-0.021928	0.033377	0.000000	0.000000	2.000000	146.000000	0.000000
15279.410851	0.107589	0.614338	-0.010082	83.583168	-32.571445	-1.412839	-0.378132	0.000000	0.509673	0.000000	0.000000	0.000000	0.008031	-0.021928	0.033377	0.000000	0.000000	2.000000	146.000000	0.000000
15279.414185	0.107589	0.614338	-0.010082	83.583168	-32.571445	-1.412839	-0.378132	0.000000	0.509673	0.000000	0.000000	0.000000	0.008031	-0.021928	0.033377	0.000000	0.000000	2.000000	146.000000	0.000000
15279.417518	0.107645	0.614237	-0.009853	83.585403	-32.594246	-1.433024	-0.379470	0.000000	0.504110	0.000000	0.000000	0.000000	0.016562	-0.030547	0.068827	0.000000	0.000000	2.000000	146.000000	0.000000
15279.420851	0.107645	0.614237	-0.009853	83.585403	-32.594246	-1.433024	-0.379470	0.000000	0.504110	0.000000	0.000000	0.000000	0.016562	-0.030547	0.068827	0.000000	0.000000	2.000000	146.000000	0.000000
15279.424185	0.107645	0.614237	-0.009853	83.585403	-32.594246	-1.433024	-0.379470	0.000000	0.504110	0.000000	0.000000	0.000000	0.016562	-0.030547	0.068827	0.000000	0.000000	2.000000	146.000000	0.000000
15279.427518	0.107679	0.614202	-0.009711	83.585403	-32.594246	-1.433024	-0.382231	0.000000	0.492639	0.000000	0.000000	0.000000	0.010235	-0.010333	0.042542	0.000000	0.000000	2.000000	146.000000	0.000000
15279.430851	0.107679	0.614202	-0.009711	83.585403	-32.594246	-1.433024	-0.382231	0.000000	0.492639	0.000000	0.000000	0.000000	0.010235	-0.010333	0.042542	0.000000	0.000000	2.000000	146.000000	0.000000
15279.434185	0.107679	0.614202	-0.009711	83.585403	-32.594246	-1.433024	-0.382231	0.000000	0.492639	0.000000	0.000000	0.000000	0.010235	-0.010333	0.042542	0.000000	0.000000	2.000000	146.000000	0.000000
15279.437518	0.107679	0.614202	-0.009711	83.585403	-32.599686	-1.425043	-0.383937	0.000000	0.485549	0.000000	0.000000	0.000000	0.010235	-0.010333	0.042542	0.000000	0.000000	2.000000	146.000000	0.000000
15279.440851	0.107665	0.614173	-0.009583	83.585403	-32.599686	-1.425043	-0.383937	0.000000	0.485549	0.000000	0.000000	0.000000	-0.004218	-0.008622	0.038517	0.000000	0.000000	2.000000	146.000000	0.000000
15279.444185	0.107665	0.614173	-0.009583	83.585403	-32.599686	-1.425043	-0.383937	0.000000	0.485549	0.000000	0.000000	0.000000	-0.004218	-0.008622	0.038517	0.000000	0.000000	2.000000	146.000000	0.000000
15279.447518	0.107665	0.614173	-0.009583	83.583229	-32.582355	-1.404863	-0.383937	0.000000	0.485549	0.000000	0.000000	0.000000	-0.004218	-0.008622	0.038517	0.000000	0.000000	2.000000	146.000000	0.000000
15279.450851	0.107665	0.614173	-0.009583	83.583229	-32.582355	-1.404863	-0.383937	0.000000	0.485549	0.000000	0.000000	0.000000	-0.004218	-0.008622	0.038517	0.000000	0.000000	2.000000	146.000000	0.000000
15279.454185	0.107654	0.614164	-0.009439	83.583229	-32.582355	-1.404863	-0.383937	0.000000	0.485549	0.000000	0.000000	0.000000	-0.003125	-0.002805	0.043103	0.000000	0.000000	2.000000	146.000000	0.000000
15279.457518	0.107654	0.614164	-0.009439	83.583168	-32.587788	-1.404878	-0.383234	0.000000	0.479129	0.000000	0.000000	0.000000	-0.003125	-0.002805	0.043103	0.000000	0.000000	2.000000	146.000000	0.000000
15279.460851	0.107654	0.614164	-0.009439	83.583168	-32.587788	-1.404878	-0.383234	0.000000	0.479129	0.000000	0.000000	0.000000	-0.003125	-0.002805	0.043103	0.000000	0.000000	2.000000	146.000000	0.000000
15279.464185	0.107654	0.614164	-0.009439	83.583168	-32.587788	-1.404878	-0.383234	0.000000	0.479129	0.000000	0.000000	0.000000	-0.003125	-0.002805	0.043103	0.000000	0.000000	2.000000	146.000000	0.000000
15279.467518	0.107632	0.614099	-0.009250	83.586685	-32.603642	-1.413877	-0.382713	0.000000	0.471946	0.000000	0.000000	0.000000	-0.006603	-0.019644	0.056725	0.000000	0.000000	2.000000	146.000000	0.000000
15279.470851	0.107632	0.614099	-0.009250	83.586685	-32.603642	-1.413877	-0.382713	0.000000	0.471946	0.000000	0.000000	0.000000	-0.006603	-0.019644	0.056725	0.000000	0.000000	2.000000	146.000000	0.000000
15279.474185	0.107632	0.614099	-0.009250	83.586685	-32.603642	-1.413877	-0.382713	0.000000	0.471946	0.000000	0.000000	0.000000	-0.006603	-0.019644	0.056725	0.000000	0.000000	2.000000	146.000000	0.000000
15279.477518	0.107632	0.614099	-0.009250	83.591888	-32.570522	-1.369197	-0.381612	0.000000	0.462492	0.000000	0.000000	0.000000	-0.006603	-0.019644	0.056725	0.000000	0.000000	2.000000	146.000000	0.000000
15279.480851	0.107612	0.614075	-0.009145	83.591888	-32.570522	-1.369197	-0.381612	0.000000	0.462492	0.000000	0.000000	0.000000	-0.005949	-0.006932	0.031421	0.000000	0.000000	2.000000	146.000000	0.000000
15279.484185	0.107612	0.614075	-0.009145	83.591888	-32.570522	-1.369197	-0.381612	0.000000	0.462492	0.000000	0.000000	0.000000	-0.005949	-0.006932	0.031421	0.000000	0.000000	2.000000	146.000000	0.000000
15279.487518	0.107612	0.614075	-0.009145	83.600090	-32.584408	-1.376052	-0.381612	0.000000	0.462492	0.000000	0.000000	0.000000	-0.005949	-0.006932	0.031421	0.000000	0.000000	2.000000	146.000000	0.000000
15279.490851	0.107612	0.614075	-0.009145	83.600090	-32.584408	-1.376052	-0.381612	0.000000	0.462492	0.000000	0.000000	0.000000	-0.005949	-0.006932	0.031421	0.000000	0.000000	2.000000	146.000000	0.000000
15279.494185	0.107595	0.614025	-0.009123	83.600090	-32.584408	-1.376052	-0.381612	0.000000	0.462492	0.000000	0.000000	0.000000	-0.005179	-0.015101	0.006532	0.000000	0.000000	2.000000	146.000000	0.000000
15279.497518	0.107595	0.614025	-0.009123	83.607910	-32.635143	-1.425610	-0.380621	0.000000	0.457255	0.000000	0.000000	0.000000	-0.005179	-0.015101	0.006532	0.000000	0.000000	2.000000	146.000000	0.000000
15279.500851	0.107595	0.614025	-0.009123	83.607910	-32.635143	-1.425610	-0.380621	0.000000	0.457255	0.000000	0.000000	0.000000	-0.005179	-0.015101	0.006532	0.000000	0.000000	2.000000	146.000000	0.000000
15279.504185	0.107595	0.614025	-0.009123	83.607910	-32.635143	-1.425610	-0.380621	0.000000	0.457255	0.000000	0.000000	0.000000	-0.005179	-0.015101	0.006532	0.000000	0.000000	2.000000	146.000000	0.000000
15279.507518	0.107596	0.613886	-0.009121	83.614449	-32.695652	-1.486492	-0.379758	0.000000	0.456166	0.000000	0.000000	0.000000	0.000195	-0.041848	0.000812	0.000000	0.000000	2.000000	146.000000	0.000000
15279.510851	0.107596	0.613886	-0.009121	83.614449	-32.695652	-1.486492	-0.379758	0.000000	0.456166	0.000000	0.000000	0.000000	0.000195	-0.041848	0.000812	0.000000	0.000000	2.000000	146.000000	0.000000
15279.514185	0.107596	0.613886	-0.009121	83.614449	-32.695652	-1.486492	-0.379758	0.000000	0.456166	0.000000	0.000000	0.000000	0.000195	-0.041848	0.000812	0.000000	0.000000	2.000000	146.000000	0.000000
15279.517518	0.107596	0.613886	-0.009121	83.620903	-32.756248	-1.547496	-0.379790	0.000000	0.456031	0.000000	0.000000	0.000000	0.000195	-0.041848	0.000812	0.000000	0.000000	2.000000	146.000000	0.000000
15279.520851	0.107581	0.613808	-0.009182	83.620903	-32.756248	-1.547496	-0.379790	0.000000	0.456031	0.000000	0.000000	0.000000	-0.004410	-0.023279	-0.018368	0.000000	0.000000	2.000000	146.000000	0.000000
15279.524185	0.107581	0.613808	-0.009182	83.620903	-32.756248	-1.547496	-0.379790	0.000000	0.456031	0.000000	0.000000	0.000000	-0.004410	-0.023279	-0.018368	0.000000	0.000000	2.000000	146.000000	0.000000
15279.527518	0.107581	0.613808	-0.009182	83.627419	-32.817013	-1.608610	-0.379790	0.000000	0.456031	0.000000	0.000000	0.000000	-0.004410	-0.023279	-0.018368	0.000000	0.000000	2.000000	146.000000	0.000000
15279.530851	0.107581	0.613808	-0.009182	83.627419	-32.817013	-1.608610	-0.379790	0.000000	0.456031	0.000000	0.000000	0.000000	-0.004410	-0.023279	-0.018368	0.000000	0.000000	2.000000	146.000000	0.000000
15279.534185	0.107576	0.613744	-0.009204	83.627419	-32.817013	-1.608610	-0.379790	0.000000	0.456031	0.000000	0.000000	0.000000	-0.001607	-0.019186	-0.006691	0.000000	0.000000	2.000000	146.000000	0.000000
15279.537518	0.107576	0.613744	-0.009204	83.633850	-32.877869	-1.669847	-0.379055	0.000000	0.459092	0.000000	0.000000	0.000000	-0.001607	-0.019186	-0.006691	0.000000	0.000000	2.000000	146.000000	0.000000
15279.540851	0.107576	0.613744	-0.009204	83.633850	-32.877869	-1.669847	-0.379055	0.000000	0.459092	0.000000	0.000000	0.000000	-0.001607	-0.019186	-0.006691	0.000000	0.000000	2.000000	146.000000	0.000000
15279.544185	0.107576	0.613744	-0.009204	83.633850	-32.877869	-1.669847	-0.379055	0.000000	0.459092	0.000000	0.000000	0.000000	-0.001607	-0.019186	-0.006691	0.000000	0.000000	2.000000	146.000000	0.000000
15279.547518	0.107534	0.613674	-0.009193	83.636009	-32.903618	-1.690307	-0.378787	0.000000	0.460207	0.000000	0.000000	0.000000	-0.012666	-0.020910	0.003458	0.000000	0.000000	2.000000	146.000000	0.000000
15279.550851	0.107534	0.613674	-0.009193	83.636009	-32.903618	-1.690307	-0.378787	0.000000	0.460207	0.000000	0.000000	0.000000	-0.012666	-0.020910	0.003458	0.000000	0.000000	2.000000	146.000000	0.000000
15279.554185	0.107534	0.613674	-0.009193	83.636009	-32.903618	-1.690307	-0.378787	0.000000	0.460207	0.000000	0.000000	0.000000	-0.012666	-0.020910	0.003458	0.000000	0.000000	2.000000	146.000000	0.000000
15279.557518	0.107534	0.613674	-0.009193	83.638191	-32.929413	-1.710783	-0.376676	0.000000	0.459631	0.000000	0.000000	0.000000	-0.012666	-0.020910	0.003458	0.000000	0.000000	2.000000	146.000000	0.000000
15279.560851	0.107477	0.613643	-0.009145	83.638191	-32.929413	-1.710783	-0.376676	0.000000	0.459631	0.000000	0.000000	0.000000	-0.016841	-0.009290	0.014175	0.000000	0.000000	2.000000	146.000000	0.000000
15279.564185	0.107477	0.613643	-0.009145	83.638191	-32.929413	-1.710783	-0.376676	0.000000	0.459631	0.000000	0.000000	0.000000	-0.016841	-0.009290	0.014175	0.000000	0.000000	2.000000	146.000000	0.000000
15279.567518	0.107477	0.613643	-0.009145	83.638191	-32.937572	-1.710768	-0.376676	0.000000	0.459631	0.000000	0.000000	0.000000	-0.016841	-0.009290	0.014175	0.000000	0.000000	2.000000	146.000000	0.000000
15279.570851	0.107477	0.613643	-0.009145	83.638191	-32.937572	-1.710768	-0.376676	0.000000	0.459631	0.000000	0.000000	0.000000	-0.016841	-0.009290	0.014175	0.000000	0.000000	2.000000	146.000000	0.000000
15279.574185	0.107458	0.613620	-0.009041	83.638191	-32.937572	-1.710768	-0.376676	0.000000	0.459631	0.000000	0.000000	0.000000	-0.005963	-0.006950	0.031414	0.000000	0.000000	2.000000	146.000000	0.000000
15279.577518	0.107440	0.613572	-0.008928	83.640350	-32.963356	-1.731256	-0.373869	0.000000	0.457268	0.000000	0.000000	0.000000	-0.005372	-0.014496	0.033905	0.000000	0.000000	2.000000	146.000000	0.000000
15279.580851	0.107440	0.613572	-0.008928	83.640350	-32.963356	-1.731256	-0.373869	0.000000	0.457268	0.000000	0.000000	0.000000	-0.005372	-0.014496	0.033905	0.000000	0.000000	2.000000	146.000000	0.000000
15279.584185	0.107440	0.613572	-0.008928	83.640350	-32.963356	-1.731256	-0.373869	0.000000	0.457268	0.000000	0.000000	0.000000	-0.005372	-0.014496	0.033905	0.000000	0.000000	2.000000	146.000000	0.000000
15279.587518	0.107440	0.613572	-0.008928	83.641647	-32.959114	-1.720055	-0.371980	0.000000	0.446382	0.000000	0.000000	0.000000	-0.005372	-0.014496	0.033905	0.000000	0.000000	2.000000	146.000000	0.000000
15279.590851	0.107410	0.613537	-0.008771	83.641647	-32.959114	-1.720055	-0.371980	0.000000	0.446382	0.000000	0.000000	0.000000	-0.008966	-0.010450	0.047115	0.000000	0.000000	2.000000	146.000000	0.000000
15279.594185	0.107410	0.613537	-0.008771	83.641647	-32.959114	-1.720055	-0.371980	0.000000	0.446382	0.000000	0.000000	0.000000	-0.008966	-0.010450	0.047115	0.000000	0.000000	2.000000	146.000000	0.000000
15279.597518	0.107410	0.613537	-0.008771	83.646431	-32.968323	-1.718144	-0.371980	0.000000	0.446382	0.000000	0.000000	0.000000	-0.008966	-0.010450	0.047115	0.000000	0.000000	2.000000	146.000000	0.000000
15279.600851	0.107410	0.613537	-0.008771	83.646431	-32.968323	-1.718144	-0.371980	0.000000	0.446382	0.000000	0.000000	0.000000	-0.008966	-0.010450	0.047115	0.000000	0.000000	2.000000	146.000000	0.000000
15279.604185	0.107403	0.613477	-0.008610	83.646431	-32.968323	-1.718144	-0.371980	0.000000	0.446382	0.000000	0.000000	0.000000	-0.001996	-0.018025	0.048074	0.000000	0.000000	2.000000	146.000000	0.000000
15279.607518	0.107403	0.613477	-0.008610	83.652855	-33.034935	-1.779690	-0.370486	0.000000	0.438530	0.000000	0.000000	0.000000	-0.001996	-0.018025	0.048074	0.000000	0.000000	2.000000	146.000000	0.000000
15279.610851	0.107403	0.613477	-0.008610	83.652855	-33.034935	-1.779690	-0.370486	0.000000	0.438530	0.000000	0.000000	0.000000	-0.001996	-0.018025	0.048074	0.000000	0.000000	2.000000	146.000000	0.000000
15279.614185	0.107403	0.613477	-0.008610	83.652855	-33.034935	-1.779690	-0.370486	0.000000	0.438530	0.000000	0.000000	0.000000	-0.001996	-0.018025	0.048074	0.000000	0.000000	2.000000	146.000000	0.000000
15279.617518	0.107402	0.613273	-0.008333	83.659317	-33.098949	-1.841364	-0.370153	0.000000	0.430517	0.000000	0.000000	0.000000	-0.000330	-0.061102	0.083302	0.000000	0.000000	2.000000	146.000000	0.000000
15279.620851	0.107402	0.613273	-0.008333	83.659317	-33.098949	-1.841364	-0.370153	0.000000	0.430517	0.000000	0.000000	0.000000	-0.000330	-0.061102	0.083302	0.000000	0.000000	2.000000	146.000000	0.000000
15279.624185	0.107402	0.613273	-0.008333	83.659317	-33.098949	-1.841364	-0.370153	0.000000	0.430517	0.000000	0.000000	0.000000	-0.000330	-0.061102	0.083302	0.000000	0.000000	2.000000	146.000000	0.000000
15279.627518	0.107402	0.613273	-0.008333	83.670082	-33.206814	-1.944443	-0.370098	0.000000	0.416634	0.000000	0.000000	0.000000	-0.000330	-0.061102	0.083302	0.000000	0.000000	2.000000	146.000000	0.000000
15279.630851	0.107373	0.613099	-0.008173	83.670082	-33.206814	-1.944443	-0.370098	0.000000	0.416634	0.000000	0.000000	0.000000	-0.008832	-0.052407	0.047848	0.000000	0.000000	2.000000	146.000000	0.000000
15279.634185	0.107373	0.613099	-0.008173	83.670082	-33.206814	-1.944443	-0.370098	0.000000	0.416634	0.000000	0.000000	0.000000	-0.008832	-0.052407	0.047848	0.000000	0.000000	2.000000	146.000000	0.000000
15279.637518	0.107343	0.612924	-0.008014	83.682983	-33.338394	-2.068600	-0.370098	0.000000	0.416634	0.000000	0.000000	0.000000	-0.008851	-0.052438	0.047828	0.000000	0.000000	2.000000	146.000000	0.000000
15279.640851	0.107343	0.612924	-0.008014	83.682983	-33.338394	-2.068600	-0.370098	0.000000	0.416634	0.000000	0.000000	0.000000	-0.008851	-0.052438	0.047828	0.000000	0.000000	2.000000	146.000000	0.000000
15279.644185	0.107343	0.612924	-0.008014	83.682983	-33.338394	-2.068600	-0.370098	0.000000	0.416634	0.000000	0.000000	0.000000	-0.008851	-0.052438	0.047828	0.000000	0.000000	2.000000	146.000000	0.000000
15279.647518	0.107343	0.612924	-0.008014	83.702217	-33.535282	-2.255739	-0.367151	0.000000	0.400688	0.000000	0.000000	0.000000	-0.008851	-0.052438	0.047828	0.000000	0.000000	2.000000	146.000000	0.000000
15279.650851	0.107308	0.612685	-0.007877	83.702217	-33.535282	-2.255739	-0.367151	0.000000	0.400688	0.000000	0.000000	0.000000	-0.010476	-0.071641	0.041078	0.000000	0.000000	2.000000	146.000000	0.000000
15279.654185	0.107308	0.612685	-0.007877	83.702217	-33.535282	-2.255739	-0.367151	0.000000	0.400688	0.000000	0.000000	0.000000	-0.010476	-0.071641	0.041078	0.000000	0.000000	2.000000	146.000000	0.000000
15279.657518	0.107308	0.612685	-0.007877	83.723526	-33.754147	-2.465013	-0.367151	0.000000	0.400688	0.000000	0.000000	0.000000	-0.010476	-0.071641	0.041078	0.000000	0.000000	2.000000	146.000000	0.000000
15279.660851	0.107308	0.612685	-0.007877	83.723526	-33.754147	-2.465013	-0.367151	0.000000	0.400688	0.000000	0.000000	0.000000	-0.010476	-0.071641	0.041078	0.000000	0.000000	2.000000	146.000000	0.000000
15279.664185	0.107259	0.612415	-0.007703	83.723526	-33.754147	-2.465013	-0.367151	0.000000	0.400688	0.000000	0.000000	0.000000	-0.014614	-0.081032	0.052126	0.000000	0.000000	2.000000	146.000000	0.000000
15279.667518	0.107259	0.612415	-0.007703	83.747620	-33.997189	-2.701466	-0.365405	0.000000	0.393841	0.000000	0.000000	0.000000	-0.014614	-0.081032	0.052126	0.000000	0.000000	2.000000	146.000000	0.000000
15279.670851	0.107259	0.612415	-0.007703	83.747620	-33.997189	-2.701466	-0.365405	0.000000	0.393841	0.000000	0.000000	0.000000	-0.014614	-0.081032	0.052126	0.000000	0.000000	2.000000	146.000000	0.000000
15279.674185	0.107259	0.612415	-0.007703	83.747620	-33.997189	-2.701466	-0.365405	0.000000	0.393841	0.000000	0.000000	0.000000	-0.014614	-0.081032	0.052126	0.000000	0.000000	2.000000	146.000000	0.000000
15279.677518	0.107210	0.611729	-0.007341	83.775055	-34.279987	-2.977747	-0.362970	0.000000	0.385154	0.000000	0.000000	0.000000	-0.014672	-0.205859	0.108765	0.000000	0.000000	2.000000	146.000000	0.000000
15279.680851	0.107210	0.611729	-0.007341	83.775055	-34.279987	-2.977747	-0.362970	0.000000	0.385154	0.000000	0.000000	0.000000	-0.014672	-0.205859	0.108765	0.000000	0.000000	2.000000	146.000000	0.000000
15279.684185	0.107210	0.611729	-0.007341	83.775055	-34.279987	-2.977747	-0.362970	0.000000	0.385154	0.000000	0.000000	0.000000	-0.014672	-0.205859	0.108765	0.000000	0.000000	2.000000	146.000000	0.000000
15279.687518	0.107210	0.611729	-0.007341	83.805771	-34.592854	-3.287396	-0.360524	0.000000	0.367026	0.000000	0.000000	0.000000	-0.014672	-0.205859	0.108765	0.000000	0.000000	2.000000	146.000000	0.000000
15279.690851	0.107214	0.611332	-0.007137	83.805771	-34.592854	-3.287396	-0.360524	0.000000	0.367026	0.000000	0.000000	0.000000	0.001039	-0.119082	0.061200	0.000000	0.000000	2.000000	146.000000	0.000000
15279.694185	0.107214	0.611332	-0.007137	83.805771	-34.592854	-3.287396	-0.360524	0.000000	0.367026	0.000000	0.000000	0.000000	0.001039	-0.119082	0.061200	0.000000	0.000000	2.000000	146.000000	0.000000
15279.697518	0.107214	0.611332	-0.007137	83.835625	-34.896202	-3.587851	-0.360524	0.000000	0.367026	0.000000	0.000000	0.000000	0.001039	-0.119082	0.061200	0.000000	0.000000	2.000000	146.000000	0.000000
15279.700851	0.107214	0.611332	-0.007137	83.835625	-34.896202	-3.587851	-0.360524	0.000000	0.367026	0.000000	0.000000	0.000000	0.001039	-0.119082	0.061200	0.000000	0.000000	2.000000	146.000000	0.000000
15279.704185	0.107212	0.610871	-0.006956	83.835625	-34.896202	-3.587851	-0.360524	0.000000	0.367026	0.000000	0.000000	0.000000	-0.000616	-0.138291	0.054299	0.000000	0.000000	2.000000	146.000000	0.000000
15279.707518	0.107208	0.610365	-0.006782	83.864510	-35.178974	-3.871306	-0.360698	0.000000	0.356826	0.000000	0.000000	0.000000	-0.001178	-0.151736	0.051975	0.000000	0.000000	2.000000	146.000000	0.000000
15279.710851	0.107208	0.610365	-0.006782	83.864510	-35.178974	-3.871306	-0.360698	0.000000	0.356826	0.000000	0.000000	0.000000	-0.001178	-0.151736	0.051975	0.000000	0.000000	2.000000	146.000000	0.000000
15279.714185	0.107208	0.610365	-0.006782	83.864510	-35.178974	-3.871306	-0.360698	0.000000	0.356826	0.000000	0.000000	0.000000	-0.001178	-0.151736	0.051975	0.000000	0.000000	2.000000	146.000000	0.000000
15279.717518	0.107208	0.610365	-0.006782	83.879959	-35.298141	-3.989666	-0.360398	0.000000	0.339114	0.000000	0.000000	0.000000	-0.001178	-0.151736	0.051975	0.000000	0.000000	2.000000	146.000000	0.000000
15279.720851	0.107224	0.609815	-0.006622	83.879959	-35.298141	-3.989666	-0.360398	0.000000	0.339114	0.000000	0.000000	0.000000	0.004665	-0.165156	0.048082	0.000000	0.000000	2.000000	146.000000	0.000000
15279.724185	0.107224	0.609815	-0.006622	83.879959	-35.298141	-3.989666	-0.360398	0.000000	0.339114	0.000000	0.000000	0.000000	0.004665	-0.165156	0.048082	0.000000	0.000000	2.000000	146.000000	0.000000
15279.727518	0.107208	0.609251	-0.006496	83.882820	-35.250790	-3.945600	-0.360398	0.000000	0.339114	0.000000	0.000000	0.000000	-0.004594	-0.169174	0.037700	0.000000	0.000000	2.000000	146.000000	0.000000
15279.730851	0.107208	0.609251	-0.006496	83.882820	-35.250790	-3.945600	-0.360398	0.000000	0.339114	0.000000	0.000000	0.000000	-0.004594	-0.169174	0.037700	0.000000	0.000000	2.000000	146.000000	0.000000
15279.734185	0.107208	0.609251	-0.006496	83.882820	-35.250790	-3.945600	-0.360398	0.000000	0.339114	0.000000	0.000000	0.000000	-0.004594	-0.169174	0.037700	0.000000	0.000000	2.000000	146.000000	0.000000
15279.737518	0.107208	0.609251	-0.006496	83.872215	-35.035099	-3.734450	-0.360410	0.000000	0.324817	0.000000	0.000000	0.000000	-0.004594	-0.169174	0.037700	0.000000	0.000000	2.000000	146.000000	0.000000
15279.740851	0.107241	0.608681	-0.006358	83.872215	-35.035099	-3.734450	-0.360410	0.000000	0.324817	0.000000	0.000000	0.000000	0.009876	-0.171019	0.041515	0.000000	0.000000	2.000000	146.000000	0.000000
15279.744185	0.107241	0.608681	-0.006358	83.872215	-35.035099	-3.734450	-0.360410	0.000000	0.324817	0.000000	0.000000	0.000000	0.009876	-0.171019	0.041515	0.000000	0.000000	2.000000	146.000000	0.000000
15279.747518	0.107245	0.608072	-0.006246	83.850945	-34.687538	-3.392434	-0.360410	0.000000	0.324817	0.000000	0.000000	0.000000	0.001187	-0.182576	0.033514	0.000000	0.000000	2.000000	146.000000	0.000000
15279.750851	0.107245	0.608072	-0.006246	83.850945	-34.687538	-3.392434	-0.360410	0.000000	0.324817	0.000000	0.000000	0.000000	0.001187	-0.182576	0.033514	0.000000	0.000000	2.000000	146.000000	0.000000
15279.754185	0.107245	0.608072	-0.006246	83.850945	-34.687538	-3.392434	-0.360410	0.000000	0.324817	0.000000	0.000000	0.000000	0.001187	-0.182576	0.033514	0.000000	0.000000	2.000000	146.000000	0.000000
15279.757518	0.107245	0.608072	-0.006246	83.826569	-34.305653	-3.018988	-0.362254	0.000000	0.312312	0.000000	0.000000	0.000000	0.001187	-0.182576	0.033514	0.000000	0.000000	2.000000	146.000000	0.000000
15279.760851	0.107254	0.607457	-0.006112	83.826569	-34.305653	-3.018988	-0.362254	0.000000	0.312312	0.000000	0.000000	0.000000	0.002808	-0.184431	0.040346	0.000000	0.000000	2.000000	146.000000	0.000000
15279.764185	0.107254	0.607457	-0.006112	83.826569	-34.305653	-3.018988	-0.362254	0.000000	0.312312	0.000000	0.000000	0.000000	0.002808	-0.184431	0.040346	0.000000	0.000000	2.000000	146.000000	0.000000
15279.767518	0.107237	0.606849	-0.005997	83.801285	-33.927731	-2.643822	-0.362254	0.000000	0.312312	0.000000	0.000000	0.000000	-0.005357	-0.182613	0.034572	0.000000	0.000000	2.000000	146.000000	0.000000
15279.770851	0.107237	0.606849	-0.005997	83.801285	-33.927731	-2.643822	-0.362254	0.000000	0.312312	0.000000	0.000000	0.000000	-0.005357	-0.182613	0.034572	0.000000	0.000000	2.000000	146.000000	0.000000
15279.774185	0.107237	0.606849	-0.005997	83.801285	-33.927731	-2.643822	-0.362254	0.000000	0.312312	0.000000	0.000000	0.000000	-0.005357	-0.182613	0.034572	0.000000	0.000000	2.000000	146.000000	0.000000
15279.777518	0.107237	0.606849	-0.005997	83.772064	-33.509979	-2.226588	-0.361829	0.000000	0.299826	0.000000	0.000000	0.000000	-0.005357	-0.182613	0.034572	0.000000	0.000000	2.000000	146.000000	0.000000
15279.780851	0.107217	0.606265	-0.005890	83.772064	-33.509979	-2.226588	-0.361829	0.000000	0.299826	0.000000	0.000000	0.000000	-0.005983	-0.175020	0.031961	0.000000	0.000000	2.000000	146.000000	0.000000
15279.784185	0.107217	0.606265	-0.005890	83.772064	-33.509979	-2.226588	-0.361829	0.000000	0.299826	0.000000	0.000000	0.000000	-0.005983	-0.175020	0.031961	0.000000	0.000000	2.000000	146.000000	0.000000
15279.787518	0.107154	0.605682	-0.005774	83.735970	-33.028851	-1.743474	-0.361829	0.000000	0.299826	0.000000	0.000000	0.000000	-0.018898	-0.175009	0.034798	0.000000	0.000000	2.000000	146.000000	0.000000
15279.790851	0.107154	0.605682	-0.005774	83.735970	-33.028851	-1.743474	-0.361829	0.000000	0.299826	0.000000	0.000000	0.000000	-0.018898	-0.175009	0.034798	0.000000	0.000000	2.000000	146.000000	0.000000
15279.794185	0.107154	0.605682	-0.005774	83.735970	-33.028851	-1.743474	-0.361829	0.000000	0.299826	0.000000	0.000000	0.000000	-0.018898	-0.175009	0.034798	0.000000	0.000000	2.000000	146.000000	0.000000
15279.797518	0.107154	0.605682	-0.005774	83.706116	-32.630234	-1.342106	-0.357682	0.000000	0.288699	0.000000	0.000000	0.000000	-0.018898	-0.175009	0.034798	0.000000	0.000000	2.000000	146.000000	0.000000
15279.800851	0.107079	0.605111	-0.005706	83.706116	-32.630234	-1.342106	-0.357682	0.000000	0.288699	0.000000	0.000000	0.000000	-0.022309	-0.171281	0.020463	0.000000	0.000000	2.000000	146.000000	0.000000
15279.804185	0.107079	0.605111	-0.005706	83.706116	-32.630234	-1.342106	-0.357682	0.000000	0.288699	0.000000	0.000000	0.000000	-0.022309	-0.171281	0.020463	0.000000	0.000000	2.000000	146.000000	0.000000
15279.807518	0.107007	0.604584	-0.005630	83.682762	-32.311695	-1.020114	-0.357682	0.000000	0.288699	0.000000	0.000000	0.000000	-0.021805	-0.157924	0.022609	0.000000	0.000000	2.000000	146.000000	0.000000
15279.810851	0.107007	0.604584	-0.005630	83.682762	-32.311695	-1.020114	-0.357682	0.000000	0.288699	0.000000	0.000000	0.000000	-0.021805	-0.157924	0.022609	0.000000	0.000000	2.000000	146.000000	0.000000
15279.814185	0.107007	0.604584	-0.005630	83.682762	-32.311695	-1.020114	-0.357682	0.000000	0.288699	0.000000	0.000000	0.000000	-0.021805	-0.157924	0.022609	0.000000	0.000000	2.000000	146.000000	0.000000
15279.817518	0.107007	0.604584	-0.005630	83.655472	-31.956844	-0.664485	-0.350330	0.000000	0.281521	0.000000	0.000000	0.000000	-0.021805	-0.157924	0.022609	0.000000	0.000000	2.000000	146.000000	0.000000
15279.820851	0.106930	0.604109	-0.005571	83.655472	-31.956844	-0.664485	-0.350330	0.000000	0.281521	0.000000	0.000000	0.000000	-0.022967	-0.142689	0.017744	0.000000	0.000000	2.000000	146.000000	0.000000
15279.824185	0.106930	0.604109	-0.005571	83.655472	-31.956844	-0.664485	-0.350330	0.000000	0.281521	0.000000	0.000000	0.000000	-0.022967	-0.142689	0.017744	0.000000	0.000000	2.000000	146.000000	0.000000
15279.827518	0.106930	0.604109	-0.005571	83.617546	-31.505091	-0.209333	-0.350330	0.000000	0.281521	0.000000	0.000000	0.000000	-0.022967	-0.142689	0.017744	0.000000	0.000000	2.000000	146.000000	0.000000
15279.830851	0.106930	0.604109	-0.005571	83.617546	-31.505091	-0.209333	-0.350330	0.000000	0.281521	0.000000	0.000000	0.000000	-0.022967	-0.142689	0.017744	0.000000	0.000000	2.000000	146.000000	0.000000
15279.834185	0.106873	0.603658	-0.005525	83.617546	-31.505091	-0.209333	-0.350330	0.000000	0.281521	0.000000	0.000000	0.000000	-0.017125	-0.135073	0.013738	0.000000	0.000000	2.000000	146.000000	0.000000
15279.837518	0.106839	0.603253	-0.005477	83.576180	-31.029945	0.264049	-0.346502	0.000000	0.278563	0.000000	0.000000	0.000000	-0.010157	-0.121725	0.014481	0.000000	0.000000	2.000000	146.000000	0.000000
15279.840851	0.106839	0.603253	-0.005477	83.576180	-31.029945	0.264049	-0.346502	0.000000	0.278563	0.000000	0.000000	0.000000	-0.010157	-0.121725	0.014481	0.000000	0.000000	2.000000	146.000000	0.000000
15279.844185	0.106839	0.603253	-0.005477	83.576180	-31.029945	0.264049	-0.346502	0.000000	0.278563	0.000000	0.000000	0.000000	-0.010157	-0.121725	0.014481	0.000000	0.000000	2.000000	146.000000	0.000000
15279.847518	0.106839	0.603253	-0.005477	83.536102	-30.581217	0.709005	-0.341955	0.000000	0.273860	0.000000	0.000000	0.000000	-0.010157	-0.121725	0.014481	0.000000	0.000000	2.000000	146.000000	0.000000
15279.850851	0.106834	0.602885	-0.005403	83.536102	-30.581217	0.709005	-0.341955	0.000000	0.273860	0.000000	0.000000	0.000000	-0.001518	-0.110328	0.022313	0.000000	0.000000	2.000000	146.000000	0.000000
15279.854185	0.106834	0.602885	-0.005403	83.536102	-30.581217	0.709005	-0.341955	0.000000	0.273860	0.000000	0.000000	0.000000	-0.001518	-0.110328	0.022313	0.000000	0.000000	2.000000	146.000000	0.000000
15279.857518	0.106834	0.602885	-0.005403	83.496452	-30.152082	1.137384	-0.341955	0.000000	0.273860	0.000000	0.000000	0.000000	-0.001518	-0.110328	0.022313	0.000000	0.000000	2.000000	146.000000	0.000000
15279.860851	0.106834	0.602885	-0.005403	83.496452	-30.152082	1.137384	-0.341955	0.000000	0.273860	0.000000	0.000000	0.000000	-0.001518	-0.110328	0.022313	0.000000	0.000000	2.000000	146.000000	0.000000
15279.864185	0.106804	0.602568	-0.005339	83.496452	-30.152082	1.137384	-0.341955	0.000000	0.273860	0.000000	0.000000	0.000000	-0.009069	-0.095104	0.019113	0.000000	0.000000	2.000000	146.000000	0.000000
15279.867518	0.106804	0.602568	-0.005339	83.458092	-29.747980	1.538623	-0.341702	0.000000	0.270141	0.000000	0.000000	0.000000	-0.009069	-0.095104	0.019113	0.000000	0.000000	2.000000	146.000000	0.000000
15279.870851	0.106804	0.602568	-0.005339	83.458092	-29.747980	1.538623	-0.341702	0.000000	0.270141	0.000000	0.000000	0.000000	-0.009069	-0.095104	0.019113	0.000000	0.000000	2.000000	146.000000	0.000000
15279.874185	0.106804	0.602568	-0.005339	83.458092	-29.747980	1.538623	-0.341702	0.000000	0.270141	0.000000	0.000000	0.000000	-0.009069	-0.095104	0.019113	0.000000	0.000000	2.000000	146.000000	0.000000
15279.877518	0.106741	0.602029	-0.005220	83.433853	-29.494789	1.795855	-0.340191	0.000000	0.266956	0.000000	0.000000	0.000000	-0.018712	-0.161694	0.035846	0.000000	0.000000	2.000000	146.000000	0.000000
15279.880851	0.106741	0.602029	-0.005220	83.433853	-29.494789	1.795855	-0.340191	0.000000	0.266956	0.000000	0.000000	0.000000	-0.018712	-0.161694	0.035846	0.000000	0.000000	2.000000	146.000000	0.000000
15279.884185	0.106741	0.602029	-0.005220	83.433853	-29.494789	1.795855	-0.340191	0.000000	0.266956	0.000000	0.000000	0.000000	-0.018712	-0.161694	0.035846	0.000000	0.000000	2.000000	146.000000	0.000000
15279.887518	0.106741	0.602029	-0.005220	83.427773	-29.417065	1.878998	-0.337072	0.000000	0.260981	0.000000	0.000000	0.000000	-0.018712	-0.161694	0.035846	0.000000	0.000000	2.000000	146.000000	0.000000
15279.890851	0.106682	0.601813	-0.005182	83.427773	-29.417065	1.878998	-0.337072	0.000000	0.260981	0.000000	0.000000	0.000000	-0.017737	-0.064665	0.011235	0.000000	0.000000	2.000000	146.000000	0.000000
15279.894185	0.106682	0.601813	-0.005182	83.427773	-29.417065	1.878998	-0.337072	0.000000	0.260981	0.000000	0.000000	0.000000	-0.017737	-0.064665	0.011235	0.000000	0.000000	2.000000	146.000000	0.000000
15279.897518	0.106682	0.601813	-0.005182	83.433525	-29.456936	1.848252	-0.337072	0.000000	0.260981	0.000000	0.000000	0.000000	-0.017737	-0.064665	0.011235	0.000000	0.000000	2.000000	146.000000	0.000000
15279.900851	0.106682	0.601813	-0.005182	83.433525	-29.456936	1.848252	-0.337072	0.000000	0.260981	0.000000	0.000000	0.000000	-0.017737	-0.064665	0.011235	0.000000	0.000000	2.000000	146.000000	0.000000
15279.904185	0.106573	0.601630	-0.005166	83.433525	-29.456936	1.848252	-0.337072	0.000000	0.260981	0.000000	0.000000	0.000000	-0.032825	-0.055139	0.004887	0.000000	0.000000	2.000000	146.000000	0.000000
15279.907518	0.106573	0.601630	-0.005166	83.440102	-29.510756	1.806561	-0.334116	0.000000	0.259109	0.000000	0.000000	0.000000	-0.032825	-0.055139	0.004887	0.000000	0.000000	2.000000	146.000000	0.000000
15279.910851	0.106573	0.601630	-0.005166	83.440102	-29.510756	1.806561	-0.334116	0.000000	0.259109	0.000000	0.000000	0.000000	-0.032825	-0.055139	0.004887	0.000000	0.000000	2.000000	146.000000	0.000000
15279.914185	0.106573	0.601630	-0.005166	83.440102	-29.510756	1.806561	-0.334116	0.000000	0.259109	0.000000	0.000000	0.000000	-0.032825	-0.055139	0.004887	0.000000	0.000000	2.000000	146.000000	0.000000
15279.917518	0.106388	0.601294	-0.005083	83.448326	-29.579573	1.750017	-0.328645	0.000000	0.258294	0.000000	0.000000	0.000000	-0.055331	-0.100792	0.024719	0.000000	0.000000	2.000000	146.000000	0.000000
15279.920851	0.106388	0.601294	-0.005083	83.448326	-29.579573	1.750017	-0.328645	0.000000	0.258294	0.000000	0.000000	0.000000	-0.055331	-0.100792	0.024719	0.000000	0.000000	2.000000	146.000000	0.000000
15279.924185	0.106388	0.601294	-0.005083	83.448326	-29.579573	1.750017	-0.328645	0.000000	0.258294	0.000000	0.000000	0.000000	-0.055331	-0.100792	0.024719	0.000000	0.000000	2.000000	146.000000	0.000000
15279.927518	0.106388	0.601294	-0.005083	83.451019	-29.597427	1.741624	-0.319423	0.000000	0.254174	0.000000	0.000000	0.000000	-0.055331	-0.100792	0.024719	0.000000	0.000000	2.000000	146.000000	0.000000
15279.930851	0.106290	0.601167	-0.005020	83.451019	-29.597427	1.741624	-0.319423	0.000000	0.254174	0.000000	0.000000	0.000000	-0.029493	-0.038044	0.019061	0.000000	0.000000	2.000000	146.000000	0.000000
15279.934185	0.106290	0.601167	-0.005020	83.451019	-29.597427	1.741624	-0.319423	0.000000	0.254174	0.000000	0.000000	0.000000	-0.029493	-0.038044	0.019061	0.000000	0.000000	2.000000	146.000000	0.000000
15279.937518	0.106229	0.601046	-0.004990	83.451561	-29.596794	1.751873	-0.319423	0.000000	0.254174	0.000000	0.000000	0.000000	-0.018276	-0.036138	0.008971	0.000000	0.000000	2.000000	146.000000	0.000000
15279.940851	0.106229	0.601046	-0.004990	83.451561	-29.596794	1.751873	-0.319423	0.000000	0.254174	0.000000	0.000000	0.000000	-0.018276	-0.036138	0.008971	0.000000	0.000000	2.000000	146.000000	0.000000
15279.944185	0.106229	0.601046	-0.004990	83.451561	-29.596794	1.751873	-0.319423	0.000000	0.254174	0.000000	0.000000	0.000000	-0.018276	-0.036138	0.008971	0.000000	0.000000	2.000000	146.000000	0.000000
15279.947518	0.106229	0.601046	-0.004990	83.456680	-29.640795	1.717736	-0.311462	0.000000	0.249502	0.000000	0.000000	0.000000	-0.018276	-0.036138	0.008971	0.000000	0.000000	2.000000	146.000000	0.000000
15279.950851	0.106141	0.600932	-0.004979	83.456680	-29.640795	1.717736	-0.311462	0.000000	0.249502	0.000000	0.000000	0.000000	-0.026376	-0.034204	0.003422	0.000000	0.000000	2.000000	146.000000	0.000000
15279.954185	0.106141	0.600932	-0.004979	83.456680	-29.640795	1.717736	-0.311462	0.000000	0.249502	0.000000	0.000000	0.000000	-0.026376	-0.034204	0.003422	0.000000	0.000000	2.000000	146.000000	0.000000
15279.957518	0.106141	0.600932	-0.004979	83.464989	-29.714718	1.653885	-0.311462	0.000000	0.249502	0.000000	0.000000	0.000000	-0.026376	-0.034204	0.003422	0.000000	0.000000	2.000000	146.000000	0.000000
15279.960851	0.106141	0.600932	-0.004979	83.464989	-29.714718	1.653885	-0.311462	0.000000	0.249502	0.000000	0.000000	0.000000	-0.026376	-0.034204	0.003422	0.000000	0.000000	2.000000	146.000000	0.000000
15279.964185	0.106042	0.600831	-0.005014	83.464989	-29.714718	1.653885	-0.311462	0.000000	0.249502	0.000000	0.000000	0.000000	-0.029687	-0.030337	-0.010689	0.000000	0.000000	2.000000	146.000000	0.000000
15279.967518	0.106042	0.600831	-0.005014	83.471779	-29.776596	1.604728	-0.307066	0.000000	0.248932	0.000000	0.000000	0.000000	-0.029687	-0.030337	-0.010689	0.000000	0.000000	2.000000	146.000000	0.000000
15279.970851	0.106042	0.600831	-0.005014	83.471779	-29.776596	1.604728	-0.307066	0.000000	0.248932	0.000000	0.000000	0.000000	-0.029687	-0.030337	-0.010689	0.000000	0.000000	2.000000	146.000000	0.000000
15279.974185	0.106042	0.600831	-0.005014	83.471779	-29.776596	1.604728	-0.307066	0.000000	0.248932	0.000000	0.000000	0.000000	-0.029687	-0.030337	-0.010689	0.000000	0.000000	2.000000	146.000000	0.000000
15279.977518	0.105765	0.600623	-0.005133	83.467514	-29.733747	1.659585	-0.302118	0.000000	0.250714	0.000000	0.000000	0.000000	-0.083085	-0.062468	-0.035760	0.000000	0.000000	2.000000	146.000000	0.000000
15279.980851	0.105765	0.600623	-0.005133	83.467514	-29.733747	1.659585	-0.302118	0.000000	0.250714	0.000000	0.000000	0.000000	-0.083085	-0.062468	-0.035760	0.000000	0.000000	2.000000	146.000000	0.000000
15279.984185	0.105765	0.600623	-0.005133	83.467514	-29.733747	1.659585	-0.302118	0.000000	0.250714	0.000000	0.000000	0.000000	-0.083085	-0.062468	-0.035760	0.000000	0.000000	2.000000	146.000000	0.000000
15279.987518	0.105765	0.600623	-0.005133	83.448181	-29.551182	1.858426	-0.288270	0.000000	0.256674	0.000000	0.000000	0.000000	-0.083085	-0.062468	-0.035760	0.000000	0.000000	2.000000	146.000000	0.000000
15279.990851	0.105613	0.600535	-0.005206	83.448181	-29.551182	1.858426	-0.288270	0.000000	0.256674	0.000000	0.000000	0.000000	-0.045840	-0.026467	-0.021829	0.000000	0.000000	2.000000	146.000000	0.000000
15279.994185	0.105613	0.600535	-0.005206	83.448181	-29.551182	1.858426	-0.288270	0.000000	0.256674	0.000000	0.000000	0.000000	-0.045840	-0.026467	-0.021829	0.000000	0.000000	2.000000	146.000000	0.000000
15279.997518	0.105456	0.600428	-0.005295	83.406555	-29.158348	2.260735	-0.288270	0.000000	0.256674	0.000000	0.000000	0.000000	-0.046938	-0.032119	-0.026617	0.000000	0.000000	2.000000	146.000000	0.000000
15280.000851	0.105456	0.600428	-0.005295	83.406555	-29.158348	2.260735	-0.288270	0.000000	0.256674	0.000000	0.000000	0.000000	-0.046938	-0.032119	-0.026617	0.000000	0.000000	2.000000	146.000000	0.000000
15280.004185	0.105456	0.600428	-0.005295	83.406555	-29.158348	2.260735	-0.288270	0.000000	0.256674	0.000000	0.000000	0.000000	-0.046938	-0.032119	-0.026617	0.000000	0.000000	2.000000	146.000000	0.000000
15280.007518	0.105456	0.600428	-0.005295	83.348572	-28.628908	2.801388	-0.272807	0.000000	0.264748	0.000000	0.000000	0.000000	-0.046938	-0.032119	-0.026617	0.000000	0.000000	2.000000	146.000000	0.000000
15280.010851	0.105327	0.600314	-0.005365	83.348572	-28.628908	2.801388	-0.272807	0.000000	0.264748	0.000000	0.000000	0.000000	-0.038843	-0.034062	-0.021092	0.000000	0.000000	2.000000	146.000000	0.000000
15280.014185	0.105327	0.600314	-0.005365	83.348572	-28.628908	2.801388	-0.272807	0.000000	0.264748	0.000000	0.000000	0.000000	-0.038843	-0.034062	-0.021092	0.000000	0.000000	2.000000	146.000000	0.000000
15280.017518	0.105327	0.600314	-0.005365	83.295563	-28.149302	3.286855	-0.272807	0.000000	0.264748	0.000000	0.000000	0.000000	-0.038843	-0.034062	-0.021092	0.000000	0.000000	2.000000	146.000000	0.000000
15280.020851	0.105327	0.600314	-0.005365	83.295563	-28.149302	3.286855	-0.272807	0.000000	0.264748	0.000000	0.000000	0.000000	-0.038843	-0.034062	-0.021092	0.000000	0.000000	2.000000	146.000000	0.000000
15280.024185	0.105220	0.600175	-0.005433	83.295563	-28.149302	3.286855	-0.272807	0.000000	0.264748	0.000000	0.000000	0.000000	-0.031872	-0.041636	-0.020329	0.000000	0.000000	2.000000	146.000000	0.000000
15280.027518	0.105220	0.600175	-0.005433	83.250298	-27.744509	3.695296	-0.266333	0.000000	0.268263	0.000000	0.000000	0.000000	-0.031872	-0.041636	-0.020329	0.000000	0.000000	2.000000	146.000000	0.000000
15280.030851	0.105220	0.600175	-0.005433	83.250298	-27.744509	3.695296	-0.266333	0.000000	0.268263	0.000000	0.000000	0.000000	-0.031872	-0.041636	-0.020329	0.000000	0.000000	2.000000	146.000000	0.000000
15280.034185	0.105220	0.600175	-0.005433	83.250298	-27.744509	3.695296	-0.266333	0.000000	0.268263	0.000000	0.000000	0.000000	-0.031872	-0.041636	-0.020329	0.000000	0.000000	2.000000	146.000000	0.000000
15280.037518	0.105022	0.599860	-0.005606	83.212044	-27.403622	4.039988	-0.261021	0.000000	0.271651	0.000000	0.000000	0.000000	-0.059514	-0.094582	-0.051769	0.000000	0.000000	2.000000	146.000000	0.000000
15280.040851	0.105022	0.599860	-0.005606	83.212044	-27.403622	4.039988	-0.261021	0.000000	0.271651	0.000000	0.000000	0.000000	-0.059514	-0.094582	-0.051769	0.000000	0.000000	2.000000	146.000000	0.000000
15280.044185	0.105022	0.599860	-0.005606	83.212044	-27.403622	4.039988	-0.261021	0.000000	0.271651	0.000000	0.000000	0.000000	-0.059514	-0.094582	-0.051769	0.000000	0.000000	2.000000	146.000000	0.000000
15280.047518	0.105022	0.599860	-0.005606	83.173462	-27.066622	4.380786	-0.251103	0.000000	0.280279	0.000000	0.000000	0.000000	-0.059514	-0.094582	-0.051769	0.000000	0.000000	2.000000	146.000000	0.000000
15280.050851	0.104945	0.599690	-0.005647	83.173462	-27.066622	4.380786	-0.251103	0.000000	0.280279	0.000000	0.000000	0.000000	-0.023255	-0.051130	-0.012566	0.000000	0.000000	2.000000	146.000000	0.000000
15280.054185	0.104945	0.599690	-0.005647	83.173462	-27.066622	4.380786	-0.251103	0.000000	0.280279	0.000000	0.000000	0.000000	-0.023255	-0.051130	-0.012566	0.000000	0.000000	2.000000	146.000000	0.000000
15280.057518	0.104890	0.599494	-0.005687	83.133759	-26.723129	4.727790	-0.251103	0.000000	0.280279	0.000000	0.000000	0.000000	-0.016301	-0.058729	-0.011812	0.000000	0.000000	2.000000	146.000000	0.000000
15280.060851	0.104890	0.599494	-0.005687	83.133759	-26.723129	4.727790	-0.251103	0.000000	0.280279	0.000000	0.000000	0.000000	-0.016301	-0.058729	-0.011812	0.000000	0.000000	2.000000	146.000000	0.000000
15280.064185	0.104890	0.599494	-0.005687	83.133759	-26.723129	4.727790	-0.251103	0.000000	0.280279	0.000000	0.000000	0.000000	-0.016301	-0.058729	-0.011812	0.000000	0.000000	2.000000	146.000000	0.000000
15280.067518	0.104820	0.599292	-0.005698	83.107124	-26.490528	4.964650	-0.244510	0.000000	0.284342	0.000000	0.000000	0.000000	-0.021094	-0.060633	-0.003296	0.000000	0.000000	2.000000	146.000000	0.000000
15280.070851	0.104820	0.599292	-0.005698	83.107124	-26.490528	4.964650	-0.244510	0.000000	0.284342	0.000000	0.000000	0.000000	-0.021094	-0.060633	-0.003296	0.000000	0.000000	2.000000	146.000000	0.000000
15280.074185	0.104820	0.599292	-0.005698	83.107124	-26.490528	4.964650	-0.244510	0.000000	0.284342	0.000000	0.000000	0.000000	-0.021094	-0.060633	-0.003296	0.000000	0.000000	2.000000	146.000000	0.000000
15280.077518	0.104820	0.599292	-0.005698	83.102180	-26.432940	5.027770	-0.240994	0.000000	0.284891	0.000000	0.000000	0.000000	-0.021094	-0.060633	-0.003296	0.000000	0.000000	2.000000	146.000000	0.000000
15280.080851	0.104734	0.599083	-0.005680	83.102180	-26.432940	5.027770	-0.240994	0.000000	0.284891	0.000000	0.000000	0.000000	-0.025896	-0.062546	0.005217	0.000000	0.000000	2.000000	146.000000	0.000000
15280.084185	0.104734	0.599083	-0.005680	83.102180	-26.432940	5.027770	-0.240994	0.000000	0.284891	0.000000	0.000000	0.000000	-0.025896	-0.062546	0.005217	0.000000	0.000000	2.000000	146.000000	0.000000
15280.087518	0.104734	0.599083	-0.005680	83.121284	-26.571360	4.901445	-0.240994	0.000000	0.284891	0.000000	0.000000	0.000000	-0.025896	-0.062546	0.005217	0.000000	0.000000	2.000000	146.000000	0.000000
15280.090851	0.104734	0.599083	-0.005680	83.121284	-26.571360	4.901445	-0.240994	0.000000	0.284891	0.000000	0.000000	0.000000	-0.025896	-0.062546	0.005217	0.000000	0.000000	2.000000	146.000000	0.000000
15280.094185	0.104628	0.598850	-0.005651	83.121284	-26.571360	4.901445	-0.240994	0.000000	0.284891	0.000000	0.000000	0.000000	-0.031807	-0.070145	0.008936	0.000000	0.000000	2.000000	146.000000	0.000000
15280.097518	0.104628	0.598850	-0.005651	83.146080	-26.756857	4.730843	-0.236678	0.000000	0.284022	0.000000	0.000000	0.000000	-0.031807	-0.070145	0.008936	0.000000	0.000000	2.000000	146.000000	0.000000
15280.100851	0.104628	0.598850	-0.005651	83.146080	-26.756857	4.730843	-0.236678	0.000000	0.284022	0.000000	0.000000	0.000000	-0.031807	-0.070145	0.008936	0.000000	0.000000	2.000000	146.000000	0.000000
15280.104185	0.104628	0.598850	-0.005651	83.146080	-26.756857	4.730843	-0.236678	0.000000	0.284022	0.000000	0.000000	0.000000	-0.031807	-0.070145	0.008936	0.000000	0.000000	2.000000	146.000000	0.000000
15280.107518	0.104361	0.598325	-0.005630	83.173294	-26.960419	4.542099	-0.231377	0.000000	0.282533	0.000000	0.000000	0.000000	-0.079834	-0.157229	0.006329	0.000000	0.000000	2.000000	146.000000	0.000000
15280.110851	0.104361	0.598325	-0.005630	83.173294	-26.960419	4.542099	-0.231377	0.000000	0.282533	0.000000	0.000000	0.000000	-0.079834	-0.157229	0.006329	0.000000	0.000000	2.000000	146.000000	0.000000
15280.114185	0.104361	0.598325	-0.005630	83.173294	-26.960419	4.542099	-0.231377	0.000000	0.282533	0.000000	0.000000	0.000000	-0.079834	-0.157229	0.006329	0.000000	0.000000	2.000000	146.000000	0.000000
15280.117518	0.104361	0.598325	-0.005630	83.195396	-27.124296	4.392689	-0.218071	0.000000	0.281478	0.000000	0.000000	0.000000	-0.079834	-0.157229	0.006329	0.000000	0.000000	2.000000	146.000000	0.000000
15280.120851	0.104232	0.598048	-0.005604	83.195396	-27.124296	4.392689	-0.218071	0.000000	0.281478	0.000000	0.000000	0.000000	-0.038860	-0.083347	0.007729	0.000000	0.000000	2.000000	146.000000	0.000000
15280.124185	0.104232	0.598048	-0.005604	83.195396	-27.124296	4.392689	-0.218071	0.000000	0.281478	0.000000	0.000000	0.000000	-0.038860	-0.083347	0.007729	0.000000	0.000000	2.000000	146.000000	0.000000
15280.127518	0.104232	0.598048	-0.005604	83.209274	-27.217609	4.310697	-0.218071	0.000000	0.281478	0.000000	0.000000	0.000000	-0.038860	-0.083347	0.007729	0.000000	0.000000	2.000000	146.000000	0.000000
15280.130851	0.104232	0.598048	-0.005604	83.209274	-27.217609	4.310697	-0.218071	0.000000	0.281478	0.000000	0.000000	0.000000	-0.038860	-0.083347	0.007729	0.000000	0.000000	2.000000	146.000000	0.000000
15280.134185	0.104120	0.597751	-0.005599	83.209274	-27.217609	4.310697	-0.218071	0.000000	0.281478	0.000000	0.000000	0.000000	-0.033547	-0.088991	0.001381	0.000000	0.000000	2.000000	146.000000	0.000000
15280.137518	0.104120	0.597751	-0.005599	83.204941	-27.154440	4.378643	-0.211595	0.000000	0.280190	0.000000	0.000000	0.000000	-0.033547	-0.088991	0.001381	0.000000	0.000000	2.000000	146.000000	0.000000
15280.140851	0.104120	0.597751	-0.005599	83.204941	-27.154440	4.378643	-0.211595	0.000000	0.280190	0.000000	0.000000	0.000000	-0.033547	-0.088991	0.001381	0.000000	0.000000	2.000000	146.000000	0.000000
15280.144185	0.104120	0.597751	-0.005599	83.204941	-27.154440	4.378643	-0.211595	0.000000	0.280190	0.000000	0.000000	0.000000	-0.033547	-0.088991	0.001381	0.000000	0.000000	2.000000	146.000000	0.000000
15280.147518	0.104018	0.597233	-0.005551	83.171715	-26.856264	4.680172	-0.206003	0.000000	0.279960	0.000000	0.000000	0.000000	-0.030543	-0.155361	0.014411	0.000000	0.000000	2.000000	146.000000	0.000000
15280.150851	0.104018	0.597233	-0.005551	83.171715	-26.856264	4.680172	-0.206003	0.000000	0.279960	0.000000	0.000000	0.000000	-0.030543	-0.155361	0.014411	0.000000	0.000000	2.000000	146.000000	0.000000
15280.154185	0.104018	0.597233	-0.005551	83.171715	-26.856264	4.680172	-0.206003	0.000000	0.279960	0.000000	0.000000	0.000000	-0.030543	-0.155361	0.014411	0.000000	0.000000	2.000000	146.000000	0.000000
15280.157518	0.104018	0.597233	-0.005551	83.117493	-26.397068	5.141832	-0.200913	0.000000	0.277558	0.000000	0.000000	0.000000	-0.030543	-0.155361	0.014411	0.000000	0.000000	2.000000	146.000000	0.000000
15280.160851	0.103966	0.596986	-0.005485	83.117493	-26.397068	5.141832	-0.200913	0.000000	0.277558	0.000000	0.000000	0.000000	-0.015774	-0.074018	0.019741	0.000000	0.000000	2.000000	146.000000	0.000000
15280.164185	0.103966	0.596986	-0.005485	83.117493	-26.397068	5.141832	-0.200913	0.000000	0.277558	0.000000	0.000000	0.000000	-0.015774	-0.074018	0.019741	0.000000	0.000000	2.000000	146.000000	0.000000
15280.167518	0.103966	0.596986	-0.005485	83.052711	-25.866337	5.674421	-0.200913	0.000000	0.277558	0.000000	0.000000	0.000000	-0.015774	-0.074018	0.019741	0.000000	0.000000	2.000000	146.000000	0.000000
15280.170851	0.103966	0.596986	-0.005485	83.052711	-25.866337	5.674421	-0.200913	0.000000	0.277558	0.000000	0.000000	0.000000	-0.015774	-0.074018	0.019741	0.000000	0.000000	2.000000	146.000000	0.000000
15280.174185	0.103908	0.596746	-0.005443	83.052711	-25.866337	5.674421	-0.200913	0.000000	0.277558	0.000000	0.000000	0.000000	-0.017409	-0.072059	0.012654	0.000000	0.000000	2.000000	146.000000	0.000000
15280.177518	0.103908	0.596746	-0.005443	82.994141	-25.396992	6.146008	-0.198284	0.000000	0.274268	0.000000	0.000000	0.000000	-0.017409	-0.072059	0.012654	0.000000	0.000000	2.000000	146.000000	0.000000
15280.180851	0.103908	0.596746	-0.005443	82.994141	-25.396992	6.146008	-0.198284	0.000000	0.274268	0.000000	0.000000	0.000000	-0.017409	-0.072059	0.012654	0.000000	0.000000	2.000000	146.000000	0.000000
15280.184185	0.103908	0.596746	-0.005443	82.994141	-25.396992	6.146008	-0.198284	0.000000	0.274268	0.000000	0.000000	0.000000	-0.017409	-0.072059	0.012654	0.000000	0.000000	2.000000	146.000000	0.000000
15280.187518	0.103765	0.596246	-0.005279	82.947098	-25.027102	6.521546	-0.195382	0.000000	0.272158	0.000000	0.000000	0.000000	-0.042869	-0.149979	0.049284	0.000000	0.000000	2.000000	146.000000	0.000000
15280.190851	0.103765	0.596246	-0.005279	82.947098	-25.027102	6.521546	-0.195382	0.000000	0.272158	0.000000	0.000000	0.000000	-0.042869	-0.149979	0.049284	0.000000	0.000000	2.000000	146.000000	0.000000
15280.194185	0.103765	0.596246	-0.005279	82.947098	-25.027102	6.521546	-0.195382	0.000000	0.272158	0.000000	0.000000	0.000000	-0.042869	-0.149979	0.049284	0.000000	0.000000	2.000000	146.000000	0.000000
15280.197518	0.103765	0.596246	-0.005279	82.916725	-24.783598	6.773863	-0.188238	0.000000	0.263945	0.000000	0.000000	0.000000	-0.042869	-0.149979	0.049284	0.000000	0.000000	2.000000	146.000000	0.000000
15280.200851	0.103689	0.595955	-0.005217	82.916725	-24.783598	6.773863	-0.188238	0.000000	0.263945	0.000000	0.000000	0.000000	-0.022868	-0.087257	0.018445	0.000000	0.000000	2.000000	146.000000	0.000000
15280.204185	0.103689	0.595955	-0.005217	82.916725	-24.783598	6.773863	-0.188238	0.000000	0.263945	0.000000	0.000000	0.000000	-0.022868	-0.087257	0.018445	0.000000	0.000000	2.000000	146.000000	0.000000
15280.207518	0.103689	0.595955	-0.005217	82.897369	-24.620064	6.946591	-0.188238	0.000000	0.263945	0.000000	0.000000	0.000000	-0.022868	-0.087257	0.018445	0.000000	0.000000	2.000000	146.000000	0.000000
15280.210851	0.103689	0.595955	-0.005217	82.897369	-24.620064	6.946591	-0.188238	0.000000	0.263945	0.000000	0.000000	0.000000	-0.022868	-0.087257	0.018445	0.000000	0.000000	2.000000	146.000000	0.000000
15280.214185	0.103587	0.595646	-0.005167	82.897369	-24.620064	6.946591	-0.188238	0.000000	0.263945	0.000000	0.000000	0.000000	-0.030432	-0.092867	0.015030	0.000000	0.000000	2.000000	146.000000	0.000000
15280.217518	0.103587	0.595646	-0.005167	82.883820	-24.494814	7.078353	-0.184426	0.000000	0.260870	0.000000	0.000000	0.000000	-0.030432	-0.092867	0.015030	0.000000	0.000000	2.000000	146.000000	0.000000
15280.220851	0.103587	0.595646	-0.005167	82.883820	-24.494814	7.078353	-0.184426	0.000000	0.260870	0.000000	0.000000	0.000000	-0.030432	-0.092867	0.015030	0.000000	0.000000	2.000000	146.000000	0.000000
15280.224185	0.103587	0.595646	-0.005167	82.883820	-24.494814	7.078353	-0.184426	0.000000	0.260870	0.000000	0.000000	0.000000	-0.030432	-0.092867	0.015030	0.000000	0.000000	2.000000	146.000000	0.000000
15280.227518	0.103453	0.594951	-0.005060	82.883186	-24.457136	7.120331	-0.179354	0.000000	0.258365	0.000000	0.000000	0.000000	-0.040091	-0.208512	0.032043	0.000000	0.000000	2.000000	146.000000	0.000000
15280.230851	0.103453	0.594951	-0.005060	82.883186	-24.457136	7.120331	-0.179354	0.000000	0.258365	0.000000	0.000000	0.000000	-0.040091	-0.208512	0.032043	0.000000	0.000000	2.000000	146.000000	0.000000
15280.234185	0.103453	0.594951	-0.005060	82.883186	-24.457136	7.120331	-0.179354	0.000000	0.258365	0.000000	0.000000	0.000000	-0.040091	-0.208512	0.032043	0.000000	0.000000	2.000000	146.000000	0.000000
15280.237518	0.103453	0.594951	-0.005060	82.901184	-24.568945	7.012018	-0.172672	0.000000	0.253025	0.000000	0.000000	0.000000	-0.040091	-0.208512	0.032043	0.000000	0.000000	2.000000	146.000000	0.000000
15280.240851	0.103394	0.594572	-0.005022	82.901184	-24.568945	7.012018	-0.172672	0.000000	0.253025	0.000000	0.000000	0.000000	-0.017717	-0.113650	0.011417	0.000000	0.000000	2.000000	146.000000	0.000000
15280.244185	0.103394	0.594572	-0.005022	82.901184	-24.568945	7.012018	-0.172672	0.000000	0.253025	0.000000	0.000000	0.000000	-0.017717	-0.113650	0.011417	0.000000	0.000000	2.000000	146.000000	0.000000
15280.247518	0.103394	0.594572	-0.005022	82.922966	-24.691399	6.892368	-0.172672	0.000000	0.253025	0.000000	0.000000	0.000000	-0.017717	-0.113650	0.011417	0.000000	0.000000	2.000000	146.000000	0.000000
15280.250851	0.103394	0.594572	-0.005022	82.922966	-24.691399	6.892368	-0.172672	0.000000	0.253025	0.000000	0.000000	0.000000	-0.017717	-0.113650	0.011417	0.000000	0.000000	2.000000	146.000000	0.000000
15280.254185	0.103357	0.594193	-0.004990	82.922966	-24.691399	6.892368	-0.172672	0.000000	0.253025	0.000000	0.000000	0.000000	-0.011301	-0.113650	0.009852	0.000000	0.000000	2.000000	146.000000	0.000000
15280.257518	0.103303	0.593808	-0.004929	82.941978	-24.794796	6.794086	-0.169719	0.000000	0.251122	0.000000	0.000000	0.000000	-0.016154	-0.115627	0.018269	0.000000	0.000000	2.000000	146.000000	0.000000
15280.260851	0.103303	0.593808	-0.004929	82.941978	-24.794796	6.794086	-0.169719	0.000000	0.251122	0.000000	0.000000	0.000000	-0.016154	-0.115627	0.018269	0.000000	0.000000	2.000000	146.000000	0.000000
15280.264185	0.103303	0.593808	-0.004929	82.941978	-24.794796	6.794086	-0.169719	0.000000	0.251122	0.000000	0.000000	0.000000	-0.016154	-0.115627	0.018269	0.000000	0.000000	2.000000	146.000000	0.000000
15280.267518	0.103303	0.593808	-0.004929	82.945480	-24.784716	6.808427	-0.165144	0.000000	0.246435	0.000000	0.000000	0.000000	-0.016154	-0.115627	0.018269	0.000000	0.000000	2.000000	146.000000	0.000000
15280.270851	0.103253	0.593441	-0.004852	82.945480	-24.784716	6.808427	-0.165144	0.000000	0.246435	0.000000	0.000000	0.000000	-0.015072	-0.110052	0.023034	0.000000	0.000000	2.000000	146.000000	0.000000
15280.274185	0.103253	0.593441	-0.004852	82.945480	-24.784716	6.808427	-0.165144	0.000000	0.246435	0.000000	0.000000	0.000000	-0.015072	-0.110052	0.023034	0.000000	0.000000	2.000000	146.000000	0.000000
15280.277518	0.103253	0.593441	-0.004852	82.925957	-24.608004	6.988382	-0.165144	0.000000	0.246435	0.000000	0.000000	0.000000	-0.015072	-0.110052	0.023034	0.000000	0.000000	2.000000	146.000000	0.000000
15280.280851	0.103253	0.593441	-0.004852	82.925957	-24.608004	6.988382	-0.165144	0.000000	0.246435	0.000000	0.000000	0.000000	-0.015072	-0.110052	0.023034	0.000000	0.000000	2.000000	146.000000	0.000000
15280.284185	0.103202	0.593074	-0.004775	82.925957	-24.608004	6.988382	-0.165144	0.000000	0.246435	0.000000	0.000000	0.000000	-0.015098	-0.110039	0.022947	0.000000	0.000000	2.000000	146.000000	0.000000
15280.287518	0.103156	0.592726	-0.004683	82.886467	-24.289856	7.306215	-0.162632	0.000000	0.242596	0.000000	0.000000	0.000000	-0.014014	-0.104476	0.027730	0.000000	0.000000	2.000000	146.000000	0.000000
15280.290851	0.103156	0.592726	-0.004683	82.886467	-24.289856	7.306215	-0.162632	0.000000	0.242596	0.000000	0.000000	0.000000	-0.014014	-0.104476	0.027730	0.000000	0.000000	2.000000	146.000000	0.000000
15280.294185	0.103156	0.592726	-0.004683	82.886467	-24.289856	7.306215	-0.162632	0.000000	0.242596	0.000000	0.000000	0.000000	-0.014014	-0.104476	0.027730	0.000000	0.000000	2.000000	146.000000	0.000000
15280.297518	0.103156	0.592726	-0.004683	82.841576	-23.943901	7.657006	-0.157780	0.000000	0.234150	0.000000	0.000000	0.000000	-0.014014	-0.104476	0.027730	0.000000	0.000000	2.000000	146.000000	0.000000
15280.300851	0.103103	0.592384	-0.004614	82.841576	-23.943901	7.657006	-0.157780	0.000000	0.234150	0.000000	0.000000	0.000000	-0.015639	-0.102443	0.020618	0.000000	0.000000	2.000000	146.000000	0.000000
15280.304185	0.103103	0.592384	-0.004614	82.841576	-23.943901	7.657006	-0.157780	0.000000	0.234150	0.000000	0.000000	0.000000	-0.015639	-0.102443	0.020618	0.000000	0.000000	2.000000	146.000000	0.000000
15280.307518	0.103103	0.592384	-0.004614	82.803413	-23.645271	7.955424	-0.157780	0.000000	0.234150	0.000000	0.000000	0.000000	-0.015639	-0.102443	0.020618	0.000000	0.000000	2.000000	146.000000	0.000000
15280.310851	0.103103	0.592384	-0.004614	82.803413	-23.645271	7.955424	-0.157780	0.000000	0.234150	0.000000	0.000000	0.000000	-0.015639	-0.102443	0.020618	0.000000	0.000000	2.000000	146.000000	0.000000
15280.314185	0.103067	0.592049	-0.004574	82.803413	-23.645271	7.955424	-0.157780	0.000000	0.234150	0.000000	0.000000	0.000000	-0.010816	-0.100434	0.012042	0.000000	0.000000	2.000000	146.000000	0.000000
15280.317518	0.103010	0.591715	-0.004529	82.786125	-23.493954	8.107678	-0.155173	0.000000	0.230714	0.000000	0.000000	0.000000	-0.017281	-0.100409	0.013437	0.000000	0.000000	2.000000	146.000000	0.000000
15280.320851	0.103010	0.591715	-0.004529	82.786125	-23.493954	8.107678	-0.155173	0.000000	0.230714	0.000000	0.000000	0.000000	-0.017281	-0.100409	0.013437	0.000000	0.000000	2.000000	146.000000	0.000000
15280.324185	0.103010	0.591715	-0.004529	82.786125	-23.493954	8.107678	-0.155173	0.000000	0.230714	0.000000	0.000000	0.000000	-0.017281	-0.100409	0.013437	0.000000	0.000000	2.000000	146.000000	0.000000
15280.327518	0.103010	0.591715	-0.004529	82.777565	-23.406059	8.199703	-0.150490	0.000000	0.226468	0.000000	0.000000	0.000000	-0.017281	-0.100409	0.013437	0.000000	0.000000	2.000000	146.000000	0.000000
15280.330851	0.102965	0.591368	-0.004529	82.777565	-23.406059	8.199703	-0.150490	0.000000	0.226468	0.000000	0.000000	0.000000	-0.013566	-0.103954	-0.000021	0.000000	0.000000	2.000000	146.000000	0.000000
15280.334185	0.102965	0.591368	-0.004529	82.777565	-23.406059	8.199703	-0.150490	0.000000	0.226468	0.000000	0.000000	0.000000	-0.013566	-0.103954	-0.000021	0.000000	0.000000	2.000000	146.000000	0.000000
15280.337518	0.102965	0.591368	-0.004529	82.769806	-23.318239	8.288762	-0.150490	0.000000	0.226468	0.000000	0.000000	0.000000	-0.013566	-0.103954	-0.000021	0.000000	0.000000	2.000000	146.000000	0.000000
15280.340851	0.102965	0.591368	-0.004529	82.769806	-23.318239	8.288762	-0.150490	0.000000	0.226468	0.000000	0.000000	0.000000	-0.013566	-0.103954	-0.000021	0.000000	0.000000	2.000000	146.000000	0.000000
15280.344185	0.102918	0.591047	-0.004537	82.769806	-23.318239	8.288762	-0.150490	0.000000	0.226468	0.000000	0.000000	0.000000	-0.014068	-0.096323	-0.002239	0.000000	0.000000	2.000000	146.000000	0.000000
15280.347518	0.102918	0.591047	-0.004537	82.746368	-23.130135	8.477738	-0.148229	0.000000	0.226471	0.000000	0.000000	0.000000	-0.014068	-0.096323	-0.002239	0.000000	0.000000	2.000000	146.000000	0.000000
15280.350851	0.102918	0.591047	-0.004537	82.746368	-23.130135	8.477738	-0.148229	0.000000	0.226471	0.000000	0.000000	0.000000	-0.014068	-0.096323	-0.002239	0.000000	0.000000	2.000000	146.000000	0.000000
15280.354185	0.102918	0.591047	-0.004537	82.746368	-23.130135	8.477738	-0.148229	0.000000	0.226471	0.000000	0.000000	0.000000	-0.014068	-0.096323	-0.002239	0.000000	0.000000	2.000000	146.000000	0.000000
15280.357518	0.102831	0.590442	-0.004520	82.707893	-22.846468	8.761749	-0.145885	0.000000	0.226844	0.000000	0.000000	0.000000	-0.025955	-0.181435	0.005116	0.000000	0.000000	2.000000	146.000000	0.000000
15280.360851	0.102831	0.590442	-0.004520	82.707893	-22.846468	8.761749	-0.145885	0.000000	0.226844	0.000000	0.000000	0.000000	-0.025955	-0.181435	0.005116	0.000000	0.000000	2.000000	146.000000	0.000000
15280.364185	0.102831	0.590442	-0.004520	82.707893	-22.846468	8.761749	-0.145885	0.000000	0.226844	0.000000	0.000000	0.000000	-0.025955	-0.181435	0.005116	0.000000	0.000000	2.000000	146.000000	0.000000
15280.367518	0.102831	0.590442	-0.004520	82.665695	-22.539814	9.065843	-0.141559	0.000000	0.225992	0.000000	0.000000	0.000000	-0.025955	-0.181435	0.005116	0.000000	0.000000	2.000000	146.000000	0.000000
15280.370851	0.102795	0.590177	-0.004479	82.665695	-22.539814	9.065843	-0.141559	0.000000	0.225992	0.000000	0.000000	0.000000	-0.010771	-0.079589	0.012273	0.000000	0.000000	2.000000	146.000000	0.000000
15280.374185	0.102795	0.590177	-0.004479	82.665695	-22.539814	9.065843	-0.141559	0.000000	0.225992	0.000000	0.000000	0.000000	-0.010771	-0.079589	0.012273	0.000000	0.000000	2.000000	146.000000	0.000000
15280.377518	0.102795	0.590177	-0.004479	82.643921	-22.375088	9.232048	-0.141559	0.000000	0.225992	0.000000	0.000000	0.000000	-0.010771	-0.079589	0.012273	0.000000	0.000000	2.000000	146.000000	0.000000
15280.380851	0.102795	0.590177	-0.004479	82.643921	-22.375088	9.232048	-0.141559	0.000000	0.225992	0.000000	0.000000	0.000000	-0.010771	-0.079589	0.012273	0.000000	0.000000	2.000000	146.000000	0.000000
15280.384185	0.102781	0.589912	-0.004443	82.643921	-22.375088	9.232048	-0.141559	0.000000	0.225992	0.000000	0.000000	0.000000	-0.004337	-0.079595	0.010764	0.000000	0.000000	2.000000	146.000000	0.000000
15280.387518	0.102781	0.589912	-0.004443	82.633102	-22.286989	9.322737	-0.139764	0.000000	0.223946	0.000000	0.000000	0.000000	-0.004337	-0.079595	0.010764	0.000000	0.000000	2.000000	146.000000	0.000000
15280.390851	0.102781	0.589912	-0.004443	82.633102	-22.286989	9.322737	-0.139764	0.000000	0.223946	0.000000	0.000000	0.000000	-0.004337	-0.079595	0.010764	0.000000	0.000000	2.000000	146.000000	0.000000
15280.394185	0.102781	0.589912	-0.004443	82.633102	-22.286989	9.322737	-0.139764	0.000000	0.223946	0.000000	0.000000	0.000000	-0.004337	-0.079595	0.010764	0.000000	0.000000	2.000000	146.000000	0.000000
15280.397518	0.102715	0.589444	-0.004336	82.637268	-22.293472	9.319397	-0.139041	0.000000	0.222152	0.000000	0.000000	0.000000	-0.019852	-0.140483	0.032031	0.000000	0.000000	2.000000	146.000000	0.000000
15280.400851	0.102715	0.589444	-0.004336	82.637268	-22.293472	9.319397	-0.139041	0.000000	0.222152	0.000000	0.000000	0.000000	-0.019852	-0.140483	0.032031	0.000000	0.000000	2.000000	146.000000	0.000000
15280.404185	0.102715	0.589444	-0.004336	82.637268	-22.293472	9.319397	-0.139041	0.000000	0.222152	0.000000	0.000000	0.000000	-0.019852	-0.140483	0.032031	0.000000	0.000000	2.000000	146.000000	0.000000
15280.407518	0.102715	0.589444	-0.004336	82.644241	-22.323298	9.295844	-0.135732	0.000000	0.216813	0.000000	0.000000	0.000000	-0.019852	-0.140483	0.032031	0.000000	0.000000	2.000000	146.000000	0.000000
15280.410851	0.102659	0.589222	-0.004282	82.644241	-22.323298	9.295844	-0.135732	0.000000	0.216813	0.000000	0.000000	0.000000	-0.016630	-0.066438	0.016370	0.000000	0.000000	2.000000	146.000000	0.000000
15280.414185	0.102659	0.589222	-0.004282	82.644241	-22.323298	9.295844	-0.135732	0.000000	0.216813	0.000000	0.000000	0.000000	-0.016630	-0.066438	0.016370	0.000000	0.000000	2.000000	146.000000	0.000000
15280.417518	0.102659	0.589222	-0.004282	82.654816	-22.376270	9.249331	-0.135732	0.000000	0.216813	0.000000	0.000000	0.000000	-0.016630	-0.066438	0.016370	0.000000	0.000000	2.000000	146.000000	0.000000
15280.420851	0.102659	0.589222	-0.004282	82.654816	-22.376270	9.249331	-0.135732	0.000000	0.216813	0.000000	0.000000	0.000000	-0.016630	-0.066438	0.016370	0.000000	0.000000	2.000000	146.000000	0.000000
15280.424185	0.102577	0.589007	-0.004246	82.654816	-22.376270	9.249331	-0.135732	0.000000	0.216813	0.000000	0.000000	0.000000	-0.024685	-0.064370	0.010774	0.000000	0.000000	2.000000	146.000000	0.000000
15280.427518	0.102577	0.589007	-0.004246	82.667892	-22.448828	9.188539	-0.132960	0.000000	0.214085	0.000000	0.000000	0.000000	-0.024685	-0.064370	0.010774	0.000000	0.000000	2.000000	146.000000	0.000000
15280.430851	0.102577	0.589007	-0.004246	82.667892	-22.448828	9.188539	-0.132960	0.000000	0.214085	0.000000	0.000000	0.000000	-0.024685	-0.064370	0.010774	0.000000	0.000000	2.000000	146.000000	0.000000
15280.434185	0.102577	0.589007	-0.004246	82.667892	-22.448828	9.188539	-0.132960	0.000000	0.214085	0.000000	0.000000	0.000000	-0.024685	-0.064370	0.010774	0.000000	0.000000	2.000000	146.000000	0.000000
15280.437518	0.102406	0.588516	-0.004200	82.669312	-22.440037	9.205517	-0.128846	0.000000	0.212290	0.000000	0.000000	0.000000	-0.051148	-0.147415	0.013698	0.000000	0.000000	2.000000	146.000000	0.000000
15280.440851	0.102406	0.588516	-0.004200	82.669312	-22.440037	9.205517	-0.128846	0.000000	0.212290	0.000000	0.000000	0.000000	-0.051148	-0.147415	0.013698	0.000000	0.000000	2.000000	146.000000	0.000000
15280.444185	0.102406	0.588516	-0.004200	82.669312	-22.440037	9.205517	-0.128846	0.000000	0.212290	0.000000	0.000000	0.000000	-0.051148	-0.147415	0.013698	0.000000	0.000000	2.000000	146.000000	0.000000
15280.447518	0.102295	0.588265	-0.004193	82.651100	-22.304098	9.348607	-0.120321	0.000000	0.210006	0.000000	0.000000	0.000000	-0.033392	-0.075440	0.002266	0.000000	0.000000	2.000000	146.000000	0.000000
15280.450851	0.102295	0.588265	-0.004193	82.651100	-22.304098	9.348607	-0.120321	0.000000	0.210006	0.000000	0.000000	0.000000	-0.033392	-0.075440	0.002266	0.000000	0.000000	2.000000	146.000000	0.000000
15280.454185	0.102295	0.588265	-0.004193	82.651100	-22.304098	9.348607	-0.120321	0.000000	0.210006	0.000000	0.000000	0.000000	-0.033392	-0.075440	0.002266	0.000000	0.000000	2.000000	146.000000	0.000000
15280.457518	0.102295	0.588265	-0.004193	82.618492	-22.074589	9.581787	-0.114756	0.000000	0.209629	0.000000	0.000000	0.000000	-0.033392	-0.075440	0.002266	0.000000	0.000000	2.000000	146.000000	0.000000
15280.460851	0.102237	0.587999	-0.004148	82.618492	-22.074589	9.581787	-0.114756	0.000000	0.209629	0.000000	0.000000	0.000000	-0.017327	-0.079558	0.013350	0.000000	0.000000	2.000000	146.000000	0.000000
15280.464185	0.102237	0.587999	-0.004148	82.618492	-22.074589	9.581787	-0.114756	0.000000	0.209629	0.000000	0.000000	0.000000	-0.017327	-0.079558	0.013350	0.000000	0.000000	2.000000	146.000000	0.000000
15280.467518	0.102237	0.587999	-0.004148	82.573952	-21.767653	9.888794	-0.114756	0.000000	0.209629	0.000000	0.000000	0.000000	-0.017327	-0.079558	0.013350	0.000000	0.000000	2.000000	146.000000	0.000000
15280.470851	0.102237	0.587999	-0.004148	82.573952	-21.767653	9.888794	-0.114756	0.000000	0.209629	0.000000	0.000000	0.000000	-0.017327	-0.079558	0.013350	0.000000	0.000000	2.000000	146.000000	0.000000
15280.474185	0.102219	0.587716	-0.004130	82.573952	-21.767653	9.888794	-0.114756	0.000000	0.209629	0.000000	0.000000	0.000000	-0.005551	-0.085111	0.005458	0.000000	0.000000	2.000000	146.000000	0.000000
15280.477518	0.102219	0.587716	-0.004130	82.539276	-21.526314	10.128287	-0.111868	0.000000	0.207404	0.000000	0.000000	0.000000	-0.005551	-0.085111	0.005458	0.000000	0.000000	2.000000	146.000000	0.000000
15280.480851	0.102219	0.587716	-0.004130	82.539276	-21.526314	10.128287	-0.111868	0.000000	0.207404	0.000000	0.000000	0.000000	-0.005551	-0.085111	0.005458	0.000000	0.000000	2.000000	146.000000	0.000000
15280.484185	0.102219	0.587716	-0.004130	82.539276	-21.526314	10.128287	-0.111868	0.000000	0.207404	0.000000	0.000000	0.000000	-0.005551	-0.085111	0.005458	0.000000	0.000000	2.000000	146.000000	0.000000
15280.487518	0.102237	0.587150	-0.003949	82.522575	-21.395323	10.255653	-0.110943	0.000000	0.206494	0.000000	0.000000	0.000000	0.005465	-0.169588	0.054283	0.000000	0.000000	2.000000	146.000000	0.000000
15280.490851	0.102237	0.587150	-0.003949	82.522575	-21.395323	10.255653	-0.110943	0.000000	0.206494	0.000000	0.000000	0.000000	0.005465	-0.169588	0.054283	0.000000	0.000000	2.000000	146.000000	0.000000
15280.494185	0.102237	0.587150	-0.003949	82.522575	-21.395323	10.255653	-0.110943	0.000000	0.206494	0.000000	0.000000	0.000000	0.005465	-0.169588	0.054283	0.000000	0.000000	2.000000	146.000000	0.000000
15280.497518	0.102237	0.587150	-0.003949	82.521317	-21.362349	10.286049	-0.111854	0.000000	0.197447	0.000000	0.000000	0.000000	0.005465	-0.169588	0.054283	0.000000	0.000000	2.000000	146.000000	0.000000
15280.500851	0.102269	0.586876	-0.003810	82.521317	-21.362349	10.286049	-0.111854	0.000000	0.197447	0.000000	0.000000	0.000000	0.009430	-0.082453	0.041808	0.000000	0.000000	2.000000	146.000000	0.000000
15280.504185	0.102269	0.586876	-0.003810	82.521317	-21.362349	10.286049	-0.111854	0.000000	0.197447	0.000000	0.000000	0.000000	0.009430	-0.082453	0.041808	0.000000	0.000000	2.000000	146.000000	0.000000
15280.507518	0.102269	0.586876	-0.003810	82.537437	-21.438370	10.208639	-0.111854	0.000000	0.197447	0.000000	0.000000	0.000000	0.009430	-0.082453	0.041808	0.000000	0.000000	2.000000	146.000000	0.000000
15280.510851	0.102269	0.586876	-0.003810	82.537437	-21.438370	10.208639	-0.111854	0.000000	0.197447	0.000000	0.000000	0.000000	0.009430	-0.082453	0.041808	0.000000	0.000000	2.000000	146.000000	0.000000
15280.514185	0.102298	0.586626	-0.003677	82.537437	-21.438370	10.208639	-0.111854	0.000000	0.197447	0.000000	0.000000	0.000000	0.008951	-0.074856	0.039691	0.000000	0.000000	2.000000	146.000000	0.000000
15280.517518	0.102298	0.586626	-0.003677	82.560715	-21.562189	10.086497	-0.113426	0.000000	0.190479	0.000000	0.000000	0.000000	0.008951	-0.074856	0.039691	0.000000	0.000000	2.000000	146.000000	0.000000
15280.520851	0.102298	0.586626	-0.003677	82.560715	-21.562189	10.086497	-0.113426	0.000000	0.190479	0.000000	0.000000	0.000000	0.008951	-0.074856	0.039691	0.000000	0.000000	2.000000	146.000000	0.000000
15280.524185	0.102298	0.586626	-0.003677	82.560715	-21.562189	10.086497	-0.113426	0.000000	0.190479	0.000000	0.000000	0.000000	0.008951	-0.074856	0.039691	0.000000	0.000000	2.000000	146.000000	0.000000
15280.527518	0.102299	0.586189	-0.003372	82.576225	-21.648775	10.004656	-0.114918	0.000000	0.183864	0.000000	0.000000	0.000000	0.000260	-0.131199	0.091475	0.000000	0.000000	2.000000	146.000000	0.000000
15280.530851	0.102299	0.586189	-0.003372	82.576225	-21.648775	10.004656	-0.114918	0.000000	0.183864	0.000000	0.000000	0.000000	0.000260	-0.131199	0.091475	0.000000	0.000000	2.000000	146.000000	0.000000
15280.534185	0.102299	0.586189	-0.003372	82.576225	-21.648775	10.004656	-0.114918	0.000000	0.183864	0.000000	0.000000	0.000000	0.000260	-0.131199	0.091475	0.000000	0.000000	2.000000	146.000000	0.000000
15280.537518	0.102299	0.586189	-0.003372	82.594322	-21.752071	9.908728	-0.114961	0.000000	0.168618	0.000000	0.000000	0.000000	0.000260	-0.131199	0.091475	0.000000	0.000000	2.000000	146.000000	0.000000
15280.540851	0.102275	0.585994	-0.003176	82.594322	-21.752071	9.908728	-0.114961	0.000000	0.168618	0.000000	0.000000	0.000000	-0.007126	-0.058451	0.058812	0.000000	0.000000	2.000000	146.000000	0.000000
15280.544185	0.102275	0.585994	-0.003176	82.594322	-21.752071	9.908728	-0.114961	0.000000	0.168618	0.000000	0.000000	0.000000	-0.007126	-0.058451	0.058812	0.000000	0.000000	2.000000	146.000000	0.000000
15280.547518	0.102275	0.585994	-0.003176	82.608185	-21.819218	9.850852	-0.114961	0.000000	0.168618	0.000000	0.000000	0.000000	-0.007126	-0.058451	0.058812	0.000000	0.000000	2.000000	146.000000	0.000000
15280.550851	0.102275	0.585994	-0.003176	82.608185	-21.819218	9.850852	-0.114961	0.000000	0.168618	0.000000	0.000000	0.000000	-0.007126	-0.058451	0.058812	0.000000	0.000000	2.000000	146.000000	0.000000
15280.554185	0.102257	0.585792	-0.002957	82.608185	-21.819218	9.850852	-0.114961	0.000000	0.168618	0.000000	0.000000	0.000000	-0.005569	-0.060604	0.065798	0.000000	0.000000	2.000000	146.000000	0.000000
15280.557518	0.102257	0.585792	-0.002957	82.622032	-21.883842	9.792721	-0.113774	0.000000	0.158816	0.000000	0.000000	0.000000	-0.005569	-0.060604	0.065798	0.000000	0.000000	2.000000	146.000000	0.000000
15280.560851	0.102257	0.585792	-0.002957	82.622032	-21.883842	9.792721	-0.113774	0.000000	0.158816	0.000000	0.000000	0.000000	-0.005569	-0.060604	0.065798	0.000000	0.000000	2.000000	146.000000	0.000000
15280.564185	0.102257	0.585792	-0.002957	82.622032	-21.883842	9.792721	-0.113774	0.000000	0.158816	0.000000	0.000000	0.000000	-0.005569	-0.060604	0.065798	0.000000	0.000000	2.000000	146.000000	0.000000
15280.567518	0.102297	0.585417	-0.002477	82.640724	-21.899626	9.789063	-0.112845	0.000000	0.147850	0.000000	0.000000	0.000000	0.012022	-0.112523	0.144066	0.000000	0.000000	2.000000	146.000000	0.000000
15280.570851	0.102297	0.585417	-0.002477	82.640724	-21.899626	9.789063	-0.112845	0.000000	0.147850	0.000000	0.000000	0.000000	0.012022	-0.112523	0.144066	0.000000	0.000000	2.000000	146.000000	0.000000
15280.574185	0.102297	0.585417	-0.002477	82.640724	-21.899626	9.789063	-0.112845	0.000000	0.147850	0.000000	0.000000	0.000000	0.012022	-0.112523	0.144066	0.000000	0.000000	2.000000	146.000000	0.000000
15280.577518	0.102297	0.585417	-0.002477	82.669044	-21.819582	9.895114	-0.114849	0.000000	0.123839	0.000000	0.000000	0.000000	0.012022	-0.112523	0.144066	0.000000	0.000000	2.000000	146.000000	0.000000
15280.580851	0.102352	0.585225	-0.002232	82.669044	-21.819582	9.895114	-0.114849	0.000000	0.123839	0.000000	0.000000	0.000000	0.016492	-0.057417	0.073311	0.000000	0.000000	2.000000	146.000000	0.000000
15280.584185	0.102352	0.585225	-0.002232	82.669044	-21.819582	9.895114	-0.114849	0.000000	0.123839	0.000000	0.000000	0.000000	0.016492	-0.057417	0.073311	0.000000	0.000000	2.000000	146.000000	0.000000
15280.587518	0.102352	0.585225	-0.002232	82.700256	-21.707975	10.034985	-0.114849	0.000000	0.123839	0.000000	0.000000	0.000000	0.016492	-0.057417	0.073311	0.000000	0.000000	2.000000	146.000000	0.000000
15280.590851	0.102352	0.585225	-0.002232	82.700256	-21.707975	10.034985	-0.114849	0.000000	0.123839	0.000000	0.000000	0.000000	0.016492	-0.057417	0.073311	0.000000	0.000000	2.000000	146.000000	0.000000
15280.594185	0.102450	0.585034	-0.001998	82.700256	-21.707975	10.034985	-0.114849	0.000000	0.123839	0.000000	0.000000	0.000000	0.029451	-0.057495	0.070364	0.000000	0.000000	2.000000	146.000000	0.000000
15280.597518	0.102450	0.585034	-0.001998	82.729156	-21.648260	10.106404	-0.117597	0.000000	0.111620	0.000000	0.000000	0.000000	0.029451	-0.057495	0.070364	0.000000	0.000000	2.000000	146.000000	0.000000
15280.600851	0.102450	0.585034	-0.001998	82.729156	-21.648260	10.106404	-0.117597	0.000000	0.111620	0.000000	0.000000	0.000000	0.029451	-0.057495	0.070364	0.000000	0.000000	2.000000	146.000000	0.000000
15280.604185	0.102450	0.585034	-0.001998	82.729156	-21.648260	10.106404	-0.117597	0.000000	0.111620	0.000000	0.000000	0.000000	0.029451	-0.057495	0.070364	0.000000	0.000000	2.000000	146.000000	0.000000
15280.607518	0.102708	0.584660	-0.001659	82.745956	-21.668905	10.080980	-0.122506	0.000000	0.099893	0.000000	0.000000	0.000000	0.077447	-0.112085	0.101807	0.000000	0.000000	2.000000	146.000000	0.000000
15280.610851	0.102708	0.584660	-0.001659	82.745956	-21.668905	10.080980	-0.122506	0.000000	0.099893	0.000000	0.000000	0.000000	0.077447	-0.112085	0.101807	0.000000	0.000000	2.000000	146.000000	0.000000
15280.614185	0.102708	0.584660	-0.001659	82.745956	-21.668905	10.080980	-0.122506	0.000000	0.099893	0.000000	0.000000	0.000000	0.077447	-0.112085	0.101807	0.000000	0.000000	2.000000	146.000000	0.000000
15280.617518	0.102708	0.584660	-0.001659	82.761452	-21.736080	9.996819	-0.135414	0.000000	0.082925	0.000000	0.000000	0.000000	0.077447	-0.112085	0.101807	0.000000	0.000000	2.000000	146.000000	0.000000
15280.620851	0.102829	0.584526	-0.001626	82.761452	-21.736080	9.996819	-0.135414	0.000000	0.082925	0.000000	0.000000	0.000000	0.036315	-0.040416	0.009867	0.000000	0.000000	2.000000	146.000000	0.000000
15280.624185	0.102829	0.584526	-0.001626	82.761452	-21.736080	9.996819	-0.135414	0.000000	0.082925	0.000000	0.000000	0.000000	0.036315	-0.040416	0.009867	0.000000	0.000000	2.000000	146.000000	0.000000
15280.627518	0.102829	0.584526	-0.001626	82.776886	-21.809017	9.912313	-0.135414	0.000000	0.082925	0.000000	0.000000	0.000000	0.036315	-0.040416	0.009867	0.000000	0.000000	2.000000	146.000000	0.000000
15280.630851	0.102829	0.584526	-0.001626	82.776886	-21.809017	9.912313	-0.135414	0.000000	0.082925	0.000000	0.000000	0.000000	0.036315	-0.040416	0.009867	0.000000	0.000000	2.000000	146.000000	0.000000
15280.634185	0.102900	0.584383	-0.001714	82.776886	-21.809017	9.912313	-0.135414	0.000000	0.082925	0.000000	0.000000	0.000000	0.021259	-0.042814	-0.026620	0.000000	0.000000	2.000000	146.000000	0.000000
15280.637518	0.102900	0.584383	-0.001714	82.794945	-21.904562	9.813273	-0.141466	0.000000	0.081281	0.000000	0.000000	0.000000	0.021259	-0.042814	-0.026620	0.000000	0.000000	2.000000	146.000000	0.000000
15280.640851	0.102900	0.584383	-0.001714	82.794945	-21.904562	9.813273	-0.141466	0.000000	0.081281	0.000000	0.000000	0.000000	0.021259	-0.042814	-0.026620	0.000000	0.000000	2.000000	146.000000	0.000000
15280.644185	0.102900	0.584383	-0.001714	82.794945	-21.904562	9.813273	-0.141466	0.000000	0.081281	0.000000	0.000000	0.000000	0.021259	-0.042814	-0.026620	0.000000	0.000000	2.000000	146.000000	0.000000
15280.647518	0.102827	0.584184	-0.002138	82.812965	-22.003334	9.713719	-0.145009	0.000000	0.085717	0.000000	0.000000	0.000000	-0.021886	-0.059698	-0.127032	0.000000	0.000000	2.000000	146.000000	0.000000
15280.650851	0.102827	0.584184	-0.002138	82.812965	-22.003334	9.713719	-0.145009	0.000000	0.085717	0.000000	0.000000	0.000000	-0.021886	-0.059698	-0.127032	0.000000	0.000000	2.000000	146.000000	0.000000
15280.654185	0.102827	0.584184	-0.002138	82.812965	-22.003334	9.713719	-0.145009	0.000000	0.085717	0.000000	0.000000	0.000000	-0.021886	-0.059698	-0.127032	0.000000	0.000000	2.000000	146.000000	0.000000
15280.657518	0.102827	0.584184	-0.002138	82.833527	-22.116806	9.599342	-0.141362	0.000000	0.106889	0.000000	0.000000	0.000000	-0.021886	-0.059698	-0.127032	0.000000	0.000000	2.000000	146.000000	0.000000
15280.660851	0.102739	0.584088	-0.002429	82.833527	-22.116806	9.599342	-0.141362	0.000000	0.106889	0.000000	0.000000	0.000000	-0.026540	-0.028868	-0.087322	0.000000	0.000000	2.000000	146.000000	0.000000
15280.664185	0.102739	0.584088	-0.002429	82.833527	-22.116806	9.599342	-0.141362	0.000000	0.106889	0.000000	0.000000	0.000000	-0.026540	-0.028868	-0.087322	0.000000	0.000000	2.000000	146.000000	0.000000
15280.667518	0.102629	0.583991	-0.002715	82.854080	-22.236403	9.484308	-0.141362	0.000000	0.106889	0.000000	0.000000	0.000000	-0.033007	-0.028901	-0.085887	0.000000	0.000000	2.000000	146.000000	0.000000
15280.670851	0.102629	0.583991	-0.002715	82.854080	-22.236403	9.484308	-0.141362	0.000000	0.106889	0.000000	0.000000	0.000000	-0.033007	-0.028901	-0.085887	0.000000	0.000000	2.000000	146.000000	0.000000
15280.674185	0.102629	0.583991	-0.002715	82.854080	-22.236403	9.484308	-0.141362	0.000000	0.106889	0.000000	0.000000	0.000000	-0.033007	-0.028901	-0.085887	0.000000	0.000000	2.000000	146.000000	0.000000
15280.677518	0.102629	0.583991	-0.002715	82.869446	-22.330578	9.397603	-0.131437	0.000000	0.135758	0.000000	0.000000	0.000000	-0.033007	-0.028901	-0.085887	0.000000	0.000000	2.000000	146.000000	0.000000
15280.680851	0.102530	0.583950	-0.002952	82.869446	-22.330578	9.397603	-0.131437	0.000000	0.135758	0.000000	0.000000	0.000000	-0.029626	-0.012420	-0.070983	0.000000	0.000000	2.000000	146.000000	0.000000
15280.684185	0.102530	0.583950	-0.002952	82.869446	-22.330578	9.397603	-0.131437	0.000000	0.135758	0.000000	0.000000	0.000000	-0.029626	-0.012420	-0.070983	0.000000	0.000000	2.000000	146.000000	0.000000
15280.687518	0.102530	0.583950	-0.002952	82.878143	-22.369658	9.365300	-0.131437	0.000000	0.135758	0.000000	0.000000	0.000000	-0.029626	-0.012420	-0.070983	0.000000	0.000000	2.000000	146.000000	0.000000
15280.690851	0.102530	0.583950	-0.002952	82.878143	-22.369658	9.365300	-0.131437	0.000000	0.135758	0.000000	0.000000	0.000000	-0.029626	-0.012420	-0.070983	0.000000	0.000000	2.000000	146.000000	0.000000
15280.694185	0.102440	0.583920	-0.003148	82.878143	-22.369658	9.365300	-0.131437	0.000000	0.135758	0.000000	0.000000	0.000000	-0.026911	-0.009074	-0.059017	0.000000	0.000000	2.000000	146.000000	0.000000
15280.697518	0.102440	0.583920	-0.003148	82.883240	-22.403891	9.336278	-0.126499	0.000000	0.147588	0.000000	0.000000	0.000000	-0.026911	-0.009074	-0.059017	0.000000	0.000000	2.000000	146.000000	0.000000
15280.700851	0.102440	0.583920	-0.003148	82.883240	-22.403891	9.336278	-0.126499	0.000000	0.147588	0.000000	0.000000	0.000000	-0.026911	-0.009074	-0.059017	0.000000	0.000000	2.000000	146.000000	0.000000
15280.704185	0.102440	0.583920	-0.003148	82.883240	-22.403891	9.336278	-0.126499	0.000000	0.147588	0.000000	0.000000	0.000000	-0.026911	-0.009074	-0.059017	0.000000	0.000000	2.000000	146.000000	0.000000
15280.707518	0.102296	0.583970	-0.003288	82.882629	-22.378576	9.373196	-0.122014	0.000000	0.157424	0.000000	0.000000	0.000000	-0.043382	0.014970	-0.041746	0.000000	0.000000	2.000000	146.000000	0.000000
15280.710851	0.102296	0.583970	-0.003288	82.882629	-22.378576	9.373196	-0.122014	0.000000	0.157424	0.000000	0.000000	0.000000	-0.043382	0.014970	-0.041746	0.000000	0.000000	2.000000	146.000000	0.000000
15280.714185	0.102296	0.583970	-0.003288	82.882629	-22.378576	9.373196	-0.122014	0.000000	0.157424	0.000000	0.000000	0.000000	-0.043382	0.014970	-0.041746	0.000000	0.000000	2.000000	146.000000	0.000000
15280.717518	0.102296	0.583970	-0.003288	82.877869	-22.312227	9.450326	-0.114784	0.000000	0.164382	0.000000	0.000000	0.000000	-0.043382	0.014970	-0.041746	0.000000	0.000000	2.000000	146.000000	0.000000
15280.720851	0.102248	0.584046	-0.003298	82.877869	-22.312227	9.450326	-0.114784	0.000000	0.164382	0.000000	0.000000	0.000000	-0.014297	0.022891	-0.003170	0.000000	0.000000	2.000000	146.000000	0.000000
15280.724185	0.102248	0.584046	-0.003298	82.877869	-22.312227	9.450326	-0.114784	0.000000	0.164382	0.000000	0.000000	0.000000	-0.014297	0.022891	-0.003170	0.000000	0.000000	2.000000	146.000000	0.000000
15280.727518	0.102248	0.584046	-0.003298	82.876991	-22.205051	9.572190	-0.114784	0.000000	0.164382	0.000000	0.000000	0.000000	-0.014297	0.022891	-0.003170	0.000000	0.000000	2.000000	146.000000	0.000000
15280.730851	0.102248	0.584046	-0.003298	82.876991	-22.205051	9.572190	-0.114784	0.000000	0.164382	0.000000	0.000000	0.000000	-0.014297	0.022891	-0.003170	0.000000	0.000000	2.000000	146.000000	0.000000
15280.734185	0.102217	0.584129	-0.003337	82.876991	-22.205051	9.572190	-0.114784	0.000000	0.164382	0.000000	0.000000	0.000000	-0.009413	0.025015	-0.011637	0.000000	0.000000	2.000000	146.000000	0.000000
15280.737518	0.102217	0.584129	-0.003337	82.877045	-22.091053	9.705285	-0.112401	0.000000	0.164910	0.000000	0.000000	0.000000	-0.009413	0.025015	-0.011637	0.000000	0.000000	2.000000	146.000000	0.000000
15280.740851	0.102217	0.584129	-0.003337	82.877045	-22.091053	9.705285	-0.112401	0.000000	0.164910	0.000000	0.000000	0.000000	-0.009413	0.025015	-0.011637	0.000000	0.000000	2.000000	146.000000	0.000000
15280.744185	0.102217	0.584129	-0.003337	82.877045	-22.091053	9.705285	-0.112401	0.000000	0.164910	0.000000	0.000000	0.000000	-0.009413	0.025015	-0.011637	0.000000	0.000000	2.000000	146.000000	0.000000
15280.747518	0.102095	0.584317	-0.003475	82.876045	-21.986568	9.827159	-0.110832	0.000000	0.166850	0.000000	0.000000	0.000000	-0.036480	0.056414	-0.041404	0.000000	0.000000	2.000000	146.000000	0.000000
15280.750851	0.102095	0.584317	-0.003475	82.876045	-21.986568	9.827159	-0.110832	0.000000	0.166850	0.000000	0.000000	0.000000	-0.036480	0.056414	-0.041404	0.000000	0.000000	2.000000	146.000000	0.000000
15280.754185	0.102095	0.584317	-0.003475	82.876045	-21.986568	9.827159	-0.110832	0.000000	0.166850	0.000000	0.000000	0.000000	-0.036480	0.056414	-0.041404	0.000000	0.000000	2.000000	146.000000	0.000000
15280.757518	0.102032	0.584415	-0.003556	82.869278	-21.939724	9.881443	-0.104752	0.000000	0.173750	0.000000	0.000000	0.000000	-0.019024	0.029258	-0.024219	0.000000	0.000000	2.000000	146.000000	0.000000
15280.760851	0.102032	0.584415	-0.003556	82.869278	-21.939724	9.881443	-0.104752	0.000000	0.173750	0.000000	0.000000	0.000000	-0.019024	0.029258	-0.024219	0.000000	0.000000	2.000000	146.000000	0.000000
15280.764185	0.102032	0.584415	-0.003556	82.869278	-21.939724	9.881443	-0.104752	0.000000	0.173750	0.000000	0.000000	0.000000	-0.019024	0.029258	-0.024219	0.000000	0.000000	2.000000	146.000000	0.000000
15280.767518	0.102032	0.584415	-0.003556	82.862350	-21.907755	9.921713	-0.101581	0.000000	0.177787	0.000000	0.000000	0.000000	-0.019024	0.029258	-0.024219	0.000000	0.000000	2.000000	146.000000	0.000000
15280.770851	0.101916	0.584501	-0.003667	82.862350	-21.907755	9.921713	-0.101581	0.000000	0.177787	0.000000	0.000000	0.000000	-0.034633	0.025877	-0.033309	0.000000	0.000000	2.000000	146.000000	0.000000
15280.774185	0.101916	0.584501	-0.003667	82.862350	-21.907755	9.921713	-0.101581	0.000000	0.177787	0.000000	0.000000	0.000000	-0.034633	0.025877	-0.033309	0.000000	0.000000	2.000000	146.000000	0.000000
15280.777518	0.101916	0.584501	-0.003667	82.852821	-21.869890	9.976151	-0.101581	0.000000	0.177787	0.000000	0.000000	0.000000	-0.034633	0.025877	-0.033309	0.000000	0.000000	2.000000	146.000000	0.000000
15280.780851	0.101916	0.584501	-0.003667	82.852821	-21.869890	9.976151	-0.101581	0.000000	0.177787	0.000000	0.000000	0.000000	-0.034633	0.025877	-0.033309	0.000000	0.000000	2.000000	146.000000	0.000000
15280.784185	0.101783	0.584606	-0.003756	82.852821	-21.869890	9.976151	-0.101581	0.000000	0.177787	0.000000	0.000000	0.000000	-0.039961	0.031369	-0.026900	0.000000	0.000000	2.000000	146.000000	0.000000
15280.787518	0.101783	0.584606	-0.003756	82.847061	-21.777760	10.095573	-0.095809	0.000000	0.183338	0.000000	0.000000	0.000000	-0.039961	0.031369	-0.026900	0.000000	0.000000	2.000000	146.000000	0.000000
15280.790851	0.101783	0.584606	-0.003756	82.847061	-21.777760	10.095573	-0.095809	0.000000	0.183338	0.000000	0.000000	0.000000	-0.039961	0.031369	-0.026900	0.000000	0.000000	2.000000	146.000000	0.000000
15280.794185	0.101783	0.584606	-0.003756	82.847061	-21.777760	10.095573	-0.095809	0.000000	0.183338	0.000000	0.000000	0.000000	-0.039961	0.031369	-0.026900	0.000000	0.000000	2.000000	146.000000	0.000000
15280.797518	0.101401	0.584750	-0.003847	82.849007	-21.531216	10.393278	-0.089149	0.000000	0.187822	0.000000	0.000000	0.000000	-0.114563	0.043199	-0.027082	0.000000	0.000000	2.000000	146.000000	0.000000
15280.800851	0.101401	0.584750	-0.003847	82.849007	-21.531216	10.393278	-0.089149	0.000000	0.187822	0.000000	0.000000	0.000000	-0.114563	0.043199	-0.027082	0.000000	0.000000	2.000000	146.000000	0.000000
15280.804185	0.101401	0.584750	-0.003847	82.849007	-21.531216	10.393278	-0.089149	0.000000	0.187822	0.000000	0.000000	0.000000	-0.114563	0.043199	-0.027082	0.000000	0.000000	2.000000	146.000000	0.000000
15280.807518	0.101401	0.584750	-0.003847	82.861610	-21.045206	10.966320	-0.070055	0.000000	0.192335	0.000000	0.000000	0.000000	-0.114563	0.043199	-0.027082	0.000000	0.000000	2.000000	146.000000	0.000000
15280.810851	0.101194	0.584814	-0.003864	82.861610	-21.045206	10.966320	-0.070055	0.000000	0.192335	0.000000	0.000000	0.000000	-0.062150	0.019462	-0.005127	0.000000	0.000000	2.000000	146.000000	0.000000
15280.814185	0.101194	0.584814	-0.003864	82.861610	-21.045206	10.966320	-0.070055	0.000000	0.192335	0.000000	0.000000	0.000000	-0.062150	0.019462	-0.005127	0.000000	0.000000	2.000000	146.000000	0.000000
15280.817518	0.100983	0.584861	-0.003898	82.880951	-20.447990	11.667095	-0.070055	0.000000	0.192335	0.000000	0.000000	0.000000	-0.063250	0.013978	-0.010132	0.000000	0.000000	2.000000	146.000000	0.000000
15280.820851	0.100983	0.584861	-0.003898	82.880951	-20.447990	11.667095	-0.070055	0.000000	0.192335	0.000000	0.000000	0.000000	-0.063250	0.013978	-0.010132	0.000000	0.000000	2.000000	146.000000	0.000000
15280.824185	0.100983	0.584861	-0.003898	82.880951	-20.447990	11.667095	-0.070055	0.000000	0.192335	0.000000	0.000000	0.000000	-0.063250	0.013978	-0.010132	0.000000	0.000000	2.000000	146.000000	0.000000
15280.827518	0.100821	0.584900	-0.003918	82.900955	-19.775002	12.448942	-0.049155	0.000000	0.194879	0.000000	0.000000	0.000000	-0.048765	0.011823	-0.006017	0.000000	0.000000	2.000000	146.000000	0.000000
15280.830851	0.100821	0.584900	-0.003918	82.900955	-19.775002	12.448942	-0.049155	0.000000	0.194879	0.000000	0.000000	0.000000	-0.048765	0.011823	-0.006017	0.000000	0.000000	2.000000	146.000000	0.000000
15280.834185	0.100821	0.584900	-0.003918	82.900955	-19.775002	12.448942	-0.049155	0.000000	0.194879	0.000000	0.000000	0.000000	-0.048765	0.011823	-0.006017	0.000000	0.000000	2.000000	146.000000	0.000000
15280.837518	0.100821	0.584900	-0.003918	82.905853	-19.088425	13.238177	-0.041028	0.000000	0.195881	0.000000	0.000000	0.000000	-0.048765	0.011823	-0.006017	0.000000	0.000000	2.000000	146.000000	0.000000
15280.840851	0.100678	0.584965	-0.003949	82.905853	-19.088425	13.238177	-0.041028	0.000000	0.195881	0.000000	0.000000	0.000000	-0.042757	0.019468	-0.009513	0.000000	0.000000	2.000000	146.000000	0.000000
15280.844185	0.100678	0.584965	-0.003949	82.905853	-19.088425	13.238177	-0.041028	0.000000	0.195881	0.000000	0.000000	0.000000	-0.042757	0.019468	-0.009513	0.000000	0.000000	2.000000	146.000000	0.000000
15280.847518	0.100678	0.584965	-0.003949	82.878387	-18.418093	13.975553	-0.041028	0.000000	0.195881	0.000000	0.000000	0.000000	-0.042757	0.019468	-0.009513	0.000000	0.000000	2.000000	146.000000	0.000000
15280.850851	0.100678	0.584965	-0.003949	82.878387	-18.418093	13.975553	-0.041028	0.000000	0.195881	0.000000	0.000000	0.000000	-0.042757	0.019468	-0.009513	0.000000	0.000000	2.000000	146.000000	0.000000
15280.854185	0.100575	0.585012	-0.004007	82.878387	-18.418093	13.975553	-0.041028	0.000000	0.195881	0.000000	0.000000	0.000000	-0.030948	0.013948	-0.017367	0.000000	0.000000	2.000000	146.000000	0.000000
15280.857518	0.100575	0.585012	-0.004007	82.822639	-17.860960	14.563399	-0.033902	0.000000	0.197467	0.000000	0.000000	0.000000	-0.030948	0.013948	-0.017367	0.000000	0.000000	2.000000	146.000000	0.000000
15280.860851	0.100575	0.585012	-0.004007	82.822639	-17.860960	14.563399	-0.033902	0.000000	0.197467	0.000000	0.000000	0.000000	-0.030948	0.013948	-0.017367	0.000000	0.000000	2.000000	146.000000	0.000000
15280.864185	0.100575	0.585012	-0.004007	82.822639	-17.860960	14.563399	-0.033902	0.000000	0.197467	0.000000	0.000000	0.000000	-0.030948	0.013948	-0.017367	0.000000	0.000000	2.000000	146.000000	0.000000
15280.867518	0.100474	0.585061	-0.004157	82.751694	-17.480576	14.943474	-0.028744	0.000000	0.200361	0.000000	0.000000	0.000000	-0.030258	0.014777	-0.044838	0.000000	1.000000	2.000000	146.000000	0.000000
15280.870851	0.100474	0.585061	-0.004157	82.751694	-17.480576	14.943474	-0.028744	0.000000	0.200361	0.000000	0.000000	0.000000	-0.030258	0.014777	-0.044838	0.000000	1.000000	2.000000	146.000000	0.000000
