# Supplementary material for: Haptic Guidance Needs to Be Intuitive Not Just Informative to Improve Human Motor Accuracy
Source: PLoS One. 2016 Mar 16;11(3):e0150912. doi: 10.1371/journal.pone.0150912 (PMC4794196; doi:10.1371/journal.pone.0150912)
Supplement: S1 Data — (ZIP) [file pone.0150912.s001.zip › Subject6/exp1_0147.txt]

Time	PosX	PosY	PosZ	RotX	RotY	RotZ	ForceX	ForceY	ForceZ	MomentX	MomentY	MomentZ	VelocityX	VelocityY	VelocityZ	CalibratedWeight	ButtonDown	Condition	Trial	Visual
15282.166473	-0.003942	0.547667	0.249851	83.372681	99.161423	121.857048	-1.798595	0.000000	-4.665303	0.000000	0.000000	0.000000	-0.120304	-0.143028	-0.105263	0.000000	1.000000	2.000000	147.000000	1.000000
15282.169806	-0.003942	0.547667	0.249851	83.372681	99.161423	121.857048	-1.798595	0.000000	-4.665303	0.000000	0.000000	0.000000	-0.120304	-0.143028	-0.105263	0.000000	1.000000	2.000000	147.000000	1.000000
15282.173140	-0.003942	0.547667	0.249851	83.372681	99.161423	121.857048	-1.798595	0.000000	-4.665303	0.000000	0.000000	0.000000	-0.120304	-0.143028	-0.105263	0.000000	1.000000	2.000000	147.000000	1.000000
15282.176473	-0.003942	0.547667	0.249851	83.345123	100.424889	123.189293	-1.794272	0.000000	-4.666967	0.000000	0.000000	0.000000	-0.120304	-0.143028	-0.105263	0.000000	1.000000	2.000000	147.000000	1.000000
15282.179806	-0.004708	0.546884	0.248935	83.345123	100.424889	123.189293	-1.794272	0.000000	-4.666967	0.000000	0.000000	0.000000	-0.229765	-0.234901	-0.274594	0.000000	1.000000	2.000000	147.000000	1.000000
15282.183140	-0.004708	0.546884	0.248935	83.345123	100.424889	123.189293	-1.794272	0.000000	-4.666967	0.000000	0.000000	0.000000	-0.229765	-0.234901	-0.274594	0.000000	1.000000	2.000000	147.000000	1.000000
15282.186473	-0.004708	0.546884	0.248935	83.332260	100.839180	123.675232	-1.787505	0.000000	-4.669563	0.000000	0.000000	0.000000	-0.229765	-0.234901	-0.274594	0.000000	1.000000	2.000000	147.000000	1.000000
15282.189806	-0.005438	0.546675	0.248055	83.332260	100.839180	123.675232	-1.787505	0.000000	-4.669563	0.000000	0.000000	0.000000	-0.219206	-0.062707	-0.264133	0.000000	1.000000	2.000000	147.000000	1.000000
15282.193140	-0.005438	0.546675	0.248055	83.332260	100.839180	123.675232	-1.787505	0.000000	-4.669563	0.000000	0.000000	0.000000	-0.219206	-0.062707	-0.264133	0.000000	1.000000	2.000000	147.000000	1.000000
15282.196473	-0.005438	0.546675	0.248055	83.317009	100.379860	123.311966	-1.781037	0.000000	-4.672035	0.000000	0.000000	0.000000	-0.219206	-0.062707	-0.264133	0.000000	1.000000	2.000000	147.000000	1.000000
15282.199806	-0.006131	0.545953	0.246824	83.317009	100.379860	123.311966	-1.781037	0.000000	-4.672035	0.000000	0.000000	0.000000	-0.207712	-0.216592	-0.369138	0.000000	1.000000	2.000000	147.000000	1.000000
15282.203140	-0.006131	0.545953	0.246824	83.317009	100.379860	123.311966	-1.781037	0.000000	-4.672035	0.000000	0.000000	0.000000	-0.207712	-0.216592	-0.369138	0.000000	1.000000	2.000000	147.000000	1.000000
15282.206473	-0.006131	0.545953	0.246824	83.288437	97.140884	120.227493	-1.777344	0.000000	-4.673440	0.000000	0.000000	0.000000	-0.207712	-0.216592	-0.369138	0.000000	1.000000	2.000000	147.000000	1.000000
15282.209806	-0.006587	0.545361	0.245527	83.288437	97.140884	120.227493	-1.777344	0.000000	-4.673440	0.000000	0.000000	0.000000	-0.136727	-0.177589	-0.389130	0.000000	1.000000	2.000000	147.000000	1.000000
15282.213140	-0.006587	0.545361	0.245527	83.288437	97.140884	120.227493	-1.777344	0.000000	-4.673440	0.000000	0.000000	0.000000	-0.136727	-0.177589	-0.389130	0.000000	1.000000	2.000000	147.000000	1.000000
15282.216473	-0.006587	0.545361	0.245527	83.182411	91.002892	114.338402	-1.777969	0.000000	-4.673203	0.000000	0.000000	0.000000	-0.136727	-0.177589	-0.389130	0.000000	1.000000	2.000000	147.000000	1.000000
15282.219806	-0.007172	0.544673	0.244077	83.182411	91.002892	114.338402	-1.777969	0.000000	-4.673203	0.000000	0.000000	0.000000	-0.175700	-0.206149	-0.435219	0.000000	1.000000	2.000000	147.000000	1.000000
15282.223140	-0.007172	0.544673	0.244077	83.182411	91.002892	114.338402	-1.777969	0.000000	-4.673203	0.000000	0.000000	0.000000	-0.175700	-0.206149	-0.435219	0.000000	1.000000	2.000000	147.000000	1.000000
15282.226473	-0.007172	0.544673	0.244077	82.961845	83.652191	107.264992	-1.777404	0.000000	-4.673418	0.000000	0.000000	0.000000	-0.175700	-0.206149	-0.435219	0.000000	1.000000	2.000000	147.000000	1.000000
15282.229806	-0.007589	0.544056	0.242549	82.961845	83.652191	107.264992	-1.777404	0.000000	-4.673418	0.000000	0.000000	0.000000	-0.124873	-0.185096	-0.458234	0.000000	1.000000	2.000000	147.000000	1.000000
15282.233140	-0.007589	0.544056	0.242549	82.961845	83.652191	107.264992	-1.777404	0.000000	-4.673418	0.000000	0.000000	0.000000	-0.124873	-0.185096	-0.458234	0.000000	1.000000	2.000000	147.000000	1.000000
15282.236473	-0.007589	0.544056	0.242549	82.655968	76.594749	100.479836	-1.780176	0.000000	-4.672363	0.000000	0.000000	0.000000	-0.124873	-0.185096	-0.458234	0.000000	1.000000	2.000000	147.000000	1.000000
15282.239806	-0.008002	0.543272	0.240908	82.655968	76.594749	100.479836	-1.780176	0.000000	-4.672363	0.000000	0.000000	0.000000	-0.123918	-0.235204	-0.492381	0.000000	1.000000	2.000000	147.000000	1.000000
15282.243140	-0.008002	0.543272	0.240908	82.655968	76.594749	100.479836	-1.780176	0.000000	-4.672363	0.000000	0.000000	0.000000	-0.123918	-0.235204	-0.492381	0.000000	1.000000	2.000000	147.000000	1.000000
15282.246473	-0.008002	0.543272	0.240908	82.314690	70.279106	94.405823	-1.783769	0.000000	-4.670992	0.000000	0.000000	0.000000	-0.123918	-0.235204	-0.492381	0.000000	1.000000	2.000000	147.000000	1.000000
15282.249806	-0.008346	0.542521	0.239192	82.314690	70.279106	94.405823	-1.783769	0.000000	-4.670992	0.000000	0.000000	0.000000	-0.103204	-0.225523	-0.514750	0.000000	1.000000	2.000000	147.000000	1.000000
15282.253140	-0.008346	0.542521	0.239192	82.314690	70.279106	94.405823	-1.783769	0.000000	-4.670992	0.000000	0.000000	0.000000	-0.103204	-0.225523	-0.514750	0.000000	1.000000	2.000000	147.000000	1.000000
15282.256473	-0.008346	0.542521	0.239192	81.965668	64.642799	88.973366	-1.789070	0.000000	-4.668964	0.000000	0.000000	0.000000	-0.103204	-0.225523	-0.514750	0.000000	1.000000	2.000000	147.000000	1.000000
15282.259806	-0.008687	0.541826	0.237446	81.965668	64.642799	88.973366	-1.789070	0.000000	-4.668964	0.000000	0.000000	0.000000	-0.102554	-0.208469	-0.523844	0.000000	0.000000	2.000000	147.000000	1.000000
15282.263140	-0.008687	0.541826	0.237446	81.965668	64.642799	88.973366	-1.789070	0.000000	-4.668964	0.000000	0.000000	0.000000	-0.102554	-0.208469	-0.523844	0.000000	0.000000	2.000000	147.000000	1.000000
15282.266473	-0.008687	0.541826	0.237446	81.607048	59.646969	84.142197	-1.794677	0.000000	-4.666812	0.000000	0.000000	0.000000	-0.102554	-0.208469	-0.523844	0.000000	0.000000	2.000000	147.000000	1.000000
15282.269806	-0.008929	0.541153	0.235707	81.607048	59.646969	84.142197	-1.794677	0.000000	-4.666812	0.000000	0.000000	0.000000	-0.072430	-0.201717	-0.521567	0.000000	0.000000	2.000000	147.000000	1.000000
15282.273140	-0.008929	0.541153	0.235707	81.607048	59.646969	84.142197	-1.794677	0.000000	-4.666812	0.000000	0.000000	0.000000	-0.072430	-0.201717	-0.521567	0.000000	0.000000	2.000000	147.000000	1.000000
15282.276473	-0.008929	0.541153	0.235707	81.255943	55.195816	79.804123	-1.802038	0.000000	-4.663974	0.000000	0.000000	0.000000	-0.072430	-0.201717	-0.521567	0.000000	0.000000	2.000000	147.000000	1.000000
15282.279806	-0.008973	0.540532	0.234056	81.255943	55.195816	79.804123	-1.802038	0.000000	-4.663974	0.000000	0.000000	0.000000	-0.013308	-0.186435	-0.495371	0.000000	0.000000	2.000000	147.000000	1.000000
15282.283140	-0.008973	0.540532	0.234056	81.255943	55.195816	79.804123	-1.802038	0.000000	-4.663974	0.000000	0.000000	0.000000	-0.013308	-0.186435	-0.495371	0.000000	0.000000	2.000000	147.000000	1.000000
15282.286473	-0.008973	0.540532	0.234056	80.908043	51.192860	75.874451	-1.812317	0.000000	-4.659990	0.000000	0.000000	0.000000	-0.013308	-0.186435	-0.495371	0.000000	0.000000	2.000000	147.000000	1.000000
15282.289806	-0.008953	0.539978	0.232473	80.908043	51.192860	75.874451	-1.812317	0.000000	-4.659990	0.000000	0.000000	0.000000	0.006164	-0.166208	-0.474846	0.000000	0.000000	2.000000	147.000000	1.000000
15282.293140	-0.008953	0.539978	0.232473	80.908043	51.192860	75.874451	-1.812317	0.000000	-4.659990	0.000000	0.000000	0.000000	0.006164	-0.166208	-0.474846	0.000000	0.000000	2.000000	147.000000	1.000000
15282.296473	-0.008953	0.539978	0.232473	80.541481	47.657555	72.399765	-1.823378	0.000000	-4.655673	0.000000	0.000000	0.000000	0.006164	-0.166208	-0.474846	0.000000	0.000000	2.000000	147.000000	1.000000
15282.299806	-0.008836	0.539461	0.231029	80.541481	47.657555	72.399765	-1.823378	0.000000	-4.655673	0.000000	0.000000	0.000000	0.035031	-0.155018	-0.433160	0.000000	0.000000	2.000000	147.000000	1.000000
15282.303140	-0.008836	0.539461	0.231029	80.541481	47.657555	72.399765	-1.823378	0.000000	-4.655673	0.000000	0.000000	0.000000	0.035031	-0.155018	-0.433160	0.000000	0.000000	2.000000	147.000000	1.000000
15282.306473	-0.008836	0.539461	0.231029	80.163025	44.560726	69.355904	-1.835281	0.000000	-4.650994	0.000000	0.000000	0.000000	0.035031	-0.155018	-0.433160	0.000000	0.000000	2.000000	147.000000	1.000000
15282.309806	-0.008754	0.539077	0.229729	80.163025	44.560726	69.355904	-1.835281	0.000000	-4.650994	0.000000	0.000000	0.000000	0.024576	-0.115177	-0.390066	0.000000	0.000000	2.000000	147.000000	1.000000
15282.313140	-0.008754	0.539077	0.229729	80.163025	44.560726	69.355904	-1.835281	0.000000	-4.650994	0.000000	0.000000	0.000000	0.024576	-0.115177	-0.390066	0.000000	0.000000	2.000000	147.000000	1.000000
15282.316473	-0.008754	0.539077	0.229729	79.782265	41.748154	66.577034	-1.845689	0.000000	-4.646873	0.000000	0.000000	0.000000	0.024576	-0.115177	-0.390066	0.000000	0.000000	2.000000	147.000000	1.000000
15282.319806	-0.008707	0.538771	0.228597	79.782265	41.748154	66.577034	-1.845689	0.000000	-4.646873	0.000000	0.000000	0.000000	0.014096	-0.091794	-0.339639	0.000000	0.000000	2.000000	147.000000	1.000000
15282.323140	-0.008707	0.538771	0.228597	79.782265	41.748154	66.577034	-1.845689	0.000000	-4.646873	0.000000	0.000000	0.000000	0.014096	-0.091794	-0.339639	0.000000	0.000000	2.000000	147.000000	1.000000
15282.326473	-0.008707	0.538771	0.228597	79.428429	39.278599	64.092606	-1.854400	0.000000	-4.643404	0.000000	0.000000	0.000000	0.014096	-0.091794	-0.339639	0.000000	0.000000	2.000000	147.000000	1.000000
15282.329806	-0.008759	0.538577	0.227596	79.428429	39.278599	64.092606	-1.854400	0.000000	-4.643404	0.000000	0.000000	0.000000	-0.015696	-0.058456	-0.300179	0.000000	0.000000	2.000000	147.000000	1.000000
15282.333140	-0.008759	0.538577	0.227596	79.428429	39.278599	64.092606	-1.854400	0.000000	-4.643404	0.000000	0.000000	0.000000	-0.015696	-0.058456	-0.300179	0.000000	0.000000	2.000000	147.000000	1.000000
15282.336473	-0.008759	0.538577	0.227596	79.117722	37.387142	62.172619	-1.860506	0.000000	-4.640961	0.000000	0.000000	0.000000	-0.015696	-0.058456	-0.300179	0.000000	0.000000	2.000000	147.000000	1.000000
15282.339806	-0.008759	0.538577	0.227596	79.117722	37.387142	62.172619	-1.860506	0.000000	-4.640961	0.000000	0.000000	0.000000	-0.015696	-0.058456	-0.300179	0.000000	0.000000	2.000000	147.000000	1.000000
15282.343140	-0.008846	0.538401	0.226757	79.117722	37.387142	62.172619	-1.860506	0.000000	-4.640961	0.000000	0.000000	0.000000	-0.026002	-0.052626	-0.251957	0.000000	0.000000	2.000000	147.000000	1.000000
15282.346473	-0.008846	0.538401	0.226757	78.934662	36.407497	61.105339	-1.860506	0.000000	-4.640961	0.000000	0.000000	0.000000	-0.026002	-0.052626	-0.251957	0.000000	0.000000	2.000000	147.000000	1.000000
15282.349806	-0.009031	0.538312	0.226003	78.934662	36.407497	61.105339	-1.860506	0.000000	-4.640961	0.000000	0.000000	0.000000	-0.055463	-0.026753	-0.226020	0.000000	0.000000	2.000000	147.000000	1.000000
15282.353140	-0.009031	0.538312	0.226003	78.934662	36.407497	61.105339	-1.860506	0.000000	-4.640961	0.000000	0.000000	0.000000	-0.055463	-0.026753	-0.226020	0.000000	0.000000	2.000000	147.000000	1.000000
15282.356473	-0.009031	0.538312	0.226003	79.020477	36.769199	61.370888	-1.866996	0.000000	-4.638354	0.000000	0.000000	0.000000	-0.055463	-0.026753	-0.226020	0.000000	0.000000	2.000000	147.000000	1.000000
15282.359806	-0.009031	0.538312	0.226003	79.020477	36.769199	61.370888	-1.866996	0.000000	-4.638354	0.000000	0.000000	0.000000	-0.055463	-0.026753	-0.226020	0.000000	0.000000	2.000000	147.000000	1.000000
15282.363140	-0.009281	0.538268	0.225309	79.020477	36.769199	61.370888	-1.866996	0.000000	-4.638354	0.000000	0.000000	0.000000	-0.075016	-0.013259	-0.208323	0.000000	0.000000	2.000000	147.000000	1.000000
15282.366473	-0.009281	0.538268	0.225309	79.267418	38.013920	62.430443	-1.866996	0.000000	-4.638354	0.000000	0.000000	0.000000	-0.075016	-0.013259	-0.208323	0.000000	0.000000	2.000000	147.000000	1.000000
15282.369806	-0.009628	0.538223	0.224612	79.267418	38.013920	62.430443	-1.866996	0.000000	-4.638354	0.000000	0.000000	0.000000	-0.103983	-0.013303	-0.209029	0.000000	0.000000	2.000000	147.000000	1.000000
15282.373140	-0.009628	0.538223	0.224612	79.267418	38.013920	62.430443	-1.866996	0.000000	-4.638354	0.000000	0.000000	0.000000	-0.103983	-0.013303	-0.209029	0.000000	0.000000	2.000000	147.000000	1.000000
15282.376473	-0.009628	0.538223	0.224612	79.539040	39.677410	63.809895	-1.866344	0.000000	-4.638617	0.000000	0.000000	0.000000	-0.103983	-0.013303	-0.209029	0.000000	0.000000	2.000000	147.000000	1.000000
15282.379806	-0.009628	0.538223	0.224612	79.539040	39.677410	63.809895	-1.866344	0.000000	-4.638617	0.000000	0.000000	0.000000	-0.103983	-0.013303	-0.209029	0.000000	0.000000	2.000000	147.000000	1.000000
15282.383140	-0.010038	0.538233	0.223890	79.539040	39.677410	63.809895	-1.866344	0.000000	-4.638617	0.000000	0.000000	0.000000	-0.123060	0.002784	-0.216540	0.000000	0.000000	2.000000	147.000000	1.000000
15282.386473	-0.010038	0.538233	0.223890	79.766624	41.667999	65.612976	-1.866344	0.000000	-4.638617	0.000000	0.000000	0.000000	-0.123060	0.002784	-0.216540	0.000000	0.000000	2.000000	147.000000	1.000000
15282.389806	-0.010607	0.538288	0.223076	79.766624	41.667999	65.612976	-1.866344	0.000000	-4.638617	0.000000	0.000000	0.000000	-0.170819	0.016474	-0.244273	0.000000	0.000000	2.000000	147.000000	1.000000
15282.393140	-0.010607	0.538288	0.223076	79.766624	41.667999	65.612976	-1.866344	0.000000	-4.638617	0.000000	0.000000	0.000000	-0.170819	0.016474	-0.244273	0.000000	0.000000	2.000000	147.000000	1.000000
15282.396473	-0.010607	0.538288	0.223076	79.933899	43.957027	67.856247	-1.859868	0.000000	-4.641217	0.000000	0.000000	0.000000	-0.170819	0.016474	-0.244273	0.000000	0.000000	2.000000	147.000000	1.000000
15282.399806	-0.011269	0.538397	0.222085	79.933899	43.957027	67.856247	-1.859868	0.000000	-4.641217	0.000000	0.000000	0.000000	-0.198563	0.032726	-0.297244	0.000000	0.000000	2.000000	147.000000	1.000000
15282.403140	-0.011269	0.538397	0.222085	79.933899	43.957027	67.856247	-1.859868	0.000000	-4.641217	0.000000	0.000000	0.000000	-0.198563	0.032726	-0.297244	0.000000	0.000000	2.000000	147.000000	1.000000
15282.406473	-0.011269	0.538397	0.222085	80.044243	46.453339	70.312805	-1.855096	0.000000	-4.643126	0.000000	0.000000	0.000000	-0.198563	0.032726	-0.297244	0.000000	0.000000	2.000000	147.000000	1.000000
15282.409806	-0.012119	0.538481	0.220891	80.044243	46.453339	70.312805	-1.855096	0.000000	-4.643126	0.000000	0.000000	0.000000	-0.254861	0.025363	-0.358311	0.000000	0.000000	2.000000	147.000000	1.000000
15282.413140	-0.012119	0.538481	0.220891	80.044243	46.453339	70.312805	-1.855096	0.000000	-4.643126	0.000000	0.000000	0.000000	-0.254861	0.025363	-0.358311	0.000000	0.000000	2.000000	147.000000	1.000000
15282.416473	-0.012119	0.538481	0.220891	80.097679	49.055859	72.849449	-1.848341	0.000000	-4.645820	0.000000	0.000000	0.000000	-0.254861	0.025363	-0.358311	0.000000	0.000000	2.000000	147.000000	1.000000
15282.419806	-0.013121	0.538627	0.219431	80.097679	49.055859	72.849449	-1.848341	0.000000	-4.645820	0.000000	0.000000	0.000000	-0.300625	0.043825	-0.437988	0.000000	0.000000	2.000000	147.000000	1.000000
15282.423140	-0.013121	0.538627	0.219431	80.097679	49.055859	72.849449	-1.848341	0.000000	-4.645820	0.000000	0.000000	0.000000	-0.300625	0.043825	-0.437988	0.000000	0.000000	2.000000	147.000000	1.000000
15282.426473	-0.013121	0.538627	0.219431	80.103775	51.690346	75.505173	-1.840633	0.000000	-4.648879	0.000000	0.000000	0.000000	-0.300625	0.043825	-0.437988	0.000000	0.000000	2.000000	147.000000	1.000000
15282.429806	-0.014304	0.538846	0.217650	80.103775	51.690346	75.505173	-1.840633	0.000000	-4.648879	0.000000	0.000000	0.000000	-0.354987	0.065677	-0.534239	0.000000	0.000000	2.000000	147.000000	1.000000
15282.433140	-0.014304	0.538846	0.217650	80.103775	51.690346	75.505173	-1.840633	0.000000	-4.648879	0.000000	0.000000	0.000000	-0.354987	0.065677	-0.534239	0.000000	0.000000	2.000000	147.000000	1.000000
15282.436473	-0.014304	0.538846	0.217650	80.051773	54.240612	78.102547	-1.831793	0.000000	-4.652369	0.000000	0.000000	0.000000	-0.354987	0.065677	-0.534239	0.000000	0.000000	2.000000	147.000000	1.000000
15282.439806	-0.015634	0.539083	0.215569	80.051773	54.240612	78.102547	-1.831793	0.000000	-4.652369	0.000000	0.000000	0.000000	-0.398943	0.071062	-0.624400	0.000000	0.000000	2.000000	147.000000	1.000000
15282.443140	-0.015634	0.539083	0.215569	80.051773	54.240612	78.102547	-1.831793	0.000000	-4.652369	0.000000	0.000000	0.000000	-0.398943	0.071062	-0.624400	0.000000	0.000000	2.000000	147.000000	1.000000
15282.446473	-0.015634	0.539083	0.215569	79.929016	56.721672	80.466064	-1.822246	0.000000	-4.656116	0.000000	0.000000	0.000000	-0.398943	0.071062	-0.624400	0.000000	0.000000	2.000000	147.000000	1.000000
15282.449806	-0.017107	0.539450	0.213203	79.929016	56.721672	80.466064	-1.822246	0.000000	-4.656116	0.000000	0.000000	0.000000	-0.442041	0.110194	-0.709753	0.000000	0.000000	2.000000	147.000000	1.000000
15282.453140	-0.017107	0.539450	0.213203	79.929016	56.721672	80.466064	-1.822246	0.000000	-4.656116	0.000000	0.000000	0.000000	-0.442041	0.110194	-0.709753	0.000000	0.000000	2.000000	147.000000	1.000000
15282.456473	-0.017107	0.539450	0.213203	79.748207	58.995541	82.439140	-1.811863	0.000000	-4.660167	0.000000	0.000000	0.000000	-0.442041	0.110194	-0.709753	0.000000	0.000000	2.000000	147.000000	1.000000
15282.459806	-0.018721	0.539909	0.210553	79.748207	58.995541	82.439140	-1.811863	0.000000	-4.660167	0.000000	0.000000	0.000000	-0.484071	0.137522	-0.794998	0.000000	0.000000	2.000000	147.000000	1.000000
15282.463140	-0.018721	0.539909	0.210553	79.748207	58.995541	82.439140	-1.811863	0.000000	-4.660167	0.000000	0.000000	0.000000	-0.484071	0.137522	-0.794998	0.000000	0.000000	2.000000	147.000000	1.000000
15282.466473	-0.018721	0.539909	0.210553	79.522194	61.022194	84.461418	-1.800633	0.000000	-4.664517	0.000000	0.000000	0.000000	-0.484071	0.137522	-0.794998	0.000000	0.000000	2.000000	147.000000	1.000000
15282.469806	-0.020440	0.540480	0.207663	79.522194	61.022194	84.461418	-1.800633	0.000000	-4.664517	0.000000	0.000000	0.000000	-0.515853	0.171365	-0.866821	0.000000	0.000000	2.000000	147.000000	1.000000
15282.473140	-0.020440	0.540480	0.207663	79.522194	61.022194	84.461418	-1.800633	0.000000	-4.664517	0.000000	0.000000	0.000000	-0.515853	0.171365	-0.866821	0.000000	0.000000	2.000000	147.000000	1.000000
15282.476473	-0.020440	0.540480	0.207663	79.273529	62.753410	86.471680	-1.788806	0.000000	-4.669066	0.000000	0.000000	0.000000	-0.515853	0.171365	-0.866821	0.000000	0.000000	2.000000	147.000000	1.000000
15282.479806	-0.022264	0.541149	0.204584	79.273529	62.753410	86.471680	-1.788806	0.000000	-4.669066	0.000000	0.000000	0.000000	-0.547078	0.200801	-0.923912	0.000000	0.000000	2.000000	147.000000	1.000000
15282.483140	-0.022264	0.541149	0.204584	79.273529	62.753410	86.471680	-1.788806	0.000000	-4.669066	0.000000	0.000000	0.000000	-0.547078	0.200801	-0.923912	0.000000	0.000000	2.000000	147.000000	1.000000
15282.486473	-0.022264	0.541149	0.204584	79.025818	64.052200	87.871231	-1.775975	0.000000	-4.673961	0.000000	0.000000	0.000000	-0.547078	0.200801	-0.923912	0.000000	0.000000	2.000000	147.000000	1.000000
15282.489806	-0.024127	0.541938	0.201361	79.025818	64.052200	87.871231	-1.775975	0.000000	-4.673961	0.000000	0.000000	0.000000	-0.559051	0.236730	-0.966717	0.000000	0.000000	2.000000	147.000000	1.000000
15282.493140	-0.024127	0.541938	0.201361	79.025818	64.052200	87.871231	-1.775975	0.000000	-4.673961	0.000000	0.000000	0.000000	-0.559051	0.236730	-0.966717	0.000000	0.000000	2.000000	147.000000	1.000000
15282.496473	-0.024127	0.541938	0.201361	78.809189	65.119240	88.559837	-1.762992	0.000000	-4.678874	0.000000	0.000000	0.000000	-0.559051	0.236730	-0.966717	0.000000	0.000000	2.000000	147.000000	1.000000
15282.499806	-0.025935	0.542824	0.197983	78.809189	65.119240	88.559837	-1.762992	0.000000	-4.678874	0.000000	0.000000	0.000000	-0.542190	0.265794	-1.013530	0.000000	0.000000	2.000000	147.000000	1.000000
15282.503140	-0.025935	0.542824	0.197983	78.809189	65.119240	88.559837	-1.762992	0.000000	-4.678874	0.000000	0.000000	0.000000	-0.542190	0.265794	-1.013530	0.000000	0.000000	2.000000	147.000000	1.000000
15282.506473	-0.025935	0.542824	0.197983	78.623711	66.039146	89.079002	-1.751920	0.000000	-4.683031	0.000000	0.000000	0.000000	-0.542190	0.265794	-1.013530	0.000000	0.000000	2.000000	147.000000	1.000000
15282.509806	-0.027811	0.543793	0.194495	78.623711	66.039146	89.079002	-1.751920	0.000000	-4.683031	0.000000	0.000000	0.000000	-0.562849	0.290685	-1.046296	0.000000	0.000000	2.000000	147.000000	1.000000
15282.513140	-0.027811	0.543793	0.194495	78.623711	66.039146	89.079002	-1.751920	0.000000	-4.683031	0.000000	0.000000	0.000000	-0.562849	0.290685	-1.046296	0.000000	0.000000	2.000000	147.000000	1.000000
15282.516473	-0.027811	0.543793	0.194495	78.479866	66.852165	89.702820	-1.739833	0.000000	-4.687534	0.000000	0.000000	0.000000	-0.562849	0.290685	-1.046296	0.000000	0.000000	2.000000	147.000000	1.000000
15282.519806	-0.029663	0.544848	0.190935	78.479866	66.852165	89.702820	-1.739833	0.000000	-4.687534	0.000000	0.000000	0.000000	-0.555545	0.316246	-1.068043	0.000000	0.000000	2.000000	147.000000	1.000000
15282.523140	-0.029663	0.544848	0.190935	78.479866	66.852165	89.702820	-1.739833	0.000000	-4.687534	0.000000	0.000000	0.000000	-0.555545	0.316246	-1.068043	0.000000	0.000000	2.000000	147.000000	1.000000
15282.526473	-0.029663	0.544848	0.190935	78.397087	67.540184	90.296280	-1.728372	0.000000	-4.691773	0.000000	0.000000	0.000000	-0.555545	0.316246	-1.068043	0.000000	0.000000	2.000000	147.000000	1.000000
15282.529806	-0.031458	0.546000	0.187283	78.397087	67.540184	90.296280	-1.728372	0.000000	-4.691773	0.000000	0.000000	0.000000	-0.538568	0.345717	-1.095497	0.000000	0.000000	2.000000	147.000000	1.000000
15282.533140	-0.031458	0.546000	0.187283	78.397087	67.540184	90.296280	-1.728372	0.000000	-4.691773	0.000000	0.000000	0.000000	-0.538568	0.345717	-1.095497	0.000000	0.000000	2.000000	147.000000	1.000000
15282.536473	-0.031458	0.546000	0.187283	78.364449	68.033844	90.676575	-1.718434	0.000000	-4.695422	0.000000	0.000000	0.000000	-0.538568	0.345717	-1.095497	0.000000	0.000000	2.000000	147.000000	1.000000
15282.539806	-0.033259	0.547163	0.183566	78.364449	68.033844	90.676575	-1.718434	0.000000	-4.695422	0.000000	0.000000	0.000000	-0.540197	0.348888	-1.115243	0.000000	0.000000	2.000000	147.000000	1.000000
15282.543140	-0.033259	0.547163	0.183566	78.364449	68.033844	90.676575	-1.718434	0.000000	-4.695422	0.000000	0.000000	0.000000	-0.540197	0.348888	-1.115243	0.000000	0.000000	2.000000	147.000000	1.000000
15282.546473	-0.033259	0.547163	0.183566	78.363670	68.275322	90.756676	-1.708494	0.000000	-4.699048	0.000000	0.000000	0.000000	-0.540197	0.348888	-1.115243	0.000000	0.000000	2.000000	147.000000	1.000000
15282.549806	-0.035035	0.548430	0.179824	78.363670	68.275322	90.756676	-1.708494	0.000000	-4.699048	0.000000	0.000000	0.000000	-0.533077	0.380112	-1.122664	0.000000	0.000000	2.000000	147.000000	1.000000
15282.553140	-0.035035	0.548430	0.179824	78.363670	68.275322	90.756676	-1.708494	0.000000	-4.699048	0.000000	0.000000	0.000000	-0.533077	0.380112	-1.122664	0.000000	0.000000	2.000000	147.000000	1.000000
15282.556473	-0.035035	0.548430	0.179824	78.386955	68.339691	90.533195	-1.698874	0.000000	-4.702534	0.000000	0.000000	0.000000	-0.533077	0.380112	-1.122664	0.000000	0.000000	2.000000	147.000000	1.000000
15282.559806	-0.036818	0.549779	0.176040	78.386955	68.339691	90.533195	-1.698874	0.000000	-4.702534	0.000000	0.000000	0.000000	-0.534652	0.404744	-1.135175	0.000000	0.000000	2.000000	147.000000	1.000000
15282.563140	-0.036818	0.549779	0.176040	78.386955	68.339691	90.533195	-1.698874	0.000000	-4.702534	0.000000	0.000000	0.000000	-0.534652	0.404744	-1.135175	0.000000	0.000000	2.000000	147.000000	1.000000
15282.566473	-0.036818	0.549779	0.176040	78.413841	68.344612	90.331490	-1.689053	0.000000	-4.706071	0.000000	0.000000	0.000000	-0.534652	0.404744	-1.135175	0.000000	0.000000	2.000000	147.000000	1.000000
15282.569806	-0.038573	0.551223	0.172195	78.413841	68.344612	90.331490	-1.689053	0.000000	-4.706071	0.000000	0.000000	0.000000	-0.526615	0.433171	-1.153387	0.000000	0.000000	2.000000	147.000000	1.000000
15282.573140	-0.038573	0.551223	0.172195	78.413841	68.344612	90.331490	-1.689053	0.000000	-4.706071	0.000000	0.000000	0.000000	-0.526615	0.433171	-1.153387	0.000000	0.000000	2.000000	147.000000	1.000000
15282.576473	-0.038573	0.551223	0.172195	78.439354	68.341354	90.290764	-1.679952	0.000000	-4.709327	0.000000	0.000000	0.000000	-0.526615	0.433171	-1.153387	0.000000	0.000000	2.000000	147.000000	1.000000
15282.579806	-0.040304	0.552730	0.168330	78.439354	68.341354	90.290764	-1.679952	0.000000	-4.709327	0.000000	0.000000	0.000000	-0.519189	0.452192	-1.159586	0.000000	0.000000	2.000000	147.000000	1.000000
15282.583140	-0.040304	0.552730	0.168330	78.439354	68.341354	90.290764	-1.679952	0.000000	-4.709327	0.000000	0.000000	0.000000	-0.519189	0.452192	-1.159586	0.000000	0.000000	2.000000	147.000000	1.000000
15282.586473	-0.040304	0.552730	0.168330	78.462151	68.278809	90.304466	-1.671213	0.000000	-4.712436	0.000000	0.000000	0.000000	-0.519189	0.452192	-1.159586	0.000000	0.000000	2.000000	147.000000	1.000000
15282.589806	-0.042037	0.554314	0.164421	78.462151	68.278809	90.304466	-1.671213	0.000000	-4.712436	0.000000	0.000000	0.000000	-0.520149	0.475056	-1.172543	0.000000	0.000000	2.000000	147.000000	1.000000
15282.593140	-0.042037	0.554314	0.164421	78.462151	68.278809	90.304466	-1.671213	0.000000	-4.712436	0.000000	0.000000	0.000000	-0.520149	0.475056	-1.172543	0.000000	0.000000	2.000000	147.000000	1.000000
15282.596473	-0.042037	0.554314	0.164421	78.485413	68.206314	90.252541	-1.662351	0.000000	-4.715569	0.000000	0.000000	0.000000	-0.520149	0.475056	-1.172543	0.000000	0.000000	2.000000	147.000000	1.000000
15282.599806	-0.043745	0.555991	0.160486	78.485413	68.206314	90.252541	-1.662351	0.000000	-4.715569	0.000000	0.000000	0.000000	-0.512351	0.503248	-1.180497	0.000000	0.000000	2.000000	147.000000	1.000000
15282.603140	-0.043745	0.555991	0.160486	78.485413	68.206314	90.252541	-1.662351	0.000000	-4.715569	0.000000	0.000000	0.000000	-0.512351	0.503248	-1.180497	0.000000	0.000000	2.000000	147.000000	1.000000
15282.606473	-0.043745	0.555991	0.160486	78.523979	68.119896	89.922264	-1.653963	0.000000	-4.718517	0.000000	0.000000	0.000000	-0.512351	0.503248	-1.180497	0.000000	0.000000	2.000000	147.000000	1.000000
15282.609806	-0.045429	0.557713	0.156551	78.523979	68.119896	89.922264	-1.653963	0.000000	-4.718517	0.000000	0.000000	0.000000	-0.505055	0.516516	-1.180685	0.000000	0.000000	2.000000	147.000000	1.000000
15282.613140	-0.045429	0.557713	0.156551	78.523979	68.119896	89.922264	-1.653963	0.000000	-4.718517	0.000000	0.000000	0.000000	-0.505055	0.516516	-1.180685	0.000000	0.000000	2.000000	147.000000	1.000000
15282.616473	-0.045429	0.557713	0.156551	78.596886	68.154922	89.833778	-1.645796	0.000000	-4.721372	0.000000	0.000000	0.000000	-0.505055	0.516516	-1.180685	0.000000	0.000000	2.000000	147.000000	1.000000
15282.619806	-0.047201	0.559506	0.152564	78.596886	68.154922	89.833778	-1.645796	0.000000	-4.721372	0.000000	0.000000	0.000000	-0.531542	0.537757	-1.195989	0.000000	0.000000	2.000000	147.000000	1.000000
15282.623140	-0.047201	0.559506	0.152564	78.596886	68.154922	89.833778	-1.645796	0.000000	-4.721372	0.000000	0.000000	0.000000	-0.531542	0.537757	-1.195989	0.000000	0.000000	2.000000	147.000000	1.000000
15282.626473	-0.047201	0.559506	0.152564	78.715172	68.208923	89.949165	-1.635239	0.000000	-4.725039	0.000000	0.000000	0.000000	-0.531542	0.537757	-1.195989	0.000000	0.000000	2.000000	147.000000	1.000000
15282.629806	-0.049003	0.561373	0.148566	78.715172	68.208923	89.949165	-1.635239	0.000000	-4.725039	0.000000	0.000000	0.000000	-0.540841	0.560221	-1.199452	0.000000	0.000000	2.000000	147.000000	1.000000
15282.633140	-0.049003	0.561373	0.148566	78.715172	68.208923	89.949165	-1.635239	0.000000	-4.725039	0.000000	0.000000	0.000000	-0.540841	0.560221	-1.199452	0.000000	0.000000	2.000000	147.000000	1.000000
15282.636473	-0.049003	0.561373	0.148566	78.861946	68.196480	90.013176	-1.623320	0.000000	-4.729147	0.000000	0.000000	0.000000	-0.540841	0.560221	-1.199452	0.000000	0.000000	2.000000	147.000000	1.000000
15282.639806	-0.050860	0.563288	0.144502	78.861946	68.196480	90.013176	-1.623320	0.000000	-4.729147	0.000000	0.000000	0.000000	-0.557045	0.574381	-1.219303	0.000000	0.000000	2.000000	147.000000	1.000000
15282.643140	-0.050860	0.563288	0.144502	78.861946	68.196480	90.013176	-1.623320	0.000000	-4.729147	0.000000	0.000000	0.000000	-0.557045	0.574381	-1.219303	0.000000	0.000000	2.000000	147.000000	1.000000
15282.646473	-0.050860	0.563288	0.144502	78.988441	68.184105	90.031990	-1.609783	0.000000	-4.733773	0.000000	0.000000	0.000000	-0.557045	0.574381	-1.219303	0.000000	0.000000	2.000000	147.000000	1.000000
15282.649806	-0.052684	0.565247	0.140377	78.988441	68.184105	90.031990	-1.609783	0.000000	-4.733773	0.000000	0.000000	0.000000	-0.546999	0.587928	-1.237283	0.000000	0.000000	2.000000	147.000000	1.000000
15282.653140	-0.052684	0.565247	0.140377	78.988441	68.184105	90.031990	-1.609783	0.000000	-4.733773	0.000000	0.000000	0.000000	-0.546999	0.587928	-1.237283	0.000000	0.000000	2.000000	147.000000	1.000000
15282.656473	-0.052684	0.565247	0.140377	79.063972	68.147713	89.905861	-1.597046	0.000000	-4.738085	0.000000	0.000000	0.000000	-0.546999	0.587928	-1.237283	0.000000	0.000000	2.000000	147.000000	1.000000
15282.659806	-0.054469	0.567276	0.136150	79.063972	68.147713	89.905861	-1.597046	0.000000	-4.738085	0.000000	0.000000	0.000000	-0.535577	0.608593	-1.268200	0.000000	0.000000	2.000000	147.000000	1.000000
15282.663140	-0.054469	0.567276	0.136150	79.063972	68.147713	89.905861	-1.597046	0.000000	-4.738085	0.000000	0.000000	0.000000	-0.535577	0.608593	-1.268200	0.000000	0.000000	2.000000	147.000000	1.000000
15282.666473	-0.054469	0.567276	0.136150	79.086922	68.140236	89.728188	-1.585770	0.000000	-4.741870	0.000000	0.000000	0.000000	-0.535577	0.608593	-1.268200	0.000000	0.000000	2.000000	147.000000	1.000000
15282.669806	-0.056329	0.569357	0.131829	79.086922	68.140236	89.728188	-1.585770	0.000000	-4.741870	0.000000	0.000000	0.000000	-0.557963	0.624390	-1.296242	0.000000	0.000000	2.000000	147.000000	1.000000
15282.673140	-0.056329	0.569357	0.131829	79.086922	68.140236	89.728188	-1.585770	0.000000	-4.741870	0.000000	0.000000	0.000000	-0.557963	0.624390	-1.296242	0.000000	0.000000	2.000000	147.000000	1.000000
15282.676473	-0.056329	0.569357	0.131829	79.097488	68.101563	89.615547	-1.572328	0.000000	-4.746345	0.000000	0.000000	0.000000	-0.557963	0.624390	-1.296242	0.000000	0.000000	2.000000	147.000000	1.000000
15282.679806	-0.058235	0.571444	0.127444	79.097488	68.101563	89.615547	-1.572328	0.000000	-4.746345	0.000000	0.000000	0.000000	-0.571811	0.625990	-1.315677	0.000000	0.000000	2.000000	147.000000	1.000000
15282.683140	-0.058235	0.571444	0.127444	79.097488	68.101563	89.615547	-1.572328	0.000000	-4.746345	0.000000	0.000000	0.000000	-0.571811	0.625990	-1.315677	0.000000	0.000000	2.000000	147.000000	1.000000
15282.686473	-0.058235	0.571444	0.127444	79.109680	68.059349	89.564423	-1.557094	0.000000	-4.751364	0.000000	0.000000	0.000000	-0.571811	0.625990	-1.315677	0.000000	0.000000	2.000000	147.000000	1.000000
15282.689806	-0.060153	0.573527	0.122958	79.109680	68.059349	89.564423	-1.557094	0.000000	-4.751364	0.000000	0.000000	0.000000	-0.575487	0.624864	-1.345621	0.000000	0.000000	2.000000	147.000000	1.000000
15282.693140	-0.060153	0.573527	0.122958	79.109680	68.059349	89.564423	-1.557094	0.000000	-4.751364	0.000000	0.000000	0.000000	-0.575487	0.624864	-1.345621	0.000000	0.000000	2.000000	147.000000	1.000000
15282.696473	-0.060153	0.573527	0.122958	79.125267	68.009781	89.548309	-1.541424	0.000000	-4.756471	0.000000	0.000000	0.000000	-0.575487	0.624864	-1.345621	0.000000	0.000000	2.000000	147.000000	1.000000
15282.699806	-0.062059	0.575580	0.118419	79.125267	68.009781	89.548309	-1.541424	0.000000	-4.756471	0.000000	0.000000	0.000000	-0.571647	0.615892	-1.361892	0.000000	0.000000	2.000000	147.000000	1.000000
15282.703140	-0.062059	0.575580	0.118419	79.125267	68.009781	89.548309	-1.541424	0.000000	-4.756471	0.000000	0.000000	0.000000	-0.571647	0.615892	-1.361892	0.000000	0.000000	2.000000	147.000000	1.000000
15282.706473	-0.062059	0.575580	0.118419	79.141624	67.935760	89.458298	-1.525610	0.000000	-4.761566	0.000000	0.000000	0.000000	-0.571647	0.615892	-1.361892	0.000000	0.000000	2.000000	147.000000	1.000000
15282.709806	-0.064006	0.577621	0.113834	79.141624	67.935760	89.458298	-1.525610	0.000000	-4.761566	0.000000	0.000000	0.000000	-0.584217	0.612509	-1.375358	0.000000	0.000000	2.000000	147.000000	1.000000
15282.713140	-0.064006	0.577621	0.113834	79.141624	67.935760	89.458298	-1.525610	0.000000	-4.761566	0.000000	0.000000	0.000000	-0.584217	0.612509	-1.375358	0.000000	0.000000	2.000000	147.000000	1.000000
15282.716473	-0.064006	0.577621	0.113834	79.150955	67.828629	89.304588	-1.507425	0.000000	-4.767354	0.000000	0.000000	0.000000	-0.584217	0.612509	-1.375358	0.000000	0.000000	2.000000	147.000000	1.000000
15282.719806	-0.065965	0.579682	0.109201	79.150955	67.828629	89.304588	-1.507425	0.000000	-4.767354	0.000000	0.000000	0.000000	-0.587794	0.618201	-1.390008	0.000000	0.000000	2.000000	147.000000	1.000000
15282.723140	-0.065965	0.579682	0.109201	79.150955	67.828629	89.304588	-1.507425	0.000000	-4.767354	0.000000	0.000000	0.000000	-0.587794	0.618201	-1.390008	0.000000	0.000000	2.000000	147.000000	1.000000
15282.726473	-0.065965	0.579682	0.109201	79.157669	67.709801	89.153610	-1.487771	0.000000	-4.773525	0.000000	0.000000	0.000000	-0.587794	0.618201	-1.390008	0.000000	0.000000	2.000000	147.000000	1.000000
15282.729806	-0.067889	0.581726	0.104591	79.157669	67.709801	89.153610	-1.487771	0.000000	-4.773525	0.000000	0.000000	0.000000	-0.577219	0.613225	-1.382962	0.000000	0.000000	2.000000	147.000000	1.000000
15282.733140	-0.067889	0.581726	0.104591	79.157669	67.709801	89.153610	-1.487771	0.000000	-4.773525	0.000000	0.000000	0.000000	-0.577219	0.613225	-1.382962	0.000000	0.000000	2.000000	147.000000	1.000000
15282.736473	-0.067889	0.581726	0.104591	79.160995	67.530777	89.018341	-1.467459	0.000000	-4.779807	0.000000	0.000000	0.000000	-0.577219	0.613225	-1.382962	0.000000	0.000000	2.000000	147.000000	1.000000
15282.739806	-0.069672	0.583785	0.100012	79.160995	67.530777	89.018341	-1.467459	0.000000	-4.779807	0.000000	0.000000	0.000000	-0.534792	0.617561	-1.373681	0.000000	0.000000	2.000000	147.000000	1.000000
15282.743140	-0.069672	0.583785	0.100012	79.160995	67.530777	89.018341	-1.467459	0.000000	-4.779807	0.000000	0.000000	0.000000	-0.534792	0.617561	-1.373681	0.000000	0.000000	2.000000	147.000000	1.000000
15282.746473	-0.069672	0.583785	0.100012	79.160950	67.296829	88.882683	-1.450974	0.000000	-4.784838	0.000000	0.000000	0.000000	-0.534792	0.617561	-1.373681	0.000000	0.000000	2.000000	147.000000	1.000000
15282.749806	-0.071432	0.585844	0.095534	79.160950	67.296829	88.882683	-1.450974	0.000000	-4.784838	0.000000	0.000000	0.000000	-0.527925	0.617935	-1.343270	0.000000	0.000000	2.000000	147.000000	1.000000
15282.753140	-0.071432	0.585844	0.095534	79.160950	67.296829	88.882683	-1.450974	0.000000	-4.784838	0.000000	0.000000	0.000000	-0.527925	0.617935	-1.343270	0.000000	0.000000	2.000000	147.000000	1.000000
15282.756473	-0.071432	0.585844	0.095534	79.162636	66.987144	88.671158	-1.428414	0.000000	-4.776719	0.000000	0.000000	0.000000	-0.527925	0.617935	-1.343270	0.000000	0.000000	2.000000	147.000000	1.000000
15282.759806	-0.073092	0.587907	0.091170	79.162636	66.987144	88.671158	-1.428414	0.000000	-4.776719	0.000000	0.000000	0.000000	-0.498076	0.618904	-1.309284	0.000000	0.000000	2.000000	147.000000	1.000000
15282.763140	-0.073092	0.587907	0.091170	79.162636	66.987144	88.671158	-1.428414	0.000000	-4.776719	0.000000	0.000000	0.000000	-0.498076	0.618904	-1.309284	0.000000	0.000000	2.000000	147.000000	1.000000
15282.766473	-0.073092	0.587907	0.091170	79.185150	66.594528	88.338928	-1.345402	0.000000	-4.558505	0.000000	0.000000	0.000000	-0.498076	0.618904	-1.309284	0.000000	0.000000	2.000000	147.000000	1.000000
15282.769806	-0.074690	0.589974	0.086978	79.185150	66.594528	88.338928	-1.345402	0.000000	-4.558505	0.000000	0.000000	0.000000	-0.479463	0.620043	-1.257639	0.000000	0.000000	2.000000	147.000000	1.000000
15282.773140	-0.074690	0.589974	0.086978	79.185150	66.594528	88.338928	-1.345402	0.000000	-4.558505	0.000000	0.000000	0.000000	-0.479463	0.620043	-1.257639	0.000000	0.000000	2.000000	147.000000	1.000000
15282.776473	-0.074690	0.589974	0.086978	79.243866	66.145592	87.911331	-1.265491	0.000000	-4.348898	0.000000	0.000000	0.000000	-0.479463	0.620043	-1.257639	0.000000	0.000000	2.000000	147.000000	1.000000
15282.779806	-0.076226	0.591979	0.082937	79.243866	66.145592	87.911331	-1.265491	0.000000	-4.348898	0.000000	0.000000	0.000000	-0.460883	0.601489	-1.212341	0.000000	0.000000	2.000000	147.000000	1.000000
15282.783140	-0.076226	0.591979	0.082937	79.243866	66.145592	87.911331	-1.265491	0.000000	-4.348898	0.000000	0.000000	0.000000	-0.460883	0.601489	-1.212341	0.000000	0.000000	2.000000	147.000000	1.000000
15282.786473	-0.076226	0.591979	0.082937	79.338547	65.672203	87.435570	-1.188677	0.000000	-4.146841	0.000000	0.000000	0.000000	-0.460883	0.601489	-1.212341	0.000000	0.000000	2.000000	147.000000	1.000000
15282.789806	-0.077648	0.593916	0.079019	79.338547	65.672203	87.435570	-1.188677	0.000000	-4.146841	0.000000	0.000000	0.000000	-0.426324	0.581135	-1.175492	0.000000	0.000000	2.000000	147.000000	1.000000
15282.793140	-0.077648	0.593916	0.079019	79.338547	65.672203	87.435570	-1.188677	0.000000	-4.146841	0.000000	0.000000	0.000000	-0.426324	0.581135	-1.175492	0.000000	0.000000	2.000000	147.000000	1.000000
15282.796473	-0.077648	0.593916	0.079019	79.469627	65.142365	86.851517	-1.117624	0.000000	-3.950926	0.000000	0.000000	0.000000	-0.426324	0.581135	-1.175492	0.000000	0.000000	2.000000	147.000000	1.000000
15282.799806	-0.078985	0.595808	0.075237	79.469627	65.142365	86.851517	-1.117624	0.000000	-3.950926	0.000000	0.000000	0.000000	-0.401127	0.567616	-1.134458	0.000000	0.000000	2.000000	147.000000	1.000000
15282.803140	-0.078985	0.595808	0.075237	79.469627	65.142365	86.851517	-1.117624	0.000000	-3.950926	0.000000	0.000000	0.000000	-0.401127	0.567616	-1.134458	0.000000	0.000000	2.000000	147.000000	1.000000
15282.806473	-0.078985	0.595808	0.075237	79.670998	64.534492	86.000938	-1.050769	0.000000	-3.761850	0.000000	0.000000	0.000000	-0.401127	0.567616	-1.134458	0.000000	0.000000	2.000000	147.000000	1.000000
15282.809806	-0.080203	0.597667	0.071514	79.670998	64.534492	86.000938	-1.050769	0.000000	-3.761850	0.000000	0.000000	0.000000	-0.365550	0.557710	-1.116776	0.000000	0.000000	2.000000	147.000000	1.000000
15282.813140	-0.080203	0.597667	0.071514	79.670998	64.534492	86.000938	-1.050769	0.000000	-3.761850	0.000000	0.000000	0.000000	-0.365550	0.557710	-1.116776	0.000000	0.000000	2.000000	147.000000	1.000000
15282.816473	-0.080203	0.597667	0.071514	79.944450	63.790817	84.948814	-0.989844	0.000000	-3.575720	0.000000	0.000000	0.000000	-0.365550	0.557710	-1.116776	0.000000	0.000000	2.000000	147.000000	1.000000
15282.819806	-0.081340	0.599495	0.067909	79.944450	63.790817	84.948814	-0.989844	0.000000	-3.575720	0.000000	0.000000	0.000000	-0.341087	0.548426	-1.081515	0.000000	0.000000	2.000000	147.000000	1.000000
15282.823140	-0.081340	0.599495	0.067909	79.944450	63.790817	84.948814	-0.989844	0.000000	-3.575720	0.000000	0.000000	0.000000	-0.341087	0.548426	-1.081515	0.000000	0.000000	2.000000	147.000000	1.000000
15282.826473	-0.081340	0.599495	0.067909	80.265907	62.794083	83.743729	-0.932996	0.000000	-3.395468	0.000000	0.000000	0.000000	-0.341087	0.548426	-1.081515	0.000000	0.000000	2.000000	147.000000	1.000000
15282.829806	-0.082423	0.601295	0.064419	80.265907	62.794083	83.743729	-0.932996	0.000000	-3.395468	0.000000	0.000000	0.000000	-0.324874	0.539835	-1.046957	0.000000	0.000000	2.000000	147.000000	1.000000
15282.833140	-0.082423	0.601295	0.064419	80.265907	62.794083	83.743729	-0.932996	0.000000	-3.395468	0.000000	0.000000	0.000000	-0.324874	0.539835	-1.046957	0.000000	0.000000	2.000000	147.000000	1.000000
15282.836473	-0.082423	0.601295	0.064419	80.581406	61.520901	82.344490	-0.878851	0.000000	-3.220975	0.000000	0.000000	0.000000	-0.324874	0.539835	-1.046957	0.000000	0.000000	2.000000	147.000000	1.000000
15282.839806	-0.083485	0.603079	0.061080	80.581406	61.520901	82.344490	-0.878851	0.000000	-3.220975	0.000000	0.000000	0.000000	-0.318533	0.535177	-1.001749	0.000000	0.000000	2.000000	147.000000	1.000000
15282.843140	-0.083485	0.603079	0.061080	80.581406	61.520901	82.344490	-0.878851	0.000000	-3.220975	0.000000	0.000000	0.000000	-0.318533	0.535177	-1.001749	0.000000	0.000000	2.000000	147.000000	1.000000
15282.846473	-0.083485	0.603079	0.061080	80.837090	60.148968	80.883583	-0.825762	0.000000	-3.054016	0.000000	0.000000	0.000000	-0.318533	0.535177	-1.001749	0.000000	0.000000	2.000000	147.000000	1.000000
15282.849806	-0.084557	0.604813	0.057920	80.837090	60.148968	80.883583	-0.825762	0.000000	-3.054016	0.000000	0.000000	0.000000	-0.321653	0.520226	-0.948099	0.000000	0.000000	2.000000	147.000000	1.000000
15282.853140	-0.084557	0.604813	0.057920	80.837090	60.148968	80.883583	-0.825762	0.000000	-3.054016	0.000000	0.000000	0.000000	-0.321653	0.520226	-0.948099	0.000000	0.000000	2.000000	147.000000	1.000000
15282.856473	-0.084557	0.604813	0.057920	80.984520	58.919235	79.663574	-0.772153	0.000000	-2.896000	0.000000	0.000000	0.000000	-0.321653	0.520226	-0.948099	0.000000	0.000000	2.000000	147.000000	1.000000
15282.859806	-0.085659	0.606490	0.054898	80.984520	58.919235	79.663574	-0.772153	0.000000	-2.896000	0.000000	0.000000	0.000000	-0.330709	0.503048	-0.906743	0.000000	0.000000	2.000000	147.000000	1.000000
15282.863140	-0.085659	0.606490	0.054898	80.984520	58.919235	79.663574	-0.772153	0.000000	-2.896000	0.000000	0.000000	0.000000	-0.330709	0.503048	-0.906743	0.000000	0.000000	2.000000	147.000000	1.000000
15282.866473	-0.085659	0.606490	0.054898	81.023026	58.056057	78.895248	-0.717035	0.000000	-2.744876	0.000000	0.000000	0.000000	-0.330709	0.503048	-0.906743	0.000000	0.000000	2.000000	147.000000	1.000000
15282.869806	-0.086775	0.608124	0.052056	81.023026	58.056057	78.895248	-0.717035	0.000000	-2.744876	0.000000	0.000000	0.000000	-0.334790	0.490255	-0.852401	0.000000	0.000000	2.000000	147.000000	1.000000
15282.873140	-0.086775	0.608124	0.052056	81.023026	58.056057	78.895248	-0.717035	0.000000	-2.744876	0.000000	0.000000	0.000000	-0.334790	0.490255	-0.852401	0.000000	0.000000	2.000000	147.000000	1.000000
15282.876473	-0.086775	0.608124	0.052056	80.994011	57.388077	78.354904	-0.661237	0.000000	-2.602809	0.000000	0.000000	0.000000	-0.334790	0.490255	-0.852401	0.000000	0.000000	2.000000	147.000000	1.000000
15282.879806	-0.087817	0.609704	0.049310	80.994011	57.388077	78.354904	-0.661237	0.000000	-2.602809	0.000000	0.000000	0.000000	-0.312612	0.474079	-0.823901	0.000000	0.000000	2.000000	147.000000	1.000000
15282.883140	-0.087817	0.609704	0.049310	80.994011	57.388077	78.354904	-0.661237	0.000000	-2.602809	0.000000	0.000000	0.000000	-0.312612	0.474079	-0.823901	0.000000	0.000000	2.000000	147.000000	1.000000
15282.886473	-0.087817	0.609704	0.049310	80.962624	56.731930	77.726715	-0.609135	0.000000	-2.465492	0.000000	0.000000	0.000000	-0.312612	0.474079	-0.823901	0.000000	0.000000	2.000000	147.000000	1.000000
15282.889806	-0.088846	0.611236	0.046713	80.962624	56.731930	77.726715	-0.609135	0.000000	-2.465492	0.000000	0.000000	0.000000	-0.308650	0.459529	-0.779127	0.000000	0.000000	2.000000	147.000000	1.000000
15282.893140	-0.088846	0.611236	0.046713	80.962624	56.731930	77.726715	-0.609135	0.000000	-2.465492	0.000000	0.000000	0.000000	-0.308650	0.459529	-0.779127	0.000000	0.000000	2.000000	147.000000	1.000000
15282.896473	-0.088846	0.611236	0.046713	80.947418	56.054932	76.975052	-0.557693	0.000000	-2.335638	0.000000	0.000000	0.000000	-0.308650	0.459529	-0.779127	0.000000	0.000000	2.000000	147.000000	1.000000
15282.899806	-0.089783	0.612690	0.044226	80.947418	56.054932	76.975052	-0.557693	0.000000	-2.335638	0.000000	0.000000	0.000000	-0.280945	0.436299	-0.746173	0.000000	0.000000	2.000000	147.000000	1.000000
15282.903140	-0.089783	0.612690	0.044226	80.947418	56.054932	76.975052	-0.557693	0.000000	-2.335638	0.000000	0.000000	0.000000	-0.280945	0.436299	-0.746173	0.000000	0.000000	2.000000	147.000000	1.000000
15282.906473	-0.089783	0.612690	0.044226	80.969643	55.334442	76.248749	-0.510869	0.000000	-2.211276	0.000000	0.000000	0.000000	-0.280945	0.436299	-0.746173	0.000000	0.000000	2.000000	147.000000	1.000000
15282.909806	-0.090649	0.614077	0.041822	80.969643	55.334442	76.248749	-0.510869	0.000000	-2.211276	0.000000	0.000000	0.000000	-0.259778	0.416082	-0.721098	0.000000	0.000000	2.000000	147.000000	1.000000
15282.913140	-0.090649	0.614077	0.041822	80.969643	55.334442	76.248749	-0.510869	0.000000	-2.211276	0.000000	0.000000	0.000000	-0.259778	0.416082	-0.721098	0.000000	0.000000	2.000000	147.000000	1.000000
15282.916473	-0.090649	0.614077	0.041822	81.032700	54.528099	75.482414	-0.467572	0.000000	-2.091093	0.000000	0.000000	0.000000	-0.259778	0.416082	-0.721098	0.000000	0.000000	2.000000	147.000000	1.000000
15282.919806	-0.091472	0.615418	0.039513	81.032700	54.528099	75.482414	-0.467572	0.000000	-2.091093	0.000000	0.000000	0.000000	-0.247020	0.402301	-0.692550	0.000000	0.000000	2.000000	147.000000	1.000000
15282.923140	-0.091472	0.615418	0.039513	81.032700	54.528099	75.482414	-0.467572	0.000000	-2.091093	0.000000	0.000000	0.000000	-0.247020	0.402301	-0.692550	0.000000	0.000000	2.000000	147.000000	1.000000
15282.926473	-0.091472	0.615418	0.039513	81.136009	53.620586	74.583778	-0.426402	0.000000	-1.975668	0.000000	0.000000	0.000000	-0.247020	0.402301	-0.692550	0.000000	0.000000	2.000000	147.000000	1.000000
15282.929806	-0.092286	0.616700	0.037343	81.136009	53.620586	74.583778	-0.426402	0.000000	-1.975668	0.000000	0.000000	0.000000	-0.244343	0.384472	-0.651047	0.000000	0.000000	2.000000	147.000000	1.000000
15282.933140	-0.092286	0.616700	0.037343	81.136009	53.620586	74.583778	-0.426402	0.000000	-1.975668	0.000000	0.000000	0.000000	-0.244343	0.384472	-0.651047	0.000000	0.000000	2.000000	147.000000	1.000000
15282.936473	-0.092286	0.616700	0.037343	81.250328	52.705475	73.661461	-0.385678	0.000000	-1.867160	0.000000	0.000000	0.000000	-0.244343	0.384472	-0.651047	0.000000	0.000000	2.000000	147.000000	1.000000
15282.939806	-0.093095	0.617887	0.035193	81.250328	52.705475	73.661461	-0.385678	0.000000	-1.867160	0.000000	0.000000	0.000000	-0.242606	0.356089	-0.645036	0.000000	0.000000	2.000000	147.000000	1.000000
15282.943140	-0.093095	0.617887	0.035193	81.250328	52.705475	73.661461	-0.385678	0.000000	-1.867160	0.000000	0.000000	0.000000	-0.242606	0.356089	-0.645036	0.000000	0.000000	2.000000	147.000000	1.000000
15282.946473	-0.093095	0.617887	0.035193	81.349007	51.879288	72.842079	-0.345244	0.000000	-1.759654	0.000000	0.000000	0.000000	-0.242606	0.356089	-0.645036	0.000000	0.000000	2.000000	147.000000	1.000000
15282.949806	-0.093817	0.618985	0.033143	81.349007	51.879288	72.842079	-0.345244	0.000000	-1.759654	0.000000	0.000000	0.000000	-0.216561	0.329589	-0.614983	0.000000	0.000000	2.000000	147.000000	1.000000
15282.953140	-0.093817	0.618985	0.033143	81.349007	51.879288	72.842079	-0.345244	0.000000	-1.759654	0.000000	0.000000	0.000000	-0.216561	0.329589	-0.614983	0.000000	0.000000	2.000000	147.000000	1.000000
15282.956473	-0.093817	0.618985	0.033143	81.396927	51.219345	72.228020	-0.309151	0.000000	-1.657157	0.000000	0.000000	0.000000	-0.216561	0.329589	-0.614983	0.000000	0.000000	2.000000	147.000000	1.000000
15282.959806	-0.094445	0.620012	0.031147	81.396927	51.219345	72.228020	-0.309151	0.000000	-1.657157	0.000000	0.000000	0.000000	-0.188349	0.307927	-0.598696	0.000000	0.000000	2.000000	147.000000	1.000000
15282.963140	-0.094445	0.620012	0.031147	81.396927	51.219345	72.228020	-0.309151	0.000000	-1.657157	0.000000	0.000000	0.000000	-0.188349	0.307927	-0.598696	0.000000	0.000000	2.000000	147.000000	1.000000
15282.966473	-0.094445	0.620012	0.031147	81.390038	50.737820	71.825905	-0.277759	0.000000	-1.557374	0.000000	0.000000	0.000000	-0.188349	0.307927	-0.598696	0.000000	0.000000	2.000000	147.000000	1.000000
15282.969806	-0.094960	0.620987	0.029226	81.390038	50.737820	71.825905	-0.277759	0.000000	-1.557374	0.000000	0.000000	0.000000	-0.154506	0.292503	-0.576393	0.000000	0.000000	2.000000	147.000000	1.000000
15282.973140	-0.094960	0.620987	0.029226	81.390038	50.737820	71.825905	-0.277759	0.000000	-1.557374	0.000000	0.000000	0.000000	-0.154506	0.292503	-0.576393	0.000000	0.000000	2.000000	147.000000	1.000000
15282.976473	-0.094960	0.620987	0.029226	81.371155	50.349579	71.514290	-0.252008	0.000000	-1.461309	0.000000	0.000000	0.000000	-0.154506	0.292503	-0.576393	0.000000	0.000000	2.000000	147.000000	1.000000
15282.979806	-0.095310	0.621898	0.027351	81.371155	50.349579	71.514290	-0.252008	0.000000	-1.461309	0.000000	0.000000	0.000000	-0.105127	0.273504	-0.562624	0.000000	0.000000	2.000000	147.000000	1.000000
15282.983140	-0.095310	0.621898	0.027351	81.371155	50.349579	71.514290	-0.252008	0.000000	-1.461309	0.000000	0.000000	0.000000	-0.105127	0.273504	-0.562624	0.000000	0.000000	2.000000	147.000000	1.000000
15282.986473	-0.095310	0.621898	0.027351	81.377823	49.932152	71.132820	-0.234487	0.000000	-1.367538	0.000000	0.000000	0.000000	-0.105127	0.273504	-0.562624	0.000000	0.000000	2.000000	147.000000	1.000000
15282.989806	-0.095503	0.622741	0.025545	81.377823	49.932152	71.132820	-0.234487	0.000000	-1.367538	0.000000	0.000000	0.000000	-0.057743	0.252620	-0.541584	0.000000	0.000000	2.000000	147.000000	1.000000
15282.993140	-0.095503	0.622741	0.025545	81.377823	49.932152	71.132820	-0.234487	0.000000	-1.367538	0.000000	0.000000	0.000000	-0.057743	0.252620	-0.541584	0.000000	0.000000	2.000000	147.000000	1.000000
15282.996473	-0.095503	0.622741	0.025545	81.429413	49.420971	70.604958	-0.224863	0.000000	-1.277274	0.000000	0.000000	0.000000	-0.057743	0.252620	-0.541584	0.000000	0.000000	2.000000	147.000000	1.000000
15282.999806	-0.095591	0.623554	0.023831	81.429413	49.420971	70.604958	-0.224863	0.000000	-1.277274	0.000000	0.000000	0.000000	-0.026408	0.243943	-0.514296	0.000000	0.000000	2.000000	147.000000	1.000000
15283.003140	-0.095591	0.623554	0.023831	81.429413	49.420971	70.604958	-0.224863	0.000000	-1.277274	0.000000	0.000000	0.000000	-0.026408	0.243943	-0.514296	0.000000	0.000000	2.000000	147.000000	1.000000
15283.006473	-0.095591	0.623554	0.023831	81.531952	48.783722	69.895355	-0.220461	0.000000	-1.191558	0.000000	0.000000	0.000000	-0.026408	0.243943	-0.514296	0.000000	0.000000	2.000000	147.000000	1.000000
15283.009806	-0.095633	0.624299	0.022255	81.531952	48.783722	69.895355	-0.220461	0.000000	-1.191558	0.000000	0.000000	0.000000	-0.012523	0.223577	-0.472787	0.000000	0.000000	2.000000	147.000000	1.000000
15283.013140	-0.095633	0.624299	0.022255	81.531952	48.783722	69.895355	-0.220461	0.000000	-1.191558	0.000000	0.000000	0.000000	-0.012523	0.223577	-0.472787	0.000000	0.000000	2.000000	147.000000	1.000000
15283.016473	-0.095633	0.624299	0.022255	81.687660	48.039154	69.023209	-0.218374	0.000000	-1.112760	0.000000	0.000000	0.000000	-0.012523	0.223577	-0.472787	0.000000	0.000000	2.000000	147.000000	1.000000
15283.019806	-0.095600	0.624938	0.020793	81.687660	48.039154	69.023209	-0.218374	0.000000	-1.112760	0.000000	0.000000	0.000000	0.009609	0.191681	-0.438547	0.000000	0.000000	2.000000	147.000000	1.000000
15283.023140	-0.095600	0.624938	0.020793	81.687660	48.039154	69.023209	-0.218374	0.000000	-1.112760	0.000000	0.000000	0.000000	0.009609	0.191681	-0.438547	0.000000	0.000000	2.000000	147.000000	1.000000
15283.026473	-0.095600	0.624938	0.020793	81.895912	47.160912	67.964920	-0.219976	0.000000	-1.039669	0.000000	0.000000	0.000000	0.009609	0.191681	-0.438547	0.000000	0.000000	2.000000	147.000000	1.000000
15283.029806	-0.095491	0.625478	0.019423	81.895912	47.160912	67.964920	-0.219976	0.000000	-1.039669	0.000000	0.000000	0.000000	0.032835	0.162150	-0.411250	0.000000	0.000000	2.000000	147.000000	1.000000
15283.033140	-0.095491	0.625478	0.019423	81.895912	47.160912	67.964920	-0.219976	0.000000	-1.039669	0.000000	0.000000	0.000000	0.032835	0.162150	-0.411250	0.000000	0.000000	2.000000	147.000000	1.000000
15283.036473	-0.095491	0.625478	0.019423	82.130417	46.212997	66.804993	-0.225448	0.000000	-0.971127	0.000000	0.000000	0.000000	0.032835	0.162150	-0.411250	0.000000	0.000000	2.000000	147.000000	1.000000
15283.039806	-0.095357	0.625889	0.018167	82.130417	46.212997	66.804993	-0.225448	0.000000	-0.971127	0.000000	0.000000	0.000000	0.040277	0.123122	-0.376761	0.000000	0.000000	2.000000	147.000000	1.000000
15283.043140	-0.095357	0.625889	0.018167	82.130417	46.212997	66.804993	-0.225448	0.000000	-0.971127	0.000000	0.000000	0.000000	0.040277	0.123122	-0.376761	0.000000	0.000000	2.000000	147.000000	1.000000
15283.046473	-0.095357	0.625889	0.018167	82.359612	45.293316	65.678482	-0.232161	0.000000	-0.908334	0.000000	0.000000	0.000000	0.040277	0.123122	-0.376761	0.000000	0.000000	2.000000	147.000000	1.000000
15283.049806	-0.095172	0.626223	0.017013	82.359612	45.293316	65.678482	-0.232161	0.000000	-0.908334	0.000000	0.000000	0.000000	0.055402	0.100387	-0.346231	0.000000	0.000000	2.000000	147.000000	1.000000
15283.053140	-0.095172	0.626223	0.017013	82.359612	45.293316	65.678482	-0.232161	0.000000	-0.908334	0.000000	0.000000	0.000000	0.055402	0.100387	-0.346231	0.000000	0.000000	2.000000	147.000000	1.000000
15283.056473	-0.095172	0.626223	0.017013	82.567215	44.508701	64.707016	-0.241395	0.000000	-0.850628	0.000000	0.000000	0.000000	0.055402	0.100387	-0.346231	0.000000	0.000000	2.000000	147.000000	1.000000
15283.059806	-0.094972	0.626449	0.015898	82.567215	44.508701	64.707016	-0.241395	0.000000	-0.850628	0.000000	0.000000	0.000000	0.060071	0.067787	-0.334232	0.000000	0.000000	2.000000	147.000000	1.000000
15283.063140	-0.094972	0.626449	0.015898	82.567215	44.508701	64.707016	-0.241395	0.000000	-0.850628	0.000000	0.000000	0.000000	0.060071	0.067787	-0.334232	0.000000	0.000000	2.000000	147.000000	1.000000
15283.066473	-0.094972	0.626449	0.015898	82.743256	43.903324	63.940483	-0.251406	0.000000	-0.794923	0.000000	0.000000	0.000000	0.060071	0.067787	-0.334232	0.000000	0.000000	2.000000	147.000000	1.000000
15283.069806	-0.094714	0.626587	0.014848	82.743256	43.903324	63.940483	-0.251406	0.000000	-0.794923	0.000000	0.000000	0.000000	0.077241	0.041435	-0.315108	0.000000	0.000000	2.000000	147.000000	1.000000
15283.073140	-0.094714	0.626587	0.014848	82.743256	43.903324	63.940483	-0.251406	0.000000	-0.794923	0.000000	0.000000	0.000000	0.077241	0.041435	-0.315108	0.000000	0.000000	2.000000	147.000000	1.000000
15283.076473	-0.094714	0.626587	0.014848	82.909729	43.357857	63.251194	-0.264280	0.000000	-0.742405	0.000000	0.000000	0.000000	0.077241	0.041435	-0.315108	0.000000	0.000000	2.000000	147.000000	1.000000
15283.079806	-0.094507	0.626645	0.013815	82.909729	43.357857	63.251194	-0.264280	0.000000	-0.742405	0.000000	0.000000	0.000000	0.062165	0.017161	-0.309822	0.000000	0.000000	2.000000	147.000000	1.000000
15283.083140	-0.094507	0.626645	0.013815	82.909729	43.357857	63.251194	-0.264280	0.000000	-0.742405	0.000000	0.000000	0.000000	0.062165	0.017161	-0.309822	0.000000	0.000000	2.000000	147.000000	1.000000
15283.086473	-0.094507	0.626645	0.013815	83.065735	42.918575	62.685730	-0.274641	0.000000	-0.690768	0.000000	0.000000	0.000000	0.062165	0.017161	-0.309822	0.000000	0.000000	2.000000	147.000000	1.000000
15283.089806	-0.094326	0.626648	0.012796	83.065735	42.918575	62.685730	-0.274641	0.000000	-0.690768	0.000000	0.000000	0.000000	0.054415	0.000892	-0.305889	0.000000	0.000000	2.000000	147.000000	1.000000
15283.093140	-0.094326	0.626648	0.012796	83.065735	42.918575	62.685730	-0.274641	0.000000	-0.690768	0.000000	0.000000	0.000000	0.054415	0.000892	-0.305889	0.000000	0.000000	2.000000	147.000000	1.000000
15283.096473	-0.094326	0.626648	0.012796	83.200493	42.586849	62.257839	-0.283710	0.000000	-0.639786	0.000000	0.000000	0.000000	0.054415	0.000892	-0.305889	0.000000	0.000000	2.000000	147.000000	1.000000
15283.099806	-0.094326	0.626648	0.012796	83.200493	42.586849	62.257839	-0.283710	0.000000	-0.639786	0.000000	0.000000	0.000000	0.054415	0.000892	-0.305889	0.000000	0.000000	2.000000	147.000000	1.000000
15283.103140	-0.094227	0.626604	0.011842	83.200493	42.586849	62.257839	-0.283710	0.000000	-0.639786	0.000000	0.000000	0.000000	0.029598	-0.012948	-0.285987	0.000000	0.000000	2.000000	147.000000	1.000000
15283.106473	-0.094227	0.626604	0.011842	83.289253	42.546150	62.169121	-0.283710	0.000000	-0.639786	0.000000	0.000000	0.000000	0.029598	-0.012948	-0.285987	0.000000	0.000000	2.000000	147.000000	1.000000
15283.109806	-0.094138	0.626476	0.010940	83.289253	42.546150	62.169121	-0.283710	0.000000	-0.639786	0.000000	0.000000	0.000000	0.026665	-0.038637	-0.270832	0.000000	0.000000	2.000000	147.000000	1.000000
15283.113140	-0.094138	0.626476	0.010940	83.289253	42.546150	62.169121	-0.283710	0.000000	-0.639786	0.000000	0.000000	0.000000	0.026665	-0.038637	-0.270832	0.000000	0.000000	2.000000	147.000000	1.000000
15283.116473	-0.094138	0.626476	0.010940	83.336319	42.759415	62.373875	-0.293087	0.000000	-0.546983	0.000000	0.000000	0.000000	0.026665	-0.038637	-0.270832	0.000000	0.000000	2.000000	147.000000	1.000000
15283.119806	-0.094138	0.626476	0.010940	83.336319	42.759415	62.373875	-0.293087	0.000000	-0.546983	0.000000	0.000000	0.000000	0.026665	-0.038637	-0.270832	0.000000	0.000000	2.000000	147.000000	1.000000
15283.123140	-0.094046	0.626322	0.010136	83.336319	42.759415	62.373875	-0.293087	0.000000	-0.546983	0.000000	0.000000	0.000000	0.027712	-0.046156	-0.241121	0.000000	0.000000	2.000000	147.000000	1.000000
15283.126473	-0.094046	0.626322	0.010136	83.371880	43.103966	62.719276	-0.293087	0.000000	-0.546983	0.000000	0.000000	0.000000	0.027712	-0.046156	-0.241121	0.000000	0.000000	2.000000	147.000000	1.000000
15283.129806	-0.093927	0.626097	0.009430	83.371880	43.103966	62.719276	-0.293087	0.000000	-0.546983	0.000000	0.000000	0.000000	0.035699	-0.067350	-0.211750	0.000000	0.000000	2.000000	147.000000	1.000000
15283.133140	-0.093927	0.626097	0.009430	83.371880	43.103966	62.719276	-0.293087	0.000000	-0.546983	0.000000	0.000000	0.000000	0.035699	-0.067350	-0.211750	0.000000	0.000000	2.000000	147.000000	1.000000
15283.136473	-0.093927	0.626097	0.009430	83.419594	43.427750	63.025742	-0.303656	0.000000	-0.471505	0.000000	0.000000	0.000000	0.035699	-0.067350	-0.211750	0.000000	0.000000	2.000000	147.000000	1.000000
15283.139806	-0.093927	0.626097	0.009430	83.419594	43.427750	63.025742	-0.303656	0.000000	-0.471505	0.000000	0.000000	0.000000	0.035699	-0.067350	-0.211750	0.000000	0.000000	2.000000	147.000000	1.000000
15283.143140	-0.093762	0.625822	0.008841	83.419594	43.427750	63.025742	-0.303656	0.000000	-0.471505	0.000000	0.000000	0.000000	0.049364	-0.082444	-0.176639	0.000000	0.000000	2.000000	147.000000	1.000000
15283.146473	-0.093762	0.625822	0.008841	83.494919	43.677940	63.232868	-0.303656	0.000000	-0.471505	0.000000	0.000000	0.000000	0.049364	-0.082444	-0.176639	0.000000	0.000000	2.000000	147.000000	1.000000
15283.149806	-0.093591	0.625458	0.008331	83.494919	43.677940	63.232868	-0.303656	0.000000	-0.471505	0.000000	0.000000	0.000000	0.051490	-0.109380	-0.153063	0.000000	0.000000	2.000000	147.000000	1.000000
15283.153140	-0.093591	0.625458	0.008331	83.494919	43.677940	63.232868	-0.303656	0.000000	-0.471505	0.000000	0.000000	0.000000	0.051490	-0.109380	-0.153063	0.000000	0.000000	2.000000	147.000000	1.000000
15283.156473	-0.093591	0.625458	0.008331	83.618530	43.846161	63.315376	-0.320465	0.000000	-0.416554	0.000000	0.000000	0.000000	0.051490	-0.109380	-0.153063	0.000000	0.000000	2.000000	147.000000	1.000000
15283.159806	-0.093382	0.624990	0.007865	83.618530	43.846161	63.315376	-0.320465	0.000000	-0.416554	0.000000	0.000000	0.000000	0.062551	-0.140423	-0.139775	0.000000	0.000000	2.000000	147.000000	1.000000
15283.163140	-0.093382	0.624990	0.007865	83.618530	43.846161	63.315376	-0.320465	0.000000	-0.416554	0.000000	0.000000	0.000000	0.062551	-0.140423	-0.139775	0.000000	0.000000	2.000000	147.000000	1.000000
15283.166473	-0.093382	0.624990	0.007865	83.797585	43.853397	63.187958	-0.330890	0.000000	-0.393259	0.000000	0.000000	0.000000	0.062551	-0.140423	-0.139775	0.000000	0.000000	2.000000	147.000000	1.000000
15283.169806	-0.093149	0.624431	0.007391	83.797585	43.853397	63.187958	-0.330890	0.000000	-0.393259	0.000000	0.000000	0.000000	0.069846	-0.167725	-0.142185	0.000000	0.000000	2.000000	147.000000	1.000000
15283.173140	-0.093149	0.624431	0.007391	83.797585	43.853397	63.187958	-0.330890	0.000000	-0.393259	0.000000	0.000000	0.000000	0.069846	-0.167725	-0.142185	0.000000	0.000000	2.000000	147.000000	1.000000
15283.176473	-0.093149	0.624431	0.007391	84.018463	43.752045	62.924164	-0.342531	0.000000	-0.369561	0.000000	0.000000	0.000000	0.069846	-0.167725	-0.142185	0.000000	0.000000	2.000000	147.000000	1.000000
15283.179806	-0.093149	0.624431	0.007391	84.018463	43.752045	62.924164	-0.342531	0.000000	-0.369561	0.000000	0.000000	0.000000	0.069846	-0.167725	-0.142185	0.000000	0.000000	2.000000	147.000000	1.000000
15283.183140	-0.092938	0.623755	0.006909	84.018463	43.752045	62.924164	-0.342531	0.000000	-0.369561	0.000000	0.000000	0.000000	0.063383	-0.202713	-0.144684	0.000000	0.000000	2.000000	147.000000	1.000000
15283.186473	-0.092938	0.623755	0.006909	84.248070	43.760029	62.775471	-0.342531	0.000000	-0.369561	0.000000	0.000000	0.000000	0.063383	-0.202713	-0.144684	0.000000	0.000000	2.000000	147.000000	1.000000
15283.189806	-0.092808	0.622995	0.006372	84.248070	43.760029	62.775471	-0.342531	0.000000	-0.369561	0.000000	0.000000	0.000000	0.039125	-0.228032	-0.161096	0.000000	0.000000	2.000000	147.000000	1.000000
15283.193140	-0.092808	0.622995	0.006372	84.248070	43.760029	62.775471	-0.342531	0.000000	-0.369561	0.000000	0.000000	0.000000	0.039125	-0.228032	-0.161096	0.000000	0.000000	2.000000	147.000000	1.000000
15283.196473	-0.092808	0.622995	0.006372	84.439789	44.214581	63.128685	-0.359615	0.000000	-0.318598	0.000000	0.000000	0.000000	0.039125	-0.228032	-0.161096	0.000000	0.000000	2.000000	147.000000	1.000000
15283.199806	-0.092710	0.622085	0.005768	84.439789	44.214581	63.128685	-0.359615	0.000000	-0.318598	0.000000	0.000000	0.000000	0.029442	-0.272835	-0.181304	0.000000	0.000000	2.000000	147.000000	1.000000
15283.203140	-0.092710	0.622085	0.005768	84.439789	44.214581	63.128685	-0.359615	0.000000	-0.318598	0.000000	0.000000	0.000000	0.029442	-0.272835	-0.181304	0.000000	0.000000	2.000000	147.000000	1.000000
15283.206473	-0.092710	0.622085	0.005768	84.566643	45.313892	64.207054	-0.364522	0.000000	-0.288380	0.000000	0.000000	0.000000	0.029442	-0.272835	-0.181304	0.000000	0.000000	2.000000	147.000000	1.000000
15283.209806	-0.092684	0.621079	0.005069	84.566643	45.313892	64.207054	-0.364522	0.000000	-0.288380	0.000000	0.000000	0.000000	0.007757	-0.301960	-0.209709	0.000000	0.000000	2.000000	147.000000	1.000000
15283.213140	-0.092684	0.621079	0.005069	84.566643	45.313892	64.207054	-0.364522	0.000000	-0.288380	0.000000	0.000000	0.000000	0.007757	-0.301960	-0.209709	0.000000	0.000000	2.000000	147.000000	1.000000
15283.216473	-0.092684	0.621079	0.005069	84.648552	46.924358	65.863396	-0.365815	0.000000	-0.253429	0.000000	0.000000	0.000000	0.007757	-0.301960	-0.209709	0.000000	0.000000	2.000000	147.000000	1.000000
15283.219806	-0.092741	0.619942	0.004216	84.648552	46.924358	65.863396	-0.365815	0.000000	-0.253429	0.000000	0.000000	0.000000	-0.017065	-0.340921	-0.255825	0.000000	0.000000	2.000000	147.000000	1.000000
15283.223140	-0.092741	0.619942	0.004216	84.648552	46.924358	65.863396	-0.365815	0.000000	-0.253429	0.000000	0.000000	0.000000	-0.017065	-0.340921	-0.255825	0.000000	0.000000	2.000000	147.000000	1.000000
15283.226473	-0.092741	0.619942	0.004216	84.717949	48.877209	67.894318	-0.362971	0.000000	-0.210791	0.000000	0.000000	0.000000	-0.017065	-0.340921	-0.255825	0.000000	0.000000	2.000000	147.000000	1.000000
15283.229806	-0.092887	0.618691	0.003247	84.717949	48.877209	67.894318	-0.362971	0.000000	-0.210791	0.000000	0.000000	0.000000	-0.043926	-0.375470	-0.290654	0.000000	0.000000	2.000000	147.000000	1.000000
15283.233140	-0.092887	0.618691	0.003247	84.717949	48.877209	67.894318	-0.362971	0.000000	-0.210791	0.000000	0.000000	0.000000	-0.043926	-0.375470	-0.290654	0.000000	0.000000	2.000000	147.000000	1.000000
15283.236473	-0.092887	0.618691	0.003247	84.744614	51.196945	70.336502	-0.355650	0.000000	-0.162349	0.000000	0.000000	0.000000	-0.043926	-0.375470	-0.290654	0.000000	0.000000	2.000000	147.000000	1.000000
15283.239806	-0.093076	0.617351	0.002161	84.744614	51.196945	70.336502	-0.355650	0.000000	-0.162349	0.000000	0.000000	0.000000	-0.056843	-0.402060	-0.325776	0.000000	0.000000	2.000000	147.000000	1.000000
15283.243140	-0.093076	0.617351	0.002161	84.744614	51.196945	70.336502	-0.355650	0.000000	-0.162349	0.000000	0.000000	0.000000	-0.056843	-0.402060	-0.325776	0.000000	0.000000	2.000000	147.000000	1.000000
15283.246473	-0.093076	0.617351	0.002161	84.706131	53.893860	73.211700	-0.346176	0.000000	-0.108053	0.000000	0.000000	0.000000	-0.056843	-0.402060	-0.325776	0.000000	0.000000	2.000000	147.000000	1.000000
15283.249806	-0.093229	0.615936	0.001014	84.706131	53.893860	73.211700	-0.346176	0.000000	-0.108053	0.000000	0.000000	0.000000	-0.045761	-0.424325	-0.344206	0.000000	0.000000	2.000000	147.000000	1.000000
15283.253140	-0.093229	0.615936	0.001014	84.706131	53.893860	73.211700	-0.346176	0.000000	-0.108053	0.000000	0.000000	0.000000	-0.045761	-0.424325	-0.344206	0.000000	0.000000	2.000000	147.000000	1.000000
15283.256473	-0.093229	0.615936	0.001014	84.593864	55.898617	75.425293	-0.338549	0.000000	-0.050685	0.000000	0.000000	0.000000	-0.045761	-0.424325	-0.344206	0.000000	0.000000	2.000000	147.000000	1.000000
15283.259806	-0.093286	0.614487	-0.000152	84.593864	55.898617	75.425293	-0.338549	0.000000	-0.050685	0.000000	0.000000	0.000000	-0.016979	-0.434674	-0.349699	0.000000	0.000000	2.000000	147.000000	1.000000
15283.263140	-0.093286	0.614487	-0.000152	84.593864	55.898617	75.425293	-0.338549	0.000000	-0.050685	0.000000	0.000000	0.000000	-0.016979	-0.434674	-0.349699	0.000000	0.000000	2.000000	147.000000	1.000000
15283.266473	-0.093286	0.614487	-0.000152	84.398979	55.657700	75.408043	-0.335719	0.000000	0.007598	0.000000	0.000000	0.000000	-0.016979	-0.434674	-0.349699	0.000000	0.000000	2.000000	147.000000	1.000000
15283.269806	-0.093329	0.613006	-0.001263	84.398979	55.657700	75.408043	-0.335719	0.000000	0.007598	0.000000	0.000000	0.000000	-0.013143	-0.444520	-0.333298	0.000000	0.000000	2.000000	147.000000	1.000000
15283.273140	-0.093329	0.613006	-0.001263	84.398979	55.657700	75.408043	-0.335719	0.000000	0.007598	0.000000	0.000000	0.000000	-0.013143	-0.444520	-0.333298	0.000000	0.000000	2.000000	147.000000	1.000000
15283.276473	-0.093329	0.613006	-0.001263	84.130875	52.854053	72.822433	-0.333529	0.000000	0.063148	0.000000	0.000000	0.000000	-0.013143	-0.444520	-0.333298	0.000000	0.000000	2.000000	147.000000	1.000000
15283.279806	-0.093350	0.611524	-0.002260	84.130875	52.854053	72.822433	-0.333529	0.000000	0.063148	0.000000	0.000000	0.000000	-0.006258	-0.444514	-0.299225	0.000000	0.000000	2.000000	147.000000	1.000000
15283.283140	-0.093350	0.611524	-0.002260	84.130875	52.854053	72.822433	-0.333529	0.000000	0.063148	0.000000	0.000000	0.000000	-0.006258	-0.444514	-0.299225	0.000000	0.000000	2.000000	147.000000	1.000000
15283.286473	-0.093350	0.611524	-0.002260	83.839928	48.975933	69.126663	-0.332486	0.000000	0.113019	0.000000	0.000000	0.000000	-0.006258	-0.444514	-0.299225	0.000000	0.000000	2.000000	147.000000	1.000000
15283.289806	-0.093337	0.610009	-0.003199	83.839928	48.975933	69.126663	-0.332486	0.000000	0.113019	0.000000	0.000000	0.000000	0.003869	-0.454340	-0.281551	0.000000	0.000000	2.000000	147.000000	1.000000
15283.293140	-0.093337	0.610009	-0.003199	83.839928	48.975933	69.126663	-0.332486	0.000000	0.113019	0.000000	0.000000	0.000000	0.003869	-0.454340	-0.281551	0.000000	0.000000	2.000000	147.000000	1.000000
15283.296473	-0.093337	0.610009	-0.003199	83.571938	45.161263	65.443054	-0.333131	0.000000	0.159944	0.000000	0.000000	0.000000	0.003869	-0.454340	-0.281551	0.000000	0.000000	2.000000	147.000000	1.000000
15283.299806	-0.093263	0.608424	-0.004106	83.571938	45.161263	65.443054	-0.333131	0.000000	0.159944	0.000000	0.000000	0.000000	0.022295	-0.475663	-0.272011	0.000000	0.000000	2.000000	147.000000	1.000000
15283.303140	-0.093263	0.608424	-0.004106	83.571938	45.161263	65.443054	-0.333131	0.000000	0.159944	0.000000	0.000000	0.000000	0.022295	-0.475663	-0.272011	0.000000	0.000000	2.000000	147.000000	1.000000
15283.306473	-0.093263	0.608424	-0.004106	83.345482	41.650841	62.009842	-0.336847	0.000000	0.205279	0.000000	0.000000	0.000000	0.022295	-0.475663	-0.272011	0.000000	0.000000	2.000000	147.000000	1.000000
15283.309806	-0.093212	0.606793	-0.005007	83.345482	41.650841	62.009842	-0.336847	0.000000	0.205279	0.000000	0.000000	0.000000	0.015383	-0.489276	-0.270411	0.000000	0.000000	2.000000	147.000000	1.000000
15283.313140	-0.093212	0.606793	-0.005007	83.345482	41.650841	62.009842	-0.336847	0.000000	0.205279	0.000000	0.000000	0.000000	0.015383	-0.489276	-0.270411	0.000000	0.000000	2.000000	147.000000	1.000000
15283.316473	-0.093212	0.606793	-0.005007	83.136192	38.621010	59.046612	-0.339410	0.000000	0.250348	0.000000	0.000000	0.000000	0.015383	-0.489276	-0.270411	0.000000	0.000000	2.000000	147.000000	1.000000
15283.319806	-0.093182	0.605142	-0.005911	83.136192	38.621010	59.046612	-0.339410	0.000000	0.250348	0.000000	0.000000	0.000000	0.009030	-0.495269	-0.271334	0.000000	0.000000	2.000000	147.000000	1.000000
15283.323140	-0.093182	0.605142	-0.005911	83.136192	38.621010	59.046612	-0.339410	0.000000	0.250348	0.000000	0.000000	0.000000	0.009030	-0.495269	-0.271334	0.000000	0.000000	2.000000	147.000000	1.000000
15283.326473	-0.093182	0.605142	-0.005911	82.929840	36.241875	56.755665	-0.340915	0.000000	0.295570	0.000000	0.000000	0.000000	0.009030	-0.495269	-0.271334	0.000000	0.000000	2.000000	147.000000	1.000000
15283.329806	-0.093194	0.603472	-0.006824	82.929840	36.241875	56.755665	-0.340915	0.000000	0.295570	0.000000	0.000000	0.000000	-0.003688	-0.501168	-0.273655	0.000000	0.000000	2.000000	147.000000	1.000000
15283.333140	-0.093194	0.603472	-0.006824	82.929840	36.241875	56.755665	-0.340915	0.000000	0.295570	0.000000	0.000000	0.000000	-0.003688	-0.501168	-0.273655	0.000000	0.000000	2.000000	147.000000	1.000000
15283.336473	-0.093194	0.603472	-0.006824	82.715630	34.522964	55.165138	-0.340301	0.000000	0.341179	0.000000	0.000000	0.000000	-0.003688	-0.501168	-0.273655	0.000000	0.000000	2.000000	147.000000	1.000000
15283.339806	-0.093227	0.601781	-0.007739	82.715630	34.522964	55.165138	-0.340301	0.000000	0.341179	0.000000	0.000000	0.000000	-0.009906	-0.507043	-0.274722	0.000000	0.000000	2.000000	147.000000	1.000000
15283.343140	-0.093227	0.601781	-0.007739	82.715630	34.522964	55.165138	-0.340301	0.000000	0.341179	0.000000	0.000000	0.000000	-0.009906	-0.507043	-0.274722	0.000000	0.000000	2.000000	147.000000	1.000000
15283.346473	-0.093227	0.601781	-0.007739	82.487495	33.478878	54.306217	-0.338650	0.000000	0.386966	0.000000	0.000000	0.000000	-0.009906	-0.507043	-0.274722	0.000000	0.000000	2.000000	147.000000	1.000000
15283.349806	-0.093315	0.600078	-0.008600	82.487495	33.478878	54.306217	-0.338650	0.000000	0.386966	0.000000	0.000000	0.000000	-0.026422	-0.510918	-0.258161	0.000000	0.000000	2.000000	147.000000	1.000000
15283.353140	-0.093315	0.600078	-0.008600	82.487495	33.478878	54.306217	-0.338650	0.000000	0.386966	0.000000	0.000000	0.000000	-0.026422	-0.510918	-0.258161	0.000000	0.000000	2.000000	147.000000	1.000000
15283.356473	-0.093315	0.600078	-0.008600	82.252075	33.028740	54.095604	-0.334246	0.000000	0.429993	0.000000	0.000000	0.000000	-0.026422	-0.510918	-0.258161	0.000000	0.000000	2.000000	147.000000	1.000000
15283.359806	-0.093388	0.598393	-0.009423	82.252075	33.028740	54.095604	-0.334246	0.000000	0.429993	0.000000	0.000000	0.000000	-0.021805	-0.505473	-0.247005	0.000000	0.000000	2.000000	147.000000	1.000000
15283.363140	-0.093388	0.598393	-0.009423	82.252075	33.028740	54.095604	-0.334246	0.000000	0.429993	0.000000	0.000000	0.000000	-0.021805	-0.505473	-0.247005	0.000000	0.000000	2.000000	147.000000	1.000000
15283.366473	-0.093388	0.598393	-0.009423	82.022652	33.097958	54.439732	-0.330612	0.000000	0.471160	0.000000	0.000000	0.000000	-0.021805	-0.505473	-0.247005	0.000000	0.000000	2.000000	147.000000	1.000000
15283.369806	-0.093460	0.596708	-0.010138	82.022652	33.097958	54.439732	-0.330612	0.000000	0.471160	0.000000	0.000000	0.000000	-0.021711	-0.505758	-0.214469	0.000000	0.000000	2.000000	147.000000	1.000000
15283.373140	-0.093460	0.596708	-0.010138	82.022652	33.097958	54.439732	-0.330612	0.000000	0.471160	0.000000	0.000000	0.000000	-0.021711	-0.505758	-0.214469	0.000000	0.000000	2.000000	147.000000	1.000000
15283.376473	-0.093460	0.596708	-0.010138	81.819626	33.526257	55.148277	-0.326993	0.000000	0.506905	0.000000	0.000000	0.000000	-0.021711	-0.505758	-0.214469	0.000000	0.000000	2.000000	147.000000	1.000000
15283.379806	-0.093485	0.595026	-0.010759	81.819626	33.526257	55.148277	-0.326993	0.000000	0.506905	0.000000	0.000000	0.000000	-0.007501	-0.504346	-0.186325	0.000000	0.000000	2.000000	147.000000	1.000000
15283.383140	-0.093485	0.595026	-0.010759	81.819626	33.526257	55.148277	-0.326993	0.000000	0.506905	0.000000	0.000000	0.000000	-0.007501	-0.504346	-0.186325	0.000000	0.000000	2.000000	147.000000	1.000000
15283.386473	-0.093485	0.595026	-0.010759	81.654236	34.141613	56.027782	-0.325743	0.000000	0.537960	0.000000	0.000000	0.000000	-0.007501	-0.504346	-0.186325	0.000000	0.000000	2.000000	147.000000	1.000000
15283.389806	-0.093468	0.593343	-0.011263	81.654236	34.141613	56.027782	-0.325743	0.000000	0.537960	0.000000	0.000000	0.000000	0.005111	-0.505006	-0.151039	0.000000	0.000000	2.000000	147.000000	1.000000
15283.393140	-0.093468	0.593343	-0.011263	81.654236	34.141613	56.027782	-0.325743	0.000000	0.537960	0.000000	0.000000	0.000000	0.005111	-0.505006	-0.151039	0.000000	0.000000	2.000000	147.000000	1.000000
15283.396473	-0.093468	0.593343	-0.011263	81.551292	34.749386	56.839443	-0.326595	0.000000	0.563133	0.000000	0.000000	0.000000	0.005111	-0.505006	-0.151039	0.000000	0.000000	2.000000	147.000000	1.000000
15283.399806	-0.093429	0.591682	-0.011660	81.551292	34.749386	56.839443	-0.326595	0.000000	0.563133	0.000000	0.000000	0.000000	0.011737	-0.498395	-0.119209	0.000000	0.000000	2.000000	147.000000	1.000000
15283.403140	-0.093429	0.591682	-0.011660	81.551292	34.749386	56.839443	-0.326595	0.000000	0.563133	0.000000	0.000000	0.000000	0.011737	-0.498395	-0.119209	0.000000	0.000000	2.000000	147.000000	1.000000
15283.406473	-0.093429	0.591682	-0.011660	81.512421	35.185986	57.399666	-0.328551	0.000000	0.583001	0.000000	0.000000	0.000000	0.011737	-0.498395	-0.119209	0.000000	0.000000	2.000000	147.000000	1.000000
15283.409806	-0.093396	0.590010	-0.011925	81.512421	35.185986	57.399666	-0.328551	0.000000	0.583001	0.000000	0.000000	0.000000	0.010029	-0.501457	-0.079390	0.000000	0.000000	2.000000	147.000000	1.000000
15283.413140	-0.093396	0.590010	-0.011925	81.512421	35.185986	57.399666	-0.328551	0.000000	0.583001	0.000000	0.000000	0.000000	0.010029	-0.501457	-0.079390	0.000000	0.000000	2.000000	147.000000	1.000000
15283.416473	-0.093396	0.590010	-0.011925	81.542206	35.451527	57.721703	-0.330223	0.000000	0.596233	0.000000	0.000000	0.000000	0.010029	-0.501457	-0.079390	0.000000	0.000000	2.000000	147.000000	1.000000
15283.419806	-0.093400	0.588341	-0.012113	81.542206	35.451527	57.721703	-0.330223	0.000000	0.596233	0.000000	0.000000	0.000000	-0.001408	-0.500877	-0.056386	0.000000	0.000000	2.000000	147.000000	1.000000
15283.423140	-0.093400	0.588341	-0.012113	81.542206	35.451527	57.721703	-0.330223	0.000000	0.596233	0.000000	0.000000	0.000000	-0.001408	-0.500877	-0.056386	0.000000	0.000000	2.000000	147.000000	1.000000
15283.426473	-0.093400	0.588341	-0.012113	81.588219	35.579079	57.868958	-0.329988	0.000000	0.605630	0.000000	0.000000	0.000000	-0.001408	-0.500877	-0.056386	0.000000	0.000000	2.000000	147.000000	1.000000
15283.429806	-0.093404	0.586690	-0.012198	81.588219	35.579079	57.868958	-0.329988	0.000000	0.605630	0.000000	0.000000	0.000000	-0.001224	-0.495063	-0.025696	0.000000	0.000000	2.000000	147.000000	1.000000
15283.433140	-0.093404	0.586690	-0.012198	81.588219	35.579079	57.868958	-0.329988	0.000000	0.605630	0.000000	0.000000	0.000000	-0.001224	-0.495063	-0.025696	0.000000	0.000000	2.000000	147.000000	1.000000
15283.436473	-0.093404	0.586690	-0.012198	81.617371	35.699883	58.030666	-0.329784	0.000000	0.609913	0.000000	0.000000	0.000000	-0.001224	-0.495063	-0.025696	0.000000	0.000000	2.000000	147.000000	1.000000
15283.439806	-0.093419	0.585072	-0.012233	81.617371	35.699883	58.030666	-0.329784	0.000000	0.609913	0.000000	0.000000	0.000000	-0.004435	-0.485558	-0.010391	0.000000	0.000000	2.000000	147.000000	1.000000
15283.443140	-0.093419	0.585072	-0.012233	81.617371	35.699883	58.030666	-0.329784	0.000000	0.609913	0.000000	0.000000	0.000000	-0.004435	-0.485558	-0.010391	0.000000	0.000000	2.000000	147.000000	1.000000
15283.446473	-0.093419	0.585072	-0.012233	81.612129	35.905178	58.312904	-0.329045	0.000000	0.611645	0.000000	0.000000	0.000000	-0.004435	-0.485558	-0.010391	0.000000	0.000000	2.000000	147.000000	1.000000
15283.449806	-0.093439	0.583532	-0.012138	81.612129	35.905178	58.312904	-0.329045	0.000000	0.611645	0.000000	0.000000	0.000000	-0.005992	-0.461890	0.028538	0.000000	0.000000	2.000000	147.000000	1.000000
15283.453140	-0.093439	0.583532	-0.012138	81.612129	35.905178	58.312904	-0.329045	0.000000	0.611645	0.000000	0.000000	0.000000	-0.005992	-0.461890	0.028538	0.000000	0.000000	2.000000	147.000000	1.000000
15283.456473	-0.093439	0.583532	-0.012138	81.565926	36.133564	58.647148	-0.328046	0.000000	0.606888	0.000000	0.000000	0.000000	-0.005992	-0.461890	0.028538	0.000000	0.000000	2.000000	147.000000	1.000000
15283.459806	-0.093431	0.582041	-0.011965	81.565926	36.133564	58.647148	-0.328046	0.000000	0.606888	0.000000	0.000000	0.000000	0.002348	-0.447451	0.051884	0.000000	0.000000	2.000000	147.000000	1.000000
15283.463140	-0.093431	0.582041	-0.011965	81.565926	36.133564	58.647148	-0.328046	0.000000	0.606888	0.000000	0.000000	0.000000	0.002348	-0.447451	0.051884	0.000000	0.000000	2.000000	147.000000	1.000000
15283.466473	-0.093431	0.582041	-0.011965	81.489311	36.406952	59.048378	-0.328438	0.000000	0.598241	0.000000	0.000000	0.000000	0.002348	-0.447451	0.051884	0.000000	0.000000	2.000000	147.000000	1.000000
15283.469806	-0.093373	0.580622	-0.011716	81.489311	36.406952	59.048378	-0.328438	0.000000	0.598241	0.000000	0.000000	0.000000	0.017433	-0.425743	0.074730	0.000000	0.000000	2.000000	147.000000	1.000000
15283.473140	-0.093373	0.580622	-0.011716	81.489311	36.406952	59.048378	-0.328438	0.000000	0.598241	0.000000	0.000000	0.000000	0.017433	-0.425743	0.074730	0.000000	0.000000	2.000000	147.000000	1.000000
15283.476473	-0.093373	0.580622	-0.011716	81.399971	36.689579	59.467506	-0.331343	0.000000	0.585786	0.000000	0.000000	0.000000	0.017433	-0.425743	0.074730	0.000000	0.000000	2.000000	147.000000	1.000000
15283.479806	-0.093294	0.579285	-0.011354	81.399971	36.689579	59.467506	-0.331343	0.000000	0.585786	0.000000	0.000000	0.000000	0.023633	-0.400933	0.108587	0.000000	0.000000	2.000000	147.000000	1.000000
15283.483140	-0.093294	0.579285	-0.011354	81.399971	36.689579	59.467506	-0.331343	0.000000	0.585786	0.000000	0.000000	0.000000	0.023633	-0.400933	0.108587	0.000000	0.000000	2.000000	147.000000	1.000000
15283.486473	-0.093294	0.579285	-0.011354	81.331223	36.852829	59.736492	-0.335282	0.000000	0.567688	0.000000	0.000000	0.000000	0.023633	-0.400933	0.108587	0.000000	0.000000	2.000000	147.000000	1.000000
15283.489806	-0.093264	0.577984	-0.010970	81.331223	36.852829	59.736492	-0.335282	0.000000	0.567688	0.000000	0.000000	0.000000	0.009101	-0.390432	0.114989	0.000000	0.000000	2.000000	147.000000	1.000000
15283.493140	-0.093264	0.577984	-0.010970	81.331223	36.852829	59.736492	-0.335282	0.000000	0.567688	0.000000	0.000000	0.000000	0.009101	-0.390432	0.114989	0.000000	0.000000	2.000000	147.000000	1.000000
15283.496473	-0.093264	0.577984	-0.010970	81.314163	36.928570	59.868591	-0.336799	0.000000	0.548523	0.000000	0.000000	0.000000	0.009101	-0.390432	0.114989	0.000000	0.000000	2.000000	147.000000	1.000000
15283.499806	-0.093265	0.576735	-0.010544	81.314163	36.928570	59.868591	-0.336799	0.000000	0.548523	0.000000	0.000000	0.000000	-0.000186	-0.374680	0.127934	0.000000	0.000000	2.000000	147.000000	1.000000
15283.503140	-0.093265	0.576735	-0.010544	81.314163	36.928570	59.868591	-0.336799	0.000000	0.548523	0.000000	0.000000	0.000000	-0.000186	-0.374680	0.127934	0.000000	0.000000	2.000000	147.000000	1.000000
15283.506473	-0.093265	0.576735	-0.010544	81.338936	36.965866	59.915833	-0.336768	0.000000	0.527201	0.000000	0.000000	0.000000	-0.000186	-0.374680	0.127934	0.000000	0.000000	2.000000	147.000000	1.000000
15283.509806	-0.093304	0.575534	-0.010142	81.338936	36.965866	59.915833	-0.336768	0.000000	0.527201	0.000000	0.000000	0.000000	-0.011870	-0.360107	0.120479	0.000000	0.000000	2.000000	147.000000	1.000000
15283.513140	-0.093304	0.575534	-0.010142	81.338936	36.965866	59.915833	-0.336768	0.000000	0.527201	0.000000	0.000000	0.000000	-0.011870	-0.360107	0.120479	0.000000	0.000000	2.000000	147.000000	1.000000
15283.516473	-0.093304	0.575534	-0.010142	81.370377	37.061123	60.022903	-0.334790	0.000000	0.507121	0.000000	0.000000	0.000000	-0.011870	-0.360107	0.120479	0.000000	0.000000	2.000000	147.000000	1.000000
15283.519806	-0.093345	0.574375	-0.009733	81.370377	37.061123	60.022903	-0.334790	0.000000	0.507121	0.000000	0.000000	0.000000	-0.012331	-0.347693	0.122820	0.000000	0.000000	2.000000	147.000000	1.000000
15283.523140	-0.093345	0.574375	-0.009733	81.370377	37.061123	60.022903	-0.334790	0.000000	0.507121	0.000000	0.000000	0.000000	-0.012331	-0.347693	0.122820	0.000000	0.000000	2.000000	147.000000	1.000000
15283.526473	-0.093345	0.574375	-0.009733	81.414368	37.293625	60.256962	-0.332734	0.000000	0.486651	0.000000	0.000000	0.000000	-0.012331	-0.347693	0.122820	0.000000	0.000000	2.000000	147.000000	1.000000
15283.529806	-0.093433	0.573301	-0.009313	81.414368	37.293625	60.256962	-0.332734	0.000000	0.486651	0.000000	0.000000	0.000000	-0.026262	-0.322437	0.125891	0.000000	0.000000	2.000000	147.000000	1.000000
15283.533140	-0.093433	0.573301	-0.009313	81.414368	37.293625	60.256962	-0.332734	0.000000	0.486651	0.000000	0.000000	0.000000	-0.026262	-0.322437	0.125891	0.000000	0.000000	2.000000	147.000000	1.000000
15283.536473	-0.093433	0.573301	-0.009313	81.461510	37.579971	60.553528	-0.328357	0.000000	0.465669	0.000000	0.000000	0.000000	-0.026262	-0.322437	0.125891	0.000000	0.000000	2.000000	147.000000	1.000000
15283.539806	-0.093525	0.572310	-0.008874	81.461510	37.579971	60.553528	-0.328357	0.000000	0.465669	0.000000	0.000000	0.000000	-0.027494	-0.297199	0.131790	0.000000	0.000000	2.000000	147.000000	1.000000
15283.543140	-0.093525	0.572310	-0.008874	81.461510	37.579971	60.553528	-0.328357	0.000000	0.465669	0.000000	0.000000	0.000000	-0.027494	-0.297199	0.131790	0.000000	0.000000	2.000000	147.000000	1.000000
15283.546473	-0.093525	0.572310	-0.008874	81.501602	37.816082	60.793732	-0.323775	0.000000	0.443704	0.000000	0.000000	0.000000	-0.027494	-0.297199	0.131790	0.000000	0.000000	2.000000	147.000000	1.000000
15283.549806	-0.093643	0.571378	-0.008413	81.501602	37.816082	60.793732	-0.323775	0.000000	0.443704	0.000000	0.000000	0.000000	-0.035529	-0.279502	0.138346	0.000000	0.000000	2.000000	147.000000	1.000000
15283.553140	-0.093643	0.571378	-0.008413	81.501602	37.816082	60.793732	-0.323775	0.000000	0.443704	0.000000	0.000000	0.000000	-0.035529	-0.279502	0.138346	0.000000	0.000000	2.000000	147.000000	1.000000
15283.556473	-0.093643	0.571378	-0.008413	81.518814	37.842033	60.832287	-0.317854	0.000000	0.420647	0.000000	0.000000	0.000000	-0.035529	-0.279502	0.138346	0.000000	0.000000	2.000000	147.000000	1.000000
15283.559806	-0.093643	0.571378	-0.008413	81.518814	37.842033	60.832287	-0.317854	0.000000	0.420647	0.000000	0.000000	0.000000	-0.035529	-0.279502	0.138346	0.000000	0.000000	2.000000	147.000000	1.000000
15283.563140	-0.093789	0.570573	-0.007924	81.518814	37.842033	60.832287	-0.317854	0.000000	0.420647	0.000000	0.000000	0.000000	-0.043932	-0.241515	0.146547	0.000000	0.000000	2.000000	147.000000	1.000000
15283.566473	-0.093789	0.570573	-0.007924	81.511284	37.640396	60.643631	-0.317854	0.000000	0.420647	0.000000	0.000000	0.000000	-0.043932	-0.241515	0.146547	0.000000	0.000000	2.000000	147.000000	1.000000
15283.569806	-0.093906	0.569862	-0.007365	81.511284	37.640396	60.643631	-0.317854	0.000000	0.420647	0.000000	0.000000	0.000000	-0.035019	-0.213271	0.167749	0.000000	0.000000	2.000000	147.000000	1.000000
15283.573140	-0.093906	0.569862	-0.007365	81.511284	37.640396	60.643631	-0.317854	0.000000	0.420647	0.000000	0.000000	0.000000	-0.035019	-0.213271	0.167749	0.000000	0.000000	2.000000	147.000000	1.000000
15283.576473	-0.093906	0.569862	-0.007365	81.487839	37.299973	60.305641	-0.304695	0.000000	0.368264	0.000000	0.000000	0.000000	-0.035019	-0.213271	0.167749	0.000000	0.000000	2.000000	147.000000	1.000000
15283.579806	-0.093906	0.569862	-0.007365	81.487839	37.299973	60.305641	-0.304695	0.000000	0.368264	0.000000	0.000000	0.000000	-0.035019	-0.213271	0.167749	0.000000	0.000000	2.000000	147.000000	1.000000
15283.583140	-0.094022	0.569243	-0.006808	81.487839	37.299973	60.305641	-0.304695	0.000000	0.368264	0.000000	0.000000	0.000000	-0.034907	-0.185870	0.167207	0.000000	0.000000	2.000000	147.000000	1.000000
15283.586473	-0.094022	0.569243	-0.006808	81.460197	36.950489	59.962212	-0.304695	0.000000	0.368264	0.000000	0.000000	0.000000	-0.034907	-0.185870	0.167207	0.000000	0.000000	2.000000	147.000000	1.000000
15283.589806	-0.094130	0.568717	-0.006184	81.460197	36.950489	59.962212	-0.304695	0.000000	0.368264	0.000000	0.000000	0.000000	-0.032396	-0.157647	0.187293	0.000000	0.000000	2.000000	147.000000	1.000000
15283.593140	-0.094130	0.568717	-0.006184	81.460197	36.950489	59.962212	-0.304695	0.000000	0.368264	0.000000	0.000000	0.000000	-0.032396	-0.157647	0.187293	0.000000	0.000000	2.000000	147.000000	1.000000
15283.596473	-0.094130	0.568717	-0.006184	81.440346	36.695580	59.713982	-0.293478	0.000000	0.309181	0.000000	0.000000	0.000000	-0.032396	-0.157647	0.187293	0.000000	0.000000	2.000000	147.000000	1.000000
15283.599806	-0.094130	0.568717	-0.006184	81.440346	36.695580	59.713982	-0.293478	0.000000	0.309181	0.000000	0.000000	0.000000	-0.032396	-0.157647	0.187293	0.000000	0.000000	2.000000	147.000000	1.000000
15283.603140	-0.094264	0.568276	-0.005542	81.440346	36.695580	59.713982	-0.293478	0.000000	0.309181	0.000000	0.000000	0.000000	-0.040191	-0.132445	0.192581	0.000000	0.000000	2.000000	147.000000	1.000000
15283.606473	-0.094264	0.568276	-0.005542	81.434250	36.575005	59.593403	-0.293478	0.000000	0.309181	0.000000	0.000000	0.000000	-0.040191	-0.132445	0.192581	0.000000	0.000000	2.000000	147.000000	1.000000
15283.609806	-0.094353	0.567883	-0.004903	81.434250	36.575005	59.593403	-0.293478	0.000000	0.309181	0.000000	0.000000	0.000000	-0.026535	-0.117734	0.191540	0.000000	0.000000	2.000000	147.000000	1.000000
15283.613140	-0.094353	0.567883	-0.004903	81.434250	36.575005	59.593403	-0.293478	0.000000	0.309181	0.000000	0.000000	0.000000	-0.026535	-0.117734	0.191540	0.000000	0.000000	2.000000	147.000000	1.000000
15283.616473	-0.094353	0.567883	-0.004903	81.442810	36.616669	59.629532	-0.282357	0.000000	0.245161	0.000000	0.000000	0.000000	-0.026535	-0.117734	0.191540	0.000000	0.000000	2.000000	147.000000	1.000000
15283.619806	-0.094353	0.567883	-0.004903	81.442810	36.616669	59.629532	-0.282357	0.000000	0.245161	0.000000	0.000000	0.000000	-0.026535	-0.117734	0.191540	0.000000	0.000000	2.000000	147.000000	1.000000
15283.623140	-0.094465	0.567532	-0.004258	81.442810	36.616669	59.629532	-0.282357	0.000000	0.245161	0.000000	0.000000	0.000000	-0.033633	-0.105289	0.193489	0.000000	0.000000	2.000000	147.000000	1.000000
15283.626473	-0.094465	0.567532	-0.004258	81.459305	36.669502	59.671902	-0.282357	0.000000	0.245161	0.000000	0.000000	0.000000	-0.033633	-0.105289	0.193489	0.000000	0.000000	2.000000	147.000000	1.000000
15283.629806	-0.094572	0.567188	-0.003637	81.459305	36.669502	59.671902	-0.282357	0.000000	0.245161	0.000000	0.000000	0.000000	-0.032131	-0.103366	0.186381	0.000000	0.000000	2.000000	147.000000	1.000000
15283.633140	-0.094572	0.567188	-0.003637	81.459305	36.669502	59.671902	-0.282357	0.000000	0.245161	0.000000	0.000000	0.000000	-0.032131	-0.103366	0.186381	0.000000	0.000000	2.000000	147.000000	1.000000
15283.636473	-0.094572	0.567188	-0.003637	81.481842	36.694672	59.677952	-0.271397	0.000000	0.181849	0.000000	0.000000	0.000000	-0.032131	-0.103366	0.186381	0.000000	0.000000	2.000000	147.000000	1.000000
15283.639806	-0.094572	0.567188	-0.003637	81.481842	36.694672	59.677952	-0.271397	0.000000	0.181849	0.000000	0.000000	0.000000	-0.032131	-0.103366	0.186381	0.000000	0.000000	2.000000	147.000000	1.000000
15283.643140	-0.094651	0.566875	-0.003041	81.481842	36.694672	59.677952	-0.271397	0.000000	0.181849	0.000000	0.000000	0.000000	-0.023799	-0.093799	0.178872	0.000000	0.000000	2.000000	147.000000	1.000000
15283.646473	-0.094651	0.566875	-0.003041	81.512260	36.734619	59.693962	-0.271397	0.000000	0.181849	0.000000	0.000000	0.000000	-0.023799	-0.093799	0.178872	0.000000	0.000000	2.000000	147.000000	1.000000
15283.649806	-0.094762	0.566534	-0.002512	81.512260	36.734619	59.693962	-0.271397	0.000000	0.181849	0.000000	0.000000	0.000000	-0.033068	-0.102294	0.158671	0.000000	0.000000	2.000000	147.000000	1.000000
15283.653140	-0.094762	0.566534	-0.002512	81.512260	36.734619	59.693962	-0.271397	0.000000	0.181849	0.000000	0.000000	0.000000	-0.033068	-0.102294	0.158671	0.000000	0.000000	2.000000	147.000000	1.000000
15283.656473	-0.094762	0.566534	-0.002512	81.543488	36.793499	59.733517	-0.261919	0.000000	0.125592	0.000000	0.000000	0.000000	-0.033068	-0.102294	0.158671	0.000000	0.000000	2.000000	147.000000	1.000000
15283.659806	-0.094762	0.566534	-0.002512	81.543488	36.793499	59.733517	-0.261919	0.000000	0.125592	0.000000	0.000000	0.000000	-0.033068	-0.102294	0.158671	0.000000	0.000000	2.000000	147.000000	1.000000
15283.663140	-0.094863	0.566182	-0.002024	81.543488	36.793499	59.733517	-0.261919	0.000000	0.125592	0.000000	0.000000	0.000000	-0.030508	-0.105518	0.146378	0.000000	0.000000	2.000000	147.000000	1.000000
15283.666473	-0.094863	0.566182	-0.002024	81.561195	36.890266	59.825817	-0.261919	0.000000	0.125592	0.000000	0.000000	0.000000	-0.030508	-0.105518	0.146378	0.000000	0.000000	2.000000	147.000000	1.000000
15283.669806	-0.094999	0.565846	-0.001592	81.561195	36.890266	59.825817	-0.261919	0.000000	0.125592	0.000000	0.000000	0.000000	-0.040558	-0.101056	0.129640	0.000000	0.000000	2.000000	147.000000	1.000000
15283.673140	-0.094999	0.565846	-0.001592	81.561195	36.890266	59.825817	-0.261919	0.000000	0.125592	0.000000	0.000000	0.000000	-0.040558	-0.101056	0.129640	0.000000	0.000000	2.000000	147.000000	1.000000
15283.676473	-0.094999	0.565846	-0.001592	81.576408	36.998672	59.941189	-0.250075	0.000000	0.079589	0.000000	0.000000	0.000000	-0.040558	-0.101056	0.129640	0.000000	0.000000	2.000000	147.000000	1.000000
15283.679806	-0.094999	0.565846	-0.001592	81.576408	36.998672	59.941189	-0.250075	0.000000	0.079589	0.000000	0.000000	0.000000	-0.040558	-0.101056	0.129640	0.000000	0.000000	2.000000	147.000000	1.000000
15283.683140	-0.095129	0.565516	-0.001183	81.576408	36.998672	59.941189	-0.250075	0.000000	0.079589	0.000000	0.000000	0.000000	-0.039112	-0.098922	0.122578	0.000000	0.000000	2.000000	147.000000	1.000000
15283.686473	-0.095129	0.565516	-0.001183	81.586975	37.067921	60.014805	-0.250075	0.000000	0.079589	0.000000	0.000000	0.000000	-0.039112	-0.098922	0.122578	0.000000	0.000000	2.000000	147.000000	1.000000
15283.689806	-0.095241	0.565203	-0.000753	81.586975	37.067921	60.014805	-0.250075	0.000000	0.079589	0.000000	0.000000	0.000000	-0.033707	-0.093844	0.129060	0.000000	0.000000	2.000000	147.000000	1.000000
15283.693140	-0.095241	0.565203	-0.000753	81.586975	37.067921	60.014805	-0.250075	0.000000	0.079589	0.000000	0.000000	0.000000	-0.033707	-0.093844	0.129060	0.000000	0.000000	2.000000	147.000000	1.000000
15283.696473	-0.095241	0.565203	-0.000753	81.595474	37.124088	60.072430	-0.237938	0.000000	0.037649	0.000000	0.000000	0.000000	-0.033707	-0.093844	0.129060	0.000000	0.000000	2.000000	147.000000	1.000000
15283.699806	-0.095241	0.565203	-0.000753	81.595474	37.124088	60.072430	-0.237938	0.000000	0.037649	0.000000	0.000000	0.000000	-0.033707	-0.093844	0.129060	0.000000	0.000000	2.000000	147.000000	1.000000
15283.703140	-0.095336	0.564907	-0.000301	81.595474	37.124088	60.072430	-0.237938	0.000000	0.037649	0.000000	0.000000	0.000000	-0.028283	-0.088808	0.135552	0.000000	0.000000	2.000000	147.000000	1.000000
15283.706473	-0.095336	0.564907	-0.000301	81.606514	37.206825	60.156345	-0.237938	0.000000	0.037649	0.000000	0.000000	0.000000	-0.028283	-0.088808	0.135552	0.000000	0.000000	2.000000	147.000000	1.000000
15283.709806	-0.095433	0.564628	0.000168	81.606514	37.206825	60.156345	-0.237938	0.000000	0.037649	0.000000	0.000000	0.000000	-0.029356	-0.083762	0.140694	0.000000	0.000000	2.000000	147.000000	1.000000
15283.713140	-0.095433	0.564628	0.000168	81.606514	37.206825	60.156345	-0.237938	0.000000	0.037649	0.000000	0.000000	0.000000	-0.029356	-0.083762	0.140694	0.000000	0.000000	2.000000	147.000000	1.000000
15283.716473	-0.095433	0.564628	0.000168	81.614731	37.273640	60.221138	-0.228332	0.000000	-0.008392	0.000000	0.000000	0.000000	-0.029356	-0.083762	0.140694	0.000000	0.000000	2.000000	147.000000	1.000000
15283.719806	-0.095433	0.564628	0.000168	81.614731	37.273640	60.221138	-0.228332	0.000000	-0.008392	0.000000	0.000000	0.000000	-0.029356	-0.083762	0.140694	0.000000	0.000000	2.000000	147.000000	1.000000
15283.723140	-0.095488	0.564348	0.000646	81.614731	37.273640	60.221138	-0.228332	0.000000	-0.008392	0.000000	0.000000	0.000000	-0.016302	-0.083978	0.143333	0.000000	0.000000	2.000000	147.000000	1.000000
15283.726473	-0.095488	0.564348	0.000646	81.629471	37.364307	60.303947	-0.228332	0.000000	-0.008392	0.000000	0.000000	0.000000	-0.016302	-0.083978	0.143333	0.000000	0.000000	2.000000	147.000000	1.000000
15283.729806	-0.095559	0.564075	0.001095	81.629471	37.364307	60.303947	-0.228332	0.000000	-0.008392	0.000000	0.000000	0.000000	-0.021335	-0.081782	0.134952	0.000000	0.000000	2.000000	147.000000	1.000000
15283.733140	-0.095559	0.564075	0.001095	81.629471	37.364307	60.303947	-0.228332	0.000000	-0.008392	0.000000	0.000000	0.000000	-0.021335	-0.081782	0.134952	0.000000	0.000000	2.000000	147.000000	1.000000
15283.736473	-0.095559	0.564075	0.001095	81.644218	37.449875	60.387096	-0.222059	0.000000	-0.054773	0.000000	0.000000	0.000000	-0.021335	-0.081782	0.134952	0.000000	0.000000	2.000000	147.000000	1.000000
15283.739806	-0.095559	0.564075	0.001095	81.644218	37.449875	60.387096	-0.222059	0.000000	-0.054773	0.000000	0.000000	0.000000	-0.021335	-0.081782	0.134952	0.000000	0.000000	2.000000	147.000000	1.000000
15283.743140	-0.095643	0.563793	0.001500	81.644218	37.449875	60.387096	-0.222059	0.000000	-0.054773	0.000000	0.000000	0.000000	-0.025303	-0.084788	0.121347	0.000000	0.000000	2.000000	147.000000	1.000000
15283.746473	-0.095643	0.563793	0.001500	81.659760	37.557499	60.494213	-0.222059	0.000000	-0.054773	0.000000	0.000000	0.000000	-0.025303	-0.084788	0.121347	0.000000	0.000000	2.000000	147.000000	1.000000
15283.749806	-0.095643	0.563793	0.001500	81.659760	37.557499	60.494213	-0.222059	0.000000	-0.054773	0.000000	0.000000	0.000000	-0.025303	-0.084788	0.121347	0.000000	0.000000	2.000000	147.000000	1.000000
15283.753140	-0.095643	0.563793	0.001500	81.659760	37.557499	60.494213	-0.222059	0.000000	-0.054773	0.000000	0.000000	0.000000	-0.025303	-0.084788	0.121347	0.000000	0.000000	2.000000	147.000000	1.000000
15283.756473	-0.095840	0.563171	0.002115	81.678055	37.698120	60.641815	-0.217842	0.000000	-0.074997	0.000000	0.000000	0.000000	-0.058940	-0.186597	0.184469	0.000000	0.000000	2.000000	147.000000	1.000000
15283.759806	-0.095840	0.563171	0.002115	81.678055	37.698120	60.641815	-0.217842	0.000000	-0.074997	0.000000	0.000000	0.000000	-0.000001	-0.000005	0.000000	0.000000	0.000000	2.000000	147.000000	1.000000
15283.763140	-0.095840	0.563171	0.002115	81.678055	37.698120	60.641815	-0.217842	0.000000	-0.074997	0.000000	0.000000	0.000000	-0.000001	-0.000005	0.000000	0.000000	0.000000	2.000000	147.000000	1.000000
15283.766473	-0.095840	0.563171	0.002115	81.696358	37.836716	60.782154	-0.208019	0.000000	-0.105742	0.000000	0.000000	0.000000	-0.000001	-0.000005	0.000000	0.000000	0.000000	2.000000	147.000000	1.000000
15283.769806	-0.095840	0.563171	0.002115	81.696358	37.836716	60.782154	-0.208019	0.000000	-0.105742	0.000000	0.000000	0.000000	-0.000001	-0.000005	0.000000	0.000000	0.000000	2.000000	147.000000	1.000000
15283.773140	-0.095928	0.562883	0.002318	81.696358	37.836716	60.782154	-0.208019	0.000000	-0.105742	0.000000	0.000000	0.000000	-0.026405	-0.086339	0.061088	0.000000	0.000000	2.000000	147.000000	1.000000
15283.776473	-0.095928	0.562883	0.002318	81.716606	37.997780	60.939701	-0.208019	0.000000	-0.105742	0.000000	0.000000	0.000000	-0.026405	-0.086339	0.061088	0.000000	0.000000	2.000000	147.000000	1.000000
15283.779806	-0.095928	0.562883	0.002318	81.716606	37.997780	60.939701	-0.208019	0.000000	-0.105742	0.000000	0.000000	0.000000	-0.026405	-0.086339	0.061088	0.000000	0.000000	2.000000	147.000000	1.000000
15283.783140	-0.095928	0.562883	0.002318	81.716606	37.997780	60.939701	-0.208019	0.000000	-0.105742	0.000000	0.000000	0.000000	-0.026405	-0.086339	0.061088	0.000000	0.000000	2.000000	147.000000	1.000000
15283.786473	-0.096031	0.562345	0.002487	81.736778	38.156933	61.098045	-0.203618	0.000000	-0.115923	0.000000	0.000000	0.000000	-0.031044	-0.161269	0.050517	0.000000	0.000000	2.000000	147.000000	1.000000
15283.789806	-0.096031	0.562345	0.002487	81.736778	38.156933	61.098045	-0.203618	0.000000	-0.115923	0.000000	0.000000	0.000000	-0.031044	-0.161269	0.050517	0.000000	0.000000	2.000000	147.000000	1.000000
15283.793140	-0.096031	0.562345	0.002487	81.736778	38.156933	61.098045	-0.203618	0.000000	-0.115923	0.000000	0.000000	0.000000	-0.031044	-0.161269	0.050517	0.000000	0.000000	2.000000	147.000000	1.000000
15283.796473	-0.096031	0.562345	0.002487	81.754883	38.303043	61.240452	-0.198444	0.000000	-0.124343	0.000000	0.000000	0.000000	-0.031044	-0.161269	0.050517	0.000000	0.000000	2.000000	147.000000	1.000000
15283.799806	-0.096059	0.562123	0.002510	81.754883	38.303043	61.240452	-0.198444	0.000000	-0.124343	0.000000	0.000000	0.000000	-0.008267	-0.066812	0.006869	0.000000	0.000000	2.000000	147.000000	1.000000
15283.803140	-0.096059	0.562123	0.002510	81.754883	38.303043	61.240452	-0.198444	0.000000	-0.124343	0.000000	0.000000	0.000000	-0.008267	-0.066812	0.006869	0.000000	0.000000	2.000000	147.000000	1.000000
15283.806473	-0.096059	0.562123	0.002510	81.763458	38.359337	61.293530	-0.197066	0.000000	-0.125487	0.000000	0.000000	0.000000	-0.008267	-0.066812	0.006869	0.000000	0.000000	2.000000	147.000000	1.000000
15283.809806	-0.096059	0.562123	0.002510	81.763458	38.359337	61.293530	-0.197066	0.000000	-0.125487	0.000000	0.000000	0.000000	-0.008267	-0.066812	0.006869	0.000000	0.000000	2.000000	147.000000	1.000000
15283.813140	-0.096015	0.561934	0.002518	81.763458	38.359337	61.293530	-0.197066	0.000000	-0.125487	0.000000	0.000000	0.000000	0.013178	-0.056660	0.002333	0.000000	0.000000	2.000000	147.000000	1.000000
15283.816473	-0.096015	0.561934	0.002518	81.757622	38.259953	61.186920	-0.197066	0.000000	-0.125487	0.000000	0.000000	0.000000	0.013178	-0.056660	0.002333	0.000000	0.000000	2.000000	147.000000	1.000000
15283.819806	-0.096015	0.561934	0.002518	81.757622	38.259953	61.186920	-0.197066	0.000000	-0.125487	0.000000	0.000000	0.000000	0.013178	-0.056660	0.002333	0.000000	0.000000	2.000000	147.000000	1.000000
15283.823140	-0.096015	0.561934	0.002518	81.757622	38.259953	61.186920	-0.197066	0.000000	-0.125487	0.000000	0.000000	0.000000	0.013178	-0.056660	0.002333	0.000000	0.000000	2.000000	147.000000	1.000000
15283.826473	-0.095948	0.561676	0.002523	81.731461	37.954071	60.880535	-0.199263	0.000000	-0.125876	0.000000	0.000000	0.000000	0.020125	-0.077283	0.001779	0.000000	0.000000	2.000000	147.000000	1.000000
15283.829806	-0.095948	0.561676	0.002523	81.731461	37.954071	60.880535	-0.199263	0.000000	-0.125876	0.000000	0.000000	0.000000	0.020125	-0.077283	0.001779	0.000000	0.000000	2.000000	147.000000	1.000000
15283.833140	-0.095948	0.561676	0.002523	81.731461	37.954071	60.880535	-0.199263	0.000000	-0.125876	0.000000	0.000000	0.000000	0.020125	-0.077283	0.001779	0.000000	0.000000	2.000000	147.000000	1.000000
15283.836473	-0.095948	0.561676	0.002523	81.690331	37.499607	60.426815	-0.202617	0.000000	-0.126173	0.000000	0.000000	0.000000	0.020125	-0.077283	0.001779	0.000000	0.000000	2.000000	147.000000	1.000000
15283.839806	-0.095904	0.561582	0.002532	81.690331	37.499607	60.426815	-0.202617	0.000000	-0.126173	0.000000	0.000000	0.000000	0.013140	-0.028307	0.002507	0.000000	0.000000	2.000000	147.000000	1.000000
15283.843140	-0.095904	0.561582	0.002532	81.690331	37.499607	60.426815	-0.202617	0.000000	-0.126173	0.000000	0.000000	0.000000	0.013140	-0.028307	0.002507	0.000000	0.000000	2.000000	147.000000	1.000000
15283.846473	-0.095904	0.561582	0.002532	81.651276	37.068039	60.003860	-0.204807	0.000000	-0.126591	0.000000	0.000000	0.000000	0.013140	-0.028307	0.002507	0.000000	0.000000	2.000000	147.000000	1.000000
15283.849806	-0.095904	0.561582	0.002532	81.651276	37.068039	60.003860	-0.204807	0.000000	-0.126591	0.000000	0.000000	0.000000	0.013140	-0.028307	0.002507	0.000000	0.000000	2.000000	147.000000	1.000000
15283.853140	-0.095916	0.561504	0.002480	81.651276	37.068039	60.003860	-0.204807	0.000000	-0.126591	0.000000	0.000000	0.000000	-0.003611	-0.023402	-0.015450	0.000000	0.000000	2.000000	147.000000	1.000000
15283.856473	-0.095916	0.561504	0.002480	81.621353	36.743011	59.686005	-0.204807	0.000000	-0.126591	0.000000	0.000000	0.000000	-0.003611	-0.023402	-0.015450	0.000000	0.000000	2.000000	147.000000	1.000000
15283.859806	-0.095916	0.561504	0.002480	81.621353	36.743011	59.686005	-0.204807	0.000000	-0.126591	0.000000	0.000000	0.000000	-0.003611	-0.023402	-0.015450	0.000000	0.000000	2.000000	147.000000	1.000000
15283.863140	-0.095916	0.561504	0.002480	81.621353	36.743011	59.686005	-0.204807	0.000000	-0.126591	0.000000	0.000000	0.000000	-0.003611	-0.023402	-0.015450	0.000000	0.000000	2.000000	147.000000	1.000000
15283.866473	-0.095973	0.561390	0.002316	81.601067	36.509182	59.464119	-0.204205	0.000000	-0.124016	0.000000	0.000000	0.000000	-0.017057	-0.034126	-0.049170	0.000000	0.000000	2.000000	147.000000	1.000000
15283.869806	-0.095973	0.561390	0.002316	81.601067	36.509182	59.464119	-0.204205	0.000000	-0.124016	0.000000	0.000000	0.000000	-0.017057	-0.034126	-0.049170	0.000000	0.000000	2.000000	147.000000	1.000000
15283.873140	-0.095973	0.561390	0.002316	81.601067	36.509182	59.464119	-0.204205	0.000000	-0.124016	0.000000	0.000000	0.000000	-0.017057	-0.034126	-0.049170	0.000000	0.000000	2.000000	147.000000	1.000000
15283.876473	-0.095973	0.561390	0.002316	81.588516	36.354759	59.320789	-0.201363	0.000000	-0.115821	0.000000	0.000000	0.000000	-0.017057	-0.034126	-0.049170	0.000000	0.000000	2.000000	147.000000	1.000000
15283.879806	-0.096014	0.561337	0.002186	81.588516	36.354759	59.320789	-0.201363	0.000000	-0.115821	0.000000	0.000000	0.000000	-0.012342	-0.015993	-0.038976	0.000000	0.000000	2.000000	147.000000	1.000000
15283.883140	-0.096014	0.561337	0.002186	81.588516	36.354759	59.320789	-0.201363	0.000000	-0.115821	0.000000	0.000000	0.000000	-0.012342	-0.015993	-0.038976	0.000000	0.000000	2.000000	147.000000	1.000000
15283.886473	-0.096014	0.561337	0.002186	81.577736	36.221436	59.200687	-0.199306	0.000000	-0.109325	0.000000	0.000000	0.000000	-0.012342	-0.015993	-0.038976	0.000000	0.000000	2.000000	147.000000	1.000000
15283.889806	-0.096014	0.561337	0.002186	81.577736	36.221436	59.200687	-0.199306	0.000000	-0.109325	0.000000	0.000000	0.000000	-0.012342	-0.015993	-0.038976	0.000000	0.000000	2.000000	147.000000	1.000000
15283.893140	-0.096076	0.561309	0.002046	81.577736	36.221436	59.200687	-0.199306	0.000000	-0.109325	0.000000	0.000000	0.000000	-0.018522	-0.008284	-0.042019	0.000000	0.000000	2.000000	147.000000	1.000000
15283.896473	-0.096076	0.561309	0.002046	81.565643	36.075424	59.068035	-0.199306	0.000000	-0.109325	0.000000	0.000000	0.000000	-0.018522	-0.008284	-0.042019	0.000000	0.000000	2.000000	147.000000	1.000000
15283.899806	-0.096159	0.561282	0.001902	81.565643	36.075424	59.068035	-0.199306	0.000000	-0.109325	0.000000	0.000000	0.000000	-0.025044	-0.008299	-0.043394	0.000000	0.000000	2.000000	147.000000	1.000000
15283.903140	-0.096159	0.561282	0.001902	81.565643	36.075424	59.068035	-0.199306	0.000000	-0.109325	0.000000	0.000000	0.000000	-0.025044	-0.008299	-0.043394	0.000000	0.000000	2.000000	147.000000	1.000000
15283.906473	-0.096159	0.561282	0.001902	81.542671	35.831207	58.840263	-0.192045	0.000000	-0.095089	0.000000	0.000000	0.000000	-0.025044	-0.008299	-0.043394	0.000000	0.000000	2.000000	147.000000	1.000000
15283.909806	-0.096159	0.561282	0.001902	81.542671	35.831207	58.840263	-0.192045	0.000000	-0.095089	0.000000	0.000000	0.000000	-0.025044	-0.008299	-0.043394	0.000000	0.000000	2.000000	147.000000	1.000000
15283.913140	-0.096223	0.561297	0.001774	81.542671	35.831207	58.840263	-0.192045	0.000000	-0.095089	0.000000	0.000000	0.000000	-0.019241	0.004630	-0.038444	0.000000	0.000000	2.000000	147.000000	1.000000
15283.916473	-0.096223	0.561297	0.001774	81.511543	35.513912	58.537514	-0.192045	0.000000	-0.095089	0.000000	0.000000	0.000000	-0.019241	0.004630	-0.038444	0.000000	0.000000	2.000000	147.000000	1.000000
15283.919806	-0.096223	0.561297	0.001774	81.511543	35.513912	58.537514	-0.192045	0.000000	-0.095089	0.000000	0.000000	0.000000	-0.019241	0.004630	-0.038444	0.000000	0.000000	2.000000	147.000000	1.000000
15283.923140	-0.096223	0.561297	0.001774	81.511543	35.513912	58.537514	-0.192045	0.000000	-0.095089	0.000000	0.000000	0.000000	-0.019241	0.004630	-0.038444	0.000000	0.000000	2.000000	147.000000	1.000000
15283.926473	-0.096338	0.561337	0.001562	81.471382	35.122696	58.158691	-0.188838	0.000000	-0.088682	0.000000	0.000000	0.000000	-0.034465	0.011992	-0.063345	0.000000	0.000000	2.000000	147.000000	1.000000
15283.929806	-0.096338	0.561337	0.001562	81.471382	35.122696	58.158691	-0.188838	0.000000	-0.088682	0.000000	0.000000	0.000000	-0.034465	0.011992	-0.063345	0.000000	0.000000	2.000000	147.000000	1.000000
15283.933140	-0.096338	0.561337	0.001562	81.471382	35.122696	58.158691	-0.188838	0.000000	-0.088682	0.000000	0.000000	0.000000	-0.034465	0.011992	-0.063345	0.000000	0.000000	2.000000	147.000000	1.000000
15283.936473	-0.096338	0.561337	0.001562	81.430786	34.740463	57.783386	-0.183093	0.000000	-0.078124	0.000000	0.000000	0.000000	-0.034465	0.011992	-0.063345	0.000000	0.000000	2.000000	147.000000	1.000000
15283.939806	-0.096350	0.561353	0.001512	81.430786	34.740463	57.783386	-0.183093	0.000000	-0.078124	0.000000	0.000000	0.000000	-0.003622	0.004901	-0.015227	0.000000	0.000000	2.000000	147.000000	1.000000
15283.943140	-0.096350	0.561353	0.001512	81.430786	34.740463	57.783386	-0.183093	0.000000	-0.078124	0.000000	0.000000	0.000000	-0.003622	0.004901	-0.015227	0.000000	0.000000	2.000000	147.000000	1.000000
15283.946473	-0.096350	0.561353	0.001512	81.400833	34.464432	57.510452	-0.182490	0.000000	-0.075586	0.000000	0.000000	0.000000	-0.003622	0.004901	-0.015227	0.000000	0.000000	2.000000	147.000000	1.000000
15283.949806	-0.096350	0.561353	0.001512	81.400833	34.464432	57.510452	-0.182490	0.000000	-0.075586	0.000000	0.000000	0.000000	-0.003622	0.004901	-0.015227	0.000000	0.000000	2.000000	147.000000	1.000000
15283.953140	-0.096340	0.561370	0.001466	81.400833	34.464432	57.510452	-0.182490	0.000000	-0.075586	0.000000	0.000000	0.000000	0.002912	0.004927	-0.013855	0.000000	0.000000	2.000000	147.000000	1.000000
15283.956473	-0.096340	0.561370	0.001466	81.376930	34.242416	57.291267	-0.182490	0.000000	-0.075586	0.000000	0.000000	0.000000	0.002912	0.004927	-0.013855	0.000000	0.000000	2.000000	147.000000	1.000000
15283.959806	-0.096340	0.561370	0.001466	81.376930	34.242416	57.291267	-0.182490	0.000000	-0.075586	0.000000	0.000000	0.000000	0.002912	0.004927	-0.013855	0.000000	0.000000	2.000000	147.000000	1.000000
15283.963140	-0.096340	0.561370	0.001466	81.376930	34.242416	57.291267	-0.182490	0.000000	-0.075586	0.000000	0.000000	0.000000	0.002912	0.004927	-0.013855	0.000000	0.000000	2.000000	147.000000	1.000000
15283.966473	-0.096371	0.561369	0.001393	81.349350	33.989082	57.046185	-0.182975	0.000000	-0.073277	0.000000	0.000000	0.000000	-0.009048	-0.000319	-0.021857	0.000000	0.000000	2.000000	147.000000	1.000000
15283.969806	-0.096371	0.561369	0.001393	81.349350	33.989082	57.046185	-0.182975	0.000000	-0.073277	0.000000	0.000000	0.000000	-0.009048	-0.000319	-0.021857	0.000000	0.000000	2.000000	147.000000	1.000000
15283.973140	-0.096371	0.561369	0.001393	81.349350	33.989082	57.046185	-0.182975	0.000000	-0.073277	0.000000	0.000000	0.000000	-0.009048	-0.000319	-0.021857	0.000000	0.000000	2.000000	147.000000	1.000000
15283.976473	-0.096371	0.561369	0.001393	81.314682	33.676014	56.742085	-0.181467	0.000000	-0.069634	0.000000	0.000000	0.000000	-0.009048	-0.000319	-0.021857	0.000000	0.000000	2.000000	147.000000	1.000000
15283.979806	-0.096414	0.561369	0.001384	81.314682	33.676014	56.742085	-0.181467	0.000000	-0.069634	0.000000	0.000000	0.000000	-0.013062	0.000002	-0.002745	0.000000	0.000000	2.000000	147.000000	1.000000
15283.983140	-0.096414	0.561369	0.001384	81.314682	33.676014	56.742085	-0.181467	0.000000	-0.069634	0.000000	0.000000	0.000000	-0.013062	0.000002	-0.002745	0.000000	0.000000	2.000000	147.000000	1.000000
15283.986473	-0.096414	0.561369	0.001384	81.276138	33.333221	56.413654	-0.179290	0.000000	-0.069177	0.000000	0.000000	0.000000	-0.013062	0.000002	-0.002745	0.000000	0.000000	2.000000	147.000000	1.000000
15283.989806	-0.096414	0.561369	0.001384	81.276138	33.333221	56.413654	-0.179290	0.000000	-0.069177	0.000000	0.000000	0.000000	-0.013062	0.000002	-0.002745	0.000000	0.000000	2.000000	147.000000	1.000000
15283.993140	-0.096505	0.561386	0.001383	81.276138	33.333221	56.413654	-0.179290	0.000000	-0.069177	0.000000	0.000000	0.000000	-0.027227	0.005221	-0.000238	0.000000	0.000000	2.000000	147.000000	1.000000
15283.996473	-0.096505	0.561386	0.001383	81.242157	33.039345	56.133282	-0.179290	0.000000	-0.069177	0.000000	0.000000	0.000000	-0.027227	0.005221	-0.000238	0.000000	0.000000	2.000000	147.000000	1.000000
15283.999806	-0.096505	0.561386	0.001383	81.242157	33.039345	56.133282	-0.179290	0.000000	-0.069177	0.000000	0.000000	0.000000	-0.027227	0.005221	-0.000238	0.000000	0.000000	2.000000	147.000000	1.000000
15284.003140	-0.096505	0.561386	0.001383	81.242157	33.039345	56.133282	-0.179290	0.000000	-0.069177	0.000000	0.000000	0.000000	-0.027227	0.005221	-0.000238	0.000000	0.000000	2.000000	147.000000	1.000000
15284.006473	-0.096702	0.561465	0.001457	81.214279	32.805225	55.911636	-0.174752	0.000000	-0.069137	0.000000	0.000000	0.000000	-0.059245	0.023675	0.022200	0.000000	0.000000	2.000000	147.000000	1.000000
15284.009806	-0.096702	0.561465	0.001457	81.214279	32.805225	55.911636	-0.174752	0.000000	-0.069137	0.000000	0.000000	0.000000	-0.059245	0.023675	0.022200	0.000000	0.000000	2.000000	147.000000	1.000000
15284.013140	-0.096702	0.561465	0.001457	81.214279	32.805225	55.911636	-0.174752	0.000000	-0.069137	0.000000	0.000000	0.000000	-0.059245	0.023675	0.022200	0.000000	0.000000	2.000000	147.000000	1.000000
15284.016473	-0.096702	0.561465	0.001457	81.194893	32.674641	55.788094	-0.164878	0.000000	-0.072837	0.000000	0.000000	0.000000	-0.059245	0.023675	0.022200	0.000000	0.000000	2.000000	147.000000	1.000000
15284.019806	-0.096769	0.561544	0.001558	81.194893	32.674641	55.788094	-0.164878	0.000000	-0.072837	0.000000	0.000000	0.000000	-0.020065	0.023676	0.030442	0.000000	0.000000	2.000000	147.000000	1.000000
15284.023140	-0.096769	0.561544	0.001558	81.194893	32.674641	55.788094	-0.164878	0.000000	-0.072837	0.000000	0.000000	0.000000	-0.020065	0.023676	0.030442	0.000000	0.000000	2.000000	147.000000	1.000000
15284.026473	-0.096769	0.561544	0.001558	81.180313	32.618393	55.738956	-0.161534	0.000000	-0.077911	0.000000	0.000000	0.000000	-0.020065	0.023676	0.030442	0.000000	0.000000	2.000000	147.000000	1.000000
15284.029806	-0.096769	0.561544	0.001558	81.180313	32.618393	55.738956	-0.161534	0.000000	-0.077911	0.000000	0.000000	0.000000	-0.020065	0.023676	0.030442	0.000000	0.000000	2.000000	147.000000	1.000000
15284.033140	-0.096819	0.561615	0.001687	81.180313	32.618393	55.738956	-0.161534	0.000000	-0.077911	0.000000	0.000000	0.000000	-0.014996	0.021223	0.038737	0.000000	0.000000	2.000000	147.000000	1.000000
15284.036473	-0.096819	0.561615	0.001687	81.164581	32.599140	55.726795	-0.161534	0.000000	-0.077911	0.000000	0.000000	0.000000	-0.014996	0.021223	0.038737	0.000000	0.000000	2.000000	147.000000	1.000000
15284.039806	-0.096819	0.561615	0.001687	81.164581	32.599140	55.726795	-0.161534	0.000000	-0.077911	0.000000	0.000000	0.000000	-0.014996	0.021223	0.038737	0.000000	0.000000	2.000000	147.000000	1.000000
15284.043140	-0.096819	0.561615	0.001687	81.164581	32.599140	55.726795	-0.161534	0.000000	-0.077911	0.000000	0.000000	0.000000	-0.014996	0.021223	0.038737	0.000000	0.000000	2.000000	147.000000	1.000000
15284.046473	-0.096785	0.561739	0.001956	81.147743	32.591198	55.722263	-0.159034	0.000000	-0.084367	0.000000	0.000000	0.000000	0.010338	0.037241	0.080475	0.000000	0.000000	2.000000	147.000000	1.000000
15284.049806	-0.096785	0.561739	0.001956	81.147743	32.591198	55.722263	-0.159034	0.000000	-0.084367	0.000000	0.000000	0.000000	0.010338	0.037241	0.080475	0.000000	0.000000	2.000000	147.000000	1.000000
15284.053140	-0.096785	0.561739	0.001956	81.147743	32.591198	55.722263	-0.159034	0.000000	-0.084367	0.000000	0.000000	0.000000	0.010338	0.037241	0.080475	0.000000	0.000000	2.000000	147.000000	1.000000
15284.056473	-0.096785	0.561739	0.001956	81.141060	32.559837	55.679504	-0.160757	0.000000	-0.097779	0.000000	0.000000	0.000000	0.010338	0.037241	0.080475	0.000000	0.000000	2.000000	147.000000	1.000000
15284.059806	-0.096710	0.561765	0.002032	81.141060	32.559837	55.679504	-0.160757	0.000000	-0.097779	0.000000	0.000000	0.000000	0.022488	0.007996	0.022936	0.000000	0.000000	2.000000	147.000000	1.000000
15284.063140	-0.096710	0.561765	0.002032	81.141060	32.559837	55.679504	-0.160757	0.000000	-0.097779	0.000000	0.000000	0.000000	0.022488	0.007996	0.022936	0.000000	0.000000	2.000000	147.000000	1.000000
15284.066473	-0.096710	0.561765	0.002032	81.138802	32.553925	55.665260	-0.164505	0.000000	-0.101602	0.000000	0.000000	0.000000	0.022488	0.007996	0.022936	0.000000	0.000000	2.000000	147.000000	1.000000
15284.069806	-0.096710	0.561765	0.002032	81.138802	32.553925	55.665260	-0.164505	0.000000	-0.101602	0.000000	0.000000	0.000000	0.022488	0.007996	0.022936	0.000000	0.000000	2.000000	147.000000	1.000000
15284.073140	-0.096653	0.561775	0.002086	81.138802	32.553925	55.665260	-0.164505	0.000000	-0.101602	0.000000	0.000000	0.000000	0.017056	0.002768	0.016306	0.000000	0.000000	2.000000	147.000000	1.000000
15284.076473	-0.096653	0.561775	0.002086	81.138779	32.559387	55.665279	-0.164505	0.000000	-0.101602	0.000000	0.000000	0.000000	0.017056	0.002768	0.016306	0.000000	0.000000	2.000000	147.000000	1.000000
15284.079806	-0.096653	0.561775	0.002086	81.138779	32.559387	55.665279	-0.164505	0.000000	-0.101602	0.000000	0.000000	0.000000	0.017056	0.002768	0.016306	0.000000	0.000000	2.000000	147.000000	1.000000
15284.083140	-0.096653	0.561775	0.002086	81.138779	32.559387	55.665279	-0.164505	0.000000	-0.101602	0.000000	0.000000	0.000000	0.017056	0.002768	0.016306	0.000000	0.000000	2.000000	147.000000	1.000000
15284.086473	-0.096601	0.561765	0.002055	81.141045	32.573437	55.679501	-0.167348	0.000000	-0.104320	0.000000	0.000000	0.000000	0.015644	-0.002769	-0.009423	0.000000	0.000000	2.000000	147.000000	1.000000
15284.089806	-0.096601	0.561765	0.002055	81.141045	32.573437	55.679501	-0.167348	0.000000	-0.104320	0.000000	0.000000	0.000000	0.015644	-0.002769	-0.009423	0.000000	0.000000	2.000000	147.000000	1.000000
15284.093140	-0.096601	0.561765	0.002055	81.141045	32.573437	55.679501	-0.167348	0.000000	-0.104320	0.000000	0.000000	0.000000	0.015644	-0.002769	-0.009423	0.000000	0.000000	2.000000	147.000000	1.000000
15284.096473	-0.096601	0.561765	0.002055	81.144386	32.607323	55.715469	-0.169955	0.000000	-0.102749	0.000000	0.000000	0.000000	0.015644	-0.002769	-0.009423	0.000000	0.000000	2.000000	147.000000	1.000000
15284.099806	-0.096584	0.561747	0.001974	81.144386	32.607323	55.715469	-0.169955	0.000000	-0.102749	0.000000	0.000000	0.000000	0.005122	-0.005545	-0.024353	0.000000	0.000000	2.000000	147.000000	1.000000
15284.103140	-0.096584	0.561747	0.001974	81.144386	32.607323	55.715469	-0.169955	0.000000	-0.102749	0.000000	0.000000	0.000000	0.005122	-0.005545	-0.024353	0.000000	0.000000	2.000000	147.000000	1.000000
15284.106473	-0.096584	0.561747	0.001974	81.140930	32.650116	55.767178	-0.170809	0.000000	-0.098690	0.000000	0.000000	0.000000	0.005122	-0.005545	-0.024353	0.000000	0.000000	2.000000	147.000000	1.000000
15284.109806	-0.096584	0.561747	0.001974	81.140930	32.650116	55.767178	-0.170809	0.000000	-0.098690	0.000000	0.000000	0.000000	0.005122	-0.005545	-0.024353	0.000000	0.000000	2.000000	147.000000	1.000000
15284.113140	-0.096570	0.561746	0.001910	81.140930	32.650116	55.767178	-0.170809	0.000000	-0.098690	0.000000	0.000000	0.000000	0.004016	-0.000313	-0.019104	0.000000	0.000000	2.000000	147.000000	1.000000
15284.116473	-0.096570	0.561746	0.001910	81.127319	32.721573	55.856888	-0.170809	0.000000	-0.098690	0.000000	0.000000	0.000000	0.004016	-0.000313	-0.019104	0.000000	0.000000	2.000000	147.000000	1.000000
15284.119806	-0.096570	0.561746	0.001910	81.127319	32.721573	55.856888	-0.170809	0.000000	-0.098690	0.000000	0.000000	0.000000	0.004016	-0.000313	-0.019104	0.000000	0.000000	2.000000	147.000000	1.000000
15284.123140	-0.096570	0.561746	0.001910	81.127319	32.721573	55.856888	-0.170809	0.000000	-0.098690	0.000000	0.000000	0.000000	0.004016	-0.000313	-0.019104	0.000000	0.000000	2.000000	147.000000	1.000000
15284.126473	-0.096534	0.561781	0.001954	81.103554	32.793087	55.955048	-0.171479	0.000000	-0.095506	0.000000	0.000000	0.000000	0.010869	0.010464	0.013250	0.000000	0.000000	2.000000	147.000000	1.000000
15284.129806	-0.096534	0.561781	0.001954	81.103554	32.793087	55.955048	-0.171479	0.000000	-0.095506	0.000000	0.000000	0.000000	0.010869	0.010464	0.013250	0.000000	0.000000	2.000000	147.000000	1.000000
15284.133140	-0.096534	0.561781	0.001954	81.103554	32.793087	55.955048	-0.171479	0.000000	-0.095506	0.000000	0.000000	0.000000	0.010869	0.010464	0.013250	0.000000	0.000000	2.000000	147.000000	1.000000
15284.136473	-0.096534	0.561781	0.001954	81.088837	32.846981	56.022552	-0.173290	0.000000	-0.097715	0.000000	0.000000	0.000000	0.010869	0.010464	0.013250	0.000000	0.000000	2.000000	147.000000	1.000000
15284.139806	-0.096499	0.561790	0.002004	81.088837	32.846981	56.022552	-0.173290	0.000000	-0.097715	0.000000	0.000000	0.000000	0.010519	0.002786	0.014926	0.000000	0.000000	2.000000	147.000000	1.000000
15284.143140	-0.096499	0.561790	0.002004	81.088837	32.846981	56.022552	-0.173290	0.000000	-0.097715	0.000000	0.000000	0.000000	0.010519	0.002786	0.014926	0.000000	0.000000	2.000000	147.000000	1.000000
15284.146473	-0.096499	0.561790	0.002004	81.085464	32.844051	56.015778	-0.175043	0.000000	-0.100202	0.000000	0.000000	0.000000	0.010519	0.002786	0.014926	0.000000	0.000000	2.000000	147.000000	1.000000
15284.149806	-0.096499	0.561790	0.002004	81.085464	32.844051	56.015778	-0.175043	0.000000	-0.100202	0.000000	0.000000	0.000000	0.010519	0.002786	0.014926	0.000000	0.000000	2.000000	147.000000	1.000000
15284.153140	-0.096469	0.561791	0.002077	81.085464	32.844051	56.015778	-0.175043	0.000000	-0.100202	0.000000	0.000000	0.000000	0.009066	0.000308	0.021852	0.000000	0.000000	2.000000	147.000000	1.000000
15284.156473	-0.096469	0.561791	0.002077	81.083260	32.835487	56.001598	-0.175043	0.000000	-0.100202	0.000000	0.000000	0.000000	0.009066	0.000308	0.021852	0.000000	0.000000	2.000000	147.000000	1.000000
15284.159806	-0.096469	0.561791	0.002077	81.083260	32.835487	56.001598	-0.175043	0.000000	-0.100202	0.000000	0.000000	0.000000	0.009066	0.000308	0.021852	0.000000	0.000000	2.000000	147.000000	1.000000
15284.163140	-0.096469	0.561791	0.002077	81.083260	32.835487	56.001598	-0.175043	0.000000	-0.100202	0.000000	0.000000	0.000000	0.009066	0.000308	0.021852	0.000000	0.000000	2.000000	147.000000	1.000000
15284.166473	-0.096439	0.561792	0.002150	81.082092	32.841129	56.008980	-0.176554	0.000000	-0.103844	0.000000	0.000000	0.000000	0.009071	0.000316	0.021850	0.000000	0.000000	2.000000	147.000000	1.000000
15284.169806	-0.096439	0.561792	0.002150	81.082092	32.841129	56.008980	-0.176554	0.000000	-0.103844	0.000000	0.000000	0.000000	0.009071	0.000316	0.021850	0.000000	0.000000	2.000000	147.000000	1.000000
15284.173140	-0.096439	0.561792	0.002150	81.082092	32.841129	56.008980	-0.176554	0.000000	-0.103844	0.000000	0.000000	0.000000	0.009071	0.000316	0.021850	0.000000	0.000000	2.000000	147.000000	1.000000
15284.176473	-0.096439	0.561792	0.002150	81.078743	32.832771	56.002201	-0.178066	0.000000	-0.107486	0.000000	0.000000	0.000000	0.009071	0.000316	0.021850	0.000000	0.000000	2.000000	147.000000	1.000000
15284.179806	-0.096442	0.561810	0.002167	81.078743	32.832771	56.002201	-0.178066	0.000000	-0.107486	0.000000	0.000000	0.000000	-0.001103	0.005231	0.005249	0.000000	0.000000	2.000000	147.000000	1.000000
15284.183140	-0.096442	0.561810	0.002167	81.078743	32.832771	56.002201	-0.178066	0.000000	-0.107486	0.000000	0.000000	0.000000	-0.001103	0.005231	0.005249	0.000000	0.000000	2.000000	147.000000	1.000000
15284.186473	-0.096442	0.561810	0.002167	81.075333	32.849773	56.024448	-0.177883	0.000000	-0.108361	0.000000	0.000000	0.000000	-0.001103	0.005231	0.005249	0.000000	0.000000	2.000000	147.000000	1.000000
15284.189806	-0.096442	0.561810	0.002167	81.075333	32.849773	56.024448	-0.177883	0.000000	-0.108361	0.000000	0.000000	0.000000	-0.001103	0.005231	0.005249	0.000000	0.000000	2.000000	147.000000	1.000000
15284.193140	-0.096442	0.561810	0.002167	81.075333	32.849773	56.024448	-0.177883	0.000000	-0.108361	0.000000	0.000000	0.000000	-0.000001	-0.000009	0.000000	0.000000	0.000000	2.000000	147.000000	1.000000
15284.196473	-0.096442	0.561810	0.002167	81.062798	32.909218	56.097847	-0.177883	0.000000	-0.108361	0.000000	0.000000	0.000000	-0.000001	-0.000009	0.000000	0.000000	0.000000	2.000000	147.000000	1.000000
15284.199806	-0.096442	0.561810	0.002167	81.062798	32.909218	56.097847	-0.177883	0.000000	-0.108361	0.000000	0.000000	0.000000	-0.000001	-0.000009	0.000000	0.000000	0.000000	2.000000	147.000000	1.000000
15284.203140	-0.096442	0.561810	0.002167	81.062798	32.909218	56.097847	-0.177883	0.000000	-0.108361	0.000000	0.000000	0.000000	-0.000001	-0.000009	0.000000	0.000000	0.000000	2.000000	147.000000	1.000000
15284.206473	-0.096459	0.561818	0.002140	81.041122	33.016186	56.238029	-0.177883	0.000000	-0.108361	0.000000	0.000000	0.000000	-0.005089	0.002445	-0.008301	0.000000	0.000000	2.000000	147.000000	1.000000
15284.209806	-0.096459	0.561818	0.002140	81.041122	33.016186	56.238029	-0.177883	0.000000	-0.108361	0.000000	0.000000	0.000000	-0.005089	0.002445	-0.008301	0.000000	0.000000	2.000000	147.000000	1.000000
15284.213140	-0.096459	0.561818	0.002140	81.041122	33.016186	56.238029	-0.177883	0.000000	-0.108361	0.000000	0.000000	0.000000	-0.005089	0.002445	-0.008301	0.000000	0.000000	2.000000	147.000000	1.000000
15284.216473	-0.096459	0.561818	0.002140	81.013794	33.125263	56.385391	-0.177034	0.000000	-0.106977	0.000000	0.000000	0.000000	-0.005089	0.002445	-0.008301	0.000000	0.000000	2.000000	147.000000	1.000000
15284.219806	-0.096463	0.561835	0.002157	81.013794	33.125263	56.385391	-0.177034	0.000000	-0.106977	0.000000	0.000000	0.000000	-0.001100	0.005232	0.005249	0.000000	0.000000	2.000000	147.000000	1.000000
15284.223140	-0.096463	0.561835	0.002157	81.013794	33.125263	56.385391	-0.177034	0.000000	-0.106977	0.000000	0.000000	0.000000	-0.001100	0.005232	0.005249	0.000000	0.000000	2.000000	147.000000	1.000000
15284.226473	-0.096463	0.561835	0.002157	80.982910	33.252918	56.553833	-0.176851	0.000000	-0.107852	0.000000	0.000000	0.000000	-0.001100	0.005232	0.005249	0.000000	0.000000	2.000000	147.000000	1.000000
15284.229806	-0.096463	0.561835	0.002157	80.982910	33.252918	56.553833	-0.176851	0.000000	-0.107852	0.000000	0.000000	0.000000	-0.001100	0.005232	0.005249	0.000000	0.000000	2.000000	147.000000	1.000000
15284.233140	-0.096440	0.561861	0.002156	80.982910	33.252918	56.553833	-0.176851	0.000000	-0.107852	0.000000	0.000000	0.000000	0.006893	0.007683	-0.000305	0.000000	0.000000	2.000000	147.000000	1.000000
15284.236473	-0.096440	0.561861	0.002156	80.950806	33.407314	56.757164	-0.176851	0.000000	-0.107852	0.000000	0.000000	0.000000	0.006893	0.007683	-0.000305	0.000000	0.000000	2.000000	147.000000	1.000000
15284.239806	-0.096440	0.561861	0.002156	80.950806	33.407314	56.757164	-0.176851	0.000000	-0.107852	0.000000	0.000000	0.000000	0.006893	0.007683	-0.000305	0.000000	0.000000	2.000000	147.000000	1.000000
15284.243140	-0.096440	0.561861	0.002156	80.950806	33.407314	56.757164	-0.176851	0.000000	-0.107852	0.000000	0.000000	0.000000	0.006893	0.007683	-0.000305	0.000000	0.000000	2.000000	147.000000	1.000000
15284.246473	-0.096442	0.561894	0.002059	80.914009	33.579540	56.988052	-0.178000	0.000000	-0.107801	0.000000	0.000000	0.000000	-0.000723	0.009827	-0.029083	0.000000	0.000000	2.000000	147.000000	1.000000
15284.249806	-0.096442	0.561894	0.002059	80.914009	33.579540	56.988052	-0.178000	0.000000	-0.107801	0.000000	0.000000	0.000000	-0.000723	0.009827	-0.029083	0.000000	0.000000	2.000000	147.000000	1.000000
15284.253140	-0.096442	0.561894	0.002059	80.914009	33.579540	56.988052	-0.178000	0.000000	-0.107801	0.000000	0.000000	0.000000	-0.000723	0.009827	-0.029083	0.000000	0.000000	2.000000	147.000000	1.000000
15284.256473	-0.096442	0.561894	0.002059	80.874603	33.785511	57.251869	-0.177879	0.000000	-0.102954	0.000000	0.000000	0.000000	-0.000723	0.009827	-0.029083	0.000000	0.000000	2.000000	147.000000	1.000000
15284.259806	-0.096446	0.561901	0.001968	80.874603	33.785511	57.251869	-0.177879	0.000000	-0.102954	0.000000	0.000000	0.000000	-0.001070	0.002134	-0.027405	0.000000	0.000000	2.000000	147.000000	1.000000
15284.263140	-0.096446	0.561901	0.001968	80.874603	33.785511	57.251869	-0.177879	0.000000	-0.102954	0.000000	0.000000	0.000000	-0.001070	0.002134	-0.027405	0.000000	0.000000	2.000000	147.000000	1.000000
15284.266473	-0.096446	0.561901	0.001968	80.829132	34.040634	57.577267	-0.177701	0.000000	-0.098387	0.000000	0.000000	0.000000	-0.001070	0.002134	-0.027405	0.000000	0.000000	2.000000	147.000000	1.000000
15284.269806	-0.096446	0.561901	0.001968	80.829132	34.040634	57.577267	-0.177701	0.000000	-0.098387	0.000000	0.000000	0.000000	-0.001070	0.002134	-0.027405	0.000000	0.000000	2.000000	147.000000	1.000000
15284.273140	-0.096451	0.561882	0.001882	80.829132	34.040634	57.577267	-0.177701	0.000000	-0.098387	0.000000	0.000000	0.000000	-0.001423	-0.005542	-0.025727	0.000000	0.000000	2.000000	147.000000	1.000000
15284.276473	-0.096451	0.561882	0.001882	80.788078	34.269035	57.815823	-0.177701	0.000000	-0.098387	0.000000	0.000000	0.000000	-0.001423	-0.005542	-0.025727	0.000000	0.000000	2.000000	147.000000	1.000000
15284.279806	-0.096451	0.561882	0.001882	80.788078	34.269035	57.815823	-0.177701	0.000000	-0.098387	0.000000	0.000000	0.000000	-0.001423	-0.005542	-0.025727	0.000000	1.000000	2.000000	147.000000	1.000000
15284.283140	-0.096451	0.561882	0.001882	80.788078	34.269035	57.815823	-0.177701	0.000000	-0.098387	0.000000	0.000000	0.000000	-0.001423	-0.005542	-0.025727	0.000000	1.000000	2.000000	147.000000	1.000000
