# Supplementary material for: Haptic Guidance Needs to Be Intuitive Not Just Informative to Improve Human Motor Accuracy
Source: PLoS One. 2016 Mar 16;11(3):e0150912. doi: 10.1371/journal.pone.0150912 (PMC4794196; doi:10.1371/journal.pone.0150912)
Supplement: S1 Data — (ZIP) [file pone.0150912.s001.zip › Subject6/exp1_0148.txt]

Time	PosX	PosY	PosZ	RotX	RotY	RotZ	ForceX	ForceY	ForceZ	MomentX	MomentY	MomentZ	VelocityX	VelocityY	VelocityZ	CalibratedWeight	ButtonDown	Condition	Trial	Visual
15285.785650	0.001989	0.572188	0.246493	84.301262	146.765488	166.030716	-1.913329	0.000000	-4.619434	0.000000	0.000000	0.000000	-0.040146	-0.021073	-0.020201	0.000000	1.000000	2.000000	148.000000	0.000000
15285.788984	0.001989	0.572188	0.246493	84.301262	146.765488	166.030716	-1.913329	0.000000	-4.619434	0.000000	0.000000	0.000000	-0.040146	-0.021073	-0.020201	0.000000	1.000000	2.000000	148.000000	0.000000
15285.792317	0.001989	0.572188	0.246493	84.301262	146.765488	166.030716	-1.913329	0.000000	-4.619434	0.000000	0.000000	0.000000	-0.040146	-0.021073	-0.020201	0.000000	1.000000	2.000000	148.000000	0.000000
15285.795650	0.000819	0.571601	0.245433	84.265541	146.953171	166.294662	-1.911634	0.000000	-4.620136	0.000000	0.000000	0.000000	-0.351113	-0.176212	-0.317971	0.000000	1.000000	2.000000	148.000000	0.000000
15285.798984	0.000819	0.571601	0.245433	84.265541	146.953171	166.294662	-1.911634	0.000000	-4.620136	0.000000	0.000000	0.000000	-0.000000	-0.000009	0.000000	0.000000	1.000000	2.000000	148.000000	0.000000
15285.802317	0.000819	0.571601	0.245433	84.265541	146.953171	166.294662	-1.911634	0.000000	-4.620136	0.000000	0.000000	0.000000	-0.000000	-0.000009	0.000000	0.000000	1.000000	2.000000	148.000000	0.000000
15285.805650	0.000819	0.571601	0.245433	84.322289	146.553177	165.971283	-1.899853	0.000000	-4.624992	0.000000	0.000000	0.000000	-0.000000	-0.000009	0.000000	0.000000	1.000000	2.000000	148.000000	0.000000
15285.808984	-0.000015	0.571411	0.244511	84.322289	146.553177	165.971283	-1.899853	0.000000	-4.624992	0.000000	0.000000	0.000000	-0.250146	-0.056899	-0.276773	0.000000	1.000000	2.000000	148.000000	0.000000
15285.812317	-0.000015	0.571411	0.244511	84.322289	146.553177	165.971283	-1.899853	0.000000	-4.624992	0.000000	0.000000	0.000000	-0.250146	-0.056899	-0.276773	0.000000	1.000000	2.000000	148.000000	0.000000
15285.815650	-0.000015	0.571411	0.244511	84.491455	145.040497	164.559662	-1.892485	0.000000	-4.628013	0.000000	0.000000	0.000000	-0.250146	-0.056899	-0.276773	0.000000	1.000000	2.000000	148.000000	0.000000
15285.818984	-0.000846	0.570971	0.243131	84.491455	145.040497	164.559662	-1.892485	0.000000	-4.628013	0.000000	0.000000	0.000000	-0.249324	-0.132111	-0.413800	0.000000	1.000000	2.000000	148.000000	0.000000
15285.822317	-0.000846	0.570971	0.243131	84.491455	145.040497	164.559662	-1.892485	0.000000	-4.628013	0.000000	0.000000	0.000000	-0.249324	-0.132111	-0.413800	0.000000	1.000000	2.000000	148.000000	0.000000
15285.825650	-0.000846	0.570971	0.243131	84.836044	140.425690	160.121490	-1.888127	0.000000	-4.629792	0.000000	0.000000	0.000000	-0.249324	-0.132111	-0.413800	0.000000	1.000000	2.000000	148.000000	0.000000
15285.828984	-0.001873	0.570455	0.241646	84.836044	140.425690	160.121490	-1.888127	0.000000	-4.629792	0.000000	0.000000	0.000000	-0.307980	-0.154581	-0.445580	0.000000	1.000000	2.000000	148.000000	0.000000
15285.832317	-0.001873	0.570455	0.241646	84.836044	140.425690	160.121490	-1.888127	0.000000	-4.629792	0.000000	0.000000	0.000000	-0.307980	-0.154581	-0.445580	0.000000	1.000000	2.000000	148.000000	0.000000
15285.835650	-0.001873	0.570455	0.241646	85.212143	132.230545	152.182388	-1.881207	0.000000	-4.632608	0.000000	0.000000	0.000000	-0.307980	-0.154581	-0.445580	0.000000	1.000000	2.000000	148.000000	0.000000
15285.838984	-0.002728	0.569867	0.239942	85.212143	132.230545	152.182388	-1.881207	0.000000	-4.632608	0.000000	0.000000	0.000000	-0.256758	-0.176529	-0.511343	0.000000	1.000000	2.000000	148.000000	0.000000
15285.842317	-0.002728	0.569867	0.239942	85.212143	132.230545	152.182388	-1.881207	0.000000	-4.632608	0.000000	0.000000	0.000000	-0.256758	-0.176529	-0.511343	0.000000	1.000000	2.000000	148.000000	0.000000
15285.845650	-0.002728	0.569867	0.239942	85.475891	121.365646	141.600479	-1.878493	0.000000	-4.633709	0.000000	0.000000	0.000000	-0.256758	-0.176529	-0.511343	0.000000	1.000000	2.000000	148.000000	0.000000
15285.848984	-0.003283	0.569188	0.238148	85.475891	121.365646	141.600479	-1.878493	0.000000	-4.633709	0.000000	0.000000	0.000000	-0.166238	-0.203763	-0.537925	0.000000	1.000000	2.000000	148.000000	0.000000
15285.852317	-0.003283	0.569188	0.238148	85.475891	121.365646	141.600479	-1.878493	0.000000	-4.633709	0.000000	0.000000	0.000000	-0.166238	-0.203763	-0.537925	0.000000	1.000000	2.000000	148.000000	0.000000
15285.855650	-0.003283	0.569188	0.238148	85.537132	109.372963	129.923569	-1.881379	0.000000	-4.632539	0.000000	0.000000	0.000000	-0.166238	-0.203763	-0.537925	0.000000	1.000000	2.000000	148.000000	0.000000
15285.858984	-0.003833	0.568381	0.236271	85.537132	109.372963	129.923569	-1.881379	0.000000	-4.632539	0.000000	0.000000	0.000000	-0.165230	-0.242162	-0.563337	0.000000	1.000000	2.000000	148.000000	0.000000
15285.862317	-0.003833	0.568381	0.236271	85.537132	109.372963	129.923569	-1.881379	0.000000	-4.632539	0.000000	0.000000	0.000000	-0.165230	-0.242162	-0.563337	0.000000	1.000000	2.000000	148.000000	0.000000
15285.865650	-0.003833	0.568381	0.236271	85.432327	97.980293	118.835007	-1.884943	0.000000	-4.631090	0.000000	0.000000	0.000000	-0.165230	-0.242162	-0.563337	0.000000	1.000000	2.000000	148.000000	0.000000
15285.868984	-0.004348	0.567511	0.234345	85.432327	97.980293	118.835007	-1.884943	0.000000	-4.631090	0.000000	0.000000	0.000000	-0.154384	-0.260993	-0.577599	0.000000	1.000000	2.000000	148.000000	0.000000
15285.872317	-0.004348	0.567511	0.234345	85.432327	97.980293	118.835007	-1.884943	0.000000	-4.631090	0.000000	0.000000	0.000000	-0.154384	-0.260993	-0.577599	0.000000	1.000000	2.000000	148.000000	0.000000
15285.875650	-0.004348	0.567511	0.234345	85.270058	88.075562	109.175217	-1.889501	0.000000	-4.629231	0.000000	0.000000	0.000000	-0.154384	-0.260993	-0.577599	0.000000	1.000000	2.000000	148.000000	0.000000
15285.878984	-0.004793	0.566568	0.232308	85.270058	88.075562	109.175217	-1.889501	0.000000	-4.629231	0.000000	0.000000	0.000000	-0.133632	-0.282729	-0.611108	0.000000	1.000000	2.000000	148.000000	0.000000
15285.882317	-0.004793	0.566568	0.232308	85.270058	88.075562	109.175217	-1.889501	0.000000	-4.629231	0.000000	0.000000	0.000000	-0.133632	-0.282729	-0.611108	0.000000	1.000000	2.000000	148.000000	0.000000
15285.885650	-0.004793	0.566568	0.232308	85.151077	79.364258	100.617508	-1.896089	0.000000	-4.626537	0.000000	0.000000	0.000000	-0.133632	-0.282729	-0.611108	0.000000	1.000000	2.000000	148.000000	0.000000
15285.888984	-0.005301	0.565590	0.230266	85.151077	79.364258	100.617508	-1.896089	0.000000	-4.626537	0.000000	0.000000	0.000000	-0.152391	-0.293341	-0.612678	0.000000	1.000000	2.000000	148.000000	0.000000
15285.892317	-0.005301	0.565590	0.230266	85.151077	79.364258	100.617508	-1.896089	0.000000	-4.626537	0.000000	0.000000	0.000000	-0.152391	-0.293341	-0.612678	0.000000	1.000000	2.000000	148.000000	0.000000
15285.895650	-0.005301	0.565590	0.230266	85.031700	71.670341	93.020607	-1.901744	0.000000	-4.624215	0.000000	0.000000	0.000000	-0.152391	-0.293341	-0.612678	0.000000	1.000000	2.000000	148.000000	0.000000
15285.898984	-0.005839	0.564652	0.228207	85.031700	71.670341	93.020607	-1.901744	0.000000	-4.624215	0.000000	0.000000	0.000000	-0.161180	-0.281375	-0.617761	0.000000	1.000000	2.000000	148.000000	0.000000
15285.902317	-0.005839	0.564652	0.228207	85.031700	71.670341	93.020607	-1.901744	0.000000	-4.624215	0.000000	0.000000	0.000000	-0.161180	-0.281375	-0.617761	0.000000	1.000000	2.000000	148.000000	0.000000
15285.905650	-0.005839	0.564652	0.228207	84.839691	65.019394	86.468040	-1.907107	0.000000	-4.622007	0.000000	0.000000	0.000000	-0.161180	-0.281375	-0.617761	0.000000	1.000000	2.000000	148.000000	0.000000
15285.908984	-0.006275	0.563712	0.226106	84.839691	65.019394	86.468040	-1.907107	0.000000	-4.622007	0.000000	0.000000	0.000000	-0.130872	-0.282196	-0.630390	0.000000	1.000000	2.000000	148.000000	0.000000
15285.912317	-0.006275	0.563712	0.226106	84.839691	65.019394	86.468040	-1.907107	0.000000	-4.622007	0.000000	0.000000	0.000000	-0.130872	-0.282196	-0.630390	0.000000	1.000000	2.000000	148.000000	0.000000
15285.915650	-0.006275	0.563712	0.226106	84.563828	59.675526	81.246307	-1.914624	0.000000	-4.618897	0.000000	0.000000	0.000000	-0.130872	-0.282196	-0.630390	0.000000	1.000000	2.000000	148.000000	0.000000
15285.918984	-0.006676	0.562832	0.224001	84.563828	59.675526	81.246307	-1.914624	0.000000	-4.618897	0.000000	0.000000	0.000000	-0.120326	-0.264011	-0.631278	0.000000	0.000000	2.000000	148.000000	0.000000
15285.922317	-0.006676	0.562832	0.224001	84.563828	59.675526	81.246307	-1.914624	0.000000	-4.618897	0.000000	0.000000	0.000000	-0.120326	-0.264011	-0.631278	0.000000	0.000000	2.000000	148.000000	0.000000
15285.925650	-0.006676	0.562832	0.224001	84.251305	55.440453	77.150452	-1.922905	0.000000	-4.615456	0.000000	0.000000	0.000000	-0.120326	-0.264011	-0.631278	0.000000	0.000000	2.000000	148.000000	0.000000
15285.928984	-0.007009	0.561949	0.221855	84.251305	55.440453	77.150452	-1.922905	0.000000	-4.615456	0.000000	0.000000	0.000000	-0.100073	-0.264928	-0.643989	0.000000	0.000000	2.000000	148.000000	0.000000
15285.932317	-0.007009	0.561949	0.221855	84.251305	55.440453	77.150452	-1.922905	0.000000	-4.615456	0.000000	0.000000	0.000000	-0.100073	-0.264928	-0.643989	0.000000	0.000000	2.000000	148.000000	0.000000
15285.935650	-0.007009	0.561949	0.221855	83.978844	51.956295	73.777031	-1.932833	0.000000	-4.611308	0.000000	0.000000	0.000000	-0.100073	-0.264928	-0.643989	0.000000	0.000000	2.000000	148.000000	0.000000
15285.938984	-0.007372	0.561099	0.219659	83.978844	51.956295	73.777031	-1.932833	0.000000	-4.611308	0.000000	0.000000	0.000000	-0.108881	-0.254752	-0.658804	0.000000	0.000000	2.000000	148.000000	0.000000
15285.942317	-0.007372	0.561099	0.219659	83.978844	51.956295	73.777031	-1.932833	0.000000	-4.611308	0.000000	0.000000	0.000000	-0.108881	-0.254752	-0.658804	0.000000	0.000000	2.000000	148.000000	0.000000
15285.945650	-0.007372	0.561099	0.219659	83.761368	48.813774	70.717018	-1.942774	0.000000	-4.607128	0.000000	0.000000	0.000000	-0.108881	-0.254752	-0.658804	0.000000	0.000000	2.000000	148.000000	0.000000
15285.948984	-0.007861	0.560305	0.217425	83.761368	48.813774	70.717018	-1.942774	0.000000	-4.607128	0.000000	0.000000	0.000000	-0.146438	-0.238381	-0.669959	0.000000	0.000000	2.000000	148.000000	0.000000
15285.952317	-0.007861	0.560305	0.217425	83.761368	48.813774	70.717018	-1.942774	0.000000	-4.607128	0.000000	0.000000	0.000000	-0.146438	-0.238381	-0.669959	0.000000	0.000000	2.000000	148.000000	0.000000
15285.955650	-0.007861	0.560305	0.217425	83.570198	46.326447	68.320572	-1.950926	0.000000	-4.603683	0.000000	0.000000	0.000000	-0.146438	-0.238381	-0.669959	0.000000	0.000000	2.000000	148.000000	0.000000
15285.958984	-0.008471	0.559528	0.215042	83.570198	46.326447	68.320572	-1.950926	0.000000	-4.603683	0.000000	0.000000	0.000000	-0.183163	-0.232950	-0.715019	0.000000	0.000000	2.000000	148.000000	0.000000
15285.962317	-0.008471	0.559528	0.215042	83.570198	46.326447	68.320572	-1.950926	0.000000	-4.603683	0.000000	0.000000	0.000000	-0.183163	-0.232950	-0.715019	0.000000	0.000000	2.000000	148.000000	0.000000
15285.965650	-0.008471	0.559528	0.215042	83.407478	44.344707	66.443596	-1.958168	0.000000	-4.600606	0.000000	0.000000	0.000000	-0.183163	-0.232950	-0.715019	0.000000	0.000000	2.000000	148.000000	0.000000
15285.968984	-0.009298	0.558816	0.212566	83.407478	44.344707	66.443596	-1.958168	0.000000	-4.600606	0.000000	0.000000	0.000000	-0.248211	-0.213621	-0.742827	0.000000	0.000000	2.000000	148.000000	0.000000
15285.972317	-0.009298	0.558816	0.212566	83.407478	44.344707	66.443596	-1.958168	0.000000	-4.600606	0.000000	0.000000	0.000000	-0.248211	-0.213621	-0.742827	0.000000	0.000000	2.000000	148.000000	0.000000
15285.975650	-0.009298	0.558816	0.212566	83.271393	42.748528	64.978981	-1.962317	0.000000	-4.598838	0.000000	0.000000	0.000000	-0.248211	-0.213621	-0.742827	0.000000	0.000000	2.000000	148.000000	0.000000
15285.978984	-0.010434	0.558173	0.209908	83.271393	42.748528	64.978981	-1.962317	0.000000	-4.598838	0.000000	0.000000	0.000000	-0.340514	-0.192893	-0.797345	0.000000	0.000000	2.000000	148.000000	0.000000
15285.982317	-0.010434	0.558173	0.209908	83.271393	42.748528	64.978981	-1.962317	0.000000	-4.598838	0.000000	0.000000	0.000000	-0.340514	-0.192893	-0.797345	0.000000	0.000000	2.000000	148.000000	0.000000
15285.985650	-0.010434	0.558173	0.209908	83.143761	41.507004	63.882206	-1.962299	0.000000	-4.598846	0.000000	0.000000	0.000000	-0.340514	-0.192893	-0.797345	0.000000	0.000000	2.000000	148.000000	0.000000
15285.988984	-0.011841	0.557567	0.207105	83.143761	41.507004	63.882206	-1.962299	0.000000	-4.598846	0.000000	0.000000	0.000000	-0.422140	-0.181886	-0.841031	0.000000	0.000000	2.000000	148.000000	0.000000
15285.992317	-0.011841	0.557567	0.207105	83.143761	41.507004	63.882206	-1.962299	0.000000	-4.598846	0.000000	0.000000	0.000000	-0.422140	-0.181886	-0.841031	0.000000	0.000000	2.000000	148.000000	0.000000
15285.995650	-0.011841	0.557567	0.207105	82.986336	40.921902	63.188934	-1.958335	0.000000	-4.600535	0.000000	0.000000	0.000000	-0.422140	-0.181886	-0.841031	0.000000	0.000000	2.000000	148.000000	0.000000
15285.998984	-0.013514	0.557007	0.204099	82.986336	40.921902	63.188934	-1.958335	0.000000	-4.600535	0.000000	0.000000	0.000000	-0.502078	-0.167995	-0.901687	0.000000	0.000000	2.000000	148.000000	0.000000
15286.002317	-0.013514	0.557007	0.204099	82.986336	40.921902	63.188934	-1.958335	0.000000	-4.600535	0.000000	0.000000	0.000000	-0.502078	-0.167995	-0.901687	0.000000	0.000000	2.000000	148.000000	0.000000
15286.005650	-0.013514	0.557007	0.204099	82.694702	41.438061	63.472157	-1.950804	0.000000	-4.603734	0.000000	0.000000	0.000000	-0.502078	-0.167995	-0.901687	0.000000	0.000000	2.000000	148.000000	0.000000
15286.008984	-0.015357	0.556595	0.200960	82.694702	41.438061	63.472157	-1.950804	0.000000	-4.603734	0.000000	0.000000	0.000000	-0.552768	-0.123687	-0.941693	0.000000	0.000000	2.000000	148.000000	0.000000
15286.012317	-0.015357	0.556595	0.200960	82.694702	41.438061	63.472157	-1.950804	0.000000	-4.603734	0.000000	0.000000	0.000000	-0.552768	-0.123687	-0.941693	0.000000	0.000000	2.000000	148.000000	0.000000
15286.015650	-0.015357	0.556595	0.200960	82.223885	42.960140	65.001457	-1.940839	0.000000	-4.607944	0.000000	0.000000	0.000000	-0.552768	-0.123687	-0.941693	0.000000	0.000000	2.000000	148.000000	0.000000
15286.018984	-0.017239	0.556322	0.197655	82.223885	42.960140	65.001457	-1.940839	0.000000	-4.607944	0.000000	0.000000	0.000000	-0.564742	-0.081667	-0.991658	0.000000	0.000000	2.000000	148.000000	0.000000
15286.022317	-0.017239	0.556322	0.197655	82.223885	42.960140	65.001457	-1.940839	0.000000	-4.607944	0.000000	0.000000	0.000000	-0.564742	-0.081667	-0.991658	0.000000	0.000000	2.000000	148.000000	0.000000
15286.025650	-0.017239	0.556322	0.197655	81.587791	45.113152	67.553314	-1.931120	0.000000	-4.612025	0.000000	0.000000	0.000000	-0.564742	-0.081667	-0.991658	0.000000	0.000000	2.000000	148.000000	0.000000
15286.028984	-0.019162	0.556147	0.194274	81.587791	45.113152	67.553314	-1.931120	0.000000	-4.612025	0.000000	0.000000	0.000000	-0.576811	-0.052627	-1.014149	0.000000	0.000000	2.000000	148.000000	0.000000
15286.032317	-0.019162	0.556147	0.194274	81.587791	45.113152	67.553314	-1.931120	0.000000	-4.612025	0.000000	0.000000	0.000000	-0.576811	-0.052627	-1.014149	0.000000	0.000000	2.000000	148.000000	0.000000
15286.035650	-0.019162	0.556147	0.194274	80.876175	47.221668	70.128098	-1.920860	0.000000	-4.616308	0.000000	0.000000	0.000000	-0.576811	-0.052627	-1.014149	0.000000	0.000000	2.000000	148.000000	0.000000
15286.038984	-0.021122	0.556076	0.190764	80.876175	47.221668	70.128098	-1.920860	0.000000	-4.616308	0.000000	0.000000	0.000000	-0.587864	-0.021151	-1.053164	0.000000	0.000000	2.000000	148.000000	0.000000
15286.042317	-0.021122	0.556076	0.190764	80.876175	47.221668	70.128098	-1.920860	0.000000	-4.616308	0.000000	0.000000	0.000000	-0.587864	-0.021151	-1.053164	0.000000	0.000000	2.000000	148.000000	0.000000
15286.045650	-0.021122	0.556076	0.190764	80.207886	48.913864	72.125740	-1.910557	0.000000	-4.620582	0.000000	0.000000	0.000000	-0.587864	-0.021151	-1.053164	0.000000	0.000000	2.000000	148.000000	0.000000
15286.048984	-0.023177	0.556073	0.187124	80.207886	48.913864	72.125740	-1.910557	0.000000	-4.620582	0.000000	0.000000	0.000000	-0.616656	-0.000967	-1.091720	0.000000	0.000000	2.000000	148.000000	0.000000
15286.052317	-0.023177	0.556073	0.187124	80.207886	48.913864	72.125740	-1.910557	0.000000	-4.620582	0.000000	0.000000	0.000000	-0.616656	-0.000967	-1.091720	0.000000	0.000000	2.000000	148.000000	0.000000
15286.055650	-0.023177	0.556073	0.187124	79.690437	49.953350	73.613441	-1.898924	0.000000	-4.625375	0.000000	0.000000	0.000000	-0.616656	-0.000967	-1.091720	0.000000	0.000000	2.000000	148.000000	0.000000
15286.058984	-0.025326	0.556156	0.183369	79.690437	49.953350	73.613441	-1.898924	0.000000	-4.625375	0.000000	0.000000	0.000000	-0.644620	0.024681	-1.126569	0.000000	0.000000	2.000000	148.000000	0.000000
15286.062317	-0.025326	0.556156	0.183369	79.690437	49.953350	73.613441	-1.898924	0.000000	-4.625375	0.000000	0.000000	0.000000	-0.644620	0.024681	-1.126569	0.000000	0.000000	2.000000	148.000000	0.000000
15286.065650	-0.025326	0.556156	0.183369	79.361275	50.547028	74.787010	-1.885797	0.000000	-4.630742	0.000000	0.000000	0.000000	-0.644620	0.024681	-1.126569	0.000000	0.000000	2.000000	148.000000	0.000000
15286.068984	-0.027504	0.556321	0.179498	79.361275	50.547028	74.787010	-1.885797	0.000000	-4.630742	0.000000	0.000000	0.000000	-0.653451	0.049681	-1.161265	0.000000	0.000000	2.000000	148.000000	0.000000
15286.072317	-0.027504	0.556321	0.179498	79.361275	50.547028	74.787010	-1.885797	0.000000	-4.630742	0.000000	0.000000	0.000000	-0.653451	0.049681	-1.161265	0.000000	0.000000	2.000000	148.000000	0.000000
15286.075650	-0.027504	0.556321	0.179498	79.158684	50.975105	75.645668	-1.872456	0.000000	-4.636152	0.000000	0.000000	0.000000	-0.653451	0.049681	-1.161265	0.000000	0.000000	2.000000	148.000000	0.000000
15286.078984	-0.029678	0.556562	0.175477	79.158684	50.975105	75.645668	-1.872456	0.000000	-4.636152	0.000000	0.000000	0.000000	-0.652076	0.072333	-1.206530	0.000000	0.000000	2.000000	148.000000	0.000000
15286.082317	-0.029678	0.556562	0.175477	79.158684	50.975105	75.645668	-1.872456	0.000000	-4.636152	0.000000	0.000000	0.000000	-0.652076	0.072333	-1.206530	0.000000	0.000000	2.000000	148.000000	0.000000
15286.085650	-0.029678	0.556562	0.175477	79.021652	51.533218	76.220100	-1.859959	0.000000	-4.641181	0.000000	0.000000	0.000000	-0.652076	0.072333	-1.206530	0.000000	0.000000	2.000000	148.000000	0.000000
15286.088984	-0.031786	0.556827	0.171331	79.021652	51.533218	76.220100	-1.859959	0.000000	-4.641181	0.000000	0.000000	0.000000	-0.632511	0.079507	-1.243690	0.000000	0.000000	2.000000	148.000000	0.000000
15286.092317	-0.031786	0.556827	0.171331	79.021652	51.533218	76.220100	-1.859959	0.000000	-4.641181	0.000000	0.000000	0.000000	-0.632511	0.079507	-1.243690	0.000000	0.000000	2.000000	148.000000	0.000000
15286.095650	-0.031786	0.556827	0.171331	78.909332	52.165474	76.084908	-1.849512	0.000000	-4.645353	0.000000	0.000000	0.000000	-0.632511	0.079507	-1.243690	0.000000	0.000000	2.000000	148.000000	0.000000
15286.098984	-0.033887	0.557217	0.167041	78.909332	52.165474	76.084908	-1.849512	0.000000	-4.645353	0.000000	0.000000	0.000000	-0.630219	0.116938	-1.286978	0.000000	0.000000	2.000000	148.000000	0.000000
15286.102317	-0.033887	0.557217	0.167041	78.909332	52.165474	76.084908	-1.849512	0.000000	-4.645353	0.000000	0.000000	0.000000	-0.630219	0.116938	-1.286978	0.000000	0.000000	2.000000	148.000000	0.000000
15286.105650	-0.033887	0.557217	0.167041	78.754143	52.853027	75.648911	-1.840073	0.000000	-4.649100	0.000000	0.000000	0.000000	-0.630219	0.116938	-1.286978	0.000000	0.000000	2.000000	148.000000	0.000000
15286.108984	-0.035984	0.557745	0.162712	78.754143	52.853027	75.648911	-1.840073	0.000000	-4.649100	0.000000	0.000000	0.000000	-0.629125	0.158416	-1.298603	0.000000	0.000000	2.000000	148.000000	0.000000
15286.112317	-0.035984	0.557745	0.162712	78.754143	52.853027	75.648911	-1.840073	0.000000	-4.649100	0.000000	0.000000	0.000000	-0.629125	0.158416	-1.298603	0.000000	0.000000	2.000000	148.000000	0.000000
15286.115650	-0.035984	0.557745	0.162712	78.501343	53.183735	75.247925	-1.830580	0.000000	-4.652846	0.000000	0.000000	0.000000	-0.629125	0.158416	-1.298603	0.000000	0.000000	2.000000	148.000000	0.000000
15286.118984	-0.037993	0.558333	0.158418	78.501343	53.183735	75.247925	-1.830580	0.000000	-4.652846	0.000000	0.000000	0.000000	-0.602693	0.176372	-1.288287	0.000000	0.000000	2.000000	148.000000	0.000000
15286.122317	-0.037993	0.558333	0.158418	78.501343	53.183735	75.247925	-1.830580	0.000000	-4.652846	0.000000	0.000000	0.000000	-0.602693	0.176372	-1.288287	0.000000	0.000000	2.000000	148.000000	0.000000
15286.125650	-0.037993	0.558333	0.158418	78.175766	52.945686	75.034454	-1.822447	0.000000	-4.656038	0.000000	0.000000	0.000000	-0.602693	0.176372	-1.288287	0.000000	0.000000	2.000000	148.000000	0.000000
15286.128984	-0.039975	0.559053	0.154181	78.175766	52.945686	75.034454	-1.822447	0.000000	-4.656038	0.000000	0.000000	0.000000	-0.594673	0.215981	-1.271054	0.000000	0.000000	2.000000	148.000000	0.000000
15286.132317	-0.039975	0.559053	0.154181	78.175766	52.945686	75.034454	-1.822447	0.000000	-4.656038	0.000000	0.000000	0.000000	-0.594673	0.215981	-1.271054	0.000000	0.000000	2.000000	148.000000	0.000000
15286.135650	-0.039975	0.559053	0.154181	77.835449	52.243896	74.830933	-1.813956	0.000000	-4.659352	0.000000	0.000000	0.000000	-0.594673	0.215981	-1.271054	0.000000	0.000000	2.000000	148.000000	0.000000
15286.138984	-0.041876	0.559823	0.150039	77.835449	52.243896	74.830933	-1.813956	0.000000	-4.659352	0.000000	0.000000	0.000000	-0.570255	0.230979	-1.242531	0.000000	0.000000	2.000000	148.000000	0.000000
15286.142317	-0.041876	0.559823	0.150039	77.835449	52.243896	74.830933	-1.813956	0.000000	-4.659352	0.000000	0.000000	0.000000	-0.570255	0.230979	-1.242531	0.000000	0.000000	2.000000	148.000000	0.000000
15286.145650	-0.041876	0.559823	0.150039	77.576302	51.247742	74.090919	-1.806172	0.000000	-4.662376	0.000000	0.000000	0.000000	-0.570255	0.230979	-1.242531	0.000000	0.000000	2.000000	148.000000	0.000000
15286.148984	-0.043723	0.560703	0.145945	77.576302	51.247742	74.090919	-1.806172	0.000000	-4.662376	0.000000	0.000000	0.000000	-0.554089	0.264007	-1.228200	0.000000	0.000000	2.000000	148.000000	0.000000
15286.152317	-0.043723	0.560703	0.145945	77.576302	51.247742	74.090919	-1.806172	0.000000	-4.662376	0.000000	0.000000	0.000000	-0.554089	0.264007	-1.228200	0.000000	0.000000	2.000000	148.000000	0.000000
15286.155650	-0.043723	0.560703	0.145945	77.433357	50.094360	72.878708	-1.798916	0.000000	-4.665180	0.000000	0.000000	0.000000	-0.554089	0.264007	-1.228200	0.000000	0.000000	2.000000	148.000000	0.000000
15286.158984	-0.045574	0.561606	0.141892	77.433357	50.094360	72.878708	-1.798916	0.000000	-4.665180	0.000000	0.000000	0.000000	-0.555252	0.271020	-1.215979	0.000000	0.000000	2.000000	148.000000	0.000000
15286.162317	-0.045574	0.561606	0.141892	77.433357	50.094360	72.878708	-1.798916	0.000000	-4.665180	0.000000	0.000000	0.000000	-0.555252	0.271020	-1.215979	0.000000	0.000000	2.000000	148.000000	0.000000
15286.165650	-0.045574	0.561606	0.141892	77.362526	48.971783	71.686508	-1.790667	0.000000	-4.668352	0.000000	0.000000	0.000000	-0.555252	0.271020	-1.215979	0.000000	0.000000	2.000000	148.000000	0.000000
15286.168984	-0.047456	0.562565	0.137873	77.362526	48.971783	71.686508	-1.790667	0.000000	-4.668352	0.000000	0.000000	0.000000	-0.564751	0.287760	-1.205891	0.000000	0.000000	2.000000	148.000000	0.000000
15286.172317	-0.047456	0.562565	0.137873	77.362526	48.971783	71.686508	-1.790667	0.000000	-4.668352	0.000000	0.000000	0.000000	-0.564751	0.287760	-1.205891	0.000000	0.000000	2.000000	148.000000	0.000000
15286.175650	-0.047456	0.562565	0.137873	77.307243	48.046394	70.947296	-1.780599	0.000000	-4.672202	0.000000	0.000000	0.000000	-0.564751	0.287760	-1.205891	0.000000	0.000000	2.000000	148.000000	0.000000
15286.178984	-0.049258	0.563632	0.133906	77.307243	48.046394	70.947296	-1.780599	0.000000	-4.672202	0.000000	0.000000	0.000000	-0.540640	0.319954	-1.189949	0.000000	0.000000	2.000000	148.000000	0.000000
15286.182317	-0.049258	0.563632	0.133906	77.307243	48.046394	70.947296	-1.780599	0.000000	-4.672202	0.000000	0.000000	0.000000	-0.540640	0.319954	-1.189949	0.000000	0.000000	2.000000	148.000000	0.000000
15286.185650	-0.049258	0.563632	0.133906	77.269341	47.303085	70.298904	-1.771740	0.000000	-4.675569	0.000000	0.000000	0.000000	-0.540640	0.319954	-1.189949	0.000000	0.000000	2.000000	148.000000	0.000000
15286.188984	-0.051065	0.564753	0.129977	77.269341	47.303085	70.298904	-1.771740	0.000000	-4.675569	0.000000	0.000000	0.000000	-0.541888	0.336220	-1.178705	0.000000	0.000000	2.000000	148.000000	0.000000
15286.192317	-0.051065	0.564753	0.129977	77.269341	47.303085	70.298904	-1.771740	0.000000	-4.675569	0.000000	0.000000	0.000000	-0.541888	0.336220	-1.178705	0.000000	0.000000	2.000000	148.000000	0.000000
15286.195650	-0.051065	0.564753	0.129977	77.253593	46.780277	69.382065	-1.761742	0.000000	-4.679344	0.000000	0.000000	0.000000	-0.541888	0.336220	-1.178705	0.000000	0.000000	2.000000	148.000000	0.000000
15286.198984	-0.052794	0.565915	0.126115	77.253593	46.780277	69.382065	-1.761742	0.000000	-4.679344	0.000000	0.000000	0.000000	-0.518794	0.348592	-1.158579	0.000000	0.000000	2.000000	148.000000	0.000000
15286.202317	-0.052794	0.565915	0.126115	77.253593	46.780277	69.382065	-1.761742	0.000000	-4.679344	0.000000	0.000000	0.000000	-0.518794	0.348592	-1.158579	0.000000	0.000000	2.000000	148.000000	0.000000
15286.205650	-0.052794	0.565915	0.126115	77.254105	46.422981	68.124504	-1.752785	0.000000	-4.682707	0.000000	0.000000	0.000000	-0.518794	0.348592	-1.158579	0.000000	0.000000	2.000000	148.000000	0.000000
15286.208984	-0.054420	0.567150	0.122318	77.254105	46.422981	68.124504	-1.752785	0.000000	-4.682707	0.000000	0.000000	0.000000	-0.487844	0.370490	-1.139017	0.000000	0.000000	2.000000	148.000000	0.000000
15286.212317	-0.054420	0.567150	0.122318	77.254105	46.422981	68.124504	-1.752785	0.000000	-4.682707	0.000000	0.000000	0.000000	-0.487844	0.370490	-1.139017	0.000000	0.000000	2.000000	148.000000	0.000000
15286.215650	-0.054420	0.567150	0.122318	77.270271	46.226295	67.177780	-1.745896	0.000000	-4.685280	0.000000	0.000000	0.000000	-0.487844	0.370490	-1.139017	0.000000	0.000000	2.000000	148.000000	0.000000
15286.218984	-0.056031	0.568433	0.118624	77.270271	46.226295	67.177780	-1.745896	0.000000	-4.685280	0.000000	0.000000	0.000000	-0.483452	0.384948	-1.108403	0.000000	0.000000	2.000000	148.000000	0.000000
15286.222317	-0.056031	0.568433	0.118624	77.270271	46.226295	67.177780	-1.745896	0.000000	-4.685280	0.000000	0.000000	0.000000	-0.483452	0.384948	-1.108403	0.000000	0.000000	2.000000	148.000000	0.000000
15286.225650	-0.056031	0.568433	0.118624	77.307327	46.229713	67.091545	-1.737747	0.000000	-4.688309	0.000000	0.000000	0.000000	-0.483452	0.384948	-1.108403	0.000000	0.000000	2.000000	148.000000	0.000000
15286.228984	-0.057595	0.569750	0.114960	77.307327	46.229713	67.091545	-1.737747	0.000000	-4.688309	0.000000	0.000000	0.000000	-0.469004	0.395139	-1.099077	0.000000	0.000000	2.000000	148.000000	0.000000
15286.232317	-0.057595	0.569750	0.114960	77.307327	46.229713	67.091545	-1.737747	0.000000	-4.688309	0.000000	0.000000	0.000000	-0.469004	0.395139	-1.099077	0.000000	0.000000	2.000000	148.000000	0.000000
15286.235650	-0.057595	0.569750	0.114960	77.355209	46.214836	67.257050	-1.730375	0.000000	-4.691034	0.000000	0.000000	0.000000	-0.469004	0.395139	-1.099077	0.000000	0.000000	2.000000	148.000000	0.000000
15286.238984	-0.059190	0.571113	0.111298	77.355209	46.214836	67.257050	-1.730375	0.000000	-4.691034	0.000000	0.000000	0.000000	-0.478426	0.408834	-1.098626	0.000000	0.000000	2.000000	148.000000	0.000000
15286.242317	-0.059190	0.571113	0.111298	77.355209	46.214836	67.257050	-1.730375	0.000000	-4.691034	0.000000	0.000000	0.000000	-0.478426	0.408834	-1.098626	0.000000	0.000000	2.000000	148.000000	0.000000
15286.245650	-0.059190	0.571113	0.111298	77.410049	46.128918	67.304695	-1.721316	0.000000	-4.694366	0.000000	0.000000	0.000000	-0.478426	0.408834	-1.098626	0.000000	0.000000	2.000000	148.000000	0.000000
15286.248984	-0.060870	0.572540	0.107647	77.410049	46.128918	67.304695	-1.721316	0.000000	-4.694366	0.000000	0.000000	0.000000	-0.504162	0.428058	-1.095272	0.000000	0.000000	2.000000	148.000000	0.000000
15286.252317	-0.060870	0.572540	0.107647	77.410049	46.128918	67.304695	-1.721316	0.000000	-4.694366	0.000000	0.000000	0.000000	-0.504162	0.428058	-1.095272	0.000000	0.000000	2.000000	148.000000	0.000000
15286.255650	-0.060870	0.572540	0.107647	77.451134	46.012531	67.238350	-1.708155	0.000000	-4.699171	0.000000	0.000000	0.000000	-0.504162	0.428058	-1.095272	0.000000	0.000000	2.000000	148.000000	0.000000
15286.258984	-0.062635	0.573999	0.104013	77.451134	46.012531	67.238350	-1.708155	0.000000	-4.699171	0.000000	0.000000	0.000000	-0.529575	0.437837	-1.090241	0.000000	0.000000	2.000000	148.000000	0.000000
15286.262317	-0.062635	0.573999	0.104013	77.451134	46.012531	67.238350	-1.708155	0.000000	-4.699171	0.000000	0.000000	0.000000	-0.529575	0.437837	-1.090241	0.000000	0.000000	2.000000	148.000000	0.000000
15286.265650	-0.062635	0.573999	0.104013	77.468338	45.889866	67.077896	-1.690392	0.000000	-4.705590	0.000000	0.000000	0.000000	-0.529575	0.437837	-1.090241	0.000000	0.000000	2.000000	148.000000	0.000000
15286.268984	-0.064457	0.575491	0.100398	77.468338	45.889866	67.077896	-1.690392	0.000000	-4.705590	0.000000	0.000000	0.000000	-0.546549	0.447521	-1.084462	0.000000	0.000000	2.000000	148.000000	0.000000
15286.272317	-0.064457	0.575491	0.100398	77.468338	45.889866	67.077896	-1.690392	0.000000	-4.705590	0.000000	0.000000	0.000000	-0.546549	0.447521	-1.084462	0.000000	0.000000	2.000000	148.000000	0.000000
15286.275650	-0.064457	0.575491	0.100398	77.476906	45.735344	66.853477	-1.668616	0.000000	-4.713355	0.000000	0.000000	0.000000	-0.546549	0.447521	-1.084462	0.000000	0.000000	2.000000	148.000000	0.000000
15286.278984	-0.066285	0.577004	0.096831	77.476906	45.735344	66.853477	-1.668616	0.000000	-4.713355	0.000000	0.000000	0.000000	-0.548197	0.453831	-1.070251	0.000000	0.000000	2.000000	148.000000	0.000000
15286.282317	-0.066285	0.577004	0.096831	77.476906	45.735344	66.853477	-1.668616	0.000000	-4.713355	0.000000	0.000000	0.000000	-0.548197	0.453831	-1.070251	0.000000	0.000000	2.000000	148.000000	0.000000
15286.285650	-0.066285	0.577004	0.096831	77.469788	45.571404	66.629929	-1.644137	0.000000	-4.721950	0.000000	0.000000	0.000000	-0.548197	0.453831	-1.070251	0.000000	0.000000	2.000000	148.000000	0.000000
15286.288984	-0.068067	0.578557	0.093333	77.469788	45.571404	66.629929	-1.644137	0.000000	-4.721950	0.000000	0.000000	0.000000	-0.534817	0.466059	-1.049287	0.000000	0.000000	2.000000	148.000000	0.000000
15286.292317	-0.068067	0.578557	0.093333	77.469788	45.571404	66.629929	-1.644137	0.000000	-4.721950	0.000000	0.000000	0.000000	-0.534817	0.466059	-1.049287	0.000000	0.000000	2.000000	148.000000	0.000000
15286.295650	-0.068067	0.578557	0.093333	77.429901	45.446907	66.459015	-1.596637	0.000000	-4.666648	0.000000	0.000000	0.000000	-0.534817	0.466059	-1.049287	0.000000	0.000000	2.000000	148.000000	0.000000
15286.298984	-0.069800	0.580124	0.089852	77.429901	45.446907	66.459015	-1.596637	0.000000	-4.666648	0.000000	0.000000	0.000000	-0.519798	0.470030	-1.044202	0.000000	0.000000	2.000000	148.000000	0.000000
15286.302317	-0.069800	0.580124	0.089852	77.429901	45.446907	66.459015	-1.596637	0.000000	-4.666648	0.000000	0.000000	0.000000	-0.519798	0.470030	-1.044202	0.000000	0.000000	2.000000	148.000000	0.000000
15286.305650	-0.069800	0.580124	0.089852	77.366135	45.346607	66.405731	-1.510004	0.000000	-4.492614	0.000000	0.000000	0.000000	-0.519798	0.470030	-1.044202	0.000000	0.000000	2.000000	148.000000	0.000000
15286.308984	-0.071434	0.581723	0.086412	77.366135	45.346607	66.405731	-1.510004	0.000000	-4.492614	0.000000	0.000000	0.000000	-0.490131	0.479791	-1.032207	0.000000	0.000000	2.000000	148.000000	0.000000
15286.312317	-0.071434	0.581723	0.086412	77.366135	45.346607	66.405731	-1.510004	0.000000	-4.492614	0.000000	0.000000	0.000000	-0.490131	0.479791	-1.032207	0.000000	0.000000	2.000000	148.000000	0.000000
15286.315650	-0.071434	0.581723	0.086412	77.287613	45.228081	66.553551	-1.428316	0.000000	-4.320580	0.000000	0.000000	0.000000	-0.490131	0.479791	-1.032207	0.000000	0.000000	2.000000	148.000000	0.000000
15286.318984	-0.073022	0.583355	0.083005	77.287613	45.228081	66.553551	-1.428316	0.000000	-4.320580	0.000000	0.000000	0.000000	-0.476415	0.489494	-1.022005	0.000000	0.000000	2.000000	148.000000	0.000000
15286.322317	-0.073022	0.583355	0.083005	77.287613	45.228081	66.553551	-1.428316	0.000000	-4.320580	0.000000	0.000000	0.000000	-0.476415	0.489494	-1.022005	0.000000	0.000000	2.000000	148.000000	0.000000
15286.325650	-0.073022	0.583355	0.083005	77.210052	45.049706	66.625435	-1.348913	0.000000	-4.150245	0.000000	0.000000	0.000000	-0.476415	0.489494	-1.022005	0.000000	0.000000	2.000000	148.000000	0.000000
15286.328984	-0.074494	0.585028	0.079681	77.210052	45.049706	66.625435	-1.348913	0.000000	-4.150245	0.000000	0.000000	0.000000	-0.441617	0.501955	-0.997023	0.000000	0.000000	2.000000	148.000000	0.000000
15286.332317	-0.074494	0.585028	0.079681	77.210052	45.049706	66.625435	-1.348913	0.000000	-4.150245	0.000000	0.000000	0.000000	-0.441617	0.501955	-0.997023	0.000000	0.000000	2.000000	148.000000	0.000000
15286.335650	-0.074494	0.585028	0.079681	77.157776	44.808350	66.585052	-1.275310	0.000000	-3.984075	0.000000	0.000000	0.000000	-0.441617	0.501955	-0.997023	0.000000	0.000000	2.000000	148.000000	0.000000
15286.338984	-0.075883	0.586674	0.076476	77.157776	44.808350	66.585052	-1.275310	0.000000	-3.984075	0.000000	0.000000	0.000000	-0.416799	0.493879	-0.961786	0.000000	0.000000	2.000000	148.000000	0.000000
15286.342317	-0.075883	0.586674	0.076476	77.157776	44.808350	66.585052	-1.275310	0.000000	-3.984075	0.000000	0.000000	0.000000	-0.416799	0.493879	-0.961786	0.000000	0.000000	2.000000	148.000000	0.000000
15286.345650	-0.075883	0.586674	0.076476	77.131302	44.475883	66.404221	-1.205844	0.000000	-3.823777	0.000000	0.000000	0.000000	-0.416799	0.493879	-0.961786	0.000000	0.000000	2.000000	148.000000	0.000000
15286.348984	-0.077132	0.588325	0.073328	77.131302	44.475883	66.404221	-1.205844	0.000000	-3.823777	0.000000	0.000000	0.000000	-0.374679	0.495295	-0.944300	0.000000	0.000000	2.000000	148.000000	0.000000
15286.352317	-0.077132	0.588325	0.073328	77.131302	44.475883	66.404221	-1.205844	0.000000	-3.823777	0.000000	0.000000	0.000000	-0.374679	0.495295	-0.944300	0.000000	0.000000	2.000000	148.000000	0.000000
15286.355650	-0.077132	0.588325	0.073328	77.112320	44.103954	66.162544	-1.143397	0.000000	-3.666394	0.000000	0.000000	0.000000	-0.374679	0.495295	-0.944300	0.000000	0.000000	2.000000	148.000000	0.000000
15286.358984	-0.078275	0.589962	0.070282	77.112320	44.103954	66.162544	-1.143397	0.000000	-3.666394	0.000000	0.000000	0.000000	-0.342912	0.491069	-0.913908	0.000000	0.000000	2.000000	148.000000	0.000000
15286.362317	-0.078275	0.589962	0.070282	77.112320	44.103954	66.162544	-1.143397	0.000000	-3.666394	0.000000	0.000000	0.000000	-0.342912	0.491069	-0.913908	0.000000	0.000000	2.000000	148.000000	0.000000
15286.365650	-0.078275	0.589962	0.070282	77.134460	43.640831	65.802254	-1.086245	0.000000	-3.514076	0.000000	0.000000	0.000000	-0.342912	0.491069	-0.913908	0.000000	0.000000	2.000000	148.000000	0.000000
15286.368984	-0.079374	0.591576	0.067227	77.134460	43.640831	65.802254	-1.086245	0.000000	-3.514076	0.000000	0.000000	0.000000	-0.329814	0.484269	-0.916366	0.000000	0.000000	2.000000	148.000000	0.000000
15286.372317	-0.079374	0.591576	0.067227	77.134460	43.640831	65.802254	-1.086245	0.000000	-3.514076	0.000000	0.000000	0.000000	-0.329814	0.484269	-0.916366	0.000000	0.000000	2.000000	148.000000	0.000000
15286.375650	-0.079374	0.591576	0.067227	77.205269	43.053036	65.249252	-1.031276	0.000000	-3.361348	0.000000	0.000000	0.000000	-0.329814	0.484269	-0.916366	0.000000	0.000000	2.000000	148.000000	0.000000
15286.378984	-0.080362	0.593178	0.064214	77.205269	43.053036	65.249252	-1.031276	0.000000	-3.361348	0.000000	0.000000	0.000000	-0.296332	0.480456	-0.903752	0.000000	0.000000	2.000000	148.000000	0.000000
15286.382317	-0.080362	0.593178	0.064214	77.205269	43.053036	65.249252	-1.031276	0.000000	-3.361348	0.000000	0.000000	0.000000	-0.296332	0.480456	-0.903752	0.000000	0.000000	2.000000	148.000000	0.000000
15286.385650	-0.080362	0.593178	0.064214	77.319344	42.366692	64.547951	-0.981887	0.000000	-3.210723	0.000000	0.000000	0.000000	-0.296332	0.480456	-0.903752	0.000000	0.000000	2.000000	148.000000	0.000000
15286.388984	-0.081281	0.594738	0.061183	77.319344	42.366692	64.547951	-0.981887	0.000000	-3.210723	0.000000	0.000000	0.000000	-0.275683	0.467890	-0.909355	0.000000	0.000000	2.000000	148.000000	0.000000
15286.392317	-0.081281	0.594738	0.061183	77.319344	42.366692	64.547951	-0.981887	0.000000	-3.210723	0.000000	0.000000	0.000000	-0.275683	0.467890	-0.909355	0.000000	0.000000	2.000000	148.000000	0.000000
15286.395650	-0.081281	0.594738	0.061183	77.451622	41.625446	63.761673	-0.935940	0.000000	-3.059164	0.000000	0.000000	0.000000	-0.275683	0.467890	-0.909355	0.000000	0.000000	2.000000	148.000000	0.000000
15286.398984	-0.082159	0.596275	0.058146	77.451622	41.625446	63.761673	-0.935940	0.000000	-3.059164	0.000000	0.000000	0.000000	-0.263316	0.461120	-0.911317	0.000000	0.000000	2.000000	148.000000	0.000000
15286.402317	-0.082159	0.596275	0.058146	77.451622	41.625446	63.761673	-0.935940	0.000000	-3.059164	0.000000	0.000000	0.000000	-0.263316	0.461120	-0.911317	0.000000	0.000000	2.000000	148.000000	0.000000
15286.405650	-0.082159	0.596275	0.058146	77.586349	40.854862	62.944263	-0.892054	0.000000	-2.907278	0.000000	0.000000	0.000000	-0.263316	0.461120	-0.911317	0.000000	0.000000	2.000000	148.000000	0.000000
15286.408984	-0.083003	0.597771	0.055148	77.586349	40.854862	62.944263	-0.892054	0.000000	-2.907278	0.000000	0.000000	0.000000	-0.253312	0.448988	-0.899347	0.000000	0.000000	2.000000	148.000000	0.000000
15286.412317	-0.083003	0.597771	0.055148	77.586349	40.854862	62.944263	-0.892054	0.000000	-2.907278	0.000000	0.000000	0.000000	-0.253312	0.448988	-0.899347	0.000000	0.000000	2.000000	148.000000	0.000000
15286.415650	-0.083003	0.597771	0.055148	77.703468	40.099152	62.154743	-0.849835	0.000000	-2.757386	0.000000	0.000000	0.000000	-0.253312	0.448988	-0.899347	0.000000	0.000000	2.000000	148.000000	0.000000
15286.418984	-0.083863	0.599228	0.052183	77.703468	40.099152	62.154743	-0.849835	0.000000	-2.757386	0.000000	0.000000	0.000000	-0.258052	0.437168	-0.889566	0.000000	0.000000	2.000000	148.000000	0.000000
15286.422317	-0.083863	0.599228	0.052183	77.703468	40.099152	62.154743	-0.849835	0.000000	-2.757386	0.000000	0.000000	0.000000	-0.258052	0.437168	-0.889566	0.000000	0.000000	2.000000	148.000000	0.000000
15286.425650	-0.083863	0.599228	0.052183	77.798492	39.387608	61.435966	-0.806826	0.000000	-2.609126	0.000000	0.000000	0.000000	-0.258052	0.437168	-0.889566	0.000000	0.000000	2.000000	148.000000	0.000000
15286.428984	-0.084717	0.600695	0.049262	77.798492	39.387608	61.435966	-0.806826	0.000000	-2.609126	0.000000	0.000000	0.000000	-0.255949	0.439878	-0.876148	0.000000	0.000000	2.000000	148.000000	0.000000
15286.432317	-0.084717	0.600695	0.049262	77.798492	39.387608	61.435966	-0.806826	0.000000	-2.609126	0.000000	0.000000	0.000000	-0.255949	0.439878	-0.876148	0.000000	0.000000	2.000000	148.000000	0.000000
15286.435650	-0.084717	0.600695	0.049262	77.877190	38.708553	60.769901	-0.764168	0.000000	-2.463101	0.000000	0.000000	0.000000	-0.255949	0.439878	-0.876148	0.000000	0.000000	2.000000	148.000000	0.000000
15286.438984	-0.085567	0.602087	0.046410	77.877190	38.708553	60.769901	-0.764168	0.000000	-2.463101	0.000000	0.000000	0.000000	-0.255163	0.417605	-0.855645	0.000000	0.000000	2.000000	148.000000	0.000000
15286.442317	-0.085567	0.602087	0.046410	77.877190	38.708553	60.769901	-0.764168	0.000000	-2.463101	0.000000	0.000000	0.000000	-0.255163	0.417605	-0.855645	0.000000	0.000000	2.000000	148.000000	0.000000
15286.445650	-0.085567	0.602087	0.046410	77.959450	38.026306	60.095169	-0.721641	0.000000	-2.320493	0.000000	0.000000	0.000000	-0.255163	0.417605	-0.855645	0.000000	0.000000	2.000000	148.000000	0.000000
15286.448984	-0.086437	0.603387	0.043607	77.959450	38.026306	60.095169	-0.721641	0.000000	-2.320493	0.000000	0.000000	0.000000	-0.260914	0.390072	-0.840729	0.000000	0.000000	2.000000	148.000000	0.000000
15286.452317	-0.086437	0.603387	0.043607	77.959450	38.026306	60.095169	-0.721641	0.000000	-2.320493	0.000000	0.000000	0.000000	-0.260914	0.390072	-0.840729	0.000000	0.000000	2.000000	148.000000	0.000000
15286.455650	-0.086437	0.603387	0.043607	78.042892	37.378315	59.463013	-0.678155	0.000000	-2.180372	0.000000	0.000000	0.000000	-0.260914	0.390072	-0.840729	0.000000	0.000000	2.000000	148.000000	0.000000
15286.458984	-0.087275	0.604605	0.040840	78.042892	37.378315	59.463013	-0.678155	0.000000	-2.180372	0.000000	0.000000	0.000000	-0.251310	0.365467	-0.830091	0.000000	0.000000	2.000000	148.000000	0.000000
15286.462317	-0.087275	0.604605	0.040840	78.042892	37.378315	59.463013	-0.678155	0.000000	-2.180372	0.000000	0.000000	0.000000	-0.251310	0.365467	-0.830091	0.000000	0.000000	2.000000	148.000000	0.000000
15286.465650	-0.087275	0.604605	0.040840	78.121040	36.792904	58.904125	-0.636271	0.000000	-2.042023	0.000000	0.000000	0.000000	-0.251310	0.365467	-0.830091	0.000000	0.000000	2.000000	148.000000	0.000000
15286.468984	-0.088106	0.605715	0.038114	78.121040	36.792904	58.904125	-0.636271	0.000000	-2.042023	0.000000	0.000000	0.000000	-0.249417	0.333003	-0.818074	0.000000	0.000000	2.000000	148.000000	0.000000
15286.472317	-0.088106	0.605715	0.038114	78.121040	36.792904	58.904125	-0.636271	0.000000	-2.042023	0.000000	0.000000	0.000000	-0.249417	0.333003	-0.818074	0.000000	0.000000	2.000000	148.000000	0.000000
15286.475650	-0.088106	0.605715	0.038114	78.179382	36.339111	58.510883	-0.594701	0.000000	-1.905678	0.000000	0.000000	0.000000	-0.249417	0.333003	-0.818074	0.000000	0.000000	2.000000	148.000000	0.000000
15286.478984	-0.088925	0.606707	0.035389	78.179382	36.339111	58.510883	-0.594701	0.000000	-1.905678	0.000000	0.000000	0.000000	-0.245566	0.297508	-0.817421	0.000000	0.000000	2.000000	148.000000	0.000000
15286.482317	-0.088925	0.606707	0.035389	78.179382	36.339111	58.510883	-0.594701	0.000000	-1.905678	0.000000	0.000000	0.000000	-0.245566	0.297508	-0.817421	0.000000	0.000000	2.000000	148.000000	0.000000
15286.485650	-0.088925	0.606707	0.035389	78.193130	36.077412	58.362965	-0.553774	0.000000	-1.769441	0.000000	0.000000	0.000000	-0.245566	0.297508	-0.817421	0.000000	0.000000	2.000000	148.000000	0.000000
15286.488984	-0.089691	0.607593	0.032714	78.193130	36.077412	58.362965	-0.553774	0.000000	-1.769441	0.000000	0.000000	0.000000	-0.229931	0.265921	-0.802413	0.000000	0.000000	2.000000	148.000000	0.000000
15286.492317	-0.089691	0.607593	0.032714	78.193130	36.077412	58.362965	-0.553774	0.000000	-1.769441	0.000000	0.000000	0.000000	-0.229931	0.265921	-0.802413	0.000000	0.000000	2.000000	148.000000	0.000000
15286.495650	-0.089691	0.607593	0.032714	78.191795	35.943218	58.369057	-0.515452	0.000000	-1.635705	0.000000	0.000000	0.000000	-0.229931	0.265921	-0.802413	0.000000	0.000000	2.000000	148.000000	0.000000
15286.498984	-0.090421	0.608391	0.030039	78.191795	35.943218	58.369057	-0.515452	0.000000	-1.635705	0.000000	0.000000	0.000000	-0.218981	0.239381	-0.802487	0.000000	0.000000	2.000000	148.000000	0.000000
15286.502317	-0.090421	0.608391	0.030039	78.191795	35.943218	58.369057	-0.515452	0.000000	-1.635705	0.000000	0.000000	0.000000	-0.218981	0.239381	-0.802487	0.000000	0.000000	2.000000	148.000000	0.000000
15286.505650	-0.090421	0.608391	0.030039	78.192642	35.819885	58.386234	-0.478955	0.000000	-1.501957	0.000000	0.000000	0.000000	-0.218981	0.239381	-0.802487	0.000000	0.000000	2.000000	148.000000	0.000000
15286.508984	-0.091154	0.609099	0.027446	78.192642	35.819885	58.386234	-0.478955	0.000000	-1.501957	0.000000	0.000000	0.000000	-0.219893	0.212240	-0.778023	0.000000	0.000000	2.000000	148.000000	0.000000
15286.512317	-0.091154	0.609099	0.027446	78.192642	35.819885	58.386234	-0.478955	0.000000	-1.501957	0.000000	0.000000	0.000000	-0.219893	0.212240	-0.778023	0.000000	0.000000	2.000000	148.000000	0.000000
15286.515650	-0.091154	0.609099	0.027446	78.200775	35.747269	58.453907	-0.442306	0.000000	-1.372287	0.000000	0.000000	0.000000	-0.219893	0.212240	-0.778023	0.000000	0.000000	2.000000	148.000000	0.000000
15286.518984	-0.091860	0.609705	0.024900	78.200775	35.747269	58.453907	-0.442306	0.000000	-1.372287	0.000000	0.000000	0.000000	-0.211938	0.182031	-0.763701	0.000000	0.000000	2.000000	148.000000	0.000000
15286.522317	-0.091860	0.609705	0.024900	78.200775	35.747269	58.453907	-0.442306	0.000000	-1.372287	0.000000	0.000000	0.000000	-0.211938	0.182031	-0.763701	0.000000	0.000000	2.000000	148.000000	0.000000
15286.525650	-0.091860	0.609705	0.024900	78.200035	35.749817	58.604805	-0.406983	0.000000	-1.245003	0.000000	0.000000	0.000000	-0.211938	0.182031	-0.763701	0.000000	0.000000	2.000000	148.000000	0.000000
15286.528984	-0.092503	0.610225	0.022450	78.200035	35.749817	58.604805	-0.406983	0.000000	-1.245003	0.000000	0.000000	0.000000	-0.192798	0.155968	-0.734943	0.000000	0.000000	2.000000	148.000000	0.000000
15286.532317	-0.092503	0.610225	0.022450	78.200035	35.749817	58.604805	-0.406983	0.000000	-1.245003	0.000000	0.000000	0.000000	-0.192798	0.155968	-0.734943	0.000000	0.000000	2.000000	148.000000	0.000000
15286.535650	-0.092503	0.610225	0.022450	78.189011	35.831635	58.844582	-0.374850	0.000000	-1.122513	0.000000	0.000000	0.000000	-0.192798	0.155968	-0.734943	0.000000	0.000000	2.000000	148.000000	0.000000
15286.538984	-0.093066	0.610653	0.020125	78.189011	35.831635	58.844582	-0.374850	0.000000	-1.122513	0.000000	0.000000	0.000000	-0.168753	0.128363	-0.697583	0.000000	0.000000	2.000000	148.000000	0.000000
15286.542317	-0.093066	0.610653	0.020125	78.189011	35.831635	58.844582	-0.374850	0.000000	-1.122513	0.000000	0.000000	0.000000	-0.168753	0.128363	-0.697583	0.000000	0.000000	2.000000	148.000000	0.000000
15286.545650	-0.093066	0.610653	0.020125	78.185020	35.972115	59.134693	-0.346725	0.000000	-1.006249	0.000000	0.000000	0.000000	-0.168753	0.128363	-0.697583	0.000000	0.000000	2.000000	148.000000	0.000000
15286.548984	-0.093571	0.610945	0.017914	78.185020	35.972115	59.134693	-0.346725	0.000000	-1.006249	0.000000	0.000000	0.000000	-0.151682	0.087535	-0.663434	0.000000	0.000000	2.000000	148.000000	0.000000
15286.552317	-0.093571	0.610945	0.017914	78.185020	35.972115	59.134693	-0.346725	0.000000	-1.006249	0.000000	0.000000	0.000000	-0.151682	0.087535	-0.663434	0.000000	0.000000	2.000000	148.000000	0.000000
15286.555650	-0.093571	0.610945	0.017914	78.205772	36.091690	59.374439	-0.321444	0.000000	-0.895677	0.000000	0.000000	0.000000	-0.151682	0.087535	-0.663434	0.000000	0.000000	2.000000	148.000000	0.000000
15286.558984	-0.094012	0.611117	0.015769	78.205772	36.091690	59.374439	-0.321444	0.000000	-0.895677	0.000000	0.000000	0.000000	-0.132287	0.051532	-0.643236	0.000000	0.000000	2.000000	148.000000	0.000000
15286.562317	-0.094012	0.611117	0.015769	78.205772	36.091690	59.374439	-0.321444	0.000000	-0.895677	0.000000	0.000000	0.000000	-0.132287	0.051532	-0.643236	0.000000	0.000000	2.000000	148.000000	0.000000
15286.565650	-0.094012	0.611117	0.015769	78.250214	36.228794	59.603748	-0.299397	0.000000	-0.788471	0.000000	0.000000	0.000000	-0.132287	0.051532	-0.643236	0.000000	0.000000	2.000000	148.000000	0.000000
15286.568984	-0.094417	0.611163	0.013712	78.250214	36.228794	59.603748	-0.299397	0.000000	-0.788471	0.000000	0.000000	0.000000	-0.121391	0.013969	-0.617201	0.000000	0.000000	2.000000	148.000000	0.000000
15286.572317	-0.094417	0.611163	0.013712	78.250214	36.228794	59.603748	-0.299397	0.000000	-0.788471	0.000000	0.000000	0.000000	-0.121391	0.013969	-0.617201	0.000000	0.000000	2.000000	148.000000	0.000000
15286.575650	-0.094417	0.611163	0.013712	78.298691	36.400974	59.865723	-0.279165	0.000000	-0.685604	0.000000	0.000000	0.000000	-0.121391	0.013969	-0.617201	0.000000	0.000000	2.000000	148.000000	0.000000
15286.578984	-0.094711	0.611145	0.011715	78.298691	36.400974	59.865723	-0.279165	0.000000	-0.685604	0.000000	0.000000	0.000000	-0.088335	-0.005362	-0.599064	0.000000	0.000000	2.000000	148.000000	0.000000
15286.582317	-0.094711	0.611145	0.011715	78.298691	36.400974	59.865723	-0.279165	0.000000	-0.685604	0.000000	0.000000	0.000000	-0.088335	-0.005362	-0.599064	0.000000	0.000000	2.000000	148.000000	0.000000
15286.585650	-0.094711	0.611145	0.011715	78.345650	36.573887	60.120438	-0.264442	0.000000	-0.585760	0.000000	0.000000	0.000000	-0.088335	-0.005362	-0.599064	0.000000	0.000000	2.000000	148.000000	0.000000
15286.588984	-0.094948	0.611103	0.009801	78.345650	36.573887	60.120438	-0.264442	0.000000	-0.585760	0.000000	0.000000	0.000000	-0.070934	-0.012778	-0.574328	0.000000	0.000000	2.000000	148.000000	0.000000
15286.592317	-0.094948	0.611103	0.009801	78.345650	36.573887	60.120438	-0.264442	0.000000	-0.585760	0.000000	0.000000	0.000000	-0.070934	-0.012778	-0.574328	0.000000	0.000000	2.000000	148.000000	0.000000
15286.595650	-0.094948	0.611103	0.009801	78.391548	36.755238	60.375008	-0.252620	0.000000	-0.490039	0.000000	0.000000	0.000000	-0.070934	-0.012778	-0.574328	0.000000	0.000000	2.000000	148.000000	0.000000
15286.598984	-0.095157	0.611049	0.008004	78.391548	36.755238	60.375008	-0.252620	0.000000	-0.490039	0.000000	0.000000	0.000000	-0.062891	-0.016106	-0.539161	0.000000	0.000000	2.000000	148.000000	0.000000
15286.602317	-0.095157	0.611049	0.008004	78.391548	36.755238	60.375008	-0.252620	0.000000	-0.490039	0.000000	0.000000	0.000000	-0.062891	-0.016106	-0.539161	0.000000	0.000000	2.000000	148.000000	0.000000
15286.605650	-0.095157	0.611049	0.008004	78.435181	36.929829	60.619869	-0.242138	0.000000	-0.400178	0.000000	0.000000	0.000000	-0.062891	-0.016106	-0.539161	0.000000	0.000000	2.000000	148.000000	0.000000
15286.608984	-0.095368	0.610979	0.006343	78.435181	36.929829	60.619869	-0.242138	0.000000	-0.400178	0.000000	0.000000	0.000000	-0.063196	-0.021126	-0.498170	0.000000	0.000000	2.000000	148.000000	0.000000
15286.612317	-0.095368	0.610979	0.006343	78.435181	36.929829	60.619869	-0.242138	0.000000	-0.400178	0.000000	0.000000	0.000000	-0.063196	-0.021126	-0.498170	0.000000	0.000000	2.000000	148.000000	0.000000
15286.615650	-0.095368	0.610979	0.006343	78.474449	37.091290	60.842964	-0.231606	0.000000	-0.317150	0.000000	0.000000	0.000000	-0.063196	-0.021126	-0.498170	0.000000	0.000000	2.000000	148.000000	0.000000
15286.618984	-0.095540	0.610912	0.004844	78.474449	37.091290	60.842964	-0.231606	0.000000	-0.317150	0.000000	0.000000	0.000000	-0.051529	-0.020021	-0.449743	0.000000	0.000000	2.000000	148.000000	0.000000
15286.622317	-0.095540	0.610912	0.004844	78.474449	37.091290	60.842964	-0.231606	0.000000	-0.317150	0.000000	0.000000	0.000000	-0.051529	-0.020021	-0.449743	0.000000	0.000000	2.000000	148.000000	0.000000
15286.625650	-0.095540	0.610912	0.004844	78.511513	37.248104	61.055733	-0.223017	0.000000	-0.242193	0.000000	0.000000	0.000000	-0.051529	-0.020021	-0.449743	0.000000	0.000000	2.000000	148.000000	0.000000
15286.628984	-0.095687	0.610837	0.003463	78.511513	37.248104	61.055733	-0.223017	0.000000	-0.242193	0.000000	0.000000	0.000000	-0.044329	-0.022589	-0.414300	0.000000	0.000000	2.000000	148.000000	0.000000
15286.632317	-0.095687	0.610837	0.003463	78.511513	37.248104	61.055733	-0.223017	0.000000	-0.242193	0.000000	0.000000	0.000000	-0.044329	-0.022589	-0.414300	0.000000	0.000000	2.000000	148.000000	0.000000
15286.635650	-0.095687	0.610837	0.003463	78.544342	37.388290	61.245953	-0.215629	0.000000	-0.173143	0.000000	0.000000	0.000000	-0.044329	-0.022589	-0.414300	0.000000	0.000000	2.000000	148.000000	0.000000
15286.638984	-0.095802	0.610786	0.002259	78.544342	37.388290	61.245953	-0.215629	0.000000	-0.173143	0.000000	0.000000	0.000000	-0.034226	-0.015239	-0.361055	0.000000	0.000000	2.000000	148.000000	0.000000
15286.642317	-0.095802	0.610786	0.002259	78.544342	37.388290	61.245953	-0.215629	0.000000	-0.173143	0.000000	0.000000	0.000000	-0.034226	-0.015239	-0.361055	0.000000	0.000000	2.000000	148.000000	0.000000
15286.645650	-0.095802	0.610786	0.002259	78.574303	37.507214	61.407410	-0.209925	0.000000	-0.112967	0.000000	0.000000	0.000000	-0.034226	-0.015239	-0.361055	0.000000	0.000000	2.000000	148.000000	0.000000
15286.648984	-0.095915	0.610728	0.001170	78.574303	37.507214	61.407410	-0.209925	0.000000	-0.112967	0.000000	0.000000	0.000000	-0.034040	-0.017436	-0.326829	0.000000	0.000000	2.000000	148.000000	0.000000
15286.652317	-0.095915	0.610728	0.001170	78.574303	37.507214	61.407410	-0.209925	0.000000	-0.112967	0.000000	0.000000	0.000000	-0.034040	-0.017436	-0.326829	0.000000	0.000000	2.000000	148.000000	0.000000
15286.655650	-0.095915	0.610728	0.001170	78.601463	37.604469	61.539711	-0.204252	0.000000	-0.058496	0.000000	0.000000	0.000000	-0.034040	-0.017436	-0.326829	0.000000	0.000000	2.000000	148.000000	0.000000
15286.658984	-0.095915	0.610728	0.001170	78.601463	37.604469	61.539711	-0.204252	0.000000	-0.058496	0.000000	0.000000	0.000000	-0.034040	-0.017436	-0.326829	0.000000	0.000000	2.000000	148.000000	0.000000
15286.662317	-0.096010	0.610682	0.000215	78.601463	37.604469	61.539711	-0.204252	0.000000	-0.058496	0.000000	0.000000	0.000000	-0.028442	-0.013661	-0.286547	0.000000	0.000000	2.000000	148.000000	0.000000
15286.665650	-0.096010	0.610682	0.000215	78.633408	37.635033	61.589218	-0.204252	0.000000	-0.058496	0.000000	0.000000	0.000000	-0.028442	-0.013661	-0.286547	0.000000	0.000000	2.000000	148.000000	0.000000
15286.668984	-0.096133	0.610669	-0.000600	78.633408	37.635033	61.589218	-0.204252	0.000000	-0.058496	0.000000	0.000000	0.000000	-0.036986	-0.003992	-0.244305	0.000000	0.000000	2.000000	148.000000	0.000000
15286.672317	-0.096133	0.610669	-0.000600	78.633408	37.635033	61.589218	-0.204252	0.000000	-0.058496	0.000000	0.000000	0.000000	-0.036986	-0.003992	-0.244305	0.000000	0.000000	2.000000	148.000000	0.000000
15286.675650	-0.096133	0.610669	-0.000600	78.672867	37.584240	61.543545	-0.193347	0.000000	0.029980	0.000000	0.000000	0.000000	-0.036986	-0.003992	-0.244305	0.000000	0.000000	2.000000	148.000000	0.000000
15286.678984	-0.096133	0.610669	-0.000600	78.672867	37.584240	61.543545	-0.193347	0.000000	0.029980	0.000000	0.000000	0.000000	-0.036986	-0.003992	-0.244305	0.000000	0.000000	2.000000	148.000000	0.000000
15286.682317	-0.096285	0.610688	-0.001273	78.672867	37.584240	61.543545	-0.193347	0.000000	0.029980	0.000000	0.000000	0.000000	-0.045626	0.005800	-0.202023	0.000000	0.000000	2.000000	148.000000	0.000000
15286.685650	-0.096285	0.610688	-0.001273	78.719818	37.485340	61.443882	-0.193347	0.000000	0.029980	0.000000	0.000000	0.000000	-0.045626	0.005800	-0.202023	0.000000	0.000000	2.000000	148.000000	0.000000
15286.688984	-0.096485	0.610721	-0.001825	78.719818	37.485340	61.443882	-0.193347	0.000000	0.029980	0.000000	0.000000	0.000000	-0.059850	0.009876	-0.165734	0.000000	0.000000	2.000000	148.000000	0.000000
15286.692317	-0.096485	0.610721	-0.001825	78.719818	37.485340	61.443882	-0.193347	0.000000	0.029980	0.000000	0.000000	0.000000	-0.059850	0.009876	-0.165734	0.000000	0.000000	2.000000	148.000000	0.000000
15286.695650	-0.096485	0.610721	-0.001825	78.765343	37.353046	61.307171	-0.175768	0.000000	0.091272	0.000000	0.000000	0.000000	-0.059850	0.009876	-0.165734	0.000000	0.000000	2.000000	148.000000	0.000000
15286.698984	-0.096485	0.610721	-0.001825	78.765343	37.353046	61.307171	-0.175768	0.000000	0.091272	0.000000	0.000000	0.000000	-0.059850	0.009876	-0.165734	0.000000	0.000000	2.000000	148.000000	0.000000
15286.702317	-0.096739	0.610736	-0.002225	78.765343	37.353046	61.307171	-0.175768	0.000000	0.091272	0.000000	0.000000	0.000000	-0.076171	0.004583	-0.119871	0.000000	0.000000	2.000000	148.000000	0.000000
15286.705650	-0.096739	0.610736	-0.002225	78.787117	37.276115	61.253651	-0.175768	0.000000	0.091272	0.000000	0.000000	0.000000	-0.076171	0.004583	-0.119871	0.000000	0.000000	2.000000	148.000000	0.000000
15286.708984	-0.096739	0.610736	-0.002225	78.787117	37.276115	61.253651	-0.175768	0.000000	0.091272	0.000000	0.000000	0.000000	-0.076171	0.004583	-0.119871	0.000000	0.000000	2.000000	148.000000	0.000000
15286.712317	-0.096739	0.610736	-0.002225	78.787117	37.276115	61.253651	-0.175768	0.000000	0.091272	0.000000	0.000000	0.000000	-0.076171	0.004583	-0.119871	0.000000	0.000000	2.000000	148.000000	0.000000
15286.715650	-0.097349	0.610764	-0.002751	78.789131	37.247288	61.265842	-0.163073	0.000000	0.111251	0.000000	0.000000	0.000000	-0.183005	0.008191	-0.157666	0.000000	0.000000	2.000000	148.000000	0.000000
15286.718984	-0.097349	0.610764	-0.002751	78.789131	37.247288	61.265842	-0.163073	0.000000	0.111251	0.000000	0.000000	0.000000	-0.000000	0.000001	-0.000000	0.000000	0.000000	2.000000	148.000000	0.000000
15286.722317	-0.097349	0.610764	-0.002751	78.789131	37.247288	61.265842	-0.163073	0.000000	0.111251	0.000000	0.000000	0.000000	-0.000000	0.000001	-0.000000	0.000000	0.000000	2.000000	148.000000	0.000000
15286.725650	-0.097349	0.610764	-0.002751	78.791183	37.221191	61.278061	-0.132572	0.000000	0.137528	0.000000	0.000000	0.000000	-0.000000	0.000001	-0.000000	0.000000	0.000000	2.000000	148.000000	0.000000
15286.728984	-0.097349	0.610764	-0.002751	78.791183	37.221191	61.278061	-0.132572	0.000000	0.137528	0.000000	0.000000	0.000000	-0.000000	0.000001	-0.000000	0.000000	0.000000	2.000000	148.000000	0.000000
15286.732317	-0.097637	0.610756	-0.002878	78.791183	37.221191	61.278061	-0.132572	0.000000	0.137528	0.000000	0.000000	0.000000	-0.086545	-0.002160	-0.038296	0.000000	0.000000	2.000000	148.000000	0.000000
15286.735650	-0.097637	0.610756	-0.002878	78.793205	37.197807	61.290268	-0.132572	0.000000	0.137528	0.000000	0.000000	0.000000	-0.086545	-0.002160	-0.038296	0.000000	0.000000	2.000000	148.000000	0.000000
15286.738984	-0.097637	0.610756	-0.002878	78.793205	37.197807	61.290268	-0.132572	0.000000	0.137528	0.000000	0.000000	0.000000	-0.086545	-0.002160	-0.038296	0.000000	0.000000	2.000000	148.000000	0.000000
15286.742317	-0.097637	0.610756	-0.002878	78.793205	37.197807	61.290268	-0.132572	0.000000	0.137528	0.000000	0.000000	0.000000	-0.086545	-0.002160	-0.038296	0.000000	0.000000	2.000000	148.000000	0.000000
15286.745650	-0.098120	0.610700	-0.002940	78.795242	37.182598	61.302486	-0.118148	0.000000	0.143911	0.000000	0.000000	0.000000	-0.144918	-0.017043	-0.018640	0.000000	0.000000	2.000000	148.000000	0.000000
15286.748984	-0.098120	0.610700	-0.002940	78.795242	37.182598	61.302486	-0.118148	0.000000	0.143911	0.000000	0.000000	0.000000	-0.144918	-0.017043	-0.018640	0.000000	0.000000	2.000000	148.000000	0.000000
15286.752317	-0.098120	0.610700	-0.002940	78.795242	37.182598	61.302486	-0.118148	0.000000	0.143911	0.000000	0.000000	0.000000	-0.144918	-0.017043	-0.018640	0.000000	0.000000	2.000000	148.000000	0.000000
15286.755650	-0.098120	0.610700	-0.002940	78.800690	37.174992	61.320969	-0.093995	0.000000	0.147018	0.000000	0.000000	0.000000	-0.144918	-0.017043	-0.018640	0.000000	0.000000	2.000000	148.000000	0.000000
15286.758984	-0.098355	0.610631	-0.002900	78.800690	37.174992	61.320969	-0.093995	0.000000	0.147018	0.000000	0.000000	0.000000	-0.070366	-0.020712	0.012238	0.000000	0.000000	2.000000	148.000000	0.000000
15286.762317	-0.098355	0.610631	-0.002900	78.800690	37.174992	61.320969	-0.093995	0.000000	0.147018	0.000000	0.000000	0.000000	-0.070366	-0.020712	0.012238	0.000000	0.000000	2.000000	148.000000	0.000000
15286.765650	-0.098355	0.610631	-0.002900	78.818344	37.167603	61.327892	-0.082267	0.000000	0.144978	0.000000	0.000000	0.000000	-0.070366	-0.020712	0.012238	0.000000	0.000000	2.000000	148.000000	0.000000
15286.768984	-0.098355	0.610631	-0.002900	78.818344	37.167603	61.327892	-0.082267	0.000000	0.144978	0.000000	0.000000	0.000000	-0.070366	-0.020712	0.012238	0.000000	0.000000	2.000000	148.000000	0.000000
15286.772317	-0.098566	0.610517	-0.002862	78.818344	37.167603	61.327892	-0.082267	0.000000	0.144978	0.000000	0.000000	0.000000	-0.063437	-0.034136	0.011412	0.000000	0.000000	2.000000	148.000000	0.000000
15286.775650	-0.098566	0.610517	-0.002862	78.851624	37.119804	61.286972	-0.082267	0.000000	0.144978	0.000000	0.000000	0.000000	-0.063437	-0.034136	0.011412	0.000000	0.000000	2.000000	148.000000	0.000000
15286.778984	-0.098566	0.610517	-0.002862	78.851624	37.119804	61.286972	-0.082267	0.000000	0.144978	0.000000	0.000000	0.000000	-0.063437	-0.034136	0.011412	0.000000	0.000000	2.000000	148.000000	0.000000
15286.782317	-0.098566	0.610517	-0.002862	78.851624	37.119804	61.286972	-0.082267	0.000000	0.144978	0.000000	0.000000	0.000000	-0.063437	-0.034136	0.011412	0.000000	0.000000	2.000000	148.000000	0.000000
15286.785650	-0.099137	0.610200	-0.002833	78.888336	37.076794	61.252201	-0.071694	0.000000	0.143076	0.000000	0.000000	0.000000	-0.171252	-0.095105	0.008441	0.000000	0.000000	2.000000	148.000000	0.000000
15286.788984	-0.099137	0.610200	-0.002833	78.888336	37.076794	61.252201	-0.071694	0.000000	0.143076	0.000000	0.000000	0.000000	-0.171252	-0.095105	0.008441	0.000000	0.000000	2.000000	148.000000	0.000000
15286.792317	-0.099137	0.610200	-0.002833	78.888336	37.076794	61.252201	-0.071694	0.000000	0.143076	0.000000	0.000000	0.000000	-0.171252	-0.095105	0.008441	0.000000	0.000000	2.000000	148.000000	0.000000
15286.795650	-0.099137	0.610200	-0.002833	78.912781	37.106159	61.314713	-0.043152	0.000000	0.141669	0.000000	0.000000	0.000000	-0.171252	-0.095105	0.008441	0.000000	0.000000	2.000000	148.000000	0.000000
15286.798984	-0.099470	0.610003	-0.002862	78.912781	37.106159	61.314713	-0.043152	0.000000	0.141669	0.000000	0.000000	0.000000	-0.099785	-0.059137	-0.008725	0.000000	0.000000	2.000000	148.000000	0.000000
15286.802317	-0.099470	0.610003	-0.002862	78.912781	37.106159	61.314713	-0.043152	0.000000	0.141669	0.000000	0.000000	0.000000	-0.099785	-0.059137	-0.008725	0.000000	0.000000	2.000000	148.000000	0.000000
15286.805650	-0.099470	0.610003	-0.002862	78.931091	37.180241	61.426228	-0.026521	0.000000	0.143124	0.000000	0.000000	0.000000	-0.099785	-0.059137	-0.008725	0.000000	0.000000	2.000000	148.000000	0.000000
15286.808984	-0.099470	0.610003	-0.002862	78.931091	37.180241	61.426228	-0.026521	0.000000	0.143124	0.000000	0.000000	0.000000	-0.099785	-0.059137	-0.008725	0.000000	0.000000	2.000000	148.000000	0.000000
15286.812317	-0.099761	0.609780	-0.002874	78.931091	37.180241	61.426228	-0.026521	0.000000	0.143124	0.000000	0.000000	0.000000	-0.087378	-0.066782	-0.003538	0.000000	0.000000	2.000000	148.000000	0.000000
15286.815650	-0.099761	0.609780	-0.002874	78.953362	37.287258	61.562981	-0.026521	0.000000	0.143124	0.000000	0.000000	0.000000	-0.087378	-0.066782	-0.003538	0.000000	0.000000	2.000000	148.000000	0.000000
15286.818984	-0.099761	0.609780	-0.002874	78.953362	37.287258	61.562981	-0.026521	0.000000	0.143124	0.000000	0.000000	0.000000	-0.087378	-0.066782	-0.003538	0.000000	0.000000	2.000000	148.000000	0.000000
15286.822317	-0.099761	0.609780	-0.002874	78.953362	37.287258	61.562981	-0.026521	0.000000	0.143124	0.000000	0.000000	0.000000	-0.087378	-0.066782	-0.003538	0.000000	0.000000	2.000000	148.000000	0.000000
15286.825650	-0.100143	0.609226	-0.002886	78.977631	37.415279	61.712811	-0.011958	0.000000	0.143713	0.000000	0.000000	0.000000	-0.114522	-0.166126	-0.003594	0.000000	0.000000	2.000000	148.000000	0.000000
15286.828984	-0.100143	0.609226	-0.002886	78.977631	37.415279	61.712811	-0.011958	0.000000	0.143713	0.000000	0.000000	0.000000	-0.000001	-0.000008	0.000000	0.000000	0.000000	2.000000	148.000000	0.000000
15286.832317	-0.100143	0.609226	-0.002886	78.977631	37.415279	61.712811	-0.011958	0.000000	0.143713	0.000000	0.000000	0.000000	-0.000001	-0.000008	0.000000	0.000000	0.000000	2.000000	148.000000	0.000000
15286.835650	-0.100143	0.609226	-0.002886	79.001823	37.549408	61.863304	0.007128	0.000000	0.144312	0.000000	0.000000	0.000000	-0.000001	-0.000008	0.000000	0.000000	0.000000	2.000000	148.000000	0.000000
15286.838984	-0.100143	0.609226	-0.002886	79.001823	37.549408	61.863304	0.007128	0.000000	0.144312	0.000000	0.000000	0.000000	-0.000001	-0.000008	0.000000	0.000000	0.000000	2.000000	148.000000	0.000000
15286.842317	-0.100242	0.608908	-0.002847	79.001823	37.549408	61.863304	0.007128	0.000000	0.144312	0.000000	0.000000	0.000000	-0.029723	-0.095443	0.011708	0.000000	0.000000	2.000000	148.000000	0.000000
15286.845650	-0.100242	0.608908	-0.002847	79.031914	37.732227	62.052296	0.007128	0.000000	0.144312	0.000000	0.000000	0.000000	-0.029723	-0.095443	0.011708	0.000000	0.000000	2.000000	148.000000	0.000000
15286.848984	-0.100274	0.608545	-0.002802	79.031914	37.732227	62.052296	0.007128	0.000000	0.144312	0.000000	0.000000	0.000000	-0.009803	-0.108830	0.013679	0.000000	0.000000	2.000000	148.000000	0.000000
15286.852317	-0.100274	0.608545	-0.002802	79.031914	37.732227	62.052296	0.007128	0.000000	0.144312	0.000000	0.000000	0.000000	-0.009803	-0.108830	0.013679	0.000000	0.000000	2.000000	148.000000	0.000000
15286.855650	-0.100274	0.608545	-0.002802	79.065948	37.946495	62.267784	0.013716	0.000000	0.140081	0.000000	0.000000	0.000000	-0.009803	-0.108830	0.013679	0.000000	0.000000	2.000000	148.000000	0.000000
15286.858984	-0.100271	0.608151	-0.002715	79.065948	37.946495	62.267784	0.013716	0.000000	0.140081	0.000000	0.000000	0.000000	0.001060	-0.118326	0.025955	0.000000	0.000000	2.000000	148.000000	0.000000
15286.862317	-0.100271	0.608151	-0.002715	79.065948	37.946495	62.267784	0.013716	0.000000	0.140081	0.000000	0.000000	0.000000	0.001060	-0.118326	0.025955	0.000000	0.000000	2.000000	148.000000	0.000000
15286.865650	-0.100271	0.608151	-0.002715	79.103767	38.189922	62.510143	0.013540	0.000000	0.135755	0.000000	0.000000	0.000000	0.001060	-0.118326	0.025955	0.000000	0.000000	2.000000	148.000000	0.000000
15286.868984	-0.100271	0.608151	-0.002715	79.103767	38.189922	62.510143	0.013540	0.000000	0.135755	0.000000	0.000000	0.000000	0.001060	-0.118326	0.025955	0.000000	0.000000	2.000000	148.000000	0.000000
15286.872317	-0.100215	0.607674	-0.002658	79.103767	38.189922	62.510143	0.013540	0.000000	0.135755	0.000000	0.000000	0.000000	0.016595	-0.143249	0.017088	0.000000	0.000000	2.000000	148.000000	0.000000
15286.875650	-0.100215	0.607674	-0.002658	79.145332	38.465767	62.779964	0.013540	0.000000	0.135755	0.000000	0.000000	0.000000	0.016595	-0.143249	0.017088	0.000000	0.000000	2.000000	148.000000	0.000000
15286.878984	-0.100153	0.607158	-0.002633	79.145332	38.465767	62.779964	0.013540	0.000000	0.135755	0.000000	0.000000	0.000000	0.018696	-0.154743	0.007571	0.000000	0.000000	2.000000	148.000000	0.000000
15286.882317	-0.100153	0.607158	-0.002633	79.145332	38.465767	62.779964	0.013540	0.000000	0.135755	0.000000	0.000000	0.000000	0.018696	-0.154743	0.007571	0.000000	0.000000	2.000000	148.000000	0.000000
15286.885650	-0.100153	0.607158	-0.002633	79.194550	38.794800	63.103886	0.007658	0.000000	0.131645	0.000000	0.000000	0.000000	0.018696	-0.154743	0.007571	0.000000	0.000000	2.000000	148.000000	0.000000
15286.888984	-0.100153	0.607158	-0.002633	79.194550	38.794800	63.103886	0.007658	0.000000	0.131645	0.000000	0.000000	0.000000	0.018696	-0.154743	0.007571	0.000000	0.000000	2.000000	148.000000	0.000000
15286.892317	-0.100059	0.606585	-0.002650	79.194550	38.794800	63.103886	0.007658	0.000000	0.131645	0.000000	0.000000	0.000000	0.028307	-0.171952	-0.005256	0.000000	0.000000	2.000000	148.000000	0.000000
15286.895650	-0.100059	0.606585	-0.002650	79.247299	39.149818	63.456974	0.007658	0.000000	0.131645	0.000000	0.000000	0.000000	0.028307	-0.171952	-0.005256	0.000000	0.000000	2.000000	148.000000	0.000000
15286.898984	-0.099979	0.605973	-0.002705	79.247299	39.149818	63.456974	0.007658	0.000000	0.131645	0.000000	0.000000	0.000000	0.023946	-0.183366	-0.016303	0.000000	0.000000	2.000000	148.000000	0.000000
15286.902317	-0.099979	0.605973	-0.002705	79.247299	39.149818	63.456974	0.007658	0.000000	0.131645	0.000000	0.000000	0.000000	0.023946	-0.183366	-0.016303	0.000000	0.000000	2.000000	148.000000	0.000000
15286.905650	-0.099979	0.605973	-0.002705	79.303474	39.534306	63.839981	-0.001050	0.000000	0.135238	0.000000	0.000000	0.000000	0.023946	-0.183366	-0.016303	0.000000	0.000000	2.000000	148.000000	0.000000
15286.908984	-0.099979	0.605973	-0.002705	79.303474	39.534306	63.839981	-0.001050	0.000000	0.135238	0.000000	0.000000	0.000000	0.023946	-0.183366	-0.016303	0.000000	0.000000	2.000000	148.000000	0.000000
15286.912317	-0.099865	0.605331	-0.002810	79.303474	39.534306	63.839981	-0.001050	0.000000	0.135238	0.000000	0.000000	0.000000	0.034095	-0.192839	-0.031633	0.000000	0.000000	2.000000	148.000000	0.000000
15286.915650	-0.099865	0.605331	-0.002810	79.361145	39.938717	64.240440	-0.001050	0.000000	0.135238	0.000000	0.000000	0.000000	0.034095	-0.192839	-0.031633	0.000000	0.000000	2.000000	148.000000	0.000000
15286.918984	-0.099743	0.604675	-0.002956	79.361145	39.938717	64.240440	-0.001050	0.000000	0.135238	0.000000	0.000000	0.000000	0.036731	-0.196534	-0.043719	0.000000	0.000000	2.000000	148.000000	0.000000
15286.922317	-0.099743	0.604675	-0.002956	79.361145	39.938717	64.240440	-0.001050	0.000000	0.135238	0.000000	0.000000	0.000000	0.036731	-0.196534	-0.043719	0.000000	0.000000	2.000000	148.000000	0.000000
15286.925650	-0.099743	0.604675	-0.002956	79.418755	40.367714	64.664581	-0.012855	0.000000	0.147797	0.000000	0.000000	0.000000	0.036731	-0.196534	-0.043719	0.000000	0.000000	2.000000	148.000000	0.000000
15286.928984	-0.099743	0.604675	-0.002956	79.418755	40.367714	64.664581	-0.012855	0.000000	0.147797	0.000000	0.000000	0.000000	0.036731	-0.196534	-0.043719	0.000000	0.000000	2.000000	148.000000	0.000000
15286.932317	-0.099617	0.604002	-0.003118	79.418755	40.367714	64.664581	-0.012855	0.000000	0.147797	0.000000	0.000000	0.000000	0.037818	-0.202074	-0.048750	0.000000	0.000000	2.000000	148.000000	0.000000
15286.935650	-0.099617	0.604002	-0.003118	79.479111	40.807827	65.101204	-0.012855	0.000000	0.147797	0.000000	0.000000	0.000000	0.037818	-0.202074	-0.048750	0.000000	0.000000	2.000000	148.000000	0.000000
15286.938984	-0.099492	0.603303	-0.003274	79.479111	40.807827	65.101204	-0.012855	0.000000	0.147797	0.000000	0.000000	0.000000	0.037350	-0.209506	-0.046730	0.000000	0.000000	2.000000	148.000000	0.000000
15286.942317	-0.099492	0.603303	-0.003274	79.479111	40.807827	65.101204	-0.012855	0.000000	0.147797	0.000000	0.000000	0.000000	0.037350	-0.209506	-0.046730	0.000000	0.000000	2.000000	148.000000	0.000000
15286.945650	-0.099492	0.603303	-0.003274	79.536987	41.239235	65.528877	-0.025383	0.000000	0.163710	0.000000	0.000000	0.000000	0.037350	-0.209506	-0.046730	0.000000	0.000000	2.000000	148.000000	0.000000
15286.948984	-0.099492	0.603303	-0.003274	79.536987	41.239235	65.528877	-0.025383	0.000000	0.163710	0.000000	0.000000	0.000000	0.037350	-0.209506	-0.046730	0.000000	0.000000	2.000000	148.000000	0.000000
15286.952317	-0.099371	0.602625	-0.003415	79.536987	41.239235	65.528877	-0.025383	0.000000	0.163710	0.000000	0.000000	0.000000	0.036367	-0.203621	-0.042322	0.000000	0.000000	2.000000	148.000000	0.000000
15286.955650	-0.099371	0.602625	-0.003415	79.581680	41.572495	65.860863	-0.025383	0.000000	0.163710	0.000000	0.000000	0.000000	0.036367	-0.203621	-0.042322	0.000000	0.000000	2.000000	148.000000	0.000000
15286.958984	-0.099267	0.601972	-0.003479	79.581680	41.572495	65.860863	-0.025383	0.000000	0.163710	0.000000	0.000000	0.000000	0.031239	-0.195873	-0.018973	0.000000	0.000000	2.000000	148.000000	0.000000
15286.962317	-0.099267	0.601972	-0.003479	79.581680	41.572495	65.860863	-0.025383	0.000000	0.163710	0.000000	0.000000	0.000000	0.031239	-0.195873	-0.018973	0.000000	0.000000	2.000000	148.000000	0.000000
15286.965650	-0.099267	0.601972	-0.003479	79.604973	41.720181	66.016357	-0.036650	0.000000	0.173926	0.000000	0.000000	0.000000	0.031239	-0.195873	-0.018973	0.000000	0.000000	2.000000	148.000000	0.000000
15286.968984	-0.099267	0.601972	-0.003479	79.604973	41.720181	66.016357	-0.036650	0.000000	0.173926	0.000000	0.000000	0.000000	0.031239	-0.195873	-0.018973	0.000000	0.000000	2.000000	148.000000	0.000000
15286.972317	-0.099176	0.601325	-0.003480	79.604973	41.720181	66.016357	-0.036650	0.000000	0.173926	0.000000	0.000000	0.000000	0.027157	-0.193928	-0.000345	0.000000	0.000000	2.000000	148.000000	0.000000
15286.975650	-0.099176	0.601325	-0.003480	79.593857	41.637936	65.951691	-0.036650	0.000000	0.173926	0.000000	0.000000	0.000000	0.027157	-0.193928	-0.000345	0.000000	0.000000	2.000000	148.000000	0.000000
15286.978984	-0.099121	0.600685	-0.003423	79.593857	41.637936	65.951691	-0.036650	0.000000	0.173926	0.000000	0.000000	0.000000	0.016621	-0.192027	0.016889	0.000000	0.000000	2.000000	148.000000	0.000000
15286.982317	-0.099121	0.600685	-0.003423	79.593857	41.637936	65.951691	-0.036650	0.000000	0.173926	0.000000	0.000000	0.000000	0.016621	-0.192027	0.016889	0.000000	0.000000	2.000000	148.000000	0.000000
15286.985650	-0.099121	0.600685	-0.003423	79.561707	41.428978	65.770805	-0.043947	0.000000	0.171169	0.000000	0.000000	0.000000	0.016621	-0.192027	0.016889	0.000000	0.000000	2.000000	148.000000	0.000000
15286.988984	-0.099121	0.600685	-0.003423	79.561707	41.428978	65.770805	-0.043947	0.000000	0.171169	0.000000	0.000000	0.000000	0.016621	-0.192027	0.016889	0.000000	0.000000	2.000000	148.000000	0.000000
15286.992317	-0.099040	0.600070	-0.003280	79.561707	41.428978	65.770805	-0.043947	0.000000	0.171169	0.000000	0.000000	0.000000	0.024433	-0.184532	0.043155	0.000000	0.000000	2.000000	148.000000	0.000000
15286.995650	-0.099040	0.600070	-0.003280	79.518303	41.172314	65.547218	-0.043947	0.000000	0.171169	0.000000	0.000000	0.000000	0.024433	-0.184532	0.043155	0.000000	0.000000	2.000000	148.000000	0.000000
15286.998984	-0.098983	0.599474	-0.003125	79.518303	41.172314	65.547218	-0.043947	0.000000	0.171169	0.000000	0.000000	0.000000	0.016997	-0.178872	0.046293	0.000000	0.000000	2.000000	148.000000	0.000000
15287.002317	-0.098983	0.599474	-0.003125	79.518303	41.172314	65.547218	-0.043947	0.000000	0.171169	0.000000	0.000000	0.000000	0.016997	-0.178872	0.046293	0.000000	0.000000	2.000000	148.000000	0.000000
15287.005650	-0.098983	0.599474	-0.003125	79.492767	41.008492	65.406593	-0.050852	0.000000	0.156261	0.000000	0.000000	0.000000	0.016997	-0.178872	0.046293	0.000000	0.000000	2.000000	148.000000	0.000000
15287.008984	-0.098983	0.599474	-0.003125	79.492767	41.008492	65.406593	-0.050852	0.000000	0.156261	0.000000	0.000000	0.000000	0.016997	-0.178872	0.046293	0.000000	0.000000	2.000000	148.000000	0.000000
15287.012317	-0.098953	0.598871	-0.002953	79.492767	41.008492	65.406593	-0.050852	0.000000	0.156261	0.000000	0.000000	0.000000	0.009051	-0.180894	0.051724	0.000000	0.000000	2.000000	148.000000	0.000000
15287.015650	-0.098953	0.598871	-0.002953	79.496269	40.970299	65.379723	-0.050852	0.000000	0.156261	0.000000	0.000000	0.000000	0.009051	-0.180894	0.051724	0.000000	0.000000	2.000000	148.000000	0.000000
15287.018984	-0.098949	0.598261	-0.002762	79.496269	40.970299	65.379723	-0.050852	0.000000	0.156261	0.000000	0.000000	0.000000	0.001109	-0.182910	0.057151	0.000000	0.000000	2.000000	148.000000	0.000000
15287.022317	-0.098949	0.598261	-0.002762	79.496269	40.970299	65.379723	-0.050852	0.000000	0.156261	0.000000	0.000000	0.000000	0.001109	-0.182910	0.057151	0.000000	0.000000	2.000000	148.000000	0.000000
15287.025650	-0.098949	0.598261	-0.002762	79.518555	41.074348	65.487190	-0.052545	0.000000	0.138115	0.000000	0.000000	0.000000	0.001109	-0.182910	0.057151	0.000000	0.000000	2.000000	148.000000	0.000000
15287.028984	-0.098949	0.598261	-0.002762	79.518555	41.074348	65.487190	-0.052545	0.000000	0.138115	0.000000	0.000000	0.000000	0.001109	-0.182910	0.057151	0.000000	0.000000	2.000000	148.000000	0.000000
15287.032317	-0.098945	0.597651	-0.002573	79.518555	41.074348	65.487190	-0.052545	0.000000	0.138115	0.000000	0.000000	0.000000	0.001170	-0.182960	0.056917	0.000000	0.000000	2.000000	148.000000	0.000000
15287.035650	-0.098945	0.597651	-0.002573	79.557808	41.345013	65.764328	-0.052545	0.000000	0.138115	0.000000	0.000000	0.000000	0.001170	-0.182960	0.056917	0.000000	0.000000	2.000000	148.000000	0.000000
15287.038984	-0.098983	0.597067	-0.002400	79.557808	41.345013	65.764328	-0.052545	0.000000	0.138115	0.000000	0.000000	0.000000	-0.011235	-0.175431	0.051626	0.000000	0.000000	2.000000	148.000000	0.000000
15287.042317	-0.098983	0.597067	-0.002400	79.557808	41.345013	65.764328	-0.052545	0.000000	0.138115	0.000000	0.000000	0.000000	-0.011235	-0.175431	0.051626	0.000000	0.000000	2.000000	148.000000	0.000000
15287.045650	-0.098983	0.597067	-0.002400	79.593834	41.641357	66.068756	-0.050868	0.000000	0.120025	0.000000	0.000000	0.000000	-0.011235	-0.175431	0.051626	0.000000	0.000000	2.000000	148.000000	0.000000
15287.048984	-0.098983	0.597067	-0.002400	79.593834	41.641357	66.068756	-0.050868	0.000000	0.120025	0.000000	0.000000	0.000000	-0.011235	-0.175431	0.051626	0.000000	0.000000	2.000000	148.000000	0.000000
15287.052317	-0.099018	0.596507	-0.002237	79.593834	41.641357	66.068756	-0.050868	0.000000	0.120025	0.000000	0.000000	0.000000	-0.010706	-0.167849	0.049179	0.000000	0.000000	2.000000	148.000000	0.000000
15287.055650	-0.099018	0.596507	-0.002237	79.623962	41.953220	66.389908	-0.050868	0.000000	0.120025	0.000000	0.000000	0.000000	-0.010706	-0.167849	0.049179	0.000000	0.000000	2.000000	148.000000	0.000000
15287.058984	-0.099104	0.595985	-0.002050	79.623962	41.953220	66.389908	-0.050868	0.000000	0.120025	0.000000	0.000000	0.000000	-0.025726	-0.156662	0.055826	0.000000	0.000000	2.000000	148.000000	0.000000
15287.062317	-0.099104	0.595985	-0.002050	79.623962	41.953220	66.389908	-0.050868	0.000000	0.120025	0.000000	0.000000	0.000000	-0.025726	-0.156662	0.055826	0.000000	0.000000	2.000000	148.000000	0.000000
15287.065650	-0.099104	0.595985	-0.002050	79.633125	42.281361	66.759796	-0.044795	0.000000	0.102524	0.000000	0.000000	0.000000	-0.025726	-0.156662	0.055826	0.000000	0.000000	2.000000	148.000000	0.000000
15287.068984	-0.099104	0.595985	-0.002050	79.633125	42.281361	66.759796	-0.044795	0.000000	0.102524	0.000000	0.000000	0.000000	-0.025726	-0.156662	0.055826	0.000000	0.000000	2.000000	148.000000	0.000000
15287.072317	-0.099178	0.595501	-0.001919	79.633125	42.281361	66.759796	-0.044795	0.000000	0.102524	0.000000	0.000000	0.000000	-0.022145	-0.145077	0.039331	0.000000	0.000000	2.000000	148.000000	0.000000
15287.075650	-0.099178	0.595501	-0.001919	79.624069	42.626659	67.157166	-0.044795	0.000000	0.102524	0.000000	0.000000	0.000000	-0.022145	-0.145077	0.039331	0.000000	0.000000	2.000000	148.000000	0.000000
15287.078984	-0.099178	0.595501	-0.001919	79.624069	42.626659	67.157166	-0.044795	0.000000	0.102524	0.000000	0.000000	0.000000	-0.022145	-0.145077	0.039331	0.000000	0.000000	2.000000	148.000000	0.000000
15287.082317	-0.099178	0.595501	-0.001919	79.624069	42.626659	67.157166	-0.044795	0.000000	0.102524	0.000000	0.000000	0.000000	-0.022145	-0.145077	0.039331	0.000000	0.000000	2.000000	148.000000	0.000000
15287.085650	-0.099266	0.594666	-0.001618	79.602539	42.968964	67.558151	-0.041104	0.000000	0.095969	0.000000	0.000000	0.000000	-0.026488	-0.250512	0.090397	0.000000	0.000000	2.000000	148.000000	0.000000
15287.088984	-0.099266	0.594666	-0.001618	79.602539	42.968964	67.558151	-0.041104	0.000000	0.095969	0.000000	0.000000	0.000000	-0.000001	0.000006	0.000000	0.000000	0.000000	2.000000	148.000000	0.000000
15287.092317	-0.099266	0.594666	-0.001618	79.602539	42.968964	67.558151	-0.041104	0.000000	0.095969	0.000000	0.000000	0.000000	-0.000001	0.000006	0.000000	0.000000	0.000000	2.000000	148.000000	0.000000
15287.095650	-0.099266	0.594666	-0.001618	79.598869	43.247704	67.867218	-0.036690	0.000000	0.080903	0.000000	0.000000	0.000000	-0.000001	0.000006	0.000000	0.000000	0.000000	2.000000	148.000000	0.000000
15287.098984	-0.099266	0.594666	-0.001618	79.598869	43.247704	67.867218	-0.036690	0.000000	0.080903	0.000000	0.000000	0.000000	-0.000001	0.000006	0.000000	0.000000	0.000000	2.000000	148.000000	0.000000
15287.102317	-0.099259	0.594315	-0.001443	79.598869	43.247704	67.867218	-0.036690	0.000000	0.080903	0.000000	0.000000	0.000000	0.002146	-0.105444	0.052552	0.000000	0.000000	2.000000	148.000000	0.000000
15287.105650	-0.099259	0.594315	-0.001443	79.617630	43.417095	68.033081	-0.036690	0.000000	0.080903	0.000000	0.000000	0.000000	0.002146	-0.105444	0.052552	0.000000	0.000000	2.000000	148.000000	0.000000
15287.108984	-0.099259	0.594315	-0.001443	79.617630	43.417095	68.033081	-0.036690	0.000000	0.080903	0.000000	0.000000	0.000000	0.002146	-0.105444	0.052552	0.000000	0.000000	2.000000	148.000000	0.000000
15287.112317	-0.099259	0.594315	-0.001443	79.617630	43.417095	68.033081	-0.036690	0.000000	0.080903	0.000000	0.000000	0.000000	0.002146	-0.105444	0.052552	0.000000	0.000000	2.000000	148.000000	0.000000
15287.115650	-0.099216	0.593644	-0.001119	79.640526	43.606411	68.220009	-0.037048	0.000000	0.072144	0.000000	0.000000	0.000000	0.012875	-0.201377	0.097056	0.000000	0.000000	2.000000	148.000000	0.000000
15287.118984	-0.099216	0.593644	-0.001119	79.640526	43.606411	68.220009	-0.037048	0.000000	0.072144	0.000000	0.000000	0.000000	0.000000	0.000003	-0.000000	0.000000	0.000000	2.000000	148.000000	0.000000
15287.122317	-0.099216	0.593644	-0.001119	79.640526	43.606411	68.220009	-0.037048	0.000000	0.072144	0.000000	0.000000	0.000000	0.000000	0.000003	-0.000000	0.000000	0.000000	2.000000	148.000000	0.000000
15287.125650	-0.099216	0.593644	-0.001119	79.662979	43.775826	68.379921	-0.039193	0.000000	0.055968	0.000000	0.000000	0.000000	0.000000	0.000003	-0.000000	0.000000	0.000000	2.000000	148.000000	0.000000
15287.128984	-0.099216	0.593644	-0.001119	79.662979	43.775826	68.379921	-0.039193	0.000000	0.055968	0.000000	0.000000	0.000000	0.000000	0.000003	-0.000000	0.000000	0.000000	2.000000	148.000000	0.000000
15287.132317	-0.099220	0.593305	-0.000997	79.662979	43.775826	68.379921	-0.039193	0.000000	0.055968	0.000000	0.000000	0.000000	-0.001206	-0.101511	0.036828	0.000000	0.000000	2.000000	148.000000	0.000000
15287.135650	-0.099220	0.593305	-0.000997	79.687386	43.978294	68.559029	-0.039193	0.000000	0.055968	0.000000	0.000000	0.000000	-0.001206	-0.101511	0.036828	0.000000	0.000000	2.000000	148.000000	0.000000
15287.138984	-0.099220	0.593305	-0.000997	79.687386	43.978294	68.559029	-0.039193	0.000000	0.055968	0.000000	0.000000	0.000000	-0.001206	-0.101511	0.036828	0.000000	0.000000	2.000000	148.000000	0.000000
15287.142317	-0.099220	0.593305	-0.000997	79.687386	43.978294	68.559029	-0.039193	0.000000	0.055968	0.000000	0.000000	0.000000	-0.001206	-0.101511	0.036828	0.000000	0.000000	2.000000	148.000000	0.000000
15287.145650	-0.099234	0.592579	-0.000829	79.713387	44.193382	68.642006	-0.038992	0.000000	0.049830	0.000000	0.000000	0.000000	-0.004149	-0.217820	0.050375	0.000000	0.000000	2.000000	148.000000	0.000000
15287.148984	-0.099234	0.592579	-0.000829	79.713387	44.193382	68.642006	-0.038992	0.000000	0.049830	0.000000	0.000000	0.000000	-0.000000	-0.000007	0.000000	0.000000	0.000000	2.000000	148.000000	0.000000
15287.152317	-0.099234	0.592579	-0.000829	79.713387	44.193382	68.642006	-0.038992	0.000000	0.049830	0.000000	0.000000	0.000000	-0.000000	-0.000007	0.000000	0.000000	0.000000	2.000000	148.000000	0.000000
15287.155650	-0.099234	0.592579	-0.000829	79.742729	44.438477	68.524117	-0.038301	0.000000	0.041434	0.000000	0.000000	0.000000	-0.000000	-0.000007	0.000000	0.000000	0.000000	2.000000	148.000000	0.000000
15287.158984	-0.099234	0.592579	-0.000829	79.742729	44.438477	68.524117	-0.038301	0.000000	0.041434	0.000000	0.000000	0.000000	-0.000000	-0.000007	0.000000	0.000000	0.000000	2.000000	148.000000	0.000000
15287.162317	-0.099240	0.592173	-0.000800	79.742729	44.438477	68.524117	-0.038301	0.000000	0.041434	0.000000	0.000000	0.000000	-0.001882	-0.121882	0.008646	0.000000	0.000000	2.000000	148.000000	0.000000
15287.165650	-0.099240	0.592173	-0.000800	79.775269	44.711357	68.413269	-0.038301	0.000000	0.041434	0.000000	0.000000	0.000000	-0.001882	-0.121882	0.008646	0.000000	0.000000	2.000000	148.000000	0.000000
15287.168984	-0.099240	0.592173	-0.000800	79.775269	44.711357	68.413269	-0.038301	0.000000	0.041434	0.000000	0.000000	0.000000	-0.001882	-0.121882	0.008646	0.000000	0.000000	2.000000	148.000000	0.000000
15287.172317	-0.099240	0.592173	-0.000800	79.775269	44.711357	68.413269	-0.038301	0.000000	0.041434	0.000000	0.000000	0.000000	-0.001882	-0.121882	0.008646	0.000000	0.000000	2.000000	148.000000	0.000000
15287.175650	-0.099285	0.591288	-0.000909	79.809219	45.000614	68.534424	-0.037987	0.000000	0.039993	0.000000	0.000000	0.000000	-0.013282	-0.265395	-0.032809	0.000000	0.000000	2.000000	148.000000	0.000000
15287.178984	-0.099285	0.591288	-0.000909	79.809219	45.000614	68.534424	-0.037987	0.000000	0.039993	0.000000	0.000000	0.000000	-0.000000	0.000000	0.000000	0.000000	0.000000	2.000000	148.000000	0.000000
15287.182317	-0.099285	0.591288	-0.000909	79.809219	45.000614	68.534424	-0.037987	0.000000	0.039993	0.000000	0.000000	0.000000	-0.000000	0.000000	0.000000	0.000000	0.000000	2.000000	148.000000	0.000000
15287.185650	-0.099285	0.591288	-0.000909	79.842941	45.289143	68.825104	-0.035774	0.000000	0.045461	0.000000	0.000000	0.000000	-0.000000	0.000000	0.000000	0.000000	0.000000	2.000000	148.000000	0.000000
15287.188984	-0.099285	0.591288	-0.000909	79.842941	45.289143	68.825104	-0.035774	0.000000	0.045461	0.000000	0.000000	0.000000	-0.000000	0.000000	0.000000	0.000000	0.000000	2.000000	148.000000	0.000000
15287.192317	-0.099303	0.590854	-0.001034	79.842941	45.289143	68.825104	-0.035774	0.000000	0.045461	0.000000	0.000000	0.000000	-0.005484	-0.130206	-0.037337	0.000000	0.000000	2.000000	148.000000	0.000000
15287.195650	-0.099303	0.590854	-0.001034	79.876381	45.576904	69.125725	-0.035774	0.000000	0.045461	0.000000	0.000000	0.000000	-0.005484	-0.130206	-0.037337	0.000000	0.000000	2.000000	148.000000	0.000000
15287.198984	-0.099303	0.590854	-0.001034	79.876381	45.576904	69.125725	-0.035774	0.000000	0.045461	0.000000	0.000000	0.000000	-0.005484	-0.130206	-0.037337	0.000000	0.000000	2.000000	148.000000	0.000000
15287.202317	-0.099303	0.590854	-0.001034	79.876381	45.576904	69.125725	-0.035774	0.000000	0.045461	0.000000	0.000000	0.000000	-0.005484	-0.130206	-0.037337	0.000000	0.000000	2.000000	148.000000	0.000000
15287.205650	-0.099340	0.590068	-0.001488	79.906982	45.839516	69.401146	-0.034859	0.000000	0.051684	0.000000	0.000000	0.000000	-0.011118	-0.235870	-0.136275	0.000000	0.000000	2.000000	148.000000	0.000000
15287.208984	-0.099340	0.590068	-0.001488	79.906982	45.839516	69.401146	-0.034859	0.000000	0.051684	0.000000	0.000000	0.000000	-0.000001	0.000003	-0.000000	0.000000	0.000000	2.000000	148.000000	0.000000
15287.212317	-0.099340	0.590068	-0.001488	79.906982	45.839516	69.401146	-0.034859	0.000000	0.051684	0.000000	0.000000	0.000000	-0.000001	0.000003	-0.000000	0.000000	0.000000	2.000000	148.000000	0.000000
15287.215650	-0.099340	0.590068	-0.001488	79.927193	45.992176	69.569145	-0.033006	0.000000	0.074396	0.000000	0.000000	0.000000	-0.000001	0.000003	-0.000000	0.000000	0.000000	2.000000	148.000000	0.000000
15287.218984	-0.099340	0.590068	-0.001488	79.927193	45.992176	69.569145	-0.033006	0.000000	0.074396	0.000000	0.000000	0.000000	-0.000001	0.000003	-0.000000	0.000000	0.000000	2.000000	148.000000	0.000000
15287.222317	-0.099373	0.589790	-0.001752	79.927193	45.992176	69.569145	-0.033006	0.000000	0.074396	0.000000	0.000000	0.000000	-0.009897	-0.083401	-0.079274	0.000000	0.000000	2.000000	148.000000	0.000000
15287.225650	-0.099373	0.589790	-0.001752	79.933250	45.968788	69.562889	-0.033006	0.000000	0.074396	0.000000	0.000000	0.000000	-0.009897	-0.083401	-0.079274	0.000000	0.000000	2.000000	148.000000	0.000000
15287.228984	-0.099373	0.589790	-0.001752	79.933250	45.968788	69.562889	-0.033006	0.000000	0.074396	0.000000	0.000000	0.000000	-0.009897	-0.083401	-0.079274	0.000000	0.000000	2.000000	148.000000	0.000000
15287.232317	-0.099373	0.589790	-0.001752	79.933250	45.968788	69.562889	-0.033006	0.000000	0.074396	0.000000	0.000000	0.000000	-0.009897	-0.083401	-0.079274	0.000000	0.000000	2.000000	148.000000	0.000000
15287.235650	-0.099403	0.589410	-0.002235	79.918060	45.683792	69.286987	-0.031357	0.000000	0.087609	0.000000	0.000000	0.000000	-0.009155	-0.113894	-0.144706	0.000000	0.000000	2.000000	148.000000	0.000000
15287.238984	-0.099403	0.589410	-0.002235	79.918060	45.683792	69.286987	-0.031357	0.000000	0.087609	0.000000	0.000000	0.000000	-0.009155	-0.113894	-0.144706	0.000000	0.000000	2.000000	148.000000	0.000000
15287.242317	-0.099403	0.589410	-0.002235	79.918060	45.683792	69.286987	-0.031357	0.000000	0.087609	0.000000	0.000000	0.000000	-0.009155	-0.113894	-0.144706	0.000000	0.000000	2.000000	148.000000	0.000000
15287.245650	-0.099403	0.589410	-0.002235	79.880920	45.140118	68.728432	-0.029831	0.000000	0.111726	0.000000	0.000000	0.000000	-0.009155	-0.113894	-0.144706	0.000000	0.000000	2.000000	148.000000	0.000000
15287.248984	-0.099415	0.589313	-0.002389	79.880920	45.140118	68.728432	-0.029831	0.000000	0.111726	0.000000	0.000000	0.000000	-0.003436	-0.029158	-0.046398	0.000000	0.000000	2.000000	148.000000	0.000000
15287.252317	-0.099415	0.589313	-0.002389	79.880920	45.140118	68.728432	-0.029831	0.000000	0.111726	0.000000	0.000000	0.000000	-0.003436	-0.029158	-0.046398	0.000000	0.000000	2.000000	148.000000	0.000000
15287.255650	-0.099415	0.589313	-0.002389	79.834961	44.525955	68.101791	-0.029258	0.000000	0.119459	0.000000	0.000000	0.000000	-0.003436	-0.029158	-0.046398	0.000000	0.000000	2.000000	148.000000	0.000000
15287.258984	-0.099415	0.589313	-0.002389	79.834961	44.525955	68.101791	-0.029258	0.000000	0.119459	0.000000	0.000000	0.000000	-0.003436	-0.029158	-0.046398	0.000000	0.000000	2.000000	148.000000	0.000000
15287.262317	-0.099390	0.589253	-0.002502	79.834961	44.525955	68.101791	-0.029258	0.000000	0.119459	0.000000	0.000000	0.000000	0.007375	-0.018029	-0.033739	0.000000	0.000000	2.000000	148.000000	0.000000
15287.265650	-0.099390	0.589253	-0.002502	79.789917	43.946781	67.517181	-0.029258	0.000000	0.119459	0.000000	0.000000	0.000000	0.007375	-0.018029	-0.033739	0.000000	0.000000	2.000000	148.000000	0.000000
15287.268984	-0.099390	0.589253	-0.002502	79.789917	43.946781	67.517181	-0.029258	0.000000	0.119459	0.000000	0.000000	0.000000	0.007375	-0.018029	-0.033739	0.000000	0.000000	2.000000	148.000000	0.000000
15287.272317	-0.099390	0.589253	-0.002502	79.789917	43.946781	67.517181	-0.029258	0.000000	0.119459	0.000000	0.000000	0.000000	0.007375	-0.018029	-0.033739	0.000000	0.000000	2.000000	148.000000	0.000000
15287.275650	-0.099267	0.589274	-0.002548	79.758888	43.481934	67.045387	-0.030487	0.000000	0.125082	0.000000	0.000000	0.000000	0.036986	0.006221	-0.014028	0.000000	0.000000	2.000000	148.000000	0.000000
15287.278984	-0.099267	0.589274	-0.002548	79.758888	43.481934	67.045387	-0.030487	0.000000	0.125082	0.000000	0.000000	0.000000	0.036986	0.006221	-0.014028	0.000000	0.000000	2.000000	148.000000	0.000000
15287.282317	-0.099267	0.589274	-0.002548	79.758888	43.481934	67.045387	-0.030487	0.000000	0.125082	0.000000	0.000000	0.000000	0.036986	0.006221	-0.014028	0.000000	0.000000	2.000000	148.000000	0.000000
15287.285650	-0.099267	0.589274	-0.002548	79.759674	43.139671	66.666748	-0.036652	0.000000	0.127420	0.000000	0.000000	0.000000	0.036986	0.006221	-0.014028	0.000000	0.000000	2.000000	148.000000	0.000000
15287.288984	-0.099214	0.589304	-0.002478	79.759674	43.139671	66.666748	-0.036652	0.000000	0.127420	0.000000	0.000000	0.000000	0.015743	0.009025	0.021111	0.000000	0.000000	2.000000	148.000000	0.000000
15287.292317	-0.099214	0.589304	-0.002478	79.759674	43.139671	66.666748	-0.036652	0.000000	0.127420	0.000000	0.000000	0.000000	0.015743	0.009025	0.021111	0.000000	0.000000	2.000000	148.000000	0.000000
15287.295650	-0.099214	0.589304	-0.002478	79.785332	42.989056	66.468155	-0.039275	0.000000	0.123902	0.000000	0.000000	0.000000	0.015743	0.009025	0.021111	0.000000	0.000000	2.000000	148.000000	0.000000
15287.298984	-0.099214	0.589304	-0.002478	79.785332	42.989056	66.468155	-0.039275	0.000000	0.123902	0.000000	0.000000	0.000000	0.015743	0.009025	0.021111	0.000000	0.000000	2.000000	148.000000	0.000000
15287.302317	-0.099133	0.589297	-0.002436	79.785332	42.989056	66.468155	-0.039275	0.000000	0.123902	0.000000	0.000000	0.000000	0.024372	-0.002092	0.012683	0.000000	0.000000	2.000000	148.000000	0.000000
15287.305650	-0.099133	0.589297	-0.002436	79.818108	42.928871	66.361168	-0.039275	0.000000	0.123902	0.000000	0.000000	0.000000	0.024372	-0.002092	0.012683	0.000000	0.000000	2.000000	148.000000	0.000000
15287.308984	-0.099133	0.589297	-0.002436	79.818108	42.928871	66.361168	-0.039275	0.000000	0.123902	0.000000	0.000000	0.000000	0.024372	-0.002092	0.012683	0.000000	0.000000	2.000000	148.000000	0.000000
15287.312317	-0.099133	0.589297	-0.002436	79.818108	42.928871	66.361168	-0.039275	0.000000	0.123902	0.000000	0.000000	0.000000	0.024372	-0.002092	0.012683	0.000000	0.000000	2.000000	148.000000	0.000000
15287.315650	-0.098988	0.589195	-0.002375	79.862511	42.849575	66.229225	-0.043337	0.000000	0.121788	0.000000	0.000000	0.000000	0.043492	-0.030506	0.018333	0.000000	0.000000	2.000000	148.000000	0.000000
15287.318984	-0.098988	0.589195	-0.002375	79.862511	42.849575	66.229225	-0.043337	0.000000	0.121788	0.000000	0.000000	0.000000	0.043492	-0.030506	0.018333	0.000000	0.000000	2.000000	148.000000	0.000000
15287.322317	-0.098988	0.589195	-0.002375	79.862511	42.849575	66.229225	-0.043337	0.000000	0.121788	0.000000	0.000000	0.000000	0.043492	-0.030506	0.018333	0.000000	0.000000	2.000000	148.000000	0.000000
15287.325650	-0.098988	0.589195	-0.002375	79.917908	42.794048	66.117882	-0.050586	0.000000	0.118732	0.000000	0.000000	0.000000	0.043492	-0.030506	0.018333	0.000000	0.000000	2.000000	148.000000	0.000000
15287.328984	-0.098991	0.589075	-0.002363	79.917908	42.794048	66.117882	-0.050586	0.000000	0.118732	0.000000	0.000000	0.000000	-0.000767	-0.036072	0.003530	0.000000	0.000000	2.000000	148.000000	0.000000
15287.332317	-0.098991	0.589075	-0.002363	79.917908	42.794048	66.117882	-0.050586	0.000000	0.118732	0.000000	0.000000	0.000000	-0.000767	-0.036072	0.003530	0.000000	0.000000	2.000000	148.000000	0.000000
15287.335650	-0.098991	0.589075	-0.002363	79.971588	42.798405	66.078026	-0.050458	0.000000	0.118144	0.000000	0.000000	0.000000	-0.000767	-0.036072	0.003530	0.000000	0.000000	2.000000	148.000000	0.000000
15287.338984	-0.098991	0.589075	-0.002363	79.971588	42.798405	66.078026	-0.050458	0.000000	0.118144	0.000000	0.000000	0.000000	-0.000767	-0.036072	0.003530	0.000000	0.000000	2.000000	148.000000	0.000000
15287.342317	-0.098978	0.588906	-0.002424	79.971588	42.798405	66.078026	-0.050458	0.000000	0.118144	0.000000	0.000000	0.000000	0.003977	-0.050615	-0.018283	0.000000	0.000000	2.000000	148.000000	0.000000
15287.345650	-0.098978	0.588906	-0.002424	80.007408	42.873409	66.132027	-0.050458	0.000000	0.118144	0.000000	0.000000	0.000000	0.003977	-0.050615	-0.018283	0.000000	0.000000	2.000000	148.000000	0.000000
15287.348984	-0.098978	0.588906	-0.002424	80.007408	42.873409	66.132027	-0.050458	0.000000	0.118144	0.000000	0.000000	0.000000	0.003977	-0.050615	-0.018283	0.000000	0.000000	2.000000	148.000000	0.000000
15287.352317	-0.098978	0.588906	-0.002424	80.007408	42.873409	66.132027	-0.050458	0.000000	0.118144	0.000000	0.000000	0.000000	0.003977	-0.050615	-0.018283	0.000000	0.000000	2.000000	148.000000	0.000000
15287.355650	-0.098970	0.588456	-0.002562	80.033028	43.034065	66.293167	-0.051121	0.000000	0.121191	0.000000	0.000000	0.000000	0.002272	-0.135162	-0.041587	0.000000	0.000000	2.000000	148.000000	0.000000
15287.358984	-0.098970	0.588456	-0.002562	80.033028	43.034065	66.293167	-0.051121	0.000000	0.121191	0.000000	0.000000	0.000000	0.002272	-0.135162	-0.041587	0.000000	0.000000	2.000000	148.000000	0.000000
15287.362317	-0.098970	0.588456	-0.002562	80.033028	43.034065	66.293167	-0.051121	0.000000	0.121191	0.000000	0.000000	0.000000	0.002272	-0.135162	-0.041587	0.000000	0.000000	2.000000	148.000000	0.000000
15287.365650	-0.098970	0.588456	-0.002562	80.054337	43.204800	66.472046	-0.051499	0.000000	0.128122	0.000000	0.000000	0.000000	0.002272	-0.135162	-0.041587	0.000000	0.000000	2.000000	148.000000	0.000000
15287.368984	-0.098997	0.588174	-0.002645	80.054337	43.204800	66.472046	-0.051499	0.000000	0.128122	0.000000	0.000000	0.000000	-0.008173	-0.084499	-0.024747	0.000000	0.000000	2.000000	148.000000	0.000000
15287.372317	-0.098997	0.588174	-0.002645	80.054337	43.204800	66.472046	-0.051499	0.000000	0.128122	0.000000	0.000000	0.000000	-0.008173	-0.084499	-0.024747	0.000000	0.000000	2.000000	148.000000	0.000000
15287.375650	-0.098997	0.588174	-0.002645	80.079109	43.403065	66.681602	-0.050137	0.000000	0.132247	0.000000	0.000000	0.000000	-0.008173	-0.084499	-0.024747	0.000000	0.000000	2.000000	148.000000	0.000000
15287.378984	-0.098997	0.588174	-0.002645	80.079109	43.403065	66.681602	-0.050137	0.000000	0.132247	0.000000	0.000000	0.000000	-0.008173	-0.084499	-0.024747	0.000000	0.000000	2.000000	148.000000	0.000000
15287.382317	-0.099046	0.587892	-0.002732	80.079109	43.403065	66.681602	-0.050137	0.000000	0.132247	0.000000	0.000000	0.000000	-0.014631	-0.084477	-0.026211	0.000000	0.000000	2.000000	148.000000	0.000000
15287.385650	-0.099046	0.587892	-0.002732	80.103760	43.602421	66.892273	-0.050137	0.000000	0.132247	0.000000	0.000000	0.000000	-0.014631	-0.084477	-0.026211	0.000000	0.000000	2.000000	148.000000	0.000000
15287.388984	-0.099046	0.587892	-0.002732	80.103760	43.602421	66.892273	-0.050137	0.000000	0.132247	0.000000	0.000000	0.000000	-0.014631	-0.084477	-0.026211	0.000000	0.000000	2.000000	148.000000	0.000000
15287.392317	-0.099046	0.587892	-0.002732	80.103760	43.602421	66.892273	-0.050137	0.000000	0.132247	0.000000	0.000000	0.000000	-0.014631	-0.084477	-0.026211	0.000000	0.000000	2.000000	148.000000	0.000000
15287.395650	-0.099097	0.587258	-0.002809	80.126495	43.795994	67.088745	-0.047699	0.000000	0.136615	0.000000	0.000000	0.000000	-0.015300	-0.190416	-0.023101	0.000000	0.000000	2.000000	148.000000	0.000000
15287.398984	-0.099097	0.587258	-0.002809	80.126495	43.795994	67.088745	-0.047699	0.000000	0.136615	0.000000	0.000000	0.000000	-0.015300	-0.190416	-0.023101	0.000000	0.000000	2.000000	148.000000	0.000000
15287.402317	-0.099097	0.587258	-0.002809	80.126495	43.795994	67.088745	-0.047699	0.000000	0.136615	0.000000	0.000000	0.000000	-0.015300	-0.190416	-0.023101	0.000000	0.000000	2.000000	148.000000	0.000000
15287.405650	-0.099097	0.587258	-0.002809	80.150887	44.008240	67.301422	-0.045149	0.000000	0.140465	0.000000	0.000000	0.000000	-0.015300	-0.190416	-0.023101	0.000000	0.000000	2.000000	148.000000	0.000000
15287.408984	-0.099063	0.586941	-0.002757	80.150887	44.008240	67.301422	-0.045149	0.000000	0.140465	0.000000	0.000000	0.000000	0.010111	-0.094883	0.015807	0.000000	0.000000	2.000000	148.000000	0.000000
15287.412317	-0.099063	0.586941	-0.002757	80.150887	44.008240	67.301422	-0.045149	0.000000	0.140465	0.000000	0.000000	0.000000	0.010111	-0.094883	0.015807	0.000000	0.000000	2.000000	148.000000	0.000000
15287.415650	-0.099063	0.586941	-0.002757	80.173409	44.214569	67.499786	-0.046834	0.000000	0.137831	0.000000	0.000000	0.000000	0.010111	-0.094883	0.015807	0.000000	0.000000	2.000000	148.000000	0.000000
15287.418984	-0.099063	0.586941	-0.002757	80.173409	44.214569	67.499786	-0.046834	0.000000	0.137831	0.000000	0.000000	0.000000	0.010111	-0.094883	0.015807	0.000000	0.000000	2.000000	148.000000	0.000000
15287.422317	-0.099013	0.586618	-0.002676	80.173409	44.214569	67.499786	-0.046834	0.000000	0.137831	0.000000	0.000000	0.000000	0.015069	-0.097013	0.024180	0.000000	0.000000	2.000000	148.000000	0.000000
15287.425650	-0.099013	0.586618	-0.002676	80.195808	44.421799	67.691078	-0.046834	0.000000	0.137831	0.000000	0.000000	0.000000	0.015069	-0.097013	0.024180	0.000000	0.000000	2.000000	148.000000	0.000000
15287.428984	-0.099013	0.586618	-0.002676	80.195808	44.421799	67.691078	-0.046834	0.000000	0.137831	0.000000	0.000000	0.000000	0.015069	-0.097013	0.024180	0.000000	0.000000	2.000000	148.000000	0.000000
15287.432317	-0.099013	0.586618	-0.002676	80.195808	44.421799	67.691078	-0.046834	0.000000	0.137831	0.000000	0.000000	0.000000	0.015069	-0.097013	0.024180	0.000000	0.000000	2.000000	148.000000	0.000000
15287.435650	-0.098879	0.585957	-0.002459	80.218094	44.627239	67.891266	-0.049346	0.000000	0.133801	0.000000	0.000000	0.000000	0.040097	-0.198273	0.065022	0.000000	0.000000	2.000000	148.000000	0.000000
15287.438984	-0.098879	0.585957	-0.002459	80.218094	44.627239	67.891266	-0.049346	0.000000	0.133801	0.000000	0.000000	0.000000	0.000001	-0.000004	-0.000000	0.000000	0.000000	2.000000	148.000000	0.000000
15287.442317	-0.098879	0.585957	-0.002459	80.218094	44.627239	67.891266	-0.049346	0.000000	0.133801	0.000000	0.000000	0.000000	0.000001	-0.000004	-0.000000	0.000000	0.000000	2.000000	148.000000	0.000000
15287.445650	-0.098879	0.585957	-0.002459	80.240227	44.830845	68.092354	-0.056029	0.000000	0.122964	0.000000	0.000000	0.000000	0.000001	-0.000004	-0.000000	0.000000	0.000000	2.000000	148.000000	0.000000
15287.448984	-0.098879	0.585957	-0.002459	80.240227	44.830845	68.092354	-0.056029	0.000000	0.122964	0.000000	0.000000	0.000000	0.000001	-0.000004	-0.000000	0.000000	0.000000	2.000000	148.000000	0.000000
15287.452317	-0.098863	0.585622	-0.002429	80.240227	44.830845	68.092354	-0.056029	0.000000	0.122964	0.000000	0.000000	0.000000	0.004789	-0.100438	0.009170	0.000000	0.000000	2.000000	148.000000	0.000000
15287.455650	-0.098863	0.585622	-0.002429	80.263985	45.047997	68.309937	-0.056029	0.000000	0.122964	0.000000	0.000000	0.000000	0.004789	-0.100438	0.009170	0.000000	0.000000	2.000000	148.000000	0.000000
15287.458984	-0.098863	0.585622	-0.002429	80.263985	45.047997	68.309937	-0.056029	0.000000	0.122964	0.000000	0.000000	0.000000	0.004789	-0.100438	0.009170	0.000000	0.000000	2.000000	148.000000	0.000000
15287.462317	-0.098863	0.585622	-0.002429	80.263985	45.047997	68.309937	-0.056029	0.000000	0.122964	0.000000	0.000000	0.000000	0.004789	-0.100438	0.009170	0.000000	0.000000	2.000000	148.000000	0.000000
15287.465650	-0.098856	0.585025	-0.002462	80.285881	45.245308	68.512878	-0.056827	0.000000	0.121436	0.000000	0.000000	0.000000	0.002141	-0.179185	-0.009846	0.000000	0.000000	2.000000	148.000000	0.000000
15287.468984	-0.098856	0.585025	-0.002462	80.285881	45.245308	68.512878	-0.056827	0.000000	0.121436	0.000000	0.000000	0.000000	0.002141	-0.179185	-0.009846	0.000000	0.000000	2.000000	148.000000	0.000000
15287.472317	-0.098856	0.585025	-0.002462	80.285881	45.245308	68.512878	-0.056827	0.000000	0.121436	0.000000	0.000000	0.000000	0.002141	-0.179185	-0.009846	0.000000	0.000000	2.000000	148.000000	0.000000
15287.475650	-0.098856	0.585025	-0.002462	80.306007	45.428070	68.701050	-0.057184	0.000000	0.123077	0.000000	0.000000	0.000000	0.002141	-0.179185	-0.009846	0.000000	0.000000	2.000000	148.000000	0.000000
15287.478984	-0.098865	0.584763	-0.002525	80.306007	45.428070	68.701050	-0.057184	0.000000	0.123077	0.000000	0.000000	0.000000	-0.002653	-0.078731	-0.018990	0.000000	0.000000	2.000000	148.000000	0.000000
15287.482317	-0.098865	0.584763	-0.002525	80.306007	45.428070	68.701050	-0.057184	0.000000	0.123077	0.000000	0.000000	0.000000	-0.002653	-0.078731	-0.018990	0.000000	0.000000	2.000000	148.000000	0.000000
15287.485650	-0.098865	0.584763	-0.002525	80.322708	45.577782	68.858444	-0.056741	0.000000	0.126242	0.000000	0.000000	0.000000	-0.002653	-0.078731	-0.018990	0.000000	0.000000	2.000000	148.000000	0.000000
15287.488984	-0.098865	0.584763	-0.002525	80.322708	45.577782	68.858444	-0.056741	0.000000	0.126242	0.000000	0.000000	0.000000	-0.002653	-0.078731	-0.018990	0.000000	0.000000	2.000000	148.000000	0.000000
15287.492317	-0.098914	0.584551	-0.002611	80.322708	45.577782	68.858444	-0.056741	0.000000	0.126242	0.000000	0.000000	0.000000	-0.014701	-0.063482	-0.025931	0.000000	0.000000	2.000000	148.000000	0.000000
15287.495650	-0.098914	0.584551	-0.002611	80.337646	45.712418	69.000542	-0.056741	0.000000	0.126242	0.000000	0.000000	0.000000	-0.014701	-0.063482	-0.025931	0.000000	0.000000	2.000000	148.000000	0.000000
15287.498984	-0.098914	0.584551	-0.002611	80.337646	45.712418	69.000542	-0.056741	0.000000	0.126242	0.000000	0.000000	0.000000	-0.014701	-0.063482	-0.025931	0.000000	0.000000	2.000000	148.000000	0.000000
15287.502317	-0.098914	0.584551	-0.002611	80.337646	45.712418	69.000542	-0.056741	0.000000	0.126242	0.000000	0.000000	0.000000	-0.014701	-0.063482	-0.025931	0.000000	0.000000	2.000000	148.000000	0.000000
15287.505650	-0.098906	0.584266	-0.002755	80.344856	45.767986	69.057991	-0.054291	0.000000	0.130563	0.000000	0.000000	0.000000	0.002595	-0.085403	-0.043079	0.000000	0.000000	2.000000	148.000000	0.000000
15287.508984	-0.098906	0.584266	-0.002755	80.344856	45.767986	69.057991	-0.054291	0.000000	0.130563	0.000000	0.000000	0.000000	0.002595	-0.085403	-0.043079	0.000000	0.000000	2.000000	148.000000	0.000000
15287.512317	-0.098906	0.584266	-0.002755	80.344856	45.767986	69.057991	-0.054291	0.000000	0.130563	0.000000	0.000000	0.000000	0.002595	-0.085403	-0.043079	0.000000	0.000000	2.000000	148.000000	0.000000
15287.515650	-0.098906	0.584266	-0.002755	80.341400	45.688271	68.983871	-0.054724	0.000000	0.137743	0.000000	0.000000	0.000000	0.002595	-0.085403	-0.043079	0.000000	0.000000	2.000000	148.000000	0.000000
15287.518984	-0.098918	0.584186	-0.002803	80.341400	45.688271	68.983871	-0.054724	0.000000	0.137743	0.000000	0.000000	0.000000	-0.003660	-0.024080	-0.014328	0.000000	0.000000	2.000000	148.000000	0.000000
15287.522317	-0.098918	0.584186	-0.002803	80.341400	45.688271	68.983871	-0.054724	0.000000	0.137743	0.000000	0.000000	0.000000	-0.003660	-0.024080	-0.014328	0.000000	0.000000	2.000000	148.000000	0.000000
15287.525650	-0.098918	0.584186	-0.002803	80.329216	45.514000	68.812523	-0.054114	0.000000	0.140131	0.000000	0.000000	0.000000	-0.003660	-0.024080	-0.014328	0.000000	0.000000	2.000000	148.000000	0.000000
15287.528984	-0.098918	0.584186	-0.002803	80.329216	45.514000	68.812523	-0.054114	0.000000	0.140131	0.000000	0.000000	0.000000	-0.003660	-0.024080	-0.014328	0.000000	0.000000	2.000000	148.000000	0.000000
15287.532317	-0.098924	0.584154	-0.002772	80.329216	45.514000	68.812523	-0.054114	0.000000	0.140131	0.000000	0.000000	0.000000	-0.001971	-0.009753	0.009052	0.000000	0.000000	2.000000	148.000000	0.000000
15287.535650	-0.098924	0.584154	-0.002772	80.321991	45.422722	68.722099	-0.054114	0.000000	0.140131	0.000000	0.000000	0.000000	-0.001971	-0.009753	0.009052	0.000000	0.000000	2.000000	148.000000	0.000000
15287.538984	-0.098924	0.584154	-0.002772	80.321991	45.422722	68.722099	-0.054114	0.000000	0.140131	0.000000	0.000000	0.000000	-0.001971	-0.009753	0.009052	0.000000	0.000000	2.000000	148.000000	0.000000
15287.542317	-0.098924	0.584154	-0.002772	80.321991	45.422722	68.722099	-0.054114	0.000000	0.140131	0.000000	0.000000	0.000000	-0.001971	-0.009753	0.009052	0.000000	0.000000	2.000000	148.000000	0.000000
15287.545650	-0.098950	0.584187	-0.002652	80.318626	45.391697	68.690620	-0.053785	0.000000	0.138623	0.000000	0.000000	0.000000	-0.007839	0.010044	0.036010	0.000000	0.000000	2.000000	148.000000	0.000000
15287.548984	-0.098950	0.584187	-0.002652	80.318626	45.391697	68.690620	-0.053785	0.000000	0.138623	0.000000	0.000000	0.000000	-0.007839	0.010044	0.036010	0.000000	0.000000	2.000000	148.000000	0.000000
15287.552317	-0.098950	0.584187	-0.002652	80.318626	45.391697	68.690620	-0.053785	0.000000	0.138623	0.000000	0.000000	0.000000	-0.007839	0.010044	0.036010	0.000000	0.000000	2.000000	148.000000	0.000000
15287.555650	-0.098950	0.584187	-0.002652	80.311928	45.329735	68.627769	-0.052479	0.000000	0.132621	0.000000	0.000000	0.000000	-0.007839	0.010044	0.036010	0.000000	0.000000	2.000000	148.000000	0.000000
15287.558984	-0.098965	0.584260	-0.002586	80.311928	45.329735	68.627769	-0.052479	0.000000	0.132621	0.000000	0.000000	0.000000	-0.004340	0.021949	0.019936	0.000000	0.000000	2.000000	148.000000	0.000000
15287.562317	-0.098965	0.584260	-0.002586	80.311928	45.329735	68.627769	-0.052479	0.000000	0.132621	0.000000	0.000000	0.000000	-0.004340	0.021949	0.019936	0.000000	0.000000	2.000000	148.000000	0.000000
15287.565650	-0.098965	0.584260	-0.002586	80.304947	45.251312	68.543854	-0.051755	0.000000	0.129298	0.000000	0.000000	0.000000	-0.004340	0.021949	0.019936	0.000000	0.000000	2.000000	148.000000	0.000000
15287.568984	-0.098965	0.584260	-0.002586	80.304947	45.251312	68.543854	-0.051755	0.000000	0.129298	0.000000	0.000000	0.000000	-0.004340	0.021949	0.019936	0.000000	0.000000	2.000000	148.000000	0.000000
15287.572317	-0.098961	0.584352	-0.002498	80.304947	45.251312	68.543854	-0.051755	0.000000	0.129298	0.000000	0.000000	0.000000	0.001054	0.027457	0.026323	0.000000	0.000000	2.000000	148.000000	0.000000
15287.575650	-0.098961	0.584352	-0.002498	80.300858	45.157394	68.449280	-0.051755	0.000000	0.129298	0.000000	0.000000	0.000000	0.001054	0.027457	0.026323	0.000000	0.000000	2.000000	148.000000	0.000000
15287.578984	-0.098961	0.584352	-0.002498	80.300858	45.157394	68.449280	-0.051755	0.000000	0.129298	0.000000	0.000000	0.000000	0.001054	0.027457	0.026323	0.000000	0.000000	2.000000	148.000000	0.000000
15287.582317	-0.098961	0.584352	-0.002498	80.300858	45.157394	68.449280	-0.051755	0.000000	0.129298	0.000000	0.000000	0.000000	0.001054	0.027457	0.026323	0.000000	0.000000	2.000000	148.000000	0.000000
15287.585650	-0.099085	0.584563	-0.002449	80.301010	45.049419	68.338440	-0.051931	0.000000	0.124911	0.000000	0.000000	0.000000	-0.037110	0.063455	0.014679	0.000000	0.000000	2.000000	148.000000	0.000000
15287.588984	-0.099085	0.584563	-0.002449	80.301010	45.049419	68.338440	-0.051931	0.000000	0.124911	0.000000	0.000000	0.000000	-0.037110	0.063455	0.014679	0.000000	0.000000	2.000000	148.000000	0.000000
15287.592317	-0.099085	0.584563	-0.002449	80.301010	45.049419	68.338440	-0.051931	0.000000	0.124911	0.000000	0.000000	0.000000	-0.037110	0.063455	0.014679	0.000000	0.000000	2.000000	148.000000	0.000000
15287.595650	-0.099085	0.584563	-0.002449	80.296837	44.947388	68.243935	-0.045746	0.000000	0.122465	0.000000	0.000000	0.000000	-0.037110	0.063455	0.014679	0.000000	0.000000	2.000000	148.000000	0.000000
15287.598984	-0.099217	0.584676	-0.002465	80.296837	44.947388	68.243935	-0.045746	0.000000	0.122465	0.000000	0.000000	0.000000	-0.039692	0.033869	-0.004637	0.000000	0.000000	2.000000	148.000000	0.000000
15287.602317	-0.099217	0.584676	-0.002465	80.296837	44.947388	68.243935	-0.045746	0.000000	0.122465	0.000000	0.000000	0.000000	-0.039692	0.033869	-0.004637	0.000000	0.000000	2.000000	148.000000	0.000000
15287.605650	-0.099217	0.584676	-0.002465	80.288376	44.854160	68.165901	-0.039130	0.000000	0.123238	0.000000	0.000000	0.000000	-0.039692	0.033869	-0.004637	0.000000	0.000000	2.000000	148.000000	0.000000
15287.608984	-0.099217	0.584676	-0.002465	80.288376	44.854160	68.165901	-0.039130	0.000000	0.123238	0.000000	0.000000	0.000000	-0.039692	0.033869	-0.004637	0.000000	0.000000	2.000000	148.000000	0.000000
15287.612317	-0.099353	0.584808	-0.002464	80.288376	44.854160	68.165901	-0.039130	0.000000	0.123238	0.000000	0.000000	0.000000	-0.040775	0.039369	0.000318	0.000000	0.000000	2.000000	148.000000	0.000000
15287.615650	-0.099353	0.584808	-0.002464	80.278160	44.748421	68.072426	-0.039130	0.000000	0.123238	0.000000	0.000000	0.000000	-0.040775	0.039369	0.000318	0.000000	0.000000	2.000000	148.000000	0.000000
15287.618984	-0.099353	0.584808	-0.002464	80.278160	44.748421	68.072426	-0.039130	0.000000	0.123238	0.000000	0.000000	0.000000	-0.040775	0.039369	0.000318	0.000000	0.000000	2.000000	148.000000	0.000000
15287.622317	-0.099353	0.584808	-0.002464	80.278160	44.748421	68.072426	-0.039130	0.000000	0.123238	0.000000	0.000000	0.000000	-0.040775	0.039369	0.000318	0.000000	0.000000	2.000000	148.000000	0.000000
15287.625650	-0.099557	0.585052	-0.002464	80.269646	44.658211	67.994698	-0.032335	0.000000	0.123185	0.000000	0.000000	0.000000	-0.061039	0.073255	-0.000152	0.000000	0.000000	2.000000	148.000000	0.000000
15287.628984	-0.099557	0.585052	-0.002464	80.269646	44.658211	67.994698	-0.032335	0.000000	0.123185	0.000000	0.000000	0.000000	-0.061039	0.073255	-0.000152	0.000000	0.000000	2.000000	148.000000	0.000000
15287.632317	-0.099557	0.585052	-0.002464	80.269646	44.658211	67.994698	-0.032335	0.000000	0.123185	0.000000	0.000000	0.000000	-0.061039	0.073255	-0.000152	0.000000	0.000000	2.000000	148.000000	0.000000
15287.635650	-0.099557	0.585052	-0.002464	80.259422	44.561024	67.901611	-0.022161	0.000000	0.123210	0.000000	0.000000	0.000000	-0.061039	0.073255	-0.000152	0.000000	0.000000	2.000000	148.000000	0.000000
15287.638984	-0.099601	0.585190	-0.002468	80.259422	44.561024	67.901611	-0.022161	0.000000	0.123210	0.000000	0.000000	0.000000	-0.013334	0.041523	-0.001088	0.000000	0.000000	2.000000	148.000000	0.000000
15287.642317	-0.099601	0.585190	-0.002468	80.259422	44.561024	67.901611	-0.022161	0.000000	0.123210	0.000000	0.000000	0.000000	-0.013334	0.041523	-0.001088	0.000000	0.000000	2.000000	148.000000	0.000000
15287.645650	-0.099601	0.585190	-0.002468	80.249161	44.469440	67.808678	-0.019939	0.000000	0.123391	0.000000	0.000000	0.000000	-0.013334	0.041523	-0.001088	0.000000	0.000000	2.000000	148.000000	0.000000
15287.648984	-0.099601	0.585190	-0.002468	80.249161	44.469440	67.808678	-0.019939	0.000000	0.123391	0.000000	0.000000	0.000000	-0.013334	0.041523	-0.001088	0.000000	0.000000	2.000000	148.000000	0.000000
15287.652317	-0.099602	0.585329	-0.002462	80.249161	44.469440	67.808678	-0.019939	0.000000	0.123391	0.000000	0.000000	0.000000	-0.000381	0.041531	0.001736	0.000000	0.000000	2.000000	148.000000	0.000000
15287.655650	-0.099602	0.585329	-0.002462	80.240570	44.393272	67.731384	-0.019939	0.000000	0.123391	0.000000	0.000000	0.000000	-0.000381	0.041531	0.001736	0.000000	0.000000	2.000000	148.000000	0.000000
15287.658984	-0.099602	0.585329	-0.002462	80.240570	44.393272	67.731384	-0.019939	0.000000	0.123391	0.000000	0.000000	0.000000	-0.000381	0.041531	0.001736	0.000000	0.000000	2.000000	148.000000	0.000000
15287.662317	-0.099602	0.585329	-0.002462	80.240570	44.393272	67.731384	-0.019939	0.000000	0.123391	0.000000	0.000000	0.000000	-0.000381	0.041531	0.001736	0.000000	0.000000	2.000000	148.000000	0.000000
15287.665650	-0.099588	0.585488	-0.002526	80.241402	44.351276	67.683998	-0.019876	0.000000	0.123102	0.000000	0.000000	0.000000	0.004236	0.047893	-0.019335	0.000000	0.000000	2.000000	148.000000	0.000000
15287.668984	-0.099588	0.585488	-0.002526	80.241402	44.351276	67.683998	-0.019876	0.000000	0.123102	0.000000	0.000000	0.000000	0.000000	0.000006	0.000000	0.000000	0.000000	2.000000	148.000000	0.000000
15287.672317	-0.099588	0.585488	-0.002526	80.241402	44.351276	67.683998	-0.019876	0.000000	0.123102	0.000000	0.000000	0.000000	0.000000	0.000006	0.000000	0.000000	0.000000	2.000000	148.000000	0.000000
15287.675650	-0.099588	0.585488	-0.002526	80.254196	44.313766	67.634346	-0.020582	0.000000	0.126325	0.000000	0.000000	0.000000	0.000000	0.000006	0.000000	0.000000	0.000000	2.000000	148.000000	0.000000
15287.678984	-0.099588	0.585488	-0.002526	80.254196	44.313766	67.634346	-0.020582	0.000000	0.126325	0.000000	0.000000	0.000000	0.000000	0.000006	0.000000	0.000000	0.000000	2.000000	148.000000	0.000000
15287.682317	-0.099589	0.585517	-0.002625	80.254196	44.313766	67.634346	-0.020582	0.000000	0.126325	0.000000	0.000000	0.000000	-0.000325	0.008484	-0.029498	0.000000	0.000000	2.000000	148.000000	0.000000
15287.685650	-0.099589	0.585517	-0.002625	80.274391	44.273125	67.577896	-0.020582	0.000000	0.126325	0.000000	0.000000	0.000000	-0.000325	0.008484	-0.029498	0.000000	0.000000	2.000000	148.000000	0.000000
15287.688984	-0.099589	0.585517	-0.002625	80.274391	44.273125	67.577896	-0.020582	0.000000	0.126325	0.000000	0.000000	0.000000	-0.000325	0.008484	-0.029498	0.000000	1.000000	2.000000	148.000000	0.000000
15287.692317	-0.099589	0.585517	-0.002625	80.274391	44.273125	67.577896	-0.020582	0.000000	0.126325	0.000000	0.000000	0.000000	-0.000325	0.008484	-0.029498	0.000000	1.000000	2.000000	148.000000	0.000000
