# Supplementary material for: Haptic Guidance Needs to Be Intuitive Not Just Informative to Improve Human Motor Accuracy
Source: PLoS One. 2016 Mar 16;11(3):e0150912. doi: 10.1371/journal.pone.0150912 (PMC4794196; doi:10.1371/journal.pone.0150912)
Supplement: S1 Data — (ZIP) [file pone.0150912.s001.zip › Subject6/exp1_0149.txt]

Time	PosX	PosY	PosZ	RotX	RotY	RotZ	ForceX	ForceY	ForceZ	MomentX	MomentY	MomentZ	VelocityX	VelocityY	VelocityZ	CalibratedWeight	ButtonDown	Condition	Trial	Visual
15289.164472	0.001723	0.555221	0.246651	86.259323	47.363430	66.903648	0.000000	0.000000	0.000000	0.000000	0.000000	0.000000	-0.000271	0.043412	-0.110736	0.000000	1.000000	2.000000	149.000000	1.000000
15289.167806	0.002021	0.555181	0.245941	86.314430	47.602077	67.104530	1.850734	0.000000	-4.644866	0.000000	0.000000	0.000000	0.089599	-0.012016	-0.212971	0.000000	1.000000	2.000000	149.000000	1.000000
15289.171139	0.002021	0.555181	0.245941	86.314430	47.602077	67.104530	1.850734	0.000000	-4.644866	0.000000	0.000000	0.000000	0.089599	-0.012016	-0.212971	0.000000	1.000000	2.000000	149.000000	1.000000
15289.174472	0.002021	0.555181	0.245941	86.314430	47.602077	67.104530	1.850734	0.000000	-4.644866	0.000000	0.000000	0.000000	0.089599	-0.012016	-0.212971	0.000000	1.000000	2.000000	149.000000	1.000000
15289.177806	0.002021	0.555181	0.245941	86.398041	48.457874	67.907104	1.850477	0.000000	-4.644969	0.000000	0.000000	0.000000	0.089599	-0.012016	-0.212971	0.000000	1.000000	2.000000	149.000000	1.000000
15289.181139	0.002553	0.554893	0.245280	86.398041	48.457874	67.907104	1.850477	0.000000	-4.644969	0.000000	0.000000	0.000000	0.159494	-0.086260	-0.198463	0.000000	1.000000	2.000000	149.000000	1.000000
15289.184472	0.002553	0.554893	0.245280	86.398041	48.457874	67.907104	1.850477	0.000000	-4.644969	0.000000	0.000000	0.000000	0.159494	-0.086260	-0.198463	0.000000	1.000000	2.000000	149.000000	1.000000
15289.187806	0.002948	0.554665	0.244194	86.486099	49.746784	69.145271	1.850477	0.000000	-4.644969	0.000000	0.000000	0.000000	0.118680	-0.068647	-0.325577	0.000000	1.000000	2.000000	149.000000	1.000000
15289.191139	0.002948	0.554665	0.244194	86.486099	49.746784	69.145271	1.850477	0.000000	-4.644969	0.000000	0.000000	0.000000	0.118680	-0.068647	-0.325577	0.000000	1.000000	2.000000	149.000000	1.000000
15289.194472	0.002948	0.554665	0.244194	86.486099	49.746784	69.145271	1.850477	0.000000	-4.644969	0.000000	0.000000	0.000000	0.118680	-0.068647	-0.325577	0.000000	1.000000	2.000000	149.000000	1.000000
15289.197806	0.003473	0.554400	0.242567	86.669098	50.715588	70.012466	1.846677	0.000000	-4.646481	0.000000	0.000000	0.000000	0.157395	-0.079449	-0.488321	0.000000	1.000000	2.000000	149.000000	1.000000
15289.201139	0.003473	0.554400	0.242567	86.669098	50.715588	70.012466	1.846677	0.000000	-4.646481	0.000000	0.000000	0.000000	0.157395	-0.079449	-0.488321	0.000000	1.000000	2.000000	149.000000	1.000000
15289.204472	0.003473	0.554400	0.242567	86.669098	50.715588	70.012466	1.846677	0.000000	-4.646481	0.000000	0.000000	0.000000	0.157395	-0.079449	-0.488321	0.000000	1.000000	2.000000	149.000000	1.000000
15289.207806	0.004325	0.553769	0.240676	86.962234	49.881527	68.954346	1.848699	0.000000	-4.645677	0.000000	0.000000	0.000000	0.255590	-0.189315	-0.567117	0.000000	1.000000	2.000000	149.000000	1.000000
15289.211139	0.004325	0.553769	0.240676	86.962234	49.881527	68.954346	1.848699	0.000000	-4.645677	0.000000	0.000000	0.000000	0.255590	-0.189315	-0.567117	0.000000	1.000000	2.000000	149.000000	1.000000
15289.214472	0.004325	0.553769	0.240676	86.962234	49.881527	68.954346	1.848699	0.000000	-4.645677	0.000000	0.000000	0.000000	0.255590	-0.189315	-0.567117	0.000000	1.000000	2.000000	149.000000	1.000000
15289.217806	0.005237	0.553121	0.238649	87.143845	43.161518	61.937508	1.847037	0.000000	-4.646338	0.000000	0.000000	0.000000	0.273710	-0.194316	-0.608093	0.000000	1.000000	2.000000	149.000000	1.000000
15289.221139	0.005237	0.553121	0.238649	87.143845	43.161518	61.937508	1.847037	0.000000	-4.646338	0.000000	0.000000	0.000000	0.273710	-0.194316	-0.608093	0.000000	1.000000	2.000000	149.000000	1.000000
15289.224472	0.005237	0.553121	0.238649	87.143845	43.161518	61.937508	1.847037	0.000000	-4.646338	0.000000	0.000000	0.000000	0.273710	-0.194316	-0.608093	0.000000	1.000000	2.000000	149.000000	1.000000
15289.227806	0.006176	0.552372	0.236431	86.879395	28.230503	46.639454	1.845245	0.000000	-4.647049	0.000000	0.000000	0.000000	0.281469	-0.224615	-0.665520	0.000000	1.000000	2.000000	149.000000	1.000000
15289.231139	0.006176	0.552372	0.236431	86.879395	28.230503	46.639454	1.845245	0.000000	-4.647049	0.000000	0.000000	0.000000	0.281469	-0.224615	-0.665520	0.000000	1.000000	2.000000	149.000000	1.000000
15289.234472	0.006176	0.552372	0.236431	86.879395	28.230503	46.639454	1.845245	0.000000	-4.647049	0.000000	0.000000	0.000000	0.281469	-0.224615	-0.665520	0.000000	1.000000	2.000000	149.000000	1.000000
15289.237806	0.007304	0.551595	0.234121	85.996750	13.897904	31.891809	1.844271	0.000000	-4.647437	0.000000	0.000000	0.000000	0.338436	-0.233173	-0.693106	0.000000	0.000000	2.000000	149.000000	1.000000
15289.241139	0.007304	0.551595	0.234121	85.996750	13.897904	31.891809	1.844271	0.000000	-4.647437	0.000000	0.000000	0.000000	0.338436	-0.233173	-0.693106	0.000000	0.000000	2.000000	149.000000	1.000000
15289.244472	0.007304	0.551595	0.234121	85.996750	13.897904	31.891809	1.844271	0.000000	-4.647437	0.000000	0.000000	0.000000	0.338436	-0.233173	-0.693106	0.000000	0.000000	2.000000	149.000000	1.000000
15289.247806	0.008522	0.550756	0.231755	84.799751	5.831349	23.443489	1.840646	0.000000	-4.648873	0.000000	0.000000	0.000000	0.365379	-0.251605	-0.709786	0.000000	0.000000	2.000000	149.000000	1.000000
15289.251139	0.008522	0.550756	0.231755	84.799751	5.831349	23.443489	1.840646	0.000000	-4.648873	0.000000	0.000000	0.000000	0.365379	-0.251605	-0.709786	0.000000	0.000000	2.000000	149.000000	1.000000
15289.254472	0.008522	0.550756	0.231755	84.799751	5.831349	23.443489	1.840646	0.000000	-4.648873	0.000000	0.000000	0.000000	0.365379	-0.251605	-0.709786	0.000000	0.000000	2.000000	149.000000	1.000000
15289.257806	0.009859	0.549935	0.229206	83.514717	2.337763	19.807682	1.835767	0.000000	-4.650802	0.000000	0.000000	0.000000	0.401164	-0.246309	-0.764737	0.000000	0.000000	2.000000	149.000000	1.000000
15289.261139	0.009859	0.549935	0.229206	83.514717	2.337763	19.807682	1.835767	0.000000	-4.650802	0.000000	0.000000	0.000000	0.401164	-0.246309	-0.764737	0.000000	0.000000	2.000000	149.000000	1.000000
15289.264472	0.009859	0.549935	0.229206	83.514717	2.337763	19.807682	1.835767	0.000000	-4.650802	0.000000	0.000000	0.000000	0.401164	-0.246309	-0.764737	0.000000	0.000000	2.000000	149.000000	1.000000
15289.267806	0.011184	0.548986	0.226525	82.270569	0.996693	19.607817	1.829951	0.000000	-4.653093	0.000000	0.000000	0.000000	0.397492	-0.284667	-0.804199	0.000000	0.000000	2.000000	149.000000	1.000000
15289.271139	0.011184	0.548986	0.226525	82.270569	0.996693	19.607817	1.829951	0.000000	-4.653093	0.000000	0.000000	0.000000	0.397492	-0.284667	-0.804199	0.000000	0.000000	2.000000	149.000000	1.000000
15289.274472	0.011184	0.548986	0.226525	82.270569	0.996693	19.607817	1.829951	0.000000	-4.653093	0.000000	0.000000	0.000000	0.397492	-0.284667	-0.804199	0.000000	0.000000	2.000000	149.000000	1.000000
15289.277806	0.012466	0.548024	0.223845	81.071037	0.050640	20.826200	1.825132	0.000000	-4.654986	0.000000	0.000000	0.000000	0.384616	-0.288808	-0.803852	0.000000	0.000000	2.000000	149.000000	1.000000
15289.281139	0.012466	0.548024	0.223845	81.071037	0.050640	20.826200	1.825132	0.000000	-4.654986	0.000000	0.000000	0.000000	0.384616	-0.288808	-0.803852	0.000000	0.000000	2.000000	149.000000	1.000000
15289.284472	0.012466	0.548024	0.223845	81.071037	0.050640	20.826200	1.825132	0.000000	-4.654986	0.000000	0.000000	0.000000	0.384616	-0.288808	-0.803852	0.000000	0.000000	2.000000	149.000000	1.000000
15289.287806	0.013931	0.547142	0.221167	79.923996	-1.308920	20.874519	1.820958	0.000000	-4.656621	0.000000	0.000000	0.000000	0.439509	-0.264410	-0.803488	0.000000	0.000000	2.000000	149.000000	1.000000
15289.291139	0.013931	0.547142	0.221167	79.923996	-1.308920	20.874519	1.820958	0.000000	-4.656621	0.000000	0.000000	0.000000	0.439509	-0.264410	-0.803488	0.000000	0.000000	2.000000	149.000000	1.000000
15289.294472	0.013931	0.547142	0.221167	79.923996	-1.308920	20.874519	1.820958	0.000000	-4.656621	0.000000	0.000000	0.000000	0.439509	-0.264410	-0.803488	0.000000	0.000000	2.000000	149.000000	1.000000
15289.297806	0.015545	0.546305	0.218495	78.818642	-3.040504	19.718689	1.813323	0.000000	-4.659599	0.000000	0.000000	0.000000	0.484145	-0.251346	-0.801564	0.000000	0.000000	2.000000	149.000000	1.000000
15289.301139	0.015545	0.546305	0.218495	78.818642	-3.040504	19.718689	1.813323	0.000000	-4.659599	0.000000	0.000000	0.000000	0.484145	-0.251346	-0.801564	0.000000	0.000000	2.000000	149.000000	1.000000
15289.304472	0.015545	0.546305	0.218495	78.818642	-3.040504	19.718689	1.813323	0.000000	-4.659599	0.000000	0.000000	0.000000	0.484145	-0.251346	-0.801564	0.000000	0.000000	2.000000	149.000000	1.000000
15289.307806	0.017245	0.545564	0.215959	77.745186	-4.889140	17.794825	1.802677	0.000000	-4.663728	0.000000	0.000000	0.000000	0.510055	-0.222167	-0.760921	0.000000	0.000000	2.000000	149.000000	1.000000
15289.311139	0.017245	0.545564	0.215959	77.745186	-4.889140	17.794825	1.802677	0.000000	-4.663728	0.000000	0.000000	0.000000	0.510055	-0.222167	-0.760921	0.000000	0.000000	2.000000	149.000000	1.000000
15289.314472	0.017245	0.545564	0.215959	77.745186	-4.889140	17.794825	1.802677	0.000000	-4.663728	0.000000	0.000000	0.000000	0.510055	-0.222167	-0.760921	0.000000	0.000000	2.000000	149.000000	1.000000
15289.317806	0.019126	0.544916	0.213524	76.758392	-6.857421	15.085233	1.789130	0.000000	-4.668941	0.000000	0.000000	0.000000	0.564365	-0.194504	-0.730495	0.000000	0.000000	2.000000	149.000000	1.000000
15289.321139	0.019126	0.544916	0.213524	76.758392	-6.857421	15.085233	1.789130	0.000000	-4.668941	0.000000	0.000000	0.000000	0.564365	-0.194504	-0.730495	0.000000	0.000000	2.000000	149.000000	1.000000
15289.324472	0.019126	0.544916	0.213524	76.758392	-6.857421	15.085233	1.789130	0.000000	-4.668941	0.000000	0.000000	0.000000	0.564365	-0.194504	-0.730495	0.000000	0.000000	2.000000	149.000000	1.000000
15289.327806	0.021061	0.544343	0.211214	75.911819	-8.901462	12.224156	1.771013	0.000000	-4.675844	0.000000	0.000000	0.000000	0.580462	-0.171889	-0.693004	0.000000	0.000000	2.000000	149.000000	1.000000
15289.331139	0.021061	0.544343	0.211214	75.911819	-8.901462	12.224156	1.771013	0.000000	-4.675844	0.000000	0.000000	0.000000	0.580462	-0.171889	-0.693004	0.000000	0.000000	2.000000	149.000000	1.000000
15289.334472	0.021061	0.544343	0.211214	75.911819	-8.901462	12.224156	1.771013	0.000000	-4.675844	0.000000	0.000000	0.000000	0.580462	-0.171889	-0.693004	0.000000	0.000000	2.000000	149.000000	1.000000
15289.337806	0.023050	0.543902	0.209040	75.310928	-10.959131	9.898147	1.750441	0.000000	-4.683584	0.000000	0.000000	0.000000	0.596834	-0.132362	-0.652150	0.000000	0.000000	2.000000	149.000000	1.000000
15289.341139	0.023050	0.543902	0.209040	75.310928	-10.959131	9.898147	1.750441	0.000000	-4.683584	0.000000	0.000000	0.000000	0.596834	-0.132362	-0.652150	0.000000	0.000000	2.000000	149.000000	1.000000
15289.344472	0.023050	0.543902	0.209040	75.310928	-10.959131	9.898147	1.750441	0.000000	-4.683584	0.000000	0.000000	0.000000	0.596834	-0.132362	-0.652150	0.000000	0.000000	2.000000	149.000000	1.000000
15289.347806	0.025001	0.543628	0.207003	75.000893	-12.900070	7.985526	1.727238	0.000000	-4.692190	0.000000	0.000000	0.000000	0.585010	-0.082218	-0.611154	0.000000	0.000000	2.000000	149.000000	1.000000
15289.351139	0.025001	0.543628	0.207003	75.000893	-12.900070	7.985526	1.727238	0.000000	-4.692190	0.000000	0.000000	0.000000	0.585010	-0.082218	-0.611154	0.000000	0.000000	2.000000	149.000000	1.000000
15289.354472	0.025001	0.543628	0.207003	75.000893	-12.900070	7.985526	1.727238	0.000000	-4.692190	0.000000	0.000000	0.000000	0.585010	-0.082218	-0.611154	0.000000	0.000000	2.000000	149.000000	1.000000
15289.357806	0.026878	0.543418	0.205033	74.946152	-14.398746	6.592386	1.703213	0.000000	-4.700964	0.000000	0.000000	0.000000	0.563360	-0.062878	-0.590912	0.000000	0.000000	2.000000	149.000000	1.000000
15289.361139	0.026878	0.543418	0.205033	74.946152	-14.398746	6.592386	1.703213	0.000000	-4.700964	0.000000	0.000000	0.000000	0.563360	-0.062878	-0.590912	0.000000	0.000000	2.000000	149.000000	1.000000
15289.364472	0.026878	0.543418	0.205033	74.946152	-14.398746	6.592386	1.703213	0.000000	-4.700964	0.000000	0.000000	0.000000	0.563360	-0.062878	-0.590912	0.000000	0.000000	2.000000	149.000000	1.000000
15289.367806	0.028713	0.543372	0.203049	75.029068	-15.154363	6.016575	1.679553	0.000000	-4.709469	0.000000	0.000000	0.000000	0.550409	-0.013776	-0.595207	0.000000	0.000000	2.000000	149.000000	1.000000
15289.371139	0.028713	0.543372	0.203049	75.029068	-15.154363	6.016575	1.679553	0.000000	-4.709469	0.000000	0.000000	0.000000	0.550409	-0.013776	-0.595207	0.000000	0.000000	2.000000	149.000000	1.000000
15289.374472	0.028713	0.543372	0.203049	75.029068	-15.154363	6.016575	1.679553	0.000000	-4.709469	0.000000	0.000000	0.000000	0.550409	-0.013776	-0.595207	0.000000	0.000000	2.000000	149.000000	1.000000
15289.377806	0.030505	0.543396	0.201046	75.166161	-15.211301	5.967858	1.656300	0.000000	-4.717698	0.000000	0.000000	0.000000	0.537441	0.007243	-0.600904	0.000000	0.000000	2.000000	149.000000	1.000000
15289.381139	0.030505	0.543396	0.201046	75.166161	-15.211301	5.967858	1.656300	0.000000	-4.717698	0.000000	0.000000	0.000000	0.537441	0.007243	-0.600904	0.000000	0.000000	2.000000	149.000000	1.000000
15289.384472	0.030505	0.543396	0.201046	75.166161	-15.211301	5.967858	1.656300	0.000000	-4.717698	0.000000	0.000000	0.000000	0.537441	0.007243	-0.600904	0.000000	0.000000	2.000000	149.000000	1.000000
15289.387806	0.032187	0.543589	0.198945	75.323341	-15.028811	6.119673	1.633508	0.000000	-4.725638	0.000000	0.000000	0.000000	0.504615	0.057698	-0.630276	0.000000	0.000000	2.000000	149.000000	1.000000
15289.391139	0.032187	0.543589	0.198945	75.323341	-15.028811	6.119673	1.633508	0.000000	-4.725638	0.000000	0.000000	0.000000	0.504615	0.057698	-0.630276	0.000000	0.000000	2.000000	149.000000	1.000000
15289.394472	0.032187	0.543589	0.198945	75.323341	-15.028811	6.119673	1.633508	0.000000	-4.725638	0.000000	0.000000	0.000000	0.504615	0.057698	-0.630276	0.000000	0.000000	2.000000	149.000000	1.000000
15289.397806	0.033817	0.543882	0.196665	75.473480	-14.888875	6.337868	1.613182	0.000000	-4.732615	0.000000	0.000000	0.000000	0.489213	0.088068	-0.684143	0.000000	0.000000	2.000000	149.000000	1.000000
15289.401139	0.033817	0.543882	0.196665	75.473480	-14.888875	6.337868	1.613182	0.000000	-4.732615	0.000000	0.000000	0.000000	0.489213	0.088068	-0.684143	0.000000	0.000000	2.000000	149.000000	1.000000
15289.404472	0.033817	0.543882	0.196665	75.473480	-14.888875	6.337868	1.613182	0.000000	-4.732615	0.000000	0.000000	0.000000	0.489213	0.088068	-0.684143	0.000000	0.000000	2.000000	149.000000	1.000000
15289.407806	0.035365	0.544366	0.194210	75.616127	-14.829615	6.415038	1.594747	0.000000	-4.738859	0.000000	0.000000	0.000000	0.464264	0.145297	-0.736328	0.000000	0.000000	2.000000	149.000000	1.000000
15289.411139	0.035365	0.544366	0.194210	75.616127	-14.829615	6.415038	1.594747	0.000000	-4.738859	0.000000	0.000000	0.000000	0.464264	0.145297	-0.736328	0.000000	0.000000	2.000000	149.000000	1.000000
15289.414472	0.035365	0.544366	0.194210	75.616127	-14.829615	6.415038	1.594747	0.000000	-4.738859	0.000000	0.000000	0.000000	0.464264	0.145297	-0.736328	0.000000	0.000000	2.000000	149.000000	1.000000
15289.417806	0.036795	0.544943	0.191543	75.760483	-14.758029	6.536025	1.578905	0.000000	-4.744161	0.000000	0.000000	0.000000	0.429175	0.172862	-0.800293	0.000000	0.000000	2.000000	149.000000	1.000000
15289.421139	0.036795	0.544943	0.191543	75.760483	-14.758029	6.536025	1.578905	0.000000	-4.744161	0.000000	0.000000	0.000000	0.429175	0.172862	-0.800293	0.000000	0.000000	2.000000	149.000000	1.000000
15289.424472	0.036795	0.544943	0.191543	75.760483	-14.758029	6.536025	1.578905	0.000000	-4.744161	0.000000	0.000000	0.000000	0.429175	0.172862	-0.800293	0.000000	0.000000	2.000000	149.000000	1.000000
15289.427806	0.038231	0.545608	0.188653	75.925774	-14.583279	6.668572	1.566787	0.000000	-4.748177	0.000000	0.000000	0.000000	0.430704	0.199679	-0.866961	0.000000	0.000000	2.000000	149.000000	1.000000
15289.431139	0.038231	0.545608	0.188653	75.925774	-14.583279	6.668572	1.566787	0.000000	-4.748177	0.000000	0.000000	0.000000	0.430704	0.199679	-0.866961	0.000000	0.000000	2.000000	149.000000	1.000000
15289.434472	0.038231	0.545608	0.188653	75.925774	-14.583279	6.668572	1.566787	0.000000	-4.748177	0.000000	0.000000	0.000000	0.430704	0.199679	-0.866961	0.000000	0.000000	2.000000	149.000000	1.000000
15289.437806	0.039637	0.546391	0.185500	76.115166	-14.226031	7.045331	1.555832	0.000000	-4.751777	0.000000	0.000000	0.000000	0.421690	0.234721	-0.945744	0.000000	0.000000	2.000000	149.000000	1.000000
15289.441139	0.039637	0.546391	0.185500	76.115166	-14.226031	7.045331	1.555832	0.000000	-4.751777	0.000000	0.000000	0.000000	0.421690	0.234721	-0.945744	0.000000	0.000000	2.000000	149.000000	1.000000
15289.444472	0.039637	0.546391	0.185500	76.115166	-14.226031	7.045331	1.555832	0.000000	-4.751777	0.000000	0.000000	0.000000	0.421690	0.234721	-0.945744	0.000000	0.000000	2.000000	149.000000	1.000000
15289.447806	0.041133	0.547201	0.182104	76.331421	-13.675487	7.758556	1.547185	0.000000	-4.754600	0.000000	0.000000	0.000000	0.449021	0.243028	-1.018933	0.000000	0.000000	2.000000	149.000000	1.000000
15289.451139	0.041133	0.547201	0.182104	76.331421	-13.675487	7.758556	1.547185	0.000000	-4.754600	0.000000	0.000000	0.000000	0.449021	0.243028	-1.018933	0.000000	0.000000	2.000000	149.000000	1.000000
15289.454472	0.041133	0.547201	0.182104	76.331421	-13.675487	7.758556	1.547185	0.000000	-4.754600	0.000000	0.000000	0.000000	0.449021	0.243028	-1.018933	0.000000	0.000000	2.000000	149.000000	1.000000
15289.457806	0.042688	0.548056	0.178477	76.567497	-13.054007	8.629200	1.537933	0.000000	-4.757600	0.000000	0.000000	0.000000	0.466400	0.256496	-1.088107	0.000000	0.000000	2.000000	149.000000	1.000000
15289.461139	0.042688	0.548056	0.178477	76.567497	-13.054007	8.629200	1.537933	0.000000	-4.757600	0.000000	0.000000	0.000000	0.466400	0.256496	-1.088107	0.000000	0.000000	2.000000	149.000000	1.000000
15289.464472	0.042688	0.548056	0.178477	76.567497	-13.054007	8.629200	1.537933	0.000000	-4.757600	0.000000	0.000000	0.000000	0.466400	0.256496	-1.088107	0.000000	0.000000	2.000000	149.000000	1.000000
15289.467806	0.044325	0.548878	0.174588	76.807411	-12.499643	9.472841	1.528699	0.000000	-4.760575	0.000000	0.000000	0.000000	0.491157	0.246740	-1.166534	0.000000	0.000000	2.000000	149.000000	1.000000
15289.471139	0.044325	0.548878	0.174588	76.807411	-12.499643	9.472841	1.528699	0.000000	-4.760575	0.000000	0.000000	0.000000	0.491157	0.246740	-1.166534	0.000000	0.000000	2.000000	149.000000	1.000000
15289.474472	0.044325	0.548878	0.174588	76.807411	-12.499643	9.472841	1.528699	0.000000	-4.760575	0.000000	0.000000	0.000000	0.491157	0.246740	-1.166534	0.000000	0.000000	2.000000	149.000000	1.000000
15289.477806	0.046041	0.549685	0.170450	77.039291	-12.210688	9.989596	1.519086	0.000000	-4.763652	0.000000	0.000000	0.000000	0.514838	0.242151	-1.241626	0.000000	0.000000	2.000000	149.000000	1.000000
15289.481139	0.046041	0.549685	0.170450	77.039291	-12.210688	9.989596	1.519086	0.000000	-4.763652	0.000000	0.000000	0.000000	0.514838	0.242151	-1.241626	0.000000	0.000000	2.000000	149.000000	1.000000
15289.484472	0.046041	0.549685	0.170450	77.039291	-12.210688	9.989596	1.519086	0.000000	-4.763652	0.000000	0.000000	0.000000	0.514838	0.242151	-1.241626	0.000000	0.000000	2.000000	149.000000	1.000000
15289.487806	0.047806	0.550500	0.166110	77.256027	-12.252968	10.088207	1.509022	0.000000	-4.766850	0.000000	0.000000	0.000000	0.529341	0.244301	-1.301999	0.000000	0.000000	2.000000	149.000000	1.000000
15289.491139	0.047806	0.550500	0.166110	77.256027	-12.252968	10.088207	1.509022	0.000000	-4.766850	0.000000	0.000000	0.000000	0.529341	0.244301	-1.301999	0.000000	0.000000	2.000000	149.000000	1.000000
15289.494472	0.047806	0.550500	0.166110	77.256027	-12.252968	10.088207	1.509022	0.000000	-4.766850	0.000000	0.000000	0.000000	0.529341	0.244301	-1.301999	0.000000	0.000000	2.000000	149.000000	1.000000
15289.497806	0.049609	0.551308	0.161494	77.471901	-12.354652	9.824552	1.498824	0.000000	-4.770065	0.000000	0.000000	0.000000	0.540932	0.242400	-1.384777	0.000000	0.000000	2.000000	149.000000	1.000000
15289.501139	0.049609	0.551308	0.161494	77.471901	-12.354652	9.824552	1.498824	0.000000	-4.770065	0.000000	0.000000	0.000000	0.540932	0.242400	-1.384777	0.000000	0.000000	2.000000	149.000000	1.000000
15289.504472	0.049609	0.551308	0.161494	77.471901	-12.354652	9.824552	1.498824	0.000000	-4.770065	0.000000	0.000000	0.000000	0.540932	0.242400	-1.384777	0.000000	0.000000	2.000000	149.000000	1.000000
15289.507806	0.051480	0.552064	0.156657	77.623993	-12.325822	9.683133	1.489334	0.000000	-4.773038	0.000000	0.000000	0.000000	0.561299	0.226776	-1.451072	0.000000	0.000000	2.000000	149.000000	1.000000
15289.511139	0.051480	0.552064	0.156657	77.623993	-12.325822	9.683133	1.489334	0.000000	-4.773038	0.000000	0.000000	0.000000	0.561299	0.226776	-1.451072	0.000000	0.000000	2.000000	149.000000	1.000000
15289.514472	0.051480	0.552064	0.156657	77.623993	-12.325822	9.683133	1.489334	0.000000	-4.773038	0.000000	0.000000	0.000000	0.561299	0.226776	-1.451072	0.000000	0.000000	2.000000	149.000000	1.000000
15289.517806	0.053336	0.552783	0.151712	77.595566	-11.965471	10.026969	1.479280	0.000000	-4.776163	0.000000	0.000000	0.000000	0.556925	0.215721	-1.483576	0.000000	0.000000	2.000000	149.000000	1.000000
15289.521139	0.053336	0.552783	0.151712	77.595566	-11.965471	10.026969	1.479280	0.000000	-4.776163	0.000000	0.000000	0.000000	0.556925	0.215721	-1.483576	0.000000	0.000000	2.000000	149.000000	1.000000
15289.524472	0.053336	0.552783	0.151712	77.595566	-11.965471	10.026969	1.479280	0.000000	-4.776163	0.000000	0.000000	0.000000	0.556925	0.215721	-1.483576	0.000000	0.000000	2.000000	149.000000	1.000000
15289.527806	0.055230	0.553458	0.146615	77.334869	-11.202325	11.203135	1.469942	0.000000	-4.779045	0.000000	0.000000	0.000000	0.568172	0.202643	-1.528864	0.000000	0.000000	2.000000	149.000000	1.000000
15289.531139	0.055230	0.553458	0.146615	77.334869	-11.202325	11.203135	1.469942	0.000000	-4.779045	0.000000	0.000000	0.000000	0.568172	0.202643	-1.528864	0.000000	0.000000	2.000000	149.000000	1.000000
15289.534472	0.055230	0.553458	0.146615	77.334869	-11.202325	11.203135	1.469942	0.000000	-4.779045	0.000000	0.000000	0.000000	0.568172	0.202643	-1.528864	0.000000	0.000000	2.000000	149.000000	1.000000
15289.537806	0.057186	0.554121	0.141358	76.850304	-10.086922	12.235124	1.460213	0.000000	-4.782026	0.000000	0.000000	0.000000	0.586612	0.199010	-1.577166	0.000000	0.000000	2.000000	149.000000	1.000000
15289.541139	0.057186	0.554121	0.141358	76.850304	-10.086922	12.235124	1.460213	0.000000	-4.782026	0.000000	0.000000	0.000000	0.586612	0.199010	-1.577166	0.000000	0.000000	2.000000	149.000000	1.000000
15289.544472	0.057186	0.554121	0.141358	76.850304	-10.086922	12.235124	1.460213	0.000000	-4.782026	0.000000	0.000000	0.000000	0.586612	0.199010	-1.577166	0.000000	0.000000	2.000000	149.000000	1.000000
15289.547806	0.059292	0.554770	0.136024	76.180473	-8.744812	13.284637	1.449370	0.000000	-4.785324	0.000000	0.000000	0.000000	0.631749	0.194448	-1.600319	0.000000	0.000000	2.000000	149.000000	1.000000
15289.551139	0.059292	0.554770	0.136024	76.180473	-8.744812	13.284637	1.449370	0.000000	-4.785324	0.000000	0.000000	0.000000	0.631749	0.194448	-1.600319	0.000000	0.000000	2.000000	149.000000	1.000000
15289.554472	0.059292	0.554770	0.136024	76.180473	-8.744812	13.284637	1.449370	0.000000	-4.785324	0.000000	0.000000	0.000000	0.631749	0.194448	-1.600319	0.000000	0.000000	2.000000	149.000000	1.000000
15289.557806	0.061371	0.555363	0.130596	75.406502	-7.375744	14.374208	1.433551	0.000000	-4.790086	0.000000	0.000000	0.000000	0.623866	0.178094	-1.628248	0.000000	0.000000	2.000000	149.000000	1.000000
15289.561139	0.061371	0.555363	0.130596	75.406502	-7.375744	14.374208	1.433551	0.000000	-4.790086	0.000000	0.000000	0.000000	0.623866	0.178094	-1.628248	0.000000	0.000000	2.000000	149.000000	1.000000
15289.564472	0.061371	0.555363	0.130596	75.406502	-7.375744	14.374208	1.433551	0.000000	-4.790086	0.000000	0.000000	0.000000	0.623866	0.178094	-1.628248	0.000000	0.000000	2.000000	149.000000	1.000000
15289.567806	0.063513	0.555947	0.125135	74.627960	-6.106984	15.379560	1.418204	0.000000	-4.794653	0.000000	0.000000	0.000000	0.642528	0.175007	-1.638295	0.000000	0.000000	2.000000	149.000000	1.000000
15289.571139	0.063513	0.555947	0.125135	74.627960	-6.106984	15.379560	1.418204	0.000000	-4.794653	0.000000	0.000000	0.000000	0.642528	0.175007	-1.638295	0.000000	0.000000	2.000000	149.000000	1.000000
15289.574472	0.063513	0.555947	0.125135	74.627960	-6.106984	15.379560	1.418204	0.000000	-4.794653	0.000000	0.000000	0.000000	0.642528	0.175007	-1.638295	0.000000	0.000000	2.000000	149.000000	1.000000
15289.577806	0.065638	0.556513	0.119709	73.879433	-4.962263	16.241531	1.399624	0.000000	-4.800110	0.000000	0.000000	0.000000	0.637578	0.169942	-1.627946	0.000000	0.000000	2.000000	149.000000	1.000000
15289.581139	0.065638	0.556513	0.119709	73.879433	-4.962263	16.241531	1.399624	0.000000	-4.800110	0.000000	0.000000	0.000000	0.637578	0.169942	-1.627946	0.000000	0.000000	2.000000	149.000000	1.000000
15289.584472	0.065638	0.556513	0.119709	73.879433	-4.962263	16.241531	1.399624	0.000000	-4.800110	0.000000	0.000000	0.000000	0.637578	0.169942	-1.627946	0.000000	0.000000	2.000000	149.000000	1.000000
15289.587806	0.067689	0.557025	0.114293	73.169334	-3.943787	16.989901	1.379520	0.000000	-4.805926	0.000000	0.000000	0.000000	0.615215	0.153678	-1.624841	0.000000	0.000000	2.000000	149.000000	1.000000
15289.591139	0.067689	0.557025	0.114293	73.169334	-3.943787	16.989901	1.379520	0.000000	-4.805926	0.000000	0.000000	0.000000	0.615215	0.153678	-1.624841	0.000000	0.000000	2.000000	149.000000	1.000000
15289.594472	0.067689	0.557025	0.114293	73.169334	-3.943787	16.989901	1.379520	0.000000	-4.805926	0.000000	0.000000	0.000000	0.615215	0.153678	-1.624841	0.000000	0.000000	2.000000	149.000000	1.000000
15289.597806	0.069699	0.557541	0.108934	72.486488	-3.075584	17.749464	1.360216	0.000000	-4.811425	0.000000	0.000000	0.000000	0.603028	0.154766	-1.607674	0.000000	0.000000	2.000000	149.000000	1.000000
15289.601139	0.069699	0.557541	0.108934	72.486488	-3.075584	17.749464	1.360216	0.000000	-4.811425	0.000000	0.000000	0.000000	0.603028	0.154766	-1.607674	0.000000	0.000000	2.000000	149.000000	1.000000
15289.604472	0.069699	0.557541	0.108934	72.486488	-3.075584	17.749464	1.360216	0.000000	-4.811425	0.000000	0.000000	0.000000	0.603028	0.154766	-1.607674	0.000000	0.000000	2.000000	149.000000	1.000000
15289.607806	0.071641	0.558123	0.103626	71.822281	-2.389356	18.724703	1.339931	0.000000	-4.817114	0.000000	0.000000	0.000000	0.582763	0.174502	-1.592155	0.000000	0.000000	2.000000	149.000000	1.000000
15289.611139	0.071641	0.558123	0.103626	71.822281	-2.389356	18.724703	1.339931	0.000000	-4.817114	0.000000	0.000000	0.000000	0.582763	0.174502	-1.592155	0.000000	0.000000	2.000000	149.000000	1.000000
15289.614472	0.071641	0.558123	0.103626	71.822281	-2.389356	18.724703	1.339931	0.000000	-4.817114	0.000000	0.000000	0.000000	0.582763	0.174502	-1.592155	0.000000	0.000000	2.000000	149.000000	1.000000
15289.617806	0.073608	0.558752	0.098444	71.198624	-1.874497	19.477596	1.319777	0.000000	-4.822674	0.000000	0.000000	0.000000	0.589993	0.188853	-1.554639	0.000000	0.000000	2.000000	149.000000	1.000000
15289.621139	0.073608	0.558752	0.098444	71.198624	-1.874497	19.477596	1.319777	0.000000	-4.822674	0.000000	0.000000	0.000000	0.589993	0.188853	-1.554639	0.000000	0.000000	2.000000	149.000000	1.000000
15289.624472	0.073608	0.558752	0.098444	71.198624	-1.874497	19.477596	1.319777	0.000000	-4.822674	0.000000	0.000000	0.000000	0.589993	0.188853	-1.554639	0.000000	0.000000	2.000000	149.000000	1.000000
15289.627806	0.075615	0.559482	0.093499	70.660141	-1.471078	20.880604	1.294726	0.000000	-4.829460	0.000000	0.000000	0.000000	0.601962	0.218891	-1.483696	0.000000	0.000000	2.000000	149.000000	1.000000
15289.631139	0.075615	0.559482	0.093499	70.660141	-1.471078	20.880604	1.294726	0.000000	-4.829460	0.000000	0.000000	0.000000	0.601962	0.218891	-1.483696	0.000000	0.000000	2.000000	149.000000	1.000000
15289.634472	0.075615	0.559482	0.093499	70.660141	-1.471078	20.880604	1.294726	0.000000	-4.829460	0.000000	0.000000	0.000000	0.601962	0.218891	-1.483696	0.000000	0.000000	2.000000	149.000000	1.000000
15289.637806	0.077611	0.560343	0.088794	70.278976	-1.273789	23.323441	1.219266	0.000000	-4.674935	0.000000	0.000000	0.000000	0.598943	0.258276	-1.411309	0.000000	0.000000	2.000000	149.000000	1.000000
15289.641139	0.077611	0.560343	0.088794	70.278976	-1.273789	23.323441	1.219266	0.000000	-4.674935	0.000000	0.000000	0.000000	0.598943	0.258276	-1.411309	0.000000	0.000000	2.000000	149.000000	1.000000
15289.644472	0.077611	0.560343	0.088794	70.278976	-1.273789	23.323441	1.219266	0.000000	-4.674935	0.000000	0.000000	0.000000	0.598943	0.258276	-1.411309	0.000000	0.000000	2.000000	149.000000	1.000000
15289.647806	0.079665	0.561321	0.084409	70.174133	-1.454546	25.342865	1.119442	0.000000	-4.439717	0.000000	0.000000	0.000000	0.616183	0.293295	-1.315503	0.000000	0.000000	2.000000	149.000000	1.000000
15289.651139	0.079665	0.561321	0.084409	70.174133	-1.454546	25.342865	1.119442	0.000000	-4.439717	0.000000	0.000000	0.000000	0.616183	0.293295	-1.315503	0.000000	0.000000	2.000000	149.000000	1.000000
15289.654472	0.079665	0.561321	0.084409	70.174133	-1.454546	25.342865	1.119442	0.000000	-4.439717	0.000000	0.000000	0.000000	0.616183	0.293295	-1.315503	0.000000	0.000000	2.000000	149.000000	1.000000
15289.657806	0.081811	0.562406	0.080201	70.292854	-1.962983	26.427814	1.016745	0.000000	-4.220466	0.000000	0.000000	0.000000	0.643677	0.325621	-1.262597	0.000000	0.000000	2.000000	149.000000	1.000000
15289.661139	0.081811	0.562406	0.080201	70.292854	-1.962983	26.427814	1.016745	0.000000	-4.220466	0.000000	0.000000	0.000000	0.643677	0.325621	-1.262597	0.000000	0.000000	2.000000	149.000000	1.000000
15289.664472	0.081811	0.562406	0.080201	70.292854	-1.962983	26.427814	1.016745	0.000000	-4.220466	0.000000	0.000000	0.000000	0.643677	0.325621	-1.262597	0.000000	0.000000	2.000000	149.000000	1.000000
15289.667806	0.083952	0.563559	0.076213	70.476807	-2.540914	26.637781	0.909465	0.000000	-4.010033	0.000000	0.000000	0.000000	0.642373	0.346033	-1.196373	0.000000	0.000000	2.000000	149.000000	1.000000
15289.671139	0.083952	0.563559	0.076213	70.476807	-2.540914	26.637781	0.909465	0.000000	-4.010033	0.000000	0.000000	0.000000	0.642373	0.346033	-1.196373	0.000000	0.000000	2.000000	149.000000	1.000000
15289.674472	0.083952	0.563559	0.076213	70.476807	-2.540914	26.637781	0.909465	0.000000	-4.010033	0.000000	0.000000	0.000000	0.642373	0.346033	-1.196373	0.000000	0.000000	2.000000	149.000000	1.000000
15289.677806	0.086231	0.564767	0.072345	70.696121	-3.088927	25.760017	0.802403	0.000000	-3.810638	0.000000	0.000000	0.000000	0.683663	0.362358	-1.160219	0.000000	0.000000	2.000000	149.000000	1.000000
15289.681139	0.086231	0.564767	0.072345	70.696121	-3.088927	25.760017	0.802403	0.000000	-3.810638	0.000000	0.000000	0.000000	0.683663	0.362358	-1.160219	0.000000	0.000000	2.000000	149.000000	1.000000
15289.684472	0.086231	0.564767	0.072345	70.696121	-3.088927	25.760017	0.802403	0.000000	-3.810638	0.000000	0.000000	0.000000	0.683663	0.362358	-1.160219	0.000000	0.000000	2.000000	149.000000	1.000000
15289.687806	0.088551	0.566036	0.068488	70.930984	-3.619748	24.628004	0.688459	0.000000	-3.617268	0.000000	0.000000	0.000000	0.696104	0.380522	-1.157188	0.000000	0.000000	2.000000	149.000000	1.000000
15289.691139	0.088551	0.566036	0.068488	70.930984	-3.619748	24.628004	0.688459	0.000000	-3.617268	0.000000	0.000000	0.000000	0.696104	0.380522	-1.157188	0.000000	0.000000	2.000000	149.000000	1.000000
15289.694472	0.088551	0.566036	0.068488	70.930984	-3.619748	24.628004	0.688459	0.000000	-3.617268	0.000000	0.000000	0.000000	0.696104	0.380522	-1.157188	0.000000	0.000000	2.000000	149.000000	1.000000
15289.697806	0.090840	0.567383	0.064670	71.178009	-4.257687	23.369417	0.572442	0.000000	-3.424403	0.000000	0.000000	0.000000	0.686769	0.404065	-1.145536	0.000000	0.000000	2.000000	149.000000	1.000000
15289.701139	0.090840	0.567383	0.064670	71.178009	-4.257687	23.369417	0.572442	0.000000	-3.424403	0.000000	0.000000	0.000000	0.686769	0.404065	-1.145536	0.000000	0.000000	2.000000	149.000000	1.000000
15289.704472	0.090840	0.567383	0.064670	71.178009	-4.257687	23.369417	0.572442	0.000000	-3.424403	0.000000	0.000000	0.000000	0.686769	0.404065	-1.145536	0.000000	0.000000	2.000000	149.000000	1.000000
15289.707806	0.093086	0.568866	0.060817	71.429863	-5.075470	21.887186	0.457980	0.000000	-3.233481	0.000000	0.000000	0.000000	0.673712	0.445165	-1.155810	0.000000	0.000000	2.000000	149.000000	1.000000
15289.711139	0.093086	0.568866	0.060817	71.429863	-5.075470	21.887186	0.457980	0.000000	-3.233481	0.000000	0.000000	0.000000	0.673712	0.445165	-1.155810	0.000000	0.000000	2.000000	149.000000	1.000000
15289.714472	0.093086	0.568866	0.060817	71.429863	-5.075470	21.887186	0.457980	0.000000	-3.233481	0.000000	0.000000	0.000000	0.673712	0.445165	-1.155810	0.000000	0.000000	2.000000	149.000000	1.000000
15289.717806	0.095111	0.570447	0.056928	71.676834	-6.013065	20.520054	0.345695	0.000000	-3.040846	0.000000	0.000000	0.000000	0.607387	0.474269	-1.166623	0.000000	0.000000	2.000000	149.000000	1.000000
15289.721139	0.095111	0.570447	0.056928	71.676834	-6.013065	20.520054	0.345695	0.000000	-3.040846	0.000000	0.000000	0.000000	0.607387	0.474269	-1.166623	0.000000	0.000000	2.000000	149.000000	1.000000
15289.724472	0.095111	0.570447	0.056928	71.676834	-6.013065	20.520054	0.345695	0.000000	-3.040846	0.000000	0.000000	0.000000	0.607387	0.474269	-1.166623	0.000000	0.000000	2.000000	149.000000	1.000000
15289.727806	0.096838	0.572158	0.053118	71.890190	-6.899935	19.757494	0.244464	0.000000	-2.846409	0.000000	0.000000	0.000000	0.518203	0.513300	-1.143182	0.000000	0.000000	2.000000	149.000000	1.000000
15289.731139	0.096838	0.572158	0.053118	71.890190	-6.899935	19.757494	0.244464	0.000000	-2.846409	0.000000	0.000000	0.000000	0.518203	0.513300	-1.143182	0.000000	0.000000	2.000000	149.000000	1.000000
15289.734472	0.096838	0.572158	0.053118	71.890190	-6.899935	19.757494	0.244464	0.000000	-2.846409	0.000000	0.000000	0.000000	0.518203	0.513300	-1.143182	0.000000	0.000000	2.000000	149.000000	1.000000
15289.737806	0.098348	0.573970	0.049380	72.059319	-7.598518	19.064459	0.158097	0.000000	-2.655878	0.000000	0.000000	0.000000	0.452916	0.543381	-1.121411	0.000000	0.000000	2.000000	149.000000	1.000000
15289.741139	0.098348	0.573970	0.049380	72.059319	-7.598518	19.064459	0.158097	0.000000	-2.655878	0.000000	0.000000	0.000000	0.452916	0.543381	-1.121411	0.000000	0.000000	2.000000	149.000000	1.000000
15289.744472	0.098348	0.573970	0.049380	72.059319	-7.598518	19.064459	0.158097	0.000000	-2.655878	0.000000	0.000000	0.000000	0.452916	0.543381	-1.121411	0.000000	0.000000	2.000000	149.000000	1.000000
15289.747806	0.099658	0.575852	0.045783	72.215019	-7.928361	18.875683	0.082611	0.000000	-2.468976	0.000000	0.000000	0.000000	0.393073	0.564680	-1.078817	0.000000	0.000000	2.000000	149.000000	1.000000
15289.751139	0.099658	0.575852	0.045783	72.215019	-7.928361	18.875683	0.082611	0.000000	-2.468976	0.000000	0.000000	0.000000	0.393073	0.564680	-1.078817	0.000000	0.000000	2.000000	149.000000	1.000000
15289.754472	0.099658	0.575852	0.045783	72.215019	-7.928361	18.875683	0.082611	0.000000	-2.468976	0.000000	0.000000	0.000000	0.393073	0.564680	-1.078817	0.000000	0.000000	2.000000	149.000000	1.000000
15289.757806	0.100796	0.577788	0.042438	72.348297	-7.861552	19.369463	0.017099	0.000000	-2.289174	0.000000	0.000000	0.000000	0.341338	0.580777	-1.003564	0.000000	0.000000	2.000000	149.000000	1.000000
15289.761139	0.100796	0.577788	0.042438	72.348297	-7.861552	19.369463	0.017099	0.000000	-2.289174	0.000000	0.000000	0.000000	0.341338	0.580777	-1.003564	0.000000	0.000000	2.000000	149.000000	1.000000
15289.764472	0.100796	0.577788	0.042438	72.348297	-7.861552	19.369463	0.017099	0.000000	-2.289174	0.000000	0.000000	0.000000	0.341338	0.580777	-1.003564	0.000000	0.000000	2.000000	149.000000	1.000000
15289.767806	0.101854	0.579771	0.039287	72.442749	-7.558385	19.778666	-0.039791	0.000000	-2.121913	0.000000	0.000000	0.000000	0.317347	0.594972	-0.945306	0.000000	0.000000	2.000000	149.000000	1.000000
15289.771139	0.101854	0.579771	0.039287	72.442749	-7.558385	19.778666	-0.039791	0.000000	-2.121913	0.000000	0.000000	0.000000	0.317347	0.594972	-0.945306	0.000000	0.000000	2.000000	149.000000	1.000000
15289.774472	0.101854	0.579771	0.039287	72.442749	-7.558385	19.778666	-0.039791	0.000000	-2.121913	0.000000	0.000000	0.000000	0.317347	0.594972	-0.945306	0.000000	0.000000	2.000000	149.000000	1.000000
15289.777806	0.102838	0.581749	0.036345	72.487579	-7.063585	20.286926	-0.092682	0.000000	-1.964362	0.000000	0.000000	0.000000	0.295276	0.593468	-0.882805	0.000000	0.000000	2.000000	149.000000	1.000000
15289.781139	0.102838	0.581749	0.036345	72.487579	-7.063585	20.286926	-0.092682	0.000000	-1.964362	0.000000	0.000000	0.000000	0.295276	0.593468	-0.882805	0.000000	0.000000	2.000000	149.000000	1.000000
15289.784472	0.102838	0.581749	0.036345	72.487579	-7.063585	20.286926	-0.092682	0.000000	-1.964362	0.000000	0.000000	0.000000	0.295276	0.593468	-0.882805	0.000000	0.000000	2.000000	149.000000	1.000000
15289.787806	0.103653	0.583762	0.033601	72.483948	-6.468058	20.932369	-0.141895	0.000000	-1.817228	0.000000	0.000000	0.000000	0.244457	0.603847	-0.822933	0.000000	0.000000	2.000000	149.000000	1.000000
15289.791139	0.103653	0.583762	0.033601	72.483948	-6.468058	20.932369	-0.141895	0.000000	-1.817228	0.000000	0.000000	0.000000	0.244457	0.603847	-0.822933	0.000000	0.000000	2.000000	149.000000	1.000000
15289.794472	0.103653	0.583762	0.033601	72.483948	-6.468058	20.932369	-0.141895	0.000000	-1.817228	0.000000	0.000000	0.000000	0.244457	0.603847	-0.822933	0.000000	0.000000	2.000000	149.000000	1.000000
15289.797806	0.104286	0.585718	0.030978	72.475281	-5.871178	21.607817	-0.182638	0.000000	-1.680072	0.000000	0.000000	0.000000	0.189833	0.586846	-0.786911	0.000000	0.000000	2.000000	149.000000	1.000000
15289.801139	0.104286	0.585718	0.030978	72.475281	-5.871178	21.607817	-0.182638	0.000000	-1.680072	0.000000	0.000000	0.000000	0.189833	0.586846	-0.786911	0.000000	0.000000	2.000000	149.000000	1.000000
15289.804472	0.104286	0.585718	0.030978	72.475281	-5.871178	21.607817	-0.182638	0.000000	-1.680072	0.000000	0.000000	0.000000	0.189833	0.586846	-0.786911	0.000000	0.000000	2.000000	149.000000	1.000000
15289.807806	0.104735	0.587628	0.028454	72.536964	-5.355812	22.249557	-0.214277	0.000000	-1.548920	0.000000	0.000000	0.000000	0.134841	0.572933	-0.757333	0.000000	0.000000	2.000000	149.000000	1.000000
15289.811139	0.104735	0.587628	0.028454	72.536964	-5.355812	22.249557	-0.214277	0.000000	-1.548920	0.000000	0.000000	0.000000	0.134841	0.572933	-0.757333	0.000000	0.000000	2.000000	149.000000	1.000000
15289.814472	0.104735	0.587628	0.028454	72.536964	-5.355812	22.249557	-0.214277	0.000000	-1.548920	0.000000	0.000000	0.000000	0.134841	0.572933	-0.757333	0.000000	0.000000	2.000000	149.000000	1.000000
15289.817806	0.104952	0.589455	0.026007	72.744217	-4.933239	22.885365	-0.236750	0.000000	-1.422698	0.000000	0.000000	0.000000	0.065013	0.548158	-0.734025	0.000000	0.000000	2.000000	149.000000	1.000000
15289.821139	0.104952	0.589455	0.026007	72.744217	-4.933239	22.885365	-0.236750	0.000000	-1.422698	0.000000	0.000000	0.000000	0.065013	0.548158	-0.734025	0.000000	0.000000	2.000000	149.000000	1.000000
15289.824472	0.104952	0.589455	0.026007	72.744217	-4.933239	22.885365	-0.236750	0.000000	-1.422698	0.000000	0.000000	0.000000	0.065013	0.548158	-0.734025	0.000000	0.000000	2.000000	149.000000	1.000000
15289.827806	0.105003	0.591209	0.023601	73.087311	-4.446397	23.707985	-0.247586	0.000000	-1.300361	0.000000	0.000000	0.000000	0.015355	0.526158	-0.721780	0.000000	0.000000	2.000000	149.000000	1.000000
15289.831139	0.105003	0.591209	0.023601	73.087311	-4.446397	23.707985	-0.247586	0.000000	-1.300361	0.000000	0.000000	0.000000	0.015355	0.526158	-0.721780	0.000000	0.000000	2.000000	149.000000	1.000000
15289.834472	0.105003	0.591209	0.023601	73.087311	-4.446397	23.707985	-0.247586	0.000000	-1.300361	0.000000	0.000000	0.000000	0.015355	0.526158	-0.721780	0.000000	0.000000	2.000000	149.000000	1.000000
15289.837806	0.105005	0.592890	0.021212	73.492218	-3.798460	24.777603	-0.250145	0.000000	-1.180064	0.000000	0.000000	0.000000	0.000530	0.504325	-0.716781	0.000000	0.000000	2.000000	149.000000	1.000000
15289.841139	0.105005	0.592890	0.021212	73.492218	-3.798460	24.777603	-0.250145	0.000000	-1.180064	0.000000	0.000000	0.000000	0.000530	0.504325	-0.716781	0.000000	0.000000	2.000000	149.000000	1.000000
15289.844472	0.105005	0.592890	0.021212	73.492218	-3.798460	24.777603	-0.250145	0.000000	-1.180064	0.000000	0.000000	0.000000	0.000530	0.504325	-0.716781	0.000000	0.000000	2.000000	149.000000	1.000000
15289.847806	0.104921	0.594438	0.018888	73.919319	-2.927719	26.147881	-0.250233	0.000000	-1.060601	0.000000	0.000000	0.000000	-0.025092	0.464464	-0.697236	0.000000	0.000000	2.000000	149.000000	1.000000
15289.851139	0.104921	0.594438	0.018888	73.919319	-2.927719	26.147881	-0.250233	0.000000	-1.060601	0.000000	0.000000	0.000000	-0.025092	0.464464	-0.697236	0.000000	0.000000	2.000000	149.000000	1.000000
15289.854472	0.104921	0.594438	0.018888	73.919319	-2.927719	26.147881	-0.250233	0.000000	-1.060601	0.000000	0.000000	0.000000	-0.025092	0.464464	-0.697236	0.000000	0.000000	2.000000	149.000000	1.000000
15289.857806	0.104757	0.595875	0.016646	74.336525	-1.825686	27.801439	-0.246051	0.000000	-0.944395	0.000000	0.000000	0.000000	-0.049150	0.430860	-0.672578	0.000000	0.000000	2.000000	149.000000	1.000000
15289.861139	0.104757	0.595875	0.016646	74.336525	-1.825686	27.801439	-0.246051	0.000000	-0.944395	0.000000	0.000000	0.000000	-0.049150	0.430860	-0.672578	0.000000	0.000000	2.000000	149.000000	1.000000
15289.864472	0.104757	0.595875	0.016646	74.336525	-1.825686	27.801439	-0.246051	0.000000	-0.944395	0.000000	0.000000	0.000000	-0.049150	0.430860	-0.672578	0.000000	0.000000	2.000000	149.000000	1.000000
15289.867806	0.104532	0.597208	0.014459	74.714653	-0.616346	29.561234	-0.237860	0.000000	-0.832298	0.000000	0.000000	0.000000	-0.067546	0.400075	-0.656110	0.000000	0.000000	2.000000	149.000000	1.000000
15289.871139	0.104532	0.597208	0.014459	74.714653	-0.616346	29.561234	-0.237860	0.000000	-0.832298	0.000000	0.000000	0.000000	-0.067546	0.400075	-0.656110	0.000000	0.000000	2.000000	149.000000	1.000000
15289.874472	0.104532	0.597208	0.014459	74.714653	-0.616346	29.561234	-0.237860	0.000000	-0.832298	0.000000	0.000000	0.000000	-0.067546	0.400075	-0.656110	0.000000	0.000000	2.000000	149.000000	1.000000
15289.877806	0.104188	0.598381	0.012381	75.051476	0.575373	31.267916	-0.226602	0.000000	-0.722947	0.000000	0.000000	0.000000	-0.103092	0.351761	-0.623445	0.000000	0.000000	2.000000	149.000000	1.000000
15289.881139	0.104188	0.598381	0.012381	75.051476	0.575373	31.267916	-0.226602	0.000000	-0.722947	0.000000	0.000000	0.000000	-0.103092	0.351761	-0.623445	0.000000	0.000000	2.000000	149.000000	1.000000
15289.884472	0.104188	0.598381	0.012381	75.051476	0.575373	31.267916	-0.226602	0.000000	-0.722947	0.000000	0.000000	0.000000	-0.103092	0.351761	-0.623445	0.000000	0.000000	2.000000	149.000000	1.000000
15289.887806	0.103800	0.599459	0.010422	75.334396	1.687013	32.838310	-0.209420	0.000000	-0.619039	0.000000	0.000000	0.000000	-0.116427	0.323472	-0.587733	0.000000	0.000000	2.000000	149.000000	1.000000
15289.891139	0.103800	0.599459	0.010422	75.334396	1.687013	32.838310	-0.209420	0.000000	-0.619039	0.000000	0.000000	0.000000	-0.116427	0.323472	-0.587733	0.000000	0.000000	2.000000	149.000000	1.000000
15289.894472	0.103800	0.599459	0.010422	75.334396	1.687013	32.838310	-0.209420	0.000000	-0.619039	0.000000	0.000000	0.000000	-0.116427	0.323472	-0.587733	0.000000	0.000000	2.000000	149.000000	1.000000
15289.897806	0.103362	0.600407	0.008551	75.577621	2.685944	34.238449	-0.190016	0.000000	-0.521084	0.000000	0.000000	0.000000	-0.131551	0.284415	-0.561276	0.000000	0.000000	2.000000	149.000000	1.000000
15289.901139	0.103362	0.600407	0.008551	75.577621	2.685944	34.238449	-0.190016	0.000000	-0.521084	0.000000	0.000000	0.000000	-0.131551	0.284415	-0.561276	0.000000	0.000000	2.000000	149.000000	1.000000
15289.904472	0.103362	0.600407	0.008551	75.577621	2.685944	34.238449	-0.190016	0.000000	-0.521084	0.000000	0.000000	0.000000	-0.131551	0.284415	-0.561276	0.000000	0.000000	2.000000	149.000000	1.000000
15289.907806	0.102925	0.601194	0.006790	75.776016	3.597250	35.498997	-0.168090	0.000000	-0.427538	0.000000	0.000000	0.000000	-0.131087	0.236090	-0.528210	0.000000	0.000000	2.000000	149.000000	1.000000
15289.911139	0.102925	0.601194	0.006790	75.776016	3.597250	35.498997	-0.168090	0.000000	-0.427538	0.000000	0.000000	0.000000	-0.131087	0.236090	-0.528210	0.000000	0.000000	2.000000	149.000000	1.000000
15289.914472	0.102925	0.601194	0.006790	75.776016	3.597250	35.498997	-0.168090	0.000000	-0.427538	0.000000	0.000000	0.000000	-0.131087	0.236090	-0.528210	0.000000	0.000000	2.000000	149.000000	1.000000
15289.917806	0.102481	0.601810	0.005101	75.949379	4.436312	36.649803	-0.146243	0.000000	-0.339503	0.000000	0.000000	0.000000	-0.133109	0.184810	-0.506641	0.000000	0.000000	2.000000	149.000000	1.000000
15289.921139	0.102481	0.601810	0.005101	75.949379	4.436312	36.649803	-0.146243	0.000000	-0.339503	0.000000	0.000000	0.000000	-0.133109	0.184810	-0.506641	0.000000	0.000000	2.000000	149.000000	1.000000
15289.924472	0.102481	0.601810	0.005101	75.949379	4.436312	36.649803	-0.146243	0.000000	-0.339503	0.000000	0.000000	0.000000	-0.133109	0.184810	-0.506641	0.000000	0.000000	2.000000	149.000000	1.000000
15289.927806	0.102004	0.602264	0.003466	76.106087	5.196879	37.689148	-0.124058	0.000000	-0.255062	0.000000	0.000000	0.000000	-0.143138	0.136145	-0.490471	0.000000	0.000000	2.000000	149.000000	1.000000
15289.931139	0.102004	0.602264	0.003466	76.106087	5.196879	37.689148	-0.124058	0.000000	-0.255062	0.000000	0.000000	0.000000	-0.143138	0.136145	-0.490471	0.000000	0.000000	2.000000	149.000000	1.000000
15289.934472	0.102004	0.602264	0.003466	76.106087	5.196879	37.689148	-0.124058	0.000000	-0.255062	0.000000	0.000000	0.000000	-0.143138	0.136145	-0.490471	0.000000	0.000000	2.000000	149.000000	1.000000
15289.937806	0.101585	0.602576	0.001882	76.254875	5.888041	38.628708	-0.100201	0.000000	-0.173317	0.000000	0.000000	0.000000	-0.125810	0.093691	-0.475258	0.000000	0.000000	2.000000	149.000000	1.000000
15289.941139	0.101585	0.602576	0.001882	76.254875	5.888041	38.628708	-0.100201	0.000000	-0.173317	0.000000	0.000000	0.000000	-0.125810	0.093691	-0.475258	0.000000	0.000000	2.000000	149.000000	1.000000
15289.944472	0.101585	0.602576	0.001882	76.254875	5.888041	38.628708	-0.100201	0.000000	-0.173317	0.000000	0.000000	0.000000	-0.125810	0.093691	-0.475258	0.000000	0.000000	2.000000	149.000000	1.000000
15289.947806	0.101167	0.602717	0.000304	76.396782	6.535818	39.500729	-0.079233	0.000000	-0.094108	0.000000	0.000000	0.000000	-0.125288	0.042253	-0.473548	0.000000	0.000000	2.000000	149.000000	1.000000
15289.951139	0.101167	0.602717	0.000304	76.396782	6.535818	39.500729	-0.079233	0.000000	-0.094108	0.000000	0.000000	0.000000	-0.125288	0.042253	-0.473548	0.000000	0.000000	2.000000	149.000000	1.000000
15289.954472	0.101167	0.602717	0.000304	76.396782	6.535818	39.500729	-0.079233	0.000000	-0.094108	0.000000	0.000000	0.000000	-0.125288	0.042253	-0.473548	0.000000	0.000000	2.000000	149.000000	1.000000
15289.957806	0.100807	0.602719	-0.001224	76.529541	7.122665	40.280018	-0.058352	0.000000	-0.015183	0.000000	0.000000	0.000000	-0.108122	0.000714	-0.458152	0.000000	0.000000	2.000000	149.000000	1.000000
15289.961139	0.100807	0.602719	-0.001224	76.529541	7.122665	40.280018	-0.058352	0.000000	-0.015183	0.000000	0.000000	0.000000	-0.108122	0.000714	-0.458152	0.000000	0.000000	2.000000	149.000000	1.000000
15289.964472	0.100807	0.602719	-0.001224	76.529541	7.122665	40.280018	-0.058352	0.000000	-0.015183	0.000000	0.000000	0.000000	-0.108122	0.000714	-0.458152	0.000000	0.000000	2.000000	149.000000	1.000000
15289.967806	0.100491	0.602553	-0.002754	76.658791	7.653649	40.967358	-0.040332	0.000000	0.061176	0.000000	0.000000	0.000000	-0.094745	-0.049843	-0.459264	0.000000	0.000000	2.000000	149.000000	1.000000
15289.971139	0.100491	0.602553	-0.002754	76.658791	7.653649	40.967358	-0.040332	0.000000	0.061176	0.000000	0.000000	0.000000	-0.094745	-0.049843	-0.459264	0.000000	0.000000	2.000000	149.000000	1.000000
15289.974472	0.100491	0.602553	-0.002754	76.658791	7.653649	40.967358	-0.040332	0.000000	0.061176	0.000000	0.000000	0.000000	-0.094745	-0.049843	-0.459264	0.000000	0.000000	2.000000	149.000000	1.000000
15289.977806	0.100181	0.602283	-0.004256	76.777237	8.117146	41.570946	-0.024541	0.000000	0.137720	0.000000	0.000000	0.000000	-0.092828	-0.081013	-0.450391	0.000000	0.000000	2.000000	149.000000	1.000000
15289.981139	0.100181	0.602283	-0.004256	76.777237	8.117146	41.570946	-0.024541	0.000000	0.137720	0.000000	0.000000	0.000000	-0.092828	-0.081013	-0.450391	0.000000	0.000000	2.000000	149.000000	1.000000
15289.984472	0.100181	0.602283	-0.004256	76.777237	8.117146	41.570946	-0.024541	0.000000	0.137720	0.000000	0.000000	0.000000	-0.092828	-0.081013	-0.450391	0.000000	0.000000	2.000000	149.000000	1.000000
15289.987806	0.099914	0.601917	-0.005669	76.887268	8.453348	42.007828	-0.009069	0.000000	0.212785	0.000000	0.000000	0.000000	-0.080305	-0.109966	-0.424069	0.000000	0.000000	2.000000	149.000000	1.000000
15289.991139	0.099914	0.601917	-0.005669	76.887268	8.453348	42.007828	-0.009069	0.000000	0.212785	0.000000	0.000000	0.000000	-0.080305	-0.109966	-0.424069	0.000000	0.000000	2.000000	149.000000	1.000000
15289.994472	0.099914	0.601917	-0.005669	76.887268	8.453348	42.007828	-0.009069	0.000000	0.212785	0.000000	0.000000	0.000000	-0.080305	-0.109966	-0.424069	0.000000	0.000000	2.000000	149.000000	1.000000
15289.997806	0.099681	0.601486	-0.007026	76.994446	8.636569	42.240238	0.004315	0.000000	0.283463	0.000000	0.000000	0.000000	-0.069916	-0.129121	-0.407144	0.000000	0.000000	2.000000	149.000000	1.000000
15290.001139	0.099681	0.601486	-0.007026	76.994446	8.636569	42.240238	0.004315	0.000000	0.283463	0.000000	0.000000	0.000000	-0.069916	-0.129121	-0.407144	0.000000	0.000000	2.000000	149.000000	1.000000
15290.004472	0.099681	0.601486	-0.007026	76.994446	8.636569	42.240238	0.004315	0.000000	0.283463	0.000000	0.000000	0.000000	-0.069916	-0.129121	-0.407144	0.000000	0.000000	2.000000	149.000000	1.000000
15290.007806	0.099457	0.601018	-0.008239	77.104446	8.649393	42.254322	0.015968	0.000000	0.351321	0.000000	0.000000	0.000000	-0.067110	-0.140460	-0.363659	0.000000	0.000000	2.000000	149.000000	1.000000
15290.011139	0.099457	0.601018	-0.008239	77.104446	8.649393	42.254322	0.015968	0.000000	0.351321	0.000000	0.000000	0.000000	-0.067110	-0.140460	-0.363659	0.000000	0.000000	2.000000	149.000000	1.000000
15290.014472	0.099457	0.601018	-0.008239	77.104446	8.649393	42.254322	0.015968	0.000000	0.351321	0.000000	0.000000	0.000000	-0.067110	-0.140460	-0.363659	0.000000	0.000000	2.000000	149.000000	1.000000
15290.017806	0.099261	0.600494	-0.009326	77.210640	8.623426	42.222115	0.027152	0.000000	0.411930	0.000000	0.000000	0.000000	-0.058911	-0.157289	-0.326342	0.000000	0.000000	2.000000	149.000000	1.000000
15290.021139	0.099261	0.600494	-0.009326	77.210640	8.623426	42.222115	0.027152	0.000000	0.411930	0.000000	0.000000	0.000000	-0.058911	-0.157289	-0.326342	0.000000	0.000000	2.000000	149.000000	1.000000
15290.024472	0.099261	0.600494	-0.009326	77.210640	8.623426	42.222115	0.027152	0.000000	0.411930	0.000000	0.000000	0.000000	-0.058911	-0.157289	-0.326342	0.000000	0.000000	2.000000	149.000000	1.000000
15290.027806	0.099102	0.599971	-0.010242	77.316803	8.596929	42.189377	0.036971	0.000000	0.466321	0.000000	0.000000	0.000000	-0.047505	-0.156944	-0.274605	0.000000	0.000000	2.000000	149.000000	1.000000
15290.031139	0.099102	0.599971	-0.010242	77.316803	8.596929	42.189377	0.036971	0.000000	0.466321	0.000000	0.000000	0.000000	-0.047505	-0.156944	-0.274605	0.000000	0.000000	2.000000	149.000000	1.000000
15290.034472	0.099102	0.599971	-0.010242	77.316803	8.596929	42.189377	0.036971	0.000000	0.466321	0.000000	0.000000	0.000000	-0.047505	-0.156944	-0.274605	0.000000	0.000000	2.000000	149.000000	1.000000
15290.037806	0.099102	0.599971	-0.010242	77.416763	8.566383	42.158077	0.044888	0.000000	0.512088	0.000000	0.000000	0.000000	-0.047505	-0.156944	-0.274605	0.000000	0.000000	2.000000	149.000000	1.000000
15290.041139	0.098920	0.599424	-0.010963	77.416763	8.566383	42.158077	0.044888	0.000000	0.512088	0.000000	0.000000	0.000000	-0.054623	-0.164043	-0.216279	0.000000	0.000000	2.000000	149.000000	1.000000
15290.044472	0.098920	0.599424	-0.010963	77.416763	8.566383	42.158077	0.044888	0.000000	0.512088	0.000000	0.000000	0.000000	-0.054623	-0.164043	-0.216279	0.000000	0.000000	2.000000	149.000000	1.000000
15290.047806	0.098771	0.598816	-0.011535	77.519798	8.528911	42.125259	0.044888	0.000000	0.512088	0.000000	0.000000	0.000000	-0.044740	-0.182354	-0.171793	0.000000	0.000000	2.000000	149.000000	1.000000
15290.051139	0.098771	0.598816	-0.011535	77.519798	8.528911	42.125259	0.044888	0.000000	0.512088	0.000000	0.000000	0.000000	-0.044740	-0.182354	-0.171793	0.000000	0.000000	2.000000	149.000000	1.000000
15290.054472	0.098771	0.598816	-0.011535	77.519798	8.528911	42.125259	0.044888	0.000000	0.512088	0.000000	0.000000	0.000000	-0.044740	-0.182354	-0.171793	0.000000	0.000000	2.000000	149.000000	1.000000
15290.057806	0.098606	0.598178	-0.011982	77.619965	8.504642	42.109108	0.061449	0.000000	0.576767	0.000000	0.000000	0.000000	-0.049624	-0.191308	-0.133866	0.000000	0.000000	2.000000	149.000000	1.000000
15290.061139	0.098606	0.598178	-0.011982	77.619965	8.504642	42.109108	0.061449	0.000000	0.576767	0.000000	0.000000	0.000000	-0.049624	-0.191308	-0.133866	0.000000	0.000000	2.000000	149.000000	1.000000
15290.064472	0.098606	0.598178	-0.011982	77.619965	8.504642	42.109108	0.061449	0.000000	0.576767	0.000000	0.000000	0.000000	-0.049624	-0.191308	-0.133866	0.000000	0.000000	2.000000	149.000000	1.000000
15290.067806	0.098487	0.597511	-0.012315	77.726967	8.507492	42.131348	0.069719	0.000000	0.599078	0.000000	0.000000	0.000000	-0.035473	-0.200276	-0.100160	0.000000	0.000000	2.000000	149.000000	1.000000
15290.071139	0.098487	0.597511	-0.012315	77.726967	8.507492	42.131348	0.069719	0.000000	0.599078	0.000000	0.000000	0.000000	-0.035473	-0.200276	-0.100160	0.000000	0.000000	2.000000	149.000000	1.000000
15290.074472	0.098487	0.597511	-0.012315	77.726967	8.507492	42.131348	0.069719	0.000000	0.599078	0.000000	0.000000	0.000000	-0.035473	-0.200276	-0.100160	0.000000	0.000000	2.000000	149.000000	1.000000
15290.077806	0.098487	0.597511	-0.012315	77.834846	8.558620	42.211227	0.075632	0.000000	0.615771	0.000000	0.000000	0.000000	-0.035473	-0.200276	-0.100160	0.000000	0.000000	2.000000	149.000000	1.000000
15290.081139	0.098372	0.596794	-0.012636	77.834846	8.558620	42.211227	0.075632	0.000000	0.615771	0.000000	0.000000	0.000000	-0.034540	-0.214933	-0.096030	0.000000	0.000000	2.000000	149.000000	1.000000
15290.084472	0.098372	0.596794	-0.012636	77.834846	8.558620	42.211227	0.075632	0.000000	0.615771	0.000000	0.000000	0.000000	-0.034540	-0.214933	-0.096030	0.000000	0.000000	2.000000	149.000000	1.000000
15290.087806	0.098310	0.596066	-0.012919	77.949593	8.653485	42.339699	0.075632	0.000000	0.615771	0.000000	0.000000	0.000000	-0.018816	-0.218352	-0.085036	0.000000	0.000000	2.000000	149.000000	1.000000
15290.091139	0.098310	0.596066	-0.012919	77.949593	8.653485	42.339699	0.075632	0.000000	0.615771	0.000000	0.000000	0.000000	-0.018816	-0.218352	-0.085036	0.000000	0.000000	2.000000	149.000000	1.000000
15290.094472	0.098310	0.596066	-0.012919	77.949593	8.653485	42.339699	0.075632	0.000000	0.615771	0.000000	0.000000	0.000000	-0.018816	-0.218352	-0.085036	0.000000	0.000000	2.000000	149.000000	1.000000
15290.097806	0.098310	0.596066	-0.012919	78.064209	8.746222	42.461685	0.084525	0.000000	0.645949	0.000000	0.000000	0.000000	-0.018816	-0.218352	-0.085036	0.000000	0.000000	2.000000	149.000000	1.000000
15290.101139	0.098266	0.595296	-0.013217	78.064209	8.746222	42.461685	0.084525	0.000000	0.645949	0.000000	0.000000	0.000000	-0.013168	-0.231118	-0.089480	0.000000	0.000000	2.000000	149.000000	1.000000
15290.104472	0.098266	0.595296	-0.013217	78.064209	8.746222	42.461685	0.084525	0.000000	0.645949	0.000000	0.000000	0.000000	-0.013168	-0.231118	-0.089480	0.000000	0.000000	2.000000	149.000000	1.000000
15290.107806	0.098248	0.594520	-0.013498	78.180550	8.762375	42.483673	0.084525	0.000000	0.645949	0.000000	0.000000	0.000000	-0.005384	-0.232674	-0.084218	0.000000	0.000000	2.000000	149.000000	1.000000
15290.111139	0.098248	0.594520	-0.013498	78.180550	8.762375	42.483673	0.084525	0.000000	0.645949	0.000000	0.000000	0.000000	-0.005384	-0.232674	-0.084218	0.000000	0.000000	2.000000	149.000000	1.000000
15290.114472	0.098248	0.594520	-0.013498	78.180550	8.762375	42.483673	0.084525	0.000000	0.645949	0.000000	0.000000	0.000000	-0.005384	-0.232674	-0.084218	0.000000	0.000000	2.000000	149.000000	1.000000
15290.117806	0.098248	0.594520	-0.013498	78.296120	8.734219	42.446575	0.087617	0.000000	0.674898	0.000000	0.000000	0.000000	-0.005384	-0.232674	-0.084218	0.000000	0.000000	2.000000	149.000000	1.000000
15290.121139	0.098254	0.593764	-0.013768	78.296120	8.734219	42.446575	0.087617	0.000000	0.674898	0.000000	0.000000	0.000000	0.001908	-0.226832	-0.081144	0.000000	0.000000	2.000000	149.000000	1.000000
15290.124472	0.098254	0.593764	-0.013768	78.296120	8.734219	42.446575	0.087617	0.000000	0.674898	0.000000	0.000000	0.000000	0.001908	-0.226832	-0.081144	0.000000	0.000000	2.000000	149.000000	1.000000
15290.127806	0.098223	0.593003	-0.014007	78.405441	8.701932	42.410839	0.087617	0.000000	0.674898	0.000000	0.000000	0.000000	-0.009260	-0.228431	-0.071668	0.000000	0.000000	2.000000	149.000000	1.000000
15290.131139	0.098223	0.593003	-0.014007	78.405441	8.701932	42.410839	0.087617	0.000000	0.674898	0.000000	0.000000	0.000000	-0.009260	-0.228431	-0.071668	0.000000	0.000000	2.000000	149.000000	1.000000
15290.134472	0.098223	0.593003	-0.014007	78.405441	8.701932	42.410839	0.087617	0.000000	0.674898	0.000000	0.000000	0.000000	-0.009260	-0.228431	-0.071668	0.000000	0.000000	2.000000	149.000000	1.000000
15290.137806	0.098223	0.593003	-0.014007	78.514755	8.668981	42.374428	0.088842	0.000000	0.700367	0.000000	0.000000	0.000000	-0.009260	-0.228431	-0.071668	0.000000	0.000000	2.000000	149.000000	1.000000
15290.141139	0.098204	0.592273	-0.014191	78.514755	8.668981	42.374428	0.088842	0.000000	0.700367	0.000000	0.000000	0.000000	-0.005605	-0.218953	-0.055157	0.000000	0.000000	2.000000	149.000000	1.000000
15290.144472	0.098204	0.592273	-0.014191	78.514755	8.668981	42.374428	0.088842	0.000000	0.700367	0.000000	0.000000	0.000000	-0.005605	-0.218953	-0.055157	0.000000	0.000000	2.000000	149.000000	1.000000
15290.147806	0.098170	0.591538	-0.014348	78.620941	8.633681	42.338421	0.088842	0.000000	0.700367	0.000000	0.000000	0.000000	-0.010429	-0.220619	-0.047049	0.000000	0.000000	2.000000	149.000000	1.000000
15290.151139	0.098170	0.591538	-0.014348	78.620941	8.633681	42.338421	0.088842	0.000000	0.700367	0.000000	0.000000	0.000000	-0.010429	-0.220619	-0.047049	0.000000	0.000000	2.000000	149.000000	1.000000
15290.154472	0.098170	0.591538	-0.014348	78.620941	8.633681	42.338421	0.088842	0.000000	0.700367	0.000000	0.000000	0.000000	-0.010429	-0.220619	-0.047049	0.000000	0.000000	2.000000	149.000000	1.000000
15290.157806	0.098170	0.591538	-0.014348	78.723991	8.596021	42.302776	0.091514	0.000000	0.717402	0.000000	0.000000	0.000000	-0.010429	-0.220619	-0.047049	0.000000	0.000000	2.000000	149.000000	1.000000
15290.161139	0.098112	0.590802	-0.014410	78.723991	8.596021	42.302776	0.091514	0.000000	0.717402	0.000000	0.000000	0.000000	-0.017324	-0.220604	-0.018460	0.000000	0.000000	2.000000	149.000000	1.000000
15290.164472	0.098112	0.590802	-0.014410	78.723991	8.596021	42.302776	0.091514	0.000000	0.717402	0.000000	0.000000	0.000000	-0.017324	-0.220604	-0.018460	0.000000	0.000000	2.000000	149.000000	1.000000
15290.167806	0.098068	0.590073	-0.014409	78.823906	8.556108	42.267639	0.091514	0.000000	0.717402	0.000000	0.000000	0.000000	-0.013171	-0.218776	0.000272	0.000000	0.000000	2.000000	149.000000	1.000000
15290.171139	0.098068	0.590073	-0.014409	78.823906	8.556108	42.267639	0.091514	0.000000	0.717402	0.000000	0.000000	0.000000	-0.013171	-0.218776	0.000272	0.000000	0.000000	2.000000	149.000000	1.000000
15290.174472	0.098068	0.590073	-0.014409	78.823906	8.556108	42.267639	0.091514	0.000000	0.717402	0.000000	0.000000	0.000000	-0.013171	-0.218776	0.000272	0.000000	0.000000	2.000000	149.000000	1.000000
15290.177806	0.098068	0.590073	-0.014409	78.926964	8.511738	42.230728	0.096597	0.000000	0.720433	0.000000	0.000000	0.000000	-0.013171	-0.218776	0.000272	0.000000	0.000000	2.000000	149.000000	1.000000
15290.181139	0.098031	0.589313	-0.014378	78.926964	8.511738	42.230728	0.096597	0.000000	0.720433	0.000000	0.000000	0.000000	-0.011214	-0.228037	0.009105	0.000000	0.000000	2.000000	149.000000	1.000000
15290.184472	0.098031	0.589313	-0.014378	78.926964	8.511738	42.230728	0.096597	0.000000	0.720433	0.000000	0.000000	0.000000	-0.011214	-0.228037	0.009105	0.000000	0.000000	2.000000	149.000000	1.000000
15290.187806	0.097982	0.588540	-0.014297	79.030037	8.466681	42.193142	0.096597	0.000000	0.720433	0.000000	0.000000	0.000000	-0.014477	-0.231825	0.024258	0.000000	0.000000	2.000000	149.000000	1.000000
15290.191139	0.097982	0.588540	-0.014297	79.030037	8.466681	42.193142	0.096597	0.000000	0.720433	0.000000	0.000000	0.000000	-0.014477	-0.231825	0.024258	0.000000	0.000000	2.000000	149.000000	1.000000
15290.194472	0.097982	0.588540	-0.014297	79.030037	8.466681	42.193142	0.096597	0.000000	0.720433	0.000000	0.000000	0.000000	-0.014477	-0.231825	0.024258	0.000000	0.000000	2.000000	149.000000	1.000000
15290.197806	0.097982	0.588540	-0.014297	79.129799	8.414835	42.147041	0.100879	0.000000	0.714872	0.000000	0.000000	0.000000	-0.014477	-0.231825	0.024258	0.000000	0.000000	2.000000	149.000000	1.000000
15290.201139	0.097943	0.587779	-0.014178	79.129799	8.414835	42.147041	0.100879	0.000000	0.714872	0.000000	0.000000	0.000000	-0.011909	-0.228234	0.035911	0.000000	0.000000	2.000000	149.000000	1.000000
15290.204472	0.097943	0.587779	-0.014178	79.129799	8.414835	42.147041	0.100879	0.000000	0.714872	0.000000	0.000000	0.000000	-0.011909	-0.228234	0.035911	0.000000	0.000000	2.000000	149.000000	1.000000
15290.207806	0.097904	0.586994	-0.014052	79.229721	8.369473	42.109161	0.100879	0.000000	0.714872	0.000000	0.000000	0.000000	-0.011542	-0.235671	0.037612	0.000000	0.000000	2.000000	149.000000	1.000000
15290.211139	0.097904	0.586994	-0.014052	79.229721	8.369473	42.109161	0.100879	0.000000	0.714872	0.000000	0.000000	0.000000	-0.011542	-0.235671	0.037612	0.000000	0.000000	2.000000	149.000000	1.000000
15290.214472	0.097904	0.586994	-0.014052	79.229721	8.369473	42.109161	0.100879	0.000000	0.714872	0.000000	0.000000	0.000000	-0.011542	-0.235671	0.037612	0.000000	0.000000	2.000000	149.000000	1.000000
15290.217806	0.097904	0.586994	-0.014052	79.332672	8.317562	42.060268	0.104787	0.000000	0.702618	0.000000	0.000000	0.000000	-0.011542	-0.235671	0.037612	0.000000	0.000000	2.000000	149.000000	1.000000
15290.221139	0.097874	0.586220	-0.013888	79.332672	8.317562	42.060268	0.104787	0.000000	0.702618	0.000000	0.000000	0.000000	-0.008979	-0.232190	0.049268	0.000000	0.000000	2.000000	149.000000	1.000000
15290.224472	0.097874	0.586220	-0.013888	79.332672	8.317562	42.060268	0.104787	0.000000	0.702618	0.000000	0.000000	0.000000	-0.008979	-0.232190	0.049268	0.000000	0.000000	2.000000	149.000000	1.000000
15290.227806	0.097874	0.585457	-0.013690	79.429161	8.257023	42.003746	0.104787	0.000000	0.702618	0.000000	0.000000	0.000000	-0.000098	-0.228735	0.059550	0.000000	0.000000	2.000000	149.000000	1.000000
15290.231139	0.097874	0.585457	-0.013690	79.429161	8.257023	42.003746	0.104787	0.000000	0.702618	0.000000	0.000000	0.000000	-0.000098	-0.228735	0.059550	0.000000	0.000000	2.000000	149.000000	1.000000
15290.234472	0.097874	0.585457	-0.013690	79.429161	8.257023	42.003746	0.104787	0.000000	0.702618	0.000000	0.000000	0.000000	-0.000098	-0.228735	0.059550	0.000000	0.000000	2.000000	149.000000	1.000000
15290.237806	0.097874	0.585457	-0.013690	79.525574	8.190699	41.936989	0.106300	0.000000	0.684482	0.000000	0.000000	0.000000	-0.000098	-0.228735	0.059550	0.000000	0.000000	2.000000	149.000000	1.000000
15290.241139	0.097873	0.584695	-0.013492	79.525574	8.190699	41.936989	0.106300	0.000000	0.684482	0.000000	0.000000	0.000000	-0.000195	-0.228805	0.059176	0.000000	0.000000	2.000000	149.000000	1.000000
15290.244472	0.097873	0.584695	-0.013492	79.525574	8.190699	41.936989	0.106300	0.000000	0.684482	0.000000	0.000000	0.000000	-0.000195	-0.228805	0.059176	0.000000	0.000000	2.000000	149.000000	1.000000
15290.247806	0.097908	0.583936	-0.013237	79.618713	8.119703	41.861095	0.106300	0.000000	0.684482	0.000000	0.000000	0.000000	0.010251	-0.227467	0.076534	0.000000	0.000000	2.000000	149.000000	1.000000
15290.251139	0.097908	0.583936	-0.013237	79.618713	8.119703	41.861095	0.106300	0.000000	0.684482	0.000000	0.000000	0.000000	0.010251	-0.227467	0.076534	0.000000	0.000000	2.000000	149.000000	1.000000
15290.254472	0.097908	0.583936	-0.013237	79.618713	8.119703	41.861095	0.106300	0.000000	0.684482	0.000000	0.000000	0.000000	0.010251	-0.227467	0.076534	0.000000	0.000000	2.000000	149.000000	1.000000
15290.257806	0.097908	0.583936	-0.013237	79.708855	8.059149	41.794693	0.104624	0.000000	0.661864	0.000000	0.000000	0.000000	0.010251	-0.227467	0.076534	0.000000	0.000000	2.000000	149.000000	1.000000
15290.261139	0.097977	0.583182	-0.012924	79.708855	8.059149	41.794693	0.104624	0.000000	0.661864	0.000000	0.000000	0.000000	0.020708	-0.226206	0.093897	0.000000	0.000000	2.000000	149.000000	1.000000
15290.264472	0.097977	0.583182	-0.012924	79.708855	8.059149	41.794693	0.104624	0.000000	0.661864	0.000000	0.000000	0.000000	0.020708	-0.226206	0.093897	0.000000	0.000000	2.000000	149.000000	1.000000
15290.267806	0.098050	0.582421	-0.012589	79.798950	7.997512	41.727192	0.104624	0.000000	0.661864	0.000000	0.000000	0.000000	0.022180	-0.228449	0.100572	0.000000	0.000000	2.000000	149.000000	1.000000
15290.271139	0.098050	0.582421	-0.012589	79.798950	7.997512	41.727192	0.104624	0.000000	0.661864	0.000000	0.000000	0.000000	0.022180	-0.228449	0.100572	0.000000	0.000000	2.000000	149.000000	1.000000
15290.274472	0.098050	0.582421	-0.012589	79.798950	7.997512	41.727192	0.104624	0.000000	0.661864	0.000000	0.000000	0.000000	0.022180	-0.228449	0.100572	0.000000	0.000000	2.000000	149.000000	1.000000
15290.277806	0.098050	0.582421	-0.012589	79.888680	7.911454	41.630043	0.097476	0.000000	0.629452	0.000000	0.000000	0.000000	0.022180	-0.228449	0.100572	0.000000	0.000000	2.000000	149.000000	1.000000
15290.281139	0.098133	0.581670	-0.012215	79.888680	7.911454	41.630043	0.097476	0.000000	0.629452	0.000000	0.000000	0.000000	0.024761	-0.225326	0.112284	0.000000	0.000000	2.000000	149.000000	1.000000
15290.284472	0.098133	0.581670	-0.012215	79.888680	7.911454	41.630043	0.097476	0.000000	0.629452	0.000000	0.000000	0.000000	0.024761	-0.225326	0.112284	0.000000	0.000000	2.000000	149.000000	1.000000
15290.287806	0.098236	0.580918	-0.011846	79.970749	7.751038	41.438377	0.097476	0.000000	0.629452	0.000000	0.000000	0.000000	0.031024	-0.225607	0.110517	0.000000	0.000000	2.000000	149.000000	1.000000
15290.291139	0.098236	0.580918	-0.011846	79.970749	7.751038	41.438377	0.097476	0.000000	0.629452	0.000000	0.000000	0.000000	0.031024	-0.225607	0.110517	0.000000	0.000000	2.000000	149.000000	1.000000
15290.294472	0.098236	0.580918	-0.011846	79.970749	7.751038	41.438377	0.097476	0.000000	0.629452	0.000000	0.000000	0.000000	0.031024	-0.225607	0.110517	0.000000	0.000000	2.000000	149.000000	1.000000
15290.297806	0.098236	0.580918	-0.011846	80.054161	7.486201	41.126694	0.088178	0.000000	0.592319	0.000000	0.000000	0.000000	0.031024	-0.225607	0.110517	0.000000	0.000000	2.000000	149.000000	1.000000
15290.301139	0.098301	0.580183	-0.011453	80.054161	7.486201	41.126694	0.088178	0.000000	0.592319	0.000000	0.000000	0.000000	0.019373	-0.220474	0.118010	0.000000	0.000000	2.000000	149.000000	1.000000
15290.304472	0.098301	0.580183	-0.011453	80.054161	7.486201	41.126694	0.088178	0.000000	0.592319	0.000000	0.000000	0.000000	0.019373	-0.220474	0.118010	0.000000	0.000000	2.000000	149.000000	1.000000
15290.307806	0.098356	0.579436	-0.011101	80.131920	7.099323	40.666714	0.088178	0.000000	0.592319	0.000000	0.000000	0.000000	0.016620	-0.224099	0.105558	0.000000	0.000000	2.000000	149.000000	1.000000
15290.311139	0.098356	0.579436	-0.011101	80.131920	7.099323	40.666714	0.088178	0.000000	0.592319	0.000000	0.000000	0.000000	0.016620	-0.224099	0.105558	0.000000	0.000000	2.000000	149.000000	1.000000
15290.314472	0.098356	0.579436	-0.011101	80.131920	7.099323	40.666714	0.088178	0.000000	0.592319	0.000000	0.000000	0.000000	0.016620	-0.224099	0.105558	0.000000	0.000000	2.000000	149.000000	1.000000
15290.317806	0.098356	0.579436	-0.011101	80.212807	6.577249	40.050575	0.082179	0.000000	0.555057	0.000000	0.000000	0.000000	0.016620	-0.224099	0.105558	0.000000	0.000000	2.000000	149.000000	1.000000
15290.321139	0.098369	0.578688	-0.010741	80.212807	6.577249	40.050575	0.082179	0.000000	0.555057	0.000000	0.000000	0.000000	0.003810	-0.224351	0.108000	0.000000	0.000000	2.000000	149.000000	1.000000
15290.324472	0.098369	0.578688	-0.010741	80.212807	6.577249	40.050575	0.082179	0.000000	0.555057	0.000000	0.000000	0.000000	0.003810	-0.224351	0.108000	0.000000	0.000000	2.000000	149.000000	1.000000
15290.327806	0.098351	0.577928	-0.010418	80.286697	5.917279	39.271149	0.082179	0.000000	0.555057	0.000000	0.000000	0.000000	-0.005327	-0.227905	0.096933	0.000000	0.000000	2.000000	149.000000	1.000000
15290.331139	0.098351	0.577928	-0.010418	80.286697	5.917279	39.271149	0.082179	0.000000	0.555057	0.000000	0.000000	0.000000	-0.005327	-0.227905	0.096933	0.000000	0.000000	2.000000	149.000000	1.000000
15290.334472	0.098351	0.577928	-0.010418	80.286697	5.917279	39.271149	0.082179	0.000000	0.555057	0.000000	0.000000	0.000000	-0.005327	-0.227905	0.096933	0.000000	0.000000	2.000000	149.000000	1.000000
15290.337806	0.098351	0.577928	-0.010418	80.363876	5.186428	38.408360	0.082432	0.000000	0.520902	0.000000	0.000000	0.000000	-0.005327	-0.227905	0.096933	0.000000	0.000000	2.000000	149.000000	1.000000
15290.341139	0.098308	0.577150	-0.010108	80.363876	5.186428	38.408360	0.082432	0.000000	0.520902	0.000000	0.000000	0.000000	-0.012933	-0.233484	0.092866	0.000000	0.000000	2.000000	149.000000	1.000000
15290.344472	0.098308	0.577150	-0.010108	80.363876	5.186428	38.408360	0.082432	0.000000	0.520902	0.000000	0.000000	0.000000	-0.012933	-0.233484	0.092866	0.000000	0.000000	2.000000	149.000000	1.000000
15290.347806	0.098258	0.576403	-0.009830	80.434677	4.395465	37.477486	0.082432	0.000000	0.520902	0.000000	0.000000	0.000000	-0.015022	-0.224036	0.083556	0.000000	0.000000	2.000000	149.000000	1.000000
15290.351139	0.098258	0.576403	-0.009830	80.434677	4.395465	37.477486	0.082432	0.000000	0.520902	0.000000	0.000000	0.000000	-0.015022	-0.224036	0.083556	0.000000	0.000000	2.000000	149.000000	1.000000
15290.354472	0.098258	0.576403	-0.009830	80.434677	4.395465	37.477486	0.082432	0.000000	0.520902	0.000000	0.000000	0.000000	-0.015022	-0.224036	0.083556	0.000000	0.000000	2.000000	149.000000	1.000000
15290.357806	0.098233	0.575674	-0.009540	80.504707	3.637120	36.585129	0.087092	0.000000	0.491498	0.000000	0.000000	0.000000	-0.007637	-0.218848	0.086914	0.000000	0.000000	2.000000	149.000000	1.000000
15290.361139	0.098233	0.575674	-0.009540	80.504707	3.637120	36.585129	0.087092	0.000000	0.491498	0.000000	0.000000	0.000000	-0.007637	-0.218848	0.086914	0.000000	0.000000	2.000000	149.000000	1.000000
15290.364472	0.098233	0.575674	-0.009540	80.504707	3.637120	36.585129	0.087092	0.000000	0.491498	0.000000	0.000000	0.000000	-0.007637	-0.218848	0.086914	0.000000	0.000000	2.000000	149.000000	1.000000
15290.367806	0.098242	0.574908	-0.009295	80.574707	2.928419	35.751766	0.088365	0.000000	0.477012	0.000000	0.000000	0.000000	0.002763	-0.229703	0.073531	0.000000	0.000000	2.000000	149.000000	1.000000
15290.371139	0.098242	0.574908	-0.009295	80.574707	2.928419	35.751766	0.088365	0.000000	0.477012	0.000000	0.000000	0.000000	0.002763	-0.229703	0.073531	0.000000	0.000000	2.000000	149.000000	1.000000
15290.374472	0.098242	0.574908	-0.009295	80.574707	2.928419	35.751766	0.088365	0.000000	0.477012	0.000000	0.000000	0.000000	0.002763	-0.229703	0.073531	0.000000	0.000000	2.000000	149.000000	1.000000
15290.377806	0.098242	0.574908	-0.009295	80.640266	2.226766	34.921658	0.087904	0.000000	0.464757	0.000000	0.000000	0.000000	0.002763	-0.229703	0.073531	0.000000	0.000000	2.000000	149.000000	1.000000
15290.381139	0.098274	0.574185	-0.009045	80.640266	2.226766	34.921658	0.087904	0.000000	0.464757	0.000000	0.000000	0.000000	0.009767	-0.217016	0.075017	0.000000	0.000000	2.000000	149.000000	1.000000
15290.384472	0.098274	0.574185	-0.009045	80.640266	2.226766	34.921658	0.087904	0.000000	0.464757	0.000000	0.000000	0.000000	0.009767	-0.217016	0.075017	0.000000	0.000000	2.000000	149.000000	1.000000
15290.387806	0.098277	0.573450	-0.008832	80.708832	1.550863	34.128593	0.087904	0.000000	0.464757	0.000000	0.000000	0.000000	0.000636	-0.220301	0.063943	0.000000	0.000000	2.000000	149.000000	1.000000
15290.391139	0.098277	0.573450	-0.008832	80.708832	1.550863	34.128593	0.087904	0.000000	0.464757	0.000000	0.000000	0.000000	0.000636	-0.220301	0.063943	0.000000	0.000000	2.000000	149.000000	1.000000
15290.394472	0.098277	0.573450	-0.008832	80.708832	1.550863	34.128593	0.087904	0.000000	0.464757	0.000000	0.000000	0.000000	0.000636	-0.220301	0.063943	0.000000	0.000000	2.000000	149.000000	1.000000
15290.397806	0.098277	0.573450	-0.008832	80.773460	0.885907	33.349907	0.086170	0.000000	0.441597	0.000000	0.000000	0.000000	0.000636	-0.220301	0.063943	0.000000	0.000000	2.000000	149.000000	1.000000
15290.401139	0.098272	0.572748	-0.008649	80.773460	0.885907	33.349907	0.086170	0.000000	0.441597	0.000000	0.000000	0.000000	-0.001386	-0.210684	0.054753	0.000000	0.000000	2.000000	149.000000	1.000000
15290.404472	0.098272	0.572748	-0.008649	80.773460	0.885907	33.349907	0.086170	0.000000	0.441597	0.000000	0.000000	0.000000	-0.001386	-0.210684	0.054753	0.000000	0.000000	2.000000	149.000000	1.000000
15290.407806	0.098248	0.572088	-0.008452	80.830009	0.186545	32.529621	0.086170	0.000000	0.441597	0.000000	0.000000	0.000000	-0.007132	-0.197924	0.059155	0.000000	0.000000	2.000000	149.000000	1.000000
15290.411139	0.098248	0.572088	-0.008452	80.830009	0.186545	32.529621	0.086170	0.000000	0.441597	0.000000	0.000000	0.000000	-0.007132	-0.197924	0.059155	0.000000	0.000000	2.000000	149.000000	1.000000
15290.414472	0.098248	0.572088	-0.008452	80.830009	0.186545	32.529621	0.086170	0.000000	0.441597	0.000000	0.000000	0.000000	-0.007132	-0.197924	0.059155	0.000000	0.000000	2.000000	149.000000	1.000000
15290.417806	0.098248	0.572088	-0.008452	80.879990	-0.492548	31.740292	0.087590	0.000000	0.422612	0.000000	0.000000	0.000000	-0.007132	-0.197924	0.059155	0.000000	0.000000	2.000000	149.000000	1.000000
15290.421139	0.098223	0.571454	-0.008262	80.879990	-0.492548	31.740292	0.087590	0.000000	0.422612	0.000000	0.000000	0.000000	-0.007608	-0.190461	0.057049	0.000000	0.000000	2.000000	149.000000	1.000000
15290.424472	0.098223	0.571454	-0.008262	80.879990	-0.492548	31.740292	0.087590	0.000000	0.422612	0.000000	0.000000	0.000000	-0.007608	-0.190461	0.057049	0.000000	0.000000	2.000000	149.000000	1.000000
15290.427806	0.098178	0.570861	-0.008057	80.919525	-1.127703	31.001820	0.087590	0.000000	0.422612	0.000000	0.000000	0.000000	-0.013343	-0.177728	0.061540	0.000000	0.000000	2.000000	149.000000	1.000000
15290.431139	0.098178	0.570861	-0.008057	80.919525	-1.127703	31.001820	0.087590	0.000000	0.422612	0.000000	0.000000	0.000000	-0.013343	-0.177728	0.061540	0.000000	0.000000	2.000000	149.000000	1.000000
15290.434472	0.098178	0.570861	-0.008057	80.919525	-1.127703	31.001820	0.087590	0.000000	0.422612	0.000000	0.000000	0.000000	-0.013343	-0.177728	0.061540	0.000000	0.000000	2.000000	149.000000	1.000000
15290.437806	0.098178	0.570861	-0.008057	80.947922	-1.701391	30.330641	0.091082	0.000000	0.402848	0.000000	0.000000	0.000000	-0.013343	-0.177728	0.061540	0.000000	0.000000	2.000000	149.000000	1.000000
15290.441139	0.098132	0.570294	-0.007859	80.947922	-1.701391	30.330641	0.091082	0.000000	0.402848	0.000000	0.000000	0.000000	-0.013810	-0.170275	0.059505	0.000000	0.000000	2.000000	149.000000	1.000000
15290.444472	0.098132	0.570294	-0.007859	80.947922	-1.701391	30.330641	0.091082	0.000000	0.402848	0.000000	0.000000	0.000000	-0.013810	-0.170275	0.059505	0.000000	0.000000	2.000000	149.000000	1.000000
15290.447806	0.098110	0.569768	-0.007654	80.960693	-2.095539	29.868591	0.091082	0.000000	0.402848	0.000000	0.000000	0.000000	-0.006739	-0.157534	0.061281	0.000000	0.000000	2.000000	149.000000	1.000000
15290.451139	0.098110	0.569768	-0.007654	80.960693	-2.095539	29.868591	0.091082	0.000000	0.402848	0.000000	0.000000	0.000000	-0.006739	-0.157534	0.061281	0.000000	0.000000	2.000000	149.000000	1.000000
15290.454472	0.098110	0.569768	-0.007654	80.960693	-2.095539	29.868591	0.091082	0.000000	0.402848	0.000000	0.000000	0.000000	-0.006739	-0.157534	0.061281	0.000000	0.000000	2.000000	149.000000	1.000000
15290.457806	0.098110	0.569768	-0.007654	80.961777	-2.358506	29.558556	0.094507	0.000000	0.382717	0.000000	0.000000	0.000000	-0.006739	-0.157534	0.061281	0.000000	0.000000	2.000000	149.000000	1.000000
15290.461139	0.098107	0.569268	-0.007461	80.961777	-2.358506	29.558556	0.094507	0.000000	0.382717	0.000000	0.000000	0.000000	-0.000778	-0.150072	0.057914	0.000000	0.000000	2.000000	149.000000	1.000000
15290.464472	0.098107	0.569268	-0.007461	80.961777	-2.358506	29.558556	0.094507	0.000000	0.382717	0.000000	0.000000	0.000000	-0.000778	-0.150072	0.057914	0.000000	0.000000	2.000000	149.000000	1.000000
15290.467806	0.098111	0.568828	-0.007240	80.951019	-2.477926	29.412096	0.094507	0.000000	0.382717	0.000000	0.000000	0.000000	0.001048	-0.132031	0.066352	0.000000	0.000000	2.000000	149.000000	1.000000
15290.471139	0.098111	0.568828	-0.007240	80.951019	-2.477926	29.412096	0.094507	0.000000	0.382717	0.000000	0.000000	0.000000	0.001048	-0.132031	0.066352	0.000000	0.000000	2.000000	149.000000	1.000000
15290.474472	0.098111	0.568828	-0.007240	80.951019	-2.477926	29.412096	0.094507	0.000000	0.382717	0.000000	0.000000	0.000000	0.001048	-0.132031	0.066352	0.000000	0.000000	2.000000	149.000000	1.000000
15290.477806	0.098111	0.568828	-0.007240	80.933517	-2.500644	29.375494	0.094462	0.000000	0.362006	0.000000	0.000000	0.000000	0.001048	-0.132031	0.066352	0.000000	0.000000	2.000000	149.000000	1.000000
15290.481139	0.098124	0.568428	-0.007076	80.933517	-2.500644	29.375494	0.094462	0.000000	0.362006	0.000000	0.000000	0.000000	0.003989	-0.120039	0.049096	0.000000	0.000000	2.000000	149.000000	1.000000
15290.484472	0.098124	0.568428	-0.007076	80.933517	-2.500644	29.375494	0.094462	0.000000	0.362006	0.000000	0.000000	0.000000	0.003989	-0.120039	0.049096	0.000000	0.000000	2.000000	149.000000	1.000000
15290.487806	0.098124	0.568428	-0.007076	80.913704	-2.453373	29.418516	0.094462	0.000000	0.362006	0.000000	0.000000	0.000000	0.003989	-0.120039	0.049096	0.000000	0.000000	2.000000	149.000000	1.000000
15290.491139	0.098124	0.568428	-0.007076	80.913704	-2.453373	29.418516	0.094462	0.000000	0.362006	0.000000	0.000000	0.000000	0.003989	-0.120039	0.049096	0.000000	0.000000	2.000000	149.000000	1.000000
15290.494472	0.098152	0.568060	-0.006947	80.913704	-2.453373	29.418516	0.094462	0.000000	0.362006	0.000000	0.000000	0.000000	0.008468	-0.110267	0.038847	0.000000	0.000000	2.000000	149.000000	1.000000
15290.497806	0.098178	0.567743	-0.006830	80.881218	-2.383039	29.484592	0.093797	0.000000	0.353823	0.000000	0.000000	0.000000	0.007680	-0.095207	0.035221	0.000000	0.000000	2.000000	149.000000	1.000000
15290.501139	0.098178	0.567743	-0.006830	80.881218	-2.383039	29.484592	0.093797	0.000000	0.353823	0.000000	0.000000	0.000000	0.007680	-0.095207	0.035221	0.000000	0.000000	2.000000	149.000000	1.000000
15290.504472	0.098178	0.567743	-0.006830	80.881218	-2.383039	29.484592	0.093797	0.000000	0.353823	0.000000	0.000000	0.000000	0.007680	-0.095207	0.035221	0.000000	0.000000	2.000000	149.000000	1.000000
15290.507806	0.098178	0.567743	-0.006830	80.838669	-2.303158	29.558338	0.091106	0.000000	0.341478	0.000000	0.000000	0.000000	0.007680	-0.095207	0.035221	0.000000	0.000000	2.000000	149.000000	1.000000
15290.511139	0.098197	0.567458	-0.006742	80.838669	-2.303158	29.558338	0.091106	0.000000	0.341478	0.000000	0.000000	0.000000	0.005759	-0.085389	0.026419	0.000000	0.000000	2.000000	149.000000	1.000000
15290.514472	0.098197	0.567458	-0.006742	80.838669	-2.303158	29.558338	0.091106	0.000000	0.341478	0.000000	0.000000	0.000000	0.005759	-0.085389	0.026419	0.000000	0.000000	2.000000	149.000000	1.000000
15290.517806	0.098197	0.567458	-0.006742	80.811302	-2.290777	29.558012	0.091106	0.000000	0.341478	0.000000	0.000000	0.000000	0.005759	-0.085389	0.026419	0.000000	0.000000	2.000000	149.000000	1.000000
15290.521139	0.098197	0.567458	-0.006742	80.811302	-2.290777	29.558012	0.091106	0.000000	0.341478	0.000000	0.000000	0.000000	0.005759	-0.085389	0.026419	0.000000	0.000000	2.000000	149.000000	1.000000
15290.524472	0.098210	0.567207	-0.006683	80.811302	-2.290777	29.558012	0.091106	0.000000	0.341478	0.000000	0.000000	0.000000	0.003846	-0.075573	0.017636	0.000000	0.000000	2.000000	149.000000	1.000000
15290.527806	0.098210	0.567207	-0.006683	80.791245	-2.339594	29.488148	0.090146	0.000000	0.337075	0.000000	0.000000	0.000000	0.003846	-0.075573	0.017636	0.000000	0.000000	2.000000	149.000000	1.000000
15290.531139	0.098210	0.567207	-0.006683	80.791245	-2.339594	29.488148	0.090146	0.000000	0.337075	0.000000	0.000000	0.000000	0.003846	-0.075573	0.017636	0.000000	0.000000	2.000000	149.000000	1.000000
15290.534472	0.098210	0.567207	-0.006683	80.791245	-2.339594	29.488148	0.090146	0.000000	0.337075	0.000000	0.000000	0.000000	0.003846	-0.075573	0.017636	0.000000	0.000000	2.000000	149.000000	1.000000
15290.537806	0.098220	0.566856	-0.006532	80.776909	-2.467564	29.330038	0.089505	0.000000	0.334136	0.000000	0.000000	0.000000	0.003123	-0.105145	0.045172	0.000000	0.000000	2.000000	149.000000	1.000000
15290.541139	0.098220	0.566856	-0.006532	80.776909	-2.467564	29.330038	0.089505	0.000000	0.334136	0.000000	0.000000	0.000000	0.003123	-0.105145	0.045172	0.000000	0.000000	2.000000	149.000000	1.000000
15290.544472	0.098220	0.566856	-0.006532	80.776909	-2.467564	29.330038	0.089505	0.000000	0.334136	0.000000	0.000000	0.000000	0.003123	-0.105145	0.045172	0.000000	0.000000	2.000000	149.000000	1.000000
15290.547806	0.098218	0.566757	-0.006440	80.768456	-2.635903	29.126720	0.088984	0.000000	0.326607	0.000000	0.000000	0.000000	-0.000716	-0.029592	0.027569	0.000000	0.000000	2.000000	149.000000	1.000000
15290.551139	0.098218	0.566757	-0.006440	80.768456	-2.635903	29.126720	0.088984	0.000000	0.326607	0.000000	0.000000	0.000000	-0.000716	-0.029592	0.027569	0.000000	0.000000	2.000000	149.000000	1.000000
15290.554472	0.098218	0.566757	-0.006440	80.768456	-2.635903	29.126720	0.088984	0.000000	0.326607	0.000000	0.000000	0.000000	-0.000716	-0.029592	0.027569	0.000000	0.000000	2.000000	149.000000	1.000000
15290.557806	0.098218	0.566757	-0.006440	80.763474	-2.795824	28.935690	0.089104	0.000000	0.322012	0.000000	0.000000	0.000000	-0.000716	-0.029592	0.027569	0.000000	0.000000	2.000000	149.000000	1.000000
15290.561139	0.098232	0.566704	-0.006273	80.763474	-2.795824	28.935690	0.089104	0.000000	0.322012	0.000000	0.000000	0.000000	0.004207	-0.016112	0.050172	0.000000	0.000000	2.000000	149.000000	1.000000
15290.564472	0.098232	0.566704	-0.006273	80.763474	-2.795824	28.935690	0.089104	0.000000	0.322012	0.000000	0.000000	0.000000	0.004207	-0.016112	0.050172	0.000000	0.000000	2.000000	149.000000	1.000000
15290.567806	0.098232	0.566704	-0.006273	80.752327	-2.881793	28.828543	0.089104	0.000000	0.322012	0.000000	0.000000	0.000000	0.004207	-0.016112	0.050172	0.000000	0.000000	2.000000	149.000000	1.000000
15290.571139	0.098232	0.566704	-0.006273	80.752327	-2.881793	28.828543	0.089104	0.000000	0.322012	0.000000	0.000000	0.000000	0.004207	-0.016112	0.050172	0.000000	0.000000	2.000000	149.000000	1.000000
15290.574472	0.098270	0.566693	-0.006099	80.752327	-2.881793	28.828543	0.089104	0.000000	0.322012	0.000000	0.000000	0.000000	0.011378	-0.003297	0.052228	0.000000	0.000000	2.000000	149.000000	1.000000
15290.577806	0.098270	0.566693	-0.006099	80.739357	-2.874941	28.829395	0.088403	0.000000	0.313650	0.000000	0.000000	0.000000	0.011378	-0.003297	0.052228	0.000000	0.000000	2.000000	149.000000	1.000000
15290.581139	0.098270	0.566693	-0.006099	80.739357	-2.874941	28.829395	0.088403	0.000000	0.313650	0.000000	0.000000	0.000000	0.011378	-0.003297	0.052228	0.000000	0.000000	2.000000	149.000000	1.000000
15290.584472	0.098270	0.566693	-0.006099	80.739357	-2.874941	28.829395	0.088403	0.000000	0.313650	0.000000	0.000000	0.000000	0.011378	-0.003297	0.052228	0.000000	0.000000	2.000000	149.000000	1.000000
15290.587806	0.098401	0.566735	-0.005599	80.723877	-2.857831	28.845060	0.086506	0.000000	0.304946	0.000000	0.000000	0.000000	0.039410	0.012738	0.149989	0.000000	0.000000	2.000000	149.000000	1.000000
15290.591139	0.098401	0.566735	-0.005599	80.723877	-2.857831	28.845060	0.086506	0.000000	0.304946	0.000000	0.000000	0.000000	0.039410	0.012738	0.149989	0.000000	0.000000	2.000000	149.000000	1.000000
15290.594472	0.098401	0.566735	-0.005599	80.723877	-2.857831	28.845060	0.086506	0.000000	0.304946	0.000000	0.000000	0.000000	0.039410	0.012738	0.149989	0.000000	0.000000	2.000000	149.000000	1.000000
15290.597806	0.098459	0.566787	-0.005332	80.703201	-2.875538	28.817091	0.079938	0.000000	0.279948	0.000000	0.000000	0.000000	0.017433	0.015405	0.080007	0.000000	0.000000	2.000000	149.000000	1.000000
15290.601139	0.098459	0.566787	-0.005332	80.703201	-2.875538	28.817091	0.079938	0.000000	0.279948	0.000000	0.000000	0.000000	0.017433	0.015405	0.080007	0.000000	0.000000	2.000000	149.000000	1.000000
15290.604472	0.098459	0.566787	-0.005332	80.703201	-2.875538	28.817091	0.079938	0.000000	0.279948	0.000000	0.000000	0.000000	0.017433	0.015405	0.080007	0.000000	0.000000	2.000000	149.000000	1.000000
15290.607806	0.098459	0.566787	-0.005332	80.682106	-2.961609	28.706503	0.077033	0.000000	0.266613	0.000000	0.000000	0.000000	0.017433	0.015405	0.080007	0.000000	0.000000	2.000000	149.000000	1.000000
15290.611139	0.098523	0.566830	-0.005042	80.682106	-2.961609	28.706503	0.077033	0.000000	0.266613	0.000000	0.000000	0.000000	0.018948	0.013065	0.086953	0.000000	0.000000	2.000000	149.000000	1.000000
15290.614472	0.098523	0.566830	-0.005042	80.682106	-2.961609	28.706503	0.077033	0.000000	0.266613	0.000000	0.000000	0.000000	0.018948	0.013065	0.086953	0.000000	0.000000	2.000000	149.000000	1.000000
15290.617806	0.098523	0.566830	-0.005042	80.658386	-3.157762	28.465399	0.077033	0.000000	0.266613	0.000000	0.000000	0.000000	0.018948	0.013065	0.086953	0.000000	0.000000	2.000000	149.000000	1.000000
15290.621139	0.098523	0.566830	-0.005042	80.658386	-3.157762	28.465399	0.077033	0.000000	0.266613	0.000000	0.000000	0.000000	0.018948	0.013065	0.086953	0.000000	0.000000	2.000000	149.000000	1.000000
15290.624472	0.098543	0.566836	-0.004846	80.658386	-3.157762	28.465399	0.077033	0.000000	0.266613	0.000000	0.000000	0.000000	0.006063	0.001898	0.058798	0.000000	0.000000	2.000000	149.000000	1.000000
15290.627806	0.098543	0.566836	-0.004846	80.634392	-3.475887	28.080072	0.073875	0.000000	0.252121	0.000000	0.000000	0.000000	0.006063	0.001898	0.058798	0.000000	0.000000	2.000000	149.000000	1.000000
15290.631139	0.098543	0.566836	-0.004846	80.634392	-3.475887	28.080072	0.073875	0.000000	0.252121	0.000000	0.000000	0.000000	0.006063	0.001898	0.058798	0.000000	0.000000	2.000000	149.000000	1.000000
15290.634472	0.098543	0.566836	-0.004846	80.634392	-3.475887	28.080072	0.073875	0.000000	0.252121	0.000000	0.000000	0.000000	0.006063	0.001898	0.058798	0.000000	0.000000	2.000000	149.000000	1.000000
15290.637806	0.098511	0.566814	-0.004475	80.602814	-3.917274	27.543055	0.072864	0.000000	0.242321	0.000000	0.000000	0.000000	-0.009502	-0.006790	0.111377	0.000000	0.000000	2.000000	149.000000	1.000000
15290.641139	0.098511	0.566814	-0.004475	80.602814	-3.917274	27.543055	0.072864	0.000000	0.242321	0.000000	0.000000	0.000000	-0.009502	-0.006790	0.111377	0.000000	0.000000	2.000000	149.000000	1.000000
15290.644472	0.098511	0.566814	-0.004475	80.602814	-3.917274	27.543055	0.072864	0.000000	0.242321	0.000000	0.000000	0.000000	-0.009502	-0.006790	0.111377	0.000000	0.000000	2.000000	149.000000	1.000000
15290.647806	0.098481	0.566785	-0.004305	80.574043	-4.358532	27.013351	0.074448	0.000000	0.223758	0.000000	0.000000	0.000000	-0.009128	-0.008675	0.051177	0.000000	0.000000	2.000000	149.000000	1.000000
15290.651139	0.098481	0.566785	-0.004305	80.574043	-4.358532	27.013351	0.074448	0.000000	0.223758	0.000000	0.000000	0.000000	-0.009128	-0.008675	0.051177	0.000000	0.000000	2.000000	149.000000	1.000000
15290.654472	0.098481	0.566785	-0.004305	80.574043	-4.358532	27.013351	0.074448	0.000000	0.223758	0.000000	0.000000	0.000000	-0.009128	-0.008675	0.051177	0.000000	0.000000	2.000000	149.000000	1.000000
15290.657806	0.098481	0.566785	-0.004305	80.555710	-4.668497	26.642302	0.075969	0.000000	0.215229	0.000000	0.000000	0.000000	-0.009128	-0.008675	0.051177	0.000000	0.000000	2.000000	149.000000	1.000000
15290.661139	0.098446	0.566738	-0.004151	80.555710	-4.668497	26.642302	0.075969	0.000000	0.215229	0.000000	0.000000	0.000000	-0.010274	-0.013955	0.045967	0.000000	0.000000	2.000000	149.000000	1.000000
15290.664472	0.098446	0.566738	-0.004151	80.555710	-4.668497	26.642302	0.075969	0.000000	0.215229	0.000000	0.000000	0.000000	-0.010274	-0.013955	0.045967	0.000000	0.000000	2.000000	149.000000	1.000000
15290.667806	0.098439	0.566684	-0.003980	80.543289	-4.874417	26.395662	0.075969	0.000000	0.215229	0.000000	0.000000	0.000000	-0.002324	-0.016322	0.051520	0.000000	0.000000	2.000000	149.000000	1.000000
15290.671139	0.098439	0.566684	-0.003980	80.543289	-4.874417	26.395662	0.075969	0.000000	0.215229	0.000000	0.000000	0.000000	-0.002324	-0.016322	0.051520	0.000000	0.000000	2.000000	149.000000	1.000000
15290.674472	0.098439	0.566684	-0.003980	80.543289	-4.874417	26.395662	0.075969	0.000000	0.215229	0.000000	0.000000	0.000000	-0.002324	-0.016322	0.051520	0.000000	0.000000	2.000000	149.000000	1.000000
15290.677806	0.098439	0.566684	-0.003980	80.534126	-5.028696	26.215797	0.078069	0.000000	0.198981	0.000000	0.000000	0.000000	-0.002324	-0.016322	0.051520	0.000000	0.000000	2.000000	149.000000	1.000000
15290.681139	0.098414	0.566622	-0.003780	80.534126	-5.028696	26.215797	0.078069	0.000000	0.198981	0.000000	0.000000	0.000000	-0.007278	-0.018655	0.059875	0.000000	0.000000	2.000000	149.000000	1.000000
15290.684472	0.098414	0.566622	-0.003780	80.534126	-5.028696	26.215797	0.078069	0.000000	0.198981	0.000000	0.000000	0.000000	-0.007278	-0.018655	0.059875	0.000000	0.000000	2.000000	149.000000	1.000000
15290.687806	0.098414	0.566622	-0.003780	80.525871	-5.167371	26.055111	0.078069	0.000000	0.198981	0.000000	0.000000	0.000000	-0.007278	-0.018655	0.059875	0.000000	0.000000	2.000000	149.000000	1.000000
15290.691139	0.098414	0.566622	-0.003780	80.525871	-5.167371	26.055111	0.078069	0.000000	0.198981	0.000000	0.000000	0.000000	-0.007278	-0.018655	0.059875	0.000000	0.000000	2.000000	149.000000	1.000000
15290.694472	0.098374	0.566552	-0.003553	80.525871	-5.167371	26.055111	0.078069	0.000000	0.198981	0.000000	0.000000	0.000000	-0.012250	-0.021043	0.068226	0.000000	0.000000	2.000000	149.000000	1.000000
15290.697806	0.098359	0.566474	-0.003307	80.520065	-5.270185	25.941879	0.079282	0.000000	0.189002	0.000000	0.000000	0.000000	-0.004304	-0.023380	0.073773	0.000000	0.000000	2.000000	149.000000	1.000000
15290.701139	0.098359	0.566474	-0.003307	80.520065	-5.270185	25.941879	0.079282	0.000000	0.189002	0.000000	0.000000	0.000000	-0.004304	-0.023380	0.073773	0.000000	0.000000	2.000000	149.000000	1.000000
15290.704472	0.098359	0.566474	-0.003307	80.520065	-5.270185	25.941879	0.079282	0.000000	0.189002	0.000000	0.000000	0.000000	-0.004304	-0.023380	0.073773	0.000000	0.000000	2.000000	149.000000	1.000000
15290.707806	0.098359	0.566474	-0.003307	80.513657	-5.377828	25.819300	0.082041	0.000000	0.165335	0.000000	0.000000	0.000000	-0.004304	-0.023380	0.073773	0.000000	0.000000	2.000000	149.000000	1.000000
15290.711139	0.098323	0.566396	-0.003056	80.513657	-5.377828	25.819300	0.082041	0.000000	0.165335	0.000000	0.000000	0.000000	-0.010794	-0.023446	0.075162	0.000000	0.000000	2.000000	149.000000	1.000000
15290.714472	0.098323	0.566396	-0.003056	80.513657	-5.377828	25.819300	0.082041	0.000000	0.165335	0.000000	0.000000	0.000000	-0.010794	-0.023446	0.075162	0.000000	0.000000	2.000000	149.000000	1.000000
15290.717806	0.098323	0.566396	-0.003056	80.504753	-5.523461	25.649874	0.082041	0.000000	0.165335	0.000000	0.000000	0.000000	-0.010794	-0.023446	0.075162	0.000000	0.000000	2.000000	149.000000	1.000000
15290.721139	0.098323	0.566396	-0.003056	80.504753	-5.523461	25.649874	0.082041	0.000000	0.165335	0.000000	0.000000	0.000000	-0.010794	-0.023446	0.075162	0.000000	0.000000	2.000000	149.000000	1.000000
15290.724472	0.098340	0.566302	-0.002769	80.504753	-5.523461	25.649874	0.082041	0.000000	0.165335	0.000000	0.000000	0.000000	0.005125	-0.028184	0.086259	0.000000	0.000000	2.000000	149.000000	1.000000
15290.727806	0.098340	0.566302	-0.002769	80.490273	-5.752518	25.377483	0.083840	0.000000	0.152808	0.000000	0.000000	0.000000	0.005125	-0.028184	0.086259	0.000000	0.000000	2.000000	149.000000	1.000000
15290.731139	0.098340	0.566302	-0.002769	80.490273	-5.752518	25.377483	0.083840	0.000000	0.152808	0.000000	0.000000	0.000000	0.005125	-0.028184	0.086259	0.000000	0.000000	2.000000	149.000000	1.000000
15290.734472	0.098340	0.566302	-0.002769	80.490273	-5.752518	25.377483	0.083840	0.000000	0.152808	0.000000	0.000000	0.000000	0.005125	-0.028184	0.086259	0.000000	0.000000	2.000000	149.000000	1.000000
15290.737806	0.098312	0.566119	-0.002271	80.472015	-6.082392	24.978407	0.082986	0.000000	0.138432	0.000000	0.000000	0.000000	-0.008400	-0.054714	0.149209	0.000000	0.000000	2.000000	149.000000	1.000000
15290.741139	0.098312	0.566119	-0.002271	80.472015	-6.082392	24.978407	0.082986	0.000000	0.138432	0.000000	0.000000	0.000000	-0.008400	-0.054714	0.149209	0.000000	0.000000	2.000000	149.000000	1.000000
15290.744472	0.098312	0.566119	-0.002271	80.472015	-6.082392	24.978407	0.082986	0.000000	0.138432	0.000000	0.000000	0.000000	-0.008400	-0.054714	0.149209	0.000000	0.000000	2.000000	149.000000	1.000000
15290.747806	0.098312	0.566119	-0.002271	80.451080	-6.494798	24.481653	0.084386	0.000000	0.113564	0.000000	0.000000	0.000000	-0.008400	-0.054714	0.149209	0.000000	0.000000	2.000000	149.000000	1.000000
15290.751139	0.098302	0.566021	-0.002111	80.451080	-6.494798	24.481653	0.084386	0.000000	0.113564	0.000000	0.000000	0.000000	-0.003196	-0.029422	0.047997	0.000000	0.000000	2.000000	149.000000	1.000000
15290.754472	0.098302	0.566021	-0.002111	80.451080	-6.494798	24.481653	0.084386	0.000000	0.113564	0.000000	0.000000	0.000000	-0.003196	-0.029422	0.047997	0.000000	0.000000	2.000000	149.000000	1.000000
15290.757806	0.098302	0.566021	-0.002111	80.427742	-6.978523	23.897511	0.084386	0.000000	0.113564	0.000000	0.000000	0.000000	-0.003196	-0.029422	0.047997	0.000000	0.000000	2.000000	149.000000	1.000000
15290.761139	0.098302	0.566021	-0.002111	80.427742	-6.978523	23.897511	0.084386	0.000000	0.113564	0.000000	0.000000	0.000000	-0.003196	-0.029422	0.047997	0.000000	0.000000	2.000000	149.000000	1.000000
15290.764472	0.098261	0.565913	-0.001987	80.427742	-6.978523	23.897511	0.084386	0.000000	0.113564	0.000000	0.000000	0.000000	-0.012311	-0.032362	0.037229	0.000000	0.000000	2.000000	149.000000	1.000000
15290.767806	0.098261	0.565913	-0.001987	80.400871	-7.493896	23.270075	0.084918	0.000000	0.105564	0.000000	0.000000	0.000000	-0.012311	-0.032362	0.037229	0.000000	0.000000	2.000000	149.000000	1.000000
15290.771139	0.098261	0.565913	-0.001987	80.400871	-7.493896	23.270075	0.084918	0.000000	0.105564	0.000000	0.000000	0.000000	-0.012311	-0.032362	0.037229	0.000000	0.000000	2.000000	149.000000	1.000000
15290.774472	0.098261	0.565913	-0.001987	80.400871	-7.493896	23.270075	0.084918	0.000000	0.105564	0.000000	0.000000	0.000000	-0.012311	-0.032362	0.037229	0.000000	0.000000	2.000000	149.000000	1.000000
15290.777806	0.098179	0.565755	-0.001842	80.376862	-7.913924	22.762125	0.086970	0.000000	0.099359	0.000000	0.000000	0.000000	-0.024543	-0.047623	0.043496	0.000000	0.000000	2.000000	149.000000	1.000000
15290.781139	0.098179	0.565755	-0.001842	80.376862	-7.913924	22.762125	0.086970	0.000000	0.099359	0.000000	0.000000	0.000000	-0.024543	-0.047623	0.043496	0.000000	0.000000	2.000000	149.000000	1.000000
15290.784472	0.098179	0.565755	-0.001842	80.376862	-7.913924	22.762125	0.086970	0.000000	0.099359	0.000000	0.000000	0.000000	-0.024543	-0.047623	0.043496	0.000000	0.000000	2.000000	149.000000	1.000000
15290.787806	0.098179	0.565755	-0.001842	80.365746	-8.106986	22.527258	0.091061	0.000000	0.092110	0.000000	0.000000	0.000000	-0.024543	-0.047623	0.043496	0.000000	0.000000	2.000000	149.000000	1.000000
15290.791139	0.098168	0.565713	-0.001785	80.365746	-8.106986	22.527258	0.091061	0.000000	0.092110	0.000000	0.000000	0.000000	-0.003116	-0.012382	0.017036	0.000000	0.000000	2.000000	149.000000	1.000000
15290.794472	0.098168	0.565713	-0.001785	80.365746	-8.106986	22.527258	0.091061	0.000000	0.092110	0.000000	0.000000	0.000000	-0.003116	-0.012382	0.017036	0.000000	0.000000	2.000000	149.000000	1.000000
15290.797806	0.098168	0.565713	-0.001785	80.361694	-8.118006	22.515497	0.091061	0.000000	0.092110	0.000000	0.000000	0.000000	-0.003116	-0.012382	0.017036	0.000000	0.000000	2.000000	149.000000	1.000000
15290.801139	0.098168	0.565713	-0.001785	80.361694	-8.118006	22.515497	0.091061	0.000000	0.092110	0.000000	0.000000	0.000000	-0.003116	-0.012382	0.017036	0.000000	0.000000	2.000000	149.000000	1.000000
15290.804472	0.098144	0.565707	-0.001689	80.361694	-8.118006	22.515497	0.091061	0.000000	0.092110	0.000000	0.000000	0.000000	-0.007356	-0.001839	0.028854	0.000000	0.000000	2.000000	149.000000	1.000000
15290.807806	0.098144	0.565707	-0.001689	80.355835	-8.110688	22.528461	0.091580	0.000000	0.089271	0.000000	0.000000	0.000000	-0.007356	-0.001839	0.028854	0.000000	0.000000	2.000000	149.000000	1.000000
15290.811139	0.098144	0.565707	-0.001689	80.355835	-8.110688	22.528461	0.091580	0.000000	0.089271	0.000000	0.000000	0.000000	-0.007356	-0.001839	0.028854	0.000000	0.000000	2.000000	149.000000	1.000000
15290.814472	0.098144	0.565707	-0.001689	80.355835	-8.110688	22.528461	0.091580	0.000000	0.089271	0.000000	0.000000	0.000000	-0.007356	-0.001839	0.028854	0.000000	0.000000	2.000000	149.000000	1.000000
15290.817806	0.098160	0.565800	-0.001402	80.341156	-8.081561	22.560762	0.092806	0.000000	0.084462	0.000000	0.000000	0.000000	0.004980	0.027908	0.086164	0.000000	0.000000	2.000000	149.000000	1.000000
15290.821139	0.098160	0.565800	-0.001402	80.341156	-8.081561	22.560762	0.092806	0.000000	0.084462	0.000000	0.000000	0.000000	0.004980	0.027908	0.086164	0.000000	0.000000	2.000000	149.000000	1.000000
15290.824472	0.098160	0.565800	-0.001402	80.341156	-8.081561	22.560762	0.092806	0.000000	0.084462	0.000000	0.000000	0.000000	0.004980	0.027908	0.086164	0.000000	0.000000	2.000000	149.000000	1.000000
15290.827806	0.098156	0.565856	-0.001213	80.326447	-8.055240	22.592979	0.091976	0.000000	0.070101	0.000000	0.000000	0.000000	-0.001393	0.016859	0.056628	0.000000	0.000000	2.000000	149.000000	1.000000
15290.831139	0.098156	0.565856	-0.001213	80.326447	-8.055240	22.592979	0.091976	0.000000	0.070101	0.000000	0.000000	0.000000	-0.001393	0.016859	0.056628	0.000000	0.000000	2.000000	149.000000	1.000000
15290.834472	0.098156	0.565856	-0.001213	80.326447	-8.055240	22.592979	0.091976	0.000000	0.070101	0.000000	0.000000	0.000000	-0.001393	0.016859	0.056628	0.000000	0.000000	2.000000	149.000000	1.000000
15290.837806	0.098156	0.565856	-0.001213	80.305885	-8.016392	22.637905	0.092208	0.000000	0.060663	0.000000	0.000000	0.000000	-0.001393	0.016859	0.056628	0.000000	0.000000	2.000000	149.000000	1.000000
15290.841139	0.098164	0.565940	-0.000967	80.305885	-8.016392	22.637905	0.092208	0.000000	0.060663	0.000000	0.000000	0.000000	0.002327	0.025027	0.073979	0.000000	0.000000	2.000000	149.000000	1.000000
15290.844472	0.098164	0.565940	-0.000967	80.305885	-8.016392	22.637905	0.092208	0.000000	0.060663	0.000000	0.000000	0.000000	0.002327	0.025027	0.073979	0.000000	0.000000	2.000000	149.000000	1.000000
15290.847806	0.098164	0.565940	-0.000967	80.285316	-7.974995	22.682655	0.092208	0.000000	0.060663	0.000000	0.000000	0.000000	0.002327	0.025027	0.073979	0.000000	0.000000	2.000000	149.000000	1.000000
15290.851139	0.098164	0.565940	-0.000967	80.285316	-7.974995	22.682655	0.092208	0.000000	0.060663	0.000000	0.000000	0.000000	0.002327	0.025027	0.073979	0.000000	0.000000	2.000000	149.000000	1.000000
15290.854472	0.098179	0.566022	-0.000788	80.285316	-7.974995	22.682655	0.092208	0.000000	0.060663	0.000000	0.000000	0.000000	0.004703	0.024493	0.053467	0.000000	0.000000	2.000000	149.000000	1.000000
15290.857806	0.098179	0.566022	-0.000788	80.267685	-7.940042	22.720861	0.091820	0.000000	0.048333	0.000000	0.000000	0.000000	0.004703	0.024493	0.053467	0.000000	0.000000	2.000000	149.000000	1.000000
15290.861139	0.098179	0.566022	-0.000788	80.267685	-7.940042	22.720861	0.091820	0.000000	0.048333	0.000000	0.000000	0.000000	0.004703	0.024493	0.053467	0.000000	0.000000	2.000000	149.000000	1.000000
15290.864472	0.098179	0.566022	-0.000788	80.267685	-7.940042	22.720861	0.091820	0.000000	0.048333	0.000000	0.000000	0.000000	0.004703	0.024493	0.053467	0.000000	0.000000	2.000000	149.000000	1.000000
15290.867806	0.098219	0.566183	-0.000500	80.252968	-7.908771	22.752611	0.091036	0.000000	0.039422	0.000000	0.000000	0.000000	0.011783	0.048518	0.086410	0.000000	0.000000	2.000000	149.000000	1.000000
15290.871139	0.098219	0.566183	-0.000500	80.252968	-7.908771	22.752611	0.091036	0.000000	0.039422	0.000000	0.000000	0.000000	0.011783	0.048518	0.086410	0.000000	0.000000	2.000000	149.000000	1.000000
15290.874472	0.098219	0.566183	-0.000500	80.252968	-7.908771	22.752611	0.091036	0.000000	0.039422	0.000000	0.000000	0.000000	0.011783	0.048518	0.086410	0.000000	0.000000	2.000000	149.000000	1.000000
15290.877806	0.098219	0.566183	-0.000500	80.244202	-7.892775	22.771618	0.089072	0.000000	0.025020	0.000000	0.000000	0.000000	0.011783	0.048518	0.086410	0.000000	0.000000	2.000000	149.000000	1.000000
15290.881139	0.098203	0.566244	-0.000467	80.244202	-7.892775	22.771618	0.089072	0.000000	0.025020	0.000000	0.000000	0.000000	-0.004642	0.018225	0.010052	0.000000	0.000000	2.000000	149.000000	1.000000
15290.884472	0.098203	0.566244	-0.000467	80.244202	-7.892775	22.771618	0.089072	0.000000	0.025020	0.000000	0.000000	0.000000	-0.004642	0.018225	0.010052	0.000000	0.000000	2.000000	149.000000	1.000000
15290.887806	0.098203	0.566244	-0.000467	80.241257	-7.886542	22.777943	0.089072	0.000000	0.025020	0.000000	0.000000	0.000000	-0.004642	0.018225	0.010052	0.000000	0.000000	2.000000	149.000000	1.000000
15290.891139	0.098203	0.566244	-0.000467	80.241257	-7.886542	22.777943	0.089072	0.000000	0.025020	0.000000	0.000000	0.000000	-0.004642	0.018225	0.010052	0.000000	0.000000	2.000000	149.000000	1.000000
15290.894472	0.098192	0.566285	-0.000519	80.241257	-7.886542	22.777943	0.089072	0.000000	0.025020	0.000000	0.000000	0.000000	-0.003364	0.012418	-0.015642	0.000000	0.000000	2.000000	149.000000	1.000000
15290.897806	0.098192	0.566285	-0.000519	80.238274	-7.883029	22.784252	0.089846	0.000000	0.023345	0.000000	0.000000	0.000000	-0.003364	0.012418	-0.015642	0.000000	0.000000	2.000000	149.000000	1.000000
15290.901139	0.098192	0.566285	-0.000519	80.238274	-7.883029	22.784252	0.089846	0.000000	0.023345	0.000000	0.000000	0.000000	-0.003364	0.012418	-0.015642	0.000000	0.000000	2.000000	149.000000	1.000000
15290.904472	0.098192	0.566285	-0.000519	80.238274	-7.883029	22.784252	0.089846	0.000000	0.023345	0.000000	0.000000	0.000000	-0.003364	0.012418	-0.015642	0.000000	0.000000	2.000000	149.000000	1.000000
15290.907806	0.098124	0.566382	-0.000729	80.238274	-7.883029	22.784252	0.090407	0.000000	0.025952	0.000000	0.000000	0.000000	-0.020320	0.029031	-0.062884	0.000000	0.000000	2.000000	149.000000	1.000000
15290.911139	0.098124	0.566382	-0.000729	80.238274	-7.883029	22.784252	0.090407	0.000000	0.025952	0.000000	0.000000	0.000000	-0.020320	0.029031	-0.062884	0.000000	0.000000	2.000000	149.000000	1.000000
15290.914472	0.098124	0.566382	-0.000729	80.238274	-7.883029	22.784252	0.090407	0.000000	0.025952	0.000000	0.000000	0.000000	-0.020320	0.029031	-0.062884	0.000000	0.000000	2.000000	149.000000	1.000000
15290.917806	0.098124	0.566382	-0.000729	80.238274	-7.883029	22.784252	0.093793	0.000000	0.036432	0.000000	0.000000	0.000000	-0.020320	0.029031	-0.062884	0.000000	0.000000	2.000000	149.000000	1.000000
15290.921139	0.098104	0.566414	-0.000821	80.238274	-7.883029	22.784252	0.093793	0.000000	0.036432	0.000000	0.000000	0.000000	-0.005976	0.009495	-0.027796	0.000000	0.000000	2.000000	149.000000	1.000000
15290.924472	0.098104	0.566414	-0.000821	80.238274	-7.883029	22.784252	0.093793	0.000000	0.036432	0.000000	0.000000	0.000000	-0.005976	0.009495	-0.027796	0.000000	0.000000	2.000000	149.000000	1.000000
15290.927806	0.098104	0.566414	-0.000821	80.235352	-7.874082	22.790573	0.093793	0.000000	0.036432	0.000000	0.000000	0.000000	-0.005976	0.009495	-0.027796	0.000000	0.000000	2.000000	149.000000	1.000000
15290.931139	0.098104	0.566414	-0.000821	80.235352	-7.874082	22.790573	0.093793	0.000000	0.036432	0.000000	0.000000	0.000000	-0.005976	0.009495	-0.027796	0.000000	0.000000	2.000000	149.000000	1.000000
15290.934472	0.098115	0.566455	-0.000878	80.235352	-7.874082	22.790573	0.093793	0.000000	0.036432	0.000000	0.000000	0.000000	0.003136	0.012378	-0.017046	0.000000	0.000000	2.000000	149.000000	1.000000
15290.937806	0.098115	0.566455	-0.000878	80.232414	-7.867864	22.796886	0.094790	0.000000	0.041065	0.000000	0.000000	0.000000	0.003136	0.012378	-0.017046	0.000000	0.000000	2.000000	149.000000	1.000000
15290.941139	0.098115	0.566455	-0.000878	80.232414	-7.867864	22.796886	0.094790	0.000000	0.041065	0.000000	0.000000	0.000000	0.003136	0.012378	-0.017046	0.000000	0.000000	2.000000	149.000000	1.000000
15290.944472	0.098115	0.566455	-0.000878	80.232414	-7.867864	22.796886	0.094790	0.000000	0.041065	0.000000	0.000000	0.000000	0.003136	0.012378	-0.017046	0.000000	0.000000	2.000000	149.000000	1.000000
15290.947806	0.098120	0.566541	-0.000855	80.226532	-7.855432	22.809504	0.094267	0.000000	0.043906	0.000000	0.000000	0.000000	0.001481	0.025876	0.006894	0.000000	0.000000	2.000000	149.000000	1.000000
15290.951139	0.098120	0.566541	-0.000855	80.226532	-7.855432	22.809504	0.094267	0.000000	0.043906	0.000000	0.000000	0.000000	0.001481	0.025876	0.006894	0.000000	0.000000	2.000000	149.000000	1.000000
15290.954472	0.098120	0.566541	-0.000855	80.226532	-7.855432	22.809504	0.094267	0.000000	0.043906	0.000000	0.000000	0.000000	0.001481	0.025876	0.006894	0.000000	0.000000	2.000000	149.000000	1.000000
15290.957806	0.098120	0.566541	-0.000855	80.218208	-7.829563	22.837408	0.094020	0.000000	0.042757	0.000000	0.000000	0.000000	0.001481	0.025876	0.006894	0.000000	0.000000	2.000000	149.000000	1.000000
15290.961139	0.098137	0.566561	-0.000774	80.218208	-7.829563	22.837408	0.094020	0.000000	0.042757	0.000000	0.000000	0.000000	0.005222	0.005825	0.024295	0.000000	0.000000	2.000000	149.000000	1.000000
15290.964472	0.098137	0.566561	-0.000774	80.218208	-7.829563	22.837408	0.094020	0.000000	0.042757	0.000000	0.000000	0.000000	0.005222	0.005825	0.024295	0.000000	0.000000	2.000000	149.000000	1.000000
15290.967806	0.098137	0.566561	-0.000774	80.209435	-7.810970	22.856277	0.094020	0.000000	0.042757	0.000000	0.000000	0.000000	0.005222	0.005825	0.024295	0.000000	0.000000	2.000000	149.000000	1.000000
15290.971139	0.098137	0.566561	-0.000774	80.209435	-7.810970	22.856277	0.094020	0.000000	0.042757	0.000000	0.000000	0.000000	0.005222	0.005825	0.024295	0.000000	0.000000	2.000000	149.000000	1.000000
15290.974472	0.098153	0.566606	-0.000699	80.209435	-7.810970	22.856277	0.094020	0.000000	0.042757	0.000000	0.000000	0.000000	0.004848	0.013454	0.022540	0.000000	0.000000	2.000000	149.000000	1.000000
15290.977806	0.098153	0.566606	-0.000699	80.203529	-7.798604	22.868813	0.093150	0.000000	0.038708	0.000000	0.000000	0.000000	0.004848	0.013454	0.022540	0.000000	0.000000	2.000000	149.000000	1.000000
15290.981139	0.098153	0.566606	-0.000699	80.203529	-7.798604	22.868813	0.093150	0.000000	0.038708	0.000000	0.000000	0.000000	0.004848	0.013454	0.022540	0.000000	0.000000	2.000000	149.000000	1.000000
15290.984472	0.098153	0.566606	-0.000699	80.203529	-7.798604	22.868813	0.093150	0.000000	0.038708	0.000000	0.000000	0.000000	0.004848	0.013454	0.022540	0.000000	0.000000	2.000000	149.000000	1.000000
15290.987806	0.098171	0.566625	-0.000618	80.203529	-7.798604	22.868813	0.092342	0.000000	0.034951	0.000000	0.000000	0.000000	0.005223	0.005830	0.024291	0.000000	0.000000	2.000000	149.000000	1.000000
15290.991139	0.098171	0.566625	-0.000618	80.203529	-7.798604	22.868813	0.092342	0.000000	0.034951	0.000000	0.000000	0.000000	0.005223	0.005830	0.024291	0.000000	0.000000	2.000000	149.000000	1.000000
15290.994472	0.098171	0.566625	-0.000618	80.203529	-7.798604	22.868813	0.092342	0.000000	0.034951	0.000000	0.000000	0.000000	0.005223	0.005830	0.024291	0.000000	0.000000	2.000000	149.000000	1.000000
15290.997806	0.098171	0.566625	-0.000618	80.200562	-7.792425	22.875078	0.091471	0.000000	0.030903	0.000000	0.000000	0.000000	0.005223	0.005830	0.024291	0.000000	0.000000	2.000000	149.000000	1.000000
15291.001139	0.098169	0.566651	-0.000624	80.200562	-7.792425	22.875078	0.091471	0.000000	0.030903	0.000000	0.000000	0.000000	-0.000378	0.007654	-0.001754	0.000000	0.000000	2.000000	149.000000	1.000000
15291.004472	0.098169	0.566651	-0.000624	80.200562	-7.792425	22.875078	0.091471	0.000000	0.030903	0.000000	0.000000	0.000000	-0.000378	0.007654	-0.001754	0.000000	0.000000	2.000000	149.000000	1.000000
15291.007806	0.098169	0.566651	-0.000624	80.203529	-7.801318	22.868835	0.091471	0.000000	0.030903	0.000000	0.000000	0.000000	-0.000378	0.007654	-0.001754	0.000000	0.000000	2.000000	149.000000	1.000000
15291.011139	0.098169	0.566651	-0.000624	80.203529	-7.801318	22.868835	0.091471	0.000000	0.030903	0.000000	0.000000	0.000000	-0.000378	0.007654	-0.001754	0.000000	0.000000	2.000000	149.000000	1.000000
15291.014472	0.098134	0.566649	-0.000683	80.203529	-7.801318	22.868835	0.091471	0.000000	0.030903	0.000000	0.000000	0.000000	-0.010606	-0.000530	-0.017697	0.000000	0.000000	2.000000	149.000000	1.000000
15291.017806	0.098134	0.566649	-0.000683	80.203514	-7.804046	22.868822	0.091534	0.000000	0.031195	0.000000	0.000000	0.000000	-0.010606	-0.000530	-0.017697	0.000000	0.000000	2.000000	149.000000	1.000000
15291.021139	0.098134	0.566649	-0.000683	80.203514	-7.804046	22.868822	0.091534	0.000000	0.031195	0.000000	0.000000	0.000000	-0.010606	-0.000530	-0.017697	0.000000	0.000000	2.000000	149.000000	1.000000
15291.024472	0.098134	0.566649	-0.000683	80.203514	-7.804046	22.868822	0.091534	0.000000	0.031195	0.000000	0.000000	0.000000	-0.010606	-0.000530	-0.017697	0.000000	0.000000	2.000000	149.000000	1.000000
15291.027806	0.098076	0.566672	-0.000743	80.203529	-7.806757	22.868826	0.093302	0.000000	0.034145	0.000000	0.000000	0.000000	-0.017483	0.007111	-0.018056	0.000000	0.000000	2.000000	149.000000	1.000000
15291.031139	0.098076	0.566672	-0.000743	80.203529	-7.806757	22.868826	0.093302	0.000000	0.034145	0.000000	0.000000	0.000000	-0.017483	0.007111	-0.018056	0.000000	0.000000	2.000000	149.000000	1.000000
15291.034472	0.098076	0.566672	-0.000743	80.203529	-7.806757	22.868826	0.093302	0.000000	0.034145	0.000000	0.000000	0.000000	-0.017483	0.007111	-0.018056	0.000000	0.000000	2.000000	149.000000	1.000000
15291.037806	0.098076	0.566672	-0.000743	80.204094	-7.799509	22.877851	0.096216	0.000000	0.037154	0.000000	0.000000	0.000000	-0.017483	0.007111	-0.018056	0.000000	0.000000	2.000000	149.000000	1.000000
15291.041139	0.098049	0.566680	-0.000762	80.204094	-7.799509	22.877851	0.096216	0.000000	0.037154	0.000000	0.000000	0.000000	-0.007994	0.002356	-0.005554	0.000000	0.000000	2.000000	149.000000	1.000000
15291.044472	0.098049	0.566680	-0.000762	80.204094	-7.799509	22.877851	0.096216	0.000000	0.037154	0.000000	0.000000	0.000000	-0.007994	0.002356	-0.005554	0.000000	0.000000	2.000000	149.000000	1.000000
15291.047806	0.098049	0.566680	-0.000762	80.204613	-7.794987	22.886852	0.096216	0.000000	0.037154	0.000000	0.000000	0.000000	-0.007994	0.002356	-0.005554	0.000000	0.000000	2.000000	149.000000	1.000000
15291.051139	0.098049	0.566680	-0.000762	80.204613	-7.794987	22.886852	0.096216	0.000000	0.037154	0.000000	0.000000	0.000000	-0.007994	0.002356	-0.005554	0.000000	0.000000	2.000000	149.000000	1.000000
15291.054472	0.098053	0.566698	-0.000744	80.204613	-7.794987	22.886852	0.096216	0.000000	0.037154	0.000000	0.000000	0.000000	0.001116	0.005287	0.005196	0.000000	0.000000	2.000000	149.000000	1.000000
15291.057806	0.098053	0.566698	-0.000744	80.202805	-7.777030	22.911184	0.097548	0.000000	0.038080	0.000000	0.000000	0.000000	0.001116	0.005287	0.005196	0.000000	0.000000	2.000000	149.000000	1.000000
15291.061139	0.098053	0.566698	-0.000744	80.202805	-7.777030	22.911184	0.097548	0.000000	0.038080	0.000000	0.000000	0.000000	0.001116	0.005287	0.005196	0.000000	0.000000	2.000000	149.000000	1.000000
15291.064472	0.098053	0.566698	-0.000744	80.202805	-7.777030	22.911184	0.097548	0.000000	0.038080	0.000000	0.000000	0.000000	0.001116	0.005287	0.005196	0.000000	0.000000	2.000000	149.000000	1.000000
15291.067806	0.098053	0.566698	-0.000744	80.204475	-7.752553	22.938267	0.097362	0.000000	0.037214	0.000000	0.000000	0.000000	0.000001	-0.000005	-0.000000	0.000000	0.000000	2.000000	149.000000	1.000000
15291.071139	0.098053	0.566698	-0.000744	80.204475	-7.752553	22.938267	0.097362	0.000000	0.037214	0.000000	0.000000	0.000000	0.000001	-0.000005	-0.000000	0.000000	0.000000	2.000000	149.000000	1.000000
15291.074472	0.098053	0.566698	-0.000744	80.204475	-7.752553	22.938267	0.097362	0.000000	0.037214	0.000000	0.000000	0.000000	0.000001	-0.000005	-0.000000	0.000000	0.000000	2.000000	149.000000	1.000000
15291.077806	0.098053	0.566698	-0.000744	80.205032	-7.742601	22.947277	0.097362	0.000000	0.037214	0.000000	0.000000	0.000000	0.000001	-0.000005	-0.000000	0.000000	0.000000	2.000000	149.000000	1.000000
15291.081139	0.098074	0.566698	-0.000749	80.205032	-7.742601	22.947277	0.097362	0.000000	0.037214	0.000000	0.000000	0.000000	0.006501	-0.000005	-0.001397	0.000000	0.000000	2.000000	149.000000	1.000000
15291.084472	0.098074	0.566698	-0.000749	80.205032	-7.742601	22.947277	0.097362	0.000000	0.037214	0.000000	0.000000	0.000000	0.006501	-0.000005	-0.001397	0.000000	0.000000	2.000000	149.000000	1.000000
15291.087806	0.098074	0.566698	-0.000749	80.205055	-7.739872	22.947306	0.097362	0.000000	0.037214	0.000000	0.000000	0.000000	0.006501	-0.000005	-0.001397	0.000000	0.000000	2.000000	149.000000	1.000000
15291.091139	0.098074	0.566698	-0.000749	80.205055	-7.739872	22.947306	0.097362	0.000000	0.037214	0.000000	0.000000	0.000000	0.006501	-0.000005	-0.001397	0.000000	0.000000	2.000000	149.000000	1.000000
15291.094472	0.098091	0.566706	-0.000777	80.205055	-7.739872	22.947306	0.097362	0.000000	0.037214	0.000000	0.000000	0.000000	0.005007	0.002357	-0.008347	0.000000	0.000000	2.000000	149.000000	1.000000
15291.097806	0.098091	0.566706	-0.000777	80.207962	-7.743322	22.941027	0.096279	0.000000	0.037446	0.000000	0.000000	0.000000	0.005007	0.002357	-0.008347	0.000000	0.000000	2.000000	149.000000	1.000000
15291.101139	0.098091	0.566706	-0.000777	80.207962	-7.743322	22.941027	0.096279	0.000000	0.037446	0.000000	0.000000	0.000000	0.005007	0.002357	-0.008347	0.000000	0.000000	2.000000	149.000000	1.000000
15291.104472	0.098091	0.566706	-0.000777	80.207962	-7.743322	22.941027	0.096279	0.000000	0.037446	0.000000	0.000000	0.000000	0.005007	0.002357	-0.008347	0.000000	0.000000	2.000000	149.000000	1.000000
15291.107806	0.098109	0.566688	-0.000799	80.207962	-7.743322	22.941027	0.095444	0.000000	0.038838	0.000000	0.000000	0.000000	0.005383	-0.005277	-0.006593	0.000000	0.000000	2.000000	149.000000	1.000000
15291.111139	0.098109	0.566688	-0.000799	80.207962	-7.743322	22.941027	0.095444	0.000000	0.038838	0.000000	0.000000	0.000000	0.005383	-0.005277	-0.006593	0.000000	0.000000	2.000000	149.000000	1.000000
15291.114472	0.098109	0.566688	-0.000799	80.207962	-7.743322	22.941027	0.095444	0.000000	0.038838	0.000000	0.000000	0.000000	0.005383	-0.005277	-0.006593	0.000000	0.000000	2.000000	149.000000	1.000000
15291.117806	0.098109	0.566688	-0.000799	80.205055	-7.739872	22.947306	0.094547	0.000000	0.039936	0.000000	0.000000	0.000000	0.005383	-0.005277	-0.006593	0.000000	0.000000	2.000000	149.000000	1.000000
15291.121139	0.098091	0.566706	-0.000777	80.205055	-7.739872	22.947306	0.094547	0.000000	0.039936	0.000000	0.000000	0.000000	-0.005382	0.005271	0.006593	0.000000	0.000000	2.000000	149.000000	1.000000
15291.124472	0.098091	0.566706	-0.000777	80.205055	-7.739872	22.947306	0.094547	0.000000	0.039936	0.000000	0.000000	0.000000	-0.005382	0.005271	0.006593	0.000000	0.000000	2.000000	149.000000	1.000000
15291.127806	0.098091	0.566706	-0.000777	80.206139	-7.728092	22.965338	0.094547	0.000000	0.039936	0.000000	0.000000	0.000000	-0.005382	0.005271	0.006593	0.000000	0.000000	2.000000	149.000000	1.000000
15291.131139	0.098091	0.566706	-0.000777	80.206139	-7.728092	22.965338	0.094547	0.000000	0.039936	0.000000	0.000000	0.000000	-0.005382	0.005271	0.006593	0.000000	0.000000	2.000000	149.000000	1.000000
15291.134472	0.098069	0.566706	-0.000772	80.206139	-7.728092	22.965338	0.094547	0.000000	0.039936	0.000000	0.000000	0.000000	-0.006498	-0.000004	0.001397	0.000000	0.000000	2.000000	149.000000	1.000000
15291.137806	0.098069	0.566706	-0.000772	80.205978	-7.685649	23.016745	0.095444	0.000000	0.038838	0.000000	0.000000	0.000000	-0.006498	-0.000004	0.001397	0.000000	0.000000	2.000000	149.000000	1.000000
15291.141139	0.098069	0.566706	-0.000772	80.205978	-7.685649	23.016745	0.095444	0.000000	0.038838	0.000000	0.000000	0.000000	-0.006498	-0.000004	0.001397	0.000000	0.000000	2.000000	149.000000	1.000000
15291.144472	0.098069	0.566706	-0.000772	80.205978	-7.685649	23.016745	0.095444	0.000000	0.038838	0.000000	0.000000	0.000000	-0.006498	-0.000004	0.001397	0.000000	0.000000	2.000000	149.000000	1.000000
15291.147806	0.098052	0.566723	-0.000750	80.212570	-7.601209	23.125177	0.096527	0.000000	0.038605	0.000000	0.000000	0.000000	-0.005386	0.005288	0.006592	0.000000	0.000000	2.000000	149.000000	1.000000
15291.151139	0.098052	0.566723	-0.000750	80.212570	-7.601209	23.125177	0.096527	0.000000	0.038605	0.000000	0.000000	0.000000	-0.005386	0.005288	0.006592	0.000000	0.000000	2.000000	149.000000	1.000000
15291.154472	0.098052	0.566723	-0.000750	80.212570	-7.601209	23.125177	0.096527	0.000000	0.038605	0.000000	0.000000	0.000000	-0.005386	0.005288	0.006592	0.000000	0.000000	2.000000	149.000000	1.000000
15291.157806	0.098052	0.566723	-0.000750	80.223038	-7.468385	23.297152	0.097425	0.000000	0.037506	0.000000	0.000000	0.000000	-0.005386	0.005288	0.006592	0.000000	0.000000	2.000000	149.000000	1.000000
15291.161139	0.098008	0.566723	-0.000741	80.223038	-7.468385	23.297152	0.097425	0.000000	0.037506	0.000000	0.000000	0.000000	-0.013000	-0.000005	0.002792	0.000000	0.000000	2.000000	149.000000	1.000000
15291.164472	0.098008	0.566723	-0.000741	80.223038	-7.468385	23.297152	0.097425	0.000000	0.037506	0.000000	0.000000	0.000000	-0.013000	-0.000005	0.002792	0.000000	0.000000	2.000000	149.000000	1.000000
15291.167806	0.098008	0.566723	-0.000741	80.236900	-7.331252	23.472414	0.097425	0.000000	0.037506	0.000000	0.000000	0.000000	-0.013000	-0.000005	0.002792	0.000000	0.000000	2.000000	149.000000	1.000000
15291.171139	0.098008	0.566723	-0.000741	80.236900	-7.331252	23.472414	0.097425	0.000000	0.037506	0.000000	0.000000	0.000000	-0.013000	-0.000005	0.002792	0.000000	0.000000	2.000000	149.000000	1.000000
15291.174472	0.097978	0.566714	-0.000777	80.236900	-7.331252	23.472414	0.097425	0.000000	0.037506	0.000000	0.000000	0.000000	-0.009107	-0.002916	-0.010751	0.000000	0.000000	2.000000	149.000000	1.000000
15291.177806	0.097978	0.566714	-0.000777	80.246353	-7.252264	23.575308	0.099591	0.000000	0.037041	0.000000	0.000000	0.000000	-0.009107	-0.002916	-0.010751	0.000000	0.000000	2.000000	149.000000	1.000000
15291.181139	0.097978	0.566714	-0.000777	80.246353	-7.252264	23.575308	0.099591	0.000000	0.037041	0.000000	0.000000	0.000000	-0.009107	-0.002916	-0.010751	0.000000	0.000000	2.000000	149.000000	1.000000
15291.184472	0.097978	0.566714	-0.000777	80.246353	-7.252264	23.575308	0.099591	0.000000	0.037041	0.000000	0.000000	0.000000	-0.009107	-0.002916	-0.010751	0.000000	0.000000	2.000000	149.000000	1.000000
15291.187806	0.097904	0.566750	-0.001015	80.249321	-7.258307	23.569189	0.101109	0.000000	0.038833	0.000000	0.000000	0.000000	-0.022159	0.010728	-0.071561	0.000000	0.000000	2.000000	149.000000	1.000000
15291.191139	0.097904	0.566750	-0.001015	80.249321	-7.258307	23.569189	0.101109	0.000000	0.038833	0.000000	0.000000	0.000000	-0.022159	0.010728	-0.071561	0.000000	0.000000	2.000000	149.000000	1.000000
15291.194472	0.097904	0.566750	-0.001015	80.249321	-7.258307	23.569189	0.101109	0.000000	0.038833	0.000000	0.000000	0.000000	-0.022159	0.010728	-0.071561	0.000000	0.000000	2.000000	149.000000	1.000000
15291.197806	0.097904	0.566750	-0.001015	80.252266	-7.261637	23.563055	0.104802	0.000000	0.050759	0.000000	0.000000	0.000000	-0.022159	0.010728	-0.071561	0.000000	0.000000	2.000000	149.000000	1.000000
15291.201139	0.097887	0.566787	-0.001199	80.252266	-7.261637	23.563055	0.104802	0.000000	0.050759	0.000000	0.000000	0.000000	-0.005065	0.011261	-0.055258	0.000000	0.000000	2.000000	149.000000	1.000000
15291.204472	0.097887	0.566787	-0.001199	80.252266	-7.261637	23.563055	0.104802	0.000000	0.050759	0.000000	0.000000	0.000000	-0.005065	0.011261	-0.055258	0.000000	0.000000	2.000000	149.000000	1.000000
15291.207806	0.097860	0.566840	-0.001430	80.255226	-7.264956	23.556927	0.104802	0.000000	0.050759	0.000000	0.000000	0.000000	-0.008059	0.015962	-0.069171	0.000000	0.000000	2.000000	149.000000	1.000000
15291.211139	0.097860	0.566840	-0.001430	80.255226	-7.264956	23.556927	0.104802	0.000000	0.050759	0.000000	0.000000	0.000000	-0.008059	0.015962	-0.069171	0.000000	0.000000	2.000000	149.000000	1.000000
15291.214472	0.097860	0.566840	-0.001430	80.255226	-7.264956	23.556927	0.104802	0.000000	0.050759	0.000000	0.000000	0.000000	-0.008059	0.015962	-0.069171	0.000000	0.000000	2.000000	149.000000	1.000000
15291.217806	0.097860	0.566840	-0.001430	80.258171	-7.268301	23.550777	0.106990	0.000000	0.071498	0.000000	0.000000	0.000000	-0.008059	0.015962	-0.069171	0.000000	1.000000	2.000000	149.000000	1.000000
15291.221139	0.097833	0.566893	-0.001661	80.258171	-7.268301	23.550777	0.106990	0.000000	0.071498	0.000000	0.000000	0.000000	-0.008069	0.015924	-0.069181	0.000000	1.000000	2.000000	149.000000	1.000000
