# Supplementary material for: Haptic Guidance Needs to Be Intuitive Not Just Informative to Improve Human Motor Accuracy
Source: PLoS One. 2016 Mar 16;11(3):e0150912. doi: 10.1371/journal.pone.0150912 (PMC4794196; doi:10.1371/journal.pone.0150912)
Supplement: S1 Data — (ZIP) [file pone.0150912.s001.zip › Subject6/exp1_0150.txt]

Time	PosX	PosY	PosZ	RotX	RotY	RotZ	ForceX	ForceY	ForceZ	MomentX	MomentY	MomentZ	VelocityX	VelocityY	VelocityZ	CalibratedWeight	ButtonDown	Condition	Trial	Visual
15292.633587	-0.004219	0.558049	0.251357	83.487206	124.681732	144.299744	0.000000	0.000000	0.000000	0.000000	0.000000	0.000000	-0.019879	-0.001415	-0.051723	0.000000	1.000000	2.000000	150.000000	0.000000
15292.636920	-0.003879	0.557931	0.250669	83.482117	125.334175	144.910553	1.912886	0.000000	-4.619617	0.000000	0.000000	0.000000	0.102040	-0.035397	-0.206530	0.000000	1.000000	2.000000	150.000000	0.000000
15292.640254	-0.003879	0.557931	0.250669	83.482117	125.334175	144.910553	1.912886	0.000000	-4.619617	0.000000	0.000000	0.000000	0.102040	-0.035397	-0.206530	0.000000	1.000000	2.000000	150.000000	0.000000
15292.643587	-0.003879	0.557931	0.250669	83.482117	125.334175	144.910553	1.912886	0.000000	-4.619617	0.000000	0.000000	0.000000	0.102040	-0.035397	-0.206530	0.000000	1.000000	2.000000	150.000000	0.000000
15292.646920	-0.003879	0.557931	0.250669	83.483559	126.165688	145.670197	1.914185	0.000000	-4.619080	0.000000	0.000000	0.000000	0.102040	-0.035397	-0.206530	0.000000	1.000000	2.000000	150.000000	0.000000
15292.650254	-0.003171	0.557822	0.250043	83.483559	126.165688	145.670197	1.914185	0.000000	-4.619080	0.000000	0.000000	0.000000	0.212541	-0.032786	-0.187848	0.000000	1.000000	2.000000	150.000000	0.000000
15292.653587	-0.003171	0.557822	0.250043	83.483559	126.165688	145.670197	1.914185	0.000000	-4.619080	0.000000	0.000000	0.000000	0.212541	-0.032786	-0.187848	0.000000	1.000000	2.000000	150.000000	0.000000
15292.656920	-0.002798	0.557754	0.249155	83.491692	127.200256	146.630661	1.914185	0.000000	-4.619080	0.000000	0.000000	0.000000	0.111845	-0.020225	-0.266221	0.000000	1.000000	2.000000	150.000000	0.000000
15292.660254	-0.002798	0.557754	0.249155	83.491692	127.200256	146.630661	1.914185	0.000000	-4.619080	0.000000	0.000000	0.000000	0.111845	-0.020225	-0.266221	0.000000	1.000000	2.000000	150.000000	0.000000
15292.663587	-0.002798	0.557754	0.249155	83.491692	127.200256	146.630661	1.914185	0.000000	-4.619080	0.000000	0.000000	0.000000	0.111845	-0.020225	-0.266221	0.000000	1.000000	2.000000	150.000000	0.000000
15292.666920	-0.002324	0.557736	0.247785	83.587334	129.030350	148.320038	1.906994	0.000000	-4.622053	0.000000	0.000000	0.000000	0.142185	-0.005549	-0.411157	0.000000	1.000000	2.000000	150.000000	0.000000
15292.670254	-0.002324	0.557736	0.247785	83.587334	129.030350	148.320038	1.906994	0.000000	-4.622053	0.000000	0.000000	0.000000	0.142185	-0.005549	-0.411157	0.000000	1.000000	2.000000	150.000000	0.000000
15292.673587	-0.002324	0.557736	0.247785	83.587334	129.030350	148.320038	1.906994	0.000000	-4.622053	0.000000	0.000000	0.000000	0.142185	-0.005549	-0.411157	0.000000	1.000000	2.000000	150.000000	0.000000
15292.676920	-0.001417	0.557492	0.246078	83.907738	131.103775	150.140900	1.908453	0.000000	-4.621451	0.000000	0.000000	0.000000	0.272102	-0.073138	-0.512106	0.000000	1.000000	2.000000	150.000000	0.000000
15292.680254	-0.001417	0.557492	0.246078	83.907738	131.103775	150.140900	1.908453	0.000000	-4.621451	0.000000	0.000000	0.000000	0.272102	-0.073138	-0.512106	0.000000	1.000000	2.000000	150.000000	0.000000
15292.683587	-0.001417	0.557492	0.246078	83.907738	131.103775	150.140900	1.908453	0.000000	-4.621451	0.000000	0.000000	0.000000	0.272102	-0.073138	-0.512106	0.000000	1.000000	2.000000	150.000000	0.000000
15292.686920	-0.000614	0.557277	0.244295	84.560730	131.040665	149.789063	1.905209	0.000000	-4.622789	0.000000	0.000000	0.000000	0.240835	-0.064584	-0.534779	0.000000	1.000000	2.000000	150.000000	0.000000
15292.690254	-0.000614	0.557277	0.244295	84.560730	131.040665	149.789063	1.905209	0.000000	-4.622789	0.000000	0.000000	0.000000	0.240835	-0.064584	-0.534779	0.000000	1.000000	2.000000	150.000000	0.000000
15292.693587	-0.000614	0.557277	0.244295	84.560730	131.040665	149.789063	1.905209	0.000000	-4.622789	0.000000	0.000000	0.000000	0.240835	-0.064584	-0.534779	0.000000	1.000000	2.000000	150.000000	0.000000
15292.696920	0.000317	0.557055	0.242329	85.470093	127.423721	145.875000	1.904107	0.000000	-4.623243	0.000000	0.000000	0.000000	0.279449	-0.066592	-0.589696	0.000000	1.000000	2.000000	150.000000	0.000000
15292.700254	0.000317	0.557055	0.242329	85.470093	127.423721	145.875000	1.904107	0.000000	-4.623243	0.000000	0.000000	0.000000	0.279449	-0.066592	-0.589696	0.000000	1.000000	2.000000	150.000000	0.000000
15292.703587	0.000317	0.557055	0.242329	85.470093	127.423721	145.875000	1.904107	0.000000	-4.623243	0.000000	0.000000	0.000000	0.279449	-0.066592	-0.589696	0.000000	1.000000	2.000000	150.000000	0.000000
15292.706920	0.001508	0.556786	0.240039	86.399895	118.941841	137.108109	1.902118	0.000000	-4.624062	0.000000	0.000000	0.000000	0.357143	-0.080550	-0.687239	0.000000	1.000000	2.000000	150.000000	0.000000
15292.710254	0.001508	0.556786	0.240039	86.399895	118.941841	137.108109	1.902118	0.000000	-4.624062	0.000000	0.000000	0.000000	0.357143	-0.080550	-0.687239	0.000000	1.000000	2.000000	150.000000	0.000000
15292.713587	0.001508	0.556786	0.240039	86.399895	118.941841	137.108109	1.902118	0.000000	-4.624062	0.000000	0.000000	0.000000	0.357143	-0.080550	-0.687239	0.000000	1.000000	2.000000	150.000000	0.000000
15292.716920	0.002690	0.556498	0.237608	87.106392	103.509438	121.442581	1.898027	0.000000	-4.625743	0.000000	0.000000	0.000000	0.354634	-0.086548	-0.729148	0.000000	1.000000	2.000000	150.000000	0.000000
15292.720254	0.002690	0.556498	0.237608	87.106392	103.509438	121.442581	1.898027	0.000000	-4.625743	0.000000	0.000000	0.000000	0.354634	-0.086548	-0.729148	0.000000	1.000000	2.000000	150.000000	0.000000
15292.723587	0.002690	0.556498	0.237608	87.106392	103.509438	121.442581	1.898027	0.000000	-4.625743	0.000000	0.000000	0.000000	0.354634	-0.086548	-0.729148	0.000000	1.000000	2.000000	150.000000	0.000000
15292.726920	0.003895	0.556196	0.234954	87.400299	81.806656	99.547676	1.894946	0.000000	-4.627006	0.000000	0.000000	0.000000	0.361629	-0.090420	-0.796361	0.000000	1.000000	2.000000	150.000000	0.000000
15292.730254	0.003895	0.556196	0.234954	87.400299	81.806656	99.547676	1.894946	0.000000	-4.627006	0.000000	0.000000	0.000000	0.361629	-0.090420	-0.796361	0.000000	1.000000	2.000000	150.000000	0.000000
15292.733587	0.003895	0.556196	0.234954	87.400299	81.806656	99.547676	1.894946	0.000000	-4.627006	0.000000	0.000000	0.000000	0.361629	-0.090420	-0.796361	0.000000	1.000000	2.000000	150.000000	0.000000
15292.736920	0.005188	0.555886	0.232103	87.262405	60.002838	77.556564	1.892950	0.000000	-4.627822	0.000000	0.000000	0.000000	0.387855	-0.093103	-0.855139	0.000000	0.000000	2.000000	150.000000	0.000000
15292.740254	0.005188	0.555886	0.232103	87.262405	60.002838	77.556564	1.892950	0.000000	-4.627822	0.000000	0.000000	0.000000	0.387855	-0.093103	-0.855139	0.000000	0.000000	2.000000	150.000000	0.000000
15292.743587	0.005188	0.555886	0.232103	87.262405	60.002838	77.556564	1.892950	0.000000	-4.627822	0.000000	0.000000	0.000000	0.387855	-0.093103	-0.855139	0.000000	0.000000	2.000000	150.000000	0.000000
15292.746920	0.006599	0.555613	0.229112	86.828430	42.842316	60.180779	1.890782	0.000000	-4.628709	0.000000	0.000000	0.000000	0.423319	-0.082007	-0.897300	0.000000	0.000000	2.000000	150.000000	0.000000
15292.750254	0.006599	0.555613	0.229112	86.828430	42.842316	60.180779	1.890782	0.000000	-4.628709	0.000000	0.000000	0.000000	0.423319	-0.082007	-0.897300	0.000000	0.000000	2.000000	150.000000	0.000000
15292.753587	0.006599	0.555613	0.229112	86.828430	42.842316	60.180779	1.890782	0.000000	-4.628709	0.000000	0.000000	0.000000	0.423319	-0.082007	-0.897300	0.000000	0.000000	2.000000	150.000000	0.000000
15292.756920	0.008160	0.555319	0.226118	86.249756	30.239799	47.298923	1.887504	0.000000	-4.630046	0.000000	0.000000	0.000000	0.468239	-0.088059	-0.898227	0.000000	0.000000	2.000000	150.000000	0.000000
15292.760254	0.008160	0.555319	0.226118	86.249756	30.239799	47.298923	1.887504	0.000000	-4.630046	0.000000	0.000000	0.000000	0.468239	-0.088059	-0.898227	0.000000	0.000000	2.000000	150.000000	0.000000
15292.763587	0.008160	0.555319	0.226118	86.249756	30.239799	47.298923	1.887504	0.000000	-4.630046	0.000000	0.000000	0.000000	0.468239	-0.088059	-0.898227	0.000000	0.000000	2.000000	150.000000	0.000000
15292.766920	0.009771	0.555017	0.223070	85.606583	20.499037	37.208595	1.881525	0.000000	-4.632479	0.000000	0.000000	0.000000	0.483234	-0.090539	-0.914424	0.000000	0.000000	2.000000	150.000000	0.000000
15292.770254	0.009771	0.555017	0.223070	85.606583	20.499037	37.208595	1.881525	0.000000	-4.632479	0.000000	0.000000	0.000000	0.483234	-0.090539	-0.914424	0.000000	0.000000	2.000000	150.000000	0.000000
15292.773587	0.009771	0.555017	0.223070	85.606583	20.499037	37.208595	1.881525	0.000000	-4.632479	0.000000	0.000000	0.000000	0.483234	-0.090539	-0.914424	0.000000	0.000000	2.000000	150.000000	0.000000
15292.776920	0.011463	0.554728	0.219980	84.927345	12.638004	28.924526	1.874875	0.000000	-4.635175	0.000000	0.000000	0.000000	0.507570	-0.086797	-0.926936	0.000000	0.000000	2.000000	150.000000	0.000000
15292.780254	0.011463	0.554728	0.219980	84.927345	12.638004	28.924526	1.874875	0.000000	-4.635175	0.000000	0.000000	0.000000	0.507570	-0.086797	-0.926936	0.000000	0.000000	2.000000	150.000000	0.000000
15292.783587	0.011463	0.554728	0.219980	84.927345	12.638004	28.924526	1.874875	0.000000	-4.635175	0.000000	0.000000	0.000000	0.507570	-0.086797	-0.926936	0.000000	0.000000	2.000000	150.000000	0.000000
15292.786920	0.013172	0.554449	0.216967	84.217888	6.237058	22.053825	1.866860	0.000000	-4.638409	0.000000	0.000000	0.000000	0.512915	-0.083662	-0.903891	0.000000	0.000000	2.000000	150.000000	0.000000
15292.790254	0.013172	0.554449	0.216967	84.217888	6.237058	22.053825	1.866860	0.000000	-4.638409	0.000000	0.000000	0.000000	0.512915	-0.083662	-0.903891	0.000000	0.000000	2.000000	150.000000	0.000000
15292.793587	0.013172	0.554449	0.216967	84.217888	6.237058	22.053825	1.866860	0.000000	-4.638409	0.000000	0.000000	0.000000	0.512915	-0.083662	-0.903891	0.000000	0.000000	2.000000	150.000000	0.000000
15292.796920	0.014930	0.554240	0.213922	83.496696	1.469969	17.061213	1.857704	0.000000	-4.642083	0.000000	0.000000	0.000000	0.527155	-0.062763	-0.913628	0.000000	0.000000	2.000000	150.000000	0.000000
15292.800254	0.014930	0.554240	0.213922	83.496696	1.469969	17.061213	1.857704	0.000000	-4.642083	0.000000	0.000000	0.000000	0.527155	-0.062763	-0.913628	0.000000	0.000000	2.000000	150.000000	0.000000
15292.803587	0.014930	0.554240	0.213922	83.496696	1.469969	17.061213	1.857704	0.000000	-4.642083	0.000000	0.000000	0.000000	0.527155	-0.062763	-0.913628	0.000000	0.000000	2.000000	150.000000	0.000000
15292.806920	0.016764	0.554115	0.210824	82.781616	-1.841399	13.642909	1.847620	0.000000	-4.646105	0.000000	0.000000	0.000000	0.550436	-0.037390	-0.929476	0.000000	0.000000	2.000000	150.000000	0.000000
15292.810254	0.016764	0.554115	0.210824	82.781616	-1.841399	13.642909	1.847620	0.000000	-4.646105	0.000000	0.000000	0.000000	0.550436	-0.037390	-0.929476	0.000000	0.000000	2.000000	150.000000	0.000000
15292.813587	0.016764	0.554115	0.210824	82.781616	-1.841399	13.642909	1.847620	0.000000	-4.646105	0.000000	0.000000	0.000000	0.550436	-0.037390	-0.929476	0.000000	0.000000	2.000000	150.000000	0.000000
15292.816920	0.018547	0.554048	0.207628	82.104225	-3.976722	11.265187	1.836134	0.000000	-4.650657	0.000000	0.000000	0.000000	0.534926	-0.020086	-0.958801	0.000000	0.000000	2.000000	150.000000	0.000000
15292.820254	0.018547	0.554048	0.207628	82.104225	-3.976722	11.265187	1.836134	0.000000	-4.650657	0.000000	0.000000	0.000000	0.534926	-0.020086	-0.958801	0.000000	0.000000	2.000000	150.000000	0.000000
15292.823587	0.018547	0.554048	0.207628	82.104225	-3.976722	11.265187	1.836134	0.000000	-4.650657	0.000000	0.000000	0.000000	0.534926	-0.020086	-0.958801	0.000000	0.000000	2.000000	150.000000	0.000000
15292.826920	0.020184	0.554038	0.204336	81.476517	-5.089901	9.825972	1.826020	0.000000	-4.654637	0.000000	0.000000	0.000000	0.491040	-0.003173	-0.987451	0.000000	0.000000	2.000000	150.000000	0.000000
15292.830254	0.020184	0.554038	0.204336	81.476517	-5.089901	9.825972	1.826020	0.000000	-4.654637	0.000000	0.000000	0.000000	0.491040	-0.003173	-0.987451	0.000000	0.000000	2.000000	150.000000	0.000000
15292.833587	0.020184	0.554038	0.204336	81.476517	-5.089901	9.825972	1.826020	0.000000	-4.654637	0.000000	0.000000	0.000000	0.491040	-0.003173	-0.987451	0.000000	0.000000	2.000000	150.000000	0.000000
15292.836920	0.021737	0.554057	0.200899	80.934425	-5.094418	9.586553	1.819193	0.000000	-4.657310	0.000000	0.000000	0.000000	0.465749	0.005705	-1.031164	0.000000	0.000000	2.000000	150.000000	0.000000
15292.840254	0.021737	0.554057	0.200899	80.934425	-5.094418	9.586553	1.819193	0.000000	-4.657310	0.000000	0.000000	0.000000	0.465749	0.005705	-1.031164	0.000000	0.000000	2.000000	150.000000	0.000000
15292.843587	0.021737	0.554057	0.200899	80.934425	-5.094418	9.586553	1.819193	0.000000	-4.657310	0.000000	0.000000	0.000000	0.465749	0.005705	-1.031164	0.000000	0.000000	2.000000	150.000000	0.000000
15292.846920	0.023233	0.554130	0.197240	80.477379	-4.315844	10.245816	1.814969	0.000000	-4.658957	0.000000	0.000000	0.000000	0.448944	0.021827	-1.097637	0.000000	0.000000	2.000000	150.000000	0.000000
15292.850254	0.023233	0.554130	0.197240	80.477379	-4.315844	10.245816	1.814969	0.000000	-4.658957	0.000000	0.000000	0.000000	0.448944	0.021827	-1.097637	0.000000	0.000000	2.000000	150.000000	0.000000
15292.853587	0.023233	0.554130	0.197240	80.477379	-4.315844	10.245816	1.814969	0.000000	-4.658957	0.000000	0.000000	0.000000	0.448944	0.021827	-1.097637	0.000000	0.000000	2.000000	150.000000	0.000000
15292.856920	0.024674	0.554259	0.193391	80.101257	-3.180954	11.348783	1.813510	0.000000	-4.659526	0.000000	0.000000	0.000000	0.432158	0.038757	-1.154678	0.000000	0.000000	2.000000	150.000000	0.000000
15292.860254	0.024674	0.554259	0.193391	80.101257	-3.180954	11.348783	1.813510	0.000000	-4.659526	0.000000	0.000000	0.000000	0.432158	0.038757	-1.154678	0.000000	0.000000	2.000000	150.000000	0.000000
15292.863587	0.024674	0.554259	0.193391	80.101257	-3.180954	11.348783	1.813510	0.000000	-4.659526	0.000000	0.000000	0.000000	0.432158	0.038757	-1.154678	0.000000	0.000000	2.000000	150.000000	0.000000
15292.866920	0.026145	0.554426	0.189243	79.833969	-1.597412	13.011015	1.814713	0.000000	-4.659058	0.000000	0.000000	0.000000	0.441461	0.050289	-1.244573	0.000000	0.000000	2.000000	150.000000	0.000000
15292.870254	0.026145	0.554426	0.189243	79.833969	-1.597412	13.011015	1.814713	0.000000	-4.659058	0.000000	0.000000	0.000000	0.441461	0.050289	-1.244573	0.000000	0.000000	2.000000	150.000000	0.000000
15292.873587	0.026145	0.554426	0.189243	79.833969	-1.597412	13.011015	1.814713	0.000000	-4.659058	0.000000	0.000000	0.000000	0.441461	0.050289	-1.244573	0.000000	0.000000	2.000000	150.000000	0.000000
15292.876920	0.027703	0.554659	0.184747	79.661224	0.570717	15.518472	1.817797	0.000000	-4.657855	0.000000	0.000000	0.000000	0.467446	0.069696	-1.348769	0.000000	0.000000	2.000000	150.000000	0.000000
15292.880254	0.027703	0.554659	0.184747	79.661224	0.570717	15.518472	1.817797	0.000000	-4.657855	0.000000	0.000000	0.000000	0.467446	0.069696	-1.348769	0.000000	0.000000	2.000000	150.000000	0.000000
15292.883587	0.027703	0.554659	0.184747	79.661224	0.570717	15.518472	1.817797	0.000000	-4.657855	0.000000	0.000000	0.000000	0.467446	0.069696	-1.348769	0.000000	0.000000	2.000000	150.000000	0.000000
15292.886920	0.029375	0.554977	0.179945	79.560028	3.274560	18.732147	1.822093	0.000000	-4.656176	0.000000	0.000000	0.000000	0.501516	0.095319	-1.440393	0.000000	0.000000	2.000000	150.000000	0.000000
15292.890254	0.029375	0.554977	0.179945	79.560028	3.274560	18.732147	1.822093	0.000000	-4.656176	0.000000	0.000000	0.000000	0.501516	0.095319	-1.440393	0.000000	0.000000	2.000000	150.000000	0.000000
15292.893587	0.029375	0.554977	0.179945	79.560028	3.274560	18.732147	1.822093	0.000000	-4.656176	0.000000	0.000000	0.000000	0.501516	0.095319	-1.440393	0.000000	0.000000	2.000000	150.000000	0.000000
15292.896920	0.031182	0.555404	0.174791	79.494232	6.256340	22.037739	1.826739	0.000000	-4.654356	0.000000	0.000000	0.000000	0.542103	0.128167	-1.546419	0.000000	0.000000	2.000000	150.000000	0.000000
15292.900254	0.031182	0.555404	0.174791	79.494232	6.256340	22.037739	1.826739	0.000000	-4.654356	0.000000	0.000000	0.000000	0.542103	0.128167	-1.546419	0.000000	0.000000	2.000000	150.000000	0.000000
15292.903587	0.031182	0.555404	0.174791	79.494232	6.256340	22.037739	1.826739	0.000000	-4.654356	0.000000	0.000000	0.000000	0.542103	0.128167	-1.546419	0.000000	0.000000	2.000000	150.000000	0.000000
15292.906920	0.033028	0.555865	0.169291	79.463112	9.208747	25.317505	1.831722	0.000000	-4.652397	0.000000	0.000000	0.000000	0.553685	0.138348	-1.649977	0.000000	0.000000	2.000000	150.000000	0.000000
15292.910254	0.033028	0.555865	0.169291	79.463112	9.208747	25.317505	1.831722	0.000000	-4.652397	0.000000	0.000000	0.000000	0.553685	0.138348	-1.649977	0.000000	0.000000	2.000000	150.000000	0.000000
15292.913587	0.033028	0.555865	0.169291	79.463112	9.208747	25.317505	1.831722	0.000000	-4.652397	0.000000	0.000000	0.000000	0.553685	0.138348	-1.649977	0.000000	0.000000	2.000000	150.000000	0.000000
15292.916920	0.034972	0.556479	0.163562	79.468300	11.796159	28.149651	1.839324	0.000000	-4.649396	0.000000	0.000000	0.000000	0.583255	0.184295	-1.718512	0.000000	0.000000	2.000000	150.000000	0.000000
15292.920254	0.034972	0.556479	0.163562	79.468300	11.796159	28.149651	1.839324	0.000000	-4.649396	0.000000	0.000000	0.000000	0.583255	0.184295	-1.718512	0.000000	0.000000	2.000000	150.000000	0.000000
15292.923587	0.034972	0.556479	0.163562	79.468300	11.796159	28.149651	1.839324	0.000000	-4.649396	0.000000	0.000000	0.000000	0.583255	0.184295	-1.718512	0.000000	0.000000	2.000000	150.000000	0.000000
15292.926920	0.037012	0.557164	0.157669	79.470154	13.350149	29.755548	1.847230	0.000000	-4.646261	0.000000	0.000000	0.000000	0.612056	0.205454	-1.768070	0.000000	0.000000	2.000000	150.000000	0.000000
15292.930254	0.037012	0.557164	0.157669	79.470154	13.350149	29.755548	1.847230	0.000000	-4.646261	0.000000	0.000000	0.000000	0.612056	0.205454	-1.768070	0.000000	0.000000	2.000000	150.000000	0.000000
15292.933587	0.037012	0.557164	0.157669	79.470154	13.350149	29.755548	1.847230	0.000000	-4.646261	0.000000	0.000000	0.000000	0.612056	0.205454	-1.768070	0.000000	0.000000	2.000000	150.000000	0.000000
15292.936920	0.039122	0.557919	0.151738	79.305336	13.561599	29.840946	1.854931	0.000000	-4.643192	0.000000	0.000000	0.000000	0.632865	0.226517	-1.779087	0.000000	0.000000	2.000000	150.000000	0.000000
15292.940254	0.039122	0.557919	0.151738	79.305336	13.561599	29.840946	1.854931	0.000000	-4.643192	0.000000	0.000000	0.000000	0.632865	0.226517	-1.779087	0.000000	0.000000	2.000000	150.000000	0.000000
15292.943587	0.039122	0.557919	0.151738	79.305336	13.561599	29.840946	1.854931	0.000000	-4.643192	0.000000	0.000000	0.000000	0.632865	0.226517	-1.779087	0.000000	0.000000	2.000000	150.000000	0.000000
15292.946920	0.041332	0.558826	0.145868	78.777336	12.982653	29.511120	1.861775	0.000000	-4.640452	0.000000	0.000000	0.000000	0.663198	0.272109	-1.761163	0.000000	0.000000	2.000000	150.000000	0.000000
15292.950254	0.041332	0.558826	0.145868	78.777336	12.982653	29.511120	1.861775	0.000000	-4.640452	0.000000	0.000000	0.000000	0.663198	0.272109	-1.761163	0.000000	0.000000	2.000000	150.000000	0.000000
15292.953587	0.041332	0.558826	0.145868	78.777336	12.982653	29.511120	1.861775	0.000000	-4.640452	0.000000	0.000000	0.000000	0.663198	0.272109	-1.761163	0.000000	0.000000	2.000000	150.000000	0.000000
15292.956920	0.043726	0.559764	0.140054	77.930771	12.355648	30.755049	1.865736	0.000000	-4.638861	0.000000	0.000000	0.000000	0.718169	0.281477	-1.744288	0.000000	0.000000	2.000000	150.000000	0.000000
15292.960254	0.043726	0.559764	0.140054	77.930771	12.355648	30.755049	1.865736	0.000000	-4.638861	0.000000	0.000000	0.000000	0.718169	0.281477	-1.744288	0.000000	0.000000	2.000000	150.000000	0.000000
15292.963587	0.043726	0.559764	0.140054	77.930771	12.355648	30.755049	1.865736	0.000000	-4.638861	0.000000	0.000000	0.000000	0.718169	0.281477	-1.744288	0.000000	0.000000	2.000000	150.000000	0.000000
15292.966920	0.046318	0.560766	0.134193	76.964905	11.742112	32.671623	1.864156	0.000000	-4.639496	0.000000	0.000000	0.000000	0.777602	0.300592	-1.758177	0.000000	0.000000	2.000000	150.000000	0.000000
15292.970254	0.046318	0.560766	0.134193	76.964905	11.742112	32.671623	1.864156	0.000000	-4.639496	0.000000	0.000000	0.000000	0.777602	0.300592	-1.758177	0.000000	0.000000	2.000000	150.000000	0.000000
15292.973587	0.046318	0.560766	0.134193	76.964905	11.742112	32.671623	1.864156	0.000000	-4.639496	0.000000	0.000000	0.000000	0.777602	0.300592	-1.758177	0.000000	0.000000	2.000000	150.000000	0.000000
15292.976920	0.049214	0.561900	0.128300	76.002388	11.017855	33.921173	1.857088	0.000000	-4.642330	0.000000	0.000000	0.000000	0.868706	0.340143	-1.767776	0.000000	0.000000	2.000000	150.000000	0.000000
15292.980254	0.049214	0.561900	0.128300	76.002388	11.017855	33.921173	1.857088	0.000000	-4.642330	0.000000	0.000000	0.000000	0.868706	0.340143	-1.767776	0.000000	0.000000	2.000000	150.000000	0.000000
15292.983587	0.049214	0.561900	0.128300	76.002388	11.017855	33.921173	1.857088	0.000000	-4.642330	0.000000	0.000000	0.000000	0.868706	0.340143	-1.767776	0.000000	0.000000	2.000000	150.000000	0.000000
15292.986920	0.052215	0.563074	0.122444	75.087303	10.179878	34.259811	1.840257	0.000000	-4.649027	0.000000	0.000000	0.000000	0.900293	0.351986	-1.756917	0.000000	0.000000	2.000000	150.000000	0.000000
15292.990254	0.052215	0.563074	0.122444	75.087303	10.179878	34.259811	1.840257	0.000000	-4.649027	0.000000	0.000000	0.000000	0.900293	0.351986	-1.756917	0.000000	0.000000	2.000000	150.000000	0.000000
15292.993587	0.052215	0.563074	0.122444	75.087303	10.179878	34.259811	1.840257	0.000000	-4.649027	0.000000	0.000000	0.000000	0.900293	0.351986	-1.756917	0.000000	0.000000	2.000000	150.000000	0.000000
15292.996920	0.055317	0.564317	0.116618	74.208633	9.151253	33.126114	1.817779	0.000000	-4.657862	0.000000	0.000000	0.000000	0.930598	0.373087	-1.747777	0.000000	0.000000	2.000000	150.000000	0.000000
15293.000254	0.055317	0.564317	0.116618	74.208633	9.151253	33.126114	1.817779	0.000000	-4.657862	0.000000	0.000000	0.000000	0.930598	0.373087	-1.747777	0.000000	0.000000	2.000000	150.000000	0.000000
15293.003587	0.055317	0.564317	0.116618	74.208633	9.151253	33.126114	1.817779	0.000000	-4.657862	0.000000	0.000000	0.000000	0.930598	0.373087	-1.747777	0.000000	0.000000	2.000000	150.000000	0.000000
15293.006920	0.058600	0.565505	0.110838	73.396416	7.903454	30.996704	1.788963	0.000000	-4.669005	0.000000	0.000000	0.000000	0.984781	0.356388	-1.734151	0.000000	0.000000	2.000000	150.000000	0.000000
15293.010254	0.058600	0.565505	0.110838	73.396416	7.903454	30.996704	1.788963	0.000000	-4.669005	0.000000	0.000000	0.000000	0.984781	0.356388	-1.734151	0.000000	0.000000	2.000000	150.000000	0.000000
15293.013587	0.058600	0.565505	0.110838	73.396416	7.903454	30.996704	1.788963	0.000000	-4.669005	0.000000	0.000000	0.000000	0.984781	0.356388	-1.734151	0.000000	0.000000	2.000000	150.000000	0.000000
15293.016920	0.061947	0.566682	0.105085	72.771774	6.523371	28.968742	1.749553	0.000000	-4.683916	0.000000	0.000000	0.000000	1.004366	0.353150	-1.725677	0.000000	0.000000	2.000000	150.000000	0.000000
15293.020254	0.061947	0.566682	0.105085	72.771774	6.523371	28.968742	1.749553	0.000000	-4.683916	0.000000	0.000000	0.000000	1.004366	0.353150	-1.725677	0.000000	0.000000	2.000000	150.000000	0.000000
15293.023587	0.061947	0.566682	0.105085	72.771774	6.523371	28.968742	1.749553	0.000000	-4.683916	0.000000	0.000000	0.000000	1.004366	0.353150	-1.725677	0.000000	0.000000	2.000000	150.000000	0.000000
15293.026920	0.065248	0.567842	0.099336	72.491959	5.074036	27.527397	1.702381	0.000000	-4.701266	0.000000	0.000000	0.000000	0.990094	0.347856	-1.724842	0.000000	0.000000	2.000000	150.000000	0.000000
15293.030254	0.065248	0.567842	0.099336	72.491959	5.074036	27.527397	1.702381	0.000000	-4.701266	0.000000	0.000000	0.000000	0.990094	0.347856	-1.724842	0.000000	0.000000	2.000000	150.000000	0.000000
15293.033587	0.065248	0.567842	0.099336	72.491959	5.074036	27.527397	1.702381	0.000000	-4.701266	0.000000	0.000000	0.000000	0.990094	0.347856	-1.724842	0.000000	0.000000	2.000000	150.000000	0.000000
15293.036920	0.068668	0.569049	0.093658	72.514679	3.501467	26.276226	1.651105	0.000000	-4.719518	0.000000	0.000000	0.000000	1.026037	0.362064	-1.703518	0.000000	0.000000	2.000000	150.000000	0.000000
15293.040254	0.068668	0.569049	0.093658	72.514679	3.501467	26.276226	1.651105	0.000000	-4.719518	0.000000	0.000000	0.000000	1.026037	0.362064	-1.703518	0.000000	0.000000	2.000000	150.000000	0.000000
15293.043587	0.068668	0.569049	0.093658	72.514679	3.501467	26.276226	1.651105	0.000000	-4.719518	0.000000	0.000000	0.000000	1.026037	0.362064	-1.703518	0.000000	0.000000	2.000000	150.000000	0.000000
15293.046920	0.072085	0.570230	0.087938	72.604759	1.806511	24.600786	1.566608	0.000000	-4.682876	0.000000	0.000000	0.000000	1.025069	0.354494	-1.715714	0.000000	0.000000	2.000000	150.000000	0.000000
15293.050254	0.072085	0.570230	0.087938	72.604759	1.806511	24.600786	1.566608	0.000000	-4.682876	0.000000	0.000000	0.000000	1.025069	0.354494	-1.715714	0.000000	0.000000	2.000000	150.000000	0.000000
15293.053587	0.072085	0.570230	0.087938	72.604759	1.806511	24.600786	1.566608	0.000000	-4.682876	0.000000	0.000000	0.000000	1.025069	0.354494	-1.715714	0.000000	0.000000	2.000000	150.000000	0.000000
15293.056920	0.075386	0.571430	0.082328	72.657066	0.131874	22.466042	1.395763	0.000000	-4.396924	0.000000	0.000000	0.000000	0.990383	0.359834	-1.683086	0.000000	0.000000	2.000000	150.000000	0.000000
15293.060254	0.075386	0.571430	0.082328	72.657066	0.131874	22.466042	1.395763	0.000000	-4.396924	0.000000	0.000000	0.000000	0.990383	0.359834	-1.683086	0.000000	0.000000	2.000000	150.000000	0.000000
15293.063587	0.075386	0.571430	0.082328	72.657066	0.131874	22.466042	1.395763	0.000000	-4.396924	0.000000	0.000000	0.000000	0.990383	0.359834	-1.683086	0.000000	0.000000	2.000000	150.000000	0.000000
15293.066920	0.078575	0.572678	0.076824	72.668480	-1.363487	21.520905	1.230699	0.000000	-4.116410	0.000000	0.000000	0.000000	0.956781	0.374402	-1.651229	0.000000	0.000000	2.000000	150.000000	0.000000
15293.070254	0.078575	0.572678	0.076824	72.668480	-1.363487	21.520905	1.230699	0.000000	-4.116410	0.000000	0.000000	0.000000	0.956781	0.374402	-1.651229	0.000000	0.000000	2.000000	150.000000	0.000000
15293.073587	0.078575	0.572678	0.076824	72.668480	-1.363487	21.520905	1.230699	0.000000	-4.116410	0.000000	0.000000	0.000000	0.956781	0.374402	-1.651229	0.000000	0.000000	2.000000	150.000000	0.000000
15293.076920	0.081616	0.573896	0.071495	72.652214	-2.648756	22.317890	1.071236	0.000000	-3.841205	0.000000	0.000000	0.000000	0.912086	0.365370	-1.598807	0.000000	0.000000	2.000000	150.000000	0.000000
15293.080254	0.081616	0.573896	0.071495	72.652214	-2.648756	22.317890	1.071236	0.000000	-3.841205	0.000000	0.000000	0.000000	0.912086	0.365370	-1.598807	0.000000	0.000000	2.000000	150.000000	0.000000
15293.083587	0.081616	0.573896	0.071495	72.652214	-2.648756	22.317890	1.071236	0.000000	-3.841205	0.000000	0.000000	0.000000	0.912086	0.365370	-1.598807	0.000000	0.000000	2.000000	150.000000	0.000000
15293.086920	0.084620	0.575173	0.066371	72.606041	-3.853869	23.188290	0.919222	0.000000	-3.574737	0.000000	0.000000	0.000000	0.901404	0.383056	-1.537145	0.000000	0.000000	2.000000	150.000000	0.000000
15293.090254	0.084620	0.575173	0.066371	72.606041	-3.853869	23.188290	0.919222	0.000000	-3.574737	0.000000	0.000000	0.000000	0.901404	0.383056	-1.537145	0.000000	0.000000	2.000000	150.000000	0.000000
15293.093587	0.084620	0.575173	0.066371	72.606041	-3.853869	23.188290	0.919222	0.000000	-3.574737	0.000000	0.000000	0.000000	0.901404	0.383056	-1.537145	0.000000	0.000000	2.000000	150.000000	0.000000
15293.096920	0.087634	0.576407	0.061389	72.525398	-4.995908	23.533535	0.768988	0.000000	-3.318546	0.000000	0.000000	0.000000	0.904056	0.370277	-1.494695	0.000000	0.000000	2.000000	150.000000	0.000000
15293.100254	0.087634	0.576407	0.061389	72.525398	-4.995908	23.533535	0.768988	0.000000	-3.318546	0.000000	0.000000	0.000000	0.904056	0.370277	-1.494695	0.000000	0.000000	2.000000	150.000000	0.000000
15293.103587	0.087634	0.576407	0.061389	72.525398	-4.995908	23.533535	0.768988	0.000000	-3.318546	0.000000	0.000000	0.000000	0.904056	0.370277	-1.494695	0.000000	0.000000	2.000000	150.000000	0.000000
15293.106920	0.090570	0.577659	0.056615	72.430901	-6.010669	22.878326	0.618312	0.000000	-3.069431	0.000000	0.000000	0.000000	0.880756	0.375502	-1.432051	0.000000	0.000000	2.000000	150.000000	0.000000
15293.110254	0.090570	0.577659	0.056615	72.430901	-6.010669	22.878326	0.618312	0.000000	-3.069431	0.000000	0.000000	0.000000	0.880756	0.375502	-1.432051	0.000000	0.000000	2.000000	150.000000	0.000000
15293.113587	0.090570	0.577659	0.056615	72.430901	-6.010669	22.878326	0.618312	0.000000	-3.069431	0.000000	0.000000	0.000000	0.880756	0.375502	-1.432051	0.000000	0.000000	2.000000	150.000000	0.000000
15293.116920	0.093413	0.578903	0.051937	72.316826	-6.919562	21.045673	0.471519	0.000000	-2.830755	0.000000	0.000000	0.000000	0.852920	0.373326	-1.403527	0.000000	0.000000	2.000000	150.000000	0.000000
15293.120254	0.093413	0.578903	0.051937	72.316826	-6.919562	21.045673	0.471519	0.000000	-2.830755	0.000000	0.000000	0.000000	0.852920	0.373326	-1.403527	0.000000	0.000000	2.000000	150.000000	0.000000
15293.123587	0.093413	0.578903	0.051937	72.316826	-6.919562	21.045673	0.471519	0.000000	-2.830755	0.000000	0.000000	0.000000	0.852920	0.373326	-1.403527	0.000000	0.000000	2.000000	150.000000	0.000000
15293.126920	0.096144	0.580114	0.047367	72.197716	-7.713578	19.321760	0.329366	0.000000	-2.596834	0.000000	0.000000	0.000000	0.819358	0.363243	-1.370971	0.000000	0.000000	2.000000	150.000000	0.000000
15293.130254	0.096144	0.580114	0.047367	72.197716	-7.713578	19.321760	0.329366	0.000000	-2.596834	0.000000	0.000000	0.000000	0.819358	0.363243	-1.370971	0.000000	0.000000	2.000000	150.000000	0.000000
15293.133587	0.096144	0.580114	0.047367	72.197716	-7.713578	19.321760	0.329366	0.000000	-2.596834	0.000000	0.000000	0.000000	0.819358	0.363243	-1.370971	0.000000	0.000000	2.000000	150.000000	0.000000
15293.136920	0.098668	0.581302	0.042904	72.096207	-8.289095	18.259682	0.192806	0.000000	-2.368339	0.000000	0.000000	0.000000	0.757286	0.356543	-1.338835	0.000000	0.000000	2.000000	150.000000	0.000000
15293.140254	0.098668	0.581302	0.042904	72.096207	-8.289095	18.259682	0.192806	0.000000	-2.368339	0.000000	0.000000	0.000000	0.757286	0.356543	-1.338835	0.000000	0.000000	2.000000	150.000000	0.000000
15293.143587	0.098668	0.581302	0.042904	72.096207	-8.289095	18.259682	0.192806	0.000000	-2.368339	0.000000	0.000000	0.000000	0.757286	0.356543	-1.338835	0.000000	0.000000	2.000000	150.000000	0.000000
15293.146920	0.100909	0.582499	0.038626	72.016815	-8.649617	18.073824	0.066592	0.000000	-2.145200	0.000000	0.000000	0.000000	0.672238	0.358929	-1.283263	0.000000	0.000000	2.000000	150.000000	0.000000
15293.150254	0.100909	0.582499	0.038626	72.016815	-8.649617	18.073824	0.066592	0.000000	-2.145200	0.000000	0.000000	0.000000	0.672238	0.358929	-1.283263	0.000000	0.000000	2.000000	150.000000	0.000000
15293.153587	0.100909	0.582499	0.038626	72.016815	-8.649617	18.073824	0.066592	0.000000	-2.145200	0.000000	0.000000	0.000000	0.672238	0.358929	-1.283263	0.000000	0.000000	2.000000	150.000000	0.000000
15293.156920	0.102920	0.583702	0.034400	71.953064	-8.854153	18.228075	-0.045447	0.000000	-1.931323	0.000000	0.000000	0.000000	0.603266	0.361117	-1.267880	0.000000	0.000000	2.000000	150.000000	0.000000
15293.160254	0.102920	0.583702	0.034400	71.953064	-8.854153	18.228075	-0.045447	0.000000	-1.931323	0.000000	0.000000	0.000000	0.603266	0.361117	-1.267880	0.000000	0.000000	2.000000	150.000000	0.000000
15293.163587	0.102920	0.583702	0.034400	71.953064	-8.854153	18.228075	-0.045447	0.000000	-1.931323	0.000000	0.000000	0.000000	0.603266	0.361117	-1.267880	0.000000	0.000000	2.000000	150.000000	0.000000
15293.166920	0.104797	0.584925	0.030314	71.899849	-8.922455	18.365917	-0.145992	0.000000	-1.720009	0.000000	0.000000	0.000000	0.563209	0.366891	-1.225755	0.000000	0.000000	2.000000	150.000000	0.000000
15293.170254	0.104797	0.584925	0.030314	71.899849	-8.922455	18.365917	-0.145992	0.000000	-1.720009	0.000000	0.000000	0.000000	0.563209	0.366891	-1.225755	0.000000	0.000000	2.000000	150.000000	0.000000
15293.173587	0.104797	0.584925	0.030314	71.899849	-8.922455	18.365917	-0.145992	0.000000	-1.720009	0.000000	0.000000	0.000000	0.563209	0.366891	-1.225755	0.000000	0.000000	2.000000	150.000000	0.000000
15293.176920	0.106456	0.586215	0.026401	71.855797	-8.838811	18.222723	-0.239860	0.000000	-1.515717	0.000000	0.000000	0.000000	0.497737	0.386847	-1.174150	0.000000	0.000000	2.000000	150.000000	0.000000
15293.180254	0.106456	0.586215	0.026401	71.855797	-8.838811	18.222723	-0.239860	0.000000	-1.515717	0.000000	0.000000	0.000000	0.497737	0.386847	-1.174150	0.000000	0.000000	2.000000	150.000000	0.000000
15293.183587	0.106456	0.586215	0.026401	71.855797	-8.838811	18.222723	-0.239860	0.000000	-1.515717	0.000000	0.000000	0.000000	0.497737	0.386847	-1.174150	0.000000	0.000000	2.000000	150.000000	0.000000
15293.186920	0.107941	0.587575	0.022718	71.833481	-8.563762	18.240547	-0.322816	0.000000	-1.320025	0.000000	0.000000	0.000000	0.445422	0.407923	-1.104658	0.000000	0.000000	2.000000	150.000000	0.000000
15293.190254	0.107941	0.587575	0.022718	71.833481	-8.563762	18.240547	-0.322816	0.000000	-1.320025	0.000000	0.000000	0.000000	0.445422	0.407923	-1.104658	0.000000	0.000000	2.000000	150.000000	0.000000
15293.193587	0.107941	0.587575	0.022718	71.833481	-8.563762	18.240547	-0.322816	0.000000	-1.320025	0.000000	0.000000	0.000000	0.445422	0.407923	-1.104658	0.000000	0.000000	2.000000	150.000000	0.000000
15293.196920	0.109192	0.588980	0.019292	71.806000	-8.186885	18.438005	-0.397053	0.000000	-1.135915	0.000000	0.000000	0.000000	0.375353	0.421669	-1.027767	0.000000	0.000000	2.000000	150.000000	0.000000
15293.200254	0.109192	0.588980	0.019292	71.806000	-8.186885	18.438005	-0.397053	0.000000	-1.135915	0.000000	0.000000	0.000000	0.375353	0.421669	-1.027767	0.000000	0.000000	2.000000	150.000000	0.000000
15293.203587	0.109192	0.588980	0.019292	71.806000	-8.186885	18.438005	-0.397053	0.000000	-1.135915	0.000000	0.000000	0.000000	0.375353	0.421669	-1.027767	0.000000	0.000000	2.000000	150.000000	0.000000
15293.206920	0.110167	0.590370	0.016111	71.786385	-7.743310	18.778320	-0.459612	0.000000	-0.964621	0.000000	0.000000	0.000000	0.292456	0.417085	-0.954520	0.000000	0.000000	2.000000	150.000000	0.000000
15293.210254	0.110167	0.590370	0.016111	71.786385	-7.743310	18.778320	-0.459612	0.000000	-0.964621	0.000000	0.000000	0.000000	0.292456	0.417085	-0.954520	0.000000	0.000000	2.000000	150.000000	0.000000
15293.213587	0.110167	0.590370	0.016111	71.786385	-7.743310	18.778320	-0.459612	0.000000	-0.964621	0.000000	0.000000	0.000000	0.292456	0.417085	-0.954520	0.000000	0.000000	2.000000	150.000000	0.000000
15293.216920	0.110917	0.591775	0.013158	71.783913	-7.157247	19.382895	-0.508355	0.000000	-0.805534	0.000000	0.000000	0.000000	0.224839	0.421327	-0.885827	0.000000	0.000000	2.000000	150.000000	0.000000
15293.220254	0.110917	0.591775	0.013158	71.783913	-7.157247	19.382895	-0.508355	0.000000	-0.805534	0.000000	0.000000	0.000000	0.224839	0.421327	-0.885827	0.000000	0.000000	2.000000	150.000000	0.000000
15293.223587	0.110917	0.591775	0.013158	71.783913	-7.157247	19.382895	-0.508355	0.000000	-0.805534	0.000000	0.000000	0.000000	0.224839	0.421327	-0.885827	0.000000	0.000000	2.000000	150.000000	0.000000
15293.226920	0.111489	0.593151	0.010416	71.815727	-6.363650	20.340786	-0.545828	0.000000	-0.657896	0.000000	0.000000	0.000000	0.171804	0.412891	-0.822463	0.000000	0.000000	2.000000	150.000000	0.000000
15293.230254	0.111489	0.593151	0.010416	71.815727	-6.363650	20.340786	-0.545828	0.000000	-0.657896	0.000000	0.000000	0.000000	0.171804	0.412891	-0.822463	0.000000	0.000000	2.000000	150.000000	0.000000
15293.233587	0.111489	0.593151	0.010416	71.815727	-6.363650	20.340786	-0.545828	0.000000	-0.657896	0.000000	0.000000	0.000000	0.171804	0.412891	-0.822463	0.000000	0.000000	2.000000	150.000000	0.000000
15293.236920	0.111946	0.594449	0.007733	71.880684	-5.356970	21.633957	-0.574462	0.000000	-0.520819	0.000000	0.000000	0.000000	0.137102	0.389255	-0.805094	0.000000	0.000000	2.000000	150.000000	0.000000
15293.240254	0.111946	0.594449	0.007733	71.880684	-5.356970	21.633957	-0.574462	0.000000	-0.520819	0.000000	0.000000	0.000000	0.137102	0.389255	-0.805094	0.000000	0.000000	2.000000	150.000000	0.000000
15293.243587	0.111946	0.594449	0.007733	71.880684	-5.356970	21.633957	-0.574462	0.000000	-0.520819	0.000000	0.000000	0.000000	0.137102	0.389255	-0.805094	0.000000	0.000000	2.000000	150.000000	0.000000
15293.246920	0.112230	0.595662	0.005147	71.978081	-4.168714	23.222113	-0.597312	0.000000	-0.386637	0.000000	0.000000	0.000000	0.085031	0.363881	-0.775655	0.000000	0.000000	2.000000	150.000000	0.000000
15293.250254	0.112230	0.595662	0.005147	71.978081	-4.168714	23.222113	-0.597312	0.000000	-0.386637	0.000000	0.000000	0.000000	0.085031	0.363881	-0.775655	0.000000	0.000000	2.000000	150.000000	0.000000
15293.253587	0.112230	0.595662	0.005147	71.978081	-4.168714	23.222113	-0.597312	0.000000	-0.386637	0.000000	0.000000	0.000000	0.085031	0.363881	-0.775655	0.000000	0.000000	2.000000	150.000000	0.000000
15293.256920	0.112383	0.596773	0.002634	72.089928	-2.881415	24.985537	-0.611484	0.000000	-0.257361	0.000000	0.000000	0.000000	0.045925	0.333356	-0.753873	0.000000	0.000000	2.000000	150.000000	0.000000
15293.260254	0.112383	0.596773	0.002634	72.089928	-2.881415	24.985537	-0.611484	0.000000	-0.257361	0.000000	0.000000	0.000000	0.045925	0.333356	-0.753873	0.000000	0.000000	2.000000	150.000000	0.000000
15293.263587	0.112383	0.596773	0.002634	72.089928	-2.881415	24.985537	-0.611484	0.000000	-0.257361	0.000000	0.000000	0.000000	0.045925	0.333356	-0.753873	0.000000	0.000000	2.000000	150.000000	0.000000
15293.266920	0.112389	0.597760	0.000116	72.216530	-1.582079	26.790392	-0.619138	0.000000	-0.131715	0.000000	0.000000	0.000000	0.001791	0.296038	-0.755352	0.000000	0.000000	2.000000	150.000000	0.000000
15293.270254	0.112389	0.597760	0.000116	72.216530	-1.582079	26.790392	-0.619138	0.000000	-0.131715	0.000000	0.000000	0.000000	0.001791	0.296038	-0.755352	0.000000	0.000000	2.000000	150.000000	0.000000
15293.273587	0.112389	0.597760	0.000116	72.216530	-1.582079	26.790392	-0.619138	0.000000	-0.131715	0.000000	0.000000	0.000000	0.001791	0.296038	-0.755352	0.000000	0.000000	2.000000	150.000000	0.000000
15293.276920	0.112275	0.598572	-0.002396	72.361320	-0.356760	28.508703	-0.619437	0.000000	-0.005823	0.000000	0.000000	0.000000	-0.034107	0.243616	-0.753761	0.000000	0.000000	2.000000	150.000000	0.000000
15293.280254	0.112275	0.598572	-0.002396	72.361320	-0.356760	28.508703	-0.619437	0.000000	-0.005823	0.000000	0.000000	0.000000	-0.034107	0.243616	-0.753761	0.000000	0.000000	2.000000	150.000000	0.000000
15293.283587	0.112275	0.598572	-0.002396	72.361320	-0.356760	28.508703	-0.619437	0.000000	-0.005823	0.000000	0.000000	0.000000	-0.034107	0.243616	-0.753761	0.000000	0.000000	2.000000	150.000000	0.000000
15293.286920	0.112044	0.599280	-0.004902	72.499794	0.784833	30.116537	-0.613752	0.000000	0.119804	0.000000	0.000000	0.000000	-0.069386	0.212585	-0.751754	0.000000	0.000000	2.000000	150.000000	0.000000
15293.290254	0.112044	0.599280	-0.004902	72.499794	0.784833	30.116537	-0.613752	0.000000	0.119804	0.000000	0.000000	0.000000	-0.069386	0.212585	-0.751754	0.000000	0.000000	2.000000	150.000000	0.000000
15293.293587	0.112044	0.599280	-0.004902	72.499794	0.784833	30.116537	-0.613752	0.000000	0.119804	0.000000	0.000000	0.000000	-0.069386	0.212585	-0.751754	0.000000	0.000000	2.000000	150.000000	0.000000
15293.296920	0.111699	0.599930	-0.007393	72.615242	1.869952	31.651031	-0.602188	0.000000	0.245096	0.000000	0.000000	0.000000	-0.103502	0.195037	-0.747211	0.000000	0.000000	2.000000	150.000000	0.000000
15293.300254	0.111699	0.599930	-0.007393	72.615242	1.869952	31.651031	-0.602188	0.000000	0.245096	0.000000	0.000000	0.000000	-0.103502	0.195037	-0.747211	0.000000	0.000000	2.000000	150.000000	0.000000
15293.303587	0.111699	0.599930	-0.007393	72.615242	1.869952	31.651031	-0.602188	0.000000	0.245096	0.000000	0.000000	0.000000	-0.103502	0.195037	-0.747211	0.000000	0.000000	2.000000	150.000000	0.000000
15293.306920	0.111213	0.600485	-0.009803	72.717102	2.894014	33.111504	-0.584937	0.000000	0.369631	0.000000	0.000000	0.000000	-0.145759	0.166301	-0.723165	0.000000	0.000000	2.000000	150.000000	0.000000
15293.310254	0.111213	0.600485	-0.009803	72.717102	2.894014	33.111504	-0.584937	0.000000	0.369631	0.000000	0.000000	0.000000	-0.145759	0.166301	-0.723165	0.000000	0.000000	2.000000	150.000000	0.000000
15293.313587	0.111213	0.600485	-0.009803	72.717102	2.894014	33.111504	-0.584937	0.000000	0.369631	0.000000	0.000000	0.000000	-0.145759	0.166301	-0.723165	0.000000	0.000000	2.000000	150.000000	0.000000
15293.316920	0.110669	0.600995	-0.012170	72.810005	3.904619	34.562275	-0.560644	0.000000	0.490158	0.000000	0.000000	0.000000	-0.163034	0.153044	-0.710011	0.000000	0.000000	2.000000	150.000000	0.000000
15293.320254	0.110669	0.600995	-0.012170	72.810005	3.904619	34.562275	-0.560644	0.000000	0.490158	0.000000	0.000000	0.000000	-0.163034	0.153044	-0.710011	0.000000	0.000000	2.000000	150.000000	0.000000
15293.323587	0.110669	0.600995	-0.012170	72.810005	3.904619	34.562275	-0.560644	0.000000	0.490158	0.000000	0.000000	0.000000	-0.163034	0.153044	-0.710011	0.000000	0.000000	2.000000	150.000000	0.000000
15293.326920	0.110116	0.601481	-0.014396	72.896935	4.946795	36.060677	-0.533472	0.000000	0.608494	0.000000	0.000000	0.000000	-0.166049	0.145914	-0.667734	0.000000	0.000000	2.000000	150.000000	0.000000
15293.330254	0.110116	0.601481	-0.014396	72.896935	4.946795	36.060677	-0.533472	0.000000	0.608494	0.000000	0.000000	0.000000	-0.166049	0.145914	-0.667734	0.000000	0.000000	2.000000	150.000000	0.000000
15293.333587	0.110116	0.601481	-0.014396	72.896935	4.946795	36.060677	-0.533472	0.000000	0.608494	0.000000	0.000000	0.000000	-0.166049	0.145914	-0.667734	0.000000	0.000000	2.000000	150.000000	0.000000
15293.336920	0.109584	0.601959	-0.016446	72.971260	6.030050	37.615440	-0.505797	0.000000	0.719783	0.000000	0.000000	0.000000	-0.159625	0.143227	-0.615085	0.000000	0.000000	2.000000	150.000000	0.000000
15293.340254	0.109584	0.601959	-0.016446	72.971260	6.030050	37.615440	-0.505797	0.000000	0.719783	0.000000	0.000000	0.000000	-0.159625	0.143227	-0.615085	0.000000	0.000000	2.000000	150.000000	0.000000
15293.343587	0.109584	0.601959	-0.016446	72.971260	6.030050	37.615440	-0.505797	0.000000	0.719783	0.000000	0.000000	0.000000	-0.159625	0.143227	-0.615085	0.000000	0.000000	2.000000	150.000000	0.000000
15293.346920	0.109113	0.602454	-0.018338	73.032722	7.107000	39.152306	-0.479193	0.000000	0.822297	0.000000	0.000000	0.000000	-0.141149	0.148532	-0.567710	0.000000	0.000000	2.000000	150.000000	0.000000
15293.350254	0.109113	0.602454	-0.018338	73.032722	7.107000	39.152306	-0.479193	0.000000	0.822297	0.000000	0.000000	0.000000	-0.141149	0.148532	-0.567710	0.000000	0.000000	2.000000	150.000000	0.000000
15293.353587	0.109113	0.602454	-0.018338	73.032722	7.107000	39.152306	-0.479193	0.000000	0.822297	0.000000	0.000000	0.000000	-0.141149	0.148532	-0.567710	0.000000	0.000000	2.000000	150.000000	0.000000
15293.356920	0.108665	0.602944	-0.020054	73.068268	8.076310	40.534672	-0.455668	0.000000	0.916915	0.000000	0.000000	0.000000	-0.134599	0.146951	-0.514779	0.000000	0.000000	2.000000	150.000000	0.000000
15293.360254	0.108665	0.602944	-0.020054	73.068268	8.076310	40.534672	-0.455668	0.000000	0.916915	0.000000	0.000000	0.000000	-0.134599	0.146951	-0.514779	0.000000	0.000000	2.000000	150.000000	0.000000
15293.363587	0.108665	0.602944	-0.020054	73.068268	8.076310	40.534672	-0.455668	0.000000	0.916915	0.000000	0.000000	0.000000	-0.134599	0.146951	-0.514779	0.000000	0.000000	2.000000	150.000000	0.000000
15293.366920	0.108242	0.603449	-0.021578	73.080414	8.851843	41.642593	-0.433235	0.000000	1.002712	0.000000	0.000000	0.000000	-0.126769	0.151576	-0.456979	0.000000	0.000000	2.000000	150.000000	0.000000
15293.370254	0.108242	0.603449	-0.021578	73.080414	8.851843	41.642593	-0.433235	0.000000	1.002712	0.000000	0.000000	0.000000	-0.126769	0.151576	-0.456979	0.000000	0.000000	2.000000	150.000000	0.000000
15293.373587	0.108242	0.603449	-0.021578	73.080414	8.851843	41.642593	-0.433235	0.000000	1.002712	0.000000	0.000000	0.000000	-0.126769	0.151576	-0.456979	0.000000	0.000000	2.000000	150.000000	0.000000
15293.376920	0.107816	0.603958	-0.022942	73.073410	9.292975	42.278614	-0.412107	0.000000	1.078875	0.000000	0.000000	0.000000	-0.127988	0.152706	-0.409401	0.000000	0.000000	2.000000	150.000000	0.000000
15293.380254	0.107816	0.603958	-0.022942	73.073410	9.292975	42.278614	-0.412107	0.000000	1.078875	0.000000	0.000000	0.000000	-0.127988	0.152706	-0.409401	0.000000	0.000000	2.000000	150.000000	0.000000
15293.383587	0.107816	0.603958	-0.022942	73.073410	9.292975	42.278614	-0.412107	0.000000	1.078875	0.000000	0.000000	0.000000	-0.127988	0.152706	-0.409401	0.000000	0.000000	2.000000	150.000000	0.000000
15293.386920	0.107449	0.604515	-0.024155	73.050835	9.388794	42.428543	-0.390775	0.000000	1.147109	0.000000	0.000000	0.000000	-0.110002	0.167211	-0.363956	0.000000	0.000000	2.000000	150.000000	0.000000
15293.390254	0.107449	0.604515	-0.024155	73.050835	9.388794	42.428543	-0.390775	0.000000	1.147109	0.000000	0.000000	0.000000	-0.110002	0.167211	-0.363956	0.000000	0.000000	2.000000	150.000000	0.000000
15293.393587	0.107449	0.604515	-0.024155	73.050835	9.388794	42.428543	-0.390775	0.000000	1.147109	0.000000	0.000000	0.000000	-0.110002	0.167211	-0.363956	0.000000	0.000000	2.000000	150.000000	0.000000
15293.396920	0.107076	0.605103	-0.025217	73.075638	9.345605	42.390827	-0.372442	0.000000	1.207768	0.000000	0.000000	0.000000	-0.111713	0.176369	-0.318638	0.000000	0.000000	2.000000	150.000000	0.000000
15293.400254	0.107076	0.605103	-0.025217	73.075638	9.345605	42.390827	-0.372442	0.000000	1.207768	0.000000	0.000000	0.000000	-0.111713	0.176369	-0.318638	0.000000	0.000000	2.000000	150.000000	0.000000
15293.403587	0.107076	0.605103	-0.025217	73.075638	9.345605	42.390827	-0.372442	0.000000	1.207768	0.000000	0.000000	0.000000	-0.111713	0.176369	-0.318638	0.000000	0.000000	2.000000	150.000000	0.000000
15293.406920	0.106785	0.605714	-0.026217	73.209023	9.278218	42.335381	-0.353823	0.000000	1.260874	0.000000	0.000000	0.000000	-0.087359	0.183348	-0.299881	0.000000	0.000000	2.000000	150.000000	0.000000
15293.410254	0.106785	0.605714	-0.026217	73.209023	9.278218	42.335381	-0.353823	0.000000	1.260874	0.000000	0.000000	0.000000	-0.087359	0.183348	-0.299881	0.000000	0.000000	2.000000	150.000000	0.000000
15293.413587	0.106785	0.605714	-0.026217	73.209023	9.278218	42.335381	-0.353823	0.000000	1.260874	0.000000	0.000000	0.000000	-0.087359	0.183348	-0.299881	0.000000	0.000000	2.000000	150.000000	0.000000
15293.416920	0.106525	0.606339	-0.027091	73.453476	9.166742	42.235195	-0.339263	0.000000	1.310854	0.000000	0.000000	0.000000	-0.077995	0.187309	-0.262310	0.000000	0.000000	2.000000	150.000000	0.000000
15293.420254	0.106525	0.606339	-0.027091	73.453476	9.166742	42.235195	-0.339263	0.000000	1.310854	0.000000	0.000000	0.000000	-0.077995	0.187309	-0.262310	0.000000	0.000000	2.000000	150.000000	0.000000
15293.423587	0.106525	0.606339	-0.027091	73.453476	9.166742	42.235195	-0.339263	0.000000	1.310854	0.000000	0.000000	0.000000	-0.077995	0.187309	-0.262310	0.000000	0.000000	2.000000	150.000000	0.000000
15293.426920	0.106295	0.607001	-0.027848	73.755066	9.022266	42.101501	-0.326264	0.000000	1.354573	0.000000	0.000000	0.000000	-0.069226	0.198818	-0.227101	0.000000	0.000000	2.000000	150.000000	0.000000
15293.430254	0.106295	0.607001	-0.027848	73.755066	9.022266	42.101501	-0.326264	0.000000	1.354573	0.000000	0.000000	0.000000	-0.069226	0.198818	-0.227101	0.000000	0.000000	2.000000	150.000000	0.000000
15293.433587	0.106295	0.607001	-0.027848	73.755066	9.022266	42.101501	-0.326264	0.000000	1.354573	0.000000	0.000000	0.000000	-0.069226	0.198818	-0.227101	0.000000	0.000000	2.000000	150.000000	0.000000
15293.436920	0.106295	0.607001	-0.027848	74.076363	8.832944	41.915562	-0.314726	0.000000	1.392423	0.000000	0.000000	0.000000	-0.069226	0.198818	-0.227101	0.000000	0.000000	2.000000	150.000000	0.000000
15293.440254	0.106067	0.607641	-0.028507	74.076363	8.832944	41.915562	-0.314726	0.000000	1.392423	0.000000	0.000000	0.000000	-0.068320	0.191889	-0.197456	0.000000	0.000000	2.000000	150.000000	0.000000
15293.443587	0.106067	0.607641	-0.028507	74.076363	8.832944	41.915562	-0.314726	0.000000	1.392423	0.000000	0.000000	0.000000	-0.068320	0.191889	-0.197456	0.000000	0.000000	2.000000	150.000000	0.000000
15293.446920	0.105874	0.608315	-0.029024	74.394836	8.606946	41.682743	-0.314726	0.000000	1.392423	0.000000	0.000000	0.000000	-0.057794	0.202299	-0.155128	0.000000	0.000000	2.000000	150.000000	0.000000
15293.450254	0.105874	0.608315	-0.029024	74.394836	8.606946	41.682743	-0.314726	0.000000	1.392423	0.000000	0.000000	0.000000	-0.057794	0.202299	-0.155128	0.000000	0.000000	2.000000	150.000000	0.000000
15293.453587	0.105874	0.608315	-0.029024	74.394836	8.606946	41.682743	-0.314726	0.000000	1.392423	0.000000	0.000000	0.000000	-0.057794	0.202299	-0.155128	0.000000	0.000000	2.000000	150.000000	0.000000
15293.456920	0.105874	0.608315	-0.029024	74.697266	8.345963	41.400108	-0.293707	0.000000	1.451187	0.000000	0.000000	0.000000	-0.057794	0.202299	-0.155128	0.000000	0.000000	2.000000	150.000000	0.000000
15293.460254	0.105731	0.608963	-0.029428	74.697266	8.345963	41.400108	-0.293707	0.000000	1.451187	0.000000	0.000000	0.000000	-0.042929	0.194318	-0.121334	0.000000	0.000000	2.000000	150.000000	0.000000
15293.463587	0.105731	0.608963	-0.029428	74.697266	8.345963	41.400108	-0.293707	0.000000	1.451187	0.000000	0.000000	0.000000	-0.042929	0.194318	-0.121334	0.000000	0.000000	2.000000	150.000000	0.000000
15293.466920	0.105615	0.609609	-0.029723	74.993347	8.062969	41.087841	-0.293707	0.000000	1.451187	0.000000	0.000000	0.000000	-0.034772	0.193726	-0.088410	0.000000	0.000000	2.000000	150.000000	0.000000
15293.470254	0.105615	0.609609	-0.029723	74.993347	8.062969	41.087841	-0.293707	0.000000	1.451187	0.000000	0.000000	0.000000	-0.034772	0.193726	-0.088410	0.000000	0.000000	2.000000	150.000000	0.000000
15293.473587	0.105615	0.609609	-0.029723	74.993347	8.062969	41.087841	-0.293707	0.000000	1.451187	0.000000	0.000000	0.000000	-0.034772	0.193726	-0.088410	0.000000	0.000000	2.000000	150.000000	0.000000
15293.476920	0.105615	0.609609	-0.029723	75.304550	7.724044	40.705418	-0.280757	0.000000	1.486144	0.000000	0.000000	0.000000	-0.034772	0.193726	-0.088410	0.000000	0.000000	2.000000	150.000000	0.000000
15293.480254	0.105580	0.610215	-0.029954	75.304550	7.724044	40.705418	-0.280757	0.000000	1.486144	0.000000	0.000000	0.000000	-0.010683	0.181860	-0.069377	0.000000	0.000000	2.000000	150.000000	0.000000
15293.483587	0.105580	0.610215	-0.029954	75.304550	7.724044	40.705418	-0.280757	0.000000	1.486144	0.000000	0.000000	0.000000	-0.010683	0.181860	-0.069377	0.000000	0.000000	2.000000	150.000000	0.000000
15293.486920	0.105584	0.610782	-0.030112	75.649834	7.360363	40.300053	-0.280757	0.000000	1.486144	0.000000	0.000000	0.000000	0.001223	0.170129	-0.047285	0.000000	0.000000	2.000000	150.000000	0.000000
15293.490254	0.105584	0.610782	-0.030112	75.649834	7.360363	40.300053	-0.280757	0.000000	1.486144	0.000000	0.000000	0.000000	0.001223	0.170129	-0.047285	0.000000	0.000000	2.000000	150.000000	0.000000
15293.493587	0.105584	0.610782	-0.030112	75.649834	7.360363	40.300053	-0.280757	0.000000	1.486144	0.000000	0.000000	0.000000	0.001223	0.170129	-0.047285	0.000000	0.000000	2.000000	150.000000	0.000000
15293.496920	0.105584	0.610782	-0.030112	76.039040	6.944351	39.831879	-0.279180	0.000000	1.505588	0.000000	0.000000	0.000000	0.001223	0.170129	-0.047285	0.000000	0.000000	2.000000	150.000000	0.000000
15293.500254	0.105616	0.611320	-0.030243	76.039040	6.944351	39.831879	-0.279180	0.000000	1.505588	0.000000	0.000000	0.000000	0.009611	0.161395	-0.039416	0.000000	0.000000	2.000000	150.000000	0.000000
15293.503587	0.105616	0.611320	-0.030243	76.039040	6.944351	39.831879	-0.279180	0.000000	1.505588	0.000000	0.000000	0.000000	0.009611	0.161395	-0.039416	0.000000	0.000000	2.000000	150.000000	0.000000
15293.506920	0.105682	0.611824	-0.030324	76.436089	6.465026	39.292496	-0.279180	0.000000	1.505588	0.000000	0.000000	0.000000	0.019773	0.151224	-0.024386	0.000000	0.000000	2.000000	150.000000	0.000000
15293.510254	0.105682	0.611824	-0.030324	76.436089	6.465026	39.292496	-0.279180	0.000000	1.505588	0.000000	0.000000	0.000000	0.019773	0.151224	-0.024386	0.000000	0.000000	2.000000	150.000000	0.000000
15293.513587	0.105682	0.611824	-0.030324	76.436089	6.465026	39.292496	-0.279180	0.000000	1.505588	0.000000	0.000000	0.000000	0.019773	0.151224	-0.024386	0.000000	0.000000	2.000000	150.000000	0.000000
15293.516920	0.105772	0.612280	-0.030395	76.821968	5.901717	38.649742	-0.284077	0.000000	1.516222	0.000000	0.000000	0.000000	0.027025	0.136836	-0.021130	0.000000	0.000000	2.000000	150.000000	0.000000
15293.520254	0.105772	0.612280	-0.030395	76.821968	5.901717	38.649742	-0.284077	0.000000	1.516222	0.000000	0.000000	0.000000	0.027025	0.136836	-0.021130	0.000000	0.000000	2.000000	150.000000	0.000000
15293.523587	0.105772	0.612280	-0.030395	76.821968	5.901717	38.649742	-0.284077	0.000000	1.516222	0.000000	0.000000	0.000000	0.027025	0.136836	-0.021130	0.000000	0.000000	2.000000	150.000000	0.000000
15293.526920	0.105772	0.612280	-0.030395	77.172821	5.236859	37.881996	-0.288581	0.000000	1.519743	0.000000	0.000000	0.000000	0.027025	0.136836	-0.021130	0.000000	0.000000	2.000000	150.000000	0.000000
15293.530254	0.105873	0.612727	-0.030418	77.172821	5.236859	37.881996	-0.288581	0.000000	1.519743	0.000000	0.000000	0.000000	0.030521	0.133931	-0.007005	0.000000	0.000000	2.000000	150.000000	0.000000
15293.533587	0.105873	0.612727	-0.030418	77.172821	5.236859	37.881996	-0.288581	0.000000	1.519743	0.000000	0.000000	0.000000	0.030521	0.133931	-0.007005	0.000000	0.000000	2.000000	150.000000	0.000000
15293.536920	0.105933	0.613130	-0.030439	77.489418	4.460142	36.984364	-0.288581	0.000000	1.519743	0.000000	0.000000	0.000000	0.017791	0.121014	-0.006304	0.000000	0.000000	2.000000	150.000000	0.000000
15293.540254	0.105933	0.613130	-0.030439	77.489418	4.460142	36.984364	-0.288581	0.000000	1.519743	0.000000	0.000000	0.000000	0.017791	0.121014	-0.006304	0.000000	0.000000	2.000000	150.000000	0.000000
15293.543587	0.105933	0.613130	-0.030439	77.489418	4.460142	36.984364	-0.288581	0.000000	1.519743	0.000000	0.000000	0.000000	0.017791	0.121014	-0.006304	0.000000	0.000000	2.000000	150.000000	0.000000
15293.546920	0.105933	0.613130	-0.030439	77.768372	3.633056	36.033585	-0.296633	0.000000	1.521962	0.000000	0.000000	0.000000	0.017791	0.121014	-0.006304	0.000000	0.000000	2.000000	150.000000	0.000000
15293.550254	0.105959	0.613505	-0.030418	77.768372	3.633056	36.033585	-0.296633	0.000000	1.521962	0.000000	0.000000	0.000000	0.007998	0.112383	0.006224	0.000000	0.000000	2.000000	150.000000	0.000000
15293.553587	0.105959	0.613505	-0.030418	77.768372	3.633056	36.033585	-0.296633	0.000000	1.521962	0.000000	0.000000	0.000000	0.007998	0.112383	0.006224	0.000000	0.000000	2.000000	150.000000	0.000000
15293.556920	0.105998	0.613841	-0.030434	78.006416	2.787380	35.056267	-0.296633	0.000000	1.521962	0.000000	0.000000	0.000000	0.011744	0.100889	-0.004672	0.000000	0.000000	2.000000	150.000000	0.000000
15293.560254	0.105998	0.613841	-0.030434	78.006416	2.787380	35.056267	-0.296633	0.000000	1.521962	0.000000	0.000000	0.000000	0.011744	0.100889	-0.004672	0.000000	0.000000	2.000000	150.000000	0.000000
15293.563587	0.105998	0.613841	-0.030434	78.006416	2.787380	35.056267	-0.296633	0.000000	1.521962	0.000000	0.000000	0.000000	0.011744	0.100889	-0.004672	0.000000	0.000000	2.000000	150.000000	0.000000
15293.566920	0.106005	0.614149	-0.030408	78.213509	1.990681	34.146538	-0.299923	0.000000	1.521703	0.000000	0.000000	0.000000	0.001965	0.092269	0.007905	0.000000	0.000000	2.000000	150.000000	0.000000
15293.570254	0.106005	0.614149	-0.030408	78.213509	1.990681	34.146538	-0.299923	0.000000	1.521703	0.000000	0.000000	0.000000	0.001965	0.092269	0.007905	0.000000	0.000000	2.000000	150.000000	0.000000
15293.573587	0.106005	0.614149	-0.030408	78.213509	1.990681	34.146538	-0.299923	0.000000	1.521703	0.000000	0.000000	0.000000	0.001965	0.092269	0.007905	0.000000	0.000000	2.000000	150.000000	0.000000
15293.576920	0.106005	0.614149	-0.030408	78.382629	1.247611	33.298241	-0.300251	0.000000	1.520385	0.000000	0.000000	0.000000	0.001965	0.092269	0.007905	0.000000	0.000000	2.000000	150.000000	0.000000
15293.580254	0.106016	0.614408	-0.030365	78.382629	1.247611	33.298241	-0.300251	0.000000	1.520385	0.000000	0.000000	0.000000	0.003190	0.077858	0.012842	0.000000	0.000000	2.000000	150.000000	0.000000
15293.583587	0.106016	0.614408	-0.030365	78.382629	1.247611	33.298241	-0.300251	0.000000	1.520385	0.000000	0.000000	0.000000	0.003190	0.077858	0.012842	0.000000	0.000000	2.000000	150.000000	0.000000
15293.586920	0.106016	0.614408	-0.030365	78.524139	0.567746	32.527035	-0.300251	0.000000	1.520385	0.000000	0.000000	0.000000	0.003190	0.077858	0.012842	0.000000	0.000000	2.000000	150.000000	0.000000
15293.590254	0.106016	0.614408	-0.030365	78.524139	0.567746	32.527035	-0.300251	0.000000	1.520385	0.000000	0.000000	0.000000	0.003190	0.077858	0.012842	0.000000	0.000000	2.000000	150.000000	0.000000
15293.593587	0.106024	0.614654	-0.030246	78.524139	0.567746	32.527035	-0.300251	0.000000	1.520385	0.000000	0.000000	0.000000	0.002416	0.073610	0.035719	0.000000	0.000000	2.000000	150.000000	0.000000
15293.596920	0.106024	0.614654	-0.030246	78.635399	0.051785	31.951138	-0.300782	0.000000	1.518245	0.000000	0.000000	0.000000	0.002416	0.073610	0.035719	0.000000	0.000000	2.000000	150.000000	0.000000
15293.600254	0.106024	0.614654	-0.030246	78.635399	0.051785	31.951138	-0.300782	0.000000	1.518245	0.000000	0.000000	0.000000	0.002416	0.073610	0.035719	0.000000	0.000000	2.000000	150.000000	0.000000
15293.603587	0.106024	0.614654	-0.030246	78.635399	0.051785	31.951138	-0.300782	0.000000	1.518245	0.000000	0.000000	0.000000	0.002416	0.073610	0.035719	0.000000	0.000000	2.000000	150.000000	0.000000
15293.606920	0.106023	0.614991	-0.029900	78.728241	-0.311507	31.555006	-0.301185	0.000000	1.512292	0.000000	0.000000	0.000000	-0.000097	0.101122	0.103669	0.000000	0.000000	2.000000	150.000000	0.000000
15293.610254	0.106023	0.614991	-0.029900	78.728241	-0.311507	31.555006	-0.301185	0.000000	1.512292	0.000000	0.000000	0.000000	-0.000097	0.101122	0.103669	0.000000	0.000000	2.000000	150.000000	0.000000
15293.613587	0.106023	0.614991	-0.029900	78.728241	-0.311507	31.555006	-0.301185	0.000000	1.512292	0.000000	0.000000	0.000000	-0.000097	0.101122	0.103669	0.000000	0.000000	2.000000	150.000000	0.000000
15293.616920	0.106011	0.615063	-0.029689	78.816956	-0.569623	31.284893	-0.301169	0.000000	1.495014	0.000000	0.000000	0.000000	-0.003667	0.021719	0.063356	0.000000	0.000000	2.000000	150.000000	0.000000
15293.620254	0.106011	0.615063	-0.029689	78.816956	-0.569623	31.284893	-0.301169	0.000000	1.495014	0.000000	0.000000	0.000000	-0.003667	0.021719	0.063356	0.000000	0.000000	2.000000	150.000000	0.000000
15293.623587	0.106011	0.615063	-0.029689	78.816956	-0.569623	31.284893	-0.301169	0.000000	1.495014	0.000000	0.000000	0.000000	-0.003667	0.021719	0.063356	0.000000	0.000000	2.000000	150.000000	0.000000
15293.626920	0.106011	0.615063	-0.029689	78.894875	-0.718137	31.146015	-0.300558	0.000000	1.484454	0.000000	0.000000	0.000000	-0.003667	0.021719	0.063356	0.000000	0.000000	2.000000	150.000000	0.000000
15293.630254	0.106027	0.615107	-0.029451	78.894875	-0.718137	31.146015	-0.300558	0.000000	1.484454	0.000000	0.000000	0.000000	0.004796	0.013048	0.071488	0.000000	0.000000	2.000000	150.000000	0.000000
15293.633587	0.106027	0.615107	-0.029451	78.894875	-0.718137	31.146015	-0.300558	0.000000	1.484454	0.000000	0.000000	0.000000	0.004796	0.013048	0.071488	0.000000	0.000000	2.000000	150.000000	0.000000
15293.636920	0.106027	0.615107	-0.029451	78.952805	-0.827649	31.049532	-0.300558	0.000000	1.484454	0.000000	0.000000	0.000000	0.004796	0.013048	0.071488	0.000000	0.000000	2.000000	150.000000	0.000000
15293.640254	0.106027	0.615107	-0.029451	78.952805	-0.827649	31.049532	-0.300558	0.000000	1.484454	0.000000	0.000000	0.000000	0.004796	0.013048	0.071488	0.000000	0.000000	2.000000	150.000000	0.000000
15293.643587	0.106012	0.615097	-0.029162	78.952805	-0.827649	31.049532	-0.300558	0.000000	1.484454	0.000000	0.000000	0.000000	-0.004400	-0.002861	0.086664	0.000000	0.000000	2.000000	150.000000	0.000000
15293.646920	0.106012	0.615097	-0.029162	78.992500	-0.902631	30.983944	-0.301357	0.000000	1.472540	0.000000	0.000000	0.000000	-0.004400	-0.002861	0.086664	0.000000	0.000000	2.000000	150.000000	0.000000
15293.650254	0.106012	0.615097	-0.029162	78.992500	-0.902631	30.983944	-0.301357	0.000000	1.472540	0.000000	0.000000	0.000000	-0.004400	-0.002861	0.086664	0.000000	0.000000	2.000000	150.000000	0.000000
15293.653587	0.106012	0.615097	-0.029162	78.992500	-0.902631	30.983944	-0.301357	0.000000	1.472540	0.000000	0.000000	0.000000	-0.004400	-0.002861	0.086664	0.000000	0.000000	2.000000	150.000000	0.000000
15293.656920	0.106058	0.614909	-0.028541	79.030197	-0.969057	30.923597	-0.300624	0.000000	1.458096	0.000000	0.000000	0.000000	0.013764	-0.056488	0.186354	0.000000	0.000000	2.000000	150.000000	0.000000
15293.660254	0.106058	0.614909	-0.028541	79.030197	-0.969057	30.923597	-0.300624	0.000000	1.458096	0.000000	0.000000	0.000000	0.013764	-0.056488	0.186354	0.000000	0.000000	2.000000	150.000000	0.000000
15293.663587	0.106058	0.614909	-0.028541	79.030197	-0.969057	30.923597	-0.300624	0.000000	1.458096	0.000000	0.000000	0.000000	0.013764	-0.056488	0.186354	0.000000	0.000000	2.000000	150.000000	0.000000
15293.666920	0.106058	0.614909	-0.028541	79.065155	-1.026432	30.869177	-0.302918	0.000000	1.427037	0.000000	0.000000	0.000000	0.013764	-0.056488	0.186354	0.000000	0.000000	2.000000	150.000000	0.000000
15293.670254	0.106119	0.614730	-0.028209	79.065155	-1.026432	30.869177	-0.302918	0.000000	1.427037	0.000000	0.000000	0.000000	0.018175	-0.053688	0.099668	0.000000	0.000000	2.000000	150.000000	0.000000
15293.673587	0.106119	0.614730	-0.028209	79.065155	-1.026432	30.869177	-0.302918	0.000000	1.427037	0.000000	0.000000	0.000000	0.018175	-0.053688	0.099668	0.000000	0.000000	2.000000	150.000000	0.000000
15293.676920	0.106119	0.614730	-0.028209	79.110542	-1.097440	30.798386	-0.302918	0.000000	1.427037	0.000000	0.000000	0.000000	0.018175	-0.053688	0.099668	0.000000	0.000000	2.000000	150.000000	0.000000
15293.680254	0.106119	0.614730	-0.028209	79.110542	-1.097440	30.798386	-0.302918	0.000000	1.427037	0.000000	0.000000	0.000000	0.018175	-0.053688	0.099668	0.000000	0.000000	2.000000	150.000000	0.000000
15293.683587	0.106216	0.614492	-0.027817	79.110542	-1.097440	30.798386	-0.302918	0.000000	1.427037	0.000000	0.000000	0.000000	0.029043	-0.071272	0.117399	0.000000	0.000000	2.000000	150.000000	0.000000
15293.686920	0.106337	0.614206	-0.027414	79.175636	-1.219112	30.674124	-0.305947	0.000000	1.410425	0.000000	0.000000	0.000000	0.036385	-0.085910	0.120832	0.000000	0.000000	2.000000	150.000000	0.000000
15293.690254	0.106337	0.614206	-0.027414	79.175636	-1.219112	30.674124	-0.305947	0.000000	1.410425	0.000000	0.000000	0.000000	0.036385	-0.085910	0.120832	0.000000	0.000000	2.000000	150.000000	0.000000
15293.693587	0.106337	0.614206	-0.027414	79.175636	-1.219112	30.674124	-0.305947	0.000000	1.410425	0.000000	0.000000	0.000000	0.036385	-0.085910	0.120832	0.000000	0.000000	2.000000	150.000000	0.000000
15293.696920	0.106337	0.614206	-0.027414	79.278625	-1.437867	30.444229	-0.316851	0.000000	1.370720	0.000000	0.000000	0.000000	0.036385	-0.085910	0.120832	0.000000	0.000000	2.000000	150.000000	0.000000
15293.700254	0.106442	0.613870	-0.026990	79.278625	-1.437867	30.444229	-0.316851	0.000000	1.370720	0.000000	0.000000	0.000000	0.031488	-0.100661	0.127265	0.000000	0.000000	2.000000	150.000000	0.000000
15293.703587	0.106442	0.613870	-0.026990	79.278625	-1.437867	30.444229	-0.316851	0.000000	1.370720	0.000000	0.000000	0.000000	0.031488	-0.100661	0.127265	0.000000	0.000000	2.000000	150.000000	0.000000
15293.706920	0.106568	0.613538	-0.026480	79.401154	-1.804156	30.050865	-0.316851	0.000000	1.370720	0.000000	0.000000	0.000000	0.037902	-0.099598	0.153197	0.000000	0.000000	2.000000	150.000000	0.000000
15293.710254	0.106568	0.613538	-0.026480	79.401154	-1.804156	30.050865	-0.316851	0.000000	1.370720	0.000000	0.000000	0.000000	0.037902	-0.099598	0.153197	0.000000	0.000000	2.000000	150.000000	0.000000
15293.713587	0.106568	0.613538	-0.026480	79.401154	-1.804156	30.050865	-0.316851	0.000000	1.370720	0.000000	0.000000	0.000000	0.037902	-0.099598	0.153197	0.000000	0.000000	2.000000	150.000000	0.000000
15293.716920	0.106568	0.613538	-0.026480	79.520912	-2.294191	29.510523	-0.328416	0.000000	1.323977	0.000000	0.000000	0.000000	0.037902	-0.099598	0.153197	0.000000	0.000000	2.000000	150.000000	0.000000
15293.720254	0.106712	0.613123	-0.025897	79.520912	-2.294191	29.510523	-0.328416	0.000000	1.323977	0.000000	0.000000	0.000000	0.043249	-0.124748	0.174797	0.000000	0.000000	2.000000	150.000000	0.000000
15293.723587	0.106712	0.613123	-0.025897	79.520912	-2.294191	29.510523	-0.328416	0.000000	1.323977	0.000000	0.000000	0.000000	0.043249	-0.124748	0.174797	0.000000	0.000000	2.000000	150.000000	0.000000
15293.726920	0.106827	0.612695	-0.025257	79.621155	-2.809835	28.941557	-0.328416	0.000000	1.323977	0.000000	0.000000	0.000000	0.034434	-0.128200	0.191943	0.000000	0.000000	2.000000	150.000000	0.000000
15293.730254	0.106827	0.612695	-0.025257	79.621155	-2.809835	28.941557	-0.328416	0.000000	1.323977	0.000000	0.000000	0.000000	0.034434	-0.128200	0.191943	0.000000	0.000000	2.000000	150.000000	0.000000
15293.733587	0.106827	0.612695	-0.025257	79.621155	-2.809835	28.941557	-0.328416	0.000000	1.323977	0.000000	0.000000	0.000000	0.034434	-0.128200	0.191943	0.000000	0.000000	2.000000	150.000000	0.000000
15293.736920	0.106827	0.612695	-0.025257	79.738045	-3.208598	28.518826	-0.341364	0.000000	1.262853	0.000000	0.000000	0.000000	0.034434	-0.128200	0.191943	0.000000	0.000000	2.000000	150.000000	0.000000
15293.740254	0.106956	0.612232	-0.024562	79.738045	-3.208598	28.518826	-0.341364	0.000000	1.262853	0.000000	0.000000	0.000000	0.038492	-0.139040	0.208504	0.000000	0.000000	2.000000	150.000000	0.000000
15293.743587	0.106956	0.612232	-0.024562	79.738045	-3.208598	28.518826	-0.341364	0.000000	1.262853	0.000000	0.000000	0.000000	0.038492	-0.139040	0.208504	0.000000	0.000000	2.000000	150.000000	0.000000
15293.746920	0.107052	0.611781	-0.023818	79.874298	-3.506578	28.227766	-0.341364	0.000000	1.262853	0.000000	0.000000	0.000000	0.028972	-0.135346	0.223155	0.000000	0.000000	2.000000	150.000000	0.000000
15293.750254	0.107052	0.611781	-0.023818	79.874298	-3.506578	28.227766	-0.341364	0.000000	1.262853	0.000000	0.000000	0.000000	0.028972	-0.135346	0.223155	0.000000	0.000000	2.000000	150.000000	0.000000
15293.753587	0.107052	0.611781	-0.023818	79.874298	-3.506578	28.227766	-0.341364	0.000000	1.262853	0.000000	0.000000	0.000000	0.028972	-0.135346	0.223155	0.000000	0.000000	2.000000	150.000000	0.000000
15293.756920	0.107052	0.611781	-0.023818	80.040314	-3.861757	27.886267	-0.352608	0.000000	1.190910	0.000000	0.000000	0.000000	0.028972	-0.135346	0.223155	0.000000	0.000000	2.000000	150.000000	0.000000
15293.760254	0.107149	0.611259	-0.023074	80.040314	-3.861757	27.886267	-0.352608	0.000000	1.190910	0.000000	0.000000	0.000000	0.028905	-0.156355	0.223237	0.000000	0.000000	2.000000	150.000000	0.000000
15293.763587	0.107149	0.611259	-0.023074	80.040314	-3.861757	27.886267	-0.352608	0.000000	1.190910	0.000000	0.000000	0.000000	0.028905	-0.156355	0.223237	0.000000	0.000000	2.000000	150.000000	0.000000
15293.766920	0.107242	0.610761	-0.022339	80.222435	-4.258368	27.508039	-0.352608	0.000000	1.190910	0.000000	0.000000	0.000000	0.028166	-0.149598	0.220591	0.000000	0.000000	2.000000	150.000000	0.000000
15293.770254	0.107242	0.610761	-0.022339	80.222435	-4.258368	27.508039	-0.352608	0.000000	1.190910	0.000000	0.000000	0.000000	0.028166	-0.149598	0.220591	0.000000	0.000000	2.000000	150.000000	0.000000
15293.773587	0.107242	0.610761	-0.022339	80.222435	-4.258368	27.508039	-0.352608	0.000000	1.190910	0.000000	0.000000	0.000000	0.028166	-0.149598	0.220591	0.000000	0.000000	2.000000	150.000000	0.000000
15293.776920	0.107242	0.610761	-0.022339	80.406502	-4.681039	27.099295	-0.362120	0.000000	1.116939	0.000000	0.000000	0.000000	0.028166	-0.149598	0.220591	0.000000	0.000000	2.000000	150.000000	0.000000
15293.780254	0.107316	0.610233	-0.021683	80.406502	-4.681039	27.099295	-0.362120	0.000000	1.116939	0.000000	0.000000	0.000000	0.022230	-0.158461	0.196848	0.000000	0.000000	2.000000	150.000000	0.000000
15293.783587	0.107316	0.610233	-0.021683	80.406502	-4.681039	27.099295	-0.362120	0.000000	1.116939	0.000000	0.000000	0.000000	0.022230	-0.158461	0.196848	0.000000	0.000000	2.000000	150.000000	0.000000
15293.786920	0.107401	0.609689	-0.021071	80.577774	-5.076304	26.716444	-0.362120	0.000000	1.116939	0.000000	0.000000	0.000000	0.025416	-0.163070	0.183340	0.000000	0.000000	2.000000	150.000000	0.000000
15293.790254	0.107401	0.609689	-0.021071	80.577774	-5.076304	26.716444	-0.362120	0.000000	1.116939	0.000000	0.000000	0.000000	0.025416	-0.163070	0.183340	0.000000	0.000000	2.000000	150.000000	0.000000
15293.793587	0.107401	0.609689	-0.021071	80.577774	-5.076304	26.716444	-0.362120	0.000000	1.116939	0.000000	0.000000	0.000000	0.025416	-0.163070	0.183340	0.000000	0.000000	2.000000	150.000000	0.000000
15293.796920	0.107401	0.609689	-0.021071	80.723961	-5.421918	26.372271	-0.370060	0.000000	1.053574	0.000000	0.000000	0.000000	0.025416	-0.163070	0.183340	0.000000	0.000000	2.000000	150.000000	0.000000
15293.800254	0.107524	0.609166	-0.020571	80.723961	-5.421918	26.372271	-0.370060	0.000000	1.053574	0.000000	0.000000	0.000000	0.036974	-0.156986	0.150138	0.000000	0.000000	2.000000	150.000000	0.000000
15293.803587	0.107524	0.609166	-0.020571	80.723961	-5.421918	26.372271	-0.370060	0.000000	1.053574	0.000000	0.000000	0.000000	0.036974	-0.156986	0.150138	0.000000	0.000000	2.000000	150.000000	0.000000
15293.806920	0.107653	0.608633	-0.020139	80.826881	-5.653294	26.139944	-0.370060	0.000000	1.053574	0.000000	0.000000	0.000000	0.038497	-0.159802	0.129528	0.000000	0.000000	2.000000	150.000000	0.000000
15293.810254	0.107653	0.608633	-0.020139	80.826881	-5.653294	26.139944	-0.370060	0.000000	1.053574	0.000000	0.000000	0.000000	0.038497	-0.159802	0.129528	0.000000	0.000000	2.000000	150.000000	0.000000
15293.813587	0.107653	0.608633	-0.020139	80.826881	-5.653294	26.139944	-0.370060	0.000000	1.053574	0.000000	0.000000	0.000000	0.038497	-0.159802	0.129528	0.000000	0.000000	2.000000	150.000000	0.000000
15293.816920	0.107653	0.608633	-0.020139	80.895729	-5.808324	25.981028	-0.382639	0.000000	1.006963	0.000000	0.000000	0.000000	0.038497	-0.159802	0.129528	0.000000	0.000000	2.000000	150.000000	0.000000
15293.820254	0.107784	0.608116	-0.019784	80.895729	-5.808324	25.981028	-0.382639	0.000000	1.006963	0.000000	0.000000	0.000000	0.039451	-0.155086	0.106511	0.000000	0.000000	2.000000	150.000000	0.000000
15293.823587	0.107784	0.608116	-0.019784	80.895729	-5.808324	25.981028	-0.382639	0.000000	1.006963	0.000000	0.000000	0.000000	0.039451	-0.155086	0.106511	0.000000	0.000000	2.000000	150.000000	0.000000
15293.826920	0.107898	0.607615	-0.019501	80.951698	-5.925711	25.853884	-0.382639	0.000000	1.006963	0.000000	0.000000	0.000000	0.034181	-0.150312	0.085047	0.000000	0.000000	2.000000	150.000000	0.000000
15293.830254	0.107898	0.607615	-0.019501	80.951698	-5.925711	25.853884	-0.382639	0.000000	1.006963	0.000000	0.000000	0.000000	0.034181	-0.150312	0.085047	0.000000	0.000000	2.000000	150.000000	0.000000
15293.833587	0.107898	0.607615	-0.019501	80.951698	-5.925711	25.853884	-0.382639	0.000000	1.006963	0.000000	0.000000	0.000000	0.034181	-0.150312	0.085047	0.000000	0.000000	2.000000	150.000000	0.000000
15293.836920	0.107898	0.607615	-0.019501	81.009468	-6.020404	25.757046	-0.394911	0.000000	0.975037	0.000000	0.000000	0.000000	0.034181	-0.150312	0.085047	0.000000	0.000000	2.000000	150.000000	0.000000
15293.840254	0.107995	0.607130	-0.019289	81.009468	-6.020404	25.757046	-0.394911	0.000000	0.975037	0.000000	0.000000	0.000000	0.028911	-0.145442	0.063605	0.000000	0.000000	2.000000	150.000000	0.000000
15293.843587	0.107995	0.607130	-0.019289	81.009468	-6.020404	25.757046	-0.394911	0.000000	0.975037	0.000000	0.000000	0.000000	0.028911	-0.145442	0.063605	0.000000	0.000000	2.000000	150.000000	0.000000
15293.846920	0.108081	0.606700	-0.019117	81.063126	-6.075645	25.704716	-0.394911	0.000000	0.975037	0.000000	0.000000	0.000000	0.025961	-0.129047	0.051602	0.000000	0.000000	2.000000	150.000000	0.000000
15293.850254	0.108081	0.606700	-0.019117	81.063126	-6.075645	25.704716	-0.394911	0.000000	0.975037	0.000000	0.000000	0.000000	0.025961	-0.129047	0.051602	0.000000	0.000000	2.000000	150.000000	0.000000
15293.853587	0.108081	0.606700	-0.019117	81.063126	-6.075645	25.704716	-0.394911	0.000000	0.975037	0.000000	0.000000	0.000000	0.025961	-0.129047	0.051602	0.000000	0.000000	2.000000	150.000000	0.000000
15293.856920	0.108081	0.606700	-0.019117	81.120331	-6.076965	25.716093	-0.404056	0.000000	0.955835	0.000000	0.000000	0.000000	0.025961	-0.129047	0.051602	0.000000	0.000000	2.000000	150.000000	0.000000
15293.860254	0.108156	0.606281	-0.018992	81.120331	-6.076965	25.716093	-0.404056	0.000000	0.955835	0.000000	0.000000	0.000000	0.022444	-0.125736	0.037305	0.000000	0.000000	2.000000	150.000000	0.000000
15293.863587	0.108156	0.606281	-0.018992	81.120331	-6.076965	25.716093	-0.404056	0.000000	0.955835	0.000000	0.000000	0.000000	0.022444	-0.125736	0.037305	0.000000	0.000000	2.000000	150.000000	0.000000
15293.866920	0.108156	0.606281	-0.018992	81.181229	-6.023309	25.792265	-0.404056	0.000000	0.955835	0.000000	0.000000	0.000000	0.022444	-0.125736	0.037305	0.000000	0.000000	2.000000	150.000000	0.000000
15293.870254	0.108156	0.606281	-0.018992	81.181229	-6.023309	25.792265	-0.404056	0.000000	0.955835	0.000000	0.000000	0.000000	0.022444	-0.125736	0.037305	0.000000	0.000000	2.000000	150.000000	0.000000
15293.873587	0.108225	0.605867	-0.018892	81.181229	-6.023309	25.792265	-0.404056	0.000000	0.955835	0.000000	0.000000	0.000000	0.020675	-0.124066	0.030102	0.000000	0.000000	2.000000	150.000000	0.000000
15293.876920	0.108280	0.605490	-0.018847	81.236130	-6.008314	25.821709	-0.407797	0.000000	0.949618	0.000000	0.000000	0.000000	0.016569	-0.113311	0.013462	0.000000	0.000000	2.000000	150.000000	0.000000
15293.880254	0.108280	0.605490	-0.018847	81.236130	-6.008314	25.821709	-0.407797	0.000000	0.949618	0.000000	0.000000	0.000000	0.016569	-0.113311	0.013462	0.000000	0.000000	2.000000	150.000000	0.000000
15293.883587	0.108280	0.605490	-0.018847	81.236130	-6.008314	25.821709	-0.407797	0.000000	0.949618	0.000000	0.000000	0.000000	0.016569	-0.113311	0.013462	0.000000	0.000000	2.000000	150.000000	0.000000
15293.886920	0.108280	0.605490	-0.018847	81.288551	-6.033080	25.807589	-0.414004	0.000000	0.942357	0.000000	0.000000	0.000000	0.016569	-0.113311	0.013462	0.000000	0.000000	2.000000	150.000000	0.000000
15293.890254	0.108307	0.605142	-0.018829	81.288551	-6.033080	25.807589	-0.414004	0.000000	0.942357	0.000000	0.000000	0.000000	0.007976	-0.104183	0.005473	0.000000	0.000000	2.000000	150.000000	0.000000
15293.893587	0.108307	0.605142	-0.018829	81.288551	-6.033080	25.807589	-0.414004	0.000000	0.942357	0.000000	0.000000	0.000000	0.007976	-0.104183	0.005473	0.000000	0.000000	2.000000	150.000000	0.000000
15293.896920	0.108307	0.605142	-0.018829	81.336327	-6.081937	25.767313	-0.414004	0.000000	0.942357	0.000000	0.000000	0.000000	0.007976	-0.104183	0.005473	0.000000	0.000000	2.000000	150.000000	0.000000
15293.900254	0.108307	0.605142	-0.018829	81.336327	-6.081937	25.767313	-0.414004	0.000000	0.942357	0.000000	0.000000	0.000000	0.007976	-0.104183	0.005473	0.000000	0.000000	2.000000	150.000000	0.000000
15293.903587	0.108301	0.604806	-0.018853	81.336327	-6.081937	25.767313	-0.414004	0.000000	0.942357	0.000000	0.000000	0.000000	-0.001785	-0.100769	-0.007229	0.000000	0.000000	2.000000	150.000000	0.000000
15293.906920	0.108301	0.604806	-0.018853	81.382896	-6.093400	25.766699	-0.415333	0.000000	0.941445	0.000000	0.000000	0.000000	-0.001785	-0.100769	-0.007229	0.000000	0.000000	2.000000	150.000000	0.000000
15293.910254	0.108301	0.604806	-0.018853	81.382896	-6.093400	25.766699	-0.415333	0.000000	0.941445	0.000000	0.000000	0.000000	-0.001785	-0.100769	-0.007229	0.000000	0.000000	2.000000	150.000000	0.000000
15293.913587	0.108301	0.604806	-0.018853	81.382896	-6.093400	25.766699	-0.415333	0.000000	0.941445	0.000000	0.000000	0.000000	-0.001785	-0.100769	-0.007229	0.000000	0.000000	2.000000	150.000000	0.000000
15293.916920	0.108298	0.604215	-0.018954	81.427742	-6.081748	25.795280	-0.415036	0.000000	0.942650	0.000000	0.000000	0.000000	-0.000871	-0.177510	-0.030320	0.000000	0.000000	2.000000	150.000000	0.000000
15293.920254	0.108298	0.604215	-0.018954	81.427742	-6.081748	25.795280	-0.415036	0.000000	0.942650	0.000000	0.000000	0.000000	-0.000871	-0.177510	-0.030320	0.000000	0.000000	2.000000	150.000000	0.000000
15293.923587	0.108298	0.604215	-0.018954	81.427742	-6.081748	25.795280	-0.415036	0.000000	0.942650	0.000000	0.000000	0.000000	-0.000871	-0.177510	-0.030320	0.000000	0.000000	2.000000	150.000000	0.000000
15293.926920	0.108298	0.604215	-0.018954	81.468452	-6.081831	25.808943	-0.414891	0.000000	0.947703	0.000000	0.000000	0.000000	-0.000871	-0.177510	-0.030320	0.000000	0.000000	2.000000	150.000000	0.000000
15293.930254	0.108286	0.603953	-0.019002	81.468452	-6.081831	25.808943	-0.414891	0.000000	0.947703	0.000000	0.000000	0.000000	-0.003567	-0.078480	-0.014441	0.000000	0.000000	2.000000	150.000000	0.000000
15293.933587	0.108286	0.603953	-0.019002	81.468452	-6.081831	25.808943	-0.414891	0.000000	0.947703	0.000000	0.000000	0.000000	-0.003567	-0.078480	-0.014441	0.000000	0.000000	2.000000	150.000000	0.000000
15293.936920	0.108286	0.603953	-0.019002	81.500862	-6.108431	25.792427	-0.414891	0.000000	0.947703	0.000000	0.000000	0.000000	-0.003567	-0.078480	-0.014441	0.000000	0.000000	2.000000	150.000000	0.000000
15293.940254	0.108286	0.603953	-0.019002	81.500862	-6.108431	25.792427	-0.414891	0.000000	0.947703	0.000000	0.000000	0.000000	-0.003567	-0.078480	-0.014441	0.000000	0.000000	2.000000	150.000000	0.000000
15293.943587	0.108255	0.603735	-0.019037	81.500862	-6.108431	25.792427	-0.414891	0.000000	0.947703	0.000000	0.000000	0.000000	-0.009221	-0.065368	-0.010527	0.000000	0.000000	2.000000	150.000000	0.000000
15293.946920	0.108255	0.603735	-0.019037	81.528542	-6.159404	25.749454	-0.414296	0.000000	0.950110	0.000000	0.000000	0.000000	-0.009221	-0.065368	-0.010527	0.000000	0.000000	2.000000	150.000000	0.000000
15293.950254	0.108255	0.603735	-0.019037	81.528542	-6.159404	25.749454	-0.414296	0.000000	0.950110	0.000000	0.000000	0.000000	-0.009221	-0.065368	-0.010527	0.000000	0.000000	2.000000	150.000000	0.000000
15293.953587	0.108255	0.603735	-0.019037	81.528542	-6.159404	25.749454	-0.414296	0.000000	0.950110	0.000000	0.000000	0.000000	-0.009221	-0.065368	-0.010527	0.000000	0.000000	2.000000	150.000000	0.000000
15293.956920	0.108147	0.603377	-0.018937	81.551544	-6.179778	25.743223	-0.412759	0.000000	0.951864	0.000000	0.000000	0.000000	-0.032315	-0.107513	0.030017	0.000000	0.000000	2.000000	150.000000	0.000000
15293.960254	0.108147	0.603377	-0.018937	81.551544	-6.179778	25.743223	-0.412759	0.000000	0.951864	0.000000	0.000000	0.000000	-0.032315	-0.107513	0.030017	0.000000	0.000000	2.000000	150.000000	0.000000
15293.963587	0.108147	0.603377	-0.018937	81.551544	-6.179778	25.743223	-0.412759	0.000000	0.951864	0.000000	0.000000	0.000000	-0.032315	-0.107513	0.030017	0.000000	0.000000	2.000000	150.000000	0.000000
15293.966920	0.108098	0.603204	-0.018868	81.576355	-6.116142	25.834156	-0.407374	0.000000	0.946862	0.000000	0.000000	0.000000	-0.014711	-0.051793	0.020893	0.000000	0.000000	2.000000	150.000000	0.000000
15293.970254	0.108098	0.603204	-0.018868	81.576355	-6.116142	25.834156	-0.407374	0.000000	0.946862	0.000000	0.000000	0.000000	-0.014711	-0.051793	0.020893	0.000000	0.000000	2.000000	150.000000	0.000000
15293.973587	0.108098	0.603204	-0.018868	81.576355	-6.116142	25.834156	-0.407374	0.000000	0.946862	0.000000	0.000000	0.000000	-0.014711	-0.051793	0.020893	0.000000	0.000000	2.000000	150.000000	0.000000
15293.976920	0.108098	0.603204	-0.018868	81.607750	-5.945859	26.049763	-0.404922	0.000000	0.943379	0.000000	0.000000	0.000000	-0.014711	-0.051793	0.020893	0.000000	0.000000	2.000000	150.000000	0.000000
15293.980254	0.108084	0.603064	-0.018748	81.607750	-5.945859	26.049763	-0.404922	0.000000	0.943379	0.000000	0.000000	0.000000	-0.004387	-0.042196	0.035926	0.000000	0.000000	2.000000	150.000000	0.000000
15293.983587	0.108084	0.603064	-0.018748	81.607750	-5.945859	26.049763	-0.404922	0.000000	0.943379	0.000000	0.000000	0.000000	-0.004387	-0.042196	0.035926	0.000000	0.000000	2.000000	150.000000	0.000000
15293.986920	0.108084	0.603064	-0.018748	81.643700	-5.637985	26.421572	-0.404922	0.000000	0.943379	0.000000	0.000000	0.000000	-0.004387	-0.042196	0.035926	0.000000	0.000000	2.000000	150.000000	0.000000
15293.990254	0.108084	0.603064	-0.018748	81.643700	-5.637985	26.421572	-0.404922	0.000000	0.943379	0.000000	0.000000	0.000000	-0.004387	-0.042196	0.035926	0.000000	0.000000	2.000000	150.000000	0.000000
15293.993587	0.108071	0.602898	-0.018620	81.643700	-5.637985	26.421572	-0.404922	0.000000	0.943379	0.000000	0.000000	0.000000	-0.003824	-0.049617	0.038232	0.000000	0.000000	2.000000	150.000000	0.000000
15293.996920	0.108071	0.602898	-0.018620	81.689835	-5.260130	26.873575	-0.404190	0.000000	0.937392	0.000000	0.000000	0.000000	-0.003824	-0.049617	0.038232	0.000000	0.000000	2.000000	150.000000	0.000000
15294.000254	0.108071	0.602898	-0.018620	81.689835	-5.260130	26.873575	-0.404190	0.000000	0.937392	0.000000	0.000000	0.000000	-0.003824	-0.049617	0.038232	0.000000	0.000000	2.000000	150.000000	0.000000
15294.003587	0.108071	0.602898	-0.018620	81.689835	-5.260130	26.873575	-0.404190	0.000000	0.937392	0.000000	0.000000	0.000000	-0.003824	-0.049617	0.038232	0.000000	0.000000	2.000000	150.000000	0.000000
15294.006920	0.108068	0.602541	-0.018455	81.732140	-4.937240	27.260866	-0.403553	0.000000	0.931020	0.000000	0.000000	0.000000	-0.001020	-0.107131	0.049653	0.000000	0.000000	2.000000	150.000000	0.000000
15294.010254	0.108068	0.602541	-0.018455	81.732140	-4.937240	27.260866	-0.403553	0.000000	0.931020	0.000000	0.000000	0.000000	-0.001020	-0.107131	0.049653	0.000000	0.000000	2.000000	150.000000	0.000000
15294.013587	0.108068	0.602541	-0.018455	81.732140	-4.937240	27.260866	-0.403553	0.000000	0.931020	0.000000	0.000000	0.000000	-0.001020	-0.107131	0.049653	0.000000	0.000000	2.000000	150.000000	0.000000
15294.016920	0.108068	0.602541	-0.018455	81.774506	-4.721509	27.521751	-0.403383	0.000000	0.922744	0.000000	0.000000	0.000000	-0.001020	-0.107131	0.049653	0.000000	0.000000	2.000000	150.000000	0.000000
15294.020254	0.108067	0.602336	-0.018456	81.774506	-4.721509	27.521751	-0.403383	0.000000	0.922744	0.000000	0.000000	0.000000	-0.000104	-0.061417	-0.000427	0.000000	0.000000	2.000000	150.000000	0.000000
15294.023587	0.108067	0.602336	-0.018456	81.774506	-4.721509	27.521751	-0.403383	0.000000	0.922744	0.000000	0.000000	0.000000	-0.000104	-0.061417	-0.000427	0.000000	0.000000	2.000000	150.000000	0.000000
15294.026920	0.108078	0.602119	-0.018502	81.816406	-4.567801	27.708035	-0.403383	0.000000	0.922744	0.000000	0.000000	0.000000	0.003219	-0.065327	-0.013838	0.000000	0.000000	2.000000	150.000000	0.000000
15294.030254	0.108078	0.602119	-0.018502	81.816406	-4.567801	27.708035	-0.403383	0.000000	0.922744	0.000000	0.000000	0.000000	0.003219	-0.065327	-0.013838	0.000000	0.000000	2.000000	150.000000	0.000000
15294.033587	0.108078	0.602119	-0.018502	81.816406	-4.567801	27.708035	-0.403383	0.000000	0.922744	0.000000	0.000000	0.000000	0.003219	-0.065327	-0.013838	0.000000	0.000000	2.000000	150.000000	0.000000
15294.036920	0.108078	0.602119	-0.018502	81.859558	-4.449615	27.853844	-0.403902	0.000000	0.925122	0.000000	0.000000	0.000000	0.003219	-0.065327	-0.013838	0.000000	0.000000	2.000000	150.000000	0.000000
15294.040254	0.108085	0.601882	-0.018565	81.859558	-4.449615	27.853844	-0.403902	0.000000	0.925122	0.000000	0.000000	0.000000	0.002035	-0.070978	-0.018643	0.000000	0.000000	2.000000	150.000000	0.000000
15294.043587	0.108085	0.601882	-0.018565	81.859558	-4.449615	27.853844	-0.403902	0.000000	0.925122	0.000000	0.000000	0.000000	0.002035	-0.070978	-0.018643	0.000000	0.000000	2.000000	150.000000	0.000000
15294.046920	0.108085	0.601882	-0.018565	81.910240	-4.310723	28.022438	-0.403902	0.000000	0.925122	0.000000	0.000000	0.000000	0.002035	-0.070978	-0.018643	0.000000	0.000000	2.000000	150.000000	0.000000
15294.050254	0.108085	0.601882	-0.018565	81.910240	-4.310723	28.022438	-0.403902	0.000000	0.925122	0.000000	0.000000	0.000000	0.002035	-0.070978	-0.018643	0.000000	0.000000	2.000000	150.000000	0.000000
15294.053587	0.108114	0.601619	-0.018716	81.910240	-4.310723	28.022438	-0.403902	0.000000	0.925122	0.000000	0.000000	0.000000	0.008669	-0.078760	-0.045461	0.000000	0.000000	2.000000	150.000000	0.000000
15294.056920	0.108128	0.601351	-0.018839	81.961929	-4.146932	28.216476	-0.404241	0.000000	0.928229	0.000000	0.000000	0.000000	0.004148	-0.080449	-0.036899	0.000000	0.000000	2.000000	150.000000	0.000000
15294.060254	0.108128	0.601351	-0.018839	81.961929	-4.146932	28.216476	-0.404241	0.000000	0.928229	0.000000	0.000000	0.000000	0.004148	-0.080449	-0.036899	0.000000	0.000000	2.000000	150.000000	0.000000
15294.063587	0.108128	0.601351	-0.018839	81.961929	-4.146932	28.216476	-0.404241	0.000000	0.928229	0.000000	0.000000	0.000000	0.004148	-0.080449	-0.036899	0.000000	0.000000	2.000000	150.000000	0.000000
15294.066920	0.108132	0.601070	-0.019002	82.011414	-4.027764	28.364817	-0.406377	0.000000	0.941956	0.000000	0.000000	0.000000	0.001201	-0.084321	-0.048808	0.000000	0.000000	2.000000	150.000000	0.000000
15294.070254	0.108132	0.601070	-0.019002	82.011414	-4.027764	28.364817	-0.406377	0.000000	0.941956	0.000000	0.000000	0.000000	0.001201	-0.084321	-0.048808	0.000000	0.000000	2.000000	150.000000	0.000000
15294.073587	0.108132	0.601070	-0.019002	82.011414	-4.027764	28.364817	-0.406377	0.000000	0.941956	0.000000	0.000000	0.000000	0.001201	-0.084321	-0.048808	0.000000	0.000000	2.000000	150.000000	0.000000
15294.076920	0.108132	0.601070	-0.019002	82.063828	-3.911257	28.507751	-0.406577	0.000000	0.950090	0.000000	0.000000	0.000000	0.001201	-0.084321	-0.048808	0.000000	0.000000	2.000000	150.000000	0.000000
15294.080254	0.108119	0.600808	-0.019144	82.063828	-3.911257	28.507751	-0.406577	0.000000	0.950090	0.000000	0.000000	0.000000	-0.003879	-0.078599	-0.042538	0.000000	0.000000	2.000000	150.000000	0.000000
15294.083587	0.108119	0.600808	-0.019144	82.063828	-3.911257	28.507751	-0.406577	0.000000	0.950090	0.000000	0.000000	0.000000	-0.003879	-0.078599	-0.042538	0.000000	0.000000	2.000000	150.000000	0.000000
15294.086920	0.108119	0.600808	-0.019144	82.106453	-3.858184	28.581322	-0.406577	0.000000	0.950090	0.000000	0.000000	0.000000	-0.003879	-0.078599	-0.042538	0.000000	0.000000	2.000000	150.000000	0.000000
15294.090254	0.108119	0.600808	-0.019144	82.106453	-3.858184	28.581322	-0.406577	0.000000	0.950090	0.000000	0.000000	0.000000	-0.003879	-0.078599	-0.042538	0.000000	0.000000	2.000000	150.000000	0.000000
15294.093587	0.108095	0.600559	-0.019241	82.106453	-3.858184	28.581322	-0.406577	0.000000	0.950090	0.000000	0.000000	0.000000	-0.007204	-0.074700	-0.029185	0.000000	0.000000	2.000000	150.000000	0.000000
15294.096920	0.108095	0.600559	-0.019241	82.143845	-3.909546	28.534103	-0.405930	0.000000	0.957180	0.000000	0.000000	0.000000	-0.007204	-0.074700	-0.029185	0.000000	0.000000	2.000000	150.000000	0.000000
15294.100254	0.108095	0.600559	-0.019241	82.143845	-3.909546	28.534103	-0.405930	0.000000	0.957180	0.000000	0.000000	0.000000	-0.007204	-0.074700	-0.029185	0.000000	0.000000	2.000000	150.000000	0.000000
15294.103587	0.108095	0.600559	-0.019241	82.143845	-3.909546	28.534103	-0.405930	0.000000	0.957180	0.000000	0.000000	0.000000	-0.007204	-0.074700	-0.029185	0.000000	0.000000	2.000000	150.000000	0.000000
15294.106920	0.108035	0.600074	-0.019391	82.176643	-3.988771	28.456871	-0.404730	0.000000	0.962044	0.000000	0.000000	0.000000	-0.017745	-0.145414	-0.045095	0.000000	0.000000	2.000000	150.000000	0.000000
15294.110254	0.108035	0.600074	-0.019391	82.176643	-3.988771	28.456871	-0.404730	0.000000	0.962044	0.000000	0.000000	0.000000	-0.017745	-0.145414	-0.045095	0.000000	0.000000	2.000000	150.000000	0.000000
15294.113587	0.108035	0.600074	-0.019391	82.176643	-3.988771	28.456871	-0.404730	0.000000	0.962044	0.000000	0.000000	0.000000	-0.017745	-0.145414	-0.045095	0.000000	0.000000	2.000000	150.000000	0.000000
15294.116920	0.108035	0.600074	-0.019391	82.203461	-4.054553	28.393236	-0.401772	0.000000	0.969560	0.000000	0.000000	0.000000	-0.017745	-0.145414	-0.045095	0.000000	0.000000	2.000000	150.000000	0.000000
15294.120254	0.108014	0.599870	-0.019389	82.203461	-4.054553	28.393236	-0.401772	0.000000	0.969560	0.000000	0.000000	0.000000	-0.006424	-0.061233	0.000770	0.000000	0.000000	2.000000	150.000000	0.000000
15294.123587	0.108014	0.599870	-0.019389	82.203461	-4.054553	28.393236	-0.401772	0.000000	0.969560	0.000000	0.000000	0.000000	-0.006424	-0.061233	0.000770	0.000000	0.000000	2.000000	150.000000	0.000000
15294.126920	0.108014	0.599870	-0.019389	82.230240	-4.120773	28.329128	-0.401772	0.000000	0.969560	0.000000	0.000000	0.000000	-0.006424	-0.061233	0.000770	0.000000	0.000000	2.000000	150.000000	0.000000
15294.130254	0.108014	0.599870	-0.019389	82.230240	-4.120773	28.329128	-0.401772	0.000000	0.969560	0.000000	0.000000	0.000000	-0.006424	-0.061233	0.000770	0.000000	0.000000	2.000000	150.000000	0.000000
15294.133587	0.107987	0.599672	-0.019410	82.230240	-4.120773	28.329128	-0.401772	0.000000	0.969560	0.000000	0.000000	0.000000	-0.008176	-0.059479	-0.006329	0.000000	0.000000	2.000000	150.000000	0.000000
15294.136920	0.107987	0.599672	-0.019410	82.254051	-4.183051	28.271767	-0.400702	0.000000	0.969432	0.000000	0.000000	0.000000	-0.008176	-0.059479	-0.006329	0.000000	0.000000	2.000000	150.000000	0.000000
15294.140254	0.107987	0.599672	-0.019410	82.254051	-4.183051	28.271767	-0.400702	0.000000	0.969432	0.000000	0.000000	0.000000	-0.008176	-0.059479	-0.006329	0.000000	0.000000	2.000000	150.000000	0.000000
15294.143587	0.107987	0.599672	-0.019410	82.254051	-4.183051	28.271767	-0.400702	0.000000	0.969432	0.000000	0.000000	0.000000	-0.008176	-0.059479	-0.006329	0.000000	0.000000	2.000000	150.000000	0.000000
15294.146920	0.107873	0.599320	-0.019336	82.277855	-4.248365	28.214085	-0.399339	0.000000	0.970487	0.000000	0.000000	0.000000	-0.034266	-0.105566	0.021976	0.000000	0.000000	2.000000	150.000000	0.000000
15294.150254	0.107873	0.599320	-0.019336	82.277855	-4.248365	28.214085	-0.399339	0.000000	0.970487	0.000000	0.000000	0.000000	-0.034266	-0.105566	0.021976	0.000000	0.000000	2.000000	150.000000	0.000000
15294.153587	0.107873	0.599320	-0.019336	82.277855	-4.248365	28.214085	-0.399339	0.000000	0.970487	0.000000	0.000000	0.000000	-0.034266	-0.105566	0.021976	0.000000	0.000000	2.000000	150.000000	0.000000
15294.156920	0.107873	0.599320	-0.019336	82.295715	-4.299628	28.170586	-0.393628	0.000000	0.966824	0.000000	0.000000	0.000000	-0.034266	-0.105566	0.021976	0.000000	0.000000	2.000000	150.000000	0.000000
15294.160254	0.107848	0.599167	-0.019257	82.295715	-4.299628	28.170586	-0.393628	0.000000	0.966824	0.000000	0.000000	0.000000	-0.007389	-0.046119	0.023705	0.000000	0.000000	2.000000	150.000000	0.000000
15294.163587	0.107848	0.599167	-0.019257	82.295715	-4.299628	28.170586	-0.393628	0.000000	0.966824	0.000000	0.000000	0.000000	-0.007389	-0.046119	0.023705	0.000000	0.000000	2.000000	150.000000	0.000000
15294.166920	0.107801	0.599037	-0.019181	82.310631	-4.343874	28.134188	-0.393628	0.000000	0.966824	0.000000	0.000000	0.000000	-0.014192	-0.038729	0.022968	0.000000	0.000000	2.000000	150.000000	0.000000
15294.170254	0.107801	0.599037	-0.019181	82.310631	-4.343874	28.134188	-0.393628	0.000000	0.966824	0.000000	0.000000	0.000000	-0.014192	-0.038729	0.022968	0.000000	0.000000	2.000000	150.000000	0.000000
15294.173587	0.107801	0.599037	-0.019181	82.310631	-4.343874	28.134188	-0.393628	0.000000	0.966824	0.000000	0.000000	0.000000	-0.014192	-0.038729	0.022968	0.000000	0.000000	2.000000	150.000000	0.000000
15294.176920	0.107801	0.599037	-0.019181	82.319519	-4.368299	28.112284	-0.390031	0.000000	0.959045	0.000000	0.000000	0.000000	-0.014192	-0.038729	0.022968	0.000000	0.000000	2.000000	150.000000	0.000000
15294.180254	0.107784	0.598921	-0.019070	82.319519	-4.368299	28.112284	-0.390031	0.000000	0.959045	0.000000	0.000000	0.000000	-0.005037	-0.034898	0.033304	0.000000	0.000000	2.000000	150.000000	0.000000
15294.183587	0.107784	0.598921	-0.019070	82.319519	-4.368299	28.112284	-0.390031	0.000000	0.959045	0.000000	0.000000	0.000000	-0.005037	-0.034898	0.033304	0.000000	0.000000	2.000000	150.000000	0.000000
15294.186920	0.107784	0.598921	-0.019070	82.328445	-4.395498	28.090319	-0.390031	0.000000	0.959045	0.000000	0.000000	0.000000	-0.005037	-0.034898	0.033304	0.000000	0.000000	2.000000	150.000000	0.000000
15294.190254	0.107784	0.598921	-0.019070	82.328445	-4.395498	28.090319	-0.390031	0.000000	0.959045	0.000000	0.000000	0.000000	-0.005037	-0.034898	0.033304	0.000000	0.000000	2.000000	150.000000	0.000000
15294.193587	0.107786	0.598829	-0.018972	82.328445	-4.395498	28.090319	-0.390031	0.000000	0.959045	0.000000	0.000000	0.000000	0.000640	-0.027514	0.029506	0.000000	0.000000	2.000000	150.000000	0.000000
15294.196920	0.107786	0.598829	-0.018972	82.337349	-4.422778	28.068308	-0.389192	0.000000	0.953495	0.000000	0.000000	0.000000	0.000640	-0.027514	0.029506	0.000000	0.000000	2.000000	150.000000	0.000000
15294.200254	0.107786	0.598829	-0.018972	82.337349	-4.422778	28.068308	-0.389192	0.000000	0.953495	0.000000	0.000000	0.000000	0.000640	-0.027514	0.029506	0.000000	0.000000	2.000000	150.000000	0.000000
15294.203587	0.107786	0.598829	-0.018972	82.337349	-4.422778	28.068308	-0.389192	0.000000	0.953495	0.000000	0.000000	0.000000	0.000640	-0.027514	0.029506	0.000000	0.000000	2.000000	150.000000	0.000000
15294.206920	0.107756	0.598683	-0.018733	82.343323	-4.442752	28.053610	-0.389298	0.000000	0.948577	0.000000	0.000000	0.000000	-0.008852	-0.043830	0.071697	0.000000	0.000000	2.000000	150.000000	0.000000
15294.210254	0.107756	0.598683	-0.018733	82.343323	-4.442752	28.053610	-0.389298	0.000000	0.948577	0.000000	0.000000	0.000000	-0.008852	-0.043830	0.071697	0.000000	0.000000	2.000000	150.000000	0.000000
15294.213587	0.107756	0.598683	-0.018733	82.343323	-4.442752	28.053610	-0.389298	0.000000	0.948577	0.000000	0.000000	0.000000	-0.008852	-0.043830	0.071697	0.000000	0.000000	2.000000	150.000000	0.000000
15294.216920	0.107756	0.598683	-0.018733	82.349243	-4.462812	28.038874	-0.387823	0.000000	0.936628	0.000000	0.000000	0.000000	-0.008852	-0.043830	0.071697	0.000000	0.000000	2.000000	150.000000	0.000000
15294.220254	0.107738	0.598591	-0.018629	82.349243	-4.462812	28.038874	-0.387823	0.000000	0.936628	0.000000	0.000000	0.000000	-0.005618	-0.027561	0.031025	0.000000	0.000000	2.000000	150.000000	0.000000
15294.223587	0.107738	0.598591	-0.018629	82.349243	-4.462812	28.038874	-0.387823	0.000000	0.936628	0.000000	0.000000	0.000000	-0.005618	-0.027561	0.031025	0.000000	0.000000	2.000000	150.000000	0.000000
15294.226920	0.107738	0.598591	-0.018629	82.361130	-4.500206	28.009361	-0.387823	0.000000	0.936628	0.000000	0.000000	0.000000	-0.005618	-0.027561	0.031025	0.000000	0.000000	2.000000	150.000000	0.000000
15294.230254	0.107738	0.598591	-0.018629	82.361130	-4.500206	28.009361	-0.387823	0.000000	0.936628	0.000000	0.000000	0.000000	-0.005618	-0.027561	0.031025	0.000000	0.000000	2.000000	150.000000	0.000000
15294.233587	0.107704	0.598494	-0.018497	82.361130	-4.500206	28.009361	-0.387823	0.000000	0.936628	0.000000	0.000000	0.000000	-0.010143	-0.029357	0.039620	0.000000	0.000000	2.000000	150.000000	0.000000
15294.236920	0.107687	0.598377	-0.018386	82.373001	-4.532267	27.979755	-0.386886	0.000000	0.931457	0.000000	0.000000	0.000000	-0.005085	-0.034987	0.033260	0.000000	0.000000	2.000000	150.000000	0.000000
15294.240254	0.107687	0.598377	-0.018386	82.373001	-4.532267	27.979755	-0.386886	0.000000	0.931457	0.000000	0.000000	0.000000	-0.005085	-0.034987	0.033260	0.000000	0.000000	2.000000	150.000000	0.000000
15294.243587	0.107687	0.598377	-0.018386	82.373001	-4.532267	27.979755	-0.386886	0.000000	0.931457	0.000000	0.000000	0.000000	-0.005085	-0.034987	0.033260	0.000000	0.000000	2.000000	150.000000	0.000000
15294.246920	0.107687	0.598377	-0.018386	82.387863	-4.574544	27.942602	-0.384348	0.000000	0.919310	0.000000	0.000000	0.000000	-0.005085	-0.034987	0.033260	0.000000	0.000000	2.000000	150.000000	0.000000
15294.250254	0.107694	0.598211	-0.018266	82.387863	-4.574544	27.942602	-0.384348	0.000000	0.919310	0.000000	0.000000	0.000000	0.002259	-0.049798	0.036207	0.000000	0.000000	2.000000	150.000000	0.000000
15294.253587	0.107694	0.598211	-0.018266	82.387863	-4.574544	27.942602	-0.384348	0.000000	0.919310	0.000000	0.000000	0.000000	0.002259	-0.049798	0.036207	0.000000	0.000000	2.000000	150.000000	0.000000
15294.256920	0.107694	0.598211	-0.018266	82.408104	-4.639857	27.877893	-0.384348	0.000000	0.919310	0.000000	0.000000	0.000000	0.002259	-0.049798	0.036207	0.000000	0.000000	2.000000	150.000000	0.000000
15294.260254	0.107694	0.598211	-0.018266	82.408104	-4.639857	27.877893	-0.384348	0.000000	0.919310	0.000000	0.000000	0.000000	0.002259	-0.049798	0.036207	0.000000	0.000000	2.000000	150.000000	0.000000
15294.263587	0.107677	0.598026	-0.018156	82.408104	-4.639857	27.877893	-0.384348	0.000000	0.919310	0.000000	0.000000	0.000000	-0.005185	-0.055443	0.032899	0.000000	0.000000	2.000000	150.000000	0.000000
15294.266920	0.107677	0.598026	-0.018156	82.434807	-4.709610	27.810270	-0.384725	0.000000	0.913276	0.000000	0.000000	0.000000	-0.005185	-0.055443	0.032899	0.000000	0.000000	2.000000	150.000000	0.000000
15294.270254	0.107677	0.598026	-0.018156	82.434807	-4.709610	27.810270	-0.384725	0.000000	0.913276	0.000000	0.000000	0.000000	-0.005185	-0.055443	0.032899	0.000000	0.000000	2.000000	150.000000	0.000000
15294.273587	0.107677	0.598026	-0.018156	82.434807	-4.709610	27.810270	-0.384725	0.000000	0.913276	0.000000	0.000000	0.000000	-0.005185	-0.055443	0.032899	0.000000	0.000000	2.000000	150.000000	0.000000
15294.276920	0.107720	0.597527	-0.017891	82.464539	-4.787374	27.734583	-0.383861	0.000000	0.907792	0.000000	0.000000	0.000000	0.012834	-0.149828	0.079369	0.000000	0.000000	2.000000	150.000000	0.000000
15294.280254	0.107720	0.597527	-0.017891	82.464539	-4.787374	27.734583	-0.383861	0.000000	0.907792	0.000000	0.000000	0.000000	0.012834	-0.149828	0.079369	0.000000	0.000000	2.000000	150.000000	0.000000
15294.283587	0.107720	0.597527	-0.017891	82.464539	-4.787374	27.734583	-0.383861	0.000000	0.907792	0.000000	0.000000	0.000000	0.012834	-0.149828	0.079369	0.000000	0.000000	2.000000	150.000000	0.000000
15294.286920	0.107753	0.597218	-0.017755	82.499565	-4.889141	27.630386	-0.386000	0.000000	0.894564	0.000000	0.000000	0.000000	0.010027	-0.092596	0.040899	0.000000	0.000000	2.000000	150.000000	0.000000
15294.290254	0.107753	0.597218	-0.017755	82.499565	-4.889141	27.630386	-0.386000	0.000000	0.894564	0.000000	0.000000	0.000000	0.010027	-0.092596	0.040899	0.000000	0.000000	2.000000	150.000000	0.000000
15294.293587	0.107753	0.597218	-0.017755	82.499565	-4.889141	27.630386	-0.386000	0.000000	0.894564	0.000000	0.000000	0.000000	0.010027	-0.092596	0.040899	0.000000	0.000000	2.000000	150.000000	0.000000
15294.296920	0.107753	0.597218	-0.017755	82.539986	-5.018198	27.497126	-0.387671	0.000000	0.887748	0.000000	0.000000	0.000000	0.010027	-0.092596	0.040899	0.000000	0.000000	2.000000	150.000000	0.000000
15294.300254	0.107781	0.596847	-0.017644	82.539986	-5.018198	27.497126	-0.387671	0.000000	0.887748	0.000000	0.000000	0.000000	0.008187	-0.111243	0.033388	0.000000	0.000000	2.000000	150.000000	0.000000
15294.303587	0.107781	0.596847	-0.017644	82.539986	-5.018198	27.497126	-0.387671	0.000000	0.887748	0.000000	0.000000	0.000000	0.008187	-0.111243	0.033388	0.000000	0.000000	2.000000	150.000000	0.000000
15294.306920	0.107781	0.596847	-0.017644	82.585663	-5.178036	27.334002	-0.387671	0.000000	0.887748	0.000000	0.000000	0.000000	0.008187	-0.111243	0.033388	0.000000	0.000000	2.000000	150.000000	0.000000
15294.310254	0.107781	0.596847	-0.017644	82.585663	-5.178036	27.334002	-0.387671	0.000000	0.887748	0.000000	0.000000	0.000000	0.008187	-0.111243	0.033388	0.000000	0.000000	2.000000	150.000000	0.000000
15294.313587	0.107795	0.596445	-0.017497	82.585663	-5.178036	27.334002	-0.387671	0.000000	0.887748	0.000000	0.000000	0.000000	0.004177	-0.120523	0.044110	0.000000	0.000000	2.000000	150.000000	0.000000
15294.316920	0.107812	0.595994	-0.017335	82.640755	-5.352537	27.157688	-0.389035	0.000000	0.882183	0.000000	0.000000	0.000000	0.005231	-0.135427	0.048427	0.000000	0.000000	2.000000	150.000000	0.000000
15294.320254	0.107812	0.595994	-0.017335	82.640755	-5.352537	27.157688	-0.389035	0.000000	0.882183	0.000000	0.000000	0.000000	0.005231	-0.135427	0.048427	0.000000	0.000000	2.000000	150.000000	0.000000
15294.323587	0.107812	0.595994	-0.017335	82.640755	-5.352537	27.157688	-0.389035	0.000000	0.882183	0.000000	0.000000	0.000000	0.005231	-0.135427	0.048427	0.000000	0.000000	2.000000	150.000000	0.000000
15294.326920	0.107812	0.595994	-0.017335	82.699326	-5.526530	26.983440	-0.390603	0.000000	0.866760	0.000000	0.000000	0.000000	0.005231	-0.135427	0.048427	0.000000	0.000000	2.000000	150.000000	0.000000
15294.330254	0.107823	0.595481	-0.017199	82.699326	-5.526530	26.983440	-0.390603	0.000000	0.866760	0.000000	0.000000	0.000000	0.003356	-0.154040	0.040791	0.000000	0.000000	2.000000	150.000000	0.000000
15294.333587	0.107823	0.595481	-0.017199	82.699326	-5.526530	26.983440	-0.390603	0.000000	0.866760	0.000000	0.000000	0.000000	0.003356	-0.154040	0.040791	0.000000	0.000000	2.000000	150.000000	0.000000
15294.336920	0.107817	0.594917	-0.017044	82.767220	-5.719401	26.794487	-0.390603	0.000000	0.866760	0.000000	0.000000	0.000000	-0.001885	-0.168961	0.046542	0.000000	0.000000	2.000000	150.000000	0.000000
15294.340254	0.107817	0.594917	-0.017044	82.767220	-5.719401	26.794487	-0.390603	0.000000	0.866760	0.000000	0.000000	0.000000	-0.001885	-0.168961	0.046542	0.000000	0.000000	2.000000	150.000000	0.000000
15294.343587	0.107817	0.594917	-0.017044	82.767220	-5.719401	26.794487	-0.390603	0.000000	0.866760	0.000000	0.000000	0.000000	-0.001885	-0.168961	0.046542	0.000000	0.000000	2.000000	150.000000	0.000000
15294.346920	0.107817	0.594917	-0.017044	82.837982	-5.921501	26.593508	-0.390849	0.000000	0.852205	0.000000	0.000000	0.000000	-0.001885	-0.168961	0.046542	0.000000	0.000000	2.000000	150.000000	0.000000
15294.350254	0.107835	0.594304	-0.016880	82.837982	-5.921501	26.593508	-0.390849	0.000000	0.852205	0.000000	0.000000	0.000000	0.005397	-0.183856	0.049169	0.000000	0.000000	2.000000	150.000000	0.000000
15294.353587	0.107835	0.594304	-0.016880	82.837982	-5.921501	26.593508	-0.390849	0.000000	0.852205	0.000000	0.000000	0.000000	0.005397	-0.183856	0.049169	0.000000	0.000000	2.000000	150.000000	0.000000
15294.356920	0.107856	0.593642	-0.016703	82.915344	-6.146105	26.369789	-0.390849	0.000000	0.852205	0.000000	0.000000	0.000000	0.006398	-0.198779	0.053274	0.000000	0.000000	2.000000	150.000000	0.000000
15294.360254	0.107856	0.593642	-0.016703	82.915344	-6.146105	26.369789	-0.390849	0.000000	0.852205	0.000000	0.000000	0.000000	0.006398	-0.198779	0.053274	0.000000	0.000000	2.000000	150.000000	0.000000
15294.363587	0.107856	0.593642	-0.016703	82.915344	-6.146105	26.369789	-0.390849	0.000000	0.852205	0.000000	0.000000	0.000000	0.006398	-0.198779	0.053274	0.000000	0.000000	2.000000	150.000000	0.000000
15294.366920	0.107856	0.593642	-0.016703	82.986443	-6.366608	26.148233	-0.392815	0.000000	0.835131	0.000000	0.000000	0.000000	0.006398	-0.198779	0.053274	0.000000	0.000000	2.000000	150.000000	0.000000
15294.370254	0.107879	0.592954	-0.016519	82.986443	-6.366608	26.148233	-0.392815	0.000000	0.835131	0.000000	0.000000	0.000000	0.006852	-0.206278	0.055154	0.000000	0.000000	2.000000	150.000000	0.000000
15294.373587	0.107879	0.592954	-0.016519	82.986443	-6.366608	26.148233	-0.392815	0.000000	0.835131	0.000000	0.000000	0.000000	0.006852	-0.206278	0.055154	0.000000	0.000000	2.000000	150.000000	0.000000
15294.376920	0.107928	0.592260	-0.016318	83.044838	-6.557220	25.951754	-0.392815	0.000000	0.835131	0.000000	0.000000	0.000000	0.014778	-0.208244	0.060357	0.000000	0.000000	2.000000	150.000000	0.000000
15294.380254	0.107928	0.592260	-0.016318	83.044838	-6.557220	25.951754	-0.392815	0.000000	0.835131	0.000000	0.000000	0.000000	0.014778	-0.208244	0.060357	0.000000	0.000000	2.000000	150.000000	0.000000
15294.383587	0.107928	0.592260	-0.016318	83.044838	-6.557220	25.951754	-0.392815	0.000000	0.835131	0.000000	0.000000	0.000000	0.014778	-0.208244	0.060357	0.000000	0.000000	2.000000	150.000000	0.000000
15294.386920	0.107952	0.591547	-0.016129	83.072838	-6.689130	25.811113	-0.396419	0.000000	0.815879	0.000000	0.000000	0.000000	0.007220	-0.213883	0.056684	0.000000	0.000000	2.000000	150.000000	0.000000
15294.390254	0.107952	0.591547	-0.016129	83.072838	-6.689130	25.811113	-0.396419	0.000000	0.815879	0.000000	0.000000	0.000000	0.007220	-0.213883	0.056684	0.000000	0.000000	2.000000	150.000000	0.000000
15294.393587	0.107952	0.591547	-0.016129	83.072838	-6.689130	25.811113	-0.396419	0.000000	0.815879	0.000000	0.000000	0.000000	0.007220	-0.213883	0.056684	0.000000	0.000000	2.000000	150.000000	0.000000
15294.396920	0.107954	0.590859	-0.015943	83.074966	-6.785182	25.699076	-0.397623	0.000000	0.806432	0.000000	0.000000	0.000000	0.000330	-0.206528	0.055768	0.000000	0.000000	2.000000	150.000000	0.000000
15294.400254	0.107954	0.590859	-0.015943	83.074966	-6.785182	25.699076	-0.397623	0.000000	0.806432	0.000000	0.000000	0.000000	0.000330	-0.206528	0.055768	0.000000	0.000000	2.000000	150.000000	0.000000
15294.403587	0.107954	0.590859	-0.015943	83.074966	-6.785182	25.699076	-0.397623	0.000000	0.806432	0.000000	0.000000	0.000000	0.000330	-0.206528	0.055768	0.000000	0.000000	2.000000	150.000000	0.000000
15294.406920	0.107954	0.590859	-0.015943	83.067345	-6.895374	25.573402	-0.397678	0.000000	0.797137	0.000000	0.000000	0.000000	0.000330	-0.206528	0.055768	0.000000	0.000000	2.000000	150.000000	0.000000
15294.410254	0.107957	0.590213	-0.015749	83.067345	-6.895374	25.573402	-0.397678	0.000000	0.797137	0.000000	0.000000	0.000000	0.000928	-0.193614	0.058266	0.000000	0.000000	2.000000	150.000000	0.000000
15294.413587	0.107957	0.590213	-0.015749	83.067345	-6.895374	25.573402	-0.397678	0.000000	0.797137	0.000000	0.000000	0.000000	0.000928	-0.193614	0.058266	0.000000	0.000000	2.000000	150.000000	0.000000
15294.416920	0.107908	0.589624	-0.015582	83.071625	-7.051820	25.404593	-0.397678	0.000000	0.797137	0.000000	0.000000	0.000000	-0.014474	-0.176856	0.049825	0.000000	0.000000	2.000000	150.000000	0.000000
15294.420254	0.107908	0.589624	-0.015582	83.071625	-7.051820	25.404593	-0.397678	0.000000	0.797137	0.000000	0.000000	0.000000	-0.014474	-0.176856	0.049825	0.000000	0.000000	2.000000	150.000000	0.000000
15294.423587	0.107908	0.589624	-0.015582	83.071625	-7.051820	25.404593	-0.397678	0.000000	0.797137	0.000000	0.000000	0.000000	-0.014474	-0.176856	0.049825	0.000000	0.000000	2.000000	150.000000	0.000000
15294.426920	0.107908	0.589624	-0.015582	83.072166	-7.200046	25.246874	-0.395420	0.000000	0.779122	0.000000	0.000000	0.000000	-0.014474	-0.176856	0.049825	0.000000	0.000000	2.000000	150.000000	0.000000
15294.430254	0.107832	0.589065	-0.015442	83.072166	-7.200046	25.246874	-0.395420	0.000000	0.779122	0.000000	0.000000	0.000000	-0.023066	-0.167514	0.042008	0.000000	0.000000	2.000000	150.000000	0.000000
15294.433587	0.107832	0.589065	-0.015442	83.072166	-7.200046	25.246874	-0.395420	0.000000	0.779122	0.000000	0.000000	0.000000	-0.023066	-0.167514	0.042008	0.000000	0.000000	2.000000	150.000000	0.000000
15294.436920	0.107707	0.588582	-0.015314	83.076073	-7.284730	25.165812	-0.395420	0.000000	0.779122	0.000000	0.000000	0.000000	-0.037251	-0.145185	0.038598	0.000000	0.000000	2.000000	150.000000	0.000000
15294.440254	0.107707	0.588582	-0.015314	83.076073	-7.284730	25.165812	-0.395420	0.000000	0.779122	0.000000	0.000000	0.000000	-0.037251	-0.145185	0.038598	0.000000	0.000000	2.000000	150.000000	0.000000
15294.443587	0.107707	0.588582	-0.015314	83.076073	-7.284730	25.165812	-0.395420	0.000000	0.779122	0.000000	0.000000	0.000000	-0.037251	-0.145185	0.038598	0.000000	0.000000	2.000000	150.000000	0.000000
15294.446920	0.107707	0.588582	-0.015314	83.079895	-7.292247	25.174820	-0.385367	0.000000	0.765687	0.000000	0.000000	0.000000	-0.037251	-0.145185	0.038598	0.000000	0.000000	2.000000	150.000000	0.000000
15294.450254	0.107595	0.588154	-0.015228	83.079895	-7.292247	25.174820	-0.385367	0.000000	0.765687	0.000000	0.000000	0.000000	-0.033739	-0.128345	0.025707	0.000000	0.000000	2.000000	150.000000	0.000000
15294.453587	0.107595	0.588154	-0.015228	83.079895	-7.292247	25.174820	-0.385367	0.000000	0.765687	0.000000	0.000000	0.000000	-0.033739	-0.128345	0.025707	0.000000	0.000000	2.000000	150.000000	0.000000
15294.456920	0.107595	0.588154	-0.015228	83.082924	-7.292781	25.185484	-0.385367	0.000000	0.765687	0.000000	0.000000	0.000000	-0.033739	-0.128345	0.025707	0.000000	0.000000	2.000000	150.000000	0.000000
15294.460254	0.107595	0.588154	-0.015228	83.082924	-7.292781	25.185484	-0.385367	0.000000	0.765687	0.000000	0.000000	0.000000	-0.033739	-0.128345	0.025707	0.000000	0.000000	2.000000	150.000000	0.000000
15294.463587	0.107479	0.587776	-0.015157	83.082924	-7.292781	25.185484	-0.385367	0.000000	0.765687	0.000000	0.000000	0.000000	-0.034790	-0.113408	0.021423	0.000000	0.000000	2.000000	150.000000	0.000000
15294.466920	0.107411	0.587460	-0.015162	83.072922	-7.247520	25.239338	-0.379744	0.000000	0.761403	0.000000	0.000000	0.000000	-0.020356	-0.094578	-0.001469	0.000000	0.000000	2.000000	150.000000	0.000000
15294.470254	0.107411	0.587460	-0.015162	83.072922	-7.247520	25.239338	-0.379744	0.000000	0.761403	0.000000	0.000000	0.000000	-0.020356	-0.094578	-0.001469	0.000000	0.000000	2.000000	150.000000	0.000000
15294.473587	0.107411	0.587460	-0.015162	83.072922	-7.247520	25.239338	-0.379744	0.000000	0.761403	0.000000	0.000000	0.000000	-0.020356	-0.094578	-0.001469	0.000000	0.000000	2.000000	150.000000	0.000000
15294.476920	0.107411	0.587460	-0.015162	83.042213	-7.127910	25.364553	-0.370553	0.000000	0.758077	0.000000	0.000000	0.000000	-0.020356	-0.094578	-0.001469	0.000000	0.000000	2.000000	150.000000	0.000000
15294.480254	0.107334	0.587201	-0.015204	83.042213	-7.127910	25.364553	-0.370553	0.000000	0.758077	0.000000	0.000000	0.000000	-0.023085	-0.077695	-0.012705	0.000000	0.000000	2.000000	150.000000	0.000000
15294.483587	0.107334	0.587201	-0.015204	83.042213	-7.127910	25.364553	-0.370553	0.000000	0.758077	0.000000	0.000000	0.000000	-0.023085	-0.077695	-0.012705	0.000000	0.000000	2.000000	150.000000	0.000000
15294.486920	0.107334	0.587201	-0.015204	83.003502	-6.978381	25.514338	-0.370553	0.000000	0.758077	0.000000	0.000000	0.000000	-0.023085	-0.077695	-0.012705	0.000000	0.000000	2.000000	150.000000	0.000000
15294.490254	0.107334	0.587201	-0.015204	83.003502	-6.978381	25.514338	-0.370553	0.000000	0.758077	0.000000	0.000000	0.000000	-0.023085	-0.077695	-0.012705	0.000000	0.000000	2.000000	150.000000	0.000000
15294.493587	0.107296	0.586992	-0.015270	83.003502	-6.978381	25.514338	-0.370553	0.000000	0.758077	0.000000	0.000000	0.000000	-0.011508	-0.062732	-0.019943	0.000000	0.000000	2.000000	150.000000	0.000000
15294.496920	0.107296	0.586992	-0.015270	82.961487	-6.822124	25.668631	-0.366705	0.000000	0.760195	0.000000	0.000000	0.000000	-0.011508	-0.062732	-0.019943	0.000000	0.000000	2.000000	150.000000	0.000000
15294.500254	0.107296	0.586992	-0.015270	82.961487	-6.822124	25.668631	-0.366705	0.000000	0.760195	0.000000	0.000000	0.000000	-0.011508	-0.062732	-0.019943	0.000000	0.000000	2.000000	150.000000	0.000000
15294.503587	0.107296	0.586992	-0.015270	82.961487	-6.822124	25.668631	-0.366705	0.000000	0.760195	0.000000	0.000000	0.000000	-0.011508	-0.062732	-0.019943	0.000000	0.000000	2.000000	150.000000	0.000000
15294.506920	0.107298	0.586808	-0.015354	82.923630	-6.695512	25.789278	-0.364787	0.000000	0.763519	0.000000	0.000000	0.000000	0.000570	-0.055284	-0.025094	0.000000	0.000000	2.000000	150.000000	0.000000
15294.510254	0.107298	0.586808	-0.015354	82.923630	-6.695512	25.789278	-0.364787	0.000000	0.763519	0.000000	0.000000	0.000000	0.000570	-0.055284	-0.025094	0.000000	0.000000	2.000000	150.000000	0.000000
15294.513587	0.107298	0.586808	-0.015354	82.923630	-6.695512	25.789278	-0.364787	0.000000	0.763519	0.000000	0.000000	0.000000	0.000570	-0.055284	-0.025094	0.000000	0.000000	2.000000	150.000000	0.000000
15294.516920	0.107298	0.586808	-0.015354	82.894859	-6.606652	25.875425	-0.364882	0.000000	0.767701	0.000000	0.000000	0.000000	0.000570	-0.055284	-0.025094	0.000000	0.000000	2.000000	150.000000	0.000000
15294.520254	0.107295	0.586765	-0.015364	82.894859	-6.606652	25.875425	-0.364882	0.000000	0.767701	0.000000	0.000000	0.000000	-0.000702	-0.012922	-0.002898	0.000000	0.000000	2.000000	150.000000	0.000000
15294.523587	0.107295	0.586765	-0.015364	82.894859	-6.606652	25.875425	-0.364882	0.000000	0.767701	0.000000	0.000000	0.000000	-0.000702	-0.012922	-0.002898	0.000000	0.000000	2.000000	150.000000	0.000000
15294.526920	0.107295	0.586765	-0.015364	82.880867	-6.585155	25.893240	-0.364882	0.000000	0.767701	0.000000	0.000000	0.000000	-0.000702	-0.012922	-0.002898	0.000000	0.000000	2.000000	150.000000	0.000000
15294.530254	0.107295	0.586765	-0.015364	82.880867	-6.585155	25.893240	-0.364882	0.000000	0.767701	0.000000	0.000000	0.000000	-0.000702	-0.012922	-0.002898	0.000000	0.000000	2.000000	150.000000	0.000000
15294.533587	0.107295	0.586765	-0.015364	82.880867	-6.585155	25.893240	-0.364882	0.000000	0.767701	0.000000	0.000000	0.000000	-0.000000	0.000007	0.000000	0.000000	0.000000	2.000000	150.000000	0.000000
15294.536920	0.107295	0.586765	-0.015364	82.880272	-6.596316	25.880383	-0.364765	0.000000	0.768184	0.000000	0.000000	0.000000	-0.000000	0.000007	0.000000	0.000000	0.000000	2.000000	150.000000	0.000000
15294.540254	0.107295	0.586765	-0.015364	82.880272	-6.596316	25.880383	-0.364765	0.000000	0.768184	0.000000	0.000000	0.000000	-0.000000	0.000007	0.000000	0.000000	0.000000	2.000000	150.000000	0.000000
15294.543587	0.107295	0.586765	-0.015364	82.880272	-6.596316	25.880383	-0.364765	0.000000	0.768184	0.000000	0.000000	0.000000	-0.000000	0.000007	0.000000	0.000000	0.000000	2.000000	150.000000	0.000000
15294.546920	0.107301	0.586758	-0.015340	82.880272	-6.596316	25.880383	-0.364765	0.000000	0.768184	0.000000	0.000000	0.000000	0.001705	-0.001971	0.007026	0.000000	0.000000	2.000000	150.000000	0.000000
15294.550254	0.107301	0.586758	-0.015340	82.880272	-6.596316	25.880383	-0.364765	0.000000	0.768184	0.000000	0.000000	0.000000	0.001705	-0.001971	0.007026	0.000000	0.000000	2.000000	150.000000	0.000000
15294.553587	0.107301	0.586758	-0.015340	82.880272	-6.596316	25.880383	-0.364765	0.000000	0.768184	0.000000	0.000000	0.000000	0.001705	-0.001971	0.007026	0.000000	0.000000	2.000000	150.000000	0.000000
15294.556920	0.107301	0.586758	-0.015340	82.880272	-6.596316	25.880383	-0.365049	0.000000	0.767013	0.000000	0.000000	0.000000	0.001705	-0.001971	0.007026	0.000000	0.000000	2.000000	150.000000	0.000000
15294.560254	0.107307	0.586752	-0.015317	82.880272	-6.596316	25.880383	-0.365049	0.000000	0.767013	0.000000	0.000000	0.000000	0.001707	-0.001963	0.007026	0.000000	0.000000	2.000000	150.000000	0.000000
15294.563587	0.107307	0.586752	-0.015317	82.880272	-6.596316	25.880383	-0.365049	0.000000	0.767013	0.000000	0.000000	0.000000	0.001707	-0.001963	0.007026	0.000000	0.000000	2.000000	150.000000	0.000000
15294.566920	0.107307	0.586752	-0.015317	82.882057	-6.627317	25.845982	-0.365049	0.000000	0.767013	0.000000	0.000000	0.000000	0.001707	-0.001963	0.007026	0.000000	0.000000	2.000000	150.000000	0.000000
15294.570254	0.107307	0.586752	-0.015317	82.882057	-6.627317	25.845982	-0.365049	0.000000	0.767013	0.000000	0.000000	0.000000	0.001707	-0.001963	0.007026	0.000000	0.000000	2.000000	150.000000	0.000000
15294.573587	0.107308	0.586727	-0.015310	82.882057	-6.627317	25.845982	-0.365049	0.000000	0.767013	0.000000	0.000000	0.000000	0.000500	-0.007449	0.002063	0.000000	0.000000	2.000000	150.000000	0.000000
15294.576920	0.107308	0.586727	-0.015310	82.882034	-6.691730	25.773087	-0.365334	0.000000	0.765842	0.000000	0.000000	0.000000	0.000500	-0.007449	0.002063	0.000000	0.000000	2.000000	150.000000	0.000000
15294.580254	0.107308	0.586727	-0.015310	82.882034	-6.691730	25.773087	-0.365334	0.000000	0.765842	0.000000	0.000000	0.000000	0.000500	-0.007449	0.002063	0.000000	0.000000	2.000000	150.000000	0.000000
15294.583587	0.107308	0.586727	-0.015310	82.882034	-6.691730	25.773087	-0.365334	0.000000	0.765842	0.000000	0.000000	0.000000	0.000500	-0.007449	0.002063	0.000000	0.000000	2.000000	150.000000	0.000000
15294.586920	0.107325	0.586641	-0.015334	82.886719	-6.793278	25.656887	-0.365418	0.000000	0.765498	0.000000	0.000000	0.000000	0.004882	-0.025865	-0.007330	0.000000	0.000000	2.000000	150.000000	0.000000
15294.590254	0.107325	0.586641	-0.015334	82.886719	-6.793278	25.656887	-0.365418	0.000000	0.765498	0.000000	0.000000	0.000000	0.004882	-0.025865	-0.007330	0.000000	0.000000	2.000000	150.000000	0.000000
15294.593587	0.107325	0.586641	-0.015334	82.886719	-6.793278	25.656887	-0.365418	0.000000	0.765498	0.000000	0.000000	0.000000	0.004882	-0.025865	-0.007330	0.000000	0.000000	2.000000	150.000000	0.000000
15294.596920	0.107325	0.586641	-0.015334	82.890747	-6.911504	25.527740	-0.366231	0.000000	0.766720	0.000000	0.000000	0.000000	0.004882	-0.025865	-0.007330	0.000000	0.000000	2.000000	150.000000	0.000000
15294.600254	0.107292	0.586586	-0.015379	82.890747	-6.911504	25.527740	-0.366231	0.000000	0.766720	0.000000	0.000000	0.000000	-0.009908	-0.016470	-0.013365	0.000000	0.000000	2.000000	150.000000	0.000000
15294.603587	0.107292	0.586586	-0.015379	82.890747	-6.911504	25.527740	-0.366231	0.000000	0.766720	0.000000	0.000000	0.000000	-0.009908	-0.016470	-0.013365	0.000000	0.000000	2.000000	150.000000	0.000000
15294.606920	0.107292	0.586586	-0.015379	82.898918	-7.013724	25.415190	-0.366231	0.000000	0.766720	0.000000	0.000000	0.000000	-0.009908	-0.016470	-0.013365	0.000000	0.000000	2.000000	150.000000	0.000000
15294.610254	0.107292	0.586586	-0.015379	82.898918	-7.013724	25.415190	-0.366231	0.000000	0.766720	0.000000	0.000000	0.000000	-0.009908	-0.016470	-0.013365	0.000000	0.000000	2.000000	150.000000	0.000000
15294.613587	0.107281	0.586506	-0.015422	82.898918	-7.013724	25.415190	-0.366231	0.000000	0.766720	0.000000	0.000000	0.000000	-0.003117	-0.023878	-0.012836	0.000000	0.000000	2.000000	150.000000	0.000000
15294.616920	0.107261	0.586415	-0.015505	82.910027	-7.060389	25.366581	-0.364580	0.000000	0.768948	0.000000	0.000000	0.000000	-0.006030	-0.027417	-0.024833	0.000000	0.000000	2.000000	150.000000	0.000000
15294.620254	0.107261	0.586415	-0.015505	82.910027	-7.060389	25.366581	-0.364580	0.000000	0.768948	0.000000	0.000000	0.000000	-0.006030	-0.027417	-0.024833	0.000000	0.000000	2.000000	150.000000	0.000000
15294.623587	0.107261	0.586415	-0.015505	82.910027	-7.060389	25.366581	-0.364580	0.000000	0.768948	0.000000	0.000000	0.000000	-0.006030	-0.027417	-0.024833	0.000000	0.000000	2.000000	150.000000	0.000000
15294.626920	0.107261	0.586415	-0.015505	82.924042	-7.118881	25.308777	-0.363055	0.000000	0.775226	0.000000	0.000000	0.000000	-0.006030	-0.027417	-0.024833	0.000000	0.000000	2.000000	150.000000	0.000000
15294.630254	0.107230	0.586335	-0.015542	82.924042	-7.118881	25.308777	-0.363055	0.000000	0.775226	0.000000	0.000000	0.000000	-0.009409	-0.023882	-0.011319	0.000000	0.000000	2.000000	150.000000	0.000000
15294.633587	0.107230	0.586335	-0.015542	82.924042	-7.118881	25.308777	-0.363055	0.000000	0.775226	0.000000	0.000000	0.000000	-0.009409	-0.023882	-0.011319	0.000000	0.000000	2.000000	150.000000	0.000000
15294.636920	0.107230	0.586335	-0.015542	82.932251	-7.154215	25.268862	-0.363055	0.000000	0.775226	0.000000	0.000000	0.000000	-0.009409	-0.023882	-0.011319	0.000000	0.000000	2.000000	150.000000	0.000000
15294.640254	0.107230	0.586335	-0.015542	82.932251	-7.154215	25.268862	-0.363055	0.000000	0.775226	0.000000	0.000000	0.000000	-0.009409	-0.023882	-0.011319	0.000000	0.000000	2.000000	150.000000	0.000000
15294.643587	0.107240	0.586256	-0.015590	82.932251	-7.154215	25.268862	-0.363055	0.000000	0.775226	0.000000	0.000000	0.000000	0.003169	-0.023869	-0.014379	0.000000	0.000000	2.000000	150.000000	0.000000
15294.646920	0.107240	0.586256	-0.015590	82.940308	-7.257307	25.155413	-0.361487	0.000000	0.777112	0.000000	0.000000	0.000000	0.003169	-0.023869	-0.014379	0.000000	0.000000	2.000000	150.000000	0.000000
15294.650254	0.107240	0.586256	-0.015590	82.940308	-7.257307	25.155413	-0.361487	0.000000	0.777112	0.000000	0.000000	0.000000	0.003169	-0.023869	-0.014379	0.000000	0.000000	2.000000	150.000000	0.000000
15294.653587	0.107240	0.586256	-0.015590	82.940308	-7.257307	25.155413	-0.361487	0.000000	0.777112	0.000000	0.000000	0.000000	0.003169	-0.023869	-0.014379	0.000000	0.000000	2.000000	150.000000	0.000000
15294.656920	0.107190	0.586153	-0.015708	82.938309	-7.423423	24.970039	-0.362015	0.000000	0.779509	0.000000	0.000000	0.000000	-0.015237	-0.030887	-0.035322	0.000000	0.000000	2.000000	150.000000	0.000000
15294.660254	0.107190	0.586153	-0.015708	82.938309	-7.423423	24.970039	-0.362015	0.000000	0.779509	0.000000	0.000000	0.000000	-0.015237	-0.030887	-0.035322	0.000000	0.000000	2.000000	150.000000	0.000000
15294.663587	0.107190	0.586153	-0.015708	82.938309	-7.423423	24.970039	-0.362015	0.000000	0.779509	0.000000	0.000000	0.000000	-0.015237	-0.030887	-0.035322	0.000000	0.000000	2.000000	150.000000	0.000000
15294.666920	0.107190	0.586153	-0.015708	82.931862	-7.664697	24.695049	-0.359476	0.000000	0.785396	0.000000	0.000000	0.000000	-0.015237	-0.030887	-0.035322	0.000000	0.000000	2.000000	150.000000	0.000000
15294.670254	0.107176	0.586123	-0.015764	82.931862	-7.664697	24.695049	-0.359476	0.000000	0.785396	0.000000	0.000000	0.000000	-0.004120	-0.008978	-0.016969	0.000000	0.000000	2.000000	150.000000	0.000000
15294.673587	0.107176	0.586123	-0.015764	82.931862	-7.664697	24.695049	-0.359476	0.000000	0.785396	0.000000	0.000000	0.000000	-0.004120	-0.008978	-0.016969	0.000000	0.000000	2.000000	150.000000	0.000000
15294.676920	0.107176	0.586123	-0.015764	82.924683	-7.919294	24.407757	-0.359476	0.000000	0.785396	0.000000	0.000000	0.000000	-0.004120	-0.008978	-0.016969	0.000000	0.000000	2.000000	150.000000	0.000000
15294.680254	0.107176	0.586123	-0.015764	82.924683	-7.919294	24.407757	-0.359476	0.000000	0.785396	0.000000	0.000000	0.000000	-0.004120	-0.008978	-0.016969	0.000000	0.000000	2.000000	150.000000	0.000000
15294.683587	0.107134	0.586124	-0.015846	82.924683	-7.919294	24.407757	-0.359476	0.000000	0.785396	0.000000	0.000000	0.000000	-0.012609	0.000419	-0.024523	0.000000	0.000000	2.000000	150.000000	0.000000
15294.686920	0.107134	0.586124	-0.015846	82.908066	-8.156321	24.136600	-0.358789	0.000000	0.788224	0.000000	0.000000	0.000000	-0.012609	0.000419	-0.024523	0.000000	0.000000	2.000000	150.000000	0.000000
15294.690254	0.107134	0.586124	-0.015846	82.908066	-8.156321	24.136600	-0.358789	0.000000	0.788224	0.000000	0.000000	0.000000	-0.012609	0.000419	-0.024523	0.000000	0.000000	2.000000	150.000000	0.000000
15294.693587	0.107134	0.586124	-0.015846	82.908066	-8.156321	24.136600	-0.358789	0.000000	0.788224	0.000000	0.000000	0.000000	-0.012609	0.000419	-0.024523	0.000000	0.000000	2.000000	150.000000	0.000000
15294.696920	0.107060	0.586207	-0.015967	82.891899	-8.381130	23.879332	-0.356688	0.000000	0.792311	0.000000	0.000000	0.000000	-0.022092	0.024745	-0.036189	0.000000	0.000000	2.000000	150.000000	0.000000
15294.700254	0.107060	0.586207	-0.015967	82.891899	-8.381130	23.879332	-0.356688	0.000000	0.792311	0.000000	0.000000	0.000000	-0.022092	0.024745	-0.036189	0.000000	0.000000	2.000000	150.000000	0.000000
15294.703587	0.107060	0.586207	-0.015967	82.891899	-8.381130	23.879332	-0.356688	0.000000	0.792311	0.000000	0.000000	0.000000	-0.022092	0.024745	-0.036189	0.000000	0.000000	2.000000	150.000000	0.000000
15294.706920	0.107060	0.586207	-0.015967	82.873024	-8.531228	23.705313	-0.353006	0.000000	0.798343	0.000000	0.000000	0.000000	-0.022092	0.024745	-0.036189	0.000000	0.000000	2.000000	150.000000	0.000000
15294.710254	0.107028	0.586288	-0.016006	82.873024	-8.531228	23.705313	-0.353006	0.000000	0.798343	0.000000	0.000000	0.000000	-0.009485	0.024277	-0.011669	0.000000	0.000000	2.000000	150.000000	0.000000
15294.713587	0.107028	0.586288	-0.016006	82.873024	-8.531228	23.705313	-0.353006	0.000000	0.798343	0.000000	0.000000	0.000000	-0.009485	0.024277	-0.011669	0.000000	0.000000	2.000000	150.000000	0.000000
15294.716920	0.107028	0.586288	-0.016006	82.860100	-8.518082	23.718094	-0.353006	0.000000	0.798343	0.000000	0.000000	0.000000	-0.009485	0.024277	-0.011669	0.000000	0.000000	2.000000	150.000000	0.000000
15294.720254	0.107028	0.586288	-0.016006	82.860100	-8.518082	23.718094	-0.353006	0.000000	0.798343	0.000000	0.000000	0.000000	-0.009485	0.024277	-0.011669	0.000000	0.000000	2.000000	150.000000	0.000000
15294.723587	0.107011	0.586399	-0.015988	82.860100	-8.518082	23.718094	-0.353006	0.000000	0.798343	0.000000	0.000000	0.000000	-0.005368	0.033265	0.005294	0.000000	0.000000	2.000000	150.000000	0.000000
15294.726920	0.107011	0.586399	-0.015988	82.842697	-8.464413	23.774929	-0.351425	0.000000	0.800287	0.000000	0.000000	0.000000	-0.005368	0.033265	0.005294	0.000000	0.000000	2.000000	150.000000	0.000000
15294.730254	0.107011	0.586399	-0.015988	82.842697	-8.464413	23.774929	-0.351425	0.000000	0.800287	0.000000	0.000000	0.000000	-0.005368	0.033265	0.005294	0.000000	0.000000	2.000000	150.000000	0.000000
15294.733587	0.107011	0.586399	-0.015988	82.842697	-8.464413	23.774929	-0.351425	0.000000	0.800287	0.000000	0.000000	0.000000	-0.005368	0.033265	0.005294	0.000000	0.000000	2.000000	150.000000	0.000000
15294.736920	0.106983	0.586657	-0.015920	82.822418	-8.401681	23.840897	-0.350530	0.000000	0.799405	0.000000	0.000000	0.000000	-0.008335	0.077532	0.020496	0.000000	0.000000	2.000000	150.000000	0.000000
15294.740254	0.106983	0.586657	-0.015920	82.822418	-8.401681	23.840897	-0.350530	0.000000	0.799405	0.000000	0.000000	0.000000	-0.008335	0.077532	0.020496	0.000000	0.000000	2.000000	150.000000	0.000000
15294.743587	0.106983	0.586657	-0.015920	82.822418	-8.401681	23.840897	-0.350530	0.000000	0.799405	0.000000	0.000000	0.000000	-0.008335	0.077532	0.020496	0.000000	0.000000	2.000000	150.000000	0.000000
15294.746920	0.106983	0.586657	-0.015920	82.801483	-8.347462	23.893967	-0.349141	0.000000	0.795989	0.000000	0.000000	0.000000	-0.008335	0.077532	0.020496	0.000000	0.000000	2.000000	150.000000	0.000000
15294.750254	0.106988	0.586811	-0.015898	82.801483	-8.347462	23.893967	-0.349141	0.000000	0.795989	0.000000	0.000000	0.000000	0.001609	0.046214	0.006643	0.000000	0.000000	2.000000	150.000000	0.000000
15294.753587	0.106988	0.586811	-0.015898	82.801483	-8.347462	23.893967	-0.349141	0.000000	0.795989	0.000000	0.000000	0.000000	0.001609	0.046214	0.006643	0.000000	0.000000	2.000000	150.000000	0.000000
15294.756920	0.106988	0.586811	-0.015898	82.778648	-8.326082	23.909157	-0.349141	0.000000	0.795989	0.000000	0.000000	0.000000	0.001609	0.046214	0.006643	0.000000	0.000000	2.000000	150.000000	0.000000
15294.760254	0.106988	0.586811	-0.015898	82.778648	-8.326082	23.909157	-0.349141	0.000000	0.795989	0.000000	0.000000	0.000000	0.001609	0.046214	0.006643	0.000000	0.000000	2.000000	150.000000	0.000000
15294.763587	0.106982	0.586978	-0.015922	82.778648	-8.326082	23.909157	-0.349141	0.000000	0.795989	0.000000	0.000000	0.000000	-0.001802	0.050143	-0.007431	0.000000	0.000000	2.000000	150.000000	0.000000
15294.766920	0.106982	0.586978	-0.015922	82.757385	-8.332904	23.889980	-0.349409	0.000000	0.794882	0.000000	0.000000	0.000000	-0.001802	0.050143	-0.007431	0.000000	0.000000	2.000000	150.000000	0.000000
15294.770254	0.106982	0.586978	-0.015922	82.757385	-8.332904	23.889980	-0.349409	0.000000	0.794882	0.000000	0.000000	0.000000	-0.001802	0.050143	-0.007431	0.000000	0.000000	2.000000	150.000000	0.000000
15294.773587	0.106982	0.586978	-0.015922	82.757385	-8.332904	23.889980	-0.349409	0.000000	0.794882	0.000000	0.000000	0.000000	-0.001802	0.050143	-0.007431	0.000000	0.000000	2.000000	150.000000	0.000000
15294.776920	0.106955	0.587308	-0.016127	82.736504	-8.394648	23.811844	-0.349109	0.000000	0.796120	0.000000	0.000000	0.000000	-0.008263	0.099064	-0.061512	0.000000	0.000000	2.000000	150.000000	0.000000
15294.780254	0.106955	0.587308	-0.016127	82.736504	-8.394648	23.811844	-0.349109	0.000000	0.796120	0.000000	0.000000	0.000000	-0.008263	0.099064	-0.061512	0.000000	0.000000	2.000000	150.000000	0.000000
15294.783587	0.106955	0.587308	-0.016127	82.736504	-8.394648	23.811844	-0.349109	0.000000	0.796120	0.000000	0.000000	0.000000	-0.008263	0.099064	-0.061512	0.000000	0.000000	2.000000	150.000000	0.000000
15294.786920	0.106955	0.587308	-0.016127	82.709595	-8.609738	23.551359	-0.347732	0.000000	0.806372	0.000000	0.000000	0.000000	-0.008263	0.099064	-0.061512	0.000000	0.000000	2.000000	150.000000	0.000000
15294.790254	0.106946	0.587435	-0.016346	82.709595	-8.609738	23.551359	-0.347732	0.000000	0.806372	0.000000	0.000000	0.000000	-0.002593	0.037885	-0.065519	0.000000	0.000000	2.000000	150.000000	0.000000
15294.793587	0.106946	0.587435	-0.016346	82.709595	-8.609738	23.551359	-0.347732	0.000000	0.806372	0.000000	0.000000	0.000000	-0.002593	0.037885	-0.065519	0.000000	0.000000	2.000000	150.000000	0.000000
15294.796920	0.106946	0.587435	-0.016346	82.683533	-8.993511	23.102751	-0.347732	0.000000	0.806372	0.000000	0.000000	0.000000	-0.002593	0.037885	-0.065519	0.000000	0.000000	2.000000	150.000000	0.000000
15294.800254	0.106946	0.587435	-0.016346	82.683533	-8.993511	23.102751	-0.347732	0.000000	0.806372	0.000000	0.000000	0.000000	-0.002593	0.037885	-0.065519	0.000000	0.000000	2.000000	150.000000	0.000000
15294.803587	0.106893	0.587519	-0.016656	82.683533	-8.993511	23.102751	-0.347732	0.000000	0.806372	0.000000	0.000000	0.000000	-0.015905	0.025281	-0.092949	0.000000	0.000000	2.000000	150.000000	0.000000
15294.806920	0.106893	0.587519	-0.016656	82.622437	-9.492743	22.511381	-0.347300	0.000000	0.817292	0.000000	0.000000	0.000000	-0.015905	0.025281	-0.092949	0.000000	0.000000	2.000000	150.000000	0.000000
15294.810254	0.106893	0.587519	-0.016656	82.622437	-9.492743	22.511381	-0.347300	0.000000	0.817292	0.000000	0.000000	0.000000	-0.015905	0.025281	-0.092949	0.000000	0.000000	2.000000	150.000000	0.000000
15294.813587	0.106893	0.587519	-0.016656	82.622437	-9.492743	22.511381	-0.347300	0.000000	0.817292	0.000000	0.000000	0.000000	-0.015905	0.025281	-0.092949	0.000000	0.000000	2.000000	150.000000	0.000000
15294.816920	0.106672	0.587607	-0.017293	82.494263	-9.839250	22.057932	-0.344649	0.000000	0.832784	0.000000	0.000000	0.000000	-0.066277	0.026438	-0.191140	0.000000	1.000000	2.000000	150.000000	0.000000
15294.820254	0.106672	0.587607	-0.017293	82.494263	-9.839250	22.057932	-0.344649	0.000000	0.832784	0.000000	0.000000	0.000000	-0.066277	0.026438	-0.191140	0.000000	1.000000	2.000000	150.000000	0.000000
