# Supplementary material for: Haptic Guidance Needs to Be Intuitive Not Just Informative to Improve Human Motor Accuracy
Source: PLoS One. 2016 Mar 16;11(3):e0150912. doi: 10.1371/journal.pone.0150912 (PMC4794196; doi:10.1371/journal.pone.0150912)
Supplement: S1 Data — (ZIP) [file pone.0150912.s001.zip › Subject6/exp1_0151.txt]

Time	PosX	PosY	PosZ	RotX	RotY	RotZ	ForceX	ForceY	ForceZ	MomentX	MomentY	MomentZ	VelocityX	VelocityY	VelocityZ	CalibratedWeight	ButtonDown	Condition	Trial	Visual
15296.336140	-0.004971	0.556849	0.253074	84.957100	102.527344	123.208771	-1.759381	0.000000	-4.680233	0.000000	0.000000	0.000000	-0.040308	-0.009064	-0.022475	0.000000	1.000000	2.000000	151.000000	1.000000
15296.339473	-0.005139	0.556789	0.252924	84.957100	102.527344	123.208771	-1.759381	0.000000	-4.680233	0.000000	0.000000	0.000000	-0.050253	-0.018089	-0.044758	0.000000	1.000000	2.000000	151.000000	1.000000
15296.342807	-0.005139	0.556789	0.252924	84.957100	102.527344	123.208771	-1.759381	0.000000	-4.680233	0.000000	0.000000	0.000000	-0.050253	-0.018089	-0.044758	0.000000	1.000000	2.000000	151.000000	1.000000
15296.346140	-0.005139	0.556789	0.252924	84.929901	103.751801	124.487579	-1.755851	0.000000	-4.681558	0.000000	0.000000	0.000000	-0.050253	-0.018089	-0.044758	0.000000	1.000000	2.000000	151.000000	1.000000
15296.349473	-0.005874	0.556367	0.252163	84.929901	103.751801	124.487579	-1.755851	0.000000	-4.681558	0.000000	0.000000	0.000000	-0.220604	-0.126610	-0.228338	0.000000	1.000000	2.000000	151.000000	1.000000
15296.352807	-0.005874	0.556367	0.252163	84.929901	103.751801	124.487579	-1.755851	0.000000	-4.681558	0.000000	0.000000	0.000000	-0.220604	-0.126610	-0.228338	0.000000	1.000000	2.000000	151.000000	1.000000
15296.356140	-0.005874	0.556367	0.252163	84.913078	104.151810	124.942070	-1.748523	0.000000	-4.684300	0.000000	0.000000	0.000000	-0.220604	-0.126610	-0.228338	0.000000	1.000000	2.000000	151.000000	1.000000
15296.359473	-0.005874	0.556367	0.252163	84.913078	104.151810	124.942070	-1.748523	0.000000	-4.684300	0.000000	0.000000	0.000000	-0.220604	-0.126610	-0.228338	0.000000	1.000000	2.000000	151.000000	1.000000
15296.362807	-0.006507	0.556423	0.251428	84.913078	104.151810	124.942070	-1.748523	0.000000	-4.684300	0.000000	0.000000	0.000000	-0.189926	0.016780	-0.220534	0.000000	1.000000	2.000000	151.000000	1.000000
15296.366140	-0.006507	0.556423	0.251428	84.821121	105.451157	126.305008	-1.748523	0.000000	-4.684300	0.000000	0.000000	0.000000	-0.189926	0.016780	-0.220534	0.000000	1.000000	2.000000	151.000000	1.000000
15296.369473	-0.007100	0.556014	0.250190	84.821121	105.451157	126.305008	-1.748523	0.000000	-4.684300	0.000000	0.000000	0.000000	-0.177935	-0.122673	-0.371382	0.000000	1.000000	2.000000	151.000000	1.000000
15296.372807	-0.007100	0.556014	0.250190	84.821121	105.451157	126.305008	-1.748523	0.000000	-4.684300	0.000000	0.000000	0.000000	-0.177935	-0.122673	-0.371382	0.000000	1.000000	2.000000	151.000000	1.000000
15296.376140	-0.007100	0.556014	0.250190	84.620178	106.499809	127.397156	-1.740467	0.000000	-4.687299	0.000000	0.000000	0.000000	-0.177935	-0.122673	-0.371382	0.000000	1.000000	2.000000	151.000000	1.000000
15296.379473	-0.007690	0.555601	0.248775	84.620178	106.499809	127.397156	-1.740467	0.000000	-4.687299	0.000000	0.000000	0.000000	-0.176724	-0.123933	-0.424575	0.000000	1.000000	2.000000	151.000000	1.000000
15296.382807	-0.007690	0.555601	0.248775	84.620178	106.499809	127.397156	-1.740467	0.000000	-4.687299	0.000000	0.000000	0.000000	-0.176724	-0.123933	-0.424575	0.000000	1.000000	2.000000	151.000000	1.000000
15296.386140	-0.007690	0.555601	0.248775	84.379150	107.604553	128.382675	-1.739414	0.000000	-4.687690	0.000000	0.000000	0.000000	-0.176724	-0.123933	-0.424575	0.000000	1.000000	2.000000	151.000000	1.000000
15296.389473	-0.008239	0.555064	0.247024	84.379150	107.604553	128.382675	-1.739414	0.000000	-4.687690	0.000000	0.000000	0.000000	-0.164787	-0.161221	-0.525434	0.000000	1.000000	2.000000	151.000000	1.000000
15296.392807	-0.008239	0.555064	0.247024	84.379150	107.604553	128.382675	-1.739414	0.000000	-4.687690	0.000000	0.000000	0.000000	-0.164787	-0.161221	-0.525434	0.000000	1.000000	2.000000	151.000000	1.000000
15296.396140	-0.008239	0.555064	0.247024	84.171227	107.649483	128.277161	-1.741092	0.000000	-4.687067	0.000000	0.000000	0.000000	-0.164787	-0.161221	-0.525434	0.000000	1.000000	2.000000	151.000000	1.000000
15296.399473	-0.008617	0.554492	0.245160	84.171227	107.649483	128.277161	-1.741092	0.000000	-4.687067	0.000000	0.000000	0.000000	-0.113502	-0.171371	-0.559120	0.000000	1.000000	2.000000	151.000000	1.000000
15296.402807	-0.008617	0.554492	0.245160	84.171227	107.649483	128.277161	-1.741092	0.000000	-4.687067	0.000000	0.000000	0.000000	-0.113502	-0.171371	-0.559120	0.000000	1.000000	2.000000	151.000000	1.000000
15296.406140	-0.008617	0.554492	0.245160	84.092331	104.345016	125.146591	-1.746364	0.000000	-4.685105	0.000000	0.000000	0.000000	-0.113502	-0.171371	-0.559120	0.000000	1.000000	2.000000	151.000000	1.000000
15296.409473	-0.009058	0.553807	0.243159	84.092331	104.345016	125.146591	-1.746364	0.000000	-4.685105	0.000000	0.000000	0.000000	-0.132289	-0.205733	-0.600284	0.000000	1.000000	2.000000	151.000000	1.000000
15296.412807	-0.009058	0.553807	0.243159	84.092331	104.345016	125.146591	-1.746364	0.000000	-4.685105	0.000000	0.000000	0.000000	-0.132289	-0.205733	-0.600284	0.000000	1.000000	2.000000	151.000000	1.000000
15296.416140	-0.009058	0.553807	0.243159	84.109711	96.963203	117.975807	-1.751518	0.000000	-4.683181	0.000000	0.000000	0.000000	-0.132289	-0.205733	-0.600284	0.000000	1.000000	2.000000	151.000000	1.000000
15296.419473	-0.009496	0.553181	0.241156	84.109711	96.963203	117.975807	-1.751518	0.000000	-4.683181	0.000000	0.000000	0.000000	-0.131486	-0.187617	-0.600857	0.000000	0.000000	2.000000	151.000000	1.000000
15296.422807	-0.009496	0.553181	0.241156	84.109711	96.963203	117.975807	-1.751518	0.000000	-4.683181	0.000000	0.000000	0.000000	-0.131486	-0.187617	-0.600857	0.000000	0.000000	2.000000	151.000000	1.000000
15296.426140	-0.009496	0.553181	0.241156	84.051331	86.488579	107.733948	-1.756809	0.000000	-4.681199	0.000000	0.000000	0.000000	-0.131486	-0.187617	-0.600857	0.000000	0.000000	2.000000	151.000000	1.000000
15296.429473	-0.009898	0.552544	0.239049	84.051331	86.488579	107.733948	-1.756809	0.000000	-4.681199	0.000000	0.000000	0.000000	-0.120327	-0.191259	-0.632059	0.000000	0.000000	2.000000	151.000000	1.000000
15296.432807	-0.009898	0.552544	0.239049	84.051331	86.488579	107.733948	-1.756809	0.000000	-4.681199	0.000000	0.000000	0.000000	-0.120327	-0.191259	-0.632059	0.000000	0.000000	2.000000	151.000000	1.000000
15296.436140	-0.009898	0.552544	0.239049	83.799637	75.578247	97.054306	-1.763491	0.000000	-4.678686	0.000000	0.000000	0.000000	-0.120327	-0.191259	-0.632059	0.000000	0.000000	2.000000	151.000000	1.000000
15296.439473	-0.010229	0.551957	0.236878	83.799637	75.578247	97.054306	-1.763491	0.000000	-4.678686	0.000000	0.000000	0.000000	-0.099488	-0.175928	-0.651499	0.000000	0.000000	2.000000	151.000000	1.000000
15296.442807	-0.010229	0.551957	0.236878	83.799637	75.578247	97.054306	-1.763491	0.000000	-4.678686	0.000000	0.000000	0.000000	-0.099488	-0.175928	-0.651499	0.000000	0.000000	2.000000	151.000000	1.000000
15296.446140	-0.010229	0.551957	0.236878	83.362656	66.033966	87.733810	-1.771904	0.000000	-4.675506	0.000000	0.000000	0.000000	-0.099488	-0.175928	-0.651499	0.000000	0.000000	2.000000	151.000000	1.000000
15296.449473	-0.010426	0.551384	0.234647	83.362656	66.033966	87.733810	-1.771904	0.000000	-4.675506	0.000000	0.000000	0.000000	-0.059120	-0.172075	-0.669204	0.000000	0.000000	2.000000	151.000000	1.000000
15296.452807	-0.010426	0.551384	0.234647	83.362656	66.033966	87.733810	-1.771904	0.000000	-4.675506	0.000000	0.000000	0.000000	-0.059120	-0.172075	-0.669204	0.000000	0.000000	2.000000	151.000000	1.000000
15296.456140	-0.010426	0.551384	0.234647	82.837517	57.994659	79.874428	-1.783184	0.000000	-4.671216	0.000000	0.000000	0.000000	-0.059120	-0.172075	-0.669204	0.000000	0.000000	2.000000	151.000000	1.000000
15296.459473	-0.010555	0.550839	0.232337	82.837517	57.994659	79.874428	-1.783184	0.000000	-4.671216	0.000000	0.000000	0.000000	-0.038667	-0.163296	-0.692942	0.000000	0.000000	2.000000	151.000000	1.000000
15296.462807	-0.010555	0.550839	0.232337	82.837517	57.994659	79.874428	-1.783184	0.000000	-4.671216	0.000000	0.000000	0.000000	-0.038667	-0.163296	-0.692942	0.000000	0.000000	2.000000	151.000000	1.000000
15296.466140	-0.010555	0.550839	0.232337	82.298798	51.009445	72.998924	-1.796374	0.000000	-4.666159	0.000000	0.000000	0.000000	-0.038667	-0.163296	-0.692942	0.000000	0.000000	2.000000	151.000000	1.000000
15296.469473	-0.010618	0.550316	0.230031	82.298798	51.009445	72.998924	-1.796374	0.000000	-4.666159	0.000000	0.000000	0.000000	-0.018775	-0.156998	-0.691944	0.000000	0.000000	2.000000	151.000000	1.000000
15296.472807	-0.010618	0.550316	0.230031	82.298798	51.009445	72.998924	-1.796374	0.000000	-4.666159	0.000000	0.000000	0.000000	-0.018775	-0.156998	-0.691944	0.000000	0.000000	2.000000	151.000000	1.000000
15296.476140	-0.010618	0.550316	0.230031	81.727394	45.081306	66.983849	-1.810929	0.000000	-4.660530	0.000000	0.000000	0.000000	-0.018775	-0.156998	-0.691944	0.000000	0.000000	2.000000	151.000000	1.000000
15296.479473	-0.010680	0.549813	0.227727	81.727394	45.081306	66.983849	-1.810929	0.000000	-4.660530	0.000000	0.000000	0.000000	-0.018591	-0.150750	-0.691155	0.000000	0.000000	2.000000	151.000000	1.000000
15296.482807	-0.010680	0.549813	0.227727	81.727394	45.081306	66.983849	-1.810929	0.000000	-4.660530	0.000000	0.000000	0.000000	-0.018591	-0.150750	-0.691155	0.000000	0.000000	2.000000	151.000000	1.000000
15296.486140	-0.010680	0.549813	0.227727	81.128868	40.135361	61.615219	-1.825717	0.000000	-4.654756	0.000000	0.000000	0.000000	-0.018591	-0.150750	-0.691155	0.000000	0.000000	2.000000	151.000000	1.000000
15296.489473	-0.010643	0.549381	0.225371	81.128868	40.135361	61.615219	-1.825717	0.000000	-4.654756	0.000000	0.000000	0.000000	0.011020	-0.129740	-0.706727	0.000000	0.000000	2.000000	151.000000	1.000000
15296.492807	-0.010643	0.549381	0.225371	81.128868	40.135361	61.615219	-1.825717	0.000000	-4.654756	0.000000	0.000000	0.000000	0.011020	-0.129740	-0.706727	0.000000	0.000000	2.000000	151.000000	1.000000
15296.496140	-0.010643	0.549381	0.225371	80.549591	35.950439	56.687763	-1.842876	0.000000	-4.647990	0.000000	0.000000	0.000000	0.011020	-0.129740	-0.706727	0.000000	0.000000	2.000000	151.000000	1.000000
15296.499473	-0.010734	0.548955	0.222918	80.549591	35.950439	56.687763	-1.842876	0.000000	-4.647990	0.000000	0.000000	0.000000	-0.027277	-0.127672	-0.735911	0.000000	0.000000	2.000000	151.000000	1.000000
15296.502807	-0.010734	0.548955	0.222918	80.549591	35.950439	56.687763	-1.842876	0.000000	-4.647990	0.000000	0.000000	0.000000	-0.027277	-0.127672	-0.735911	0.000000	0.000000	2.000000	151.000000	1.000000
15296.506140	-0.010734	0.548955	0.222918	80.016289	32.463860	52.193714	-1.858730	0.000000	-4.641672	0.000000	0.000000	0.000000	-0.027277	-0.127672	-0.735911	0.000000	0.000000	2.000000	151.000000	1.000000
15296.509473	-0.011111	0.548532	0.220331	80.016289	32.463860	52.193714	-1.858730	0.000000	-4.641672	0.000000	0.000000	0.000000	-0.113216	-0.127038	-0.776081	0.000000	0.000000	2.000000	151.000000	1.000000
15296.512807	-0.011111	0.548532	0.220331	80.016289	32.463860	52.193714	-1.858730	0.000000	-4.641672	0.000000	0.000000	0.000000	-0.113216	-0.127038	-0.776081	0.000000	0.000000	2.000000	151.000000	1.000000
15296.516140	-0.011111	0.548532	0.220331	79.505173	29.873909	48.753895	-1.870667	0.000000	-4.636875	0.000000	0.000000	0.000000	-0.113216	-0.127038	-0.776081	0.000000	0.000000	2.000000	151.000000	1.000000
15296.519473	-0.011931	0.548163	0.217581	79.505173	29.873909	48.753895	-1.870667	0.000000	-4.636875	0.000000	0.000000	0.000000	-0.246003	-0.110604	-0.824905	0.000000	0.000000	2.000000	151.000000	1.000000
15296.522807	-0.011931	0.548163	0.217581	79.505173	29.873909	48.753895	-1.870667	0.000000	-4.636875	0.000000	0.000000	0.000000	-0.246003	-0.110604	-0.824905	0.000000	0.000000	2.000000	151.000000	1.000000
15296.526140	-0.011931	0.548163	0.217581	79.007950	28.263332	46.255573	-1.875966	0.000000	-4.634733	0.000000	0.000000	0.000000	-0.246003	-0.110604	-0.824905	0.000000	0.000000	2.000000	151.000000	1.000000
15296.529473	-0.013060	0.547791	0.214659	79.007950	28.263332	46.255573	-1.875966	0.000000	-4.634733	0.000000	0.000000	0.000000	-0.338629	-0.111720	-0.876765	0.000000	0.000000	2.000000	151.000000	1.000000
15296.532807	-0.013060	0.547791	0.214659	79.007950	28.263332	46.255573	-1.875966	0.000000	-4.634733	0.000000	0.000000	0.000000	-0.338629	-0.111720	-0.876765	0.000000	0.000000	2.000000	151.000000	1.000000
15296.536140	-0.013060	0.547791	0.214659	78.507500	27.973362	45.151539	-1.876971	0.000000	-4.634326	0.000000	0.000000	0.000000	-0.338629	-0.111720	-0.876765	0.000000	0.000000	2.000000	151.000000	1.000000
15296.539473	-0.014524	0.547435	0.211573	78.507500	27.973362	45.151539	-1.876971	0.000000	-4.634326	0.000000	0.000000	0.000000	-0.439346	-0.106803	-0.925712	0.000000	0.000000	2.000000	151.000000	1.000000
15296.542807	-0.014524	0.547435	0.211573	78.507500	27.973362	45.151539	-1.876971	0.000000	-4.634326	0.000000	0.000000	0.000000	-0.439346	-0.106803	-0.925712	0.000000	0.000000	2.000000	151.000000	1.000000
15296.546140	-0.014524	0.547435	0.211573	77.959801	29.229586	45.860420	-1.872928	0.000000	-4.635962	0.000000	0.000000	0.000000	-0.439346	-0.106803	-0.925712	0.000000	0.000000	2.000000	151.000000	1.000000
15296.549473	-0.016192	0.547094	0.208323	77.959801	29.229586	45.860420	-1.872928	0.000000	-4.635962	0.000000	0.000000	0.000000	-0.500369	-0.102152	-0.975029	0.000000	0.000000	2.000000	151.000000	1.000000
15296.552807	-0.016192	0.547094	0.208323	77.959801	29.229586	45.860420	-1.872928	0.000000	-4.635962	0.000000	0.000000	0.000000	-0.500369	-0.102152	-0.975029	0.000000	0.000000	2.000000	151.000000	1.000000
15296.556140	-0.016192	0.547094	0.208323	77.347160	31.994564	48.614952	-1.866133	0.000000	-4.638701	0.000000	0.000000	0.000000	-0.500369	-0.102152	-0.975029	0.000000	0.000000	2.000000	151.000000	1.000000
15296.559473	-0.018030	0.546778	0.204973	77.347160	31.994564	48.614952	-1.866133	0.000000	-4.638701	0.000000	0.000000	0.000000	-0.551157	-0.095045	-1.004925	0.000000	0.000000	2.000000	151.000000	1.000000
15296.562807	-0.018030	0.546778	0.204973	77.347160	31.994564	48.614952	-1.866133	0.000000	-4.638701	0.000000	0.000000	0.000000	-0.551157	-0.095045	-1.004925	0.000000	0.000000	2.000000	151.000000	1.000000
15296.566140	-0.018030	0.546778	0.204973	76.688423	35.383911	52.357681	-1.856585	0.000000	-4.642531	0.000000	0.000000	0.000000	-0.551157	-0.095045	-1.004925	0.000000	0.000000	2.000000	151.000000	1.000000
15296.569473	-0.020063	0.546499	0.201501	76.688423	35.383911	52.357681	-1.856585	0.000000	-4.642531	0.000000	0.000000	0.000000	-0.610039	-0.083429	-1.041678	0.000000	0.000000	2.000000	151.000000	1.000000
15296.572807	-0.020063	0.546499	0.201501	76.688423	35.383911	52.357681	-1.856585	0.000000	-4.642531	0.000000	0.000000	0.000000	-0.610039	-0.083429	-1.041678	0.000000	0.000000	2.000000	151.000000	1.000000
15296.576140	-0.020063	0.546499	0.201501	76.016472	38.865910	56.096584	-1.843755	0.000000	-4.647642	0.000000	0.000000	0.000000	-0.610039	-0.083429	-1.041678	0.000000	0.000000	2.000000	151.000000	1.000000
15296.579473	-0.022259	0.546192	0.197948	76.016472	38.865910	56.096584	-1.843755	0.000000	-4.647642	0.000000	0.000000	0.000000	-0.658660	-0.092261	-1.065909	0.000000	0.000000	2.000000	151.000000	1.000000
15296.582807	-0.022259	0.546192	0.197948	76.016472	38.865910	56.096584	-1.843755	0.000000	-4.647642	0.000000	0.000000	0.000000	-0.658660	-0.092261	-1.065909	0.000000	0.000000	2.000000	151.000000	1.000000
15296.586140	-0.022259	0.546192	0.197948	75.360207	42.177170	59.390121	-1.827776	0.000000	-4.653948	0.000000	0.000000	0.000000	-0.658660	-0.092261	-1.065909	0.000000	0.000000	2.000000	151.000000	1.000000
15296.589473	-0.024583	0.545951	0.194352	75.360207	42.177170	59.390121	-1.827776	0.000000	-4.653948	0.000000	0.000000	0.000000	-0.697307	-0.072191	-1.078719	0.000000	0.000000	2.000000	151.000000	1.000000
15296.592807	-0.024583	0.545951	0.194352	75.360207	42.177170	59.390121	-1.827776	0.000000	-4.653948	0.000000	0.000000	0.000000	-0.697307	-0.072191	-1.078719	0.000000	0.000000	2.000000	151.000000	1.000000
15296.596140	-0.024583	0.545951	0.194352	74.700706	45.046818	62.251526	-1.808807	0.000000	-4.661354	0.000000	0.000000	0.000000	-0.697307	-0.072191	-1.078719	0.000000	0.000000	2.000000	151.000000	1.000000
15296.599473	-0.027091	0.545711	0.190631	74.700706	45.046818	62.251526	-1.808807	0.000000	-4.661354	0.000000	0.000000	0.000000	-0.752540	-0.072020	-1.116423	0.000000	0.000000	2.000000	151.000000	1.000000
15296.602807	-0.027091	0.545711	0.190631	74.700706	45.046818	62.251526	-1.808807	0.000000	-4.661354	0.000000	0.000000	0.000000	-0.752540	-0.072020	-1.116423	0.000000	0.000000	2.000000	151.000000	1.000000
15296.606140	-0.027091	0.545711	0.190631	74.093582	47.369152	64.790024	-1.786122	0.000000	-4.670093	0.000000	0.000000	0.000000	-0.752540	-0.072020	-1.116423	0.000000	0.000000	2.000000	151.000000	1.000000
15296.609473	-0.029722	0.545501	0.186867	74.093582	47.369152	64.790024	-1.786122	0.000000	-4.670093	0.000000	0.000000	0.000000	-0.789059	-0.063110	-1.129032	0.000000	0.000000	2.000000	151.000000	1.000000
15296.612807	-0.029722	0.545501	0.186867	74.093582	47.369152	64.790024	-1.786122	0.000000	-4.670093	0.000000	0.000000	0.000000	-0.789059	-0.063110	-1.129032	0.000000	0.000000	2.000000	151.000000	1.000000
15296.616140	-0.029722	0.545501	0.186867	73.499886	49.334694	67.164383	-1.760077	0.000000	-4.679971	0.000000	0.000000	0.000000	-0.789059	-0.063110	-1.129032	0.000000	0.000000	2.000000	151.000000	1.000000
15296.619473	-0.032407	0.545330	0.183009	73.499886	49.334694	67.164383	-1.760077	0.000000	-4.679971	0.000000	0.000000	0.000000	-0.805596	-0.051349	-1.157607	0.000000	0.000000	2.000000	151.000000	1.000000
15296.622807	-0.032407	0.545330	0.183009	73.499886	49.334694	67.164383	-1.760077	0.000000	-4.679971	0.000000	0.000000	0.000000	-0.805596	-0.051349	-1.157607	0.000000	0.000000	2.000000	151.000000	1.000000
15296.626140	-0.032407	0.545330	0.183009	72.909935	51.034702	69.358017	-1.732336	0.000000	-4.690310	0.000000	0.000000	0.000000	-0.805596	-0.051349	-1.157607	0.000000	0.000000	2.000000	151.000000	1.000000
15296.629473	-0.035055	0.545251	0.179068	72.909935	51.034702	69.358017	-1.732336	0.000000	-4.690310	0.000000	0.000000	0.000000	-0.794279	-0.023486	-1.182057	0.000000	0.000000	2.000000	151.000000	1.000000
15296.632807	-0.035055	0.545251	0.179068	72.909935	51.034702	69.358017	-1.732336	0.000000	-4.690310	0.000000	0.000000	0.000000	-0.794279	-0.023486	-1.182057	0.000000	0.000000	2.000000	151.000000	1.000000
15296.636140	-0.035055	0.545251	0.179068	72.355049	52.444317	71.201080	-1.704766	0.000000	-4.700401	0.000000	0.000000	0.000000	-0.794279	-0.023486	-1.182057	0.000000	0.000000	2.000000	151.000000	1.000000
15296.639473	-0.037577	0.545308	0.175118	72.355049	52.444317	71.201080	-1.704766	0.000000	-4.700401	0.000000	0.000000	0.000000	-0.756822	0.017057	-1.185199	0.000000	0.000000	2.000000	151.000000	1.000000
15296.642807	-0.037577	0.545308	0.175118	72.355049	52.444317	71.201080	-1.704766	0.000000	-4.700401	0.000000	0.000000	0.000000	-0.756822	0.017057	-1.185199	0.000000	0.000000	2.000000	151.000000	1.000000
15296.646140	-0.037577	0.545308	0.175118	71.874825	53.580101	72.388756	-1.678835	0.000000	-4.709726	0.000000	0.000000	0.000000	-0.756822	0.017057	-1.185199	0.000000	0.000000	2.000000	151.000000	1.000000
15296.649473	-0.040006	0.545567	0.171147	71.874825	53.580101	72.388756	-1.678835	0.000000	-4.709726	0.000000	0.000000	0.000000	-0.728616	0.077562	-1.191200	0.000000	0.000000	2.000000	151.000000	1.000000
15296.652807	-0.040006	0.545567	0.171147	71.874825	53.580101	72.388756	-1.678835	0.000000	-4.709726	0.000000	0.000000	0.000000	-0.728616	0.077562	-1.191200	0.000000	0.000000	2.000000	151.000000	1.000000
15296.656140	-0.040006	0.545567	0.171147	71.545731	54.444733	73.116463	-1.654025	0.000000	-4.718495	0.000000	0.000000	0.000000	-0.728616	0.077562	-1.191200	0.000000	0.000000	2.000000	151.000000	1.000000
15296.659473	-0.042280	0.545896	0.167125	71.545731	54.444733	73.116463	-1.654025	0.000000	-4.718495	0.000000	0.000000	0.000000	-0.682171	0.098796	-1.206559	0.000000	0.000000	2.000000	151.000000	1.000000
15296.662807	-0.042280	0.545896	0.167125	71.545731	54.444733	73.116463	-1.654025	0.000000	-4.718495	0.000000	0.000000	0.000000	-0.682171	0.098796	-1.206559	0.000000	0.000000	2.000000	151.000000	1.000000
15296.666140	-0.042280	0.545896	0.167125	71.384918	55.083244	73.772827	-1.632246	0.000000	-4.726074	0.000000	0.000000	0.000000	-0.682171	0.098796	-1.206559	0.000000	0.000000	2.000000	151.000000	1.000000
15296.669473	-0.044373	0.546334	0.163087	71.384918	55.083244	73.772827	-1.632246	0.000000	-4.726074	0.000000	0.000000	0.000000	-0.628047	0.131233	-1.211608	0.000000	0.000000	2.000000	151.000000	1.000000
15296.672807	-0.044373	0.546334	0.163087	71.384918	55.083244	73.772827	-1.632246	0.000000	-4.726074	0.000000	0.000000	0.000000	-0.628047	0.131233	-1.211608	0.000000	0.000000	2.000000	151.000000	1.000000
15296.676140	-0.044373	0.546334	0.163087	71.393219	55.538048	74.266106	-1.614122	0.000000	-4.732295	0.000000	0.000000	0.000000	-0.628047	0.131233	-1.211608	0.000000	0.000000	2.000000	151.000000	1.000000
15296.679473	-0.046320	0.546896	0.159046	71.393219	55.538048	74.266106	-1.614122	0.000000	-4.732295	0.000000	0.000000	0.000000	-0.583847	0.168880	-1.212085	0.000000	0.000000	2.000000	151.000000	1.000000
15296.682807	-0.046320	0.546896	0.159046	71.393219	55.538048	74.266106	-1.614122	0.000000	-4.732295	0.000000	0.000000	0.000000	-0.583847	0.168880	-1.212085	0.000000	0.000000	2.000000	151.000000	1.000000
15296.686140	-0.046320	0.546896	0.159046	71.521294	55.874935	74.607132	-1.598956	0.000000	-4.737440	0.000000	0.000000	0.000000	-0.583847	0.168880	-1.212085	0.000000	0.000000	2.000000	151.000000	1.000000
15296.689473	-0.048117	0.547558	0.154954	71.521294	55.874935	74.607132	-1.598956	0.000000	-4.737440	0.000000	0.000000	0.000000	-0.539104	0.198403	-1.227625	0.000000	0.000000	2.000000	151.000000	1.000000
15296.692807	-0.048117	0.547558	0.154954	71.521294	55.874935	74.607132	-1.598956	0.000000	-4.737440	0.000000	0.000000	0.000000	-0.539104	0.198403	-1.227625	0.000000	0.000000	2.000000	151.000000	1.000000
15296.696140	-0.048117	0.547558	0.154954	71.677635	56.188969	74.808029	-1.587528	0.000000	-4.741282	0.000000	0.000000	0.000000	-0.539104	0.198403	-1.227625	0.000000	0.000000	2.000000	151.000000	1.000000
15296.699473	-0.049739	0.548268	0.150839	71.677635	56.188969	74.808029	-1.587528	0.000000	-4.741282	0.000000	0.000000	0.000000	-0.486847	0.212942	-1.234548	0.000000	0.000000	2.000000	151.000000	1.000000
15296.702807	-0.049739	0.548268	0.150839	71.677635	56.188969	74.808029	-1.587528	0.000000	-4.741282	0.000000	0.000000	0.000000	-0.486847	0.212942	-1.234548	0.000000	0.000000	2.000000	151.000000	1.000000
15296.706140	-0.049739	0.548268	0.150839	71.870323	56.479912	74.947647	-1.580600	0.000000	-4.743596	0.000000	0.000000	0.000000	-0.486847	0.212942	-1.234548	0.000000	0.000000	2.000000	151.000000	1.000000
15296.709473	-0.051327	0.549047	0.146612	71.870323	56.479912	74.947647	-1.580600	0.000000	-4.743596	0.000000	0.000000	0.000000	-0.476388	0.233672	-1.268151	0.000000	0.000000	2.000000	151.000000	1.000000
15296.712807	-0.051327	0.549047	0.146612	71.870323	56.479912	74.947647	-1.580600	0.000000	-4.743596	0.000000	0.000000	0.000000	-0.476388	0.233672	-1.268151	0.000000	0.000000	2.000000	151.000000	1.000000
15296.716140	-0.051327	0.549047	0.146612	72.105698	56.761318	74.951973	-1.575371	0.000000	-4.745335	0.000000	0.000000	0.000000	-0.476388	0.233672	-1.268151	0.000000	0.000000	2.000000	151.000000	1.000000
15296.719473	-0.052823	0.549859	0.142282	72.105698	56.761318	74.951973	-1.575371	0.000000	-4.745335	0.000000	0.000000	0.000000	-0.448645	0.243729	-1.299058	0.000000	0.000000	2.000000	151.000000	1.000000
15296.722807	-0.052823	0.549859	0.142282	72.105698	56.761318	74.951973	-1.575371	0.000000	-4.745335	0.000000	0.000000	0.000000	-0.448645	0.243729	-1.299058	0.000000	0.000000	2.000000	151.000000	1.000000
15296.726140	-0.052823	0.549859	0.142282	72.370979	57.011917	74.766281	-1.573631	0.000000	-4.745912	0.000000	0.000000	0.000000	-0.448645	0.243729	-1.299058	0.000000	0.000000	2.000000	151.000000	1.000000
15296.729473	-0.054282	0.550703	0.137843	72.370979	57.011917	74.766281	-1.573631	0.000000	-4.745912	0.000000	0.000000	0.000000	-0.437897	0.253113	-1.331645	0.000000	0.000000	2.000000	151.000000	1.000000
15296.732807	-0.054282	0.550703	0.137843	72.370979	57.011917	74.766281	-1.573631	0.000000	-4.745912	0.000000	0.000000	0.000000	-0.437897	0.253113	-1.331645	0.000000	0.000000	2.000000	151.000000	1.000000
15296.736140	-0.054282	0.550703	0.137843	72.643227	57.232548	74.661797	-1.574008	0.000000	-4.745788	0.000000	0.000000	0.000000	-0.437897	0.253113	-1.331645	0.000000	0.000000	2.000000	151.000000	1.000000
15296.739473	-0.055771	0.551542	0.133389	72.643227	57.232548	74.661797	-1.574008	0.000000	-4.745788	0.000000	0.000000	0.000000	-0.446482	0.251680	-1.336015	0.000000	0.000000	2.000000	151.000000	1.000000
15296.742807	-0.055771	0.551542	0.133389	72.643227	57.232548	74.661797	-1.574008	0.000000	-4.745788	0.000000	0.000000	0.000000	-0.446482	0.251680	-1.336015	0.000000	0.000000	2.000000	151.000000	1.000000
15296.746140	-0.055771	0.551542	0.133389	72.898712	57.095631	74.421745	-1.573647	0.000000	-4.745907	0.000000	0.000000	0.000000	-0.446482	0.251680	-1.336015	0.000000	0.000000	2.000000	151.000000	1.000000
15296.749473	-0.057254	0.552401	0.128882	72.898712	57.095631	74.421745	-1.573647	0.000000	-4.745907	0.000000	0.000000	0.000000	-0.445092	0.257977	-1.352232	0.000000	0.000000	2.000000	151.000000	1.000000
15296.752807	-0.057254	0.552401	0.128882	72.898712	57.095631	74.421745	-1.573647	0.000000	-4.745907	0.000000	0.000000	0.000000	-0.445092	0.257977	-1.352232	0.000000	0.000000	2.000000	151.000000	1.000000
15296.756140	-0.057254	0.552401	0.128882	73.108978	56.138386	73.467155	-1.574010	0.000000	-4.745787	0.000000	0.000000	0.000000	-0.445092	0.257977	-1.352232	0.000000	0.000000	2.000000	151.000000	1.000000
15296.759473	-0.058711	0.553242	0.124387	73.108978	56.138386	73.467155	-1.574010	0.000000	-4.745787	0.000000	0.000000	0.000000	-0.437015	0.252266	-1.348526	0.000000	0.000000	2.000000	151.000000	1.000000
15296.762807	-0.058711	0.553242	0.124387	73.108978	56.138386	73.467155	-1.574010	0.000000	-4.745787	0.000000	0.000000	0.000000	-0.437015	0.252266	-1.348526	0.000000	0.000000	2.000000	151.000000	1.000000
15296.766140	-0.058711	0.553242	0.124387	73.232864	54.521957	71.881134	-1.575184	0.000000	-4.745398	0.000000	0.000000	0.000000	-0.437015	0.252266	-1.348526	0.000000	0.000000	2.000000	151.000000	1.000000
15296.769473	-0.060170	0.554084	0.119918	73.232864	54.521957	71.881134	-1.575184	0.000000	-4.745398	0.000000	0.000000	0.000000	-0.437728	0.252352	-1.340567	0.000000	0.000000	2.000000	151.000000	1.000000
15296.772807	-0.060170	0.554084	0.119918	73.232864	54.521957	71.881134	-1.575184	0.000000	-4.745398	0.000000	0.000000	0.000000	-0.437728	0.252352	-1.340567	0.000000	0.000000	2.000000	151.000000	1.000000
15296.776140	-0.060170	0.554084	0.119918	73.261200	52.549599	70.014259	-1.576046	0.000000	-4.745111	0.000000	0.000000	0.000000	-0.437728	0.252352	-1.340567	0.000000	0.000000	2.000000	151.000000	1.000000
15296.779473	-0.061598	0.554931	0.115421	73.261200	52.549599	70.014259	-1.576046	0.000000	-4.745111	0.000000	0.000000	0.000000	-0.428310	0.254270	-1.349227	0.000000	0.000000	2.000000	151.000000	1.000000
15296.782807	-0.061598	0.554931	0.115421	73.261200	52.549599	70.014259	-1.576046	0.000000	-4.745111	0.000000	0.000000	0.000000	-0.428310	0.254270	-1.349227	0.000000	0.000000	2.000000	151.000000	1.000000
15296.786140	-0.061598	0.554931	0.115421	73.200439	50.431843	68.044289	-1.578492	0.000000	-4.744298	0.000000	0.000000	0.000000	-0.428310	0.254270	-1.349227	0.000000	0.000000	2.000000	151.000000	1.000000
15296.789473	-0.062933	0.555821	0.110836	73.200439	50.431843	68.044289	-1.578492	0.000000	-4.744298	0.000000	0.000000	0.000000	-0.400486	0.267038	-1.375442	0.000000	0.000000	2.000000	151.000000	1.000000
15296.792807	-0.062933	0.555821	0.110836	73.200439	50.431843	68.044289	-1.578492	0.000000	-4.744298	0.000000	0.000000	0.000000	-0.400486	0.267038	-1.375442	0.000000	0.000000	2.000000	151.000000	1.000000
15296.796140	-0.062933	0.555821	0.110836	73.107849	48.346790	65.934113	-1.585827	0.000000	-4.741851	0.000000	0.000000	0.000000	-0.400486	0.267038	-1.375442	0.000000	0.000000	2.000000	151.000000	1.000000
15296.799473	-0.064257	0.556690	0.106165	73.107849	48.346790	65.934113	-1.585827	0.000000	-4.741851	0.000000	0.000000	0.000000	-0.397205	0.260464	-1.401227	0.000000	0.000000	2.000000	151.000000	1.000000
15296.802807	-0.064257	0.556690	0.106165	73.107849	48.346790	65.934113	-1.585827	0.000000	-4.741851	0.000000	0.000000	0.000000	-0.397205	0.260464	-1.401227	0.000000	0.000000	2.000000	151.000000	1.000000
15296.806140	-0.064257	0.556690	0.106165	73.010910	46.280987	63.937096	-1.595379	0.000000	-4.738646	0.000000	0.000000	0.000000	-0.397205	0.260464	-1.401227	0.000000	0.000000	2.000000	151.000000	1.000000
15296.809473	-0.065577	0.557548	0.101484	73.010910	46.280987	63.937096	-1.595379	0.000000	-4.738646	0.000000	0.000000	0.000000	-0.396152	0.257633	-1.404285	0.000000	0.000000	2.000000	151.000000	1.000000
15296.812807	-0.065577	0.557548	0.101484	73.010910	46.280987	63.937096	-1.595379	0.000000	-4.738646	0.000000	0.000000	0.000000	-0.396152	0.257633	-1.404285	0.000000	0.000000	2.000000	151.000000	1.000000
15296.816140	-0.065577	0.557548	0.101484	72.929382	44.227039	62.022388	-1.606080	0.000000	-4.735030	0.000000	0.000000	0.000000	-0.396152	0.257633	-1.404285	0.000000	0.000000	2.000000	151.000000	1.000000
15296.819473	-0.066865	0.558379	0.096781	72.929382	44.227039	62.022388	-1.606080	0.000000	-4.735030	0.000000	0.000000	0.000000	-0.386422	0.249113	-1.411181	0.000000	0.000000	2.000000	151.000000	1.000000
15296.822807	-0.066865	0.558379	0.096781	72.929382	44.227039	62.022388	-1.606080	0.000000	-4.735030	0.000000	0.000000	0.000000	-0.386422	0.249113	-1.411181	0.000000	0.000000	2.000000	151.000000	1.000000
15296.826140	-0.066865	0.558379	0.096781	72.836449	42.212070	60.159801	-1.619551	0.000000	-4.730439	0.000000	0.000000	0.000000	-0.386422	0.249113	-1.411181	0.000000	0.000000	2.000000	151.000000	1.000000
15296.829473	-0.068124	0.559169	0.092076	72.836449	42.212070	60.159801	-1.619551	0.000000	-4.730439	0.000000	0.000000	0.000000	-0.377462	0.237093	-1.411344	0.000000	0.000000	2.000000	151.000000	1.000000
15296.832807	-0.068124	0.559169	0.092076	72.836449	42.212070	60.159801	-1.619551	0.000000	-4.730439	0.000000	0.000000	0.000000	-0.377462	0.237093	-1.411344	0.000000	0.000000	2.000000	151.000000	1.000000
15296.836140	-0.068124	0.559169	0.092076	72.700172	40.268532	58.338905	-1.593818	0.000000	-4.603803	0.000000	0.000000	0.000000	-0.377462	0.237093	-1.411344	0.000000	0.000000	2.000000	151.000000	1.000000
15296.839473	-0.069383	0.559927	0.087407	72.700172	40.268532	58.338905	-1.593818	0.000000	-4.603803	0.000000	0.000000	0.000000	-0.377754	0.227365	-1.400708	0.000000	0.000000	2.000000	151.000000	1.000000
15296.842807	-0.069383	0.559927	0.087407	72.700172	40.268532	58.338905	-1.593818	0.000000	-4.603803	0.000000	0.000000	0.000000	-0.377754	0.227365	-1.400708	0.000000	0.000000	2.000000	151.000000	1.000000
15296.846140	-0.069383	0.559927	0.087407	72.519897	38.413403	56.447189	-1.530859	0.000000	-4.370351	0.000000	0.000000	0.000000	-0.377754	0.227365	-1.400708	0.000000	0.000000	2.000000	151.000000	1.000000
15296.849473	-0.070596	0.560690	0.082814	72.519897	38.413403	56.447189	-1.530859	0.000000	-4.370351	0.000000	0.000000	0.000000	-0.363932	0.229050	-1.377844	0.000000	0.000000	2.000000	151.000000	1.000000
15296.852807	-0.070596	0.560690	0.082814	72.519897	38.413403	56.447189	-1.530859	0.000000	-4.370351	0.000000	0.000000	0.000000	-0.363932	0.229050	-1.377844	0.000000	0.000000	2.000000	151.000000	1.000000
15296.856140	-0.070596	0.560690	0.082814	72.295525	36.604385	54.365009	-1.470204	0.000000	-4.140711	0.000000	0.000000	0.000000	-0.363932	0.229050	-1.377844	0.000000	0.000000	2.000000	151.000000	1.000000
15296.859473	-0.071773	0.561457	0.078360	72.295525	36.604385	54.365009	-1.470204	0.000000	-4.140711	0.000000	0.000000	0.000000	-0.353031	0.229896	-1.336196	0.000000	0.000000	2.000000	151.000000	1.000000
15296.862807	-0.071773	0.561457	0.078360	72.295525	36.604385	54.365009	-1.470204	0.000000	-4.140711	0.000000	0.000000	0.000000	-0.353031	0.229896	-1.336196	0.000000	0.000000	2.000000	151.000000	1.000000
15296.866140	-0.071773	0.561457	0.078360	72.049911	34.843929	52.117676	-1.411365	0.000000	-3.918011	0.000000	0.000000	0.000000	-0.353031	0.229896	-1.336196	0.000000	0.000000	2.000000	151.000000	1.000000
15296.869473	-0.072951	0.562243	0.074122	72.049911	34.843929	52.117676	-1.411365	0.000000	-3.918011	0.000000	0.000000	0.000000	-0.353578	0.235835	-1.271601	0.000000	0.000000	2.000000	151.000000	1.000000
15296.872807	-0.072951	0.562243	0.074122	72.049911	34.843929	52.117676	-1.411365	0.000000	-3.918011	0.000000	0.000000	0.000000	-0.353578	0.235835	-1.271601	0.000000	0.000000	2.000000	151.000000	1.000000
15296.876140	-0.072951	0.562243	0.074122	71.797150	33.174053	50.026691	-1.352436	0.000000	-3.706078	0.000000	0.000000	0.000000	-0.353578	0.235835	-1.271601	0.000000	0.000000	2.000000	151.000000	1.000000
15296.879473	-0.074106	0.563062	0.070082	71.797150	33.174053	50.026691	-1.352436	0.000000	-3.706078	0.000000	0.000000	0.000000	-0.346406	0.245688	-1.211940	0.000000	0.000000	2.000000	151.000000	1.000000
15296.882807	-0.074106	0.563062	0.070082	71.797150	33.174053	50.026691	-1.352436	0.000000	-3.706078	0.000000	0.000000	0.000000	-0.346406	0.245688	-1.211940	0.000000	0.000000	2.000000	151.000000	1.000000
15296.886140	-0.074106	0.563062	0.070082	71.550499	31.648901	48.364136	-1.294701	0.000000	-3.504088	0.000000	0.000000	0.000000	-0.346406	0.245688	-1.211940	0.000000	0.000000	2.000000	151.000000	1.000000
15296.889473	-0.075219	0.563876	0.066275	71.550499	31.648901	48.364136	-1.294701	0.000000	-3.504088	0.000000	0.000000	0.000000	-0.333829	0.244297	-1.142106	0.000000	0.000000	2.000000	151.000000	1.000000
15296.892807	-0.075219	0.563876	0.066275	71.550499	31.648901	48.364136	-1.294701	0.000000	-3.504088	0.000000	0.000000	0.000000	-0.333829	0.244297	-1.142106	0.000000	0.000000	2.000000	151.000000	1.000000
15296.896140	-0.075219	0.563876	0.066275	71.320717	30.271429	47.159321	-1.239063	0.000000	-3.313737	0.000000	0.000000	0.000000	-0.333829	0.244297	-1.142106	0.000000	0.000000	2.000000	151.000000	1.000000
15296.899473	-0.076334	0.564662	0.062640	71.320717	30.271429	47.159321	-1.239063	0.000000	-3.313737	0.000000	0.000000	0.000000	-0.334650	0.235878	-1.090499	0.000000	0.000000	2.000000	151.000000	1.000000
15296.902807	-0.076334	0.564662	0.062640	71.320717	30.271429	47.159321	-1.239063	0.000000	-3.313737	0.000000	0.000000	0.000000	-0.334650	0.235878	-1.090499	0.000000	0.000000	2.000000	151.000000	1.000000
15296.906140	-0.076334	0.564662	0.062640	71.122169	29.022745	46.126453	-1.183288	0.000000	-3.131987	0.000000	0.000000	0.000000	-0.334650	0.235878	-1.090499	0.000000	0.000000	2.000000	151.000000	1.000000
15296.909473	-0.077448	0.565443	0.059133	71.122169	29.022745	46.126453	-1.183288	0.000000	-3.131987	0.000000	0.000000	0.000000	-0.334002	0.234270	-1.051964	0.000000	0.000000	2.000000	151.000000	1.000000
15296.912807	-0.077448	0.565443	0.059133	71.122169	29.022745	46.126453	-1.183288	0.000000	-3.131987	0.000000	0.000000	0.000000	-0.334002	0.234270	-1.051964	0.000000	0.000000	2.000000	151.000000	1.000000
15296.916140	-0.077448	0.565443	0.059133	70.978867	27.890923	45.134014	-1.127621	0.000000	-2.956660	0.000000	0.000000	0.000000	-0.334002	0.234270	-1.051964	0.000000	0.000000	2.000000	151.000000	1.000000
15296.919473	-0.078552	0.566194	0.055700	70.978867	27.890923	45.134014	-1.127621	0.000000	-2.956660	0.000000	0.000000	0.000000	-0.331192	0.225170	-1.029925	0.000000	0.000000	2.000000	151.000000	1.000000
15296.922807	-0.078552	0.566194	0.055700	70.978867	27.890923	45.134014	-1.127621	0.000000	-2.956660	0.000000	0.000000	0.000000	-0.331192	0.225170	-1.029925	0.000000	0.000000	2.000000	151.000000	1.000000
15296.926140	-0.078552	0.566194	0.055700	70.907181	26.924282	44.121101	-1.072422	0.000000	-2.785005	0.000000	0.000000	0.000000	-0.331192	0.225170	-1.029925	0.000000	0.000000	2.000000	151.000000	1.000000
15296.929473	-0.079641	0.566907	0.052302	70.907181	26.924282	44.121101	-1.072422	0.000000	-2.785005	0.000000	0.000000	0.000000	-0.326779	0.213857	-1.019485	0.000000	0.000000	2.000000	151.000000	1.000000
15296.932807	-0.079641	0.566907	0.052302	70.907181	26.924282	44.121101	-1.072422	0.000000	-2.785005	0.000000	0.000000	0.000000	-0.326779	0.213857	-1.019485	0.000000	0.000000	2.000000	151.000000	1.000000
15296.936140	-0.079641	0.566907	0.052302	70.908157	26.250896	43.220840	-1.017959	0.000000	-2.615091	0.000000	0.000000	0.000000	-0.326779	0.213857	-1.019485	0.000000	0.000000	2.000000	151.000000	1.000000
15296.939473	-0.080667	0.567611	0.048941	70.908157	26.250896	43.220840	-1.017959	0.000000	-2.615091	0.000000	0.000000	0.000000	-0.307792	0.211207	-1.008370	0.000000	0.000000	2.000000	151.000000	1.000000
15296.942807	-0.080667	0.567611	0.048941	70.908157	26.250896	43.220840	-1.017959	0.000000	-2.615091	0.000000	0.000000	0.000000	-0.307792	0.211207	-1.008370	0.000000	0.000000	2.000000	151.000000	1.000000
15296.946140	-0.080667	0.567611	0.048941	70.978012	25.979059	42.796036	-0.966661	0.000000	-2.447030	0.000000	0.000000	0.000000	-0.307792	0.211207	-1.008370	0.000000	0.000000	2.000000	151.000000	1.000000
15296.949473	-0.081628	0.568288	0.045600	70.978012	25.979059	42.796036	-0.966661	0.000000	-2.447030	0.000000	0.000000	0.000000	-0.288372	0.203184	-1.002079	0.000000	0.000000	2.000000	151.000000	1.000000
15296.952807	-0.081628	0.568288	0.045600	70.978012	25.979059	42.796036	-0.966661	0.000000	-2.447030	0.000000	0.000000	0.000000	-0.288372	0.203184	-1.002079	0.000000	0.000000	2.000000	151.000000	1.000000
15296.956140	-0.081628	0.568288	0.045600	71.051323	25.931793	42.829922	-0.918598	0.000000	-2.280016	0.000000	0.000000	0.000000	-0.288372	0.203184	-1.002079	0.000000	0.000000	2.000000	151.000000	1.000000
15296.959473	-0.082560	0.569039	0.042339	71.051323	25.931793	42.829922	-0.918598	0.000000	-2.280016	0.000000	0.000000	0.000000	-0.279441	0.225474	-0.978412	0.000000	0.000000	2.000000	151.000000	1.000000
15296.962807	-0.082560	0.569039	0.042339	71.051323	25.931793	42.829922	-0.918598	0.000000	-2.280016	0.000000	0.000000	0.000000	-0.279441	0.225474	-0.978412	0.000000	0.000000	2.000000	151.000000	1.000000
15296.966140	-0.082560	0.569039	0.042339	71.095108	25.866938	42.921783	-0.872025	0.000000	-2.116948	0.000000	0.000000	0.000000	-0.279441	0.225474	-0.978412	0.000000	0.000000	2.000000	151.000000	1.000000
15296.969473	-0.083468	0.569801	0.039192	71.095108	25.866938	42.921783	-0.872025	0.000000	-2.116948	0.000000	0.000000	0.000000	-0.272634	0.228432	-0.944089	0.000000	0.000000	2.000000	151.000000	1.000000
15296.972807	-0.083468	0.569801	0.039192	71.095108	25.866938	42.921783	-0.872025	0.000000	-2.116948	0.000000	0.000000	0.000000	-0.272634	0.228432	-0.944089	0.000000	0.000000	2.000000	151.000000	1.000000
15296.976140	-0.083468	0.569801	0.039192	71.130806	25.775282	43.000263	-0.826586	0.000000	-1.959600	0.000000	0.000000	0.000000	-0.272634	0.228432	-0.944089	0.000000	0.000000	2.000000	151.000000	1.000000
15296.979473	-0.084425	0.570601	0.036142	71.130806	25.775282	43.000263	-0.826586	0.000000	-1.959600	0.000000	0.000000	0.000000	-0.287044	0.239902	-0.914954	0.000000	0.000000	2.000000	151.000000	1.000000
15296.982807	-0.084425	0.570601	0.036142	71.130806	25.775282	43.000263	-0.826586	0.000000	-1.959600	0.000000	0.000000	0.000000	-0.287044	0.239902	-0.914954	0.000000	0.000000	2.000000	151.000000	1.000000
15296.986140	-0.084425	0.570601	0.036142	71.157272	25.662853	43.036278	-0.778745	0.000000	-1.807107	0.000000	0.000000	0.000000	-0.287044	0.239902	-0.914954	0.000000	0.000000	2.000000	151.000000	1.000000
15296.989473	-0.085365	0.571403	0.033231	71.157272	25.662853	43.036278	-0.778745	0.000000	-1.807107	0.000000	0.000000	0.000000	-0.282075	0.240715	-0.873371	0.000000	0.000000	2.000000	151.000000	1.000000
15296.992807	-0.085365	0.571403	0.033231	71.157272	25.662853	43.036278	-0.778745	0.000000	-1.807107	0.000000	0.000000	0.000000	-0.282075	0.240715	-0.873371	0.000000	0.000000	2.000000	151.000000	1.000000
15296.996140	-0.085365	0.571403	0.033231	71.177658	25.539627	43.017551	-0.731733	0.000000	-1.661546	0.000000	0.000000	0.000000	-0.282075	0.240715	-0.873371	0.000000	0.000000	2.000000	151.000000	1.000000
15296.999473	-0.086330	0.572200	0.030411	71.177658	25.539627	43.017551	-0.731733	0.000000	-1.661546	0.000000	0.000000	0.000000	-0.289392	0.239205	-0.845947	0.000000	0.000000	2.000000	151.000000	1.000000
15297.002807	-0.086330	0.572200	0.030411	71.177658	25.539627	43.017551	-0.731733	0.000000	-1.661546	0.000000	0.000000	0.000000	-0.289392	0.239205	-0.845947	0.000000	0.000000	2.000000	151.000000	1.000000
15297.006140	-0.086330	0.572200	0.030411	71.190392	25.405897	42.870281	-0.683501	0.000000	-1.520554	0.000000	0.000000	0.000000	-0.289392	0.239205	-0.845947	0.000000	0.000000	2.000000	151.000000	1.000000
15297.009473	-0.087257	0.573030	0.027729	71.190392	25.405897	42.870281	-0.683501	0.000000	-1.520554	0.000000	0.000000	0.000000	-0.277972	0.248956	-0.804596	0.000000	0.000000	2.000000	151.000000	1.000000
15297.012807	-0.087257	0.573030	0.027729	71.190392	25.405897	42.870281	-0.683501	0.000000	-1.520554	0.000000	0.000000	0.000000	-0.277972	0.248956	-0.804596	0.000000	0.000000	2.000000	151.000000	1.000000
15297.016140	-0.087257	0.573030	0.027729	71.194489	25.269453	42.702351	-0.637172	0.000000	-1.386455	0.000000	0.000000	0.000000	-0.277972	0.248956	-0.804596	0.000000	0.000000	2.000000	151.000000	1.000000
15297.019473	-0.088104	0.573840	0.025207	71.194489	25.269453	42.702351	-0.637172	0.000000	-1.386455	0.000000	0.000000	0.000000	-0.254092	0.242956	-0.756766	0.000000	0.000000	2.000000	151.000000	1.000000
15297.022807	-0.088104	0.573840	0.025207	71.194489	25.269453	42.702351	-0.637172	0.000000	-1.386455	0.000000	0.000000	0.000000	-0.254092	0.242956	-0.756766	0.000000	0.000000	2.000000	151.000000	1.000000
15297.026140	-0.088104	0.573840	0.025207	71.196899	25.136606	42.567757	-0.594823	0.000000	-1.260327	0.000000	0.000000	0.000000	-0.254092	0.242956	-0.756766	0.000000	0.000000	2.000000	151.000000	1.000000
15297.029473	-0.088824	0.574640	0.022830	71.196899	25.136606	42.567757	-0.594823	0.000000	-1.260327	0.000000	0.000000	0.000000	-0.216064	0.240071	-0.713014	0.000000	0.000000	2.000000	151.000000	1.000000
15297.032807	-0.088824	0.574640	0.022830	71.196899	25.136606	42.567757	-0.594823	0.000000	-1.260327	0.000000	0.000000	0.000000	-0.216064	0.240071	-0.713014	0.000000	0.000000	2.000000	151.000000	1.000000
15297.036140	-0.088824	0.574640	0.022830	71.209190	24.990137	42.494263	-0.558813	0.000000	-1.141492	0.000000	0.000000	0.000000	-0.216064	0.240071	-0.713014	0.000000	0.000000	2.000000	151.000000	1.000000
15297.039473	-0.089482	0.575396	0.020554	71.209190	24.990137	42.494263	-0.558813	0.000000	-1.141492	0.000000	0.000000	0.000000	-0.197464	0.226643	-0.682840	0.000000	0.000000	2.000000	151.000000	1.000000
15297.042807	-0.089482	0.575396	0.020554	71.209190	24.990137	42.494263	-0.558813	0.000000	-1.141492	0.000000	0.000000	0.000000	-0.197464	0.226643	-0.682840	0.000000	0.000000	2.000000	151.000000	1.000000
15297.046140	-0.089482	0.575396	0.020554	71.252335	24.802134	42.353165	-0.525902	0.000000	-1.027685	0.000000	0.000000	0.000000	-0.197464	0.226643	-0.682840	0.000000	0.000000	2.000000	151.000000	1.000000
15297.049473	-0.090062	0.576100	0.018406	71.252335	24.802134	42.353165	-0.525902	0.000000	-1.027685	0.000000	0.000000	0.000000	-0.173897	0.211191	-0.644208	0.000000	0.000000	2.000000	151.000000	1.000000
15297.052807	-0.090062	0.576100	0.018406	71.252335	24.802134	42.353165	-0.525902	0.000000	-1.027685	0.000000	0.000000	0.000000	-0.173897	0.211191	-0.644208	0.000000	0.000000	2.000000	151.000000	1.000000
15297.056140	-0.090062	0.576100	0.018406	71.345886	24.585417	42.100704	-0.496919	0.000000	-0.920317	0.000000	0.000000	0.000000	-0.173897	0.211191	-0.644208	0.000000	0.000000	2.000000	151.000000	1.000000
15297.059473	-0.090566	0.576727	0.016395	71.345886	24.585417	42.100704	-0.496919	0.000000	-0.920317	0.000000	0.000000	0.000000	-0.151308	0.188299	-0.603402	0.000000	0.000000	2.000000	151.000000	1.000000
15297.062807	-0.090566	0.576727	0.016395	71.345886	24.585417	42.100704	-0.496919	0.000000	-0.920317	0.000000	0.000000	0.000000	-0.151308	0.188299	-0.603402	0.000000	0.000000	2.000000	151.000000	1.000000
15297.066140	-0.090566	0.576727	0.016395	71.512566	24.423540	41.833382	-0.471701	0.000000	-0.819750	0.000000	0.000000	0.000000	-0.151308	0.188299	-0.603402	0.000000	0.000000	2.000000	151.000000	1.000000
15297.069473	-0.091058	0.577244	0.014474	71.512566	24.423540	41.833382	-0.471701	0.000000	-0.819750	0.000000	0.000000	0.000000	-0.147498	0.155080	-0.576303	0.000000	0.000000	2.000000	151.000000	1.000000
15297.072807	-0.091058	0.577244	0.014474	71.512566	24.423540	41.833382	-0.471701	0.000000	-0.819750	0.000000	0.000000	0.000000	-0.147498	0.155080	-0.576303	0.000000	0.000000	2.000000	151.000000	1.000000
15297.076140	-0.091058	0.577244	0.014474	71.734192	24.347143	41.608990	-0.447118	0.000000	-0.723700	0.000000	0.000000	0.000000	-0.147498	0.155080	-0.576303	0.000000	0.000000	2.000000	151.000000	1.000000
15297.079473	-0.091485	0.577642	0.012613	71.734192	24.347143	41.608990	-0.447118	0.000000	-0.723700	0.000000	0.000000	0.000000	-0.128221	0.119233	-0.558437	0.000000	0.000000	2.000000	151.000000	1.000000
15297.082807	-0.091485	0.577642	0.012613	71.734192	24.347143	41.608990	-0.447118	0.000000	-0.723700	0.000000	0.000000	0.000000	-0.128221	0.119233	-0.558437	0.000000	0.000000	2.000000	151.000000	1.000000
15297.086140	-0.091485	0.577642	0.012613	71.991219	24.395035	41.492989	-0.425748	0.000000	-0.630627	0.000000	0.000000	0.000000	-0.128221	0.119233	-0.558437	0.000000	0.000000	2.000000	151.000000	1.000000
15297.089473	-0.091828	0.577895	0.010822	71.991219	24.395035	41.492989	-0.425748	0.000000	-0.630627	0.000000	0.000000	0.000000	-0.102990	0.076025	-0.537167	0.000000	0.000000	2.000000	151.000000	1.000000
15297.092807	-0.091828	0.577895	0.010822	71.991219	24.395035	41.492989	-0.425748	0.000000	-0.630627	0.000000	0.000000	0.000000	-0.102990	0.076025	-0.537167	0.000000	0.000000	2.000000	151.000000	1.000000
15297.096140	-0.091828	0.577895	0.010822	72.266060	24.577869	41.526741	-0.408583	0.000000	-0.541099	0.000000	0.000000	0.000000	-0.102990	0.076025	-0.537167	0.000000	0.000000	2.000000	151.000000	1.000000
15297.099473	-0.092093	0.577998	0.009126	72.266060	24.577869	41.526741	-0.408583	0.000000	-0.541099	0.000000	0.000000	0.000000	-0.079530	0.030938	-0.508773	0.000000	0.000000	2.000000	151.000000	1.000000
15297.102807	-0.092093	0.577998	0.009126	72.266060	24.577869	41.526741	-0.408583	0.000000	-0.541099	0.000000	0.000000	0.000000	-0.079530	0.030938	-0.508773	0.000000	0.000000	2.000000	151.000000	1.000000
15297.106140	-0.092093	0.577998	0.009126	72.527237	24.800787	41.618145	-0.395328	0.000000	-0.456304	0.000000	0.000000	0.000000	-0.079530	0.030938	-0.508773	0.000000	0.000000	2.000000	151.000000	1.000000
15297.109473	-0.092277	0.577961	0.007502	72.527237	24.800787	41.618145	-0.395328	0.000000	-0.456304	0.000000	0.000000	0.000000	-0.055071	-0.011276	-0.487269	0.000000	0.000000	2.000000	151.000000	1.000000
15297.112807	-0.092277	0.577961	0.007502	72.527237	24.800787	41.618145	-0.395328	0.000000	-0.456304	0.000000	0.000000	0.000000	-0.055071	-0.011276	-0.487269	0.000000	0.000000	2.000000	151.000000	1.000000
15297.116140	-0.092277	0.577961	0.007502	72.763161	25.023691	41.738380	-0.386150	0.000000	-0.375092	0.000000	0.000000	0.000000	-0.055071	-0.011276	-0.487269	0.000000	0.000000	2.000000	151.000000	1.000000
15297.119473	-0.092395	0.577748	0.005911	72.763161	25.023691	41.738380	-0.386150	0.000000	-0.375092	0.000000	0.000000	0.000000	-0.035521	-0.063915	-0.477156	0.000000	0.000000	2.000000	151.000000	1.000000
15297.122807	-0.092395	0.577748	0.005911	72.763161	25.023691	41.738380	-0.386150	0.000000	-0.375092	0.000000	0.000000	0.000000	-0.035521	-0.063915	-0.477156	0.000000	0.000000	2.000000	151.000000	1.000000
15297.126140	-0.092395	0.577748	0.005911	72.981941	25.251001	41.881268	-0.380230	0.000000	-0.295566	0.000000	0.000000	0.000000	-0.035521	-0.063915	-0.477156	0.000000	0.000000	2.000000	151.000000	1.000000
15297.129473	-0.092430	0.577404	0.004369	72.981941	25.251001	41.881268	-0.380230	0.000000	-0.295566	0.000000	0.000000	0.000000	-0.010228	-0.102985	-0.462666	0.000000	0.000000	2.000000	151.000000	1.000000
15297.132807	-0.092430	0.577404	0.004369	72.981941	25.251001	41.881268	-0.380230	0.000000	-0.295566	0.000000	0.000000	0.000000	-0.010228	-0.102985	-0.462666	0.000000	0.000000	2.000000	151.000000	1.000000
15297.136140	-0.092430	0.577404	0.004369	73.182037	25.482185	42.046001	-0.378525	0.000000	-0.218455	0.000000	0.000000	0.000000	-0.010228	-0.102985	-0.462666	0.000000	0.000000	2.000000	151.000000	1.000000
15297.139473	-0.092407	0.576925	0.002894	73.182037	25.482185	42.046001	-0.378525	0.000000	-0.218455	0.000000	0.000000	0.000000	0.006837	-0.143927	-0.442569	0.000000	0.000000	2.000000	151.000000	1.000000
15297.142807	-0.092407	0.576925	0.002894	73.182037	25.482185	42.046001	-0.378525	0.000000	-0.218455	0.000000	0.000000	0.000000	0.006837	-0.143927	-0.442569	0.000000	0.000000	2.000000	151.000000	1.000000
15297.146140	-0.092407	0.576925	0.002894	73.356422	25.662165	42.171043	-0.379664	0.000000	-0.144694	0.000000	0.000000	0.000000	0.006837	-0.143927	-0.442569	0.000000	0.000000	2.000000	151.000000	1.000000
15297.149473	-0.092326	0.576335	0.001479	73.356422	25.662165	42.171043	-0.379664	0.000000	-0.144694	0.000000	0.000000	0.000000	0.024091	-0.176788	-0.424496	0.000000	0.000000	2.000000	151.000000	1.000000
15297.152807	-0.092326	0.576335	0.001479	73.356422	25.662165	42.171043	-0.379664	0.000000	-0.144694	0.000000	0.000000	0.000000	0.024091	-0.176788	-0.424496	0.000000	0.000000	2.000000	151.000000	1.000000
15297.156140	-0.092326	0.576335	0.001479	73.521545	25.821743	42.279148	-0.383680	0.000000	-0.073944	0.000000	0.000000	0.000000	0.024091	-0.176788	-0.424496	0.000000	0.000000	2.000000	151.000000	1.000000
15297.159473	-0.092189	0.575637	0.000124	73.521545	25.821743	42.279148	-0.383680	0.000000	-0.073944	0.000000	0.000000	0.000000	0.041169	-0.209376	-0.406539	0.000000	0.000000	2.000000	151.000000	1.000000
15297.162807	-0.092189	0.575637	0.000124	73.521545	25.821743	42.279148	-0.383680	0.000000	-0.073944	0.000000	0.000000	0.000000	0.041169	-0.209376	-0.406539	0.000000	0.000000	2.000000	151.000000	1.000000
15297.166140	-0.092189	0.575637	0.000124	73.697876	26.022985	42.429214	-0.390541	0.000000	-0.006188	0.000000	0.000000	0.000000	0.041169	-0.209376	-0.406539	0.000000	0.000000	2.000000	151.000000	1.000000
15297.169473	-0.092009	0.574822	-0.001217	73.697876	26.022985	42.429214	-0.390541	0.000000	-0.006188	0.000000	0.000000	0.000000	0.054039	-0.244778	-0.402161	0.000000	0.000000	2.000000	151.000000	1.000000
15297.172807	-0.092009	0.574822	-0.001217	73.697876	26.022985	42.429214	-0.390541	0.000000	-0.006188	0.000000	0.000000	0.000000	0.054039	-0.244778	-0.402161	0.000000	0.000000	2.000000	151.000000	1.000000
15297.176140	-0.092009	0.574822	-0.001217	73.872238	26.277811	42.647034	-0.399548	0.000000	0.060839	0.000000	0.000000	0.000000	0.054039	-0.244778	-0.402161	0.000000	0.000000	2.000000	151.000000	1.000000
15297.179473	-0.091833	0.573906	-0.002535	73.872238	26.277811	42.647034	-0.399548	0.000000	0.060839	0.000000	0.000000	0.000000	0.052846	-0.274511	-0.395480	0.000000	0.000000	2.000000	151.000000	1.000000
15297.182807	-0.091833	0.573906	-0.002535	73.872238	26.277811	42.647034	-0.399548	0.000000	0.060839	0.000000	0.000000	0.000000	0.052846	-0.274511	-0.395480	0.000000	0.000000	2.000000	151.000000	1.000000
15297.186140	-0.091833	0.573906	-0.002535	74.029762	26.616175	42.983997	-0.408355	0.000000	0.126753	0.000000	0.000000	0.000000	0.052846	-0.274511	-0.395480	0.000000	0.000000	2.000000	151.000000	1.000000
15297.189473	-0.091649	0.572947	-0.003776	74.029762	26.616175	42.983997	-0.408355	0.000000	0.126753	0.000000	0.000000	0.000000	0.055018	-0.287948	-0.372218	0.000000	0.000000	2.000000	151.000000	1.000000
15297.192807	-0.091649	0.572947	-0.003776	74.029762	26.616175	42.983997	-0.408355	0.000000	0.126753	0.000000	0.000000	0.000000	0.055018	-0.287948	-0.372218	0.000000	0.000000	2.000000	151.000000	1.000000
15297.196140	-0.091649	0.572947	-0.003776	74.174828	27.012125	43.401348	-0.417525	0.000000	0.188789	0.000000	0.000000	0.000000	0.055018	-0.287948	-0.372218	0.000000	0.000000	2.000000	151.000000	1.000000
15297.199473	-0.091459	0.571942	-0.004939	74.174828	27.012125	43.401348	-0.417525	0.000000	0.188789	0.000000	0.000000	0.000000	0.057133	-0.301304	-0.348998	0.000000	0.000000	2.000000	151.000000	1.000000
15297.202807	-0.091459	0.571942	-0.004939	74.174828	27.012125	43.401348	-0.417525	0.000000	0.188789	0.000000	0.000000	0.000000	0.057133	-0.301304	-0.348998	0.000000	0.000000	2.000000	151.000000	1.000000
15297.206140	-0.091459	0.571942	-0.004939	74.321472	27.428005	43.833450	-0.427047	0.000000	0.246955	0.000000	0.000000	0.000000	0.057133	-0.301304	-0.348998	0.000000	0.000000	2.000000	151.000000	1.000000
15297.209473	-0.091245	0.570886	-0.005997	74.321472	27.428005	43.833450	-0.427047	0.000000	0.246955	0.000000	0.000000	0.000000	0.064210	-0.316793	-0.317516	0.000000	0.000000	2.000000	151.000000	1.000000
15297.212807	-0.091245	0.570886	-0.005997	74.321472	27.428005	43.833450	-0.427047	0.000000	0.246955	0.000000	0.000000	0.000000	0.064210	-0.316793	-0.317516	0.000000	0.000000	2.000000	151.000000	1.000000
15297.216140	-0.091245	0.570886	-0.005997	74.467278	27.857262	44.273483	-0.437749	0.000000	0.299875	0.000000	0.000000	0.000000	0.064210	-0.316793	-0.317516	0.000000	0.000000	2.000000	151.000000	1.000000
15297.219473	-0.091006	0.569804	-0.006957	74.467278	27.857262	44.273483	-0.437749	0.000000	0.299875	0.000000	0.000000	0.000000	0.071569	-0.324707	-0.287908	0.000000	0.000000	2.000000	151.000000	1.000000
15297.222807	-0.091006	0.569804	-0.006957	74.467278	27.857262	44.273483	-0.437749	0.000000	0.299875	0.000000	0.000000	0.000000	0.071569	-0.324707	-0.287908	0.000000	0.000000	2.000000	151.000000	1.000000
15297.226140	-0.091006	0.569804	-0.006957	74.612206	28.300085	44.721649	-0.449677	0.000000	0.347859	0.000000	0.000000	0.000000	0.071569	-0.324707	-0.287908	0.000000	0.000000	2.000000	151.000000	1.000000
15297.229473	-0.090744	0.568695	-0.007818	74.612206	28.300085	44.721649	-0.449677	0.000000	0.347859	0.000000	0.000000	0.000000	0.078858	-0.332628	-0.258319	0.000000	0.000000	2.000000	151.000000	1.000000
15297.232807	-0.090744	0.568695	-0.007818	74.612206	28.300085	44.721649	-0.449677	0.000000	0.347859	0.000000	0.000000	0.000000	0.078858	-0.332628	-0.258319	0.000000	0.000000	2.000000	151.000000	1.000000
15297.236140	-0.090744	0.568695	-0.007818	74.751419	28.741802	45.162720	-0.462820	0.000000	0.390912	0.000000	0.000000	0.000000	0.078858	-0.332628	-0.258319	0.000000	0.000000	2.000000	151.000000	1.000000
15297.239473	-0.090447	0.567588	-0.008518	74.751419	28.741802	45.162720	-0.462820	0.000000	0.390912	0.000000	0.000000	0.000000	0.088953	-0.332280	-0.209990	0.000000	0.000000	2.000000	151.000000	1.000000
15297.242807	-0.090447	0.567588	-0.008518	74.751419	28.741802	45.162720	-0.462820	0.000000	0.390912	0.000000	0.000000	0.000000	0.088953	-0.332280	-0.209990	0.000000	0.000000	2.000000	151.000000	1.000000
15297.246140	-0.090447	0.567588	-0.008518	74.882629	29.174282	45.588295	-0.477645	0.000000	0.425911	0.000000	0.000000	0.000000	0.088953	-0.332280	-0.209990	0.000000	0.000000	2.000000	151.000000	1.000000
15297.249473	-0.090163	0.566498	-0.009048	74.882629	29.174282	45.588295	-0.477645	0.000000	0.425911	0.000000	0.000000	0.000000	0.085165	-0.326925	-0.158928	0.000000	0.000000	2.000000	151.000000	1.000000
15297.252807	-0.090163	0.566498	-0.009048	74.882629	29.174282	45.588295	-0.477645	0.000000	0.425911	0.000000	0.000000	0.000000	0.085165	-0.326925	-0.158928	0.000000	0.000000	2.000000	151.000000	1.000000
15297.256140	-0.090163	0.566498	-0.009048	75.013023	29.616735	46.021122	-0.491840	0.000000	0.452399	0.000000	0.000000	0.000000	0.085165	-0.326925	-0.158928	0.000000	0.000000	2.000000	151.000000	1.000000
15297.259473	-0.089885	0.565391	-0.009442	75.013023	29.616735	46.021122	-0.491840	0.000000	0.452399	0.000000	0.000000	0.000000	0.083503	-0.332189	-0.118286	0.000000	0.000000	2.000000	151.000000	1.000000
15297.262807	-0.089885	0.565391	-0.009442	75.013023	29.616735	46.021122	-0.491840	0.000000	0.452399	0.000000	0.000000	0.000000	0.083503	-0.332189	-0.118286	0.000000	0.000000	2.000000	151.000000	1.000000
15297.266140	-0.089885	0.565391	-0.009442	75.136292	30.039282	46.431786	-0.505757	0.000000	0.472113	0.000000	0.000000	0.000000	0.083503	-0.332189	-0.118286	0.000000	0.000000	2.000000	151.000000	1.000000
15297.269473	-0.089608	0.564248	-0.009719	75.136292	30.039282	46.431786	-0.505757	0.000000	0.472113	0.000000	0.000000	0.000000	0.082932	-0.342890	-0.082921	0.000000	0.000000	2.000000	151.000000	1.000000
15297.272807	-0.089608	0.564248	-0.009719	75.136292	30.039282	46.431786	-0.505757	0.000000	0.472113	0.000000	0.000000	0.000000	0.082932	-0.342890	-0.082921	0.000000	0.000000	2.000000	151.000000	1.000000
15297.276140	-0.089608	0.564248	-0.009719	75.249619	30.410547	46.798328	-0.519579	0.000000	0.485933	0.000000	0.000000	0.000000	0.082932	-0.342890	-0.082921	0.000000	0.000000	2.000000	151.000000	1.000000
15297.279473	-0.089393	0.563076	-0.009913	75.249619	30.410547	46.798328	-0.519579	0.000000	0.485933	0.000000	0.000000	0.000000	0.064696	-0.351430	-0.058420	0.000000	0.000000	2.000000	151.000000	1.000000
15297.282807	-0.089393	0.563076	-0.009913	75.249619	30.410547	46.798328	-0.519579	0.000000	0.485933	0.000000	0.000000	0.000000	0.064696	-0.351430	-0.058420	0.000000	0.000000	2.000000	151.000000	1.000000
15297.286140	-0.089393	0.563076	-0.009913	75.359779	30.769375	47.155632	-0.530362	0.000000	0.495670	0.000000	0.000000	0.000000	0.064696	-0.351430	-0.058420	0.000000	0.000000	2.000000	151.000000	1.000000
15297.289473	-0.089221	0.561868	-0.009999	75.359779	30.769375	47.155632	-0.530362	0.000000	0.495670	0.000000	0.000000	0.000000	0.051486	-0.362428	-0.025674	0.000000	0.000000	2.000000	151.000000	1.000000
15297.292807	-0.089221	0.561868	-0.009999	75.359779	30.769375	47.155632	-0.530362	0.000000	0.495670	0.000000	0.000000	0.000000	0.051486	-0.362428	-0.025674	0.000000	0.000000	2.000000	151.000000	1.000000
15297.296140	-0.089221	0.561868	-0.009999	75.470985	31.145609	47.532036	-0.538943	0.000000	0.499949	0.000000	0.000000	0.000000	0.051486	-0.362428	-0.025674	0.000000	0.000000	2.000000	151.000000	1.000000
15297.299473	-0.089083	0.560663	-0.010028	75.470985	31.145609	47.532036	-0.538943	0.000000	0.499949	0.000000	0.000000	0.000000	0.041447	-0.361550	-0.008621	0.000000	0.000000	2.000000	151.000000	1.000000
15297.302807	-0.089083	0.560663	-0.010028	75.470985	31.145609	47.532036	-0.538943	0.000000	0.499949	0.000000	0.000000	0.000000	0.041447	-0.361550	-0.008621	0.000000	0.000000	2.000000	151.000000	1.000000
15297.306140	-0.089083	0.560663	-0.010028	75.590240	31.574581	47.960194	-0.545851	0.000000	0.501386	0.000000	0.000000	0.000000	0.041447	-0.361550	-0.008621	0.000000	0.000000	2.000000	151.000000	1.000000
15297.309473	-0.088976	0.559418	-0.010012	75.590240	31.574581	47.960194	-0.545851	0.000000	0.501386	0.000000	0.000000	0.000000	0.032156	-0.373376	0.004759	0.000000	0.000000	2.000000	151.000000	1.000000
15297.312807	-0.088976	0.559418	-0.010012	75.590240	31.574581	47.960194	-0.545851	0.000000	0.501386	0.000000	0.000000	0.000000	0.032156	-0.373376	0.004759	0.000000	0.000000	2.000000	151.000000	1.000000
15297.316140	-0.088976	0.559418	-0.010012	75.704880	31.987532	48.378120	-0.551210	0.000000	0.500592	0.000000	0.000000	0.000000	0.032156	-0.373376	0.004759	0.000000	0.000000	2.000000	151.000000	1.000000
15297.319473	-0.088874	0.558142	-0.009971	75.704880	31.987532	48.378120	-0.551210	0.000000	0.500592	0.000000	0.000000	0.000000	0.030648	-0.382997	0.012341	0.000000	0.000000	2.000000	151.000000	1.000000
15297.322807	-0.088874	0.558142	-0.009971	75.704880	31.987532	48.378120	-0.551210	0.000000	0.500592	0.000000	0.000000	0.000000	0.030648	-0.382997	0.012341	0.000000	0.000000	2.000000	151.000000	1.000000
15297.326140	-0.088874	0.558142	-0.009971	75.804176	32.327530	48.734619	-0.556318	0.000000	0.498536	0.000000	0.000000	0.000000	0.030648	-0.382997	0.012341	0.000000	0.000000	2.000000	151.000000	1.000000
15297.329473	-0.088819	0.556833	-0.009913	75.804176	32.327530	48.734619	-0.556318	0.000000	0.498536	0.000000	0.000000	0.000000	0.016422	-0.392628	0.017319	0.000000	0.000000	2.000000	151.000000	1.000000
15297.332807	-0.088819	0.556833	-0.009913	75.804176	32.327530	48.734619	-0.556318	0.000000	0.498536	0.000000	0.000000	0.000000	0.016422	-0.392628	0.017319	0.000000	0.000000	2.000000	151.000000	1.000000
15297.336140	-0.088819	0.556833	-0.009913	75.871964	32.553627	48.998631	-0.559055	0.000000	0.495649	0.000000	0.000000	0.000000	0.016422	-0.392628	0.017319	0.000000	0.000000	2.000000	151.000000	1.000000
15297.339473	-0.088772	0.555534	-0.009818	75.871964	32.553627	48.998631	-0.559055	0.000000	0.495649	0.000000	0.000000	0.000000	0.014195	-0.389765	0.028560	0.000000	0.000000	2.000000	151.000000	1.000000
15297.342807	-0.088772	0.555534	-0.009818	75.871964	32.553627	48.998631	-0.559055	0.000000	0.495649	0.000000	0.000000	0.000000	0.014195	-0.389765	0.028560	0.000000	0.000000	2.000000	151.000000	1.000000
15297.346140	-0.088772	0.555534	-0.009818	75.893646	32.613178	49.128315	-0.561421	0.000000	0.490889	0.000000	0.000000	0.000000	0.014195	-0.389765	0.028560	0.000000	0.000000	2.000000	151.000000	1.000000
15297.349473	-0.088746	0.554210	-0.009725	75.893646	32.613178	49.128315	-0.561421	0.000000	0.490889	0.000000	0.000000	0.000000	0.007738	-0.397178	0.027759	0.000000	0.000000	2.000000	151.000000	1.000000
15297.352807	-0.088746	0.554210	-0.009725	75.893646	32.613178	49.128315	-0.561421	0.000000	0.490889	0.000000	0.000000	0.000000	0.007738	-0.397178	0.027759	0.000000	0.000000	2.000000	151.000000	1.000000
15297.356140	-0.088746	0.554210	-0.009725	75.885223	32.500580	49.099545	-0.562711	0.000000	0.486262	0.000000	0.000000	0.000000	0.007738	-0.397178	0.027759	0.000000	0.000000	2.000000	151.000000	1.000000
15297.359473	-0.088752	0.552912	-0.009581	75.885223	32.500580	49.099545	-0.562711	0.000000	0.486262	0.000000	0.000000	0.000000	-0.001934	-0.389352	0.043154	0.000000	0.000000	2.000000	151.000000	1.000000
15297.362807	-0.088752	0.552912	-0.009581	75.885223	32.500580	49.099545	-0.562711	0.000000	0.486262	0.000000	0.000000	0.000000	-0.001934	-0.389352	0.043154	0.000000	0.000000	2.000000	151.000000	1.000000
15297.366140	-0.088752	0.552912	-0.009581	75.852882	32.250172	48.945827	-0.562388	0.000000	0.479070	0.000000	0.000000	0.000000	-0.001934	-0.389352	0.043154	0.000000	0.000000	2.000000	151.000000	1.000000
15297.369473	-0.088796	0.551622	-0.009473	75.852882	32.250172	48.945827	-0.562388	0.000000	0.479070	0.000000	0.000000	0.000000	-0.013088	-0.386941	0.032585	0.000000	0.000000	2.000000	151.000000	1.000000
15297.372807	-0.088796	0.551622	-0.009473	75.852882	32.250172	48.945827	-0.562388	0.000000	0.479070	0.000000	0.000000	0.000000	-0.013088	-0.386941	0.032585	0.000000	0.000000	2.000000	151.000000	1.000000
15297.376140	-0.088796	0.551622	-0.009473	75.794716	31.892719	48.697109	-0.560207	0.000000	0.473639	0.000000	0.000000	0.000000	-0.013088	-0.386941	0.032585	0.000000	0.000000	2.000000	151.000000	1.000000
15297.379473	-0.088872	0.550358	-0.009313	75.794716	31.892719	48.697109	-0.560207	0.000000	0.473639	0.000000	0.000000	0.000000	-0.022794	-0.379327	0.048082	0.000000	0.000000	2.000000	151.000000	1.000000
15297.382807	-0.088872	0.550358	-0.009313	75.794716	31.892719	48.697109	-0.560207	0.000000	0.473639	0.000000	0.000000	0.000000	-0.022794	-0.379327	0.048082	0.000000	0.000000	2.000000	151.000000	1.000000
15297.386140	-0.088872	0.550358	-0.009313	75.731377	31.544460	48.472538	-0.556408	0.000000	0.465625	0.000000	0.000000	0.000000	-0.022794	-0.379327	0.048082	0.000000	0.000000	2.000000	151.000000	1.000000
15297.389473	-0.088968	0.549093	-0.009160	75.731377	31.544460	48.472538	-0.556408	0.000000	0.465625	0.000000	0.000000	0.000000	-0.028978	-0.379385	0.045781	0.000000	0.000000	2.000000	151.000000	1.000000
15297.392807	-0.088968	0.549093	-0.009160	75.731377	31.544460	48.472538	-0.556408	0.000000	0.465625	0.000000	0.000000	0.000000	-0.028978	-0.379385	0.045781	0.000000	0.000000	2.000000	151.000000	1.000000
15297.396140	-0.088968	0.549093	-0.009160	75.673126	31.264338	48.321697	-0.551578	0.000000	0.457995	0.000000	0.000000	0.000000	-0.028978	-0.379385	0.045781	0.000000	0.000000	2.000000	151.000000	1.000000
15297.399473	-0.089067	0.547870	-0.008997	75.673126	31.264338	48.321697	-0.551578	0.000000	0.457995	0.000000	0.000000	0.000000	-0.029586	-0.366957	0.048761	0.000000	0.000000	2.000000	151.000000	1.000000
15297.402807	-0.089067	0.547870	-0.008997	75.673126	31.264338	48.321697	-0.551578	0.000000	0.457995	0.000000	0.000000	0.000000	-0.029586	-0.366957	0.048761	0.000000	0.000000	2.000000	151.000000	1.000000
15297.406140	-0.089067	0.547870	-0.008997	75.626076	31.133305	48.328037	-0.546647	0.000000	0.449869	0.000000	0.000000	0.000000	-0.029586	-0.366957	0.048761	0.000000	0.000000	2.000000	151.000000	1.000000
15297.409473	-0.089185	0.546672	-0.008847	75.626076	31.133305	48.328037	-0.546647	0.000000	0.449869	0.000000	0.000000	0.000000	-0.035508	-0.359541	0.045082	0.000000	0.000000	2.000000	151.000000	1.000000
15297.412807	-0.089185	0.546672	-0.008847	75.626076	31.133305	48.328037	-0.546647	0.000000	0.449869	0.000000	0.000000	0.000000	-0.035508	-0.359541	0.045082	0.000000	0.000000	2.000000	151.000000	1.000000
15297.416140	-0.089185	0.546672	-0.008847	75.592300	31.086315	48.415516	-0.540729	0.000000	0.442355	0.000000	0.000000	0.000000	-0.035508	-0.359541	0.045082	0.000000	0.000000	2.000000	151.000000	1.000000
15297.419473	-0.089281	0.545498	-0.008700	75.592300	31.086315	48.415516	-0.540729	0.000000	0.442355	0.000000	0.000000	0.000000	-0.028672	-0.352148	0.044001	0.000000	0.000000	2.000000	151.000000	1.000000
15297.422807	-0.089281	0.545498	-0.008700	75.592300	31.086315	48.415516	-0.540729	0.000000	0.442355	0.000000	0.000000	0.000000	-0.028672	-0.352148	0.044001	0.000000	0.000000	2.000000	151.000000	1.000000
15297.426140	-0.089281	0.545498	-0.008700	75.568810	31.086548	48.544498	-0.535950	0.000000	0.435021	0.000000	0.000000	0.000000	-0.028672	-0.352148	0.044001	0.000000	0.000000	2.000000	151.000000	1.000000
15297.429473	-0.089349	0.544357	-0.008580	75.568810	31.086548	48.544498	-0.535950	0.000000	0.435021	0.000000	0.000000	0.000000	-0.020464	-0.342161	0.036067	0.000000	0.000000	2.000000	151.000000	1.000000
15297.432807	-0.089349	0.544357	-0.008580	75.568810	31.086548	48.544498	-0.535950	0.000000	0.435021	0.000000	0.000000	0.000000	-0.020464	-0.342161	0.036067	0.000000	0.000000	2.000000	151.000000	1.000000
15297.436140	-0.089349	0.544357	-0.008580	75.574463	31.115961	48.663223	-0.532539	0.000000	0.429010	0.000000	0.000000	0.000000	-0.020464	-0.342161	0.036067	0.000000	0.000000	2.000000	151.000000	1.000000
15297.439473	-0.089386	0.543234	-0.008505	75.574463	31.115961	48.663223	-0.532539	0.000000	0.429010	0.000000	0.000000	0.000000	-0.011161	-0.337098	0.022684	0.000000	0.000000	2.000000	151.000000	1.000000
15297.442807	-0.089386	0.543234	-0.008505	75.574463	31.115961	48.663223	-0.532539	0.000000	0.429010	0.000000	0.000000	0.000000	-0.011161	-0.337098	0.022684	0.000000	0.000000	2.000000	151.000000	1.000000
15297.446140	-0.089386	0.543234	-0.008505	75.589851	31.028687	48.629105	-0.530679	0.000000	0.425229	0.000000	0.000000	0.000000	-0.011161	-0.337098	0.022684	0.000000	0.000000	2.000000	151.000000	1.000000
15297.449473	-0.089421	0.542160	-0.008441	75.589851	31.028687	48.629105	-0.530679	0.000000	0.425229	0.000000	0.000000	0.000000	-0.010458	-0.322062	0.019138	0.000000	0.000000	2.000000	151.000000	1.000000
15297.452807	-0.089421	0.542160	-0.008441	75.589851	31.028687	48.629105	-0.530679	0.000000	0.425229	0.000000	0.000000	0.000000	-0.010458	-0.322062	0.019138	0.000000	0.000000	2.000000	151.000000	1.000000
15297.456140	-0.089421	0.542160	-0.008441	75.586594	30.731176	48.363960	-0.528936	0.000000	0.422040	0.000000	0.000000	0.000000	-0.010458	-0.322062	0.019138	0.000000	0.000000	2.000000	151.000000	1.000000
15297.459473	-0.089424	0.541129	-0.008426	75.586594	30.731176	48.363960	-0.528936	0.000000	0.422040	0.000000	0.000000	0.000000	-0.000900	-0.309357	0.004524	0.000000	0.000000	2.000000	151.000000	1.000000
15297.462807	-0.089424	0.541129	-0.008426	75.586594	30.731176	48.363960	-0.528936	0.000000	0.422040	0.000000	0.000000	0.000000	-0.000900	-0.309357	0.004524	0.000000	0.000000	2.000000	151.000000	1.000000
15297.466140	-0.089424	0.541129	-0.008426	75.548920	30.231377	47.902267	-0.528787	0.000000	0.421286	0.000000	0.000000	0.000000	-0.000900	-0.309357	0.004524	0.000000	0.000000	2.000000	151.000000	1.000000
15297.469473	-0.089424	0.541129	-0.008426	75.548920	30.231377	47.902267	-0.528787	0.000000	0.421286	0.000000	0.000000	0.000000	-0.000900	-0.309357	0.004524	0.000000	0.000000	2.000000	151.000000	1.000000
15297.472807	-0.089417	0.540140	-0.008463	75.548920	30.231377	47.902267	-0.528787	0.000000	0.421286	0.000000	0.000000	0.000000	0.002247	-0.296549	-0.011283	0.000000	0.000000	2.000000	151.000000	1.000000
15297.476140	-0.089417	0.540140	-0.008463	75.483650	29.590248	47.300018	-0.528787	0.000000	0.421286	0.000000	0.000000	0.000000	0.002247	-0.296549	-0.011283	0.000000	0.000000	2.000000	151.000000	1.000000
15297.479473	-0.089386	0.539202	-0.008508	75.483650	29.590248	47.300018	-0.528787	0.000000	0.421286	0.000000	0.000000	0.000000	0.009291	-0.281400	-0.013282	0.000000	0.000000	2.000000	151.000000	1.000000
15297.482807	-0.089386	0.539202	-0.008508	75.483650	29.590248	47.300018	-0.528787	0.000000	0.421286	0.000000	0.000000	0.000000	0.009291	-0.281400	-0.013282	0.000000	0.000000	2.000000	151.000000	1.000000
15297.486140	-0.089386	0.539202	-0.008508	75.401451	28.878433	46.628345	-0.530710	0.000000	0.425380	0.000000	0.000000	0.000000	0.009291	-0.281400	-0.013282	0.000000	0.000000	2.000000	151.000000	1.000000
15297.489473	-0.089386	0.539202	-0.008508	75.401451	28.878433	46.628345	-0.530710	0.000000	0.425380	0.000000	0.000000	0.000000	0.009291	-0.281400	-0.013282	0.000000	0.000000	2.000000	151.000000	1.000000
15297.492807	-0.089353	0.538315	-0.008562	75.401451	28.878433	46.628345	-0.530710	0.000000	0.425380	0.000000	0.000000	0.000000	0.009921	-0.266254	-0.016465	0.000000	0.000000	2.000000	151.000000	1.000000
15297.496140	-0.089353	0.538315	-0.008562	75.310852	28.146988	45.934635	-0.530710	0.000000	0.425380	0.000000	0.000000	0.000000	0.009921	-0.266254	-0.016465	0.000000	0.000000	2.000000	151.000000	1.000000
15297.499473	-0.089271	0.537461	-0.008638	75.310852	28.146988	45.934635	-0.530710	0.000000	0.425380	0.000000	0.000000	0.000000	0.024425	-0.255982	-0.022608	0.000000	0.000000	2.000000	151.000000	1.000000
15297.502807	-0.089271	0.537461	-0.008638	75.310852	28.146988	45.934635	-0.530710	0.000000	0.425380	0.000000	0.000000	0.000000	0.024425	-0.255982	-0.022608	0.000000	0.000000	2.000000	151.000000	1.000000
15297.506140	-0.089271	0.537461	-0.008638	75.216698	27.419498	45.242233	-0.536434	0.000000	0.431892	0.000000	0.000000	0.000000	0.024425	-0.255982	-0.022608	0.000000	0.000000	2.000000	151.000000	1.000000
15297.509473	-0.089271	0.537461	-0.008638	75.216698	27.419498	45.242233	-0.536434	0.000000	0.431892	0.000000	0.000000	0.000000	0.024425	-0.255982	-0.022608	0.000000	0.000000	2.000000	151.000000	1.000000
15297.512807	-0.089201	0.536651	-0.008769	75.216698	27.419498	45.242233	-0.536434	0.000000	0.431892	0.000000	0.000000	0.000000	0.021116	-0.243009	-0.039393	0.000000	0.000000	2.000000	151.000000	1.000000
15297.516140	-0.089201	0.536651	-0.008769	75.114067	26.676401	44.536530	-0.536434	0.000000	0.431892	0.000000	0.000000	0.000000	0.021116	-0.243009	-0.039393	0.000000	0.000000	2.000000	151.000000	1.000000
15297.519473	-0.089130	0.535842	-0.008902	75.114067	26.676401	44.536530	-0.536434	0.000000	0.431892	0.000000	0.000000	0.000000	0.021197	-0.242817	-0.039833	0.000000	0.000000	2.000000	151.000000	1.000000
15297.522807	-0.089130	0.535842	-0.008902	75.114067	26.676401	44.536530	-0.536434	0.000000	0.431892	0.000000	0.000000	0.000000	0.021197	-0.242817	-0.039833	0.000000	0.000000	2.000000	151.000000	1.000000
15297.526140	-0.089130	0.535842	-0.008902	75.012024	25.954596	43.854191	-0.543486	0.000000	0.445097	0.000000	0.000000	0.000000	0.021197	-0.242817	-0.039833	0.000000	0.000000	2.000000	151.000000	1.000000
15297.529473	-0.089130	0.535842	-0.008902	75.012024	25.954596	43.854191	-0.543486	0.000000	0.445097	0.000000	0.000000	0.000000	0.021197	-0.242817	-0.039833	0.000000	0.000000	2.000000	151.000000	1.000000
15297.532807	-0.089075	0.535067	-0.009067	75.012024	25.954596	43.854191	-0.543486	0.000000	0.445097	0.000000	0.000000	0.000000	0.016510	-0.232477	-0.049664	0.000000	0.000000	2.000000	151.000000	1.000000
15297.536140	-0.089075	0.535067	-0.009067	74.912476	25.270220	43.207672	-0.543486	0.000000	0.445097	0.000000	0.000000	0.000000	0.016510	-0.232477	-0.049664	0.000000	0.000000	2.000000	151.000000	1.000000
15297.539473	-0.089027	0.534325	-0.009197	74.912476	25.270220	43.207672	-0.543486	0.000000	0.445097	0.000000	0.000000	0.000000	0.014345	-0.222602	-0.038812	0.000000	0.000000	2.000000	151.000000	1.000000
15297.542807	-0.089027	0.534325	-0.009197	74.912476	25.270220	43.207672	-0.543486	0.000000	0.445097	0.000000	0.000000	0.000000	0.014345	-0.222602	-0.038812	0.000000	0.000000	2.000000	151.000000	1.000000
15297.546140	-0.089027	0.534325	-0.009197	74.818954	24.643007	42.615505	-0.548629	0.000000	0.459843	0.000000	0.000000	0.000000	0.014345	-0.222602	-0.038812	0.000000	0.000000	2.000000	151.000000	1.000000
15297.549473	-0.089027	0.534325	-0.009197	74.818954	24.643007	42.615505	-0.548629	0.000000	0.459843	0.000000	0.000000	0.000000	0.014345	-0.222602	-0.038812	0.000000	0.000000	2.000000	151.000000	1.000000
15297.552807	-0.088974	0.533618	-0.009354	74.818954	24.643007	42.615505	-0.548629	0.000000	0.459843	0.000000	0.000000	0.000000	0.016024	-0.212271	-0.047274	0.000000	0.000000	2.000000	151.000000	1.000000
15297.556140	-0.088974	0.533618	-0.009354	74.733826	24.071026	42.071625	-0.548629	0.000000	0.459843	0.000000	0.000000	0.000000	0.016024	-0.212271	-0.047274	0.000000	0.000000	2.000000	151.000000	1.000000
15297.559473	-0.088907	0.532918	-0.009467	74.733826	24.071026	42.071625	-0.548629	0.000000	0.459843	0.000000	0.000000	0.000000	0.019977	-0.209968	-0.033839	0.000000	0.000000	2.000000	151.000000	1.000000
15297.562807	-0.088907	0.532918	-0.009467	74.733826	24.071026	42.071625	-0.548629	0.000000	0.459843	0.000000	0.000000	0.000000	0.019977	-0.209968	-0.033839	0.000000	0.000000	2.000000	151.000000	1.000000
15297.566140	-0.088907	0.532918	-0.009467	74.648758	23.525723	41.557274	-0.554629	0.000000	0.473362	0.000000	0.000000	0.000000	0.019977	-0.209968	-0.033839	0.000000	0.000000	2.000000	151.000000	1.000000
15297.569473	-0.088907	0.532918	-0.009467	74.648758	23.525723	41.557274	-0.554629	0.000000	0.473362	0.000000	0.000000	0.000000	0.019977	-0.209968	-0.033839	0.000000	0.000000	2.000000	151.000000	1.000000
15297.572807	-0.088869	0.532250	-0.009548	74.648758	23.525723	41.557274	-0.554629	0.000000	0.473362	0.000000	0.000000	0.000000	0.011420	-0.200249	-0.024127	0.000000	0.000000	2.000000	151.000000	1.000000
15297.576140	-0.088869	0.532250	-0.009548	74.573738	23.024570	41.088795	-0.554629	0.000000	0.473362	0.000000	0.000000	0.000000	0.011420	-0.200249	-0.024127	0.000000	0.000000	2.000000	151.000000	1.000000
15297.579473	-0.088878	0.531574	-0.009615	74.573738	23.024570	41.088795	-0.554629	0.000000	0.473362	0.000000	0.000000	0.000000	-0.002636	-0.202821	-0.020097	0.000000	0.000000	2.000000	151.000000	1.000000
15297.582807	-0.088878	0.531574	-0.009615	74.573738	23.024570	41.088795	-0.554629	0.000000	0.473362	0.000000	0.000000	0.000000	-0.002636	-0.202821	-0.020097	0.000000	0.000000	2.000000	151.000000	1.000000
15297.586140	-0.088878	0.531574	-0.009615	74.496597	22.541962	40.641506	-0.556093	0.000000	0.480732	0.000000	0.000000	0.000000	-0.002636	-0.202821	-0.020097	0.000000	0.000000	2.000000	151.000000	1.000000
15297.589473	-0.088910	0.530964	-0.009676	74.496597	22.541962	40.641506	-0.556093	0.000000	0.480732	0.000000	0.000000	0.000000	-0.009603	-0.182988	-0.018366	0.000000	0.000000	2.000000	151.000000	1.000000
15297.592807	-0.088910	0.530964	-0.009676	74.496597	22.541962	40.641506	-0.556093	0.000000	0.480732	0.000000	0.000000	0.000000	-0.009603	-0.182988	-0.018366	0.000000	0.000000	2.000000	151.000000	1.000000
15297.596140	-0.088910	0.530964	-0.009676	74.438293	22.145678	40.280071	-0.554493	0.000000	0.483793	0.000000	0.000000	0.000000	-0.009603	-0.182988	-0.018366	0.000000	0.000000	2.000000	151.000000	1.000000
15297.599473	-0.088993	0.530361	-0.009705	74.438293	22.145678	40.280071	-0.554493	0.000000	0.483793	0.000000	0.000000	0.000000	-0.024786	-0.180879	-0.008621	0.000000	0.000000	2.000000	151.000000	1.000000
15297.602807	-0.088993	0.530361	-0.009705	74.438293	22.145678	40.280071	-0.554493	0.000000	0.483793	0.000000	0.000000	0.000000	-0.024786	-0.180879	-0.008621	0.000000	0.000000	2.000000	151.000000	1.000000
15297.606140	-0.088993	0.530361	-0.009705	74.395531	21.830343	39.995712	-0.550362	0.000000	0.485230	0.000000	0.000000	0.000000	-0.024786	-0.180879	-0.008621	0.000000	0.000000	2.000000	151.000000	1.000000
15297.609473	-0.088993	0.530361	-0.009705	74.395531	21.830343	39.995712	-0.550362	0.000000	0.485230	0.000000	0.000000	0.000000	-0.024786	-0.180879	-0.008621	0.000000	0.000000	2.000000	151.000000	1.000000
15297.612807	-0.089058	0.529774	-0.009711	74.395531	21.830343	39.995712	-0.550362	0.000000	0.485230	0.000000	0.000000	0.000000	-0.019494	-0.176065	-0.001914	0.000000	0.000000	2.000000	151.000000	1.000000
15297.616140	-0.089058	0.529774	-0.009711	74.365997	21.591118	39.780647	-0.550362	0.000000	0.485230	0.000000	0.000000	0.000000	-0.019494	-0.176065	-0.001914	0.000000	0.000000	2.000000	151.000000	1.000000
15297.619473	-0.089083	0.529228	-0.009695	74.365997	21.591118	39.780647	-0.550362	0.000000	0.485230	0.000000	0.000000	0.000000	-0.007607	-0.163829	0.004926	0.000000	0.000000	2.000000	151.000000	1.000000
15297.622807	-0.089083	0.529228	-0.009695	74.365997	21.591118	39.780647	-0.550362	0.000000	0.485230	0.000000	0.000000	0.000000	-0.007607	-0.163829	0.004926	0.000000	0.000000	2.000000	151.000000	1.000000
15297.626140	-0.089083	0.529228	-0.009695	74.362854	21.473936	39.677399	-0.545845	0.000000	0.484728	0.000000	0.000000	0.000000	-0.007607	-0.163829	0.004926	0.000000	0.000000	2.000000	151.000000	1.000000
15297.629473	-0.089083	0.529228	-0.009695	74.362854	21.473936	39.677399	-0.545845	0.000000	0.484728	0.000000	0.000000	0.000000	-0.007607	-0.163829	0.004926	0.000000	0.000000	2.000000	151.000000	1.000000
15297.632807	-0.089094	0.528739	-0.009640	74.362854	21.473936	39.677399	-0.545845	0.000000	0.484728	0.000000	0.000000	0.000000	-0.003232	-0.146832	0.016235	0.000000	0.000000	2.000000	151.000000	1.000000
15297.636140	-0.089094	0.528739	-0.009640	74.383209	21.462652	39.673027	-0.545845	0.000000	0.484728	0.000000	0.000000	0.000000	-0.003232	-0.146832	0.016235	0.000000	0.000000	2.000000	151.000000	1.000000
15297.639473	-0.089094	0.528739	-0.009640	74.383209	21.462652	39.673027	-0.545845	0.000000	0.484728	0.000000	0.000000	0.000000	-0.003232	-0.146832	0.016235	0.000000	0.000000	2.000000	151.000000	1.000000
15297.642807	-0.089094	0.528739	-0.009640	74.383209	21.462652	39.673027	-0.545845	0.000000	0.484728	0.000000	0.000000	0.000000	-0.003232	-0.146832	0.016235	0.000000	0.000000	2.000000	151.000000	1.000000
15297.646140	-0.089076	0.527801	-0.009510	74.427132	21.543219	39.752537	-0.545306	0.000000	0.482022	0.000000	0.000000	0.000000	0.005470	-0.281514	0.039110	0.000000	0.000000	2.000000	151.000000	1.000000
15297.649473	-0.089076	0.527801	-0.009510	74.427132	21.543219	39.752537	-0.545306	0.000000	0.482022	0.000000	0.000000	0.000000	0.000001	-0.000007	-0.000000	0.000000	0.000000	2.000000	151.000000	1.000000
15297.652807	-0.089076	0.527801	-0.009510	74.427132	21.543219	39.752537	-0.545306	0.000000	0.482022	0.000000	0.000000	0.000000	0.000001	-0.000007	-0.000000	0.000000	0.000000	2.000000	151.000000	1.000000
15297.656140	-0.089076	0.527801	-0.009510	74.472382	21.630356	39.835526	-0.546218	0.000000	0.475504	0.000000	0.000000	0.000000	0.000001	-0.000007	-0.000000	0.000000	0.000000	2.000000	151.000000	1.000000
15297.659473	-0.089076	0.527801	-0.009510	74.472382	21.630356	39.835526	-0.546218	0.000000	0.475504	0.000000	0.000000	0.000000	0.000001	-0.000007	-0.000000	0.000000	0.000000	2.000000	151.000000	1.000000
15297.662807	-0.089088	0.527376	-0.009446	74.472382	21.630356	39.835526	-0.546218	0.000000	0.475504	0.000000	0.000000	0.000000	-0.003826	-0.127211	0.019235	0.000000	0.000000	2.000000	151.000000	1.000000
15297.666140	-0.089088	0.527376	-0.009446	74.515762	21.709257	39.908073	-0.546218	0.000000	0.475504	0.000000	0.000000	0.000000	-0.003826	-0.127211	0.019235	0.000000	0.000000	2.000000	151.000000	1.000000
15297.669473	-0.089088	0.527376	-0.009446	74.515762	21.709257	39.908073	-0.546218	0.000000	0.475504	0.000000	0.000000	0.000000	-0.003826	-0.127211	0.019235	0.000000	0.000000	2.000000	151.000000	1.000000
15297.672807	-0.089088	0.527376	-0.009446	74.515762	21.709257	39.908073	-0.546218	0.000000	0.475504	0.000000	0.000000	0.000000	-0.003826	-0.127211	0.019235	0.000000	0.000000	2.000000	151.000000	1.000000
15297.676140	-0.089113	0.526698	-0.009212	74.545494	21.765339	39.958321	-0.545580	0.000000	0.472298	0.000000	0.000000	0.000000	-0.007358	-0.203689	0.070318	0.000000	0.000000	2.000000	151.000000	1.000000
15297.679473	-0.089113	0.526698	-0.009212	74.545494	21.765339	39.958321	-0.545580	0.000000	0.472298	0.000000	0.000000	0.000000	-0.000000	-0.000002	0.000000	0.000000	0.000000	2.000000	151.000000	1.000000
15297.682807	-0.089113	0.526698	-0.009212	74.545494	21.765339	39.958321	-0.545580	0.000000	0.472298	0.000000	0.000000	0.000000	-0.000000	-0.000002	0.000000	0.000000	0.000000	2.000000	151.000000	1.000000
15297.686140	-0.089113	0.526698	-0.009212	74.569733	21.800648	39.975761	-0.544354	0.000000	0.460579	0.000000	0.000000	0.000000	-0.000000	-0.000002	0.000000	0.000000	0.000000	2.000000	151.000000	1.000000
15297.689473	-0.089113	0.526698	-0.009212	74.569733	21.800648	39.975761	-0.544354	0.000000	0.460579	0.000000	0.000000	0.000000	-0.000000	-0.000002	0.000000	0.000000	0.000000	2.000000	151.000000	1.000000
15297.692807	-0.089082	0.526442	-0.009033	74.569733	21.800648	39.975761	-0.544354	0.000000	0.460579	0.000000	0.000000	0.000000	0.009224	-0.076540	0.053693	0.000000	0.000000	2.000000	151.000000	1.000000
15297.696140	-0.089082	0.526442	-0.009033	74.595848	21.802702	39.939068	-0.544354	0.000000	0.460579	0.000000	0.000000	0.000000	0.009224	-0.076540	0.053693	0.000000	0.000000	2.000000	151.000000	1.000000
15297.699473	-0.089082	0.526442	-0.009033	74.595848	21.802702	39.939068	-0.544354	0.000000	0.460579	0.000000	0.000000	0.000000	0.009224	-0.076540	0.053693	0.000000	0.000000	2.000000	151.000000	1.000000
15297.702807	-0.089082	0.526442	-0.009033	74.595848	21.802702	39.939068	-0.544354	0.000000	0.460579	0.000000	0.000000	0.000000	0.009224	-0.076540	0.053693	0.000000	0.000000	2.000000	151.000000	1.000000
15297.706140	-0.089004	0.526041	-0.008533	74.633064	21.734570	39.787994	-0.545891	0.000000	0.451630	0.000000	0.000000	0.000000	0.023352	-0.120290	0.149805	0.000000	0.000000	2.000000	151.000000	1.000000
15297.709473	-0.089004	0.526041	-0.008533	74.633064	21.734570	39.787994	-0.545891	0.000000	0.451630	0.000000	0.000000	0.000000	0.023352	-0.120290	0.149805	0.000000	0.000000	2.000000	151.000000	1.000000
15297.712807	-0.089004	0.526041	-0.008533	74.633064	21.734570	39.787994	-0.545891	0.000000	0.451630	0.000000	0.000000	0.000000	0.023352	-0.120290	0.149805	0.000000	0.000000	2.000000	151.000000	1.000000
15297.716140	-0.089004	0.526041	-0.008533	74.691269	21.577080	39.491070	-0.549783	0.000000	0.426662	0.000000	0.000000	0.000000	0.023352	-0.120290	0.149805	0.000000	0.000000	2.000000	151.000000	1.000000
15297.719473	-0.088978	0.525896	-0.008217	74.691269	21.577080	39.491070	-0.549783	0.000000	0.426662	0.000000	0.000000	0.000000	0.007763	-0.043745	0.094862	0.000000	0.000000	2.000000	151.000000	1.000000
15297.722807	-0.088978	0.525896	-0.008217	74.691269	21.577080	39.491070	-0.549783	0.000000	0.426662	0.000000	0.000000	0.000000	0.007763	-0.043745	0.094862	0.000000	0.000000	2.000000	151.000000	1.000000
15297.726140	-0.088978	0.525896	-0.008217	74.765923	21.323402	39.033344	-0.551077	0.000000	0.410852	0.000000	0.000000	0.000000	0.007763	-0.043745	0.094862	0.000000	0.000000	2.000000	151.000000	1.000000
15297.729473	-0.088978	0.525896	-0.008217	74.765923	21.323402	39.033344	-0.551077	0.000000	0.410852	0.000000	0.000000	0.000000	0.007763	-0.043745	0.094862	0.000000	0.000000	2.000000	151.000000	1.000000
15297.732807	-0.088952	0.525775	-0.007905	74.765923	21.323402	39.033344	-0.551077	0.000000	0.410852	0.000000	0.000000	0.000000	0.008022	-0.036336	0.093732	0.000000	0.000000	2.000000	151.000000	1.000000
15297.736140	-0.088952	0.525775	-0.007905	74.854462	21.008888	38.477772	-0.551077	0.000000	0.410852	0.000000	0.000000	0.000000	0.008022	-0.036336	0.093732	0.000000	0.000000	2.000000	151.000000	1.000000
15297.739473	-0.088952	0.525775	-0.007905	74.854462	21.008888	38.477772	-0.551077	0.000000	0.410852	0.000000	0.000000	0.000000	0.008022	-0.036336	0.093732	0.000000	0.000000	2.000000	151.000000	1.000000
15297.742807	-0.088952	0.525775	-0.007905	74.854462	21.008888	38.477772	-0.551077	0.000000	0.410852	0.000000	0.000000	0.000000	0.008022	-0.036336	0.093732	0.000000	0.000000	2.000000	151.000000	1.000000
15297.746140	-0.088888	0.525579	-0.007219	74.944115	20.668974	37.882130	-0.552414	0.000000	0.395230	0.000000	0.000000	0.000000	0.019183	-0.058704	0.205810	0.000000	0.000000	2.000000	151.000000	1.000000
15297.749473	-0.088888	0.525579	-0.007219	74.944115	20.668974	37.882130	-0.552414	0.000000	0.395230	0.000000	0.000000	0.000000	0.000001	0.000000	-0.000000	0.000000	0.000000	2.000000	151.000000	1.000000
15297.752807	-0.088888	0.525579	-0.007219	74.944115	20.668974	37.882130	-0.552414	0.000000	0.395230	0.000000	0.000000	0.000000	0.000001	0.000000	-0.000000	0.000000	0.000000	2.000000	151.000000	1.000000
15297.756140	-0.088888	0.525579	-0.007219	75.026344	20.328701	37.298519	-0.555611	0.000000	0.360928	0.000000	0.000000	0.000000	0.000001	0.000000	-0.000000	0.000000	0.000000	2.000000	151.000000	1.000000
15297.759473	-0.088888	0.525579	-0.007219	75.026344	20.328701	37.298519	-0.555611	0.000000	0.360928	0.000000	0.000000	0.000000	0.000001	0.000000	-0.000000	0.000000	0.000000	2.000000	151.000000	1.000000
15297.762807	-0.088867	0.525514	-0.006872	75.026344	20.328701	37.298519	-0.555611	0.000000	0.360928	0.000000	0.000000	0.000000	0.006109	-0.019574	0.103996	0.000000	0.000000	2.000000	151.000000	1.000000
15297.766140	-0.088867	0.525514	-0.006872	75.089157	20.034924	36.805218	-0.555611	0.000000	0.360928	0.000000	0.000000	0.000000	0.006109	-0.019574	0.103996	0.000000	0.000000	2.000000	151.000000	1.000000
15297.769473	-0.088867	0.525514	-0.006872	75.089157	20.034924	36.805218	-0.555611	0.000000	0.360928	0.000000	0.000000	0.000000	0.006109	-0.019574	0.103996	0.000000	0.000000	2.000000	151.000000	1.000000
15297.772807	-0.088867	0.525514	-0.006872	75.089157	20.034924	36.805218	-0.555611	0.000000	0.360928	0.000000	0.000000	0.000000	0.006109	-0.019574	0.103996	0.000000	0.000000	2.000000	151.000000	1.000000
15297.776140	-0.088896	0.525489	-0.006164	75.127228	19.795607	36.417816	-0.556629	0.000000	0.343595	0.000000	0.000000	0.000000	-0.008525	-0.007263	0.212269	0.000000	0.000000	2.000000	151.000000	1.000000
15297.779473	-0.088896	0.525489	-0.006164	75.127228	19.795607	36.417816	-0.556629	0.000000	0.343595	0.000000	0.000000	0.000000	-0.000000	-0.000003	-0.000000	0.000000	0.000000	2.000000	151.000000	1.000000
15297.782807	-0.088896	0.525489	-0.006164	75.127228	19.795607	36.417816	-0.556629	0.000000	0.343595	0.000000	0.000000	0.000000	-0.000000	-0.000003	-0.000000	0.000000	0.000000	2.000000	151.000000	1.000000
15297.786140	-0.088896	0.525489	-0.006164	75.143837	19.603951	36.118919	-0.555209	0.000000	0.308217	0.000000	0.000000	0.000000	-0.000000	-0.000003	-0.000000	0.000000	0.000000	2.000000	151.000000	1.000000
15297.789473	-0.088896	0.525489	-0.006164	75.143837	19.603951	36.118919	-0.555209	0.000000	0.308217	0.000000	0.000000	0.000000	-0.000000	-0.000003	-0.000000	0.000000	0.000000	2.000000	151.000000	1.000000
15297.792807	-0.088919	0.525540	-0.005822	75.143837	19.603951	36.118919	-0.555209	0.000000	0.308217	0.000000	0.000000	0.000000	-0.006890	0.015158	0.102723	0.000000	0.000000	2.000000	151.000000	1.000000
15297.796140	-0.088919	0.525540	-0.005822	75.140442	19.470446	35.925861	-0.555209	0.000000	0.308217	0.000000	0.000000	0.000000	-0.006890	0.015158	0.102723	0.000000	0.000000	2.000000	151.000000	1.000000
15297.799473	-0.088919	0.525540	-0.005822	75.140442	19.470446	35.925861	-0.555209	0.000000	0.308217	0.000000	0.000000	0.000000	-0.006890	0.015158	0.102723	0.000000	0.000000	2.000000	151.000000	1.000000
15297.802807	-0.088919	0.525540	-0.005822	75.140442	19.470446	35.925861	-0.555209	0.000000	0.308217	0.000000	0.000000	0.000000	-0.006890	0.015158	0.102723	0.000000	0.000000	2.000000	151.000000	1.000000
15297.806140	-0.089001	0.525726	-0.005179	75.126106	19.363302	35.780567	-0.554060	0.000000	0.291097	0.000000	0.000000	0.000000	-0.024594	0.055805	0.192730	0.000000	0.000000	2.000000	151.000000	1.000000
15297.809473	-0.089001	0.525726	-0.005179	75.126106	19.363302	35.780567	-0.554060	0.000000	0.291097	0.000000	0.000000	0.000000	-0.000000	-0.000003	0.000000	0.000000	0.000000	2.000000	151.000000	1.000000
15297.812807	-0.089001	0.525726	-0.005179	75.126106	19.363302	35.780567	-0.554060	0.000000	0.291097	0.000000	0.000000	0.000000	-0.000000	-0.000003	0.000000	0.000000	0.000000	2.000000	151.000000	1.000000
15297.816140	-0.089001	0.525726	-0.005179	75.104568	19.262587	35.658703	-0.549962	0.000000	0.258975	0.000000	0.000000	0.000000	-0.000000	-0.000003	0.000000	0.000000	0.000000	2.000000	151.000000	1.000000
15297.819473	-0.089001	0.525726	-0.005179	75.104568	19.262587	35.658703	-0.549962	0.000000	0.258975	0.000000	0.000000	0.000000	-0.000000	-0.000003	0.000000	0.000000	0.000000	2.000000	151.000000	1.000000
15297.822807	-0.089077	0.525871	-0.004906	75.104568	19.262587	35.658703	-0.549962	0.000000	0.258975	0.000000	0.000000	0.000000	-0.022822	0.043503	0.081920	0.000000	0.000000	2.000000	151.000000	1.000000
15297.826140	-0.089077	0.525871	-0.004906	75.080750	19.173685	35.551830	-0.549962	0.000000	0.258975	0.000000	0.000000	0.000000	-0.022822	0.043503	0.081920	0.000000	0.000000	2.000000	151.000000	1.000000
15297.829473	-0.089077	0.525871	-0.004906	75.080750	19.173685	35.551830	-0.549962	0.000000	0.258975	0.000000	0.000000	0.000000	-0.022822	0.043503	0.081920	0.000000	0.000000	2.000000	151.000000	1.000000
15297.832807	-0.089077	0.525871	-0.004906	75.080750	19.173685	35.551830	-0.549962	0.000000	0.258975	0.000000	0.000000	0.000000	-0.022822	0.043503	0.081920	0.000000	0.000000	2.000000	151.000000	1.000000
15297.836140	-0.089177	0.526180	-0.004398	75.053978	19.096825	35.464851	-0.546158	0.000000	0.245322	0.000000	0.000000	0.000000	-0.030065	0.092759	0.152663	0.000000	0.000000	2.000000	151.000000	1.000000
15297.839473	-0.089177	0.526180	-0.004398	75.053978	19.096825	35.464851	-0.546158	0.000000	0.245322	0.000000	0.000000	0.000000	-0.030065	0.092759	0.152663	0.000000	0.000000	2.000000	151.000000	1.000000
15297.842807	-0.089177	0.526180	-0.004398	75.053978	19.096825	35.464851	-0.546158	0.000000	0.245322	0.000000	0.000000	0.000000	-0.030065	0.092759	0.152663	0.000000	0.000000	2.000000	151.000000	1.000000
15297.846140	-0.089177	0.526180	-0.004398	75.025681	19.026117	35.387943	-0.541147	0.000000	0.219878	0.000000	0.000000	0.000000	-0.030065	0.092759	0.152663	0.000000	0.000000	2.000000	151.000000	1.000000
15297.849473	-0.089219	0.526329	-0.004185	75.025681	19.026117	35.387943	-0.541147	0.000000	0.219878	0.000000	0.000000	0.000000	-0.012561	0.044540	0.063781	0.000000	0.000000	2.000000	151.000000	1.000000
15297.852807	-0.089219	0.526329	-0.004185	75.025681	19.026117	35.387943	-0.541147	0.000000	0.219878	0.000000	0.000000	0.000000	-0.012561	0.044540	0.063781	0.000000	0.000000	2.000000	151.000000	1.000000
15297.856140	-0.089219	0.526329	-0.004185	75.005936	18.967743	35.319653	-0.539054	0.000000	0.209247	0.000000	0.000000	0.000000	-0.012561	0.044540	0.063781	0.000000	0.000000	2.000000	151.000000	1.000000
15297.859473	-0.089219	0.526329	-0.004185	75.005936	18.967743	35.319653	-0.539054	0.000000	0.209247	0.000000	0.000000	0.000000	-0.012561	0.044540	0.063781	0.000000	0.000000	2.000000	151.000000	1.000000
15297.862807	-0.089256	0.526487	-0.003995	75.005936	18.967743	35.319653	-0.539054	0.000000	0.209247	0.000000	0.000000	0.000000	-0.011216	0.047403	0.056948	0.000000	0.000000	2.000000	151.000000	1.000000
15297.866140	-0.089256	0.526487	-0.003995	74.988174	18.888622	35.221031	-0.539054	0.000000	0.209247	0.000000	0.000000	0.000000	-0.011216	0.047403	0.056948	0.000000	0.000000	2.000000	151.000000	1.000000
15297.869473	-0.089256	0.526487	-0.003995	74.988174	18.888622	35.221031	-0.539054	0.000000	0.209247	0.000000	0.000000	0.000000	-0.011216	0.047403	0.056948	0.000000	0.000000	2.000000	151.000000	1.000000
15297.872807	-0.089256	0.526487	-0.003995	74.988174	18.888622	35.221031	-0.539054	0.000000	0.209247	0.000000	0.000000	0.000000	-0.011216	0.047403	0.056948	0.000000	0.000000	2.000000	151.000000	1.000000
15297.876140	-0.089337	0.526765	-0.003700	74.976753	18.798063	35.104107	-0.537184	0.000000	0.199756	0.000000	0.000000	0.000000	-0.024172	0.083459	0.088673	0.000000	0.000000	2.000000	151.000000	1.000000
15297.879473	-0.089337	0.526765	-0.003700	74.976753	18.798063	35.104107	-0.537184	0.000000	0.199756	0.000000	0.000000	0.000000	-0.024172	0.083459	0.088673	0.000000	0.000000	2.000000	151.000000	1.000000
15297.882807	-0.089337	0.526765	-0.003700	74.976753	18.798063	35.104107	-0.537184	0.000000	0.199756	0.000000	0.000000	0.000000	-0.024172	0.083459	0.088673	0.000000	0.000000	2.000000	151.000000	1.000000
15297.886140	-0.089337	0.526765	-0.003700	74.966019	18.707392	34.982384	-0.533155	0.000000	0.184977	0.000000	0.000000	0.000000	-0.024172	0.083459	0.088673	0.000000	0.000000	2.000000	151.000000	1.000000
15297.889473	-0.089362	0.526901	-0.003571	74.966019	18.707392	34.982384	-0.533155	0.000000	0.184977	0.000000	0.000000	0.000000	-0.007623	0.040821	0.038697	0.000000	0.000000	2.000000	151.000000	1.000000
15297.892807	-0.089362	0.526901	-0.003571	74.966019	18.707392	34.982384	-0.533155	0.000000	0.184977	0.000000	0.000000	0.000000	-0.007623	0.040821	0.038697	0.000000	0.000000	2.000000	151.000000	1.000000
15297.896140	-0.089362	0.526901	-0.003571	74.953964	18.605127	34.844959	-0.531885	0.000000	0.178528	0.000000	0.000000	0.000000	-0.007623	0.040821	0.038697	0.000000	0.000000	2.000000	151.000000	1.000000
15297.899473	-0.089365	0.527062	-0.003441	74.953964	18.605127	34.844959	-0.531885	0.000000	0.178528	0.000000	0.000000	0.000000	-0.000935	0.048411	0.038830	0.000000	0.000000	2.000000	151.000000	1.000000
15297.902807	-0.089365	0.527062	-0.003441	74.953964	18.605127	34.844959	-0.531885	0.000000	0.178528	0.000000	0.000000	0.000000	-0.000935	0.048411	0.038830	0.000000	0.000000	2.000000	151.000000	1.000000
15297.906140	-0.089365	0.527062	-0.003441	74.944756	18.496597	34.688004	-0.531729	0.000000	0.172056	0.000000	0.000000	0.000000	-0.000935	0.048411	0.038830	0.000000	0.000000	2.000000	151.000000	1.000000
15297.909473	-0.089365	0.527062	-0.003441	74.944756	18.496597	34.688004	-0.531729	0.000000	0.172056	0.000000	0.000000	0.000000	-0.000935	0.048411	0.038830	0.000000	0.000000	2.000000	151.000000	1.000000
15297.912807	-0.089373	0.527214	-0.003289	74.944756	18.496597	34.688004	-0.531729	0.000000	0.172056	0.000000	0.000000	0.000000	-0.002271	0.045599	0.045618	0.000000	0.000000	2.000000	151.000000	1.000000
15297.916140	-0.089373	0.527214	-0.003289	74.942764	18.353073	34.481907	-0.531729	0.000000	0.172056	0.000000	0.000000	0.000000	-0.002271	0.045599	0.045618	0.000000	0.000000	2.000000	151.000000	1.000000
15297.919473	-0.089373	0.527214	-0.003289	74.942764	18.353073	34.481907	-0.531729	0.000000	0.172056	0.000000	0.000000	0.000000	-0.002271	0.045599	0.045618	0.000000	0.000000	2.000000	151.000000	1.000000
15297.922807	-0.089373	0.527214	-0.003289	74.942764	18.353073	34.481907	-0.531729	0.000000	0.172056	0.000000	0.000000	0.000000	-0.002271	0.045599	0.045618	0.000000	0.000000	2.000000	151.000000	1.000000
15297.926140	-0.089388	0.527519	-0.002985	74.945663	18.194059	34.241203	-0.531350	0.000000	0.164453	0.000000	0.000000	0.000000	-0.004514	0.091298	0.091175	0.000000	0.000000	2.000000	151.000000	1.000000
15297.929473	-0.089388	0.527519	-0.002985	74.945663	18.194059	34.241203	-0.531350	0.000000	0.164453	0.000000	0.000000	0.000000	-0.004514	0.091298	0.091175	0.000000	0.000000	2.000000	151.000000	1.000000
15297.932807	-0.089388	0.527519	-0.002985	74.945663	18.194059	34.241203	-0.531350	0.000000	0.164453	0.000000	0.000000	0.000000	-0.004514	0.091298	0.091175	0.000000	0.000000	2.000000	151.000000	1.000000
15297.936140	-0.089388	0.527519	-0.002985	74.950409	18.043507	34.011139	-0.530598	0.000000	0.149257	0.000000	0.000000	0.000000	-0.004514	0.091298	0.091175	0.000000	0.000000	2.000000	151.000000	1.000000
15297.939473	-0.089370	0.527655	-0.002848	74.950409	18.043507	34.011139	-0.530598	0.000000	0.149257	0.000000	0.000000	0.000000	0.005341	0.040919	0.041154	0.000000	0.000000	2.000000	151.000000	1.000000
15297.942807	-0.089370	0.527655	-0.002848	74.950409	18.043507	34.011139	-0.530598	0.000000	0.149257	0.000000	0.000000	0.000000	0.005341	0.040919	0.041154	0.000000	0.000000	2.000000	151.000000	1.000000
15297.946140	-0.089370	0.527655	-0.002848	74.957771	17.901098	33.786716	-0.531489	0.000000	0.142398	0.000000	0.000000	0.000000	0.005341	0.040919	0.041154	0.000000	0.000000	2.000000	151.000000	1.000000
15297.949473	-0.089332	0.527766	-0.002703	74.957771	17.901098	33.786716	-0.531489	0.000000	0.142398	0.000000	0.000000	0.000000	0.011603	0.033350	0.043545	0.000000	0.000000	2.000000	151.000000	1.000000
15297.952807	-0.089332	0.527766	-0.002703	74.957771	17.901098	33.786716	-0.531489	0.000000	0.142398	0.000000	0.000000	0.000000	0.011603	0.033350	0.043545	0.000000	0.000000	2.000000	151.000000	1.000000
15297.956140	-0.089332	0.527766	-0.002703	74.968407	17.760998	33.562862	-0.533422	0.000000	0.135141	0.000000	0.000000	0.000000	0.011603	0.033350	0.043545	0.000000	0.000000	2.000000	151.000000	1.000000
15297.959473	-0.089332	0.527766	-0.002703	74.968407	17.760998	33.562862	-0.533422	0.000000	0.135141	0.000000	0.000000	0.000000	0.011603	0.033350	0.043545	0.000000	0.000000	2.000000	151.000000	1.000000
15297.962807	-0.089281	0.527855	-0.002618	74.968407	17.760998	33.562862	-0.533422	0.000000	0.135141	0.000000	0.000000	0.000000	0.015182	0.026643	0.025376	0.000000	0.000000	2.000000	151.000000	1.000000
15297.966140	-0.089281	0.527855	-0.002618	74.987877	17.628910	33.351124	-0.533422	0.000000	0.135141	0.000000	0.000000	0.000000	0.015182	0.026643	0.025376	0.000000	0.000000	2.000000	151.000000	1.000000
15297.969473	-0.089281	0.527855	-0.002618	74.987877	17.628910	33.351124	-0.533422	0.000000	0.135141	0.000000	0.000000	0.000000	0.015182	0.026643	0.025376	0.000000	0.000000	2.000000	151.000000	1.000000
15297.972807	-0.089281	0.527855	-0.002618	74.987877	17.628910	33.351124	-0.533422	0.000000	0.135141	0.000000	0.000000	0.000000	0.015182	0.026643	0.025376	0.000000	0.000000	2.000000	151.000000	1.000000
15297.976140	-0.089270	0.527928	-0.002561	75.009895	17.516983	33.170502	-0.535953	0.000000	0.130911	0.000000	0.000000	0.000000	0.003356	0.021899	0.017153	0.000000	0.000000	2.000000	151.000000	1.000000
15297.979473	-0.089270	0.527928	-0.002561	75.009895	17.516983	33.170502	-0.535953	0.000000	0.130911	0.000000	0.000000	0.000000	0.003356	0.021899	0.017153	0.000000	0.000000	2.000000	151.000000	1.000000
15297.982807	-0.089270	0.527928	-0.002561	75.009895	17.516983	33.170502	-0.535953	0.000000	0.130911	0.000000	0.000000	0.000000	0.003356	0.021899	0.017153	0.000000	0.000000	2.000000	151.000000	1.000000
15297.986140	-0.089270	0.527928	-0.002561	75.021889	17.462452	33.085415	-0.536512	0.000000	0.128052	0.000000	0.000000	0.000000	0.003356	0.021899	0.017153	0.000000	0.000000	2.000000	151.000000	1.000000
15297.989473	-0.089282	0.527947	-0.002611	75.021889	17.462452	33.085415	-0.536512	0.000000	0.128052	0.000000	0.000000	0.000000	-0.003800	0.005653	-0.014892	0.000000	0.000000	2.000000	151.000000	1.000000
15297.992807	-0.089282	0.527947	-0.002611	75.021889	17.462452	33.085415	-0.536512	0.000000	0.128052	0.000000	0.000000	0.000000	-0.003800	0.005653	-0.014892	0.000000	0.000000	2.000000	151.000000	1.000000
15297.996140	-0.089282	0.527947	-0.002611	75.026047	17.461939	33.081184	-0.535879	0.000000	0.130534	0.000000	0.000000	0.000000	-0.003800	0.005653	-0.014892	0.000000	0.000000	2.000000	151.000000	1.000000
15297.999473	-0.089282	0.527947	-0.002611	75.026047	17.461939	33.081184	-0.535879	0.000000	0.130534	0.000000	0.000000	0.000000	-0.003800	0.005653	-0.014892	0.000000	0.000000	2.000000	151.000000	1.000000
15298.002807	-0.089265	0.527959	-0.002698	75.026047	17.461939	33.081184	-0.535879	0.000000	0.130534	0.000000	0.000000	0.000000	0.005126	0.003701	-0.026104	0.000000	0.000000	2.000000	151.000000	1.000000
15298.006140	-0.089265	0.527959	-0.002698	75.026054	17.464664	33.081192	-0.535879	0.000000	0.130534	0.000000	0.000000	0.000000	0.005126	0.003701	-0.026104	0.000000	0.000000	2.000000	151.000000	1.000000
15298.009473	-0.089265	0.527959	-0.002698	75.026054	17.464664	33.081192	-0.535879	0.000000	0.130534	0.000000	0.000000	0.000000	0.005126	0.003701	-0.026104	0.000000	0.000000	2.000000	151.000000	1.000000
15298.012807	-0.089265	0.527959	-0.002698	75.026054	17.464664	33.081192	-0.535879	0.000000	0.130534	0.000000	0.000000	0.000000	0.005126	0.003701	-0.026104	0.000000	0.000000	2.000000	151.000000	1.000000
15298.016140	-0.089209	0.528009	-0.002871	75.028816	17.470266	33.086994	-0.536733	0.000000	0.134885	0.000000	0.000000	0.000000	0.016948	0.014996	-0.052081	0.000000	0.000000	2.000000	151.000000	1.000000
15298.019473	-0.089209	0.528009	-0.002871	75.028816	17.470266	33.086994	-0.536733	0.000000	0.134885	0.000000	0.000000	0.000000	0.016948	0.014996	-0.052081	0.000000	0.000000	2.000000	151.000000	1.000000
15298.022807	-0.089209	0.528009	-0.002871	75.028816	17.470266	33.086994	-0.536733	0.000000	0.134885	0.000000	0.000000	0.000000	0.016948	0.014996	-0.052081	0.000000	0.000000	2.000000	151.000000	1.000000
15298.026140	-0.089209	0.528009	-0.002871	75.031525	17.475863	33.092781	-0.539558	0.000000	0.143565	0.000000	0.000000	0.000000	0.016948	0.014996	-0.052081	0.000000	0.000000	2.000000	151.000000	1.000000
15298.029473	-0.089196	0.528012	-0.002936	75.031525	17.475863	33.092781	-0.539558	0.000000	0.143565	0.000000	0.000000	0.000000	0.003789	0.000872	-0.019297	0.000000	0.000000	2.000000	151.000000	1.000000
15298.032807	-0.089196	0.528012	-0.002936	75.031525	17.475863	33.092781	-0.539558	0.000000	0.143565	0.000000	0.000000	0.000000	0.003789	0.000872	-0.019297	0.000000	0.000000	2.000000	151.000000	1.000000
15298.036140	-0.089196	0.528012	-0.002936	75.030190	17.461437	33.076969	-0.540189	0.000000	0.146781	0.000000	0.000000	0.000000	0.003789	0.000872	-0.019297	0.000000	0.000000	2.000000	151.000000	1.000000
15298.039473	-0.089196	0.528012	-0.002936	75.030190	17.461437	33.076969	-0.540189	0.000000	0.146781	0.000000	0.000000	0.000000	0.003789	0.000872	-0.019297	0.000000	0.000000	2.000000	151.000000	1.000000
15298.042807	-0.089208	0.528056	-0.002989	75.030190	17.461437	33.076969	-0.540189	0.000000	0.146781	0.000000	0.000000	0.000000	-0.003568	0.013216	-0.016034	0.000000	0.000000	2.000000	151.000000	1.000000
15298.046140	-0.089208	0.528056	-0.002989	75.030273	17.440907	33.051132	-0.540189	0.000000	0.146781	0.000000	0.000000	0.000000	-0.003568	0.013216	-0.016034	0.000000	0.000000	2.000000	151.000000	1.000000
15298.049473	-0.089208	0.528056	-0.002989	75.030273	17.440907	33.051132	-0.540189	0.000000	0.146781	0.000000	0.000000	0.000000	-0.003568	0.013216	-0.016034	0.000000	0.000000	2.000000	151.000000	1.000000
15298.052807	-0.089208	0.528056	-0.002989	75.030273	17.440907	33.051132	-0.540189	0.000000	0.146781	0.000000	0.000000	0.000000	-0.003568	0.013216	-0.016034	0.000000	0.000000	2.000000	151.000000	1.000000
15298.056140	-0.089267	0.528116	-0.003032	75.038803	17.383692	32.965134	-0.539595	0.000000	0.149453	0.000000	0.000000	0.000000	-0.017618	0.018001	-0.012905	0.000000	0.000000	2.000000	151.000000	1.000000
15298.059473	-0.089267	0.528116	-0.003032	75.038803	17.383692	32.965134	-0.539595	0.000000	0.149453	0.000000	0.000000	0.000000	-0.017618	0.018001	-0.012905	0.000000	0.000000	2.000000	151.000000	1.000000
15298.062807	-0.089267	0.528116	-0.003032	75.038803	17.383692	32.965134	-0.539595	0.000000	0.149453	0.000000	0.000000	0.000000	-0.017618	0.018001	-0.012905	0.000000	0.000000	2.000000	151.000000	1.000000
15298.066140	-0.089267	0.528116	-0.003032	75.059883	17.268421	32.788563	-0.536659	0.000000	0.151604	0.000000	0.000000	0.000000	-0.017618	0.018001	-0.012905	0.000000	0.000000	2.000000	151.000000	1.000000
15298.069473	-0.089288	0.528141	-0.003040	75.059883	17.268421	32.788563	-0.536659	0.000000	0.151604	0.000000	0.000000	0.000000	-0.006244	0.007575	-0.002412	0.000000	0.000000	2.000000	151.000000	1.000000
15298.072807	-0.089288	0.528141	-0.003040	75.059883	17.268421	32.788563	-0.536659	0.000000	0.151604	0.000000	0.000000	0.000000	-0.006244	0.007575	-0.002412	0.000000	0.000000	2.000000	151.000000	1.000000
15298.076140	-0.089288	0.528141	-0.003040	75.096237	17.105408	32.526524	-0.535618	0.000000	0.152006	0.000000	0.000000	0.000000	-0.006244	0.007575	-0.002412	0.000000	0.000000	2.000000	151.000000	1.000000
15298.079473	-0.089288	0.528141	-0.003040	75.096237	17.105408	32.526524	-0.535618	0.000000	0.152006	0.000000	0.000000	0.000000	-0.006244	0.007575	-0.002412	0.000000	0.000000	2.000000	151.000000	1.000000
15298.082807	-0.089331	0.528141	-0.003049	75.096237	17.105408	32.526524	-0.535618	0.000000	0.152006	0.000000	0.000000	0.000000	-0.012936	-0.000007	-0.002544	0.000000	0.000000	2.000000	151.000000	1.000000
15298.086140	-0.089331	0.528141	-0.003049	75.149712	16.894079	32.188732	-0.535618	0.000000	0.152006	0.000000	0.000000	0.000000	-0.012936	-0.000007	-0.002544	0.000000	0.000000	2.000000	151.000000	1.000000
15298.089473	-0.089331	0.528141	-0.003049	75.149712	16.894079	32.188732	-0.535618	0.000000	0.152006	0.000000	0.000000	0.000000	-0.012936	-0.000007	-0.002544	0.000000	0.000000	2.000000	151.000000	1.000000
15298.092807	-0.089331	0.528141	-0.003049	75.149712	16.894079	32.188732	-0.535618	0.000000	0.152006	0.000000	0.000000	0.000000	-0.012936	-0.000007	-0.002544	0.000000	0.000000	2.000000	151.000000	1.000000
15298.096140	-0.089438	0.528046	-0.003188	75.213173	16.651747	31.798613	-0.533462	0.000000	0.152430	0.000000	0.000000	0.000000	-0.032099	-0.028608	-0.041672	0.000000	0.000000	2.000000	151.000000	1.000000
15298.099473	-0.089438	0.528046	-0.003188	75.213173	16.651747	31.798613	-0.533462	0.000000	0.152430	0.000000	0.000000	0.000000	0.000000	0.000003	0.000000	0.000000	0.000000	2.000000	151.000000	1.000000
15298.102807	-0.089438	0.528046	-0.003188	75.213173	16.651747	31.798613	-0.533462	0.000000	0.152430	0.000000	0.000000	0.000000	0.000000	0.000003	0.000000	0.000000	0.000000	2.000000	151.000000	1.000000
15298.106140	-0.089438	0.528046	-0.003188	75.287918	16.383764	31.371056	-0.528112	0.000000	0.159376	0.000000	0.000000	0.000000	0.000000	0.000003	0.000000	0.000000	0.000000	2.000000	151.000000	1.000000
15298.109473	-0.089438	0.528046	-0.003188	75.287918	16.383764	31.371056	-0.528112	0.000000	0.159376	0.000000	0.000000	0.000000	0.000000	0.000003	0.000000	0.000000	0.000000	2.000000	151.000000	1.000000
15298.112807	-0.089531	0.527982	-0.003284	75.287918	16.383764	31.371056	-0.528112	0.000000	0.159376	0.000000	0.000000	0.000000	-0.027850	-0.019059	-0.029066	0.000000	0.000000	2.000000	151.000000	1.000000
15298.116140	-0.089531	0.527982	-0.003284	75.362816	16.103838	30.935040	-0.528112	0.000000	0.159376	0.000000	0.000000	0.000000	-0.027850	-0.019059	-0.029066	0.000000	0.000000	2.000000	151.000000	1.000000
15298.119473	-0.089531	0.527982	-0.003284	75.362816	16.103838	30.935040	-0.528112	0.000000	0.159376	0.000000	0.000000	0.000000	-0.027850	-0.019059	-0.029066	0.000000	0.000000	2.000000	151.000000	1.000000
15298.122807	-0.089531	0.527982	-0.003284	75.362816	16.103838	30.935040	-0.528112	0.000000	0.159376	0.000000	0.000000	0.000000	-0.027850	-0.019059	-0.029066	0.000000	0.000000	2.000000	151.000000	1.000000
15298.126140	-0.089782	0.527830	-0.003487	75.423058	15.873128	30.578587	-0.523470	0.000000	0.164220	0.000000	0.000000	0.000000	-0.075272	-0.045682	-0.060858	0.000000	0.000000	2.000000	151.000000	1.000000
15298.129473	-0.089782	0.527830	-0.003487	75.423058	15.873128	30.578587	-0.523470	0.000000	0.164220	0.000000	0.000000	0.000000	-0.075272	-0.045682	-0.060858	0.000000	0.000000	2.000000	151.000000	1.000000
15298.132807	-0.089782	0.527830	-0.003487	75.423058	15.873128	30.578587	-0.523470	0.000000	0.164220	0.000000	0.000000	0.000000	-0.075272	-0.045682	-0.060858	0.000000	0.000000	2.000000	151.000000	1.000000
15298.136140	-0.089782	0.527830	-0.003487	75.460678	15.711168	30.339420	-0.510925	0.000000	0.174363	0.000000	0.000000	0.000000	-0.075272	-0.045682	-0.060858	0.000000	0.000000	2.000000	151.000000	1.000000
15298.139473	-0.089878	0.527783	-0.003565	75.460678	15.711168	30.339420	-0.510925	0.000000	0.174363	0.000000	0.000000	0.000000	-0.028931	-0.014296	-0.023423	0.000000	0.000000	2.000000	151.000000	1.000000
15298.142807	-0.089878	0.527783	-0.003565	75.460678	15.711168	30.339420	-0.510925	0.000000	0.174363	0.000000	0.000000	0.000000	-0.028931	-0.014296	-0.023423	0.000000	0.000000	2.000000	151.000000	1.000000
15298.146140	-0.089878	0.527783	-0.003565	75.474800	15.652802	30.256151	-0.506103	0.000000	0.178267	0.000000	0.000000	0.000000	-0.028931	-0.014296	-0.023423	0.000000	0.000000	2.000000	151.000000	1.000000
15298.149473	-0.089878	0.527783	-0.003565	75.474800	15.652802	30.256151	-0.506103	0.000000	0.178267	0.000000	0.000000	0.000000	-0.028931	-0.014296	-0.023423	0.000000	0.000000	2.000000	151.000000	1.000000
15298.152807	-0.089947	0.527773	-0.003555	75.474800	15.652802	30.256151	-0.506103	0.000000	0.178267	0.000000	0.000000	0.000000	-0.020729	-0.002828	0.002969	0.000000	0.000000	2.000000	151.000000	1.000000
15298.156140	-0.089947	0.527773	-0.003555	75.475487	15.644086	30.250916	-0.506103	0.000000	0.178267	0.000000	0.000000	0.000000	-0.020729	-0.002828	0.002969	0.000000	0.000000	2.000000	151.000000	1.000000
15298.159473	-0.089947	0.527773	-0.003555	75.475487	15.644086	30.250916	-0.506103	0.000000	0.178267	0.000000	0.000000	0.000000	-0.020729	-0.002828	0.002969	0.000000	0.000000	2.000000	151.000000	1.000000
15298.162807	-0.089947	0.527773	-0.003555	75.475487	15.644086	30.250916	-0.506103	0.000000	0.178267	0.000000	0.000000	0.000000	-0.020729	-0.002828	0.002969	0.000000	0.000000	2.000000	151.000000	1.000000
15298.166140	-0.090041	0.527805	-0.003535	75.473206	15.611335	30.213461	-0.502648	0.000000	0.177772	0.000000	0.000000	0.000000	-0.028095	0.009537	0.006224	0.000000	0.000000	2.000000	151.000000	1.000000
15298.169473	-0.090041	0.527805	-0.003535	75.473206	15.611335	30.213461	-0.502648	0.000000	0.177772	0.000000	0.000000	0.000000	-0.028095	0.009537	0.006224	0.000000	0.000000	2.000000	151.000000	1.000000
15298.172807	-0.090041	0.527805	-0.003535	75.473206	15.611335	30.213461	-0.502648	0.000000	0.177772	0.000000	0.000000	0.000000	-0.028095	0.009537	0.006224	0.000000	0.000000	2.000000	151.000000	1.000000
15298.176140	-0.090041	0.527805	-0.003535	75.477432	15.527162	30.097027	-0.497965	0.000000	0.176735	0.000000	0.000000	0.000000	-0.028095	0.009537	0.006224	0.000000	0.000000	2.000000	151.000000	1.000000
15298.179473	-0.090091	0.527862	-0.003509	75.477432	15.527162	30.097027	-0.497965	0.000000	0.176735	0.000000	0.000000	0.000000	-0.014947	0.017108	0.007649	0.000000	0.000000	2.000000	151.000000	1.000000
15298.182807	-0.090091	0.527862	-0.003509	75.477432	15.527162	30.097027	-0.497965	0.000000	0.176735	0.000000	0.000000	0.000000	-0.014947	0.017108	0.007649	0.000000	0.000000	2.000000	151.000000	1.000000
15298.186140	-0.090091	0.527862	-0.003509	75.493523	15.389031	29.885998	-0.495474	0.000000	0.175460	0.000000	0.000000	0.000000	-0.014947	0.017108	0.007649	0.000000	0.000000	2.000000	151.000000	1.000000
15298.189473	-0.090091	0.527862	-0.003509	75.493523	15.389031	29.885998	-0.495474	0.000000	0.175460	0.000000	0.000000	0.000000	-0.014947	0.017108	0.007649	0.000000	0.000000	2.000000	151.000000	1.000000
15298.192807	-0.090101	0.527935	-0.003456	75.493523	15.389031	29.885998	-0.495474	0.000000	0.175460	0.000000	0.000000	0.000000	-0.003155	0.021859	0.015885	0.000000	0.000000	2.000000	151.000000	1.000000
15298.196140	-0.090101	0.527935	-0.003456	75.524368	15.158188	29.526590	-0.495474	0.000000	0.175460	0.000000	0.000000	0.000000	-0.003155	0.021859	0.015885	0.000000	0.000000	2.000000	151.000000	1.000000
15298.199473	-0.090101	0.527935	-0.003456	75.524368	15.158188	29.526590	-0.495474	0.000000	0.175460	0.000000	0.000000	0.000000	-0.003155	0.021859	0.015885	0.000000	0.000000	2.000000	151.000000	1.000000
15298.202807	-0.090101	0.527935	-0.003456	75.524368	15.158188	29.526590	-0.495474	0.000000	0.175460	0.000000	0.000000	0.000000	-0.003155	0.021859	0.015885	0.000000	0.000000	2.000000	151.000000	1.000000
15298.206140	-0.090023	0.528084	-0.003398	75.572372	14.840929	29.022556	-0.494949	0.000000	0.172812	0.000000	0.000000	0.000000	0.023373	0.044630	0.017594	0.000000	0.000000	2.000000	151.000000	1.000000
15298.209473	-0.090023	0.528084	-0.003398	75.572372	14.840929	29.022556	-0.494949	0.000000	0.172812	0.000000	0.000000	0.000000	-0.000001	-0.000002	0.000000	0.000000	0.000000	2.000000	151.000000	1.000000
15298.212807	-0.090023	0.528084	-0.003398	75.572372	14.840929	29.022556	-0.494949	0.000000	0.172812	0.000000	0.000000	0.000000	-0.000001	-0.000002	0.000000	0.000000	0.000000	2.000000	151.000000	1.000000
15298.216140	-0.090023	0.528084	-0.003398	75.636925	14.434531	28.371229	-0.498844	0.000000	0.169880	0.000000	0.000000	0.000000	-0.000001	-0.000002	0.000000	0.000000	0.000000	2.000000	151.000000	1.000000
15298.219473	-0.090023	0.528084	-0.003398	75.636925	14.434531	28.371229	-0.498844	0.000000	0.169880	0.000000	0.000000	0.000000	-0.000001	-0.000002	0.000000	0.000000	0.000000	2.000000	151.000000	1.000000
15298.222807	-0.089921	0.528166	-0.003346	75.636925	14.434531	28.371229	-0.498844	0.000000	0.169880	0.000000	0.000000	0.000000	0.030519	0.024699	0.015468	0.000000	0.000000	2.000000	151.000000	1.000000
15298.226140	-0.089921	0.528166	-0.003346	75.719131	13.961149	27.612278	-0.498844	0.000000	0.169880	0.000000	0.000000	0.000000	0.030519	0.024699	0.015468	0.000000	0.000000	2.000000	151.000000	1.000000
15298.229473	-0.089921	0.528166	-0.003346	75.719131	13.961149	27.612278	-0.498844	0.000000	0.169880	0.000000	0.000000	0.000000	0.030519	0.024699	0.015468	0.000000	0.000000	2.000000	151.000000	1.000000
15298.232807	-0.089921	0.528166	-0.003346	75.719131	13.961149	27.612278	-0.498844	0.000000	0.169880	0.000000	0.000000	0.000000	0.030519	0.024699	0.015468	0.000000	0.000000	2.000000	151.000000	1.000000
15298.236140	-0.089733	0.528274	-0.003281	75.809181	13.402419	26.731535	-0.503931	0.000000	0.167302	0.000000	0.000000	0.000000	0.056607	0.032287	0.019428	0.000000	0.000000	2.000000	151.000000	1.000000
15298.239473	-0.089733	0.528274	-0.003281	75.809181	13.402419	26.731535	-0.503931	0.000000	0.167302	0.000000	0.000000	0.000000	0.056607	0.032287	0.019428	0.000000	0.000000	2.000000	151.000000	1.000000
15298.242807	-0.089733	0.528274	-0.003281	75.809181	13.402419	26.731535	-0.503931	0.000000	0.167302	0.000000	0.000000	0.000000	0.056607	0.032287	0.019428	0.000000	0.000000	2.000000	151.000000	1.000000
15298.246140	-0.089733	0.528274	-0.003281	75.902466	12.796729	25.791782	-0.513365	0.000000	0.164064	0.000000	0.000000	0.000000	0.056607	0.032287	0.019428	0.000000	0.000000	2.000000	151.000000	1.000000
15298.249473	-0.089700	0.528346	-0.003220	75.902466	12.796729	25.791782	-0.513365	0.000000	0.164064	0.000000	0.000000	0.000000	0.009795	0.021892	0.018421	0.000000	0.000000	2.000000	151.000000	1.000000
15298.252807	-0.089700	0.528346	-0.003220	75.902466	12.796729	25.791782	-0.513365	0.000000	0.164064	0.000000	0.000000	0.000000	0.009795	0.021892	0.018421	0.000000	0.000000	2.000000	151.000000	1.000000
15298.256140	-0.089700	0.528346	-0.003220	75.975952	12.197138	24.877151	-0.514997	0.000000	0.160994	0.000000	0.000000	0.000000	0.009795	0.021892	0.018421	0.000000	0.000000	2.000000	151.000000	1.000000
15298.259473	-0.089700	0.528346	-0.003220	75.975952	12.197138	24.877151	-0.514997	0.000000	0.160994	0.000000	0.000000	0.000000	0.009795	0.021892	0.018421	0.000000	0.000000	2.000000	151.000000	1.000000
15298.262807	-0.089674	0.528477	-0.003125	75.975952	12.197138	24.877151	-0.514997	0.000000	0.160994	0.000000	0.000000	0.000000	0.007784	0.039025	0.028606	0.000000	0.000000	2.000000	151.000000	1.000000
15298.266140	-0.089674	0.528477	-0.003125	76.016075	11.677133	24.092640	-0.514997	0.000000	0.160994	0.000000	0.000000	0.000000	0.007784	0.039025	0.028606	0.000000	0.000000	2.000000	151.000000	1.000000
15298.269473	-0.089623	0.528712	-0.002930	76.016075	11.677133	24.092640	-0.514997	0.000000	0.160994	0.000000	0.000000	0.000000	0.015366	0.070522	0.058322	0.000000	0.000000	2.000000	151.000000	1.000000
15298.272807	-0.089623	0.528712	-0.002930	76.016075	11.677133	24.092640	-0.514997	0.000000	0.160994	0.000000	0.000000	0.000000	0.015366	0.070522	0.058322	0.000000	0.000000	2.000000	151.000000	1.000000
15298.276140	-0.089623	0.528712	-0.002930	76.011795	11.273144	23.495865	-0.518856	0.000000	0.146506	0.000000	0.000000	0.000000	0.015366	0.070522	0.058322	0.000000	0.000000	2.000000	151.000000	1.000000
15298.279473	-0.089623	0.528712	-0.002930	76.011795	11.273144	23.495865	-0.518856	0.000000	0.146506	0.000000	0.000000	0.000000	0.015366	0.070522	0.058322	0.000000	0.000000	2.000000	151.000000	1.000000
15298.282807	-0.089555	0.529033	-0.002591	76.011795	11.273144	23.495865	-0.518856	0.000000	0.146506	0.000000	0.000000	0.000000	0.020308	0.096439	0.101605	0.000000	0.000000	2.000000	151.000000	1.000000
15298.286140	-0.089555	0.529033	-0.002591	75.974068	10.940893	23.022722	-0.518856	0.000000	0.146506	0.000000	0.000000	0.000000	0.020308	0.096439	0.101605	0.000000	0.000000	2.000000	151.000000	1.000000
15298.289473	-0.089492	0.529467	-0.002117	75.974068	10.940893	23.022722	-0.518856	0.000000	0.146506	0.000000	0.000000	0.000000	0.019077	0.130083	0.142366	0.000000	0.000000	2.000000	151.000000	1.000000
15298.292807	-0.089492	0.529467	-0.002117	75.974068	10.940893	23.022722	-0.518856	0.000000	0.146506	0.000000	0.000000	0.000000	0.019077	0.130083	0.142366	0.000000	0.000000	2.000000	151.000000	1.000000
15298.296140	-0.089492	0.529467	-0.002117	75.913879	10.614910	22.567965	-0.525420	0.000000	0.105844	0.000000	0.000000	0.000000	0.019077	0.130083	0.142366	0.000000	0.000000	2.000000	151.000000	1.000000
15298.299473	-0.089446	0.529981	-0.001549	75.913879	10.614910	22.567965	-0.525420	0.000000	0.105844	0.000000	0.000000	0.000000	0.013661	0.154281	0.170427	0.000000	0.000000	2.000000	151.000000	1.000000
15298.302807	-0.089446	0.529981	-0.001549	75.913879	10.614910	22.567965	-0.525420	0.000000	0.105844	0.000000	0.000000	0.000000	0.013661	0.154281	0.170427	0.000000	0.000000	2.000000	151.000000	1.000000
15298.306140	-0.089446	0.529981	-0.001549	75.851730	10.211051	21.989702	-0.527697	0.000000	0.077440	0.000000	0.000000	0.000000	0.013661	0.154281	0.170427	0.000000	0.000000	2.000000	151.000000	1.000000
15298.309473	-0.089362	0.530558	-0.000829	75.851730	10.211051	21.989702	-0.527697	0.000000	0.077440	0.000000	0.000000	0.000000	0.025120	0.173016	0.215826	0.000000	0.000000	2.000000	151.000000	1.000000
15298.312807	-0.089362	0.530558	-0.000829	75.851730	10.211051	21.989702	-0.527697	0.000000	0.077440	0.000000	0.000000	0.000000	0.025120	0.173016	0.215826	0.000000	0.000000	2.000000	151.000000	1.000000
15298.316140	-0.089362	0.530558	-0.000829	75.802223	9.613763	21.124170	-0.531884	0.000000	0.041468	0.000000	0.000000	0.000000	0.025120	0.173016	0.215826	0.000000	0.000000	2.000000	151.000000	1.000000
15298.319473	-0.089293	0.531175	-0.000032	75.802223	9.613763	21.124170	-0.531884	0.000000	0.041468	0.000000	0.000000	0.000000	0.020758	0.185079	0.239200	0.000000	0.000000	2.000000	151.000000	1.000000
15298.322807	-0.089293	0.531175	-0.000032	75.802223	9.613763	21.124170	-0.531884	0.000000	0.041468	0.000000	0.000000	0.000000	0.020758	0.185079	0.239200	0.000000	0.000000	2.000000	151.000000	1.000000
15298.326140	-0.089293	0.531175	-0.000032	75.775291	8.818986	19.965218	-0.535344	0.000000	0.001602	0.000000	0.000000	0.000000	0.020758	0.185079	0.239200	0.000000	0.000000	2.000000	151.000000	1.000000
15298.329473	-0.089291	0.531835	0.000766	75.775291	8.818986	19.965218	-0.535344	0.000000	0.001602	0.000000	0.000000	0.000000	0.000627	0.198053	0.239422	0.000000	0.000000	2.000000	151.000000	1.000000
15298.332807	-0.089291	0.531835	0.000766	75.775291	8.818986	19.965218	-0.535344	0.000000	0.001602	0.000000	0.000000	0.000000	0.000627	0.198053	0.239422	0.000000	0.000000	2.000000	151.000000	1.000000
15298.336140	-0.089291	0.531835	0.000766	75.824493	7.857279	18.517483	-0.535448	0.000000	-0.038302	0.000000	0.000000	0.000000	0.000627	0.198053	0.239422	0.000000	0.000000	2.000000	151.000000	1.000000
15298.339473	-0.089353	0.532497	0.001550	75.824493	7.857279	18.517483	-0.535448	0.000000	-0.038302	0.000000	0.000000	0.000000	-0.018730	0.198577	0.235185	0.000000	0.000000	2.000000	151.000000	1.000000
15298.342807	-0.089353	0.532497	0.001550	75.824493	7.857279	18.517483	-0.535448	0.000000	-0.038302	0.000000	0.000000	0.000000	-0.018730	0.198577	0.235185	0.000000	0.000000	2.000000	151.000000	1.000000
15298.346140	-0.089353	0.532497	0.001550	76.017349	6.872302	16.930210	-0.532326	0.000000	-0.077499	0.000000	0.000000	0.000000	-0.018730	0.198577	0.235185	0.000000	0.000000	2.000000	151.000000	1.000000
15298.349473	-0.089476	0.533195	0.002293	76.017349	6.872302	16.930210	-0.532326	0.000000	-0.077499	0.000000	0.000000	0.000000	-0.036623	0.209587	0.222897	0.000000	0.000000	2.000000	151.000000	1.000000
15298.352807	-0.089476	0.533195	0.002293	76.017349	6.872302	16.930210	-0.532326	0.000000	-0.077499	0.000000	0.000000	0.000000	-0.036623	0.209587	0.222897	0.000000	0.000000	2.000000	151.000000	1.000000
15298.356140	-0.089476	0.533195	0.002293	76.330467	5.849172	15.219390	-0.526223	0.000000	-0.114649	0.000000	0.000000	0.000000	-0.036623	0.209587	0.222897	0.000000	0.000000	2.000000	151.000000	1.000000
15298.359473	-0.089658	0.533931	0.002995	76.330467	5.849172	15.219390	-0.526223	0.000000	-0.114649	0.000000	0.000000	0.000000	-0.054606	0.220622	0.210558	0.000000	0.000000	2.000000	151.000000	1.000000
15298.362807	-0.089658	0.533931	0.002995	76.330467	5.849172	15.219390	-0.526223	0.000000	-0.114649	0.000000	0.000000	0.000000	-0.054606	0.220622	0.210558	0.000000	0.000000	2.000000	151.000000	1.000000
15298.366140	-0.089658	0.533931	0.002995	76.682777	4.777179	13.453399	-0.517122	0.000000	-0.149742	0.000000	0.000000	0.000000	-0.054606	0.220622	0.210558	0.000000	0.000000	2.000000	151.000000	1.000000
15298.369473	-0.089871	0.534743	0.003742	76.682777	4.777179	13.453399	-0.517122	0.000000	-0.149742	0.000000	0.000000	0.000000	-0.064131	0.243550	0.224255	0.000000	0.000000	2.000000	151.000000	1.000000
15298.372807	-0.089871	0.534743	0.003742	76.682777	4.777179	13.453399	-0.517122	0.000000	-0.149742	0.000000	0.000000	0.000000	-0.064131	0.243550	0.224255	0.000000	0.000000	2.000000	151.000000	1.000000
15298.376140	-0.089871	0.534743	0.003742	77.006317	3.716700	11.756885	-0.506433	0.000000	-0.187118	0.000000	0.000000	0.000000	-0.064131	0.243550	0.224255	0.000000	0.000000	2.000000	151.000000	1.000000
15298.379473	-0.090112	0.535641	0.004512	77.006317	3.716700	11.756885	-0.506433	0.000000	-0.187118	0.000000	0.000000	0.000000	-0.072333	0.269482	0.230970	0.000000	0.000000	2.000000	151.000000	1.000000
15298.382807	-0.090112	0.535641	0.004512	77.006317	3.716700	11.756885	-0.506433	0.000000	-0.187118	0.000000	0.000000	0.000000	-0.072333	0.269482	0.230970	0.000000	0.000000	2.000000	151.000000	1.000000
15298.386140	-0.090112	0.535641	0.004512	77.268539	2.734137	10.261658	-0.494378	0.000000	-0.225613	0.000000	0.000000	0.000000	-0.072333	0.269482	0.230970	0.000000	0.000000	2.000000	151.000000	1.000000
15298.389473	-0.090389	0.536633	0.005345	77.268539	2.734137	10.261658	-0.494378	0.000000	-0.225613	0.000000	0.000000	0.000000	-0.082959	0.297648	0.249869	0.000000	0.000000	2.000000	151.000000	1.000000
15298.392807	-0.090389	0.536633	0.005345	77.268539	2.734137	10.261658	-0.494378	0.000000	-0.225613	0.000000	0.000000	0.000000	-0.082959	0.297648	0.249869	0.000000	0.000000	2.000000	151.000000	1.000000
15298.396140	-0.090389	0.536633	0.005345	77.453445	1.947508	9.138003	-0.480551	0.000000	-0.267258	0.000000	0.000000	0.000000	-0.082959	0.297648	0.249869	0.000000	0.000000	2.000000	151.000000	1.000000
15298.399473	-0.090771	0.537711	0.006250	77.453445	1.947508	9.138003	-0.480551	0.000000	-0.267258	0.000000	0.000000	0.000000	-0.114723	0.323322	0.271471	0.000000	0.000000	2.000000	151.000000	1.000000
15298.402807	-0.090771	0.537711	0.006250	77.453445	1.947508	9.138003	-0.480551	0.000000	-0.267258	0.000000	0.000000	0.000000	-0.114723	0.323322	0.271471	0.000000	0.000000	2.000000	151.000000	1.000000
15298.406140	-0.090771	0.537711	0.006250	77.594681	1.387002	8.436242	-0.461431	0.000000	-0.312503	0.000000	0.000000	0.000000	-0.114723	0.323322	0.271471	0.000000	0.000000	2.000000	151.000000	1.000000
15298.409473	-0.091256	0.538884	0.007203	77.594681	1.387002	8.436242	-0.461431	0.000000	-0.312503	0.000000	0.000000	0.000000	-0.145288	0.352047	0.285933	0.000000	0.000000	2.000000	151.000000	1.000000
15298.412807	-0.091256	0.538884	0.007203	77.594681	1.387002	8.436242	-0.461431	0.000000	-0.312503	0.000000	0.000000	0.000000	-0.145288	0.352047	0.285933	0.000000	0.000000	2.000000	151.000000	1.000000
15298.416140	-0.091256	0.538884	0.007203	77.742706	1.010916	8.024358	-0.437216	0.000000	-0.360158	0.000000	0.000000	0.000000	-0.145288	0.352047	0.285933	0.000000	0.000000	2.000000	151.000000	1.000000
15298.419473	-0.091854	0.540105	0.008144	77.742706	1.010916	8.024358	-0.437216	0.000000	-0.360158	0.000000	0.000000	0.000000	-0.179374	0.366118	0.282256	0.000000	0.000000	2.000000	151.000000	1.000000
15298.422807	-0.091854	0.540105	0.008144	77.742706	1.010916	8.024358	-0.437216	0.000000	-0.360158	0.000000	0.000000	0.000000	-0.179374	0.366118	0.282256	0.000000	0.000000	2.000000	151.000000	1.000000
15298.426140	-0.091854	0.540105	0.008144	77.982918	0.852616	7.814485	-0.407321	0.000000	-0.407201	0.000000	0.000000	0.000000	-0.179374	0.366118	0.282256	0.000000	0.000000	2.000000	151.000000	1.000000
15298.429473	-0.092562	0.541356	0.009054	77.982918	0.852616	7.814485	-0.407321	0.000000	-0.407201	0.000000	0.000000	0.000000	-0.212561	0.375271	0.272862	0.000000	0.000000	2.000000	151.000000	1.000000
15298.432807	-0.092562	0.541356	0.009054	77.982918	0.852616	7.814485	-0.407321	0.000000	-0.407201	0.000000	0.000000	0.000000	-0.212561	0.375271	0.272862	0.000000	0.000000	2.000000	151.000000	1.000000
15298.436140	-0.092562	0.541356	0.009054	78.362938	0.931172	7.803071	-0.371894	0.000000	-0.452678	0.000000	0.000000	0.000000	-0.212561	0.375271	0.272862	0.000000	0.000000	2.000000	151.000000	1.000000
15298.439473	-0.093392	0.542613	0.009868	78.362938	0.931172	7.803071	-0.371894	0.000000	-0.452678	0.000000	0.000000	0.000000	-0.249029	0.377209	0.244198	0.000000	0.000000	2.000000	151.000000	1.000000
15298.442807	-0.093392	0.542613	0.009868	78.362938	0.931172	7.803071	-0.371894	0.000000	-0.452678	0.000000	0.000000	0.000000	-0.249029	0.377209	0.244198	0.000000	0.000000	2.000000	151.000000	1.000000
15298.446140	-0.093392	0.542613	0.009868	78.814308	1.204235	8.030846	-0.330389	0.000000	-0.493377	0.000000	0.000000	0.000000	-0.249029	0.377209	0.244198	0.000000	0.000000	2.000000	151.000000	1.000000
15298.449473	-0.094304	0.543867	0.010617	78.814308	1.204235	8.030846	-0.330389	0.000000	-0.493377	0.000000	0.000000	0.000000	-0.273678	0.376283	0.224884	0.000000	0.000000	2.000000	151.000000	1.000000
15298.452807	-0.094304	0.543867	0.010617	78.814308	1.204235	8.030846	-0.330389	0.000000	-0.493377	0.000000	0.000000	0.000000	-0.273678	0.376283	0.224884	0.000000	0.000000	2.000000	151.000000	1.000000
15298.456140	-0.094304	0.543867	0.010617	79.251785	1.606268	8.436019	-0.284776	0.000000	-0.530858	0.000000	0.000000	0.000000	-0.273678	0.376283	0.224884	0.000000	0.000000	2.000000	151.000000	1.000000
15298.459473	-0.095295	0.545127	0.011279	79.251785	1.606268	8.436019	-0.284776	0.000000	-0.530858	0.000000	0.000000	0.000000	-0.297014	0.378045	0.198645	0.000000	0.000000	2.000000	151.000000	1.000000
15298.462807	-0.095295	0.545127	0.011279	79.251785	1.606268	8.436019	-0.284776	0.000000	-0.530858	0.000000	0.000000	0.000000	-0.297014	0.378045	0.198645	0.000000	0.000000	2.000000	151.000000	1.000000
15298.466140	-0.095295	0.545127	0.011279	79.664764	2.161983	9.048812	-0.235274	0.000000	-0.563965	0.000000	0.000000	0.000000	-0.297014	0.378045	0.198645	0.000000	0.000000	2.000000	151.000000	1.000000
15298.469473	-0.096327	0.546375	0.011908	79.664764	2.161983	9.048812	-0.235274	0.000000	-0.563965	0.000000	0.000000	0.000000	-0.309800	0.374172	0.188681	0.000000	0.000000	2.000000	151.000000	1.000000
15298.472807	-0.096327	0.546375	0.011908	79.664764	2.161983	9.048812	-0.235274	0.000000	-0.563965	0.000000	0.000000	0.000000	-0.309800	0.374172	0.188681	0.000000	0.000000	2.000000	151.000000	1.000000
15298.476140	-0.096327	0.546375	0.011908	80.031769	2.798362	9.771163	-0.183640	0.000000	-0.595412	0.000000	0.000000	0.000000	-0.309800	0.374172	0.188681	0.000000	0.000000	2.000000	151.000000	1.000000
15298.479473	-0.097346	0.547584	0.012455	80.031769	2.798362	9.771163	-0.183640	0.000000	-0.595412	0.000000	0.000000	0.000000	-0.305599	0.362791	0.163890	0.000000	0.000000	2.000000	151.000000	1.000000
15298.482807	-0.097346	0.547584	0.012455	80.031769	2.798362	9.771163	-0.183640	0.000000	-0.595412	0.000000	0.000000	0.000000	-0.305599	0.362791	0.163890	0.000000	0.000000	2.000000	151.000000	1.000000
15298.486140	-0.097346	0.547584	0.012455	80.365326	3.419997	10.480190	-0.132707	0.000000	-0.622727	0.000000	0.000000	0.000000	-0.305599	0.362791	0.163890	0.000000	0.000000	2.000000	151.000000	1.000000
15298.489473	-0.098341	0.548773	0.012873	80.365326	3.419997	10.480190	-0.132707	0.000000	-0.622727	0.000000	0.000000	0.000000	-0.298434	0.356721	0.125620	0.000000	0.000000	2.000000	151.000000	1.000000
15298.492807	-0.098341	0.548773	0.012873	80.365326	3.419997	10.480190	-0.132707	0.000000	-0.622727	0.000000	0.000000	0.000000	-0.298434	0.356721	0.125620	0.000000	0.000000	2.000000	151.000000	1.000000
15298.496140	-0.098341	0.548773	0.012873	80.661018	4.014486	11.160465	-0.082968	0.000000	-0.643664	0.000000	0.000000	0.000000	-0.298434	0.356721	0.125620	0.000000	0.000000	2.000000	151.000000	1.000000
15298.499473	-0.099275	0.549949	0.013215	80.661018	4.014486	11.160465	-0.082968	0.000000	-0.643664	0.000000	0.000000	0.000000	-0.280252	0.352813	0.102495	0.000000	0.000000	2.000000	151.000000	1.000000
15298.502807	-0.099275	0.549949	0.013215	80.661018	4.014486	11.160465	-0.082968	0.000000	-0.643664	0.000000	0.000000	0.000000	-0.280252	0.352813	0.102495	0.000000	0.000000	2.000000	151.000000	1.000000
15298.506140	-0.099275	0.549949	0.013215	80.917641	4.559712	11.783153	-0.036259	0.000000	-0.660747	0.000000	0.000000	0.000000	-0.280252	0.352813	0.102495	0.000000	0.000000	2.000000	151.000000	1.000000
15298.509473	-0.100161	0.551130	0.013430	80.917641	4.559712	11.783153	-0.036259	0.000000	-0.660747	0.000000	0.000000	0.000000	-0.265719	0.354213	0.064472	0.000000	0.000000	2.000000	151.000000	1.000000
15298.512807	-0.100161	0.551130	0.013430	80.917641	4.559712	11.783153	-0.036259	0.000000	-0.660747	0.000000	0.000000	0.000000	-0.265719	0.354213	0.064472	0.000000	0.000000	2.000000	151.000000	1.000000
15298.516140	-0.100161	0.551130	0.013430	81.137718	5.051193	12.343300	0.008027	0.000000	-0.671492	0.000000	0.000000	0.000000	-0.265719	0.354213	0.064472	0.000000	0.000000	2.000000	151.000000	1.000000
15298.519473	-0.100909	0.552288	0.013543	81.137718	5.051193	12.343300	0.008027	0.000000	-0.671492	0.000000	0.000000	0.000000	-0.224501	0.347498	0.033847	0.000000	0.000000	2.000000	151.000000	1.000000
15298.522807	-0.100909	0.552288	0.013543	81.137718	5.051193	12.343300	0.008027	0.000000	-0.671492	0.000000	0.000000	0.000000	-0.224501	0.347498	0.033847	0.000000	0.000000	2.000000	151.000000	1.000000
15298.526140	-0.100909	0.552288	0.013543	81.319817	5.441467	12.778412	0.045444	0.000000	-0.677133	0.000000	0.000000	0.000000	-0.224501	0.347498	0.033847	0.000000	0.000000	2.000000	151.000000	1.000000
15298.529473	-0.101509	0.553449	0.013617	81.319817	5.441467	12.778412	0.045444	0.000000	-0.677133	0.000000	0.000000	0.000000	-0.180160	0.348220	0.022356	0.000000	0.000000	2.000000	151.000000	1.000000
15298.532807	-0.101509	0.553449	0.013617	81.319817	5.441467	12.778412	0.045444	0.000000	-0.677133	0.000000	0.000000	0.000000	-0.180160	0.348220	0.022356	0.000000	0.000000	2.000000	151.000000	1.000000
15298.536140	-0.101509	0.553449	0.013617	81.476593	5.707172	13.060379	0.075471	0.000000	-0.680859	0.000000	0.000000	0.000000	-0.180160	0.348220	0.022356	0.000000	0.000000	2.000000	151.000000	1.000000
15298.539473	-0.101990	0.554576	0.013677	81.476593	5.707172	13.060379	0.075471	0.000000	-0.680859	0.000000	0.000000	0.000000	-0.144255	0.338212	0.017989	0.000000	0.000000	2.000000	151.000000	1.000000
15298.542807	-0.101990	0.554576	0.013677	81.476593	5.707172	13.060379	0.075471	0.000000	-0.680859	0.000000	0.000000	0.000000	-0.144255	0.338212	0.017989	0.000000	0.000000	2.000000	151.000000	1.000000
15298.546140	-0.101990	0.554576	0.013677	81.607048	5.764896	13.088522	0.099513	0.000000	-0.683857	0.000000	0.000000	0.000000	-0.144255	0.338212	0.017989	0.000000	0.000000	2.000000	151.000000	1.000000
15298.549473	-0.102324	0.555679	0.013705	81.607048	5.764896	13.088522	0.099513	0.000000	-0.683857	0.000000	0.000000	0.000000	-0.100130	0.330820	0.008433	0.000000	0.000000	2.000000	151.000000	1.000000
15298.552807	-0.102324	0.555679	0.013705	81.607048	5.764896	13.088522	0.099513	0.000000	-0.683857	0.000000	0.000000	0.000000	-0.100130	0.330820	0.008433	0.000000	0.000000	2.000000	151.000000	1.000000
15298.556140	-0.102324	0.555679	0.013705	81.711128	5.528859	12.767397	0.116202	0.000000	-0.685263	0.000000	0.000000	0.000000	-0.100130	0.330820	0.008433	0.000000	0.000000	2.000000	151.000000	1.000000
15298.559473	-0.102509	0.556783	0.013697	81.711128	5.528859	12.767397	0.116202	0.000000	-0.685263	0.000000	0.000000	0.000000	-0.055629	0.331198	-0.002560	0.000000	0.000000	2.000000	151.000000	1.000000
15298.562807	-0.102509	0.556783	0.013697	81.711128	5.528859	12.767397	0.116202	0.000000	-0.685263	0.000000	0.000000	0.000000	-0.055629	0.331198	-0.002560	0.000000	0.000000	2.000000	151.000000	1.000000
15298.566140	-0.102509	0.556783	0.013697	81.808662	4.799024	11.859192	0.125473	0.000000	-0.684836	0.000000	0.000000	0.000000	-0.055629	0.331198	-0.002560	0.000000	0.000000	2.000000	151.000000	1.000000
15298.569473	-0.102543	0.557870	0.013634	81.808662	4.799024	11.859192	0.125473	0.000000	-0.684836	0.000000	0.000000	0.000000	-0.009970	0.326183	-0.018726	0.000000	0.000000	2.000000	151.000000	1.000000
15298.572807	-0.102543	0.557870	0.013634	81.808662	4.799024	11.859192	0.125473	0.000000	-0.684836	0.000000	0.000000	0.000000	-0.009970	0.326183	-0.018726	0.000000	0.000000	2.000000	151.000000	1.000000
15298.576140	-0.102543	0.557870	0.013634	81.888618	3.457742	10.240055	0.127135	0.000000	-0.681715	0.000000	0.000000	0.000000	-0.009970	0.326183	-0.018726	0.000000	0.000000	2.000000	151.000000	1.000000
15298.579473	-0.102491	0.558940	0.013504	81.888618	3.457742	10.240055	0.127135	0.000000	-0.681715	0.000000	0.000000	0.000000	0.015563	0.321065	-0.039216	0.000000	0.000000	2.000000	151.000000	1.000000
15298.582807	-0.102491	0.558940	0.013504	81.888618	3.457742	10.240055	0.127135	0.000000	-0.681715	0.000000	0.000000	0.000000	0.015563	0.321065	-0.039216	0.000000	0.000000	2.000000	151.000000	1.000000
15298.586140	-0.102491	0.558940	0.013504	81.948265	1.486437	7.901216	0.124541	0.000000	-0.675179	0.000000	0.000000	0.000000	0.015563	0.321065	-0.039216	0.000000	0.000000	2.000000	151.000000	1.000000
15298.589473	-0.102361	0.560028	0.013339	81.948265	1.486437	7.901216	0.124541	0.000000	-0.675179	0.000000	0.000000	0.000000	0.038797	0.326281	-0.049255	0.000000	0.000000	2.000000	151.000000	1.000000
15298.592807	-0.102361	0.560028	0.013339	81.948265	1.486437	7.901216	0.124541	0.000000	-0.675179	0.000000	0.000000	0.000000	0.038797	0.326281	-0.049255	0.000000	0.000000	2.000000	151.000000	1.000000
15298.596140	-0.102361	0.560028	0.013339	81.976715	-1.037244	5.043619	0.118075	0.000000	-0.666970	0.000000	0.000000	0.000000	0.038797	0.326281	-0.049255	0.000000	0.000000	2.000000	151.000000	1.000000
15298.599473	-0.102193	0.561071	0.013103	81.976715	-1.037244	5.043619	0.118075	0.000000	-0.666970	0.000000	0.000000	0.000000	0.050511	0.312944	-0.070990	0.000000	0.000000	2.000000	151.000000	1.000000
15298.602807	-0.102193	0.561071	0.013103	81.976715	-1.037244	5.043619	0.118075	0.000000	-0.666970	0.000000	0.000000	0.000000	0.050511	0.312944	-0.070990	0.000000	0.000000	2.000000	151.000000	1.000000
15298.606140	-0.102193	0.561071	0.013103	81.944435	-3.932382	1.957099	0.109656	0.000000	-0.655139	0.000000	0.000000	0.000000	0.050511	0.312944	-0.070990	0.000000	0.000000	2.000000	151.000000	1.000000
15298.609473	-0.102002	0.562114	0.012869	81.944435	-3.932382	1.957099	0.109656	0.000000	-0.655139	0.000000	0.000000	0.000000	0.057317	0.312764	-0.070216	0.000000	0.000000	2.000000	151.000000	1.000000
15298.612807	-0.102002	0.562114	0.012869	81.944435	-3.932382	1.957099	0.109656	0.000000	-0.655139	0.000000	0.000000	0.000000	0.057317	0.312764	-0.070216	0.000000	0.000000	2.000000	151.000000	1.000000
15298.616140	-0.102002	0.562114	0.012869	81.880928	-6.738203	-0.923058	0.100103	0.000000	-0.643436	0.000000	0.000000	0.000000	0.057317	0.312764	-0.070216	0.000000	0.000000	2.000000	151.000000	1.000000
15298.619473	-0.101791	0.563103	0.012649	81.880928	-6.738203	-0.923058	0.100103	0.000000	-0.643436	0.000000	0.000000	0.000000	0.063373	0.296778	-0.066056	0.000000	0.000000	2.000000	151.000000	1.000000
15298.622807	-0.101791	0.563103	0.012649	81.880928	-6.738203	-0.923058	0.100103	0.000000	-0.643436	0.000000	0.000000	0.000000	0.063373	0.296778	-0.066056	0.000000	0.000000	2.000000	151.000000	1.000000
15298.626140	-0.101791	0.563103	0.012649	81.795868	-9.236103	-3.661753	0.089541	0.000000	-0.632427	0.000000	0.000000	0.000000	0.063373	0.296778	-0.066056	0.000000	0.000000	2.000000	151.000000	1.000000
15298.629473	-0.101566	0.564101	0.012471	81.795868	-9.236103	-3.661753	0.089541	0.000000	-0.632427	0.000000	0.000000	0.000000	0.067538	0.299342	-0.053184	0.000000	0.000000	2.000000	151.000000	1.000000
15298.632807	-0.101566	0.564101	0.012471	81.795868	-9.236103	-3.661753	0.089541	0.000000	-0.632427	0.000000	0.000000	0.000000	0.067538	0.299342	-0.053184	0.000000	0.000000	2.000000	151.000000	1.000000
15298.636140	-0.101566	0.564101	0.012471	81.691437	-11.155917	-5.705863	0.078285	0.000000	-0.623563	0.000000	0.000000	0.000000	0.067538	0.299342	-0.053184	0.000000	0.000000	2.000000	151.000000	1.000000
15298.639473	-0.101316	0.565054	0.012285	81.691437	-11.155917	-5.705863	0.078285	0.000000	-0.623563	0.000000	0.000000	0.000000	0.075048	0.286018	-0.055809	0.000000	0.000000	2.000000	151.000000	1.000000
15298.642807	-0.101316	0.565054	0.012285	81.691437	-11.155917	-5.705863	0.078285	0.000000	-0.623563	0.000000	0.000000	0.000000	0.075048	0.286018	-0.055809	0.000000	0.000000	2.000000	151.000000	1.000000
15298.646140	-0.101316	0.565054	0.012285	81.580139	-12.455952	-6.904998	0.065777	0.000000	-0.614261	0.000000	0.000000	0.000000	0.075048	0.286018	-0.055809	0.000000	0.000000	2.000000	151.000000	1.000000
15298.649473	-0.101316	0.565054	0.012285	81.580139	-12.455952	-6.904998	0.065777	0.000000	-0.614261	0.000000	0.000000	0.000000	0.075048	0.286018	-0.055809	0.000000	0.000000	2.000000	151.000000	1.000000
15298.652807	-0.101089	0.565991	0.012206	81.580139	-12.455952	-6.904998	0.065777	0.000000	-0.614261	0.000000	0.000000	0.000000	0.068069	0.281035	-0.023685	0.000000	0.000000	2.000000	151.000000	1.000000
15298.656140	-0.101089	0.565991	0.012206	81.465378	-13.339492	-7.628807	0.065777	0.000000	-0.614261	0.000000	0.000000	0.000000	0.068069	0.281035	-0.023685	0.000000	0.000000	2.000000	151.000000	1.000000
15298.659473	-0.100885	0.566901	0.012126	81.465378	-13.339492	-7.628807	0.065777	0.000000	-0.614261	0.000000	0.000000	0.000000	0.061097	0.273150	-0.023933	0.000000	0.000000	2.000000	151.000000	1.000000
15298.662807	-0.100885	0.566901	0.012126	81.465378	-13.339492	-7.628807	0.065777	0.000000	-0.614261	0.000000	0.000000	0.000000	0.061097	0.273150	-0.023933	0.000000	0.000000	2.000000	151.000000	1.000000
15298.666140	-0.100885	0.566901	0.012126	81.349442	-13.991767	-8.243006	0.044249	0.000000	-0.606325	0.000000	0.000000	0.000000	0.061097	0.273150	-0.023933	0.000000	0.000000	2.000000	151.000000	1.000000
15298.669473	-0.100742	0.567760	0.012110	81.349442	-13.991767	-8.243006	0.044249	0.000000	-0.606325	0.000000	0.000000	0.000000	0.042996	0.257697	-0.004860	0.000000	0.000000	2.000000	151.000000	1.000000
15298.672807	-0.100742	0.567760	0.012110	81.349442	-13.991767	-8.243006	0.044249	0.000000	-0.606325	0.000000	0.000000	0.000000	0.042996	0.257697	-0.004860	0.000000	0.000000	2.000000	151.000000	1.000000
15298.676140	-0.100742	0.567760	0.012110	81.240097	-14.411933	-8.739854	0.037083	0.000000	-0.605515	0.000000	0.000000	0.000000	0.042996	0.257697	-0.004860	0.000000	0.000000	2.000000	151.000000	1.000000
15298.679473	-0.100657	0.568594	0.012152	81.240097	-14.411933	-8.739854	0.037083	0.000000	-0.605515	0.000000	0.000000	0.000000	0.025280	0.250240	0.012519	0.000000	0.000000	2.000000	151.000000	1.000000
15298.682807	-0.100657	0.568594	0.012152	81.240097	-14.411933	-8.739854	0.037083	0.000000	-0.605515	0.000000	0.000000	0.000000	0.025280	0.250240	0.012519	0.000000	0.000000	2.000000	151.000000	1.000000
15298.686140	-0.100657	0.568594	0.012152	81.137520	-14.596987	-8.916044	0.032870	0.000000	-0.607601	0.000000	0.000000	0.000000	0.025280	0.250240	0.012519	0.000000	0.000000	2.000000	151.000000	1.000000
15298.689473	-0.100657	0.568594	0.012152	81.137520	-14.596987	-8.916044	0.032870	0.000000	-0.607601	0.000000	0.000000	0.000000	0.025280	0.250240	0.012519	0.000000	0.000000	2.000000	151.000000	1.000000
15298.692807	-0.100621	0.569350	0.012201	81.137520	-14.596987	-8.916044	0.032870	0.000000	-0.607601	0.000000	0.000000	0.000000	0.010852	0.226747	0.014609	0.000000	0.000000	2.000000	151.000000	1.000000
15298.696140	-0.100621	0.569350	0.012201	81.061127	-14.612859	-8.850715	0.032870	0.000000	-0.607601	0.000000	0.000000	0.000000	0.010852	0.226747	0.014609	0.000000	0.000000	2.000000	151.000000	1.000000
15298.699473	-0.100637	0.570046	0.012274	81.061127	-14.612859	-8.850715	0.032870	0.000000	-0.607601	0.000000	0.000000	0.000000	-0.004697	0.208605	0.021913	0.000000	0.000000	2.000000	151.000000	1.000000
15298.702807	-0.100637	0.570046	0.012274	81.061127	-14.612859	-8.850715	0.032870	0.000000	-0.607601	0.000000	0.000000	0.000000	-0.004697	0.208605	0.021913	0.000000	0.000000	2.000000	151.000000	1.000000
15298.706140	-0.100637	0.570046	0.012274	81.070007	-14.617905	-8.825919	0.031844	0.000000	-0.613688	0.000000	0.000000	0.000000	-0.004697	0.208605	0.021913	0.000000	0.000000	2.000000	151.000000	1.000000
15298.709473	-0.100637	0.570046	0.012274	81.070007	-14.617905	-8.825919	0.031844	0.000000	-0.613688	0.000000	0.000000	0.000000	-0.004697	0.208605	0.021913	0.000000	0.000000	2.000000	151.000000	1.000000
15298.712807	-0.100624	0.570679	0.012323	81.070007	-14.617905	-8.825919	0.031844	0.000000	-0.613688	0.000000	0.000000	0.000000	0.003847	0.190101	0.014671	0.000000	0.000000	2.000000	151.000000	1.000000
15298.716140	-0.100624	0.570679	0.012323	81.181625	-14.660254	-8.867292	0.031844	0.000000	-0.613688	0.000000	0.000000	0.000000	0.003847	0.190101	0.014671	0.000000	0.000000	2.000000	151.000000	1.000000
15298.719473	-0.100621	0.571189	0.012310	81.181625	-14.660254	-8.867292	0.031844	0.000000	-0.613688	0.000000	0.000000	0.000000	0.000794	0.152860	-0.003708	0.000000	0.000000	2.000000	151.000000	1.000000
15298.722807	-0.100621	0.571189	0.012310	81.181625	-14.660254	-8.867292	0.031844	0.000000	-0.613688	0.000000	0.000000	0.000000	0.000794	0.152860	-0.003708	0.000000	0.000000	2.000000	151.000000	1.000000
15298.726140	-0.100621	0.571189	0.012310	81.362755	-14.728128	-8.933969	0.031070	0.000000	-0.615516	0.000000	0.000000	0.000000	0.000794	0.152860	-0.003708	0.000000	0.000000	2.000000	151.000000	1.000000
15298.729473	-0.100621	0.571189	0.012310	81.362755	-14.728128	-8.933969	0.031070	0.000000	-0.615516	0.000000	0.000000	0.000000	0.000794	0.152860	-0.003708	0.000000	0.000000	2.000000	151.000000	1.000000
15298.732807	-0.100613	0.571636	0.012270	81.362755	-14.728128	-8.933969	0.031070	0.000000	-0.615516	0.000000	0.000000	0.000000	0.002615	0.134209	-0.012199	0.000000	0.000000	2.000000	151.000000	1.000000
15298.736140	-0.100613	0.571636	0.012270	81.549553	-14.787872	-8.993577	0.031070	0.000000	-0.615516	0.000000	0.000000	0.000000	0.002615	0.134209	-0.012199	0.000000	0.000000	2.000000	151.000000	1.000000
15298.739473	-0.100613	0.571636	0.012270	81.549553	-14.787872	-8.993577	0.031070	0.000000	-0.615516	0.000000	0.000000	0.000000	0.002615	0.134209	-0.012199	0.000000	0.000000	2.000000	151.000000	1.000000
15298.742807	-0.100613	0.571636	0.012270	81.549553	-14.787872	-8.993577	0.031070	0.000000	-0.615516	0.000000	0.000000	0.000000	0.002615	0.134209	-0.012199	0.000000	0.000000	2.000000	151.000000	1.000000
15298.746140	-0.100538	0.572336	0.012137	81.722435	-14.854164	-9.061599	0.030635	0.000000	-0.613483	0.000000	0.000000	0.000000	0.022528	0.209976	-0.039885	0.000000	0.000000	2.000000	151.000000	1.000000
15298.749473	-0.100538	0.572336	0.012137	81.722435	-14.854164	-9.061599	0.030635	0.000000	-0.613483	0.000000	0.000000	0.000000	0.000000	-0.000005	0.000000	0.000000	0.000000	2.000000	151.000000	1.000000
15298.752807	-0.100538	0.572336	0.012137	81.722435	-14.854164	-9.061599	0.030635	0.000000	-0.613483	0.000000	0.000000	0.000000	0.000000	-0.000005	0.000000	0.000000	0.000000	2.000000	151.000000	1.000000
15298.756140	-0.100538	0.572336	0.012137	81.859337	-14.888235	-9.094125	0.026880	0.000000	-0.606835	0.000000	0.000000	0.000000	0.000000	-0.000005	0.000000	0.000000	0.000000	2.000000	151.000000	1.000000
15298.759473	-0.100538	0.572336	0.012137	81.859337	-14.888235	-9.094125	0.026880	0.000000	-0.606835	0.000000	0.000000	0.000000	0.000000	-0.000005	0.000000	0.000000	0.000000	2.000000	151.000000	1.000000
15298.762807	-0.100504	0.572643	0.012091	81.859337	-14.888235	-9.094125	0.026880	0.000000	-0.606835	0.000000	0.000000	0.000000	0.009952	0.091932	-0.013819	0.000000	0.000000	2.000000	151.000000	1.000000
15298.766140	-0.100504	0.572643	0.012091	81.952721	-14.846016	-9.050103	0.026880	0.000000	-0.606835	0.000000	0.000000	0.000000	0.009952	0.091932	-0.013819	0.000000	0.000000	2.000000	151.000000	1.000000
15298.769473	-0.100504	0.572643	0.012091	81.952721	-14.846016	-9.050103	0.026880	0.000000	-0.606835	0.000000	0.000000	0.000000	0.009952	0.091932	-0.013819	0.000000	0.000000	2.000000	151.000000	1.000000
15298.772807	-0.100504	0.572643	0.012091	81.952721	-14.846016	-9.050103	0.026880	0.000000	-0.606835	0.000000	0.000000	0.000000	0.009952	0.091932	-0.013819	0.000000	0.000000	2.000000	151.000000	1.000000
15298.776140	-0.100190	0.573141	0.012035	82.016029	-14.686201	-8.884102	0.025221	0.000000	-0.604532	0.000000	0.000000	0.000000	0.094408	0.149436	-0.016653	0.000000	0.000000	2.000000	151.000000	1.000000
15298.779473	-0.100190	0.573141	0.012035	82.016029	-14.686201	-8.884102	0.025221	0.000000	-0.604532	0.000000	0.000000	0.000000	0.094408	0.149436	-0.016653	0.000000	0.000000	2.000000	151.000000	1.000000
15298.782807	-0.100190	0.573141	0.012035	82.016029	-14.686201	-8.884102	0.025221	0.000000	-0.604532	0.000000	0.000000	0.000000	0.094408	0.149436	-0.016653	0.000000	0.000000	2.000000	151.000000	1.000000
15298.786140	-0.100190	0.573141	0.012035	82.042854	-14.413492	-8.605247	0.009487	0.000000	-0.601756	0.000000	0.000000	0.000000	0.094408	0.149436	-0.016653	0.000000	0.000000	2.000000	151.000000	1.000000
15298.789473	-0.099893	0.573368	0.012064	82.042854	-14.413492	-8.605247	0.009487	0.000000	-0.601756	0.000000	0.000000	0.000000	0.088967	0.068336	0.008705	0.000000	0.000000	2.000000	151.000000	1.000000
15298.792807	-0.099893	0.573368	0.012064	82.042854	-14.413492	-8.605247	0.009487	0.000000	-0.601756	0.000000	0.000000	0.000000	0.088967	0.068336	0.008705	0.000000	0.000000	2.000000	151.000000	1.000000
15298.796140	-0.099893	0.573368	0.012064	82.028389	-14.171849	-8.339767	-0.005341	0.000000	-0.603207	0.000000	0.000000	0.000000	0.088967	0.068336	0.008705	0.000000	0.000000	2.000000	151.000000	1.000000
15298.799473	-0.099893	0.573368	0.012064	82.028389	-14.171849	-8.339767	-0.005341	0.000000	-0.603207	0.000000	0.000000	0.000000	0.088967	0.068336	0.008705	0.000000	0.000000	2.000000	151.000000	1.000000
15298.802807	-0.099548	0.573578	0.012085	82.028389	-14.171849	-8.339767	-0.005341	0.000000	-0.603207	0.000000	0.000000	0.000000	0.103412	0.062890	0.006389	0.000000	0.000000	2.000000	151.000000	1.000000
15298.806140	-0.099548	0.573578	0.012085	82.003525	-14.090552	-8.264861	-0.005341	0.000000	-0.603207	0.000000	0.000000	0.000000	0.103412	0.062890	0.006389	0.000000	0.000000	2.000000	151.000000	1.000000
15298.809473	-0.099548	0.573578	0.012085	82.003525	-14.090552	-8.264861	-0.005341	0.000000	-0.603207	0.000000	0.000000	0.000000	0.103412	0.062890	0.006389	0.000000	0.000000	2.000000	151.000000	1.000000
15298.812807	-0.099548	0.573578	0.012085	82.003525	-14.090552	-8.264861	-0.005341	0.000000	-0.603207	0.000000	0.000000	0.000000	0.103412	0.062890	0.006389	0.000000	0.000000	2.000000	151.000000	1.000000
15298.816140	-0.098824	0.573981	0.012183	81.978500	-14.043070	-8.250132	-0.022576	0.000000	-0.604272	0.000000	0.000000	0.000000	0.217270	0.120906	0.029152	0.000000	0.000000	2.000000	151.000000	1.000000
15298.819473	-0.098824	0.573981	0.012183	81.978500	-14.043070	-8.250132	-0.022576	0.000000	-0.604272	0.000000	0.000000	0.000000	-0.000000	-0.000008	-0.000000	0.000000	0.000000	2.000000	151.000000	1.000000
15298.822807	-0.098824	0.573981	0.012183	81.978500	-14.043070	-8.250132	-0.022576	0.000000	-0.604272	0.000000	0.000000	0.000000	-0.000000	-0.000008	-0.000000	0.000000	0.000000	2.000000	151.000000	1.000000
15298.826140	-0.098824	0.573981	0.012183	81.953506	-13.998351	-8.243427	-0.058788	0.000000	-0.609131	0.000000	0.000000	0.000000	-0.000000	-0.000008	-0.000000	0.000000	0.000000	2.000000	151.000000	1.000000
15298.829473	-0.098824	0.573981	0.012183	81.953506	-13.998351	-8.243427	-0.058788	0.000000	-0.609131	0.000000	0.000000	0.000000	-0.000000	-0.000008	-0.000000	0.000000	0.000000	2.000000	151.000000	1.000000
15298.832807	-0.098524	0.574191	0.012194	81.953506	-13.998351	-8.243427	-0.058788	0.000000	-0.609131	0.000000	0.000000	0.000000	0.090051	0.062889	0.003269	0.000000	0.000000	2.000000	151.000000	1.000000
15298.836140	-0.098524	0.574191	0.012194	81.928459	-13.961843	-8.228788	-0.058788	0.000000	-0.609131	0.000000	0.000000	0.000000	0.090051	0.062889	0.003269	0.000000	0.000000	2.000000	151.000000	1.000000
15298.839473	-0.098524	0.574191	0.012194	81.928459	-13.961843	-8.228788	-0.058788	0.000000	-0.609131	0.000000	0.000000	0.000000	0.090051	0.062889	0.003269	0.000000	0.000000	2.000000	151.000000	1.000000
15298.842807	-0.098524	0.574191	0.012194	81.928459	-13.961843	-8.228788	-0.058788	0.000000	-0.609131	0.000000	0.000000	0.000000	0.090051	0.062889	0.003269	0.000000	0.000000	2.000000	151.000000	1.000000
15298.846140	-0.098018	0.574602	0.012219	81.903526	-13.915174	-8.210260	-0.073796	0.000000	-0.609676	0.000000	0.000000	0.000000	0.151909	0.123321	0.007645	0.000000	0.000000	2.000000	151.000000	1.000000
15298.849473	-0.098018	0.574602	0.012219	81.903526	-13.915174	-8.210260	-0.073796	0.000000	-0.609676	0.000000	0.000000	0.000000	-0.000000	-0.000007	0.000000	0.000000	0.000000	2.000000	151.000000	1.000000
15298.852807	-0.098018	0.574602	0.012219	81.903526	-13.915174	-8.210260	-0.073796	0.000000	-0.609676	0.000000	0.000000	0.000000	-0.000000	-0.000007	0.000000	0.000000	0.000000	2.000000	151.000000	1.000000
15298.856140	-0.098018	0.574602	0.012219	81.878540	-13.874043	-8.191827	-0.099115	0.000000	-0.610950	0.000000	0.000000	0.000000	-0.000000	-0.000007	0.000000	0.000000	0.000000	2.000000	151.000000	1.000000
15298.859473	-0.098018	0.574602	0.012219	81.878540	-13.874043	-8.191827	-0.099115	0.000000	-0.610950	0.000000	0.000000	0.000000	-0.000000	-0.000007	0.000000	0.000000	0.000000	2.000000	151.000000	1.000000
15298.862807	-0.097811	0.574803	0.012234	81.878540	-13.874043	-8.191827	-0.099115	0.000000	-0.610950	0.000000	0.000000	0.000000	0.061864	0.060455	0.004407	0.000000	0.000000	2.000000	151.000000	1.000000
15298.866140	-0.097811	0.574803	0.012234	81.853676	-13.815475	-8.149807	-0.099115	0.000000	-0.610950	0.000000	0.000000	0.000000	0.061864	0.060455	0.004407	0.000000	0.000000	2.000000	151.000000	1.000000
15298.869473	-0.097811	0.574803	0.012234	81.853676	-13.815475	-8.149807	-0.099115	0.000000	-0.610950	0.000000	0.000000	0.000000	0.061864	0.060455	0.004407	0.000000	0.000000	2.000000	151.000000	1.000000
15298.872807	-0.097811	0.574803	0.012234	81.853676	-13.815475	-8.149807	-0.099115	0.000000	-0.610950	0.000000	0.000000	0.000000	0.061864	0.060455	0.004407	0.000000	0.000000	2.000000	151.000000	1.000000
15298.876140	-0.097529	0.575188	0.012218	81.832108	-13.745850	-8.085155	-0.109425	0.000000	-0.611684	0.000000	0.000000	0.000000	0.084674	0.115446	-0.004720	0.000000	0.000000	2.000000	151.000000	1.000000
15298.879473	-0.097529	0.575188	0.012218	81.832108	-13.745850	-8.085155	-0.109425	0.000000	-0.611684	0.000000	0.000000	0.000000	0.084674	0.115446	-0.004720	0.000000	0.000000	2.000000	151.000000	1.000000
15298.882807	-0.097529	0.575188	0.012218	81.832108	-13.745850	-8.085155	-0.109425	0.000000	-0.611684	0.000000	0.000000	0.000000	0.084674	0.115446	-0.004720	0.000000	0.000000	2.000000	151.000000	1.000000
15298.886140	-0.097529	0.575188	0.012218	81.804581	-13.622777	-7.948595	-0.123538	0.000000	-0.610898	0.000000	0.000000	0.000000	0.084674	0.115446	-0.004720	0.000000	0.000000	2.000000	151.000000	1.000000
15298.889473	-0.097482	0.575408	0.012217	81.804581	-13.622777	-7.948595	-0.123538	0.000000	-0.610898	0.000000	0.000000	0.000000	0.014027	0.065885	-0.000392	0.000000	0.000000	2.000000	151.000000	1.000000
15298.892807	-0.097482	0.575408	0.012217	81.804581	-13.622777	-7.948595	-0.123538	0.000000	-0.610898	0.000000	0.000000	0.000000	0.014027	0.065885	-0.000392	0.000000	0.000000	2.000000	151.000000	1.000000
15298.896140	-0.097482	0.575408	0.012217	81.777412	-13.425584	-7.718781	-0.125876	0.000000	-0.610832	0.000000	0.000000	0.000000	0.014027	0.065885	-0.000392	0.000000	0.000000	2.000000	151.000000	1.000000
15298.899473	-0.097480	0.575627	0.012206	81.777412	-13.425584	-7.718781	-0.125876	0.000000	-0.610832	0.000000	0.000000	0.000000	0.000663	0.065873	-0.003199	0.000000	0.000000	2.000000	151.000000	1.000000
15298.902807	-0.097480	0.575627	0.012206	81.777412	-13.425584	-7.718781	-0.125876	0.000000	-0.610832	0.000000	0.000000	0.000000	0.000663	0.065873	-0.003199	0.000000	0.000000	2.000000	151.000000	1.000000
15298.906140	-0.097480	0.575627	0.012206	81.744621	-13.051229	-7.278251	-0.125987	0.000000	-0.610299	0.000000	0.000000	0.000000	0.000663	0.065873	-0.003199	0.000000	0.000000	2.000000	151.000000	1.000000
15298.909473	-0.097480	0.575627	0.012206	81.744621	-13.051229	-7.278251	-0.125987	0.000000	-0.610299	0.000000	0.000000	0.000000	0.000663	0.065873	-0.003199	0.000000	0.000000	2.000000	151.000000	1.000000
15298.912807	-0.097507	0.575883	0.012224	81.744621	-13.051229	-7.278251	-0.125987	0.000000	-0.610299	0.000000	0.000000	0.000000	-0.008108	0.076774	0.005465	0.000000	0.000000	2.000000	151.000000	1.000000
15298.916140	-0.097507	0.575883	0.012224	81.705521	-12.549685	-6.680312	-0.125987	0.000000	-0.610299	0.000000	0.000000	0.000000	-0.008108	0.076774	0.005465	0.000000	0.000000	2.000000	151.000000	1.000000
15298.919473	-0.097507	0.575883	0.012224	81.705521	-12.549685	-6.680312	-0.125987	0.000000	-0.610299	0.000000	0.000000	0.000000	-0.008108	0.076774	0.005465	0.000000	0.000000	2.000000	151.000000	1.000000
15298.922807	-0.097507	0.575883	0.012224	81.705521	-12.549685	-6.680312	-0.125987	0.000000	-0.610299	0.000000	0.000000	0.000000	-0.008108	0.076774	0.005465	0.000000	0.000000	2.000000	151.000000	1.000000
15298.926140	-0.097584	0.576478	0.012367	81.668007	-11.973632	-6.002204	-0.124635	0.000000	-0.611210	0.000000	0.000000	0.000000	-0.022869	0.178428	0.042922	0.000000	0.000000	2.000000	151.000000	1.000000
15298.929473	-0.097584	0.576478	0.012367	81.668007	-11.973632	-6.002204	-0.124635	0.000000	-0.611210	0.000000	0.000000	0.000000	-0.022869	0.178428	0.042922	0.000000	0.000000	2.000000	151.000000	1.000000
15298.932807	-0.097584	0.576478	0.012367	81.668007	-11.973632	-6.002204	-0.124635	0.000000	-0.611210	0.000000	0.000000	0.000000	-0.022869	0.178428	0.042922	0.000000	0.000000	2.000000	151.000000	1.000000
15298.936140	-0.097584	0.576478	0.012367	81.646423	-11.379367	-5.305256	-0.120824	0.000000	-0.618364	0.000000	0.000000	0.000000	-0.022869	0.178428	0.042922	0.000000	0.000000	2.000000	151.000000	1.000000
15298.939473	-0.097607	0.576799	0.012480	81.646423	-11.379367	-5.305256	-0.120824	0.000000	-0.618364	0.000000	0.000000	0.000000	-0.007020	0.096266	0.033779	0.000000	0.000000	2.000000	151.000000	1.000000
15298.942807	-0.097607	0.576799	0.012480	81.646423	-11.379367	-5.305256	-0.120824	0.000000	-0.618364	0.000000	0.000000	0.000000	-0.007020	0.096266	0.033779	0.000000	0.000000	2.000000	151.000000	1.000000
15298.946140	-0.097607	0.576799	0.012480	81.693405	-10.838014	-4.671688	-0.119654	0.000000	-0.623994	0.000000	0.000000	0.000000	-0.007020	0.096266	0.033779	0.000000	0.000000	2.000000	151.000000	1.000000
15298.949473	-0.097607	0.576799	0.012480	81.693405	-10.838014	-4.671688	-0.119654	0.000000	-0.623994	0.000000	0.000000	0.000000	-0.007020	0.096266	0.033779	0.000000	0.000000	2.000000	151.000000	1.000000
15298.952807	-0.097625	0.577128	0.012569	81.693405	-10.838014	-4.671688	-0.119654	0.000000	-0.623994	0.000000	0.000000	0.000000	-0.005561	0.098686	0.026760	0.000000	0.000000	2.000000	151.000000	1.000000
15298.956140	-0.097625	0.577128	0.012569	81.808968	-10.466735	-4.240982	-0.119654	0.000000	-0.623994	0.000000	0.000000	0.000000	-0.005561	0.098686	0.026760	0.000000	0.000000	2.000000	151.000000	1.000000
15298.959473	-0.097625	0.577128	0.012569	81.808968	-10.466735	-4.240982	-0.119654	0.000000	-0.623994	0.000000	0.000000	0.000000	-0.005561	0.098686	0.026760	0.000000	0.000000	2.000000	151.000000	1.000000
15298.962807	-0.097625	0.577128	0.012569	81.808968	-10.466735	-4.240982	-0.119654	0.000000	-0.623994	0.000000	0.000000	0.000000	-0.005561	0.098686	0.026760	0.000000	0.000000	2.000000	151.000000	1.000000
15298.966140	-0.097669	0.577837	0.012666	81.990913	-10.340315	-4.097025	-0.118727	0.000000	-0.628454	0.000000	0.000000	0.000000	-0.013033	0.212603	0.029126	0.000000	0.000000	2.000000	151.000000	1.000000
15298.969473	-0.097669	0.577837	0.012666	81.990913	-10.340315	-4.097025	-0.118727	0.000000	-0.628454	0.000000	0.000000	0.000000	0.000000	-0.000007	0.000000	0.000000	0.000000	2.000000	151.000000	1.000000
15298.972807	-0.097669	0.577837	0.012666	81.990913	-10.340315	-4.097025	-0.118727	0.000000	-0.628454	0.000000	0.000000	0.000000	0.000000	-0.000007	0.000000	0.000000	0.000000	2.000000	151.000000	1.000000
15298.976140	-0.097669	0.577837	0.012666	82.181641	-10.304277	-4.056117	-0.116555	0.000000	-0.633308	0.000000	0.000000	0.000000	0.000000	-0.000007	0.000000	0.000000	0.000000	2.000000	151.000000	1.000000
15298.979473	-0.097669	0.577837	0.012666	82.181641	-10.304277	-4.056117	-0.116555	0.000000	-0.633308	0.000000	0.000000	0.000000	0.000000	-0.000007	0.000000	0.000000	0.000000	2.000000	151.000000	1.000000
15298.982807	-0.097721	0.578208	0.012693	82.181641	-10.304277	-4.056117	-0.116555	0.000000	-0.633308	0.000000	0.000000	0.000000	-0.015605	0.111486	0.007908	0.000000	0.000000	2.000000	151.000000	1.000000
15298.986140	-0.097721	0.578208	0.012693	82.367508	-10.220310	-3.963212	-0.116555	0.000000	-0.633308	0.000000	0.000000	0.000000	-0.015605	0.111486	0.007908	0.000000	0.000000	2.000000	151.000000	1.000000
15298.989473	-0.097747	0.578562	0.012707	82.367508	-10.220310	-3.963212	-0.116555	0.000000	-0.633308	0.000000	0.000000	0.000000	-0.007858	0.106032	0.004204	0.000000	0.000000	2.000000	151.000000	1.000000
15298.992807	-0.097747	0.578562	0.012707	82.367508	-10.220310	-3.963212	-0.116555	0.000000	-0.633308	0.000000	0.000000	0.000000	-0.007858	0.106032	0.004204	0.000000	0.000000	2.000000	151.000000	1.000000
15298.996140	-0.097747	0.578562	0.012707	82.540962	-10.086737	-3.816648	-0.112645	0.000000	-0.635327	0.000000	0.000000	0.000000	-0.007858	0.106032	0.004204	0.000000	0.000000	2.000000	151.000000	1.000000
15298.999473	-0.097756	0.578907	0.012748	82.540962	-10.086737	-3.816648	-0.112645	0.000000	-0.635327	0.000000	0.000000	0.000000	-0.002593	0.103669	0.012472	0.000000	0.000000	2.000000	151.000000	1.000000
15299.002807	-0.097756	0.578907	0.012748	82.540962	-10.086737	-3.816648	-0.112645	0.000000	-0.635327	0.000000	0.000000	0.000000	-0.002593	0.103669	0.012472	0.000000	0.000000	2.000000	151.000000	1.000000
15299.006140	-0.097756	0.578907	0.012748	82.700256	-9.903337	-3.613537	-0.112212	0.000000	-0.637405	0.000000	0.000000	0.000000	-0.002593	0.103669	0.012472	0.000000	0.000000	2.000000	151.000000	1.000000
15299.009473	-0.097756	0.578907	0.012748	82.700256	-9.903337	-3.613537	-0.112212	0.000000	-0.637405	0.000000	0.000000	0.000000	-0.002593	0.103669	0.012472	0.000000	0.000000	2.000000	151.000000	1.000000
15299.012807	-0.097762	0.579208	0.012779	82.700256	-9.903337	-3.613537	-0.112212	0.000000	-0.637405	0.000000	0.000000	0.000000	-0.001946	0.090356	0.009356	0.000000	0.000000	2.000000	151.000000	1.000000
15299.016140	-0.097762	0.579208	0.012779	82.849632	-9.579930	-3.254652	-0.112212	0.000000	-0.637405	0.000000	0.000000	0.000000	-0.001946	0.090356	0.009356	0.000000	0.000000	2.000000	151.000000	1.000000
15299.019473	-0.097762	0.579208	0.012779	82.849632	-9.579930	-3.254652	-0.112212	0.000000	-0.637405	0.000000	0.000000	0.000000	-0.001946	0.090356	0.009356	0.000000	0.000000	2.000000	151.000000	1.000000
15299.022807	-0.097762	0.579208	0.012779	82.849632	-9.579930	-3.254652	-0.112212	0.000000	-0.637405	0.000000	0.000000	0.000000	-0.001946	0.090356	0.009356	0.000000	0.000000	2.000000	151.000000	1.000000
15299.026140	-0.097719	0.579685	0.012797	82.990273	-9.109852	-2.730703	-0.111888	0.000000	-0.638965	0.000000	0.000000	0.000000	0.012862	0.143079	0.005292	0.000000	0.000000	2.000000	151.000000	1.000000
15299.029473	-0.097719	0.579685	0.012797	82.990273	-9.109852	-2.730703	-0.111888	0.000000	-0.638965	0.000000	0.000000	0.000000	0.012862	0.143079	0.005292	0.000000	0.000000	2.000000	151.000000	1.000000
15299.032807	-0.097719	0.579685	0.012797	82.990273	-9.109852	-2.730703	-0.111888	0.000000	-0.638965	0.000000	0.000000	0.000000	0.012862	0.143079	0.005292	0.000000	0.000000	2.000000	151.000000	1.000000
15299.036140	-0.097719	0.579685	0.012797	83.123367	-8.508818	-2.060850	-0.114032	0.000000	-0.639847	0.000000	0.000000	0.000000	0.012862	0.143079	0.005292	0.000000	0.000000	2.000000	151.000000	1.000000
15299.039473	-0.097683	0.579877	0.012732	83.123367	-8.508818	-2.060850	-0.114032	0.000000	-0.639847	0.000000	0.000000	0.000000	0.011003	0.057433	-0.019336	0.000000	0.000000	2.000000	151.000000	1.000000
15299.042807	-0.097683	0.579877	0.012732	83.123367	-8.508818	-2.060850	-0.114032	0.000000	-0.639847	0.000000	0.000000	0.000000	0.011003	0.057433	-0.019336	0.000000	0.000000	2.000000	151.000000	1.000000
15299.046140	-0.097683	0.579877	0.012732	83.231377	-7.848555	-1.322427	-0.115866	0.000000	-0.636624	0.000000	0.000000	0.000000	0.011003	0.057433	-0.019336	0.000000	0.000000	2.000000	151.000000	1.000000
15299.049473	-0.097665	0.580050	0.012647	83.231377	-7.848555	-1.322427	-0.115866	0.000000	-0.636624	0.000000	0.000000	0.000000	0.005349	0.051945	-0.025738	0.000000	0.000000	2.000000	151.000000	1.000000
15299.052807	-0.097665	0.580050	0.012647	83.231377	-7.848555	-1.322427	-0.115866	0.000000	-0.636624	0.000000	0.000000	0.000000	0.005349	0.051945	-0.025738	0.000000	0.000000	2.000000	151.000000	1.000000
15299.056140	-0.097665	0.580050	0.012647	83.316017	-7.321819	-0.738683	-0.116757	0.000000	-0.632334	0.000000	0.000000	0.000000	0.005349	0.051945	-0.025738	0.000000	0.000000	2.000000	151.000000	1.000000
15299.059473	-0.097665	0.580050	0.012647	83.316017	-7.321819	-0.738683	-0.116757	0.000000	-0.632334	0.000000	0.000000	0.000000	0.005349	0.051945	-0.025738	0.000000	0.000000	2.000000	151.000000	1.000000
15299.062807	-0.097613	0.580194	0.012509	83.316017	-7.321819	-0.738683	-0.116757	0.000000	-0.632334	0.000000	0.000000	0.000000	0.015564	0.043285	-0.041300	0.000000	0.000000	2.000000	151.000000	1.000000
15299.066140	-0.097613	0.580194	0.012509	83.376648	-6.905019	-0.278197	-0.116757	0.000000	-0.632334	0.000000	0.000000	0.000000	0.015564	0.043285	-0.041300	0.000000	0.000000	2.000000	151.000000	1.000000
15299.069473	-0.097558	0.580320	0.012355	83.376648	-6.905019	-0.278197	-0.116757	0.000000	-0.632334	0.000000	0.000000	0.000000	0.016599	0.037769	-0.046303	0.000000	0.000000	2.000000	151.000000	1.000000
15299.072807	-0.097558	0.580320	0.012355	83.376648	-6.905019	-0.278197	-0.116757	0.000000	-0.632334	0.000000	0.000000	0.000000	0.016599	0.037769	-0.046303	0.000000	0.000000	2.000000	151.000000	1.000000
15299.076140	-0.097558	0.580320	0.012355	83.413574	-6.609414	0.050550	-0.122118	0.000000	-0.617734	0.000000	0.000000	0.000000	0.016599	0.037769	-0.046303	0.000000	0.000000	2.000000	151.000000	1.000000
15299.079473	-0.097558	0.580320	0.012355	83.413574	-6.609414	0.050550	-0.122118	0.000000	-0.617734	0.000000	0.000000	0.000000	0.016599	0.037769	-0.046303	0.000000	0.000000	2.000000	151.000000	1.000000
15299.082807	-0.097521	0.580428	0.012179	83.413574	-6.609414	0.050550	-0.122118	0.000000	-0.617734	0.000000	0.000000	0.000000	0.010948	0.032267	-0.052692	0.000000	0.000000	2.000000	151.000000	1.000000
15299.086140	-0.097521	0.580428	0.012179	83.427322	-6.328856	0.361648	-0.122118	0.000000	-0.617734	0.000000	0.000000	0.000000	0.010948	0.032267	-0.052692	0.000000	0.000000	2.000000	151.000000	1.000000
15299.089473	-0.097521	0.580428	0.012179	83.427322	-6.328856	0.361648	-0.122118	0.000000	-0.617734	0.000000	0.000000	0.000000	0.010948	0.032267	-0.052692	0.000000	0.000000	2.000000	151.000000	1.000000
15299.092807	-0.097521	0.580428	0.012179	83.427322	-6.328856	0.361648	-0.122118	0.000000	-0.617734	0.000000	0.000000	0.000000	0.010948	0.032267	-0.052692	0.000000	0.000000	2.000000	151.000000	1.000000
15299.096140	-0.097410	0.580608	0.011867	83.424309	-5.970586	0.762270	-0.123942	0.000000	-0.608952	0.000000	0.000000	0.000000	0.033403	0.054208	-0.093696	0.000000	0.000000	2.000000	151.000000	1.000000
15299.099473	-0.097410	0.580608	0.011867	83.424309	-5.970586	0.762270	-0.123942	0.000000	-0.608952	0.000000	0.000000	0.000000	0.033403	0.054208	-0.093696	0.000000	0.000000	2.000000	151.000000	1.000000
15299.102807	-0.097410	0.580608	0.011867	83.424309	-5.970586	0.762270	-0.123942	0.000000	-0.608952	0.000000	0.000000	0.000000	0.033403	0.054208	-0.093696	0.000000	0.000000	2.000000	151.000000	1.000000
15299.106140	-0.097410	0.580608	0.011867	83.410309	-5.461411	1.331090	-0.129509	0.000000	-0.593336	0.000000	0.000000	0.000000	0.033403	0.054208	-0.093696	0.000000	0.000000	2.000000	151.000000	1.000000
15299.109473	-0.097342	0.580718	0.011763	83.410309	-5.461411	1.331090	-0.129509	0.000000	-0.593336	0.000000	0.000000	0.000000	0.020378	0.032951	-0.031034	0.000000	0.000000	2.000000	151.000000	1.000000
15299.112807	-0.097342	0.580718	0.011763	83.410309	-5.461411	1.331090	-0.129509	0.000000	-0.593336	0.000000	0.000000	0.000000	0.020378	0.032951	-0.031034	0.000000	0.000000	2.000000	151.000000	1.000000
15299.116140	-0.097342	0.580718	0.011763	83.393959	-4.837402	2.029779	-0.132906	0.000000	-0.588163	0.000000	0.000000	0.000000	0.020378	0.032951	-0.031034	0.000000	0.000000	2.000000	151.000000	1.000000
15299.119473	-0.097342	0.580718	0.011763	83.393959	-4.837402	2.029779	-0.132906	0.000000	-0.588163	0.000000	0.000000	0.000000	0.020378	0.032951	-0.031034	0.000000	0.000000	2.000000	151.000000	1.000000
15299.122807	-0.097279	0.580820	0.011683	83.393959	-4.837402	2.029779	-0.132906	0.000000	-0.588163	0.000000	0.000000	0.000000	0.018926	0.030592	-0.024078	0.000000	0.000000	2.000000	151.000000	1.000000
15299.126140	-0.097279	0.580820	0.011683	83.380257	-4.198286	2.745144	-0.132906	0.000000	-0.588163	0.000000	0.000000	0.000000	0.018926	0.030592	-0.024078	0.000000	0.000000	2.000000	151.000000	1.000000
15299.129473	-0.097279	0.580820	0.011683	83.380257	-4.198286	2.745144	-0.132906	0.000000	-0.588163	0.000000	0.000000	0.000000	0.018926	0.030592	-0.024078	0.000000	0.000000	2.000000	151.000000	1.000000
15299.132807	-0.097279	0.580820	0.011683	83.380257	-4.198286	2.745144	-0.132906	0.000000	-0.588163	0.000000	0.000000	0.000000	0.018926	0.030592	-0.024078	0.000000	0.000000	2.000000	151.000000	1.000000
15299.136140	-0.097166	0.581098	0.011589	83.376381	-3.429530	3.607694	-0.136060	0.000000	-0.584150	0.000000	0.000000	0.000000	0.033717	0.083164	-0.028259	0.000000	0.000000	2.000000	151.000000	1.000000
15299.139473	-0.097166	0.581098	0.011589	83.376381	-3.429530	3.607694	-0.136060	0.000000	-0.584150	0.000000	0.000000	0.000000	0.033717	0.083164	-0.028259	0.000000	0.000000	2.000000	151.000000	1.000000
15299.142807	-0.097166	0.581098	0.011589	83.376381	-3.429530	3.607694	-0.136060	0.000000	-0.584150	0.000000	0.000000	0.000000	0.033717	0.083164	-0.028259	0.000000	0.000000	2.000000	151.000000	1.000000
15299.146140	-0.097166	0.581098	0.011589	83.424393	-2.361460	4.795457	-0.141679	0.000000	-0.579441	0.000000	0.000000	0.000000	0.033717	0.083164	-0.028259	0.000000	0.000000	2.000000	151.000000	1.000000
15299.149473	-0.097166	0.581265	0.011589	83.424393	-2.361460	4.795457	-0.141679	0.000000	-0.579441	0.000000	0.000000	0.000000	-0.000003	0.050241	0.000011	0.000000	0.000000	2.000000	151.000000	1.000000
15299.152807	-0.097166	0.581265	0.011589	83.424393	-2.361460	4.795457	-0.141679	0.000000	-0.579441	0.000000	0.000000	0.000000	-0.000003	0.050241	0.000011	0.000000	0.000000	2.000000	151.000000	1.000000
15299.156140	-0.097166	0.581265	0.011589	83.566414	-0.931045	6.366696	-0.141679	0.000000	-0.579442	0.000000	0.000000	0.000000	-0.000003	0.050241	0.000011	0.000000	0.000000	2.000000	151.000000	1.000000
15299.159473	-0.097166	0.581265	0.011589	83.566414	-0.931045	6.366696	-0.141679	0.000000	-0.579442	0.000000	0.000000	0.000000	-0.000003	0.050241	0.000011	0.000000	0.000000	2.000000	151.000000	1.000000
15299.162807	-0.097178	0.581461	0.011645	83.566414	-0.931045	6.366696	-0.141679	0.000000	-0.579442	0.000000	0.000000	0.000000	-0.003507	0.058918	0.016916	0.000000	0.000000	2.000000	151.000000	1.000000
15299.166140	-0.097178	0.581461	0.011645	83.786186	0.932940	8.389613	-0.141679	0.000000	-0.579442	0.000000	0.000000	0.000000	-0.003507	0.058918	0.016916	0.000000	0.000000	2.000000	151.000000	1.000000
15299.169473	-0.097198	0.581668	0.011741	83.786186	0.932940	8.389613	-0.141679	0.000000	-0.579442	0.000000	0.000000	0.000000	-0.005976	0.062090	0.028834	0.000000	0.000000	2.000000	151.000000	1.000000
15299.172807	-0.097198	0.581668	0.011741	83.786186	0.932940	8.389613	-0.141679	0.000000	-0.579442	0.000000	0.000000	0.000000	-0.005976	0.062090	0.028834	0.000000	0.000000	2.000000	151.000000	1.000000
15299.176140	-0.097198	0.581668	0.011741	84.054588	3.276663	10.908497	-0.140098	0.000000	-0.587067	0.000000	0.000000	0.000000	-0.005976	0.062090	0.028834	0.000000	0.000000	2.000000	151.000000	1.000000
15299.179473	-0.097225	0.581912	0.011870	84.054588	3.276663	10.908497	-0.140098	0.000000	-0.587067	0.000000	0.000000	0.000000	-0.008030	0.073156	0.038743	0.000000	0.000000	2.000000	151.000000	1.000000
15299.182807	-0.097225	0.581912	0.011870	84.054588	3.276663	10.908497	-0.140098	0.000000	-0.587067	0.000000	0.000000	0.000000	-0.008030	0.073156	0.038743	0.000000	0.000000	2.000000	151.000000	1.000000
15299.186140	-0.097225	0.581912	0.011870	84.319595	5.890811	13.696109	-0.138760	0.000000	-0.593525	0.000000	0.000000	0.000000	-0.008030	0.073156	0.038743	0.000000	0.000000	2.000000	151.000000	1.000000
15299.189473	-0.097225	0.581912	0.011870	84.319595	5.890811	13.696109	-0.138760	0.000000	-0.593525	0.000000	0.000000	0.000000	-0.008030	0.073156	0.038743	0.000000	0.000000	2.000000	151.000000	1.000000
15299.192807	-0.097258	0.582193	0.012033	84.319595	5.890811	13.696109	-0.138760	0.000000	-0.593525	0.000000	0.000000	0.000000	-0.010079	0.084232	0.048631	0.000000	0.000000	2.000000	151.000000	1.000000
15299.196140	-0.097258	0.582193	0.012033	84.559830	8.715984	16.691626	-0.138760	0.000000	-0.593525	0.000000	0.000000	0.000000	-0.010079	0.084232	0.048631	0.000000	0.000000	2.000000	151.000000	1.000000
15299.199473	-0.097302	0.582529	0.012244	84.559830	8.715984	16.691626	-0.138760	0.000000	-0.593525	0.000000	0.000000	0.000000	-0.013153	0.100829	0.063454	0.000000	0.000000	2.000000	151.000000	1.000000
15299.202807	-0.097302	0.582529	0.012244	84.559830	8.715984	16.691626	-0.138760	0.000000	-0.593525	0.000000	0.000000	0.000000	-0.013153	0.100829	0.063454	0.000000	0.000000	2.000000	151.000000	1.000000
15299.206140	-0.097302	0.582529	0.012244	84.769958	11.627763	19.762718	-0.134888	0.000000	-0.612205	0.000000	0.000000	0.000000	-0.013153	0.100829	0.063454	0.000000	0.000000	2.000000	151.000000	1.000000
15299.209473	-0.097358	0.582895	0.012512	84.769958	11.627763	19.762718	-0.134888	0.000000	-0.612205	0.000000	0.000000	0.000000	-0.016634	0.109621	0.080250	0.000000	0.000000	2.000000	151.000000	1.000000
15299.212807	-0.097358	0.582895	0.012512	84.769958	11.627763	19.762718	-0.134888	0.000000	-0.612205	0.000000	0.000000	0.000000	-0.016634	0.109621	0.080250	0.000000	0.000000	2.000000	151.000000	1.000000
15299.216140	-0.097358	0.582895	0.012512	84.954765	14.492755	22.766272	-0.132116	0.000000	-0.625580	0.000000	0.000000	0.000000	-0.016634	0.109621	0.080250	0.000000	0.000000	2.000000	151.000000	1.000000
15299.219473	-0.097358	0.582895	0.012512	84.954765	14.492755	22.766272	-0.132116	0.000000	-0.625580	0.000000	0.000000	0.000000	-0.016634	0.109621	0.080250	0.000000	0.000000	2.000000	151.000000	1.000000
15299.222807	-0.097423	0.583316	0.012828	84.954765	14.492755	22.766272	-0.132116	0.000000	-0.625580	0.000000	0.000000	0.000000	-0.019688	0.126333	0.094989	0.000000	0.000000	2.000000	151.000000	1.000000
15299.226140	-0.097423	0.583316	0.012828	85.124725	17.408522	25.806530	-0.132116	0.000000	-0.625580	0.000000	0.000000	0.000000	-0.019688	0.126333	0.094989	0.000000	0.000000	2.000000	151.000000	1.000000
15299.229473	-0.097497	0.583748	0.013184	85.124725	17.408522	25.806530	-0.132116	0.000000	-0.625580	0.000000	0.000000	0.000000	-0.022129	0.129658	0.106759	0.000000	0.000000	2.000000	151.000000	1.000000
15299.232807	-0.097497	0.583748	0.013184	85.124725	17.408522	25.806530	-0.132116	0.000000	-0.625580	0.000000	0.000000	0.000000	-0.022129	0.129658	0.106759	0.000000	0.000000	2.000000	151.000000	1.000000
15299.236140	-0.097497	0.583748	0.013184	85.304688	20.653196	29.167595	-0.125147	0.000000	-0.659205	0.000000	0.000000	0.000000	-0.022129	0.129658	0.106759	0.000000	0.000000	2.000000	151.000000	1.000000
15299.239473	-0.097579	0.584191	0.013579	85.304688	20.653196	29.167595	-0.125147	0.000000	-0.659205	0.000000	0.000000	0.000000	-0.024564	0.133026	0.118508	0.000000	0.000000	2.000000	151.000000	1.000000
15299.242807	-0.097579	0.584191	0.013579	85.304688	20.653196	29.167595	-0.125147	0.000000	-0.659205	0.000000	0.000000	0.000000	-0.024564	0.133026	0.118508	0.000000	0.000000	2.000000	151.000000	1.000000
15299.246140	-0.097579	0.584191	0.013579	85.494675	24.412422	33.039589	-0.121052	0.000000	-0.678956	0.000000	0.000000	0.000000	-0.024564	0.133026	0.118508	0.000000	0.000000	2.000000	151.000000	1.000000
15299.249473	-0.097652	0.584624	0.013934	85.494675	24.412422	33.039589	-0.121052	0.000000	-0.678956	0.000000	0.000000	0.000000	-0.022062	0.129974	0.106438	0.000000	0.000000	2.000000	151.000000	1.000000
15299.252807	-0.097652	0.584624	0.013934	85.494675	24.412422	33.039589	-0.121052	0.000000	-0.678956	0.000000	0.000000	0.000000	-0.022062	0.129974	0.106438	0.000000	0.000000	2.000000	151.000000	1.000000
15299.256140	-0.097652	0.584624	0.013934	85.698524	28.858353	37.588638	-0.117376	0.000000	-0.696696	0.000000	0.000000	0.000000	-0.022062	0.129974	0.106438	0.000000	0.000000	2.000000	151.000000	1.000000
15299.259473	-0.097652	0.584624	0.013934	85.698524	28.858353	37.588638	-0.117376	0.000000	-0.696696	0.000000	0.000000	0.000000	-0.022062	0.129974	0.106438	0.000000	0.000000	2.000000	151.000000	1.000000
15299.262807	-0.097704	0.585058	0.014293	85.698524	28.858353	37.588638	-0.117376	0.000000	-0.696696	0.000000	0.000000	0.000000	-0.015315	0.130091	0.107672	0.000000	0.000000	2.000000	151.000000	1.000000
15299.266140	-0.097704	0.585058	0.014293	85.901459	34.075771	42.902363	-0.117376	0.000000	-0.696696	0.000000	0.000000	0.000000	-0.015315	0.130091	0.107672	0.000000	0.000000	2.000000	151.000000	1.000000
15299.269473	-0.097724	0.585482	0.014616	85.901459	34.075771	42.902363	-0.117376	0.000000	-0.696696	0.000000	0.000000	0.000000	-0.006090	0.127024	0.097022	0.000000	0.000000	2.000000	151.000000	1.000000
15299.272807	-0.097724	0.585482	0.014616	85.901459	34.075771	42.902363	-0.117376	0.000000	-0.696696	0.000000	0.000000	0.000000	-0.006090	0.127024	0.097022	0.000000	0.000000	2.000000	151.000000	1.000000
15299.276140	-0.097724	0.585482	0.014616	86.081436	40.243832	49.166985	-0.113808	0.000000	-0.730812	0.000000	0.000000	0.000000	-0.006090	0.127024	0.097022	0.000000	0.000000	2.000000	151.000000	1.000000
15299.279473	-0.097724	0.585482	0.014616	86.081436	40.243832	49.166985	-0.113808	0.000000	-0.730812	0.000000	0.000000	0.000000	-0.006090	0.127024	0.097022	0.000000	0.000000	2.000000	151.000000	1.000000
15299.282807	-0.097769	0.585853	0.014948	86.081436	40.243832	49.166985	-0.113808	0.000000	-0.730812	0.000000	0.000000	0.000000	-0.013620	0.111341	0.099618	0.000000	0.000000	2.000000	151.000000	1.000000
15299.286140	-0.097769	0.585853	0.014948	86.195946	46.839664	55.865536	-0.113808	0.000000	-0.730812	0.000000	0.000000	0.000000	-0.013620	0.111341	0.099618	0.000000	0.000000	2.000000	151.000000	1.000000
15299.289473	-0.097769	0.585853	0.014948	86.195946	46.839664	55.865536	-0.113808	0.000000	-0.730812	0.000000	0.000000	0.000000	-0.013620	0.111341	0.099618	0.000000	0.000000	2.000000	151.000000	1.000000
15299.292807	-0.097769	0.585853	0.014948	86.195946	46.839664	55.865536	-0.113808	0.000000	-0.730812	0.000000	0.000000	0.000000	-0.013620	0.111341	0.099618	0.000000	0.000000	2.000000	151.000000	1.000000
15299.296140	-0.097662	0.586542	0.015446	86.246681	53.408405	62.531162	-0.111538	0.000000	-0.747415	0.000000	0.000000	0.000000	0.032260	0.206756	0.149272	0.000000	0.000000	2.000000	151.000000	1.000000
15299.299473	-0.097662	0.586542	0.015446	86.246681	53.408405	62.531162	-0.111538	0.000000	-0.747415	0.000000	0.000000	0.000000	-0.000000	-0.000006	-0.000000	0.000000	0.000000	2.000000	151.000000	1.000000
15299.302807	-0.097662	0.586542	0.015446	86.246681	53.408405	62.531162	-0.111538	0.000000	-0.747415	0.000000	0.000000	0.000000	-0.000000	-0.000006	-0.000000	0.000000	0.000000	2.000000	151.000000	1.000000
15299.306140	-0.097662	0.586542	0.015446	86.245216	59.552753	68.759315	-0.116915	0.000000	-0.772293	0.000000	0.000000	0.000000	-0.000000	-0.000006	-0.000000	0.000000	0.000000	2.000000	151.000000	1.000000
15299.309473	-0.097662	0.586542	0.015446	86.245216	59.552753	68.759315	-0.116915	0.000000	-0.772293	0.000000	0.000000	0.000000	-0.000000	-0.000006	-0.000000	0.000000	0.000000	2.000000	151.000000	1.000000
15299.312807	-0.097545	0.586849	0.015563	86.245216	59.552753	68.759315	-0.116915	0.000000	-0.772293	0.000000	0.000000	0.000000	0.034877	0.092114	0.035040	0.000000	0.000000	2.000000	151.000000	1.000000
15299.316140	-0.097545	0.586849	0.015563	86.210381	65.014801	74.292900	-0.116915	0.000000	-0.772293	0.000000	0.000000	0.000000	0.034877	0.092114	0.035040	0.000000	0.000000	2.000000	151.000000	1.000000
15299.319473	-0.097545	0.586849	0.015563	86.210381	65.014801	74.292900	-0.116915	0.000000	-0.772293	0.000000	0.000000	0.000000	0.034877	0.092114	0.035040	0.000000	0.000000	2.000000	151.000000	1.000000
15299.322807	-0.097545	0.586849	0.015563	86.210381	65.014801	74.292900	-0.116915	0.000000	-0.772293	0.000000	0.000000	0.000000	0.034877	0.092114	0.035040	0.000000	0.000000	2.000000	151.000000	1.000000
15299.326140	-0.097264	0.587469	0.015561	86.182945	69.520325	78.831848	-0.122728	0.000000	-0.778133	0.000000	0.000000	0.000000	0.084347	0.186170	-0.000622	0.000000	0.000000	2.000000	151.000000	1.000000
15299.329473	-0.097264	0.587469	0.015561	86.182945	69.520325	78.831848	-0.122728	0.000000	-0.778133	0.000000	0.000000	0.000000	0.000000	0.000007	0.000000	0.000000	0.000000	2.000000	151.000000	1.000000
15299.332807	-0.097264	0.587469	0.015561	86.182945	69.520325	78.831848	-0.122728	0.000000	-0.778133	0.000000	0.000000	0.000000	0.000000	0.000007	0.000000	0.000000	0.000000	2.000000	151.000000	1.000000
15299.336140	-0.097264	0.587469	0.015561	86.180946	73.249474	82.551064	-0.136786	0.000000	-0.778030	0.000000	0.000000	0.000000	0.000000	0.000007	0.000000	0.000000	0.000000	2.000000	151.000000	1.000000
15299.339473	-0.097136	0.587772	0.015393	86.180946	73.249474	82.551064	-0.136786	0.000000	-0.778030	0.000000	0.000000	0.000000	0.038406	0.090681	-0.050300	0.000000	0.000000	2.000000	151.000000	1.000000
15299.342807	-0.097136	0.587772	0.015393	86.180946	73.249474	82.551064	-0.136786	0.000000	-0.778030	0.000000	0.000000	0.000000	0.038406	0.090681	-0.050300	0.000000	0.000000	2.000000	151.000000	1.000000
15299.346140	-0.097136	0.587772	0.015393	86.180069	76.165672	85.447853	-0.143187	0.000000	-0.769646	0.000000	0.000000	0.000000	0.038406	0.090681	-0.050300	0.000000	0.000000	2.000000	151.000000	1.000000
15299.349473	-0.097136	0.587772	0.015393	86.180069	76.165672	85.447853	-0.143187	0.000000	-0.769646	0.000000	0.000000	0.000000	0.038406	0.090681	-0.050300	0.000000	0.000000	2.000000	151.000000	1.000000
15299.352807	-0.097000	0.588063	0.015185	86.180069	76.165672	85.447853	-0.143187	0.000000	-0.769646	0.000000	0.000000	0.000000	0.040836	0.087327	-0.062232	0.000000	0.000000	2.000000	151.000000	1.000000
15299.356140	-0.097000	0.588063	0.015185	86.170708	78.484863	87.751099	-0.143187	0.000000	-0.769646	0.000000	0.000000	0.000000	0.040836	0.087327	-0.062232	0.000000	0.000000	2.000000	151.000000	1.000000
15299.359473	-0.096856	0.588343	0.014938	86.170708	78.484863	87.751099	-0.143187	0.000000	-0.769646	0.000000	0.000000	0.000000	0.043256	0.083967	-0.074164	0.000000	0.000000	2.000000	151.000000	1.000000
15299.362807	-0.096856	0.588343	0.014938	86.170708	78.484863	87.751099	-0.143187	0.000000	-0.769646	0.000000	0.000000	0.000000	0.043256	0.083967	-0.074164	0.000000	0.000000	2.000000	151.000000	1.000000
15299.366140	-0.096856	0.588343	0.014938	86.147858	80.006943	89.266800	-0.157202	0.000000	-0.746914	0.000000	0.000000	0.000000	0.043256	0.083967	-0.074164	0.000000	0.000000	2.000000	151.000000	1.000000
15299.369473	-0.096856	0.588343	0.014938	86.147858	80.006943	89.266800	-0.157202	0.000000	-0.746914	0.000000	0.000000	0.000000	0.043256	0.083967	-0.074164	0.000000	0.000000	2.000000	151.000000	1.000000
15299.372807	-0.096686	0.588604	0.014679	86.147858	80.006943	89.266800	-0.157202	0.000000	-0.746914	0.000000	0.000000	0.000000	0.050957	0.078255	-0.077731	0.000000	0.000000	2.000000	151.000000	1.000000
15299.376140	-0.096686	0.588604	0.014679	86.112999	80.948555	90.213425	-0.157202	0.000000	-0.746914	0.000000	0.000000	0.000000	0.050957	0.078255	-0.077731	0.000000	0.000000	2.000000	151.000000	1.000000
15299.379473	-0.096686	0.588604	0.014679	86.112999	80.948555	90.213425	-0.157202	0.000000	-0.746914	0.000000	0.000000	0.000000	0.050957	0.078255	-0.077731	0.000000	0.000000	2.000000	151.000000	1.000000
15299.382807	-0.096686	0.588604	0.014679	86.112999	80.948555	90.213425	-0.157202	0.000000	-0.746914	0.000000	0.000000	0.000000	0.050957	0.078255	-0.077731	0.000000	0.000000	2.000000	151.000000	1.000000
15299.386140	-0.096268	0.589012	0.014230	86.070854	81.366341	90.644035	-0.165695	0.000000	-0.733958	0.000000	0.000000	0.000000	0.125523	0.122412	-0.134712	0.000000	0.000000	2.000000	151.000000	1.000000
15299.389473	-0.096268	0.589012	0.014230	86.070854	81.366341	90.644035	-0.165695	0.000000	-0.733958	0.000000	0.000000	0.000000	0.000000	-0.000004	-0.000000	0.000000	0.000000	2.000000	151.000000	1.000000
15299.392807	-0.096268	0.589012	0.014230	86.070854	81.366341	90.644035	-0.165695	0.000000	-0.733958	0.000000	0.000000	0.000000	0.000000	-0.000004	-0.000000	0.000000	0.000000	2.000000	151.000000	1.000000
15299.396140	-0.096268	0.589012	0.014230	86.031387	81.412392	90.701042	-0.186616	0.000000	-0.711506	0.000000	0.000000	0.000000	0.000000	-0.000004	-0.000000	0.000000	0.000000	2.000000	151.000000	1.000000
15299.399473	-0.096268	0.589012	0.014230	86.031387	81.412392	90.701042	-0.186616	0.000000	-0.711506	0.000000	0.000000	0.000000	0.000000	-0.000004	-0.000000	0.000000	0.000000	2.000000	151.000000	1.000000
15299.402807	-0.096042	0.589159	0.014036	86.031387	81.412392	90.701042	-0.186616	0.000000	-0.711506	0.000000	0.000000	0.000000	0.067834	0.044179	-0.058340	0.000000	0.000000	2.000000	151.000000	1.000000
15299.406140	-0.096042	0.589159	0.014036	86.002083	81.347191	90.642601	-0.186616	0.000000	-0.711506	0.000000	0.000000	0.000000	0.067834	0.044179	-0.058340	0.000000	0.000000	2.000000	151.000000	1.000000
15299.409473	-0.096042	0.589159	0.014036	86.002083	81.347191	90.642601	-0.186616	0.000000	-0.711506	0.000000	0.000000	0.000000	0.067834	0.044179	-0.058340	0.000000	0.000000	2.000000	151.000000	1.000000
15299.412807	-0.096042	0.589159	0.014036	86.002083	81.347191	90.642601	-0.186616	0.000000	-0.711506	0.000000	0.000000	0.000000	0.067834	0.044179	-0.058340	0.000000	0.000000	2.000000	151.000000	1.000000
15299.416140	-0.095492	0.589371	0.013623	85.979614	81.338531	90.634682	-0.197921	0.000000	-0.701783	0.000000	0.000000	0.000000	0.164894	0.063514	-0.123894	0.000000	0.000000	2.000000	151.000000	1.000000
15299.419473	-0.095492	0.589371	0.013623	85.979614	81.338531	90.634682	-0.197921	0.000000	-0.701783	0.000000	0.000000	0.000000	0.000001	-0.000001	0.000000	0.000000	0.000000	2.000000	151.000000	1.000000
15299.422807	-0.095492	0.589371	0.013623	85.979614	81.338531	90.634682	-0.197921	0.000000	-0.701783	0.000000	0.000000	0.000000	0.000001	-0.000001	0.000000	0.000000	0.000000	2.000000	151.000000	1.000000
15299.426140	-0.095492	0.589371	0.013623	85.974548	81.315895	90.626503	-0.225403	0.000000	-0.681134	0.000000	0.000000	0.000000	0.000001	-0.000001	0.000000	0.000000	0.000000	2.000000	151.000000	1.000000
15299.429473	-0.095492	0.589371	0.013623	85.974548	81.315895	90.626503	-0.225403	0.000000	-0.681134	0.000000	0.000000	0.000000	0.000001	-0.000001	0.000000	0.000000	0.000000	2.000000	151.000000	1.000000
15299.432807	-0.095207	0.589457	0.013479	85.974548	81.315895	90.626503	-0.225403	0.000000	-0.681134	0.000000	0.000000	0.000000	0.085516	0.026018	-0.043184	0.000000	0.000000	2.000000	151.000000	1.000000
15299.436140	-0.095207	0.589457	0.013479	85.974846	81.254181	90.784683	-0.225403	0.000000	-0.681134	0.000000	0.000000	0.000000	0.085516	0.026018	-0.043184	0.000000	0.000000	2.000000	151.000000	1.000000
15299.439473	-0.095207	0.589457	0.013479	85.974846	81.254181	90.784683	-0.225403	0.000000	-0.681134	0.000000	0.000000	0.000000	0.085516	0.026018	-0.043184	0.000000	0.000000	2.000000	151.000000	1.000000
15299.442807	-0.095207	0.589457	0.013479	85.974846	81.254181	90.784683	-0.225403	0.000000	-0.681134	0.000000	0.000000	0.000000	0.085516	0.026018	-0.043184	0.000000	0.000000	2.000000	151.000000	1.000000
15299.446140	-0.094685	0.589638	0.013312	85.975327	81.150810	91.289291	-0.239656	0.000000	-0.673937	0.000000	0.000000	0.000000	0.156578	0.054109	-0.050131	0.000000	0.000000	2.000000	151.000000	1.000000
15299.449473	-0.094685	0.589638	0.013312	85.975327	81.150810	91.289291	-0.239656	0.000000	-0.673937	0.000000	0.000000	0.000000	0.156578	0.054109	-0.050131	0.000000	0.000000	2.000000	151.000000	1.000000
15299.452807	-0.094685	0.589638	0.013312	85.975327	81.150810	91.289291	-0.239656	0.000000	-0.673937	0.000000	0.000000	0.000000	0.156578	0.054109	-0.050131	0.000000	0.000000	2.000000	151.000000	1.000000
15299.456140	-0.094685	0.589638	0.013312	85.975670	81.050049	91.825706	-0.265752	0.000000	-0.665582	0.000000	0.000000	0.000000	0.156578	0.054109	-0.050131	0.000000	0.000000	2.000000	151.000000	1.000000
15299.459473	-0.094390	0.589716	0.013349	85.975670	81.050049	91.825706	-0.265752	0.000000	-0.665582	0.000000	0.000000	0.000000	0.088392	0.023602	0.011116	0.000000	0.000000	2.000000	151.000000	1.000000
15299.462807	-0.094390	0.589716	0.013349	85.975670	81.050049	91.825706	-0.265752	0.000000	-0.665582	0.000000	0.000000	0.000000	0.088392	0.023602	0.011116	0.000000	0.000000	2.000000	151.000000	1.000000
15299.466140	-0.094390	0.589716	0.013349	85.975960	80.996529	92.031784	-0.280484	0.000000	-0.667434	0.000000	0.000000	0.000000	0.088392	0.023602	0.011116	0.000000	0.000000	2.000000	151.000000	1.000000
15299.469473	-0.094390	0.589716	0.013349	85.975960	80.996529	92.031784	-0.280484	0.000000	-0.667434	0.000000	0.000000	0.000000	0.088392	0.023602	0.011116	0.000000	0.000000	2.000000	151.000000	1.000000
15299.472807	-0.094124	0.589761	0.013412	85.975960	80.996529	92.031784	-0.280484	0.000000	-0.667434	0.000000	0.000000	0.000000	0.079868	0.013475	0.018853	0.000000	0.000000	2.000000	151.000000	1.000000
15299.476140	-0.094124	0.589761	0.013412	85.975906	81.031876	92.039757	-0.280484	0.000000	-0.667434	0.000000	0.000000	0.000000	0.079868	0.013475	0.018853	0.000000	0.000000	2.000000	151.000000	1.000000
15299.479473	-0.094124	0.589761	0.013412	85.975906	81.031876	92.039757	-0.280484	0.000000	-0.667434	0.000000	0.000000	0.000000	0.079868	0.013475	0.018853	0.000000	0.000000	2.000000	151.000000	1.000000
15299.482807	-0.094124	0.589761	0.013412	85.975906	81.031876	92.039757	-0.280484	0.000000	-0.667434	0.000000	0.000000	0.000000	0.079868	0.013475	0.018853	0.000000	0.000000	2.000000	151.000000	1.000000
15299.486140	-0.093619	0.589675	0.013559	85.974007	81.145454	92.127892	-0.293796	0.000000	-0.670576	0.000000	0.000000	0.000000	0.151495	-0.025880	0.044143	0.000000	0.000000	2.000000	151.000000	1.000000
15299.489473	-0.093619	0.589675	0.013559	85.974007	81.145454	92.127892	-0.293796	0.000000	-0.670576	0.000000	0.000000	0.000000	0.151495	-0.025880	0.044143	0.000000	0.000000	2.000000	151.000000	1.000000
15299.492807	-0.093619	0.589675	0.013559	85.974007	81.145454	92.127892	-0.293796	0.000000	-0.670576	0.000000	0.000000	0.000000	0.151495	-0.025880	0.044143	0.000000	0.000000	2.000000	151.000000	1.000000
15299.496140	-0.093619	0.589675	0.013559	85.969498	81.478180	92.445229	-0.319045	0.000000	-0.677934	0.000000	0.000000	0.000000	0.151495	-0.025880	0.044143	0.000000	0.000000	2.000000	151.000000	1.000000
15299.499473	-0.093419	0.589507	0.013602	85.969498	81.478180	92.445229	-0.319045	0.000000	-0.677934	0.000000	0.000000	0.000000	0.060163	-0.050543	0.012870	0.000000	0.000000	2.000000	151.000000	1.000000
15299.502807	-0.093419	0.589507	0.013602	85.969498	81.478180	92.445229	-0.319045	0.000000	-0.677934	0.000000	0.000000	0.000000	0.060163	-0.050543	0.012870	0.000000	0.000000	2.000000	151.000000	1.000000
15299.506140	-0.093419	0.589507	0.013602	85.962265	82.062263	93.019035	-0.329072	0.000000	-0.680079	0.000000	0.000000	0.000000	0.060163	-0.050543	0.012870	0.000000	0.000000	2.000000	151.000000	1.000000
15299.509473	-0.093419	0.589507	0.013602	85.962265	82.062263	93.019035	-0.329072	0.000000	-0.680079	0.000000	0.000000	0.000000	0.060163	-0.050543	0.012870	0.000000	0.000000	2.000000	151.000000	1.000000
15299.512807	-0.093243	0.589226	0.013538	85.962265	82.062263	93.019035	-0.329072	0.000000	-0.680079	0.000000	0.000000	0.000000	0.052564	-0.084129	-0.019127	0.000000	0.000000	2.000000	151.000000	1.000000
15299.516140	-0.093243	0.589226	0.013538	85.951706	82.858971	93.810272	-0.329072	0.000000	-0.680079	0.000000	0.000000	0.000000	0.052564	-0.084129	-0.019127	0.000000	0.000000	2.000000	151.000000	1.000000
15299.519473	-0.093243	0.589226	0.013538	85.951706	82.858971	93.810272	-0.329072	0.000000	-0.680079	0.000000	0.000000	0.000000	0.052564	-0.084129	-0.019127	0.000000	0.000000	2.000000	151.000000	1.000000
15299.522807	-0.093243	0.589226	0.013538	85.951706	82.858971	93.810272	-0.329072	0.000000	-0.680079	0.000000	0.000000	0.000000	0.052564	-0.084129	-0.019127	0.000000	0.000000	2.000000	151.000000	1.000000
15299.526140	-0.092945	0.588356	0.013087	85.937065	83.911278	94.859322	-0.337833	0.000000	-0.676891	0.000000	0.000000	0.000000	0.089437	-0.260959	-0.135309	0.000000	0.000000	2.000000	151.000000	1.000000
15299.529473	-0.092945	0.588356	0.013087	85.937065	83.911278	94.859322	-0.337833	0.000000	-0.676891	0.000000	0.000000	0.000000	-0.000001	0.000002	-0.000000	0.000000	0.000000	2.000000	151.000000	1.000000
15299.532807	-0.092945	0.588356	0.013087	85.937065	83.911278	94.859322	-0.337833	0.000000	-0.676891	0.000000	0.000000	0.000000	-0.000001	0.000002	-0.000000	0.000000	0.000000	2.000000	151.000000	1.000000
15299.536140	-0.092945	0.588356	0.013087	85.920189	85.086823	96.031944	-0.352739	0.000000	-0.654339	0.000000	0.000000	0.000000	-0.000001	0.000002	-0.000000	0.000000	0.000000	2.000000	151.000000	1.000000
15299.539473	-0.092945	0.588356	0.013087	85.920189	85.086823	96.031944	-0.352739	0.000000	-0.654339	0.000000	0.000000	0.000000	-0.000001	0.000002	-0.000000	0.000000	0.000000	2.000000	151.000000	1.000000
15299.542807	-0.092771	0.587790	0.012791	85.920189	85.086823	96.031944	-0.352739	0.000000	-0.654339	0.000000	0.000000	0.000000	0.052280	-0.169975	-0.088598	0.000000	0.000000	2.000000	151.000000	1.000000
15299.546140	-0.092771	0.587790	0.012791	85.905045	86.442192	97.377510	-0.352739	0.000000	-0.654339	0.000000	0.000000	0.000000	0.052280	-0.169975	-0.088598	0.000000	0.000000	2.000000	151.000000	1.000000
15299.549473	-0.092542	0.587168	0.012455	85.905045	86.442192	97.377510	-0.352739	0.000000	-0.654339	0.000000	0.000000	0.000000	0.068568	-0.186487	-0.100962	0.000000	0.000000	2.000000	151.000000	1.000000
15299.552807	-0.092542	0.587168	0.012455	85.905045	86.442192	97.377510	-0.352739	0.000000	-0.654339	0.000000	0.000000	0.000000	0.068568	-0.186487	-0.100962	0.000000	0.000000	2.000000	151.000000	1.000000
15299.556140	-0.092542	0.587168	0.012455	85.890579	87.846077	98.763176	-0.372881	0.000000	-0.622746	0.000000	0.000000	0.000000	0.068568	-0.186487	-0.100962	0.000000	0.000000	2.000000	151.000000	1.000000
15299.559473	-0.092542	0.587168	0.012455	85.890579	87.846077	98.763176	-0.372881	0.000000	-0.622746	0.000000	0.000000	0.000000	0.068568	-0.186487	-0.100962	0.000000	0.000000	2.000000	151.000000	1.000000
15299.562807	-0.092302	0.586506	0.012175	85.890579	87.846077	98.763176	-0.372881	0.000000	-0.622746	0.000000	0.000000	0.000000	0.072072	-0.198654	-0.083879	0.000000	0.000000	2.000000	151.000000	1.000000
15299.566140	-0.092302	0.586506	0.012175	85.872650	89.324760	100.223892	-0.372881	0.000000	-0.622746	0.000000	0.000000	0.000000	0.072072	-0.198654	-0.083879	0.000000	0.000000	2.000000	151.000000	1.000000
15299.569473	-0.092065	0.585792	0.011908	85.872650	89.324760	100.223892	-0.372881	0.000000	-0.622746	0.000000	0.000000	0.000000	0.071257	-0.214060	-0.080092	0.000000	0.000000	2.000000	151.000000	1.000000
15299.572807	-0.092065	0.585792	0.011908	85.872650	89.324760	100.223892	-0.372881	0.000000	-0.622746	0.000000	0.000000	0.000000	0.071257	-0.214060	-0.080092	0.000000	0.000000	2.000000	151.000000	1.000000
15299.576140	-0.092065	0.585792	0.011908	85.852066	90.790054	101.671188	-0.396769	0.000000	-0.595417	0.000000	0.000000	0.000000	0.071257	-0.214060	-0.080092	0.000000	0.000000	2.000000	151.000000	1.000000
15299.579473	-0.092065	0.585792	0.011908	85.852066	90.790054	101.671188	-0.396769	0.000000	-0.595417	0.000000	0.000000	0.000000	0.071257	-0.214060	-0.080092	0.000000	0.000000	2.000000	151.000000	1.000000
15299.582807	-0.091850	0.585042	0.011757	85.852066	90.790054	101.671188	-0.396769	0.000000	-0.595417	0.000000	0.000000	0.000000	0.064402	-0.225221	-0.045470	0.000000	0.000000	2.000000	151.000000	1.000000
15299.586140	-0.091850	0.585042	0.011757	85.833549	92.026512	102.890228	-0.396769	0.000000	-0.595417	0.000000	0.000000	0.000000	0.064402	-0.225221	-0.045470	0.000000	0.000000	2.000000	151.000000	1.000000
15299.589473	-0.091641	0.584258	0.011634	85.833549	92.026512	102.890228	-0.396769	0.000000	-0.595417	0.000000	0.000000	0.000000	0.062673	-0.235131	-0.036829	0.000000	0.000000	2.000000	151.000000	1.000000
15299.592807	-0.091641	0.584258	0.011634	85.833549	92.026512	102.890228	-0.396769	0.000000	-0.595417	0.000000	0.000000	0.000000	0.062673	-0.235131	-0.036829	0.000000	0.000000	2.000000	151.000000	1.000000
15299.596140	-0.091641	0.584258	0.011634	85.829979	92.524170	103.372391	-0.417948	0.000000	-0.581701	0.000000	0.000000	0.000000	0.062673	-0.235131	-0.036829	0.000000	0.000000	2.000000	151.000000	1.000000
15299.599473	-0.091641	0.584258	0.011634	85.829979	92.524170	103.372391	-0.417948	0.000000	-0.581701	0.000000	0.000000	0.000000	0.062673	-0.235131	-0.036829	0.000000	0.000000	2.000000	151.000000	1.000000
15299.602807	-0.091461	0.583473	0.011660	85.829979	92.524170	103.372391	-0.417948	0.000000	-0.581701	0.000000	0.000000	0.000000	0.053953	-0.235391	0.007670	0.000000	0.000000	2.000000	151.000000	1.000000
15299.606140	-0.091461	0.583473	0.011660	85.849045	91.898827	102.730179	-0.417948	0.000000	-0.581701	0.000000	0.000000	0.000000	0.053953	-0.235391	0.007670	0.000000	0.000000	2.000000	151.000000	1.000000
15299.609473	-0.091249	0.582692	0.011756	85.849045	91.898827	102.730179	-0.417948	0.000000	-0.581701	0.000000	0.000000	0.000000	0.063693	-0.234393	0.028831	0.000000	0.000000	2.000000	151.000000	1.000000
15299.612807	-0.091249	0.582692	0.011756	85.849045	91.898827	102.730179	-0.417948	0.000000	-0.581701	0.000000	0.000000	0.000000	0.063693	-0.234393	0.028831	0.000000	0.000000	2.000000	151.000000	1.000000
15299.616140	-0.091249	0.582692	0.011756	85.885529	90.367226	101.184021	-0.437556	0.000000	-0.587784	0.000000	0.000000	0.000000	0.063693	-0.234393	0.028831	0.000000	0.000000	2.000000	151.000000	1.000000
15299.619473	-0.091249	0.582692	0.011756	85.885529	90.367226	101.184021	-0.437556	0.000000	-0.587784	0.000000	0.000000	0.000000	0.063693	-0.234393	0.028831	0.000000	0.000000	2.000000	151.000000	1.000000
15299.622807	-0.091041	0.581903	0.011874	85.885529	90.367226	101.184021	-0.437556	0.000000	-0.587784	0.000000	0.000000	0.000000	0.062432	-0.236686	0.035415	0.000000	0.000000	2.000000	151.000000	1.000000
15299.626140	-0.091041	0.581903	0.011874	85.926193	88.350700	99.156586	-0.437556	0.000000	-0.587784	0.000000	0.000000	0.000000	0.062432	-0.236686	0.035415	0.000000	0.000000	2.000000	151.000000	1.000000
15299.629473	-0.090858	0.581132	0.012003	85.926193	88.350700	99.156586	-0.437556	0.000000	-0.587784	0.000000	0.000000	0.000000	0.054887	-0.231160	0.038704	0.000000	0.000000	2.000000	151.000000	1.000000
15299.632807	-0.090858	0.581132	0.012003	85.926193	88.350700	99.156586	-0.437556	0.000000	-0.587784	0.000000	0.000000	0.000000	0.054887	-0.231160	0.038704	0.000000	0.000000	2.000000	151.000000	1.000000
15299.636140	-0.090858	0.581132	0.012003	85.963905	86.122711	96.917877	-0.457109	0.000000	-0.600137	0.000000	0.000000	0.000000	0.054887	-0.231160	0.038704	0.000000	0.000000	2.000000	151.000000	1.000000
15299.639473	-0.090858	0.581132	0.012003	85.963905	86.122711	96.917877	-0.457109	0.000000	-0.600137	0.000000	0.000000	0.000000	0.054887	-0.231160	0.038704	0.000000	0.000000	2.000000	151.000000	1.000000
15299.642807	-0.090682	0.580372	0.012170	85.963905	86.122711	96.917877	-0.457109	0.000000	-0.600137	0.000000	0.000000	0.000000	0.052666	-0.228011	0.050309	0.000000	0.000000	2.000000	151.000000	1.000000
15299.646140	-0.090682	0.580372	0.012170	85.993271	84.038246	94.824730	-0.457109	0.000000	-0.600137	0.000000	0.000000	0.000000	0.052666	-0.228011	0.050309	0.000000	0.000000	2.000000	151.000000	1.000000
15299.649473	-0.090545	0.579646	0.012298	85.993271	84.038246	94.824730	-0.457109	0.000000	-0.600137	0.000000	0.000000	0.000000	0.041128	-0.217845	0.038399	0.000000	0.000000	2.000000	151.000000	1.000000
15299.652807	-0.090545	0.579646	0.012298	85.993271	84.038246	94.824730	-0.457109	0.000000	-0.600137	0.000000	0.000000	0.000000	0.041128	-0.217845	0.038399	0.000000	0.000000	2.000000	151.000000	1.000000
15299.656140	-0.090545	0.579646	0.012298	86.016113	82.239998	93.023384	-0.472741	0.000000	-0.614922	0.000000	0.000000	0.000000	0.041128	-0.217845	0.038399	0.000000	0.000000	2.000000	151.000000	1.000000
15299.659473	-0.090545	0.579646	0.012298	86.016113	82.239998	93.023384	-0.472741	0.000000	-0.614922	0.000000	0.000000	0.000000	0.041128	-0.217845	0.038399	0.000000	0.000000	2.000000	151.000000	1.000000
15299.662807	-0.090460	0.578930	0.012457	86.016113	82.239998	93.023384	-0.472741	0.000000	-0.614922	0.000000	0.000000	0.000000	0.025524	-0.214743	0.047491	0.000000	0.000000	2.000000	151.000000	1.000000
15299.666140	-0.090460	0.578930	0.012457	86.027435	80.774384	91.566673	-0.472741	0.000000	-0.614922	0.000000	0.000000	0.000000	0.025524	-0.214743	0.047491	0.000000	0.000000	2.000000	151.000000	1.000000
15299.669473	-0.090433	0.578230	0.012555	86.027435	80.774384	91.566673	-0.472741	0.000000	-0.614922	0.000000	0.000000	0.000000	0.008224	-0.210045	0.029350	0.000000	0.000000	2.000000	151.000000	1.000000
15299.672807	-0.090433	0.578230	0.012555	86.027435	80.774384	91.566673	-0.472741	0.000000	-0.614922	0.000000	0.000000	0.000000	0.008224	-0.210045	0.029350	0.000000	0.000000	2.000000	151.000000	1.000000
15299.676140	-0.090433	0.578230	0.012555	86.020393	79.692238	90.510132	-0.478366	0.000000	-0.627729	0.000000	0.000000	0.000000	0.008224	-0.210045	0.029350	0.000000	0.000000	2.000000	151.000000	1.000000
15299.679473	-0.090433	0.578230	0.012555	86.020393	79.692238	90.510132	-0.478366	0.000000	-0.627729	0.000000	0.000000	0.000000	0.008224	-0.210045	0.029350	0.000000	0.000000	2.000000	151.000000	1.000000
15299.682807	-0.090447	0.577583	0.012630	86.020393	79.692238	90.510132	-0.478366	0.000000	-0.627729	0.000000	0.000000	0.000000	-0.004350	-0.194341	0.022596	0.000000	0.000000	2.000000	151.000000	1.000000
15299.686140	-0.090447	0.577583	0.012630	85.982094	78.837852	89.713036	-0.478366	0.000000	-0.627729	0.000000	0.000000	0.000000	-0.004350	-0.194341	0.022596	0.000000	0.000000	2.000000	151.000000	1.000000
15299.689473	-0.090504	0.576987	0.012683	85.982094	78.837852	89.713036	-0.478366	0.000000	-0.627729	0.000000	0.000000	0.000000	-0.016942	-0.178680	0.015905	0.000000	0.000000	2.000000	151.000000	1.000000
15299.692807	-0.090504	0.576987	0.012683	85.982094	78.837852	89.713036	-0.478366	0.000000	-0.627729	0.000000	0.000000	0.000000	-0.016942	-0.178680	0.015905	0.000000	0.000000	2.000000	151.000000	1.000000
15299.696140	-0.090504	0.576987	0.012683	85.912270	78.432732	89.390602	-0.474817	0.000000	-0.634146	0.000000	0.000000	0.000000	-0.016942	-0.178680	0.015905	0.000000	0.000000	2.000000	151.000000	1.000000
15299.699473	-0.090504	0.576987	0.012683	85.912270	78.432732	89.390602	-0.474817	0.000000	-0.634146	0.000000	0.000000	0.000000	-0.016942	-0.178680	0.015905	0.000000	0.000000	2.000000	151.000000	1.000000
15299.702807	-0.090580	0.576444	0.012718	85.912270	78.432732	89.390602	-0.474817	0.000000	-0.634146	0.000000	0.000000	0.000000	-0.022854	-0.162973	0.010556	0.000000	0.000000	2.000000	151.000000	1.000000
15299.706140	-0.090580	0.576444	0.012718	85.808060	78.567924	89.645416	-0.474817	0.000000	-0.634146	0.000000	0.000000	0.000000	-0.022854	-0.162973	0.010556	0.000000	0.000000	2.000000	151.000000	1.000000
15299.709473	-0.090671	0.575961	0.012712	85.808060	78.567924	89.645416	-0.474817	0.000000	-0.634146	0.000000	0.000000	0.000000	-0.027433	-0.144875	-0.001712	0.000000	0.000000	2.000000	151.000000	1.000000
15299.712807	-0.090671	0.575961	0.012712	85.808060	78.567924	89.645416	-0.474817	0.000000	-0.634146	0.000000	0.000000	0.000000	-0.027433	-0.144875	-0.001712	0.000000	0.000000	2.000000	151.000000	1.000000
15299.716140	-0.090671	0.575961	0.012712	85.682755	78.994759	90.204826	-0.466436	0.000000	-0.635620	0.000000	0.000000	0.000000	-0.027433	-0.144875	-0.001712	0.000000	0.000000	2.000000	151.000000	1.000000
15299.719473	-0.090671	0.575961	0.012712	85.682755	78.994759	90.204826	-0.466436	0.000000	-0.635620	0.000000	0.000000	0.000000	-0.027433	-0.144875	-0.001712	0.000000	0.000000	2.000000	151.000000	1.000000
15299.722807	-0.090772	0.575572	0.012636	85.682755	78.994759	90.204826	-0.466436	0.000000	-0.635620	0.000000	0.000000	0.000000	-0.030302	-0.116510	-0.022803	0.000000	0.000000	2.000000	151.000000	1.000000
15299.726140	-0.090772	0.575572	0.012636	85.553314	79.388397	90.733658	-0.466436	0.000000	-0.635620	0.000000	0.000000	0.000000	-0.030302	-0.116510	-0.022803	0.000000	0.000000	2.000000	151.000000	1.000000
15299.729473	-0.090772	0.575572	0.012636	85.553314	79.388397	90.733658	-0.466436	0.000000	-0.635620	0.000000	0.000000	0.000000	-0.030302	-0.116510	-0.022803	0.000000	0.000000	2.000000	151.000000	1.000000
15299.732807	-0.090772	0.575572	0.012636	85.553314	79.388397	90.733658	-0.466436	0.000000	-0.635620	0.000000	0.000000	0.000000	-0.030302	-0.116510	-0.022803	0.000000	0.000000	2.000000	151.000000	1.000000
15299.736140	-0.090845	0.575162	0.012416	85.429108	79.541801	91.011597	-0.461386	0.000000	-0.631819	0.000000	0.000000	0.000000	-0.021940	-0.123115	-0.065976	0.000000	0.000000	2.000000	151.000000	1.000000
15299.739473	-0.090845	0.575162	0.012416	85.429108	79.541801	91.011597	-0.461386	0.000000	-0.631819	0.000000	0.000000	0.000000	-0.021940	-0.123115	-0.065976	0.000000	0.000000	2.000000	151.000000	1.000000
15299.742807	-0.090845	0.575162	0.012416	85.429108	79.541801	91.011597	-0.461386	0.000000	-0.631819	0.000000	0.000000	0.000000	-0.021940	-0.123115	-0.065976	0.000000	0.000000	2.000000	151.000000	1.000000
15299.746140	-0.090845	0.575162	0.012416	85.321693	79.592567	91.165192	-0.457729	0.000000	-0.620823	0.000000	0.000000	0.000000	-0.021940	-0.123115	-0.065976	0.000000	0.000000	2.000000	151.000000	1.000000
15299.749473	-0.090810	0.575130	0.012233	85.321693	79.592567	91.165192	-0.457729	0.000000	-0.620823	0.000000	0.000000	0.000000	0.010661	-0.009688	-0.055111	0.000000	0.000000	2.000000	151.000000	1.000000
15299.752807	-0.090810	0.575130	0.012233	85.321693	79.592567	91.165192	-0.457729	0.000000	-0.620823	0.000000	0.000000	0.000000	0.010661	-0.009688	-0.055111	0.000000	0.000000	2.000000	151.000000	1.000000
15299.756140	-0.090810	0.575130	0.012233	85.270470	79.430901	91.047928	-0.459506	0.000000	-0.611638	0.000000	0.000000	0.000000	0.010661	-0.009688	-0.055111	0.000000	0.000000	2.000000	151.000000	1.000000
15299.759473	-0.090729	0.575194	0.012056	85.270470	79.430901	91.047928	-0.459506	0.000000	-0.611638	0.000000	0.000000	0.000000	0.024147	0.019248	-0.053157	0.000000	0.000000	2.000000	151.000000	1.000000
15299.762807	-0.090729	0.575194	0.012056	85.270470	79.430901	91.047928	-0.459506	0.000000	-0.611638	0.000000	0.000000	0.000000	0.024147	0.019248	-0.053157	0.000000	0.000000	2.000000	151.000000	1.000000
15299.766140	-0.090729	0.575194	0.012056	85.267700	79.194969	90.812233	-0.463530	0.000000	-0.602778	0.000000	0.000000	0.000000	0.024147	0.019248	-0.053157	0.000000	0.000000	2.000000	151.000000	1.000000
15299.769473	-0.090729	0.575194	0.012056	85.267700	79.194969	90.812233	-0.463530	0.000000	-0.602778	0.000000	0.000000	0.000000	0.024147	0.019248	-0.053157	0.000000	0.000000	2.000000	151.000000	1.000000
15299.772807	-0.090649	0.575354	0.011876	85.267700	79.194969	90.812233	-0.463530	0.000000	-0.602778	0.000000	0.000000	0.000000	0.024261	0.048146	-0.053801	0.000000	0.000000	2.000000	151.000000	1.000000
15299.776140	-0.090649	0.575354	0.011876	85.267906	78.945549	90.556686	-0.463530	0.000000	-0.602778	0.000000	0.000000	0.000000	0.024261	0.048146	-0.053801	0.000000	0.000000	2.000000	151.000000	1.000000
15299.779473	-0.090649	0.575354	0.011876	85.267906	78.945549	90.556686	-0.463530	0.000000	-0.602778	0.000000	0.000000	0.000000	0.024261	0.048146	-0.053801	0.000000	0.000000	2.000000	151.000000	1.000000
15299.782807	-0.090649	0.575354	0.011876	85.267906	78.945549	90.556686	-0.463530	0.000000	-0.602778	0.000000	0.000000	0.000000	0.024261	0.048146	-0.053801	0.000000	0.000000	2.000000	151.000000	1.000000
15299.786140	-0.090508	0.575867	0.011509	85.267784	78.610649	90.215179	-0.467574	0.000000	-0.593811	0.000000	0.000000	0.000000	0.042085	0.153928	-0.110280	0.000000	0.000000	2.000000	151.000000	1.000000
15299.789473	-0.090508	0.575867	0.011509	85.267784	78.610649	90.215179	-0.467574	0.000000	-0.593811	0.000000	0.000000	0.000000	0.042085	0.153928	-0.110280	0.000000	0.000000	2.000000	151.000000	1.000000
15299.792807	-0.090508	0.575867	0.011509	85.267784	78.610649	90.215179	-0.467574	0.000000	-0.593811	0.000000	0.000000	0.000000	0.042085	0.153928	-0.110280	0.000000	0.000000	2.000000	151.000000	1.000000
15299.796140	-0.090508	0.575867	0.011509	85.267403	78.229813	89.835770	-0.474588	0.000000	-0.575431	0.000000	0.000000	0.000000	0.042085	0.153928	-0.110280	0.000000	0.000000	2.000000	151.000000	1.000000
15299.799473	-0.090513	0.576176	0.011297	85.267403	78.229813	89.835770	-0.474588	0.000000	-0.575431	0.000000	0.000000	0.000000	-0.001571	0.092547	-0.063547	0.000000	0.000000	2.000000	151.000000	1.000000
15299.802807	-0.090513	0.576176	0.011297	85.267403	78.229813	89.835770	-0.474588	0.000000	-0.575431	0.000000	0.000000	0.000000	-0.001571	0.092547	-0.063547	0.000000	0.000000	2.000000	151.000000	1.000000
15299.806140	-0.090513	0.576176	0.011297	85.266823	77.805984	89.418686	-0.474326	0.000000	-0.564840	0.000000	0.000000	0.000000	-0.001571	0.092547	-0.063547	0.000000	0.000000	2.000000	151.000000	1.000000
15299.809473	-0.090513	0.576176	0.011297	85.266823	77.805984	89.418686	-0.474326	0.000000	-0.564840	0.000000	0.000000	0.000000	-0.001571	0.092547	-0.063547	0.000000	0.000000	2.000000	151.000000	1.000000
15299.812807	-0.090513	0.576518	0.011055	85.266823	77.805984	89.418686	-0.474326	0.000000	-0.564840	0.000000	0.000000	0.000000	0.000172	0.102641	-0.072505	0.000000	0.000000	2.000000	151.000000	1.000000
15299.816140	-0.090513	0.576518	0.011055	85.265877	77.382042	89.001472	-0.474326	0.000000	-0.564840	0.000000	0.000000	0.000000	0.000172	0.102641	-0.072505	0.000000	0.000000	2.000000	151.000000	1.000000
15299.819473	-0.090513	0.576518	0.011055	85.265877	77.382042	89.001472	-0.474326	0.000000	-0.564840	0.000000	0.000000	0.000000	0.000172	0.102641	-0.072505	0.000000	0.000000	2.000000	151.000000	1.000000
15299.822807	-0.090513	0.576518	0.011055	85.265877	77.382042	89.001472	-0.474326	0.000000	-0.564840	0.000000	0.000000	0.000000	0.000172	0.102641	-0.072505	0.000000	0.000000	2.000000	151.000000	1.000000
15299.826140	-0.090595	0.577249	0.010410	85.264801	76.952972	88.584587	-0.474355	0.000000	-0.552756	0.000000	0.000000	0.000000	-0.024758	0.219180	-0.193578	0.000000	0.000000	2.000000	151.000000	1.000000
15299.829473	-0.090595	0.577249	0.010410	85.264801	76.952972	88.584587	-0.474355	0.000000	-0.552756	0.000000	0.000000	0.000000	0.000001	0.000007	-0.000000	0.000000	0.000000	2.000000	151.000000	1.000000
15299.832807	-0.090595	0.577249	0.010410	85.264801	76.952972	88.584587	-0.474355	0.000000	-0.552756	0.000000	0.000000	0.000000	0.000001	0.000007	-0.000000	0.000000	0.000000	2.000000	151.000000	1.000000
15299.836140	-0.090595	0.577249	0.010410	85.263397	76.518616	88.167839	-0.470228	0.000000	-0.520493	0.000000	0.000000	0.000000	0.000001	0.000007	-0.000000	0.000000	0.000000	2.000000	151.000000	1.000000
15299.839473	-0.090595	0.577249	0.010410	85.263397	76.518616	88.167839	-0.470228	0.000000	-0.520493	0.000000	0.000000	0.000000	0.000001	0.000007	-0.000000	0.000000	0.000000	2.000000	151.000000	1.000000
15299.842807	-0.090678	0.577637	0.010006	85.263397	76.518616	88.167839	-0.470228	0.000000	-0.520493	0.000000	0.000000	0.000000	-0.024860	0.116444	-0.121107	0.000000	0.000000	2.000000	151.000000	1.000000
15299.846140	-0.090678	0.577637	0.010006	85.260086	76.081306	87.752464	-0.470228	0.000000	-0.520493	0.000000	0.000000	0.000000	-0.024860	0.116444	-0.121107	0.000000	0.000000	2.000000	151.000000	1.000000
15299.849473	-0.090756	0.578032	0.009579	85.260086	76.081306	87.752464	-0.470228	0.000000	-0.520493	0.000000	0.000000	0.000000	-0.023406	0.118598	-0.128204	0.000000	0.000000	2.000000	151.000000	1.000000
15299.852807	-0.090756	0.578032	0.009579	85.260086	76.081306	87.752464	-0.470228	0.000000	-0.520493	0.000000	0.000000	0.000000	-0.023406	0.118598	-0.128204	0.000000	0.000000	2.000000	151.000000	1.000000
15299.856140	-0.090756	0.578032	0.009579	85.258430	75.688110	87.374298	-0.462184	0.000000	-0.478941	0.000000	0.000000	0.000000	-0.023406	0.118598	-0.128204	0.000000	0.000000	2.000000	151.000000	1.000000
15299.859473	-0.090756	0.578032	0.009579	85.258430	75.688110	87.374298	-0.462184	0.000000	-0.478941	0.000000	0.000000	0.000000	-0.023406	0.118598	-0.128204	0.000000	0.000000	2.000000	151.000000	1.000000
15299.862807	-0.090822	0.578424	0.009088	85.258430	75.688110	87.374298	-0.462184	0.000000	-0.478941	0.000000	0.000000	0.000000	-0.019594	0.117580	-0.147340	0.000000	0.000000	2.000000	151.000000	1.000000
15299.866140	-0.090822	0.578424	0.009088	85.254753	75.289459	86.997688	-0.462184	0.000000	-0.478941	0.000000	0.000000	0.000000	-0.019594	0.117580	-0.147340	0.000000	0.000000	2.000000	151.000000	1.000000
15299.869473	-0.090904	0.578823	0.008569	85.254753	75.289459	86.997688	-0.462184	0.000000	-0.478941	0.000000	0.000000	0.000000	-0.024745	0.119634	-0.155745	0.000000	0.000000	2.000000	151.000000	1.000000
15299.872807	-0.090904	0.578823	0.008569	85.254753	75.289459	86.997688	-0.462184	0.000000	-0.478941	0.000000	0.000000	0.000000	-0.024745	0.119634	-0.155745	0.000000	0.000000	2.000000	151.000000	1.000000
15299.876140	-0.090904	0.578823	0.008569	85.250793	74.851044	86.583923	-0.454794	0.000000	-0.428427	0.000000	0.000000	0.000000	-0.024745	0.119634	-0.155745	0.000000	0.000000	2.000000	151.000000	1.000000
15299.879473	-0.090904	0.578823	0.008569	85.250793	74.851044	86.583923	-0.454794	0.000000	-0.428427	0.000000	0.000000	0.000000	-0.024745	0.119634	-0.155745	0.000000	0.000000	2.000000	151.000000	1.000000
15299.882807	-0.091002	0.579254	0.008015	85.250793	74.851044	86.583923	-0.454794	0.000000	-0.428427	0.000000	0.000000	0.000000	-0.029479	0.129444	-0.166126	0.000000	0.000000	2.000000	151.000000	1.000000
15299.886140	-0.091002	0.579254	0.008015	85.236465	74.413536	86.180603	-0.454794	0.000000	-0.428427	0.000000	0.000000	0.000000	-0.029479	0.129444	-0.166126	0.000000	0.000000	2.000000	151.000000	1.000000
15299.889473	-0.091099	0.579711	0.007454	85.236465	74.413536	86.180603	-0.454794	0.000000	-0.428427	0.000000	0.000000	0.000000	-0.028925	0.136891	-0.168243	0.000000	0.000000	2.000000	151.000000	1.000000
15299.892807	-0.091099	0.579711	0.007454	85.236465	74.413536	86.180603	-0.454794	0.000000	-0.428427	0.000000	0.000000	0.000000	-0.028925	0.136891	-0.168243	0.000000	0.000000	2.000000	151.000000	1.000000
15299.896140	-0.091099	0.579711	0.007454	85.211205	73.904762	85.715286	-0.445060	0.000000	-0.372699	0.000000	0.000000	0.000000	-0.028925	0.136891	-0.168243	0.000000	0.000000	2.000000	151.000000	1.000000
15299.899473	-0.091099	0.579711	0.007454	85.211205	73.904762	85.715286	-0.445060	0.000000	-0.372699	0.000000	0.000000	0.000000	-0.028925	0.136891	-0.168243	0.000000	0.000000	2.000000	151.000000	1.000000
15299.902807	-0.091190	0.580173	0.006869	85.211205	73.904762	85.715286	-0.445060	0.000000	-0.372699	0.000000	0.000000	0.000000	-0.027381	0.138839	-0.175406	0.000000	0.000000	2.000000	151.000000	1.000000
15299.906140	-0.091190	0.580173	0.006869	85.170425	73.404045	85.272293	-0.445060	0.000000	-0.372699	0.000000	0.000000	0.000000	-0.027381	0.138839	-0.175406	0.000000	0.000000	2.000000	151.000000	1.000000
15299.909473	-0.091279	0.580661	0.006277	85.170425	73.404045	85.272293	-0.445060	0.000000	-0.372699	0.000000	0.000000	0.000000	-0.026812	0.146218	-0.177556	0.000000	0.000000	2.000000	151.000000	1.000000
15299.912807	-0.091279	0.580661	0.006277	85.170425	73.404045	85.272293	-0.445060	0.000000	-0.372699	0.000000	0.000000	0.000000	-0.026812	0.146218	-0.177556	0.000000	0.000000	2.000000	151.000000	1.000000
15299.916140	-0.091279	0.580661	0.006277	85.115891	72.917603	84.853569	-0.436028	0.000000	-0.313872	0.000000	0.000000	0.000000	-0.026812	0.146218	-0.177556	0.000000	0.000000	2.000000	151.000000	1.000000
15299.919473	-0.091279	0.580661	0.006277	85.115891	72.917603	84.853569	-0.436028	0.000000	-0.313872	0.000000	0.000000	0.000000	-0.026812	0.146218	-0.177556	0.000000	0.000000	2.000000	151.000000	1.000000
15299.922807	-0.091345	0.581173	0.005683	85.115891	72.917603	84.853569	-0.436028	0.000000	-0.313872	0.000000	0.000000	0.000000	-0.019646	0.153572	-0.178428	0.000000	0.000000	2.000000	151.000000	1.000000
15299.926140	-0.091345	0.581173	0.005683	85.050545	72.405846	84.421585	-0.436028	0.000000	-0.313872	0.000000	0.000000	0.000000	-0.019646	0.153572	-0.178428	0.000000	0.000000	2.000000	151.000000	1.000000
15299.929473	-0.091424	0.581672	0.005043	85.050545	72.405846	84.421585	-0.436028	0.000000	-0.313872	0.000000	0.000000	0.000000	-0.023678	0.149952	-0.191949	0.000000	0.000000	2.000000	151.000000	1.000000
15299.932807	-0.091424	0.581672	0.005043	85.050545	72.405846	84.421585	-0.436028	0.000000	-0.313872	0.000000	0.000000	0.000000	-0.023678	0.149952	-0.191949	0.000000	0.000000	2.000000	151.000000	1.000000
15299.936140	-0.091424	0.581672	0.005043	84.981903	71.940353	84.041862	-0.428807	0.000000	-0.252142	0.000000	0.000000	0.000000	-0.023678	0.149952	-0.191949	0.000000	0.000000	2.000000	151.000000	1.000000
15299.939473	-0.091424	0.581672	0.005043	84.981903	71.940353	84.041862	-0.428807	0.000000	-0.252142	0.000000	0.000000	0.000000	-0.023678	0.149952	-0.191949	0.000000	0.000000	2.000000	151.000000	1.000000
15299.942807	-0.091519	0.582178	0.004375	84.981903	71.940353	84.041862	-0.428807	0.000000	-0.252142	0.000000	0.000000	0.000000	-0.028660	0.151719	-0.200462	0.000000	0.000000	2.000000	151.000000	1.000000
15299.946140	-0.091519	0.582178	0.004375	84.930588	71.544922	83.719276	-0.428807	0.000000	-0.252142	0.000000	0.000000	0.000000	-0.028660	0.151719	-0.200462	0.000000	0.000000	2.000000	151.000000	1.000000
15299.949473	-0.091642	0.582661	0.003617	84.930588	71.544922	83.719276	-0.428807	0.000000	-0.252142	0.000000	0.000000	0.000000	-0.036782	0.144722	-0.227324	0.000000	0.000000	2.000000	151.000000	1.000000
15299.952807	-0.091642	0.582661	0.003617	84.930588	71.544922	83.719276	-0.428807	0.000000	-0.252142	0.000000	0.000000	0.000000	-0.036782	0.144722	-0.227324	0.000000	0.000000	2.000000	151.000000	1.000000
15299.956140	-0.091642	0.582661	0.003617	84.880707	71.150070	83.401100	-0.417900	0.000000	-0.180845	0.000000	0.000000	0.000000	-0.036782	0.144722	-0.227324	0.000000	0.000000	2.000000	151.000000	1.000000
15299.959473	-0.091642	0.582661	0.003617	84.880707	71.150070	83.401100	-0.417900	0.000000	-0.180845	0.000000	0.000000	0.000000	-0.036782	0.144722	-0.227324	0.000000	0.000000	2.000000	151.000000	1.000000
15299.962807	-0.091785	0.583141	0.002854	84.880707	71.150070	83.401100	-0.417900	0.000000	-0.180845	0.000000	0.000000	0.000000	-0.043041	0.144204	-0.228834	0.000000	0.000000	2.000000	151.000000	1.000000
15299.966140	-0.091785	0.583141	0.002854	84.813820	70.771843	83.115395	-0.417900	0.000000	-0.180845	0.000000	0.000000	0.000000	-0.043041	0.144204	-0.228834	0.000000	0.000000	2.000000	151.000000	1.000000
15299.969473	-0.091897	0.583635	0.002048	84.813820	70.771843	83.115395	-0.417900	0.000000	-0.180845	0.000000	0.000000	0.000000	-0.033376	0.148049	-0.241789	0.000000	0.000000	2.000000	151.000000	1.000000
15299.972807	-0.091897	0.583635	0.002048	84.813820	70.771843	83.115395	-0.417900	0.000000	-0.180845	0.000000	0.000000	0.000000	-0.033376	0.148049	-0.241789	0.000000	0.000000	2.000000	151.000000	1.000000
15299.976140	-0.091897	0.583635	0.002048	84.728310	70.424507	82.867088	-0.405164	0.000000	-0.102407	0.000000	0.000000	0.000000	-0.033376	0.148049	-0.241789	0.000000	0.000000	2.000000	151.000000	1.000000
15299.979473	-0.091897	0.583635	0.002048	84.728310	70.424507	82.867088	-0.405164	0.000000	-0.102407	0.000000	0.000000	0.000000	-0.033376	0.148049	-0.241789	0.000000	0.000000	2.000000	151.000000	1.000000
15299.982807	-0.091951	0.584112	0.001301	84.728310	70.424507	82.867088	-0.405164	0.000000	-0.102407	0.000000	0.000000	0.000000	-0.016299	0.143088	-0.224010	0.000000	0.000000	2.000000	151.000000	1.000000
15299.986140	-0.091951	0.584112	0.001301	84.616684	70.056374	82.610809	-0.405164	0.000000	-0.102407	0.000000	0.000000	0.000000	-0.016299	0.143088	-0.224010	0.000000	0.000000	2.000000	151.000000	1.000000
15299.989473	-0.091909	0.584591	0.000639	84.616684	70.056374	82.610809	-0.405164	0.000000	-0.102407	0.000000	0.000000	0.000000	0.012696	0.143757	-0.198591	0.000000	0.000000	2.000000	151.000000	1.000000
15299.992807	-0.091909	0.584591	0.000639	84.616684	70.056374	82.610809	-0.405164	0.000000	-0.102407	0.000000	0.000000	0.000000	0.012696	0.143757	-0.198591	0.000000	0.000000	2.000000	151.000000	1.000000
15299.996140	-0.091909	0.584591	0.000639	84.511482	69.680222	82.332069	-0.404564	0.000000	-0.031974	0.000000	0.000000	0.000000	0.012696	0.143757	-0.198591	0.000000	0.000000	2.000000	151.000000	1.000000
15299.999473	-0.091909	0.584591	0.000639	84.511482	69.680222	82.332069	-0.404564	0.000000	-0.031974	0.000000	0.000000	0.000000	0.012696	0.143757	-0.198591	0.000000	0.000000	2.000000	151.000000	1.000000
15300.002807	-0.091837	0.585047	0.000056	84.511482	69.680222	82.332069	-0.404564	0.000000	-0.031974	0.000000	0.000000	0.000000	0.021591	0.136880	-0.175035	0.000000	0.000000	2.000000	151.000000	1.000000
15300.006140	-0.091837	0.585047	0.000056	84.451820	69.298378	81.996910	-0.404564	0.000000	-0.031974	0.000000	0.000000	0.000000	0.021591	0.136880	-0.175035	0.000000	0.000000	2.000000	151.000000	1.000000
15300.009473	-0.091715	0.585455	-0.000438	84.451820	69.298378	81.996910	-0.404564	0.000000	-0.031974	0.000000	0.000000	0.000000	0.036508	0.122459	-0.148085	0.000000	0.000000	2.000000	151.000000	1.000000
15300.012807	-0.091715	0.585455	-0.000438	84.451820	69.298378	81.996910	-0.404564	0.000000	-0.031974	0.000000	0.000000	0.000000	0.036508	0.122459	-0.148085	0.000000	0.000000	2.000000	151.000000	1.000000
15300.016140	-0.091715	0.585455	-0.000438	84.442581	68.930641	81.628090	-0.414247	0.000000	0.021879	0.000000	0.000000	0.000000	0.036508	0.122459	-0.148085	0.000000	0.000000	2.000000	151.000000	1.000000
15300.019473	-0.091715	0.585455	-0.000438	84.442581	68.930641	81.628090	-0.414247	0.000000	0.021879	0.000000	0.000000	0.000000	0.036508	0.122459	-0.148085	0.000000	0.000000	2.000000	151.000000	1.000000
15300.022807	-0.091612	0.585834	-0.000838	84.442581	68.930641	81.628090	-0.414247	0.000000	0.021879	0.000000	0.000000	0.000000	0.030863	0.113716	-0.120032	0.000000	0.000000	2.000000	151.000000	1.000000
15300.026140	-0.091612	0.585834	-0.000838	84.437218	68.619240	81.309746	-0.414247	0.000000	0.021879	0.000000	0.000000	0.000000	0.030863	0.113716	-0.120032	0.000000	0.000000	2.000000	151.000000	1.000000
15300.029473	-0.091498	0.586173	-0.001180	84.437218	68.619240	81.309746	-0.414247	0.000000	0.021879	0.000000	0.000000	0.000000	0.034119	0.101650	-0.102666	0.000000	0.000000	2.000000	151.000000	1.000000
15300.032807	-0.091498	0.586173	-0.001180	84.437218	68.619240	81.309746	-0.414247	0.000000	0.021879	0.000000	0.000000	0.000000	0.034119	0.101650	-0.102666	0.000000	0.000000	2.000000	151.000000	1.000000
15300.036140	-0.091498	0.586173	-0.001180	84.432220	68.342789	81.023804	-0.425078	0.000000	0.058996	0.000000	0.000000	0.000000	0.034119	0.101650	-0.102666	0.000000	0.000000	2.000000	151.000000	1.000000
15300.039473	-0.091498	0.586173	-0.001180	84.432220	68.342789	81.023804	-0.425078	0.000000	0.058996	0.000000	0.000000	0.000000	0.034119	0.101650	-0.102666	0.000000	0.000000	2.000000	151.000000	1.000000
15300.042807	-0.091379	0.586465	-0.001441	84.432220	68.342789	81.023804	-0.425078	0.000000	0.058996	0.000000	0.000000	0.000000	0.035950	0.087537	-0.078221	0.000000	0.000000	2.000000	151.000000	1.000000
15300.046140	-0.091379	0.586465	-0.001441	84.428276	68.130013	80.801811	-0.425078	0.000000	0.058996	0.000000	0.000000	0.000000	0.035950	0.087537	-0.078221	0.000000	0.000000	2.000000	151.000000	1.000000
15300.049473	-0.091379	0.586465	-0.001441	84.428276	68.130013	80.801811	-0.425078	0.000000	0.058996	0.000000	0.000000	0.000000	0.035950	0.087537	-0.078221	0.000000	0.000000	2.000000	151.000000	1.000000
15300.052807	-0.091379	0.586465	-0.001441	84.428276	68.130013	80.801811	-0.425078	0.000000	0.058996	0.000000	0.000000	0.000000	0.035950	0.087537	-0.078221	0.000000	0.000000	2.000000	151.000000	1.000000
15300.056140	-0.091174	0.586888	-0.001902	84.424797	67.946335	80.611801	-0.431069	0.000000	0.072033	0.000000	0.000000	0.000000	0.061463	0.127046	-0.138376	0.000000	0.000000	2.000000	151.000000	1.000000
15300.059473	-0.091174	0.586888	-0.001902	84.424797	67.946335	80.611801	-0.431069	0.000000	0.072033	0.000000	0.000000	0.000000	0.000001	-0.000001	-0.000000	0.000000	0.000000	2.000000	151.000000	1.000000
15300.062807	-0.091174	0.586888	-0.001902	84.424797	67.946335	80.611801	-0.431069	0.000000	0.072033	0.000000	0.000000	0.000000	0.000001	-0.000001	-0.000000	0.000000	0.000000	2.000000	151.000000	1.000000
15300.066140	-0.091174	0.586888	-0.001902	84.422478	67.825836	80.485260	-0.441313	0.000000	0.095095	0.000000	0.000000	0.000000	0.000001	-0.000001	-0.000000	0.000000	0.000000	2.000000	151.000000	1.000000
15300.069473	-0.091174	0.586888	-0.001902	84.422478	67.825836	80.485260	-0.441313	0.000000	0.095095	0.000000	0.000000	0.000000	0.000001	-0.000001	-0.000000	0.000000	0.000000	2.000000	151.000000	1.000000
15300.072807	-0.091083	0.587043	-0.002018	84.422478	67.825836	80.485260	-0.441313	0.000000	0.095095	0.000000	0.000000	0.000000	0.027187	0.046416	-0.034757	0.000000	0.000000	2.000000	151.000000	1.000000
15300.076140	-0.091083	0.587043	-0.002018	84.420647	67.739525	80.390335	-0.441313	0.000000	0.095095	0.000000	0.000000	0.000000	0.027187	0.046416	-0.034757	0.000000	0.000000	2.000000	151.000000	1.000000
15300.079473	-0.091083	0.587043	-0.002018	84.420647	67.739525	80.390335	-0.441313	0.000000	0.095095	0.000000	0.000000	0.000000	0.027187	0.046416	-0.034757	0.000000	0.000000	2.000000	151.000000	1.000000
15300.082807	-0.091083	0.587043	-0.002018	84.420647	67.739525	80.390335	-0.441313	0.000000	0.095095	0.000000	0.000000	0.000000	0.027187	0.046416	-0.034757	0.000000	0.000000	2.000000	151.000000	1.000000
15300.086140	-0.090972	0.587172	-0.002122	84.419525	67.679375	80.327171	-0.445844	0.000000	0.100888	0.000000	0.000000	0.000000	0.033241	0.038759	-0.031394	0.000000	0.000000	2.000000	151.000000	1.000000
15300.089473	-0.090972	0.587172	-0.002122	84.419525	67.679375	80.327171	-0.445844	0.000000	0.100888	0.000000	0.000000	0.000000	0.033241	0.038759	-0.031394	0.000000	0.000000	2.000000	151.000000	1.000000
15300.092807	-0.090972	0.587172	-0.002122	84.419525	67.679375	80.327171	-0.445844	0.000000	0.100888	0.000000	0.000000	0.000000	0.033241	0.038759	-0.031394	0.000000	0.000000	2.000000	151.000000	1.000000
15300.096140	-0.090972	0.587172	-0.002122	84.416611	67.620964	80.267326	-0.451384	0.000000	0.106120	0.000000	0.000000	0.000000	0.033241	0.038759	-0.031394	0.000000	0.000000	2.000000	151.000000	1.000000
15300.099473	-0.090984	0.587202	-0.002066	84.416611	67.620964	80.267326	-0.451384	0.000000	0.106120	0.000000	0.000000	0.000000	-0.003397	0.008946	0.016994	0.000000	0.000000	2.000000	151.000000	1.000000
15300.102807	-0.090984	0.587202	-0.002066	84.416611	67.620964	80.267326	-0.451384	0.000000	0.106120	0.000000	0.000000	0.000000	-0.003397	0.008946	0.016994	0.000000	0.000000	2.000000	151.000000	1.000000
15300.106140	-0.090984	0.587202	-0.002066	84.409279	67.596733	80.249268	-0.450818	0.000000	0.103288	0.000000	0.000000	0.000000	-0.003397	0.008946	0.016994	0.000000	0.000000	2.000000	151.000000	1.000000
15300.109473	-0.090984	0.587202	-0.002066	84.409279	67.596733	80.249268	-0.450818	0.000000	0.103288	0.000000	0.000000	0.000000	-0.003397	0.008946	0.016994	0.000000	0.000000	2.000000	151.000000	1.000000
15300.112807	-0.091006	0.587193	-0.001955	84.409279	67.596733	80.249268	-0.450818	0.000000	0.103288	0.000000	0.000000	0.000000	-0.006635	-0.002814	0.033197	0.000000	0.000000	2.000000	151.000000	1.000000
15300.116140	-0.091006	0.587193	-0.001955	84.390877	67.613663	80.286324	-0.450818	0.000000	0.103288	0.000000	0.000000	0.000000	-0.006635	-0.002814	0.033197	0.000000	0.000000	2.000000	151.000000	1.000000
15300.119473	-0.091006	0.587193	-0.001955	84.390877	67.613663	80.286324	-0.450818	0.000000	0.103288	0.000000	0.000000	0.000000	-0.006635	-0.002814	0.033197	0.000000	0.000000	2.000000	151.000000	1.000000
15300.122807	-0.091006	0.587193	-0.001955	84.390877	67.613663	80.286324	-0.450818	0.000000	0.103288	0.000000	0.000000	0.000000	-0.006635	-0.002814	0.033197	0.000000	0.000000	2.000000	151.000000	1.000000
15300.126140	-0.091103	0.587081	-0.001583	84.369110	67.636543	80.329773	-0.449713	0.000000	0.097755	0.000000	0.000000	0.000000	-0.029057	-0.033460	0.111600	0.000000	0.000000	2.000000	151.000000	1.000000
15300.129473	-0.091103	0.587081	-0.001583	84.369110	67.636543	80.329773	-0.449713	0.000000	0.097755	0.000000	0.000000	0.000000	-0.029057	-0.033460	0.111600	0.000000	0.000000	2.000000	151.000000	1.000000
15300.132807	-0.091103	0.587081	-0.001583	84.369110	67.636543	80.329773	-0.449713	0.000000	0.097755	0.000000	0.000000	0.000000	-0.029057	-0.033460	0.111600	0.000000	0.000000	2.000000	151.000000	1.000000
15300.136140	-0.091103	0.587081	-0.001583	84.344597	67.688232	80.410782	-0.444870	0.000000	0.079155	0.000000	0.000000	0.000000	-0.029057	-0.033460	0.111600	0.000000	0.000000	2.000000	151.000000	1.000000
15300.139473	-0.091207	0.587000	-0.001401	84.344597	67.688232	80.410782	-0.444870	0.000000	0.079155	0.000000	0.000000	0.000000	-0.031176	-0.024394	0.054628	0.000000	0.000000	2.000000	151.000000	1.000000
15300.142807	-0.091207	0.587000	-0.001401	84.344597	67.688232	80.410782	-0.444870	0.000000	0.079155	0.000000	0.000000	0.000000	-0.031176	-0.024394	0.054628	0.000000	0.000000	2.000000	151.000000	1.000000
15300.146140	-0.091207	0.587000	-0.001401	84.320007	67.731209	80.491241	-0.439674	0.000000	0.070050	0.000000	0.000000	0.000000	-0.031176	-0.024394	0.054628	0.000000	0.000000	2.000000	151.000000	1.000000
15300.149473	-0.091207	0.587000	-0.001401	84.320007	67.731209	80.491241	-0.439674	0.000000	0.070050	0.000000	0.000000	0.000000	-0.031176	-0.024394	0.054628	0.000000	0.000000	2.000000	151.000000	1.000000
15300.152807	-0.091349	0.586926	-0.001251	84.320007	67.731209	80.491241	-0.439674	0.000000	0.070050	0.000000	0.000000	0.000000	-0.042764	-0.022306	0.044959	0.000000	0.000000	2.000000	151.000000	1.000000
15300.156140	-0.091349	0.586926	-0.001251	84.288834	67.769371	80.584106	-0.439674	0.000000	0.070050	0.000000	0.000000	0.000000	-0.042764	-0.022306	0.044959	0.000000	0.000000	2.000000	151.000000	1.000000
15300.159473	-0.091349	0.586926	-0.001251	84.288834	67.769371	80.584106	-0.439674	0.000000	0.070050	0.000000	0.000000	0.000000	-0.042764	-0.022306	0.044959	0.000000	0.000000	2.000000	151.000000	1.000000
15300.162807	-0.091349	0.586926	-0.001251	84.288834	67.769371	80.584106	-0.439674	0.000000	0.070050	0.000000	0.000000	0.000000	-0.042764	-0.022306	0.044959	0.000000	0.000000	2.000000	151.000000	1.000000
15300.166140	-0.091854	0.586805	-0.001094	84.242485	67.812996	80.704819	-0.432546	0.000000	0.062557	0.000000	0.000000	0.000000	-0.151379	-0.036281	0.047286	0.000000	0.000000	2.000000	151.000000	1.000000
15300.169473	-0.091854	0.586805	-0.001094	84.242485	67.812996	80.704819	-0.432546	0.000000	0.062557	0.000000	0.000000	0.000000	0.000001	0.000000	0.000000	0.000000	0.000000	2.000000	151.000000	1.000000
15300.172807	-0.091854	0.586805	-0.001094	84.242485	67.812996	80.704819	-0.432546	0.000000	0.062557	0.000000	0.000000	0.000000	0.000001	0.000000	0.000000	0.000000	0.000000	2.000000	151.000000	1.000000
15300.176140	-0.091854	0.586805	-0.001094	84.170959	67.870041	80.870865	-0.407316	0.000000	0.054676	0.000000	0.000000	0.000000	0.000001	0.000000	0.000000	0.000000	0.000000	2.000000	151.000000	1.000000
15300.179473	-0.091854	0.586805	-0.001094	84.170959	67.870041	80.870865	-0.407316	0.000000	0.054676	0.000000	0.000000	0.000000	0.000001	0.000000	0.000000	0.000000	0.000000	2.000000	151.000000	1.000000
15300.182807	-0.092189	0.586765	-0.001105	84.170959	67.870041	80.870865	-0.407316	0.000000	0.054676	0.000000	0.000000	0.000000	-0.100694	-0.011847	-0.003477	0.000000	0.000000	2.000000	151.000000	1.000000
15300.186140	-0.092189	0.586765	-0.001105	84.058586	67.923882	81.076981	-0.407316	0.000000	0.054676	0.000000	0.000000	0.000000	-0.100694	-0.011847	-0.003477	0.000000	0.000000	2.000000	151.000000	1.000000
15300.189473	-0.092189	0.586765	-0.001105	84.058586	67.923882	81.076981	-0.407316	0.000000	0.054676	0.000000	0.000000	0.000000	-0.100694	-0.011847	-0.003477	0.000000	0.000000	2.000000	151.000000	1.000000
15300.192807	-0.092189	0.586765	-0.001105	84.058586	67.923882	81.076981	-0.407316	0.000000	0.054676	0.000000	0.000000	0.000000	-0.100694	-0.011847	-0.003477	0.000000	0.000000	2.000000	151.000000	1.000000
15300.196140	-0.092926	0.586756	-0.001140	83.910477	67.974518	81.310265	-0.390534	0.000000	0.055256	0.000000	0.000000	0.000000	-0.221060	-0.002903	-0.010342	0.000000	0.000000	2.000000	151.000000	1.000000
15300.199473	-0.092926	0.586756	-0.001140	83.910477	67.974518	81.310265	-0.390534	0.000000	0.055256	0.000000	0.000000	0.000000	0.000001	-0.000006	0.000000	0.000000	0.000000	2.000000	151.000000	1.000000
15300.202807	-0.092926	0.586756	-0.001140	83.910477	67.974518	81.310265	-0.390534	0.000000	0.055256	0.000000	0.000000	0.000000	0.000001	-0.000006	0.000000	0.000000	0.000000	2.000000	151.000000	1.000000
15300.206140	-0.092926	0.586756	-0.001140	83.742828	67.963326	81.496506	-0.353691	0.000000	0.056979	0.000000	0.000000	0.000000	0.000001	-0.000006	0.000000	0.000000	0.000000	2.000000	151.000000	1.000000
15300.209473	-0.093267	0.586778	-0.001126	83.742828	67.963326	81.496506	-0.353691	0.000000	0.056979	0.000000	0.000000	0.000000	-0.102325	0.006824	0.004133	0.000000	0.000000	2.000000	151.000000	1.000000
15300.212807	-0.093267	0.586778	-0.001126	83.742828	67.963326	81.496506	-0.353691	0.000000	0.056979	0.000000	0.000000	0.000000	-0.102325	0.006824	0.004133	0.000000	0.000000	2.000000	151.000000	1.000000
15300.216140	-0.093267	0.586778	-0.001126	83.577034	67.781776	81.507561	-0.336637	0.000000	0.056291	0.000000	0.000000	0.000000	-0.102325	0.006824	0.004133	0.000000	0.000000	2.000000	151.000000	1.000000
15300.219473	-0.093267	0.586778	-0.001126	83.577034	67.781776	81.507561	-0.336637	0.000000	0.056291	0.000000	0.000000	0.000000	-0.102325	0.006824	0.004133	0.000000	0.000000	2.000000	151.000000	1.000000
15300.222807	-0.093592	0.586794	-0.001084	83.577034	67.781776	81.507561	-0.336637	0.000000	0.056291	0.000000	0.000000	0.000000	-0.097294	0.004699	0.012431	0.000000	0.000000	2.000000	151.000000	1.000000
15300.226140	-0.093592	0.586794	-0.001084	83.448326	67.385460	81.263687	-0.336637	0.000000	0.056291	0.000000	0.000000	0.000000	-0.097294	0.004699	0.012431	0.000000	0.000000	2.000000	151.000000	1.000000
15300.229473	-0.093592	0.586794	-0.001084	83.448326	67.385460	81.263687	-0.336637	0.000000	0.056291	0.000000	0.000000	0.000000	-0.097294	0.004699	0.012431	0.000000	0.000000	2.000000	151.000000	1.000000
15300.232807	-0.093592	0.586794	-0.001084	83.448326	67.385460	81.263687	-0.336637	0.000000	0.056291	0.000000	0.000000	0.000000	-0.097294	0.004699	0.012431	0.000000	0.000000	2.000000	151.000000	1.000000
15300.236140	-0.094129	0.586807	-0.000996	83.387634	66.781303	80.743523	-0.320421	0.000000	0.054219	0.000000	0.000000	0.000000	-0.161166	0.003896	0.026395	0.000000	0.000000	2.000000	151.000000	1.000000
15300.239473	-0.094129	0.586807	-0.000996	83.387634	66.781303	80.743523	-0.320421	0.000000	0.054219	0.000000	0.000000	0.000000	0.000001	-0.000002	0.000000	0.000000	0.000000	2.000000	151.000000	1.000000
15300.242807	-0.094129	0.586807	-0.000996	83.387634	66.781303	80.743523	-0.320421	0.000000	0.054219	0.000000	0.000000	0.000000	0.000001	-0.000002	0.000000	0.000000	0.000000	2.000000	151.000000	1.000000
15300.246140	-0.094129	0.586807	-0.000996	83.379578	66.118530	80.114182	-0.293559	0.000000	0.049819	0.000000	0.000000	0.000000	0.000001	-0.000002	0.000000	0.000000	0.000000	2.000000	151.000000	1.000000
15300.249473	-0.094129	0.586807	-0.000996	83.379578	66.118530	80.114182	-0.293559	0.000000	0.049819	0.000000	0.000000	0.000000	0.000001	-0.000002	0.000000	0.000000	0.000000	2.000000	151.000000	1.000000
15300.252807	-0.094398	0.586809	-0.000895	83.379578	66.118530	80.114182	-0.293559	0.000000	0.049819	0.000000	0.000000	0.000000	-0.080794	0.000474	0.030356	0.000000	0.000000	2.000000	151.000000	1.000000
15300.256140	-0.094398	0.586809	-0.000895	83.371704	65.503586	79.532700	-0.293559	0.000000	0.049819	0.000000	0.000000	0.000000	-0.080794	0.000474	0.030356	0.000000	0.000000	2.000000	151.000000	1.000000
15300.259473	-0.094398	0.586809	-0.000895	83.371704	65.503586	79.532700	-0.293559	0.000000	0.049819	0.000000	0.000000	0.000000	-0.080794	0.000474	0.030356	0.000000	0.000000	2.000000	151.000000	1.000000
15300.262807	-0.094398	0.586809	-0.000895	83.371704	65.503586	79.532700	-0.293559	0.000000	0.049819	0.000000	0.000000	0.000000	-0.080794	0.000474	0.030356	0.000000	0.000000	2.000000	151.000000	1.000000
15300.266140	-0.094917	0.586771	-0.000790	83.366470	65.095200	79.156761	-0.280094	0.000000	0.044760	0.000000	0.000000	0.000000	-0.155683	-0.011398	0.031611	0.000000	0.000000	2.000000	151.000000	1.000000
15300.269473	-0.094917	0.586771	-0.000790	83.366470	65.095200	79.156761	-0.280094	0.000000	0.044760	0.000000	0.000000	0.000000	-0.155683	-0.011398	0.031611	0.000000	0.000000	2.000000	151.000000	1.000000
15300.272807	-0.094917	0.586771	-0.000790	83.366470	65.095200	79.156761	-0.280094	0.000000	0.044760	0.000000	0.000000	0.000000	-0.155683	-0.011398	0.031611	0.000000	0.000000	2.000000	151.000000	1.000000
15300.276140	-0.094917	0.586771	-0.000790	83.365761	64.986595	79.084358	-0.254147	0.000000	0.039492	0.000000	0.000000	0.000000	-0.155683	-0.011398	0.031611	0.000000	0.000000	2.000000	151.000000	1.000000
15300.279473	-0.095215	0.586724	-0.000771	83.365761	64.986595	79.084358	-0.254147	0.000000	0.039492	0.000000	0.000000	0.000000	-0.089329	-0.014015	0.005589	0.000000	0.000000	2.000000	151.000000	1.000000
15300.282807	-0.095215	0.586724	-0.000771	83.365761	64.986595	79.084358	-0.254147	0.000000	0.039492	0.000000	0.000000	0.000000	-0.089329	-0.014015	0.005589	0.000000	0.000000	2.000000	151.000000	1.000000
15300.286140	-0.095215	0.586724	-0.000771	83.365761	64.956627	79.084312	-0.239259	0.000000	0.038560	0.000000	0.000000	0.000000	-0.089329	-0.014015	0.005589	0.000000	0.000000	2.000000	151.000000	1.000000
15300.289473	-0.095215	0.586724	-0.000771	83.365761	64.956627	79.084312	-0.239259	0.000000	0.038560	0.000000	0.000000	0.000000	-0.089329	-0.014015	0.005589	0.000000	0.000000	2.000000	151.000000	1.000000
15300.292807	-0.095473	0.586696	-0.000727	83.365761	64.956627	79.084312	-0.239259	0.000000	0.038560	0.000000	0.000000	0.000000	-0.077380	-0.008473	0.013206	0.000000	0.000000	2.000000	151.000000	1.000000
15300.296140	-0.095473	0.586696	-0.000727	83.366470	64.958382	79.110718	-0.239259	0.000000	0.038560	0.000000	0.000000	0.000000	-0.077380	-0.008473	0.013206	0.000000	0.000000	2.000000	151.000000	1.000000
15300.299473	-0.095473	0.586696	-0.000727	83.366470	64.958382	79.110718	-0.239259	0.000000	0.038560	0.000000	0.000000	0.000000	-0.077380	-0.008473	0.013206	0.000000	0.000000	2.000000	151.000000	1.000000
15300.302807	-0.095473	0.586696	-0.000727	83.366470	64.958382	79.110718	-0.239259	0.000000	0.038560	0.000000	0.000000	0.000000	-0.077380	-0.008473	0.013206	0.000000	0.000000	2.000000	151.000000	1.000000
15300.306140	-0.095858	0.586570	-0.000615	83.367882	64.991776	79.163506	-0.226362	0.000000	0.036359	0.000000	0.000000	0.000000	-0.115646	-0.037791	0.033666	0.000000	0.000000	2.000000	151.000000	1.000000
15300.309473	-0.095858	0.586570	-0.000615	83.367882	64.991776	79.163506	-0.226362	0.000000	0.036359	0.000000	0.000000	0.000000	-0.115646	-0.037791	0.033666	0.000000	0.000000	2.000000	151.000000	1.000000
15300.312807	-0.095858	0.586570	-0.000615	83.367882	64.991776	79.163506	-0.226362	0.000000	0.036359	0.000000	0.000000	0.000000	-0.115646	-0.037791	0.033666	0.000000	0.000000	2.000000	151.000000	1.000000
15300.316140	-0.095858	0.586570	-0.000615	83.368324	64.984497	79.170128	-0.207088	0.000000	0.030748	0.000000	0.000000	0.000000	-0.115646	-0.037791	0.033666	0.000000	0.000000	2.000000	151.000000	1.000000
15300.319473	-0.095983	0.586523	-0.000560	83.368324	64.984497	79.170128	-0.207088	0.000000	0.030748	0.000000	0.000000	0.000000	-0.037379	-0.014033	0.016341	0.000000	0.000000	2.000000	151.000000	1.000000
15300.322807	-0.095983	0.586523	-0.000560	83.368324	64.984497	79.170128	-0.207088	0.000000	0.030748	0.000000	0.000000	0.000000	-0.037379	-0.014033	0.016341	0.000000	0.000000	2.000000	151.000000	1.000000
15300.326140	-0.095983	0.586523	-0.000560	83.371941	64.940125	79.137077	-0.200858	0.000000	0.028025	0.000000	0.000000	0.000000	-0.037379	-0.014033	0.016341	0.000000	0.000000	2.000000	151.000000	1.000000
15300.329473	-0.095983	0.586523	-0.000560	83.371941	64.940125	79.137077	-0.200858	0.000000	0.028025	0.000000	0.000000	0.000000	-0.037379	-0.014033	0.016341	0.000000	0.000000	2.000000	151.000000	1.000000
15300.332807	-0.096074	0.586446	-0.000558	83.371941	64.940125	79.137077	-0.200858	0.000000	0.028025	0.000000	0.000000	0.000000	-0.027321	-0.022939	0.000751	0.000000	0.000000	2.000000	151.000000	1.000000
15300.336140	-0.096074	0.586446	-0.000558	83.397789	64.776939	78.963921	-0.200858	0.000000	0.028025	0.000000	0.000000	0.000000	-0.027321	-0.022939	0.000751	0.000000	0.000000	2.000000	151.000000	1.000000
15300.339473	-0.096185	0.586396	-0.000567	83.397789	64.776939	78.963921	-0.200858	0.000000	0.028025	0.000000	0.000000	0.000000	-0.033388	-0.015287	-0.002700	0.000000	0.000000	2.000000	151.000000	1.000000
15300.342807	-0.096185	0.586396	-0.000567	83.397789	64.776939	78.963921	-0.200858	0.000000	0.028025	0.000000	0.000000	0.000000	-0.033388	-0.015287	-0.002700	0.000000	0.000000	2.000000	151.000000	1.000000
15300.346140	-0.096185	0.586396	-0.000567	83.447075	64.284027	78.443703	-0.190740	0.000000	0.028350	0.000000	0.000000	0.000000	-0.033388	-0.015287	-0.002700	0.000000	0.000000	2.000000	151.000000	1.000000
15300.349473	-0.096185	0.586396	-0.000567	83.447075	64.284027	78.443703	-0.190740	0.000000	0.028350	0.000000	0.000000	0.000000	-0.033388	-0.015287	-0.002700	0.000000	0.000000	2.000000	151.000000	1.000000
15300.352807	-0.096375	0.586333	-0.000634	83.447075	64.284027	78.443703	-0.190740	0.000000	0.028350	0.000000	0.000000	0.000000	-0.056867	-0.018693	-0.020186	0.000000	0.000000	2.000000	151.000000	1.000000
15300.356140	-0.096375	0.586333	-0.000634	83.498329	63.521469	77.659859	-0.190740	0.000000	0.028350	0.000000	0.000000	0.000000	-0.056867	-0.018693	-0.020186	0.000000	0.000000	2.000000	151.000000	1.000000
15300.359473	-0.096375	0.586333	-0.000634	83.498329	63.521469	77.659859	-0.190740	0.000000	0.028350	0.000000	0.000000	0.000000	-0.056867	-0.018693	-0.020186	0.000000	0.000000	2.000000	151.000000	1.000000
15300.362807	-0.096375	0.586333	-0.000634	83.498329	63.521469	77.659859	-0.190740	0.000000	0.028350	0.000000	0.000000	0.000000	-0.056867	-0.018693	-0.020186	0.000000	0.000000	2.000000	151.000000	1.000000
15300.366140	-0.096906	0.586278	-0.000799	83.523521	62.593113	76.734695	-0.181262	0.000000	0.031714	0.000000	0.000000	0.000000	-0.159368	-0.016560	-0.049282	0.000000	0.000000	2.000000	151.000000	1.000000
15300.369473	-0.096906	0.586278	-0.000799	83.523521	62.593113	76.734695	-0.181262	0.000000	0.031714	0.000000	0.000000	0.000000	-0.159368	-0.016560	-0.049282	0.000000	0.000000	2.000000	151.000000	1.000000
15300.372807	-0.096906	0.586278	-0.000799	83.523521	62.593113	76.734695	-0.181262	0.000000	0.031714	0.000000	0.000000	0.000000	-0.159368	-0.016560	-0.049282	0.000000	0.000000	2.000000	151.000000	1.000000
15300.376140	-0.096906	0.586278	-0.000799	83.508438	61.625957	75.802933	-0.154701	0.000000	0.039928	0.000000	0.000000	0.000000	-0.159368	-0.016560	-0.049282	0.000000	0.000000	2.000000	151.000000	1.000000
15300.379473	-0.097166	0.586278	-0.000854	83.508438	61.625957	75.802933	-0.154701	0.000000	0.039928	0.000000	0.000000	0.000000	-0.077991	-0.000002	-0.016582	0.000000	0.000000	2.000000	151.000000	1.000000
15300.382807	-0.097166	0.586278	-0.000854	83.508438	61.625957	75.802933	-0.154701	0.000000	0.039928	0.000000	0.000000	0.000000	-0.077991	-0.000002	-0.016582	0.000000	0.000000	2.000000	151.000000	1.000000
15300.386140	-0.097166	0.586278	-0.000854	83.489761	60.729267	74.944450	-0.141702	0.000000	0.042691	0.000000	0.000000	0.000000	-0.077991	-0.000002	-0.016582	0.000000	0.000000	2.000000	151.000000	1.000000
15300.389473	-0.097166	0.586278	-0.000854	83.489761	60.729267	74.944450	-0.141702	0.000000	0.042691	0.000000	0.000000	0.000000	-0.077991	-0.000002	-0.016582	0.000000	0.000000	2.000000	151.000000	1.000000
15300.392807	-0.097448	0.586278	-0.000914	83.489761	60.729267	74.944450	-0.141702	0.000000	0.042691	0.000000	0.000000	0.000000	-0.084477	-0.000002	-0.018014	0.000000	0.000000	2.000000	151.000000	1.000000
15300.396140	-0.097448	0.586278	-0.000914	83.476311	60.127823	74.381676	-0.141702	0.000000	0.042691	0.000000	0.000000	0.000000	-0.084477	-0.000002	-0.018014	0.000000	0.000000	2.000000	151.000000	1.000000
15300.399473	-0.097448	0.586278	-0.000914	83.476311	60.127823	74.381676	-0.141702	0.000000	0.042691	0.000000	0.000000	0.000000	-0.084477	-0.000002	-0.018014	0.000000	0.000000	2.000000	151.000000	1.000000
15300.402807	-0.097448	0.586278	-0.000914	83.476311	60.127823	74.381676	-0.141702	0.000000	0.042691	0.000000	0.000000	0.000000	-0.084477	-0.000002	-0.018014	0.000000	0.000000	2.000000	151.000000	1.000000
15300.406140	-0.097933	0.586359	-0.000973	83.467995	59.852287	74.135887	-0.127623	0.000000	0.045694	0.000000	0.000000	0.000000	-0.145684	0.024205	-0.017807	0.000000	0.000000	2.000000	151.000000	1.000000
15300.409473	-0.097933	0.586359	-0.000973	83.467995	59.852287	74.135887	-0.127623	0.000000	0.045694	0.000000	0.000000	0.000000	-0.000000	-0.000007	-0.000000	0.000000	0.000000	2.000000	151.000000	1.000000
15300.412807	-0.097933	0.586359	-0.000973	83.467995	59.852287	74.135887	-0.127623	0.000000	0.045694	0.000000	0.000000	0.000000	-0.000000	-0.000007	-0.000000	0.000000	0.000000	2.000000	151.000000	1.000000
15300.416140	-0.097933	0.586359	-0.000973	83.465050	59.752598	74.057449	-0.103342	0.000000	0.048662	0.000000	0.000000	0.000000	-0.000000	-0.000007	-0.000000	0.000000	0.000000	2.000000	151.000000	1.000000
15300.419473	-0.097933	0.586359	-0.000973	83.465050	59.752598	74.057449	-0.103342	0.000000	0.048662	0.000000	0.000000	0.000000	-0.000000	-0.000007	-0.000000	0.000000	0.000000	2.000000	151.000000	1.000000
15300.422807	-0.098092	0.586396	-0.000973	83.465050	59.752598	74.057449	-0.103342	0.000000	0.048662	0.000000	0.000000	0.000000	-0.047610	0.011035	0.000139	0.000000	0.000000	2.000000	151.000000	1.000000
15300.426140	-0.098092	0.586396	-0.000973	83.462143	59.661076	73.979019	-0.103342	0.000000	0.048662	0.000000	0.000000	0.000000	-0.047610	0.011035	0.000139	0.000000	0.000000	2.000000	151.000000	1.000000
15300.429473	-0.098219	0.586462	-0.000907	83.462143	59.661076	73.979019	-0.103342	0.000000	0.048662	0.000000	0.000000	0.000000	-0.038261	0.019960	0.019848	0.000000	0.000000	2.000000	151.000000	1.000000
15300.432807	-0.098219	0.586462	-0.000907	83.462143	59.661076	73.979019	-0.103342	0.000000	0.048662	0.000000	0.000000	0.000000	-0.038261	0.019960	0.019848	0.000000	0.000000	2.000000	151.000000	1.000000
15300.436140	-0.098219	0.586462	-0.000907	83.459229	59.580582	73.900726	-0.089031	0.000000	0.045330	0.000000	0.000000	0.000000	-0.038261	0.019960	0.019848	0.000000	0.000000	2.000000	151.000000	1.000000
15300.439473	-0.098219	0.586462	-0.000907	83.459229	59.580582	73.900726	-0.089031	0.000000	0.045330	0.000000	0.000000	0.000000	-0.038261	0.019960	0.019848	0.000000	0.000000	2.000000	151.000000	1.000000
15300.442807	-0.098252	0.586517	-0.000862	83.459229	59.580582	73.900726	-0.089031	0.000000	0.045330	0.000000	0.000000	0.000000	-0.009699	0.016557	0.013458	0.000000	0.000000	2.000000	151.000000	1.000000
15300.446140	-0.098252	0.586517	-0.000862	83.457848	59.505184	73.817780	-0.089031	0.000000	0.045330	0.000000	0.000000	0.000000	-0.009699	0.016557	0.013458	0.000000	0.000000	2.000000	151.000000	1.000000
15300.449473	-0.098252	0.586517	-0.000862	83.457848	59.505184	73.817780	-0.089031	0.000000	0.045330	0.000000	0.000000	0.000000	-0.009699	0.016557	0.013458	0.000000	0.000000	2.000000	151.000000	1.000000
15300.452807	-0.098252	0.586517	-0.000862	83.457848	59.505184	73.817780	-0.089031	0.000000	0.045330	0.000000	0.000000	0.000000	-0.009699	0.016557	0.013458	0.000000	0.000000	2.000000	151.000000	1.000000
15300.456140	-0.098154	0.586572	-0.000789	83.466614	59.465923	73.763336	-0.087414	0.000000	0.043088	0.000000	0.000000	0.000000	0.029299	0.016570	0.021847	0.000000	0.000000	2.000000	151.000000	1.000000
15300.459473	-0.098154	0.586572	-0.000789	83.466614	59.465923	73.763336	-0.087414	0.000000	0.043088	0.000000	0.000000	0.000000	0.029299	0.016570	0.021847	0.000000	0.000000	2.000000	151.000000	1.000000
15300.462807	-0.098154	0.586572	-0.000789	83.466614	59.465923	73.763336	-0.087414	0.000000	0.043088	0.000000	0.000000	0.000000	0.029299	0.016570	0.021847	0.000000	0.000000	2.000000	151.000000	1.000000
15300.466140	-0.098154	0.586572	-0.000789	83.496391	59.385311	73.646797	-0.092297	0.000000	0.039446	0.000000	0.000000	0.000000	0.029299	0.016570	0.021847	0.000000	0.000000	2.000000	151.000000	1.000000
15300.469473	-0.098131	0.586598	-0.000791	83.496391	59.385311	73.646797	-0.092297	0.000000	0.039446	0.000000	0.000000	0.000000	0.006947	0.007648	-0.000676	0.000000	0.000000	2.000000	151.000000	1.000000
15300.472807	-0.098131	0.586598	-0.000791	83.496391	59.385311	73.646797	-0.092297	0.000000	0.039446	0.000000	0.000000	0.000000	0.006947	0.007648	-0.000676	0.000000	0.000000	2.000000	151.000000	1.000000
15300.476140	-0.098131	0.586598	-0.000791	83.543320	59.294872	73.507347	-0.093455	0.000000	0.039559	0.000000	0.000000	0.000000	0.006947	0.007648	-0.000676	0.000000	0.000000	2.000000	151.000000	1.000000
15300.479473	-0.098131	0.586598	-0.000791	83.543320	59.294872	73.507347	-0.093455	0.000000	0.039559	0.000000	0.000000	0.000000	0.006947	0.007648	-0.000676	0.000000	0.000000	2.000000	151.000000	1.000000
15300.482807	-0.098109	0.586598	-0.000787	83.543320	59.294872	73.507347	-0.093455	0.000000	0.039559	0.000000	0.000000	0.000000	0.006500	-0.000005	0.001397	0.000000	0.000000	2.000000	151.000000	1.000000
15300.486140	-0.098109	0.586598	-0.000787	83.585434	59.210037	73.381027	-0.093455	0.000000	0.039559	0.000000	0.000000	0.000000	0.006500	-0.000005	0.001397	0.000000	0.000000	2.000000	151.000000	1.000000
15300.489473	-0.098109	0.586598	-0.000787	83.585434	59.210037	73.381027	-0.093455	0.000000	0.039559	0.000000	0.000000	0.000000	0.006500	-0.000005	0.001397	0.000000	0.000000	2.000000	151.000000	1.000000
15300.492807	-0.098109	0.586598	-0.000787	83.585434	59.210037	73.381027	-0.093455	0.000000	0.039559	0.000000	0.000000	0.000000	0.006500	-0.000005	0.001397	0.000000	0.000000	2.000000	151.000000	1.000000
15300.496140	-0.098067	0.586572	-0.000770	83.597763	59.216068	73.373322	-0.094538	0.000000	0.039326	0.000000	0.000000	0.000000	0.012554	-0.007659	0.004867	0.000000	0.000000	2.000000	151.000000	1.000000
15300.499473	-0.098067	0.586572	-0.000770	83.597763	59.216068	73.373322	-0.094538	0.000000	0.039326	0.000000	0.000000	0.000000	0.012554	-0.007659	0.004867	0.000000	0.000000	2.000000	151.000000	1.000000
15300.502807	-0.098067	0.586572	-0.000770	83.597763	59.216068	73.373322	-0.094538	0.000000	0.039326	0.000000	0.000000	0.000000	0.012554	-0.007659	0.004867	0.000000	0.000000	2.000000	151.000000	1.000000
15300.506140	-0.098067	0.586572	-0.000770	83.599693	59.274323	73.426468	-0.096631	0.000000	0.038515	0.000000	0.000000	0.000000	0.012554	-0.007659	0.004867	0.000000	0.000000	2.000000	151.000000	1.000000
15300.509473	-0.098044	0.586529	-0.000775	83.599693	59.274323	73.426468	-0.096631	0.000000	0.038515	0.000000	0.000000	0.000000	0.007118	-0.013171	-0.001483	0.000000	0.000000	2.000000	151.000000	1.000000
15300.512807	-0.098044	0.586529	-0.000775	83.599693	59.274323	73.426468	-0.096631	0.000000	0.038515	0.000000	0.000000	0.000000	0.007118	-0.013171	-0.001483	0.000000	0.000000	2.000000	151.000000	1.000000
15300.516140	-0.098044	0.586529	-0.000775	83.600121	59.330563	73.484642	-0.097817	0.000000	0.038762	0.000000	0.000000	0.000000	0.007118	-0.013171	-0.001483	0.000000	0.000000	2.000000	151.000000	1.000000
15300.519473	-0.098044	0.586529	-0.000775	83.600121	59.330563	73.484642	-0.097817	0.000000	0.038762	0.000000	0.000000	0.000000	0.007118	-0.013171	-0.001483	0.000000	0.000000	2.000000	151.000000	1.000000
15300.522807	-0.098042	0.586485	-0.000785	83.600121	59.330563	73.484642	-0.097817	0.000000	0.038762	0.000000	0.000000	0.000000	0.000619	-0.013176	-0.002880	0.000000	0.000000	2.000000	151.000000	1.000000
15300.526140	-0.098042	0.586485	-0.000785	83.602081	59.383511	73.537918	-0.097817	0.000000	0.038762	0.000000	0.000000	0.000000	0.000619	-0.013176	-0.002880	0.000000	0.000000	2.000000	151.000000	1.000000
15300.529473	-0.098042	0.586485	-0.000785	83.602081	59.383511	73.537918	-0.097817	0.000000	0.038762	0.000000	0.000000	0.000000	0.000619	-0.013176	-0.002880	0.000000	0.000000	2.000000	151.000000	1.000000
15300.532807	-0.098042	0.586485	-0.000785	83.602081	59.383511	73.537918	-0.097817	0.000000	0.038762	0.000000	0.000000	0.000000	0.000619	-0.013176	-0.002880	0.000000	0.000000	2.000000	151.000000	1.000000
15300.536140	-0.098037	0.586397	-0.000804	83.602417	59.439690	73.596024	-0.097920	0.000000	0.039242	0.000000	0.000000	0.000000	0.001238	-0.026346	-0.005764	0.000000	0.000000	2.000000	151.000000	1.000000
15300.539473	-0.098037	0.586397	-0.000804	83.602417	59.439690	73.596024	-0.097920	0.000000	0.039242	0.000000	0.000000	0.000000	0.001238	-0.026346	-0.005764	0.000000	0.000000	2.000000	151.000000	1.000000
15300.542807	-0.098037	0.586397	-0.000804	83.602417	59.439690	73.596024	-0.097920	0.000000	0.039242	0.000000	0.000000	0.000000	0.001238	-0.026346	-0.005764	0.000000	0.000000	2.000000	151.000000	1.000000
15300.546140	-0.098037	0.586397	-0.000804	83.596939	59.481831	73.641991	-0.098127	0.000000	0.040203	0.000000	0.000000	0.000000	0.001238	-0.026346	-0.005764	0.000000	0.000000	2.000000	151.000000	1.000000
15300.549473	-0.098012	0.586378	-0.000816	83.596939	59.481831	73.641991	-0.098127	0.000000	0.040203	0.000000	0.000000	0.000000	0.007562	-0.005519	-0.003558	0.000000	0.000000	2.000000	151.000000	1.000000
15300.552807	-0.098012	0.586378	-0.000816	83.596939	59.481831	73.641991	-0.098127	0.000000	0.040203	0.000000	0.000000	0.000000	0.007562	-0.005519	-0.003558	0.000000	0.000000	2.000000	151.000000	1.000000
15300.556140	-0.098012	0.586378	-0.000816	83.583382	59.545399	73.711945	-0.099387	0.000000	0.040796	0.000000	0.000000	0.000000	0.007562	-0.005519	-0.003558	0.000000	0.000000	2.000000	151.000000	1.000000
15300.559473	-0.098012	0.586378	-0.000816	83.583382	59.545399	73.711945	-0.099387	0.000000	0.040796	0.000000	0.000000	0.000000	0.007562	-0.005519	-0.003558	0.000000	0.000000	2.000000	151.000000	1.000000
15300.562807	-0.097934	0.586374	-0.000865	83.583382	59.545399	73.711945	-0.099387	0.000000	0.040796	0.000000	0.000000	0.000000	0.023577	-0.001257	-0.014817	0.000000	0.000000	2.000000	151.000000	1.000000
15300.566140	-0.097934	0.586374	-0.000865	83.564285	59.650570	73.827316	-0.099387	0.000000	0.040796	0.000000	0.000000	0.000000	0.023577	-0.001257	-0.014817	0.000000	0.000000	2.000000	151.000000	1.000000
15300.569473	-0.097934	0.586374	-0.000865	83.564285	59.650570	73.827316	-0.099387	0.000000	0.040796	0.000000	0.000000	0.000000	0.023577	-0.001257	-0.014817	0.000000	0.000000	2.000000	151.000000	1.000000
15300.572807	-0.097934	0.586374	-0.000865	83.564285	59.650570	73.827316	-0.099387	0.000000	0.040796	0.000000	0.000000	0.000000	0.023577	-0.001257	-0.014817	0.000000	0.000000	2.000000	151.000000	1.000000
15300.576140	-0.097741	0.586362	-0.001023	83.540962	59.732319	73.925034	-0.103316	0.000000	0.043265	0.000000	0.000000	0.000000	0.057709	-0.003795	-0.047263	0.000000	0.000000	2.000000	151.000000	1.000000
15300.579473	-0.097741	0.586362	-0.001023	83.540962	59.732319	73.925034	-0.103316	0.000000	0.043265	0.000000	0.000000	0.000000	0.057709	-0.003795	-0.047263	0.000000	0.000000	2.000000	151.000000	1.000000
15300.582807	-0.097741	0.586362	-0.001023	83.540962	59.732319	73.925034	-0.103316	0.000000	0.043265	0.000000	0.000000	0.000000	0.057709	-0.003795	-0.047263	0.000000	0.000000	2.000000	151.000000	1.000000
15300.586140	-0.097741	0.586362	-0.001023	83.513718	59.846153	74.062500	-0.112934	0.000000	0.051142	0.000000	0.000000	0.000000	0.057709	-0.003795	-0.047263	0.000000	0.000000	2.000000	151.000000	1.000000
15300.589473	-0.097644	0.586360	-0.001159	83.513718	59.846153	74.062500	-0.112934	0.000000	0.051142	0.000000	0.000000	0.000000	0.029135	-0.000407	-0.040869	0.000000	0.000000	2.000000	151.000000	1.000000
15300.592807	-0.097644	0.586360	-0.001159	83.513718	59.846153	74.062500	-0.112934	0.000000	0.051142	0.000000	0.000000	0.000000	0.029135	-0.000407	-0.040869	0.000000	0.000000	2.000000	151.000000	1.000000
15300.596140	-0.097644	0.586360	-0.001159	83.471390	59.955238	74.207436	-0.117790	0.000000	0.057954	0.000000	0.000000	0.000000	0.029135	-0.000407	-0.040869	0.000000	0.000000	2.000000	151.000000	1.000000
15300.599473	-0.097644	0.586360	-0.001159	83.471390	59.955238	74.207436	-0.117790	0.000000	0.057954	0.000000	0.000000	0.000000	0.029135	-0.000407	-0.040869	0.000000	0.000000	2.000000	151.000000	1.000000
15300.602807	-0.097560	0.586348	-0.001340	83.471390	59.955238	74.207436	-0.117790	0.000000	0.057954	0.000000	0.000000	0.000000	0.025195	-0.003805	-0.054252	0.000000	0.000000	2.000000	151.000000	1.000000
15300.606140	-0.097560	0.586348	-0.001340	83.412834	59.880283	74.186272	-0.117790	0.000000	0.057954	0.000000	0.000000	0.000000	0.025195	-0.003805	-0.054252	0.000000	0.000000	2.000000	151.000000	1.000000
15300.609473	-0.097560	0.586348	-0.001340	83.412834	59.880283	74.186272	-0.117790	0.000000	0.057954	0.000000	0.000000	0.000000	0.025195	-0.003805	-0.054252	0.000000	0.000000	2.000000	151.000000	1.000000
15300.612807	-0.097560	0.586348	-0.001340	83.412834	59.880283	74.186272	-0.117790	0.000000	0.057954	0.000000	0.000000	0.000000	0.025195	-0.003805	-0.054252	0.000000	0.000000	2.000000	151.000000	1.000000
15300.616140	-0.097451	0.586301	-0.001641	83.350258	59.506786	73.865387	-0.121989	0.000000	0.066996	0.000000	0.000000	0.000000	0.032877	-0.014022	-0.090223	0.000000	0.000000	2.000000	151.000000	1.000000
15300.619473	-0.097451	0.586301	-0.001641	83.350258	59.506786	73.865387	-0.121989	0.000000	0.066996	0.000000	0.000000	0.000000	-0.000000	-0.000003	0.000000	0.000000	0.000000	2.000000	151.000000	1.000000
15300.622807	-0.097451	0.586301	-0.001641	83.350258	59.506786	73.865387	-0.121989	0.000000	0.066996	0.000000	0.000000	0.000000	-0.000000	-0.000003	0.000000	0.000000	0.000000	2.000000	151.000000	1.000000
15300.626140	-0.097451	0.586301	-0.001641	83.269699	58.849648	73.272659	-0.127469	0.000000	0.082033	0.000000	0.000000	0.000000	-0.000000	-0.000003	0.000000	0.000000	0.000000	2.000000	151.000000	1.000000
15300.629473	-0.097451	0.586301	-0.001641	83.269699	58.849648	73.272659	-0.127469	0.000000	0.082033	0.000000	0.000000	0.000000	-0.000000	-0.000003	0.000000	0.000000	0.000000	2.000000	151.000000	1.000000
15300.632807	-0.097408	0.586260	-0.001732	83.269699	58.849648	73.272659	-0.127469	0.000000	0.082033	0.000000	0.000000	0.000000	0.012677	-0.012307	-0.027549	0.000000	0.000000	2.000000	151.000000	1.000000
15300.636140	-0.097408	0.586260	-0.001732	83.179237	58.020920	72.509979	-0.127469	0.000000	0.082033	0.000000	0.000000	0.000000	0.012677	-0.012307	-0.027549	0.000000	0.000000	2.000000	151.000000	1.000000
15300.639473	-0.097408	0.586260	-0.001732	83.179237	58.020920	72.509979	-0.127469	0.000000	0.082033	0.000000	0.000000	0.000000	0.012677	-0.012307	-0.027549	0.000000	0.000000	2.000000	151.000000	1.000000
15300.642807	-0.097408	0.586260	-0.001732	83.179237	58.020920	72.509979	-0.127469	0.000000	0.082033	0.000000	0.000000	0.000000	0.012677	-0.012307	-0.027549	0.000000	0.000000	2.000000	151.000000	1.000000
15300.646140	-0.097299	0.586175	-0.001820	83.089394	57.268917	71.823784	-0.129582	0.000000	0.086625	0.000000	0.000000	0.000000	0.032746	-0.025457	-0.026289	0.000000	0.000000	2.000000	151.000000	1.000000
15300.649473	-0.097299	0.586175	-0.001820	83.089394	57.268917	71.823784	-0.129582	0.000000	0.086625	0.000000	0.000000	0.000000	0.032746	-0.025457	-0.026289	0.000000	0.000000	2.000000	151.000000	1.000000
15300.652807	-0.097299	0.586175	-0.001820	83.089394	57.268917	71.823784	-0.129582	0.000000	0.086625	0.000000	0.000000	0.000000	0.032746	-0.025457	-0.026289	0.000000	0.000000	2.000000	151.000000	1.000000
15300.656140	-0.097299	0.586175	-0.001820	83.020393	56.828922	71.436478	-0.135039	0.000000	0.091006	0.000000	0.000000	0.000000	0.032746	-0.025457	-0.026289	0.000000	0.000000	2.000000	151.000000	1.000000
15300.659473	-0.097259	0.586124	-0.001797	83.020393	56.828922	71.436478	-0.135039	0.000000	0.091006	0.000000	0.000000	0.000000	0.012088	-0.015265	0.006904	0.000000	0.000000	2.000000	151.000000	1.000000
15300.662807	-0.097259	0.586124	-0.001797	83.020393	56.828922	71.436478	-0.135039	0.000000	0.091006	0.000000	0.000000	0.000000	0.012088	-0.015265	0.006904	0.000000	0.000000	2.000000	151.000000	1.000000
15300.666140	-0.097259	0.586124	-0.001797	82.991508	56.651783	71.281517	-0.137054	0.000000	0.089855	0.000000	0.000000	0.000000	0.012088	-0.015265	0.006904	0.000000	0.000000	2.000000	151.000000	1.000000
15300.669473	-0.097259	0.586124	-0.001797	82.991508	56.651783	71.281517	-0.137054	0.000000	0.089855	0.000000	0.000000	0.000000	0.012088	-0.015265	0.006904	0.000000	0.000000	2.000000	151.000000	1.000000
15300.672807	-0.097237	0.586055	-0.001795	82.991508	56.651783	71.281517	-0.137054	0.000000	0.089855	0.000000	0.000000	0.000000	0.006663	-0.020776	0.000554	0.000000	0.000000	2.000000	151.000000	1.000000
15300.676140	-0.097237	0.586055	-0.001795	82.992126	56.692432	71.321861	-0.137054	0.000000	0.089855	0.000000	0.000000	0.000000	0.006663	-0.020776	0.000554	0.000000	0.000000	2.000000	151.000000	1.000000
15300.679473	-0.097237	0.586055	-0.001795	82.992126	56.692432	71.321861	-0.137054	0.000000	0.089855	0.000000	0.000000	0.000000	0.006663	-0.020776	0.000554	0.000000	0.000000	2.000000	151.000000	1.000000
15300.682807	-0.097237	0.586055	-0.001795	82.992126	56.692432	71.321861	-0.137054	0.000000	0.089855	0.000000	0.000000	0.000000	0.006663	-0.020776	0.000554	0.000000	0.000000	2.000000	151.000000	1.000000
15300.686140	-0.097176	0.585909	-0.001764	82.996666	56.792858	71.417557	-0.138165	0.000000	0.089763	0.000000	0.000000	0.000000	0.018315	-0.043669	0.009509	0.000000	0.000000	2.000000	151.000000	1.000000
15300.689473	-0.097176	0.585909	-0.001764	82.996666	56.792858	71.417557	-0.138165	0.000000	0.089763	0.000000	0.000000	0.000000	0.018315	-0.043669	0.009509	0.000000	0.000000	2.000000	151.000000	1.000000
15300.692807	-0.097176	0.585909	-0.001764	82.996666	56.792858	71.417557	-0.138165	0.000000	0.089763	0.000000	0.000000	0.000000	0.018315	-0.043669	0.009509	0.000000	0.000000	2.000000	151.000000	1.000000
15300.696140	-0.097176	0.585909	-0.001764	82.999580	56.894104	71.518410	-0.141217	0.000000	0.088178	0.000000	0.000000	0.000000	0.018315	-0.043669	0.009509	0.000000	0.000000	2.000000	151.000000	1.000000
15300.699473	-0.097160	0.585807	-0.001731	82.999580	56.894104	71.518410	-0.141217	0.000000	0.088178	0.000000	0.000000	0.000000	0.004726	-0.030526	0.009633	0.000000	1.000000	2.000000	151.000000	1.000000
15300.702807	-0.097160	0.585807	-0.001731	82.999580	56.894104	71.518410	-0.141217	0.000000	0.088178	0.000000	0.000000	0.000000	0.004726	-0.030526	0.009633	0.000000	1.000000	2.000000	151.000000	1.000000
