# Supplementary material for: Haptic Guidance Needs to Be Intuitive Not Just Informative to Improve Human Motor Accuracy
Source: PLoS One. 2016 Mar 16;11(3):e0150912. doi: 10.1371/journal.pone.0150912 (PMC4794196; doi:10.1371/journal.pone.0150912)
Supplement: S1 Data — (ZIP) [file pone.0150912.s001.zip › Subject6/exp1_0152.txt]

Time	PosX	PosY	PosZ	RotX	RotY	RotZ	ForceX	ForceY	ForceZ	MomentX	MomentY	MomentZ	VelocityX	VelocityY	VelocityZ	CalibratedWeight	ButtonDown	Condition	Trial	Visual
15301.785068	0.000965	0.559247	0.255045	84.216125	67.538101	77.813721	-1.840403	0.000000	-4.648970	0.000000	0.000000	0.000000	-0.050817	-0.009174	-0.063999	0.000000	1.000000	2.000000	152.000000	0.000000
15301.788401	0.000525	0.559151	0.254514	84.216125	67.538101	77.813721	-1.840403	0.000000	-4.648970	0.000000	0.000000	0.000000	-0.131976	-0.028803	-0.159335	0.000000	1.000000	2.000000	152.000000	0.000000
15301.791734	0.000525	0.559151	0.254514	84.216125	67.538101	77.813721	-1.840403	0.000000	-4.648970	0.000000	0.000000	0.000000	-0.131976	-0.028803	-0.159335	0.000000	1.000000	2.000000	152.000000	0.000000
15301.795068	0.000525	0.559151	0.254514	84.265236	68.676781	79.029251	-1.836775	0.000000	-4.650404	0.000000	0.000000	0.000000	-0.131976	-0.028803	-0.159335	0.000000	1.000000	2.000000	152.000000	0.000000
15301.798401	-0.000319	0.558744	0.253745	84.265236	68.676781	79.029251	-1.836775	0.000000	-4.650404	0.000000	0.000000	0.000000	-0.253282	-0.122219	-0.230592	0.000000	1.000000	2.000000	152.000000	0.000000
15301.801734	-0.000319	0.558744	0.253745	84.265236	68.676781	79.029251	-1.836775	0.000000	-4.650404	0.000000	0.000000	0.000000	-0.253282	-0.122219	-0.230592	0.000000	1.000000	2.000000	152.000000	0.000000
15301.805068	-0.000319	0.558744	0.253745	84.282829	69.569397	80.002472	-1.828193	0.000000	-4.653784	0.000000	0.000000	0.000000	-0.253282	-0.122219	-0.230592	0.000000	1.000000	2.000000	152.000000	0.000000
15301.808401	-0.001060	0.558492	0.252670	84.282829	69.569397	80.002472	-1.828193	0.000000	-4.653784	0.000000	0.000000	0.000000	-0.222257	-0.075696	-0.322483	0.000000	1.000000	2.000000	152.000000	0.000000
15301.811734	-0.001060	0.558492	0.252670	84.282829	69.569397	80.002472	-1.828193	0.000000	-4.653784	0.000000	0.000000	0.000000	-0.222257	-0.075696	-0.322483	0.000000	1.000000	2.000000	152.000000	0.000000
15301.815068	-0.001060	0.558492	0.252670	84.246498	71.387154	81.952553	-1.823107	0.000000	-4.655780	0.000000	0.000000	0.000000	-0.222257	-0.075696	-0.322483	0.000000	1.000000	2.000000	152.000000	0.000000
15301.818401	-0.001831	0.557975	0.251127	84.246498	71.387154	81.952553	-1.823107	0.000000	-4.655780	0.000000	0.000000	0.000000	-0.231315	-0.154856	-0.463034	0.000000	1.000000	2.000000	152.000000	0.000000
15301.821734	-0.001831	0.557975	0.251127	84.246498	71.387154	81.952553	-1.823107	0.000000	-4.655780	0.000000	0.000000	0.000000	-0.231315	-0.154856	-0.463034	0.000000	1.000000	2.000000	152.000000	0.000000
15301.825068	-0.001831	0.557975	0.251127	84.064720	71.839157	82.614449	-1.820427	0.000000	-4.656828	0.000000	0.000000	0.000000	-0.231315	-0.154856	-0.463034	0.000000	1.000000	2.000000	152.000000	0.000000
15301.828401	-0.002698	0.557275	0.249382	84.064720	71.839157	82.614449	-1.820427	0.000000	-4.656828	0.000000	0.000000	0.000000	-0.260270	-0.210226	-0.523530	0.000000	1.000000	2.000000	152.000000	0.000000
15301.831734	-0.002698	0.557275	0.249382	84.064720	71.839157	82.614449	-1.820427	0.000000	-4.656828	0.000000	0.000000	0.000000	-0.260270	-0.210226	-0.523530	0.000000	1.000000	2.000000	152.000000	0.000000
15301.835068	-0.002698	0.557275	0.249382	83.693542	68.295433	79.349907	-1.817423	0.000000	-4.658001	0.000000	0.000000	0.000000	-0.260270	-0.210226	-0.523530	0.000000	1.000000	2.000000	152.000000	0.000000
15301.838401	-0.003460	0.556506	0.247416	83.693542	68.295433	79.349907	-1.817423	0.000000	-4.658001	0.000000	0.000000	0.000000	-0.228542	-0.230598	-0.589630	0.000000	1.000000	2.000000	152.000000	0.000000
15301.841734	-0.003460	0.556506	0.247416	83.693542	68.295433	79.349907	-1.817423	0.000000	-4.658001	0.000000	0.000000	0.000000	-0.228542	-0.230598	-0.589630	0.000000	1.000000	2.000000	152.000000	0.000000
15301.845068	-0.003460	0.556506	0.247416	83.088036	61.650444	73.040184	-1.817505	0.000000	-4.657969	0.000000	0.000000	0.000000	-0.228542	-0.230598	-0.589630	0.000000	1.000000	2.000000	152.000000	0.000000
15301.848401	-0.004117	0.555644	0.245327	83.088036	61.650444	73.040184	-1.817505	0.000000	-4.657969	0.000000	0.000000	0.000000	-0.197019	-0.258453	-0.626848	0.000000	1.000000	2.000000	152.000000	0.000000
15301.851734	-0.004117	0.555644	0.245327	83.088036	61.650444	73.040184	-1.817505	0.000000	-4.657969	0.000000	0.000000	0.000000	-0.197019	-0.258453	-0.626848	0.000000	1.000000	2.000000	152.000000	0.000000
15301.855068	-0.004117	0.555644	0.245327	82.334793	55.063889	66.816093	-1.820117	0.000000	-4.656949	0.000000	0.000000	0.000000	-0.197019	-0.258453	-0.626848	0.000000	1.000000	2.000000	152.000000	0.000000
15301.858401	-0.004835	0.554623	0.243040	82.334793	55.063889	66.816093	-1.820117	0.000000	-4.656949	0.000000	0.000000	0.000000	-0.215373	-0.306532	-0.686062	0.000000	1.000000	2.000000	152.000000	0.000000
15301.861734	-0.004835	0.554623	0.243040	82.334793	55.063889	66.816093	-1.820117	0.000000	-4.656949	0.000000	0.000000	0.000000	-0.215373	-0.306532	-0.686062	0.000000	1.000000	2.000000	152.000000	0.000000
15301.865068	-0.004835	0.554623	0.243040	81.542343	49.500916	61.594666	-1.823040	0.000000	-4.655806	0.000000	0.000000	0.000000	-0.215373	-0.306532	-0.686062	0.000000	1.000000	2.000000	152.000000	0.000000
15301.868401	-0.005480	0.553544	0.240587	81.542343	49.500916	61.594666	-1.823040	0.000000	-4.655806	0.000000	0.000000	0.000000	-0.193672	-0.323649	-0.735881	0.000000	0.000000	2.000000	152.000000	0.000000
15301.871734	-0.005480	0.553544	0.240587	81.542343	49.500916	61.594666	-1.823040	0.000000	-4.655806	0.000000	0.000000	0.000000	-0.193672	-0.323649	-0.735881	0.000000	0.000000	2.000000	152.000000	0.000000
15301.875068	-0.005480	0.553544	0.240587	80.753372	44.866207	57.273987	-1.828321	0.000000	-4.653735	0.000000	0.000000	0.000000	-0.193672	-0.323649	-0.735881	0.000000	0.000000	2.000000	152.000000	0.000000
15301.878401	-0.006087	0.552451	0.237991	80.753372	44.866207	57.273987	-1.828321	0.000000	-4.653735	0.000000	0.000000	0.000000	-0.182000	-0.327864	-0.778591	0.000000	0.000000	2.000000	152.000000	0.000000
15301.881734	-0.006087	0.552451	0.237991	80.753372	44.866207	57.273987	-1.828321	0.000000	-4.653735	0.000000	0.000000	0.000000	-0.182000	-0.327864	-0.778591	0.000000	0.000000	2.000000	152.000000	0.000000
15301.885068	-0.006087	0.552451	0.237991	80.012032	40.918678	53.590000	-1.835309	0.000000	-4.650983	0.000000	0.000000	0.000000	-0.182000	-0.327864	-0.778591	0.000000	0.000000	2.000000	152.000000	0.000000
15301.888401	-0.006655	0.551403	0.235260	80.012032	40.918678	53.590000	-1.835309	0.000000	-4.650983	0.000000	0.000000	0.000000	-0.170342	-0.314382	-0.819432	0.000000	0.000000	2.000000	152.000000	0.000000
15301.891734	-0.006655	0.551403	0.235260	80.012032	40.918678	53.590000	-1.835309	0.000000	-4.650983	0.000000	0.000000	0.000000	-0.170342	-0.314382	-0.819432	0.000000	0.000000	2.000000	152.000000	0.000000
15301.895068	-0.006655	0.551403	0.235260	79.331718	37.393345	50.266396	-1.844025	0.000000	-4.647534	0.000000	0.000000	0.000000	-0.170342	-0.314382	-0.819432	0.000000	0.000000	2.000000	152.000000	0.000000
15301.898401	-0.007184	0.550308	0.232420	79.331718	37.393345	50.266396	-1.844025	0.000000	-4.647534	0.000000	0.000000	0.000000	-0.158781	-0.328629	-0.852104	0.000000	0.000000	2.000000	152.000000	0.000000
15301.901734	-0.007184	0.550308	0.232420	79.331718	37.393345	50.266396	-1.844025	0.000000	-4.647534	0.000000	0.000000	0.000000	-0.158781	-0.328629	-0.852104	0.000000	0.000000	2.000000	152.000000	0.000000
15301.905068	-0.007184	0.550308	0.232420	78.691833	34.221416	47.241444	-1.854337	0.000000	-4.643429	0.000000	0.000000	0.000000	-0.158781	-0.328629	-0.852104	0.000000	0.000000	2.000000	152.000000	0.000000
15301.908401	-0.007610	0.549278	0.229454	78.691833	34.221416	47.241444	-1.854337	0.000000	-4.643429	0.000000	0.000000	0.000000	-0.127648	-0.308977	-0.889620	0.000000	0.000000	2.000000	152.000000	0.000000
15301.911734	-0.007610	0.549278	0.229454	78.691833	34.221416	47.241444	-1.854337	0.000000	-4.643429	0.000000	0.000000	0.000000	-0.127648	-0.308977	-0.889620	0.000000	0.000000	2.000000	152.000000	0.000000
15301.915068	-0.007610	0.549278	0.229454	78.082764	31.505630	44.659153	-1.867557	0.000000	-4.638128	0.000000	0.000000	0.000000	-0.127648	-0.308977	-0.889620	0.000000	0.000000	2.000000	152.000000	0.000000
15301.918401	-0.008029	0.548187	0.226279	78.082764	31.505630	44.659153	-1.867557	0.000000	-4.638128	0.000000	0.000000	0.000000	-0.125728	-0.327086	-0.952600	0.000000	0.000000	2.000000	152.000000	0.000000
15301.921734	-0.008029	0.548187	0.226279	78.082764	31.505630	44.659153	-1.867557	0.000000	-4.638128	0.000000	0.000000	0.000000	-0.125728	-0.327086	-0.952600	0.000000	0.000000	2.000000	152.000000	0.000000
15301.925068	-0.008029	0.548187	0.226279	77.504372	29.211784	42.497581	-1.882686	0.000000	-4.632007	0.000000	0.000000	0.000000	-0.125728	-0.327086	-0.952600	0.000000	0.000000	2.000000	152.000000	0.000000
15301.928401	-0.008442	0.547162	0.222973	77.504372	29.211784	42.497581	-1.882686	0.000000	-4.632007	0.000000	0.000000	0.000000	-0.123978	-0.307653	-0.991704	0.000000	0.000000	2.000000	152.000000	0.000000
15301.931734	-0.008442	0.547162	0.222973	77.504372	29.211784	42.497581	-1.882686	0.000000	-4.632007	0.000000	0.000000	0.000000	-0.123978	-0.307653	-0.991704	0.000000	0.000000	2.000000	152.000000	0.000000
15301.935068	-0.008442	0.547162	0.222973	76.953476	27.225443	40.649254	-1.899236	0.000000	-4.625246	0.000000	0.000000	0.000000	-0.123978	-0.307653	-0.991704	0.000000	0.000000	2.000000	152.000000	0.000000
15301.938401	-0.009009	0.546191	0.219468	76.953476	27.225443	40.649254	-1.899236	0.000000	-4.625246	0.000000	0.000000	0.000000	-0.170068	-0.291123	-1.051650	0.000000	0.000000	2.000000	152.000000	0.000000
15301.941734	-0.009009	0.546191	0.219468	76.953476	27.225443	40.649254	-1.899236	0.000000	-4.625246	0.000000	0.000000	0.000000	-0.170068	-0.291123	-1.051650	0.000000	0.000000	2.000000	152.000000	0.000000
15301.945068	-0.009009	0.546191	0.219468	76.441765	25.502846	39.033237	-1.914939	0.000000	-4.618767	0.000000	0.000000	0.000000	-0.170068	-0.291123	-1.051650	0.000000	0.000000	2.000000	152.000000	0.000000
15301.948401	-0.009726	0.545254	0.215745	76.441765	25.502846	39.033237	-1.914939	0.000000	-4.618767	0.000000	0.000000	0.000000	-0.215174	-0.281100	-1.116847	0.000000	0.000000	2.000000	152.000000	0.000000
15301.951734	-0.009726	0.545254	0.215745	76.441765	25.502846	39.033237	-1.914939	0.000000	-4.618767	0.000000	0.000000	0.000000	-0.215174	-0.281100	-1.116847	0.000000	0.000000	2.000000	152.000000	0.000000
15301.955068	-0.009726	0.545254	0.215745	75.980537	24.020983	37.428352	-1.930002	0.000000	-4.612493	0.000000	0.000000	0.000000	-0.215174	-0.281100	-1.116847	0.000000	0.000000	2.000000	152.000000	0.000000
15301.958401	-0.010654	0.544293	0.211790	75.980537	24.020983	37.428352	-1.930002	0.000000	-4.612493	0.000000	0.000000	0.000000	-0.278258	-0.288487	-1.186393	0.000000	0.000000	2.000000	152.000000	0.000000
15301.961734	-0.010654	0.544293	0.211790	75.980537	24.020983	37.428352	-1.930002	0.000000	-4.612493	0.000000	0.000000	0.000000	-0.278258	-0.288487	-1.186393	0.000000	0.000000	2.000000	152.000000	0.000000
15301.965068	-0.010654	0.544293	0.211790	75.569633	22.742971	35.572395	-1.943455	0.000000	-4.606841	0.000000	0.000000	0.000000	-0.278258	-0.288487	-1.186393	0.000000	0.000000	2.000000	152.000000	0.000000
15301.968401	-0.011786	0.543338	0.207560	75.569633	22.742971	35.572395	-1.943455	0.000000	-4.606841	0.000000	0.000000	0.000000	-0.339630	-0.286292	-1.268988	0.000000	0.000000	2.000000	152.000000	0.000000
15301.971734	-0.011786	0.543338	0.207560	75.569633	22.742971	35.572395	-1.943455	0.000000	-4.606841	0.000000	0.000000	0.000000	-0.339630	-0.286292	-1.268988	0.000000	0.000000	2.000000	152.000000	0.000000
15301.975068	-0.011786	0.543338	0.207560	75.200951	21.779423	33.693661	-1.955726	0.000000	-4.601645	0.000000	0.000000	0.000000	-0.339630	-0.286292	-1.268988	0.000000	0.000000	2.000000	152.000000	0.000000
15301.978401	-0.013147	0.542330	0.203004	75.200951	21.779423	33.693661	-1.955726	0.000000	-4.601645	0.000000	0.000000	0.000000	-0.408407	-0.302593	-1.366776	0.000000	0.000000	2.000000	152.000000	0.000000
15301.981734	-0.013147	0.542330	0.203004	75.200951	21.779423	33.693661	-1.955726	0.000000	-4.601645	0.000000	0.000000	0.000000	-0.408407	-0.302593	-1.366776	0.000000	0.000000	2.000000	152.000000	0.000000
15301.985068	-0.013147	0.542330	0.203004	74.819550	21.436161	32.602478	-1.966748	0.000000	-4.596945	0.000000	0.000000	0.000000	-0.408407	-0.302593	-1.366776	0.000000	0.000000	2.000000	152.000000	0.000000
15301.988401	-0.014730	0.541354	0.198086	74.819550	21.436161	32.602478	-1.966748	0.000000	-4.596945	0.000000	0.000000	0.000000	-0.474761	-0.292643	-1.475595	0.000000	0.000000	2.000000	152.000000	0.000000
15301.991734	-0.014730	0.541354	0.198086	74.819550	21.436161	32.602478	-1.966748	0.000000	-4.596945	0.000000	0.000000	0.000000	-0.474761	-0.292643	-1.475595	0.000000	0.000000	2.000000	152.000000	0.000000
15301.995068	-0.014730	0.541354	0.198086	74.371384	21.937195	32.992931	-1.976970	0.000000	-4.592558	0.000000	0.000000	0.000000	-0.474761	-0.292643	-1.475595	0.000000	0.000000	2.000000	152.000000	0.000000
15301.998401	-0.016526	0.540434	0.192845	74.371384	21.937195	32.992931	-1.976970	0.000000	-4.592558	0.000000	0.000000	0.000000	-0.538936	-0.275955	-1.572185	0.000000	0.000000	2.000000	152.000000	0.000000
15302.001734	-0.016526	0.540434	0.192845	74.371384	21.937195	32.992931	-1.976970	0.000000	-4.592558	0.000000	0.000000	0.000000	-0.538936	-0.275955	-1.572185	0.000000	0.000000	2.000000	152.000000	0.000000
15302.005068	-0.016526	0.540434	0.192845	73.847244	23.027180	34.511600	-1.986190	0.000000	-4.588578	0.000000	0.000000	0.000000	-0.538936	-0.275955	-1.572185	0.000000	0.000000	2.000000	152.000000	0.000000
15302.008401	-0.018377	0.539616	0.187379	73.847244	23.027180	34.511600	-1.986190	0.000000	-4.588578	0.000000	0.000000	0.000000	-0.555403	-0.245499	-1.639791	0.000000	0.000000	2.000000	152.000000	0.000000
15302.011734	-0.018377	0.539616	0.187379	73.847244	23.027180	34.511600	-1.986190	0.000000	-4.588578	0.000000	0.000000	0.000000	-0.555403	-0.245499	-1.639791	0.000000	0.000000	2.000000	152.000000	0.000000
15302.015068	-0.018377	0.539616	0.187379	73.217651	24.479876	36.854145	-1.996788	0.000000	-4.583976	0.000000	0.000000	0.000000	-0.555403	-0.245499	-1.639791	0.000000	0.000000	2.000000	152.000000	0.000000
15302.018401	-0.020249	0.538896	0.181685	73.217651	24.479876	36.854145	-1.996788	0.000000	-4.583976	0.000000	0.000000	0.000000	-0.561433	-0.216070	-1.708260	0.000000	0.000000	2.000000	152.000000	0.000000
15302.021734	-0.020249	0.538896	0.181685	73.217651	24.479876	36.854145	-1.996788	0.000000	-4.583976	0.000000	0.000000	0.000000	-0.561433	-0.216070	-1.708260	0.000000	0.000000	2.000000	152.000000	0.000000
15302.025068	-0.020249	0.538896	0.181685	72.470200	26.061993	39.704510	-2.009678	0.000000	-4.578340	0.000000	0.000000	0.000000	-0.561433	-0.216070	-1.708260	0.000000	0.000000	2.000000	152.000000	0.000000
15302.028401	-0.022169	0.538225	0.175818	72.470200	26.061993	39.704510	-2.009678	0.000000	-4.578340	0.000000	0.000000	0.000000	-0.575945	-0.201297	-1.760185	0.000000	0.000000	2.000000	152.000000	0.000000
15302.031734	-0.022169	0.538225	0.175818	72.470200	26.061993	39.704510	-2.009678	0.000000	-4.578340	0.000000	0.000000	0.000000	-0.575945	-0.201297	-1.760185	0.000000	0.000000	2.000000	152.000000	0.000000
15302.035068	-0.022169	0.538225	0.175818	71.662453	27.480114	42.481030	-2.023963	0.000000	-4.572042	0.000000	0.000000	0.000000	-0.575945	-0.201297	-1.760185	0.000000	0.000000	2.000000	152.000000	0.000000
15302.038401	-0.024193	0.537709	0.169795	71.662453	27.480114	42.481030	-2.023963	0.000000	-4.572042	0.000000	0.000000	0.000000	-0.607302	-0.154950	-1.806819	0.000000	0.000000	2.000000	152.000000	0.000000
15302.041734	-0.024193	0.537709	0.169795	71.662453	27.480114	42.481030	-2.023963	0.000000	-4.572042	0.000000	0.000000	0.000000	-0.607302	-0.154950	-1.806819	0.000000	0.000000	2.000000	152.000000	0.000000
15302.045068	-0.024193	0.537709	0.169795	70.858650	28.521019	44.508213	-2.038383	0.000000	-4.565632	0.000000	0.000000	0.000000	-0.607302	-0.154950	-1.806819	0.000000	0.000000	2.000000	152.000000	0.000000
15302.048401	-0.026319	0.537317	0.163691	70.858650	28.521019	44.508213	-2.038383	0.000000	-4.565632	0.000000	0.000000	0.000000	-0.637866	-0.117579	-1.831149	0.000000	0.000000	2.000000	152.000000	0.000000
15302.051734	-0.026319	0.537317	0.163691	70.858650	28.521019	44.508213	-2.038383	0.000000	-4.565632	0.000000	0.000000	0.000000	-0.637866	-0.117579	-1.831149	0.000000	0.000000	2.000000	152.000000	0.000000
15302.055068	-0.026319	0.537317	0.163691	70.132698	29.184978	45.357895	-2.052283	0.000000	-4.559401	0.000000	0.000000	0.000000	-0.637866	-0.117579	-1.831149	0.000000	0.000000	2.000000	152.000000	0.000000
15302.058401	-0.028482	0.537041	0.157472	70.132698	29.184978	45.357895	-2.052283	0.000000	-4.559401	0.000000	0.000000	0.000000	-0.648881	-0.082755	-1.865703	0.000000	0.000000	2.000000	152.000000	0.000000
15302.061734	-0.028482	0.537041	0.157472	70.132698	29.184978	45.357895	-2.052283	0.000000	-4.559401	0.000000	0.000000	0.000000	-0.648881	-0.082755	-1.865703	0.000000	0.000000	2.000000	152.000000	0.000000
15302.065068	-0.028482	0.537041	0.157472	69.461418	29.572052	45.555237	-2.067570	0.000000	-4.552489	0.000000	0.000000	0.000000	-0.648881	-0.082755	-1.865703	0.000000	0.000000	2.000000	152.000000	0.000000
15302.068401	-0.030651	0.536934	0.151187	69.461418	29.572052	45.555237	-2.067570	0.000000	-4.552489	0.000000	0.000000	0.000000	-0.650789	-0.032153	-1.885527	0.000000	0.000000	2.000000	152.000000	0.000000
15302.071734	-0.030651	0.536934	0.151187	69.461418	29.572052	45.555237	-2.067570	0.000000	-4.552489	0.000000	0.000000	0.000000	-0.650789	-0.032153	-1.885527	0.000000	0.000000	2.000000	152.000000	0.000000
15302.075068	-0.030651	0.536934	0.151187	68.824921	29.792377	45.734951	-2.084629	0.000000	-4.544703	0.000000	0.000000	0.000000	-0.650789	-0.032153	-1.885527	0.000000	0.000000	2.000000	152.000000	0.000000
15302.078401	-0.032775	0.536957	0.144976	68.824921	29.792377	45.734951	-2.084629	0.000000	-4.544703	0.000000	0.000000	0.000000	-0.637036	0.007139	-1.863448	0.000000	0.000000	2.000000	152.000000	0.000000
15302.081734	-0.032775	0.536957	0.144976	68.824921	29.792377	45.734951	-2.084629	0.000000	-4.544703	0.000000	0.000000	0.000000	-0.637036	0.007139	-1.863448	0.000000	0.000000	2.000000	152.000000	0.000000
15302.085068	-0.032775	0.536957	0.144976	68.200134	29.853460	46.118984	-2.103371	0.000000	-4.536059	0.000000	0.000000	0.000000	-0.637036	0.007139	-1.863448	0.000000	0.000000	2.000000	152.000000	0.000000
15302.088401	-0.034821	0.537132	0.138765	68.200134	29.853460	46.118984	-2.103371	0.000000	-4.536059	0.000000	0.000000	0.000000	-0.613772	0.052299	-1.863223	0.000000	0.000000	2.000000	152.000000	0.000000
15302.091734	-0.034821	0.537132	0.138765	68.200134	29.853460	46.118984	-2.103371	0.000000	-4.536059	0.000000	0.000000	0.000000	-0.613772	0.052299	-1.863223	0.000000	0.000000	2.000000	152.000000	0.000000
15302.095068	-0.034821	0.537132	0.138765	67.632141	29.728724	46.547516	-2.125732	0.000000	-4.525622	0.000000	0.000000	0.000000	-0.613772	0.052299	-1.863223	0.000000	0.000000	2.000000	152.000000	0.000000
15302.098401	-0.036797	0.537467	0.132670	67.632141	29.728724	46.547516	-2.125732	0.000000	-4.525622	0.000000	0.000000	0.000000	-0.592930	0.100667	-1.828509	0.000000	0.000000	2.000000	152.000000	0.000000
15302.101734	-0.036797	0.537467	0.132670	67.632141	29.728724	46.547516	-2.125732	0.000000	-4.525622	0.000000	0.000000	0.000000	-0.592930	0.100667	-1.828509	0.000000	0.000000	2.000000	152.000000	0.000000
15302.105068	-0.036797	0.537467	0.132670	67.156746	29.393316	46.516033	-2.150410	0.000000	-4.513949	0.000000	0.000000	0.000000	-0.592930	0.100667	-1.828509	0.000000	0.000000	2.000000	152.000000	0.000000
15302.108401	-0.038679	0.537929	0.126701	67.156746	29.393316	46.516033	-2.150410	0.000000	-4.513949	0.000000	0.000000	0.000000	-0.564626	0.138404	-1.790508	0.000000	0.000000	2.000000	152.000000	0.000000
15302.111734	-0.038679	0.537929	0.126701	67.156746	29.393316	46.516033	-2.150410	0.000000	-4.513949	0.000000	0.000000	0.000000	-0.564626	0.138404	-1.790508	0.000000	0.000000	2.000000	152.000000	0.000000
15302.115068	-0.038679	0.537929	0.126701	66.815903	28.884945	45.898613	-2.178197	0.000000	-4.500607	0.000000	0.000000	0.000000	-0.564626	0.138404	-1.790508	0.000000	0.000000	2.000000	152.000000	0.000000
15302.118401	-0.040521	0.538521	0.120801	66.815903	28.884945	45.898613	-2.178197	0.000000	-4.500607	0.000000	0.000000	0.000000	-0.552580	0.177834	-1.769984	0.000000	0.000000	2.000000	152.000000	0.000000
15302.121734	-0.040521	0.538521	0.120801	66.815903	28.884945	45.898613	-2.178197	0.000000	-4.500607	0.000000	0.000000	0.000000	-0.552580	0.177834	-1.769984	0.000000	0.000000	2.000000	152.000000	0.000000
15302.125068	-0.040521	0.538521	0.120801	66.577164	28.234911	44.934174	-2.208639	0.000000	-4.485745	0.000000	0.000000	0.000000	-0.552580	0.177834	-1.769984	0.000000	0.000000	2.000000	152.000000	0.000000
15302.128401	-0.042435	0.539279	0.114998	66.577164	28.234911	44.934174	-2.208639	0.000000	-4.485745	0.000000	0.000000	0.000000	-0.574186	0.227329	-1.740940	0.000000	0.000000	2.000000	152.000000	0.000000
15302.131734	-0.042435	0.539279	0.114998	66.577164	28.234911	44.934174	-2.208639	0.000000	-4.485745	0.000000	0.000000	0.000000	-0.574186	0.227329	-1.740940	0.000000	0.000000	2.000000	152.000000	0.000000
15302.135068	-0.042435	0.539279	0.114998	66.422981	27.518270	44.020435	-2.238111	0.000000	-4.471114	0.000000	0.000000	0.000000	-0.574186	0.227329	-1.740940	0.000000	0.000000	2.000000	152.000000	0.000000
15302.138401	-0.044339	0.540167	0.109305	66.422981	27.518270	44.020435	-2.238111	0.000000	-4.471114	0.000000	0.000000	0.000000	-0.571165	0.266495	-1.708036	0.000000	0.000000	2.000000	152.000000	0.000000
15302.141734	-0.044339	0.540167	0.109305	66.422981	27.518270	44.020435	-2.238111	0.000000	-4.471114	0.000000	0.000000	0.000000	-0.571165	0.266495	-1.708036	0.000000	0.000000	2.000000	152.000000	0.000000
15302.145068	-0.044339	0.540167	0.109305	66.316689	26.800093	43.331467	-2.268896	0.000000	-4.455571	0.000000	0.000000	0.000000	-0.571165	0.266495	-1.708036	0.000000	0.000000	2.000000	152.000000	0.000000
15302.148401	-0.046286	0.541245	0.103710	66.316689	26.800093	43.331467	-2.268896	0.000000	-4.455571	0.000000	0.000000	0.000000	-0.584149	0.323373	-1.678396	0.000000	0.000000	2.000000	152.000000	0.000000
15302.151734	-0.046286	0.541245	0.103710	66.316689	26.800093	43.331467	-2.268896	0.000000	-4.455571	0.000000	0.000000	0.000000	-0.584149	0.323373	-1.678396	0.000000	0.000000	2.000000	152.000000	0.000000
15302.155068	-0.046286	0.541245	0.103710	66.227417	26.110054	42.833061	-2.299499	0.000000	-4.439854	0.000000	0.000000	0.000000	-0.584149	0.323373	-1.678396	0.000000	0.000000	2.000000	152.000000	0.000000
15302.158401	-0.048247	0.542552	0.098192	66.227417	26.110054	42.833061	-2.299499	0.000000	-4.439854	0.000000	0.000000	0.000000	-0.588292	0.391925	-1.655529	0.000000	0.000000	2.000000	152.000000	0.000000
15302.161734	-0.048247	0.542552	0.098192	66.227417	26.110054	42.833061	-2.299499	0.000000	-4.439854	0.000000	0.000000	0.000000	-0.588292	0.391925	-1.655529	0.000000	0.000000	2.000000	152.000000	0.000000
15302.165068	-0.048247	0.542552	0.098192	66.166191	25.465372	42.344563	-2.331305	0.000000	-4.423235	0.000000	0.000000	0.000000	-0.588292	0.391925	-1.655529	0.000000	0.000000	2.000000	152.000000	0.000000
15302.168401	-0.050201	0.544045	0.092818	66.166191	25.465372	42.344563	-2.331305	0.000000	-4.423235	0.000000	0.000000	0.000000	-0.586285	0.448096	-1.612089	0.000000	0.000000	2.000000	152.000000	0.000000
15302.171734	-0.050201	0.544045	0.092818	66.166191	25.465372	42.344563	-2.331305	0.000000	-4.423235	0.000000	0.000000	0.000000	-0.586285	0.448096	-1.612089	0.000000	0.000000	2.000000	152.000000	0.000000
15302.175068	-0.050201	0.544045	0.092818	66.132034	24.913992	41.801933	-2.363856	0.000000	-4.405926	0.000000	0.000000	0.000000	-0.586285	0.448096	-1.612089	0.000000	0.000000	2.000000	152.000000	0.000000
15302.178401	-0.052226	0.545735	0.087562	66.132034	24.913992	41.801933	-2.363856	0.000000	-4.405926	0.000000	0.000000	0.000000	-0.607347	0.507025	-1.576932	0.000000	0.000000	2.000000	152.000000	0.000000
15302.181734	-0.052226	0.545735	0.087562	66.132034	24.913992	41.801933	-2.363856	0.000000	-4.405926	0.000000	0.000000	0.000000	-0.607347	0.507025	-1.576932	0.000000	0.000000	2.000000	152.000000	0.000000
15302.185068	-0.052226	0.545735	0.087562	66.128578	24.479023	41.376221	-2.388704	0.000000	-4.378086	0.000000	0.000000	0.000000	-0.607347	0.507025	-1.576932	0.000000	0.000000	2.000000	152.000000	0.000000
15302.188401	-0.054269	0.547560	0.082438	66.128578	24.479023	41.376221	-2.388704	0.000000	-4.378086	0.000000	0.000000	0.000000	-0.613010	0.547264	-1.537250	0.000000	0.000000	2.000000	152.000000	0.000000
15302.191734	-0.054269	0.547560	0.082438	66.128578	24.479023	41.376221	-2.388704	0.000000	-4.378086	0.000000	0.000000	0.000000	-0.613010	0.547264	-1.537250	0.000000	0.000000	2.000000	152.000000	0.000000
15302.195068	-0.054269	0.547560	0.082438	66.161598	24.187887	41.000153	-2.286536	0.000000	-4.121878	0.000000	0.000000	0.000000	-0.613010	0.547264	-1.537250	0.000000	0.000000	2.000000	152.000000	0.000000
15302.198401	-0.056356	0.549499	0.077427	66.161598	24.187887	41.000153	-2.286536	0.000000	-4.121878	0.000000	0.000000	0.000000	-0.625949	0.581748	-1.503250	0.000000	0.000000	2.000000	152.000000	0.000000
15302.201734	-0.056356	0.549499	0.077427	66.161598	24.187887	41.000153	-2.286536	0.000000	-4.121878	0.000000	0.000000	0.000000	-0.625949	0.581748	-1.503250	0.000000	0.000000	2.000000	152.000000	0.000000
15302.205068	-0.056356	0.549499	0.077427	66.209778	23.952801	40.670082	-2.182210	0.000000	-3.871336	0.000000	0.000000	0.000000	-0.625949	0.581748	-1.503250	0.000000	0.000000	2.000000	152.000000	0.000000
15302.208401	-0.058459	0.551581	0.072527	66.209778	23.952801	40.670082	-2.182210	0.000000	-3.871336	0.000000	0.000000	0.000000	-0.631111	0.624732	-1.469864	0.000000	0.000000	2.000000	152.000000	0.000000
15302.211734	-0.058459	0.551581	0.072527	66.209778	23.952801	40.670082	-2.182210	0.000000	-3.871336	0.000000	0.000000	0.000000	-0.631111	0.624732	-1.469864	0.000000	0.000000	2.000000	152.000000	0.000000
15302.215068	-0.058459	0.551581	0.072527	66.236122	23.617548	40.283787	-2.077025	0.000000	-3.626359	0.000000	0.000000	0.000000	-0.631111	0.624732	-1.469864	0.000000	0.000000	2.000000	152.000000	0.000000
15302.218401	-0.060635	0.553813	0.067773	66.236122	23.617548	40.283787	-2.077025	0.000000	-3.626359	0.000000	0.000000	0.000000	-0.652731	0.669554	-1.426365	0.000000	0.000000	2.000000	152.000000	0.000000
15302.221734	-0.060635	0.553813	0.067773	66.236122	23.617548	40.283787	-2.077025	0.000000	-3.626359	0.000000	0.000000	0.000000	-0.652731	0.669554	-1.426365	0.000000	0.000000	2.000000	152.000000	0.000000
15302.225068	-0.060635	0.553813	0.067773	66.255760	23.178162	39.766113	-1.968237	0.000000	-3.388631	0.000000	0.000000	0.000000	-0.652731	0.669554	-1.426365	0.000000	0.000000	2.000000	152.000000	0.000000
15302.228401	-0.062932	0.556223	0.063151	66.255760	23.178162	39.766113	-1.968237	0.000000	-3.388631	0.000000	0.000000	0.000000	-0.688922	0.722885	-1.386474	0.000000	0.000000	2.000000	152.000000	0.000000
15302.231734	-0.062932	0.556223	0.063151	66.255760	23.178162	39.766113	-1.968237	0.000000	-3.388631	0.000000	0.000000	0.000000	-0.688922	0.722885	-1.386474	0.000000	0.000000	2.000000	152.000000	0.000000
15302.235068	-0.062932	0.556223	0.063151	66.297371	22.703707	39.219135	-1.853417	0.000000	-3.157552	0.000000	0.000000	0.000000	-0.688922	0.722885	-1.386474	0.000000	0.000000	2.000000	152.000000	0.000000
15302.238401	-0.065240	0.558730	0.058794	66.297371	22.703707	39.219135	-1.853417	0.000000	-3.157552	0.000000	0.000000	0.000000	-0.692434	0.752082	-1.307077	0.000000	0.000000	2.000000	152.000000	0.000000
15302.241734	-0.065240	0.558730	0.058794	66.297371	22.703707	39.219135	-1.853417	0.000000	-3.157552	0.000000	0.000000	0.000000	-0.692434	0.752082	-1.307077	0.000000	0.000000	2.000000	152.000000	0.000000
15302.245068	-0.065240	0.558730	0.058794	66.437759	22.387386	38.833977	-1.738011	0.000000	-2.939706	0.000000	0.000000	0.000000	-0.692434	0.752082	-1.307077	0.000000	0.000000	2.000000	152.000000	0.000000
15302.248401	-0.067599	0.561304	0.054600	66.437759	22.387386	38.833977	-1.738011	0.000000	-2.939706	0.000000	0.000000	0.000000	-0.707908	0.772255	-1.258267	0.000000	0.000000	2.000000	152.000000	0.000000
15302.251734	-0.067599	0.561304	0.054600	66.437759	22.387386	38.833977	-1.738011	0.000000	-2.939706	0.000000	0.000000	0.000000	-0.707908	0.772255	-1.258267	0.000000	0.000000	2.000000	152.000000	0.000000
15302.255068	-0.067599	0.561304	0.054600	66.729980	22.385422	38.727123	-1.620026	0.000000	-2.729995	0.000000	0.000000	0.000000	-0.707908	0.772255	-1.258267	0.000000	0.000000	2.000000	152.000000	0.000000
15302.258401	-0.069940	0.563948	0.050578	66.729980	22.385422	38.727123	-1.620026	0.000000	-2.729995	0.000000	0.000000	0.000000	-0.702083	0.793225	-1.206576	0.000000	0.000000	2.000000	152.000000	0.000000
15302.261734	-0.069940	0.563948	0.050578	66.729980	22.385422	38.727123	-1.620026	0.000000	-2.729995	0.000000	0.000000	0.000000	-0.702083	0.793225	-1.206576	0.000000	0.000000	2.000000	152.000000	0.000000
15302.265068	-0.069940	0.563948	0.050578	67.149727	22.613171	38.759930	-1.503013	0.000000	-2.528899	0.000000	0.000000	0.000000	-0.702083	0.793225	-1.206576	0.000000	0.000000	2.000000	152.000000	0.000000
15302.268401	-0.072271	0.566618	0.046780	67.149727	22.613171	38.759930	-1.503013	0.000000	-2.528899	0.000000	0.000000	0.000000	-0.699393	0.800983	-1.139302	0.000000	0.000000	2.000000	152.000000	0.000000
15302.271734	-0.072271	0.566618	0.046780	67.149727	22.613171	38.759930	-1.503013	0.000000	-2.528899	0.000000	0.000000	0.000000	-0.699393	0.800983	-1.139302	0.000000	0.000000	2.000000	152.000000	0.000000
15302.275068	-0.072271	0.566618	0.046780	67.638306	22.942085	38.821472	-1.386447	0.000000	-2.339015	0.000000	0.000000	0.000000	-0.699393	0.800983	-1.139302	0.000000	0.000000	2.000000	152.000000	0.000000
15302.278401	-0.074611	0.569347	0.043136	67.638306	22.942085	38.821472	-1.386447	0.000000	-2.339015	0.000000	0.000000	0.000000	-0.701965	0.818613	-1.093414	0.000000	0.000000	2.000000	152.000000	0.000000
15302.281734	-0.074611	0.569347	0.043136	67.638306	22.942085	38.821472	-1.386447	0.000000	-2.339015	0.000000	0.000000	0.000000	-0.701965	0.818613	-1.093414	0.000000	0.000000	2.000000	152.000000	0.000000
15302.285068	-0.074611	0.569347	0.043136	68.150955	23.292679	38.895454	-1.269453	0.000000	-2.156780	0.000000	0.000000	0.000000	-0.701965	0.818613	-1.093414	0.000000	0.000000	2.000000	152.000000	0.000000
15302.288401	-0.076970	0.572091	0.039696	68.150955	23.292679	38.895454	-1.269453	0.000000	-2.156780	0.000000	0.000000	0.000000	-0.707638	0.823428	-1.031979	0.000000	0.000000	2.000000	152.000000	0.000000
15302.291734	-0.076970	0.572091	0.039696	68.150955	23.292679	38.895454	-1.269453	0.000000	-2.156780	0.000000	0.000000	0.000000	-0.707638	0.823428	-1.031979	0.000000	0.000000	2.000000	152.000000	0.000000
15302.295068	-0.076970	0.572091	0.039696	68.653473	23.622892	38.952831	-1.151513	0.000000	-1.984783	0.000000	0.000000	0.000000	-0.707638	0.823428	-1.031979	0.000000	0.000000	2.000000	152.000000	0.000000
15302.298401	-0.079243	0.574865	0.036390	68.653473	23.622892	38.952831	-1.151513	0.000000	-1.984783	0.000000	0.000000	0.000000	-0.682054	0.832241	-0.991686	0.000000	0.000000	2.000000	152.000000	0.000000
15302.301734	-0.079243	0.574865	0.036390	68.653473	23.622892	38.952831	-1.151513	0.000000	-1.984783	0.000000	0.000000	0.000000	-0.682054	0.832241	-0.991686	0.000000	0.000000	2.000000	152.000000	0.000000
15302.305068	-0.079243	0.574865	0.036390	69.135277	23.929674	39.009537	-1.037838	0.000000	-1.819502	0.000000	0.000000	0.000000	-0.682054	0.832241	-0.991686	0.000000	0.000000	2.000000	152.000000	0.000000
15302.308401	-0.081526	0.577626	0.033194	69.135277	23.929674	39.009537	-1.037838	0.000000	-1.819502	0.000000	0.000000	0.000000	-0.684974	0.828154	-0.958763	0.000000	0.000000	2.000000	152.000000	0.000000
15302.311734	-0.081526	0.577626	0.033194	69.135277	23.929674	39.009537	-1.037838	0.000000	-1.819502	0.000000	0.000000	0.000000	-0.684974	0.828154	-0.958763	0.000000	0.000000	2.000000	152.000000	0.000000
15302.315068	-0.081526	0.577626	0.033194	69.570290	24.163141	39.034588	-0.923675	0.000000	-1.659708	0.000000	0.000000	0.000000	-0.684974	0.828154	-0.958763	0.000000	0.000000	2.000000	152.000000	0.000000
15302.318401	-0.083843	0.580403	0.030098	69.570290	24.163141	39.034588	-0.923675	0.000000	-1.659708	0.000000	0.000000	0.000000	-0.695000	0.833071	-0.928945	0.000000	0.000000	2.000000	152.000000	0.000000
15302.321734	-0.083843	0.580403	0.030098	69.570290	24.163141	39.034588	-0.923675	0.000000	-1.659708	0.000000	0.000000	0.000000	-0.695000	0.833071	-0.928945	0.000000	0.000000	2.000000	152.000000	0.000000
15302.325068	-0.083843	0.580403	0.030098	69.929924	24.366808	39.099445	-0.807842	0.000000	-1.504884	0.000000	0.000000	0.000000	-0.695000	0.833071	-0.928945	0.000000	0.000000	2.000000	152.000000	0.000000
15302.328401	-0.085893	0.582891	0.027408	69.929924	24.366808	39.099445	-0.807842	0.000000	-1.504884	0.000000	0.000000	0.000000	-0.614998	0.746314	-0.806978	0.000000	0.000000	2.000000	152.000000	0.000000
15302.331734	-0.085893	0.582891	0.027408	69.929924	24.366808	39.099445	-0.807842	0.000000	-1.504884	0.000000	0.000000	0.000000	-0.614998	0.746314	-0.806978	0.000000	0.000000	2.000000	152.000000	0.000000
15302.335068	-0.085893	0.582891	0.027408	70.306183	24.671856	39.329910	-0.705342	0.000000	-1.370388	0.000000	0.000000	0.000000	-0.614998	0.746314	-0.806978	0.000000	0.000000	2.000000	152.000000	0.000000
15302.338401	-0.088446	0.585891	0.024237	70.306183	24.671856	39.329910	-0.705342	0.000000	-1.370388	0.000000	0.000000	0.000000	-0.765876	0.900071	-0.951260	0.000000	0.000000	2.000000	152.000000	0.000000
15302.341734	-0.088446	0.585891	0.024237	70.306183	24.671856	39.329910	-0.705342	0.000000	-1.370388	0.000000	0.000000	0.000000	-0.765876	0.900071	-0.951260	0.000000	0.000000	2.000000	152.000000	0.000000
15302.345068	-0.088446	0.585891	0.024237	70.604187	25.065239	39.742546	-0.577696	0.000000	-1.211844	0.000000	0.000000	0.000000	-0.765876	0.900071	-0.951260	0.000000	0.000000	2.000000	152.000000	0.000000
15302.348401	-0.090796	0.588552	0.021412	70.604187	25.065239	39.742546	-0.577696	0.000000	-1.211844	0.000000	0.000000	0.000000	-0.704833	0.798260	-0.847463	0.000000	0.000000	2.000000	152.000000	0.000000
15302.351734	-0.090796	0.588552	0.021412	70.604187	25.065239	39.742546	-0.577696	0.000000	-1.211844	0.000000	0.000000	0.000000	-0.704833	0.798260	-0.847463	0.000000	0.000000	2.000000	152.000000	0.000000
15302.355068	-0.090796	0.588552	0.021412	70.883606	25.619595	40.374508	-0.460224	0.000000	-1.070600	0.000000	0.000000	0.000000	-0.704833	0.798260	-0.847463	0.000000	0.000000	2.000000	152.000000	0.000000
15302.358401	-0.093097	0.591160	0.018725	70.883606	25.619595	40.374508	-0.460224	0.000000	-1.070600	0.000000	0.000000	0.000000	-0.690589	0.782573	-0.806041	0.000000	0.000000	2.000000	152.000000	0.000000
15302.361734	-0.093097	0.591160	0.018725	70.883606	25.619595	40.374508	-0.460224	0.000000	-1.070600	0.000000	0.000000	0.000000	-0.690589	0.782573	-0.806041	0.000000	0.000000	2.000000	152.000000	0.000000
15302.365068	-0.093097	0.591160	0.018725	71.159538	26.314919	41.165752	-0.345126	0.000000	-0.936260	0.000000	0.000000	0.000000	-0.690589	0.782573	-0.806041	0.000000	0.000000	2.000000	152.000000	0.000000
15302.368401	-0.095291	0.593679	0.016092	71.159538	26.314919	41.165752	-0.345126	0.000000	-0.936260	0.000000	0.000000	0.000000	-0.658132	0.755469	-0.789908	0.000000	0.000000	2.000000	152.000000	0.000000
15302.371734	-0.095291	0.593679	0.016092	71.159538	26.314919	41.165752	-0.345126	0.000000	-0.936260	0.000000	0.000000	0.000000	-0.658132	0.755469	-0.789908	0.000000	0.000000	2.000000	152.000000	0.000000
15302.375068	-0.095291	0.593679	0.016092	71.455467	27.122044	42.058651	-0.235437	0.000000	-0.804609	0.000000	0.000000	0.000000	-0.658132	0.755469	-0.789908	0.000000	0.000000	2.000000	152.000000	0.000000
15302.378401	-0.097408	0.596146	0.013543	71.455467	27.122044	42.058651	-0.235437	0.000000	-0.804609	0.000000	0.000000	0.000000	-0.635114	0.740257	-0.764796	0.000000	0.000000	2.000000	152.000000	0.000000
15302.381734	-0.097408	0.596146	0.013543	71.455467	27.122044	42.058651	-0.235437	0.000000	-0.804609	0.000000	0.000000	0.000000	-0.635114	0.740257	-0.764796	0.000000	0.000000	2.000000	152.000000	0.000000
15302.385068	-0.097408	0.596146	0.013543	71.772766	27.929626	42.909496	-0.129585	0.000000	-0.677143	0.000000	0.000000	0.000000	-0.635114	0.740257	-0.764796	0.000000	0.000000	2.000000	152.000000	0.000000
15302.388401	-0.099430	0.598539	0.011091	71.772766	27.929626	42.909496	-0.129585	0.000000	-0.677143	0.000000	0.000000	0.000000	-0.606656	0.717795	-0.735504	0.000000	0.000000	2.000000	152.000000	0.000000
15302.391734	-0.099430	0.598539	0.011091	71.772766	27.929626	42.909496	-0.129585	0.000000	-0.677143	0.000000	0.000000	0.000000	-0.606656	0.717795	-0.735504	0.000000	0.000000	2.000000	152.000000	0.000000
15302.395068	-0.099430	0.598539	0.011091	72.110771	28.649639	43.612492	-0.028476	0.000000	-0.554559	0.000000	0.000000	0.000000	-0.606656	0.717795	-0.735504	0.000000	0.000000	2.000000	152.000000	0.000000
15302.398401	-0.101327	0.600828	0.008689	72.110771	28.649639	43.612492	-0.028476	0.000000	-0.554559	0.000000	0.000000	0.000000	-0.568870	0.686737	-0.720603	0.000000	0.000000	2.000000	152.000000	0.000000
15302.401734	-0.101327	0.600828	0.008689	72.110771	28.649639	43.612492	-0.028476	0.000000	-0.554559	0.000000	0.000000	0.000000	-0.568870	0.686737	-0.720603	0.000000	0.000000	2.000000	152.000000	0.000000
15302.405068	-0.101327	0.600828	0.008689	72.464104	29.231852	44.121170	0.066336	0.000000	-0.434458	0.000000	0.000000	0.000000	-0.568870	0.686737	-0.720603	0.000000	0.000000	2.000000	152.000000	0.000000
15302.408401	-0.103098	0.603058	0.006438	72.464104	29.231852	44.121170	0.066336	0.000000	-0.434458	0.000000	0.000000	0.000000	-0.531501	0.669179	-0.675215	0.000000	0.000000	2.000000	152.000000	0.000000
15302.411734	-0.103098	0.603058	0.006438	72.464104	29.231852	44.121170	0.066336	0.000000	-0.434458	0.000000	0.000000	0.000000	-0.531501	0.669179	-0.675215	0.000000	0.000000	2.000000	152.000000	0.000000
15302.415068	-0.103098	0.603058	0.006438	72.823463	29.659691	44.427967	0.154919	0.000000	-0.321923	0.000000	0.000000	0.000000	-0.531501	0.669179	-0.675215	0.000000	0.000000	2.000000	152.000000	0.000000
15302.418401	-0.104708	0.605163	0.004260	72.823463	29.659691	44.427967	0.154919	0.000000	-0.321923	0.000000	0.000000	0.000000	-0.482889	0.631480	-0.653434	0.000000	0.000000	2.000000	152.000000	0.000000
15302.421734	-0.104708	0.605163	0.004260	72.823463	29.659691	44.427967	0.154919	0.000000	-0.321923	0.000000	0.000000	0.000000	-0.482889	0.631480	-0.653434	0.000000	0.000000	2.000000	152.000000	0.000000
15302.425068	-0.104708	0.605163	0.004260	73.184090	29.903152	44.505814	0.235401	0.000000	-0.213017	0.000000	0.000000	0.000000	-0.482889	0.631480	-0.653434	0.000000	0.000000	2.000000	152.000000	0.000000
15302.428401	-0.106166	0.607183	0.002189	73.184090	29.903152	44.505814	0.235401	0.000000	-0.213017	0.000000	0.000000	0.000000	-0.437356	0.605803	-0.621398	0.000000	0.000000	2.000000	152.000000	0.000000
15302.431734	-0.106166	0.607183	0.002189	73.184090	29.903152	44.505814	0.235401	0.000000	-0.213017	0.000000	0.000000	0.000000	-0.437356	0.605803	-0.621398	0.000000	0.000000	2.000000	152.000000	0.000000
15302.435068	-0.106166	0.607183	0.002189	73.534660	29.997402	44.414547	0.308294	0.000000	-0.109451	0.000000	0.000000	0.000000	-0.437356	0.605803	-0.621398	0.000000	0.000000	2.000000	152.000000	0.000000
15302.438401	-0.107508	0.609105	0.000269	73.534660	29.997402	44.414547	0.308294	0.000000	-0.109451	0.000000	0.000000	0.000000	-0.402621	0.576836	-0.576059	0.000000	0.000000	2.000000	152.000000	0.000000
15302.441734	-0.107508	0.609105	0.000269	73.534660	29.997402	44.414547	0.308294	0.000000	-0.109451	0.000000	0.000000	0.000000	-0.402621	0.576836	-0.576059	0.000000	0.000000	2.000000	152.000000	0.000000
15302.445068	-0.107508	0.609105	0.000269	73.867523	29.972212	44.189102	0.375397	0.000000	-0.013441	0.000000	0.000000	0.000000	-0.402621	0.576836	-0.576059	0.000000	0.000000	2.000000	152.000000	0.000000
15302.448401	-0.108676	0.610908	-0.001566	73.867523	29.972212	44.189102	0.375397	0.000000	-0.013441	0.000000	0.000000	0.000000	-0.350337	0.540802	-0.550315	0.000000	0.000000	2.000000	152.000000	0.000000
15302.451734	-0.108676	0.610908	-0.001566	73.867523	29.972212	44.189102	0.375397	0.000000	-0.013441	0.000000	0.000000	0.000000	-0.350337	0.540802	-0.550315	0.000000	0.000000	2.000000	152.000000	0.000000
15302.455068	-0.108676	0.610908	-0.001566	74.164200	29.859518	43.893387	0.433787	0.000000	0.078278	0.000000	0.000000	0.000000	-0.350337	0.540802	-0.550315	0.000000	0.000000	2.000000	152.000000	0.000000
15302.458401	-0.109730	0.612599	-0.003260	74.164200	29.859518	43.893387	0.433787	0.000000	0.078278	0.000000	0.000000	0.000000	-0.316368	0.507309	-0.508208	0.000000	0.000000	2.000000	152.000000	0.000000
15302.461734	-0.109730	0.612599	-0.003260	74.164200	29.859518	43.893387	0.433787	0.000000	0.078278	0.000000	0.000000	0.000000	-0.316368	0.507309	-0.508208	0.000000	0.000000	2.000000	152.000000	0.000000
15302.465068	-0.109730	0.612599	-0.003260	74.444633	29.688612	43.541676	0.486515	0.000000	0.162980	0.000000	0.000000	0.000000	-0.316368	0.507309	-0.508208	0.000000	0.000000	2.000000	152.000000	0.000000
15302.468401	-0.110659	0.614173	-0.004874	74.444633	29.688612	43.541676	0.486515	0.000000	0.162980	0.000000	0.000000	0.000000	-0.278651	0.472244	-0.484221	0.000000	0.000000	2.000000	152.000000	0.000000
15302.471734	-0.110659	0.614173	-0.004874	74.444633	29.688612	43.541676	0.486515	0.000000	0.162980	0.000000	0.000000	0.000000	-0.278651	0.472244	-0.484221	0.000000	0.000000	2.000000	152.000000	0.000000
15302.475068	-0.110659	0.614173	-0.004874	74.721878	29.393351	43.047215	0.532957	0.000000	0.243683	0.000000	0.000000	0.000000	-0.278651	0.472244	-0.484221	0.000000	0.000000	2.000000	152.000000	0.000000
15302.478401	-0.111498	0.615618	-0.006455	74.721878	29.393351	43.047215	0.532957	0.000000	0.243683	0.000000	0.000000	0.000000	-0.251524	0.433462	-0.474471	0.000000	0.000000	2.000000	152.000000	0.000000
15302.481734	-0.111498	0.615618	-0.006455	74.721878	29.393351	43.047215	0.532957	0.000000	0.243683	0.000000	0.000000	0.000000	-0.251524	0.433462	-0.474471	0.000000	0.000000	2.000000	152.000000	0.000000
15302.485068	-0.111498	0.615618	-0.006455	75.001251	29.014339	42.450745	0.574878	0.000000	0.322762	0.000000	0.000000	0.000000	-0.251524	0.433462	-0.474471	0.000000	0.000000	2.000000	152.000000	0.000000
15302.488401	-0.112216	0.616923	-0.007945	75.001251	29.014339	42.450745	0.574878	0.000000	0.322762	0.000000	0.000000	0.000000	-0.215522	0.391442	-0.446901	0.000000	0.000000	2.000000	152.000000	0.000000
15302.491734	-0.112216	0.616923	-0.007945	75.001251	29.014339	42.450745	0.574878	0.000000	0.322762	0.000000	0.000000	0.000000	-0.215522	0.391442	-0.446901	0.000000	0.000000	2.000000	152.000000	0.000000
15302.495068	-0.112216	0.616923	-0.007945	75.261719	28.490704	41.700878	0.610798	0.000000	0.397245	0.000000	0.000000	0.000000	-0.215522	0.391442	-0.446901	0.000000	0.000000	2.000000	152.000000	0.000000
15302.498401	-0.112802	0.618126	-0.009397	75.261719	28.490704	41.700878	0.610798	0.000000	0.397245	0.000000	0.000000	0.000000	-0.175900	0.360791	-0.435540	0.000000	0.000000	2.000000	152.000000	0.000000
15302.501734	-0.112802	0.618126	-0.009397	75.261719	28.490704	41.700878	0.610798	0.000000	0.397245	0.000000	0.000000	0.000000	-0.175900	0.360791	-0.435540	0.000000	0.000000	2.000000	152.000000	0.000000
15302.505068	-0.112802	0.618126	-0.009397	75.509224	27.853979	40.823341	0.640114	0.000000	0.469835	0.000000	0.000000	0.000000	-0.175900	0.360791	-0.435540	0.000000	0.000000	2.000000	152.000000	0.000000
15302.508401	-0.113243	0.619221	-0.010780	75.509224	27.853979	40.823341	0.640114	0.000000	0.469835	0.000000	0.000000	0.000000	-0.132159	0.328618	-0.415117	0.000000	0.000000	2.000000	152.000000	0.000000
15302.511734	-0.113243	0.619221	-0.010780	75.509224	27.853979	40.823341	0.640114	0.000000	0.469835	0.000000	0.000000	0.000000	-0.132159	0.328618	-0.415117	0.000000	0.000000	2.000000	152.000000	0.000000
15302.515068	-0.113243	0.619221	-0.010780	75.715797	27.092413	39.828495	0.662141	0.000000	0.539021	0.000000	0.000000	0.000000	-0.132159	0.328618	-0.415117	0.000000	0.000000	2.000000	152.000000	0.000000
15302.518401	-0.113570	0.620224	-0.012062	75.715797	27.092413	39.828495	0.662141	0.000000	0.539021	0.000000	0.000000	0.000000	-0.098225	0.300927	-0.384392	0.000000	0.000000	2.000000	152.000000	0.000000
15302.521734	-0.113570	0.620224	-0.012062	75.715797	27.092413	39.828495	0.662141	0.000000	0.539021	0.000000	0.000000	0.000000	-0.098225	0.300927	-0.384392	0.000000	0.000000	2.000000	152.000000	0.000000
15302.525068	-0.113570	0.620224	-0.012062	75.890678	26.203074	38.700459	0.678512	0.000000	0.603087	0.000000	0.000000	0.000000	-0.098225	0.300927	-0.384392	0.000000	0.000000	2.000000	152.000000	0.000000
15302.528401	-0.113766	0.621108	-0.013317	75.890678	26.203074	38.700459	0.678512	0.000000	0.603087	0.000000	0.000000	0.000000	-0.058823	0.265028	-0.376562	0.000000	0.000000	2.000000	152.000000	0.000000
15302.531734	-0.113766	0.621108	-0.013317	75.890678	26.203074	38.700459	0.678512	0.000000	0.603087	0.000000	0.000000	0.000000	-0.058823	0.265028	-0.376562	0.000000	0.000000	2.000000	152.000000	0.000000
15302.535068	-0.113766	0.621108	-0.013317	76.053375	25.207590	37.451241	0.688316	0.000000	0.665847	0.000000	0.000000	0.000000	-0.058823	0.265028	-0.376562	0.000000	0.000000	2.000000	152.000000	0.000000
15302.538401	-0.113846	0.621906	-0.014492	76.053375	25.207590	37.451241	0.688316	0.000000	0.665847	0.000000	0.000000	0.000000	-0.023909	0.239455	-0.352452	0.000000	0.000000	2.000000	152.000000	0.000000
15302.541734	-0.113846	0.621906	-0.014492	76.053375	25.207590	37.451241	0.688316	0.000000	0.665847	0.000000	0.000000	0.000000	-0.023909	0.239455	-0.352452	0.000000	0.000000	2.000000	152.000000	0.000000
15302.545068	-0.113846	0.621906	-0.014492	76.218987	24.211779	36.188389	0.692301	0.000000	0.724589	0.000000	0.000000	0.000000	-0.023909	0.239455	-0.352452	0.000000	0.000000	2.000000	152.000000	0.000000
15302.548401	-0.113861	0.622589	-0.015564	76.218987	24.211779	36.188389	0.692301	0.000000	0.724589	0.000000	0.000000	0.000000	-0.004446	0.205083	-0.321717	0.000000	0.000000	2.000000	152.000000	0.000000
15302.551734	-0.113861	0.622589	-0.015564	76.218987	24.211779	36.188389	0.692301	0.000000	0.724589	0.000000	0.000000	0.000000	-0.004446	0.205083	-0.321717	0.000000	0.000000	2.000000	152.000000	0.000000
15302.555068	-0.113861	0.622589	-0.015564	76.391464	23.201815	34.897968	0.693042	0.000000	0.778208	0.000000	0.000000	0.000000	-0.004446	0.205083	-0.321717	0.000000	0.000000	2.000000	152.000000	0.000000
15302.558401	-0.113799	0.623170	-0.016581	76.391464	23.201815	34.897968	0.693042	0.000000	0.778208	0.000000	0.000000	0.000000	0.018406	0.174135	-0.305027	0.000000	0.000000	2.000000	152.000000	0.000000
15302.561734	-0.113799	0.623170	-0.016581	76.391464	23.201815	34.897968	0.693042	0.000000	0.778208	0.000000	0.000000	0.000000	0.018406	0.174135	-0.305027	0.000000	0.000000	2.000000	152.000000	0.000000
15302.565068	-0.113799	0.623170	-0.016581	76.564461	22.228502	33.635555	0.689974	0.000000	0.829046	0.000000	0.000000	0.000000	0.018406	0.174135	-0.305027	0.000000	0.000000	2.000000	152.000000	0.000000
15302.568401	-0.113658	0.623657	-0.017474	76.564461	22.228502	33.635555	0.689974	0.000000	0.829046	0.000000	0.000000	0.000000	0.042485	0.146234	-0.267954	0.000000	0.000000	2.000000	152.000000	0.000000
15302.571734	-0.113658	0.623657	-0.017474	76.564461	22.228502	33.635555	0.689974	0.000000	0.829046	0.000000	0.000000	0.000000	0.042485	0.146234	-0.267954	0.000000	0.000000	2.000000	152.000000	0.000000
15302.575068	-0.113658	0.623657	-0.017474	76.738411	21.289907	32.401817	0.682893	0.000000	0.873705	0.000000	0.000000	0.000000	0.042485	0.146234	-0.267954	0.000000	0.000000	2.000000	152.000000	0.000000
15302.578401	-0.113400	0.624043	-0.018300	76.738411	21.289907	32.401817	0.682893	0.000000	0.873705	0.000000	0.000000	0.000000	0.077402	0.115741	-0.247863	0.000000	0.000000	2.000000	152.000000	0.000000
15302.581734	-0.113400	0.624043	-0.018300	76.738411	21.289907	32.401817	0.682893	0.000000	0.873705	0.000000	0.000000	0.000000	0.077402	0.115741	-0.247863	0.000000	0.000000	2.000000	152.000000	0.000000
15302.585068	-0.113400	0.624043	-0.018300	76.911171	20.379053	31.189468	0.669993	0.000000	0.915016	0.000000	0.000000	0.000000	0.077402	0.115741	-0.247863	0.000000	0.000000	2.000000	152.000000	0.000000
15302.588401	-0.113101	0.624318	-0.019028	76.911171	20.379053	31.189468	0.669993	0.000000	0.915016	0.000000	0.000000	0.000000	0.089703	0.082429	-0.218377	0.000000	0.000000	2.000000	152.000000	0.000000
15302.591734	-0.113101	0.624318	-0.019028	76.911171	20.379053	31.189468	0.669993	0.000000	0.915016	0.000000	0.000000	0.000000	0.089703	0.082429	-0.218377	0.000000	0.000000	2.000000	152.000000	0.000000
15302.595068	-0.113101	0.624318	-0.019028	77.088318	19.503927	30.014977	0.655042	0.000000	0.951412	0.000000	0.000000	0.000000	0.089703	0.082429	-0.218377	0.000000	0.000000	2.000000	152.000000	0.000000
15302.598401	-0.113101	0.624318	-0.019028	77.088318	19.503927	30.014977	0.655042	0.000000	0.951412	0.000000	0.000000	0.000000	0.089703	0.082429	-0.218377	0.000000	0.000000	2.000000	152.000000	0.000000
15302.601734	-0.112734	0.624487	-0.019676	77.088318	19.503927	30.014977	0.655042	0.000000	0.951412	0.000000	0.000000	0.000000	0.109972	0.050826	-0.194358	0.000000	0.000000	2.000000	152.000000	0.000000
15302.605068	-0.112734	0.624487	-0.019676	77.260872	18.629404	28.840723	0.655042	0.000000	0.951412	0.000000	0.000000	0.000000	0.109972	0.050826	-0.194358	0.000000	0.000000	2.000000	152.000000	0.000000
15302.608401	-0.112374	0.624611	-0.020215	77.260872	18.629404	28.840723	0.655042	0.000000	0.951412	0.000000	0.000000	0.000000	0.108041	0.037159	-0.161785	0.000000	0.000000	2.000000	152.000000	0.000000
15302.611734	-0.112374	0.624611	-0.020215	77.260872	18.629404	28.840723	0.655042	0.000000	0.951412	0.000000	0.000000	0.000000	0.108041	0.037159	-0.161785	0.000000	0.000000	2.000000	152.000000	0.000000
15302.615068	-0.112374	0.624611	-0.020215	77.423561	17.826414	27.768925	0.618706	0.000000	1.010769	0.000000	0.000000	0.000000	0.108041	0.037159	-0.161785	0.000000	0.000000	2.000000	152.000000	0.000000
15302.618401	-0.112374	0.624611	-0.020215	77.423561	17.826414	27.768925	0.618706	0.000000	1.010769	0.000000	0.000000	0.000000	0.108041	0.037159	-0.161785	0.000000	0.000000	2.000000	152.000000	0.000000
15302.621734	-0.112030	0.624631	-0.020696	77.423561	17.826414	27.768925	0.618706	0.000000	1.010769	0.000000	0.000000	0.000000	0.103335	0.005879	-0.144156	0.000000	0.000000	2.000000	152.000000	0.000000
15302.625068	-0.112030	0.624631	-0.020696	77.566910	17.165205	26.892538	0.618706	0.000000	1.010769	0.000000	0.000000	0.000000	0.103335	0.005879	-0.144156	0.000000	0.000000	2.000000	152.000000	0.000000
15302.628401	-0.111694	0.624581	-0.021059	77.566910	17.165205	26.892538	0.618706	0.000000	1.010769	0.000000	0.000000	0.000000	0.100756	-0.014890	-0.108879	0.000000	0.000000	2.000000	152.000000	0.000000
15302.631734	-0.111694	0.624581	-0.021059	77.566910	17.165205	26.892538	0.618706	0.000000	1.010769	0.000000	0.000000	0.000000	0.100756	-0.014890	-0.108879	0.000000	0.000000	2.000000	152.000000	0.000000
15302.635068	-0.111694	0.624581	-0.021059	77.672684	16.770073	26.342773	0.584691	0.000000	1.052942	0.000000	0.000000	0.000000	0.100756	-0.014890	-0.108879	0.000000	0.000000	2.000000	152.000000	0.000000
15302.638401	-0.111694	0.624581	-0.021059	77.672684	16.770073	26.342773	0.584691	0.000000	1.052942	0.000000	0.000000	0.000000	0.100756	-0.014890	-0.108879	0.000000	0.000000	2.000000	152.000000	0.000000
15302.641734	-0.111410	0.624438	-0.021306	77.672684	16.770073	26.342773	0.584691	0.000000	1.052942	0.000000	0.000000	0.000000	0.085116	-0.042934	-0.074112	0.000000	0.000000	2.000000	152.000000	0.000000
15302.645068	-0.111410	0.624438	-0.021306	77.770264	16.564672	26.007414	0.584691	0.000000	1.052942	0.000000	0.000000	0.000000	0.085116	-0.042934	-0.074112	0.000000	0.000000	2.000000	152.000000	0.000000
15302.648401	-0.111410	0.624438	-0.021306	77.770264	16.564672	26.007414	0.584691	0.000000	1.052942	0.000000	0.000000	0.000000	0.085116	-0.042934	-0.074112	0.000000	0.000000	2.000000	152.000000	0.000000
15302.651734	-0.111410	0.624438	-0.021306	77.770264	16.564672	26.007414	0.584691	0.000000	1.052942	0.000000	0.000000	0.000000	0.085116	-0.042934	-0.074112	0.000000	0.000000	2.000000	152.000000	0.000000
15302.655068	-0.110803	0.623754	-0.021615	77.842972	16.576962	25.951429	0.570505	0.000000	1.065294	0.000000	0.000000	0.000000	0.182236	-0.205152	-0.092652	0.000000	0.000000	2.000000	152.000000	0.000000
15302.658401	-0.110803	0.623754	-0.021615	77.842972	16.576962	25.951429	0.570505	0.000000	1.065294	0.000000	0.000000	0.000000	0.000000	0.000002	-0.000000	0.000000	0.000000	2.000000	152.000000	0.000000
15302.661734	-0.110803	0.623754	-0.021615	77.842972	16.576962	25.951429	0.570505	0.000000	1.065294	0.000000	0.000000	0.000000	0.000000	0.000002	-0.000000	0.000000	0.000000	2.000000	152.000000	0.000000
15302.665068	-0.110803	0.623754	-0.021615	77.909546	16.724731	26.060286	0.540133	0.000000	1.080736	0.000000	0.000000	0.000000	0.000000	0.000002	-0.000000	0.000000	0.000000	2.000000	152.000000	0.000000
15302.668401	-0.110803	0.623754	-0.021615	77.909546	16.724731	26.060286	0.540133	0.000000	1.080736	0.000000	0.000000	0.000000	0.000000	0.000002	-0.000000	0.000000	0.000000	2.000000	152.000000	0.000000
15302.671734	-0.110552	0.623273	-0.021648	77.909546	16.724731	26.060286	0.540133	0.000000	1.080736	0.000000	0.000000	0.000000	0.075179	-0.144432	-0.010003	0.000000	0.000000	2.000000	152.000000	0.000000
15302.675068	-0.110552	0.623273	-0.021648	77.982101	16.928198	26.246895	0.540133	0.000000	1.080736	0.000000	0.000000	0.000000	0.075179	-0.144432	-0.010003	0.000000	0.000000	2.000000	152.000000	0.000000
15302.678401	-0.110369	0.622674	-0.021678	77.982101	16.928198	26.246895	0.540133	0.000000	1.080736	0.000000	0.000000	0.000000	0.055065	-0.179685	-0.008891	0.000000	0.000000	2.000000	152.000000	0.000000
15302.681734	-0.110369	0.622674	-0.021678	77.982101	16.928198	26.246895	0.540133	0.000000	1.080736	0.000000	0.000000	0.000000	0.055065	-0.179685	-0.008891	0.000000	0.000000	2.000000	152.000000	0.000000
15302.685068	-0.110369	0.622674	-0.021678	78.062370	17.174242	26.481737	0.518425	0.000000	1.083885	0.000000	0.000000	0.000000	0.055065	-0.179685	-0.008891	0.000000	0.000000	2.000000	152.000000	0.000000
15302.688401	-0.110369	0.622674	-0.021678	78.062370	17.174242	26.481737	0.518425	0.000000	1.083885	0.000000	0.000000	0.000000	0.055065	-0.179685	-0.008891	0.000000	0.000000	2.000000	152.000000	0.000000
15302.691734	-0.110239	0.621997	-0.021669	78.062370	17.174242	26.481737	0.518425	0.000000	1.083885	0.000000	0.000000	0.000000	0.038921	-0.203151	0.002682	0.000000	0.000000	2.000000	152.000000	0.000000
15302.695068	-0.110239	0.621997	-0.021669	78.147743	17.433584	26.735647	0.518425	0.000000	1.083885	0.000000	0.000000	0.000000	0.038921	-0.203151	0.002682	0.000000	0.000000	2.000000	152.000000	0.000000
15302.698401	-0.110142	0.621241	-0.021616	78.147743	17.433584	26.735647	0.518425	0.000000	1.083885	0.000000	0.000000	0.000000	0.029017	-0.226630	0.015737	0.000000	0.000000	2.000000	152.000000	0.000000
15302.701734	-0.110142	0.621241	-0.021616	78.147743	17.433584	26.735647	0.518425	0.000000	1.083885	0.000000	0.000000	0.000000	0.029017	-0.226630	0.015737	0.000000	0.000000	2.000000	152.000000	0.000000
15302.705068	-0.110142	0.621241	-0.021616	78.238243	17.715181	27.009438	0.507102	0.000000	1.080815	0.000000	0.000000	0.000000	0.029017	-0.226630	0.015737	0.000000	0.000000	2.000000	152.000000	0.000000
15302.708401	-0.110142	0.621241	-0.021616	78.238243	17.715181	27.009438	0.507102	0.000000	1.080815	0.000000	0.000000	0.000000	0.029017	-0.226630	0.015737	0.000000	0.000000	2.000000	152.000000	0.000000
15302.711734	-0.110053	0.620456	-0.021533	78.238243	17.715181	27.009438	0.507102	0.000000	1.080815	0.000000	0.000000	0.000000	0.026665	-0.235420	0.025067	0.000000	0.000000	2.000000	152.000000	0.000000
15302.715068	-0.110053	0.620456	-0.021533	78.331139	18.011745	27.295649	0.507102	0.000000	1.080815	0.000000	0.000000	0.000000	0.026665	-0.235420	0.025067	0.000000	0.000000	2.000000	152.000000	0.000000
15302.718401	-0.109967	0.619652	-0.021350	78.331139	18.011745	27.295649	0.507102	0.000000	1.080815	0.000000	0.000000	0.000000	0.025799	-0.241400	0.054687	0.000000	0.000000	2.000000	152.000000	0.000000
15302.721734	-0.109967	0.619652	-0.021350	78.331139	18.011745	27.295649	0.507102	0.000000	1.080815	0.000000	0.000000	0.000000	0.025799	-0.241400	0.054687	0.000000	0.000000	2.000000	152.000000	0.000000
15302.725068	-0.109967	0.619652	-0.021350	78.420097	18.310616	27.585596	0.498358	0.000000	1.067523	0.000000	0.000000	0.000000	0.025799	-0.241400	0.054687	0.000000	0.000000	2.000000	152.000000	0.000000
15302.728401	-0.109967	0.619652	-0.021350	78.420097	18.310616	27.585596	0.498358	0.000000	1.067523	0.000000	0.000000	0.000000	0.025799	-0.241400	0.054687	0.000000	0.000000	2.000000	152.000000	0.000000
15302.731734	-0.109899	0.618832	-0.021098	78.420097	18.310616	27.585596	0.498358	0.000000	1.067523	0.000000	0.000000	0.000000	0.020559	-0.246003	0.075604	0.000000	0.000000	2.000000	152.000000	0.000000
15302.735068	-0.109899	0.618832	-0.021098	78.511406	18.627636	27.888420	0.498358	0.000000	1.067523	0.000000	0.000000	0.000000	0.020559	-0.246003	0.075604	0.000000	0.000000	2.000000	152.000000	0.000000
15302.738401	-0.109802	0.617977	-0.020782	78.511406	18.627636	27.888420	0.498358	0.000000	1.067523	0.000000	0.000000	0.000000	0.028912	-0.256539	0.095075	0.000000	0.000000	2.000000	152.000000	0.000000
15302.741734	-0.109802	0.617977	-0.020782	78.511406	18.627636	27.888420	0.498358	0.000000	1.067523	0.000000	0.000000	0.000000	0.028912	-0.256539	0.095075	0.000000	0.000000	2.000000	152.000000	0.000000
15302.745068	-0.109802	0.617977	-0.020782	78.600464	18.966951	28.211319	0.490113	0.000000	1.039076	0.000000	0.000000	0.000000	0.028912	-0.256539	0.095075	0.000000	0.000000	2.000000	152.000000	0.000000
15302.748401	-0.109802	0.617977	-0.020782	78.600464	18.966951	28.211319	0.490113	0.000000	1.039076	0.000000	0.000000	0.000000	0.028912	-0.256539	0.095075	0.000000	0.000000	2.000000	152.000000	0.000000
15302.751734	-0.109666	0.617096	-0.020447	78.600464	18.966951	28.211319	0.490113	0.000000	1.039076	0.000000	0.000000	0.000000	0.040901	-0.264052	0.100264	0.000000	0.000000	2.000000	152.000000	0.000000
15302.755068	-0.109666	0.617096	-0.020447	78.691406	19.343840	28.579683	0.490113	0.000000	1.039076	0.000000	0.000000	0.000000	0.040901	-0.264052	0.100264	0.000000	0.000000	2.000000	152.000000	0.000000
15302.758401	-0.109558	0.616186	-0.020088	78.691406	19.343840	28.579683	0.490113	0.000000	1.039076	0.000000	0.000000	0.000000	0.032473	-0.273172	0.107829	0.000000	0.000000	2.000000	152.000000	0.000000
15302.761734	-0.109558	0.616186	-0.020088	78.691406	19.343840	28.579683	0.490113	0.000000	1.039076	0.000000	0.000000	0.000000	0.032473	-0.273172	0.107829	0.000000	0.000000	2.000000	152.000000	0.000000
15302.765068	-0.109558	0.616186	-0.020088	78.778908	19.741915	28.976797	0.477884	0.000000	1.004394	0.000000	0.000000	0.000000	0.032473	-0.273172	0.107829	0.000000	0.000000	2.000000	152.000000	0.000000
15302.768401	-0.109558	0.616186	-0.020088	78.778908	19.741915	28.976797	0.477884	0.000000	1.004394	0.000000	0.000000	0.000000	0.032473	-0.273172	0.107829	0.000000	0.000000	2.000000	152.000000	0.000000
15302.771734	-0.109473	0.615294	-0.019720	78.778908	19.741915	28.976797	0.477884	0.000000	1.004394	0.000000	0.000000	0.000000	0.025315	-0.267552	0.110323	0.000000	0.000000	2.000000	152.000000	0.000000
15302.775068	-0.109473	0.615294	-0.019720	78.860298	20.149708	29.393761	0.477884	0.000000	1.004394	0.000000	0.000000	0.000000	0.025315	-0.267552	0.110323	0.000000	0.000000	2.000000	152.000000	0.000000
15302.778401	-0.109424	0.614407	-0.019388	78.860298	20.149708	29.393761	0.477884	0.000000	1.004394	0.000000	0.000000	0.000000	0.014826	-0.266173	0.099590	0.000000	0.000000	2.000000	152.000000	0.000000
15302.781734	-0.109424	0.614407	-0.019388	78.860298	20.149708	29.393761	0.477884	0.000000	1.004394	0.000000	0.000000	0.000000	0.014826	-0.266173	0.099590	0.000000	0.000000	2.000000	152.000000	0.000000
15302.785068	-0.109424	0.614407	-0.019388	78.943085	20.502537	29.744165	0.471194	0.000000	0.969409	0.000000	0.000000	0.000000	0.014826	-0.266173	0.099590	0.000000	0.000000	2.000000	152.000000	0.000000
15302.788401	-0.109424	0.614407	-0.019388	78.943085	20.502537	29.744165	0.471194	0.000000	0.969409	0.000000	0.000000	0.000000	0.014826	-0.266173	0.099590	0.000000	0.000000	2.000000	152.000000	0.000000
15302.791734	-0.109402	0.613557	-0.019032	78.943085	20.502537	29.744165	0.471194	0.000000	0.969409	0.000000	0.000000	0.000000	0.006466	-0.254781	0.106755	0.000000	0.000000	2.000000	152.000000	0.000000
15302.795068	-0.109402	0.613557	-0.019032	79.022438	20.818951	30.065472	0.471194	0.000000	0.969409	0.000000	0.000000	0.000000	0.006466	-0.254781	0.106755	0.000000	0.000000	2.000000	152.000000	0.000000
15302.798401	-0.109439	0.612757	-0.018710	79.022438	20.818951	30.065472	0.471194	0.000000	0.969409	0.000000	0.000000	0.000000	-0.010869	-0.240187	0.096673	0.000000	0.000000	2.000000	152.000000	0.000000
15302.801734	-0.109439	0.612757	-0.018710	79.022438	20.818951	30.065472	0.471194	0.000000	0.969409	0.000000	0.000000	0.000000	-0.010869	-0.240187	0.096673	0.000000	0.000000	2.000000	152.000000	0.000000
15302.805068	-0.109439	0.612757	-0.018710	79.092178	21.142872	30.403133	0.471928	0.000000	0.935504	0.000000	0.000000	0.000000	-0.010869	-0.240187	0.096673	0.000000	0.000000	2.000000	152.000000	0.000000
15302.808401	-0.109439	0.612757	-0.018710	79.092178	21.142872	30.403133	0.471928	0.000000	0.935504	0.000000	0.000000	0.000000	-0.010869	-0.240187	0.096673	0.000000	0.000000	2.000000	152.000000	0.000000
15302.811734	-0.109503	0.611994	-0.018364	79.092178	21.142872	30.403133	0.471928	0.000000	0.935504	0.000000	0.000000	0.000000	-0.019311	-0.228812	0.103969	0.000000	0.000000	2.000000	152.000000	0.000000
15302.815068	-0.109503	0.611994	-0.018364	79.141045	21.491247	30.783459	0.471928	0.000000	0.935504	0.000000	0.000000	0.000000	-0.019311	-0.228812	0.103969	0.000000	0.000000	2.000000	152.000000	0.000000
15302.818401	-0.109591	0.611319	-0.018009	79.141045	21.491247	30.783459	0.471928	0.000000	0.935504	0.000000	0.000000	0.000000	-0.026556	-0.202681	0.106418	0.000000	0.000000	2.000000	152.000000	0.000000
15302.821734	-0.109591	0.611319	-0.018009	79.141045	21.491247	30.783459	0.471928	0.000000	0.935504	0.000000	0.000000	0.000000	-0.026556	-0.202681	0.106418	0.000000	0.000000	2.000000	152.000000	0.000000
15302.825068	-0.109591	0.611319	-0.018009	79.172562	21.910734	31.255468	0.479572	0.000000	0.900439	0.000000	0.000000	0.000000	-0.026556	-0.202681	0.106418	0.000000	0.000000	2.000000	152.000000	0.000000
15302.828401	-0.109591	0.611319	-0.018009	79.172562	21.910734	31.255468	0.479572	0.000000	0.900439	0.000000	0.000000	0.000000	-0.026556	-0.202681	0.106418	0.000000	0.000000	2.000000	152.000000	0.000000
15302.831734	-0.109685	0.610705	-0.017632	79.172562	21.910734	31.255468	0.479572	0.000000	0.900439	0.000000	0.000000	0.000000	-0.028191	-0.183962	0.112979	0.000000	0.000000	2.000000	152.000000	0.000000
15302.835068	-0.109685	0.610705	-0.017632	79.201630	22.439379	31.848577	0.479572	0.000000	0.900439	0.000000	0.000000	0.000000	-0.028191	-0.183962	0.112979	0.000000	0.000000	2.000000	152.000000	0.000000
15302.838401	-0.109783	0.610179	-0.017242	79.201630	22.439379	31.848577	0.479572	0.000000	0.900439	0.000000	0.000000	0.000000	-0.029241	-0.157835	0.117177	0.000000	0.000000	2.000000	152.000000	0.000000
15302.841734	-0.109783	0.610179	-0.017242	79.201630	22.439379	31.848577	0.479572	0.000000	0.900439	0.000000	0.000000	0.000000	-0.029241	-0.157835	0.117177	0.000000	0.000000	2.000000	152.000000	0.000000
15302.845068	-0.109783	0.610179	-0.017242	79.265511	23.204397	32.682854	0.489144	0.000000	0.862080	0.000000	0.000000	0.000000	-0.029241	-0.157835	0.117177	0.000000	0.000000	2.000000	152.000000	0.000000
15302.848401	-0.109783	0.610179	-0.017242	79.265511	23.204397	32.682854	0.489144	0.000000	0.862080	0.000000	0.000000	0.000000	-0.029241	-0.157835	0.117177	0.000000	0.000000	2.000000	152.000000	0.000000
15302.851734	-0.109901	0.609721	-0.016857	79.265511	23.204397	32.682854	0.489144	0.000000	0.862080	0.000000	0.000000	0.000000	-0.035417	-0.137435	0.115237	0.000000	0.000000	2.000000	152.000000	0.000000
15302.855068	-0.109901	0.609721	-0.016857	79.377563	24.108097	33.629784	0.489144	0.000000	0.862080	0.000000	0.000000	0.000000	-0.035417	-0.137435	0.115237	0.000000	0.000000	2.000000	152.000000	0.000000
15302.858401	-0.110007	0.609342	-0.016522	79.377563	24.108097	33.629784	0.489144	0.000000	0.862080	0.000000	0.000000	0.000000	-0.031813	-0.113634	0.100753	0.000000	0.000000	2.000000	152.000000	0.000000
15302.861734	-0.110007	0.609342	-0.016522	79.377563	24.108097	33.629784	0.489144	0.000000	0.862080	0.000000	0.000000	0.000000	-0.031813	-0.113634	0.100753	0.000000	0.000000	2.000000	152.000000	0.000000
15302.865068	-0.110007	0.609342	-0.016522	79.513184	24.908239	34.434639	0.500349	0.000000	0.826082	0.000000	0.000000	0.000000	-0.031813	-0.113634	0.100753	0.000000	0.000000	2.000000	152.000000	0.000000
15302.868401	-0.110101	0.609043	-0.016234	79.513184	24.908239	34.434639	0.500349	0.000000	0.826082	0.000000	0.000000	0.000000	-0.028221	-0.089756	0.086330	0.000000	0.000000	2.000000	152.000000	0.000000
15302.871734	-0.110101	0.609043	-0.016234	79.513184	24.908239	34.434639	0.500349	0.000000	0.826082	0.000000	0.000000	0.000000	-0.028221	-0.089756	0.086330	0.000000	0.000000	2.000000	152.000000	0.000000
15302.875068	-0.110101	0.609043	-0.016234	79.684891	25.868402	35.382610	0.505052	0.000000	0.811693	0.000000	0.000000	0.000000	-0.028221	-0.089756	0.086330	0.000000	0.000000	2.000000	152.000000	0.000000
15302.878401	-0.110101	0.609043	-0.016234	79.684891	25.868402	35.382610	0.505052	0.000000	0.811693	0.000000	0.000000	0.000000	-0.028221	-0.089756	0.086330	0.000000	0.000000	2.000000	152.000000	0.000000
15302.881734	-0.110205	0.608757	-0.015907	79.684891	25.868402	35.382610	0.505052	0.000000	0.811693	0.000000	0.000000	0.000000	-0.031148	-0.085831	0.098011	0.000000	0.000000	2.000000	152.000000	0.000000
15302.885068	-0.110205	0.608757	-0.015907	79.819122	26.657236	36.163700	0.505052	0.000000	0.811693	0.000000	0.000000	0.000000	-0.031148	-0.085831	0.098011	0.000000	0.000000	2.000000	152.000000	0.000000
15302.888401	-0.110264	0.608562	-0.015670	79.819122	26.657236	36.163700	0.505052	0.000000	0.811693	0.000000	0.000000	0.000000	-0.017746	-0.058448	0.071070	0.000000	0.000000	2.000000	152.000000	0.000000
15302.891734	-0.110264	0.608562	-0.015670	79.819122	26.657236	36.163700	0.505052	0.000000	0.811693	0.000000	0.000000	0.000000	-0.017746	-0.058448	0.071070	0.000000	0.000000	2.000000	152.000000	0.000000
15302.895068	-0.110264	0.608562	-0.015670	79.924324	27.303480	36.803638	0.513202	0.000000	0.783513	0.000000	0.000000	0.000000	-0.017746	-0.058448	0.071070	0.000000	0.000000	2.000000	152.000000	0.000000
15302.898401	-0.110264	0.608562	-0.015670	79.924324	27.303480	36.803638	0.513202	0.000000	0.783513	0.000000	0.000000	0.000000	-0.017746	-0.058448	0.071070	0.000000	0.000000	2.000000	152.000000	0.000000
15302.901734	-0.110340	0.608417	-0.015455	79.924324	27.303480	36.803638	0.513202	0.000000	0.783513	0.000000	0.000000	0.000000	-0.022830	-0.043573	0.064662	0.000000	0.000000	2.000000	152.000000	0.000000
15302.905068	-0.110340	0.608417	-0.015455	79.998283	27.773554	37.267239	0.513202	0.000000	0.783513	0.000000	0.000000	0.000000	-0.022830	-0.043573	0.064662	0.000000	0.000000	2.000000	152.000000	0.000000
15302.908401	-0.110340	0.608417	-0.015455	79.998283	27.773554	37.267239	0.513202	0.000000	0.783513	0.000000	0.000000	0.000000	-0.022830	-0.043573	0.064662	0.000000	0.000000	2.000000	152.000000	0.000000
15302.911734	-0.110340	0.608417	-0.015455	79.998283	27.773554	37.267239	0.513202	0.000000	0.783513	0.000000	0.000000	0.000000	-0.022830	-0.043573	0.064662	0.000000	0.000000	2.000000	152.000000	0.000000
15302.915068	-0.110438	0.608342	-0.015153	80.057068	28.161192	37.651333	0.517007	0.000000	0.772736	0.000000	0.000000	0.000000	-0.029270	-0.022408	0.090404	0.000000	0.000000	2.000000	152.000000	0.000000
15302.918401	-0.110438	0.608342	-0.015153	80.057068	28.161192	37.651333	0.517007	0.000000	0.772736	0.000000	0.000000	0.000000	-0.029270	-0.022408	0.090404	0.000000	0.000000	2.000000	152.000000	0.000000
15302.921734	-0.110438	0.608342	-0.015153	80.057068	28.161192	37.651333	0.517007	0.000000	0.772736	0.000000	0.000000	0.000000	-0.029270	-0.022408	0.090404	0.000000	0.000000	2.000000	152.000000	0.000000
15302.925068	-0.110438	0.608342	-0.015153	80.090553	28.360334	37.843750	0.521885	0.000000	0.757669	0.000000	0.000000	0.000000	-0.029270	-0.022408	0.090404	0.000000	0.000000	2.000000	152.000000	0.000000
15302.928401	-0.110451	0.608375	-0.015099	80.090553	28.360334	37.843750	0.521885	0.000000	0.757669	0.000000	0.000000	0.000000	-0.004101	0.009757	0.016416	0.000000	0.000000	2.000000	152.000000	0.000000
15302.931734	-0.110451	0.608375	-0.015099	80.090553	28.360334	37.843750	0.521885	0.000000	0.757669	0.000000	0.000000	0.000000	-0.004101	0.009757	0.016416	0.000000	0.000000	2.000000	152.000000	0.000000
15302.935068	-0.110451	0.608375	-0.015099	80.091408	28.320372	37.796524	0.522569	0.000000	0.754933	0.000000	0.000000	0.000000	-0.004101	0.009757	0.016416	0.000000	0.000000	2.000000	152.000000	0.000000
15302.938401	-0.110451	0.608375	-0.015099	80.091408	28.320372	37.796524	0.522569	0.000000	0.754933	0.000000	0.000000	0.000000	-0.004101	0.009757	0.016416	0.000000	0.000000	2.000000	152.000000	0.000000
15302.941734	-0.110459	0.608413	-0.015068	80.091408	28.320372	37.796524	0.522569	0.000000	0.754933	0.000000	0.000000	0.000000	-0.002335	0.011493	0.009340	0.000000	0.000000	2.000000	152.000000	0.000000
15302.945068	-0.110459	0.608413	-0.015068	80.103516	28.209055	37.665150	0.522569	0.000000	0.754933	0.000000	0.000000	0.000000	-0.002335	0.011493	0.009340	0.000000	0.000000	2.000000	152.000000	0.000000
15302.948401	-0.110459	0.608413	-0.015068	80.103516	28.209055	37.665150	0.522569	0.000000	0.754933	0.000000	0.000000	0.000000	-0.002335	0.011493	0.009340	0.000000	0.000000	2.000000	152.000000	0.000000
15302.951734	-0.110459	0.608413	-0.015068	80.103516	28.209055	37.665150	0.522569	0.000000	0.754933	0.000000	0.000000	0.000000	-0.002335	0.011493	0.009340	0.000000	0.000000	2.000000	152.000000	0.000000
15302.955068	-0.110519	0.608574	-0.015184	80.128769	27.976639	37.393719	0.522957	0.000000	0.753376	0.000000	0.000000	0.000000	-0.018039	0.048244	-0.034877	0.000000	0.000000	2.000000	152.000000	0.000000
15302.958401	-0.110519	0.608574	-0.015184	80.128769	27.976639	37.393719	0.522957	0.000000	0.753376	0.000000	0.000000	0.000000	-0.018039	0.048244	-0.034877	0.000000	0.000000	2.000000	152.000000	0.000000
15302.961734	-0.110519	0.608574	-0.015184	80.128769	27.976639	37.393719	0.522957	0.000000	0.753376	0.000000	0.000000	0.000000	-0.018039	0.048244	-0.034877	0.000000	0.000000	2.000000	152.000000	0.000000
15302.965068	-0.110519	0.608574	-0.015184	80.151443	27.782242	37.164196	0.525964	0.000000	0.759189	0.000000	0.000000	0.000000	-0.018039	0.048244	-0.034877	0.000000	0.000000	2.000000	152.000000	0.000000
15302.968401	-0.110549	0.608654	-0.015242	80.151443	27.782242	37.164196	0.525964	0.000000	0.759189	0.000000	0.000000	0.000000	-0.009010	0.024133	-0.017445	0.000000	0.000000	2.000000	152.000000	0.000000
15302.971734	-0.110549	0.608654	-0.015242	80.151443	27.782242	37.164196	0.525964	0.000000	0.759189	0.000000	0.000000	0.000000	-0.009010	0.024133	-0.017445	0.000000	0.000000	2.000000	152.000000	0.000000
15302.975068	-0.110549	0.608654	-0.015242	80.168091	27.593349	36.944805	0.527466	0.000000	0.762097	0.000000	0.000000	0.000000	-0.009010	0.024133	-0.017445	0.000000	0.000000	2.000000	152.000000	0.000000
15302.978401	-0.110549	0.608654	-0.015242	80.168091	27.593349	36.944805	0.527466	0.000000	0.762097	0.000000	0.000000	0.000000	-0.009010	0.024133	-0.017445	0.000000	0.000000	2.000000	152.000000	0.000000
15302.981734	-0.110575	0.608784	-0.015316	80.168091	27.593349	36.944805	0.527466	0.000000	0.762097	0.000000	0.000000	0.000000	-0.007805	0.039031	-0.022269	0.000000	0.000000	2.000000	152.000000	0.000000
15302.985068	-0.110575	0.608784	-0.015316	80.181137	27.403418	36.720360	0.527466	0.000000	0.762097	0.000000	0.000000	0.000000	-0.007805	0.039031	-0.022269	0.000000	0.000000	2.000000	152.000000	0.000000
15302.988401	-0.110575	0.608784	-0.015316	80.181137	27.403418	36.720360	0.527466	0.000000	0.762097	0.000000	0.000000	0.000000	-0.007805	0.039031	-0.022269	0.000000	0.000000	2.000000	152.000000	0.000000
15302.991734	-0.110575	0.608784	-0.015316	80.181137	27.403418	36.720360	0.527466	0.000000	0.762097	0.000000	0.000000	0.000000	-0.007805	0.039031	-0.022269	0.000000	0.000000	2.000000	152.000000	0.000000
15302.995068	-0.110578	0.609008	-0.015394	80.203430	27.184618	36.460361	0.528767	0.000000	0.765808	0.000000	0.000000	0.000000	-0.000858	0.067177	-0.023281	0.000000	0.000000	2.000000	152.000000	0.000000
15302.998401	-0.110578	0.609008	-0.015394	80.203430	27.184618	36.460361	0.528767	0.000000	0.765808	0.000000	0.000000	0.000000	-0.000858	0.067177	-0.023281	0.000000	0.000000	2.000000	152.000000	0.000000
15303.001734	-0.110578	0.609008	-0.015394	80.203430	27.184618	36.460361	0.528767	0.000000	0.765808	0.000000	0.000000	0.000000	-0.000858	0.067177	-0.023281	0.000000	0.000000	2.000000	152.000000	0.000000
15303.005068	-0.110578	0.609008	-0.015394	80.229012	26.923983	36.147644	0.528910	0.000000	0.769688	0.000000	0.000000	0.000000	-0.000858	0.067177	-0.023281	0.000000	0.000000	2.000000	152.000000	0.000000
15303.008401	-0.110574	0.609127	-0.015410	80.229012	26.923983	36.147644	0.528910	0.000000	0.769688	0.000000	0.000000	0.000000	0.001250	0.035611	-0.004997	0.000000	0.000000	2.000000	152.000000	0.000000
15303.011734	-0.110574	0.609127	-0.015410	80.229012	26.923983	36.147644	0.528910	0.000000	0.769688	0.000000	0.000000	0.000000	0.001250	0.035611	-0.004997	0.000000	0.000000	2.000000	152.000000	0.000000
15303.015068	-0.110574	0.609127	-0.015410	80.246254	26.706264	35.889057	0.528701	0.000000	0.770521	0.000000	0.000000	0.000000	0.001250	0.035611	-0.004997	0.000000	0.000000	2.000000	152.000000	0.000000
15303.018401	-0.110574	0.609127	-0.015410	80.246254	26.706264	35.889057	0.528701	0.000000	0.770521	0.000000	0.000000	0.000000	0.001250	0.035611	-0.004997	0.000000	0.000000	2.000000	152.000000	0.000000
15303.021734	-0.110578	0.609215	-0.015395	80.246254	26.706264	35.889057	0.528701	0.000000	0.770521	0.000000	0.000000	0.000000	-0.001123	0.026413	0.004488	0.000000	0.000000	2.000000	152.000000	0.000000
15303.025068	-0.110578	0.609215	-0.015395	80.268555	26.533234	35.671532	0.528701	0.000000	0.770521	0.000000	0.000000	0.000000	-0.001123	0.026413	0.004488	0.000000	0.000000	2.000000	152.000000	0.000000
15303.028401	-0.110578	0.609215	-0.015395	80.268555	26.533234	35.671532	0.528701	0.000000	0.770521	0.000000	0.000000	0.000000	-0.001123	0.026413	0.004488	0.000000	0.000000	2.000000	152.000000	0.000000
15303.031734	-0.110578	0.609215	-0.015395	80.268555	26.533234	35.671532	0.528701	0.000000	0.770521	0.000000	0.000000	0.000000	-0.001123	0.026413	0.004488	0.000000	0.000000	2.000000	152.000000	0.000000
15303.035068	-0.110494	0.609353	-0.015376	80.290665	26.359226	35.453033	0.528889	0.000000	0.769773	0.000000	0.000000	0.000000	0.025258	0.041366	0.005942	0.000000	0.000000	2.000000	152.000000	0.000000
15303.038401	-0.110494	0.609353	-0.015376	80.290665	26.359226	35.453033	0.528889	0.000000	0.769773	0.000000	0.000000	0.000000	0.025258	0.041366	0.005942	0.000000	0.000000	2.000000	152.000000	0.000000
15303.041734	-0.110494	0.609353	-0.015376	80.290665	26.359226	35.453033	0.528889	0.000000	0.769773	0.000000	0.000000	0.000000	0.025258	0.041366	0.005942	0.000000	0.000000	2.000000	152.000000	0.000000
15303.045068	-0.110494	0.609353	-0.015376	80.338890	26.185850	35.220257	0.524679	0.000000	0.768783	0.000000	0.000000	0.000000	0.025258	0.041366	0.005942	0.000000	0.000000	2.000000	152.000000	0.000000
15303.048401	-0.110455	0.609370	-0.015441	80.338890	26.185850	35.220257	0.524679	0.000000	0.768783	0.000000	0.000000	0.000000	0.011600	0.005152	-0.019659	0.000000	0.000000	2.000000	152.000000	0.000000
15303.051734	-0.110455	0.609370	-0.015441	80.338890	26.185850	35.220257	0.524679	0.000000	0.768783	0.000000	0.000000	0.000000	0.011600	0.005152	-0.019659	0.000000	0.000000	2.000000	152.000000	0.000000
15303.055068	-0.110455	0.609370	-0.015441	80.385170	26.037340	35.019741	0.522746	0.000000	0.772059	0.000000	0.000000	0.000000	0.011600	0.005152	-0.019659	0.000000	0.000000	2.000000	152.000000	0.000000
15303.058401	-0.110455	0.609370	-0.015441	80.385170	26.037340	35.019741	0.522746	0.000000	0.772059	0.000000	0.000000	0.000000	0.011600	0.005152	-0.019659	0.000000	0.000000	2.000000	152.000000	0.000000
15303.061734	-0.110437	0.609387	-0.015512	80.385170	26.037340	35.019741	0.522746	0.000000	0.772059	0.000000	0.000000	0.000000	0.005310	0.005129	-0.021233	0.000000	0.000000	2.000000	152.000000	0.000000
15303.065068	-0.110437	0.609387	-0.015512	80.437004	25.752108	34.669472	0.522746	0.000000	0.772059	0.000000	0.000000	0.000000	0.005310	0.005129	-0.021233	0.000000	0.000000	2.000000	152.000000	0.000000
15303.068401	-0.110437	0.609387	-0.015512	80.437004	25.752108	34.669472	0.522746	0.000000	0.772059	0.000000	0.000000	0.000000	0.005310	0.005129	-0.021233	0.000000	0.000000	2.000000	152.000000	0.000000
15303.071734	-0.110437	0.609387	-0.015512	80.437004	25.752108	34.669472	0.522746	0.000000	0.772059	0.000000	0.000000	0.000000	0.005310	0.005129	-0.021233	0.000000	0.000000	2.000000	152.000000	0.000000
15303.075068	-0.110518	0.609408	-0.015724	80.496101	25.419603	34.268085	0.521861	0.000000	0.775598	0.000000	0.000000	0.000000	-0.024171	0.006186	-0.063644	0.000000	0.000000	2.000000	152.000000	0.000000
15303.078401	-0.110518	0.609408	-0.015724	80.496101	25.419603	34.268085	0.521861	0.000000	0.775598	0.000000	0.000000	0.000000	0.000000	-0.000001	0.000000	0.000000	0.000000	2.000000	152.000000	0.000000
15303.081734	-0.110518	0.609408	-0.015724	80.496101	25.419603	34.268085	0.521861	0.000000	0.775598	0.000000	0.000000	0.000000	0.000000	-0.000001	0.000000	0.000000	0.000000	2.000000	152.000000	0.000000
15303.085068	-0.110518	0.609408	-0.015724	80.532204	25.195660	34.001156	0.525889	0.000000	0.786205	0.000000	0.000000	0.000000	0.000000	-0.000001	0.000000	0.000000	0.000000	2.000000	152.000000	0.000000
15303.088401	-0.110518	0.609408	-0.015724	80.532204	25.195660	34.001156	0.525889	0.000000	0.786205	0.000000	0.000000	0.000000	0.000000	-0.000001	0.000000	0.000000	0.000000	2.000000	152.000000	0.000000
15303.091734	-0.110563	0.609425	-0.015811	80.532204	25.195660	34.001156	0.525889	0.000000	0.786205	0.000000	0.000000	0.000000	-0.013543	0.005126	-0.025956	0.000000	0.000000	2.000000	152.000000	0.000000
15303.095068	-0.110563	0.609425	-0.015811	80.553398	25.033031	33.812962	0.525889	0.000000	0.786205	0.000000	0.000000	0.000000	-0.013543	0.005126	-0.025956	0.000000	0.000000	2.000000	152.000000	0.000000
15303.098401	-0.110563	0.609425	-0.015811	80.553398	25.033031	33.812962	0.525889	0.000000	0.786205	0.000000	0.000000	0.000000	-0.013543	0.005126	-0.025956	0.000000	0.000000	2.000000	152.000000	0.000000
15303.101734	-0.110563	0.609425	-0.015811	80.553398	25.033031	33.812962	0.525889	0.000000	0.786205	0.000000	0.000000	0.000000	-0.013543	0.005126	-0.025956	0.000000	0.000000	2.000000	152.000000	0.000000
15303.105068	-0.110681	0.609524	-0.015874	80.551895	24.980726	33.763695	0.528146	0.000000	0.790531	0.000000	0.000000	0.000000	-0.035284	0.029822	-0.019135	0.000000	0.000000	2.000000	152.000000	0.000000
15303.108401	-0.110681	0.609524	-0.015874	80.551895	24.980726	33.763695	0.528146	0.000000	0.790531	0.000000	0.000000	0.000000	0.000000	-0.000004	0.000000	0.000000	0.000000	2.000000	152.000000	0.000000
15303.111734	-0.110681	0.609524	-0.015874	80.551895	24.980726	33.763695	0.528146	0.000000	0.790531	0.000000	0.000000	0.000000	0.000000	-0.000004	0.000000	0.000000	0.000000	2.000000	152.000000	0.000000
15303.115068	-0.110681	0.609524	-0.015874	80.537308	24.909729	33.691719	0.534027	0.000000	0.793721	0.000000	0.000000	0.000000	0.000000	-0.000004	0.000000	0.000000	0.000000	2.000000	152.000000	0.000000
15303.118401	-0.110681	0.609524	-0.015874	80.537308	24.909729	33.691719	0.534027	0.000000	0.793721	0.000000	0.000000	0.000000	0.000000	-0.000004	0.000000	0.000000	0.000000	2.000000	152.000000	0.000000
15303.121734	-0.110700	0.609620	-0.015797	80.537308	24.909729	33.691719	0.534027	0.000000	0.793721	0.000000	0.000000	0.000000	-0.005839	0.028761	0.023278	0.000000	0.000000	2.000000	152.000000	0.000000
15303.125068	-0.110700	0.609620	-0.015797	80.524353	24.851595	33.629753	0.534027	0.000000	0.793721	0.000000	0.000000	0.000000	-0.005839	0.028761	0.023278	0.000000	0.000000	2.000000	152.000000	0.000000
15303.128401	-0.110700	0.609620	-0.015797	80.524353	24.851595	33.629753	0.534027	0.000000	0.793721	0.000000	0.000000	0.000000	-0.005839	0.028761	0.023278	0.000000	0.000000	2.000000	152.000000	0.000000
15303.131734	-0.110700	0.609620	-0.015797	80.524353	24.851595	33.629753	0.534027	0.000000	0.793721	0.000000	0.000000	0.000000	-0.005839	0.028761	0.023278	0.000000	0.000000	2.000000	152.000000	0.000000
15303.135068	-0.110686	0.609897	-0.015496	80.531097	24.924475	33.690998	0.535000	0.000000	0.789841	0.000000	0.000000	0.000000	0.004108	0.082955	0.090251	0.000000	0.000000	2.000000	152.000000	0.000000
15303.138401	-0.110686	0.609897	-0.015496	80.531097	24.924475	33.690998	0.535000	0.000000	0.789841	0.000000	0.000000	0.000000	0.004108	0.082955	0.090251	0.000000	0.000000	2.000000	152.000000	0.000000
15303.141734	-0.110686	0.609897	-0.015496	80.531097	24.924475	33.690998	0.535000	0.000000	0.789841	0.000000	0.000000	0.000000	0.004108	0.082955	0.090251	0.000000	0.000000	2.000000	152.000000	0.000000
15303.145068	-0.110686	0.609897	-0.015496	80.596359	25.326651	34.074036	0.534315	0.000000	0.774799	0.000000	0.000000	0.000000	0.004108	0.082955	0.090251	0.000000	0.000000	2.000000	152.000000	0.000000
15303.148401	-0.110662	0.610020	-0.015325	80.596359	25.326651	34.074036	0.534315	0.000000	0.774799	0.000000	0.000000	0.000000	0.007175	0.036917	0.051431	0.000000	0.000000	2.000000	152.000000	0.000000
15303.151734	-0.110662	0.610020	-0.015325	80.596359	25.326651	34.074036	0.534315	0.000000	0.774799	0.000000	0.000000	0.000000	0.007175	0.036917	0.051431	0.000000	0.000000	2.000000	152.000000	0.000000
15303.155068	-0.110662	0.610020	-0.015325	80.733078	26.150867	34.866238	0.533120	0.000000	0.766227	0.000000	0.000000	0.000000	0.007175	0.036917	0.051431	0.000000	0.000000	2.000000	152.000000	0.000000
15303.158401	-0.110662	0.610020	-0.015325	80.733078	26.150867	34.866238	0.533120	0.000000	0.766227	0.000000	0.000000	0.000000	0.007175	0.036917	0.051431	0.000000	0.000000	2.000000	152.000000	0.000000
15303.161734	-0.110610	0.610105	-0.015179	80.733078	26.150867	34.866238	0.533120	0.000000	0.766227	0.000000	0.000000	0.000000	0.015814	0.025389	0.043698	0.000000	0.000000	2.000000	152.000000	0.000000
15303.165068	-0.110610	0.610105	-0.015179	80.897087	27.124638	35.803398	0.533120	0.000000	0.766227	0.000000	0.000000	0.000000	0.015814	0.025389	0.043698	0.000000	0.000000	2.000000	152.000000	0.000000
15303.168401	-0.110565	0.610159	-0.015002	80.897087	27.124638	35.803398	0.533120	0.000000	0.766227	0.000000	0.000000	0.000000	0.013451	0.016220	0.053199	0.000000	0.000000	2.000000	152.000000	0.000000
15303.171734	-0.110565	0.610159	-0.015002	80.897087	27.124638	35.803398	0.533120	0.000000	0.766227	0.000000	0.000000	0.000000	0.013451	0.016220	0.053199	0.000000	0.000000	2.000000	152.000000	0.000000
15303.175068	-0.110565	0.610159	-0.015002	81.042831	27.943195	36.579376	0.528242	0.000000	0.750078	0.000000	0.000000	0.000000	0.013451	0.016220	0.053199	0.000000	0.000000	2.000000	152.000000	0.000000
15303.178401	-0.110565	0.610159	-0.015002	81.042831	27.943195	36.579376	0.528242	0.000000	0.750078	0.000000	0.000000	0.000000	0.013451	0.016220	0.053199	0.000000	0.000000	2.000000	152.000000	0.000000
15303.181734	-0.110548	0.610180	-0.014889	81.042831	27.943195	36.579376	0.528242	0.000000	0.750078	0.000000	0.000000	0.000000	0.004967	0.006392	0.033676	0.000000	0.000000	2.000000	152.000000	0.000000
15303.185068	-0.110548	0.610180	-0.014889	81.183502	28.620049	37.208763	0.528242	0.000000	0.750078	0.000000	0.000000	0.000000	0.004967	0.006392	0.033676	0.000000	0.000000	2.000000	152.000000	0.000000
15303.188401	-0.110548	0.610180	-0.014889	81.183502	28.620049	37.208763	0.528242	0.000000	0.750078	0.000000	0.000000	0.000000	0.004967	0.006392	0.033676	0.000000	0.000000	2.000000	152.000000	0.000000
15303.191734	-0.110548	0.610180	-0.014889	81.183502	28.620049	37.208763	0.528242	0.000000	0.750078	0.000000	0.000000	0.000000	0.004967	0.006392	0.033676	0.000000	0.000000	2.000000	152.000000	0.000000
15303.195068	-0.110544	0.610121	-0.014729	81.295906	29.074333	37.615509	0.527414	0.000000	0.744465	0.000000	0.000000	0.000000	0.001381	-0.017716	0.048048	0.000000	0.000000	2.000000	152.000000	0.000000
15303.198401	-0.110544	0.610121	-0.014729	81.295906	29.074333	37.615509	0.527414	0.000000	0.744465	0.000000	0.000000	0.000000	0.001381	-0.017716	0.048048	0.000000	0.000000	2.000000	152.000000	0.000000
15303.201734	-0.110544	0.610121	-0.014729	81.295906	29.074333	37.615509	0.527414	0.000000	0.744465	0.000000	0.000000	0.000000	0.001381	-0.017716	0.048048	0.000000	0.000000	2.000000	152.000000	0.000000
15303.205068	-0.110544	0.610121	-0.014729	81.373772	29.357285	37.858971	0.527184	0.000000	0.736457	0.000000	0.000000	0.000000	0.001381	-0.017716	0.048048	0.000000	0.000000	2.000000	152.000000	0.000000
15303.208401	-0.110514	0.610040	-0.014671	81.373772	29.357285	37.858971	0.527184	0.000000	0.736457	0.000000	0.000000	0.000000	0.009013	-0.024129	0.017518	0.000000	0.000000	2.000000	152.000000	0.000000
15303.211734	-0.110514	0.610040	-0.014671	81.373772	29.357285	37.858971	0.527184	0.000000	0.736457	0.000000	0.000000	0.000000	0.009013	-0.024129	0.017518	0.000000	0.000000	2.000000	152.000000	0.000000
15303.215068	-0.110514	0.610040	-0.014671	81.412766	29.511326	37.986572	0.525682	0.000000	0.733538	0.000000	0.000000	0.000000	0.009013	-0.024129	0.017518	0.000000	0.000000	2.000000	152.000000	0.000000
15303.218401	-0.110421	0.609960	-0.014597	81.412766	29.511326	37.986572	0.525682	0.000000	0.733538	0.000000	0.000000	0.000000	0.027926	-0.024158	0.022233	0.000000	0.000000	2.000000	152.000000	0.000000
15303.221734	-0.110421	0.609960	-0.014597	81.412766	29.511326	37.986572	0.525682	0.000000	0.733538	0.000000	0.000000	0.000000	0.027926	-0.024158	0.022233	0.000000	0.000000	2.000000	152.000000	0.000000
15303.225068	-0.110421	0.609960	-0.014597	81.426781	29.553789	38.009769	0.521028	0.000000	0.729832	0.000000	0.000000	0.000000	0.027926	-0.024158	0.022233	0.000000	0.000000	2.000000	152.000000	0.000000
15303.228401	-0.110421	0.609960	-0.014597	81.426781	29.553789	38.009769	0.521028	0.000000	0.729832	0.000000	0.000000	0.000000	0.027926	-0.024158	0.022233	0.000000	0.000000	2.000000	152.000000	0.000000
15303.231734	-0.110333	0.609874	-0.014499	81.426781	29.553789	38.009769	0.521028	0.000000	0.729832	0.000000	0.000000	0.000000	0.026173	-0.025855	0.029300	0.000000	0.000000	2.000000	152.000000	0.000000
15303.235068	-0.110333	0.609874	-0.014499	81.451622	29.566456	37.986851	0.521028	0.000000	0.729832	0.000000	0.000000	0.000000	0.026173	-0.025855	0.029300	0.000000	0.000000	2.000000	152.000000	0.000000
15303.238401	-0.110333	0.609874	-0.014499	81.451622	29.566456	37.986851	0.521028	0.000000	0.729832	0.000000	0.000000	0.000000	0.026173	-0.025855	0.029300	0.000000	0.000000	2.000000	152.000000	0.000000
15303.241734	-0.110333	0.609874	-0.014499	81.451622	29.566456	37.986851	0.521028	0.000000	0.729832	0.000000	0.000000	0.000000	0.026173	-0.025855	0.029300	0.000000	0.000000	2.000000	152.000000	0.000000
15303.245068	-0.110084	0.609574	-0.014334	81.497070	29.483547	37.847546	0.516666	0.000000	0.724949	0.000000	0.000000	0.000000	0.074729	-0.089739	0.049512	0.000000	0.000000	2.000000	152.000000	0.000000
15303.248401	-0.110084	0.609574	-0.014334	81.497070	29.483547	37.847546	0.516666	0.000000	0.724949	0.000000	0.000000	0.000000	-0.000000	0.000008	-0.000000	0.000000	0.000000	2.000000	152.000000	0.000000
15303.251734	-0.110084	0.609574	-0.014334	81.497070	29.483547	37.847546	0.516666	0.000000	0.724949	0.000000	0.000000	0.000000	-0.000000	0.000008	-0.000000	0.000000	0.000000	2.000000	152.000000	0.000000
15303.255068	-0.110084	0.609574	-0.014334	81.566765	29.278147	37.562935	0.504211	0.000000	0.716697	0.000000	0.000000	0.000000	-0.000000	0.000008	-0.000000	0.000000	0.000000	2.000000	152.000000	0.000000
15303.258401	-0.110084	0.609574	-0.014334	81.566765	29.278147	37.562935	0.504211	0.000000	0.716697	0.000000	0.000000	0.000000	-0.000000	0.000008	-0.000000	0.000000	0.000000	2.000000	152.000000	0.000000
15303.261734	-0.110014	0.609400	-0.014257	81.566765	29.278147	37.562935	0.504211	0.000000	0.716697	0.000000	0.000000	0.000000	0.021016	-0.052360	0.023225	0.000000	0.000000	2.000000	152.000000	0.000000
15303.265068	-0.110014	0.609400	-0.014257	81.643532	29.019032	37.220547	0.504211	0.000000	0.716697	0.000000	0.000000	0.000000	0.021016	-0.052360	0.023225	0.000000	0.000000	2.000000	152.000000	0.000000
15303.268401	-0.110014	0.609400	-0.014257	81.643532	29.019032	37.220547	0.504211	0.000000	0.716697	0.000000	0.000000	0.000000	0.021016	-0.052360	0.023225	0.000000	0.000000	2.000000	152.000000	0.000000
15303.271734	-0.110014	0.609400	-0.014257	81.643532	29.019032	37.220547	0.504211	0.000000	0.716697	0.000000	0.000000	0.000000	0.021016	-0.052360	0.023225	0.000000	0.000000	2.000000	152.000000	0.000000
15303.275068	-0.110008	0.609020	-0.014102	81.707863	28.856180	36.996223	0.500709	0.000000	0.712826	0.000000	0.000000	0.000000	0.001857	-0.113950	0.046479	0.000000	0.000000	2.000000	152.000000	0.000000
15303.278401	-0.110008	0.609020	-0.014102	81.707863	28.856180	36.996223	0.500709	0.000000	0.712826	0.000000	0.000000	0.000000	0.001857	-0.113950	0.046479	0.000000	0.000000	2.000000	152.000000	0.000000
15303.281734	-0.110008	0.609020	-0.014102	81.707863	28.856180	36.996223	0.500709	0.000000	0.712826	0.000000	0.000000	0.000000	0.001857	-0.113950	0.046479	0.000000	0.000000	2.000000	152.000000	0.000000
15303.285068	-0.110008	0.609020	-0.014102	81.746765	28.845881	36.960300	0.500399	0.000000	0.705079	0.000000	0.000000	0.000000	0.001857	-0.113950	0.046479	0.000000	0.000000	2.000000	152.000000	0.000000
15303.288401	-0.110030	0.608815	-0.014014	81.746765	28.845881	36.960300	0.500399	0.000000	0.705079	0.000000	0.000000	0.000000	-0.006551	-0.061588	0.026382	0.000000	0.000000	2.000000	152.000000	0.000000
15303.291734	-0.110030	0.608815	-0.014014	81.746765	28.845881	36.960300	0.500399	0.000000	0.705079	0.000000	0.000000	0.000000	-0.006551	-0.061588	0.026382	0.000000	0.000000	2.000000	152.000000	0.000000
15303.295068	-0.110030	0.608815	-0.014014	81.766365	28.953238	37.070030	0.501491	0.000000	0.700682	0.000000	0.000000	0.000000	-0.006551	-0.061588	0.026382	0.000000	0.000000	2.000000	152.000000	0.000000
15303.298401	-0.110079	0.608604	-0.013907	81.766365	28.953238	37.070030	0.501491	0.000000	0.700682	0.000000	0.000000	0.000000	-0.014612	-0.063359	0.031862	0.000000	0.000000	2.000000	152.000000	0.000000
15303.301734	-0.110079	0.608604	-0.013907	81.766365	28.953238	37.070030	0.501491	0.000000	0.700682	0.000000	0.000000	0.000000	-0.014612	-0.063359	0.031862	0.000000	0.000000	2.000000	152.000000	0.000000
15303.305068	-0.110079	0.608604	-0.013907	81.782387	29.056482	37.174343	0.503926	0.000000	0.695372	0.000000	0.000000	0.000000	-0.014612	-0.063359	0.031862	0.000000	0.000000	2.000000	152.000000	0.000000
15303.308401	-0.110079	0.608604	-0.013907	81.782387	29.056482	37.174343	0.503926	0.000000	0.695372	0.000000	0.000000	0.000000	-0.014612	-0.063359	0.031862	0.000000	0.000000	2.000000	152.000000	0.000000
15303.311734	-0.110110	0.608412	-0.013781	81.782387	29.056482	37.174343	0.503926	0.000000	0.695372	0.000000	0.000000	0.000000	-0.009455	-0.057629	0.038068	0.000000	0.000000	2.000000	152.000000	0.000000
15303.315068	-0.110110	0.608412	-0.013781	81.798431	29.157463	37.279125	0.503926	0.000000	0.695372	0.000000	0.000000	0.000000	-0.009455	-0.057629	0.038068	0.000000	0.000000	2.000000	152.000000	0.000000
15303.318401	-0.110110	0.608412	-0.013781	81.798431	29.157463	37.279125	0.503926	0.000000	0.695372	0.000000	0.000000	0.000000	-0.009455	-0.057629	0.038068	0.000000	0.000000	2.000000	152.000000	0.000000
15303.321734	-0.110110	0.608412	-0.013781	81.798431	29.157463	37.279125	0.503926	0.000000	0.695372	0.000000	0.000000	0.000000	-0.009455	-0.057629	0.038068	0.000000	0.000000	2.000000	152.000000	0.000000
15303.325068	-0.110215	0.608029	-0.013446	81.812134	29.246649	37.369232	0.505502	0.000000	0.689027	0.000000	0.000000	0.000000	-0.031634	-0.114859	0.100380	0.000000	0.000000	2.000000	152.000000	0.000000
15303.328401	-0.110215	0.608029	-0.013446	81.812134	29.246649	37.369232	0.505502	0.000000	0.689027	0.000000	0.000000	0.000000	-0.031634	-0.114859	0.100380	0.000000	0.000000	2.000000	152.000000	0.000000
15303.331734	-0.110215	0.608029	-0.013446	81.812134	29.246649	37.369232	0.505502	0.000000	0.689027	0.000000	0.000000	0.000000	-0.031634	-0.114859	0.100380	0.000000	0.000000	2.000000	152.000000	0.000000
15303.335068	-0.110215	0.608029	-0.013446	81.828072	29.353821	37.474751	0.510774	0.000000	0.672297	0.000000	0.000000	0.000000	-0.031634	-0.114859	0.100380	0.000000	0.000000	2.000000	152.000000	0.000000
15303.338401	-0.110241	0.607844	-0.013251	81.828072	29.353821	37.474751	0.510774	0.000000	0.672297	0.000000	0.000000	0.000000	-0.007789	-0.055488	0.058378	0.000000	0.000000	2.000000	152.000000	0.000000
15303.341734	-0.110241	0.607844	-0.013251	81.828072	29.353821	37.474751	0.510774	0.000000	0.672297	0.000000	0.000000	0.000000	-0.007789	-0.055488	0.058378	0.000000	0.000000	2.000000	152.000000	0.000000
15303.345068	-0.110241	0.607844	-0.013251	81.844139	29.431337	37.547306	0.512073	0.000000	0.662568	0.000000	0.000000	0.000000	-0.007789	-0.055488	0.058378	0.000000	0.000000	2.000000	152.000000	0.000000
15303.348401	-0.110241	0.607844	-0.013251	81.844139	29.431337	37.547306	0.512073	0.000000	0.662568	0.000000	0.000000	0.000000	-0.007789	-0.055488	0.058378	0.000000	0.000000	2.000000	152.000000	0.000000
15303.351734	-0.110252	0.607651	-0.013120	81.844139	29.431337	37.547306	0.512073	0.000000	0.662568	0.000000	0.000000	0.000000	-0.003103	-0.057772	0.039541	0.000000	0.000000	2.000000	152.000000	0.000000
15303.355068	-0.110252	0.607651	-0.013120	81.868439	29.514030	37.623318	0.512073	0.000000	0.662568	0.000000	0.000000	0.000000	-0.003103	-0.057772	0.039541	0.000000	0.000000	2.000000	152.000000	0.000000
15303.358401	-0.110252	0.607651	-0.013120	81.868439	29.514030	37.623318	0.512073	0.000000	0.662568	0.000000	0.000000	0.000000	-0.003103	-0.057772	0.039541	0.000000	0.000000	2.000000	152.000000	0.000000
15303.361734	-0.110252	0.607651	-0.013120	81.868439	29.514030	37.623318	0.512073	0.000000	0.662568	0.000000	0.000000	0.000000	-0.003103	-0.057772	0.039541	0.000000	0.000000	2.000000	152.000000	0.000000
15303.365068	-0.110291	0.607220	-0.012961	81.904762	29.552063	37.642166	0.512590	0.000000	0.655978	0.000000	0.000000	0.000000	-0.011843	-0.129269	0.047694	0.000000	0.000000	2.000000	152.000000	0.000000
15303.368401	-0.110291	0.607220	-0.012961	81.904762	29.552063	37.642166	0.512590	0.000000	0.655978	0.000000	0.000000	0.000000	-0.011843	-0.129269	0.047694	0.000000	0.000000	2.000000	152.000000	0.000000
15303.371734	-0.110291	0.607220	-0.012961	81.904762	29.552063	37.642166	0.512590	0.000000	0.655978	0.000000	0.000000	0.000000	-0.011843	-0.129269	0.047694	0.000000	0.000000	2.000000	152.000000	0.000000
15303.375068	-0.110291	0.607220	-0.012961	81.955795	29.547024	37.606438	0.514563	0.000000	0.648029	0.000000	0.000000	0.000000	-0.011843	-0.129269	0.047694	0.000000	0.000000	2.000000	152.000000	0.000000
15303.378401	-0.110315	0.606988	-0.012957	81.955795	29.547024	37.606438	0.514563	0.000000	0.648029	0.000000	0.000000	0.000000	-0.006982	-0.069713	0.001073	0.000000	0.000000	2.000000	152.000000	0.000000
15303.381734	-0.110315	0.606988	-0.012957	81.955795	29.547024	37.606438	0.514563	0.000000	0.648029	0.000000	0.000000	0.000000	-0.006982	-0.069713	0.001073	0.000000	0.000000	2.000000	152.000000	0.000000
15303.385068	-0.110315	0.606988	-0.012957	82.016335	29.457592	37.474907	0.515727	0.000000	0.647850	0.000000	0.000000	0.000000	-0.006982	-0.069713	0.001073	0.000000	0.000000	2.000000	152.000000	0.000000
15303.388401	-0.110341	0.606773	-0.013029	82.016335	29.457592	37.474907	0.515727	0.000000	0.647850	0.000000	0.000000	0.000000	-0.008035	-0.064392	-0.021732	0.000000	0.000000	2.000000	152.000000	0.000000
15303.391734	-0.110341	0.606773	-0.013029	82.016335	29.457592	37.474907	0.515727	0.000000	0.647850	0.000000	0.000000	0.000000	-0.008035	-0.064392	-0.021732	0.000000	0.000000	2.000000	152.000000	0.000000
15303.395068	-0.110341	0.606773	-0.013029	82.082817	29.327791	37.295052	0.517066	0.000000	0.651472	0.000000	0.000000	0.000000	-0.008035	-0.064392	-0.021732	0.000000	0.000000	2.000000	152.000000	0.000000
15303.398401	-0.110341	0.606773	-0.013029	82.082817	29.327791	37.295052	0.517066	0.000000	0.651472	0.000000	0.000000	0.000000	-0.008035	-0.064392	-0.021732	0.000000	0.000000	2.000000	152.000000	0.000000
15303.401734	-0.110362	0.606565	-0.013126	82.082817	29.327791	37.295052	0.517066	0.000000	0.651472	0.000000	0.000000	0.000000	-0.006266	-0.062586	-0.028830	0.000000	0.000000	2.000000	152.000000	0.000000
15303.405068	-0.110362	0.606565	-0.013126	82.134880	29.261391	37.191551	0.517066	0.000000	0.651472	0.000000	0.000000	0.000000	-0.006266	-0.062586	-0.028830	0.000000	0.000000	2.000000	152.000000	0.000000
15303.408401	-0.110362	0.606565	-0.013126	82.134880	29.261391	37.191551	0.517066	0.000000	0.651472	0.000000	0.000000	0.000000	-0.006266	-0.062586	-0.028830	0.000000	0.000000	2.000000	152.000000	0.000000
15303.411734	-0.110362	0.606565	-0.013126	82.134880	29.261391	37.191551	0.517066	0.000000	0.651472	0.000000	0.000000	0.000000	-0.006266	-0.062586	-0.028830	0.000000	0.000000	2.000000	152.000000	0.000000
15303.415068	-0.110325	0.606211	-0.013274	82.159027	29.380596	37.304607	0.518111	0.000000	0.656277	0.000000	0.000000	0.000000	0.011047	-0.106203	-0.044445	0.000000	0.000000	2.000000	152.000000	0.000000
15303.418401	-0.110325	0.606211	-0.013274	82.159027	29.380596	37.304607	0.518111	0.000000	0.656277	0.000000	0.000000	0.000000	0.011047	-0.106203	-0.044445	0.000000	0.000000	2.000000	152.000000	0.000000
15303.421734	-0.110325	0.606211	-0.013274	82.159027	29.380596	37.304607	0.518111	0.000000	0.656277	0.000000	0.000000	0.000000	0.011047	-0.106203	-0.044445	0.000000	0.000000	2.000000	152.000000	0.000000
15303.425068	-0.110325	0.606211	-0.013274	82.174965	29.495476	37.415081	0.516270	0.000000	0.663684	0.000000	0.000000	0.000000	0.011047	-0.106203	-0.044445	0.000000	0.000000	2.000000	152.000000	0.000000
15303.428401	-0.110262	0.606071	-0.013349	82.174965	29.495476	37.415081	0.516270	0.000000	0.663684	0.000000	0.000000	0.000000	0.019055	-0.041826	-0.022667	0.000000	0.000000	2.000000	152.000000	0.000000
15303.431734	-0.110262	0.606071	-0.013349	82.174965	29.495476	37.415081	0.516270	0.000000	0.663684	0.000000	0.000000	0.000000	0.019055	-0.041826	-0.022667	0.000000	0.000000	2.000000	152.000000	0.000000
15303.435068	-0.110262	0.606071	-0.013349	82.186310	29.576628	37.494247	0.513094	0.000000	0.667462	0.000000	0.000000	0.000000	0.019055	-0.041826	-0.022667	0.000000	0.000000	2.000000	152.000000	0.000000
15303.438401	-0.110262	0.606071	-0.013349	82.186310	29.576628	37.494247	0.513094	0.000000	0.667462	0.000000	0.000000	0.000000	0.019055	-0.041826	-0.022667	0.000000	0.000000	2.000000	152.000000	0.000000
15303.441734	-0.110223	0.605951	-0.013414	82.186310	29.576628	37.494247	0.513094	0.000000	0.667462	0.000000	0.000000	0.000000	0.011568	-0.036092	-0.019554	0.000000	0.000000	2.000000	152.000000	0.000000
15303.445068	-0.110223	0.605951	-0.013414	82.198853	29.652853	37.564182	0.513094	0.000000	0.667462	0.000000	0.000000	0.000000	0.011568	-0.036092	-0.019554	0.000000	0.000000	2.000000	152.000000	0.000000
15303.448401	-0.110171	0.605869	-0.013443	82.198853	29.652853	37.564182	0.513094	0.000000	0.667462	0.000000	0.000000	0.000000	0.015556	-0.024653	-0.008595	0.000000	0.000000	2.000000	152.000000	0.000000
15303.451734	-0.110171	0.605869	-0.013443	82.198853	29.652853	37.564182	0.513094	0.000000	0.667462	0.000000	0.000000	0.000000	0.015556	-0.024653	-0.008595	0.000000	0.000000	2.000000	152.000000	0.000000
15303.455068	-0.110171	0.605869	-0.013443	82.209175	29.708113	37.618454	0.508573	0.000000	0.672154	0.000000	0.000000	0.000000	0.015556	-0.024653	-0.008595	0.000000	0.000000	2.000000	152.000000	0.000000
15303.458401	-0.110171	0.605869	-0.013443	82.209175	29.708113	37.618454	0.508573	0.000000	0.672154	0.000000	0.000000	0.000000	0.015556	-0.024653	-0.008595	0.000000	0.000000	2.000000	152.000000	0.000000
15303.461734	-0.110162	0.605787	-0.013482	82.209175	29.708113	37.618454	0.508573	0.000000	0.672154	0.000000	0.000000	0.000000	0.002913	-0.024641	-0.011739	0.000000	0.000000	2.000000	152.000000	0.000000
15303.465068	-0.110162	0.605787	-0.013482	82.217194	29.747681	37.656876	0.508573	0.000000	0.672154	0.000000	0.000000	0.000000	0.002913	-0.024641	-0.011739	0.000000	0.000000	2.000000	152.000000	0.000000
15303.468401	-0.110162	0.605787	-0.013482	82.217194	29.747681	37.656876	0.508573	0.000000	0.672154	0.000000	0.000000	0.000000	0.002913	-0.024641	-0.011739	0.000000	0.000000	2.000000	152.000000	0.000000
15303.471734	-0.110162	0.605787	-0.013482	82.217194	29.747681	37.656876	0.508573	0.000000	0.672154	0.000000	0.000000	0.000000	0.002913	-0.024641	-0.011739	0.000000	0.000000	2.000000	152.000000	0.000000
15303.475068	-0.110163	0.605691	-0.013566	82.221664	29.776606	37.688808	0.508088	0.000000	0.674110	0.000000	0.000000	0.000000	-0.000480	-0.028583	-0.025081	0.000000	0.000000	2.000000	152.000000	0.000000
15303.478401	-0.110163	0.605691	-0.013566	82.221664	29.776606	37.688808	0.508088	0.000000	0.674110	0.000000	0.000000	0.000000	-0.000480	-0.028583	-0.025081	0.000000	0.000000	2.000000	152.000000	0.000000
15303.481734	-0.110163	0.605691	-0.013566	82.221664	29.776606	37.688808	0.508088	0.000000	0.674110	0.000000	0.000000	0.000000	-0.000480	-0.028583	-0.025081	0.000000	0.000000	2.000000	152.000000	0.000000
15303.485068	-0.110163	0.605691	-0.013566	82.223953	29.787043	37.704838	0.508168	0.000000	0.678290	0.000000	0.000000	0.000000	-0.000480	-0.028583	-0.025081	0.000000	0.000000	2.000000	152.000000	0.000000
15303.488401	-0.110196	0.605678	-0.013615	82.223953	29.787043	37.704838	0.508168	0.000000	0.678290	0.000000	0.000000	0.000000	-0.009711	-0.003945	-0.014906	0.000000	0.000000	2.000000	152.000000	0.000000
15303.491734	-0.110196	0.605678	-0.013615	82.223953	29.787043	37.704838	0.508168	0.000000	0.678290	0.000000	0.000000	0.000000	-0.009711	-0.003945	-0.014906	0.000000	0.000000	2.000000	152.000000	0.000000
15303.495068	-0.110196	0.605678	-0.013615	82.223984	29.784317	37.704834	0.509787	0.000000	0.680775	0.000000	0.000000	0.000000	-0.009711	-0.003945	-0.014906	0.000000	0.000000	2.000000	152.000000	0.000000
15303.498401	-0.110196	0.605678	-0.013615	82.223984	29.784317	37.704834	0.509787	0.000000	0.680775	0.000000	0.000000	0.000000	-0.009711	-0.003945	-0.014906	0.000000	0.000000	2.000000	152.000000	0.000000
15303.501734	-0.110211	0.605684	-0.013644	82.223984	29.784317	37.704834	0.509787	0.000000	0.680775	0.000000	0.000000	0.000000	-0.004561	0.001783	-0.008634	0.000000	0.000000	2.000000	152.000000	0.000000
15303.505068	-0.110211	0.605684	-0.013644	82.221664	29.768452	37.688812	0.509787	0.000000	0.680775	0.000000	0.000000	0.000000	-0.004561	0.001783	-0.008634	0.000000	0.000000	2.000000	152.000000	0.000000
15303.508401	-0.110211	0.605684	-0.013644	82.221664	29.768452	37.688812	0.509787	0.000000	0.680775	0.000000	0.000000	0.000000	-0.004561	0.001783	-0.008634	0.000000	0.000000	2.000000	152.000000	0.000000
15303.511734	-0.110211	0.605684	-0.013644	82.221664	29.768452	37.688812	0.509787	0.000000	0.680775	0.000000	0.000000	0.000000	-0.004561	0.001783	-0.008634	0.000000	0.000000	2.000000	152.000000	0.000000
15303.515068	-0.110234	0.605797	-0.013642	82.216080	29.710415	37.631470	0.510547	0.000000	0.682214	0.000000	0.000000	0.000000	-0.006891	0.033906	0.000747	0.000000	0.000000	2.000000	152.000000	0.000000
15303.518401	-0.110234	0.605797	-0.013642	82.216080	29.710415	37.631470	0.510547	0.000000	0.682214	0.000000	0.000000	0.000000	-0.006891	0.033906	0.000747	0.000000	0.000000	2.000000	152.000000	0.000000
15303.521734	-0.110234	0.605797	-0.013642	82.216080	29.710415	37.631470	0.510547	0.000000	0.682214	0.000000	0.000000	0.000000	-0.006891	0.033906	0.000747	0.000000	0.000000	2.000000	152.000000	0.000000
15303.525068	-0.110234	0.605797	-0.013642	82.209656	29.600018	37.514008	0.511696	0.000000	0.682089	0.000000	0.000000	0.000000	-0.006891	0.033906	0.000747	0.000000	0.000000	2.000000	152.000000	0.000000
15303.528401	-0.110253	0.605892	-0.013563	82.209656	29.600018	37.514008	0.511696	0.000000	0.682089	0.000000	0.000000	0.000000	-0.005843	0.028585	0.023505	0.000000	0.000000	2.000000	152.000000	0.000000
15303.531734	-0.110253	0.605892	-0.013563	82.209656	29.600018	37.514008	0.511696	0.000000	0.682089	0.000000	0.000000	0.000000	-0.005843	0.028585	0.023505	0.000000	0.000000	2.000000	152.000000	0.000000
15303.535068	-0.110253	0.605892	-0.013563	82.203339	29.458391	37.361992	0.512669	0.000000	0.678172	0.000000	0.000000	0.000000	-0.005843	0.028585	0.023505	0.000000	0.000000	2.000000	152.000000	0.000000
15303.538401	-0.110253	0.605892	-0.013563	82.203339	29.458391	37.361992	0.512669	0.000000	0.678172	0.000000	0.000000	0.000000	-0.005843	0.028585	0.023505	0.000000	0.000000	2.000000	152.000000	0.000000
15303.541734	-0.110277	0.606007	-0.013469	82.203339	29.458391	37.361992	0.512669	0.000000	0.678172	0.000000	0.000000	0.000000	-0.007006	0.034307	0.028196	0.000000	0.000000	2.000000	152.000000	0.000000
15303.545068	-0.110277	0.606007	-0.013469	82.198303	29.274826	37.165867	0.512669	0.000000	0.678172	0.000000	0.000000	0.000000	-0.007006	0.034307	0.028196	0.000000	0.000000	2.000000	152.000000	0.000000
15303.548401	-0.110277	0.606007	-0.013469	82.198303	29.274826	37.165867	0.512669	0.000000	0.678172	0.000000	0.000000	0.000000	-0.007006	0.034307	0.028196	0.000000	0.000000	2.000000	152.000000	0.000000
15303.551734	-0.110277	0.606007	-0.013469	82.198303	29.274826	37.165867	0.512669	0.000000	0.678172	0.000000	0.000000	0.000000	-0.007006	0.034307	0.028196	0.000000	0.000000	2.000000	152.000000	0.000000
15303.555068	-0.110379	0.606268	-0.013237	82.194458	29.083601	36.960510	0.513837	0.000000	0.673472	0.000000	0.000000	0.000000	-0.030740	0.078307	0.069670	0.000000	0.000000	2.000000	152.000000	0.000000
15303.558401	-0.110379	0.606268	-0.013237	82.194458	29.083601	36.960510	0.513837	0.000000	0.673472	0.000000	0.000000	0.000000	-0.030740	0.078307	0.069670	0.000000	0.000000	2.000000	152.000000	0.000000
15303.561734	-0.110379	0.606268	-0.013237	82.194458	29.083601	36.960510	0.513837	0.000000	0.673472	0.000000	0.000000	0.000000	-0.030740	0.078307	0.069670	0.000000	0.000000	2.000000	152.000000	0.000000
15303.565068	-0.110379	0.606268	-0.013237	82.186913	28.887640	36.749126	0.518961	0.000000	0.661861	0.000000	0.000000	0.000000	-0.030740	0.078307	0.069670	0.000000	0.000000	2.000000	152.000000	0.000000
15303.568401	-0.110437	0.606415	-0.013094	82.186913	28.887640	36.749126	0.518961	0.000000	0.661861	0.000000	0.000000	0.000000	-0.017416	0.044023	0.043035	0.000000	0.000000	2.000000	152.000000	0.000000
15303.571734	-0.110437	0.606415	-0.013094	82.186913	28.887640	36.749126	0.518961	0.000000	0.661861	0.000000	0.000000	0.000000	-0.017416	0.044023	0.043035	0.000000	0.000000	2.000000	152.000000	0.000000
15303.575068	-0.110437	0.606415	-0.013094	82.175743	28.710560	36.566833	0.521863	0.000000	0.654688	0.000000	0.000000	0.000000	-0.017416	0.044023	0.043035	0.000000	0.000000	2.000000	152.000000	0.000000
15303.578401	-0.110437	0.606415	-0.013094	82.175743	28.710560	36.566833	0.521863	0.000000	0.654688	0.000000	0.000000	0.000000	-0.017416	0.044023	0.043035	0.000000	0.000000	2.000000	152.000000	0.000000
15303.581734	-0.110495	0.606561	-0.012950	82.175743	28.710560	36.566833	0.521863	0.000000	0.654688	0.000000	0.000000	0.000000	-0.017412	0.044036	0.043014	0.000000	0.000000	2.000000	152.000000	0.000000
15303.585068	-0.110495	0.606561	-0.012950	82.159729	28.565929	36.423317	0.521863	0.000000	0.654688	0.000000	0.000000	0.000000	-0.017412	0.044036	0.043014	0.000000	0.000000	2.000000	152.000000	0.000000
15303.588401	-0.110574	0.606708	-0.012812	82.159729	28.565929	36.423317	0.521863	0.000000	0.654688	0.000000	0.000000	0.000000	-0.023742	0.044049	0.041419	0.000000	0.000000	2.000000	152.000000	0.000000
15303.591734	-0.110574	0.606708	-0.012812	82.159729	28.565929	36.423317	0.521863	0.000000	0.654688	0.000000	0.000000	0.000000	-0.023742	0.044049	0.041419	0.000000	0.000000	2.000000	152.000000	0.000000
15303.595068	-0.110574	0.606708	-0.012812	82.143547	28.455860	36.314945	0.528722	0.000000	0.640616	0.000000	0.000000	0.000000	-0.023742	0.044049	0.041419	0.000000	0.000000	2.000000	152.000000	0.000000
15303.598401	-0.110574	0.606708	-0.012812	82.143547	28.455860	36.314945	0.528722	0.000000	0.640616	0.000000	0.000000	0.000000	-0.023742	0.044049	0.041419	0.000000	0.000000	2.000000	152.000000	0.000000
15303.601734	-0.110650	0.606836	-0.012690	82.143547	28.455860	36.314945	0.528722	0.000000	0.640616	0.000000	0.000000	0.000000	-0.022579	0.038331	0.036712	0.000000	0.000000	2.000000	152.000000	0.000000
15303.605068	-0.110650	0.606836	-0.012690	82.129662	28.358723	36.222382	0.528722	0.000000	0.640616	0.000000	0.000000	0.000000	-0.022579	0.038331	0.036712	0.000000	0.000000	2.000000	152.000000	0.000000
15303.608401	-0.110650	0.606836	-0.012690	82.129662	28.358723	36.222382	0.528722	0.000000	0.640616	0.000000	0.000000	0.000000	-0.022579	0.038331	0.036712	0.000000	0.000000	2.000000	152.000000	0.000000
15303.611734	-0.110650	0.606836	-0.012690	82.129662	28.358723	36.222382	0.528722	0.000000	0.640616	0.000000	0.000000	0.000000	-0.022579	0.038331	0.036712	0.000000	0.000000	2.000000	152.000000	0.000000
15303.615068	-0.110737	0.607021	-0.012521	82.118126	28.279888	36.145542	0.532486	0.000000	0.634498	0.000000	0.000000	0.000000	-0.026081	0.055547	0.050738	0.000000	0.000000	2.000000	152.000000	0.000000
15303.618401	-0.110737	0.607021	-0.012521	82.118126	28.279888	36.145542	0.532486	0.000000	0.634498	0.000000	0.000000	0.000000	-0.026081	0.055547	0.050738	0.000000	0.000000	2.000000	152.000000	0.000000
15303.621734	-0.110737	0.607021	-0.012521	82.118126	28.279888	36.145542	0.532486	0.000000	0.634498	0.000000	0.000000	0.000000	-0.026081	0.055547	0.050738	0.000000	0.000000	2.000000	152.000000	0.000000
15303.625068	-0.110737	0.607021	-0.012521	82.111160	28.234282	36.099499	0.536832	0.000000	0.626041	0.000000	0.000000	0.000000	-0.026081	0.055547	0.050738	0.000000	0.000000	2.000000	152.000000	0.000000
15303.628401	-0.110748	0.607079	-0.012474	82.111160	28.234282	36.099499	0.536832	0.000000	0.626041	0.000000	0.000000	0.000000	-0.003496	0.017220	0.014042	0.000000	0.000000	2.000000	152.000000	0.000000
15303.631734	-0.110748	0.607079	-0.012474	82.111160	28.234282	36.099499	0.536832	0.000000	0.626041	0.000000	0.000000	0.000000	-0.003496	0.017220	0.014042	0.000000	0.000000	2.000000	152.000000	0.000000
15303.635068	-0.110748	0.607079	-0.012474	82.106529	28.206661	36.068867	0.537415	0.000000	0.623701	0.000000	0.000000	0.000000	-0.003496	0.017220	0.014042	0.000000	0.000000	2.000000	152.000000	0.000000
15303.638401	-0.110748	0.607079	-0.012474	82.106529	28.206661	36.068867	0.537415	0.000000	0.623701	0.000000	0.000000	0.000000	-0.003496	0.017220	0.014042	0.000000	0.000000	2.000000	152.000000	0.000000
15303.641734	-0.110735	0.607117	-0.012438	82.106529	28.206661	36.068867	0.537415	0.000000	0.623701	0.000000	0.000000	0.000000	0.004001	0.011462	0.010937	0.000000	0.000000	2.000000	152.000000	0.000000
15303.645068	-0.110735	0.607117	-0.012438	82.106560	28.209402	36.068890	0.537415	0.000000	0.623701	0.000000	0.000000	0.000000	0.004001	0.011462	0.010937	0.000000	0.000000	2.000000	152.000000	0.000000
15303.648401	-0.110735	0.607117	-0.012438	82.106560	28.209402	36.068890	0.537415	0.000000	0.623701	0.000000	0.000000	0.000000	0.004001	0.011462	0.010937	0.000000	0.000000	2.000000	152.000000	0.000000
15303.651734	-0.110735	0.607117	-0.012438	82.106560	28.209402	36.068890	0.537415	0.000000	0.623701	0.000000	0.000000	0.000000	0.004001	0.011462	0.010937	0.000000	0.000000	2.000000	152.000000	0.000000
15303.655068	-0.110643	0.607079	-0.012448	82.111183	28.247906	36.107502	0.536748	0.000000	0.621878	0.000000	0.000000	0.000000	0.027665	-0.011462	-0.003055	0.000000	0.000000	2.000000	152.000000	0.000000
15303.658401	-0.110643	0.607079	-0.012448	82.111183	28.247906	36.107502	0.536748	0.000000	0.621878	0.000000	0.000000	0.000000	0.027665	-0.011462	-0.003055	0.000000	0.000000	2.000000	152.000000	0.000000
15303.661734	-0.110643	0.607079	-0.012448	82.111183	28.247906	36.107502	0.536748	0.000000	0.621878	0.000000	0.000000	0.000000	0.027665	-0.011462	-0.003055	0.000000	0.000000	2.000000	152.000000	0.000000
15303.665068	-0.110643	0.607079	-0.012448	82.121620	28.306137	36.159290	0.532137	0.000000	0.622387	0.000000	0.000000	0.000000	0.027665	-0.011462	-0.003055	0.000000	0.000000	2.000000	152.000000	0.000000
15303.668401	-0.110593	0.606971	-0.012468	82.121620	28.306137	36.159290	0.532137	0.000000	0.622387	0.000000	0.000000	0.000000	0.014976	-0.032227	-0.006127	0.000000	0.000000	2.000000	152.000000	0.000000
15303.671734	-0.110593	0.606971	-0.012468	82.121620	28.306137	36.159290	0.532137	0.000000	0.622387	0.000000	0.000000	0.000000	0.014976	-0.032227	-0.006127	0.000000	0.000000	2.000000	152.000000	0.000000
15303.675068	-0.110593	0.606971	-0.012468	82.140198	28.405043	36.247890	0.529641	0.000000	0.623409	0.000000	0.000000	0.000000	0.014976	-0.032227	-0.006127	0.000000	0.000000	2.000000	152.000000	0.000000
15303.678401	-0.110593	0.606971	-0.012468	82.140198	28.405043	36.247890	0.529641	0.000000	0.623409	0.000000	0.000000	0.000000	0.014976	-0.032227	-0.006127	0.000000	0.000000	2.000000	152.000000	0.000000
15303.681734	-0.110520	0.606820	-0.012491	82.140198	28.405043	36.247890	0.529641	0.000000	0.623409	0.000000	0.000000	0.000000	0.021881	-0.045469	-0.006867	0.000000	0.000000	2.000000	152.000000	0.000000
15303.685068	-0.110520	0.606820	-0.012491	82.165741	28.550467	36.383438	0.529641	0.000000	0.623409	0.000000	0.000000	0.000000	0.021881	-0.045469	-0.006867	0.000000	0.000000	2.000000	152.000000	0.000000
15303.688401	-0.110520	0.606820	-0.012491	82.165741	28.550467	36.383438	0.529641	0.000000	0.623409	0.000000	0.000000	0.000000	0.021881	-0.045469	-0.006867	0.000000	0.000000	2.000000	152.000000	0.000000
15303.691734	-0.110520	0.606820	-0.012491	82.165741	28.550467	36.383438	0.529641	0.000000	0.623409	0.000000	0.000000	0.000000	0.021881	-0.045469	-0.006867	0.000000	0.000000	2.000000	152.000000	0.000000
15303.695068	-0.110357	0.606327	-0.012607	82.200592	28.695681	36.512737	0.525995	0.000000	0.624553	0.000000	0.000000	0.000000	0.048984	-0.147781	-0.034813	0.000000	0.000000	2.000000	152.000000	0.000000
15303.698401	-0.110357	0.606327	-0.012607	82.200592	28.695681	36.512737	0.525995	0.000000	0.624553	0.000000	0.000000	0.000000	0.048984	-0.147781	-0.034813	0.000000	0.000000	2.000000	152.000000	0.000000
15303.701734	-0.110357	0.606327	-0.012607	82.200592	28.695681	36.512737	0.525995	0.000000	0.624553	0.000000	0.000000	0.000000	0.048984	-0.147781	-0.034813	0.000000	0.000000	2.000000	152.000000	0.000000
15303.705068	-0.110357	0.606327	-0.012607	82.247086	28.854094	36.652039	0.517831	0.000000	0.630355	0.000000	0.000000	0.000000	0.048984	-0.147781	-0.034813	0.000000	0.000000	2.000000	152.000000	0.000000
15303.708401	-0.110297	0.605999	-0.012667	82.247086	28.854094	36.652039	0.517831	0.000000	0.630355	0.000000	0.000000	0.000000	0.017864	-0.098319	-0.017823	0.000000	0.000000	2.000000	152.000000	0.000000
15303.711734	-0.110297	0.605999	-0.012667	82.247086	28.854094	36.652039	0.517831	0.000000	0.630355	0.000000	0.000000	0.000000	0.017864	-0.098319	-0.017823	0.000000	0.000000	2.000000	152.000000	0.000000
15303.715068	-0.110297	0.605999	-0.012667	82.300507	29.029741	36.805687	0.514853	0.000000	0.633326	0.000000	0.000000	0.000000	0.017864	-0.098319	-0.017823	0.000000	0.000000	2.000000	152.000000	0.000000
15303.718401	-0.110220	0.605621	-0.012705	82.300507	29.029741	36.805687	0.514853	0.000000	0.633326	0.000000	0.000000	0.000000	0.023040	-0.113331	-0.011606	0.000000	0.000000	2.000000	152.000000	0.000000
15303.721734	-0.110220	0.605621	-0.012705	82.300507	29.029741	36.805687	0.514853	0.000000	0.633326	0.000000	0.000000	0.000000	0.023040	-0.113331	-0.011606	0.000000	0.000000	2.000000	152.000000	0.000000
15303.725068	-0.110220	0.605621	-0.012705	82.354790	29.266668	37.022915	0.511013	0.000000	0.635260	0.000000	0.000000	0.000000	0.023040	-0.113331	-0.011606	0.000000	0.000000	2.000000	152.000000	0.000000
15303.728401	-0.110166	0.605219	-0.012742	82.354790	29.266668	37.022915	0.511013	0.000000	0.635260	0.000000	0.000000	0.000000	0.016143	-0.120757	-0.010919	0.000000	0.000000	2.000000	152.000000	0.000000
15303.731734	-0.110166	0.605219	-0.012742	82.354790	29.266668	37.022915	0.511013	0.000000	0.635260	0.000000	0.000000	0.000000	0.016143	-0.120757	-0.010919	0.000000	0.000000	2.000000	152.000000	0.000000
15303.735068	-0.110166	0.605219	-0.012742	82.405495	29.496145	37.236847	0.508323	0.000000	0.637080	0.000000	0.000000	0.000000	0.016143	-0.120757	-0.010919	0.000000	0.000000	2.000000	152.000000	0.000000
15303.738401	-0.110166	0.605219	-0.012742	82.405495	29.496145	37.236847	0.508323	0.000000	0.637080	0.000000	0.000000	0.000000	0.016143	-0.120757	-0.010919	0.000000	0.000000	2.000000	152.000000	0.000000
15303.741734	-0.110099	0.604786	-0.012742	82.405495	29.496145	37.236847	0.508323	0.000000	0.637080	0.000000	0.000000	0.000000	0.020167	-0.130027	-0.000051	0.000000	0.000000	2.000000	152.000000	0.000000
15303.745068	-0.110099	0.604786	-0.012742	82.460609	29.766695	37.486679	0.508323	0.000000	0.637080	0.000000	0.000000	0.000000	0.020167	-0.130027	-0.000051	0.000000	0.000000	2.000000	152.000000	0.000000
15303.748401	-0.110034	0.604327	-0.012735	82.460609	29.766695	37.486679	0.508323	0.000000	0.637080	0.000000	0.000000	0.000000	0.019617	-0.137488	0.002164	0.000000	0.000000	2.000000	152.000000	0.000000
15303.751734	-0.110034	0.604327	-0.012735	82.460609	29.766695	37.486679	0.508323	0.000000	0.637080	0.000000	0.000000	0.000000	0.019617	-0.137488	0.002164	0.000000	0.000000	2.000000	152.000000	0.000000
15303.755068	-0.110034	0.604327	-0.012735	82.519165	30.011145	37.711067	0.501692	0.000000	0.636728	0.000000	0.000000	0.000000	0.019617	-0.137488	0.002164	0.000000	0.000000	2.000000	152.000000	0.000000
15303.758401	-0.110034	0.604327	-0.012735	82.519165	30.011145	37.711067	0.501692	0.000000	0.636728	0.000000	0.000000	0.000000	0.019617	-0.137488	0.002164	0.000000	0.000000	2.000000	152.000000	0.000000
15303.761734	-0.109980	0.603857	-0.012681	82.519165	30.011145	37.711067	0.501692	0.000000	0.636728	0.000000	0.000000	0.000000	0.016160	-0.141062	0.016142	0.000000	0.000000	2.000000	152.000000	0.000000
15303.765068	-0.109980	0.603857	-0.012681	82.585182	30.177122	37.844128	0.501692	0.000000	0.636728	0.000000	0.000000	0.000000	0.016160	-0.141062	0.016142	0.000000	0.000000	2.000000	152.000000	0.000000
15303.768401	-0.109980	0.603857	-0.012681	82.585182	30.177122	37.844128	0.501692	0.000000	0.636728	0.000000	0.000000	0.000000	0.016160	-0.141062	0.016142	0.000000	0.000000	2.000000	152.000000	0.000000
15303.771734	-0.109980	0.603857	-0.012681	82.585182	30.177122	37.844128	0.501692	0.000000	0.636728	0.000000	0.000000	0.000000	0.016160	-0.141062	0.016142	0.000000	0.000000	2.000000	152.000000	0.000000
15303.775068	-0.109970	0.602949	-0.012540	82.658478	30.293560	37.920795	0.498999	0.000000	0.634037	0.000000	0.000000	0.000000	0.003016	-0.272530	0.042121	0.000000	0.000000	2.000000	152.000000	0.000000
15303.778401	-0.109970	0.602949	-0.012540	82.658478	30.293560	37.920795	0.498999	0.000000	0.634037	0.000000	0.000000	0.000000	-0.000001	0.000000	-0.000000	0.000000	0.000000	2.000000	152.000000	0.000000
15303.781734	-0.109970	0.602949	-0.012540	82.658478	30.293560	37.920795	0.498999	0.000000	0.634037	0.000000	0.000000	0.000000	-0.000001	0.000000	-0.000000	0.000000	0.000000	2.000000	152.000000	0.000000
15303.785068	-0.109970	0.602949	-0.012540	82.730560	30.417870	38.009605	0.498496	0.000000	0.627017	0.000000	0.000000	0.000000	-0.000001	0.000000	-0.000000	0.000000	0.000000	2.000000	152.000000	0.000000
15303.788401	-0.109970	0.602949	-0.012540	82.730560	30.417870	38.009605	0.498496	0.000000	0.627017	0.000000	0.000000	0.000000	-0.000001	0.000000	-0.000000	0.000000	0.000000	2.000000	152.000000	0.000000
15303.791734	-0.109998	0.602504	-0.012425	82.730560	30.417870	38.009605	0.498496	0.000000	0.627017	0.000000	0.000000	0.000000	-0.008564	-0.133337	0.034621	0.000000	0.000000	2.000000	152.000000	0.000000
15303.795068	-0.109998	0.602504	-0.012425	82.785774	30.593777	38.165604	0.498496	0.000000	0.627017	0.000000	0.000000	0.000000	-0.008564	-0.133337	0.034621	0.000000	0.000000	2.000000	152.000000	0.000000
15303.798401	-0.109998	0.602504	-0.012425	82.785774	30.593777	38.165604	0.498496	0.000000	0.627017	0.000000	0.000000	0.000000	-0.008564	-0.133337	0.034621	0.000000	0.000000	2.000000	152.000000	0.000000
15303.801734	-0.109998	0.602504	-0.012425	82.785774	30.593777	38.165604	0.498496	0.000000	0.627017	0.000000	0.000000	0.000000	-0.008564	-0.133337	0.034621	0.000000	0.000000	2.000000	152.000000	0.000000
15303.805068	-0.110053	0.601709	-0.012203	82.820419	30.846544	38.418865	0.499923	0.000000	0.621247	0.000000	0.000000	0.000000	-0.016501	-0.238509	0.066723	0.000000	0.000000	2.000000	152.000000	0.000000
15303.808401	-0.110053	0.601709	-0.012203	82.820419	30.846544	38.418865	0.499923	0.000000	0.621247	0.000000	0.000000	0.000000	-0.000001	-0.000007	0.000000	0.000000	0.000000	2.000000	152.000000	0.000000
15303.811734	-0.110053	0.601709	-0.012203	82.820419	30.846544	38.418865	0.499923	0.000000	0.621247	0.000000	0.000000	0.000000	-0.000001	-0.000007	0.000000	0.000000	0.000000	2.000000	152.000000	0.000000
15303.815068	-0.110053	0.601709	-0.012203	82.851471	31.092480	38.666725	0.502673	0.000000	0.610127	0.000000	0.000000	0.000000	-0.000001	-0.000007	0.000000	0.000000	0.000000	2.000000	152.000000	0.000000
15303.818401	-0.110053	0.601709	-0.012203	82.851471	31.092480	38.666725	0.502673	0.000000	0.610127	0.000000	0.000000	0.000000	-0.000001	-0.000007	0.000000	0.000000	0.000000	2.000000	152.000000	0.000000
15303.821734	-0.110086	0.601352	-0.012072	82.851471	31.092480	38.666725	0.502673	0.000000	0.610127	0.000000	0.000000	0.000000	-0.009696	-0.107050	0.039199	0.000000	0.000000	2.000000	152.000000	0.000000
15303.825068	-0.110086	0.601352	-0.012072	82.878006	31.304981	38.880886	0.502673	0.000000	0.610127	0.000000	0.000000	0.000000	-0.009696	-0.107050	0.039199	0.000000	0.000000	2.000000	152.000000	0.000000
15303.828401	-0.110086	0.601352	-0.012072	82.878006	31.304981	38.880886	0.502673	0.000000	0.610127	0.000000	0.000000	0.000000	-0.009696	-0.107050	0.039199	0.000000	0.000000	2.000000	152.000000	0.000000
15303.831734	-0.110086	0.601352	-0.012072	82.878006	31.304981	38.880886	0.502673	0.000000	0.610127	0.000000	0.000000	0.000000	-0.009696	-0.107050	0.039199	0.000000	0.000000	2.000000	152.000000	0.000000
15303.835068	-0.110151	0.600776	-0.011810	82.900024	31.483294	39.060574	0.504289	0.000000	0.603593	0.000000	0.000000	0.000000	-0.019425	-0.172791	0.078551	0.000000	0.000000	2.000000	152.000000	0.000000
15303.838401	-0.110151	0.600776	-0.011810	82.900024	31.483294	39.060574	0.504289	0.000000	0.603593	0.000000	0.000000	0.000000	0.000001	-0.000003	-0.000000	0.000000	0.000000	2.000000	152.000000	0.000000
15303.841734	-0.110151	0.600776	-0.011810	82.900024	31.483294	39.060574	0.504289	0.000000	0.603593	0.000000	0.000000	0.000000	0.000001	-0.000003	-0.000000	0.000000	0.000000	2.000000	152.000000	0.000000
15303.845068	-0.110151	0.600776	-0.011810	82.919777	31.644693	39.223221	0.507527	0.000000	0.590502	0.000000	0.000000	0.000000	0.000001	-0.000003	-0.000000	0.000000	0.000000	2.000000	152.000000	0.000000
15303.848401	-0.110151	0.600776	-0.011810	82.919777	31.644693	39.223221	0.507527	0.000000	0.590502	0.000000	0.000000	0.000000	0.000001	-0.000003	-0.000000	0.000000	0.000000	2.000000	152.000000	0.000000
15303.851734	-0.110173	0.600545	-0.011718	82.919777	31.644693	39.223221	0.507527	0.000000	0.590502	0.000000	0.000000	0.000000	-0.006822	-0.069528	0.027589	0.000000	0.000000	2.000000	152.000000	0.000000
15303.855068	-0.110173	0.600545	-0.011718	82.939476	31.804295	39.386784	0.507527	0.000000	0.590502	0.000000	0.000000	0.000000	-0.006822	-0.069528	0.027589	0.000000	0.000000	2.000000	152.000000	0.000000
15303.858401	-0.110173	0.600545	-0.011718	82.939476	31.804295	39.386784	0.507527	0.000000	0.590502	0.000000	0.000000	0.000000	-0.006822	-0.069528	0.027589	0.000000	0.000000	2.000000	152.000000	0.000000
15303.861734	-0.110173	0.600545	-0.011718	82.939476	31.804295	39.386784	0.507527	0.000000	0.590502	0.000000	0.000000	0.000000	-0.006822	-0.069528	0.027589	0.000000	0.000000	2.000000	152.000000	0.000000
15303.865068	-0.110246	0.600143	-0.011607	82.957306	31.911802	39.494797	0.508664	0.000000	0.585903	0.000000	0.000000	0.000000	-0.021705	-0.120379	0.033300	0.000000	0.000000	2.000000	152.000000	0.000000
15303.868401	-0.110246	0.600143	-0.011607	82.957306	31.911802	39.494797	0.508664	0.000000	0.585903	0.000000	0.000000	0.000000	-0.021705	-0.120379	0.033300	0.000000	0.000000	2.000000	152.000000	0.000000
15303.871734	-0.110246	0.600143	-0.011607	82.957306	31.911802	39.494797	0.508664	0.000000	0.585903	0.000000	0.000000	0.000000	-0.021705	-0.120379	0.033300	0.000000	0.000000	2.000000	152.000000	0.000000
15303.875068	-0.110246	0.600143	-0.011607	82.977196	32.035358	39.621704	0.512282	0.000000	0.580353	0.000000	0.000000	0.000000	-0.021705	-0.120379	0.033300	0.000000	0.000000	2.000000	152.000000	0.000000
15303.878401	-0.110295	0.599974	-0.011588	82.977196	32.035358	39.621704	0.512282	0.000000	0.580353	0.000000	0.000000	0.000000	-0.014884	-0.050795	0.005724	0.000000	0.000000	2.000000	152.000000	0.000000
15303.881734	-0.110295	0.599974	-0.011588	82.977196	32.035358	39.621704	0.512282	0.000000	0.580353	0.000000	0.000000	0.000000	-0.014884	-0.050795	0.005724	0.000000	0.000000	2.000000	152.000000	0.000000
15303.885068	-0.110295	0.599974	-0.011588	82.991508	32.131321	39.722343	0.514762	0.000000	0.579399	0.000000	0.000000	0.000000	-0.014884	-0.050795	0.005724	0.000000	0.000000	2.000000	152.000000	0.000000
15303.888401	-0.110295	0.599974	-0.011588	82.991508	32.131321	39.722343	0.514762	0.000000	0.579399	0.000000	0.000000	0.000000	-0.014884	-0.050795	0.005724	0.000000	0.000000	2.000000	152.000000	0.000000
15303.891734	-0.110333	0.599817	-0.011616	82.991508	32.131321	39.722343	0.514762	0.000000	0.579399	0.000000	0.000000	0.000000	-0.011393	-0.047052	-0.008382	0.000000	0.000000	2.000000	152.000000	0.000000
15303.895068	-0.110333	0.599817	-0.011616	83.013039	32.218140	39.802151	0.514762	0.000000	0.579399	0.000000	0.000000	0.000000	-0.011393	-0.047052	-0.008382	0.000000	0.000000	2.000000	152.000000	0.000000
15303.898401	-0.110329	0.599660	-0.011633	83.013039	32.218140	39.802151	0.514762	0.000000	0.579399	0.000000	0.000000	0.000000	0.001299	-0.047046	-0.005256	0.000000	0.000000	2.000000	152.000000	0.000000
15303.901734	-0.110329	0.599660	-0.011633	83.013039	32.218140	39.802151	0.514762	0.000000	0.579399	0.000000	0.000000	0.000000	0.001299	-0.047046	-0.005256	0.000000	0.000000	2.000000	152.000000	0.000000
15303.905068	-0.110329	0.599660	-0.011633	83.041115	32.228313	39.794010	0.516445	0.000000	0.581672	0.000000	0.000000	0.000000	0.001299	-0.047046	-0.005256	0.000000	0.000000	2.000000	152.000000	0.000000
15303.908401	-0.110329	0.599660	-0.011633	83.041115	32.228313	39.794010	0.516445	0.000000	0.581672	0.000000	0.000000	0.000000	0.001299	-0.047046	-0.005256	0.000000	0.000000	2.000000	152.000000	0.000000
15303.911734	-0.110323	0.599529	-0.011659	83.041115	32.228313	39.794010	0.516445	0.000000	0.581672	0.000000	0.000000	0.000000	0.001868	-0.039514	-0.007537	0.000000	0.000000	2.000000	152.000000	0.000000
15303.915068	-0.110323	0.599529	-0.011659	83.085594	32.128723	39.655357	0.516445	0.000000	0.581672	0.000000	0.000000	0.000000	0.001868	-0.039514	-0.007537	0.000000	0.000000	2.000000	152.000000	0.000000
15303.918401	-0.110323	0.599529	-0.011659	83.085594	32.128723	39.655357	0.516445	0.000000	0.581672	0.000000	0.000000	0.000000	0.001868	-0.039514	-0.007537	0.000000	0.000000	2.000000	152.000000	0.000000
15303.921734	-0.110323	0.599529	-0.011659	83.085594	32.128723	39.655357	0.516445	0.000000	0.581672	0.000000	0.000000	0.000000	0.001868	-0.039514	-0.007537	0.000000	0.000000	2.000000	152.000000	0.000000
15303.925068	-0.110266	0.599290	-0.011706	83.148834	31.904449	39.362637	0.516133	0.000000	0.582928	0.000000	0.000000	0.000000	0.016987	-0.071499	-0.014227	0.000000	0.000000	2.000000	152.000000	0.000000
15303.928401	-0.110266	0.599290	-0.011706	83.148834	31.904449	39.362637	0.516133	0.000000	0.582928	0.000000	0.000000	0.000000	0.016987	-0.071499	-0.014227	0.000000	0.000000	2.000000	152.000000	0.000000
15303.931734	-0.110266	0.599290	-0.011706	83.148834	31.904449	39.362637	0.516133	0.000000	0.582928	0.000000	0.000000	0.000000	0.016987	-0.071499	-0.014227	0.000000	0.000000	2.000000	152.000000	0.000000
15303.935068	-0.110266	0.599290	-0.011706	83.224365	31.585144	38.961639	0.513302	0.000000	0.585299	0.000000	0.000000	0.000000	0.016987	-0.071499	-0.014227	0.000000	0.000000	2.000000	152.000000	0.000000
15303.938401	-0.110208	0.599146	-0.011760	83.224365	31.585144	38.961639	0.513302	0.000000	0.585299	0.000000	0.000000	0.000000	0.017487	-0.043277	-0.016255	0.000000	0.000000	2.000000	152.000000	0.000000
15303.941734	-0.110208	0.599146	-0.011760	83.224365	31.585144	38.961639	0.513302	0.000000	0.585299	0.000000	0.000000	0.000000	0.017487	-0.043277	-0.016255	0.000000	0.000000	2.000000	152.000000	0.000000
15303.945068	-0.110208	0.599146	-0.011760	83.305527	31.252644	38.540031	0.510388	0.000000	0.588009	0.000000	0.000000	0.000000	0.017487	-0.043277	-0.016255	0.000000	0.000000	2.000000	152.000000	0.000000
15303.948401	-0.110208	0.599146	-0.011760	83.305527	31.252644	38.540031	0.510388	0.000000	0.588009	0.000000	0.000000	0.000000	0.017487	-0.043277	-0.016255	0.000000	0.000000	2.000000	152.000000	0.000000
15303.951734	-0.110182	0.598989	-0.011773	83.305527	31.252644	38.540031	0.510388	0.000000	0.588009	0.000000	0.000000	0.000000	0.007664	-0.047025	-0.003758	0.000000	0.000000	2.000000	152.000000	0.000000
15303.955068	-0.110182	0.598989	-0.011773	83.375046	31.027771	38.246437	0.510388	0.000000	0.588009	0.000000	0.000000	0.000000	0.007664	-0.047025	-0.003758	0.000000	0.000000	2.000000	152.000000	0.000000
15303.958401	-0.110151	0.598839	-0.011809	83.375046	31.027771	38.246437	0.510388	0.000000	0.588009	0.000000	0.000000	0.000000	0.009404	-0.045114	-0.010816	0.000000	0.000000	2.000000	152.000000	0.000000
15303.961734	-0.110151	0.598839	-0.011809	83.375046	31.027771	38.246437	0.510388	0.000000	0.588009	0.000000	0.000000	0.000000	0.009404	-0.045114	-0.010816	0.000000	0.000000	2.000000	152.000000	0.000000
15303.965068	-0.110151	0.598839	-0.011809	83.422279	30.960917	38.142284	0.507543	0.000000	0.590438	0.000000	0.000000	0.000000	0.009404	-0.045114	-0.010816	0.000000	0.000000	2.000000	152.000000	0.000000
15303.968401	-0.110144	0.598638	-0.011835	83.422279	30.960917	38.142284	0.507543	0.000000	0.590438	0.000000	0.000000	0.000000	0.001955	-0.060168	-0.007899	0.000000	0.000000	2.000000	152.000000	0.000000
15303.971734	-0.110144	0.598638	-0.011835	83.422279	30.960917	38.142284	0.507543	0.000000	0.590438	0.000000	0.000000	0.000000	0.001955	-0.060168	-0.007899	0.000000	0.000000	2.000000	152.000000	0.000000
15303.975068	-0.110144	0.598638	-0.011835	83.447189	31.097019	38.273148	0.507217	0.000000	0.591754	0.000000	0.000000	0.000000	0.001955	-0.060168	-0.007899	0.000000	0.000000	2.000000	152.000000	0.000000
15303.978401	-0.110144	0.598638	-0.011835	83.447189	31.097019	38.273148	0.507217	0.000000	0.591754	0.000000	0.000000	0.000000	0.001955	-0.060168	-0.007899	0.000000	0.000000	2.000000	152.000000	0.000000
15303.981734	-0.110132	0.598444	-0.011885	83.447189	31.097019	38.273148	0.507217	0.000000	0.591754	0.000000	0.000000	0.000000	0.003701	-0.058261	-0.014966	0.000000	0.000000	2.000000	152.000000	0.000000
15303.985068	-0.110132	0.598444	-0.011885	83.471474	31.309683	38.487202	0.507217	0.000000	0.591754	0.000000	0.000000	0.000000	0.003701	-0.058261	-0.014966	0.000000	0.000000	2.000000	152.000000	0.000000
15303.988401	-0.110132	0.598444	-0.011885	83.471474	31.309683	38.487202	0.507217	0.000000	0.591754	0.000000	0.000000	0.000000	0.003701	-0.058261	-0.014966	0.000000	0.000000	2.000000	152.000000	0.000000
15303.991734	-0.110132	0.598444	-0.011885	83.471474	31.309683	38.487202	0.507217	0.000000	0.591754	0.000000	0.000000	0.000000	0.003701	-0.058261	-0.014966	0.000000	0.000000	2.000000	152.000000	0.000000
15303.995068	-0.110115	0.597956	-0.011955	83.495728	31.523987	38.702904	0.506600	0.000000	0.594249	0.000000	0.000000	0.000000	0.005204	-0.146543	-0.021049	0.000000	0.000000	2.000000	152.000000	0.000000
15303.998401	-0.110115	0.597956	-0.011955	83.495728	31.523987	38.702904	0.506600	0.000000	0.594249	0.000000	0.000000	0.000000	0.005204	-0.146543	-0.021049	0.000000	0.000000	2.000000	152.000000	0.000000
15304.001734	-0.110115	0.597956	-0.011955	83.495728	31.523987	38.702904	0.506600	0.000000	0.594249	0.000000	0.000000	0.000000	0.005204	-0.146543	-0.021049	0.000000	0.000000	2.000000	152.000000	0.000000
15304.005068	-0.110115	0.597956	-0.011955	83.519798	31.739855	38.920158	0.505733	0.000000	0.597757	0.000000	0.000000	0.000000	0.005204	-0.146543	-0.021049	0.000000	0.000000	2.000000	152.000000	0.000000
15304.008401	-0.110108	0.597686	-0.011983	83.519798	31.739855	38.920158	0.505733	0.000000	0.597757	0.000000	0.000000	0.000000	0.002067	-0.080755	-0.008349	0.000000	0.000000	2.000000	152.000000	0.000000
15304.011734	-0.110108	0.597686	-0.011983	83.519798	31.739855	38.920158	0.505733	0.000000	0.597757	0.000000	0.000000	0.000000	0.002067	-0.080755	-0.008349	0.000000	0.000000	2.000000	152.000000	0.000000
15304.015068	-0.110108	0.597686	-0.011983	83.548187	31.999805	39.179043	0.505388	0.000000	0.599148	0.000000	0.000000	0.000000	0.002067	-0.080755	-0.008349	0.000000	0.000000	2.000000	152.000000	0.000000
15304.018401	-0.110091	0.597405	-0.011959	83.548187	31.999805	39.179043	0.505388	0.000000	0.599148	0.000000	0.000000	0.000000	0.004935	-0.084542	0.007247	0.000000	0.000000	2.000000	152.000000	0.000000
15304.021734	-0.110091	0.597405	-0.011959	83.548187	31.999805	39.179043	0.505388	0.000000	0.599148	0.000000	0.000000	0.000000	0.004935	-0.084542	0.007247	0.000000	0.000000	2.000000	152.000000	0.000000
15304.025068	-0.110091	0.597405	-0.011959	83.574348	32.247482	39.420082	0.504566	0.000000	0.597940	0.000000	0.000000	0.000000	0.004935	-0.084542	0.007247	0.000000	0.000000	2.000000	152.000000	0.000000
15304.028401	-0.110091	0.597405	-0.011959	83.574348	32.247482	39.420082	0.504566	0.000000	0.597940	0.000000	0.000000	0.000000	0.004935	-0.084542	0.007247	0.000000	0.000000	2.000000	152.000000	0.000000
15304.031734	-0.110034	0.597098	-0.011917	83.574348	32.247482	39.420082	0.504566	0.000000	0.597940	0.000000	0.000000	0.000000	0.017081	-0.092028	0.012557	0.000000	0.000000	2.000000	152.000000	0.000000
15304.035068	-0.110034	0.597098	-0.011917	83.602417	32.517212	39.683292	0.504566	0.000000	0.597940	0.000000	0.000000	0.000000	0.017081	-0.092028	0.012557	0.000000	0.000000	2.000000	152.000000	0.000000
15304.038401	-0.110034	0.597098	-0.011917	83.602417	32.517212	39.683292	0.504566	0.000000	0.597940	0.000000	0.000000	0.000000	0.017081	-0.092028	0.012557	0.000000	0.000000	2.000000	152.000000	0.000000
15304.041734	-0.110034	0.597098	-0.011917	83.602417	32.517212	39.683292	0.504566	0.000000	0.597940	0.000000	0.000000	0.000000	0.017081	-0.092028	0.012557	0.000000	0.000000	2.000000	152.000000	0.000000
15304.045068	-0.109911	0.596472	-0.011782	83.630402	32.792000	39.948849	0.501719	0.000000	0.595848	0.000000	0.000000	0.000000	0.037085	-0.187858	0.040563	0.000000	0.000000	2.000000	152.000000	0.000000
15304.048401	-0.109911	0.596472	-0.011782	83.630402	32.792000	39.948849	0.501719	0.000000	0.595848	0.000000	0.000000	0.000000	0.037085	-0.187858	0.040563	0.000000	0.000000	2.000000	152.000000	0.000000
15304.051734	-0.109911	0.596472	-0.011782	83.630402	32.792000	39.948849	0.501719	0.000000	0.595848	0.000000	0.000000	0.000000	0.037085	-0.187858	0.040563	0.000000	0.000000	2.000000	152.000000	0.000000
15304.055068	-0.109911	0.596472	-0.011782	83.658325	33.066463	40.216801	0.495538	0.000000	0.589087	0.000000	0.000000	0.000000	0.037085	-0.187858	0.040563	0.000000	0.000000	2.000000	152.000000	0.000000
15304.058401	-0.109838	0.596159	-0.011712	83.658325	33.066463	40.216801	0.495538	0.000000	0.589087	0.000000	0.000000	0.000000	0.021745	-0.093948	0.020966	0.000000	0.000000	2.000000	152.000000	0.000000
15304.061734	-0.109838	0.596159	-0.011712	83.658325	33.066463	40.216801	0.495538	0.000000	0.589087	0.000000	0.000000	0.000000	0.021745	-0.093948	0.020966	0.000000	0.000000	2.000000	152.000000	0.000000
15304.065068	-0.109838	0.596159	-0.011712	83.686020	33.345894	40.486996	0.491913	0.000000	0.585593	0.000000	0.000000	0.000000	0.021745	-0.093948	0.020966	0.000000	0.000000	2.000000	152.000000	0.000000
15304.068401	-0.109838	0.596159	-0.011712	83.686020	33.345894	40.486996	0.491913	0.000000	0.585593	0.000000	0.000000	0.000000	0.021745	-0.093948	0.020966	0.000000	0.000000	2.000000	152.000000	0.000000
15304.071734	-0.109793	0.595839	-0.011624	83.686020	33.345894	40.486996	0.491913	0.000000	0.585593	0.000000	0.000000	0.000000	0.013691	-0.095855	0.026371	0.000000	0.000000	2.000000	152.000000	0.000000
15304.075068	-0.109793	0.595839	-0.011624	83.712196	33.605679	40.743092	0.491913	0.000000	0.585593	0.000000	0.000000	0.000000	0.013691	-0.095855	0.026371	0.000000	0.000000	2.000000	152.000000	0.000000
15304.078401	-0.109793	0.595839	-0.011624	83.712196	33.605679	40.743092	0.491913	0.000000	0.585593	0.000000	0.000000	0.000000	0.013691	-0.095855	0.026371	0.000000	0.000000	2.000000	152.000000	0.000000
15304.081734	-0.109793	0.595839	-0.011624	83.712196	33.605679	40.743092	0.491913	0.000000	0.585593	0.000000	0.000000	0.000000	0.013691	-0.095855	0.026371	0.000000	0.000000	2.000000	152.000000	0.000000
15304.085068	-0.109769	0.595218	-0.011448	83.739632	33.881599	41.017937	0.489632	0.000000	0.581198	0.000000	0.000000	0.000000	0.007217	-0.186137	0.052690	0.000000	0.000000	2.000000	152.000000	0.000000
15304.088401	-0.109769	0.595218	-0.011448	83.739632	33.881599	41.017937	0.489632	0.000000	0.581198	0.000000	0.000000	0.000000	0.007217	-0.186137	0.052690	0.000000	0.000000	2.000000	152.000000	0.000000
15304.091734	-0.109769	0.595218	-0.011448	83.739632	33.881599	41.017937	0.489632	0.000000	0.581198	0.000000	0.000000	0.000000	0.007217	-0.186137	0.052690	0.000000	0.000000	2.000000	152.000000	0.000000
15304.095068	-0.109769	0.595218	-0.011448	83.764824	34.135937	41.273792	0.488429	0.000000	0.572416	0.000000	0.000000	0.000000	0.007217	-0.186137	0.052690	0.000000	0.000000	2.000000	152.000000	0.000000
15304.098401	-0.109790	0.594918	-0.011361	83.764824	34.135937	41.273792	0.488429	0.000000	0.572416	0.000000	0.000000	0.000000	-0.006484	-0.090281	0.026328	0.000000	0.000000	2.000000	152.000000	0.000000
15304.101734	-0.109790	0.594918	-0.011361	83.764824	34.135937	41.273792	0.488429	0.000000	0.572416	0.000000	0.000000	0.000000	-0.006484	-0.090281	0.026328	0.000000	0.000000	2.000000	152.000000	0.000000
15304.105068	-0.109790	0.594918	-0.011361	83.787888	34.370926	41.510174	0.489510	0.000000	0.568028	0.000000	0.000000	0.000000	-0.006484	-0.090281	0.026328	0.000000	0.000000	2.000000	152.000000	0.000000
15304.108401	-0.109790	0.594918	-0.011361	83.787888	34.370926	41.510174	0.489510	0.000000	0.568028	0.000000	0.000000	0.000000	-0.006484	-0.090281	0.026328	0.000000	0.000000	2.000000	152.000000	0.000000
15304.111734	-0.109806	0.594623	-0.011296	83.787888	34.370926	41.510174	0.489510	0.000000	0.568028	0.000000	0.000000	0.000000	-0.004738	-0.088383	0.019242	0.000000	0.000000	2.000000	152.000000	0.000000
15304.115068	-0.109806	0.594623	-0.011296	83.810112	34.621098	41.763577	0.489510	0.000000	0.568028	0.000000	0.000000	0.000000	-0.004738	-0.088383	0.019242	0.000000	0.000000	2.000000	152.000000	0.000000
15304.118401	-0.109806	0.594623	-0.011296	83.810112	34.621098	41.763577	0.489510	0.000000	0.568028	0.000000	0.000000	0.000000	-0.004738	-0.088383	0.019242	0.000000	0.000000	2.000000	152.000000	0.000000
15304.121734	-0.109806	0.594623	-0.011296	83.810112	34.621098	41.763577	0.489510	0.000000	0.568028	0.000000	0.000000	0.000000	-0.004738	-0.088383	0.019242	0.000000	0.000000	2.000000	152.000000	0.000000
15304.125068	-0.109845	0.594071	-0.011136	83.832932	34.859566	42.003437	0.490299	0.000000	0.564821	0.000000	0.000000	0.000000	-0.011823	-0.165596	0.048017	0.000000	0.000000	2.000000	152.000000	0.000000
15304.128401	-0.109845	0.594071	-0.011136	83.832932	34.859566	42.003437	0.490299	0.000000	0.564821	0.000000	0.000000	0.000000	-0.011823	-0.165596	0.048017	0.000000	0.000000	2.000000	152.000000	0.000000
15304.131734	-0.109845	0.594071	-0.011136	83.832932	34.859566	42.003437	0.490299	0.000000	0.564821	0.000000	0.000000	0.000000	-0.011823	-0.165596	0.048017	0.000000	0.000000	2.000000	152.000000	0.000000
15304.135068	-0.109845	0.594071	-0.011136	83.851555	35.100376	42.248943	0.492270	0.000000	0.556818	0.000000	0.000000	0.000000	-0.011823	-0.165596	0.048017	0.000000	0.000000	2.000000	152.000000	0.000000
15304.138401	-0.109859	0.593801	-0.011080	83.851555	35.100376	42.248943	0.492270	0.000000	0.556818	0.000000	0.000000	0.000000	-0.004165	-0.080893	0.016910	0.000000	0.000000	2.000000	152.000000	0.000000
15304.141734	-0.109859	0.593801	-0.011080	83.851555	35.100376	42.248943	0.492270	0.000000	0.556818	0.000000	0.000000	0.000000	-0.004165	-0.080893	0.016910	0.000000	0.000000	2.000000	152.000000	0.000000
15304.145068	-0.109859	0.593801	-0.011080	83.867615	35.387020	42.545010	0.492964	0.000000	0.554000	0.000000	0.000000	0.000000	-0.004165	-0.080893	0.016910	0.000000	0.000000	2.000000	152.000000	0.000000
15304.148401	-0.109859	0.593801	-0.011080	83.867615	35.387020	42.545010	0.492964	0.000000	0.554000	0.000000	0.000000	0.000000	-0.004165	-0.080893	0.016910	0.000000	0.000000	2.000000	152.000000	0.000000
15304.151734	-0.109873	0.593532	-0.011024	83.867615	35.387020	42.545010	0.492964	0.000000	0.554000	0.000000	0.000000	0.000000	-0.004153	-0.080875	0.016863	0.000000	0.000000	2.000000	152.000000	0.000000
15304.155068	-0.109873	0.593532	-0.011024	83.880257	35.682705	42.850956	0.492964	0.000000	0.554000	0.000000	0.000000	0.000000	-0.004153	-0.080875	0.016863	0.000000	0.000000	2.000000	152.000000	0.000000
15304.158401	-0.109873	0.593532	-0.011024	83.880257	35.682705	42.850956	0.492964	0.000000	0.554000	0.000000	0.000000	0.000000	-0.004153	-0.080875	0.016863	0.000000	0.000000	2.000000	152.000000	0.000000
15304.161734	-0.109873	0.593532	-0.011024	83.880257	35.682705	42.850956	0.492964	0.000000	0.554000	0.000000	0.000000	0.000000	-0.004153	-0.080875	0.016863	0.000000	0.000000	2.000000	152.000000	0.000000
15304.165068	-0.109835	0.592950	-0.010997	83.890640	35.948696	43.127632	0.493656	0.000000	0.551189	0.000000	0.000000	0.000000	0.011488	-0.174607	0.008084	0.000000	0.000000	2.000000	152.000000	0.000000
15304.168401	-0.109835	0.592950	-0.010997	83.890640	35.948696	43.127632	0.493656	0.000000	0.551189	0.000000	0.000000	0.000000	0.011488	-0.174607	0.008084	0.000000	0.000000	2.000000	152.000000	0.000000
15304.171734	-0.109835	0.592950	-0.010997	83.890640	35.948696	43.127632	0.493656	0.000000	0.551189	0.000000	0.000000	0.000000	0.011488	-0.174607	0.008084	0.000000	0.000000	2.000000	152.000000	0.000000
15304.175068	-0.109835	0.592950	-0.010997	83.896736	36.058640	43.239826	0.491742	0.000000	0.549842	0.000000	0.000000	0.000000	0.011488	-0.174607	0.008084	0.000000	0.000000	2.000000	152.000000	0.000000
15304.178401	-0.109783	0.592637	-0.011026	83.896736	36.058640	43.239826	0.491742	0.000000	0.549842	0.000000	0.000000	0.000000	0.015645	-0.093672	-0.008800	0.000000	0.000000	2.000000	152.000000	0.000000
15304.181734	-0.109783	0.592637	-0.011026	83.896736	36.058640	43.239826	0.491742	0.000000	0.549842	0.000000	0.000000	0.000000	0.015645	-0.093672	-0.008800	0.000000	0.000000	2.000000	152.000000	0.000000
15304.185068	-0.109783	0.592637	-0.011026	83.893372	35.962120	43.144451	0.489134	0.000000	0.551309	0.000000	0.000000	0.000000	0.015645	-0.093672	-0.008800	0.000000	0.000000	2.000000	152.000000	0.000000
15304.188401	-0.109783	0.592637	-0.011026	83.893372	35.962120	43.144451	0.489134	0.000000	0.551309	0.000000	0.000000	0.000000	0.015645	-0.093672	-0.008800	0.000000	0.000000	2.000000	152.000000	0.000000
15304.191734	-0.109748	0.592375	-0.011075	83.893372	35.962120	43.144451	0.489134	0.000000	0.551309	0.000000	0.000000	0.000000	0.010360	-0.078598	-0.014731	0.000000	0.000000	2.000000	152.000000	0.000000
15304.195068	-0.109748	0.592375	-0.011075	83.875771	35.684711	42.868969	0.489134	0.000000	0.551309	0.000000	0.000000	0.000000	0.010360	-0.078598	-0.014731	0.000000	0.000000	2.000000	152.000000	0.000000
15304.198401	-0.109748	0.592375	-0.011075	83.875771	35.684711	42.868969	0.489134	0.000000	0.551309	0.000000	0.000000	0.000000	0.010360	-0.078598	-0.014731	0.000000	0.000000	2.000000	152.000000	0.000000
15304.201734	-0.109748	0.592375	-0.011075	83.875771	35.684711	42.868969	0.489134	0.000000	0.551309	0.000000	0.000000	0.000000	0.010360	-0.078598	-0.014731	0.000000	0.000000	2.000000	152.000000	0.000000
15304.205068	-0.109671	0.591883	-0.011205	83.843712	35.229939	42.416889	0.487407	0.000000	0.553764	0.000000	0.000000	0.000000	0.023010	-0.147611	-0.038768	0.000000	0.000000	2.000000	152.000000	0.000000
15304.208401	-0.109671	0.591883	-0.011205	83.843712	35.229939	42.416889	0.487407	0.000000	0.553764	0.000000	0.000000	0.000000	0.023010	-0.147611	-0.038768	0.000000	0.000000	2.000000	152.000000	0.000000
15304.211734	-0.109671	0.591883	-0.011205	83.843712	35.229939	42.416889	0.487407	0.000000	0.553764	0.000000	0.000000	0.000000	0.023010	-0.147611	-0.038768	0.000000	0.000000	2.000000	152.000000	0.000000
15304.215068	-0.109671	0.591883	-0.011205	83.800804	34.652370	41.845207	0.483573	0.000000	0.560225	0.000000	0.000000	0.000000	0.023010	-0.147611	-0.038768	0.000000	0.000000	2.000000	152.000000	0.000000
15304.218401	-0.109649	0.591678	-0.011297	83.800804	34.652370	41.845207	0.483573	0.000000	0.560225	0.000000	0.000000	0.000000	0.006819	-0.061487	-0.027729	0.000000	0.000000	2.000000	152.000000	0.000000
15304.221734	-0.109649	0.591678	-0.011297	83.800804	34.652370	41.845207	0.483573	0.000000	0.560225	0.000000	0.000000	0.000000	0.006819	-0.061487	-0.027729	0.000000	0.000000	2.000000	152.000000	0.000000
15304.225068	-0.109649	0.591678	-0.011297	83.763039	34.158752	41.356518	0.482436	0.000000	0.564847	0.000000	0.000000	0.000000	0.006819	-0.061487	-0.027729	0.000000	0.000000	2.000000	152.000000	0.000000
15304.228401	-0.109649	0.591678	-0.011297	83.763039	34.158752	41.356518	0.482436	0.000000	0.564847	0.000000	0.000000	0.000000	0.006819	-0.061487	-0.027729	0.000000	0.000000	2.000000	152.000000	0.000000
15304.231734	-0.109628	0.591517	-0.011380	83.763039	34.158752	41.356518	0.482436	0.000000	0.564847	0.000000	0.000000	0.000000	0.006150	-0.048387	-0.025014	0.000000	0.000000	2.000000	152.000000	0.000000
15304.235068	-0.109628	0.591517	-0.011380	83.737495	33.821938	41.023724	0.482436	0.000000	0.564847	0.000000	0.000000	0.000000	0.006150	-0.048387	-0.025014	0.000000	0.000000	2.000000	152.000000	0.000000
15304.238401	-0.109628	0.591517	-0.011380	83.737495	33.821938	41.023724	0.482436	0.000000	0.564847	0.000000	0.000000	0.000000	0.006150	-0.048387	-0.025014	0.000000	0.000000	2.000000	152.000000	0.000000
15304.241734	-0.109628	0.591517	-0.011380	83.737495	33.821938	41.023724	0.482436	0.000000	0.564847	0.000000	0.000000	0.000000	0.006150	-0.048387	-0.025014	0.000000	0.000000	2.000000	152.000000	0.000000
15304.245068	-0.109611	0.591238	-0.011543	83.725273	33.647812	40.855103	0.481411	0.000000	0.569016	0.000000	0.000000	0.000000	0.005293	-0.083643	-0.048891	0.000000	0.000000	2.000000	152.000000	0.000000
15304.248401	-0.109611	0.591238	-0.011543	83.725273	33.647812	40.855103	0.481411	0.000000	0.569016	0.000000	0.000000	0.000000	0.005293	-0.083643	-0.048891	0.000000	0.000000	2.000000	152.000000	0.000000
15304.251734	-0.109611	0.591238	-0.011543	83.725273	33.647812	40.855103	0.481411	0.000000	0.569016	0.000000	0.000000	0.000000	0.005293	-0.083643	-0.048891	0.000000	0.000000	2.000000	152.000000	0.000000
15304.255068	-0.109611	0.591238	-0.011543	83.721649	33.582703	40.794353	0.480529	0.000000	0.577164	0.000000	0.000000	0.000000	0.005293	-0.083643	-0.048891	0.000000	0.000000	2.000000	152.000000	0.000000
15304.258401	-0.109617	0.591139	-0.011607	83.721649	33.582703	40.794353	0.480529	0.000000	0.577164	0.000000	0.000000	0.000000	-0.002060	-0.029730	-0.018980	0.000000	0.000000	2.000000	152.000000	0.000000
15304.261734	-0.109617	0.591139	-0.011607	83.721649	33.582703	40.794353	0.480529	0.000000	0.577164	0.000000	0.000000	0.000000	-0.002060	-0.029730	-0.018980	0.000000	0.000000	2.000000	152.000000	0.000000
15304.265068	-0.109617	0.591139	-0.011607	83.727272	33.635815	40.845444	0.480872	0.000000	0.580327	0.000000	0.000000	0.000000	-0.002060	-0.029730	-0.018980	0.000000	0.000000	2.000000	152.000000	0.000000
15304.268401	-0.109617	0.591139	-0.011607	83.727272	33.635815	40.845444	0.480872	0.000000	0.580327	0.000000	0.000000	0.000000	-0.002060	-0.029730	-0.018980	0.000000	0.000000	2.000000	152.000000	0.000000
15304.271734	-0.109580	0.591065	-0.011667	83.727272	33.635815	40.845444	0.480872	0.000000	0.580327	0.000000	0.000000	0.000000	0.011156	-0.022186	-0.017996	0.000000	0.000000	2.000000	152.000000	0.000000
15304.275068	-0.109580	0.591065	-0.011667	83.732239	33.682072	40.892185	0.480872	0.000000	0.580327	0.000000	0.000000	0.000000	0.011156	-0.022186	-0.017996	0.000000	0.000000	2.000000	152.000000	0.000000
15304.278401	-0.109580	0.591065	-0.011667	83.732239	33.682072	40.892185	0.480872	0.000000	0.580327	0.000000	0.000000	0.000000	0.011156	-0.022186	-0.017996	0.000000	0.000000	2.000000	152.000000	0.000000
15304.281734	-0.109580	0.591065	-0.011667	83.732239	33.682072	40.892185	0.480872	0.000000	0.580327	0.000000	0.000000	0.000000	0.011156	-0.022186	-0.017996	0.000000	0.000000	2.000000	152.000000	0.000000
15304.285068	-0.109539	0.590973	-0.011743	83.735001	33.710064	40.917812	0.479013	0.000000	0.583327	0.000000	0.000000	0.000000	0.012358	-0.027735	-0.022893	0.000000	0.000000	2.000000	152.000000	0.000000
15304.288401	-0.109539	0.590973	-0.011743	83.735001	33.710064	40.917812	0.479013	0.000000	0.583327	0.000000	0.000000	0.000000	0.012358	-0.027735	-0.022893	0.000000	0.000000	2.000000	152.000000	0.000000
15304.291734	-0.109539	0.590973	-0.011743	83.735001	33.710064	40.917812	0.479013	0.000000	0.583327	0.000000	0.000000	0.000000	0.012358	-0.027735	-0.022893	0.000000	0.000000	2.000000	152.000000	0.000000
15304.295068	-0.109539	0.590973	-0.011743	83.737846	33.735371	40.943478	0.476953	0.000000	0.587142	0.000000	0.000000	0.000000	0.012358	-0.027735	-0.022893	0.000000	0.000000	2.000000	152.000000	0.000000
15304.298401	-0.109531	0.590936	-0.011775	83.737846	33.735371	40.943478	0.476953	0.000000	0.587142	0.000000	0.000000	0.000000	0.002405	-0.011097	-0.009783	0.000000	0.000000	2.000000	152.000000	0.000000
15304.301734	-0.109531	0.590936	-0.011775	83.737846	33.735371	40.943478	0.476953	0.000000	0.587142	0.000000	0.000000	0.000000	0.002405	-0.011097	-0.009783	0.000000	0.000000	2.000000	152.000000	0.000000
15304.305068	-0.109531	0.590936	-0.011775	83.735619	33.706055	40.914577	0.476553	0.000000	0.588773	0.000000	0.000000	0.000000	0.002405	-0.011097	-0.009783	0.000000	0.000000	2.000000	152.000000	0.000000
15304.308401	-0.109531	0.590936	-0.011775	83.735619	33.706055	40.914577	0.476553	0.000000	0.588773	0.000000	0.000000	0.000000	0.002405	-0.011097	-0.009783	0.000000	0.000000	2.000000	152.000000	0.000000
15304.311734	-0.109506	0.590917	-0.011787	83.735619	33.706055	40.914577	0.476553	0.000000	0.588773	0.000000	0.000000	0.000000	0.007546	-0.005541	-0.003333	0.000000	0.000000	2.000000	152.000000	0.000000
15304.315068	-0.109506	0.590917	-0.011787	83.734276	33.683811	40.890274	0.476553	0.000000	0.588773	0.000000	0.000000	0.000000	0.007546	-0.005541	-0.003333	0.000000	0.000000	2.000000	152.000000	0.000000
15304.318401	-0.109506	0.590917	-0.011787	83.734276	33.683811	40.890274	0.476553	0.000000	0.588773	0.000000	0.000000	0.000000	0.007546	-0.005541	-0.003333	0.000000	0.000000	2.000000	152.000000	0.000000
15304.321734	-0.109506	0.590917	-0.011787	83.734276	33.683811	40.890274	0.476553	0.000000	0.588773	0.000000	0.000000	0.000000	0.007546	-0.005541	-0.003333	0.000000	0.000000	2.000000	152.000000	0.000000
15304.325068	-0.109501	0.590830	-0.011805	83.727867	33.604324	40.811516	0.475295	0.000000	0.589328	0.000000	0.000000	0.000000	0.001360	-0.026127	-0.005531	0.000000	0.000000	2.000000	152.000000	0.000000
15304.328401	-0.109501	0.590830	-0.011805	83.727867	33.604324	40.811516	0.475295	0.000000	0.589328	0.000000	0.000000	0.000000	0.001360	-0.026127	-0.005531	0.000000	0.000000	2.000000	152.000000	0.000000
15304.331734	-0.109501	0.590830	-0.011805	83.727867	33.604324	40.811516	0.475295	0.000000	0.589328	0.000000	0.000000	0.000000	0.001360	-0.026127	-0.005531	0.000000	0.000000	2.000000	152.000000	0.000000
15304.335068	-0.109501	0.590830	-0.011805	83.718498	33.483376	40.692047	0.475068	0.000000	0.590250	0.000000	0.000000	0.000000	0.001360	-0.026127	-0.005531	0.000000	0.000000	2.000000	152.000000	0.000000
15304.338401	-0.109522	0.590762	-0.011812	83.718498	33.483376	40.692047	0.475068	0.000000	0.590250	0.000000	0.000000	0.000000	-0.006183	-0.020583	-0.002201	0.000000	0.000000	2.000000	152.000000	0.000000
15304.341734	-0.109522	0.590762	-0.011812	83.718498	33.483376	40.692047	0.475068	0.000000	0.590250	0.000000	0.000000	0.000000	-0.006183	-0.020583	-0.002201	0.000000	0.000000	2.000000	152.000000	0.000000
15304.345068	-0.109522	0.590762	-0.011812	83.701286	33.264675	40.478367	0.476099	0.000000	0.590617	0.000000	0.000000	0.000000	-0.006183	-0.020583	-0.002201	0.000000	0.000000	2.000000	152.000000	0.000000
15304.348401	-0.109522	0.590762	-0.011812	83.701286	33.264675	40.478367	0.476099	0.000000	0.590617	0.000000	0.000000	0.000000	-0.006183	-0.020583	-0.002201	0.000000	0.000000	2.000000	152.000000	0.000000
15304.351734	-0.109523	0.590668	-0.011807	83.701286	33.264675	40.478367	0.476099	0.000000	0.590617	0.000000	0.000000	0.000000	-0.000365	-0.028090	0.001480	0.000000	0.000000	2.000000	152.000000	0.000000
15304.355068	-0.109523	0.590668	-0.011807	83.681030	33.008678	40.225437	0.476099	0.000000	0.590617	0.000000	0.000000	0.000000	-0.000365	-0.028090	0.001480	0.000000	0.000000	2.000000	152.000000	0.000000
15304.358401	-0.109523	0.590668	-0.011807	83.681030	33.008678	40.225437	0.476099	0.000000	0.590617	0.000000	0.000000	0.000000	-0.000365	-0.028090	0.001480	0.000000	0.000000	2.000000	152.000000	0.000000
15304.361734	-0.109523	0.590668	-0.011807	83.681030	33.008678	40.225437	0.476099	0.000000	0.590617	0.000000	0.000000	0.000000	-0.000365	-0.028090	0.001480	0.000000	0.000000	2.000000	152.000000	0.000000
15304.365068	-0.109527	0.590387	-0.011793	83.650505	32.640015	39.860523	0.476160	0.000000	0.590370	0.000000	0.000000	0.000000	-0.001085	-0.084282	0.004406	0.000000	0.000000	2.000000	152.000000	0.000000
15304.368401	-0.109527	0.590387	-0.011793	83.650505	32.640015	39.860523	0.476160	0.000000	0.590370	0.000000	0.000000	0.000000	-0.001085	-0.084282	0.004406	0.000000	0.000000	2.000000	152.000000	0.000000
15304.371734	-0.109527	0.590387	-0.011793	83.650505	32.640015	39.860523	0.476160	0.000000	0.590370	0.000000	0.000000	0.000000	-0.001085	-0.084282	0.004406	0.000000	0.000000	2.000000	152.000000	0.000000
15304.375068	-0.109527	0.590387	-0.011793	83.627022	32.347546	39.571869	0.476341	0.000000	0.589636	0.000000	0.000000	0.000000	-0.001085	-0.084282	0.004406	0.000000	0.000000	2.000000	152.000000	0.000000
15304.378401	-0.109529	0.590200	-0.011783	83.627022	32.347546	39.571869	0.476341	0.000000	0.589636	0.000000	0.000000	0.000000	-0.000713	-0.056202	0.002909	0.000000	0.000000	2.000000	152.000000	0.000000
15304.381734	-0.109529	0.590200	-0.011783	83.627022	32.347546	39.571869	0.476341	0.000000	0.589636	0.000000	0.000000	0.000000	-0.000713	-0.056202	0.002909	0.000000	0.000000	2.000000	152.000000	0.000000
15304.385068	-0.109529	0.590200	-0.011783	83.612785	32.157658	39.385403	0.476460	0.000000	0.589151	0.000000	0.000000	0.000000	-0.000713	-0.056202	0.002909	0.000000	0.000000	2.000000	152.000000	0.000000
15304.388401	-0.109529	0.590200	-0.011783	83.612785	32.157658	39.385403	0.476460	0.000000	0.589151	0.000000	0.000000	0.000000	-0.000713	-0.056202	0.002909	0.000000	0.000000	2.000000	152.000000	0.000000
15304.391734	-0.109537	0.590006	-0.011750	83.612785	32.157658	39.385403	0.476460	0.000000	0.589151	0.000000	0.000000	0.000000	-0.002435	-0.058155	0.009904	0.000000	0.000000	2.000000	152.000000	0.000000
15304.395068	-0.109537	0.590006	-0.011750	83.600060	31.987394	39.215755	0.476460	0.000000	0.589151	0.000000	0.000000	0.000000	-0.002435	-0.058155	0.009904	0.000000	0.000000	2.000000	152.000000	0.000000
15304.398401	-0.109528	0.589762	-0.011698	83.600060	31.987394	39.215755	0.476460	0.000000	0.589151	0.000000	0.000000	0.000000	0.002878	-0.073211	0.015660	0.000000	0.000000	2.000000	152.000000	0.000000
15304.401734	-0.109528	0.589762	-0.011698	83.600060	31.987394	39.215755	0.476460	0.000000	0.589151	0.000000	0.000000	0.000000	0.002878	-0.073211	0.015660	0.000000	0.000000	2.000000	152.000000	0.000000
15304.405068	-0.109528	0.589762	-0.011698	83.594635	31.889622	39.118637	0.476386	0.000000	0.584890	0.000000	0.000000	0.000000	0.002878	-0.073211	0.015660	0.000000	0.000000	2.000000	152.000000	0.000000
15304.408401	-0.109528	0.589762	-0.011698	83.594635	31.889622	39.118637	0.476386	0.000000	0.584890	0.000000	0.000000	0.000000	0.002878	-0.073211	0.015660	0.000000	0.000000	2.000000	152.000000	0.000000
15304.411734	-0.109514	0.589499	-0.011662	83.594635	31.889622	39.118637	0.476386	0.000000	0.584890	0.000000	0.000000	0.000000	0.004094	-0.078740	0.010713	0.000000	0.000000	2.000000	152.000000	0.000000
15304.415068	-0.109514	0.589499	-0.011662	83.594765	31.893934	39.126591	0.476386	0.000000	0.584890	0.000000	0.000000	0.000000	0.004094	-0.078740	0.010713	0.000000	0.000000	2.000000	152.000000	0.000000
15304.418401	-0.109514	0.589499	-0.011662	83.594765	31.893934	39.126591	0.476386	0.000000	0.584890	0.000000	0.000000	0.000000	0.004094	-0.078740	0.010713	0.000000	0.000000	2.000000	152.000000	0.000000
15304.421734	-0.109514	0.589499	-0.011662	83.594765	31.893934	39.126591	0.476386	0.000000	0.584890	0.000000	0.000000	0.000000	0.004094	-0.078740	0.010713	0.000000	0.000000	2.000000	152.000000	0.000000
15304.425068	-0.109499	0.588866	-0.011448	83.592987	31.969172	39.209084	0.475703	0.000000	0.583105	0.000000	0.000000	0.000000	0.004409	-0.190035	0.064209	0.000000	0.000000	2.000000	152.000000	0.000000
15304.428401	-0.109499	0.588866	-0.011448	83.592987	31.969172	39.209084	0.475703	0.000000	0.583105	0.000000	0.000000	0.000000	0.004409	-0.190035	0.064209	0.000000	0.000000	2.000000	152.000000	0.000000
15304.431734	-0.109499	0.588866	-0.011448	83.592987	31.969172	39.209084	0.475703	0.000000	0.583105	0.000000	0.000000	0.000000	0.004409	-0.190035	0.064209	0.000000	0.000000	2.000000	152.000000	0.000000
15304.435068	-0.109499	0.588866	-0.011448	83.600700	32.210464	39.459469	0.474968	0.000000	0.572403	0.000000	0.000000	0.000000	0.004409	-0.190035	0.064209	0.000000	0.000000	2.000000	152.000000	0.000000
15304.438401	-0.109460	0.588515	-0.011335	83.600700	32.210464	39.459469	0.474968	0.000000	0.572403	0.000000	0.000000	0.000000	0.011851	-0.105313	0.033977	0.000000	0.000000	2.000000	152.000000	0.000000
15304.441734	-0.109460	0.588515	-0.011335	83.600700	32.210464	39.459469	0.474968	0.000000	0.572403	0.000000	0.000000	0.000000	0.011851	-0.105313	0.033977	0.000000	0.000000	2.000000	152.000000	0.000000
15304.445068	-0.109460	0.588515	-0.011335	83.612694	32.500751	39.758560	0.472993	0.000000	0.566740	0.000000	0.000000	0.000000	0.011851	-0.105313	0.033977	0.000000	0.000000	2.000000	152.000000	0.000000
15304.448401	-0.109460	0.588515	-0.011335	83.612694	32.500751	39.758560	0.472993	0.000000	0.566740	0.000000	0.000000	0.000000	0.011851	-0.105313	0.033977	0.000000	0.000000	2.000000	152.000000	0.000000
15304.451734	-0.109436	0.588169	-0.011159	83.612694	32.500751	39.758560	0.472993	0.000000	0.566740	0.000000	0.000000	0.000000	0.007230	-0.103868	0.052845	0.000000	0.000000	2.000000	152.000000	0.000000
15304.455068	-0.109436	0.588169	-0.011159	83.635513	32.844120	40.108059	0.472993	0.000000	0.566740	0.000000	0.000000	0.000000	0.007230	-0.103868	0.052845	0.000000	0.000000	2.000000	152.000000	0.000000
15304.458401	-0.109436	0.588169	-0.011159	83.635513	32.844120	40.108059	0.472993	0.000000	0.566740	0.000000	0.000000	0.000000	0.007230	-0.103868	0.052845	0.000000	0.000000	2.000000	152.000000	0.000000
15304.461734	-0.109436	0.588169	-0.011159	83.635513	32.844120	40.108059	0.472993	0.000000	0.566740	0.000000	0.000000	0.000000	0.007230	-0.103868	0.052845	0.000000	0.000000	2.000000	152.000000	0.000000
15304.465068	-0.109460	0.587421	-0.010877	83.661690	33.157719	40.428326	0.471788	0.000000	0.557933	0.000000	0.000000	0.000000	-0.007238	-0.224390	0.084428	0.000000	0.000000	2.000000	152.000000	0.000000
15304.468401	-0.109460	0.587421	-0.010877	83.661690	33.157719	40.428326	0.471788	0.000000	0.557933	0.000000	0.000000	0.000000	-0.000000	0.000003	0.000000	0.000000	0.000000	2.000000	152.000000	0.000000
15304.471734	-0.109460	0.587421	-0.010877	83.661690	33.157719	40.428326	0.471788	0.000000	0.557933	0.000000	0.000000	0.000000	-0.000000	0.000003	0.000000	0.000000	0.000000	2.000000	152.000000	0.000000
15304.475068	-0.109460	0.587421	-0.010877	83.680374	33.524429	40.814255	0.472994	0.000000	0.543862	0.000000	0.000000	0.000000	-0.000000	0.000003	0.000000	0.000000	0.000000	2.000000	152.000000	0.000000
15304.478401	-0.109460	0.587421	-0.010877	83.680374	33.524429	40.814255	0.472994	0.000000	0.543862	0.000000	0.000000	0.000000	-0.000000	0.000003	0.000000	0.000000	0.000000	2.000000	152.000000	0.000000
15304.481734	-0.109510	0.587062	-0.010762	83.680374	33.524429	40.814255	0.472994	0.000000	0.543862	0.000000	0.000000	0.000000	-0.015184	-0.107480	0.034427	0.000000	0.000000	2.000000	152.000000	0.000000
15304.485068	-0.109510	0.587062	-0.010762	83.684875	33.989742	41.316780	0.472994	0.000000	0.543862	0.000000	0.000000	0.000000	-0.015184	-0.107480	0.034427	0.000000	0.000000	2.000000	152.000000	0.000000
15304.488401	-0.109510	0.587062	-0.010762	83.684875	33.989742	41.316780	0.472994	0.000000	0.543862	0.000000	0.000000	0.000000	-0.015184	-0.107480	0.034427	0.000000	0.000000	2.000000	152.000000	0.000000
15304.491734	-0.109510	0.587062	-0.010762	83.684875	33.989742	41.316780	0.472994	0.000000	0.543862	0.000000	0.000000	0.000000	-0.015184	-0.107480	0.034427	0.000000	0.000000	2.000000	152.000000	0.000000
15304.495068	-0.109604	0.586379	-0.010656	83.677490	34.530556	41.912285	0.475525	0.000000	0.538124	0.000000	0.000000	0.000000	-0.028084	-0.204871	0.032033	0.000000	0.000000	2.000000	152.000000	0.000000
15304.498401	-0.109604	0.586379	-0.010656	83.677490	34.530556	41.912285	0.475525	0.000000	0.538124	0.000000	0.000000	0.000000	0.000001	-0.000004	-0.000000	0.000000	0.000000	2.000000	152.000000	0.000000
15304.501734	-0.109604	0.586379	-0.010656	83.677490	34.530556	41.912285	0.475525	0.000000	0.538124	0.000000	0.000000	0.000000	0.000001	-0.000004	-0.000000	0.000000	0.000000	2.000000	152.000000	0.000000
15304.505068	-0.109604	0.586379	-0.010656	83.665565	35.072491	42.509609	0.480206	0.000000	0.532785	0.000000	0.000000	0.000000	0.000001	-0.000004	-0.000000	0.000000	0.000000	2.000000	152.000000	0.000000
15304.508401	-0.109604	0.586379	-0.010656	83.665565	35.072491	42.509609	0.480206	0.000000	0.532785	0.000000	0.000000	0.000000	0.000001	-0.000004	-0.000000	0.000000	0.000000	2.000000	152.000000	0.000000
15304.511734	-0.109636	0.586066	-0.010619	83.665565	35.072491	42.509609	0.480206	0.000000	0.532785	0.000000	0.000000	0.000000	-0.009475	-0.093901	0.011132	0.000000	0.000000	2.000000	152.000000	0.000000
15304.515068	-0.109636	0.586066	-0.010619	83.652977	35.575062	43.058521	0.480206	0.000000	0.532785	0.000000	0.000000	0.000000	-0.009475	-0.093901	0.011132	0.000000	0.000000	2.000000	152.000000	0.000000
15304.518401	-0.109636	0.586066	-0.010619	83.652977	35.575062	43.058521	0.480206	0.000000	0.532785	0.000000	0.000000	0.000000	-0.009475	-0.093901	0.011132	0.000000	0.000000	2.000000	152.000000	0.000000
15304.521734	-0.109636	0.586066	-0.010619	83.652977	35.575062	43.058521	0.480206	0.000000	0.532785	0.000000	0.000000	0.000000	-0.009475	-0.093901	0.011132	0.000000	0.000000	2.000000	152.000000	0.000000
15304.525068	-0.109571	0.585536	-0.010609	83.644142	35.939217	43.453396	0.481785	0.000000	0.530930	0.000000	0.000000	0.000000	0.019551	-0.159014	0.002760	0.000000	0.000000	2.000000	152.000000	0.000000
15304.528401	-0.109571	0.585536	-0.010609	83.644142	35.939217	43.453396	0.481785	0.000000	0.530930	0.000000	0.000000	0.000000	0.019551	-0.159014	0.002760	0.000000	0.000000	2.000000	152.000000	0.000000
15304.531734	-0.109571	0.585536	-0.010609	83.644142	35.939217	43.453396	0.481785	0.000000	0.530930	0.000000	0.000000	0.000000	0.019551	-0.159014	0.002760	0.000000	0.000000	2.000000	152.000000	0.000000
15304.535068	-0.109571	0.585536	-0.010609	83.643188	36.015156	43.531857	0.478526	0.000000	0.530470	0.000000	0.000000	0.000000	0.019551	-0.159014	0.002760	0.000000	0.000000	2.000000	152.000000	0.000000
15304.538401	-0.109495	0.585319	-0.010642	83.643188	36.015156	43.531857	0.478526	0.000000	0.530470	0.000000	0.000000	0.000000	0.022657	-0.065089	-0.009907	0.000000	0.000000	2.000000	152.000000	0.000000
15304.541734	-0.109495	0.585319	-0.010642	83.643188	36.015156	43.531857	0.478526	0.000000	0.530470	0.000000	0.000000	0.000000	0.022657	-0.065089	-0.009907	0.000000	0.000000	2.000000	152.000000	0.000000
15304.545068	-0.109495	0.585319	-0.010642	83.630005	35.816544	43.331181	0.474750	0.000000	0.532121	0.000000	0.000000	0.000000	0.022657	-0.065089	-0.009907	0.000000	0.000000	2.000000	152.000000	0.000000
15304.548401	-0.109495	0.585319	-0.010642	83.630005	35.816544	43.331181	0.474750	0.000000	0.532121	0.000000	0.000000	0.000000	0.022657	-0.065089	-0.009907	0.000000	0.000000	2.000000	152.000000	0.000000
15304.551734	-0.109447	0.585164	-0.010654	83.630005	35.816544	43.331181	0.474750	0.000000	0.532121	0.000000	0.000000	0.000000	0.014368	-0.046601	-0.003613	0.000000	0.000000	2.000000	152.000000	0.000000
15304.555068	-0.109447	0.585164	-0.010654	83.595009	35.356895	42.870556	0.474750	0.000000	0.532121	0.000000	0.000000	0.000000	0.014368	-0.046601	-0.003613	0.000000	0.000000	2.000000	152.000000	0.000000
15304.558401	-0.109447	0.585164	-0.010654	83.595009	35.356895	42.870556	0.474750	0.000000	0.532121	0.000000	0.000000	0.000000	0.014368	-0.046601	-0.003613	0.000000	0.000000	2.000000	152.000000	0.000000
15304.561734	-0.109447	0.585164	-0.010654	83.595009	35.356895	42.870556	0.474750	0.000000	0.532121	0.000000	0.000000	0.000000	0.014368	-0.046601	-0.003613	0.000000	0.000000	2.000000	152.000000	0.000000
15304.565068	-0.109331	0.584924	-0.010762	83.563034	34.948116	42.460266	0.472355	0.000000	0.532723	0.000000	0.000000	0.000000	0.034882	-0.071908	-0.032340	0.000000	0.000000	2.000000	152.000000	0.000000
15304.568401	-0.109331	0.584924	-0.010762	83.563034	34.948116	42.460266	0.472355	0.000000	0.532723	0.000000	0.000000	0.000000	0.034882	-0.071908	-0.032340	0.000000	0.000000	2.000000	152.000000	0.000000
15304.571734	-0.109331	0.584924	-0.010762	83.563034	34.948116	42.460266	0.472355	0.000000	0.532723	0.000000	0.000000	0.000000	0.034882	-0.071908	-0.032340	0.000000	0.000000	2.000000	152.000000	0.000000
15304.575068	-0.109331	0.584924	-0.010762	83.535561	34.602512	42.115196	0.466542	0.000000	0.538113	0.000000	0.000000	0.000000	0.034882	-0.071908	-0.032340	0.000000	0.000000	2.000000	152.000000	0.000000
15304.578401	-0.109288	0.584858	-0.010847	83.535561	34.602512	42.115196	0.466542	0.000000	0.538113	0.000000	0.000000	0.000000	0.012936	-0.019874	-0.025309	0.000000	0.000000	2.000000	152.000000	0.000000
15304.581734	-0.109288	0.584858	-0.010847	83.535561	34.602512	42.115196	0.466542	0.000000	0.538113	0.000000	0.000000	0.000000	0.012936	-0.019874	-0.025309	0.000000	0.000000	2.000000	152.000000	0.000000
15304.585068	-0.109288	0.584858	-0.010847	83.518990	34.391087	41.903469	0.464385	0.000000	0.542331	0.000000	0.000000	0.000000	0.012936	-0.019874	-0.025309	0.000000	0.000000	2.000000	152.000000	0.000000
15304.588401	-0.109288	0.584858	-0.010847	83.518990	34.391087	41.903469	0.464385	0.000000	0.542331	0.000000	0.000000	0.000000	0.012936	-0.019874	-0.025309	0.000000	0.000000	2.000000	152.000000	0.000000
15304.591734	-0.109249	0.584810	-0.010914	83.518990	34.391087	41.903469	0.464385	0.000000	0.542331	0.000000	0.000000	0.000000	0.011718	-0.014381	-0.020346	0.000000	0.000000	2.000000	152.000000	0.000000
15304.595068	-0.109249	0.584810	-0.010914	83.506439	34.235291	41.749199	0.464385	0.000000	0.542331	0.000000	0.000000	0.000000	0.011718	-0.014381	-0.020346	0.000000	0.000000	2.000000	152.000000	0.000000
15304.598401	-0.109249	0.584810	-0.010914	83.506439	34.235291	41.749199	0.464385	0.000000	0.542331	0.000000	0.000000	0.000000	0.011718	-0.014381	-0.020346	0.000000	0.000000	2.000000	152.000000	0.000000
15304.601734	-0.109249	0.584810	-0.010914	83.506439	34.235291	41.749199	0.464385	0.000000	0.542331	0.000000	0.000000	0.000000	0.011718	-0.014381	-0.020346	0.000000	0.000000	2.000000	152.000000	0.000000
15304.605068	-0.109208	0.584790	-0.011081	83.501587	34.173901	41.688465	0.462433	0.000000	0.545722	0.000000	0.000000	0.000000	0.012216	-0.006157	-0.049905	0.000000	0.000000	2.000000	152.000000	0.000000
15304.608401	-0.109208	0.584790	-0.011081	83.501587	34.173901	41.688465	0.462433	0.000000	0.545722	0.000000	0.000000	0.000000	0.012216	-0.006157	-0.049905	0.000000	0.000000	2.000000	152.000000	0.000000
15304.611734	-0.109208	0.584790	-0.011081	83.501587	34.173901	41.688465	0.462433	0.000000	0.545722	0.000000	0.000000	0.000000	0.012216	-0.006157	-0.049905	0.000000	0.000000	2.000000	152.000000	0.000000
15304.615068	-0.109208	0.584790	-0.011081	83.497391	34.124950	41.639828	0.460396	0.000000	0.554040	0.000000	0.000000	0.000000	0.012216	-0.006157	-0.049905	0.000000	0.000000	2.000000	152.000000	0.000000
15304.618401	-0.109185	0.584817	-0.011174	83.497391	34.124950	41.639828	0.460396	0.000000	0.554040	0.000000	0.000000	0.000000	0.006854	0.008197	-0.028001	0.000000	0.000000	2.000000	152.000000	0.000000
15304.621734	-0.109185	0.584817	-0.011174	83.497391	34.124950	41.639828	0.460396	0.000000	0.554040	0.000000	0.000000	0.000000	0.006854	0.008197	-0.028001	0.000000	0.000000	2.000000	152.000000	0.000000
15304.625068	-0.109185	0.584817	-0.011174	83.490425	34.051659	41.566490	0.459254	0.000000	0.558707	0.000000	0.000000	0.000000	0.006854	0.008197	-0.028001	0.000000	0.000000	2.000000	152.000000	0.000000
15304.628401	-0.109185	0.584817	-0.011174	83.490425	34.051659	41.566490	0.459254	0.000000	0.558707	0.000000	0.000000	0.000000	0.006854	0.008197	-0.028001	0.000000	0.000000	2.000000	152.000000	0.000000
15304.631734	-0.109170	0.584881	-0.011234	83.490425	34.051659	41.566490	0.459254	0.000000	0.558707	0.000000	0.000000	0.000000	0.004423	0.019161	-0.018066	0.000000	0.000000	2.000000	152.000000	0.000000
15304.635068	-0.109170	0.584881	-0.011234	83.480553	33.954216	41.468616	0.459254	0.000000	0.558707	0.000000	0.000000	0.000000	0.004423	0.019161	-0.018066	0.000000	0.000000	2.000000	152.000000	0.000000
15304.638401	-0.109170	0.584881	-0.011234	83.480553	33.954216	41.468616	0.459254	0.000000	0.558707	0.000000	0.000000	0.000000	0.004423	0.019161	-0.018066	0.000000	0.000000	2.000000	152.000000	0.000000
15304.641734	-0.109170	0.584881	-0.011234	83.480553	33.954216	41.468616	0.459254	0.000000	0.558707	0.000000	0.000000	0.000000	0.004423	0.019161	-0.018066	0.000000	0.000000	2.000000	152.000000	0.000000
15304.645068	-0.109167	0.585093	-0.011249	83.470032	33.853073	41.366821	0.458517	0.000000	0.561717	0.000000	0.000000	0.000000	0.001055	0.063621	-0.004306	0.000000	0.000000	2.000000	152.000000	0.000000
15304.648401	-0.109167	0.585093	-0.011249	83.470032	33.853073	41.366821	0.458517	0.000000	0.561717	0.000000	0.000000	0.000000	0.001055	0.063621	-0.004306	0.000000	0.000000	2.000000	152.000000	0.000000
15304.651734	-0.109167	0.585093	-0.011249	83.470032	33.853073	41.366821	0.458517	0.000000	0.561717	0.000000	0.000000	0.000000	0.001055	0.063621	-0.004306	0.000000	0.000000	2.000000	152.000000	0.000000
15304.655068	-0.109167	0.585093	-0.011249	83.453835	33.695881	41.208805	0.458341	0.000000	0.562435	0.000000	0.000000	0.000000	0.001055	0.063621	-0.004306	0.000000	0.000000	2.000000	152.000000	0.000000
15304.658401	-0.109178	0.585241	-0.011203	83.453835	33.695881	41.208805	0.458341	0.000000	0.562435	0.000000	0.000000	0.000000	-0.003367	0.044475	0.013747	0.000000	0.000000	2.000000	152.000000	0.000000
15304.661734	-0.109178	0.585241	-0.011203	83.453835	33.695881	41.208805	0.458341	0.000000	0.562435	0.000000	0.000000	0.000000	-0.003367	0.044475	0.013747	0.000000	0.000000	2.000000	152.000000	0.000000
15304.665068	-0.109178	0.585241	-0.011203	83.439026	33.552856	41.067581	0.458902	0.000000	0.560144	0.000000	0.000000	0.000000	-0.003367	0.044475	0.013747	0.000000	0.000000	2.000000	152.000000	0.000000
15304.668401	-0.109178	0.585241	-0.011203	83.439026	33.552856	41.067581	0.458902	0.000000	0.560144	0.000000	0.000000	0.000000	-0.003367	0.044475	0.013747	0.000000	0.000000	2.000000	152.000000	0.000000
15304.671734	-0.109216	0.585383	-0.011139	83.439026	33.552856	41.067581	0.458902	0.000000	0.560144	0.000000	0.000000	0.000000	-0.011429	0.042466	0.019180	0.000000	0.000000	2.000000	152.000000	0.000000
15304.675068	-0.109216	0.585383	-0.011139	83.426216	33.430286	40.946941	0.458902	0.000000	0.560144	0.000000	0.000000	0.000000	-0.011429	0.042466	0.019180	0.000000	0.000000	2.000000	152.000000	0.000000
15304.678401	-0.109216	0.585383	-0.011139	83.426216	33.430286	40.946941	0.458902	0.000000	0.560144	0.000000	0.000000	0.000000	-0.011429	0.042466	0.019180	0.000000	0.000000	2.000000	152.000000	0.000000
15304.681734	-0.109216	0.585383	-0.011139	83.426216	33.430286	40.946941	0.458902	0.000000	0.560144	0.000000	0.000000	0.000000	-0.011429	0.042466	0.019180	0.000000	0.000000	2.000000	152.000000	0.000000
15304.685068	-0.109350	0.585673	-0.011050	83.411377	33.283005	40.806896	0.460807	0.000000	0.556947	0.000000	0.000000	0.000000	-0.040197	0.086991	0.026639	0.000000	0.000000	2.000000	152.000000	0.000000
15304.688401	-0.109350	0.585673	-0.011050	83.411377	33.283005	40.806896	0.460807	0.000000	0.556947	0.000000	0.000000	0.000000	-0.040197	0.086991	0.026639	0.000000	0.000000	2.000000	152.000000	0.000000
15304.691734	-0.109350	0.585673	-0.011050	83.411377	33.283005	40.806896	0.460807	0.000000	0.556947	0.000000	0.000000	0.000000	-0.040197	0.086991	0.026639	0.000000	0.000000	2.000000	152.000000	0.000000
15304.695068	-0.109350	0.585673	-0.011050	83.398529	33.147877	40.687286	0.467506	0.000000	0.552507	0.000000	0.000000	0.000000	-0.040197	0.086991	0.026639	0.000000	0.000000	2.000000	152.000000	0.000000
15304.698401	-0.109475	0.585792	-0.011092	83.398529	33.147877	40.687286	0.467506	0.000000	0.552507	0.000000	0.000000	0.000000	-0.037328	0.035612	-0.012576	0.000000	0.000000	2.000000	152.000000	0.000000
15304.701734	-0.109475	0.585792	-0.011092	83.398529	33.147877	40.687286	0.467506	0.000000	0.552507	0.000000	0.000000	0.000000	-0.037328	0.035612	-0.012576	0.000000	0.000000	2.000000	152.000000	0.000000
15304.705068	-0.109475	0.585792	-0.011092	83.392090	33.069611	40.627674	0.473728	0.000000	0.554603	0.000000	0.000000	0.000000	-0.037328	0.035612	-0.012576	0.000000	0.000000	2.000000	152.000000	0.000000
15304.708401	-0.109475	0.585792	-0.011092	83.392090	33.069611	40.627674	0.473728	0.000000	0.554603	0.000000	0.000000	0.000000	-0.037328	0.035612	-0.012576	0.000000	0.000000	2.000000	152.000000	0.000000
15304.711734	-0.109595	0.585894	-0.011242	83.392090	33.069611	40.627674	0.473728	0.000000	0.554603	0.000000	0.000000	0.000000	-0.036077	0.030736	-0.045071	0.000000	0.000000	2.000000	152.000000	0.000000
15304.715068	-0.109595	0.585894	-0.011242	83.383224	33.005615	40.588329	0.473728	0.000000	0.554603	0.000000	0.000000	0.000000	-0.036077	0.030736	-0.045071	0.000000	0.000000	2.000000	152.000000	0.000000
15304.718401	-0.109734	0.586021	-0.011405	83.383224	33.005615	40.588329	0.473728	0.000000	0.554603	0.000000	0.000000	0.000000	-0.041891	0.038230	-0.048701	0.000000	0.000000	2.000000	152.000000	0.000000
15304.721734	-0.109734	0.586021	-0.011405	83.383224	33.005615	40.588329	0.473728	0.000000	0.554603	0.000000	0.000000	0.000000	-0.041891	0.038230	-0.048701	0.000000	0.000000	2.000000	152.000000	0.000000
15304.725068	-0.109734	0.586021	-0.011405	83.355537	32.961662	40.582924	0.486722	0.000000	0.570232	0.000000	0.000000	0.000000	-0.041891	0.038230	-0.048701	0.000000	0.000000	2.000000	152.000000	0.000000
15304.728401	-0.109734	0.586021	-0.011405	83.355537	32.961662	40.582924	0.486722	0.000000	0.570232	0.000000	0.000000	0.000000	-0.041891	0.038230	-0.048701	0.000000	0.000000	2.000000	152.000000	0.000000
15304.731734	-0.109849	0.586131	-0.011578	83.355537	32.961662	40.582924	0.486722	0.000000	0.570232	0.000000	0.000000	0.000000	-0.034290	0.032739	-0.052111	0.000000	0.000000	2.000000	152.000000	0.000000
15304.735068	-0.109849	0.586131	-0.011578	83.299545	32.897484	40.571705	0.486722	0.000000	0.570232	0.000000	0.000000	0.000000	-0.034290	0.032739	-0.052111	0.000000	0.000000	2.000000	152.000000	0.000000
15304.738401	-0.109849	0.586131	-0.011578	83.299545	32.897484	40.571705	0.486722	0.000000	0.570232	0.000000	0.000000	0.000000	-0.034290	0.032739	-0.052111	0.000000	0.000000	2.000000	152.000000	0.000000
15304.741734	-0.109849	0.586131	-0.011578	83.299545	32.897484	40.571705	0.486722	0.000000	0.570232	0.000000	0.000000	0.000000	-0.034290	0.032739	-0.052111	0.000000	0.000000	2.000000	152.000000	0.000000
15304.745068	-0.109849	0.586367	-0.011852	83.216522	32.725235	40.456001	0.492437	0.000000	0.578917	0.000000	0.000000	0.000000	0.000054	0.070897	-0.082101	0.000000	0.000000	2.000000	152.000000	0.000000
15304.748401	-0.109849	0.586367	-0.011852	83.216522	32.725235	40.456001	0.492437	0.000000	0.578917	0.000000	0.000000	0.000000	0.000054	0.070897	-0.082101	0.000000	0.000000	2.000000	152.000000	0.000000
15304.751734	-0.109849	0.586367	-0.011852	83.216522	32.725235	40.456001	0.492437	0.000000	0.578917	0.000000	0.000000	0.000000	0.000054	0.070897	-0.082101	0.000000	0.000000	2.000000	152.000000	0.000000
15304.755068	-0.109849	0.586367	-0.011852	83.131310	32.389366	40.165730	0.492428	0.000000	0.592601	0.000000	0.000000	0.000000	0.000054	0.070897	-0.082101	0.000000	0.000000	2.000000	152.000000	0.000000
15304.758401	-0.109825	0.586487	-0.011949	83.131310	32.389366	40.165730	0.492428	0.000000	0.592601	0.000000	0.000000	0.000000	0.007213	0.036142	-0.029240	0.000000	0.000000	2.000000	152.000000	0.000000
15304.761734	-0.109825	0.586487	-0.011949	83.131310	32.389366	40.165730	0.492428	0.000000	0.592601	0.000000	0.000000	0.000000	0.007213	0.036142	-0.029240	0.000000	0.000000	2.000000	152.000000	0.000000
15304.765068	-0.109825	0.586487	-0.011949	83.072021	31.936111	39.726612	0.491226	0.000000	0.597474	0.000000	0.000000	0.000000	0.007213	0.036142	-0.029240	0.000000	0.000000	2.000000	152.000000	0.000000
15304.768401	-0.109825	0.586487	-0.011949	83.072021	31.936111	39.726612	0.491226	0.000000	0.597474	0.000000	0.000000	0.000000	0.007213	0.036142	-0.029240	0.000000	0.000000	2.000000	152.000000	0.000000
15304.771734	-0.109785	0.586601	-0.012018	83.072021	31.936111	39.726612	0.491226	0.000000	0.597474	0.000000	0.000000	0.000000	0.011826	0.034098	-0.020680	0.000000	0.000000	2.000000	152.000000	0.000000
15304.775068	-0.109785	0.586601	-0.012018	83.046501	31.690357	39.479149	0.491226	0.000000	0.597474	0.000000	0.000000	0.000000	0.011826	0.034098	-0.020680	0.000000	0.000000	2.000000	152.000000	0.000000
15304.778401	-0.109785	0.586601	-0.012018	83.046501	31.690357	39.479149	0.491226	0.000000	0.597474	0.000000	0.000000	0.000000	0.011826	0.034098	-0.020680	0.000000	1.000000	2.000000	152.000000	0.000000
15304.781734	-0.109785	0.586601	-0.012018	83.046501	31.690357	39.479149	0.491226	0.000000	0.597474	0.000000	0.000000	0.000000	0.011826	0.034098	-0.020680	0.000000	1.000000	2.000000	152.000000	0.000000
