# Supplementary material for: Haptic Guidance Needs to Be Intuitive Not Just Informative to Improve Human Motor Accuracy
Source: PLoS One. 2016 Mar 16;11(3):e0150912. doi: 10.1371/journal.pone.0150912 (PMC4794196; doi:10.1371/journal.pone.0150912)
Supplement: S1 Data — (ZIP) [file pone.0150912.s001.zip › Subject6/exp1_0153.txt]

Time	PosX	PosY	PosZ	RotX	RotY	RotZ	ForceX	ForceY	ForceZ	MomentX	MomentY	MomentZ	VelocityX	VelocityY	VelocityZ	CalibratedWeight	ButtonDown	Condition	Trial	Visual
15305.994374	0.002161	0.546226	0.248082	84.369110	29.616074	40.232151	0.000000	0.000000	0.000000	0.000000	0.000000	0.000000	-0.010061	0.005197	-0.005374	0.000000	1.000000	2.000000	153.000000	1.000000
15305.997708	0.002161	0.546226	0.248082	84.382874	29.632711	40.242451	1.833742	0.000000	-4.651601	0.000000	0.000000	0.000000	-0.010061	0.005197	-0.005374	0.000000	1.000000	2.000000	153.000000	1.000000
15306.001041	0.002161	0.546226	0.248082	84.382874	29.632711	40.242451	1.833742	0.000000	-4.651601	0.000000	0.000000	0.000000	-0.010061	0.005197	-0.005374	0.000000	1.000000	2.000000	153.000000	1.000000
15306.004374	0.002394	0.546294	0.247692	84.382874	29.632711	40.242451	1.833742	0.000000	-4.651601	0.000000	0.000000	0.000000	0.069910	0.020483	-0.116872	0.000000	1.000000	2.000000	153.000000	1.000000
15306.007708	0.002827	0.546082	0.247099	84.464447	30.158045	40.721088	1.834401	0.000000	-4.651341	0.000000	0.000000	0.000000	0.129785	-0.063474	-0.178005	0.000000	1.000000	2.000000	153.000000	1.000000
15306.011041	0.002827	0.546082	0.247099	84.464447	30.158045	40.721088	1.834401	0.000000	-4.651341	0.000000	0.000000	0.000000	0.129785	-0.063474	-0.178005	0.000000	1.000000	2.000000	153.000000	1.000000
15306.014374	0.002827	0.546082	0.247099	84.464447	30.158045	40.721088	1.834401	0.000000	-4.651341	0.000000	0.000000	0.000000	0.129785	-0.063474	-0.178005	0.000000	1.000000	2.000000	153.000000	1.000000
15306.017708	0.003290	0.545900	0.246119	84.543747	30.676464	41.201042	1.829870	0.000000	-4.653126	0.000000	0.000000	0.000000	0.139045	-0.054597	-0.293949	0.000000	1.000000	2.000000	153.000000	1.000000
15306.021041	0.003290	0.545900	0.246119	84.543747	30.676464	41.201042	1.829870	0.000000	-4.653126	0.000000	0.000000	0.000000	0.139045	-0.054597	-0.293949	0.000000	1.000000	2.000000	153.000000	1.000000
15306.024374	0.003290	0.545900	0.246119	84.543747	30.676464	41.201042	1.829870	0.000000	-4.653126	0.000000	0.000000	0.000000	0.139045	-0.054597	-0.293949	0.000000	1.000000	2.000000	153.000000	1.000000
15306.027708	0.003650	0.545722	0.244706	84.641197	30.542206	41.012985	1.828590	0.000000	-4.653629	0.000000	0.000000	0.000000	0.107973	-0.053380	-0.423803	0.000000	1.000000	2.000000	153.000000	1.000000
15306.031041	0.003650	0.545722	0.244706	84.641197	30.542206	41.012985	1.828590	0.000000	-4.653629	0.000000	0.000000	0.000000	0.107973	-0.053380	-0.423803	0.000000	1.000000	2.000000	153.000000	1.000000
15306.034374	0.003650	0.545722	0.244706	84.641197	30.542206	41.012985	1.828590	0.000000	-4.653629	0.000000	0.000000	0.000000	0.107973	-0.053380	-0.423803	0.000000	1.000000	2.000000	153.000000	1.000000
15306.037708	0.004307	0.545248	0.243101	84.624695	27.971634	38.257908	1.831803	0.000000	-4.652364	0.000000	0.000000	0.000000	0.196959	-0.142222	-0.481705	0.000000	1.000000	2.000000	153.000000	1.000000
15306.041041	0.004307	0.545248	0.243101	84.624695	27.971634	38.257908	1.831803	0.000000	-4.652364	0.000000	0.000000	0.000000	0.196959	-0.142222	-0.481705	0.000000	1.000000	2.000000	153.000000	1.000000
15306.044374	0.004307	0.545248	0.243101	84.624695	27.971634	38.257908	1.831803	0.000000	-4.652364	0.000000	0.000000	0.000000	0.196959	-0.142222	-0.481705	0.000000	1.000000	2.000000	153.000000	1.000000
15306.047708	0.004992	0.544781	0.241230	84.333824	22.900911	32.932838	1.831401	0.000000	-4.652523	0.000000	0.000000	0.000000	0.205430	-0.140124	-0.561066	0.000000	0.000000	2.000000	153.000000	1.000000
15306.051041	0.004992	0.544781	0.241230	84.333824	22.900911	32.932838	1.831401	0.000000	-4.652523	0.000000	0.000000	0.000000	0.205430	-0.140124	-0.561066	0.000000	0.000000	2.000000	153.000000	1.000000
15306.054374	0.004992	0.544781	0.241230	84.333824	22.900911	32.932838	1.831401	0.000000	-4.652523	0.000000	0.000000	0.000000	0.205430	-0.140124	-0.561066	0.000000	0.000000	2.000000	153.000000	1.000000
15306.057708	0.005837	0.544281	0.239242	83.655632	16.533016	26.319296	1.832259	0.000000	-4.652185	0.000000	0.000000	0.000000	0.253617	-0.149932	-0.596646	0.000000	0.000000	2.000000	153.000000	1.000000
15306.061041	0.005837	0.544281	0.239242	83.655632	16.533016	26.319296	1.832259	0.000000	-4.652185	0.000000	0.000000	0.000000	0.253617	-0.149932	-0.596646	0.000000	0.000000	2.000000	153.000000	1.000000
15306.064374	0.005837	0.544281	0.239242	83.655632	16.533016	26.319296	1.832259	0.000000	-4.652185	0.000000	0.000000	0.000000	0.253617	-0.149932	-0.596646	0.000000	0.000000	2.000000	153.000000	1.000000
15306.067708	0.006974	0.543837	0.237217	82.655785	10.702888	20.186455	1.831214	0.000000	-4.652596	0.000000	0.000000	0.000000	0.341057	-0.133334	-0.607335	0.000000	0.000000	2.000000	153.000000	1.000000
15306.071041	0.006974	0.543837	0.237217	82.655785	10.702888	20.186455	1.831214	0.000000	-4.652596	0.000000	0.000000	0.000000	0.341057	-0.133334	-0.607335	0.000000	0.000000	2.000000	153.000000	1.000000
15306.074374	0.006974	0.543837	0.237217	82.655785	10.702888	20.186455	1.831214	0.000000	-4.652596	0.000000	0.000000	0.000000	0.341057	-0.133334	-0.607335	0.000000	0.000000	2.000000	153.000000	1.000000
15306.077708	0.008301	0.543334	0.235171	81.516235	6.337885	15.547015	1.825435	0.000000	-4.654867	0.000000	0.000000	0.000000	0.398142	-0.150945	-0.613878	0.000000	0.000000	2.000000	153.000000	1.000000
15306.081041	0.008301	0.543334	0.235171	81.516235	6.337885	15.547015	1.825435	0.000000	-4.654867	0.000000	0.000000	0.000000	0.398142	-0.150945	-0.613878	0.000000	0.000000	2.000000	153.000000	1.000000
15306.084374	0.008301	0.543334	0.235171	81.516235	6.337885	15.547015	1.825435	0.000000	-4.654867	0.000000	0.000000	0.000000	0.398142	-0.150945	-0.613878	0.000000	0.000000	2.000000	153.000000	1.000000
15306.087708	0.009915	0.542848	0.233091	80.330109	3.041675	12.403342	1.816423	0.000000	-4.658391	0.000000	0.000000	0.000000	0.484119	-0.145778	-0.624074	0.000000	0.000000	2.000000	153.000000	1.000000
15306.091041	0.009915	0.542848	0.233091	80.330109	3.041675	12.403342	1.816423	0.000000	-4.658391	0.000000	0.000000	0.000000	0.484119	-0.145778	-0.624074	0.000000	0.000000	2.000000	153.000000	1.000000
15306.094374	0.009915	0.542848	0.233091	80.330109	3.041675	12.403342	1.816423	0.000000	-4.658391	0.000000	0.000000	0.000000	0.484119	-0.145778	-0.624074	0.000000	0.000000	2.000000	153.000000	1.000000
15306.097708	0.011619	0.542378	0.231125	79.159882	0.285945	10.058461	1.802476	0.000000	-4.663805	0.000000	0.000000	0.000000	0.511182	-0.140873	-0.589623	0.000000	0.000000	2.000000	153.000000	1.000000
15306.101041	0.011619	0.542378	0.231125	79.159882	0.285945	10.058461	1.802476	0.000000	-4.663805	0.000000	0.000000	0.000000	0.511182	-0.140873	-0.589623	0.000000	0.000000	2.000000	153.000000	1.000000
15306.104374	0.011619	0.542378	0.231125	79.159882	0.285945	10.058461	1.802476	0.000000	-4.663805	0.000000	0.000000	0.000000	0.511182	-0.140873	-0.589623	0.000000	0.000000	2.000000	153.000000	1.000000
15306.107708	0.013348	0.541963	0.229272	78.005775	-2.245330	7.648857	1.785863	0.000000	-4.670192	0.000000	0.000000	0.000000	0.518692	-0.124735	-0.555919	0.000000	0.000000	2.000000	153.000000	1.000000
15306.111041	0.013348	0.541963	0.229272	78.005775	-2.245330	7.648857	1.785863	0.000000	-4.670192	0.000000	0.000000	0.000000	0.518692	-0.124735	-0.555919	0.000000	0.000000	2.000000	153.000000	1.000000
15306.114374	0.013348	0.541963	0.229272	78.005775	-2.245330	7.648857	1.785863	0.000000	-4.670192	0.000000	0.000000	0.000000	0.518692	-0.124735	-0.555919	0.000000	0.000000	2.000000	153.000000	1.000000
15306.117708	0.015135	0.541584	0.227551	76.897224	-4.531564	5.223864	1.767689	0.000000	-4.677101	0.000000	0.000000	0.000000	0.536273	-0.113648	-0.516476	0.000000	0.000000	2.000000	153.000000	1.000000
15306.121041	0.015135	0.541584	0.227551	76.897224	-4.531564	5.223864	1.767689	0.000000	-4.677101	0.000000	0.000000	0.000000	0.536273	-0.113648	-0.516476	0.000000	0.000000	2.000000	153.000000	1.000000
15306.124374	0.015135	0.541584	0.227551	76.897224	-4.531564	5.223864	1.767689	0.000000	-4.677101	0.000000	0.000000	0.000000	0.536273	-0.113648	-0.516476	0.000000	0.000000	2.000000	153.000000	1.000000
15306.127708	0.016915	0.541267	0.225861	76.003204	-6.575737	2.949430	1.747191	0.000000	-4.684797	0.000000	0.000000	0.000000	0.533826	-0.095007	-0.506986	0.000000	0.000000	2.000000	153.000000	1.000000
15306.131041	0.016915	0.541267	0.225861	76.003204	-6.575737	2.949430	1.747191	0.000000	-4.684797	0.000000	0.000000	0.000000	0.533826	-0.095007	-0.506986	0.000000	0.000000	2.000000	153.000000	1.000000
15306.134374	0.016915	0.541267	0.225861	76.003204	-6.575737	2.949430	1.747191	0.000000	-4.684797	0.000000	0.000000	0.000000	0.533826	-0.095007	-0.506986	0.000000	0.000000	2.000000	153.000000	1.000000
15306.137708	0.018688	0.540925	0.224263	75.512566	-8.498459	0.790855	1.726214	0.000000	-4.692567	0.000000	0.000000	0.000000	0.531963	-0.102597	-0.479164	0.000000	0.000000	2.000000	153.000000	1.000000
15306.141041	0.018688	0.540925	0.224263	75.512566	-8.498459	0.790855	1.726214	0.000000	-4.692567	0.000000	0.000000	0.000000	0.531963	-0.102597	-0.479164	0.000000	0.000000	2.000000	153.000000	1.000000
15306.144374	0.018688	0.540925	0.224263	75.512566	-8.498459	0.790855	1.726214	0.000000	-4.692567	0.000000	0.000000	0.000000	0.531963	-0.102597	-0.479164	0.000000	0.000000	2.000000	153.000000	1.000000
15306.147708	0.020420	0.540600	0.222639	75.412445	-10.320701	-1.005475	1.704306	0.000000	-4.700569	0.000000	0.000000	0.000000	0.519558	-0.097589	-0.487294	0.000000	0.000000	2.000000	153.000000	1.000000
15306.151041	0.020420	0.540600	0.222639	75.412445	-10.320701	-1.005475	1.704306	0.000000	-4.700569	0.000000	0.000000	0.000000	0.519558	-0.097589	-0.487294	0.000000	0.000000	2.000000	153.000000	1.000000
15306.154374	0.020420	0.540600	0.222639	75.412445	-10.320701	-1.005475	1.704306	0.000000	-4.700569	0.000000	0.000000	0.000000	0.519558	-0.097589	-0.487294	0.000000	0.000000	2.000000	153.000000	1.000000
15306.157708	0.022206	0.540287	0.220952	75.468315	-11.769969	-2.691061	1.682926	0.000000	-4.708265	0.000000	0.000000	0.000000	0.535813	-0.093834	-0.506199	0.000000	0.000000	2.000000	153.000000	1.000000
15306.161041	0.022206	0.540287	0.220952	75.468315	-11.769969	-2.691061	1.682926	0.000000	-4.708265	0.000000	0.000000	0.000000	0.535813	-0.093834	-0.506199	0.000000	0.000000	2.000000	153.000000	1.000000
15306.164374	0.022206	0.540287	0.220952	75.468315	-11.769969	-2.691061	1.682926	0.000000	-4.708265	0.000000	0.000000	0.000000	0.535813	-0.093834	-0.506199	0.000000	0.000000	2.000000	153.000000	1.000000
15306.167708	0.023978	0.539958	0.219123	75.558083	-12.809667	-4.156611	1.660519	0.000000	-4.716215	0.000000	0.000000	0.000000	0.531660	-0.098704	-0.548766	0.000000	0.000000	2.000000	153.000000	1.000000
15306.171041	0.023978	0.539958	0.219123	75.558083	-12.809667	-4.156611	1.660519	0.000000	-4.716215	0.000000	0.000000	0.000000	0.531660	-0.098704	-0.548766	0.000000	0.000000	2.000000	153.000000	1.000000
15306.174374	0.023978	0.539958	0.219123	75.558083	-12.809667	-4.156611	1.660519	0.000000	-4.716215	0.000000	0.000000	0.000000	0.531660	-0.098704	-0.548766	0.000000	0.000000	2.000000	153.000000	1.000000
15306.177708	0.025669	0.539588	0.217105	75.679497	-13.660793	-5.329242	1.638863	0.000000	-4.723783	0.000000	0.000000	0.000000	0.507404	-0.110961	-0.605205	0.000000	0.000000	2.000000	153.000000	1.000000
15306.181041	0.025669	0.539588	0.217105	75.679497	-13.660793	-5.329242	1.638863	0.000000	-4.723783	0.000000	0.000000	0.000000	0.507404	-0.110961	-0.605205	0.000000	0.000000	2.000000	153.000000	1.000000
15306.184374	0.025669	0.539588	0.217105	75.679497	-13.660793	-5.329242	1.638863	0.000000	-4.723783	0.000000	0.000000	0.000000	0.507404	-0.110961	-0.605205	0.000000	0.000000	2.000000	153.000000	1.000000
15306.187708	0.027244	0.539243	0.214824	75.801994	-14.590348	-6.541014	1.619568	0.000000	-4.730433	0.000000	0.000000	0.000000	0.472368	-0.103608	-0.684334	0.000000	0.000000	2.000000	153.000000	1.000000
15306.191041	0.027244	0.539243	0.214824	75.801994	-14.590348	-6.541014	1.619568	0.000000	-4.730433	0.000000	0.000000	0.000000	0.472368	-0.103608	-0.684334	0.000000	0.000000	2.000000	153.000000	1.000000
15306.194374	0.027244	0.539243	0.214824	75.801994	-14.590348	-6.541014	1.619568	0.000000	-4.730433	0.000000	0.000000	0.000000	0.472368	-0.103608	-0.684334	0.000000	0.000000	2.000000	153.000000	1.000000
15306.197708	0.028704	0.538986	0.212354	75.866028	-15.596992	-7.672136	1.603900	0.000000	-4.735769	0.000000	0.000000	0.000000	0.437986	-0.076944	-0.741046	0.000000	0.000000	2.000000	153.000000	1.000000
15306.201041	0.028704	0.538986	0.212354	75.866028	-15.596992	-7.672136	1.603900	0.000000	-4.735769	0.000000	0.000000	0.000000	0.437986	-0.076944	-0.741046	0.000000	0.000000	2.000000	153.000000	1.000000
15306.204374	0.028704	0.538986	0.212354	75.866028	-15.596992	-7.672136	1.603900	0.000000	-4.735769	0.000000	0.000000	0.000000	0.437986	-0.076944	-0.741046	0.000000	0.000000	2.000000	153.000000	1.000000
15306.207708	0.030049	0.538781	0.209698	75.764999	-16.280619	-7.889799	1.591412	0.000000	-4.739980	0.000000	0.000000	0.000000	0.403556	-0.061670	-0.796811	0.000000	0.000000	2.000000	153.000000	1.000000
15306.211041	0.030049	0.538781	0.209698	75.764999	-16.280619	-7.889799	1.591412	0.000000	-4.739980	0.000000	0.000000	0.000000	0.403556	-0.061670	-0.796811	0.000000	0.000000	2.000000	153.000000	1.000000
15306.214374	0.030049	0.538781	0.209698	75.764999	-16.280619	-7.889799	1.591412	0.000000	-4.739980	0.000000	0.000000	0.000000	0.403556	-0.061670	-0.796811	0.000000	0.000000	2.000000	153.000000	1.000000
15306.217708	0.031375	0.538665	0.206879	75.484665	-16.394142	-7.114497	1.582192	0.000000	-4.743065	0.000000	0.000000	0.000000	0.397851	-0.034623	-0.845580	0.000000	0.000000	2.000000	153.000000	1.000000
15306.221041	0.031375	0.538665	0.206879	75.484665	-16.394142	-7.114497	1.582192	0.000000	-4.743065	0.000000	0.000000	0.000000	0.397851	-0.034623	-0.845580	0.000000	0.000000	2.000000	153.000000	1.000000
15306.224374	0.031375	0.538665	0.206879	75.484665	-16.394142	-7.114497	1.582192	0.000000	-4.743065	0.000000	0.000000	0.000000	0.397851	-0.034623	-0.845580	0.000000	0.000000	2.000000	153.000000	1.000000
15306.227708	0.032806	0.538674	0.203886	75.108620	-15.821966	-6.120081	1.574223	0.000000	-4.745717	0.000000	0.000000	0.000000	0.429395	0.002742	-0.898068	0.000000	0.000000	2.000000	153.000000	1.000000
15306.231041	0.032806	0.538674	0.203886	75.108620	-15.821966	-6.120081	1.574223	0.000000	-4.745717	0.000000	0.000000	0.000000	0.429395	0.002742	-0.898068	0.000000	0.000000	2.000000	153.000000	1.000000
15306.234374	0.032806	0.538674	0.203886	75.108620	-15.821966	-6.120081	1.574223	0.000000	-4.745717	0.000000	0.000000	0.000000	0.429395	0.002742	-0.898068	0.000000	0.000000	2.000000	153.000000	1.000000
15306.237708	0.034338	0.538745	0.200670	74.741898	-14.707357	-5.062265	1.565023	0.000000	-4.748758	0.000000	0.000000	0.000000	0.459347	0.021302	-0.964661	0.000000	0.000000	2.000000	153.000000	1.000000
15306.241041	0.034338	0.538745	0.200670	74.741898	-14.707357	-5.062265	1.565023	0.000000	-4.748758	0.000000	0.000000	0.000000	0.459347	0.021302	-0.964661	0.000000	0.000000	2.000000	153.000000	1.000000
15306.244374	0.034338	0.538745	0.200670	74.741898	-14.707357	-5.062265	1.565023	0.000000	-4.748758	0.000000	0.000000	0.000000	0.459347	0.021302	-0.964661	0.000000	0.000000	2.000000	153.000000	1.000000
15306.247708	0.036023	0.538939	0.197148	74.413628	-13.313262	-3.678753	1.554949	0.000000	-4.752067	0.000000	0.000000	0.000000	0.505567	0.058177	-1.056560	0.000000	0.000000	2.000000	153.000000	1.000000
15306.251041	0.036023	0.538939	0.197148	74.413628	-13.313262	-3.678753	1.554949	0.000000	-4.752067	0.000000	0.000000	0.000000	0.505567	0.058177	-1.056560	0.000000	0.000000	2.000000	153.000000	1.000000
15306.254374	0.036023	0.538939	0.197148	74.413628	-13.313262	-3.678753	1.554949	0.000000	-4.752067	0.000000	0.000000	0.000000	0.505567	0.058177	-1.056560	0.000000	0.000000	2.000000	153.000000	1.000000
15306.257708	0.037793	0.539212	0.193288	74.128548	-11.861895	-2.109838	1.543334	0.000000	-4.755851	0.000000	0.000000	0.000000	0.531013	0.081876	-1.158016	0.000000	0.000000	2.000000	153.000000	1.000000
15306.261041	0.037793	0.539212	0.193288	74.128548	-11.861895	-2.109838	1.543334	0.000000	-4.755851	0.000000	0.000000	0.000000	0.531013	0.081876	-1.158016	0.000000	0.000000	2.000000	153.000000	1.000000
15306.264374	0.037793	0.539212	0.193288	74.128548	-11.861895	-2.109838	1.543334	0.000000	-4.755851	0.000000	0.000000	0.000000	0.531013	0.081876	-1.158016	0.000000	0.000000	2.000000	153.000000	1.000000
15306.267708	0.039676	0.539585	0.189132	73.872307	-10.474715	-0.613612	1.531803	0.000000	-4.759578	0.000000	0.000000	0.000000	0.564921	0.111765	-1.246892	0.000000	0.000000	2.000000	153.000000	1.000000
15306.271041	0.039676	0.539585	0.189132	73.872307	-10.474715	-0.613612	1.531803	0.000000	-4.759578	0.000000	0.000000	0.000000	0.564921	0.111765	-1.246892	0.000000	0.000000	2.000000	153.000000	1.000000
15306.274374	0.039676	0.539585	0.189132	73.872307	-10.474715	-0.613612	1.531803	0.000000	-4.759578	0.000000	0.000000	0.000000	0.564921	0.111765	-1.246892	0.000000	0.000000	2.000000	153.000000	1.000000
15306.277708	0.041665	0.540068	0.184654	73.641777	-9.192897	0.668492	1.519350	0.000000	-4.763568	0.000000	0.000000	0.000000	0.596636	0.144952	-1.343349	0.000000	0.000000	2.000000	153.000000	1.000000
15306.281041	0.041665	0.540068	0.184654	73.641777	-9.192897	0.668492	1.519350	0.000000	-4.763568	0.000000	0.000000	0.000000	0.596636	0.144952	-1.343349	0.000000	0.000000	2.000000	153.000000	1.000000
15306.284374	0.041665	0.540068	0.184654	73.641777	-9.192897	0.668492	1.519350	0.000000	-4.763568	0.000000	0.000000	0.000000	0.596636	0.144952	-1.343349	0.000000	0.000000	2.000000	153.000000	1.000000
15306.287708	0.043698	0.540685	0.179938	73.428383	-8.021451	1.875677	1.506207	0.000000	-4.767740	0.000000	0.000000	0.000000	0.609924	0.185217	-1.414811	0.000000	0.000000	2.000000	153.000000	1.000000
15306.291041	0.043698	0.540685	0.179938	73.428383	-8.021451	1.875677	1.506207	0.000000	-4.767740	0.000000	0.000000	0.000000	0.609924	0.185217	-1.414811	0.000000	0.000000	2.000000	153.000000	1.000000
15306.294374	0.043698	0.540685	0.179938	73.428383	-8.021451	1.875677	1.506207	0.000000	-4.767740	0.000000	0.000000	0.000000	0.609924	0.185217	-1.414811	0.000000	0.000000	2.000000	153.000000	1.000000
15306.297708	0.045769	0.541323	0.174958	73.222542	-6.973524	3.021970	1.493103	0.000000	-4.771860	0.000000	0.000000	0.000000	0.621311	0.191347	-1.494002	0.000000	0.000000	2.000000	153.000000	1.000000
15306.301041	0.045769	0.541323	0.174958	73.222542	-6.973524	3.021970	1.493103	0.000000	-4.771860	0.000000	0.000000	0.000000	0.621311	0.191347	-1.494002	0.000000	0.000000	2.000000	153.000000	1.000000
15306.304374	0.045769	0.541323	0.174958	73.222542	-6.973524	3.021970	1.493103	0.000000	-4.771860	0.000000	0.000000	0.000000	0.621311	0.191347	-1.494002	0.000000	0.000000	2.000000	153.000000	1.000000
15306.307708	0.047875	0.541982	0.169745	73.030655	-6.065687	4.121294	1.480348	0.000000	-4.775832	0.000000	0.000000	0.000000	0.631913	0.197825	-1.563930	0.000000	0.000000	2.000000	153.000000	1.000000
15306.311041	0.047875	0.541982	0.169745	73.030655	-6.065687	4.121294	1.480348	0.000000	-4.775832	0.000000	0.000000	0.000000	0.631913	0.197825	-1.563930	0.000000	0.000000	2.000000	153.000000	1.000000
15306.314374	0.047875	0.541982	0.169745	73.030655	-6.065687	4.121294	1.480348	0.000000	-4.775832	0.000000	0.000000	0.000000	0.631913	0.197825	-1.563930	0.000000	0.000000	2.000000	153.000000	1.000000
15306.317708	0.050039	0.542587	0.164266	72.837479	-5.272385	5.851712	1.467742	0.000000	-4.779721	0.000000	0.000000	0.000000	0.649185	0.181369	-1.643738	0.000000	0.000000	2.000000	153.000000	1.000000
15306.321041	0.050039	0.542587	0.164266	72.837479	-5.272385	5.851712	1.467742	0.000000	-4.779721	0.000000	0.000000	0.000000	0.649185	0.181369	-1.643738	0.000000	0.000000	2.000000	153.000000	1.000000
15306.324374	0.050039	0.542587	0.164266	72.837479	-5.272385	5.851712	1.467742	0.000000	-4.779721	0.000000	0.000000	0.000000	0.649185	0.181369	-1.643738	0.000000	0.000000	2.000000	153.000000	1.000000
15306.327708	0.052257	0.543173	0.158547	72.594292	-4.619596	8.296344	1.454924	0.000000	-4.783638	0.000000	0.000000	0.000000	0.665279	0.175871	-1.715602	0.000000	0.000000	2.000000	153.000000	1.000000
15306.331041	0.052257	0.543173	0.158547	72.594292	-4.619596	8.296344	1.454924	0.000000	-4.783638	0.000000	0.000000	0.000000	0.665279	0.175871	-1.715602	0.000000	0.000000	2.000000	153.000000	1.000000
15306.334374	0.052257	0.543173	0.158547	72.594292	-4.619596	8.296344	1.454924	0.000000	-4.783638	0.000000	0.000000	0.000000	0.665279	0.175871	-1.715602	0.000000	0.000000	2.000000	153.000000	1.000000
15306.337708	0.054605	0.543767	0.152536	72.228920	-4.040140	10.682367	1.441699	0.000000	-4.787641	0.000000	0.000000	0.000000	0.704374	0.178023	-1.803386	0.000000	0.000000	2.000000	153.000000	1.000000
15306.341041	0.054605	0.543767	0.152536	72.228920	-4.040140	10.682367	1.441699	0.000000	-4.787641	0.000000	0.000000	0.000000	0.704374	0.178023	-1.803386	0.000000	0.000000	2.000000	153.000000	1.000000
15306.344374	0.054605	0.543767	0.152536	72.228920	-4.040140	10.682367	1.441699	0.000000	-4.787641	0.000000	0.000000	0.000000	0.704374	0.178023	-1.803386	0.000000	0.000000	2.000000	153.000000	1.000000
15306.347708	0.057136	0.544407	0.146289	71.678154	-3.391108	12.597210	1.426202	0.000000	-4.792280	0.000000	0.000000	0.000000	0.759544	0.191982	-1.874143	0.000000	0.000000	2.000000	153.000000	1.000000
15306.351041	0.057136	0.544407	0.146289	71.678154	-3.391108	12.597210	1.426202	0.000000	-4.792280	0.000000	0.000000	0.000000	0.759544	0.191982	-1.874143	0.000000	0.000000	2.000000	153.000000	1.000000
15306.354374	0.057136	0.544407	0.146289	71.678154	-3.391108	12.597210	1.426202	0.000000	-4.792280	0.000000	0.000000	0.000000	0.759544	0.191982	-1.874143	0.000000	0.000000	2.000000	153.000000	1.000000
15306.357708	0.059820	0.545099	0.139877	70.927971	-2.745637	13.807847	1.405922	0.000000	-4.798269	0.000000	0.000000	0.000000	0.804994	0.207795	-1.923604	0.000000	0.000000	2.000000	153.000000	1.000000
15306.361041	0.059820	0.545099	0.139877	70.927971	-2.745637	13.807847	1.405922	0.000000	-4.798269	0.000000	0.000000	0.000000	0.804994	0.207795	-1.923604	0.000000	0.000000	2.000000	153.000000	1.000000
15306.364374	0.059820	0.545099	0.139877	70.927971	-2.745637	13.807847	1.405922	0.000000	-4.798269	0.000000	0.000000	0.000000	0.804994	0.207795	-1.923604	0.000000	0.000000	2.000000	153.000000	1.000000
15306.367708	0.062596	0.545800	0.133365	70.010536	-2.181494	14.329254	1.380446	0.000000	-4.805660	0.000000	0.000000	0.000000	0.832723	0.210237	-1.953542	0.000000	0.000000	2.000000	153.000000	1.000000
15306.371041	0.062596	0.545800	0.133365	70.010536	-2.181494	14.329254	1.380446	0.000000	-4.805660	0.000000	0.000000	0.000000	0.832723	0.210237	-1.953542	0.000000	0.000000	2.000000	153.000000	1.000000
15306.374374	0.062596	0.545800	0.133365	70.010536	-2.181494	14.329254	1.380446	0.000000	-4.805660	0.000000	0.000000	0.000000	0.832723	0.210237	-1.953542	0.000000	0.000000	2.000000	153.000000	1.000000
15306.377708	0.065375	0.546443	0.126771	69.013206	-1.721920	14.578835	1.350233	0.000000	-4.814236	0.000000	0.000000	0.000000	0.833781	0.192834	-1.978244	0.000000	0.000000	2.000000	153.000000	1.000000
15306.381041	0.065375	0.546443	0.126771	69.013206	-1.721920	14.578835	1.350233	0.000000	-4.814236	0.000000	0.000000	0.000000	0.833781	0.192834	-1.978244	0.000000	0.000000	2.000000	153.000000	1.000000
15306.384374	0.065375	0.546443	0.126771	69.013206	-1.721920	14.578835	1.350233	0.000000	-4.814236	0.000000	0.000000	0.000000	0.833781	0.192834	-1.978244	0.000000	0.000000	2.000000	153.000000	1.000000
15306.387708	0.068098	0.547059	0.120096	67.995262	-1.394117	15.004922	1.317404	0.000000	-4.823323	0.000000	0.000000	0.000000	0.817054	0.184956	-2.002502	0.000000	0.000000	2.000000	153.000000	1.000000
15306.391041	0.068098	0.547059	0.120096	67.995262	-1.394117	15.004922	1.317404	0.000000	-4.823323	0.000000	0.000000	0.000000	0.817054	0.184956	-2.002502	0.000000	0.000000	2.000000	153.000000	1.000000
15306.394374	0.068098	0.547059	0.120096	67.995262	-1.394117	15.004922	1.317404	0.000000	-4.823323	0.000000	0.000000	0.000000	0.817054	0.184956	-2.002502	0.000000	0.000000	2.000000	153.000000	1.000000
15306.397708	0.070771	0.547642	0.113400	67.001183	-1.211907	15.586145	1.283659	0.000000	-4.832413	0.000000	0.000000	0.000000	0.801880	0.174764	-2.008839	0.000000	0.000000	2.000000	153.000000	1.000000
15306.401041	0.070771	0.547642	0.113400	67.001183	-1.211907	15.586145	1.283659	0.000000	-4.832413	0.000000	0.000000	0.000000	0.801880	0.174764	-2.008839	0.000000	0.000000	2.000000	153.000000	1.000000
15306.404374	0.070771	0.547642	0.113400	67.001183	-1.211907	15.586145	1.283659	0.000000	-4.832413	0.000000	0.000000	0.000000	0.801880	0.174764	-2.008839	0.000000	0.000000	2.000000	153.000000	1.000000
15306.407708	0.073408	0.548129	0.106593	66.052116	-1.133123	15.785539	1.247961	0.000000	-4.841756	0.000000	0.000000	0.000000	0.791041	0.146018	-2.041977	0.000000	0.000000	2.000000	153.000000	1.000000
15306.411041	0.073408	0.548129	0.106593	66.052116	-1.133123	15.785539	1.247961	0.000000	-4.841756	0.000000	0.000000	0.000000	0.791041	0.146018	-2.041977	0.000000	0.000000	2.000000	153.000000	1.000000
15306.414374	0.073408	0.548129	0.106593	66.052116	-1.133123	15.785539	1.247961	0.000000	-4.841756	0.000000	0.000000	0.000000	0.791041	0.146018	-2.041977	0.000000	0.000000	2.000000	153.000000	1.000000
15306.417708	0.076036	0.548557	0.099706	65.162476	-1.087657	15.364644	1.210264	0.000000	-4.851315	0.000000	0.000000	0.000000	0.788381	0.128612	-2.066274	0.000000	0.000000	2.000000	153.000000	1.000000
15306.421041	0.076036	0.548557	0.099706	65.162476	-1.087657	15.364644	1.210264	0.000000	-4.851315	0.000000	0.000000	0.000000	0.788381	0.128612	-2.066274	0.000000	0.000000	2.000000	153.000000	1.000000
15306.424374	0.076036	0.548557	0.099706	65.162476	-1.087657	15.364644	1.210264	0.000000	-4.851315	0.000000	0.000000	0.000000	0.788381	0.128612	-2.066274	0.000000	0.000000	2.000000	153.000000	1.000000
15306.427708	0.078679	0.548977	0.092745	64.345940	-1.014798	14.314759	1.168463	0.000000	-4.861553	0.000000	0.000000	0.000000	0.792846	0.125803	-2.088127	0.000000	0.000000	2.000000	153.000000	1.000000
15306.431041	0.078679	0.548977	0.092745	64.345940	-1.014798	14.314759	1.168463	0.000000	-4.861553	0.000000	0.000000	0.000000	0.792846	0.125803	-2.088127	0.000000	0.000000	2.000000	153.000000	1.000000
15306.434374	0.078679	0.548977	0.092745	64.345940	-1.014798	14.314759	1.168463	0.000000	-4.861553	0.000000	0.000000	0.000000	0.792846	0.125803	-2.088127	0.000000	0.000000	2.000000	153.000000	1.000000
15306.437708	0.081191	0.549417	0.085829	63.617508	-0.824730	13.617041	1.066058	0.000000	-4.637255	0.000000	0.000000	0.000000	0.753697	0.132063	-2.074782	0.000000	0.000000	2.000000	153.000000	1.000000
15306.441041	0.081191	0.549417	0.085829	63.617508	-0.824730	13.617041	1.066058	0.000000	-4.637255	0.000000	0.000000	0.000000	0.753697	0.132063	-2.074782	0.000000	0.000000	2.000000	153.000000	1.000000
15306.444374	0.081191	0.549417	0.085829	63.617508	-0.824730	13.617041	1.066058	0.000000	-4.637255	0.000000	0.000000	0.000000	0.753697	0.132063	-2.074782	0.000000	0.000000	2.000000	153.000000	1.000000
15306.447708	0.083594	0.549897	0.079078	62.957542	-0.506162	13.062050	0.940442	0.000000	-4.291458	0.000000	0.000000	0.000000	0.720962	0.144113	-2.025347	0.000000	0.000000	2.000000	153.000000	1.000000
15306.451041	0.083594	0.549897	0.079078	62.957542	-0.506162	13.062050	0.940442	0.000000	-4.291458	0.000000	0.000000	0.000000	0.720962	0.144113	-2.025347	0.000000	0.000000	2.000000	153.000000	1.000000
15306.454374	0.083594	0.549897	0.079078	62.957542	-0.506162	13.062050	0.940442	0.000000	-4.291458	0.000000	0.000000	0.000000	0.720962	0.144113	-2.025347	0.000000	0.000000	2.000000	153.000000	1.000000
15306.457708	0.085797	0.550407	0.072535	62.397472	-0.077231	13.072494	0.820282	0.000000	-3.953900	0.000000	0.000000	0.000000	0.660837	0.153029	-1.962843	0.000000	0.000000	2.000000	153.000000	1.000000
15306.461041	0.085797	0.550407	0.072535	62.397472	-0.077231	13.072494	0.820282	0.000000	-3.953900	0.000000	0.000000	0.000000	0.660837	0.153029	-1.962843	0.000000	0.000000	2.000000	153.000000	1.000000
15306.464374	0.085797	0.550407	0.072535	62.397472	-0.077231	13.072494	0.820282	0.000000	-3.953900	0.000000	0.000000	0.000000	0.660837	0.153029	-1.962843	0.000000	0.000000	2.000000	153.000000	1.000000
15306.467708	0.087764	0.550909	0.066243	61.971741	0.423230	14.461239	0.710143	0.000000	-3.626759	0.000000	0.000000	0.000000	0.590097	0.150384	-1.887765	0.000000	0.000000	2.000000	153.000000	1.000000
15306.471041	0.087764	0.550909	0.066243	61.971741	0.423230	14.461239	0.710143	0.000000	-3.626759	0.000000	0.000000	0.000000	0.590097	0.150384	-1.887765	0.000000	0.000000	2.000000	153.000000	1.000000
15306.474374	0.087764	0.550909	0.066243	61.971741	0.423230	14.461239	0.710143	0.000000	-3.626759	0.000000	0.000000	0.000000	0.590097	0.150384	-1.887765	0.000000	0.000000	2.000000	153.000000	1.000000
15306.477708	0.089592	0.551390	0.060111	61.689232	0.899625	17.696198	0.611793	0.000000	-3.312132	0.000000	0.000000	0.000000	0.548241	0.144417	-1.839385	0.000000	0.000000	2.000000	153.000000	1.000000
15306.481041	0.089592	0.551390	0.060111	61.689232	0.899625	17.696198	0.611793	0.000000	-3.312132	0.000000	0.000000	0.000000	0.548241	0.144417	-1.839385	0.000000	0.000000	2.000000	153.000000	1.000000
15306.484374	0.089592	0.551390	0.060111	61.689232	0.899625	17.696198	0.611793	0.000000	-3.312132	0.000000	0.000000	0.000000	0.548241	0.144417	-1.839385	0.000000	0.000000	2.000000	153.000000	1.000000
15306.487708	0.091417	0.551907	0.054176	61.522526	1.232672	21.245893	0.520420	0.000000	-3.005568	0.000000	0.000000	0.000000	0.547503	0.155207	-1.780752	0.000000	0.000000	2.000000	153.000000	1.000000
15306.491041	0.091417	0.551907	0.054176	61.522526	1.232672	21.245893	0.520420	0.000000	-3.005568	0.000000	0.000000	0.000000	0.547503	0.155207	-1.780752	0.000000	0.000000	2.000000	153.000000	1.000000
15306.494374	0.091417	0.551907	0.054176	61.522526	1.232672	21.245893	0.520420	0.000000	-3.005568	0.000000	0.000000	0.000000	0.547503	0.155207	-1.780752	0.000000	0.000000	2.000000	153.000000	1.000000
15306.497708	0.093254	0.552493	0.048367	61.481567	1.394443	23.946873	0.429169	0.000000	-2.708776	0.000000	0.000000	0.000000	0.551195	0.175741	-1.742600	0.000000	0.000000	2.000000	153.000000	1.000000
15306.501041	0.093254	0.552493	0.048367	61.481567	1.394443	23.946873	0.429169	0.000000	-2.708776	0.000000	0.000000	0.000000	0.551195	0.175741	-1.742600	0.000000	0.000000	2.000000	153.000000	1.000000
15306.504374	0.093254	0.552493	0.048367	61.481567	1.394443	23.946873	0.429169	0.000000	-2.708776	0.000000	0.000000	0.000000	0.551195	0.175741	-1.742600	0.000000	0.000000	2.000000	153.000000	1.000000
15306.507708	0.095066	0.553127	0.042741	61.546288	1.414606	24.966158	0.337303	0.000000	-2.418342	0.000000	0.000000	0.000000	0.543550	0.190158	-1.687659	0.000000	0.000000	2.000000	153.000000	1.000000
15306.511041	0.095066	0.553127	0.042741	61.546288	1.414606	24.966158	0.337303	0.000000	-2.418342	0.000000	0.000000	0.000000	0.543550	0.190158	-1.687659	0.000000	0.000000	2.000000	153.000000	1.000000
15306.514374	0.095066	0.553127	0.042741	61.546288	1.414606	24.966158	0.337303	0.000000	-2.418342	0.000000	0.000000	0.000000	0.543550	0.190158	-1.687659	0.000000	0.000000	2.000000	153.000000	1.000000
15306.517708	0.096934	0.553818	0.037328	61.646038	1.346129	24.186369	0.246711	0.000000	-2.137066	0.000000	0.000000	0.000000	0.560479	0.207246	-1.624073	0.000000	0.000000	2.000000	153.000000	1.000000
15306.521041	0.096934	0.553818	0.037328	61.646038	1.346129	24.186369	0.246711	0.000000	-2.137066	0.000000	0.000000	0.000000	0.560479	0.207246	-1.624073	0.000000	0.000000	2.000000	153.000000	1.000000
15306.524374	0.096934	0.553818	0.037328	61.646038	1.346129	24.186369	0.246711	0.000000	-2.137066	0.000000	0.000000	0.000000	0.560479	0.207246	-1.624073	0.000000	0.000000	2.000000	153.000000	1.000000
15306.527708	0.098744	0.554646	0.032266	61.711147	1.235108	23.171629	0.153298	0.000000	-1.866387	0.000000	0.000000	0.000000	0.542876	0.248365	-1.518637	0.000000	0.000000	2.000000	153.000000	1.000000
15306.531041	0.098744	0.554646	0.032266	61.711147	1.235108	23.171629	0.153298	0.000000	-1.866387	0.000000	0.000000	0.000000	0.542876	0.248365	-1.518637	0.000000	0.000000	2.000000	153.000000	1.000000
15306.534374	0.098744	0.554646	0.032266	61.711147	1.235108	23.171629	0.153298	0.000000	-1.866387	0.000000	0.000000	0.000000	0.542876	0.248365	-1.518637	0.000000	0.000000	2.000000	153.000000	1.000000
15306.537708	0.100403	0.555605	0.027538	61.734360	1.114295	22.163427	0.062819	0.000000	-1.613281	0.000000	0.000000	0.000000	0.497737	0.287651	-1.418398	0.000000	0.000000	2.000000	153.000000	1.000000
15306.541041	0.100403	0.555605	0.027538	61.734360	1.114295	22.163427	0.062819	0.000000	-1.613281	0.000000	0.000000	0.000000	0.497737	0.287651	-1.418398	0.000000	0.000000	2.000000	153.000000	1.000000
15306.544374	0.100403	0.555605	0.027538	61.734360	1.114295	22.163427	0.062819	0.000000	-1.613281	0.000000	0.000000	0.000000	0.497737	0.287651	-1.418398	0.000000	0.000000	2.000000	153.000000	1.000000
15306.547708	0.101900	0.556669	0.023158	61.738560	1.034953	21.332382	-0.020138	0.000000	-1.376881	0.000000	0.000000	0.000000	0.449104	0.319402	-1.314010	0.000000	0.000000	2.000000	153.000000	1.000000
15306.551041	0.101900	0.556669	0.023158	61.738560	1.034953	21.332382	-0.020138	0.000000	-1.376881	0.000000	0.000000	0.000000	0.449104	0.319402	-1.314010	0.000000	0.000000	2.000000	153.000000	1.000000
15306.554374	0.101900	0.556669	0.023158	61.738560	1.034953	21.332382	-0.020138	0.000000	-1.376881	0.000000	0.000000	0.000000	0.449104	0.319402	-1.314010	0.000000	0.000000	2.000000	153.000000	1.000000
15306.557708	0.103235	0.557763	0.019082	61.767254	1.045774	20.791479	-0.094988	0.000000	-1.157879	0.000000	0.000000	0.000000	0.400433	0.328203	-1.222634	0.000000	0.000000	2.000000	153.000000	1.000000
15306.561041	0.103235	0.557763	0.019082	61.767254	1.045774	20.791479	-0.094988	0.000000	-1.157879	0.000000	0.000000	0.000000	0.400433	0.328203	-1.222634	0.000000	0.000000	2.000000	153.000000	1.000000
15306.564374	0.103235	0.557763	0.019082	61.767254	1.045774	20.791479	-0.094988	0.000000	-1.157879	0.000000	0.000000	0.000000	0.400433	0.328203	-1.222634	0.000000	0.000000	2.000000	153.000000	1.000000
15306.567708	0.104408	0.558855	0.015280	61.895641	1.112031	20.572401	-0.161727	0.000000	-0.954107	0.000000	0.000000	0.000000	0.352056	0.327565	-1.140771	0.000000	0.000000	2.000000	153.000000	1.000000
15306.571041	0.104408	0.558855	0.015280	61.895641	1.112031	20.572401	-0.161727	0.000000	-0.954107	0.000000	0.000000	0.000000	0.352056	0.327565	-1.140771	0.000000	0.000000	2.000000	153.000000	1.000000
15306.574374	0.104408	0.558855	0.015280	61.895641	1.112031	20.572401	-0.161727	0.000000	-0.954107	0.000000	0.000000	0.000000	0.352056	0.327565	-1.140771	0.000000	0.000000	2.000000	153.000000	1.000000
15306.577708	0.105431	0.559957	0.011662	62.155693	1.131970	20.500105	-0.220403	0.000000	-0.763979	0.000000	0.000000	0.000000	0.306842	0.330538	-1.085377	0.000000	0.000000	2.000000	153.000000	1.000000
15306.581041	0.105431	0.559957	0.011662	62.155693	1.131970	20.500105	-0.220403	0.000000	-0.763979	0.000000	0.000000	0.000000	0.306842	0.330538	-1.085377	0.000000	0.000000	2.000000	153.000000	1.000000
15306.584374	0.105431	0.559957	0.011662	62.155693	1.131970	20.500105	-0.220403	0.000000	-0.763979	0.000000	0.000000	0.000000	0.306842	0.330538	-1.085377	0.000000	0.000000	2.000000	153.000000	1.000000
15306.587708	0.106332	0.561045	0.008231	62.583603	1.060619	20.499628	-0.271544	0.000000	-0.583083	0.000000	0.000000	0.000000	0.270288	0.326294	-1.029299	0.000000	0.000000	2.000000	153.000000	1.000000
15306.591041	0.106332	0.561045	0.008231	62.583603	1.060619	20.499628	-0.271544	0.000000	-0.583083	0.000000	0.000000	0.000000	0.270288	0.326294	-1.029299	0.000000	0.000000	2.000000	153.000000	1.000000
15306.594374	0.106332	0.561045	0.008231	62.583603	1.060619	20.499628	-0.271544	0.000000	-0.583083	0.000000	0.000000	0.000000	0.270288	0.326294	-1.029299	0.000000	0.000000	2.000000	153.000000	1.000000
15306.597708	0.107259	0.562137	0.004907	63.145672	0.968612	20.640049	-0.316592	0.000000	-0.411533	0.000000	0.000000	0.000000	0.278062	0.327827	-0.997173	0.000000	0.000000	2.000000	153.000000	1.000000
15306.601041	0.107259	0.562137	0.004907	63.145672	0.968612	20.640049	-0.316592	0.000000	-0.411533	0.000000	0.000000	0.000000	0.278062	0.327827	-0.997173	0.000000	0.000000	2.000000	153.000000	1.000000
15306.604374	0.107259	0.562137	0.004907	63.145672	0.968612	20.640049	-0.316592	0.000000	-0.411533	0.000000	0.000000	0.000000	0.278062	0.327827	-0.997173	0.000000	0.000000	2.000000	153.000000	1.000000
15306.607708	0.108169	0.563237	0.001701	63.759556	0.980854	21.062922	-0.362935	0.000000	-0.245337	0.000000	0.000000	0.000000	0.273019	0.329798	-0.961853	0.000000	0.000000	2.000000	153.000000	1.000000
15306.611041	0.108169	0.563237	0.001701	63.759556	0.980854	21.062922	-0.362935	0.000000	-0.245337	0.000000	0.000000	0.000000	0.273019	0.329798	-0.961853	0.000000	0.000000	2.000000	153.000000	1.000000
15306.614374	0.108169	0.563237	0.001701	63.759556	0.980854	21.062922	-0.362935	0.000000	-0.245337	0.000000	0.000000	0.000000	0.273019	0.329798	-0.961853	0.000000	0.000000	2.000000	153.000000	1.000000
15306.617708	0.108944	0.564353	-0.001316	64.406502	1.108752	21.760990	-0.408439	0.000000	-0.085028	0.000000	0.000000	0.000000	0.232451	0.335004	-0.904961	0.000000	0.000000	2.000000	153.000000	1.000000
15306.621041	0.108944	0.564353	-0.001316	64.406502	1.108752	21.760990	-0.408439	0.000000	-0.085028	0.000000	0.000000	0.000000	0.232451	0.335004	-0.904961	0.000000	0.000000	2.000000	153.000000	1.000000
15306.624374	0.108944	0.564353	-0.001316	64.406502	1.108752	21.760990	-0.408439	0.000000	-0.085028	0.000000	0.000000	0.000000	0.232451	0.335004	-0.904961	0.000000	0.000000	2.000000	153.000000	1.000000
15306.627708	0.109545	0.565396	-0.004131	65.057373	1.330828	22.650261	-0.447181	0.000000	0.065799	0.000000	0.000000	0.000000	0.180357	0.312648	-0.844600	0.000000	0.000000	2.000000	153.000000	1.000000
15306.631041	0.109545	0.565396	-0.004131	65.057373	1.330828	22.650261	-0.447181	0.000000	0.065799	0.000000	0.000000	0.000000	0.180357	0.312648	-0.844600	0.000000	0.000000	2.000000	153.000000	1.000000
15306.634374	0.109545	0.565396	-0.004131	65.057373	1.330828	22.650261	-0.447181	0.000000	0.065799	0.000000	0.000000	0.000000	0.180357	0.312648	-0.844600	0.000000	0.000000	2.000000	153.000000	1.000000
15306.637708	0.109982	0.566384	-0.006727	65.684563	1.612646	23.624239	-0.477240	0.000000	0.206565	0.000000	0.000000	0.000000	0.131067	0.296440	-0.778562	0.000000	0.000000	2.000000	153.000000	1.000000
15306.641041	0.109982	0.566384	-0.006727	65.684563	1.612646	23.624239	-0.477240	0.000000	0.206565	0.000000	0.000000	0.000000	0.131067	0.296440	-0.778562	0.000000	0.000000	2.000000	153.000000	1.000000
15306.644374	0.109982	0.566384	-0.006727	65.684563	1.612646	23.624239	-0.477240	0.000000	0.206565	0.000000	0.000000	0.000000	0.131067	0.296440	-0.778562	0.000000	0.000000	2.000000	153.000000	1.000000
15306.647708	0.110228	0.567311	-0.009135	66.285927	1.930322	24.638165	-0.499084	0.000000	0.336326	0.000000	0.000000	0.000000	0.073836	0.278194	-0.722658	0.000000	0.000000	2.000000	153.000000	1.000000
15306.651041	0.110228	0.567311	-0.009135	66.285927	1.930322	24.638165	-0.499084	0.000000	0.336326	0.000000	0.000000	0.000000	0.073836	0.278194	-0.722658	0.000000	0.000000	2.000000	153.000000	1.000000
15306.654374	0.110228	0.567311	-0.009135	66.285927	1.930322	24.638165	-0.499084	0.000000	0.336326	0.000000	0.000000	0.000000	0.073836	0.278194	-0.722658	0.000000	0.000000	2.000000	153.000000	1.000000
15306.657708	0.110271	0.568197	-0.011334	66.840927	2.272761	25.661703	-0.511390	0.000000	0.456769	0.000000	0.000000	0.000000	0.012837	0.265883	-0.659706	0.000000	0.000000	2.000000	153.000000	1.000000
15306.661041	0.110271	0.568197	-0.011334	66.840927	2.272761	25.661703	-0.511390	0.000000	0.456769	0.000000	0.000000	0.000000	0.012837	0.265883	-0.659706	0.000000	0.000000	2.000000	153.000000	1.000000
15306.664374	0.110271	0.568197	-0.011334	66.840927	2.272761	25.661703	-0.511390	0.000000	0.456769	0.000000	0.000000	0.000000	0.012837	0.265883	-0.659706	0.000000	0.000000	2.000000	153.000000	1.000000
15306.667708	0.110105	0.569030	-0.013271	67.345459	2.627965	26.680624	-0.513530	0.000000	0.566720	0.000000	0.000000	0.000000	-0.049777	0.249815	-0.581092	0.000000	0.000000	2.000000	153.000000	1.000000
15306.671041	0.110105	0.569030	-0.013271	67.345459	2.627965	26.680624	-0.513530	0.000000	0.566720	0.000000	0.000000	0.000000	-0.049777	0.249815	-0.581092	0.000000	0.000000	2.000000	153.000000	1.000000
15306.674374	0.110105	0.569030	-0.013271	67.345459	2.627965	26.680624	-0.513530	0.000000	0.566720	0.000000	0.000000	0.000000	-0.049777	0.249815	-0.581092	0.000000	0.000000	2.000000	153.000000	1.000000
15306.677708	0.109735	0.569791	-0.015032	67.806770	3.002882	27.711817	-0.505234	0.000000	0.663568	0.000000	0.000000	0.000000	-0.110936	0.228400	-0.528136	0.000000	0.000000	2.000000	153.000000	1.000000
15306.681041	0.109735	0.569791	-0.015032	67.806770	3.002882	27.711817	-0.505234	0.000000	0.663568	0.000000	0.000000	0.000000	-0.110936	0.228400	-0.528136	0.000000	0.000000	2.000000	153.000000	1.000000
15306.684374	0.109735	0.569791	-0.015032	67.806770	3.002882	27.711817	-0.505234	0.000000	0.663568	0.000000	0.000000	0.000000	-0.110936	0.228400	-0.528136	0.000000	0.000000	2.000000	153.000000	1.000000
15306.687708	0.109291	0.570458	-0.016641	68.231895	3.442316	28.818577	-0.486744	0.000000	0.751591	0.000000	0.000000	0.000000	-0.133113	0.200117	-0.482696	0.000000	0.000000	2.000000	153.000000	1.000000
15306.691041	0.109291	0.570458	-0.016641	68.231895	3.442316	28.818577	-0.486744	0.000000	0.751591	0.000000	0.000000	0.000000	-0.133113	0.200117	-0.482696	0.000000	0.000000	2.000000	153.000000	1.000000
15306.694374	0.109291	0.570458	-0.016641	68.231895	3.442316	28.818577	-0.486744	0.000000	0.751591	0.000000	0.000000	0.000000	-0.133113	0.200117	-0.482696	0.000000	0.000000	2.000000	153.000000	1.000000
15306.697708	0.108793	0.570991	-0.018114	68.620811	3.998999	30.070780	-0.464559	0.000000	0.832040	0.000000	0.000000	0.000000	-0.149484	0.159748	-0.442046	0.000000	0.000000	2.000000	153.000000	1.000000
15306.701041	0.108793	0.570991	-0.018114	68.620811	3.998999	30.070780	-0.464559	0.000000	0.832040	0.000000	0.000000	0.000000	-0.149484	0.159748	-0.442046	0.000000	0.000000	2.000000	153.000000	1.000000
15306.704374	0.108793	0.570991	-0.018114	68.620811	3.998999	30.070780	-0.464559	0.000000	0.832040	0.000000	0.000000	0.000000	-0.149484	0.159748	-0.442046	0.000000	0.000000	2.000000	153.000000	1.000000
15306.707708	0.108281	0.571415	-0.019468	68.975281	4.633021	31.263102	-0.439645	0.000000	0.905715	0.000000	0.000000	0.000000	-0.153564	0.127382	-0.406173	0.000000	0.000000	2.000000	153.000000	1.000000
15306.711041	0.108281	0.571415	-0.019468	68.975281	4.633021	31.263102	-0.439645	0.000000	0.905715	0.000000	0.000000	0.000000	-0.153564	0.127382	-0.406173	0.000000	0.000000	2.000000	153.000000	1.000000
15306.714374	0.108281	0.571415	-0.019468	68.975281	4.633021	31.263102	-0.439645	0.000000	0.905715	0.000000	0.000000	0.000000	-0.153564	0.127382	-0.406173	0.000000	0.000000	2.000000	153.000000	1.000000
15306.717708	0.107765	0.571748	-0.020754	69.283569	5.315279	32.450390	-0.414051	0.000000	0.973410	0.000000	0.000000	0.000000	-0.154764	0.099677	-0.385697	0.000000	0.000000	2.000000	153.000000	1.000000
15306.721041	0.107765	0.571748	-0.020754	69.283569	5.315279	32.450390	-0.414051	0.000000	0.973410	0.000000	0.000000	0.000000	-0.154764	0.099677	-0.385697	0.000000	0.000000	2.000000	153.000000	1.000000
15306.724374	0.107765	0.571748	-0.020754	69.283569	5.315279	32.450390	-0.414051	0.000000	0.973410	0.000000	0.000000	0.000000	-0.154764	0.099677	-0.385697	0.000000	0.000000	2.000000	153.000000	1.000000
15306.727708	0.107241	0.571971	-0.021988	69.571014	5.997398	33.669987	-0.388257	0.000000	1.037693	0.000000	0.000000	0.000000	-0.157187	0.067060	-0.370314	0.000000	0.000000	2.000000	153.000000	1.000000
15306.731041	0.107241	0.571971	-0.021988	69.571014	5.997398	33.669987	-0.388257	0.000000	1.037693	0.000000	0.000000	0.000000	-0.157187	0.067060	-0.370314	0.000000	0.000000	2.000000	153.000000	1.000000
15306.734374	0.107241	0.571971	-0.021988	69.571014	5.997398	33.669987	-0.388257	0.000000	1.037693	0.000000	0.000000	0.000000	-0.157187	0.067060	-0.370314	0.000000	0.000000	2.000000	153.000000	1.000000
15306.737708	0.106718	0.572122	-0.023137	69.820992	6.640672	34.772442	-0.362059	0.000000	1.099412	0.000000	0.000000	0.000000	-0.157016	0.045268	-0.344547	0.000000	0.000000	2.000000	153.000000	1.000000
15306.741041	0.106718	0.572122	-0.023137	69.820992	6.640672	34.772442	-0.362059	0.000000	1.099412	0.000000	0.000000	0.000000	-0.157016	0.045268	-0.344547	0.000000	0.000000	2.000000	153.000000	1.000000
15306.744374	0.106718	0.572122	-0.023137	69.820992	6.640672	34.772442	-0.362059	0.000000	1.099412	0.000000	0.000000	0.000000	-0.157016	0.045268	-0.344547	0.000000	0.000000	2.000000	153.000000	1.000000
15306.747708	0.106240	0.572219	-0.024192	70.045914	7.209898	35.782761	-0.335890	0.000000	1.156837	0.000000	0.000000	0.000000	-0.143218	0.029051	-0.316585	0.000000	0.000000	2.000000	153.000000	1.000000
15306.751041	0.106240	0.572219	-0.024192	70.045914	7.209898	35.782761	-0.335890	0.000000	1.156837	0.000000	0.000000	0.000000	-0.143218	0.029051	-0.316585	0.000000	0.000000	2.000000	153.000000	1.000000
15306.754374	0.106240	0.572219	-0.024192	70.045914	7.209898	35.782761	-0.335890	0.000000	1.156837	0.000000	0.000000	0.000000	-0.143218	0.029051	-0.316585	0.000000	0.000000	2.000000	153.000000	1.000000
15306.757708	0.105829	0.572263	-0.025159	70.259918	7.672140	36.644688	-0.312020	0.000000	1.209601	0.000000	0.000000	0.000000	-0.123341	0.013068	-0.290040	0.000000	0.000000	2.000000	153.000000	1.000000
15306.761041	0.105829	0.572263	-0.025159	70.259918	7.672140	36.644688	-0.312020	0.000000	1.209601	0.000000	0.000000	0.000000	-0.123341	0.013068	-0.290040	0.000000	0.000000	2.000000	153.000000	1.000000
15306.764374	0.105829	0.572263	-0.025159	70.259918	7.672140	36.644688	-0.312020	0.000000	1.209601	0.000000	0.000000	0.000000	-0.123341	0.013068	-0.290040	0.000000	0.000000	2.000000	153.000000	1.000000
15306.767708	0.105465	0.572229	-0.026026	70.453209	7.964074	37.211159	-0.291463	0.000000	1.257941	0.000000	0.000000	0.000000	-0.109261	-0.009965	-0.260070	0.000000	0.000000	2.000000	153.000000	1.000000
15306.771041	0.105465	0.572229	-0.026026	70.453209	7.964074	37.211159	-0.291463	0.000000	1.257941	0.000000	0.000000	0.000000	-0.109261	-0.009965	-0.260070	0.000000	0.000000	2.000000	153.000000	1.000000
15306.774374	0.105465	0.572229	-0.026026	70.453209	7.964074	37.211159	-0.291463	0.000000	1.257941	0.000000	0.000000	0.000000	-0.109261	-0.009965	-0.260070	0.000000	0.000000	2.000000	153.000000	1.000000
15306.777708	0.105162	0.572127	-0.026821	70.637108	8.054882	37.437973	-0.273253	0.000000	1.301286	0.000000	0.000000	0.000000	-0.090826	-0.030785	-0.238555	0.000000	0.000000	2.000000	153.000000	1.000000
15306.781041	0.105162	0.572127	-0.026821	70.637108	8.054882	37.437973	-0.273253	0.000000	1.301286	0.000000	0.000000	0.000000	-0.090826	-0.030785	-0.238555	0.000000	0.000000	2.000000	153.000000	1.000000
15306.784374	0.105162	0.572127	-0.026821	70.637108	8.054882	37.437973	-0.273253	0.000000	1.301286	0.000000	0.000000	0.000000	-0.090826	-0.030785	-0.238555	0.000000	0.000000	2.000000	153.000000	1.000000
15306.787708	0.105162	0.572127	-0.026821	70.818024	7.951262	37.340511	-0.258115	0.000000	1.341045	0.000000	0.000000	0.000000	-0.090826	-0.030785	-0.238555	0.000000	0.000000	2.000000	153.000000	1.000000
15306.791041	0.104928	0.572015	-0.027516	70.818024	7.951262	37.340511	-0.258115	0.000000	1.341045	0.000000	0.000000	0.000000	-0.070383	-0.033629	-0.208444	0.000000	0.000000	2.000000	153.000000	1.000000
15306.794374	0.104928	0.572015	-0.027516	70.818024	7.951262	37.340511	-0.258115	0.000000	1.341045	0.000000	0.000000	0.000000	-0.070383	-0.033629	-0.208444	0.000000	0.000000	2.000000	153.000000	1.000000
15306.797708	0.104732	0.571858	-0.028140	70.996979	7.774124	37.116104	-0.258115	0.000000	1.341045	0.000000	0.000000	0.000000	-0.058656	-0.046943	-0.187166	0.000000	0.000000	2.000000	153.000000	1.000000
15306.801041	0.104732	0.571858	-0.028140	70.996979	7.774124	37.116104	-0.258115	0.000000	1.341045	0.000000	0.000000	0.000000	-0.058656	-0.046943	-0.187166	0.000000	0.000000	2.000000	153.000000	1.000000
15306.804374	0.104732	0.571858	-0.028140	70.996979	7.774124	37.116104	-0.258115	0.000000	1.341045	0.000000	0.000000	0.000000	-0.058656	-0.046943	-0.187166	0.000000	0.000000	2.000000	153.000000	1.000000
15306.807708	0.104732	0.571858	-0.028140	71.164871	7.543759	36.801170	-0.236609	0.000000	1.406980	0.000000	0.000000	0.000000	-0.058656	-0.046943	-0.187166	0.000000	0.000000	2.000000	153.000000	1.000000
15306.811041	0.104584	0.571693	-0.028658	71.164871	7.543759	36.801170	-0.236609	0.000000	1.406980	0.000000	0.000000	0.000000	-0.044417	-0.049662	-0.155476	0.000000	0.000000	2.000000	153.000000	1.000000
15306.814374	0.104584	0.571693	-0.028658	71.164871	7.543759	36.801170	-0.236609	0.000000	1.406980	0.000000	0.000000	0.000000	-0.044417	-0.049662	-0.155476	0.000000	0.000000	2.000000	153.000000	1.000000
15306.817708	0.104422	0.571518	-0.029055	71.329887	7.277084	36.435642	-0.236609	0.000000	1.406980	0.000000	0.000000	0.000000	-0.048493	-0.052355	-0.119289	0.000000	0.000000	2.000000	153.000000	1.000000
15306.821041	0.104422	0.571518	-0.029055	71.329887	7.277084	36.435642	-0.236609	0.000000	1.406980	0.000000	0.000000	0.000000	-0.048493	-0.052355	-0.119289	0.000000	0.000000	2.000000	153.000000	1.000000
15306.824374	0.104422	0.571518	-0.029055	71.329887	7.277084	36.435642	-0.236609	0.000000	1.406980	0.000000	0.000000	0.000000	-0.048493	-0.052355	-0.119289	0.000000	0.000000	2.000000	153.000000	1.000000
15306.827708	0.104422	0.571518	-0.029055	71.500595	6.968483	36.028263	-0.221124	0.000000	1.452774	0.000000	0.000000	0.000000	-0.048493	-0.052355	-0.119289	0.000000	0.000000	2.000000	153.000000	1.000000
15306.831041	0.104263	0.571339	-0.029268	71.500595	6.968483	36.028263	-0.221124	0.000000	1.452774	0.000000	0.000000	0.000000	-0.047853	-0.053685	-0.063842	0.000000	0.000000	2.000000	153.000000	1.000000
15306.834374	0.104263	0.571339	-0.029268	71.500595	6.968483	36.028263	-0.221124	0.000000	1.452774	0.000000	0.000000	0.000000	-0.047853	-0.053685	-0.063842	0.000000	0.000000	2.000000	153.000000	1.000000
15306.837708	0.104055	0.571123	-0.029414	71.676720	6.672581	35.652000	-0.221124	0.000000	1.452774	0.000000	0.000000	0.000000	-0.062245	-0.064843	-0.043586	0.000000	0.000000	2.000000	153.000000	1.000000
15306.841041	0.104055	0.571123	-0.029414	71.676720	6.672581	35.652000	-0.221124	0.000000	1.452774	0.000000	0.000000	0.000000	-0.062245	-0.064843	-0.043586	0.000000	0.000000	2.000000	153.000000	1.000000
15306.844374	0.104055	0.571123	-0.029414	71.676720	6.672581	35.652000	-0.221124	0.000000	1.452774	0.000000	0.000000	0.000000	-0.062245	-0.064843	-0.043586	0.000000	0.000000	2.000000	153.000000	1.000000
15306.847708	0.104055	0.571123	-0.029414	71.884567	6.414826	35.360451	-0.202774	0.000000	1.470679	0.000000	0.000000	0.000000	-0.062245	-0.064843	-0.043586	0.000000	0.000000	2.000000	153.000000	1.000000
15306.851041	0.103866	0.570885	-0.029396	71.884567	6.414826	35.360451	-0.202774	0.000000	1.470679	0.000000	0.000000	0.000000	-0.056810	-0.071453	0.005171	0.000000	0.000000	2.000000	153.000000	1.000000
15306.854374	0.103866	0.570885	-0.029396	71.884567	6.414826	35.360451	-0.202774	0.000000	1.470679	0.000000	0.000000	0.000000	-0.056810	-0.071453	0.005171	0.000000	0.000000	2.000000	153.000000	1.000000
15306.857708	0.103732	0.570585	-0.029330	72.142807	6.208763	35.169167	-0.202774	0.000000	1.470679	0.000000	0.000000	0.000000	-0.040353	-0.089830	0.019811	0.000000	0.000000	2.000000	153.000000	1.000000
15306.861041	0.103732	0.570585	-0.029330	72.142807	6.208763	35.169167	-0.202774	0.000000	1.470679	0.000000	0.000000	0.000000	-0.040353	-0.089830	0.019811	0.000000	0.000000	2.000000	153.000000	1.000000
15306.864374	0.103732	0.570585	-0.029330	72.142807	6.208763	35.169167	-0.202774	0.000000	1.470679	0.000000	0.000000	0.000000	-0.040353	-0.089830	0.019811	0.000000	0.000000	2.000000	153.000000	1.000000
15306.867708	0.103732	0.570585	-0.029330	72.459282	5.983982	34.973877	-0.186580	0.000000	1.466515	0.000000	0.000000	0.000000	-0.040353	-0.089830	0.019811	0.000000	0.000000	2.000000	153.000000	1.000000
15306.871041	0.103595	0.570242	-0.029183	72.459282	5.983982	34.973877	-0.186580	0.000000	1.466515	0.000000	0.000000	0.000000	-0.040937	-0.103009	0.044078	0.000000	0.000000	2.000000	153.000000	1.000000
15306.874374	0.103595	0.570242	-0.029183	72.459282	5.983982	34.973877	-0.186580	0.000000	1.466515	0.000000	0.000000	0.000000	-0.040937	-0.103009	0.044078	0.000000	0.000000	2.000000	153.000000	1.000000
15306.877708	0.103478	0.569833	-0.029047	72.819405	5.723912	34.741821	-0.186580	0.000000	1.466515	0.000000	0.000000	0.000000	-0.035282	-0.122712	0.040880	0.000000	0.000000	2.000000	153.000000	1.000000
15306.881041	0.103478	0.569833	-0.029047	72.819405	5.723912	34.741821	-0.186580	0.000000	1.466515	0.000000	0.000000	0.000000	-0.035282	-0.122712	0.040880	0.000000	0.000000	2.000000	153.000000	1.000000
15306.884374	0.103478	0.569833	-0.029047	72.819405	5.723912	34.741821	-0.186580	0.000000	1.466515	0.000000	0.000000	0.000000	-0.035282	-0.122712	0.040880	0.000000	0.000000	2.000000	153.000000	1.000000
15306.887708	0.103413	0.569386	-0.028868	73.192223	5.453892	34.491707	-0.173877	0.000000	1.452355	0.000000	0.000000	0.000000	-0.019315	-0.133970	0.053638	0.000000	0.000000	2.000000	153.000000	1.000000
15306.891041	0.103413	0.569386	-0.028868	73.192223	5.453892	34.491707	-0.173877	0.000000	1.452355	0.000000	0.000000	0.000000	-0.019315	-0.133970	0.053638	0.000000	0.000000	2.000000	153.000000	1.000000
15306.894374	0.103413	0.569386	-0.028868	73.192223	5.453892	34.491707	-0.173877	0.000000	1.452355	0.000000	0.000000	0.000000	-0.019315	-0.133970	0.053638	0.000000	0.000000	2.000000	153.000000	1.000000
15306.897708	0.103413	0.569386	-0.028868	73.553383	5.186688	34.238571	-0.170658	0.000000	1.443416	0.000000	0.000000	0.000000	-0.019315	-0.133970	0.053638	0.000000	0.000000	2.000000	153.000000	1.000000
15306.901041	0.103447	0.568919	-0.028639	73.553383	5.186688	34.238571	-0.170658	0.000000	1.443416	0.000000	0.000000	0.000000	0.010116	-0.140097	0.068661	0.000000	0.000000	2.000000	153.000000	1.000000
15306.904374	0.103447	0.568919	-0.028639	73.553383	5.186688	34.238571	-0.170658	0.000000	1.443416	0.000000	0.000000	0.000000	0.010116	-0.140097	0.068661	0.000000	0.000000	2.000000	153.000000	1.000000
15306.907708	0.103478	0.568411	-0.028423	73.909073	4.916680	33.979378	-0.170658	0.000000	1.443416	0.000000	0.000000	0.000000	0.009239	-0.152614	0.065048	0.000000	0.000000	2.000000	153.000000	1.000000
15306.911041	0.103478	0.568411	-0.028423	73.909073	4.916680	33.979378	-0.170658	0.000000	1.443416	0.000000	0.000000	0.000000	0.009239	-0.152614	0.065048	0.000000	0.000000	2.000000	153.000000	1.000000
15306.914374	0.103478	0.568411	-0.028423	73.909073	4.916680	33.979378	-0.170658	0.000000	1.443416	0.000000	0.000000	0.000000	0.009239	-0.152614	0.065048	0.000000	0.000000	2.000000	153.000000	1.000000
15306.917708	0.103536	0.567871	-0.028182	74.247231	4.653153	33.723213	-0.173884	0.000000	1.421131	0.000000	0.000000	0.000000	0.017417	-0.162008	0.072176	0.000000	0.000000	2.000000	153.000000	1.000000
15306.921041	0.103536	0.567871	-0.028182	74.247231	4.653153	33.723213	-0.173884	0.000000	1.421131	0.000000	0.000000	0.000000	0.017417	-0.162008	0.072176	0.000000	0.000000	2.000000	153.000000	1.000000
15306.924374	0.103536	0.567871	-0.028182	74.247231	4.653153	33.723213	-0.173884	0.000000	1.421131	0.000000	0.000000	0.000000	0.017417	-0.162008	0.072176	0.000000	0.000000	2.000000	153.000000	1.000000
15306.927708	0.103595	0.567306	-0.027936	74.556572	4.404494	33.480804	-0.176787	0.000000	1.409101	0.000000	0.000000	0.000000	0.017796	-0.169394	0.073735	0.000000	0.000000	2.000000	153.000000	1.000000
15306.931041	0.103595	0.567306	-0.027936	74.556572	4.404494	33.480804	-0.176787	0.000000	1.409101	0.000000	0.000000	0.000000	0.017796	-0.169394	0.073735	0.000000	0.000000	2.000000	153.000000	1.000000
15306.934374	0.103595	0.567306	-0.027936	74.556572	4.404494	33.480804	-0.176787	0.000000	1.409101	0.000000	0.000000	0.000000	0.017796	-0.169394	0.073735	0.000000	0.000000	2.000000	153.000000	1.000000
15306.937708	0.103595	0.567306	-0.027936	74.838577	4.170680	33.252342	-0.179753	0.000000	1.396812	0.000000	0.000000	0.000000	0.017796	-0.169394	0.073735	0.000000	0.000000	2.000000	153.000000	1.000000
15306.941041	0.103660	0.566734	-0.027668	74.838577	4.170680	33.252342	-0.179753	0.000000	1.396812	0.000000	0.000000	0.000000	0.019434	-0.171573	0.080527	0.000000	0.000000	2.000000	153.000000	1.000000
15306.944374	0.103660	0.566734	-0.027668	74.838577	4.170680	33.252342	-0.179753	0.000000	1.396812	0.000000	0.000000	0.000000	0.019434	-0.171573	0.080527	0.000000	0.000000	2.000000	153.000000	1.000000
15306.947708	0.103726	0.566137	-0.027394	75.082115	3.964486	33.050266	-0.179753	0.000000	1.396812	0.000000	0.000000	0.000000	0.019797	-0.179005	0.082044	0.000000	0.000000	2.000000	153.000000	1.000000
15306.951041	0.103726	0.566137	-0.027394	75.082115	3.964486	33.050266	-0.179753	0.000000	1.396812	0.000000	0.000000	0.000000	0.019797	-0.179005	0.082044	0.000000	0.000000	2.000000	153.000000	1.000000
15306.954374	0.103726	0.566137	-0.027394	75.082115	3.964486	33.050266	-0.179753	0.000000	1.396812	0.000000	0.000000	0.000000	0.019797	-0.179005	0.082044	0.000000	0.000000	2.000000	153.000000	1.000000
15306.957708	0.103726	0.566137	-0.027394	75.297852	3.783118	32.869057	-0.186291	0.000000	1.369717	0.000000	0.000000	0.000000	0.019797	-0.179005	0.082044	0.000000	0.000000	2.000000	153.000000	1.000000
15306.961041	0.103818	0.565533	-0.027103	75.297852	3.783118	32.869057	-0.186291	0.000000	1.369717	0.000000	0.000000	0.000000	0.027558	-0.181251	0.087326	0.000000	0.000000	2.000000	153.000000	1.000000
15306.964374	0.103818	0.565533	-0.027103	75.297852	3.783118	32.869057	-0.186291	0.000000	1.369717	0.000000	0.000000	0.000000	0.027558	-0.181251	0.087326	0.000000	0.000000	2.000000	153.000000	1.000000
15306.967708	0.103895	0.564901	-0.026871	75.487335	3.623448	32.708534	-0.186291	0.000000	1.369717	0.000000	0.000000	0.000000	0.023269	-0.189684	0.069528	0.000000	0.000000	2.000000	153.000000	1.000000
15306.971041	0.103895	0.564901	-0.026871	75.487335	3.623448	32.708534	-0.186291	0.000000	1.369717	0.000000	0.000000	0.000000	0.023269	-0.189684	0.069528	0.000000	0.000000	2.000000	153.000000	1.000000
15306.974374	0.103895	0.564901	-0.026871	75.487335	3.623448	32.708534	-0.186291	0.000000	1.369717	0.000000	0.000000	0.000000	0.023269	-0.189684	0.069528	0.000000	0.000000	2.000000	153.000000	1.000000
15306.977708	0.103895	0.564901	-0.026871	75.642441	3.496532	32.579327	-0.194762	0.000000	1.343575	0.000000	0.000000	0.000000	0.023269	-0.189684	0.069528	0.000000	0.000000	2.000000	153.000000	1.000000
15306.981041	0.103971	0.564203	-0.026647	75.642441	3.496532	32.579327	-0.194762	0.000000	1.343575	0.000000	0.000000	0.000000	0.022758	-0.209489	0.067386	0.000000	0.000000	2.000000	153.000000	1.000000
15306.984374	0.103971	0.564203	-0.026647	75.642441	3.496532	32.579327	-0.194762	0.000000	1.343575	0.000000	0.000000	0.000000	0.022758	-0.209489	0.067386	0.000000	0.000000	2.000000	153.000000	1.000000
15306.987708	0.104033	0.563477	-0.026482	75.773064	3.395180	32.474400	-0.194762	0.000000	1.343575	0.000000	0.000000	0.000000	0.018441	-0.217831	0.049486	0.000000	0.000000	2.000000	153.000000	1.000000
15306.991041	0.104033	0.563477	-0.026482	75.773064	3.395180	32.474400	-0.194762	0.000000	1.343575	0.000000	0.000000	0.000000	0.018441	-0.217831	0.049486	0.000000	0.000000	2.000000	153.000000	1.000000
15306.994374	0.104033	0.563477	-0.026482	75.773064	3.395180	32.474400	-0.194762	0.000000	1.343575	0.000000	0.000000	0.000000	0.018441	-0.217831	0.049486	0.000000	0.000000	2.000000	153.000000	1.000000
15306.997708	0.104033	0.563477	-0.026482	75.880592	3.315407	32.392700	-0.201629	0.000000	1.324096	0.000000	0.000000	0.000000	0.018441	-0.217831	0.049486	0.000000	0.000000	2.000000	153.000000	1.000000
15307.001041	0.104070	0.562709	-0.026325	75.880592	3.315407	32.392700	-0.201629	0.000000	1.324096	0.000000	0.000000	0.000000	0.011353	-0.230328	0.046999	0.000000	0.000000	2.000000	153.000000	1.000000
15307.004374	0.104070	0.562709	-0.026325	75.880592	3.315407	32.392700	-0.201629	0.000000	1.324096	0.000000	0.000000	0.000000	0.011353	-0.230328	0.046999	0.000000	0.000000	2.000000	153.000000	1.000000
15307.007708	0.104069	0.561897	-0.026241	75.985329	3.236742	32.314407	-0.201629	0.000000	1.324096	0.000000	0.000000	0.000000	-0.000414	-0.243620	0.025176	0.000000	0.000000	2.000000	153.000000	1.000000
15307.011041	0.104069	0.561897	-0.026241	75.985329	3.236742	32.314407	-0.201629	0.000000	1.324096	0.000000	0.000000	0.000000	-0.000414	-0.243620	0.025176	0.000000	0.000000	2.000000	153.000000	1.000000
15307.014374	0.104069	0.561897	-0.026241	75.985329	3.236742	32.314407	-0.201629	0.000000	1.324096	0.000000	0.000000	0.000000	-0.000414	-0.243620	0.025176	0.000000	0.000000	2.000000	153.000000	1.000000
15307.017708	0.104069	0.561897	-0.026241	76.099213	3.150055	32.227886	-0.203452	0.000000	1.312067	0.000000	0.000000	0.000000	-0.000414	-0.243620	0.025176	0.000000	0.000000	2.000000	153.000000	1.000000
15307.021041	0.104057	0.561075	-0.026200	76.099213	3.150055	32.227886	-0.203452	0.000000	1.312067	0.000000	0.000000	0.000000	-0.003491	-0.246573	0.012441	0.000000	0.000000	2.000000	153.000000	1.000000
15307.024374	0.104057	0.561075	-0.026200	76.099213	3.150055	32.227886	-0.203452	0.000000	1.312067	0.000000	0.000000	0.000000	-0.003491	-0.246573	0.012441	0.000000	0.000000	2.000000	153.000000	1.000000
15307.027708	0.104009	0.560251	-0.026219	76.210060	3.061576	32.142361	-0.203452	0.000000	1.312067	0.000000	0.000000	0.000000	-0.014391	-0.247309	-0.005806	0.000000	0.000000	2.000000	153.000000	1.000000
15307.031041	0.104009	0.560251	-0.026219	76.210060	3.061576	32.142361	-0.203452	0.000000	1.312067	0.000000	0.000000	0.000000	-0.014391	-0.247309	-0.005806	0.000000	0.000000	2.000000	153.000000	1.000000
15307.034374	0.104009	0.560251	-0.026219	76.210060	3.061576	32.142361	-0.203452	0.000000	1.312067	0.000000	0.000000	0.000000	-0.014391	-0.247309	-0.005806	0.000000	0.000000	2.000000	153.000000	1.000000
15307.037708	0.104009	0.560251	-0.026219	76.321106	2.979107	32.062008	-0.200471	0.000000	1.310961	0.000000	0.000000	0.000000	-0.014391	-0.247309	-0.005806	0.000000	0.000000	2.000000	153.000000	1.000000
15307.041041	0.103975	0.559458	-0.026274	76.321106	2.979107	32.062008	-0.200471	0.000000	1.310961	0.000000	0.000000	0.000000	-0.010438	-0.237717	-0.016344	0.000000	0.000000	2.000000	153.000000	1.000000
15307.044374	0.103975	0.559458	-0.026274	76.321106	2.979107	32.062008	-0.200471	0.000000	1.310961	0.000000	0.000000	0.000000	-0.010438	-0.237717	-0.016344	0.000000	0.000000	2.000000	153.000000	1.000000
15307.047708	0.103952	0.558722	-0.026369	76.429359	2.905137	31.989397	-0.200471	0.000000	1.310961	0.000000	0.000000	0.000000	-0.006864	-0.220900	-0.028450	0.000000	0.000000	2.000000	153.000000	1.000000
15307.051041	0.103952	0.558722	-0.026369	76.429359	2.905137	31.989397	-0.200471	0.000000	1.310961	0.000000	0.000000	0.000000	-0.006864	-0.220900	-0.028450	0.000000	0.000000	2.000000	153.000000	1.000000
15307.054374	0.103952	0.558722	-0.026369	76.429359	2.905137	31.989397	-0.200471	0.000000	1.310961	0.000000	0.000000	0.000000	-0.006864	-0.220900	-0.028450	0.000000	0.000000	2.000000	153.000000	1.000000
15307.057708	0.103952	0.558722	-0.026369	76.534821	2.839859	31.924707	-0.197588	0.000000	1.318427	0.000000	0.000000	0.000000	-0.006864	-0.220900	-0.028450	0.000000	0.000000	2.000000	153.000000	1.000000
15307.061041	0.103949	0.557986	-0.026470	76.534821	2.839859	31.924707	-0.197588	0.000000	1.318427	0.000000	0.000000	0.000000	-0.000820	-0.220709	-0.030299	0.000000	0.000000	2.000000	153.000000	1.000000
15307.064374	0.103949	0.557986	-0.026470	76.534821	2.839859	31.924707	-0.197588	0.000000	1.318427	0.000000	0.000000	0.000000	-0.000820	-0.220709	-0.030299	0.000000	0.000000	2.000000	153.000000	1.000000
15307.067708	0.103961	0.557258	-0.026600	76.639656	2.766674	31.845638	-0.197588	0.000000	1.318427	0.000000	0.000000	0.000000	0.003542	-0.218371	-0.039111	0.000000	0.000000	2.000000	153.000000	1.000000
15307.071041	0.103961	0.557258	-0.026600	76.639656	2.766674	31.845638	-0.197588	0.000000	1.318427	0.000000	0.000000	0.000000	0.003542	-0.218371	-0.039111	0.000000	0.000000	2.000000	153.000000	1.000000
15307.074374	0.103961	0.557258	-0.026600	76.639656	2.766674	31.845638	-0.197588	0.000000	1.318427	0.000000	0.000000	0.000000	0.003542	-0.218371	-0.039111	0.000000	0.000000	2.000000	153.000000	1.000000
15307.077708	0.103961	0.557258	-0.026600	76.741127	2.692654	31.761192	-0.198041	0.000000	1.329995	0.000000	0.000000	0.000000	0.003542	-0.218371	-0.039111	0.000000	0.000000	2.000000	153.000000	1.000000
15307.081041	0.104012	0.556555	-0.026747	76.741127	2.692654	31.761192	-0.198041	0.000000	1.329995	0.000000	0.000000	0.000000	0.015322	-0.210941	-0.044017	0.000000	0.000000	2.000000	153.000000	1.000000
15307.084374	0.104012	0.556555	-0.026747	76.741127	2.692654	31.761192	-0.198041	0.000000	1.329995	0.000000	0.000000	0.000000	0.015322	-0.210941	-0.044017	0.000000	0.000000	2.000000	153.000000	1.000000
15307.087708	0.104043	0.555828	-0.026884	76.842545	2.620083	31.675484	-0.198041	0.000000	1.329995	0.000000	0.000000	0.000000	0.009478	-0.218017	-0.041304	0.000000	0.000000	2.000000	153.000000	1.000000
15307.091041	0.104043	0.555828	-0.026884	76.842545	2.620083	31.675484	-0.198041	0.000000	1.329995	0.000000	0.000000	0.000000	0.009478	-0.218017	-0.041304	0.000000	0.000000	2.000000	153.000000	1.000000
15307.094374	0.104043	0.555828	-0.026884	76.842545	2.620083	31.675484	-0.198041	0.000000	1.329995	0.000000	0.000000	0.000000	0.009478	-0.218017	-0.041304	0.000000	0.000000	2.000000	153.000000	1.000000
15307.097708	0.104043	0.555828	-0.026884	76.946999	2.540888	31.585783	-0.202175	0.000000	1.344215	0.000000	0.000000	0.000000	0.009478	-0.218017	-0.041304	0.000000	0.000000	2.000000	153.000000	1.000000
15307.101041	0.104088	0.555134	-0.027057	76.946999	2.540888	31.585783	-0.202175	0.000000	1.344215	0.000000	0.000000	0.000000	0.013443	-0.208363	-0.051664	0.000000	0.000000	2.000000	153.000000	1.000000
15307.104374	0.104088	0.555134	-0.027057	76.946999	2.540888	31.585783	-0.202175	0.000000	1.344215	0.000000	0.000000	0.000000	0.013443	-0.208363	-0.051664	0.000000	0.000000	2.000000	153.000000	1.000000
15307.107708	0.104096	0.554457	-0.027202	77.045288	2.465534	31.500071	-0.202175	0.000000	1.344215	0.000000	0.000000	0.000000	0.002409	-0.203147	-0.043627	0.000000	0.000000	2.000000	153.000000	1.000000
15307.111041	0.104096	0.554457	-0.027202	77.045288	2.465534	31.500071	-0.202175	0.000000	1.344215	0.000000	0.000000	0.000000	0.002409	-0.203147	-0.043627	0.000000	0.000000	2.000000	153.000000	1.000000
15307.114374	0.104096	0.554457	-0.027202	77.045288	2.465534	31.500071	-0.202175	0.000000	1.344215	0.000000	0.000000	0.000000	0.002409	-0.203147	-0.043627	0.000000	0.000000	2.000000	153.000000	1.000000
15307.117708	0.104096	0.554457	-0.027202	77.143547	2.380737	31.413074	-0.204817	0.000000	1.360097	0.000000	0.000000	0.000000	0.002409	-0.203147	-0.043627	0.000000	0.000000	2.000000	153.000000	1.000000
15307.121041	0.104058	0.553787	-0.027362	77.143547	2.380737	31.413074	-0.204817	0.000000	1.360097	0.000000	0.000000	0.000000	-0.011603	-0.200753	-0.047930	0.000000	0.000000	2.000000	153.000000	1.000000
15307.124374	0.104058	0.553787	-0.027362	77.143547	2.380737	31.413074	-0.204817	0.000000	1.360097	0.000000	0.000000	0.000000	-0.011603	-0.200753	-0.047930	0.000000	0.000000	2.000000	153.000000	1.000000
15307.127708	0.104016	0.553167	-0.027533	77.235649	2.300031	31.330315	-0.204817	0.000000	1.360097	0.000000	0.000000	0.000000	-0.012419	-0.186070	-0.051297	0.000000	0.000000	2.000000	153.000000	1.000000
15307.131041	0.104016	0.553167	-0.027533	77.235649	2.300031	31.330315	-0.204817	0.000000	1.360097	0.000000	0.000000	0.000000	-0.012419	-0.186070	-0.051297	0.000000	0.000000	2.000000	153.000000	1.000000
15307.134374	0.104016	0.553167	-0.027533	77.235649	2.300031	31.330315	-0.204817	0.000000	1.360097	0.000000	0.000000	0.000000	-0.012419	-0.186070	-0.051297	0.000000	0.000000	2.000000	153.000000	1.000000
15307.137708	0.104016	0.553167	-0.027533	77.321579	2.223658	31.252012	-0.200813	0.000000	1.376635	0.000000	0.000000	0.000000	-0.012419	-0.186070	-0.051297	0.000000	0.000000	2.000000	153.000000	1.000000
15307.141041	0.103956	0.552612	-0.027692	77.321579	2.223658	31.252012	-0.200813	0.000000	1.376635	0.000000	0.000000	0.000000	-0.018022	-0.166403	-0.047697	0.000000	0.000000	2.000000	153.000000	1.000000
15307.144374	0.103956	0.552612	-0.027692	77.321579	2.223658	31.252012	-0.200813	0.000000	1.376635	0.000000	0.000000	0.000000	-0.018022	-0.166403	-0.047697	0.000000	0.000000	2.000000	153.000000	1.000000
15307.147708	0.103910	0.552090	-0.027885	77.398293	2.151850	31.181217	-0.200813	0.000000	1.376635	0.000000	0.000000	0.000000	-0.014001	-0.156792	-0.057852	0.000000	0.000000	2.000000	153.000000	1.000000
15307.151041	0.103910	0.552090	-0.027885	77.398293	2.151850	31.181217	-0.200813	0.000000	1.376635	0.000000	0.000000	0.000000	-0.014001	-0.156792	-0.057852	0.000000	0.000000	2.000000	153.000000	1.000000
15307.154374	0.103910	0.552090	-0.027885	77.398293	2.151850	31.181217	-0.200813	0.000000	1.376635	0.000000	0.000000	0.000000	-0.014001	-0.156792	-0.057852	0.000000	0.000000	2.000000	153.000000	1.000000
15307.157708	0.103910	0.552090	-0.027885	77.471901	2.079281	31.112438	-0.195476	0.000000	1.394226	0.000000	0.000000	0.000000	-0.014001	-0.156792	-0.057852	0.000000	0.000000	2.000000	153.000000	1.000000
15307.161041	0.103824	0.551633	-0.028060	77.471901	2.079281	31.112438	-0.195476	0.000000	1.394226	0.000000	0.000000	0.000000	-0.025685	-0.137172	-0.052657	0.000000	0.000000	2.000000	153.000000	1.000000
15307.164374	0.103824	0.551633	-0.028060	77.471901	2.079281	31.112438	-0.195476	0.000000	1.394226	0.000000	0.000000	0.000000	-0.025685	-0.137172	-0.052657	0.000000	0.000000	2.000000	153.000000	1.000000
15307.167708	0.103824	0.551633	-0.028060	77.533241	2.014567	31.054508	-0.195476	0.000000	1.394226	0.000000	0.000000	0.000000	-0.025685	-0.137172	-0.052657	0.000000	0.000000	2.000000	153.000000	1.000000
15307.171041	0.103824	0.551633	-0.028060	77.533241	2.014567	31.054508	-0.195476	0.000000	1.394226	0.000000	0.000000	0.000000	-0.025685	-0.137172	-0.052657	0.000000	0.000000	2.000000	153.000000	1.000000
15307.174374	0.103725	0.551233	-0.028200	77.533241	2.014567	31.054508	-0.195476	0.000000	1.394226	0.000000	0.000000	0.000000	-0.029547	-0.119883	-0.041939	0.000000	0.000000	2.000000	153.000000	1.000000
15307.177708	0.103634	0.550891	-0.028309	77.585365	1.957901	31.004835	-0.191195	0.000000	1.403003	0.000000	0.000000	0.000000	-0.027287	-0.102619	-0.032649	0.000000	0.000000	2.000000	153.000000	1.000000
15307.181041	0.103634	0.550891	-0.028309	77.585365	1.957901	31.004835	-0.191195	0.000000	1.403003	0.000000	0.000000	0.000000	-0.027287	-0.102619	-0.032649	0.000000	0.000000	2.000000	153.000000	1.000000
15307.184374	0.103634	0.550891	-0.028309	77.585365	1.957901	31.004835	-0.191195	0.000000	1.403003	0.000000	0.000000	0.000000	-0.027287	-0.102619	-0.032649	0.000000	0.000000	2.000000	153.000000	1.000000
15307.187708	0.103634	0.550891	-0.028309	77.628601	1.911883	30.970642	-0.181723	0.000000	1.415434	0.000000	0.000000	0.000000	-0.027287	-0.102619	-0.032649	0.000000	0.000000	2.000000	153.000000	1.000000
15307.191041	0.103535	0.550623	-0.028363	77.628601	1.911883	30.970642	-0.181723	0.000000	1.415434	0.000000	0.000000	0.000000	-0.029812	-0.080417	-0.016385	0.000000	0.000000	2.000000	153.000000	1.000000
15307.194374	0.103535	0.550623	-0.028363	77.628601	1.911883	30.970642	-0.181723	0.000000	1.415434	0.000000	0.000000	0.000000	-0.029812	-0.080417	-0.016385	0.000000	0.000000	2.000000	153.000000	1.000000
15307.197708	0.103535	0.550623	-0.028363	77.665703	1.871418	30.942131	-0.181723	0.000000	1.415434	0.000000	0.000000	0.000000	-0.029812	-0.080417	-0.016385	0.000000	0.000000	2.000000	153.000000	1.000000
15307.201041	0.103535	0.550623	-0.028363	77.665703	1.871418	30.942131	-0.181723	0.000000	1.415434	0.000000	0.000000	0.000000	-0.029812	-0.080417	-0.016385	0.000000	0.000000	2.000000	153.000000	1.000000
15307.204374	0.103446	0.550364	-0.028377	77.665703	1.871418	30.942131	-0.181723	0.000000	1.415434	0.000000	0.000000	0.000000	-0.026825	-0.077696	-0.004040	0.000000	0.000000	2.000000	153.000000	1.000000
15307.207708	0.103446	0.550364	-0.028377	77.696335	1.836896	30.912354	-0.176754	0.000000	1.418165	0.000000	0.000000	0.000000	-0.026825	-0.077696	-0.004040	0.000000	0.000000	2.000000	153.000000	1.000000
15307.211041	0.103446	0.550364	-0.028377	77.696335	1.836896	30.912354	-0.176754	0.000000	1.418165	0.000000	0.000000	0.000000	-0.026825	-0.077696	-0.004040	0.000000	0.000000	2.000000	153.000000	1.000000
15307.214374	0.103446	0.550364	-0.028377	77.696335	1.836896	30.912354	-0.176754	0.000000	1.418165	0.000000	0.000000	0.000000	-0.026825	-0.077696	-0.004040	0.000000	0.000000	2.000000	153.000000	1.000000
15307.217708	0.103397	0.549915	-0.028222	77.723930	1.805157	30.885447	-0.172283	0.000000	1.418838	0.000000	0.000000	0.000000	-0.014658	-0.134712	0.046429	0.000000	0.000000	2.000000	153.000000	1.000000
15307.221041	0.103397	0.549915	-0.028222	77.723930	1.805157	30.885447	-0.172283	0.000000	1.418838	0.000000	0.000000	0.000000	-0.014658	-0.134712	0.046429	0.000000	0.000000	2.000000	153.000000	1.000000
15307.224374	0.103397	0.549915	-0.028222	77.723930	1.805157	30.885447	-0.172283	0.000000	1.418838	0.000000	0.000000	0.000000	-0.014658	-0.134712	0.046429	0.000000	0.000000	2.000000	153.000000	1.000000
15307.227708	0.103397	0.549915	-0.028222	77.748466	1.773523	30.861425	-0.169840	0.000000	1.411100	0.000000	0.000000	0.000000	-0.014658	-0.134712	0.046429	0.000000	0.000000	2.000000	153.000000	1.000000
15307.231041	0.103358	0.549683	-0.028117	77.748466	1.773523	30.861425	-0.169840	0.000000	1.411100	0.000000	0.000000	0.000000	-0.011785	-0.069647	0.031575	0.000000	0.000000	2.000000	153.000000	1.000000
15307.234374	0.103358	0.549683	-0.028117	77.748466	1.773523	30.861425	-0.169840	0.000000	1.411100	0.000000	0.000000	0.000000	-0.011785	-0.069647	0.031575	0.000000	0.000000	2.000000	153.000000	1.000000
15307.237708	0.103339	0.549451	-0.028017	77.776016	1.741563	30.834282	-0.169840	0.000000	1.411100	0.000000	0.000000	0.000000	-0.005691	-0.069671	0.030067	0.000000	0.000000	2.000000	153.000000	1.000000
15307.241041	0.103339	0.549451	-0.028017	77.776016	1.741563	30.834282	-0.169840	0.000000	1.411100	0.000000	0.000000	0.000000	-0.005691	-0.069671	0.030067	0.000000	0.000000	2.000000	153.000000	1.000000
15307.244374	0.103339	0.549451	-0.028017	77.776016	1.741563	30.834282	-0.169840	0.000000	1.411100	0.000000	0.000000	0.000000	-0.005691	-0.069671	0.030067	0.000000	0.000000	2.000000	153.000000	1.000000
15307.247708	0.103339	0.549451	-0.028017	77.800529	1.715167	30.810055	-0.166928	0.000000	1.400826	0.000000	0.000000	0.000000	-0.005691	-0.069671	0.030067	0.000000	0.000000	2.000000	153.000000	1.000000
15307.251041	0.103339	0.549242	-0.027926	77.800529	1.715167	30.810055	-0.166928	0.000000	1.400826	0.000000	0.000000	0.000000	0.000055	-0.062462	0.027094	0.000000	0.000000	2.000000	153.000000	1.000000
15307.254374	0.103339	0.549242	-0.027926	77.800529	1.715167	30.810055	-0.166928	0.000000	1.400826	0.000000	0.000000	0.000000	0.000055	-0.062462	0.027094	0.000000	0.000000	2.000000	153.000000	1.000000
15307.257708	0.103339	0.549242	-0.027926	77.828110	1.688418	30.782696	-0.166928	0.000000	1.400826	0.000000	0.000000	0.000000	0.000055	-0.062462	0.027094	0.000000	0.000000	2.000000	153.000000	1.000000
15307.261041	0.103339	0.549242	-0.027926	77.828110	1.688418	30.782696	-0.166928	0.000000	1.400826	0.000000	0.000000	0.000000	0.000055	-0.062462	0.027094	0.000000	0.000000	2.000000	153.000000	1.000000
15307.264374	0.103360	0.549010	-0.027836	77.828110	1.688418	30.782696	-0.166928	0.000000	1.400826	0.000000	0.000000	0.000000	0.006513	-0.069711	0.027056	0.000000	0.000000	2.000000	153.000000	1.000000
15307.267708	0.103403	0.548777	-0.027751	77.855698	1.664261	30.755196	-0.166937	0.000000	1.396310	0.000000	0.000000	0.000000	0.012620	-0.069736	0.025547	0.000000	0.000000	2.000000	153.000000	1.000000
15307.271041	0.103403	0.548777	-0.027751	77.855698	1.664261	30.755196	-0.166937	0.000000	1.396310	0.000000	0.000000	0.000000	0.012620	-0.069736	0.025547	0.000000	0.000000	2.000000	153.000000	1.000000
15307.274374	0.103403	0.548777	-0.027751	77.855698	1.664261	30.755196	-0.166937	0.000000	1.396310	0.000000	0.000000	0.000000	0.012620	-0.069736	0.025547	0.000000	0.000000	2.000000	153.000000	1.000000
15307.277708	0.103403	0.548777	-0.027751	77.886330	1.636974	30.724514	-0.170126	0.000000	1.387543	0.000000	0.000000	0.000000	0.012620	-0.069736	0.025547	0.000000	0.000000	2.000000	153.000000	1.000000
15307.281041	0.103446	0.548521	-0.027661	77.886330	1.636974	30.724514	-0.170126	0.000000	1.387543	0.000000	0.000000	0.000000	0.012964	-0.076994	0.026966	0.000000	0.000000	2.000000	153.000000	1.000000
15307.284374	0.103446	0.548521	-0.027661	77.886330	1.636974	30.724514	-0.170126	0.000000	1.387543	0.000000	0.000000	0.000000	0.012964	-0.076994	0.026966	0.000000	0.000000	2.000000	153.000000	1.000000
15307.287708	0.103446	0.548521	-0.027661	77.920311	1.609030	30.697712	-0.170126	0.000000	1.387543	0.000000	0.000000	0.000000	0.012964	-0.076994	0.026966	0.000000	0.000000	2.000000	153.000000	1.000000
15307.291041	0.103446	0.548521	-0.027661	77.920311	1.609030	30.697712	-0.170126	0.000000	1.387543	0.000000	0.000000	0.000000	0.012964	-0.076994	0.026966	0.000000	0.000000	2.000000	153.000000	1.000000
15307.294374	0.103464	0.548248	-0.027585	77.920311	1.609030	30.697712	-0.170126	0.000000	1.387543	0.000000	0.000000	0.000000	0.005519	-0.081973	0.022915	0.000000	0.000000	2.000000	153.000000	1.000000
15307.297708	0.103464	0.548248	-0.027585	77.957062	1.575360	30.660498	-0.172287	0.000000	1.383049	0.000000	0.000000	0.000000	0.005519	-0.081973	0.022915	0.000000	0.000000	2.000000	153.000000	1.000000
15307.301041	0.103464	0.548248	-0.027585	77.957062	1.575360	30.660498	-0.172287	0.000000	1.383049	0.000000	0.000000	0.000000	0.005519	-0.081973	0.022915	0.000000	0.000000	2.000000	153.000000	1.000000
15307.304374	0.103464	0.548248	-0.027585	77.957062	1.575360	30.660498	-0.172287	0.000000	1.383049	0.000000	0.000000	0.000000	0.005519	-0.081973	0.022915	0.000000	0.000000	2.000000	153.000000	1.000000
15307.307708	0.103580	0.547636	-0.027461	77.996864	1.543830	30.619919	-0.173206	0.000000	1.379230	0.000000	0.000000	0.000000	0.034854	-0.183404	0.037179	0.000000	0.000000	2.000000	153.000000	1.000000
15307.311041	0.103580	0.547636	-0.027461	77.996864	1.543830	30.619919	-0.173206	0.000000	1.379230	0.000000	0.000000	0.000000	0.034854	-0.183404	0.037179	0.000000	0.000000	2.000000	153.000000	1.000000
15307.314374	0.103580	0.547636	-0.027461	77.996864	1.543830	30.619919	-0.173206	0.000000	1.379230	0.000000	0.000000	0.000000	0.034854	-0.183404	0.037179	0.000000	0.000000	2.000000	153.000000	1.000000
15307.317708	0.103580	0.547636	-0.027461	78.036659	1.509316	30.579071	-0.179015	0.000000	1.373033	0.000000	0.000000	0.000000	0.034854	-0.183404	0.037179	0.000000	0.000000	2.000000	153.000000	1.000000
15307.321041	0.103637	0.547298	-0.027403	78.036659	1.509316	30.579071	-0.179015	0.000000	1.373033	0.000000	0.000000	0.000000	0.017096	-0.101435	0.017184	0.000000	0.000000	2.000000	153.000000	1.000000
15307.324374	0.103637	0.547298	-0.027403	78.036659	1.509316	30.579071	-0.179015	0.000000	1.373033	0.000000	0.000000	0.000000	0.017096	-0.101435	0.017184	0.000000	0.000000	2.000000	153.000000	1.000000
15307.327708	0.103637	0.547298	-0.027403	78.079506	1.468710	30.534792	-0.179015	0.000000	1.373033	0.000000	0.000000	0.000000	0.017096	-0.101435	0.017184	0.000000	0.000000	2.000000	153.000000	1.000000
15307.331041	0.103637	0.547298	-0.027403	78.079506	1.468710	30.534792	-0.179015	0.000000	1.373033	0.000000	0.000000	0.000000	0.017096	-0.101435	0.017184	0.000000	0.000000	2.000000	153.000000	1.000000
15307.334374	0.103663	0.546975	-0.027388	78.079506	1.468710	30.534792	-0.179015	0.000000	1.373033	0.000000	0.000000	0.000000	0.007619	-0.096783	0.004734	0.000000	0.000000	2.000000	153.000000	1.000000
15307.337708	0.103663	0.546975	-0.027388	78.122353	1.427783	30.490183	-0.181865	0.000000	1.370169	0.000000	0.000000	0.000000	0.007619	-0.096783	0.004734	0.000000	0.000000	2.000000	153.000000	1.000000
15307.341041	0.103663	0.546975	-0.027388	78.122353	1.427783	30.490183	-0.181865	0.000000	1.370169	0.000000	0.000000	0.000000	0.007619	-0.096783	0.004734	0.000000	0.000000	2.000000	153.000000	1.000000
15307.344374	0.103663	0.546975	-0.027388	78.122353	1.427783	30.490183	-0.181865	0.000000	1.370169	0.000000	0.000000	0.000000	0.007619	-0.096783	0.004734	0.000000	0.000000	2.000000	153.000000	1.000000
15307.347708	0.103685	0.546386	-0.027384	78.159096	1.390132	30.451723	-0.183135	0.000000	1.369380	0.000000	0.000000	0.000000	0.006710	-0.176779	0.000975	0.000000	0.000000	2.000000	153.000000	1.000000
15307.351041	0.103685	0.546386	-0.027384	78.159096	1.390132	30.451723	-0.183135	0.000000	1.369380	0.000000	0.000000	0.000000	0.006710	-0.176779	0.000975	0.000000	0.000000	2.000000	153.000000	1.000000
15307.354374	0.103685	0.546386	-0.027384	78.159096	1.390132	30.451723	-0.183135	0.000000	1.369380	0.000000	0.000000	0.000000	0.006710	-0.176779	0.000975	0.000000	0.000000	2.000000	153.000000	1.000000
15307.357708	0.103685	0.546386	-0.027384	78.195786	1.352230	30.412979	-0.184253	0.000000	1.369218	0.000000	0.000000	0.000000	0.006710	-0.176779	0.000975	0.000000	0.000000	2.000000	153.000000	1.000000
15307.361041	0.103681	0.546144	-0.027402	78.195786	1.352230	30.412979	-0.184253	0.000000	1.369218	0.000000	0.000000	0.000000	-0.001243	-0.072696	-0.005154	0.000000	0.000000	2.000000	153.000000	1.000000
15307.364374	0.103681	0.546144	-0.027402	78.195786	1.352230	30.412979	-0.184253	0.000000	1.369218	0.000000	0.000000	0.000000	-0.001243	-0.072696	-0.005154	0.000000	0.000000	2.000000	153.000000	1.000000
15307.367708	0.103681	0.546144	-0.027402	78.223343	1.320936	30.383801	-0.184253	0.000000	1.369218	0.000000	0.000000	0.000000	-0.001243	-0.072696	-0.005154	0.000000	0.000000	2.000000	153.000000	1.000000
15307.371041	0.103681	0.546144	-0.027402	78.223343	1.320936	30.383801	-0.184253	0.000000	1.369218	0.000000	0.000000	0.000000	-0.001243	-0.072696	-0.005154	0.000000	0.000000	2.000000	153.000000	1.000000
15307.374374	0.103623	0.545965	-0.027465	78.223343	1.320936	30.383801	-0.184253	0.000000	1.369218	0.000000	0.000000	0.000000	-0.017514	-0.053530	-0.018910	0.000000	0.000000	2.000000	153.000000	1.000000
15307.377708	0.103623	0.545965	-0.027465	78.250847	1.284065	30.354477	-0.184046	0.000000	1.370077	0.000000	0.000000	0.000000	-0.017514	-0.053530	-0.018910	0.000000	0.000000	2.000000	153.000000	1.000000
15307.381041	0.103623	0.545965	-0.027465	78.250847	1.284065	30.354477	-0.184046	0.000000	1.370077	0.000000	0.000000	0.000000	-0.017514	-0.053530	-0.018910	0.000000	0.000000	2.000000	153.000000	1.000000
15307.384374	0.103623	0.545965	-0.027465	78.250847	1.284065	30.354477	-0.184046	0.000000	1.370077	0.000000	0.000000	0.000000	-0.017514	-0.053530	-0.018910	0.000000	0.000000	2.000000	153.000000	1.000000
15307.387708	0.103452	0.545673	-0.027637	78.272270	1.253467	30.331562	-0.181127	0.000000	1.373228	0.000000	0.000000	0.000000	-0.051278	-0.087811	-0.051607	0.000000	0.000000	2.000000	153.000000	1.000000
15307.391041	0.103452	0.545673	-0.027637	78.272270	1.253467	30.331562	-0.181127	0.000000	1.373228	0.000000	0.000000	0.000000	-0.051278	-0.087811	-0.051607	0.000000	0.000000	2.000000	153.000000	1.000000
15307.394374	0.103452	0.545673	-0.027637	78.272270	1.253467	30.331562	-0.181127	0.000000	1.373228	0.000000	0.000000	0.000000	-0.051278	-0.087811	-0.051607	0.000000	0.000000	2.000000	153.000000	1.000000
15307.397708	0.103452	0.545673	-0.027637	78.290627	1.223312	30.311874	-0.172580	0.000000	1.381830	0.000000	0.000000	0.000000	-0.051278	-0.087811	-0.051607	0.000000	0.000000	2.000000	153.000000	1.000000
15307.401041	0.103348	0.545591	-0.027709	78.290627	1.223312	30.311874	-0.172580	0.000000	1.381830	0.000000	0.000000	0.000000	-0.031101	-0.024495	-0.021668	0.000000	0.000000	2.000000	153.000000	1.000000
15307.404374	0.103348	0.545591	-0.027709	78.290627	1.223312	30.311874	-0.172580	0.000000	1.381830	0.000000	0.000000	0.000000	-0.031101	-0.024495	-0.021668	0.000000	0.000000	2.000000	153.000000	1.000000
15307.407708	0.103348	0.545591	-0.027709	78.296753	1.203271	30.305290	-0.172580	0.000000	1.381830	0.000000	0.000000	0.000000	-0.031101	-0.024495	-0.021668	0.000000	0.000000	2.000000	153.000000	1.000000
15307.411041	0.103348	0.545591	-0.027709	78.296753	1.203271	30.305290	-0.172580	0.000000	1.381830	0.000000	0.000000	0.000000	-0.031101	-0.024495	-0.021668	0.000000	0.000000	2.000000	153.000000	1.000000
15307.414374	0.103252	0.545566	-0.027749	78.296753	1.203271	30.305290	-0.172580	0.000000	1.381830	0.000000	0.000000	0.000000	-0.028783	-0.007450	-0.012062	0.000000	0.000000	2.000000	153.000000	1.000000
15307.417708	0.103149	0.545590	-0.027729	78.296730	1.192397	30.305290	-0.167397	0.000000	1.385441	0.000000	0.000000	0.000000	-0.030918	0.007240	0.005940	0.000000	0.000000	2.000000	153.000000	1.000000
15307.421041	0.103149	0.545590	-0.027729	78.296730	1.192397	30.305290	-0.167397	0.000000	1.385441	0.000000	0.000000	0.000000	-0.030918	0.007240	0.005940	0.000000	0.000000	2.000000	153.000000	1.000000
15307.424374	0.103149	0.545590	-0.027729	78.296730	1.192397	30.305290	-0.167397	0.000000	1.385441	0.000000	0.000000	0.000000	-0.030918	0.007240	0.005940	0.000000	0.000000	2.000000	153.000000	1.000000
15307.427708	0.103149	0.545590	-0.027729	78.287552	1.185733	30.315157	-0.157447	0.000000	1.386461	0.000000	0.000000	0.000000	-0.030918	0.007240	0.005940	0.000000	0.000000	2.000000	153.000000	1.000000
15307.431041	0.103060	0.545639	-0.027650	78.287552	1.185733	30.315157	-0.157447	0.000000	1.386461	0.000000	0.000000	0.000000	-0.026613	0.014701	0.023880	0.000000	0.000000	2.000000	153.000000	1.000000
15307.434374	0.103060	0.545639	-0.027650	78.287552	1.185733	30.315157	-0.157447	0.000000	1.386461	0.000000	0.000000	0.000000	-0.026613	0.014701	0.023880	0.000000	0.000000	2.000000	153.000000	1.000000
15307.437708	0.103060	0.545639	-0.027650	78.269218	1.191419	30.334854	-0.157447	0.000000	1.386461	0.000000	0.000000	0.000000	-0.026613	0.014701	0.023880	0.000000	0.000000	2.000000	153.000000	1.000000
15307.441041	0.103060	0.545639	-0.027650	78.269218	1.191419	30.334854	-0.157447	0.000000	1.386461	0.000000	0.000000	0.000000	-0.026613	0.014701	0.023880	0.000000	0.000000	2.000000	153.000000	1.000000
15307.444374	0.102990	0.545730	-0.027492	78.269218	1.191419	30.334854	-0.157447	0.000000	1.386461	0.000000	0.000000	0.000000	-0.021001	0.027066	0.047331	0.000000	0.000000	2.000000	153.000000	1.000000
15307.447708	0.102990	0.545730	-0.027492	78.244751	1.203425	30.361004	-0.153012	0.000000	1.382481	0.000000	0.000000	0.000000	-0.021001	0.027066	0.047331	0.000000	0.000000	2.000000	153.000000	1.000000
15307.451041	0.102990	0.545730	-0.027492	78.244751	1.203425	30.361004	-0.153012	0.000000	1.382481	0.000000	0.000000	0.000000	-0.021001	0.027066	0.047331	0.000000	0.000000	2.000000	153.000000	1.000000
15307.454374	0.102990	0.545730	-0.027492	78.244751	1.203425	30.361004	-0.153012	0.000000	1.382481	0.000000	0.000000	0.000000	-0.021001	0.027066	0.047331	0.000000	0.000000	2.000000	153.000000	1.000000
15307.457708	0.102871	0.546016	-0.027089	78.214165	1.221685	30.393549	-0.149511	0.000000	1.374593	0.000000	0.000000	0.000000	-0.035819	0.085943	0.120750	0.000000	0.000000	2.000000	153.000000	1.000000
15307.461041	0.102871	0.546016	-0.027089	78.214165	1.221685	30.393549	-0.149511	0.000000	1.374593	0.000000	0.000000	0.000000	-0.035819	0.085943	0.120750	0.000000	0.000000	2.000000	153.000000	1.000000
15307.464374	0.102871	0.546016	-0.027089	78.214165	1.221685	30.393549	-0.149511	0.000000	1.374593	0.000000	0.000000	0.000000	-0.035819	0.085943	0.120750	0.000000	0.000000	2.000000	153.000000	1.000000
15307.467708	0.102817	0.546196	-0.026863	78.180519	1.245664	30.429163	-0.143541	0.000000	1.354468	0.000000	0.000000	0.000000	-0.016158	0.054003	0.067890	0.000000	0.000000	2.000000	153.000000	1.000000
15307.471041	0.102817	0.546196	-0.026863	78.180519	1.245664	30.429163	-0.143541	0.000000	1.354468	0.000000	0.000000	0.000000	-0.016158	0.054003	0.067890	0.000000	0.000000	2.000000	153.000000	1.000000
15307.474374	0.102817	0.546196	-0.026863	78.180519	1.245664	30.429163	-0.143541	0.000000	1.354468	0.000000	0.000000	0.000000	-0.016158	0.054003	0.067890	0.000000	0.000000	2.000000	153.000000	1.000000
15307.477708	0.102817	0.546196	-0.026863	78.149048	1.263551	30.461458	-0.140848	0.000000	1.343153	0.000000	0.000000	0.000000	-0.016158	0.054003	0.067890	0.000000	0.000000	2.000000	153.000000	1.000000
15307.481041	0.102783	0.546376	-0.026642	78.149048	1.263551	30.461458	-0.140848	0.000000	1.343153	0.000000	0.000000	0.000000	-0.010061	0.054035	0.066394	0.000000	0.000000	2.000000	153.000000	1.000000
15307.484374	0.102783	0.546376	-0.026642	78.149048	1.263551	30.461458	-0.140848	0.000000	1.343153	0.000000	0.000000	0.000000	-0.010061	0.054035	0.066394	0.000000	0.000000	2.000000	153.000000	1.000000
15307.487708	0.102783	0.546376	-0.026642	78.137100	1.261508	30.468676	-0.140848	0.000000	1.343153	0.000000	0.000000	0.000000	-0.010061	0.054035	0.066394	0.000000	0.000000	2.000000	153.000000	1.000000
15307.491041	0.102783	0.546376	-0.026642	78.137100	1.261508	30.468676	-0.140848	0.000000	1.343153	0.000000	0.000000	0.000000	-0.010061	0.054035	0.066394	0.000000	0.000000	2.000000	153.000000	1.000000
15307.494374	0.102756	0.546531	-0.026485	78.137100	1.261508	30.468676	-0.140848	0.000000	1.343153	0.000000	0.000000	0.000000	-0.008236	0.046580	0.046977	0.000000	0.000000	2.000000	153.000000	1.000000
15307.497708	0.102756	0.546531	-0.026485	78.168205	1.201991	30.416826	-0.139172	0.000000	1.332087	0.000000	0.000000	0.000000	-0.008236	0.046580	0.046977	0.000000	0.000000	2.000000	153.000000	1.000000
15307.501041	0.102756	0.546531	-0.026485	78.168205	1.201991	30.416826	-0.139172	0.000000	1.332087	0.000000	0.000000	0.000000	-0.008236	0.046580	0.046977	0.000000	0.000000	2.000000	153.000000	1.000000
15307.504374	0.102756	0.546531	-0.026485	78.168205	1.201991	30.416826	-0.139172	0.000000	1.332087	0.000000	0.000000	0.000000	-0.008236	0.046580	0.046977	0.000000	0.000000	2.000000	153.000000	1.000000
15307.507708	0.102720	0.546760	-0.026274	78.254272	1.065118	30.288982	-0.137799	0.000000	1.324258	0.000000	0.000000	0.000000	-0.010796	0.068627	0.063482	0.000000	0.000000	2.000000	153.000000	1.000000
15307.511041	0.102720	0.546760	-0.026274	78.254272	1.065118	30.288982	-0.137799	0.000000	1.324258	0.000000	0.000000	0.000000	-0.010796	0.068627	0.063482	0.000000	0.000000	2.000000	153.000000	1.000000
15307.514374	0.102720	0.546760	-0.026274	78.254272	1.065118	30.288982	-0.137799	0.000000	1.324258	0.000000	0.000000	0.000000	-0.010796	0.068627	0.063482	0.000000	0.000000	2.000000	153.000000	1.000000
15307.517708	0.102720	0.546760	-0.026274	78.384956	0.866596	30.097645	-0.136000	0.000000	1.313677	0.000000	0.000000	0.000000	-0.010796	0.068627	0.063482	0.000000	0.000000	2.000000	153.000000	1.000000
15307.521041	0.102706	0.546842	-0.026242	78.384956	0.866596	30.097645	-0.136000	0.000000	1.313677	0.000000	0.000000	0.000000	-0.004200	0.024369	0.009599	0.000000	0.000000	2.000000	153.000000	1.000000
15307.524374	0.102706	0.546842	-0.026242	78.384956	0.866596	30.097645	-0.136000	0.000000	1.313677	0.000000	0.000000	0.000000	-0.004200	0.024369	0.009599	0.000000	0.000000	2.000000	153.000000	1.000000
15307.527708	0.102706	0.546842	-0.026242	78.506638	0.674442	29.915129	-0.136000	0.000000	1.313677	0.000000	0.000000	0.000000	-0.004200	0.024369	0.009599	0.000000	0.000000	2.000000	153.000000	1.000000
15307.531041	0.102706	0.546842	-0.026242	78.506638	0.674442	29.915129	-0.136000	0.000000	1.313677	0.000000	0.000000	0.000000	-0.004200	0.024369	0.009599	0.000000	0.000000	2.000000	153.000000	1.000000
15307.534374	0.102674	0.546874	-0.026195	78.506638	0.674442	29.915129	-0.136000	0.000000	1.313677	0.000000	0.000000	0.000000	-0.009654	0.009830	0.013916	0.000000	0.000000	2.000000	153.000000	1.000000
15307.537708	0.102642	0.546907	-0.026149	78.609123	0.509272	29.758858	-0.135300	0.000000	1.312078	0.000000	0.000000	0.000000	-0.009659	0.009846	0.013914	0.000000	0.000000	2.000000	153.000000	1.000000
15307.541041	0.102642	0.546907	-0.026149	78.609123	0.509272	29.758858	-0.135300	0.000000	1.312078	0.000000	0.000000	0.000000	-0.009659	0.009846	0.013914	0.000000	0.000000	2.000000	153.000000	1.000000
15307.544374	0.102642	0.546907	-0.026149	78.609123	0.509272	29.758858	-0.135300	0.000000	1.312078	0.000000	0.000000	0.000000	-0.009659	0.009846	0.013914	0.000000	0.000000	2.000000	153.000000	1.000000
15307.547708	0.102642	0.546907	-0.026149	78.681076	0.383889	29.644470	-0.132081	0.000000	1.307439	0.000000	0.000000	0.000000	-0.009659	0.009846	0.013914	0.000000	0.000000	2.000000	153.000000	1.000000
15307.551041	0.102603	0.546965	-0.026038	78.681076	0.383889	29.644470	-0.132081	0.000000	1.307439	0.000000	0.000000	0.000000	-0.011539	0.017352	0.033289	0.000000	0.000000	2.000000	153.000000	1.000000
15307.554374	0.102603	0.546965	-0.026038	78.681076	0.383889	29.644470	-0.132081	0.000000	1.307439	0.000000	0.000000	0.000000	-0.011539	0.017352	0.033289	0.000000	0.000000	2.000000	153.000000	1.000000
15307.557708	0.102603	0.546965	-0.026038	78.732224	0.294142	29.559826	-0.132081	0.000000	1.307439	0.000000	0.000000	0.000000	-0.011539	0.017352	0.033289	0.000000	0.000000	2.000000	153.000000	1.000000
15307.561041	0.102603	0.546965	-0.026038	78.732224	0.294142	29.559826	-0.132081	0.000000	1.307439	0.000000	0.000000	0.000000	-0.011539	0.017352	0.033289	0.000000	0.000000	2.000000	153.000000	1.000000
15307.564374	0.102600	0.547024	-0.025867	78.732224	0.294142	29.559826	-0.132081	0.000000	1.307439	0.000000	0.000000	0.000000	-0.000807	0.017621	0.051166	0.000000	0.000000	2.000000	153.000000	1.000000
15307.567708	0.102600	0.547024	-0.025867	78.771294	0.259256	29.541107	-0.130158	0.000000	1.301891	0.000000	0.000000	0.000000	-0.000807	0.017621	0.051166	0.000000	0.000000	2.000000	153.000000	1.000000
15307.571041	0.102600	0.547024	-0.025867	78.771294	0.259256	29.541107	-0.130158	0.000000	1.301891	0.000000	0.000000	0.000000	-0.000807	0.017621	0.051166	0.000000	0.000000	2.000000	153.000000	1.000000
15307.574374	0.102600	0.547024	-0.025867	78.771294	0.259256	29.541107	-0.130158	0.000000	1.301891	0.000000	0.000000	0.000000	-0.000807	0.017621	0.051166	0.000000	0.000000	2.000000	153.000000	1.000000
15307.577708	0.102712	0.547159	-0.025398	78.809097	0.285882	29.598055	-0.130024	0.000000	1.293363	0.000000	0.000000	0.000000	0.033454	0.040658	0.140634	0.000000	0.000000	2.000000	153.000000	1.000000
15307.581041	0.102712	0.547159	-0.025398	78.809097	0.285882	29.598055	-0.130024	0.000000	1.293363	0.000000	0.000000	0.000000	0.033454	0.040658	0.140634	0.000000	0.000000	2.000000	153.000000	1.000000
15307.584374	0.102712	0.547159	-0.025398	78.809097	0.285882	29.598055	-0.130024	0.000000	1.293363	0.000000	0.000000	0.000000	0.033454	0.040658	0.140634	0.000000	0.000000	2.000000	153.000000	1.000000
15307.587708	0.102813	0.547187	-0.025155	78.879089	0.357283	29.721401	-0.135599	0.000000	1.269924	0.000000	0.000000	0.000000	0.030361	0.008217	0.072982	0.000000	0.000000	2.000000	153.000000	1.000000
15307.591041	0.102813	0.547187	-0.025155	78.879089	0.357283	29.721401	-0.135599	0.000000	1.269924	0.000000	0.000000	0.000000	0.030361	0.008217	0.072982	0.000000	0.000000	2.000000	153.000000	1.000000
15307.594374	0.102813	0.547187	-0.025155	78.879089	0.357283	29.721401	-0.135599	0.000000	1.269924	0.000000	0.000000	0.000000	0.030361	0.008217	0.072982	0.000000	0.000000	2.000000	153.000000	1.000000
15307.597708	0.102813	0.547187	-0.025155	79.032494	0.434218	29.891916	-0.140659	0.000000	1.257761	0.000000	0.000000	0.000000	0.030361	0.008217	0.072982	0.000000	0.000000	2.000000	153.000000	1.000000
15307.601041	0.102926	0.547181	-0.024953	79.032494	0.434218	29.891916	-0.140659	0.000000	1.257761	0.000000	0.000000	0.000000	0.033916	-0.001638	0.060526	0.000000	0.000000	2.000000	153.000000	1.000000
15307.604374	0.102926	0.547181	-0.024953	79.032494	0.434218	29.891916	-0.140659	0.000000	1.257761	0.000000	0.000000	0.000000	0.033916	-0.001638	0.060526	0.000000	0.000000	2.000000	153.000000	1.000000
15307.607708	0.102926	0.547181	-0.024953	79.275948	0.542451	30.139866	-0.140659	0.000000	1.257761	0.000000	0.000000	0.000000	0.033916	-0.001638	0.060526	0.000000	0.000000	2.000000	153.000000	1.000000
15307.611041	0.102926	0.547181	-0.024953	79.275948	0.542451	30.139866	-0.140659	0.000000	1.257761	0.000000	0.000000	0.000000	0.033916	-0.001638	0.060526	0.000000	0.000000	2.000000	153.000000	1.000000
15307.614374	0.103020	0.547151	-0.024742	79.275948	0.542451	30.139866	-0.140659	0.000000	1.257761	0.000000	0.000000	0.000000	0.028116	-0.008947	0.063411	0.000000	0.000000	2.000000	153.000000	1.000000
15307.617708	0.103020	0.547151	-0.024742	79.557617	0.767848	30.557590	-0.146312	0.000000	1.247673	0.000000	0.000000	0.000000	0.028116	-0.008947	0.063411	0.000000	0.000000	2.000000	153.000000	1.000000
15307.621041	0.103020	0.547151	-0.024742	79.557617	0.767848	30.557590	-0.146312	0.000000	1.247673	0.000000	0.000000	0.000000	0.028116	-0.008947	0.063411	0.000000	0.000000	2.000000	153.000000	1.000000
15307.624374	0.103020	0.547151	-0.024742	79.557617	0.767848	30.557590	-0.146312	0.000000	1.247673	0.000000	0.000000	0.000000	0.028116	-0.008947	0.063411	0.000000	0.000000	2.000000	153.000000	1.000000
15307.627708	0.103159	0.547034	-0.024341	79.838264	1.174540	31.196796	-0.150998	0.000000	1.237105	0.000000	0.000000	0.000000	0.041658	-0.035108	0.120183	0.000000	0.000000	2.000000	153.000000	1.000000
15307.631041	0.103159	0.547034	-0.024341	79.838264	1.174540	31.196796	-0.150998	0.000000	1.237105	0.000000	0.000000	0.000000	0.041658	-0.035108	0.120183	0.000000	0.000000	2.000000	153.000000	1.000000
15307.634374	0.103159	0.547034	-0.024341	79.838264	1.174540	31.196796	-0.150998	0.000000	1.237105	0.000000	0.000000	0.000000	0.041658	-0.035108	0.120183	0.000000	0.000000	2.000000	153.000000	1.000000
15307.637708	0.103189	0.546939	-0.024124	80.092575	1.870513	32.185143	-0.157941	0.000000	1.217074	0.000000	0.000000	0.000000	0.009010	-0.028553	0.065161	0.000000	0.000000	2.000000	153.000000	1.000000
15307.641041	0.103189	0.546939	-0.024124	80.092575	1.870513	32.185143	-0.157941	0.000000	1.217074	0.000000	0.000000	0.000000	0.009010	-0.028553	0.065161	0.000000	0.000000	2.000000	153.000000	1.000000
15307.644374	0.103189	0.546939	-0.024124	80.092575	1.870513	32.185143	-0.157941	0.000000	1.217074	0.000000	0.000000	0.000000	0.009010	-0.028553	0.065161	0.000000	0.000000	2.000000	153.000000	1.000000
15307.647708	0.103189	0.546939	-0.024124	80.321327	2.859210	33.517094	-0.159443	0.000000	1.206214	0.000000	0.000000	0.000000	0.009010	-0.028553	0.065161	0.000000	0.000000	2.000000	153.000000	1.000000
15307.651041	0.103224	0.546836	-0.023884	80.321327	2.859210	33.517094	-0.159443	0.000000	1.206214	0.000000	0.000000	0.000000	0.010650	-0.030959	0.072066	0.000000	0.000000	2.000000	153.000000	1.000000
15307.654374	0.103224	0.546836	-0.023884	80.321327	2.859210	33.517094	-0.159443	0.000000	1.206214	0.000000	0.000000	0.000000	0.010650	-0.030959	0.072066	0.000000	0.000000	2.000000	153.000000	1.000000
15307.657708	0.103292	0.546700	-0.023690	80.525681	4.095097	35.126659	-0.159443	0.000000	1.206214	0.000000	0.000000	0.000000	0.020372	-0.040876	0.058135	0.000000	0.000000	2.000000	153.000000	1.000000
15307.661041	0.103292	0.546700	-0.023690	80.525681	4.095097	35.126659	-0.159443	0.000000	1.206214	0.000000	0.000000	0.000000	0.020372	-0.040876	0.058135	0.000000	0.000000	2.000000	153.000000	1.000000
15307.664374	0.103292	0.546700	-0.023690	80.525681	4.095097	35.126659	-0.159443	0.000000	1.206214	0.000000	0.000000	0.000000	0.020372	-0.040876	0.058135	0.000000	0.000000	2.000000	153.000000	1.000000
15307.667708	0.103292	0.546700	-0.023690	80.692215	5.454772	36.866909	-0.164613	0.000000	1.184514	0.000000	0.000000	0.000000	0.020372	-0.040876	0.058135	0.000000	0.000000	2.000000	153.000000	1.000000
15307.671041	0.103327	0.546514	-0.023547	80.692215	5.454772	36.866909	-0.164613	0.000000	1.184514	0.000000	0.000000	0.000000	0.010275	-0.055681	0.043122	0.000000	0.000000	2.000000	153.000000	1.000000
15307.674374	0.103327	0.546514	-0.023547	80.692215	5.454772	36.866909	-0.164613	0.000000	1.184514	0.000000	0.000000	0.000000	0.010275	-0.055681	0.043122	0.000000	0.000000	2.000000	153.000000	1.000000
15307.677708	0.103327	0.546514	-0.023547	80.850670	6.743170	38.503563	-0.164613	0.000000	1.184514	0.000000	0.000000	0.000000	0.010275	-0.055681	0.043122	0.000000	0.000000	2.000000	153.000000	1.000000
15307.681041	0.103327	0.546514	-0.023547	80.850670	6.743170	38.503563	-0.164613	0.000000	1.184514	0.000000	0.000000	0.000000	0.010275	-0.055681	0.043122	0.000000	0.000000	2.000000	153.000000	1.000000
15307.684374	0.103366	0.546328	-0.023472	80.850670	6.743170	38.503563	-0.164613	0.000000	1.184514	0.000000	0.000000	0.000000	0.011845	-0.055919	0.022310	0.000000	0.000000	2.000000	153.000000	1.000000
15307.687708	0.103387	0.546100	-0.023476	81.027229	7.872473	39.931419	-0.166326	0.000000	1.177327	0.000000	0.000000	0.000000	0.006265	-0.068302	-0.001103	0.000000	0.000000	2.000000	153.000000	1.000000
15307.691041	0.103387	0.546100	-0.023476	81.027229	7.872473	39.931419	-0.166326	0.000000	1.177327	0.000000	0.000000	0.000000	0.006265	-0.068302	-0.001103	0.000000	0.000000	2.000000	153.000000	1.000000
15307.694374	0.103387	0.546100	-0.023476	81.027229	7.872473	39.931419	-0.166326	0.000000	1.177327	0.000000	0.000000	0.000000	0.006265	-0.068302	-0.001103	0.000000	0.000000	2.000000	153.000000	1.000000
15307.697708	0.103387	0.546100	-0.023476	81.206726	8.818538	41.118885	-0.169344	0.000000	1.173793	0.000000	0.000000	0.000000	0.006265	-0.068302	-0.001103	0.000000	0.000000	2.000000	153.000000	1.000000
15307.701041	0.103388	0.545855	-0.023562	81.206726	8.818538	41.118885	-0.169344	0.000000	1.173793	0.000000	0.000000	0.000000	0.000339	-0.073384	-0.025950	0.000000	0.000000	2.000000	153.000000	1.000000
15307.704374	0.103388	0.545855	-0.023562	81.206726	8.818538	41.118885	-0.169344	0.000000	1.173793	0.000000	0.000000	0.000000	0.000339	-0.073384	-0.025950	0.000000	0.000000	2.000000	153.000000	1.000000
15307.707708	0.103388	0.545855	-0.023562	81.358276	9.550117	42.029957	-0.169344	0.000000	1.173793	0.000000	0.000000	0.000000	0.000339	-0.073384	-0.025950	0.000000	0.000000	2.000000	153.000000	1.000000
15307.711041	0.103388	0.545855	-0.023562	81.358276	9.550117	42.029957	-0.169344	0.000000	1.173793	0.000000	0.000000	0.000000	0.000339	-0.073384	-0.025950	0.000000	0.000000	2.000000	153.000000	1.000000
15307.714374	0.103398	0.545651	-0.023705	81.358276	9.550117	42.029957	-0.169344	0.000000	1.173793	0.000000	0.000000	0.000000	0.002869	-0.061266	-0.042693	0.000000	0.000000	2.000000	153.000000	1.000000
15307.717708	0.103398	0.545651	-0.023705	81.485023	10.028129	42.621975	-0.169401	0.000000	1.178118	0.000000	0.000000	0.000000	0.002869	-0.061266	-0.042693	0.000000	0.000000	2.000000	153.000000	1.000000
15307.721041	0.103398	0.545651	-0.023705	81.485023	10.028129	42.621975	-0.169401	0.000000	1.178118	0.000000	0.000000	0.000000	0.002869	-0.061266	-0.042693	0.000000	0.000000	2.000000	153.000000	1.000000
15307.724374	0.103398	0.545651	-0.023705	81.485023	10.028129	42.621975	-0.169401	0.000000	1.178118	0.000000	0.000000	0.000000	0.002869	-0.061266	-0.042693	0.000000	0.000000	2.000000	153.000000	1.000000
15307.727708	0.103336	0.545323	-0.024146	81.569069	10.261861	42.915424	-0.169879	0.000000	1.185233	0.000000	0.000000	0.000000	-0.018522	-0.098442	-0.132304	0.000000	0.000000	2.000000	153.000000	1.000000
15307.731041	0.103336	0.545323	-0.024146	81.569069	10.261861	42.915424	-0.169879	0.000000	1.185233	0.000000	0.000000	0.000000	-0.018522	-0.098442	-0.132304	0.000000	0.000000	2.000000	153.000000	1.000000
15307.734374	0.103336	0.545323	-0.024146	81.569069	10.261861	42.915424	-0.169879	0.000000	1.185233	0.000000	0.000000	0.000000	-0.018522	-0.098442	-0.132304	0.000000	0.000000	2.000000	153.000000	1.000000
15307.737708	0.103336	0.545323	-0.024146	81.624336	10.341215	43.017193	-0.166792	0.000000	1.207284	0.000000	0.000000	0.000000	-0.018522	-0.098442	-0.132304	0.000000	0.000000	2.000000	153.000000	1.000000
15307.741041	0.103278	0.545248	-0.024389	81.624336	10.341215	43.017193	-0.166792	0.000000	1.207284	0.000000	0.000000	0.000000	-0.017438	-0.022471	-0.073088	0.000000	0.000000	2.000000	153.000000	1.000000
15307.744374	0.103278	0.545248	-0.024389	81.624336	10.341215	43.017193	-0.166792	0.000000	1.207284	0.000000	0.000000	0.000000	-0.017438	-0.022471	-0.073088	0.000000	0.000000	2.000000	153.000000	1.000000
15307.747708	0.103278	0.545248	-0.024389	81.649338	10.426131	43.132599	-0.166792	0.000000	1.207284	0.000000	0.000000	0.000000	-0.017438	-0.022471	-0.073088	0.000000	0.000000	2.000000	153.000000	1.000000
15307.751041	0.103278	0.545248	-0.024389	81.649338	10.426131	43.132599	-0.166792	0.000000	1.207284	0.000000	0.000000	0.000000	-0.017438	-0.022471	-0.073088	0.000000	0.000000	2.000000	153.000000	1.000000
15307.754374	0.103170	0.545247	-0.024568	81.649338	10.426131	43.132599	-0.166792	0.000000	1.207284	0.000000	0.000000	0.000000	-0.032321	-0.000416	-0.053575	0.000000	0.000000	2.000000	153.000000	1.000000
15307.757708	0.103170	0.545247	-0.024568	81.653717	10.645817	43.405441	-0.163886	0.000000	1.219465	0.000000	0.000000	0.000000	-0.032321	-0.000416	-0.053575	0.000000	0.000000	2.000000	153.000000	1.000000
15307.761041	0.103170	0.545247	-0.024568	81.653717	10.645817	43.405441	-0.163886	0.000000	1.219465	0.000000	0.000000	0.000000	-0.032321	-0.000416	-0.053575	0.000000	0.000000	2.000000	153.000000	1.000000
15307.764374	0.103170	0.545247	-0.024568	81.653717	10.645817	43.405441	-0.163886	0.000000	1.219465	0.000000	0.000000	0.000000	-0.032321	-0.000416	-0.053575	0.000000	0.000000	2.000000	153.000000	1.000000
15307.767708	0.102938	0.545390	-0.024815	81.650444	11.014359	43.866737	-0.158499	0.000000	1.228394	0.000000	0.000000	0.000000	-0.069709	0.043099	-0.074017	0.000000	0.000000	2.000000	153.000000	1.000000
15307.771041	0.102938	0.545390	-0.024815	81.650444	11.014359	43.866737	-0.158499	0.000000	1.228394	0.000000	0.000000	0.000000	-0.069709	0.043099	-0.074017	0.000000	0.000000	2.000000	153.000000	1.000000
15307.774374	0.102938	0.545390	-0.024815	81.650444	11.014359	43.866737	-0.158499	0.000000	1.228394	0.000000	0.000000	0.000000	-0.069709	0.043099	-0.074017	0.000000	0.000000	2.000000	153.000000	1.000000
15307.777708	0.102854	0.545536	-0.024893	81.648590	11.582238	44.567513	-0.146881	0.000000	1.240730	0.000000	0.000000	0.000000	-0.025081	0.043547	-0.023383	0.000000	0.000000	2.000000	153.000000	1.000000
15307.781041	0.102854	0.545536	-0.024893	81.648590	11.582238	44.567513	-0.146881	0.000000	1.240730	0.000000	0.000000	0.000000	-0.025081	0.043547	-0.023383	0.000000	0.000000	2.000000	153.000000	1.000000
15307.784374	0.102854	0.545536	-0.024893	81.648590	11.582238	44.567513	-0.146881	0.000000	1.240730	0.000000	0.000000	0.000000	-0.025081	0.043547	-0.023383	0.000000	0.000000	2.000000	153.000000	1.000000
15307.787708	0.102800	0.545713	-0.024939	81.676048	12.250587	45.380402	-0.142701	0.000000	1.244628	0.000000	0.000000	0.000000	-0.016306	0.053363	-0.013856	0.000000	0.000000	2.000000	153.000000	1.000000
15307.791041	0.102800	0.545713	-0.024939	81.676048	12.250587	45.380402	-0.142701	0.000000	1.244628	0.000000	0.000000	0.000000	-0.016306	0.053363	-0.013856	0.000000	0.000000	2.000000	153.000000	1.000000
15307.794374	0.102800	0.545713	-0.024939	81.676048	12.250587	45.380402	-0.142701	0.000000	1.244628	0.000000	0.000000	0.000000	-0.016306	0.053363	-0.013856	0.000000	0.000000	2.000000	153.000000	1.000000
15307.797708	0.102800	0.545713	-0.024939	81.761459	12.882777	46.150291	-0.139983	0.000000	1.246937	0.000000	0.000000	0.000000	-0.016306	0.053363	-0.013856	0.000000	0.000000	2.000000	153.000000	1.000000
15307.801041	0.102785	0.545916	-0.024999	81.761459	12.882777	46.150291	-0.139983	0.000000	1.246937	0.000000	0.000000	0.000000	-0.004333	0.060631	-0.018220	0.000000	0.000000	2.000000	153.000000	1.000000
15307.804374	0.102785	0.545916	-0.024999	81.761459	12.882777	46.150291	-0.139983	0.000000	1.246937	0.000000	0.000000	0.000000	-0.004333	0.060631	-0.018220	0.000000	0.000000	2.000000	153.000000	1.000000
15307.807708	0.102785	0.545916	-0.024999	81.921272	13.321298	46.678997	-0.139983	0.000000	1.246937	0.000000	0.000000	0.000000	-0.004333	0.060631	-0.018220	0.000000	0.000000	2.000000	153.000000	1.000000
15307.811041	0.102785	0.545916	-0.024999	81.921272	13.321298	46.678997	-0.139983	0.000000	1.246937	0.000000	0.000000	0.000000	-0.004333	0.060631	-0.018220	0.000000	0.000000	2.000000	153.000000	1.000000
15307.814374	0.102790	0.546142	-0.025070	81.921272	13.321298	46.678997	-0.139983	0.000000	1.246937	0.000000	0.000000	0.000000	0.001479	0.067872	-0.021129	0.000000	0.000000	2.000000	153.000000	1.000000
15307.817708	0.102790	0.546142	-0.025070	82.115318	13.439569	46.821346	-0.139261	0.000000	1.249974	0.000000	0.000000	0.000000	0.001479	0.067872	-0.021129	0.000000	0.000000	2.000000	153.000000	1.000000
15307.821041	0.102790	0.546142	-0.025070	82.115318	13.439569	46.821346	-0.139261	0.000000	1.249974	0.000000	0.000000	0.000000	0.001479	0.067872	-0.021129	0.000000	0.000000	2.000000	153.000000	1.000000
15307.824374	0.102790	0.546142	-0.025070	82.115318	13.439569	46.821346	-0.139261	0.000000	1.249974	0.000000	0.000000	0.000000	0.001479	0.067872	-0.021129	0.000000	0.000000	2.000000	153.000000	1.000000
15307.827708	0.102791	0.546781	-0.025157	82.299995	13.425034	46.800381	-0.139507	0.000000	1.253495	0.000000	0.000000	0.000000	0.000302	0.191834	-0.026052	0.000000	0.000000	2.000000	153.000000	1.000000
15307.831041	0.102791	0.546781	-0.025157	82.299995	13.425034	46.800381	-0.139507	0.000000	1.253495	0.000000	0.000000	0.000000	0.000302	0.191834	-0.026052	0.000000	0.000000	2.000000	153.000000	1.000000
15307.834374	0.102791	0.546781	-0.025157	82.299995	13.425034	46.800381	-0.139507	0.000000	1.253495	0.000000	0.000000	0.000000	0.000302	0.191834	-0.026052	0.000000	0.000000	2.000000	153.000000	1.000000
15307.837708	0.102791	0.546781	-0.025157	82.458267	13.423465	46.801537	-0.139558	0.000000	1.257837	0.000000	0.000000	0.000000	0.000302	0.191834	-0.026052	0.000000	0.000000	2.000000	153.000000	1.000000
15307.841041	0.102755	0.547227	-0.025127	82.458267	13.423465	46.801537	-0.139558	0.000000	1.257837	0.000000	0.000000	0.000000	-0.010883	0.133816	0.008901	0.000000	0.000000	2.000000	153.000000	1.000000
15307.844374	0.102755	0.547227	-0.025127	82.458267	13.423465	46.801537	-0.139558	0.000000	1.257837	0.000000	0.000000	0.000000	-0.010883	0.133816	0.008901	0.000000	0.000000	2.000000	153.000000	1.000000
15307.847708	0.102755	0.547227	-0.025127	82.582329	13.413507	46.802418	-0.139558	0.000000	1.257837	0.000000	0.000000	0.000000	-0.010883	0.133816	0.008901	0.000000	0.000000	2.000000	153.000000	1.000000
15307.851041	0.102755	0.547227	-0.025127	82.582329	13.413507	46.802418	-0.139558	0.000000	1.257837	0.000000	0.000000	0.000000	-0.010883	0.133816	0.008901	0.000000	0.000000	2.000000	153.000000	1.000000
15307.854374	0.102720	0.547756	-0.025002	82.582329	13.413507	46.802418	-0.139558	0.000000	1.257837	0.000000	0.000000	0.000000	-0.010559	0.158561	0.037641	0.000000	0.000000	2.000000	153.000000	1.000000
15307.857708	0.102610	0.548342	-0.024826	82.705452	13.395487	46.803417	-0.137744	0.000000	1.256353	0.000000	0.000000	0.000000	-0.032984	0.175861	0.052792	0.000000	0.000000	2.000000	153.000000	1.000000
15307.861041	0.102610	0.548342	-0.024826	82.705452	13.395487	46.803417	-0.137744	0.000000	1.256353	0.000000	0.000000	0.000000	-0.032984	0.175861	0.052792	0.000000	0.000000	2.000000	153.000000	1.000000
15307.864374	0.102610	0.548342	-0.024826	82.705452	13.395487	46.803417	-0.137744	0.000000	1.256353	0.000000	0.000000	0.000000	-0.032984	0.175861	0.052792	0.000000	0.000000	2.000000	153.000000	1.000000
15307.867708	0.102610	0.548342	-0.024826	82.884064	13.375179	46.804863	-0.130487	0.000000	1.241281	0.000000	0.000000	0.000000	-0.032984	0.175861	0.052792	0.000000	0.000000	2.000000	153.000000	1.000000
15307.871041	0.102466	0.548986	-0.024609	82.884064	13.375179	46.804863	-0.130487	0.000000	1.241281	0.000000	0.000000	0.000000	-0.043150	0.193174	0.064936	0.000000	0.000000	2.000000	153.000000	1.000000
15307.874374	0.102466	0.548986	-0.024609	82.884064	13.375179	46.804863	-0.130487	0.000000	1.241281	0.000000	0.000000	0.000000	-0.043150	0.193174	0.064936	0.000000	0.000000	2.000000	153.000000	1.000000
15307.877708	0.102336	0.549663	-0.024427	83.159149	13.355762	46.807156	-0.130487	0.000000	1.241281	0.000000	0.000000	0.000000	-0.039093	0.202992	0.054768	0.000000	0.000000	2.000000	153.000000	1.000000
15307.881041	0.102336	0.549663	-0.024427	83.159149	13.355762	46.807156	-0.130487	0.000000	1.241281	0.000000	0.000000	0.000000	-0.039093	0.202992	0.054768	0.000000	0.000000	2.000000	153.000000	1.000000
15307.884374	0.102336	0.549663	-0.024427	83.159149	13.355762	46.807156	-0.130487	0.000000	1.241281	0.000000	0.000000	0.000000	-0.039093	0.202992	0.054768	0.000000	0.000000	2.000000	153.000000	1.000000
15307.887708	0.102336	0.549663	-0.024427	83.489670	13.363268	46.837315	-0.116779	0.000000	1.221331	0.000000	0.000000	0.000000	-0.039093	0.202992	0.054768	0.000000	0.000000	2.000000	153.000000	1.000000
15307.891041	0.102227	0.550405	-0.024242	83.489670	13.363268	46.837315	-0.116779	0.000000	1.221331	0.000000	0.000000	0.000000	-0.032453	0.222713	0.055465	0.000000	0.000000	2.000000	153.000000	1.000000
15307.894374	0.102227	0.550405	-0.024242	83.489670	13.363268	46.837315	-0.116779	0.000000	1.221331	0.000000	0.000000	0.000000	-0.032453	0.222713	0.055465	0.000000	0.000000	2.000000	153.000000	1.000000
15307.897708	0.102152	0.551204	-0.024101	83.833214	13.477469	46.985893	-0.116779	0.000000	1.221331	0.000000	0.000000	0.000000	-0.022587	0.239814	0.042232	0.000000	0.000000	2.000000	153.000000	1.000000
15307.901041	0.102152	0.551204	-0.024101	83.833214	13.477469	46.985893	-0.116779	0.000000	1.221331	0.000000	0.000000	0.000000	-0.022587	0.239814	0.042232	0.000000	0.000000	2.000000	153.000000	1.000000
15307.904374	0.102152	0.551204	-0.024101	83.833214	13.477469	46.985893	-0.116779	0.000000	1.221331	0.000000	0.000000	0.000000	-0.022587	0.239814	0.042232	0.000000	0.000000	2.000000	153.000000	1.000000
15307.907708	0.102090	0.552036	-0.023995	84.156548	13.707731	47.257587	-0.107606	0.000000	1.205048	0.000000	0.000000	0.000000	-0.018528	0.249598	0.031884	0.000000	0.000000	2.000000	153.000000	1.000000
15307.911041	0.102090	0.552036	-0.023995	84.156548	13.707731	47.257587	-0.107606	0.000000	1.205048	0.000000	0.000000	0.000000	-0.018528	0.249598	0.031884	0.000000	0.000000	2.000000	153.000000	1.000000
15307.914374	0.102090	0.552036	-0.023995	84.156548	13.707731	47.257587	-0.107606	0.000000	1.205048	0.000000	0.000000	0.000000	-0.018528	0.249598	0.031884	0.000000	0.000000	2.000000	153.000000	1.000000
15307.917708	0.102042	0.552901	-0.023923	84.448608	14.111669	47.717972	-0.104518	0.000000	1.199734	0.000000	0.000000	0.000000	-0.014473	0.259324	0.021489	0.000000	0.000000	2.000000	153.000000	1.000000
15307.921041	0.102042	0.552901	-0.023923	84.448608	14.111669	47.717972	-0.104518	0.000000	1.199734	0.000000	0.000000	0.000000	-0.014473	0.259324	0.021489	0.000000	0.000000	2.000000	153.000000	1.000000
15307.924374	0.102042	0.552901	-0.023923	84.448608	14.111669	47.717972	-0.104518	0.000000	1.199734	0.000000	0.000000	0.000000	-0.014473	0.259324	0.021489	0.000000	0.000000	2.000000	153.000000	1.000000
15307.927708	0.102042	0.552901	-0.023923	84.705315	14.657713	48.322693	-0.102106	0.000000	1.196152	0.000000	0.000000	0.000000	-0.014473	0.259324	0.021489	0.000000	0.000000	2.000000	153.000000	1.000000
15307.931041	0.102044	0.553781	-0.023914	84.705315	14.657713	48.322693	-0.102106	0.000000	1.196152	0.000000	0.000000	0.000000	0.000640	0.264064	0.002727	0.000000	0.000000	2.000000	153.000000	1.000000
15307.934374	0.102044	0.553781	-0.023914	84.705315	14.657713	48.322693	-0.102106	0.000000	1.196152	0.000000	0.000000	0.000000	0.000640	0.264064	0.002727	0.000000	0.000000	2.000000	153.000000	1.000000
15307.937708	0.102065	0.554686	-0.023917	84.921707	15.111305	48.815807	-0.102106	0.000000	1.196152	0.000000	0.000000	0.000000	0.006325	0.271427	-0.000797	0.000000	0.000000	2.000000	153.000000	1.000000
15307.941041	0.102065	0.554686	-0.023917	84.921707	15.111305	48.815807	-0.102106	0.000000	1.196152	0.000000	0.000000	0.000000	0.006325	0.271427	-0.000797	0.000000	0.000000	2.000000	153.000000	1.000000
15307.944374	0.102065	0.554686	-0.023917	84.921707	15.111305	48.815807	-0.102106	0.000000	1.196152	0.000000	0.000000	0.000000	0.006325	0.271427	-0.000797	0.000000	0.000000	2.000000	153.000000	1.000000
15307.947708	0.102065	0.554686	-0.023917	85.104073	15.314992	49.025829	-0.103267	0.000000	1.195831	0.000000	0.000000	0.000000	0.006325	0.271427	-0.000797	0.000000	0.000000	2.000000	153.000000	1.000000
15307.951041	0.102090	0.555613	-0.023996	85.104073	15.314992	49.025829	-0.103267	0.000000	1.195831	0.000000	0.000000	0.000000	0.007447	0.278307	-0.023670	0.000000	0.000000	2.000000	153.000000	1.000000
15307.954374	0.102090	0.555613	-0.023996	85.104073	15.314992	49.025829	-0.103267	0.000000	1.195831	0.000000	0.000000	0.000000	0.007447	0.278307	-0.023670	0.000000	0.000000	2.000000	153.000000	1.000000
15307.957708	0.102160	0.556563	-0.024160	85.252029	15.402947	49.102230	-0.103267	0.000000	1.195831	0.000000	0.000000	0.000000	0.020885	0.285023	-0.049490	0.000000	0.000000	2.000000	153.000000	1.000000
15307.961041	0.102160	0.556563	-0.024160	85.252029	15.402947	49.102230	-0.103267	0.000000	1.195831	0.000000	0.000000	0.000000	0.020885	0.285023	-0.049490	0.000000	0.000000	2.000000	153.000000	1.000000
15307.964374	0.102160	0.556563	-0.024160	85.252029	15.402947	49.102230	-0.103267	0.000000	1.195831	0.000000	0.000000	0.000000	0.020885	0.285023	-0.049490	0.000000	0.000000	2.000000	153.000000	1.000000
15307.967708	0.102203	0.557521	-0.024346	85.376785	15.501247	49.190811	-0.107989	0.000000	1.208024	0.000000	0.000000	0.000000	0.012916	0.287177	-0.055595	0.000000	0.000000	2.000000	153.000000	1.000000
15307.971041	0.102203	0.557521	-0.024346	85.376785	15.501247	49.190811	-0.107989	0.000000	1.208024	0.000000	0.000000	0.000000	0.012916	0.287177	-0.055595	0.000000	0.000000	2.000000	153.000000	1.000000
15307.974374	0.102203	0.557521	-0.024346	85.376785	15.501247	49.190811	-0.107989	0.000000	1.208024	0.000000	0.000000	0.000000	0.012916	0.287177	-0.055595	0.000000	0.000000	2.000000	153.000000	1.000000
15307.977708	0.102193	0.558492	-0.024570	85.471214	15.639409	49.327274	-0.110142	0.000000	1.217290	0.000000	0.000000	0.000000	-0.002865	0.291505	-0.067228	0.000000	0.000000	2.000000	153.000000	1.000000
15307.981041	0.102193	0.558492	-0.024570	85.471214	15.639409	49.327274	-0.110142	0.000000	1.217290	0.000000	0.000000	0.000000	-0.002865	0.291505	-0.067228	0.000000	0.000000	2.000000	153.000000	1.000000
15307.984374	0.102193	0.558492	-0.024570	85.471214	15.639409	49.327274	-0.110142	0.000000	1.217290	0.000000	0.000000	0.000000	-0.002865	0.291505	-0.067228	0.000000	0.000000	2.000000	153.000000	1.000000
15307.987708	0.102147	0.559461	-0.024856	85.563362	15.997577	49.713017	-0.109664	0.000000	1.228495	0.000000	0.000000	0.000000	-0.013739	0.290628	-0.085688	0.000000	0.000000	2.000000	153.000000	1.000000
15307.991041	0.102147	0.559461	-0.024856	85.563362	15.997577	49.713017	-0.109664	0.000000	1.228495	0.000000	0.000000	0.000000	-0.013739	0.290628	-0.085688	0.000000	0.000000	2.000000	153.000000	1.000000
15307.994374	0.102147	0.559461	-0.024856	85.563362	15.997577	49.713017	-0.109664	0.000000	1.228495	0.000000	0.000000	0.000000	-0.013739	0.290628	-0.085688	0.000000	0.000000	2.000000	153.000000	1.000000
15307.997708	0.102147	0.559461	-0.024856	85.667946	16.813648	50.586929	-0.107374	0.000000	1.242776	0.000000	0.000000	0.000000	-0.013739	0.290628	-0.085688	0.000000	0.000000	2.000000	153.000000	1.000000
15308.001041	0.102123	0.560405	-0.025143	85.667946	16.813648	50.586929	-0.107374	0.000000	1.242776	0.000000	0.000000	0.000000	-0.007351	0.283119	-0.086112	0.000000	0.000000	2.000000	153.000000	1.000000
15308.004374	0.102123	0.560405	-0.025143	85.667946	16.813648	50.586929	-0.107374	0.000000	1.242776	0.000000	0.000000	0.000000	-0.007351	0.283119	-0.086112	0.000000	0.000000	2.000000	153.000000	1.000000
15308.007708	0.102125	0.561321	-0.025500	85.812592	18.405893	52.293304	-0.107374	0.000000	1.242776	0.000000	0.000000	0.000000	0.000621	0.274790	-0.107236	0.000000	0.000000	2.000000	153.000000	1.000000
15308.011041	0.102125	0.561321	-0.025500	85.812592	18.405893	52.293304	-0.107374	0.000000	1.242776	0.000000	0.000000	0.000000	0.000621	0.274790	-0.107236	0.000000	0.000000	2.000000	153.000000	1.000000
15308.014374	0.102125	0.561321	-0.025500	85.812592	18.405893	52.293304	-0.107374	0.000000	1.242776	0.000000	0.000000	0.000000	0.000621	0.274790	-0.107236	0.000000	0.000000	2.000000	153.000000	1.000000
15308.017708	0.102125	0.561321	-0.025500	85.980339	20.575840	54.609676	-0.106252	0.000000	1.275001	0.000000	0.000000	0.000000	0.000621	0.274790	-0.107236	0.000000	0.000000	2.000000	153.000000	1.000000
15308.021041	0.102137	0.562226	-0.025905	85.980339	20.575840	54.609676	-0.106252	0.000000	1.275001	0.000000	0.000000	0.000000	0.003675	0.271515	-0.121546	0.000000	0.000000	2.000000	153.000000	1.000000
15308.024374	0.102137	0.562226	-0.025905	85.980339	20.575840	54.609676	-0.106252	0.000000	1.275001	0.000000	0.000000	0.000000	0.003675	0.271515	-0.121546	0.000000	0.000000	2.000000	153.000000	1.000000
15308.027708	0.102126	0.563088	-0.026319	86.163193	23.149940	57.336769	-0.106252	0.000000	1.275001	0.000000	0.000000	0.000000	-0.003499	0.258732	-0.124245	0.000000	0.000000	2.000000	153.000000	1.000000
15308.031041	0.102126	0.563088	-0.026319	86.163193	23.149940	57.336769	-0.106252	0.000000	1.275001	0.000000	0.000000	0.000000	-0.003499	0.258732	-0.124245	0.000000	0.000000	2.000000	153.000000	1.000000
15308.034374	0.102126	0.563088	-0.026319	86.163193	23.149940	57.336769	-0.106252	0.000000	1.275001	0.000000	0.000000	0.000000	-0.003499	0.258732	-0.124245	0.000000	0.000000	2.000000	153.000000	1.000000
15308.037708	0.102093	0.563950	-0.026730	86.332428	26.025906	60.373592	-0.106281	0.000000	1.315966	0.000000	0.000000	0.000000	-0.009795	0.258386	-0.123281	0.000000	0.000000	2.000000	153.000000	1.000000
15308.041041	0.102093	0.563950	-0.026730	86.332428	26.025906	60.373592	-0.106281	0.000000	1.315966	0.000000	0.000000	0.000000	-0.009795	0.258386	-0.123281	0.000000	0.000000	2.000000	153.000000	1.000000
15308.044374	0.102093	0.563950	-0.026730	86.332428	26.025906	60.373592	-0.106281	0.000000	1.315966	0.000000	0.000000	0.000000	-0.009795	0.258386	-0.123281	0.000000	0.000000	2.000000	153.000000	1.000000
15308.047708	0.102031	0.564775	-0.027173	86.487373	28.946814	63.441639	-0.104649	0.000000	1.336513	0.000000	0.000000	0.000000	-0.018581	0.247687	-0.132892	0.000000	0.000000	2.000000	153.000000	1.000000
15308.051041	0.102031	0.564775	-0.027173	86.487373	28.946814	63.441639	-0.104649	0.000000	1.336513	0.000000	0.000000	0.000000	-0.018581	0.247687	-0.132892	0.000000	0.000000	2.000000	153.000000	1.000000
15308.054374	0.102031	0.564775	-0.027173	86.487373	28.946814	63.441639	-0.104649	0.000000	1.336513	0.000000	0.000000	0.000000	-0.018581	0.247687	-0.132892	0.000000	0.000000	2.000000	153.000000	1.000000
15308.057708	0.102031	0.564775	-0.027173	86.617714	31.791737	66.418465	-0.101552	0.000000	1.358661	0.000000	0.000000	0.000000	-0.018581	0.247687	-0.132892	0.000000	0.000000	2.000000	153.000000	1.000000
15308.061041	0.101944	0.565582	-0.027630	86.617714	31.791737	66.418465	-0.101552	0.000000	1.358661	0.000000	0.000000	0.000000	-0.026086	0.242096	-0.137174	0.000000	0.000000	2.000000	153.000000	1.000000
15308.064374	0.101944	0.565582	-0.027630	86.617714	31.791737	66.418465	-0.101552	0.000000	1.358661	0.000000	0.000000	0.000000	-0.026086	0.242096	-0.137174	0.000000	0.000000	2.000000	153.000000	1.000000
15308.067708	0.101853	0.566371	-0.028107	86.728943	34.461197	69.198624	-0.101552	0.000000	1.358661	0.000000	0.000000	0.000000	-0.027451	0.236517	-0.142883	0.000000	0.000000	2.000000	153.000000	1.000000
15308.071041	0.101853	0.566371	-0.028107	86.728943	34.461197	69.198624	-0.101552	0.000000	1.358661	0.000000	0.000000	0.000000	-0.027451	0.236517	-0.142883	0.000000	0.000000	2.000000	153.000000	1.000000
15308.074374	0.101853	0.566371	-0.028107	86.728943	34.461197	69.198624	-0.101552	0.000000	1.358661	0.000000	0.000000	0.000000	-0.027451	0.236517	-0.142883	0.000000	0.000000	2.000000	153.000000	1.000000
15308.077708	0.101853	0.566371	-0.028107	86.816292	36.947857	71.784668	-0.092629	0.000000	1.405338	0.000000	0.000000	0.000000	-0.027451	0.236517	-0.142883	0.000000	0.000000	2.000000	153.000000	1.000000
15308.081041	0.101761	0.567157	-0.028584	86.816292	36.947857	71.784668	-0.092629	0.000000	1.405338	0.000000	0.000000	0.000000	-0.027570	0.236041	-0.143305	0.000000	0.000000	2.000000	153.000000	1.000000
15308.084374	0.101761	0.567157	-0.028584	86.816292	36.947857	71.784668	-0.092629	0.000000	1.405338	0.000000	0.000000	0.000000	-0.027570	0.236041	-0.143305	0.000000	0.000000	2.000000	153.000000	1.000000
15308.087708	0.101669	0.567922	-0.029150	86.877136	39.236603	74.158768	-0.092629	0.000000	1.405338	0.000000	0.000000	0.000000	-0.027417	0.229273	-0.169725	0.000000	0.000000	2.000000	153.000000	1.000000
15308.091041	0.101669	0.567922	-0.029150	86.877136	39.236603	74.158768	-0.092629	0.000000	1.405338	0.000000	0.000000	0.000000	-0.027417	0.229273	-0.169725	0.000000	0.000000	2.000000	153.000000	1.000000
15308.094374	0.101669	0.567922	-0.029150	86.877136	39.236603	74.158768	-0.092629	0.000000	1.405338	0.000000	0.000000	0.000000	-0.027417	0.229273	-0.169725	0.000000	0.000000	2.000000	153.000000	1.000000
15308.097708	0.101559	0.568660	-0.029707	86.926353	41.032600	76.012680	-0.083465	0.000000	1.457509	0.000000	0.000000	0.000000	-0.033211	0.221519	-0.166904	0.000000	0.000000	2.000000	153.000000	1.000000
15308.101041	0.101559	0.568660	-0.029707	86.926353	41.032600	76.012680	-0.083465	0.000000	1.457509	0.000000	0.000000	0.000000	-0.033211	0.221519	-0.166904	0.000000	0.000000	2.000000	153.000000	1.000000
15308.104374	0.101559	0.568660	-0.029707	86.926353	41.032600	76.012680	-0.083465	0.000000	1.457509	0.000000	0.000000	0.000000	-0.033211	0.221519	-0.166904	0.000000	0.000000	2.000000	153.000000	1.000000
15308.107708	0.101427	0.569397	-0.030259	86.965012	41.890232	76.887970	-0.077930	0.000000	1.485327	0.000000	0.000000	0.000000	-0.039398	0.220976	-0.165839	0.000000	0.000000	2.000000	153.000000	1.000000
15308.111041	0.101427	0.569397	-0.030259	86.965012	41.890232	76.887970	-0.077930	0.000000	1.485327	0.000000	0.000000	0.000000	-0.039398	0.220976	-0.165839	0.000000	0.000000	2.000000	153.000000	1.000000
15308.114374	0.101427	0.569397	-0.030259	86.965012	41.890232	76.887970	-0.077930	0.000000	1.485327	0.000000	0.000000	0.000000	-0.039398	0.220976	-0.165839	0.000000	0.000000	2.000000	153.000000	1.000000
15308.117708	0.101427	0.569397	-0.030259	86.978256	42.086678	77.074196	-0.071364	0.000000	1.512966	0.000000	0.000000	0.000000	-0.039398	0.220976	-0.165839	0.000000	0.000000	2.000000	153.000000	1.000000
15308.121041	0.101280	0.570127	-0.030878	86.978256	42.086678	77.074196	-0.071364	0.000000	1.512966	0.000000	0.000000	0.000000	-0.044077	0.219175	-0.185526	0.000000	0.000000	2.000000	153.000000	1.000000
15308.124374	0.101280	0.570127	-0.030878	86.978256	42.086678	77.074196	-0.071364	0.000000	1.512966	0.000000	0.000000	0.000000	-0.044077	0.219175	-0.185526	0.000000	0.000000	2.000000	153.000000	1.000000
15308.127708	0.101113	0.570856	-0.031493	86.962944	41.999119	76.986519	-0.071364	0.000000	1.512966	0.000000	0.000000	0.000000	-0.050227	0.218539	-0.184470	0.000000	0.000000	2.000000	153.000000	1.000000
15308.131041	0.101113	0.570856	-0.031493	86.962944	41.999119	76.986519	-0.071364	0.000000	1.512966	0.000000	0.000000	0.000000	-0.050227	0.218539	-0.184470	0.000000	0.000000	2.000000	153.000000	1.000000
15308.134374	0.101113	0.570856	-0.031493	86.962944	41.999119	76.986519	-0.071364	0.000000	1.512966	0.000000	0.000000	0.000000	-0.050227	0.218539	-0.184470	0.000000	0.000000	2.000000	153.000000	1.000000
15308.137708	0.101113	0.570856	-0.031493	86.926613	41.655331	76.635803	-0.055646	0.000000	1.574632	0.000000	0.000000	0.000000	-0.050227	0.218539	-0.184470	0.000000	0.000000	2.000000	153.000000	1.000000
15308.141041	0.100968	0.571623	-0.032102	86.926613	41.655331	76.635803	-0.055646	0.000000	1.574632	0.000000	0.000000	0.000000	-0.043442	0.230321	-0.182899	0.000000	0.000000	2.000000	153.000000	1.000000
15308.144374	0.100968	0.571623	-0.032102	86.926613	41.655331	76.635803	-0.055646	0.000000	1.574632	0.000000	0.000000	0.000000	-0.043442	0.230321	-0.182899	0.000000	0.000000	2.000000	153.000000	1.000000
15308.147708	0.100847	0.572407	-0.032701	86.876762	41.217873	76.195755	-0.055646	0.000000	1.574632	0.000000	0.000000	0.000000	-0.036257	0.234951	-0.179543	0.000000	0.000000	2.000000	153.000000	1.000000
15308.151041	0.100847	0.572407	-0.032701	86.876762	41.217873	76.195755	-0.055646	0.000000	1.574632	0.000000	0.000000	0.000000	-0.036257	0.234951	-0.179543	0.000000	0.000000	2.000000	153.000000	1.000000
15308.154374	0.100847	0.572407	-0.032701	86.876762	41.217873	76.195755	-0.055646	0.000000	1.574632	0.000000	0.000000	0.000000	-0.036257	0.234951	-0.179543	0.000000	0.000000	2.000000	153.000000	1.000000
15308.157708	0.100847	0.572407	-0.032701	86.827255	40.800564	75.778442	-0.042363	0.000000	1.635039	0.000000	0.000000	0.000000	-0.036257	0.234951	-0.179543	0.000000	0.000000	2.000000	153.000000	1.000000
15308.161041	0.100714	0.573223	-0.033261	86.827255	40.800564	75.778442	-0.042363	0.000000	1.635039	0.000000	0.000000	0.000000	-0.039942	0.244838	-0.168129	0.000000	0.000000	2.000000	153.000000	1.000000
15308.164374	0.100714	0.573223	-0.033261	86.827255	40.800564	75.778442	-0.042363	0.000000	1.635039	0.000000	0.000000	0.000000	-0.039942	0.244838	-0.168129	0.000000	0.000000	2.000000	153.000000	1.000000
15308.167708	0.100599	0.574083	-0.033748	86.799484	40.617966	75.595207	-0.042363	0.000000	1.635039	0.000000	0.000000	0.000000	-0.034673	0.258148	-0.145952	0.000000	0.000000	2.000000	153.000000	1.000000
15308.171041	0.100599	0.574083	-0.033748	86.799484	40.617966	75.595207	-0.042363	0.000000	1.635039	0.000000	0.000000	0.000000	-0.034673	0.258148	-0.145952	0.000000	0.000000	2.000000	153.000000	1.000000
15308.174374	0.100599	0.574083	-0.033748	86.799484	40.617966	75.595207	-0.042363	0.000000	1.635039	0.000000	0.000000	0.000000	-0.034673	0.258148	-0.145952	0.000000	0.000000	2.000000	153.000000	1.000000
15308.177708	0.100519	0.575012	-0.034172	86.835472	41.207397	76.186783	-0.029927	0.000000	1.687386	0.000000	0.000000	0.000000	-0.023843	0.278736	-0.127150	0.000000	0.000000	2.000000	153.000000	1.000000
15308.181041	0.100519	0.575012	-0.034172	86.835472	41.207397	76.186783	-0.029927	0.000000	1.687386	0.000000	0.000000	0.000000	-0.023843	0.278736	-0.127150	0.000000	0.000000	2.000000	153.000000	1.000000
15308.184374	0.100519	0.575012	-0.034172	86.835472	41.207397	76.186783	-0.029927	0.000000	1.687386	0.000000	0.000000	0.000000	-0.023843	0.278736	-0.127150	0.000000	0.000000	2.000000	153.000000	1.000000
15308.187708	0.100477	0.575987	-0.034527	86.937141	42.605408	77.586189	-0.025953	0.000000	1.708578	0.000000	0.000000	0.000000	-0.012608	0.292328	-0.106574	0.000000	0.000000	2.000000	153.000000	1.000000
15308.191041	0.100477	0.575987	-0.034527	86.937141	42.605408	77.586189	-0.025953	0.000000	1.708578	0.000000	0.000000	0.000000	-0.012608	0.292328	-0.106574	0.000000	0.000000	2.000000	153.000000	1.000000
15308.194374	0.100477	0.575987	-0.034527	86.937141	42.605408	77.586189	-0.025953	0.000000	1.708578	0.000000	0.000000	0.000000	-0.012608	0.292328	-0.106574	0.000000	0.000000	2.000000	153.000000	1.000000
15308.197708	0.100500	0.576977	-0.034789	87.068428	44.611984	79.595436	-0.023852	0.000000	1.726340	0.000000	0.000000	0.000000	0.006755	0.297147	-0.078537	0.000000	0.000000	2.000000	153.000000	1.000000
15308.201041	0.100500	0.576977	-0.034789	87.068428	44.611984	79.595436	-0.023852	0.000000	1.726340	0.000000	0.000000	0.000000	0.006755	0.297147	-0.078537	0.000000	0.000000	2.000000	153.000000	1.000000
15308.204374	0.100500	0.576977	-0.034789	87.068428	44.611984	79.595436	-0.023852	0.000000	1.726340	0.000000	0.000000	0.000000	0.006755	0.297147	-0.078537	0.000000	0.000000	2.000000	153.000000	1.000000
15308.207708	0.100531	0.578002	-0.034926	87.226250	47.178356	82.157631	-0.024978	0.000000	1.739430	0.000000	0.000000	0.000000	0.009286	0.307465	-0.041094	0.000000	0.000000	2.000000	153.000000	1.000000
15308.211041	0.100531	0.578002	-0.034926	87.226250	47.178356	82.157631	-0.024978	0.000000	1.739430	0.000000	0.000000	0.000000	0.009286	0.307465	-0.041094	0.000000	0.000000	2.000000	153.000000	1.000000
15308.214374	0.100531	0.578002	-0.034926	87.226250	47.178356	82.157631	-0.024978	0.000000	1.739430	0.000000	0.000000	0.000000	0.009286	0.307465	-0.041094	0.000000	0.000000	2.000000	153.000000	1.000000
15308.217708	0.100578	0.579009	-0.034994	87.413887	50.359425	85.327690	-0.026526	0.000000	1.746279	0.000000	0.000000	0.000000	0.014162	0.302100	-0.020573	0.000000	0.000000	2.000000	153.000000	1.000000
15308.221041	0.100578	0.579009	-0.034994	87.413887	50.359425	85.327690	-0.026526	0.000000	1.746279	0.000000	0.000000	0.000000	0.014162	0.302100	-0.020573	0.000000	0.000000	2.000000	153.000000	1.000000
15308.224374	0.100578	0.579009	-0.034994	87.413887	50.359425	85.327690	-0.026526	0.000000	1.746279	0.000000	0.000000	0.000000	0.014162	0.302100	-0.020573	0.000000	0.000000	2.000000	153.000000	1.000000
15308.227708	0.100580	0.580022	-0.034986	87.603798	54.215736	89.173843	-0.028886	0.000000	1.749708	0.000000	0.000000	0.000000	0.000552	0.303967	0.002316	0.000000	0.000000	2.000000	153.000000	1.000000
15308.231041	0.100580	0.580022	-0.034986	87.603798	54.215736	89.173843	-0.028886	0.000000	1.749708	0.000000	0.000000	0.000000	0.000552	0.303967	0.002316	0.000000	0.000000	2.000000	153.000000	1.000000
15308.234374	0.100580	0.580022	-0.034986	87.603798	54.215736	89.173843	-0.028886	0.000000	1.749708	0.000000	0.000000	0.000000	0.000552	0.303967	0.002316	0.000000	0.000000	2.000000	153.000000	1.000000
15308.237708	0.100578	0.580995	-0.034991	87.776215	58.575668	93.526352	-0.028978	0.000000	1.749322	0.000000	0.000000	0.000000	-0.000364	0.291688	-0.001520	0.000000	0.000000	2.000000	153.000000	1.000000
15308.241041	0.100578	0.580995	-0.034991	87.776215	58.575668	93.526352	-0.028978	0.000000	1.749322	0.000000	0.000000	0.000000	-0.000364	0.291688	-0.001520	0.000000	0.000000	2.000000	153.000000	1.000000
15308.244374	0.100578	0.580995	-0.034991	87.776215	58.575668	93.526352	-0.028978	0.000000	1.749322	0.000000	0.000000	0.000000	-0.000364	0.291688	-0.001520	0.000000	0.000000	2.000000	153.000000	1.000000
15308.247708	0.100582	0.581962	-0.034975	87.921417	63.196735	98.140358	-0.028917	0.000000	1.749575	0.000000	0.000000	0.000000	0.001172	0.290083	0.004918	0.000000	0.000000	2.000000	153.000000	1.000000
15308.251041	0.100582	0.581962	-0.034975	87.921417	63.196735	98.140358	-0.028917	0.000000	1.749575	0.000000	0.000000	0.000000	0.001172	0.290083	0.004918	0.000000	0.000000	2.000000	153.000000	1.000000
15308.254374	0.100582	0.581962	-0.034975	87.921417	63.196735	98.140358	-0.028917	0.000000	1.749575	0.000000	0.000000	0.000000	0.001172	0.290083	0.004918	0.000000	0.000000	2.000000	153.000000	1.000000
15308.257708	0.100582	0.581962	-0.034975	88.041855	68.051064	102.982765	-0.029112	0.000000	1.748755	0.000000	0.000000	0.000000	0.001172	0.290083	0.004918	0.000000	0.000000	2.000000	153.000000	1.000000
15308.261041	0.100567	0.582905	-0.034949	88.041855	68.051064	102.982765	-0.029112	0.000000	1.748755	0.000000	0.000000	0.000000	-0.004515	0.283129	0.007714	0.000000	0.000000	2.000000	153.000000	1.000000
15308.264374	0.100567	0.582905	-0.034949	88.041855	68.051064	102.982765	-0.029112	0.000000	1.748755	0.000000	0.000000	0.000000	-0.004515	0.283129	0.007714	0.000000	0.000000	2.000000	153.000000	1.000000
15308.267708	0.100504	0.583789	-0.035036	88.135231	72.848419	107.776680	-0.029112	0.000000	1.748755	0.000000	0.000000	0.000000	-0.018885	0.265241	-0.025942	0.000000	0.000000	2.000000	153.000000	1.000000
15308.271041	0.100504	0.583789	-0.035036	88.135231	72.848419	107.776680	-0.029112	0.000000	1.748755	0.000000	0.000000	0.000000	-0.018885	0.265241	-0.025942	0.000000	0.000000	2.000000	153.000000	1.000000
15308.274374	0.100504	0.583789	-0.035036	88.135231	72.848419	107.776680	-0.029112	0.000000	1.748755	0.000000	0.000000	0.000000	-0.018885	0.265241	-0.025942	0.000000	0.000000	2.000000	153.000000	1.000000
15308.277708	0.100504	0.583789	-0.035036	88.208122	77.632973	112.560951	-0.025212	0.000000	1.751793	0.000000	0.000000	0.000000	-0.018885	0.265241	-0.025942	0.000000	0.000000	2.000000	153.000000	1.000000
15308.281041	0.100429	0.584620	-0.035175	88.208122	77.632973	112.560951	-0.025212	0.000000	1.751793	0.000000	0.000000	0.000000	-0.022618	0.249103	-0.041662	0.000000	0.000000	2.000000	153.000000	1.000000
15308.284374	0.100429	0.584620	-0.035175	88.208122	77.632973	112.560951	-0.025212	0.000000	1.751793	0.000000	0.000000	0.000000	-0.022618	0.249103	-0.041662	0.000000	0.000000	2.000000	153.000000	1.000000
15308.287708	0.100321	0.585396	-0.035361	88.261230	82.153152	117.079018	-0.025212	0.000000	1.751793	0.000000	0.000000	0.000000	-0.032337	0.232853	-0.055864	0.000000	0.000000	2.000000	153.000000	1.000000
15308.291041	0.100321	0.585396	-0.035361	88.261230	82.153152	117.079018	-0.025212	0.000000	1.751793	0.000000	0.000000	0.000000	-0.032337	0.232853	-0.055864	0.000000	0.000000	2.000000	153.000000	1.000000
15308.294374	0.100321	0.585396	-0.035361	88.261230	82.153152	117.079018	-0.025212	0.000000	1.751793	0.000000	0.000000	0.000000	-0.032337	0.232853	-0.055864	0.000000	0.000000	2.000000	153.000000	1.000000
15308.297708	0.100321	0.585396	-0.035361	88.293030	85.725227	120.657700	-0.016053	0.000000	1.768048	0.000000	0.000000	0.000000	-0.032337	0.232853	-0.055864	0.000000	0.000000	2.000000	153.000000	1.000000
15308.301041	0.100187	0.586112	-0.035571	88.293030	85.725227	120.657700	-0.016053	0.000000	1.768048	0.000000	0.000000	0.000000	-0.040329	0.214839	-0.062884	0.000000	0.000000	2.000000	153.000000	1.000000
15308.304374	0.100187	0.586112	-0.035571	88.293030	85.725227	120.657700	-0.016053	0.000000	1.768048	0.000000	0.000000	0.000000	-0.040329	0.214839	-0.062884	0.000000	0.000000	2.000000	153.000000	1.000000
15308.307708	0.100035	0.586690	-0.035852	88.313095	88.577606	123.517525	-0.016053	0.000000	1.768048	0.000000	0.000000	0.000000	-0.045387	0.173431	-0.084300	0.000000	0.000000	2.000000	153.000000	1.000000
15308.311041	0.100035	0.586690	-0.035852	88.313095	88.577606	123.517525	-0.016053	0.000000	1.768048	0.000000	0.000000	0.000000	-0.045387	0.173431	-0.084300	0.000000	0.000000	2.000000	153.000000	1.000000
15308.314374	0.100035	0.586690	-0.035852	88.313095	88.577606	123.517525	-0.016053	0.000000	1.768048	0.000000	0.000000	0.000000	-0.045387	0.173431	-0.084300	0.000000	0.000000	2.000000	153.000000	1.000000
15308.317708	0.099885	0.587179	-0.036129	88.325439	90.818146	125.766212	-0.001767	0.000000	1.792578	0.000000	0.000000	0.000000	-0.045126	0.146557	-0.083353	0.000000	0.000000	2.000000	153.000000	1.000000
15308.321041	0.099885	0.587179	-0.036129	88.325439	90.818146	125.766212	-0.001767	0.000000	1.792578	0.000000	0.000000	0.000000	-0.045126	0.146557	-0.083353	0.000000	0.000000	2.000000	153.000000	1.000000
15308.324374	0.099885	0.587179	-0.036129	88.325439	90.818146	125.766212	-0.001767	0.000000	1.792578	0.000000	0.000000	0.000000	-0.045126	0.146557	-0.083353	0.000000	0.000000	2.000000	153.000000	1.000000
15308.327708	0.099781	0.587572	-0.036390	88.329185	91.737282	126.689072	0.005754	0.000000	1.806471	0.000000	0.000000	0.000000	-0.031174	0.118031	-0.078052	0.000000	0.000000	2.000000	153.000000	1.000000
15308.331041	0.099781	0.587572	-0.036390	88.329185	91.737282	126.689072	0.005754	0.000000	1.806471	0.000000	0.000000	0.000000	-0.031174	0.118031	-0.078052	0.000000	0.000000	2.000000	153.000000	1.000000
15308.334374	0.099781	0.587572	-0.036390	88.329185	91.737282	126.689072	0.005754	0.000000	1.806471	0.000000	0.000000	0.000000	-0.031174	0.118031	-0.078052	0.000000	0.000000	2.000000	153.000000	1.000000
15308.337708	0.099781	0.587572	-0.036390	88.326378	91.414993	126.365822	0.010949	0.000000	1.819479	0.000000	0.000000	0.000000	-0.031174	0.118031	-0.078052	0.000000	0.000000	2.000000	153.000000	1.000000
15308.341041	0.099733	0.587883	-0.036591	88.326378	91.414993	126.365822	0.010949	0.000000	1.819479	0.000000	0.000000	0.000000	-0.014353	0.093325	-0.060529	0.000000	0.000000	2.000000	153.000000	1.000000
15308.344374	0.099733	0.587883	-0.036591	88.326378	91.414993	126.365822	0.010949	0.000000	1.819479	0.000000	0.000000	0.000000	-0.014353	0.093325	-0.060529	0.000000	0.000000	2.000000	153.000000	1.000000
15308.347708	0.099733	0.587883	-0.036591	88.320892	90.579010	125.529549	0.010949	0.000000	1.819479	0.000000	0.000000	0.000000	-0.014353	0.093325	-0.060529	0.000000	0.000000	2.000000	153.000000	1.000000
15308.351041	0.099733	0.587883	-0.036591	88.320892	90.579010	125.529549	0.010949	0.000000	1.819479	0.000000	0.000000	0.000000	-0.014353	0.093325	-0.060529	0.000000	0.000000	2.000000	153.000000	1.000000
15308.354374	0.099703	0.588089	-0.036718	88.320892	90.579010	125.529549	0.010949	0.000000	1.819479	0.000000	0.000000	0.000000	-0.009015	0.061635	-0.038018	0.000000	0.000000	2.000000	153.000000	1.000000
15308.357708	0.099703	0.588089	-0.036718	88.324036	90.013344	124.957191	0.013342	0.000000	1.829567	0.000000	0.000000	0.000000	-0.009015	0.061635	-0.038018	0.000000	0.000000	2.000000	153.000000	1.000000
15308.361041	0.099703	0.588089	-0.036718	88.324036	90.013344	124.957191	0.013342	0.000000	1.829567	0.000000	0.000000	0.000000	-0.009015	0.061635	-0.038018	0.000000	0.000000	2.000000	153.000000	1.000000
15308.364374	0.099703	0.588089	-0.036718	88.324036	90.013344	124.957191	0.013342	0.000000	1.829567	0.000000	0.000000	0.000000	-0.009015	0.061635	-0.038018	0.000000	0.000000	2.000000	153.000000	1.000000
15308.367708	0.099705	0.588221	-0.036620	88.357773	89.430130	124.341316	0.014844	0.000000	1.835904	0.000000	0.000000	0.000000	0.000664	0.039677	0.029471	0.000000	0.000000	2.000000	153.000000	1.000000
15308.371041	0.099705	0.588221	-0.036620	88.357773	89.430130	124.341316	0.014844	0.000000	1.835904	0.000000	0.000000	0.000000	0.000664	0.039677	0.029471	0.000000	0.000000	2.000000	153.000000	1.000000
15308.374374	0.099705	0.588221	-0.036620	88.357773	89.430130	124.341316	0.014844	0.000000	1.835904	0.000000	0.000000	0.000000	0.000664	0.039677	0.029471	0.000000	0.000000	2.000000	153.000000	1.000000
15308.377708	0.099705	0.588221	-0.036620	88.432648	88.821587	123.664566	0.014733	0.000000	1.830992	0.000000	0.000000	0.000000	0.000664	0.039677	0.029471	0.000000	0.000000	2.000000	153.000000	1.000000
15308.381041	0.099696	0.588171	-0.036392	88.432648	88.821587	123.664566	0.014733	0.000000	1.830992	0.000000	0.000000	0.000000	-0.002806	-0.014888	0.068263	0.000000	0.000000	2.000000	153.000000	1.000000
15308.384374	0.099696	0.588171	-0.036392	88.432648	88.821587	123.664566	0.014733	0.000000	1.830992	0.000000	0.000000	0.000000	-0.002806	-0.014888	0.068263	0.000000	0.000000	2.000000	153.000000	1.000000
15308.387708	0.099696	0.588171	-0.036392	88.536469	88.109428	122.867943	0.014733	0.000000	1.830992	0.000000	0.000000	0.000000	-0.002806	-0.014888	0.068263	0.000000	0.000000	2.000000	153.000000	1.000000
15308.391041	0.099696	0.588171	-0.036392	88.536469	88.109428	122.867943	0.014733	0.000000	1.830992	0.000000	0.000000	0.000000	-0.002806	-0.014888	0.068263	0.000000	0.000000	2.000000	153.000000	1.000000
15308.394374	0.099657	0.588045	-0.036111	88.536469	88.109428	122.867943	0.014733	0.000000	1.830992	0.000000	0.000000	0.000000	-0.011651	-0.037841	0.084471	0.000000	0.000000	2.000000	153.000000	1.000000
15308.397708	0.099657	0.588045	-0.036111	88.639290	87.699219	122.376518	0.015201	0.000000	1.819615	0.000000	0.000000	0.000000	-0.011651	-0.037841	0.084471	0.000000	0.000000	2.000000	153.000000	1.000000
15308.401041	0.099657	0.588045	-0.036111	88.639290	87.699219	122.376518	0.015201	0.000000	1.819615	0.000000	0.000000	0.000000	-0.011651	-0.037841	0.084471	0.000000	0.000000	2.000000	153.000000	1.000000
15308.404374	0.099657	0.588045	-0.036111	88.639290	87.699219	122.376518	0.015201	0.000000	1.819615	0.000000	0.000000	0.000000	-0.011651	-0.037841	0.084471	0.000000	0.000000	2.000000	153.000000	1.000000
15308.407708	0.099583	0.587682	-0.035352	88.722672	87.450386	122.062981	0.017143	0.000000	1.805537	0.000000	0.000000	0.000000	-0.022219	-0.108933	0.227734	0.000000	0.000000	2.000000	153.000000	1.000000
15308.411041	0.099583	0.587682	-0.035352	88.722672	87.450386	122.062981	0.017143	0.000000	1.805537	0.000000	0.000000	0.000000	-0.022219	-0.108933	0.227734	0.000000	0.000000	2.000000	153.000000	1.000000
15308.414374	0.099583	0.587682	-0.035352	88.722672	87.450386	122.062981	0.017143	0.000000	1.805537	0.000000	0.000000	0.000000	-0.022219	-0.108933	0.227734	0.000000	0.000000	2.000000	153.000000	1.000000
15308.417708	0.099583	0.587682	-0.035352	88.789856	87.365494	121.932159	0.020847	0.000000	1.767581	0.000000	0.000000	0.000000	-0.022219	-0.108933	0.227734	0.000000	0.000000	2.000000	153.000000	1.000000
15308.421041	0.099551	0.587462	-0.034950	88.789856	87.365494	121.932159	0.020847	0.000000	1.767581	0.000000	0.000000	0.000000	-0.009642	-0.066137	0.120491	0.000000	0.000000	2.000000	153.000000	1.000000
15308.424374	0.099551	0.587462	-0.034950	88.789856	87.365494	121.932159	0.020847	0.000000	1.767581	0.000000	0.000000	0.000000	-0.009642	-0.066137	0.120491	0.000000	0.000000	2.000000	153.000000	1.000000
15308.427708	0.099551	0.587462	-0.034950	88.854828	87.457687	121.987000	0.020847	0.000000	1.767581	0.000000	0.000000	0.000000	-0.009642	-0.066137	0.120491	0.000000	0.000000	2.000000	153.000000	1.000000
15308.431041	0.099551	0.587462	-0.034950	88.854828	87.457687	121.987000	0.020847	0.000000	1.767581	0.000000	0.000000	0.000000	-0.009642	-0.066137	0.120491	0.000000	0.000000	2.000000	153.000000	1.000000
15308.434374	0.099488	0.587253	-0.034499	88.854828	87.457687	121.987000	0.020847	0.000000	1.767581	0.000000	0.000000	0.000000	-0.018903	-0.062561	0.135421	0.000000	0.000000	2.000000	153.000000	1.000000
15308.437708	0.099392	0.587080	-0.034004	88.907471	87.213348	121.720215	0.022454	0.000000	1.747499	0.000000	0.000000	0.000000	-0.028700	-0.051886	0.148274	0.000000	0.000000	2.000000	153.000000	1.000000
15308.441041	0.099392	0.587080	-0.034004	88.907471	87.213348	121.720215	0.022454	0.000000	1.747499	0.000000	0.000000	0.000000	-0.028700	-0.051886	0.148274	0.000000	0.000000	2.000000	153.000000	1.000000
15308.444374	0.099392	0.587080	-0.034004	88.907471	87.213348	121.720215	0.022454	0.000000	1.747499	0.000000	0.000000	0.000000	-0.028700	-0.051886	0.148274	0.000000	0.000000	2.000000	153.000000	1.000000
15308.447708	0.099392	0.587080	-0.034004	88.956573	86.633064	121.124611	0.030387	0.000000	1.700216	0.000000	0.000000	0.000000	-0.028700	-0.051886	0.148274	0.000000	0.000000	2.000000	153.000000	1.000000
15308.451041	0.099238	0.586949	-0.033486	88.956573	86.633064	121.124611	0.030387	0.000000	1.700216	0.000000	0.000000	0.000000	-0.046250	-0.039490	0.155439	0.000000	0.000000	2.000000	153.000000	1.000000
15308.454374	0.099238	0.586949	-0.033486	88.956573	86.633064	121.124611	0.030387	0.000000	1.700216	0.000000	0.000000	0.000000	-0.046250	-0.039490	0.155439	0.000000	0.000000	2.000000	153.000000	1.000000
15308.457708	0.099074	0.586895	-0.032828	88.994385	85.242912	119.733437	0.030387	0.000000	1.700216	0.000000	0.000000	0.000000	-0.049331	-0.015975	0.197588	0.000000	0.000000	2.000000	153.000000	1.000000
15308.461041	0.099074	0.586895	-0.032828	88.994385	85.242912	119.733437	0.030387	0.000000	1.700216	0.000000	0.000000	0.000000	-0.049331	-0.015975	0.197588	0.000000	0.000000	2.000000	153.000000	1.000000
15308.464374	0.099074	0.586895	-0.032828	88.994385	85.242912	119.733437	0.030387	0.000000	1.700216	0.000000	0.000000	0.000000	-0.049331	-0.015975	0.197588	0.000000	0.000000	2.000000	153.000000	1.000000
15308.467708	0.099074	0.586895	-0.032828	89.011658	83.940140	118.451668	0.046318	0.000000	1.641379	0.000000	0.000000	0.000000	-0.049331	-0.015975	0.197588	0.000000	0.000000	2.000000	153.000000	1.000000
15308.471041	0.098901	0.586872	-0.032107	89.011658	83.940140	118.451668	0.046318	0.000000	1.641379	0.000000	0.000000	0.000000	-0.051668	-0.007038	0.216109	0.000000	0.000000	2.000000	153.000000	1.000000
15308.474374	0.098901	0.586872	-0.032107	89.011658	83.940140	118.451668	0.046318	0.000000	1.641379	0.000000	0.000000	0.000000	-0.051668	-0.007038	0.216109	0.000000	0.000000	2.000000	153.000000	1.000000
15308.477708	0.098725	0.586897	-0.031216	89.002602	82.162529	116.721115	0.046318	0.000000	1.641379	0.000000	0.000000	0.000000	-0.052874	0.007551	0.267385	0.000000	0.000000	2.000000	153.000000	1.000000
15308.481041	0.098725	0.586897	-0.031216	89.002602	82.162529	116.721115	0.046318	0.000000	1.641379	0.000000	0.000000	0.000000	-0.052874	0.007551	0.267385	0.000000	0.000000	2.000000	153.000000	1.000000
15308.484374	0.098725	0.586897	-0.031216	89.002602	82.162529	116.721115	0.046318	0.000000	1.641379	0.000000	0.000000	0.000000	-0.052874	0.007551	0.267385	0.000000	0.000000	2.000000	153.000000	1.000000
15308.487708	0.098725	0.586897	-0.031216	88.990898	80.449997	115.060005	0.063741	0.000000	1.560796	0.000000	0.000000	0.000000	-0.052874	0.007551	0.267385	0.000000	0.000000	2.000000	153.000000	1.000000
15308.491041	0.098533	0.586915	-0.030297	88.990898	80.449997	115.060005	0.063741	0.000000	1.560796	0.000000	0.000000	0.000000	-0.057771	0.005535	0.275794	0.000000	0.000000	2.000000	153.000000	1.000000
15308.494374	0.098533	0.586915	-0.030297	88.990898	80.449997	115.060005	0.063741	0.000000	1.560796	0.000000	0.000000	0.000000	-0.057771	0.005535	0.275794	0.000000	0.000000	2.000000	153.000000	1.000000
15308.497708	0.098376	0.586981	-0.029308	88.974739	78.300545	112.959190	0.063741	0.000000	1.560796	0.000000	0.000000	0.000000	-0.047077	0.019785	0.296469	0.000000	0.000000	2.000000	153.000000	1.000000
15308.501041	0.098376	0.586981	-0.029308	88.974739	78.300545	112.959190	0.063741	0.000000	1.560796	0.000000	0.000000	0.000000	-0.047077	0.019785	0.296469	0.000000	0.000000	2.000000	153.000000	1.000000
15308.504374	0.098376	0.586981	-0.029308	88.974739	78.300545	112.959190	0.063741	0.000000	1.560796	0.000000	0.000000	0.000000	-0.047077	0.019785	0.296469	0.000000	0.000000	2.000000	153.000000	1.000000
15308.507708	0.098232	0.587053	-0.028256	88.955826	76.066223	110.773460	0.081216	0.000000	1.465419	0.000000	0.000000	0.000000	-0.043190	0.021432	0.315571	0.000000	0.000000	2.000000	153.000000	1.000000
15308.511041	0.098232	0.587053	-0.028256	88.955826	76.066223	110.773460	0.081216	0.000000	1.465419	0.000000	0.000000	0.000000	-0.043190	0.021432	0.315571	0.000000	0.000000	2.000000	153.000000	1.000000
15308.514374	0.098232	0.587053	-0.028256	88.955826	76.066223	110.773460	0.081216	0.000000	1.465419	0.000000	0.000000	0.000000	-0.043190	0.021432	0.315571	0.000000	0.000000	2.000000	153.000000	1.000000
15308.517708	0.098124	0.587171	-0.027228	88.933571	73.771408	108.521790	0.088414	0.000000	1.412824	0.000000	0.000000	0.000000	-0.032443	0.035533	0.308497	0.000000	0.000000	2.000000	153.000000	1.000000
15308.521041	0.098124	0.587171	-0.027228	88.933571	73.771408	108.521790	0.088414	0.000000	1.412824	0.000000	0.000000	0.000000	-0.032443	0.035533	0.308497	0.000000	0.000000	2.000000	153.000000	1.000000
15308.524374	0.098124	0.587171	-0.027228	88.933571	73.771408	108.521790	0.088414	0.000000	1.412824	0.000000	0.000000	0.000000	-0.032443	0.035533	0.308497	0.000000	0.000000	2.000000	153.000000	1.000000
15308.527708	0.098008	0.587295	-0.026224	88.906754	71.287422	106.083626	0.093821	0.000000	1.361408	0.000000	0.000000	0.000000	-0.034543	0.037081	0.301272	0.000000	0.000000	2.000000	153.000000	1.000000
15308.531041	0.098008	0.587295	-0.026224	88.906754	71.287422	106.083626	0.093821	0.000000	1.361408	0.000000	0.000000	0.000000	-0.034543	0.037081	0.301272	0.000000	0.000000	2.000000	153.000000	1.000000
15308.534374	0.098008	0.587295	-0.026224	88.906754	71.287422	106.083626	0.093821	0.000000	1.361408	0.000000	0.000000	0.000000	-0.034543	0.037081	0.301272	0.000000	0.000000	2.000000	153.000000	1.000000
15308.537708	0.098008	0.587295	-0.026224	88.877953	68.930107	103.766670	0.099578	0.000000	1.311196	0.000000	0.000000	0.000000	-0.034543	0.037081	0.301272	0.000000	0.000000	2.000000	153.000000	1.000000
15308.541041	0.097885	0.587448	-0.025251	88.877953	68.930107	103.766670	0.099578	0.000000	1.311196	0.000000	0.000000	0.000000	-0.037095	0.045882	0.291970	0.000000	0.000000	2.000000	153.000000	1.000000
15308.544374	0.097885	0.587448	-0.025251	88.877953	68.930107	103.766670	0.099578	0.000000	1.311196	0.000000	0.000000	0.000000	-0.037095	0.045882	0.291970	0.000000	0.000000	2.000000	153.000000	1.000000
15308.547708	0.097780	0.587600	-0.024283	88.849373	66.814499	101.694160	0.099578	0.000000	1.311196	0.000000	0.000000	0.000000	-0.031391	0.045719	0.290448	0.000000	0.000000	2.000000	153.000000	1.000000
15308.551041	0.097780	0.587600	-0.024283	88.849373	66.814499	101.694160	0.099578	0.000000	1.311196	0.000000	0.000000	0.000000	-0.031391	0.045719	0.290448	0.000000	0.000000	2.000000	153.000000	1.000000
15308.554374	0.097780	0.587600	-0.024283	88.849373	66.814499	101.694160	0.099578	0.000000	1.311196	0.000000	0.000000	0.000000	-0.031391	0.045719	0.290448	0.000000	0.000000	2.000000	153.000000	1.000000
15308.557708	0.097780	0.587600	-0.024283	88.822968	64.658607	99.573860	0.110993	0.000000	1.214126	0.000000	0.000000	0.000000	-0.031391	0.045719	0.290448	0.000000	0.000000	2.000000	153.000000	1.000000
15308.561041	0.097641	0.587722	-0.023367	88.822968	64.658607	99.573860	0.110993	0.000000	1.214126	0.000000	0.000000	0.000000	-0.041852	0.036416	0.274614	0.000000	0.000000	2.000000	153.000000	1.000000
15308.564374	0.097641	0.587722	-0.023367	88.822968	64.658607	99.573860	0.110993	0.000000	1.214126	0.000000	0.000000	0.000000	-0.041852	0.036416	0.274614	0.000000	0.000000	2.000000	153.000000	1.000000
15308.567708	0.097531	0.587830	-0.022410	88.811882	62.153553	97.086884	0.110993	0.000000	1.214126	0.000000	0.000000	0.000000	-0.032907	0.032548	0.287288	0.000000	0.000000	2.000000	153.000000	1.000000
15308.571041	0.097531	0.587830	-0.022410	88.811882	62.153553	97.086884	0.110993	0.000000	1.214126	0.000000	0.000000	0.000000	-0.032907	0.032548	0.287288	0.000000	0.000000	2.000000	153.000000	1.000000
15308.574374	0.097531	0.587830	-0.022410	88.811882	62.153553	97.086884	0.110993	0.000000	1.214126	0.000000	0.000000	0.000000	-0.032907	0.032548	0.287288	0.000000	0.000000	2.000000	153.000000	1.000000
15308.577708	0.097531	0.587830	-0.022410	88.839043	58.716309	93.626381	0.123452	0.000000	1.120476	0.000000	0.000000	0.000000	-0.032907	0.032548	0.287288	0.000000	0.000000	2.000000	153.000000	1.000000
15308.581041	0.097426	0.587840	-0.021424	88.839043	58.716309	93.626381	0.123452	0.000000	1.120476	0.000000	0.000000	0.000000	-0.031462	0.003080	0.295531	0.000000	0.000000	2.000000	153.000000	1.000000
15308.584374	0.097426	0.587840	-0.021424	88.839043	58.716309	93.626381	0.123452	0.000000	1.120476	0.000000	0.000000	0.000000	-0.031462	0.003080	0.295531	0.000000	0.000000	2.000000	153.000000	1.000000
15308.587708	0.097315	0.587831	-0.020364	88.896248	53.169128	88.009247	0.123452	0.000000	1.120476	0.000000	0.000000	0.000000	-0.033385	-0.002870	0.318062	0.000000	0.000000	2.000000	153.000000	1.000000
15308.591041	0.097315	0.587831	-0.020364	88.896248	53.169128	88.009247	0.123452	0.000000	1.120476	0.000000	0.000000	0.000000	-0.033385	-0.002870	0.318062	0.000000	0.000000	2.000000	153.000000	1.000000
15308.594374	0.097315	0.587831	-0.020364	88.896248	53.169128	88.009247	0.123452	0.000000	1.120476	0.000000	0.000000	0.000000	-0.033385	-0.002870	0.318062	0.000000	0.000000	2.000000	153.000000	1.000000
15308.597708	0.097217	0.587734	-0.019236	88.974930	45.386864	80.115723	0.134260	0.000000	1.018210	0.000000	0.000000	0.000000	-0.029347	-0.029087	0.338369	0.000000	0.000000	2.000000	153.000000	1.000000
15308.601041	0.097217	0.587734	-0.019236	88.974930	45.386864	80.115723	0.134260	0.000000	1.018210	0.000000	0.000000	0.000000	-0.029347	-0.029087	0.338369	0.000000	0.000000	2.000000	153.000000	1.000000
15308.604374	0.097217	0.587734	-0.019236	88.974930	45.386864	80.115723	0.134260	0.000000	1.018210	0.000000	0.000000	0.000000	-0.029347	-0.029087	0.338369	0.000000	0.000000	2.000000	153.000000	1.000000
15308.607708	0.097126	0.587579	-0.018071	89.046326	35.380733	69.976189	0.139151	0.000000	0.961816	0.000000	0.000000	0.000000	-0.027392	-0.046301	0.349482	0.000000	0.000000	2.000000	153.000000	1.000000
15308.611041	0.097126	0.587579	-0.018071	89.046326	35.380733	69.976189	0.139151	0.000000	0.961816	0.000000	0.000000	0.000000	-0.027392	-0.046301	0.349482	0.000000	0.000000	2.000000	153.000000	1.000000
15308.614374	0.097126	0.587579	-0.018071	89.046326	35.380733	69.976189	0.139151	0.000000	0.961816	0.000000	0.000000	0.000000	-0.027392	-0.046301	0.349482	0.000000	0.000000	2.000000	153.000000	1.000000
15308.617708	0.097030	0.587354	-0.016818	89.086998	24.291355	58.757633	0.143717	0.000000	0.903569	0.000000	0.000000	0.000000	-0.028624	-0.067536	0.376104	0.000000	0.000000	2.000000	153.000000	1.000000
15308.621041	0.097030	0.587354	-0.016818	89.086998	24.291355	58.757633	0.143717	0.000000	0.903569	0.000000	0.000000	0.000000	-0.028624	-0.067536	0.376104	0.000000	0.000000	2.000000	153.000000	1.000000
15308.624374	0.097030	0.587354	-0.016818	89.086998	24.291355	58.757633	0.143717	0.000000	0.903569	0.000000	0.000000	0.000000	-0.028624	-0.067536	0.376104	0.000000	0.000000	2.000000	153.000000	1.000000
15308.627708	0.096920	0.587071	-0.015523	89.099945	14.552754	48.921276	0.148487	0.000000	0.840885	0.000000	0.000000	0.000000	-0.033088	-0.085123	0.388524	0.000000	0.000000	2.000000	153.000000	1.000000
15308.631041	0.096920	0.587071	-0.015523	89.099945	14.552754	48.921276	0.148487	0.000000	0.840885	0.000000	0.000000	0.000000	-0.033088	-0.085123	0.388524	0.000000	0.000000	2.000000	153.000000	1.000000
15308.634374	0.096920	0.587071	-0.015523	89.099945	14.552754	48.921276	0.148487	0.000000	0.840885	0.000000	0.000000	0.000000	-0.033088	-0.085123	0.388524	0.000000	0.000000	2.000000	153.000000	1.000000
15308.637708	0.096772	0.586752	-0.014189	89.094742	7.616138	41.935730	0.154002	0.000000	0.776131	0.000000	0.000000	0.000000	-0.044406	-0.095534	0.400204	0.000000	0.000000	2.000000	153.000000	1.000000
15308.641041	0.096772	0.586752	-0.014189	89.094742	7.616138	41.935730	0.154002	0.000000	0.776131	0.000000	0.000000	0.000000	-0.044406	-0.095534	0.400204	0.000000	0.000000	2.000000	153.000000	1.000000
15308.644374	0.096772	0.586752	-0.014189	89.094742	7.616138	41.935730	0.154002	0.000000	0.776131	0.000000	0.000000	0.000000	-0.044406	-0.095534	0.400204	0.000000	0.000000	2.000000	153.000000	1.000000
15308.647708	0.096600	0.586362	-0.012854	89.090004	3.560674	37.876865	0.161403	0.000000	0.709430	0.000000	0.000000	0.000000	-0.051715	-0.116943	0.400476	0.000000	0.000000	2.000000	153.000000	1.000000
15308.651041	0.096600	0.586362	-0.012854	89.090004	3.560674	37.876865	0.161403	0.000000	0.709430	0.000000	0.000000	0.000000	-0.051715	-0.116943	0.400476	0.000000	0.000000	2.000000	153.000000	1.000000
15308.654374	0.096600	0.586362	-0.012854	89.090004	3.560674	37.876865	0.161403	0.000000	0.709430	0.000000	0.000000	0.000000	-0.051715	-0.116943	0.400476	0.000000	0.000000	2.000000	153.000000	1.000000
15308.657708	0.096384	0.585944	-0.011504	89.096039	2.257984	36.611080	0.170022	0.000000	0.642684	0.000000	0.000000	0.000000	-0.064799	-0.125591	0.405004	0.000000	0.000000	2.000000	153.000000	1.000000
15308.661041	0.096384	0.585944	-0.011504	89.096039	2.257984	36.611080	0.170022	0.000000	0.642684	0.000000	0.000000	0.000000	-0.064799	-0.125591	0.405004	0.000000	0.000000	2.000000	153.000000	1.000000
15308.664374	0.096384	0.585944	-0.011504	89.096039	2.257984	36.611080	0.170022	0.000000	0.642684	0.000000	0.000000	0.000000	-0.064799	-0.125591	0.405004	0.000000	0.000000	2.000000	153.000000	1.000000
15308.667708	0.096156	0.585510	-0.010195	89.108910	2.161762	36.571167	0.180822	0.000000	0.575183	0.000000	0.000000	0.000000	-0.068311	-0.130235	0.392642	0.000000	0.000000	2.000000	153.000000	1.000000
15308.671041	0.096156	0.585510	-0.010195	89.108910	2.161762	36.571167	0.180822	0.000000	0.575183	0.000000	0.000000	0.000000	-0.068311	-0.130235	0.392642	0.000000	0.000000	2.000000	153.000000	1.000000
15308.674374	0.096156	0.585510	-0.010195	89.108910	2.161762	36.571167	0.180822	0.000000	0.575183	0.000000	0.000000	0.000000	-0.068311	-0.130235	0.392642	0.000000	0.000000	2.000000	153.000000	1.000000
15308.677708	0.095946	0.585072	-0.008892	89.124641	2.032021	36.494755	0.192207	0.000000	0.509743	0.000000	0.000000	0.000000	-0.062819	-0.131383	0.390967	0.000000	0.000000	2.000000	153.000000	1.000000
15308.681041	0.095946	0.585072	-0.008892	89.124641	2.032021	36.494755	0.192207	0.000000	0.509743	0.000000	0.000000	0.000000	-0.062819	-0.131383	0.390967	0.000000	0.000000	2.000000	153.000000	1.000000
15308.684374	0.095946	0.585072	-0.008892	89.124641	2.032021	36.494755	0.192207	0.000000	0.509743	0.000000	0.000000	0.000000	-0.062819	-0.131383	0.390967	0.000000	0.000000	2.000000	153.000000	1.000000
15308.687708	0.095760	0.584607	-0.007679	89.141113	2.233711	36.741043	0.202677	0.000000	0.444582	0.000000	0.000000	0.000000	-0.056002	-0.139370	0.363829	0.000000	0.000000	2.000000	153.000000	1.000000
15308.691041	0.095760	0.584607	-0.007679	89.141113	2.233711	36.741043	0.202677	0.000000	0.444582	0.000000	0.000000	0.000000	-0.056002	-0.139370	0.363829	0.000000	0.000000	2.000000	153.000000	1.000000
15308.694374	0.095760	0.584607	-0.007679	89.141113	2.233711	36.741043	0.202677	0.000000	0.444582	0.000000	0.000000	0.000000	-0.056002	-0.139370	0.363829	0.000000	0.000000	2.000000	153.000000	1.000000
15308.697708	0.095623	0.584178	-0.006534	89.161171	3.911708	38.407440	0.212011	0.000000	0.383944	0.000000	0.000000	0.000000	-0.040896	-0.128725	0.343331	0.000000	0.000000	2.000000	153.000000	1.000000
15308.701041	0.095623	0.584178	-0.006534	89.161171	3.911708	38.407440	0.212011	0.000000	0.383944	0.000000	0.000000	0.000000	-0.040896	-0.128725	0.343331	0.000000	0.000000	2.000000	153.000000	1.000000
15308.704374	0.095623	0.584178	-0.006534	89.161171	3.911708	38.407440	0.212011	0.000000	0.383944	0.000000	0.000000	0.000000	-0.040896	-0.128725	0.343331	0.000000	0.000000	2.000000	153.000000	1.000000
15308.707708	0.095561	0.583760	-0.005456	89.186989	8.584791	42.951557	0.218827	0.000000	0.326722	0.000000	0.000000	0.000000	-0.018731	-0.125443	0.323561	0.000000	0.000000	2.000000	153.000000	1.000000
15308.711041	0.095561	0.583760	-0.005456	89.186989	8.584791	42.951557	0.218827	0.000000	0.326722	0.000000	0.000000	0.000000	-0.018731	-0.125443	0.323561	0.000000	0.000000	2.000000	153.000000	1.000000
15308.714374	0.095561	0.583760	-0.005456	89.186989	8.584791	42.951557	0.218827	0.000000	0.326722	0.000000	0.000000	0.000000	-0.018731	-0.125443	0.323561	0.000000	0.000000	2.000000	153.000000	1.000000
15308.717708	0.095598	0.583356	-0.004539	89.202545	14.978805	49.275208	0.221949	0.000000	0.272795	0.000000	0.000000	0.000000	0.011030	-0.121221	0.274989	0.000000	0.000000	2.000000	153.000000	1.000000
15308.721041	0.095598	0.583356	-0.004539	89.202545	14.978805	49.275208	0.221949	0.000000	0.272795	0.000000	0.000000	0.000000	0.011030	-0.121221	0.274989	0.000000	0.000000	2.000000	153.000000	1.000000
15308.724374	0.095598	0.583356	-0.004539	89.202545	14.978805	49.275208	0.221949	0.000000	0.272795	0.000000	0.000000	0.000000	0.011030	-0.121221	0.274989	0.000000	0.000000	2.000000	153.000000	1.000000
15308.727708	0.095598	0.583356	-0.004539	89.208954	21.197100	55.577755	0.220111	0.000000	0.226963	0.000000	0.000000	0.000000	0.011030	-0.121221	0.274989	0.000000	0.000000	2.000000	153.000000	1.000000
15308.731041	0.095704	0.582996	-0.003718	89.208954	21.197100	55.577755	0.220111	0.000000	0.226963	0.000000	0.000000	0.000000	0.031768	-0.107907	0.246245	0.000000	0.000000	2.000000	153.000000	1.000000
15308.734374	0.095704	0.582996	-0.003718	89.208954	21.197100	55.577755	0.220111	0.000000	0.226963	0.000000	0.000000	0.000000	0.031768	-0.107907	0.246245	0.000000	0.000000	2.000000	153.000000	1.000000
15308.737708	0.095826	0.582696	-0.003031	89.215157	24.866249	59.295906	0.220111	0.000000	0.226963	0.000000	0.000000	0.000000	0.036762	-0.090154	0.206213	0.000000	0.000000	2.000000	153.000000	1.000000
15308.741041	0.095826	0.582696	-0.003031	89.215157	24.866249	59.295906	0.220111	0.000000	0.226963	0.000000	0.000000	0.000000	0.036762	-0.090154	0.206213	0.000000	0.000000	2.000000	153.000000	1.000000
15308.744374	0.095826	0.582696	-0.003031	89.215157	24.866249	59.295906	0.220111	0.000000	0.226963	0.000000	0.000000	0.000000	0.036762	-0.090154	0.206213	0.000000	0.000000	2.000000	153.000000	1.000000
15308.747708	0.095826	0.582696	-0.003031	89.226959	25.202814	59.625927	0.208689	0.000000	0.151554	0.000000	0.000000	0.000000	0.036762	-0.090154	0.206213	0.000000	0.000000	2.000000	153.000000	1.000000
15308.751041	0.096032	0.582430	-0.002484	89.226959	25.202814	59.625927	0.208689	0.000000	0.151554	0.000000	0.000000	0.000000	0.061691	-0.079793	0.164146	0.000000	0.000000	2.000000	153.000000	1.000000
15308.754374	0.096032	0.582430	-0.002484	89.226959	25.202814	59.625927	0.208689	0.000000	0.151554	0.000000	0.000000	0.000000	0.061691	-0.079793	0.164146	0.000000	0.000000	2.000000	153.000000	1.000000
15308.757708	0.096211	0.582224	-0.002061	89.233063	25.321058	59.733292	0.208689	0.000000	0.151554	0.000000	0.000000	0.000000	0.053890	-0.061658	0.126935	0.000000	0.000000	2.000000	153.000000	1.000000
15308.761041	0.096211	0.582224	-0.002061	89.233063	25.321058	59.733292	0.208689	0.000000	0.151554	0.000000	0.000000	0.000000	0.053890	-0.061658	0.126935	0.000000	0.000000	2.000000	153.000000	1.000000
15308.764374	0.096211	0.582224	-0.002061	89.233063	25.321058	59.733292	0.208689	0.000000	0.151554	0.000000	0.000000	0.000000	0.053890	-0.061658	0.126935	0.000000	0.000000	2.000000	153.000000	1.000000
15308.767708	0.096211	0.582224	-0.002061	89.239212	25.443432	59.842049	0.189425	0.000000	0.103040	0.000000	0.000000	0.000000	0.053890	-0.061658	0.126935	0.000000	0.000000	2.000000	153.000000	1.000000
15308.771041	0.096395	0.582091	-0.001726	89.239212	25.443432	59.842049	0.189425	0.000000	0.103040	0.000000	0.000000	0.000000	0.055115	-0.040066	0.100435	0.000000	0.000000	2.000000	153.000000	1.000000
15308.774374	0.096395	0.582091	-0.001726	89.239212	25.443432	59.842049	0.189425	0.000000	0.103040	0.000000	0.000000	0.000000	0.055115	-0.040066	0.100435	0.000000	0.000000	2.000000	153.000000	1.000000
15308.777708	0.096395	0.582091	-0.001726	89.241783	25.512335	59.897228	0.189425	0.000000	0.103040	0.000000	0.000000	0.000000	0.055115	-0.040066	0.100435	0.000000	0.000000	2.000000	153.000000	1.000000
15308.781041	0.096395	0.582091	-0.001726	89.241783	25.512335	59.897228	0.189425	0.000000	0.103040	0.000000	0.000000	0.000000	0.055115	-0.040066	0.100435	0.000000	0.000000	2.000000	153.000000	1.000000
15308.784374	0.096559	0.581986	-0.001485	89.241783	25.512335	59.897228	0.189425	0.000000	0.103040	0.000000	0.000000	0.000000	0.049210	-0.031470	0.072322	0.000000	0.000000	2.000000	153.000000	1.000000
15308.787708	0.096559	0.581986	-0.001485	89.245155	25.584232	59.953030	0.180240	0.000000	0.086301	0.000000	0.000000	0.000000	0.049210	-0.031470	0.072322	0.000000	0.000000	2.000000	153.000000	1.000000
15308.791041	0.096559	0.581986	-0.001485	89.245155	25.584232	59.953030	0.180240	0.000000	0.086301	0.000000	0.000000	0.000000	0.049210	-0.031470	0.072322	0.000000	0.000000	2.000000	153.000000	1.000000
15308.794374	0.096559	0.581986	-0.001485	89.245155	25.584232	59.953030	0.180240	0.000000	0.086301	0.000000	0.000000	0.000000	0.049210	-0.031470	0.072322	0.000000	0.000000	2.000000	153.000000	1.000000
15308.797708	0.096873	0.581906	-0.001283	89.241783	25.545137	59.897522	0.172038	0.000000	0.074247	0.000000	0.000000	0.000000	0.094268	-0.023894	0.060641	0.000000	0.000000	2.000000	153.000000	1.000000
15308.801041	0.096873	0.581906	-0.001283	89.241783	25.545137	59.897522	0.172038	0.000000	0.074247	0.000000	0.000000	0.000000	0.094268	-0.023894	0.060641	0.000000	0.000000	2.000000	153.000000	1.000000
15308.804374	0.096873	0.581906	-0.001283	89.241783	25.545137	59.897522	0.172038	0.000000	0.074247	0.000000	0.000000	0.000000	0.094268	-0.023894	0.060641	0.000000	0.000000	2.000000	153.000000	1.000000
15308.807708	0.096873	0.581906	-0.001283	89.238693	25.633823	59.966068	0.156327	0.000000	0.064140	0.000000	0.000000	0.000000	0.094268	-0.023894	0.060641	0.000000	0.000000	2.000000	153.000000	1.000000
15308.811041	0.097033	0.581917	-0.001275	89.238693	25.633823	59.966068	0.156327	0.000000	0.064140	0.000000	0.000000	0.000000	0.048007	0.003291	0.002364	0.000000	0.000000	2.000000	153.000000	1.000000
15308.814374	0.097033	0.581917	-0.001275	89.238693	25.633823	59.966068	0.156327	0.000000	0.064140	0.000000	0.000000	0.000000	0.048007	0.003291	0.002364	0.000000	0.000000	2.000000	153.000000	1.000000
15308.817708	0.097033	0.581917	-0.001275	89.232552	25.542675	59.855858	0.156327	0.000000	0.064140	0.000000	0.000000	0.000000	0.048007	0.003291	0.002364	0.000000	0.000000	2.000000	153.000000	1.000000
15308.821041	0.097033	0.581917	-0.001275	89.232552	25.542675	59.855858	0.156327	0.000000	0.064140	0.000000	0.000000	0.000000	0.048007	0.003291	0.002364	0.000000	0.000000	2.000000	153.000000	1.000000
15308.824374	0.097204	0.581968	-0.001325	89.232552	25.542675	59.855858	0.156327	0.000000	0.064140	0.000000	0.000000	0.000000	0.051086	0.015272	-0.015064	0.000000	0.000000	2.000000	153.000000	1.000000
15308.827708	0.097204	0.581968	-0.001325	89.226707	25.453733	59.747826	0.148325	0.000000	0.063747	0.000000	0.000000	0.000000	0.051086	0.015272	-0.015064	0.000000	0.000000	2.000000	153.000000	1.000000
15308.831041	0.097204	0.581968	-0.001325	89.226707	25.453733	59.747826	0.148325	0.000000	0.063747	0.000000	0.000000	0.000000	0.051086	0.015272	-0.015064	0.000000	0.000000	2.000000	153.000000	1.000000
15308.834374	0.097204	0.581968	-0.001325	89.226707	25.453733	59.747826	0.148325	0.000000	0.063747	0.000000	0.000000	0.000000	0.051086	0.015272	-0.015064	0.000000	0.000000	2.000000	153.000000	1.000000
15308.837708	0.097428	0.582113	-0.001548	89.221161	25.376225	59.654026	0.139811	0.000000	0.066257	0.000000	0.000000	0.000000	0.067192	0.043599	-0.066715	0.000000	0.000000	2.000000	153.000000	1.000000
15308.841041	0.097428	0.582113	-0.001548	89.221161	25.376225	59.654026	0.139811	0.000000	0.066257	0.000000	0.000000	0.000000	0.067192	0.043599	-0.066715	0.000000	0.000000	2.000000	153.000000	1.000000
15308.844374	0.097428	0.582113	-0.001548	89.221161	25.376225	59.654026	0.139811	0.000000	0.066257	0.000000	0.000000	0.000000	0.067192	0.043599	-0.066715	0.000000	0.000000	2.000000	153.000000	1.000000
15308.847708	0.097428	0.582113	-0.001548	89.208450	25.163132	59.432865	0.128612	0.000000	0.077376	0.000000	0.000000	0.000000	0.067192	0.043599	-0.066715	0.000000	0.000000	2.000000	153.000000	1.000000
15308.851041	0.097483	0.582182	-0.001713	89.208450	25.163132	59.432865	0.128612	0.000000	0.077376	0.000000	0.000000	0.000000	0.016519	0.020640	-0.049637	0.000000	0.000000	2.000000	153.000000	1.000000
15308.854374	0.097483	0.582182	-0.001713	89.208450	25.163132	59.432865	0.128612	0.000000	0.077376	0.000000	0.000000	0.000000	0.016519	0.020640	-0.049637	0.000000	0.000000	2.000000	153.000000	1.000000
15308.857708	0.097483	0.582182	-0.001713	89.189644	25.097500	59.364830	0.128612	0.000000	0.077376	0.000000	0.000000	0.000000	0.016519	0.020640	-0.049637	0.000000	0.000000	2.000000	153.000000	1.000000
15308.861041	0.097483	0.582182	-0.001713	89.189644	25.097500	59.364830	0.128612	0.000000	0.077376	0.000000	0.000000	0.000000	0.016519	0.020640	-0.049637	0.000000	0.000000	2.000000	153.000000	1.000000
15308.864374	0.097464	0.582240	-0.001905	89.189644	25.097500	59.364830	0.128612	0.000000	0.077376	0.000000	0.000000	0.000000	-0.005524	0.017327	-0.057505	0.000000	0.000000	2.000000	153.000000	1.000000
15308.867708	0.097403	0.582297	-0.002087	89.132721	25.007215	59.288815	0.125859	0.000000	0.085649	0.000000	0.000000	0.000000	-0.018495	0.017303	-0.054737	0.000000	0.000000	2.000000	153.000000	1.000000
15308.871041	0.097403	0.582297	-0.002087	89.132721	25.007215	59.288815	0.125859	0.000000	0.085649	0.000000	0.000000	0.000000	-0.018495	0.017303	-0.054737	0.000000	0.000000	2.000000	153.000000	1.000000
15308.874374	0.097403	0.582297	-0.002087	89.132721	25.007215	59.288815	0.125859	0.000000	0.085649	0.000000	0.000000	0.000000	-0.018495	0.017303	-0.054737	0.000000	0.000000	2.000000	153.000000	1.000000
15308.877708	0.097403	0.582297	-0.002087	89.031670	25.328354	59.639820	0.129862	0.000000	0.104356	0.000000	0.000000	0.000000	-0.018495	0.017303	-0.054737	0.000000	0.000000	2.000000	153.000000	1.000000
15308.881041	0.097341	0.582355	-0.002270	89.031670	25.328354	59.639820	0.129862	0.000000	0.104356	0.000000	0.000000	0.000000	-0.018492	0.017279	-0.054745	0.000000	0.000000	2.000000	153.000000	1.000000
15308.884374	0.097341	0.582355	-0.002270	89.031670	25.328354	59.639820	0.129862	0.000000	0.104356	0.000000	0.000000	0.000000	-0.018492	0.017279	-0.054745	0.000000	0.000000	2.000000	153.000000	1.000000
15308.887708	0.097341	0.582355	-0.002270	88.911957	25.436125	59.779331	0.129862	0.000000	0.104356	0.000000	0.000000	0.000000	-0.018492	0.017279	-0.054745	0.000000	0.000000	2.000000	153.000000	1.000000
15308.891041	0.097341	0.582355	-0.002270	88.911957	25.436125	59.779331	0.129862	0.000000	0.104356	0.000000	0.000000	0.000000	-0.018492	0.017279	-0.054745	0.000000	0.000000	2.000000	153.000000	1.000000
15308.894374	0.097279	0.582413	-0.002452	88.911957	25.436125	59.779331	0.129862	0.000000	0.104356	0.000000	0.000000	0.000000	-0.018490	0.017254	-0.054754	0.000000	0.000000	2.000000	153.000000	1.000000
15308.897708	0.097279	0.582413	-0.002452	88.797806	25.173565	59.543262	0.132944	0.000000	0.113480	0.000000	0.000000	0.000000	-0.018490	0.017254	-0.054754	0.000000	0.000000	2.000000	153.000000	1.000000
15308.901041	0.097279	0.582413	-0.002452	88.797806	25.173565	59.543262	0.132944	0.000000	0.113480	0.000000	0.000000	0.000000	-0.018490	0.017254	-0.054754	0.000000	0.000000	2.000000	153.000000	1.000000
15308.904374	0.097279	0.582413	-0.002452	88.797806	25.173565	59.543262	0.132944	0.000000	0.113480	0.000000	0.000000	0.000000	-0.018490	0.017254	-0.054754	0.000000	0.000000	2.000000	153.000000	1.000000
15308.907708	0.097124	0.582582	-0.002758	88.698387	24.280664	58.659210	0.136026	0.000000	0.122606	0.000000	0.000000	0.000000	-0.046695	0.050829	-0.091735	0.000000	0.000000	2.000000	153.000000	1.000000
15308.911041	0.097124	0.582582	-0.002758	88.698387	24.280664	58.659210	0.136026	0.000000	0.122606	0.000000	0.000000	0.000000	-0.046695	0.050829	-0.091735	0.000000	0.000000	2.000000	153.000000	1.000000
15308.914374	0.097124	0.582582	-0.002758	88.698387	24.280664	58.659210	0.136026	0.000000	0.122606	0.000000	0.000000	0.000000	-0.046695	0.050829	-0.091735	0.000000	0.000000	2.000000	153.000000	1.000000
15308.917708	0.097124	0.582582	-0.002758	88.621010	23.558674	57.945572	0.143808	0.000000	0.137895	0.000000	0.000000	0.000000	-0.046695	0.050829	-0.091735	0.000000	0.000000	2.000000	153.000000	1.000000
15308.921041	0.097023	0.582657	-0.002915	88.621010	23.558674	57.945572	0.143808	0.000000	0.137895	0.000000	0.000000	0.000000	-0.030340	0.022624	-0.047008	0.000000	0.000000	2.000000	153.000000	1.000000
15308.924374	0.097023	0.582657	-0.002915	88.621010	23.558674	57.945572	0.143808	0.000000	0.137895	0.000000	0.000000	0.000000	-0.030340	0.022624	-0.047008	0.000000	0.000000	2.000000	153.000000	1.000000
15308.927708	0.096904	0.582751	-0.003050	88.556396	23.019178	57.414368	0.143808	0.000000	0.137895	0.000000	0.000000	0.000000	-0.035726	0.028092	-0.040631	0.000000	0.000000	2.000000	153.000000	1.000000
15308.931041	0.096904	0.582751	-0.003050	88.556396	23.019178	57.414368	0.143808	0.000000	0.137895	0.000000	0.000000	0.000000	-0.035726	0.028092	-0.040631	0.000000	0.000000	2.000000	153.000000	1.000000
15308.934374	0.096904	0.582751	-0.003050	88.556396	23.019178	57.414368	0.143808	0.000000	0.137895	0.000000	0.000000	0.000000	-0.035726	0.028092	-0.040631	0.000000	0.000000	2.000000	153.000000	1.000000
15308.937708	0.096904	0.582751	-0.003050	88.493378	22.533792	56.939995	0.154820	0.000000	0.152502	0.000000	0.000000	0.000000	-0.035726	0.028092	-0.040631	0.000000	0.000000	2.000000	153.000000	1.000000
15308.941041	0.096781	0.582826	-0.003202	88.493378	22.533792	56.939995	0.154820	0.000000	0.152502	0.000000	0.000000	0.000000	-0.036778	0.022596	-0.045658	0.000000	0.000000	2.000000	153.000000	1.000000
15308.944374	0.096781	0.582826	-0.003202	88.493378	22.533792	56.939995	0.154820	0.000000	0.152502	0.000000	0.000000	0.000000	-0.036778	0.022596	-0.045658	0.000000	0.000000	2.000000	153.000000	1.000000
15308.947708	0.096781	0.582826	-0.003202	88.449341	22.205709	56.631058	0.154820	0.000000	0.152502	0.000000	0.000000	0.000000	-0.036778	0.022596	-0.045658	0.000000	0.000000	2.000000	153.000000	1.000000
15308.951041	0.096781	0.582826	-0.003202	88.449341	22.205709	56.631058	0.154820	0.000000	0.152502	0.000000	0.000000	0.000000	-0.036778	0.022596	-0.045658	0.000000	0.000000	2.000000	153.000000	1.000000
15308.954374	0.096610	0.582909	-0.003369	88.449341	22.205709	56.631058	0.154820	0.000000	0.152502	0.000000	0.000000	0.000000	-0.051185	0.024695	-0.049947	0.000000	0.000000	2.000000	153.000000	1.000000
15308.957708	0.096610	0.582909	-0.003369	88.415260	21.958971	56.403488	0.160949	0.000000	0.160111	0.000000	0.000000	0.000000	-0.051185	0.024695	-0.049947	0.000000	0.000000	2.000000	153.000000	1.000000
15308.961041	0.096610	0.582909	-0.003369	88.415260	21.958971	56.403488	0.160949	0.000000	0.160111	0.000000	0.000000	0.000000	-0.051185	0.024695	-0.049947	0.000000	0.000000	2.000000	153.000000	1.000000
15308.964374	0.096610	0.582909	-0.003369	88.415260	21.958971	56.403488	0.160949	0.000000	0.160111	0.000000	0.000000	0.000000	-0.051185	0.024695	-0.049947	0.000000	0.000000	2.000000	153.000000	1.000000
15308.967708	0.096237	0.583018	-0.003748	88.367577	21.585285	56.033916	0.169480	0.000000	0.168436	0.000000	0.000000	0.000000	-0.111932	0.032923	-0.113638	0.000000	0.000000	2.000000	153.000000	1.000000
15308.971041	0.096237	0.583018	-0.003748	88.367577	21.585285	56.033916	0.169480	0.000000	0.168436	0.000000	0.000000	0.000000	-0.111932	0.032923	-0.113638	0.000000	0.000000	2.000000	153.000000	1.000000
15308.974374	0.096237	0.583018	-0.003748	88.367577	21.585285	56.033916	0.169480	0.000000	0.168436	0.000000	0.000000	0.000000	-0.111932	0.032923	-0.113638	0.000000	0.000000	2.000000	153.000000	1.000000
15308.977708	0.096237	0.583018	-0.003748	88.289253	21.109196	55.569118	0.188136	0.000000	0.187376	0.000000	0.000000	0.000000	-0.111932	0.032923	-0.113638	0.000000	0.000000	2.000000	153.000000	1.000000
15308.981041	0.096043	0.583057	-0.003920	88.289253	21.109196	55.569118	0.188136	0.000000	0.187376	0.000000	0.000000	0.000000	-0.058181	0.011539	-0.051658	0.000000	0.000000	2.000000	153.000000	1.000000
15308.984374	0.096043	0.583057	-0.003920	88.289253	21.109196	55.569118	0.188136	0.000000	0.187376	0.000000	0.000000	0.000000	-0.058181	0.011539	-0.051658	0.000000	0.000000	2.000000	153.000000	1.000000
15308.987708	0.096043	0.583057	-0.003920	88.171150	20.471485	54.956215	0.188136	0.000000	0.187376	0.000000	0.000000	0.000000	-0.058181	0.011539	-0.051658	0.000000	0.000000	2.000000	153.000000	1.000000
15308.991041	0.096043	0.583057	-0.003920	88.171150	20.471485	54.956215	0.188136	0.000000	0.187376	0.000000	0.000000	0.000000	-0.058181	0.011539	-0.051658	0.000000	0.000000	2.000000	153.000000	1.000000
15308.994374	0.095803	0.583077	-0.004100	88.171150	20.471485	54.956215	0.188136	0.000000	0.187376	0.000000	0.000000	0.000000	-0.072109	0.006066	-0.053972	0.000000	0.000000	2.000000	153.000000	1.000000
15308.997708	0.095589	0.583090	-0.004261	88.022263	19.781694	54.280563	0.197833	0.000000	0.195985	0.000000	0.000000	0.000000	-0.064128	0.003904	-0.048346	0.000000	0.000000	2.000000	153.000000	1.000000
15309.001041	0.095589	0.583090	-0.004261	88.022263	19.781694	54.280563	0.197833	0.000000	0.195985	0.000000	0.000000	0.000000	-0.064128	0.003904	-0.048346	0.000000	0.000000	2.000000	153.000000	1.000000
15309.004374	0.095589	0.583090	-0.004261	88.022263	19.781694	54.280563	0.197833	0.000000	0.195985	0.000000	0.000000	0.000000	-0.064128	0.003904	-0.048346	0.000000	0.000000	2.000000	153.000000	1.000000
15309.007708	0.095359	0.583096	-0.004394	87.867966	19.161291	53.687759	0.220539	0.000000	0.213038	0.000000	0.000000	0.000000	-0.069054	0.001782	-0.039990	0.000000	0.000000	2.000000	153.000000	1.000000
15309.011041	0.095359	0.583096	-0.004394	87.867966	19.161291	53.687759	0.220539	0.000000	0.213038	0.000000	0.000000	0.000000	-0.069054	0.001782	-0.039990	0.000000	0.000000	2.000000	153.000000	1.000000
15309.014374	0.095359	0.583096	-0.004394	87.867966	19.161291	53.687759	0.220539	0.000000	0.213038	0.000000	0.000000	0.000000	-0.069054	0.001782	-0.039990	0.000000	0.000000	2.000000	153.000000	1.000000
15309.017708	0.095359	0.583096	-0.004394	87.732384	18.726601	53.276840	0.232048	0.000000	0.219703	0.000000	0.000000	0.000000	-0.069054	0.001782	-0.039990	0.000000	0.000000	2.000000	153.000000	1.000000
15309.021041	0.095157	0.583070	-0.004502	87.732384	18.726601	53.276840	0.232048	0.000000	0.219703	0.000000	0.000000	0.000000	-0.060666	-0.007934	-0.032330	0.000000	0.000000	2.000000	153.000000	1.000000
15309.024374	0.095157	0.583070	-0.004502	87.732384	18.726601	53.276840	0.232048	0.000000	0.219703	0.000000	0.000000	0.000000	-0.060666	-0.007934	-0.032330	0.000000	0.000000	2.000000	153.000000	1.000000
15309.027708	0.095157	0.583070	-0.004502	87.610916	18.427015	52.994427	0.232048	0.000000	0.219703	0.000000	0.000000	0.000000	-0.060666	-0.007934	-0.032330	0.000000	0.000000	2.000000	153.000000	1.000000
15309.031041	0.095157	0.583070	-0.004502	87.610916	18.427015	52.994427	0.232048	0.000000	0.219703	0.000000	0.000000	0.000000	-0.060666	-0.007934	-0.032330	0.000000	0.000000	2.000000	153.000000	1.000000
15309.034374	0.095010	0.583072	-0.004562	87.610916	18.427015	52.994427	0.232048	0.000000	0.219703	0.000000	0.000000	0.000000	-0.044166	0.000884	-0.017997	0.000000	0.000000	2.000000	153.000000	1.000000
15309.037708	0.095010	0.583072	-0.004562	87.526779	18.452333	53.028774	0.242158	0.000000	0.225092	0.000000	0.000000	0.000000	-0.044166	0.000884	-0.017997	0.000000	0.000000	2.000000	153.000000	1.000000
15309.041041	0.095010	0.583072	-0.004562	87.526779	18.452333	53.028774	0.242158	0.000000	0.225092	0.000000	0.000000	0.000000	-0.044166	0.000884	-0.017997	0.000000	0.000000	2.000000	153.000000	1.000000
15309.044374	0.095010	0.583072	-0.004562	87.526779	18.452333	53.028774	0.242158	0.000000	0.225092	0.000000	0.000000	0.000000	-0.044166	0.000884	-0.017997	0.000000	0.000000	2.000000	153.000000	1.000000
15309.047708	0.095025	0.583105	-0.004597	87.490166	18.581038	53.161781	0.249519	0.000000	0.228091	0.000000	0.000000	0.000000	0.004546	0.009694	-0.010408	0.000000	0.000000	2.000000	153.000000	1.000000
15309.051041	0.095025	0.583105	-0.004597	87.490166	18.581038	53.161781	0.249519	0.000000	0.228091	0.000000	0.000000	0.000000	0.004546	0.009694	-0.010408	0.000000	0.000000	2.000000	153.000000	1.000000
15309.054374	0.095025	0.583105	-0.004597	87.490166	18.581038	53.161781	0.249519	0.000000	0.228091	0.000000	0.000000	0.000000	0.004546	0.009694	-0.010408	0.000000	0.000000	2.000000	153.000000	1.000000
15309.057708	0.095025	0.583105	-0.004597	87.483864	18.611818	53.183296	0.248762	0.000000	0.229826	0.000000	0.000000	0.000000	0.004546	0.009694	-0.010408	0.000000	0.000000	2.000000	153.000000	1.000000
15309.061041	0.095118	0.583141	-0.004581	87.483864	18.611818	53.183296	0.248762	0.000000	0.229826	0.000000	0.000000	0.000000	0.027889	0.010934	0.004616	0.000000	0.000000	2.000000	153.000000	1.000000
15309.064374	0.095118	0.583141	-0.004581	87.483864	18.611818	53.183296	0.248762	0.000000	0.229826	0.000000	0.000000	0.000000	0.027889	0.010934	0.004616	0.000000	0.000000	2.000000	153.000000	1.000000
15309.067708	0.095118	0.583141	-0.004581	87.474464	18.597750	53.158314	0.248762	0.000000	0.229826	0.000000	0.000000	0.000000	0.027889	0.010934	0.004616	0.000000	0.000000	2.000000	153.000000	1.000000
15309.071041	0.095118	0.583141	-0.004581	87.474464	18.597750	53.158314	0.248762	0.000000	0.229826	0.000000	0.000000	0.000000	0.027889	0.010934	0.004616	0.000000	0.000000	2.000000	153.000000	1.000000
15309.074374	0.095246	0.583182	-0.004507	87.474464	18.597750	53.158314	0.248762	0.000000	0.229826	0.000000	0.000000	0.000000	0.038350	0.012185	0.022337	0.000000	0.000000	2.000000	153.000000	1.000000
15309.077708	0.095246	0.583182	-0.004507	87.468269	18.594679	53.141682	0.244113	0.000000	0.229056	0.000000	0.000000	0.000000	0.038350	0.012185	0.022337	0.000000	0.000000	2.000000	153.000000	1.000000
15309.081041	0.095246	0.583182	-0.004507	87.468269	18.594679	53.141682	0.244113	0.000000	0.229056	0.000000	0.000000	0.000000	0.038350	0.012185	0.022337	0.000000	0.000000	2.000000	153.000000	1.000000
15309.084374	0.095246	0.583182	-0.004507	87.468269	18.594679	53.141682	0.244113	0.000000	0.229056	0.000000	0.000000	0.000000	0.038350	0.012185	0.022337	0.000000	0.000000	2.000000	153.000000	1.000000
15309.087708	0.095466	0.583259	-0.004417	87.459015	18.580961	53.117046	0.237722	0.000000	0.225334	0.000000	0.000000	0.000000	0.066270	0.023115	0.026913	0.000000	0.000000	2.000000	153.000000	1.000000
15309.091041	0.095466	0.583259	-0.004417	87.459015	18.580961	53.117046	0.237722	0.000000	0.225334	0.000000	0.000000	0.000000	0.066270	0.023115	0.026913	0.000000	0.000000	2.000000	153.000000	1.000000
15309.094374	0.095466	0.583259	-0.004417	87.459015	18.580961	53.117046	0.237722	0.000000	0.225334	0.000000	0.000000	0.000000	0.066270	0.023115	0.026913	0.000000	0.000000	2.000000	153.000000	1.000000
15309.097708	0.095466	0.583259	-0.004417	87.449631	18.561897	53.092457	0.226676	0.000000	0.220848	0.000000	0.000000	0.000000	0.066270	0.023115	0.026913	0.000000	0.000000	2.000000	153.000000	1.000000
15309.101041	0.095499	0.583314	-0.004371	87.449631	18.561897	53.092457	0.226676	0.000000	0.220848	0.000000	0.000000	0.000000	0.009617	0.016419	0.013676	0.000000	0.000000	2.000000	153.000000	1.000000
15309.104374	0.095499	0.583314	-0.004371	87.449631	18.561897	53.092457	0.226676	0.000000	0.220848	0.000000	0.000000	0.000000	0.009617	0.016419	0.013676	0.000000	0.000000	2.000000	153.000000	1.000000
15309.107708	0.095499	0.583314	-0.004371	87.443420	18.545614	53.076214	0.226676	0.000000	0.220848	0.000000	0.000000	0.000000	0.009617	0.016419	0.013676	0.000000	0.000000	2.000000	153.000000	1.000000
15309.111041	0.095499	0.583314	-0.004371	87.443420	18.545614	53.076214	0.226676	0.000000	0.220848	0.000000	0.000000	0.000000	0.009617	0.016419	0.013676	0.000000	0.000000	2.000000	153.000000	1.000000
15309.114374	0.095501	0.583357	-0.004361	87.443420	18.545614	53.076214	0.226676	0.000000	0.220848	0.000000	0.000000	0.000000	0.000633	0.013060	0.002988	0.000000	0.000000	2.000000	153.000000	1.000000
15309.117708	0.095501	0.583357	-0.004361	87.439674	18.645397	53.180813	0.225074	0.000000	0.218569	0.000000	0.000000	0.000000	0.000633	0.013060	0.002988	0.000000	0.000000	2.000000	153.000000	1.000000
15309.121041	0.095501	0.583357	-0.004361	87.439674	18.645397	53.180813	0.225074	0.000000	0.218569	0.000000	0.000000	0.000000	0.000633	0.013060	0.002988	0.000000	0.000000	2.000000	153.000000	1.000000
15309.124374	0.095501	0.583357	-0.004361	87.439674	18.645397	53.180813	0.225074	0.000000	0.218569	0.000000	0.000000	0.000000	0.000633	0.013060	0.002988	0.000000	0.000000	2.000000	153.000000	1.000000
15309.127708	0.095475	0.583433	-0.004377	87.431885	18.913343	53.464432	0.224968	0.000000	0.218071	0.000000	0.000000	0.000000	-0.007729	0.022748	-0.004712	0.000000	0.000000	2.000000	153.000000	1.000000
15309.131041	0.095475	0.583433	-0.004377	87.431885	18.913343	53.464432	0.224968	0.000000	0.218071	0.000000	0.000000	0.000000	-0.007729	0.022748	-0.004712	0.000000	0.000000	2.000000	153.000000	1.000000
15309.134374	0.095475	0.583433	-0.004377	87.431885	18.913343	53.464432	0.224968	0.000000	0.218071	0.000000	0.000000	0.000000	-0.007729	0.022748	-0.004712	0.000000	0.000000	2.000000	153.000000	1.000000
15309.137708	0.095475	0.583433	-0.004377	87.426331	19.331299	53.904594	0.226257	0.000000	0.218856	0.000000	0.000000	0.000000	-0.007729	0.022748	-0.004712	0.000000	0.000000	2.000000	153.000000	1.000000
15309.141041	0.095457	0.583451	-0.004356	87.426331	19.331299	53.904594	0.226257	0.000000	0.218856	0.000000	0.000000	0.000000	-0.005393	0.005478	0.006369	0.000000	0.000000	2.000000	153.000000	1.000000
15309.144374	0.095457	0.583451	-0.004356	87.426331	19.331299	53.904594	0.226257	0.000000	0.218856	0.000000	0.000000	0.000000	-0.005393	0.005478	0.006369	0.000000	0.000000	2.000000	153.000000	1.000000
15309.147708	0.095457	0.583451	-0.004356	87.420029	19.821274	54.417255	0.226257	0.000000	0.218856	0.000000	0.000000	0.000000	-0.005393	0.005478	0.006369	0.000000	0.000000	2.000000	153.000000	1.000000
15309.151041	0.095457	0.583451	-0.004356	87.420029	19.821274	54.417255	0.226257	0.000000	0.218856	0.000000	0.000000	0.000000	-0.005393	0.005478	0.006369	0.000000	0.000000	2.000000	153.000000	1.000000
15309.154374	0.095460	0.583469	-0.004339	87.420029	19.821274	54.417255	0.226257	0.000000	0.218856	0.000000	0.000000	0.000000	0.001056	0.005481	0.005010	0.000000	0.000000	2.000000	153.000000	1.000000
15309.157708	0.095460	0.583469	-0.004339	87.416153	20.389906	55.011776	0.227155	0.000000	0.217794	0.000000	0.000000	0.000000	0.001056	0.005481	0.005010	0.000000	0.000000	2.000000	153.000000	1.000000
15309.161041	0.095460	0.583469	-0.004339	87.416153	20.389906	55.011776	0.227155	0.000000	0.217794	0.000000	0.000000	0.000000	0.001056	0.005481	0.005010	0.000000	0.000000	2.000000	153.000000	1.000000
15309.164374	0.095460	0.583469	-0.004339	87.416153	20.389906	55.011776	0.227155	0.000000	0.217794	0.000000	0.000000	0.000000	0.001056	0.005481	0.005010	0.000000	0.000000	2.000000	153.000000	1.000000
15309.167708	0.095470	0.583455	-0.004292	87.412148	20.921377	55.567516	0.226980	0.000000	0.216959	0.000000	0.000000	0.000000	0.002967	-0.004238	0.014069	0.000000	0.000000	2.000000	153.000000	1.000000
15309.171041	0.095470	0.583455	-0.004292	87.412148	20.921377	55.567516	0.226980	0.000000	0.216959	0.000000	0.000000	0.000000	0.002967	-0.004238	0.014069	0.000000	0.000000	2.000000	153.000000	1.000000
15309.174374	0.095470	0.583455	-0.004292	87.412148	20.921377	55.567516	0.226980	0.000000	0.216959	0.000000	0.000000	0.000000	0.002967	-0.004238	0.014069	0.000000	0.000000	2.000000	153.000000	1.000000
15309.177708	0.095470	0.583455	-0.004292	87.408524	21.415943	56.084839	0.226485	0.000000	0.214615	0.000000	0.000000	0.000000	0.002967	-0.004238	0.014069	0.000000	0.000000	2.000000	153.000000	1.000000
15309.181041	0.095470	0.583455	-0.004292	87.408524	21.415943	56.084839	0.226485	0.000000	0.214615	0.000000	0.000000	0.000000	-0.000001	-0.000001	-0.000000	0.000000	0.000000	2.000000	153.000000	1.000000
15309.184374	0.095470	0.583455	-0.004292	87.408524	21.415943	56.084839	0.226485	0.000000	0.214615	0.000000	0.000000	0.000000	-0.000001	-0.000001	-0.000000	0.000000	0.000000	2.000000	153.000000	1.000000
15309.187708	0.095470	0.583455	-0.004292	87.412300	21.721420	56.403236	0.226485	0.000000	0.214615	0.000000	0.000000	0.000000	-0.000001	-0.000001	-0.000000	0.000000	0.000000	2.000000	153.000000	1.000000
15309.191041	0.095470	0.583455	-0.004292	87.412300	21.721420	56.403236	0.226485	0.000000	0.214615	0.000000	0.000000	0.000000	-0.000001	-0.000001	-0.000000	0.000000	0.000000	2.000000	153.000000	1.000000
15309.194374	0.095463	0.583419	-0.004326	87.412300	21.721420	56.403236	0.226485	0.000000	0.214615	0.000000	0.000000	0.000000	-0.002113	-0.010950	-0.010019	0.000000	0.000000	2.000000	153.000000	1.000000
15309.197708	0.095463	0.583419	-0.004326	87.418503	21.747768	56.426926	0.226485	0.000000	0.214615	0.000000	0.000000	0.000000	-0.002113	-0.010950	-0.010019	0.000000	0.000000	2.000000	153.000000	1.000000
15309.201041	0.095463	0.583419	-0.004326	87.418503	21.747768	56.426926	0.226485	0.000000	0.214615	0.000000	0.000000	0.000000	-0.002113	-0.010950	-0.010019	0.000000	0.000000	2.000000	153.000000	1.000000
15309.204374	0.095463	0.583419	-0.004326	87.418503	21.747768	56.426926	0.226485	0.000000	0.214615	0.000000	0.000000	0.000000	-0.002113	-0.010950	-0.010019	0.000000	0.000000	2.000000	153.000000	1.000000
15309.207708	0.095479	0.583342	-0.004465	87.427773	21.786297	56.462795	0.226837	0.000000	0.216285	0.000000	0.000000	0.000000	0.004650	-0.023133	-0.041841	0.000000	0.000000	2.000000	153.000000	1.000000
15309.211041	0.095479	0.583342	-0.004465	87.427773	21.786297	56.462795	0.226837	0.000000	0.216285	0.000000	0.000000	0.000000	0.004650	-0.023133	-0.041841	0.000000	0.000000	2.000000	153.000000	1.000000
15309.214374	0.095479	0.583342	-0.004465	87.427773	21.786297	56.462795	0.226837	0.000000	0.216285	0.000000	0.000000	0.000000	0.004650	-0.023133	-0.041841	0.000000	0.000000	2.000000	153.000000	1.000000
15309.217708	0.095479	0.583342	-0.004465	87.435928	21.855167	56.533253	0.226062	0.000000	0.223258	0.000000	0.000000	0.000000	0.004650	-0.023133	-0.041841	0.000000	0.000000	2.000000	153.000000	1.000000
15309.221041	0.095462	0.583319	-0.004545	87.435928	21.855167	56.533253	0.226062	0.000000	0.223258	0.000000	0.000000	0.000000	-0.005081	-0.006696	-0.024092	0.000000	0.000000	2.000000	153.000000	1.000000
15309.224374	0.095462	0.583319	-0.004545	87.435928	21.855167	56.533253	0.226062	0.000000	0.223258	0.000000	0.000000	0.000000	-0.005081	-0.006696	-0.024092	0.000000	0.000000	2.000000	153.000000	1.000000
15309.227708	0.095462	0.583319	-0.004545	87.441132	21.986294	56.669216	0.226062	0.000000	0.223258	0.000000	0.000000	0.000000	-0.005081	-0.006696	-0.024092	0.000000	0.000000	2.000000	153.000000	1.000000
15309.231041	0.095462	0.583319	-0.004545	87.441132	21.986294	56.669216	0.226062	0.000000	0.223258	0.000000	0.000000	0.000000	-0.005081	-0.006696	-0.024092	0.000000	0.000000	2.000000	153.000000	1.000000
15309.234374	0.095446	0.583272	-0.004619	87.441132	21.986294	56.669216	0.226062	0.000000	0.223258	0.000000	0.000000	0.000000	-0.004656	-0.014309	-0.022072	0.000000	0.000000	2.000000	153.000000	1.000000
15309.237708	0.095446	0.583272	-0.004619	87.445641	22.225246	56.918034	0.226909	0.000000	0.227273	0.000000	0.000000	0.000000	-0.004656	-0.014309	-0.022072	0.000000	0.000000	2.000000	153.000000	1.000000
15309.241041	0.095446	0.583272	-0.004619	87.445641	22.225246	56.918034	0.226909	0.000000	0.227273	0.000000	0.000000	0.000000	-0.004656	-0.014309	-0.022072	0.000000	0.000000	2.000000	153.000000	1.000000
15309.244374	0.095446	0.583272	-0.004619	87.445641	22.225246	56.918034	0.226909	0.000000	0.227273	0.000000	0.000000	0.000000	-0.004656	-0.014309	-0.022072	0.000000	0.000000	2.000000	153.000000	1.000000
15309.247708	0.095439	0.583235	-0.004652	87.444038	22.772890	57.489964	0.227685	0.000000	0.230952	0.000000	0.000000	0.000000	-0.002115	-0.010935	-0.010026	0.000000	0.000000	2.000000	153.000000	1.000000
15309.251041	0.095439	0.583235	-0.004652	87.444038	22.772890	57.489964	0.227685	0.000000	0.230952	0.000000	0.000000	0.000000	-0.002115	-0.010935	-0.010026	0.000000	0.000000	2.000000	153.000000	1.000000
15309.254374	0.095439	0.583235	-0.004652	87.444038	22.772890	57.489964	0.227685	0.000000	0.230952	0.000000	0.000000	0.000000	-0.002115	-0.010935	-0.010026	0.000000	0.000000	2.000000	153.000000	1.000000
15309.257708	0.095439	0.583235	-0.004652	87.440437	23.497046	58.246555	0.228038	0.000000	0.232623	0.000000	0.000000	0.000000	-0.002115	-0.010935	-0.010026	0.000000	0.000000	2.000000	153.000000	1.000000
15309.261041	0.095446	0.583203	-0.004622	87.440437	23.497046	58.246555	0.228038	0.000000	0.232623	0.000000	0.000000	0.000000	0.001911	-0.009678	0.009056	0.000000	0.000000	2.000000	153.000000	1.000000
15309.264374	0.095446	0.583203	-0.004622	87.440437	23.497046	58.246555	0.228038	0.000000	0.232623	0.000000	0.000000	0.000000	0.001911	-0.009678	0.009056	0.000000	0.000000	2.000000	153.000000	1.000000
15309.267708	0.095446	0.583203	-0.004622	87.436928	24.183712	58.964012	0.228038	0.000000	0.232623	0.000000	0.000000	0.000000	0.001911	-0.009678	0.009056	0.000000	0.000000	2.000000	153.000000	1.000000
15309.271041	0.095446	0.583203	-0.004622	87.436928	24.183712	58.964012	0.228038	0.000000	0.232623	0.000000	0.000000	0.000000	0.001911	-0.009678	0.009056	0.000000	0.000000	2.000000	153.000000	1.000000
15309.274374	0.095452	0.583171	-0.004592	87.436928	24.183712	58.964012	0.228038	0.000000	0.232623	0.000000	0.000000	0.000000	0.001909	-0.009709	0.009055	0.000000	0.000000	2.000000	153.000000	1.000000
15309.277708	0.095452	0.583171	-0.004592	87.438522	24.634638	59.437119	0.227719	0.000000	0.231114	0.000000	0.000000	0.000000	0.001909	-0.009709	0.009055	0.000000	0.000000	2.000000	153.000000	1.000000
15309.281041	0.095452	0.583171	-0.004592	87.438522	24.634638	59.437119	0.227719	0.000000	0.231114	0.000000	0.000000	0.000000	0.001909	-0.009709	0.009055	0.000000	0.000000	2.000000	153.000000	1.000000
15309.284374	0.095452	0.583171	-0.004592	87.438522	24.634638	59.437119	0.227719	0.000000	0.231114	0.000000	0.000000	0.000000	0.001909	-0.009709	0.009055	0.000000	0.000000	2.000000	153.000000	1.000000
15309.287708	0.095443	0.583037	-0.004530	87.442039	24.912655	59.718536	0.227401	0.000000	0.229605	0.000000	0.000000	0.000000	-0.002834	-0.040026	0.018489	0.000000	0.000000	2.000000	153.000000	1.000000
15309.291041	0.095443	0.583037	-0.004530	87.442039	24.912655	59.718536	0.227401	0.000000	0.229605	0.000000	0.000000	0.000000	-0.002834	-0.040026	0.018489	0.000000	0.000000	2.000000	153.000000	1.000000
15309.294374	0.095443	0.583037	-0.004530	87.442039	24.912655	59.718536	0.227401	0.000000	0.229605	0.000000	0.000000	0.000000	-0.002834	-0.040026	0.018489	0.000000	0.000000	2.000000	153.000000	1.000000
15309.297708	0.095443	0.583037	-0.004530	87.450554	25.028282	59.840252	0.227873	0.000000	0.226523	0.000000	0.000000	0.000000	-0.002834	-0.040026	0.018489	0.000000	0.000000	2.000000	153.000000	1.000000
15309.301041	0.095420	0.582969	-0.004529	87.450554	25.028282	59.840252	0.227873	0.000000	0.226523	0.000000	0.000000	0.000000	-0.006653	-0.020625	0.000378	0.000000	0.000000	2.000000	153.000000	1.000000
15309.304374	0.095420	0.582969	-0.004529	87.450554	25.028282	59.840252	0.227873	0.000000	0.226523	0.000000	0.000000	0.000000	-0.006653	-0.020625	0.000378	0.000000	0.000000	2.000000	153.000000	1.000000
15309.307708	0.095420	0.582969	-0.004529	87.462708	25.089714	59.904461	0.227873	0.000000	0.226523	0.000000	0.000000	0.000000	-0.006653	-0.020625	0.000378	0.000000	0.000000	2.000000	153.000000	1.000000
15309.311041	0.095420	0.582969	-0.004529	87.462708	25.089714	59.904461	0.227873	0.000000	0.226523	0.000000	0.000000	0.000000	-0.006653	-0.020625	0.000378	0.000000	0.000000	2.000000	153.000000	1.000000
15309.314374	0.095398	0.582900	-0.004528	87.462708	25.089714	59.904461	0.227873	0.000000	0.226523	0.000000	0.000000	0.000000	-0.006653	-0.020644	0.000375	0.000000	0.000000	2.000000	153.000000	1.000000
15309.317708	0.095398	0.582900	-0.004528	87.471832	25.140930	59.952969	0.228982	0.000000	0.226460	0.000000	0.000000	0.000000	-0.006653	-0.020644	0.000375	0.000000	0.000000	2.000000	153.000000	1.000000
15309.321041	0.095398	0.582900	-0.004528	87.471832	25.140930	59.952969	0.228982	0.000000	0.226460	0.000000	0.000000	0.000000	-0.006653	-0.020644	0.000375	0.000000	0.000000	2.000000	153.000000	1.000000
15309.324374	0.095398	0.582900	-0.004528	87.471832	25.140930	59.952969	0.228982	0.000000	0.226460	0.000000	0.000000	0.000000	-0.006653	-0.020644	0.000375	0.000000	0.000000	2.000000	153.000000	1.000000
15309.327708	0.095458	0.582797	-0.004670	87.478653	25.182575	59.989178	0.230091	0.000000	0.226398	0.000000	0.000000	0.000000	0.017951	-0.030661	-0.042578	0.000000	0.000000	2.000000	153.000000	1.000000
15309.331041	0.095458	0.582797	-0.004670	87.478653	25.182575	59.989178	0.230091	0.000000	0.226398	0.000000	0.000000	0.000000	0.017951	-0.030661	-0.042578	0.000000	0.000000	2.000000	153.000000	1.000000
15309.334374	0.095458	0.582797	-0.004670	87.478653	25.182575	59.989178	0.230091	0.000000	0.226398	0.000000	0.000000	0.000000	0.017951	-0.030661	-0.042578	0.000000	0.000000	2.000000	153.000000	1.000000
15309.337708	0.095458	0.582797	-0.004670	87.482697	25.205482	60.009510	0.227099	0.000000	0.233494	0.000000	0.000000	0.000000	0.017951	-0.030661	-0.042578	0.000000	0.000000	2.000000	153.000000	1.000000
15309.341041	0.095446	0.582768	-0.004727	87.482697	25.205482	60.009510	0.227099	0.000000	0.233494	0.000000	0.000000	0.000000	-0.003603	-0.008784	-0.017072	0.000000	0.000000	2.000000	153.000000	1.000000
15309.344374	0.095446	0.582768	-0.004727	87.482697	25.205482	60.009510	0.227099	0.000000	0.233494	0.000000	0.000000	0.000000	-0.003603	-0.008784	-0.017072	0.000000	0.000000	2.000000	153.000000	1.000000
15309.347708	0.095446	0.582768	-0.004727	87.475243	25.162428	59.966526	0.227099	0.000000	0.233494	0.000000	0.000000	0.000000	-0.003603	-0.008784	-0.017072	0.000000	0.000000	2.000000	153.000000	1.000000
15309.351041	0.095446	0.582768	-0.004727	87.475243	25.162428	59.966526	0.227099	0.000000	0.233494	0.000000	0.000000	0.000000	-0.003603	-0.008784	-0.017072	0.000000	0.000000	2.000000	153.000000	1.000000
15309.354374	0.095434	0.582739	-0.004784	87.475243	25.162428	59.966526	0.227099	0.000000	0.233494	0.000000	0.000000	0.000000	-0.003600	-0.008811	-0.017073	0.000000	0.000000	2.000000	153.000000	1.000000
15309.357708	0.095434	0.582739	-0.004784	87.458786	25.069834	59.874039	0.227700	0.000000	0.236340	0.000000	0.000000	0.000000	-0.003600	-0.008811	-0.017073	0.000000	0.000000	2.000000	153.000000	1.000000
15309.361041	0.095434	0.582739	-0.004784	87.458786	25.069834	59.874039	0.227700	0.000000	0.236340	0.000000	0.000000	0.000000	-0.003600	-0.008811	-0.017073	0.000000	0.000000	2.000000	153.000000	1.000000
15309.364374	0.095434	0.582739	-0.004784	87.458786	25.069834	59.874039	0.227700	0.000000	0.236340	0.000000	0.000000	0.000000	-0.003600	-0.008811	-0.017073	0.000000	0.000000	2.000000	153.000000	1.000000
15309.367708	0.095392	0.582683	-0.004985	87.421997	24.869188	59.673656	0.228300	0.000000	0.239185	0.000000	0.000000	0.000000	-0.012713	-0.016732	-0.060272	0.000000	0.000000	2.000000	153.000000	1.000000
15309.371041	0.095392	0.582683	-0.004985	87.421997	24.869188	59.673656	0.228300	0.000000	0.239185	0.000000	0.000000	0.000000	-0.012713	-0.016732	-0.060272	0.000000	0.000000	2.000000	153.000000	1.000000
15309.374374	0.095392	0.582683	-0.004985	87.421997	24.869188	59.673656	0.228300	0.000000	0.239185	0.000000	0.000000	0.000000	-0.012713	-0.016732	-0.060272	0.000000	0.000000	2.000000	153.000000	1.000000
15309.377708	0.095392	0.582683	-0.004985	87.362175	24.553131	59.358086	0.230419	0.000000	0.249230	0.000000	0.000000	0.000000	-0.012713	-0.016732	-0.060272	0.000000	0.000000	2.000000	153.000000	1.000000
15309.381041	0.095361	0.582657	-0.005129	87.362175	24.553131	59.358086	0.230419	0.000000	0.249230	0.000000	0.000000	0.000000	-0.009114	-0.007923	-0.043202	0.000000	0.000000	2.000000	153.000000	1.000000
15309.384374	0.095361	0.582657	-0.005129	87.362175	24.553131	59.358086	0.230419	0.000000	0.249230	0.000000	0.000000	0.000000	-0.009114	-0.007923	-0.043202	0.000000	0.000000	2.000000	153.000000	1.000000
15309.387708	0.095301	0.582619	-0.005308	87.263840	24.063890	58.872196	0.230419	0.000000	0.249230	0.000000	0.000000	0.000000	-0.018094	-0.011263	-0.053908	0.000000	1.000000	2.000000	153.000000	1.000000
15309.391041	0.095301	0.582619	-0.005308	87.263840	24.063890	58.872196	0.230419	0.000000	0.249230	0.000000	0.000000	0.000000	-0.018094	-0.011263	-0.053908	0.000000	1.000000	2.000000	153.000000	1.000000
