# Supplementary material for: Haptic Guidance Needs to Be Intuitive Not Just Informative to Improve Human Motor Accuracy
Source: PLoS One. 2016 Mar 16;11(3):e0150912. doi: 10.1371/journal.pone.0150912 (PMC4794196; doi:10.1371/journal.pone.0150912)
Supplement: S1 Data — (ZIP) [file pone.0150912.s001.zip › Subject6/exp1_0154.txt]

Time	PosX	PosY	PosZ	RotX	RotY	RotZ	ForceX	ForceY	ForceZ	MomentX	MomentY	MomentZ	VelocityX	VelocityY	VelocityZ	CalibratedWeight	ButtonDown	Condition	Trial	Visual
15310.663378	-0.004664	0.526494	0.247399	82.800827	61.054558	81.044518	0.000000	0.000000	0.000000	0.000000	0.000000	0.000000	-0.040836	-0.088372	0.108545	0.000000	1.000000	2.000000	154.000000	0.000000
15310.666711	-0.004664	0.526494	0.247399	82.806664	61.944099	81.952248	1.948126	0.000000	-4.604868	0.000000	0.000000	0.000000	-0.040836	-0.088372	0.108545	0.000000	1.000000	2.000000	154.000000	0.000000
15310.670044	-0.004462	0.526224	0.247220	82.806664	61.944099	81.952248	1.948126	0.000000	-4.604868	0.000000	0.000000	0.000000	0.060547	-0.081081	-0.053604	0.000000	1.000000	2.000000	154.000000	0.000000
15310.673378	-0.004462	0.526224	0.247220	82.806664	61.944099	81.952248	1.948126	0.000000	-4.604868	0.000000	0.000000	0.000000	0.060547	-0.081081	-0.053604	0.000000	1.000000	2.000000	154.000000	0.000000
15310.676711	-0.004462	0.526224	0.247220	82.814819	63.246521	83.252922	1.948126	0.000000	-4.604868	0.000000	0.000000	0.000000	0.060547	-0.081081	-0.053604	0.000000	1.000000	2.000000	154.000000	0.000000
15310.680044	-0.004462	0.526224	0.247220	82.814819	63.246521	83.252922	1.948126	0.000000	-4.604868	0.000000	0.000000	0.000000	0.060547	-0.081081	-0.053604	0.000000	1.000000	2.000000	154.000000	0.000000
15310.683378	-0.003993	0.525841	0.247086	82.814819	63.246521	83.252922	1.948126	0.000000	-4.604868	0.000000	0.000000	0.000000	0.140676	-0.114759	-0.040389	0.000000	1.000000	2.000000	154.000000	0.000000
15310.686711	-0.003722	0.525445	0.246410	82.801292	64.845375	84.883125	1.946131	0.000000	-4.605711	0.000000	0.000000	0.000000	0.081312	-0.118740	-0.202738	0.000000	1.000000	2.000000	154.000000	0.000000
15310.690044	-0.003722	0.525445	0.246410	82.801292	64.845375	84.883125	1.946131	0.000000	-4.605711	0.000000	0.000000	0.000000	0.081312	-0.118740	-0.202738	0.000000	1.000000	2.000000	154.000000	0.000000
15310.693378	-0.003722	0.525445	0.246410	82.801292	64.845375	84.883125	1.946131	0.000000	-4.605711	0.000000	0.000000	0.000000	0.081312	-0.118740	-0.202738	0.000000	1.000000	2.000000	154.000000	0.000000
15310.696711	-0.003316	0.525208	0.245160	82.847221	66.148857	86.178856	1.939821	0.000000	-4.608373	0.000000	0.000000	0.000000	0.122013	-0.071309	-0.375003	0.000000	1.000000	2.000000	154.000000	0.000000
15310.700044	-0.003316	0.525208	0.245160	82.847221	66.148857	86.178856	1.939821	0.000000	-4.608373	0.000000	0.000000	0.000000	0.122013	-0.071309	-0.375003	0.000000	1.000000	2.000000	154.000000	0.000000
15310.703378	-0.003316	0.525208	0.245160	82.847221	66.148857	86.178856	1.939821	0.000000	-4.608373	0.000000	0.000000	0.000000	0.122013	-0.071309	-0.375003	0.000000	1.000000	2.000000	154.000000	0.000000
15310.706711	-0.002643	0.524721	0.243531	82.933640	67.579811	87.564331	1.941728	0.000000	-4.607569	0.000000	0.000000	0.000000	0.201890	-0.145915	-0.488634	0.000000	1.000000	2.000000	154.000000	0.000000
15310.710044	-0.002643	0.524721	0.243531	82.933640	67.579811	87.564331	1.941728	0.000000	-4.607569	0.000000	0.000000	0.000000	0.201890	-0.145915	-0.488634	0.000000	1.000000	2.000000	154.000000	0.000000
15310.713378	-0.002643	0.524721	0.243531	82.933640	67.579811	87.564331	1.941728	0.000000	-4.607569	0.000000	0.000000	0.000000	0.201890	-0.145915	-0.488634	0.000000	1.000000	2.000000	154.000000	0.000000
15310.716711	-0.002005	0.524261	0.241556	83.045090	69.198776	89.114586	1.941944	0.000000	-4.607478	0.000000	0.000000	0.000000	0.191304	-0.138083	-0.592665	0.000000	1.000000	2.000000	154.000000	0.000000
15310.720044	-0.002005	0.524261	0.241556	83.045090	69.198776	89.114586	1.941944	0.000000	-4.607478	0.000000	0.000000	0.000000	0.191304	-0.138083	-0.592665	0.000000	1.000000	2.000000	154.000000	0.000000
15310.723378	-0.002005	0.524261	0.241556	83.045090	69.198776	89.114586	1.941944	0.000000	-4.607478	0.000000	0.000000	0.000000	0.191304	-0.138083	-0.592665	0.000000	1.000000	2.000000	154.000000	0.000000
15310.726711	-0.001238	0.523709	0.239208	83.216148	69.901184	89.687477	1.945100	0.000000	-4.606146	0.000000	0.000000	0.000000	0.230123	-0.165530	-0.704127	0.000000	1.000000	2.000000	154.000000	0.000000
15310.730044	-0.001238	0.523709	0.239208	83.216148	69.901184	89.687477	1.945100	0.000000	-4.606146	0.000000	0.000000	0.000000	0.230123	-0.165530	-0.704127	0.000000	1.000000	2.000000	154.000000	0.000000
15310.733378	-0.001238	0.523709	0.239208	83.216148	69.901184	89.687477	1.945100	0.000000	-4.606146	0.000000	0.000000	0.000000	0.230123	-0.165530	-0.704127	0.000000	1.000000	2.000000	154.000000	0.000000
15310.736711	-0.000311	0.523219	0.236681	83.366554	66.048790	85.621849	1.948760	0.000000	-4.604599	0.000000	0.000000	0.000000	0.278029	-0.147054	-0.758357	0.000000	1.000000	2.000000	154.000000	0.000000
15310.740044	-0.000311	0.523219	0.236681	83.366554	66.048790	85.621849	1.948760	0.000000	-4.604599	0.000000	0.000000	0.000000	0.278029	-0.147054	-0.758357	0.000000	1.000000	2.000000	154.000000	0.000000
15310.743378	-0.000311	0.523219	0.236681	83.366554	66.048790	85.621849	1.948760	0.000000	-4.604599	0.000000	0.000000	0.000000	0.278029	-0.147054	-0.758357	0.000000	1.000000	2.000000	154.000000	0.000000
15310.746711	0.000642	0.522741	0.234055	83.265388	57.110947	76.453323	1.951120	0.000000	-4.603600	0.000000	0.000000	0.000000	0.285831	-0.143515	-0.787544	0.000000	1.000000	2.000000	154.000000	0.000000
15310.750044	0.000642	0.522741	0.234055	83.265388	57.110947	76.453323	1.951120	0.000000	-4.603600	0.000000	0.000000	0.000000	0.285831	-0.143515	-0.787544	0.000000	1.000000	2.000000	154.000000	0.000000
15310.753378	0.000642	0.522741	0.234055	83.265388	57.110947	76.453323	1.951120	0.000000	-4.603600	0.000000	0.000000	0.000000	0.285831	-0.143515	-0.787544	0.000000	1.000000	2.000000	154.000000	0.000000
15310.756711	0.001750	0.522317	0.231180	82.779274	46.898666	66.027641	1.953784	0.000000	-4.602470	0.000000	0.000000	0.000000	0.332506	-0.127276	-0.862750	0.000000	1.000000	2.000000	154.000000	0.000000
15310.760044	0.001750	0.522317	0.231180	82.779274	46.898666	66.027641	1.953784	0.000000	-4.602470	0.000000	0.000000	0.000000	0.332506	-0.127276	-0.862750	0.000000	1.000000	2.000000	154.000000	0.000000
15310.763378	0.001750	0.522317	0.231180	82.779274	46.898666	66.027641	1.953784	0.000000	-4.602470	0.000000	0.000000	0.000000	0.332506	-0.127276	-0.862750	0.000000	1.000000	2.000000	154.000000	0.000000
15310.766711	0.003206	0.521925	0.228033	82.008263	38.484001	57.432430	1.955681	0.000000	-4.601664	0.000000	0.000000	0.000000	0.436730	-0.117458	-0.943922	0.000000	1.000000	2.000000	154.000000	0.000000
15310.770044	0.003206	0.521925	0.228033	82.008263	38.484001	57.432430	1.955681	0.000000	-4.601664	0.000000	0.000000	0.000000	0.436730	-0.117458	-0.943922	0.000000	1.000000	2.000000	154.000000	0.000000
15310.773378	0.003206	0.521925	0.228033	82.008263	38.484001	57.432430	1.955681	0.000000	-4.601664	0.000000	0.000000	0.000000	0.436730	-0.117458	-0.943922	0.000000	1.000000	2.000000	154.000000	0.000000
15310.776711	0.004873	0.521571	0.224677	81.115822	32.013035	50.766502	1.953654	0.000000	-4.602525	0.000000	0.000000	0.000000	0.500253	-0.106105	-1.006997	0.000000	1.000000	2.000000	154.000000	0.000000
15310.780044	0.004873	0.521571	0.224677	81.115822	32.013035	50.766502	1.953654	0.000000	-4.602525	0.000000	0.000000	0.000000	0.500253	-0.106105	-1.006997	0.000000	1.000000	2.000000	154.000000	0.000000
15310.783378	0.004873	0.521571	0.224677	81.115822	32.013035	50.766502	1.953654	0.000000	-4.602525	0.000000	0.000000	0.000000	0.500253	-0.106105	-1.006997	0.000000	1.000000	2.000000	154.000000	0.000000
15310.786711	0.006747	0.521251	0.221072	80.237526	26.682814	45.137039	1.949439	0.000000	-4.604312	0.000000	0.000000	0.000000	0.562203	-0.096036	-1.081477	0.000000	0.000000	2.000000	154.000000	0.000000
15310.790044	0.006747	0.521251	0.221072	80.237526	26.682814	45.137039	1.949439	0.000000	-4.604312	0.000000	0.000000	0.000000	0.562203	-0.096036	-1.081477	0.000000	0.000000	2.000000	154.000000	0.000000
15310.793378	0.006747	0.521251	0.221072	80.237526	26.682814	45.137039	1.949439	0.000000	-4.604312	0.000000	0.000000	0.000000	0.562203	-0.096036	-1.081477	0.000000	0.000000	2.000000	154.000000	0.000000
15310.796711	0.008822	0.520960	0.217179	79.411705	21.732626	39.705296	1.943292	0.000000	-4.606909	0.000000	0.000000	0.000000	0.622314	-0.087263	-1.167725	0.000000	0.000000	2.000000	154.000000	0.000000
15310.800044	0.008822	0.520960	0.217179	79.411705	21.732626	39.705296	1.943292	0.000000	-4.606909	0.000000	0.000000	0.000000	0.622314	-0.087263	-1.167725	0.000000	0.000000	2.000000	154.000000	0.000000
15310.803378	0.008822	0.520960	0.217179	79.411705	21.732626	39.705296	1.943292	0.000000	-4.606909	0.000000	0.000000	0.000000	0.622314	-0.087263	-1.167725	0.000000	0.000000	2.000000	154.000000	0.000000
15310.806711	0.011026	0.520717	0.213008	78.648811	16.864979	34.128864	1.935496	0.000000	-4.610190	0.000000	0.000000	0.000000	0.661429	-0.073024	-1.251217	0.000000	0.000000	2.000000	154.000000	0.000000
15310.810044	0.011026	0.520717	0.213008	78.648811	16.864979	34.128864	1.935496	0.000000	-4.610190	0.000000	0.000000	0.000000	0.661429	-0.073024	-1.251217	0.000000	0.000000	2.000000	154.000000	0.000000
15310.813378	0.011026	0.520717	0.213008	78.648811	16.864979	34.128864	1.935496	0.000000	-4.610190	0.000000	0.000000	0.000000	0.661429	-0.073024	-1.251217	0.000000	0.000000	2.000000	154.000000	0.000000
15310.816711	0.013293	0.520466	0.208577	77.918236	12.311783	28.697050	1.927137	0.000000	-4.613691	0.000000	0.000000	0.000000	0.679969	-0.075234	-1.329582	0.000000	0.000000	2.000000	154.000000	0.000000
15310.820044	0.013293	0.520466	0.208577	77.918236	12.311783	28.697050	1.927137	0.000000	-4.613691	0.000000	0.000000	0.000000	0.679969	-0.075234	-1.329582	0.000000	0.000000	2.000000	154.000000	0.000000
15310.823378	0.013293	0.520466	0.208577	77.918236	12.311783	28.697050	1.927137	0.000000	-4.613691	0.000000	0.000000	0.000000	0.679969	-0.075234	-1.329582	0.000000	0.000000	2.000000	154.000000	0.000000
15310.826711	0.015647	0.520256	0.203821	77.202881	8.209131	23.591711	1.919306	0.000000	-4.616954	0.000000	0.000000	0.000000	0.706116	-0.062977	-1.426751	0.000000	0.000000	2.000000	154.000000	0.000000
15310.830044	0.015647	0.520256	0.203821	77.202881	8.209131	23.591711	1.919306	0.000000	-4.616954	0.000000	0.000000	0.000000	0.706116	-0.062977	-1.426751	0.000000	0.000000	2.000000	154.000000	0.000000
15310.833378	0.015647	0.520256	0.203821	77.202881	8.209131	23.591711	1.919306	0.000000	-4.616954	0.000000	0.000000	0.000000	0.706116	-0.062977	-1.426751	0.000000	0.000000	2.000000	154.000000	0.000000
15310.836711	0.018049	0.520098	0.198681	76.492516	4.806245	19.198151	1.912024	0.000000	-4.619975	0.000000	0.000000	0.000000	0.720564	-0.047570	-1.541843	0.000000	0.000000	2.000000	154.000000	0.000000
15310.840044	0.018049	0.520098	0.198681	76.492516	4.806245	19.198151	1.912024	0.000000	-4.619975	0.000000	0.000000	0.000000	0.720564	-0.047570	-1.541843	0.000000	0.000000	2.000000	154.000000	0.000000
15310.843378	0.018049	0.520098	0.198681	76.492516	4.806245	19.198151	1.912024	0.000000	-4.619975	0.000000	0.000000	0.000000	0.720564	-0.047570	-1.541843	0.000000	0.000000	2.000000	154.000000	0.000000
15310.846711	0.020433	0.520033	0.193252	75.789726	2.364797	15.886597	1.906563	0.000000	-4.622231	0.000000	0.000000	0.000000	0.715408	-0.019488	-1.628666	0.000000	0.000000	2.000000	154.000000	0.000000
15310.850044	0.020433	0.520033	0.193252	75.789726	2.364797	15.886597	1.906563	0.000000	-4.622231	0.000000	0.000000	0.000000	0.715408	-0.019488	-1.628666	0.000000	0.000000	2.000000	154.000000	0.000000
15310.853378	0.020433	0.520033	0.193252	75.789726	2.364797	15.886597	1.906563	0.000000	-4.622231	0.000000	0.000000	0.000000	0.715408	-0.019488	-1.628666	0.000000	0.000000	2.000000	154.000000	0.000000
15310.856711	0.022796	0.520073	0.187510	75.143677	0.999067	13.887374	1.903590	0.000000	-4.623456	0.000000	0.000000	0.000000	0.708769	0.012124	-1.722854	0.000000	0.000000	2.000000	154.000000	0.000000
15310.860044	0.022796	0.520073	0.187510	75.143677	0.999067	13.887374	1.903590	0.000000	-4.623456	0.000000	0.000000	0.000000	0.708769	0.012124	-1.722854	0.000000	0.000000	2.000000	154.000000	0.000000
15310.863378	0.022796	0.520073	0.187510	75.143677	0.999067	13.887374	1.903590	0.000000	-4.623456	0.000000	0.000000	0.000000	0.708769	0.012124	-1.722854	0.000000	0.000000	2.000000	154.000000	0.000000
15310.866711	0.025099	0.520172	0.181381	74.571671	0.598468	13.131023	1.903630	0.000000	-4.623440	0.000000	0.000000	0.000000	0.690836	0.029646	-1.838667	0.000000	0.000000	2.000000	154.000000	0.000000
15310.870044	0.025099	0.520172	0.181381	74.571671	0.598468	13.131023	1.903630	0.000000	-4.623440	0.000000	0.000000	0.000000	0.690836	0.029646	-1.838667	0.000000	0.000000	2.000000	154.000000	0.000000
15310.873378	0.025099	0.520172	0.181381	74.571671	0.598468	13.131023	1.903630	0.000000	-4.623440	0.000000	0.000000	0.000000	0.690836	0.029646	-1.838667	0.000000	0.000000	2.000000	154.000000	0.000000
15310.876711	0.027340	0.520419	0.174939	74.069260	0.870860	13.210991	1.908437	0.000000	-4.621458	0.000000	0.000000	0.000000	0.672496	0.074266	-1.932609	0.000000	0.000000	2.000000	154.000000	0.000000
15310.880044	0.027340	0.520419	0.174939	74.069260	0.870860	13.210991	1.908437	0.000000	-4.621458	0.000000	0.000000	0.000000	0.672496	0.074266	-1.932609	0.000000	0.000000	2.000000	154.000000	0.000000
15310.883378	0.027340	0.520419	0.174939	74.069260	0.870860	13.210991	1.908437	0.000000	-4.621458	0.000000	0.000000	0.000000	0.672496	0.074266	-1.932609	0.000000	0.000000	2.000000	154.000000	0.000000
15310.886711	0.029429	0.520759	0.168205	73.627274	1.301327	13.533886	1.917872	0.000000	-4.617550	0.000000	0.000000	0.000000	0.626592	0.101811	-2.019994	0.000000	0.000000	2.000000	154.000000	0.000000
15310.890044	0.029429	0.520759	0.168205	73.627274	1.301327	13.533886	1.917872	0.000000	-4.617550	0.000000	0.000000	0.000000	0.626592	0.101811	-2.019994	0.000000	0.000000	2.000000	154.000000	0.000000
15310.893378	0.029429	0.520759	0.168205	73.627274	1.301327	13.533886	1.917872	0.000000	-4.617550	0.000000	0.000000	0.000000	0.626592	0.101811	-2.019994	0.000000	0.000000	2.000000	154.000000	0.000000
15310.896711	0.031397	0.521225	0.161244	73.237732	1.827857	14.218790	1.934411	0.000000	-4.610645	0.000000	0.000000	0.000000	0.590335	0.139869	-2.088327	0.000000	0.000000	2.000000	154.000000	0.000000
15310.900044	0.031397	0.521225	0.161244	73.237732	1.827857	14.218790	1.934411	0.000000	-4.610645	0.000000	0.000000	0.000000	0.590335	0.139869	-2.088327	0.000000	0.000000	2.000000	154.000000	0.000000
15310.903378	0.031397	0.521225	0.161244	73.237732	1.827857	14.218790	1.934411	0.000000	-4.610645	0.000000	0.000000	0.000000	0.590335	0.139869	-2.088327	0.000000	0.000000	2.000000	154.000000	0.000000
15310.906711	0.033415	0.521774	0.154010	72.896393	2.546315	15.438725	1.957504	0.000000	-4.600889	0.000000	0.000000	0.000000	0.605547	0.164612	-2.170252	0.000000	0.000000	2.000000	154.000000	0.000000
15310.910044	0.033415	0.521774	0.154010	72.896393	2.546315	15.438725	1.957504	0.000000	-4.600889	0.000000	0.000000	0.000000	0.605547	0.164612	-2.170252	0.000000	0.000000	2.000000	154.000000	0.000000
15310.913378	0.033415	0.521774	0.154010	72.896393	2.546315	15.438725	1.957504	0.000000	-4.600889	0.000000	0.000000	0.000000	0.605547	0.164612	-2.170252	0.000000	0.000000	2.000000	154.000000	0.000000
15310.916711	0.035479	0.522402	0.146535	72.611992	3.488720	16.625650	1.984201	0.000000	-4.589438	0.000000	0.000000	0.000000	0.619174	0.188522	-2.242658	0.000000	0.000000	2.000000	154.000000	0.000000
15310.920044	0.035479	0.522402	0.146535	72.611992	3.488720	16.625650	1.984201	0.000000	-4.589438	0.000000	0.000000	0.000000	0.619174	0.188522	-2.242658	0.000000	0.000000	2.000000	154.000000	0.000000
15310.923378	0.035479	0.522402	0.146535	72.611992	3.488720	16.625650	1.984201	0.000000	-4.589438	0.000000	0.000000	0.000000	0.619174	0.188522	-2.242658	0.000000	0.000000	2.000000	154.000000	0.000000
15310.926711	0.037640	0.523140	0.138844	72.382599	4.630334	17.957109	2.014889	0.000000	-4.576048	0.000000	0.000000	0.000000	0.648225	0.221501	-2.307267	0.000000	0.000000	2.000000	154.000000	0.000000
15310.930044	0.037640	0.523140	0.138844	72.382599	4.630334	17.957109	2.014889	0.000000	-4.576048	0.000000	0.000000	0.000000	0.648225	0.221501	-2.307267	0.000000	0.000000	2.000000	154.000000	0.000000
15310.933378	0.037640	0.523140	0.138844	72.382599	4.630334	17.957109	2.014889	0.000000	-4.576048	0.000000	0.000000	0.000000	0.648225	0.221501	-2.307267	0.000000	0.000000	2.000000	154.000000	0.000000
15310.936711	0.039828	0.523908	0.130869	72.199417	5.857913	19.426010	2.048559	0.000000	-4.561075	0.000000	0.000000	0.000000	0.656332	0.230204	-2.392337	0.000000	0.000000	2.000000	154.000000	0.000000
15310.940044	0.039828	0.523908	0.130869	72.199417	5.857913	19.426010	2.048559	0.000000	-4.561075	0.000000	0.000000	0.000000	0.656332	0.230204	-2.392337	0.000000	0.000000	2.000000	154.000000	0.000000
15310.943378	0.039828	0.523908	0.130869	72.199417	5.857913	19.426010	2.048559	0.000000	-4.561075	0.000000	0.000000	0.000000	0.656332	0.230204	-2.392337	0.000000	0.000000	2.000000	154.000000	0.000000
15310.946711	0.042127	0.524747	0.122749	72.055923	7.042844	20.837574	2.088742	0.000000	-4.542814	0.000000	0.000000	0.000000	0.689872	0.251824	-2.436148	0.000000	0.000000	2.000000	154.000000	0.000000
15310.950044	0.042127	0.524747	0.122749	72.055923	7.042844	20.837574	2.088742	0.000000	-4.542814	0.000000	0.000000	0.000000	0.689872	0.251824	-2.436148	0.000000	0.000000	2.000000	154.000000	0.000000
15310.953378	0.042127	0.524747	0.122749	72.055923	7.042844	20.837574	2.088742	0.000000	-4.542814	0.000000	0.000000	0.000000	0.689872	0.251824	-2.436148	0.000000	0.000000	2.000000	154.000000	0.000000
15310.956711	0.044457	0.525747	0.114611	71.799858	8.012218	21.949493	2.132264	0.000000	-4.522549	0.000000	0.000000	0.000000	0.698911	0.299890	-2.441188	0.000000	0.000000	2.000000	154.000000	0.000000
15310.960044	0.044457	0.525747	0.114611	71.799858	8.012218	21.949493	2.132264	0.000000	-4.522549	0.000000	0.000000	0.000000	0.698911	0.299890	-2.441188	0.000000	0.000000	2.000000	154.000000	0.000000
15310.963378	0.044457	0.525747	0.114611	71.799858	8.012218	21.949493	2.132264	0.000000	-4.522549	0.000000	0.000000	0.000000	0.698911	0.299890	-2.441188	0.000000	0.000000	2.000000	154.000000	0.000000
15310.966711	0.046829	0.527064	0.106655	71.206329	8.643256	22.645891	2.180540	0.000000	-4.499472	0.000000	0.000000	0.000000	0.711483	0.395271	-2.387011	0.000000	0.000000	2.000000	154.000000	0.000000
15310.970044	0.046829	0.527064	0.106655	71.206329	8.643256	22.645891	2.180540	0.000000	-4.499472	0.000000	0.000000	0.000000	0.711483	0.395271	-2.387011	0.000000	0.000000	2.000000	154.000000	0.000000
15310.973378	0.046829	0.527064	0.106655	71.206329	8.643256	22.645891	2.180540	0.000000	-4.499472	0.000000	0.000000	0.000000	0.711483	0.395271	-2.387011	0.000000	0.000000	2.000000	154.000000	0.000000
15310.976711	0.049252	0.528644	0.099008	70.256882	9.041021	23.297903	2.230835	0.000000	-4.474749	0.000000	0.000000	0.000000	0.727100	0.473807	-2.293875	0.000000	0.000000	2.000000	154.000000	0.000000
15310.980044	0.049252	0.528644	0.099008	70.256882	9.041021	23.297903	2.230835	0.000000	-4.474749	0.000000	0.000000	0.000000	0.727100	0.473807	-2.293875	0.000000	0.000000	2.000000	154.000000	0.000000
15310.983378	0.049252	0.528644	0.099008	70.256882	9.041021	23.297903	2.230835	0.000000	-4.474749	0.000000	0.000000	0.000000	0.727100	0.473807	-2.293875	0.000000	0.000000	2.000000	154.000000	0.000000
15310.986711	0.051811	0.530408	0.091702	69.146706	9.337312	24.663582	2.280668	0.000000	-4.449557	0.000000	0.000000	0.000000	0.767535	0.529178	-2.191977	0.000000	0.000000	2.000000	154.000000	0.000000
15310.990044	0.051811	0.530408	0.091702	69.146706	9.337312	24.663582	2.280668	0.000000	-4.449557	0.000000	0.000000	0.000000	0.767535	0.529178	-2.191977	0.000000	0.000000	2.000000	154.000000	0.000000
15310.993378	0.051811	0.530408	0.091702	69.146706	9.337312	24.663582	2.280668	0.000000	-4.449557	0.000000	0.000000	0.000000	0.767535	0.529178	-2.191977	0.000000	0.000000	2.000000	154.000000	0.000000
15310.996711	0.054568	0.532262	0.084605	68.025314	9.539783	26.602989	2.325906	0.000000	-4.426077	0.000000	0.000000	0.000000	0.827227	0.556344	-2.128933	0.000000	0.000000	2.000000	154.000000	0.000000
15311.000044	0.054568	0.532262	0.084605	68.025314	9.539783	26.602989	2.325906	0.000000	-4.426077	0.000000	0.000000	0.000000	0.827227	0.556344	-2.128933	0.000000	0.000000	2.000000	154.000000	0.000000
15311.003378	0.054568	0.532262	0.084605	68.025314	9.539783	26.602989	2.325906	0.000000	-4.426077	0.000000	0.000000	0.000000	0.827227	0.556344	-2.128933	0.000000	0.000000	2.000000	154.000000	0.000000
15311.006711	0.057522	0.534196	0.077743	66.965515	9.492379	28.037483	2.271597	0.000000	-4.230269	0.000000	0.000000	0.000000	0.886147	0.580133	-2.058727	0.000000	0.000000	2.000000	154.000000	0.000000
15311.010044	0.057522	0.534196	0.077743	66.965515	9.492379	28.037483	2.271597	0.000000	-4.230269	0.000000	0.000000	0.000000	0.886147	0.580133	-2.058727	0.000000	0.000000	2.000000	154.000000	0.000000
15311.013378	0.057522	0.534196	0.077743	66.965515	9.492379	28.037483	2.271597	0.000000	-4.230269	0.000000	0.000000	0.000000	0.886147	0.580133	-2.058727	0.000000	0.000000	2.000000	154.000000	0.000000
15311.016711	0.060458	0.536228	0.071055	66.259674	9.299007	28.549734	2.123906	0.000000	-3.887148	0.000000	0.000000	0.000000	0.880904	0.609639	-2.006243	0.000000	0.000000	2.000000	154.000000	0.000000
15311.020044	0.060458	0.536228	0.071055	66.259674	9.299007	28.549734	2.123906	0.000000	-3.887148	0.000000	0.000000	0.000000	0.880904	0.609639	-2.006243	0.000000	0.000000	2.000000	154.000000	0.000000
15311.023378	0.060458	0.536228	0.071055	66.259674	9.299007	28.549734	2.123906	0.000000	-3.887148	0.000000	0.000000	0.000000	0.880904	0.609639	-2.006243	0.000000	0.000000	2.000000	154.000000	0.000000
15311.026711	0.063404	0.538358	0.064543	66.364082	9.077265	28.474573	1.977089	0.000000	-3.552774	0.000000	0.000000	0.000000	0.883824	0.639028	-1.953739	0.000000	0.000000	2.000000	154.000000	0.000000
15311.030044	0.063404	0.538358	0.064543	66.364082	9.077265	28.474573	1.977089	0.000000	-3.552774	0.000000	0.000000	0.000000	0.883824	0.639028	-1.953739	0.000000	0.000000	2.000000	154.000000	0.000000
15311.033378	0.063404	0.538358	0.064543	66.364082	9.077265	28.474573	1.977089	0.000000	-3.552774	0.000000	0.000000	0.000000	0.883824	0.639028	-1.953739	0.000000	0.000000	2.000000	154.000000	0.000000
15311.036711	0.066367	0.540682	0.058442	66.765564	8.648859	28.139454	1.829785	0.000000	-3.227151	0.000000	0.000000	0.000000	0.888834	0.697138	-1.830334	0.000000	0.000000	2.000000	154.000000	0.000000
15311.040044	0.066367	0.540682	0.058442	66.765564	8.648859	28.139454	1.829785	0.000000	-3.227151	0.000000	0.000000	0.000000	0.888834	0.697138	-1.830334	0.000000	0.000000	2.000000	154.000000	0.000000
15311.043378	0.066367	0.540682	0.058442	66.765564	8.648859	28.139454	1.829785	0.000000	-3.227151	0.000000	0.000000	0.000000	0.888834	0.697138	-1.830334	0.000000	0.000000	2.000000	154.000000	0.000000
15311.046711	0.069304	0.543158	0.052749	67.202293	7.942915	27.537554	1.681646	0.000000	-2.922096	0.000000	0.000000	0.000000	0.881185	0.742690	-1.707858	0.000000	0.000000	2.000000	154.000000	0.000000
15311.050044	0.069304	0.543158	0.052749	67.202293	7.942915	27.537554	1.681646	0.000000	-2.922096	0.000000	0.000000	0.000000	0.881185	0.742690	-1.707858	0.000000	0.000000	2.000000	154.000000	0.000000
15311.053378	0.069304	0.543158	0.052749	67.202293	7.942915	27.537554	1.681646	0.000000	-2.922096	0.000000	0.000000	0.000000	0.881185	0.742690	-1.707858	0.000000	0.000000	2.000000	154.000000	0.000000
15311.056711	0.072204	0.545707	0.047486	67.617104	7.007018	26.633905	1.534781	0.000000	-2.637452	0.000000	0.000000	0.000000	0.869798	0.764854	-1.579025	0.000000	0.000000	2.000000	154.000000	0.000000
15311.060044	0.072204	0.545707	0.047486	67.617104	7.007018	26.633905	1.534781	0.000000	-2.637452	0.000000	0.000000	0.000000	0.869798	0.764854	-1.579025	0.000000	0.000000	2.000000	154.000000	0.000000
15311.063378	0.072204	0.545707	0.047486	67.617104	7.007018	26.633905	1.534781	0.000000	-2.637452	0.000000	0.000000	0.000000	0.869798	0.764854	-1.579025	0.000000	0.000000	2.000000	154.000000	0.000000
15311.066711	0.075066	0.548369	0.042588	67.984741	5.965350	25.550959	1.389815	0.000000	-2.374282	0.000000	0.000000	0.000000	0.858545	0.798629	-1.469339	0.000000	0.000000	2.000000	154.000000	0.000000
15311.070044	0.075066	0.548369	0.042588	67.984741	5.965350	25.550959	1.389815	0.000000	-2.374282	0.000000	0.000000	0.000000	0.858545	0.798629	-1.469339	0.000000	0.000000	2.000000	154.000000	0.000000
15311.073378	0.075066	0.548369	0.042588	67.984741	5.965350	25.550959	1.389815	0.000000	-2.374282	0.000000	0.000000	0.000000	0.858545	0.798629	-1.469339	0.000000	0.000000	2.000000	154.000000	0.000000
15311.076711	0.077964	0.551115	0.038011	68.335106	4.871562	24.216152	1.246724	0.000000	-2.129392	0.000000	0.000000	0.000000	0.869439	0.823820	-1.372923	0.000000	0.000000	2.000000	154.000000	0.000000
15311.080044	0.077964	0.551115	0.038011	68.335106	4.871562	24.216152	1.246724	0.000000	-2.129392	0.000000	0.000000	0.000000	0.869439	0.823820	-1.372923	0.000000	0.000000	2.000000	154.000000	0.000000
15311.083378	0.077964	0.551115	0.038011	68.335106	4.871562	24.216152	1.246724	0.000000	-2.129392	0.000000	0.000000	0.000000	0.869439	0.823820	-1.372923	0.000000	0.000000	2.000000	154.000000	0.000000
15311.086711	0.080798	0.553936	0.033692	68.716301	3.782298	22.487682	1.101817	0.000000	-1.900571	0.000000	0.000000	0.000000	0.850251	0.846210	-1.295958	0.000000	0.000000	2.000000	154.000000	0.000000
15311.090044	0.080798	0.553936	0.033692	68.716301	3.782298	22.487682	1.101817	0.000000	-1.900571	0.000000	0.000000	0.000000	0.850251	0.846210	-1.295958	0.000000	0.000000	2.000000	154.000000	0.000000
15311.093378	0.080798	0.553936	0.033692	68.716301	3.782298	22.487682	1.101817	0.000000	-1.900571	0.000000	0.000000	0.000000	0.850251	0.846210	-1.295958	0.000000	0.000000	2.000000	154.000000	0.000000
15311.096711	0.083479	0.556819	0.029628	69.198425	2.795134	20.651243	0.960109	0.000000	-1.684578	0.000000	0.000000	0.000000	0.804481	0.864816	-1.219084	0.000000	0.000000	2.000000	154.000000	0.000000
15311.100044	0.083479	0.556819	0.029628	69.198425	2.795134	20.651243	0.960109	0.000000	-1.684578	0.000000	0.000000	0.000000	0.804481	0.864816	-1.219084	0.000000	0.000000	2.000000	154.000000	0.000000
15311.103378	0.083479	0.556819	0.029628	69.198425	2.795134	20.651243	0.960109	0.000000	-1.684578	0.000000	0.000000	0.000000	0.804481	0.864816	-1.219084	0.000000	0.000000	2.000000	154.000000	0.000000
15311.106711	0.085928	0.559786	0.025857	69.814026	2.028440	19.126617	0.826029	0.000000	-1.481398	0.000000	0.000000	0.000000	0.734668	0.890186	-1.131342	0.000000	0.000000	2.000000	154.000000	0.000000
15311.110044	0.085928	0.559786	0.025857	69.814026	2.028440	19.126617	0.826029	0.000000	-1.481398	0.000000	0.000000	0.000000	0.734668	0.890186	-1.131342	0.000000	0.000000	2.000000	154.000000	0.000000
15311.113378	0.085928	0.559786	0.025857	69.814026	2.028440	19.126617	0.826029	0.000000	-1.481398	0.000000	0.000000	0.000000	0.734668	0.890186	-1.131342	0.000000	0.000000	2.000000	154.000000	0.000000
15311.116711	0.088028	0.562799	0.022458	70.540565	1.589655	18.332380	0.703584	0.000000	-1.292841	0.000000	0.000000	0.000000	0.629801	0.903896	-1.019686	0.000000	0.000000	2.000000	154.000000	0.000000
15311.120044	0.088028	0.562799	0.022458	70.540565	1.589655	18.332380	0.703584	0.000000	-1.292841	0.000000	0.000000	0.000000	0.629801	0.903896	-1.019686	0.000000	0.000000	2.000000	154.000000	0.000000
15311.123378	0.088028	0.562799	0.022458	70.540565	1.589655	18.332380	0.703584	0.000000	-1.292841	0.000000	0.000000	0.000000	0.629801	0.903896	-1.019686	0.000000	0.000000	2.000000	154.000000	0.000000
15311.126711	0.089696	0.565874	0.019430	71.361038	1.367477	18.042891	0.598617	0.000000	-1.122893	0.000000	0.000000	0.000000	0.500386	0.922404	-0.908403	0.000000	0.000000	2.000000	154.000000	0.000000
15311.130044	0.089696	0.565874	0.019430	71.361038	1.367477	18.042891	0.598617	0.000000	-1.122893	0.000000	0.000000	0.000000	0.500386	0.922404	-0.908403	0.000000	0.000000	2.000000	154.000000	0.000000
15311.133378	0.089696	0.565874	0.019430	71.361038	1.367477	18.042891	0.598617	0.000000	-1.122893	0.000000	0.000000	0.000000	0.500386	0.922404	-0.908403	0.000000	0.000000	2.000000	154.000000	0.000000
15311.136711	0.091017	0.569008	0.016787	72.235962	1.334894	18.148329	0.515220	0.000000	-0.971493	0.000000	0.000000	0.000000	0.396320	0.940440	-0.792849	0.000000	0.000000	2.000000	154.000000	0.000000
15311.140044	0.091017	0.569008	0.016787	72.235962	1.334894	18.148329	0.515220	0.000000	-0.971493	0.000000	0.000000	0.000000	0.396320	0.940440	-0.792849	0.000000	0.000000	2.000000	154.000000	0.000000
15311.143378	0.091017	0.569008	0.016787	72.235962	1.334894	18.148329	0.515220	0.000000	-0.971493	0.000000	0.000000	0.000000	0.396320	0.940440	-0.792849	0.000000	0.000000	2.000000	154.000000	0.000000
15311.146711	0.092058	0.572157	0.014468	73.139244	1.662465	18.832253	0.449166	0.000000	-0.839351	0.000000	0.000000	0.000000	0.312389	0.944499	-0.695797	0.000000	0.000000	2.000000	154.000000	0.000000
15311.150044	0.092058	0.572157	0.014468	73.139244	1.662465	18.832253	0.449166	0.000000	-0.839351	0.000000	0.000000	0.000000	0.312389	0.944499	-0.695797	0.000000	0.000000	2.000000	154.000000	0.000000
15311.153378	0.092058	0.572157	0.014468	73.139244	1.662465	18.832253	0.449166	0.000000	-0.839351	0.000000	0.000000	0.000000	0.312389	0.944499	-0.695797	0.000000	0.000000	2.000000	154.000000	0.000000
15311.156711	0.092970	0.575323	0.012380	74.045074	2.467794	20.173422	0.397101	0.000000	-0.723385	0.000000	0.000000	0.000000	0.273640	0.949900	-0.626410	0.000000	0.000000	2.000000	154.000000	0.000000
15311.160044	0.092970	0.575323	0.012380	74.045074	2.467794	20.173422	0.397101	0.000000	-0.723385	0.000000	0.000000	0.000000	0.273640	0.949900	-0.626410	0.000000	0.000000	2.000000	154.000000	0.000000
15311.163378	0.092970	0.575323	0.012380	74.045074	2.467794	20.173422	0.397101	0.000000	-0.723385	0.000000	0.000000	0.000000	0.273640	0.949900	-0.626410	0.000000	0.000000	2.000000	154.000000	0.000000
15311.166711	0.093692	0.578499	0.010429	74.936722	3.732660	22.093220	0.351494	0.000000	-0.618983	0.000000	0.000000	0.000000	0.216478	0.952904	-0.585174	0.000000	0.000000	2.000000	154.000000	0.000000
15311.170044	0.093692	0.578499	0.010429	74.936722	3.732660	22.093220	0.351494	0.000000	-0.618983	0.000000	0.000000	0.000000	0.216478	0.952904	-0.585174	0.000000	0.000000	2.000000	154.000000	0.000000
15311.173378	0.093692	0.578499	0.010429	74.936722	3.732660	22.093220	0.351494	0.000000	-0.618983	0.000000	0.000000	0.000000	0.216478	0.952904	-0.585174	0.000000	0.000000	2.000000	154.000000	0.000000
15311.176711	0.094239	0.581607	0.008569	75.805923	5.350662	24.397392	0.315415	0.000000	-0.521454	0.000000	0.000000	0.000000	0.164261	0.932414	-0.558067	0.000000	0.000000	2.000000	154.000000	0.000000
15311.180044	0.094239	0.581607	0.008569	75.805923	5.350662	24.397392	0.315415	0.000000	-0.521454	0.000000	0.000000	0.000000	0.164261	0.932414	-0.558067	0.000000	0.000000	2.000000	154.000000	0.000000
15311.183378	0.094239	0.581607	0.008569	75.805923	5.350662	24.397392	0.315415	0.000000	-0.521454	0.000000	0.000000	0.000000	0.164261	0.932414	-0.558067	0.000000	0.000000	2.000000	154.000000	0.000000
15311.186711	0.094585	0.584638	0.006765	76.640999	7.112001	26.799450	0.288038	0.000000	-0.428443	0.000000	0.000000	0.000000	0.103805	0.909198	-0.541039	0.000000	0.000000	2.000000	154.000000	0.000000
15311.190044	0.094585	0.584638	0.006765	76.640999	7.112001	26.799450	0.288038	0.000000	-0.428443	0.000000	0.000000	0.000000	0.103805	0.909198	-0.541039	0.000000	0.000000	2.000000	154.000000	0.000000
15311.193378	0.094585	0.584638	0.006765	76.640999	7.112001	26.799450	0.288038	0.000000	-0.428443	0.000000	0.000000	0.000000	0.103805	0.909198	-0.541039	0.000000	0.000000	2.000000	154.000000	0.000000
15311.196711	0.094743	0.587633	0.004962	77.420174	8.731742	28.920029	0.270737	0.000000	-0.338270	0.000000	0.000000	0.000000	0.047419	0.898372	-0.540977	0.000000	0.000000	2.000000	154.000000	0.000000
15311.200044	0.094743	0.587633	0.004962	77.420174	8.731742	28.920029	0.270737	0.000000	-0.338270	0.000000	0.000000	0.000000	0.047419	0.898372	-0.540977	0.000000	0.000000	2.000000	154.000000	0.000000
15311.203378	0.094743	0.587633	0.004962	77.420174	8.731742	28.920029	0.270737	0.000000	-0.338270	0.000000	0.000000	0.000000	0.047419	0.898372	-0.540977	0.000000	0.000000	2.000000	154.000000	0.000000
15311.206711	0.094759	0.590521	0.003149	78.146370	10.008226	30.545130	0.262834	0.000000	-0.248107	0.000000	0.000000	0.000000	0.004625	0.866411	-0.544024	0.000000	0.000000	2.000000	154.000000	0.000000
15311.210044	0.094759	0.590521	0.003149	78.146370	10.008226	30.545130	0.262834	0.000000	-0.248107	0.000000	0.000000	0.000000	0.004625	0.866411	-0.544024	0.000000	0.000000	2.000000	154.000000	0.000000
15311.213378	0.094759	0.590521	0.003149	78.146370	10.008226	30.545130	0.262834	0.000000	-0.248107	0.000000	0.000000	0.000000	0.004625	0.866411	-0.544024	0.000000	0.000000	2.000000	154.000000	0.000000
15311.216711	0.094622	0.593358	0.001380	78.830276	10.909081	31.655195	0.262063	0.000000	-0.157436	0.000000	0.000000	0.000000	-0.041141	0.851261	-0.530602	0.000000	0.000000	2.000000	154.000000	0.000000
15311.220044	0.094622	0.593358	0.001380	78.830276	10.909081	31.655195	0.262063	0.000000	-0.157436	0.000000	0.000000	0.000000	-0.041141	0.851261	-0.530602	0.000000	0.000000	2.000000	154.000000	0.000000
15311.223378	0.094622	0.593358	0.001380	78.830276	10.909081	31.655195	0.262063	0.000000	-0.157436	0.000000	0.000000	0.000000	-0.041141	0.851261	-0.530602	0.000000	0.000000	2.000000	154.000000	0.000000
15311.226711	0.094462	0.596102	-0.000379	79.472824	11.545308	32.414055	0.268920	0.000000	-0.069003	0.000000	0.000000	0.000000	-0.047828	0.823058	-0.527667	0.000000	0.000000	2.000000	154.000000	0.000000
15311.230044	0.094462	0.596102	-0.000379	79.472824	11.545308	32.414055	0.268920	0.000000	-0.069003	0.000000	0.000000	0.000000	-0.047828	0.823058	-0.527667	0.000000	0.000000	2.000000	154.000000	0.000000
15311.233378	0.094462	0.596102	-0.000379	79.472824	11.545308	32.414055	0.268920	0.000000	-0.069003	0.000000	0.000000	0.000000	-0.047828	0.823058	-0.527667	0.000000	0.000000	2.000000	154.000000	0.000000
15311.236711	0.094384	0.598777	-0.002065	80.070213	12.012935	32.940628	0.276891	0.000000	0.018942	0.000000	0.000000	0.000000	-0.023494	0.802474	-0.505887	0.000000	0.000000	2.000000	154.000000	0.000000
15311.240044	0.094384	0.598777	-0.002065	80.070213	12.012935	32.940628	0.276891	0.000000	0.018942	0.000000	0.000000	0.000000	-0.023494	0.802474	-0.505887	0.000000	0.000000	2.000000	154.000000	0.000000
15311.243378	0.094384	0.598777	-0.002065	80.070213	12.012935	32.940628	0.276891	0.000000	0.018942	0.000000	0.000000	0.000000	-0.023494	0.802474	-0.505887	0.000000	0.000000	2.000000	154.000000	0.000000
15311.246711	0.094287	0.601310	-0.003724	80.609367	12.423384	33.382408	0.280807	0.000000	0.103256	0.000000	0.000000	0.000000	-0.029075	0.759844	-0.497519	0.000000	0.000000	2.000000	154.000000	0.000000
15311.250044	0.094287	0.601310	-0.003724	80.609367	12.423384	33.382408	0.280807	0.000000	0.103256	0.000000	0.000000	0.000000	-0.029075	0.759844	-0.497519	0.000000	0.000000	2.000000	154.000000	0.000000
15311.253378	0.094287	0.601310	-0.003724	80.609367	12.423384	33.382408	0.280807	0.000000	0.103256	0.000000	0.000000	0.000000	-0.029075	0.759844	-0.497519	0.000000	0.000000	2.000000	154.000000	0.000000
15311.256711	0.094187	0.603752	-0.005281	81.053452	12.773108	33.754128	0.285653	0.000000	0.186176	0.000000	0.000000	0.000000	-0.029981	0.732853	-0.467141	0.000000	0.000000	2.000000	154.000000	0.000000
15311.260044	0.094187	0.603752	-0.005281	81.053452	12.773108	33.754128	0.285653	0.000000	0.186176	0.000000	0.000000	0.000000	-0.029981	0.732853	-0.467141	0.000000	0.000000	2.000000	154.000000	0.000000
15311.263378	0.094187	0.603752	-0.005281	81.053452	12.773108	33.754128	0.285653	0.000000	0.186176	0.000000	0.000000	0.000000	-0.029981	0.732853	-0.467141	0.000000	0.000000	2.000000	154.000000	0.000000
15311.266711	0.094076	0.606095	-0.006775	81.342834	12.943852	33.915409	0.290650	0.000000	0.264033	0.000000	0.000000	0.000000	-0.033173	0.702669	-0.448207	0.000000	0.000000	2.000000	154.000000	0.000000
15311.270044	0.094076	0.606095	-0.006775	81.342834	12.943852	33.915409	0.290650	0.000000	0.264033	0.000000	0.000000	0.000000	-0.033173	0.702669	-0.448207	0.000000	0.000000	2.000000	154.000000	0.000000
15311.273378	0.094076	0.606095	-0.006775	81.342834	12.943852	33.915409	0.290650	0.000000	0.264033	0.000000	0.000000	0.000000	-0.033173	0.702669	-0.448207	0.000000	0.000000	2.000000	154.000000	0.000000
15311.276711	0.093987	0.608326	-0.008161	81.442047	12.989862	33.935913	0.296178	0.000000	0.338734	0.000000	0.000000	0.000000	-0.026802	0.669417	-0.415931	0.000000	0.000000	2.000000	154.000000	0.000000
15311.280044	0.093987	0.608326	-0.008161	81.442047	12.989862	33.935913	0.296178	0.000000	0.338734	0.000000	0.000000	0.000000	-0.026802	0.669417	-0.415931	0.000000	0.000000	2.000000	154.000000	0.000000
15311.283378	0.093987	0.608326	-0.008161	81.442047	12.989862	33.935913	0.296178	0.000000	0.338734	0.000000	0.000000	0.000000	-0.026802	0.669417	-0.415931	0.000000	0.000000	2.000000	154.000000	0.000000
15311.286711	0.093888	0.610461	-0.009482	81.407852	13.014612	33.935429	0.300645	0.000000	0.408056	0.000000	0.000000	0.000000	-0.029668	0.640330	-0.396129	0.000000	0.000000	2.000000	154.000000	0.000000
15311.290044	0.093888	0.610461	-0.009482	81.407852	13.014612	33.935429	0.300645	0.000000	0.408056	0.000000	0.000000	0.000000	-0.029668	0.640330	-0.396129	0.000000	0.000000	2.000000	154.000000	0.000000
15311.293378	0.093888	0.610461	-0.009482	81.407852	13.014612	33.935429	0.300645	0.000000	0.408056	0.000000	0.000000	0.000000	-0.029668	0.640330	-0.396129	0.000000	0.000000	2.000000	154.000000	0.000000
15311.296711	0.093785	0.612494	-0.010711	81.284943	13.019907	33.921101	0.305590	0.000000	0.474077	0.000000	0.000000	0.000000	-0.030870	0.610013	-0.368803	0.000000	0.000000	2.000000	154.000000	0.000000
15311.300044	0.093785	0.612494	-0.010711	81.284943	13.019907	33.921101	0.305590	0.000000	0.474077	0.000000	0.000000	0.000000	-0.030870	0.610013	-0.368803	0.000000	0.000000	2.000000	154.000000	0.000000
15311.303378	0.093785	0.612494	-0.010711	81.284943	13.019907	33.921101	0.305590	0.000000	0.474077	0.000000	0.000000	0.000000	-0.030870	0.610013	-0.368803	0.000000	0.000000	2.000000	154.000000	0.000000
15311.306711	0.093663	0.614422	-0.011820	81.123650	13.014124	33.901249	0.310735	0.000000	0.535545	0.000000	0.000000	0.000000	-0.036751	0.578565	-0.332610	0.000000	0.000000	2.000000	154.000000	0.000000
15311.310044	0.093663	0.614422	-0.011820	81.123650	13.014124	33.901249	0.310735	0.000000	0.535545	0.000000	0.000000	0.000000	-0.036751	0.578565	-0.332610	0.000000	0.000000	2.000000	154.000000	0.000000
15311.313378	0.093663	0.614422	-0.011820	81.123650	13.014124	33.901249	0.310735	0.000000	0.535545	0.000000	0.000000	0.000000	-0.036751	0.578565	-0.332610	0.000000	0.000000	2.000000	154.000000	0.000000
15311.316711	0.093505	0.616243	-0.012778	80.939392	12.987525	33.867222	0.316860	0.000000	0.590980	0.000000	0.000000	0.000000	-0.047256	0.546071	-0.287550	0.000000	0.000000	2.000000	154.000000	0.000000
15311.320044	0.093505	0.616243	-0.012778	80.939392	12.987525	33.867222	0.316860	0.000000	0.590980	0.000000	0.000000	0.000000	-0.047256	0.546071	-0.287550	0.000000	0.000000	2.000000	154.000000	0.000000
15311.323378	0.093505	0.616243	-0.012778	80.939392	12.987525	33.867222	0.316860	0.000000	0.590980	0.000000	0.000000	0.000000	-0.047256	0.546071	-0.287550	0.000000	0.000000	2.000000	154.000000	0.000000
15311.326711	0.093307	0.617987	-0.013618	80.728073	12.959911	33.841980	0.324736	0.000000	0.638905	0.000000	0.000000	0.000000	-0.059589	0.523269	-0.251876	0.000000	0.000000	2.000000	154.000000	0.000000
15311.330044	0.093307	0.617987	-0.013618	80.728073	12.959911	33.841980	0.324736	0.000000	0.638905	0.000000	0.000000	0.000000	-0.059589	0.523269	-0.251876	0.000000	0.000000	2.000000	154.000000	0.000000
15311.333378	0.093307	0.617987	-0.013618	80.728073	12.959911	33.841980	0.324736	0.000000	0.638905	0.000000	0.000000	0.000000	-0.059589	0.523269	-0.251876	0.000000	0.000000	2.000000	154.000000	0.000000
15311.336711	0.093136	0.619651	-0.014327	80.521492	12.933843	33.818314	0.334668	0.000000	0.680884	0.000000	0.000000	0.000000	-0.051342	0.499353	-0.212775	0.000000	0.000000	2.000000	154.000000	0.000000
15311.340044	0.093136	0.619651	-0.014327	80.521492	12.933843	33.818314	0.334668	0.000000	0.680884	0.000000	0.000000	0.000000	-0.051342	0.499353	-0.212775	0.000000	0.000000	2.000000	154.000000	0.000000
15311.343378	0.093136	0.619651	-0.014327	80.521492	12.933843	33.818314	0.334668	0.000000	0.680884	0.000000	0.000000	0.000000	-0.051342	0.499353	-0.212775	0.000000	0.000000	2.000000	154.000000	0.000000
15311.346711	0.092989	0.621218	-0.014920	80.328964	12.910349	33.797226	0.343225	0.000000	0.716347	0.000000	0.000000	0.000000	-0.044003	0.470065	-0.177966	0.000000	0.000000	2.000000	154.000000	0.000000
15311.350044	0.092989	0.621218	-0.014920	80.328964	12.910349	33.797226	0.343225	0.000000	0.716347	0.000000	0.000000	0.000000	-0.044003	0.470065	-0.177966	0.000000	0.000000	2.000000	154.000000	0.000000
15311.353378	0.092989	0.621218	-0.014920	80.328964	12.910349	33.797226	0.343225	0.000000	0.716347	0.000000	0.000000	0.000000	-0.044003	0.470065	-0.177966	0.000000	0.000000	2.000000	154.000000	0.000000
15311.356711	0.092815	0.622699	-0.015435	80.194504	12.870947	33.762428	0.350558	0.000000	0.746008	0.000000	0.000000	0.000000	-0.052209	0.444158	-0.154586	0.000000	0.000000	2.000000	154.000000	0.000000
15311.360044	0.092815	0.622699	-0.015435	80.194504	12.870947	33.762428	0.350558	0.000000	0.746008	0.000000	0.000000	0.000000	-0.052209	0.444158	-0.154586	0.000000	0.000000	2.000000	154.000000	0.000000
15311.363378	0.092815	0.622699	-0.015435	80.194504	12.870947	33.762428	0.350558	0.000000	0.746008	0.000000	0.000000	0.000000	-0.052209	0.444158	-0.154586	0.000000	0.000000	2.000000	154.000000	0.000000
15311.366711	0.092630	0.624099	-0.015900	80.192162	12.854105	33.754307	0.359260	0.000000	0.771772	0.000000	0.000000	0.000000	-0.055552	0.419991	-0.139481	0.000000	0.000000	2.000000	154.000000	0.000000
15311.370044	0.092630	0.624099	-0.015900	80.192162	12.854105	33.754307	0.359260	0.000000	0.771772	0.000000	0.000000	0.000000	-0.055552	0.419991	-0.139481	0.000000	0.000000	2.000000	154.000000	0.000000
15311.373378	0.092630	0.624099	-0.015900	80.192162	12.854105	33.754307	0.359260	0.000000	0.771772	0.000000	0.000000	0.000000	-0.055552	0.419991	-0.139481	0.000000	0.000000	2.000000	154.000000	0.000000
15311.376711	0.092423	0.625428	-0.016362	80.360550	12.848467	33.755543	0.368518	0.000000	0.795019	0.000000	0.000000	0.000000	-0.061854	0.398852	-0.138552	0.000000	0.000000	2.000000	154.000000	0.000000
15311.380044	0.092423	0.625428	-0.016362	80.360550	12.848467	33.755543	0.368518	0.000000	0.795019	0.000000	0.000000	0.000000	-0.061854	0.398852	-0.138552	0.000000	0.000000	2.000000	154.000000	0.000000
15311.383378	0.092423	0.625428	-0.016362	80.360550	12.848467	33.755543	0.368518	0.000000	0.795019	0.000000	0.000000	0.000000	-0.061854	0.398852	-0.138552	0.000000	0.000000	2.000000	154.000000	0.000000
15311.386711	0.092274	0.626673	-0.016762	80.673378	12.860772	33.774536	0.378827	0.000000	0.818111	0.000000	0.000000	0.000000	-0.044760	0.373414	-0.119800	0.000000	0.000000	2.000000	154.000000	0.000000
15311.390044	0.092274	0.626673	-0.016762	80.673378	12.860772	33.774536	0.378827	0.000000	0.818111	0.000000	0.000000	0.000000	-0.044760	0.373414	-0.119800	0.000000	0.000000	2.000000	154.000000	0.000000
15311.393378	0.092274	0.626673	-0.016762	80.673378	12.860772	33.774536	0.378827	0.000000	0.818111	0.000000	0.000000	0.000000	-0.044760	0.373414	-0.119800	0.000000	0.000000	2.000000	154.000000	0.000000
15311.396711	0.092156	0.627838	-0.017117	81.041168	12.876812	33.790249	0.386287	0.000000	0.838077	0.000000	0.000000	0.000000	-0.035443	0.349564	-0.106717	0.000000	0.000000	2.000000	154.000000	0.000000
15311.400044	0.092156	0.627838	-0.017117	81.041168	12.876812	33.790249	0.386287	0.000000	0.838077	0.000000	0.000000	0.000000	-0.035443	0.349564	-0.106717	0.000000	0.000000	2.000000	154.000000	0.000000
15311.403378	0.092156	0.627838	-0.017117	81.041168	12.876812	33.790249	0.386287	0.000000	0.838077	0.000000	0.000000	0.000000	-0.035443	0.349564	-0.106717	0.000000	0.000000	2.000000	154.000000	0.000000
15311.406711	0.092082	0.628935	-0.017366	81.425476	12.844889	33.747612	0.392194	0.000000	0.855863	0.000000	0.000000	0.000000	-0.022158	0.328986	-0.074594	0.000000	0.000000	2.000000	154.000000	0.000000
15311.410044	0.092082	0.628935	-0.017366	81.425476	12.844889	33.747612	0.392194	0.000000	0.855863	0.000000	0.000000	0.000000	-0.022158	0.328986	-0.074594	0.000000	0.000000	2.000000	154.000000	0.000000
15311.413378	0.092082	0.628935	-0.017366	81.425476	12.844889	33.747612	0.392194	0.000000	0.855863	0.000000	0.000000	0.000000	-0.022158	0.328986	-0.074594	0.000000	0.000000	2.000000	154.000000	0.000000
15311.416711	0.092057	0.629933	-0.017589	81.792618	12.651924	33.517265	0.395887	0.000000	0.868296	0.000000	0.000000	0.000000	-0.007476	0.299455	-0.066919	0.000000	0.000000	2.000000	154.000000	0.000000
15311.420044	0.092057	0.629933	-0.017589	81.792618	12.651924	33.517265	0.395887	0.000000	0.868296	0.000000	0.000000	0.000000	-0.007476	0.299455	-0.066919	0.000000	0.000000	2.000000	154.000000	0.000000
15311.423378	0.092057	0.629933	-0.017589	81.792618	12.651924	33.517265	0.395887	0.000000	0.868296	0.000000	0.000000	0.000000	-0.007476	0.299455	-0.066919	0.000000	0.000000	2.000000	154.000000	0.000000
15311.426711	0.092057	0.629933	-0.017589	82.130669	12.227248	33.032467	0.397133	0.000000	0.879449	0.000000	0.000000	0.000000	-0.007476	0.299455	-0.066919	0.000000	0.000000	2.000000	154.000000	0.000000
15311.430044	0.092034	0.630819	-0.017701	82.130669	12.227248	33.032467	0.397133	0.000000	0.879449	0.000000	0.000000	0.000000	-0.007012	0.265809	-0.033491	0.000000	0.000000	2.000000	154.000000	0.000000
15311.433378	0.092034	0.630819	-0.017701	82.130669	12.227248	33.032467	0.397133	0.000000	0.879449	0.000000	0.000000	0.000000	-0.007012	0.265809	-0.033491	0.000000	0.000000	2.000000	154.000000	0.000000
15311.436711	0.091989	0.631592	-0.017811	82.432007	11.541635	32.272362	0.397133	0.000000	0.879449	0.000000	0.000000	0.000000	-0.013470	0.231814	-0.033129	0.000000	0.000000	2.000000	154.000000	0.000000
15311.440044	0.091989	0.631592	-0.017811	82.432007	11.541635	32.272362	0.397133	0.000000	0.879449	0.000000	0.000000	0.000000	-0.013470	0.231814	-0.033129	0.000000	0.000000	2.000000	154.000000	0.000000
15311.443378	0.091989	0.631592	-0.017811	82.432007	11.541635	32.272362	0.397133	0.000000	0.879449	0.000000	0.000000	0.000000	-0.013470	0.231814	-0.033129	0.000000	0.000000	2.000000	154.000000	0.000000
15311.446711	0.091989	0.631592	-0.017811	82.694031	10.649511	31.284729	0.400547	0.000000	0.890552	0.000000	0.000000	0.000000	-0.013470	0.231814	-0.033129	0.000000	0.000000	2.000000	154.000000	0.000000
15311.450044	0.091928	0.632246	-0.017896	82.694031	10.649511	31.284729	0.400547	0.000000	0.890552	0.000000	0.000000	0.000000	-0.018376	0.196398	-0.025382	0.000000	0.000000	2.000000	154.000000	0.000000
15311.453378	0.091928	0.632246	-0.017896	82.694031	10.649511	31.284729	0.400547	0.000000	0.890552	0.000000	0.000000	0.000000	-0.018376	0.196398	-0.025382	0.000000	0.000000	2.000000	154.000000	0.000000
15311.456711	0.091877	0.632823	-0.017929	82.904640	9.819897	30.373899	0.400547	0.000000	0.890552	0.000000	0.000000	0.000000	-0.015152	0.173024	-0.010001	0.000000	0.000000	2.000000	154.000000	0.000000
15311.460044	0.091877	0.632823	-0.017929	82.904640	9.819897	30.373899	0.400547	0.000000	0.890552	0.000000	0.000000	0.000000	-0.015152	0.173024	-0.010001	0.000000	0.000000	2.000000	154.000000	0.000000
15311.463378	0.091877	0.632823	-0.017929	82.904640	9.819897	30.373899	0.400547	0.000000	0.890552	0.000000	0.000000	0.000000	-0.015152	0.173024	-0.010001	0.000000	0.000000	2.000000	154.000000	0.000000
15311.466711	0.091877	0.632823	-0.017929	83.072525	9.299593	29.810276	0.406135	0.000000	0.896450	0.000000	0.000000	0.000000	-0.015152	0.173024	-0.010001	0.000000	0.000000	2.000000	154.000000	0.000000
15311.470044	0.091821	0.633291	-0.017988	83.072525	9.299593	29.810276	0.406135	0.000000	0.896450	0.000000	0.000000	0.000000	-0.016766	0.140317	-0.017738	0.000000	0.000000	2.000000	154.000000	0.000000
15311.473378	0.091821	0.633291	-0.017988	83.072525	9.299593	29.810276	0.406135	0.000000	0.896450	0.000000	0.000000	0.000000	-0.016766	0.140317	-0.017738	0.000000	0.000000	2.000000	154.000000	0.000000
15311.476711	0.091821	0.633291	-0.017988	83.206848	9.114357	29.612282	0.406135	0.000000	0.896450	0.000000	0.000000	0.000000	-0.016766	0.140317	-0.017738	0.000000	0.000000	2.000000	154.000000	0.000000
15311.480044	0.091821	0.633291	-0.017988	83.206848	9.114357	29.612282	0.406135	0.000000	0.896450	0.000000	0.000000	0.000000	-0.016766	0.140317	-0.017738	0.000000	0.000000	2.000000	154.000000	0.000000
15311.483378	0.091813	0.633685	-0.018028	83.206848	9.114357	29.612282	0.406135	0.000000	0.896450	0.000000	0.000000	0.000000	-0.002508	0.118288	-0.012004	0.000000	0.000000	2.000000	154.000000	0.000000
15311.486711	0.091820	0.633970	-0.018098	83.290718	9.020146	29.509871	0.408929	0.000000	0.899406	0.000000	0.000000	0.000000	0.002160	0.085549	-0.020879	0.000000	0.000000	2.000000	154.000000	0.000000
15311.490044	0.091820	0.633970	-0.018098	83.290718	9.020146	29.509871	0.408929	0.000000	0.899406	0.000000	0.000000	0.000000	0.002160	0.085549	-0.020879	0.000000	0.000000	2.000000	154.000000	0.000000
15311.493378	0.091820	0.633970	-0.018098	83.290718	9.020146	29.509871	0.408929	0.000000	0.899406	0.000000	0.000000	0.000000	0.002160	0.085549	-0.020879	0.000000	0.000000	2.000000	154.000000	0.000000
15311.496711	0.091820	0.633970	-0.018098	83.332878	8.781211	29.248899	0.408987	0.000000	0.904886	0.000000	0.000000	0.000000	0.002160	0.085549	-0.020879	0.000000	0.000000	2.000000	154.000000	0.000000
15311.500044	0.091823	0.634191	-0.018187	83.332878	8.781211	29.248899	0.408987	0.000000	0.904886	0.000000	0.000000	0.000000	0.000910	0.066161	-0.026846	0.000000	0.000000	2.000000	154.000000	0.000000
15311.503378	0.091823	0.634191	-0.018187	83.332878	8.781211	29.248899	0.408987	0.000000	0.904886	0.000000	0.000000	0.000000	0.000910	0.066161	-0.026846	0.000000	0.000000	2.000000	154.000000	0.000000
15311.506711	0.091823	0.634191	-0.018187	83.337914	8.241508	28.651506	0.408987	0.000000	0.904886	0.000000	0.000000	0.000000	0.000910	0.066161	-0.026846	0.000000	0.000000	2.000000	154.000000	0.000000
15311.510044	0.091823	0.634191	-0.018187	83.337914	8.241508	28.651506	0.408987	0.000000	0.904886	0.000000	0.000000	0.000000	0.000910	0.066161	-0.026846	0.000000	0.000000	2.000000	154.000000	0.000000
15311.513378	0.091803	0.634322	-0.018283	83.337914	8.241508	28.651506	0.408987	0.000000	0.904886	0.000000	0.000000	0.000000	-0.005987	0.039422	-0.028636	0.000000	0.000000	2.000000	154.000000	0.000000
15311.516711	0.091803	0.634322	-0.018283	83.327148	7.388933	27.711033	0.408835	0.000000	0.909361	0.000000	0.000000	0.000000	-0.005987	0.039422	-0.028636	0.000000	0.000000	2.000000	154.000000	0.000000
15311.520044	0.091803	0.634322	-0.018283	83.327148	7.388933	27.711033	0.408835	0.000000	0.909361	0.000000	0.000000	0.000000	-0.005987	0.039422	-0.028636	0.000000	0.000000	2.000000	154.000000	0.000000
15311.523378	0.091803	0.634322	-0.018283	83.327148	7.388933	27.711033	0.408835	0.000000	0.909361	0.000000	0.000000	0.000000	-0.005987	0.039422	-0.028636	0.000000	0.000000	2.000000	154.000000	0.000000
15311.526711	0.091748	0.634371	-0.018547	83.316811	6.450458	26.675726	0.409833	0.000000	0.914133	0.000000	0.000000	0.000000	-0.016607	0.014660	-0.079392	0.000000	0.000000	2.000000	154.000000	0.000000
15311.530044	0.091748	0.634371	-0.018547	83.316811	6.450458	26.675726	0.409833	0.000000	0.914133	0.000000	0.000000	0.000000	-0.016607	0.014660	-0.079392	0.000000	0.000000	2.000000	154.000000	0.000000
15311.533378	0.091748	0.634371	-0.018547	83.316811	6.450458	26.675726	0.409833	0.000000	0.914133	0.000000	0.000000	0.000000	-0.016607	0.014660	-0.079392	0.000000	0.000000	2.000000	154.000000	0.000000
15311.536711	0.091748	0.634371	-0.018547	83.323326	5.731037	25.883207	0.412601	0.000000	0.927365	0.000000	0.000000	0.000000	-0.016607	0.014660	-0.079392	0.000000	0.000000	2.000000	154.000000	0.000000
15311.540044	0.091721	0.634304	-0.018678	83.323326	5.731037	25.883207	0.412601	0.000000	0.927365	0.000000	0.000000	0.000000	-0.008189	-0.020071	-0.039159	0.000000	0.000000	2.000000	154.000000	0.000000
15311.543378	0.091721	0.634304	-0.018678	83.323326	5.731037	25.883207	0.412601	0.000000	0.927365	0.000000	0.000000	0.000000	-0.008189	-0.020071	-0.039159	0.000000	0.000000	2.000000	154.000000	0.000000
15311.546711	0.091721	0.634304	-0.018678	83.336906	5.355852	25.467920	0.412601	0.000000	0.927365	0.000000	0.000000	0.000000	-0.008189	-0.020071	-0.039159	0.000000	0.000000	2.000000	154.000000	0.000000
15311.550044	0.091721	0.634304	-0.018678	83.336906	5.355852	25.467920	0.412601	0.000000	0.927365	0.000000	0.000000	0.000000	-0.008189	-0.020071	-0.039159	0.000000	0.000000	2.000000	154.000000	0.000000
15311.553378	0.091705	0.634177	-0.018857	83.336906	5.355852	25.467920	0.412601	0.000000	0.927365	0.000000	0.000000	0.000000	-0.004696	-0.038094	-0.053607	0.000000	0.000000	2.000000	154.000000	0.000000
15311.556711	0.091705	0.634177	-0.018857	83.360733	5.261996	25.363731	0.413966	0.000000	0.933892	0.000000	0.000000	0.000000	-0.004696	-0.038094	-0.053607	0.000000	0.000000	2.000000	154.000000	0.000000
15311.560044	0.091705	0.634177	-0.018857	83.360733	5.261996	25.363731	0.413966	0.000000	0.933892	0.000000	0.000000	0.000000	-0.004696	-0.038094	-0.053607	0.000000	0.000000	2.000000	154.000000	0.000000
15311.563378	0.091705	0.634177	-0.018857	83.360733	5.261996	25.363731	0.413966	0.000000	0.933892	0.000000	0.000000	0.000000	-0.004696	-0.038094	-0.053607	0.000000	0.000000	2.000000	154.000000	0.000000
15311.566711	0.091651	0.633861	-0.019114	83.385597	5.234620	25.338913	0.414749	0.000000	0.942826	0.000000	0.000000	0.000000	-0.016177	-0.094818	-0.077326	0.000000	0.000000	2.000000	154.000000	0.000000
15311.570044	0.091651	0.633861	-0.019114	83.385597	5.234620	25.338913	0.414749	0.000000	0.942826	0.000000	0.000000	0.000000	-0.016177	-0.094818	-0.077326	0.000000	0.000000	2.000000	154.000000	0.000000
15311.573378	0.091651	0.633861	-0.019114	83.385597	5.234620	25.338913	0.414749	0.000000	0.942826	0.000000	0.000000	0.000000	-0.016177	-0.094818	-0.077326	0.000000	0.000000	2.000000	154.000000	0.000000
15311.576711	0.091651	0.633861	-0.019114	83.413574	5.203932	25.310741	0.417445	0.000000	0.955714	0.000000	0.000000	0.000000	-0.016177	-0.094818	-0.077326	0.000000	0.000000	2.000000	154.000000	0.000000
15311.580044	0.091613	0.633672	-0.019193	83.413574	5.203932	25.310741	0.417445	0.000000	0.955714	0.000000	0.000000	0.000000	-0.011475	-0.056719	-0.023731	0.000000	0.000000	2.000000	154.000000	0.000000
15311.583378	0.091613	0.633672	-0.019193	83.413574	5.203932	25.310741	0.417445	0.000000	0.955714	0.000000	0.000000	0.000000	-0.011475	-0.056719	-0.023731	0.000000	0.000000	2.000000	154.000000	0.000000
15311.586711	0.091613	0.633672	-0.019193	83.447792	5.169434	25.276030	0.417445	0.000000	0.955714	0.000000	0.000000	0.000000	-0.011475	-0.056719	-0.023731	0.000000	0.000000	2.000000	154.000000	0.000000
15311.590044	0.091613	0.633672	-0.019193	83.447792	5.169434	25.276030	0.417445	0.000000	0.955714	0.000000	0.000000	0.000000	-0.011475	-0.056719	-0.023731	0.000000	0.000000	2.000000	154.000000	0.000000
15311.593378	0.091604	0.633430	-0.019234	83.447792	5.169434	25.276030	0.417445	0.000000	0.955714	0.000000	0.000000	0.000000	-0.002547	-0.072674	-0.012188	0.000000	0.000000	2.000000	154.000000	0.000000
15311.596711	0.091604	0.633430	-0.019234	83.481964	5.134560	25.240913	0.419358	0.000000	0.959669	0.000000	0.000000	0.000000	-0.002547	-0.072674	-0.012188	0.000000	0.000000	2.000000	154.000000	0.000000
15311.600044	0.091604	0.633430	-0.019234	83.481964	5.134560	25.240913	0.419358	0.000000	0.959669	0.000000	0.000000	0.000000	-0.002547	-0.072674	-0.012188	0.000000	0.000000	2.000000	154.000000	0.000000
15311.603378	0.091604	0.633430	-0.019234	83.481964	5.134560	25.240913	0.419358	0.000000	0.959669	0.000000	0.000000	0.000000	-0.002547	-0.072674	-0.012188	0.000000	0.000000	2.000000	154.000000	0.000000
15311.606711	0.091670	0.632928	-0.019232	83.516174	5.104756	25.205456	0.419782	0.000000	0.961700	0.000000	0.000000	0.000000	0.019625	-0.150682	0.000454	0.000000	0.000000	2.000000	154.000000	0.000000
15311.610044	0.091670	0.632928	-0.019232	83.516174	5.104756	25.205456	0.419782	0.000000	0.961700	0.000000	0.000000	0.000000	0.019625	-0.150682	0.000454	0.000000	0.000000	2.000000	154.000000	0.000000
15311.613378	0.091670	0.632928	-0.019232	83.516174	5.104756	25.205456	0.419782	0.000000	0.961700	0.000000	0.000000	0.000000	0.019625	-0.150682	0.000454	0.000000	0.000000	2.000000	154.000000	0.000000
15311.616711	0.091782	0.632648	-0.019214	83.553719	5.094393	25.182735	0.416512	0.000000	0.961625	0.000000	0.000000	0.000000	0.033731	-0.083986	0.005620	0.000000	0.000000	2.000000	154.000000	0.000000
15311.620044	0.091782	0.632648	-0.019214	83.553719	5.094393	25.182735	0.416512	0.000000	0.961625	0.000000	0.000000	0.000000	0.033731	-0.083986	0.005620	0.000000	0.000000	2.000000	154.000000	0.000000
15311.623378	0.091782	0.632648	-0.019214	83.553719	5.094393	25.182735	0.416512	0.000000	0.961625	0.000000	0.000000	0.000000	0.033731	-0.083986	0.005620	0.000000	0.000000	2.000000	154.000000	0.000000
15311.626711	0.091782	0.632648	-0.019214	83.590973	5.074203	25.143255	0.410890	0.000000	0.960688	0.000000	0.000000	0.000000	0.033731	-0.083986	0.005620	0.000000	0.000000	2.000000	154.000000	0.000000
15311.630044	0.091941	0.632363	-0.019180	83.590973	5.074203	25.143255	0.410890	0.000000	0.960688	0.000000	0.000000	0.000000	0.047712	-0.085324	0.010156	0.000000	0.000000	2.000000	154.000000	0.000000
15311.633378	0.091941	0.632363	-0.019180	83.590973	5.074203	25.143255	0.410890	0.000000	0.960688	0.000000	0.000000	0.000000	0.047712	-0.085324	0.010156	0.000000	0.000000	2.000000	154.000000	0.000000
15311.636711	0.091941	0.632363	-0.019180	83.631416	5.047502	25.099968	0.410890	0.000000	0.960688	0.000000	0.000000	0.000000	0.047712	-0.085324	0.010156	0.000000	0.000000	2.000000	154.000000	0.000000
15311.640044	0.091941	0.632363	-0.019180	83.631416	5.047502	25.099968	0.410890	0.000000	0.960688	0.000000	0.000000	0.000000	0.047712	-0.085324	0.010156	0.000000	0.000000	2.000000	154.000000	0.000000
15311.643378	0.092053	0.632039	-0.019167	83.631416	5.047502	25.099968	0.410890	0.000000	0.960688	0.000000	0.000000	0.000000	0.033383	-0.097315	0.003891	0.000000	0.000000	2.000000	154.000000	0.000000
15311.646711	0.092179	0.631719	-0.019183	83.678017	5.010764	25.049314	0.402938	0.000000	0.958995	0.000000	0.000000	0.000000	0.038093	-0.095951	-0.004712	0.000000	0.000000	2.000000	154.000000	0.000000
15311.650044	0.092179	0.631719	-0.019183	83.678017	5.010764	25.049314	0.402938	0.000000	0.958995	0.000000	0.000000	0.000000	0.038093	-0.095951	-0.004712	0.000000	0.000000	2.000000	154.000000	0.000000
15311.653378	0.092179	0.631719	-0.019183	83.678017	5.010764	25.049314	0.402938	0.000000	0.958995	0.000000	0.000000	0.000000	0.038093	-0.095951	-0.004712	0.000000	0.000000	2.000000	154.000000	0.000000
15311.656711	0.092179	0.631719	-0.019183	83.724648	4.976010	24.997946	0.391025	0.000000	0.959132	0.000000	0.000000	0.000000	0.038093	-0.095951	-0.004712	0.000000	0.000000	2.000000	154.000000	0.000000
15311.660044	0.092284	0.631355	-0.019200	83.724648	4.976010	24.997946	0.391025	0.000000	0.959132	0.000000	0.000000	0.000000	0.031496	-0.109259	-0.005102	0.000000	0.000000	2.000000	154.000000	0.000000
15311.663378	0.092284	0.631355	-0.019200	83.724648	4.976010	24.997946	0.391025	0.000000	0.959132	0.000000	0.000000	0.000000	0.031496	-0.109259	-0.005102	0.000000	0.000000	2.000000	154.000000	0.000000
15311.666711	0.092402	0.630975	-0.019260	83.777481	4.930789	24.938776	0.391025	0.000000	0.959132	0.000000	0.000000	0.000000	0.035259	-0.113840	-0.018148	0.000000	0.000000	2.000000	154.000000	0.000000
15311.670044	0.092402	0.630975	-0.019260	83.777481	4.930789	24.938776	0.391025	0.000000	0.959132	0.000000	0.000000	0.000000	0.035259	-0.113840	-0.018148	0.000000	0.000000	2.000000	154.000000	0.000000
15311.673378	0.092402	0.630975	-0.019260	83.777481	4.930789	24.938776	0.391025	0.000000	0.959132	0.000000	0.000000	0.000000	0.035259	-0.113840	-0.018148	0.000000	0.000000	2.000000	154.000000	0.000000
15311.676711	0.092534	0.630556	-0.019355	83.836525	4.882909	24.871462	0.379899	0.000000	0.963007	0.000000	0.000000	0.000000	0.039593	-0.125764	-0.028431	0.000000	0.000000	2.000000	154.000000	0.000000
15311.680044	0.092534	0.630556	-0.019355	83.836525	4.882909	24.871462	0.379899	0.000000	0.963007	0.000000	0.000000	0.000000	0.039593	-0.125764	-0.028431	0.000000	0.000000	2.000000	154.000000	0.000000
15311.683378	0.092534	0.630556	-0.019355	83.836525	4.882909	24.871462	0.379899	0.000000	0.963007	0.000000	0.000000	0.000000	0.039593	-0.125764	-0.028431	0.000000	0.000000	2.000000	154.000000	0.000000
15311.686711	0.092534	0.630556	-0.019355	83.901749	4.823739	24.795528	0.373300	0.000000	0.967746	0.000000	0.000000	0.000000	0.039593	-0.125764	-0.028431	0.000000	0.000000	2.000000	154.000000	0.000000
15311.690044	0.092605	0.630087	-0.019534	83.901749	4.823739	24.795528	0.373300	0.000000	0.967746	0.000000	0.000000	0.000000	0.021219	-0.140867	-0.053648	0.000000	0.000000	2.000000	154.000000	0.000000
15311.693378	0.092605	0.630087	-0.019534	83.901749	4.823739	24.795528	0.373300	0.000000	0.967746	0.000000	0.000000	0.000000	0.021219	-0.140867	-0.053648	0.000000	0.000000	2.000000	154.000000	0.000000
15311.696711	0.092688	0.629602	-0.019756	83.973381	4.768689	24.727913	0.373300	0.000000	0.967746	0.000000	0.000000	0.000000	0.024924	-0.145347	-0.066779	0.000000	0.000000	2.000000	154.000000	0.000000
15311.700044	0.092688	0.629602	-0.019756	83.973381	4.768689	24.727913	0.373300	0.000000	0.967746	0.000000	0.000000	0.000000	0.024924	-0.145347	-0.066779	0.000000	0.000000	2.000000	154.000000	0.000000
15311.703378	0.092688	0.629602	-0.019756	83.973381	4.768689	24.727913	0.373300	0.000000	0.967746	0.000000	0.000000	0.000000	0.024924	-0.145347	-0.066779	0.000000	0.000000	2.000000	154.000000	0.000000
15311.706711	0.092688	0.629602	-0.019756	84.051956	4.755486	24.703869	0.365610	0.000000	0.987817	0.000000	0.000000	0.000000	0.024924	-0.145347	-0.066779	0.000000	0.000000	2.000000	154.000000	0.000000
15311.710044	0.092731	0.629112	-0.020062	84.051956	4.755486	24.703869	0.365610	0.000000	0.987817	0.000000	0.000000	0.000000	0.013093	-0.147095	-0.091702	0.000000	0.000000	2.000000	154.000000	0.000000
15311.713378	0.092731	0.629112	-0.020062	84.051956	4.755486	24.703869	0.365610	0.000000	0.987817	0.000000	0.000000	0.000000	0.013093	-0.147095	-0.091702	0.000000	0.000000	2.000000	154.000000	0.000000
15311.716711	0.092803	0.628611	-0.020440	84.133255	4.940276	24.893129	0.365610	0.000000	0.987817	0.000000	0.000000	0.000000	0.021446	-0.150149	-0.113397	0.000000	0.000000	2.000000	154.000000	0.000000
15311.720044	0.092803	0.628611	-0.020440	84.133255	4.940276	24.893129	0.365610	0.000000	0.987817	0.000000	0.000000	0.000000	0.021446	-0.150149	-0.113397	0.000000	0.000000	2.000000	154.000000	0.000000
15311.723378	0.092803	0.628611	-0.020440	84.133255	4.940276	24.893129	0.365610	0.000000	0.987817	0.000000	0.000000	0.000000	0.021446	-0.150149	-0.113397	0.000000	0.000000	2.000000	154.000000	0.000000
15311.726711	0.092803	0.628611	-0.020440	84.220192	5.328014	25.300705	0.359853	0.000000	1.022000	0.000000	0.000000	0.000000	0.021446	-0.150149	-0.113397	0.000000	0.000000	2.000000	154.000000	0.000000
15311.730044	0.092886	0.628096	-0.020862	84.220192	5.328014	25.300705	0.359853	0.000000	1.022000	0.000000	0.000000	0.000000	0.025062	-0.154559	-0.126590	0.000000	0.000000	2.000000	154.000000	0.000000
15311.733378	0.092886	0.628096	-0.020862	84.220192	5.328014	25.300705	0.359853	0.000000	1.022000	0.000000	0.000000	0.000000	0.025062	-0.154559	-0.126590	0.000000	0.000000	2.000000	154.000000	0.000000
15311.736711	0.092963	0.627542	-0.021314	84.312141	5.909238	25.918344	0.359853	0.000000	1.022000	0.000000	0.000000	0.000000	0.023013	-0.166252	-0.135753	0.000000	0.000000	2.000000	154.000000	0.000000
15311.740044	0.092963	0.627542	-0.021314	84.312141	5.909238	25.918344	0.359853	0.000000	1.022000	0.000000	0.000000	0.000000	0.023013	-0.166252	-0.135753	0.000000	0.000000	2.000000	154.000000	0.000000
15311.743378	0.092963	0.627542	-0.021314	84.312141	5.909238	25.918344	0.359853	0.000000	1.022000	0.000000	0.000000	0.000000	0.023013	-0.166252	-0.135753	0.000000	0.000000	2.000000	154.000000	0.000000
15311.746711	0.092963	0.627542	-0.021314	84.407387	6.571856	26.626215	0.351840	0.000000	1.065724	0.000000	0.000000	0.000000	0.023013	-0.166252	-0.135753	0.000000	0.000000	2.000000	154.000000	0.000000
15311.750044	0.093045	0.626984	-0.021744	84.407387	6.571856	26.626215	0.351840	0.000000	1.065724	0.000000	0.000000	0.000000	0.024401	-0.167440	-0.128797	0.000000	0.000000	2.000000	154.000000	0.000000
15311.753378	0.093045	0.626984	-0.021744	84.407387	6.571856	26.626215	0.351840	0.000000	1.065724	0.000000	0.000000	0.000000	0.024401	-0.167440	-0.128797	0.000000	0.000000	2.000000	154.000000	0.000000
15311.756711	0.093113	0.626442	-0.022131	84.499825	7.046391	27.128019	0.351840	0.000000	1.065724	0.000000	0.000000	0.000000	0.020562	-0.162688	-0.116023	0.000000	0.000000	2.000000	154.000000	0.000000
15311.760044	0.093113	0.626442	-0.022131	84.499825	7.046391	27.128019	0.351840	0.000000	1.065724	0.000000	0.000000	0.000000	0.020562	-0.162688	-0.116023	0.000000	0.000000	2.000000	154.000000	0.000000
15311.763378	0.093113	0.626442	-0.022131	84.499825	7.046391	27.128019	0.351840	0.000000	1.065724	0.000000	0.000000	0.000000	0.020562	-0.162688	-0.116023	0.000000	0.000000	2.000000	154.000000	0.000000
15311.766711	0.093113	0.626442	-0.022131	84.580002	7.247385	27.325336	0.344346	0.000000	1.106527	0.000000	0.000000	0.000000	0.020562	-0.162688	-0.116023	0.000000	0.000000	2.000000	154.000000	0.000000
15311.770044	0.093224	0.625944	-0.022521	84.580002	7.247385	27.325336	0.344346	0.000000	1.106527	0.000000	0.000000	0.000000	0.033207	-0.149307	-0.117112	0.000000	0.000000	2.000000	154.000000	0.000000
15311.773378	0.093224	0.625944	-0.022521	84.580002	7.247385	27.325336	0.344346	0.000000	1.106527	0.000000	0.000000	0.000000	0.033207	-0.149307	-0.117112	0.000000	0.000000	2.000000	154.000000	0.000000
15311.776711	0.093369	0.625501	-0.022847	84.648811	7.230360	27.282358	0.344346	0.000000	1.106527	0.000000	0.000000	0.000000	0.043704	-0.132804	-0.097925	0.000000	0.000000	2.000000	154.000000	0.000000
15311.780044	0.093369	0.625501	-0.022847	84.648811	7.230360	27.282358	0.344346	0.000000	1.106527	0.000000	0.000000	0.000000	0.043704	-0.132804	-0.097925	0.000000	0.000000	2.000000	154.000000	0.000000
15311.783378	0.093369	0.625501	-0.022847	84.648811	7.230360	27.282358	0.344346	0.000000	1.106527	0.000000	0.000000	0.000000	0.043704	-0.132804	-0.097925	0.000000	0.000000	2.000000	154.000000	0.000000
15311.786711	0.093369	0.625501	-0.022847	84.711205	7.199827	27.224377	0.331528	0.000000	1.142367	0.000000	0.000000	0.000000	0.043704	-0.132804	-0.097925	0.000000	0.000000	2.000000	154.000000	0.000000
15311.790044	0.093530	0.625113	-0.023105	84.711205	7.199827	27.224377	0.331528	0.000000	1.142367	0.000000	0.000000	0.000000	0.048053	-0.116344	-0.077355	0.000000	0.000000	2.000000	154.000000	0.000000
15311.793378	0.093530	0.625113	-0.023105	84.711205	7.199827	27.224377	0.331528	0.000000	1.142367	0.000000	0.000000	0.000000	0.048053	-0.116344	-0.077355	0.000000	0.000000	2.000000	154.000000	0.000000
15311.796711	0.093530	0.625113	-0.023105	84.761009	7.182551	27.176962	0.331528	0.000000	1.142367	0.000000	0.000000	0.000000	0.048053	-0.116344	-0.077355	0.000000	0.000000	2.000000	154.000000	0.000000
15311.800044	0.093530	0.625113	-0.023105	84.761009	7.182551	27.176962	0.331528	0.000000	1.142367	0.000000	0.000000	0.000000	0.048053	-0.116344	-0.077355	0.000000	0.000000	2.000000	154.000000	0.000000
15311.803378	0.093717	0.624765	-0.023338	84.761009	7.182551	27.176962	0.331528	0.000000	1.142367	0.000000	0.000000	0.000000	0.056089	-0.104469	-0.069789	0.000000	0.000000	2.000000	154.000000	0.000000
15311.806711	0.093877	0.624472	-0.023493	84.807861	7.161971	27.131723	0.323519	0.000000	1.155259	0.000000	0.000000	0.000000	0.048150	-0.088080	-0.046470	0.000000	0.000000	2.000000	154.000000	0.000000
15311.810044	0.093877	0.624472	-0.023493	84.807861	7.161971	27.131723	0.323519	0.000000	1.155259	0.000000	0.000000	0.000000	0.048150	-0.088080	-0.046470	0.000000	0.000000	2.000000	154.000000	0.000000
15311.813378	0.093877	0.624472	-0.023493	84.807861	7.161971	27.131723	0.323519	0.000000	1.155259	0.000000	0.000000	0.000000	0.048150	-0.088080	-0.046470	0.000000	0.000000	2.000000	154.000000	0.000000
15311.816711	0.093877	0.624472	-0.023493	84.845200	7.147074	27.094910	0.306145	0.000000	1.174635	0.000000	0.000000	0.000000	0.048150	-0.088080	-0.046470	0.000000	0.000000	2.000000	154.000000	0.000000
15311.820044	0.094000	0.624198	-0.023624	84.845200	7.147074	27.094910	0.306145	0.000000	1.174635	0.000000	0.000000	0.000000	0.036730	-0.082137	-0.039349	0.000000	0.000000	2.000000	154.000000	0.000000
15311.823378	0.094000	0.624198	-0.023624	84.845200	7.147074	27.094910	0.306145	0.000000	1.174635	0.000000	0.000000	0.000000	0.036730	-0.082137	-0.039349	0.000000	0.000000	2.000000	154.000000	0.000000
15311.826711	0.094000	0.624198	-0.023624	84.879517	7.126624	27.060730	0.306145	0.000000	1.174635	0.000000	0.000000	0.000000	0.036730	-0.082137	-0.039349	0.000000	0.000000	2.000000	154.000000	0.000000
15311.830044	0.094000	0.624198	-0.023624	84.879517	7.126624	27.060730	0.306145	0.000000	1.174635	0.000000	0.000000	0.000000	0.036730	-0.082137	-0.039349	0.000000	0.000000	2.000000	154.000000	0.000000
15311.833378	0.094096	0.623978	-0.023677	84.879517	7.126624	27.060730	0.306145	0.000000	1.174635	0.000000	0.000000	0.000000	0.028862	-0.065816	-0.015955	0.000000	0.000000	2.000000	154.000000	0.000000
15311.836711	0.094140	0.623818	-0.023672	84.904457	7.107000	27.035570	0.300024	0.000000	1.181194	0.000000	0.000000	0.000000	0.013281	-0.048133	0.001614	0.000000	0.000000	2.000000	154.000000	0.000000
15311.840044	0.094140	0.623818	-0.023672	84.904457	7.107000	27.035570	0.300024	0.000000	1.181194	0.000000	0.000000	0.000000	0.013281	-0.048133	0.001614	0.000000	0.000000	2.000000	154.000000	0.000000
15311.843378	0.094140	0.623818	-0.023672	84.904457	7.107000	27.035570	0.300024	0.000000	1.181194	0.000000	0.000000	0.000000	0.013281	-0.048133	0.001614	0.000000	0.000000	2.000000	154.000000	0.000000
15311.846711	0.094140	0.623818	-0.023672	84.920052	7.091198	27.019712	0.293000	0.000000	1.183584	0.000000	0.000000	0.000000	0.013281	-0.048133	0.001614	0.000000	0.000000	2.000000	154.000000	0.000000
15311.850044	0.094131	0.623673	-0.023614	84.920052	7.091198	27.019712	0.293000	0.000000	1.183584	0.000000	0.000000	0.000000	-0.002701	-0.043612	0.017345	0.000000	0.000000	2.000000	154.000000	0.000000
15311.853378	0.094131	0.623673	-0.023614	84.920052	7.091198	27.019712	0.293000	0.000000	1.183584	0.000000	0.000000	0.000000	-0.002701	-0.043612	0.017345	0.000000	0.000000	2.000000	154.000000	0.000000
15311.856711	0.094131	0.623673	-0.023614	84.932526	7.075809	27.006966	0.293000	0.000000	1.183584	0.000000	0.000000	0.000000	-0.002701	-0.043612	0.017345	0.000000	0.000000	2.000000	154.000000	0.000000
15311.860044	0.094131	0.623673	-0.023614	84.932526	7.075809	27.006966	0.293000	0.000000	1.183584	0.000000	0.000000	0.000000	-0.002701	-0.043612	0.017345	0.000000	0.000000	2.000000	154.000000	0.000000
15311.863378	0.094158	0.623581	-0.023491	84.932526	7.075809	27.006966	0.293000	0.000000	1.183584	0.000000	0.000000	0.000000	0.007985	-0.027374	0.036782	0.000000	0.000000	2.000000	154.000000	0.000000
15311.866711	0.094167	0.623510	-0.023349	84.938751	7.066720	27.000599	0.293450	0.000000	1.180693	0.000000	0.000000	0.000000	0.002791	-0.021476	0.042649	0.000000	0.000000	2.000000	154.000000	0.000000
15311.870044	0.094167	0.623510	-0.023349	84.938751	7.066720	27.000599	0.293450	0.000000	1.180693	0.000000	0.000000	0.000000	0.002791	-0.021476	0.042649	0.000000	0.000000	2.000000	154.000000	0.000000
15311.873378	0.094167	0.623510	-0.023349	84.938751	7.066720	27.000599	0.293450	0.000000	1.180693	0.000000	0.000000	0.000000	0.002791	-0.021476	0.042649	0.000000	0.000000	2.000000	154.000000	0.000000
15311.876711	0.094167	0.623510	-0.023349	84.938721	7.058544	27.000568	0.291654	0.000000	1.167454	0.000000	0.000000	0.000000	0.002791	-0.021476	0.042649	0.000000	0.000000	2.000000	154.000000	0.000000
15311.880044	0.094121	0.623477	-0.023163	84.938721	7.058544	27.000568	0.291654	0.000000	1.167454	0.000000	0.000000	0.000000	-0.013793	-0.009760	0.055732	0.000000	0.000000	2.000000	154.000000	0.000000
15311.883378	0.094121	0.623477	-0.023163	84.938721	7.058544	27.000568	0.291654	0.000000	1.167454	0.000000	0.000000	0.000000	-0.013793	-0.009760	0.055732	0.000000	0.000000	2.000000	154.000000	0.000000
15311.886711	0.094121	0.623477	-0.023163	84.935616	7.045409	27.003763	0.291654	0.000000	1.167454	0.000000	0.000000	0.000000	-0.013793	-0.009760	0.055732	0.000000	0.000000	2.000000	154.000000	0.000000
15311.890044	0.094121	0.623477	-0.023163	84.935616	7.045409	27.003763	0.291654	0.000000	1.167454	0.000000	0.000000	0.000000	-0.013793	-0.009760	0.055732	0.000000	0.000000	2.000000	154.000000	0.000000
15311.893378	0.094063	0.623460	-0.022934	84.935616	7.045409	27.003763	0.291654	0.000000	1.167454	0.000000	0.000000	0.000000	-0.017455	-0.005252	0.068794	0.000000	0.000000	2.000000	154.000000	0.000000
15311.896711	0.094063	0.623460	-0.022934	84.926338	7.038633	27.013359	0.293953	0.000000	1.158166	0.000000	0.000000	0.000000	-0.017455	-0.005252	0.068794	0.000000	0.000000	2.000000	154.000000	0.000000
15311.900044	0.094063	0.623460	-0.022934	84.926338	7.038633	27.013359	0.293953	0.000000	1.158166	0.000000	0.000000	0.000000	-0.017455	-0.005252	0.068794	0.000000	0.000000	2.000000	154.000000	0.000000
15311.903378	0.094063	0.623460	-0.022934	84.926338	7.038633	27.013359	0.293953	0.000000	1.158166	0.000000	0.000000	0.000000	-0.017455	-0.005252	0.068794	0.000000	0.000000	2.000000	154.000000	0.000000
15311.906711	0.093895	0.623527	-0.022411	84.913765	7.032262	27.026054	0.296862	0.000000	1.146700	0.000000	0.000000	0.000000	-0.050244	0.020220	0.157044	0.000000	0.000000	2.000000	154.000000	0.000000
15311.910044	0.093895	0.623527	-0.022411	84.913765	7.032262	27.026054	0.296862	0.000000	1.146700	0.000000	0.000000	0.000000	-0.050244	0.020220	0.157044	0.000000	0.000000	2.000000	154.000000	0.000000
15311.913378	0.093895	0.623527	-0.022411	84.913765	7.032262	27.026054	0.296862	0.000000	1.146700	0.000000	0.000000	0.000000	-0.050244	0.020220	0.157044	0.000000	0.000000	2.000000	154.000000	0.000000
15311.916711	0.093803	0.623592	-0.022136	84.898232	7.028983	27.041876	0.305236	0.000000	1.120526	0.000000	0.000000	0.000000	-0.027601	0.019607	0.082370	0.000000	0.000000	2.000000	154.000000	0.000000
15311.920044	0.093803	0.623592	-0.022136	84.898232	7.028983	27.041876	0.305236	0.000000	1.120526	0.000000	0.000000	0.000000	-0.027601	0.019607	0.082370	0.000000	0.000000	2.000000	154.000000	0.000000
15311.923378	0.093803	0.623592	-0.022136	84.898232	7.028983	27.041876	0.305236	0.000000	1.120526	0.000000	0.000000	0.000000	-0.027601	0.019607	0.082370	0.000000	0.000000	2.000000	154.000000	0.000000
15311.926711	0.093803	0.623592	-0.022136	84.882660	7.025578	27.057596	0.309836	0.000000	1.106798	0.000000	0.000000	0.000000	-0.027601	0.019607	0.082370	0.000000	0.000000	2.000000	154.000000	0.000000
15311.930044	0.093709	0.623682	-0.021870	84.882660	7.025578	27.057596	0.309836	0.000000	1.106798	0.000000	0.000000	0.000000	-0.028229	0.026889	0.079687	0.000000	0.000000	2.000000	154.000000	0.000000
15311.933378	0.093709	0.623682	-0.021870	84.882660	7.025578	27.057596	0.309836	0.000000	1.106798	0.000000	0.000000	0.000000	-0.028229	0.026889	0.079687	0.000000	0.000000	2.000000	154.000000	0.000000
15311.936711	0.093709	0.623682	-0.021870	84.860802	7.031016	27.079420	0.309836	0.000000	1.106798	0.000000	0.000000	0.000000	-0.028229	0.026889	0.079687	0.000000	0.000000	2.000000	154.000000	0.000000
15311.940044	0.093709	0.623682	-0.021870	84.860802	7.031016	27.079420	0.309836	0.000000	1.106798	0.000000	0.000000	0.000000	-0.028229	0.026889	0.079687	0.000000	0.000000	2.000000	154.000000	0.000000
15311.943378	0.093610	0.623776	-0.021629	84.860802	7.031016	27.079420	0.309836	0.000000	1.106798	0.000000	0.000000	0.000000	-0.029829	0.028304	0.072473	0.000000	0.000000	2.000000	154.000000	0.000000
15311.946711	0.093610	0.623776	-0.021629	84.845276	7.030155	27.094957	0.314540	0.000000	1.093517	0.000000	0.000000	0.000000	-0.029829	0.028304	0.072473	0.000000	0.000000	2.000000	154.000000	0.000000
15311.950044	0.093610	0.623776	-0.021629	84.845276	7.030155	27.094957	0.314540	0.000000	1.093517	0.000000	0.000000	0.000000	-0.029829	0.028304	0.072473	0.000000	0.000000	2.000000	154.000000	0.000000
15311.953378	0.093610	0.623776	-0.021629	84.845276	7.030155	27.094957	0.314540	0.000000	1.093517	0.000000	0.000000	0.000000	-0.029829	0.028304	0.072473	0.000000	0.000000	2.000000	154.000000	0.000000
15311.956711	0.093415	0.623954	-0.021329	84.829636	7.029138	27.110313	0.319512	0.000000	1.081438	0.000000	0.000000	0.000000	-0.058573	0.053300	0.090010	0.000000	0.000000	2.000000	154.000000	0.000000
15311.960044	0.093415	0.623954	-0.021329	84.829636	7.029138	27.110313	0.319512	0.000000	1.081438	0.000000	0.000000	0.000000	-0.058573	0.053300	0.090010	0.000000	0.000000	2.000000	154.000000	0.000000
15311.963378	0.093415	0.623954	-0.021329	84.829636	7.029138	27.110313	0.319512	0.000000	1.081438	0.000000	0.000000	0.000000	-0.058573	0.053300	0.090010	0.000000	0.000000	2.000000	154.000000	0.000000
15311.966711	0.093336	0.624018	-0.021290	84.820290	7.024698	27.119501	0.329274	0.000000	1.066436	0.000000	0.000000	0.000000	-0.023466	0.019093	0.011692	0.000000	0.000000	2.000000	154.000000	0.000000
15311.970044	0.093336	0.624018	-0.021290	84.820290	7.024698	27.119501	0.329274	0.000000	1.066436	0.000000	0.000000	0.000000	-0.023466	0.019093	0.011692	0.000000	0.000000	2.000000	154.000000	0.000000
15311.973378	0.093336	0.624018	-0.021290	84.820290	7.024698	27.119501	0.329274	0.000000	1.066436	0.000000	0.000000	0.000000	-0.023466	0.019093	0.011692	0.000000	0.000000	2.000000	154.000000	0.000000
15311.976711	0.093336	0.624018	-0.021290	84.814056	7.025334	27.125607	0.333185	0.000000	1.064488	0.000000	0.000000	0.000000	-0.023466	0.019093	0.011692	0.000000	0.000000	2.000000	154.000000	0.000000
15311.980044	0.093291	0.624066	-0.021299	84.814056	7.025334	27.125607	0.333185	0.000000	1.064488	0.000000	0.000000	0.000000	-0.013560	0.014608	-0.002690	0.000000	0.000000	2.000000	154.000000	0.000000
15311.983378	0.093291	0.624066	-0.021299	84.814056	7.025334	27.125607	0.333185	0.000000	1.064488	0.000000	0.000000	0.000000	-0.013560	0.014608	-0.002690	0.000000	0.000000	2.000000	154.000000	0.000000
15311.986711	0.093291	0.624066	-0.021299	84.810951	7.025655	27.128668	0.333185	0.000000	1.064488	0.000000	0.000000	0.000000	-0.013560	0.014608	-0.002690	0.000000	0.000000	2.000000	154.000000	0.000000
15311.990044	0.093291	0.624066	-0.021299	84.810951	7.025655	27.128668	0.333185	0.000000	1.064488	0.000000	0.000000	0.000000	-0.013560	0.014608	-0.002690	0.000000	0.000000	2.000000	154.000000	0.000000
15311.993378	0.093258	0.624100	-0.021351	84.810951	7.025655	27.128668	0.333185	0.000000	1.064488	0.000000	0.000000	0.000000	-0.009859	0.010106	-0.015740	0.000000	0.000000	2.000000	154.000000	0.000000
15311.996711	0.093258	0.624100	-0.021351	84.814056	7.028059	27.125607	0.335445	0.000000	1.064936	0.000000	0.000000	0.000000	-0.009859	0.010106	-0.015740	0.000000	0.000000	2.000000	154.000000	0.000000
15312.000044	0.093258	0.624100	-0.021351	84.814056	7.028059	27.125607	0.335445	0.000000	1.064936	0.000000	0.000000	0.000000	-0.009859	0.010106	-0.015740	0.000000	0.000000	2.000000	154.000000	0.000000
15312.003378	0.093258	0.624100	-0.021351	84.814056	7.028059	27.125607	0.335445	0.000000	1.064936	0.000000	0.000000	0.000000	-0.009859	0.010106	-0.015740	0.000000	0.000000	2.000000	154.000000	0.000000
15312.006711	0.093344	0.624045	-0.021558	84.823463	7.029821	27.116470	0.337088	0.000000	1.067559	0.000000	0.000000	0.000000	0.025653	-0.016531	-0.062045	0.000000	0.000000	2.000000	154.000000	0.000000
15312.010044	0.093344	0.624045	-0.021558	84.823463	7.029821	27.116470	0.337088	0.000000	1.067559	0.000000	0.000000	0.000000	0.025653	-0.016531	-0.062045	0.000000	0.000000	2.000000	154.000000	0.000000
15312.013378	0.093344	0.624045	-0.021558	84.823463	7.029821	27.116470	0.337088	0.000000	1.067559	0.000000	0.000000	0.000000	0.025653	-0.016531	-0.062045	0.000000	0.000000	2.000000	154.000000	0.000000
15312.016711	0.093344	0.624045	-0.021558	84.835899	7.025754	27.112162	0.332813	0.000000	1.077900	0.000000	0.000000	0.000000	0.025653	-0.016531	-0.062045	0.000000	0.000000	2.000000	154.000000	0.000000
15312.020044	0.093384	0.623951	-0.021671	84.835899	7.025754	27.112162	0.332813	0.000000	1.077900	0.000000	0.000000	0.000000	0.012220	-0.028061	-0.033803	0.000000	0.000000	2.000000	154.000000	0.000000
15312.023378	0.093384	0.623951	-0.021671	84.835899	7.025754	27.112162	0.332813	0.000000	1.077900	0.000000	0.000000	0.000000	0.012220	-0.028061	-0.033803	0.000000	0.000000	2.000000	154.000000	0.000000
15312.026711	0.093384	0.623951	-0.021671	84.854599	7.015437	27.093601	0.332813	0.000000	1.077900	0.000000	0.000000	0.000000	0.012220	-0.028061	-0.033803	0.000000	0.000000	2.000000	154.000000	0.000000
15312.030044	0.093384	0.623951	-0.021671	84.854599	7.015437	27.093601	0.332813	0.000000	1.077900	0.000000	0.000000	0.000000	0.012220	-0.028061	-0.033803	0.000000	0.000000	2.000000	154.000000	0.000000
15312.033378	0.093441	0.623844	-0.021711	84.854599	7.015437	27.093601	0.332813	0.000000	1.077900	0.000000	0.000000	0.000000	0.016839	-0.032287	-0.012224	0.000000	0.000000	2.000000	154.000000	0.000000
15312.036711	0.093441	0.623844	-0.021711	84.876427	6.999189	27.071844	0.330776	0.000000	1.083534	0.000000	0.000000	0.000000	0.016839	-0.032287	-0.012224	0.000000	0.000000	2.000000	154.000000	0.000000
15312.040044	0.093441	0.623844	-0.021711	84.876427	6.999189	27.071844	0.330776	0.000000	1.083534	0.000000	0.000000	0.000000	0.016839	-0.032287	-0.012224	0.000000	0.000000	2.000000	154.000000	0.000000
15312.043378	0.093441	0.623844	-0.021711	84.876427	6.999189	27.071844	0.330776	0.000000	1.083534	0.000000	0.000000	0.000000	0.016839	-0.032287	-0.012224	0.000000	0.000000	2.000000	154.000000	0.000000
15312.046711	0.093484	0.623458	-0.021713	84.904488	6.971025	27.043571	0.327969	0.000000	1.085571	0.000000	0.000000	0.000000	0.012869	-0.115624	-0.000491	0.000000	0.000000	2.000000	154.000000	0.000000
15312.050044	0.093484	0.623458	-0.021713	84.904488	6.971025	27.043571	0.327969	0.000000	1.085571	0.000000	0.000000	0.000000	0.012869	-0.115624	-0.000491	0.000000	0.000000	2.000000	154.000000	0.000000
15312.053378	0.093484	0.623458	-0.021713	84.904488	6.971025	27.043571	0.327969	0.000000	1.085571	0.000000	0.000000	0.000000	0.012869	-0.115624	-0.000491	0.000000	0.000000	2.000000	154.000000	0.000000
15312.056711	0.093484	0.623458	-0.021713	84.938721	6.933416	27.008522	0.325824	0.000000	1.085653	0.000000	0.000000	0.000000	0.012869	-0.115624	-0.000491	0.000000	0.000000	2.000000	154.000000	0.000000
15312.060044	0.093458	0.623195	-0.021631	84.938721	6.933416	27.008522	0.325824	0.000000	1.085653	0.000000	0.000000	0.000000	-0.007664	-0.078903	0.024751	0.000000	0.000000	2.000000	154.000000	0.000000
15312.063378	0.093458	0.623195	-0.021631	84.938721	6.933416	27.008522	0.325824	0.000000	1.085653	0.000000	0.000000	0.000000	-0.007664	-0.078903	0.024751	0.000000	0.000000	2.000000	154.000000	0.000000
15312.066711	0.093421	0.622879	-0.021502	84.979286	6.880749	26.966583	0.325824	0.000000	1.085653	0.000000	0.000000	0.000000	-0.011201	-0.094914	0.038539	0.000000	0.000000	2.000000	154.000000	0.000000
15312.070044	0.093421	0.622879	-0.021502	84.979286	6.880749	26.966583	0.325824	0.000000	1.085653	0.000000	0.000000	0.000000	-0.011201	-0.094914	0.038539	0.000000	0.000000	2.000000	154.000000	0.000000
15312.073378	0.093421	0.622879	-0.021502	84.979286	6.880749	26.966583	0.325824	0.000000	1.085653	0.000000	0.000000	0.000000	-0.011201	-0.094914	0.038539	0.000000	0.000000	2.000000	154.000000	0.000000
15312.076711	0.093421	0.622879	-0.021502	85.023781	6.820696	26.919950	0.328968	0.000000	1.075105	0.000000	0.000000	0.000000	-0.011201	-0.094914	0.038539	0.000000	0.000000	2.000000	154.000000	0.000000
15312.080044	0.093330	0.622509	-0.021319	85.023781	6.820696	26.919950	0.328968	0.000000	1.075105	0.000000	0.000000	0.000000	-0.027171	-0.110999	0.054955	0.000000	0.000000	2.000000	154.000000	0.000000
15312.083378	0.093330	0.622509	-0.021319	85.023781	6.820696	26.919950	0.328968	0.000000	1.075105	0.000000	0.000000	0.000000	-0.027171	-0.110999	0.054955	0.000000	0.000000	2.000000	154.000000	0.000000
15312.086711	0.093330	0.622509	-0.021319	85.074425	6.750370	26.865707	0.328968	0.000000	1.075105	0.000000	0.000000	0.000000	-0.027171	-0.110999	0.054955	0.000000	0.000000	2.000000	154.000000	0.000000
15312.090044	0.093330	0.622509	-0.021319	85.074425	6.750370	26.865707	0.328968	0.000000	1.075105	0.000000	0.000000	0.000000	-0.027171	-0.110999	0.054955	0.000000	0.000000	2.000000	154.000000	0.000000
15312.093378	0.093259	0.622095	-0.021147	85.074425	6.750370	26.865707	0.328968	0.000000	1.075105	0.000000	0.000000	0.000000	-0.021416	-0.124227	0.051625	0.000000	0.000000	2.000000	154.000000	0.000000
15312.096711	0.093191	0.621632	-0.020958	85.128265	6.678178	26.806890	0.333497	0.000000	1.065946	0.000000	0.000000	0.000000	-0.020337	-0.138891	0.056782	0.000000	0.000000	2.000000	154.000000	0.000000
15312.100044	0.093191	0.621632	-0.020958	85.128265	6.678178	26.806890	0.333497	0.000000	1.065946	0.000000	0.000000	0.000000	-0.020337	-0.138891	0.056782	0.000000	0.000000	2.000000	154.000000	0.000000
15312.103378	0.093191	0.621632	-0.020958	85.128265	6.678178	26.806890	0.333497	0.000000	1.065946	0.000000	0.000000	0.000000	-0.020337	-0.138891	0.056782	0.000000	0.000000	2.000000	154.000000	0.000000
15312.106711	0.093191	0.621632	-0.020958	85.177567	6.610987	26.752953	0.340456	0.000000	1.047878	0.000000	0.000000	0.000000	-0.020337	-0.138891	0.056782	0.000000	0.000000	2.000000	154.000000	0.000000
15312.110044	0.093127	0.621120	-0.020751	85.177567	6.610987	26.752953	0.340456	0.000000	1.047878	0.000000	0.000000	0.000000	-0.019271	-0.153577	0.061894	0.000000	0.000000	2.000000	154.000000	0.000000
15312.113378	0.093127	0.621120	-0.020751	85.177567	6.610987	26.752953	0.340456	0.000000	1.047878	0.000000	0.000000	0.000000	-0.019271	-0.153577	0.061894	0.000000	0.000000	2.000000	154.000000	0.000000
15312.116711	0.093088	0.620603	-0.020526	85.213036	6.565252	26.714991	0.340456	0.000000	1.047878	0.000000	0.000000	0.000000	-0.011586	-0.155084	0.067582	0.000000	0.000000	2.000000	154.000000	0.000000
15312.120044	0.093088	0.620603	-0.020526	85.213036	6.565252	26.714991	0.340456	0.000000	1.047878	0.000000	0.000000	0.000000	-0.011586	-0.155084	0.067582	0.000000	0.000000	2.000000	154.000000	0.000000
15312.123378	0.093088	0.620603	-0.020526	85.213036	6.565252	26.714991	0.340456	0.000000	1.047878	0.000000	0.000000	0.000000	-0.011586	-0.155084	0.067582	0.000000	0.000000	2.000000	154.000000	0.000000
15312.126711	0.093088	0.620603	-0.020526	85.231697	6.543180	26.697836	0.345599	0.000000	1.026298	0.000000	0.000000	0.000000	-0.011586	-0.155084	0.067582	0.000000	0.000000	2.000000	154.000000	0.000000
15312.130044	0.093112	0.620018	-0.020312	85.231697	6.543180	26.697836	0.345599	0.000000	1.026298	0.000000	0.000000	0.000000	0.007154	-0.175652	0.064075	0.000000	0.000000	2.000000	154.000000	0.000000
15312.133378	0.093112	0.620018	-0.020312	85.231697	6.543180	26.697836	0.345599	0.000000	1.026298	0.000000	0.000000	0.000000	0.007154	-0.175652	0.064075	0.000000	0.000000	2.000000	154.000000	0.000000
15312.136711	0.093141	0.619427	-0.020076	85.228165	6.551732	26.708487	0.345599	0.000000	1.026298	0.000000	0.000000	0.000000	0.008633	-0.177249	0.071036	0.000000	0.000000	2.000000	154.000000	0.000000
15312.140044	0.093141	0.619427	-0.020076	85.228165	6.551732	26.708487	0.345599	0.000000	1.026298	0.000000	0.000000	0.000000	0.008633	-0.177249	0.071036	0.000000	0.000000	2.000000	154.000000	0.000000
15312.143378	0.093141	0.619427	-0.020076	85.228165	6.551732	26.708487	0.345599	0.000000	1.026298	0.000000	0.000000	0.000000	0.008633	-0.177249	0.071036	0.000000	0.000000	2.000000	154.000000	0.000000
15312.146711	0.093141	0.619427	-0.020076	85.202370	6.593329	26.746592	0.342968	0.000000	1.003780	0.000000	0.000000	0.000000	0.008633	-0.177249	0.071036	0.000000	0.000000	2.000000	154.000000	0.000000
15312.150044	0.093213	0.618811	-0.019840	85.202370	6.593329	26.746592	0.342968	0.000000	1.003780	0.000000	0.000000	0.000000	0.021584	-0.184652	0.070744	0.000000	0.000000	2.000000	154.000000	0.000000
15312.153378	0.093213	0.618811	-0.019840	85.202370	6.593329	26.746592	0.342968	0.000000	1.003780	0.000000	0.000000	0.000000	0.021584	-0.184652	0.070744	0.000000	0.000000	2.000000	154.000000	0.000000
15312.156711	0.093284	0.618195	-0.019605	85.158913	6.656078	26.805761	0.342968	0.000000	1.003780	0.000000	0.000000	0.000000	0.021541	-0.184780	0.070493	0.000000	0.000000	2.000000	154.000000	0.000000
15312.160044	0.093284	0.618195	-0.019605	85.158913	6.656078	26.805761	0.342968	0.000000	1.003780	0.000000	0.000000	0.000000	0.021541	-0.184780	0.070493	0.000000	0.000000	2.000000	154.000000	0.000000
15312.163378	0.093284	0.618195	-0.019605	85.158913	6.656078	26.805761	0.342968	0.000000	1.003780	0.000000	0.000000	0.000000	0.021541	-0.184780	0.070493	0.000000	0.000000	2.000000	154.000000	0.000000
15312.166711	0.093284	0.618195	-0.019605	85.113159	6.720488	26.866592	0.335780	0.000000	0.980240	0.000000	0.000000	0.000000	0.021541	-0.184780	0.070493	0.000000	0.000000	2.000000	154.000000	0.000000
15312.170044	0.093363	0.617550	-0.019338	85.113159	6.720488	26.866592	0.335780	0.000000	0.980240	0.000000	0.000000	0.000000	0.023571	-0.193738	0.079992	0.000000	0.000000	2.000000	154.000000	0.000000
15312.173378	0.093363	0.617550	-0.019338	85.113159	6.720488	26.866592	0.335780	0.000000	0.980240	0.000000	0.000000	0.000000	0.023571	-0.193738	0.079992	0.000000	0.000000	2.000000	154.000000	0.000000
15312.176711	0.093417	0.616884	-0.019083	85.081314	6.765078	26.910364	0.335780	0.000000	0.980240	0.000000	0.000000	0.000000	0.016297	-0.199688	0.076430	0.000000	0.000000	2.000000	154.000000	0.000000
15312.180044	0.093417	0.616884	-0.019083	85.081314	6.765078	26.910364	0.335780	0.000000	0.980240	0.000000	0.000000	0.000000	0.016297	-0.199688	0.076430	0.000000	0.000000	2.000000	154.000000	0.000000
15312.183378	0.093417	0.616884	-0.019083	85.081314	6.765078	26.910364	0.335780	0.000000	0.980240	0.000000	0.000000	0.000000	0.016297	-0.199688	0.076430	0.000000	0.000000	2.000000	154.000000	0.000000
15312.186711	0.093417	0.616884	-0.019083	85.057159	6.797766	26.944984	0.329136	0.000000	0.954170	0.000000	0.000000	0.000000	0.016297	-0.199688	0.076430	0.000000	0.000000	2.000000	154.000000	0.000000
15312.190044	0.093451	0.616218	-0.018825	85.057159	6.797766	26.944984	0.329136	0.000000	0.954170	0.000000	0.000000	0.000000	0.009994	-0.199811	0.077471	0.000000	0.000000	2.000000	154.000000	0.000000
15312.193378	0.093451	0.616218	-0.018825	85.057159	6.797766	26.944984	0.329136	0.000000	0.954170	0.000000	0.000000	0.000000	0.009994	-0.199811	0.077471	0.000000	0.000000	2.000000	154.000000	0.000000
15312.196711	0.093466	0.615571	-0.018548	85.032166	6.828056	26.979952	0.329136	0.000000	0.954170	0.000000	0.000000	0.000000	0.004663	-0.194151	0.083145	0.000000	0.000000	2.000000	154.000000	0.000000
15312.200044	0.093466	0.615571	-0.018548	85.032166	6.828056	26.979952	0.329136	0.000000	0.954170	0.000000	0.000000	0.000000	0.004663	-0.194151	0.083145	0.000000	0.000000	2.000000	154.000000	0.000000
15312.203378	0.093466	0.615571	-0.018548	85.032166	6.828056	26.979952	0.329136	0.000000	0.954170	0.000000	0.000000	0.000000	0.004663	-0.194151	0.083145	0.000000	0.000000	2.000000	154.000000	0.000000
15312.206711	0.093466	0.615571	-0.018548	85.031029	6.831376	26.988014	0.326693	0.000000	0.927401	0.000000	0.000000	0.000000	0.004663	-0.194151	0.083145	0.000000	0.000000	2.000000	154.000000	0.000000
15312.210044	0.093471	0.614934	-0.018320	85.031029	6.831376	26.988014	0.326693	0.000000	0.927401	0.000000	0.000000	0.000000	0.001536	-0.191157	0.068534	0.000000	0.000000	2.000000	154.000000	0.000000
15312.213378	0.093471	0.614934	-0.018320	85.031029	6.831376	26.988014	0.326693	0.000000	0.927401	0.000000	0.000000	0.000000	0.001536	-0.191157	0.068534	0.000000	0.000000	2.000000	154.000000	0.000000
15312.216711	0.093445	0.614307	-0.018135	85.039749	6.822922	26.984379	0.326693	0.000000	0.927401	0.000000	0.000000	0.000000	-0.007837	-0.188127	0.055266	0.000000	0.000000	2.000000	154.000000	0.000000
15312.220044	0.093445	0.614307	-0.018135	85.039749	6.822922	26.984379	0.326693	0.000000	0.927401	0.000000	0.000000	0.000000	-0.007837	-0.188127	0.055266	0.000000	0.000000	2.000000	154.000000	0.000000
15312.223378	0.093445	0.614307	-0.018135	85.039749	6.822922	26.984379	0.326693	0.000000	0.927401	0.000000	0.000000	0.000000	-0.007837	-0.188127	0.055266	0.000000	0.000000	2.000000	154.000000	0.000000
15312.226711	0.093445	0.614307	-0.018135	85.066200	6.788570	26.960421	0.327744	0.000000	0.906767	0.000000	0.000000	0.000000	-0.007837	-0.188127	0.055266	0.000000	0.000000	2.000000	154.000000	0.000000
15312.230044	0.093410	0.613734	-0.017993	85.066200	6.788570	26.960421	0.327744	0.000000	0.906767	0.000000	0.000000	0.000000	-0.010499	-0.171897	0.042825	0.000000	0.000000	2.000000	154.000000	0.000000
15312.233378	0.093410	0.613734	-0.017993	85.066200	6.788570	26.960421	0.327744	0.000000	0.906767	0.000000	0.000000	0.000000	-0.010499	-0.171897	0.042825	0.000000	0.000000	2.000000	154.000000	0.000000
15312.236711	0.093351	0.613210	-0.017863	85.096390	6.752001	26.931555	0.327744	0.000000	0.906767	0.000000	0.000000	0.000000	-0.017876	-0.157199	0.038938	0.000000	0.000000	2.000000	154.000000	0.000000
15312.240044	0.093351	0.613210	-0.017863	85.096390	6.752001	26.931555	0.327744	0.000000	0.906767	0.000000	0.000000	0.000000	-0.017876	-0.157199	0.038938	0.000000	0.000000	2.000000	154.000000	0.000000
15312.243378	0.093351	0.613210	-0.017863	85.096390	6.752001	26.931555	0.327744	0.000000	0.906767	0.000000	0.000000	0.000000	-0.017876	-0.157199	0.038938	0.000000	0.000000	2.000000	154.000000	0.000000
15312.246711	0.093351	0.613210	-0.017863	85.108879	6.732605	26.922560	0.332473	0.000000	0.893140	0.000000	0.000000	0.000000	-0.017876	-0.157199	0.038938	0.000000	0.000000	2.000000	154.000000	0.000000
15312.250044	0.093279	0.612721	-0.017790	85.108879	6.732605	26.922560	0.332473	0.000000	0.893140	0.000000	0.000000	0.000000	-0.021498	-0.146689	0.021936	0.000000	0.000000	2.000000	154.000000	0.000000
15312.253378	0.093279	0.612721	-0.017790	85.108879	6.732605	26.922560	0.332473	0.000000	0.893140	0.000000	0.000000	0.000000	-0.021498	-0.146689	0.021936	0.000000	0.000000	2.000000	154.000000	0.000000
15312.256711	0.093279	0.612721	-0.017790	85.094315	6.743942	26.944220	0.332473	0.000000	0.893140	0.000000	0.000000	0.000000	-0.021498	-0.146689	0.021936	0.000000	0.000000	2.000000	154.000000	0.000000
15312.260044	0.093279	0.612721	-0.017790	85.094315	6.743942	26.944220	0.332473	0.000000	0.893140	0.000000	0.000000	0.000000	-0.021498	-0.146689	0.021936	0.000000	0.000000	2.000000	154.000000	0.000000
15312.263378	0.093233	0.612295	-0.017699	85.094315	6.743942	26.944220	0.332473	0.000000	0.893140	0.000000	0.000000	0.000000	-0.013824	-0.127761	0.027314	0.000000	0.000000	2.000000	154.000000	0.000000
15312.266711	0.093178	0.611923	-0.017648	85.035873	6.809840	27.014917	0.336056	0.000000	0.889484	0.000000	0.000000	0.000000	-0.016424	-0.111436	0.015071	0.000000	0.000000	2.000000	154.000000	0.000000
15312.270044	0.093178	0.611923	-0.017648	85.035873	6.809840	27.014917	0.336056	0.000000	0.889484	0.000000	0.000000	0.000000	-0.016424	-0.111436	0.015071	0.000000	0.000000	2.000000	154.000000	0.000000
15312.273378	0.093178	0.611923	-0.017648	85.035873	6.809840	27.014917	0.336056	0.000000	0.889484	0.000000	0.000000	0.000000	-0.016424	-0.111436	0.015071	0.000000	0.000000	2.000000	154.000000	0.000000
15312.276711	0.093178	0.611923	-0.017648	84.961952	6.890537	27.100382	0.341097	0.000000	0.882420	0.000000	0.000000	0.000000	-0.016424	-0.111436	0.015071	0.000000	0.000000	2.000000	154.000000	0.000000
15312.280044	0.093161	0.611601	-0.017624	84.961952	6.890537	27.100382	0.341097	0.000000	0.882420	0.000000	0.000000	0.000000	-0.004979	-0.096698	0.007375	0.000000	0.000000	2.000000	154.000000	0.000000
15312.283378	0.093161	0.611601	-0.017624	84.961952	6.890537	27.100382	0.341097	0.000000	0.882420	0.000000	0.000000	0.000000	-0.004979	-0.096698	0.007375	0.000000	0.000000	2.000000	154.000000	0.000000
15312.286711	0.093161	0.611601	-0.017624	84.885498	6.973269	27.185223	0.341097	0.000000	0.882420	0.000000	0.000000	0.000000	-0.004979	-0.096698	0.007375	0.000000	0.000000	2.000000	154.000000	0.000000
15312.290044	0.093161	0.611601	-0.017624	84.885498	6.973269	27.185223	0.341097	0.000000	0.882420	0.000000	0.000000	0.000000	-0.004979	-0.096698	0.007375	0.000000	0.000000	2.000000	154.000000	0.000000
15312.293378	0.093145	0.611347	-0.017600	84.885498	6.973269	27.185223	0.341097	0.000000	0.882420	0.000000	0.000000	0.000000	-0.005048	-0.076203	0.007054	0.000000	0.000000	2.000000	154.000000	0.000000
15312.296711	0.093145	0.611347	-0.017600	84.816772	7.050547	27.259256	0.341927	0.000000	0.881190	0.000000	0.000000	0.000000	-0.005048	-0.076203	0.007054	0.000000	0.000000	2.000000	154.000000	0.000000
15312.300044	0.093145	0.611347	-0.017600	84.816772	7.050547	27.259256	0.341927	0.000000	0.881190	0.000000	0.000000	0.000000	-0.005048	-0.076203	0.007054	0.000000	0.000000	2.000000	154.000000	0.000000
15312.303378	0.093145	0.611347	-0.017600	84.816772	7.050547	27.259256	0.341927	0.000000	0.881190	0.000000	0.000000	0.000000	-0.005048	-0.076203	0.007054	0.000000	0.000000	2.000000	154.000000	0.000000
15312.306711	0.093158	0.610992	-0.017640	84.748650	7.121948	27.330196	0.342768	0.000000	0.880015	0.000000	0.000000	0.000000	0.004009	-0.106579	-0.011948	0.000000	0.000000	2.000000	154.000000	0.000000
15312.310044	0.093158	0.610992	-0.017640	84.748650	7.121948	27.330196	0.342768	0.000000	0.880015	0.000000	0.000000	0.000000	0.004009	-0.106579	-0.011948	0.000000	0.000000	2.000000	154.000000	0.000000
15312.313378	0.093158	0.610992	-0.017640	84.748650	7.121948	27.330196	0.342768	0.000000	0.880015	0.000000	0.000000	0.000000	0.004009	-0.106579	-0.011948	0.000000	0.000000	2.000000	154.000000	0.000000
15312.316711	0.093193	0.610885	-0.017679	84.690460	7.186698	27.389143	0.342100	0.000000	0.882006	0.000000	0.000000	0.000000	0.010576	-0.031994	-0.011808	0.000000	0.000000	2.000000	154.000000	0.000000
15312.320044	0.093193	0.610885	-0.017679	84.690460	7.186698	27.389143	0.342100	0.000000	0.882006	0.000000	0.000000	0.000000	0.010576	-0.031994	-0.011808	0.000000	0.000000	2.000000	154.000000	0.000000
15312.323378	0.093193	0.610885	-0.017679	84.690460	7.186698	27.389143	0.342100	0.000000	0.882006	0.000000	0.000000	0.000000	0.010576	-0.031994	-0.011808	0.000000	0.000000	2.000000	154.000000	0.000000
15312.326711	0.093193	0.610885	-0.017679	84.656761	7.223388	27.422855	0.340337	0.000000	0.883974	0.000000	0.000000	0.000000	0.010576	-0.031994	-0.011808	0.000000	0.000000	2.000000	154.000000	0.000000
15312.330044	0.093206	0.610803	-0.017723	84.656761	7.223388	27.422855	0.340337	0.000000	0.883974	0.000000	0.000000	0.000000	0.003794	-0.024632	-0.012951	0.000000	0.000000	2.000000	154.000000	0.000000
15312.333378	0.093206	0.610803	-0.017723	84.656761	7.223388	27.422855	0.340337	0.000000	0.883974	0.000000	0.000000	0.000000	0.003794	-0.024632	-0.012951	0.000000	0.000000	2.000000	154.000000	0.000000
15312.336711	0.093206	0.610803	-0.017723	84.660057	7.224015	27.420681	0.340337	0.000000	0.883974	0.000000	0.000000	0.000000	0.003794	-0.024632	-0.012951	0.000000	0.000000	2.000000	154.000000	0.000000
15312.340044	0.093206	0.610803	-0.017723	84.660057	7.224015	27.420681	0.340337	0.000000	0.883974	0.000000	0.000000	0.000000	0.003794	-0.024632	-0.012951	0.000000	0.000000	2.000000	154.000000	0.000000
15312.343378	0.093217	0.610745	-0.017774	84.660057	7.224015	27.420681	0.340337	0.000000	0.883974	0.000000	0.000000	0.000000	0.003269	-0.017258	-0.015418	0.000000	0.000000	2.000000	154.000000	0.000000
15312.346711	0.093217	0.610745	-0.017774	84.669388	7.221108	27.412304	0.339705	0.000000	0.886133	0.000000	0.000000	0.000000	0.003269	-0.017258	-0.015418	0.000000	0.000000	2.000000	154.000000	0.000000
15312.350044	0.093217	0.610745	-0.017774	84.669388	7.221108	27.412304	0.339705	0.000000	0.886133	0.000000	0.000000	0.000000	0.003269	-0.017258	-0.015418	0.000000	0.000000	2.000000	154.000000	0.000000
15312.353378	0.093217	0.610745	-0.017774	84.669388	7.221108	27.412304	0.339705	0.000000	0.886133	0.000000	0.000000	0.000000	0.003269	-0.017258	-0.015418	0.000000	0.000000	2.000000	154.000000	0.000000
15312.356711	0.093301	0.610630	-0.017890	84.678772	7.220909	27.403931	0.339160	0.000000	0.888702	0.000000	0.000000	0.000000	0.025302	-0.034500	-0.034829	0.000000	0.000000	2.000000	154.000000	0.000000
15312.360044	0.093301	0.610630	-0.017890	84.678772	7.220909	27.403931	0.339160	0.000000	0.888702	0.000000	0.000000	0.000000	0.025302	-0.034500	-0.034829	0.000000	0.000000	2.000000	154.000000	0.000000
15312.363378	0.093301	0.610630	-0.017890	84.678772	7.220909	27.403931	0.339160	0.000000	0.888702	0.000000	0.000000	0.000000	0.025302	-0.034500	-0.034829	0.000000	0.000000	2.000000	154.000000	0.000000
15312.366711	0.093301	0.610630	-0.017890	84.683525	7.225202	27.399996	0.334943	0.000000	0.894507	0.000000	0.000000	0.000000	0.025302	-0.034500	-0.034829	0.000000	0.000000	2.000000	154.000000	0.000000
15312.370044	0.093385	0.610562	-0.017907	84.683525	7.225202	27.399996	0.334943	0.000000	0.894507	0.000000	0.000000	0.000000	0.025069	-0.020478	-0.005098	0.000000	0.000000	2.000000	154.000000	0.000000
15312.373378	0.093385	0.610562	-0.017907	84.683525	7.225202	27.399996	0.334943	0.000000	0.894507	0.000000	0.000000	0.000000	0.025069	-0.020478	-0.005098	0.000000	0.000000	2.000000	154.000000	0.000000
15312.376711	0.093385	0.610562	-0.017907	84.682129	7.235747	27.402260	0.334943	0.000000	0.894507	0.000000	0.000000	0.000000	0.025069	-0.020478	-0.005098	0.000000	0.000000	2.000000	154.000000	0.000000
15312.380044	0.093385	0.610562	-0.017907	84.682129	7.235747	27.402260	0.334943	0.000000	0.894507	0.000000	0.000000	0.000000	0.025069	-0.020478	-0.005098	0.000000	0.000000	2.000000	154.000000	0.000000
15312.383378	0.093449	0.610469	-0.017912	84.682129	7.235747	27.402260	0.334943	0.000000	0.894507	0.000000	0.000000	0.000000	0.019338	-0.027836	-0.001317	0.000000	0.000000	2.000000	154.000000	0.000000
15312.386711	0.093449	0.610469	-0.017912	84.666229	7.258295	27.419140	0.330764	0.000000	0.895357	0.000000	0.000000	0.000000	0.019338	-0.027836	-0.001317	0.000000	0.000000	2.000000	154.000000	0.000000
15312.390044	0.093449	0.610469	-0.017912	84.666229	7.258295	27.419140	0.330764	0.000000	0.895357	0.000000	0.000000	0.000000	0.019338	-0.027836	-0.001317	0.000000	0.000000	2.000000	154.000000	0.000000
15312.393378	0.093449	0.610469	-0.017912	84.666229	7.258295	27.419140	0.330764	0.000000	0.895357	0.000000	0.000000	0.000000	0.019338	-0.027836	-0.001317	0.000000	0.000000	2.000000	154.000000	0.000000
15312.396711	0.093458	0.610142	-0.017869	84.628090	7.294329	27.457571	0.327541	0.000000	0.895576	0.000000	0.000000	0.000000	0.002741	-0.098212	0.012889	0.000000	0.000000	2.000000	154.000000	0.000000
15312.400044	0.093458	0.610142	-0.017869	84.628090	7.294329	27.457571	0.327541	0.000000	0.895576	0.000000	0.000000	0.000000	0.002741	-0.098212	0.012889	0.000000	0.000000	2.000000	154.000000	0.000000
15312.403378	0.093458	0.610142	-0.017869	84.628090	7.294329	27.457571	0.327541	0.000000	0.895576	0.000000	0.000000	0.000000	0.002741	-0.098212	0.012889	0.000000	0.000000	2.000000	154.000000	0.000000
15312.406711	0.093422	0.609864	-0.017833	84.574722	7.342468	27.510643	0.327085	0.000000	0.893428	0.000000	0.000000	0.000000	-0.010827	-0.083504	0.010587	0.000000	0.000000	2.000000	154.000000	0.000000
15312.410044	0.093422	0.609864	-0.017833	84.574722	7.342468	27.510643	0.327085	0.000000	0.893428	0.000000	0.000000	0.000000	-0.010827	-0.083504	0.010587	0.000000	0.000000	2.000000	154.000000	0.000000
15312.413378	0.093422	0.609864	-0.017833	84.574722	7.342468	27.510643	0.327085	0.000000	0.893428	0.000000	0.000000	0.000000	-0.010827	-0.083504	0.010587	0.000000	0.000000	2.000000	154.000000	0.000000
15312.416711	0.093422	0.609864	-0.017833	84.524643	7.382196	27.560654	0.328889	0.000000	0.891664	0.000000	0.000000	0.000000	-0.010827	-0.083504	0.010587	0.000000	0.000000	2.000000	154.000000	0.000000
15312.420044	0.093332	0.609531	-0.017745	84.524643	7.382196	27.560654	0.328889	0.000000	0.891664	0.000000	0.000000	0.000000	-0.027056	-0.099827	0.026564	0.000000	0.000000	2.000000	154.000000	0.000000
15312.423378	0.093332	0.609531	-0.017745	84.524643	7.382196	27.560654	0.328889	0.000000	0.891664	0.000000	0.000000	0.000000	-0.027056	-0.099827	0.026564	0.000000	0.000000	2.000000	154.000000	0.000000
15312.426711	0.093332	0.609531	-0.017745	84.467705	7.422472	27.616560	0.328889	0.000000	0.891664	0.000000	0.000000	0.000000	-0.027056	-0.099827	0.026564	0.000000	0.000000	2.000000	154.000000	0.000000
15312.430044	0.093332	0.609531	-0.017745	84.467705	7.422472	27.616560	0.328889	0.000000	0.891664	0.000000	0.000000	0.000000	-0.027056	-0.099827	0.026564	0.000000	0.000000	2.000000	154.000000	0.000000
15312.433378	0.093209	0.609097	-0.017707	84.467705	7.422472	27.616560	0.328889	0.000000	0.891664	0.000000	0.000000	0.000000	-0.036829	-0.130128	0.011375	0.000000	0.000000	2.000000	154.000000	0.000000
15312.436711	0.093106	0.608620	-0.017681	84.429436	7.448577	27.655586	0.333399	0.000000	0.887236	0.000000	0.000000	0.000000	-0.031084	-0.143212	0.007616	0.000000	0.000000	2.000000	154.000000	0.000000
15312.440044	0.093106	0.608620	-0.017681	84.429436	7.448577	27.655586	0.333399	0.000000	0.887236	0.000000	0.000000	0.000000	-0.031084	-0.143212	0.007616	0.000000	0.000000	2.000000	154.000000	0.000000
15312.443378	0.093106	0.608620	-0.017681	84.429436	7.448577	27.655586	0.333399	0.000000	0.887236	0.000000	0.000000	0.000000	-0.031084	-0.143212	0.007616	0.000000	0.000000	2.000000	154.000000	0.000000
15312.446711	0.093106	0.608620	-0.017681	84.398979	7.465550	27.688120	0.344717	0.000000	0.884071	0.000000	0.000000	0.000000	-0.031084	-0.143212	0.007616	0.000000	0.000000	2.000000	154.000000	0.000000
15312.450044	0.092994	0.608061	-0.017696	84.398979	7.465550	27.688120	0.344717	0.000000	0.884071	0.000000	0.000000	0.000000	-0.033613	-0.167688	-0.004324	0.000000	0.000000	2.000000	154.000000	0.000000
15312.453378	0.092994	0.608061	-0.017696	84.398979	7.465550	27.688120	0.344717	0.000000	0.884071	0.000000	0.000000	0.000000	-0.033613	-0.167688	-0.004324	0.000000	0.000000	2.000000	154.000000	0.000000
15312.456711	0.092861	0.607434	-0.017706	84.351669	7.499973	27.735260	0.344717	0.000000	0.884071	0.000000	0.000000	0.000000	-0.039897	-0.188063	-0.003144	0.000000	0.000000	2.000000	154.000000	0.000000
15312.460044	0.092861	0.607434	-0.017706	84.351669	7.499973	27.735260	0.344717	0.000000	0.884071	0.000000	0.000000	0.000000	-0.039897	-0.188063	-0.003144	0.000000	0.000000	2.000000	154.000000	0.000000
15312.463378	0.092861	0.607434	-0.017706	84.351669	7.499973	27.735260	0.344717	0.000000	0.884071	0.000000	0.000000	0.000000	-0.039897	-0.188063	-0.003144	0.000000	0.000000	2.000000	154.000000	0.000000
15312.466711	0.092861	0.607434	-0.017706	84.280563	7.548779	27.802065	0.356969	0.000000	0.885316	0.000000	0.000000	0.000000	-0.039897	-0.188063	-0.003144	0.000000	0.000000	2.000000	154.000000	0.000000
15312.470044	0.092724	0.606788	-0.017734	84.280563	7.548779	27.802065	0.356969	0.000000	0.885316	0.000000	0.000000	0.000000	-0.040951	-0.193676	-0.008173	0.000000	0.000000	2.000000	154.000000	0.000000
15312.473378	0.092724	0.606788	-0.017734	84.280563	7.548779	27.802065	0.356969	0.000000	0.885316	0.000000	0.000000	0.000000	-0.040951	-0.193676	-0.008173	0.000000	0.000000	2.000000	154.000000	0.000000
15312.476711	0.092589	0.606119	-0.017754	84.194275	7.611501	27.880041	0.356969	0.000000	0.885316	0.000000	0.000000	0.000000	-0.040501	-0.200924	-0.006079	0.000000	0.000000	2.000000	154.000000	0.000000
15312.480044	0.092589	0.606119	-0.017754	84.194275	7.611501	27.880041	0.356969	0.000000	0.885316	0.000000	0.000000	0.000000	-0.040501	-0.200924	-0.006079	0.000000	0.000000	2.000000	154.000000	0.000000
15312.483378	0.092589	0.606119	-0.017754	84.194275	7.611501	27.880041	0.356969	0.000000	0.885316	0.000000	0.000000	0.000000	-0.040501	-0.200924	-0.006079	0.000000	0.000000	2.000000	154.000000	0.000000
15312.486711	0.092589	0.606119	-0.017754	84.089340	7.689174	27.970106	0.370544	0.000000	0.887691	0.000000	0.000000	0.000000	-0.040501	-0.200924	-0.006079	0.000000	0.000000	2.000000	154.000000	0.000000
15312.490044	0.092481	0.605419	-0.017748	84.089340	7.689174	27.970106	0.370544	0.000000	0.887691	0.000000	0.000000	0.000000	-0.032295	-0.209847	0.001815	0.000000	0.000000	2.000000	154.000000	0.000000
15312.493378	0.092481	0.605419	-0.017748	84.089340	7.689174	27.970106	0.370544	0.000000	0.887691	0.000000	0.000000	0.000000	-0.032295	-0.209847	0.001815	0.000000	0.000000	2.000000	154.000000	0.000000
15312.496711	0.092372	0.604744	-0.017751	83.971428	7.776571	28.067133	0.370544	0.000000	0.887691	0.000000	0.000000	0.000000	-0.032864	-0.202378	-0.000888	0.000000	0.000000	2.000000	154.000000	0.000000
15312.500044	0.092372	0.604744	-0.017751	83.971428	7.776571	28.067133	0.370544	0.000000	0.887691	0.000000	0.000000	0.000000	-0.032864	-0.202378	-0.000888	0.000000	0.000000	2.000000	154.000000	0.000000
15312.503378	0.092372	0.604744	-0.017751	83.971428	7.776571	28.067133	0.370544	0.000000	0.887691	0.000000	0.000000	0.000000	-0.032864	-0.202378	-0.000888	0.000000	0.000000	2.000000	154.000000	0.000000
15312.506711	0.092372	0.604744	-0.017751	83.841034	7.868933	28.169064	0.381404	0.000000	0.887537	0.000000	0.000000	0.000000	-0.032864	-0.202378	-0.000888	0.000000	0.000000	2.000000	154.000000	0.000000
15312.510044	0.092293	0.604059	-0.017711	83.841034	7.868933	28.169064	0.381404	0.000000	0.887537	0.000000	0.000000	0.000000	-0.023664	-0.205660	0.011775	0.000000	0.000000	2.000000	154.000000	0.000000
15312.513378	0.092293	0.604059	-0.017711	83.841034	7.868933	28.169064	0.381404	0.000000	0.887537	0.000000	0.000000	0.000000	-0.023664	-0.205660	0.011775	0.000000	0.000000	2.000000	154.000000	0.000000
15312.516711	0.092233	0.603398	-0.017685	83.702934	7.962190	28.271904	0.381404	0.000000	0.887537	0.000000	0.000000	0.000000	-0.017968	-0.198236	0.007800	0.000000	0.000000	2.000000	154.000000	0.000000
15312.520044	0.092233	0.603398	-0.017685	83.702934	7.962190	28.271904	0.381404	0.000000	0.887537	0.000000	0.000000	0.000000	-0.017968	-0.198236	0.007800	0.000000	0.000000	2.000000	154.000000	0.000000
15312.523378	0.092233	0.603398	-0.017685	83.702934	7.962190	28.271904	0.381404	0.000000	0.887537	0.000000	0.000000	0.000000	-0.017968	-0.198236	0.007800	0.000000	0.000000	2.000000	154.000000	0.000000
15312.526711	0.092233	0.603398	-0.017685	83.564102	8.054075	28.370701	0.388343	0.000000	0.884274	0.000000	0.000000	0.000000	-0.017968	-0.198236	0.007800	0.000000	0.000000	2.000000	154.000000	0.000000
15312.530044	0.092176	0.602756	-0.017644	83.564102	8.054075	28.370701	0.388343	0.000000	0.884274	0.000000	0.000000	0.000000	-0.017019	-0.192520	0.012314	0.000000	0.000000	2.000000	154.000000	0.000000
15312.533378	0.092176	0.602756	-0.017644	83.564102	8.054075	28.370701	0.388343	0.000000	0.884274	0.000000	0.000000	0.000000	-0.017019	-0.192520	0.012314	0.000000	0.000000	2.000000	154.000000	0.000000
15312.536711	0.092130	0.602171	-0.017556	83.424988	8.141195	28.464777	0.388343	0.000000	0.884274	0.000000	0.000000	0.000000	-0.014056	-0.175498	0.026484	0.000000	0.000000	2.000000	154.000000	0.000000
15312.540044	0.092130	0.602171	-0.017556	83.424988	8.141195	28.464777	0.388343	0.000000	0.884274	0.000000	0.000000	0.000000	-0.014056	-0.175498	0.026484	0.000000	0.000000	2.000000	154.000000	0.000000
15312.543378	0.092130	0.602171	-0.017556	83.424988	8.141195	28.464777	0.388343	0.000000	0.884274	0.000000	0.000000	0.000000	-0.014056	-0.175498	0.026484	0.000000	0.000000	2.000000	154.000000	0.000000
15312.546711	0.092130	0.602171	-0.017556	83.305077	8.217805	28.543034	0.393522	0.000000	0.877808	0.000000	0.000000	0.000000	-0.014056	-0.175498	0.026484	0.000000	0.000000	2.000000	154.000000	0.000000
15312.550044	0.092129	0.601649	-0.017453	83.305077	8.217805	28.543034	0.393522	0.000000	0.877808	0.000000	0.000000	0.000000	-0.000049	-0.156840	0.030962	0.000000	0.000000	2.000000	154.000000	0.000000
15312.553378	0.092129	0.601649	-0.017453	83.305077	8.217805	28.543034	0.393522	0.000000	0.877808	0.000000	0.000000	0.000000	-0.000049	-0.156840	0.030962	0.000000	0.000000	2.000000	154.000000	0.000000
15312.556711	0.092113	0.601188	-0.017321	83.191162	8.284559	28.614305	0.393522	0.000000	0.877808	0.000000	0.000000	0.000000	-0.004816	-0.138210	0.039442	0.000000	0.000000	2.000000	154.000000	0.000000
15312.560044	0.092113	0.601188	-0.017321	83.191162	8.284559	28.614305	0.393522	0.000000	0.877808	0.000000	0.000000	0.000000	-0.004816	-0.138210	0.039442	0.000000	0.000000	2.000000	154.000000	0.000000
15312.563378	0.092113	0.601188	-0.017321	83.191162	8.284559	28.614305	0.393522	0.000000	0.877808	0.000000	0.000000	0.000000	-0.004816	-0.138210	0.039442	0.000000	0.000000	2.000000	154.000000	0.000000
15312.566711	0.092113	0.601188	-0.017321	83.104797	8.332615	28.667046	0.394332	0.000000	0.866074	0.000000	0.000000	0.000000	-0.004816	-0.138210	0.039442	0.000000	0.000000	2.000000	154.000000	0.000000
15312.570044	0.092102	0.600789	-0.017166	83.104797	8.332615	28.667046	0.394332	0.000000	0.866074	0.000000	0.000000	0.000000	-0.003311	-0.119591	0.046666	0.000000	0.000000	2.000000	154.000000	0.000000
15312.573378	0.092102	0.600789	-0.017166	83.104797	8.332615	28.667046	0.394332	0.000000	0.866074	0.000000	0.000000	0.000000	-0.003311	-0.119591	0.046666	0.000000	0.000000	2.000000	154.000000	0.000000
15312.576711	0.092102	0.600789	-0.017166	83.052994	8.356622	28.698690	0.394332	0.000000	0.866074	0.000000	0.000000	0.000000	-0.003311	-0.119591	0.046666	0.000000	0.000000	2.000000	154.000000	0.000000
15312.580044	0.092102	0.600789	-0.017166	83.052994	8.356622	28.698690	0.394332	0.000000	0.866074	0.000000	0.000000	0.000000	-0.003311	-0.119591	0.046666	0.000000	0.000000	2.000000	154.000000	0.000000
15312.583378	0.092070	0.600458	-0.017006	83.052994	8.356622	28.698690	0.394332	0.000000	0.866074	0.000000	0.000000	0.000000	-0.009558	-0.099280	0.048115	0.000000	0.000000	2.000000	154.000000	0.000000
15312.586711	0.092039	0.600195	-0.016845	83.036522	8.360052	28.709942	0.394884	0.000000	0.858296	0.000000	0.000000	0.000000	-0.009536	-0.078940	0.048296	0.000000	0.000000	2.000000	154.000000	0.000000
15312.590044	0.092039	0.600195	-0.016845	83.036522	8.360052	28.709942	0.394884	0.000000	0.858296	0.000000	0.000000	0.000000	-0.009536	-0.078940	0.048296	0.000000	0.000000	2.000000	154.000000	0.000000
15312.593378	0.092039	0.600195	-0.016845	83.036522	8.360052	28.709942	0.394884	0.000000	0.858296	0.000000	0.000000	0.000000	-0.009536	-0.078940	0.048296	0.000000	0.000000	2.000000	154.000000	0.000000
15312.596711	0.092039	0.600195	-0.016845	83.055389	8.345892	28.701077	0.398066	0.000000	0.842228	0.000000	0.000000	0.000000	-0.009536	-0.078940	0.048296	0.000000	0.000000	2.000000	154.000000	0.000000
15312.600044	0.092026	0.599957	-0.016696	83.055389	8.345892	28.701077	0.398066	0.000000	0.842228	0.000000	0.000000	0.000000	-0.003761	-0.071606	0.044651	0.000000	0.000000	2.000000	154.000000	0.000000
15312.603378	0.092026	0.599957	-0.016696	83.055389	8.345892	28.701077	0.398066	0.000000	0.842228	0.000000	0.000000	0.000000	-0.003761	-0.071606	0.044651	0.000000	0.000000	2.000000	154.000000	0.000000
15312.606711	0.092026	0.599957	-0.016696	83.077255	8.335032	28.690125	0.398066	0.000000	0.842228	0.000000	0.000000	0.000000	-0.003761	-0.071606	0.044651	0.000000	0.000000	2.000000	154.000000	0.000000
15312.610044	0.092026	0.599957	-0.016696	83.077255	8.335032	28.690125	0.398066	0.000000	0.842228	0.000000	0.000000	0.000000	-0.003761	-0.071606	0.044651	0.000000	0.000000	2.000000	154.000000	0.000000
15312.613378	0.092052	0.599767	-0.016571	83.077255	8.335032	28.690125	0.398066	0.000000	0.842228	0.000000	0.000000	0.000000	0.007817	-0.056881	0.037418	0.000000	0.000000	2.000000	154.000000	0.000000
15312.616711	0.092052	0.599767	-0.016571	83.099136	8.324083	28.679113	0.398693	0.000000	0.834786	0.000000	0.000000	0.000000	0.007817	-0.056881	0.037418	0.000000	0.000000	2.000000	154.000000	0.000000
15312.620044	0.092052	0.599767	-0.016571	83.099136	8.324083	28.679113	0.398693	0.000000	0.834786	0.000000	0.000000	0.000000	0.007817	-0.056881	0.037418	0.000000	0.000000	2.000000	154.000000	0.000000
15312.623378	0.092052	0.599767	-0.016571	83.099136	8.324083	28.679113	0.398693	0.000000	0.834786	0.000000	0.000000	0.000000	0.007817	-0.056881	0.037418	0.000000	0.000000	2.000000	154.000000	0.000000
15312.626711	0.092115	0.599467	-0.016373	83.114731	8.318945	28.671185	0.397390	0.000000	0.828549	0.000000	0.000000	0.000000	0.018977	-0.089942	0.059476	0.000000	0.000000	2.000000	154.000000	0.000000
15312.630044	0.092115	0.599467	-0.016373	83.114731	8.318945	28.671185	0.397390	0.000000	0.828549	0.000000	0.000000	0.000000	0.018977	-0.089942	0.059476	0.000000	0.000000	2.000000	154.000000	0.000000
15312.633378	0.092115	0.599467	-0.016373	83.114731	8.318945	28.671185	0.397390	0.000000	0.828549	0.000000	0.000000	0.000000	0.018977	-0.089942	0.059476	0.000000	0.000000	2.000000	154.000000	0.000000
15312.636711	0.092170	0.599338	-0.016320	83.127220	8.318068	28.664812	0.394228	0.000000	0.818637	0.000000	0.000000	0.000000	0.016432	-0.038670	0.015912	0.000000	0.000000	2.000000	154.000000	0.000000
15312.640044	0.092170	0.599338	-0.016320	83.127220	8.318068	28.664812	0.394228	0.000000	0.818637	0.000000	0.000000	0.000000	0.016432	-0.038670	0.015912	0.000000	0.000000	2.000000	154.000000	0.000000
15312.643378	0.092170	0.599338	-0.016320	83.127220	8.318068	28.664812	0.394228	0.000000	0.818637	0.000000	0.000000	0.000000	0.016432	-0.038670	0.015912	0.000000	0.000000	2.000000	154.000000	0.000000
15312.646711	0.092170	0.599338	-0.016320	83.139732	8.317184	28.658461	0.391489	0.000000	0.815985	0.000000	0.000000	0.000000	0.016432	-0.038670	0.015912	0.000000	0.000000	2.000000	154.000000	0.000000
15312.650044	0.092237	0.599241	-0.016211	83.139732	8.317184	28.658461	0.391489	0.000000	0.815985	0.000000	0.000000	0.000000	0.019953	-0.029198	0.032729	0.000000	0.000000	2.000000	154.000000	0.000000
15312.653378	0.092237	0.599241	-0.016211	83.139732	8.317184	28.658461	0.391489	0.000000	0.815985	0.000000	0.000000	0.000000	0.019953	-0.029198	0.032729	0.000000	0.000000	2.000000	154.000000	0.000000
15312.656711	0.092237	0.599241	-0.016211	83.149117	8.317858	28.653666	0.391489	0.000000	0.815985	0.000000	0.000000	0.000000	0.019953	-0.029198	0.032729	0.000000	0.000000	2.000000	154.000000	0.000000
15312.660044	0.092237	0.599241	-0.016211	83.149117	8.317858	28.653666	0.391489	0.000000	0.815985	0.000000	0.000000	0.000000	0.019953	-0.029198	0.032729	0.000000	0.000000	2.000000	154.000000	0.000000
15312.663378	0.092295	0.599131	-0.016141	83.149117	8.317858	28.653666	0.391489	0.000000	0.815985	0.000000	0.000000	0.000000	0.017449	-0.033049	0.020740	0.000000	0.000000	2.000000	154.000000	0.000000
15312.666711	0.092295	0.599131	-0.016141	83.158508	8.315790	28.648840	0.388164	0.000000	0.810530	0.000000	0.000000	0.000000	0.017449	-0.033049	0.020740	0.000000	0.000000	2.000000	154.000000	0.000000
15312.670044	0.092295	0.599131	-0.016141	83.158508	8.315790	28.648840	0.388164	0.000000	0.810530	0.000000	0.000000	0.000000	0.017449	-0.033049	0.020740	0.000000	0.000000	2.000000	154.000000	0.000000
15312.673378	0.092295	0.599131	-0.016141	83.158508	8.315790	28.648840	0.388164	0.000000	0.810530	0.000000	0.000000	0.000000	0.017449	-0.033049	0.020740	0.000000	0.000000	2.000000	154.000000	0.000000
15312.676711	0.092349	0.598978	-0.015989	83.167831	8.310979	28.643991	0.385255	0.000000	0.807073	0.000000	0.000000	0.000000	0.016119	-0.045780	0.045701	0.000000	0.000000	2.000000	154.000000	0.000000
15312.680044	0.092349	0.598978	-0.015989	83.167831	8.310979	28.643991	0.385255	0.000000	0.807073	0.000000	0.000000	0.000000	0.016119	-0.045780	0.045701	0.000000	0.000000	2.000000	154.000000	0.000000
15312.683378	0.092349	0.598978	-0.015989	83.167831	8.310979	28.643991	0.385255	0.000000	0.807073	0.000000	0.000000	0.000000	0.016119	-0.045780	0.045701	0.000000	0.000000	2.000000	154.000000	0.000000
15312.686711	0.092349	0.598978	-0.015989	83.180336	8.301856	28.637548	0.382569	0.000000	0.799457	0.000000	0.000000	0.000000	0.016119	-0.045780	0.045701	0.000000	0.000000	2.000000	154.000000	0.000000
15312.690044	0.092339	0.598874	-0.015931	83.180336	8.301856	28.637548	0.382569	0.000000	0.799457	0.000000	0.000000	0.000000	-0.002889	-0.031333	0.017536	0.000000	0.000000	2.000000	154.000000	0.000000
15312.693378	0.092339	0.598874	-0.015931	83.180336	8.301856	28.637548	0.382569	0.000000	0.799457	0.000000	0.000000	0.000000	-0.002889	-0.031333	0.017536	0.000000	0.000000	2.000000	154.000000	0.000000
15312.696711	0.092339	0.598874	-0.015931	83.195999	8.293832	28.629467	0.382569	0.000000	0.799457	0.000000	0.000000	0.000000	-0.002889	-0.031333	0.017536	0.000000	0.000000	2.000000	154.000000	0.000000
15312.700044	0.092339	0.598874	-0.015931	83.195999	8.293832	28.629467	0.382569	0.000000	0.799457	0.000000	0.000000	0.000000	-0.002889	-0.031333	0.017536	0.000000	0.000000	2.000000	154.000000	0.000000
15312.703378	0.092347	0.598751	-0.015893	83.195999	8.293832	28.629467	0.382569	0.000000	0.799457	0.000000	0.000000	0.000000	0.002379	-0.036956	0.011359	0.000000	0.000000	2.000000	154.000000	0.000000
15312.706711	0.092347	0.598751	-0.015893	83.217857	8.279780	28.618046	0.383050	0.000000	0.796534	0.000000	0.000000	0.000000	0.002379	-0.036956	0.011359	0.000000	0.000000	2.000000	154.000000	0.000000
15312.710044	0.092347	0.598751	-0.015893	83.217857	8.279780	28.618046	0.383050	0.000000	0.796534	0.000000	0.000000	0.000000	0.002379	-0.036956	0.011359	0.000000	0.000000	2.000000	154.000000	0.000000
15312.713378	0.092347	0.598751	-0.015893	83.217857	8.279780	28.618046	0.383050	0.000000	0.796534	0.000000	0.000000	0.000000	0.002379	-0.036956	0.011359	0.000000	0.000000	2.000000	154.000000	0.000000
15312.716711	0.092298	0.598397	-0.016021	83.245964	8.265088	28.603251	0.382654	0.000000	0.794641	0.000000	0.000000	0.000000	-0.014618	-0.106068	-0.038515	0.000000	0.000000	2.000000	154.000000	0.000000
15312.720044	0.092298	0.598397	-0.016021	83.245964	8.265088	28.603251	0.382654	0.000000	0.794641	0.000000	0.000000	0.000000	-0.014618	-0.106068	-0.038515	0.000000	0.000000	2.000000	154.000000	0.000000
15312.723378	0.092298	0.598397	-0.016021	83.245964	8.265088	28.603251	0.382654	0.000000	0.794641	0.000000	0.000000	0.000000	-0.014618	-0.106068	-0.038515	0.000000	0.000000	2.000000	154.000000	0.000000
15312.726711	0.092276	0.598173	-0.016128	83.275734	8.249780	28.587797	0.385090	0.000000	0.801060	0.000000	0.000000	0.000000	-0.006715	-0.067030	-0.032107	0.000000	0.000000	2.000000	154.000000	0.000000
15312.730044	0.092276	0.598173	-0.016128	83.275734	8.249780	28.587797	0.385090	0.000000	0.801060	0.000000	0.000000	0.000000	-0.006715	-0.067030	-0.032107	0.000000	0.000000	2.000000	154.000000	0.000000
15312.733378	0.092276	0.598173	-0.016128	83.275734	8.249780	28.587797	0.385090	0.000000	0.801060	0.000000	0.000000	0.000000	-0.006715	-0.067030	-0.032107	0.000000	0.000000	2.000000	154.000000	0.000000
15312.736711	0.092276	0.598173	-0.016128	83.298668	8.241776	28.576834	0.386209	0.000000	0.806411	0.000000	0.000000	0.000000	-0.006715	-0.067030	-0.032107	0.000000	0.000000	2.000000	154.000000	0.000000
15312.740044	0.092256	0.597881	-0.016328	83.298668	8.241776	28.576834	0.386209	0.000000	0.806411	0.000000	0.000000	0.000000	-0.006011	-0.087645	-0.060054	0.000000	0.000000	2.000000	154.000000	0.000000
15312.743378	0.092256	0.597881	-0.016328	83.298668	8.241776	28.576834	0.386209	0.000000	0.806411	0.000000	0.000000	0.000000	-0.006011	-0.087645	-0.060054	0.000000	0.000000	2.000000	154.000000	0.000000
15312.746711	0.092256	0.597881	-0.016328	83.300919	8.244144	28.578783	0.386209	0.000000	0.806411	0.000000	0.000000	0.000000	-0.006011	-0.087645	-0.060054	0.000000	0.000000	2.000000	154.000000	0.000000
15312.750044	0.092256	0.597881	-0.016328	83.300919	8.244144	28.578783	0.386209	0.000000	0.806411	0.000000	0.000000	0.000000	-0.006011	-0.087645	-0.060054	0.000000	0.000000	2.000000	154.000000	0.000000
15312.753378	0.092213	0.597546	-0.016533	83.300919	8.244144	28.578783	0.386209	0.000000	0.806411	0.000000	0.000000	0.000000	-0.012857	-0.100589	-0.061429	0.000000	0.000000	2.000000	154.000000	0.000000
15312.756711	0.092181	0.597155	-0.016791	83.257095	8.277431	28.608692	0.387211	0.000000	0.816420	0.000000	0.000000	0.000000	-0.009664	-0.117285	-0.077465	0.000000	0.000000	2.000000	154.000000	0.000000
15312.760044	0.092181	0.597155	-0.016791	83.257095	8.277431	28.608692	0.387211	0.000000	0.816420	0.000000	0.000000	0.000000	-0.009664	-0.117285	-0.077465	0.000000	0.000000	2.000000	154.000000	0.000000
15312.763378	0.092181	0.597155	-0.016791	83.257095	8.277431	28.608692	0.387211	0.000000	0.816420	0.000000	0.000000	0.000000	-0.009664	-0.117285	-0.077465	0.000000	0.000000	2.000000	154.000000	0.000000
15312.766711	0.092181	0.597155	-0.016791	83.196487	8.315198	28.648409	0.390965	0.000000	0.839569	0.000000	0.000000	0.000000	-0.009664	-0.117285	-0.077465	0.000000	0.000000	2.000000	154.000000	0.000000
15312.770044	0.092110	0.596715	-0.017026	83.196487	8.315198	28.648409	0.390965	0.000000	0.839569	0.000000	0.000000	0.000000	-0.021294	-0.131928	-0.070484	0.000000	0.000000	2.000000	154.000000	0.000000
15312.773378	0.092110	0.596715	-0.017026	83.196487	8.315198	28.648409	0.390965	0.000000	0.839569	0.000000	0.000000	0.000000	-0.021294	-0.131928	-0.070484	0.000000	0.000000	2.000000	154.000000	0.000000
15312.776711	0.092037	0.596233	-0.017271	83.109726	8.367568	28.702559	0.390965	0.000000	0.839569	0.000000	0.000000	0.000000	-0.021876	-0.144744	-0.073295	0.000000	0.000000	2.000000	154.000000	0.000000
15312.780044	0.092037	0.596233	-0.017271	83.109726	8.367568	28.702559	0.390965	0.000000	0.839569	0.000000	0.000000	0.000000	-0.021876	-0.144744	-0.073295	0.000000	0.000000	2.000000	154.000000	0.000000
15312.783378	0.092037	0.596233	-0.017271	83.109726	8.367568	28.702559	0.390965	0.000000	0.839569	0.000000	0.000000	0.000000	-0.021876	-0.144744	-0.073295	0.000000	0.000000	2.000000	154.000000	0.000000
15312.786711	0.092037	0.596233	-0.017271	82.991371	8.433433	28.772766	0.398160	0.000000	0.863532	0.000000	0.000000	0.000000	-0.021876	-0.144744	-0.073295	0.000000	0.000000	2.000000	154.000000	0.000000
15312.790044	0.091944	0.595726	-0.017504	82.991371	8.433433	28.772766	0.398160	0.000000	0.863532	0.000000	0.000000	0.000000	-0.027704	-0.151954	-0.069939	0.000000	0.000000	2.000000	154.000000	0.000000
15312.793378	0.091944	0.595726	-0.017504	82.991371	8.433433	28.772766	0.398160	0.000000	0.863532	0.000000	0.000000	0.000000	-0.027704	-0.151954	-0.069939	0.000000	0.000000	2.000000	154.000000	0.000000
15312.796711	0.091869	0.595202	-0.017758	82.850845	8.523831	28.866343	0.398160	0.000000	0.863532	0.000000	0.000000	0.000000	-0.022496	-0.157377	-0.076352	0.000000	0.000000	2.000000	154.000000	0.000000
15312.800044	0.091869	0.595202	-0.017758	82.850845	8.523831	28.866343	0.398160	0.000000	0.863532	0.000000	0.000000	0.000000	-0.022496	-0.157377	-0.076352	0.000000	0.000000	2.000000	154.000000	0.000000
15312.803378	0.091869	0.595202	-0.017758	82.850845	8.523831	28.866343	0.398160	0.000000	0.863532	0.000000	0.000000	0.000000	-0.022496	-0.157377	-0.076352	0.000000	0.000000	2.000000	154.000000	0.000000
15312.806711	0.091869	0.595202	-0.017758	82.698647	8.601788	28.948517	0.406527	0.000000	0.887914	0.000000	0.000000	0.000000	-0.022496	-0.157377	-0.076352	0.000000	0.000000	2.000000	154.000000	0.000000
15312.810044	0.091775	0.594653	-0.018002	82.698647	8.601788	28.948517	0.406527	0.000000	0.887914	0.000000	0.000000	0.000000	-0.028326	-0.164578	-0.073046	0.000000	0.000000	2.000000	154.000000	0.000000
15312.813378	0.091775	0.594653	-0.018002	82.698647	8.601788	28.948517	0.406527	0.000000	0.887914	0.000000	0.000000	0.000000	-0.028326	-0.164578	-0.073046	0.000000	0.000000	2.000000	154.000000	0.000000
15312.816711	0.091731	0.594118	-0.018215	82.549835	8.715191	29.065662	0.406527	0.000000	0.887914	0.000000	0.000000	0.000000	-0.013338	-0.160636	-0.063840	0.000000	0.000000	2.000000	154.000000	0.000000
15312.820044	0.091731	0.594118	-0.018215	82.549835	8.715191	29.065662	0.406527	0.000000	0.887914	0.000000	0.000000	0.000000	-0.013338	-0.160636	-0.063840	0.000000	0.000000	2.000000	154.000000	0.000000
15312.823378	0.091731	0.594118	-0.018215	82.549835	8.715191	29.065662	0.406527	0.000000	0.887914	0.000000	0.000000	0.000000	-0.013338	-0.160636	-0.063840	0.000000	0.000000	2.000000	154.000000	0.000000
15312.826711	0.091731	0.594118	-0.018215	82.408005	8.834745	29.187967	0.413471	0.000000	0.910728	0.000000	0.000000	0.000000	-0.013338	-0.160636	-0.063840	0.000000	0.000000	2.000000	154.000000	0.000000
15312.830044	0.091708	0.593558	-0.018425	82.408005	8.834745	29.187967	0.413471	0.000000	0.910728	0.000000	0.000000	0.000000	-0.006678	-0.167842	-0.063167	0.000000	0.000000	2.000000	154.000000	0.000000
15312.833378	0.091708	0.593558	-0.018425	82.408005	8.834745	29.187967	0.413471	0.000000	0.910728	0.000000	0.000000	0.000000	-0.006678	-0.167842	-0.063167	0.000000	0.000000	2.000000	154.000000	0.000000
15312.836711	0.091686	0.592999	-0.018636	82.281540	8.942885	29.298994	0.413471	0.000000	0.910728	0.000000	0.000000	0.000000	-0.006730	-0.167677	-0.063392	0.000000	0.000000	2.000000	154.000000	0.000000
15312.840044	0.091686	0.592999	-0.018636	82.281540	8.942885	29.298994	0.413471	0.000000	0.910728	0.000000	0.000000	0.000000	-0.006730	-0.167677	-0.063392	0.000000	0.000000	2.000000	154.000000	0.000000
15312.843378	0.091686	0.592999	-0.018636	82.281540	8.942885	29.298994	0.413471	0.000000	0.910728	0.000000	0.000000	0.000000	-0.006730	-0.167677	-0.063392	0.000000	0.000000	2.000000	154.000000	0.000000
15312.846711	0.091686	0.592999	-0.018636	82.178650	8.994196	29.346581	0.415706	0.000000	0.931821	0.000000	0.000000	0.000000	-0.006730	-0.167677	-0.063392	0.000000	0.000000	2.000000	154.000000	0.000000
15312.850044	0.091667	0.592459	-0.018832	82.178650	8.994196	29.346581	0.415706	0.000000	0.931821	0.000000	0.000000	0.000000	-0.005750	-0.161978	-0.058668	0.000000	0.000000	2.000000	154.000000	0.000000
15312.853378	0.091667	0.592459	-0.018832	82.178650	8.994196	29.346581	0.415706	0.000000	0.931821	0.000000	0.000000	0.000000	-0.005750	-0.161978	-0.058668	0.000000	0.000000	2.000000	154.000000	0.000000
15312.856711	0.091635	0.591932	-0.018984	82.083344	9.038062	29.389502	0.415706	0.000000	0.931821	0.000000	0.000000	0.000000	-0.009516	-0.158120	-0.045500	0.000000	0.000000	2.000000	154.000000	0.000000
15312.860044	0.091635	0.591932	-0.018984	82.083344	9.038062	29.389502	0.415706	0.000000	0.931821	0.000000	0.000000	0.000000	-0.009516	-0.158120	-0.045500	0.000000	0.000000	2.000000	154.000000	0.000000
15312.863378	0.091635	0.591932	-0.018984	82.083344	9.038062	29.389502	0.415706	0.000000	0.931821	0.000000	0.000000	0.000000	-0.009516	-0.158120	-0.045500	0.000000	0.000000	2.000000	154.000000	0.000000
15312.866711	0.091635	0.591932	-0.018984	82.003433	9.071901	29.425211	0.418250	0.000000	0.949183	0.000000	0.000000	0.000000	-0.009516	-0.158120	-0.045500	0.000000	0.000000	2.000000	154.000000	0.000000
15312.870044	0.091586	0.591424	-0.019115	82.003433	9.071901	29.425211	0.418250	0.000000	0.949183	0.000000	0.000000	0.000000	-0.014756	-0.152466	-0.039429	0.000000	0.000000	2.000000	154.000000	0.000000
15312.873378	0.091586	0.591424	-0.019115	82.003433	9.071901	29.425211	0.418250	0.000000	0.949183	0.000000	0.000000	0.000000	-0.014756	-0.152466	-0.039429	0.000000	0.000000	2.000000	154.000000	0.000000
15312.876711	0.091545	0.590929	-0.019207	81.925011	9.106986	29.459476	0.418250	0.000000	0.949183	0.000000	0.000000	0.000000	-0.012266	-0.148673	-0.027528	0.000000	0.000000	2.000000	154.000000	0.000000
15312.880044	0.091545	0.590929	-0.019207	81.925011	9.106986	29.459476	0.418250	0.000000	0.949183	0.000000	0.000000	0.000000	-0.012266	-0.148673	-0.027528	0.000000	0.000000	2.000000	154.000000	0.000000
15312.883378	0.091545	0.590929	-0.019207	81.925011	9.106986	29.459476	0.418250	0.000000	0.949183	0.000000	0.000000	0.000000	-0.012266	-0.148673	-0.027528	0.000000	0.000000	2.000000	154.000000	0.000000
15312.886711	0.091545	0.590929	-0.019207	81.850372	9.134327	29.491459	0.422754	0.000000	0.960342	0.000000	0.000000	0.000000	-0.012266	-0.148673	-0.027528	0.000000	0.000000	2.000000	154.000000	0.000000
15312.890044	0.091502	0.590458	-0.019306	81.850372	9.134327	29.491459	0.422754	0.000000	0.960342	0.000000	0.000000	0.000000	-0.012743	-0.141255	-0.029836	0.000000	0.000000	2.000000	154.000000	0.000000
15312.893378	0.091502	0.590458	-0.019306	81.850372	9.134327	29.491459	0.422754	0.000000	0.960342	0.000000	0.000000	0.000000	-0.012743	-0.141255	-0.029836	0.000000	0.000000	2.000000	154.000000	0.000000
15312.896711	0.091502	0.590458	-0.019306	81.784218	9.157770	29.519613	0.422754	0.000000	0.960342	0.000000	0.000000	0.000000	-0.012743	-0.141255	-0.029836	0.000000	0.000000	2.000000	154.000000	0.000000
15312.900044	0.091502	0.590458	-0.019306	81.784218	9.157770	29.519613	0.422754	0.000000	0.960342	0.000000	0.000000	0.000000	-0.012743	-0.141255	-0.029836	0.000000	0.000000	2.000000	154.000000	0.000000
15312.903378	0.091443	0.590006	-0.019385	81.784218	9.157770	29.519613	0.422754	0.000000	0.960342	0.000000	0.000000	0.000000	-0.017968	-0.135673	-0.023707	0.000000	0.000000	2.000000	154.000000	0.000000
15312.906711	0.091384	0.589529	-0.019458	81.728134	9.177187	29.543779	0.424877	0.000000	0.965315	0.000000	0.000000	0.000000	-0.017547	-0.142921	-0.021728	0.000000	0.000000	2.000000	154.000000	0.000000
15312.910044	0.091384	0.589529	-0.019458	81.728134	9.177187	29.543779	0.424877	0.000000	0.965315	0.000000	0.000000	0.000000	-0.017547	-0.142921	-0.021728	0.000000	0.000000	2.000000	154.000000	0.000000
15312.913378	0.091384	0.589529	-0.019458	81.728134	9.177187	29.543779	0.424877	0.000000	0.965315	0.000000	0.000000	0.000000	-0.017547	-0.142921	-0.021728	0.000000	0.000000	2.000000	154.000000	0.000000
15312.916711	0.091384	0.589529	-0.019458	81.666542	9.195381	29.569408	0.430797	0.000000	0.972888	0.000000	0.000000	0.000000	-0.017547	-0.142921	-0.021728	0.000000	0.000000	2.000000	154.000000	0.000000
15312.920044	0.091308	0.589071	-0.019510	81.666542	9.195381	29.569408	0.430797	0.000000	0.972888	0.000000	0.000000	0.000000	-0.022768	-0.137361	-0.015591	0.000000	0.000000	2.000000	154.000000	0.000000
15312.923378	0.091308	0.589071	-0.019510	81.666542	9.195381	29.569408	0.430797	0.000000	0.972888	0.000000	0.000000	0.000000	-0.022768	-0.137361	-0.015591	0.000000	0.000000	2.000000	154.000000	0.000000
15312.926711	0.091308	0.589071	-0.019510	81.607285	9.212372	29.593861	0.430797	0.000000	0.972888	0.000000	0.000000	0.000000	-0.022768	-0.137361	-0.015591	0.000000	0.000000	2.000000	154.000000	0.000000
15312.930044	0.091308	0.589071	-0.019510	81.607285	9.212372	29.593861	0.430797	0.000000	0.972888	0.000000	0.000000	0.000000	-0.022768	-0.137361	-0.015591	0.000000	0.000000	2.000000	154.000000	0.000000
15312.933378	0.091232	0.588614	-0.019562	81.607285	9.212372	29.593861	0.430797	0.000000	0.972888	0.000000	0.000000	0.000000	-0.022795	-0.137288	-0.015739	0.000000	0.000000	2.000000	154.000000	0.000000
15312.936711	0.091156	0.588156	-0.019615	81.545784	9.232575	29.618814	0.434592	0.000000	0.975486	0.000000	0.000000	0.000000	-0.022818	-0.137214	-0.015886	0.000000	0.000000	2.000000	154.000000	0.000000
15312.940044	0.091156	0.588156	-0.019615	81.545784	9.232575	29.618814	0.434592	0.000000	0.975486	0.000000	0.000000	0.000000	-0.022818	-0.137214	-0.015886	0.000000	0.000000	2.000000	154.000000	0.000000
15312.943378	0.091156	0.588156	-0.019615	81.545784	9.232575	29.618814	0.434592	0.000000	0.975486	0.000000	0.000000	0.000000	-0.022818	-0.137214	-0.015886	0.000000	0.000000	2.000000	154.000000	0.000000
15312.946711	0.091156	0.588156	-0.019615	81.477966	9.254229	29.645210	0.442194	0.000000	0.980757	0.000000	0.000000	0.000000	-0.022818	-0.137214	-0.015886	0.000000	0.000000	2.000000	154.000000	0.000000
15312.950044	0.091138	0.587723	-0.019596	81.477966	9.254229	29.645210	0.442194	0.000000	0.980757	0.000000	0.000000	0.000000	-0.005332	-0.129924	0.005614	0.000000	0.000000	2.000000	154.000000	0.000000
15312.953378	0.091138	0.587723	-0.019596	81.477966	9.254229	29.645210	0.442194	0.000000	0.980757	0.000000	0.000000	0.000000	-0.005332	-0.129924	0.005614	0.000000	0.000000	2.000000	154.000000	0.000000
15312.956711	0.091138	0.587723	-0.019596	81.422562	9.271405	29.667183	0.442194	0.000000	0.980757	0.000000	0.000000	0.000000	-0.005332	-0.129924	0.005614	0.000000	0.000000	2.000000	154.000000	0.000000
15312.960044	0.091138	0.587723	-0.019596	81.422562	9.271405	29.667183	0.442194	0.000000	0.980757	0.000000	0.000000	0.000000	-0.005332	-0.129924	0.005614	0.000000	0.000000	2.000000	154.000000	0.000000
15312.963378	0.091096	0.587272	-0.019591	81.422562	9.271405	29.667183	0.442194	0.000000	0.980757	0.000000	0.000000	0.000000	-0.012636	-0.135368	0.001768	0.000000	0.000000	2.000000	154.000000	0.000000
15312.966711	0.091083	0.586833	-0.019549	81.380165	9.286415	29.684317	0.443083	0.000000	0.979821	0.000000	0.000000	0.000000	-0.003907	-0.131750	0.012463	0.000000	0.000000	2.000000	154.000000	0.000000
15312.970044	0.091083	0.586833	-0.019549	81.380165	9.286415	29.684317	0.443083	0.000000	0.979821	0.000000	0.000000	0.000000	-0.003907	-0.131750	0.012463	0.000000	0.000000	2.000000	154.000000	0.000000
15312.973378	0.091083	0.586833	-0.019549	81.380165	9.286415	29.684317	0.443083	0.000000	0.979821	0.000000	0.000000	0.000000	-0.003907	-0.131750	0.012463	0.000000	0.000000	2.000000	154.000000	0.000000
15312.976711	0.091083	0.586833	-0.019549	81.355507	9.292408	29.695265	0.445840	0.000000	0.977449	0.000000	0.000000	0.000000	-0.003907	-0.131750	0.012463	0.000000	0.000000	2.000000	154.000000	0.000000
15312.980044	0.091053	0.586412	-0.019487	81.355507	9.292408	29.695265	0.445840	0.000000	0.977449	0.000000	0.000000	0.000000	-0.009123	-0.126269	0.018662	0.000000	0.000000	2.000000	154.000000	0.000000
15312.983378	0.091053	0.586412	-0.019487	81.355507	9.292408	29.695265	0.445840	0.000000	0.977449	0.000000	0.000000	0.000000	-0.009123	-0.126269	0.018662	0.000000	0.000000	2.000000	154.000000	0.000000
15312.986711	0.091053	0.586412	-0.019487	81.347054	9.292926	29.700794	0.445840	0.000000	0.977449	0.000000	0.000000	0.000000	-0.009123	-0.126269	0.018662	0.000000	0.000000	2.000000	154.000000	0.000000
15312.990044	0.091053	0.586412	-0.019487	81.347054	9.292926	29.700794	0.445840	0.000000	0.977449	0.000000	0.000000	0.000000	-0.009123	-0.126269	0.018662	0.000000	0.000000	2.000000	154.000000	0.000000
15312.993378	0.091022	0.585991	-0.019425	81.347054	9.292926	29.700794	0.445840	0.000000	0.977449	0.000000	0.000000	0.000000	-0.009150	-0.126278	0.018544	0.000000	0.000000	2.000000	154.000000	0.000000
15312.996711	0.090990	0.585594	-0.019370	81.342407	9.291979	29.704897	0.447360	0.000000	0.974339	0.000000	0.000000	0.000000	-0.009605	-0.118945	0.016367	0.000000	0.000000	2.000000	154.000000	0.000000
15313.000044	0.090990	0.585594	-0.019370	81.342407	9.291979	29.704897	0.447360	0.000000	0.974339	0.000000	0.000000	0.000000	-0.009605	-0.118945	0.016367	0.000000	0.000000	2.000000	154.000000	0.000000
15313.003378	0.090990	0.585594	-0.019370	81.342407	9.291979	29.704897	0.447360	0.000000	0.974339	0.000000	0.000000	0.000000	-0.009605	-0.118945	0.016367	0.000000	0.000000	2.000000	154.000000	0.000000
15313.006711	0.090990	0.585594	-0.019370	81.339180	9.293052	29.708315	0.450486	0.000000	0.968520	0.000000	0.000000	0.000000	-0.009605	-0.118945	0.016367	0.000000	0.000000	2.000000	154.000000	0.000000
15313.010044	0.090978	0.585222	-0.019327	81.339180	9.293052	29.708315	0.450486	0.000000	0.968520	0.000000	0.000000	0.000000	-0.003821	-0.111619	0.012912	0.000000	0.000000	2.000000	154.000000	0.000000
15313.013378	0.090978	0.585222	-0.019327	81.339180	9.293052	29.708315	0.450486	0.000000	0.968520	0.000000	0.000000	0.000000	-0.003821	-0.111619	0.012912	0.000000	0.000000	2.000000	154.000000	0.000000
15313.016711	0.090978	0.585222	-0.019327	81.330597	9.293077	29.713427	0.450486	0.000000	0.968520	0.000000	0.000000	0.000000	-0.003821	-0.111619	0.012912	0.000000	0.000000	2.000000	154.000000	0.000000
15313.020044	0.090978	0.585222	-0.019327	81.330597	9.293077	29.713427	0.450486	0.000000	0.968520	0.000000	0.000000	0.000000	-0.003821	-0.111619	0.012912	0.000000	0.000000	2.000000	154.000000	0.000000
15313.023378	0.090946	0.584893	-0.019270	81.330597	9.293077	29.713427	0.450486	0.000000	0.968520	0.000000	0.000000	0.000000	-0.009456	-0.098844	0.017117	0.000000	0.000000	2.000000	154.000000	0.000000
15313.026711	0.090894	0.584563	-0.019209	81.313393	9.292865	29.721012	0.451123	0.000000	0.966368	0.000000	0.000000	0.000000	-0.015709	-0.098836	0.018339	0.000000	0.000000	2.000000	154.000000	0.000000
15313.030044	0.090894	0.584563	-0.019209	81.313393	9.292865	29.721012	0.451123	0.000000	0.966368	0.000000	0.000000	0.000000	-0.015709	-0.098836	0.018339	0.000000	0.000000	2.000000	154.000000	0.000000
15313.033378	0.090894	0.584563	-0.019209	81.313393	9.292865	29.721012	0.451123	0.000000	0.966368	0.000000	0.000000	0.000000	-0.015709	-0.098836	0.018339	0.000000	0.000000	2.000000	154.000000	0.000000
15313.036711	0.090894	0.584563	-0.019209	81.317032	9.288445	29.721760	0.455317	0.000000	0.960459	0.000000	0.000000	0.000000	-0.015709	-0.098836	0.018339	0.000000	0.000000	2.000000	154.000000	0.000000
15313.040044	0.090859	0.584283	-0.019166	81.317032	9.288445	29.721760	0.455317	0.000000	0.960459	0.000000	0.000000	0.000000	-0.010337	-0.084179	0.012894	0.000000	0.000000	2.000000	154.000000	0.000000
15313.043378	0.090859	0.584283	-0.019166	81.317032	9.288445	29.721760	0.455317	0.000000	0.960459	0.000000	0.000000	0.000000	-0.010337	-0.084179	0.012894	0.000000	0.000000	2.000000	154.000000	0.000000
15313.046711	0.090859	0.584283	-0.019166	81.329140	9.278339	29.719599	0.455317	0.000000	0.960459	0.000000	0.000000	0.000000	-0.010337	-0.084179	0.012894	0.000000	0.000000	2.000000	154.000000	0.000000
15313.050044	0.090859	0.584283	-0.019166	81.329140	9.278339	29.719599	0.455317	0.000000	0.960459	0.000000	0.000000	0.000000	-0.010337	-0.084179	0.012894	0.000000	0.000000	2.000000	154.000000	0.000000
15313.053378	0.090804	0.584002	-0.019119	81.329140	9.278339	29.719599	0.455317	0.000000	0.960459	0.000000	0.000000	0.000000	-0.016589	-0.084167	0.014135	0.000000	0.000000	2.000000	154.000000	0.000000
15313.056711	0.090804	0.584002	-0.019119	81.347328	9.265971	29.715223	0.457040	0.000000	0.958310	0.000000	0.000000	0.000000	-0.016589	-0.084167	0.014135	0.000000	0.000000	2.000000	154.000000	0.000000
15313.060044	0.090804	0.584002	-0.019119	81.347328	9.265971	29.715223	0.457040	0.000000	0.958310	0.000000	0.000000	0.000000	-0.016589	-0.084167	0.014135	0.000000	0.000000	2.000000	154.000000	0.000000
15313.063378	0.090804	0.584002	-0.019119	81.347328	9.265971	29.715223	0.457040	0.000000	0.958310	0.000000	0.000000	0.000000	-0.016589	-0.084167	0.014135	0.000000	0.000000	2.000000	154.000000	0.000000
15313.066711	0.090658	0.583527	-0.019089	81.360092	9.255276	29.712509	0.459805	0.000000	0.955954	0.000000	0.000000	0.000000	-0.043654	-0.142529	0.009129	0.000000	0.000000	2.000000	154.000000	0.000000
15313.070044	0.090658	0.583527	-0.019089	81.360092	9.255276	29.712509	0.459805	0.000000	0.955954	0.000000	0.000000	0.000000	-0.043654	-0.142529	0.009129	0.000000	0.000000	2.000000	154.000000	0.000000
15313.073378	0.090658	0.583527	-0.019089	81.360092	9.255276	29.712509	0.459805	0.000000	0.955954	0.000000	0.000000	0.000000	-0.043654	-0.142529	0.009129	0.000000	0.000000	2.000000	154.000000	0.000000
15313.076711	0.090658	0.583527	-0.019089	81.361275	9.248432	29.713612	0.467081	0.000000	0.954433	0.000000	0.000000	0.000000	-0.043654	-0.142529	0.009129	0.000000	0.000000	2.000000	154.000000	0.000000
15313.080044	0.090595	0.583302	-0.019079	81.361275	9.248432	29.713612	0.467081	0.000000	0.954433	0.000000	0.000000	0.000000	-0.018929	-0.067580	0.002846	0.000000	0.000000	2.000000	154.000000	0.000000
15313.083378	0.090595	0.583302	-0.019079	81.361275	9.248432	29.713612	0.467081	0.000000	0.954433	0.000000	0.000000	0.000000	-0.018929	-0.067580	0.002846	0.000000	0.000000	2.000000	154.000000	0.000000
15313.086711	0.090595	0.583302	-0.019079	81.346306	9.249742	29.720083	0.467081	0.000000	0.954433	0.000000	0.000000	0.000000	-0.018929	-0.067580	0.002846	0.000000	0.000000	2.000000	154.000000	0.000000
15313.090044	0.090595	0.583302	-0.019079	81.346306	9.249742	29.720083	0.467081	0.000000	0.954433	0.000000	0.000000	0.000000	-0.018929	-0.067580	0.002846	0.000000	0.000000	2.000000	154.000000	0.000000
15313.093378	0.090574	0.583077	-0.019078	81.346306	9.249742	29.720083	0.467081	0.000000	0.954433	0.000000	0.000000	0.000000	-0.006459	-0.067572	0.000230	0.000000	0.000000	2.000000	154.000000	0.000000
15313.096711	0.090574	0.583077	-0.019078	81.310524	9.257926	29.733355	0.470235	0.000000	0.953958	0.000000	0.000000	0.000000	-0.006459	-0.067572	0.000230	0.000000	0.000000	2.000000	154.000000	0.000000
15313.100044	0.090574	0.583077	-0.019078	81.310524	9.257926	29.733355	0.470235	0.000000	0.953958	0.000000	0.000000	0.000000	-0.006459	-0.067572	0.000230	0.000000	0.000000	2.000000	154.000000	0.000000
15313.103378	0.090574	0.583077	-0.019078	81.310524	9.257926	29.733355	0.470235	0.000000	0.953958	0.000000	0.000000	0.000000	-0.006459	-0.067572	0.000230	0.000000	0.000000	2.000000	154.000000	0.000000
15313.106711	0.090508	0.582651	-0.019080	81.255356	9.274892	29.752636	0.471312	0.000000	0.953920	0.000000	0.000000	0.000000	-0.019594	-0.127788	-0.000368	0.000000	0.000000	2.000000	154.000000	0.000000
15313.110044	0.090508	0.582651	-0.019080	81.255356	9.274892	29.752636	0.471312	0.000000	0.953920	0.000000	0.000000	0.000000	-0.019594	-0.127788	-0.000368	0.000000	0.000000	2.000000	154.000000	0.000000
15313.113378	0.090508	0.582651	-0.019080	81.255356	9.274892	29.752636	0.471312	0.000000	0.953920	0.000000	0.000000	0.000000	-0.019594	-0.127788	-0.000368	0.000000	0.000000	2.000000	154.000000	0.000000
15313.116711	0.090534	0.582486	-0.019061	81.182404	9.302458	29.777042	0.474578	0.000000	0.953981	0.000000	0.000000	0.000000	0.007686	-0.049409	0.005704	0.000000	0.000000	2.000000	154.000000	0.000000
15313.120044	0.090534	0.582486	-0.019061	81.182404	9.302458	29.777042	0.474578	0.000000	0.953981	0.000000	0.000000	0.000000	0.007686	-0.049409	0.005704	0.000000	0.000000	2.000000	154.000000	0.000000
15313.123378	0.090534	0.582486	-0.019061	81.182404	9.302458	29.777042	0.474578	0.000000	0.953981	0.000000	0.000000	0.000000	0.007686	-0.049409	0.005704	0.000000	0.000000	2.000000	154.000000	0.000000
15313.126711	0.090534	0.582486	-0.019061	81.113228	9.328219	29.799688	0.473297	0.000000	0.953031	0.000000	0.000000	0.000000	0.007686	-0.049409	0.005704	0.000000	0.000000	2.000000	154.000000	0.000000
15313.130044	0.090562	0.582364	-0.019031	81.113228	9.328219	29.799688	0.473297	0.000000	0.953031	0.000000	0.000000	0.000000	0.008314	-0.036679	0.008760	0.000000	0.000000	2.000000	154.000000	0.000000
15313.133378	0.090562	0.582364	-0.019031	81.113228	9.328219	29.799688	0.473297	0.000000	0.953031	0.000000	0.000000	0.000000	0.008314	-0.036679	0.008760	0.000000	0.000000	2.000000	154.000000	0.000000
15313.136711	0.090562	0.582364	-0.019031	81.071701	9.341795	29.813042	0.473297	0.000000	0.953031	0.000000	0.000000	0.000000	0.008314	-0.036679	0.008760	0.000000	0.000000	2.000000	154.000000	0.000000
15313.140044	0.090562	0.582364	-0.019031	81.071701	9.341795	29.813042	0.473297	0.000000	0.953031	0.000000	0.000000	0.000000	0.008314	-0.036679	0.008760	0.000000	0.000000	2.000000	154.000000	0.000000
15313.143378	0.090581	0.582271	-0.018940	81.071701	9.341795	29.813042	0.473297	0.000000	0.953031	0.000000	0.000000	0.000000	0.005641	-0.027782	0.027297	0.000000	0.000000	2.000000	154.000000	0.000000
15313.146711	0.090581	0.582271	-0.018940	81.056335	9.346787	29.817942	0.471911	0.000000	0.951571	0.000000	0.000000	0.000000	0.005641	-0.027782	0.027297	0.000000	0.000000	2.000000	154.000000	0.000000
15313.150044	0.090581	0.582271	-0.018940	81.056335	9.346787	29.817942	0.471911	0.000000	0.951571	0.000000	0.000000	0.000000	0.005641	-0.027782	0.027297	0.000000	0.000000	2.000000	154.000000	0.000000
15313.153378	0.090581	0.582271	-0.018940	81.056335	9.346787	29.817942	0.471911	0.000000	0.951571	0.000000	0.000000	0.000000	0.005641	-0.027782	0.027297	0.000000	0.000000	2.000000	154.000000	0.000000
15313.156711	0.090604	0.582213	-0.018723	81.053238	9.344876	29.818779	0.470971	0.000000	0.947021	0.000000	0.000000	0.000000	0.006944	-0.017389	0.065102	0.000000	0.000000	2.000000	154.000000	0.000000
15313.160044	0.090604	0.582213	-0.018723	81.053238	9.344876	29.818779	0.470971	0.000000	0.947021	0.000000	0.000000	0.000000	0.006944	-0.017389	0.065102	0.000000	0.000000	2.000000	154.000000	0.000000
15313.163378	0.090604	0.582213	-0.018723	81.053238	9.344876	29.818779	0.470971	0.000000	0.947021	0.000000	0.000000	0.000000	0.006944	-0.017389	0.065102	0.000000	0.000000	2.000000	154.000000	0.000000
15313.166711	0.090604	0.582213	-0.018723	81.043823	9.341862	29.821218	0.469813	0.000000	0.936171	0.000000	0.000000	0.000000	0.006944	-0.017389	0.065102	0.000000	0.000000	2.000000	154.000000	0.000000
15313.170044	0.090570	0.582266	-0.018572	81.043823	9.341862	29.821218	0.469813	0.000000	0.936171	0.000000	0.000000	0.000000	-0.010142	0.015812	0.045469	0.000000	0.000000	2.000000	154.000000	0.000000
15313.173378	0.090570	0.582266	-0.018572	81.043823	9.341862	29.821218	0.469813	0.000000	0.936171	0.000000	0.000000	0.000000	-0.010142	0.015812	0.045469	0.000000	0.000000	2.000000	154.000000	0.000000
15313.176711	0.090570	0.582266	-0.018572	81.025063	9.338523	29.826109	0.469813	0.000000	0.936171	0.000000	0.000000	0.000000	-0.010142	0.015812	0.045469	0.000000	0.000000	2.000000	154.000000	0.000000
15313.180044	0.090570	0.582266	-0.018572	81.025063	9.338523	29.826109	0.469813	0.000000	0.936171	0.000000	0.000000	0.000000	-0.010142	0.015812	0.045469	0.000000	0.000000	2.000000	154.000000	0.000000
15313.183378	0.090530	0.582350	-0.018451	81.025063	9.338523	29.826109	0.469813	0.000000	0.936171	0.000000	0.000000	0.000000	-0.012034	0.025109	0.036366	0.000000	0.000000	2.000000	154.000000	0.000000
15313.186711	0.090530	0.582350	-0.018451	81.006317	9.335171	29.830978	0.471504	0.000000	0.928593	0.000000	0.000000	0.000000	-0.012034	0.025109	0.036366	0.000000	0.000000	2.000000	154.000000	0.000000
15313.190044	0.090530	0.582350	-0.018451	81.006317	9.335171	29.830978	0.471504	0.000000	0.928593	0.000000	0.000000	0.000000	-0.012034	0.025109	0.036366	0.000000	0.000000	2.000000	154.000000	0.000000
15313.193378	0.090530	0.582350	-0.018451	81.006317	9.335171	29.830978	0.471504	0.000000	0.928593	0.000000	0.000000	0.000000	-0.012034	0.025109	0.036366	0.000000	0.000000	2.000000	154.000000	0.000000
15313.196711	0.090473	0.582626	-0.018199	80.981277	9.333420	29.837460	0.473509	0.000000	0.922532	0.000000	0.000000	0.000000	-0.017003	0.083060	0.075536	0.000000	0.000000	2.000000	154.000000	0.000000
15313.200044	0.090473	0.582626	-0.018199	80.981277	9.333420	29.837460	0.473509	0.000000	0.922532	0.000000	0.000000	0.000000	-0.017003	0.083060	0.075536	0.000000	0.000000	2.000000	154.000000	0.000000
15313.203378	0.090473	0.582626	-0.018199	80.981277	9.333420	29.837460	0.473509	0.000000	0.922532	0.000000	0.000000	0.000000	-0.017003	0.083060	0.075536	0.000000	0.000000	2.000000	154.000000	0.000000
15313.206711	0.090429	0.582784	-0.018098	80.956261	9.331587	29.843874	0.476343	0.000000	0.909942	0.000000	0.000000	0.000000	-0.013312	0.047169	0.030289	0.000000	0.000000	2.000000	154.000000	0.000000
15313.210044	0.090429	0.582784	-0.018098	80.956261	9.331587	29.843874	0.476343	0.000000	0.909942	0.000000	0.000000	0.000000	-0.013312	0.047169	0.030289	0.000000	0.000000	2.000000	154.000000	0.000000
15313.213378	0.090429	0.582784	-0.018098	80.956261	9.331587	29.843874	0.476343	0.000000	0.909942	0.000000	0.000000	0.000000	-0.013312	0.047169	0.030289	0.000000	0.000000	2.000000	154.000000	0.000000
15313.216711	0.090429	0.582784	-0.018098	80.930397	9.329818	29.850359	0.478562	0.000000	0.904894	0.000000	0.000000	0.000000	-0.013312	0.047169	0.030289	0.000000	0.000000	2.000000	154.000000	0.000000
15313.220044	0.090378	0.582972	-0.018027	80.930397	9.329818	29.850359	0.478562	0.000000	0.904894	0.000000	0.000000	0.000000	-0.015199	0.056467	0.021159	0.000000	0.000000	2.000000	154.000000	0.000000
15313.223378	0.090378	0.582972	-0.018027	80.930397	9.329818	29.850359	0.478562	0.000000	0.904894	0.000000	0.000000	0.000000	-0.015199	0.056467	0.021159	0.000000	0.000000	2.000000	154.000000	0.000000
15313.226711	0.090378	0.582972	-0.018027	80.905388	9.330651	29.856718	0.478562	0.000000	0.904894	0.000000	0.000000	0.000000	-0.015199	0.056467	0.021159	0.000000	0.000000	2.000000	154.000000	0.000000
15313.230044	0.090378	0.582972	-0.018027	80.905388	9.330651	29.856718	0.478562	0.000000	0.904894	0.000000	0.000000	0.000000	-0.015199	0.056467	0.021159	0.000000	0.000000	2.000000	154.000000	0.000000
15313.233378	0.090340	0.583149	-0.018002	80.905388	9.330651	29.856718	0.478562	0.000000	0.904894	0.000000	0.000000	0.000000	-0.011458	0.052989	0.007685	0.000000	0.000000	2.000000	154.000000	0.000000
15313.236711	0.090340	0.583149	-0.018002	80.877274	9.334965	29.863831	0.481095	0.000000	0.901368	0.000000	0.000000	0.000000	-0.011458	0.052989	0.007685	0.000000	0.000000	2.000000	154.000000	0.000000
15313.240044	0.090340	0.583149	-0.018002	80.877274	9.334965	29.863831	0.481095	0.000000	0.901368	0.000000	0.000000	0.000000	-0.011458	0.052989	0.007685	0.000000	0.000000	2.000000	154.000000	0.000000
15313.243378	0.090340	0.583149	-0.018002	80.877274	9.334965	29.863831	0.481095	0.000000	0.901368	0.000000	0.000000	0.000000	-0.011458	0.052989	0.007685	0.000000	0.000000	2.000000	154.000000	0.000000
15313.246711	0.090304	0.583526	-0.017966	80.852234	9.338435	29.870108	0.483005	0.000000	0.900087	0.000000	0.000000	0.000000	-0.010838	0.113385	0.010702	0.000000	0.000000	2.000000	154.000000	0.000000
15313.250044	0.090304	0.583526	-0.017966	80.852234	9.338435	29.870108	0.483005	0.000000	0.900087	0.000000	0.000000	0.000000	-0.010838	0.113385	0.010702	0.000000	0.000000	2.000000	154.000000	0.000000
15313.253378	0.090304	0.583526	-0.017966	80.852234	9.338435	29.870108	0.483005	0.000000	0.900087	0.000000	0.000000	0.000000	-0.010838	0.113385	0.010702	0.000000	0.000000	2.000000	154.000000	0.000000
15313.256711	0.090304	0.583526	-0.017966	80.827179	9.347320	29.876345	0.484811	0.000000	0.898303	0.000000	0.000000	0.000000	-0.010838	0.113385	0.010702	0.000000	0.000000	2.000000	154.000000	0.000000
15313.260044	0.090320	0.583692	-0.017994	80.827179	9.347320	29.876345	0.484811	0.000000	0.898303	0.000000	0.000000	0.000000	0.004793	0.049511	-0.008398	0.000000	0.000000	2.000000	154.000000	0.000000
15313.263378	0.090320	0.583692	-0.017994	80.827179	9.347320	29.876345	0.484811	0.000000	0.898303	0.000000	0.000000	0.000000	0.004793	0.049511	-0.008398	0.000000	0.000000	2.000000	154.000000	0.000000
15313.266711	0.090357	0.583857	-0.018026	80.808434	9.357377	29.881023	0.484811	0.000000	0.898303	0.000000	0.000000	0.000000	0.011042	0.049509	-0.009703	0.000000	0.000000	2.000000	154.000000	0.000000
15313.270044	0.090357	0.583857	-0.018026	80.808434	9.357377	29.881023	0.484811	0.000000	0.898303	0.000000	0.000000	0.000000	0.011042	0.049509	-0.009703	0.000000	0.000000	2.000000	154.000000	0.000000
15313.273378	0.090357	0.583857	-0.018026	80.808434	9.357377	29.881023	0.484811	0.000000	0.898303	0.000000	0.000000	0.000000	0.011042	0.049509	-0.009703	0.000000	0.000000	2.000000	154.000000	0.000000
15313.276711	0.090357	0.583857	-0.018026	80.786568	9.362720	29.886438	0.482172	0.000000	0.901320	0.000000	0.000000	0.000000	0.011042	0.049509	-0.009703	0.000000	0.000000	2.000000	154.000000	0.000000
15313.280044	0.090364	0.584010	-0.018095	80.786568	9.362720	29.886438	0.482172	0.000000	0.901320	0.000000	0.000000	0.000000	0.002282	0.046010	-0.020588	0.000000	0.000000	2.000000	154.000000	0.000000
15313.283378	0.090364	0.584010	-0.018095	80.786568	9.362720	29.886438	0.482172	0.000000	0.901320	0.000000	0.000000	0.000000	0.002282	0.046010	-0.020588	0.000000	0.000000	2.000000	154.000000	0.000000
15313.286711	0.090364	0.584010	-0.018095	80.770905	9.369242	29.890291	0.482172	0.000000	0.901320	0.000000	0.000000	0.000000	0.002282	0.046010	-0.020588	0.000000	0.000000	2.000000	154.000000	0.000000
15313.290044	0.090364	0.584010	-0.018095	80.770905	9.369242	29.890291	0.482172	0.000000	0.901320	0.000000	0.000000	0.000000	0.002282	0.046010	-0.020588	0.000000	0.000000	2.000000	154.000000	0.000000
15313.293378	0.090368	0.584145	-0.018181	80.770905	9.369242	29.890291	0.482172	0.000000	0.901320	0.000000	0.000000	0.000000	0.001236	0.040577	-0.025661	0.000000	0.000000	2.000000	154.000000	0.000000
15313.296711	0.090368	0.584145	-0.018181	80.758392	9.374989	29.893362	0.481792	0.000000	0.904751	0.000000	0.000000	0.000000	0.001236	0.040577	-0.025661	0.000000	0.000000	2.000000	154.000000	0.000000
15313.300044	0.090368	0.584145	-0.018181	80.758392	9.374989	29.893362	0.481792	0.000000	0.904751	0.000000	0.000000	0.000000	0.001236	0.040577	-0.025661	0.000000	0.000000	2.000000	154.000000	0.000000
15313.303378	0.090368	0.584145	-0.018181	80.758392	9.374989	29.893362	0.481792	0.000000	0.904751	0.000000	0.000000	0.000000	0.001236	0.040577	-0.025661	0.000000	0.000000	2.000000	154.000000	0.000000
15313.306711	0.090315	0.584391	-0.018332	80.745872	9.375299	29.896425	0.481586	0.000000	0.909028	0.000000	0.000000	0.000000	-0.015871	0.073759	-0.045457	0.000000	0.000000	2.000000	154.000000	0.000000
15313.310044	0.090315	0.584391	-0.018332	80.745872	9.375299	29.896425	0.481586	0.000000	0.909028	0.000000	0.000000	0.000000	-0.015871	0.073759	-0.045457	0.000000	0.000000	2.000000	154.000000	0.000000
15313.313378	0.090315	0.584391	-0.018332	80.745872	9.375299	29.896425	0.481586	0.000000	0.909028	0.000000	0.000000	0.000000	-0.015871	0.073759	-0.045457	0.000000	0.000000	2.000000	154.000000	0.000000
15313.316711	0.090315	0.584391	-0.018332	80.733376	9.375597	29.899485	0.484231	0.000000	0.916604	0.000000	0.000000	0.000000	-0.015871	0.073759	-0.045457	0.000000	0.000000	2.000000	154.000000	0.000000
15313.320044	0.090276	0.584484	-0.018419	80.733376	9.375597	29.899485	0.484231	0.000000	0.916604	0.000000	0.000000	0.000000	-0.011891	0.027757	-0.026133	0.000000	0.000000	2.000000	154.000000	0.000000
15313.323378	0.090276	0.584484	-0.018419	80.733376	9.375597	29.899485	0.484231	0.000000	0.916604	0.000000	0.000000	0.000000	-0.011891	0.027757	-0.026133	0.000000	0.000000	2.000000	154.000000	0.000000
15313.326711	0.090276	0.584484	-0.018419	80.727180	9.383064	29.911425	0.484231	0.000000	0.916604	0.000000	0.000000	0.000000	-0.011891	0.027757	-0.026133	0.000000	0.000000	2.000000	154.000000	0.000000
15313.330044	0.090276	0.584484	-0.018419	80.727180	9.383064	29.911425	0.484231	0.000000	0.916604	0.000000	0.000000	0.000000	-0.011891	0.027757	-0.026133	0.000000	0.000000	2.000000	154.000000	0.000000
15313.333378	0.090246	0.584563	-0.018459	80.727180	9.383064	29.911425	0.484231	0.000000	0.916604	0.000000	0.000000	0.000000	-0.008970	0.023937	-0.011944	0.000000	0.000000	2.000000	154.000000	0.000000
15313.336711	0.090246	0.584563	-0.018459	80.717804	9.382588	29.913698	0.486213	0.000000	0.920960	0.000000	0.000000	0.000000	-0.008970	0.023937	-0.011944	0.000000	0.000000	2.000000	154.000000	0.000000
15313.340044	0.090246	0.584563	-0.018459	80.717804	9.382588	29.913698	0.486213	0.000000	0.920960	0.000000	0.000000	0.000000	-0.008970	0.023937	-0.011944	0.000000	0.000000	2.000000	154.000000	0.000000
15313.343378	0.090246	0.584563	-0.018459	80.717804	9.382588	29.913698	0.486213	0.000000	0.920960	0.000000	0.000000	0.000000	-0.008970	0.023937	-0.011944	0.000000	0.000000	2.000000	154.000000	0.000000
15313.346711	0.090175	0.584710	-0.018487	80.705841	9.458126	30.010284	0.487707	0.000000	0.922950	0.000000	0.000000	0.000000	-0.021268	0.044031	-0.008421	0.000000	0.000000	2.000000	154.000000	0.000000
15313.350044	0.090175	0.584710	-0.018487	80.705841	9.458126	30.010284	0.487707	0.000000	0.922950	0.000000	0.000000	0.000000	-0.021268	0.044031	-0.008421	0.000000	0.000000	2.000000	154.000000	0.000000
15313.353378	0.090175	0.584710	-0.018487	80.705841	9.458126	30.010284	0.487707	0.000000	0.922950	0.000000	0.000000	0.000000	-0.021268	0.044031	-0.008421	0.000000	0.000000	2.000000	154.000000	0.000000
15313.356711	0.090187	0.584807	-0.018427	80.691689	9.669401	30.263155	0.491252	0.000000	0.924354	0.000000	0.000000	0.000000	0.003731	0.029102	0.018156	0.000000	0.000000	2.000000	154.000000	0.000000
15313.360044	0.090187	0.584807	-0.018427	80.691689	9.669401	30.263155	0.491252	0.000000	0.924354	0.000000	0.000000	0.000000	0.003731	0.029102	0.018156	0.000000	0.000000	2.000000	154.000000	0.000000
15313.363378	0.090187	0.584807	-0.018427	80.691689	9.669401	30.263155	0.491252	0.000000	0.924354	0.000000	0.000000	0.000000	0.003731	0.029102	0.018156	0.000000	0.000000	2.000000	154.000000	0.000000
15313.366711	0.090187	0.584807	-0.018427	80.677956	9.983784	30.639868	0.490630	0.000000	0.921328	0.000000	0.000000	0.000000	0.003731	0.029102	0.018156	0.000000	0.000000	2.000000	154.000000	0.000000
15313.370044	0.090221	0.584904	-0.018370	80.677956	9.983784	30.639868	0.490630	0.000000	0.921328	0.000000	0.000000	0.000000	0.009979	0.029087	0.016864	0.000000	0.000000	2.000000	154.000000	0.000000
15313.373378	0.090221	0.584904	-0.018370	80.677956	9.983784	30.639868	0.490630	0.000000	0.921328	0.000000	0.000000	0.000000	0.009979	0.029087	0.016864	0.000000	0.000000	2.000000	154.000000	0.000000
15313.376711	0.090221	0.584904	-0.018370	80.660828	10.329013	31.047161	0.490630	0.000000	0.921328	0.000000	0.000000	0.000000	0.009979	0.029087	0.016864	0.000000	0.000000	2.000000	154.000000	0.000000
15313.380044	0.090221	0.584904	-0.018370	80.660828	10.329013	31.047161	0.490630	0.000000	0.921328	0.000000	0.000000	0.000000	0.009979	0.029087	0.016864	0.000000	0.000000	2.000000	154.000000	0.000000
15313.383378	0.090266	0.585031	-0.018257	80.660828	10.329013	31.047161	0.490630	0.000000	0.921328	0.000000	0.000000	0.000000	0.013515	0.038080	0.034049	0.000000	0.000000	2.000000	154.000000	0.000000
15313.386711	0.090266	0.585031	-0.018257	80.639870	10.575842	31.339750	0.488967	0.000000	0.918517	0.000000	0.000000	0.000000	0.013515	0.038080	0.034049	0.000000	0.000000	2.000000	154.000000	0.000000
15313.390044	0.090266	0.585031	-0.018257	80.639870	10.575842	31.339750	0.488967	0.000000	0.918517	0.000000	0.000000	0.000000	0.013515	0.038080	0.034049	0.000000	0.000000	2.000000	154.000000	0.000000
15313.393378	0.090266	0.585031	-0.018257	80.639870	10.575842	31.339750	0.488967	0.000000	0.918517	0.000000	0.000000	0.000000	0.013515	0.038080	0.034049	0.000000	0.000000	2.000000	154.000000	0.000000
15313.396711	0.090379	0.585286	-0.018126	80.618095	10.618090	31.383518	0.486715	0.000000	0.912842	0.000000	0.000000	0.000000	0.034120	0.076457	0.039139	0.000000	0.000000	2.000000	154.000000	0.000000
15313.400044	0.090379	0.585286	-0.018126	80.618095	10.618090	31.383518	0.486715	0.000000	0.912842	0.000000	0.000000	0.000000	0.034120	0.076457	0.039139	0.000000	0.000000	2.000000	154.000000	0.000000
15313.403378	0.090379	0.585286	-0.018126	80.618095	10.618090	31.383518	0.486715	0.000000	0.912842	0.000000	0.000000	0.000000	0.034120	0.076457	0.039139	0.000000	0.000000	2.000000	154.000000	0.000000
15313.406711	0.090379	0.585286	-0.018126	80.599304	10.625511	31.385523	0.481028	0.000000	0.906319	0.000000	0.000000	0.000000	0.034120	0.076457	0.039139	0.000000	1.000000	2.000000	154.000000	0.000000
15313.410044	0.090411	0.585408	-0.018077	80.599304	10.625511	31.385523	0.481028	0.000000	0.906319	0.000000	0.000000	0.000000	0.009558	0.036471	0.014766	0.000000	1.000000	2.000000	154.000000	0.000000
