# Supplementary material for: Haptic Guidance Needs to Be Intuitive Not Just Informative to Improve Human Motor Accuracy
Source: PLoS One. 2016 Mar 16;11(3):e0150912. doi: 10.1371/journal.pone.0150912 (PMC4794196; doi:10.1371/journal.pone.0150912)
Supplement: S1 Data — (ZIP) [file pone.0150912.s001.zip › Subject6/exp1_0155.txt]

Time	PosX	PosY	PosZ	RotX	RotY	RotZ	ForceX	ForceY	ForceZ	MomentX	MomentY	MomentZ	VelocityX	VelocityY	VelocityZ	CalibratedWeight	ButtonDown	Condition	Trial	Visual
15314.602499	-0.004074	0.533655	0.249404	81.546753	55.564884	69.544518	0.000000	0.000000	0.000000	0.000000	0.000000	0.000000	-0.020086	-0.024162	-0.006983	0.000000	1.000000	2.000000	155.000000	1.000000
15314.605832	-0.004640	0.533255	0.248764	81.583473	55.900169	69.916458	-1.794923	0.000000	-4.666718	0.000000	0.000000	0.000000	-0.169809	-0.120177	-0.192123	0.000000	1.000000	2.000000	155.000000	1.000000
15314.609165	-0.004640	0.533255	0.248764	81.583473	55.900169	69.916458	-1.794923	0.000000	-4.666718	0.000000	0.000000	0.000000	-0.169809	-0.120177	-0.192123	0.000000	1.000000	2.000000	155.000000	1.000000
15314.612499	-0.004640	0.533255	0.248764	81.583473	55.900169	69.916458	-1.794923	0.000000	-4.666718	0.000000	0.000000	0.000000	-0.169809	-0.120177	-0.192123	0.000000	1.000000	2.000000	155.000000	1.000000
15314.615832	-0.004640	0.533255	0.248764	81.606583	56.209167	70.299683	-1.789695	0.000000	-4.668725	0.000000	0.000000	0.000000	-0.169809	-0.120177	-0.192123	0.000000	1.000000	2.000000	155.000000	1.000000
15314.619165	-0.005407	0.533165	0.248293	81.606583	56.209167	70.299683	-1.789695	0.000000	-4.668725	0.000000	0.000000	0.000000	-0.230160	-0.026748	-0.141295	0.000000	1.000000	2.000000	155.000000	1.000000
15314.622499	-0.005407	0.533165	0.248293	81.606583	56.209167	70.299683	-1.789695	0.000000	-4.668725	0.000000	0.000000	0.000000	-0.230160	-0.026748	-0.141295	0.000000	1.000000	2.000000	155.000000	1.000000
15314.625832	-0.006336	0.532791	0.247342	81.604218	57.009228	71.221642	-1.789695	0.000000	-4.668725	0.000000	0.000000	0.000000	-0.278765	-0.112222	-0.285283	0.000000	1.000000	2.000000	155.000000	1.000000
15314.629165	-0.006336	0.532791	0.247342	81.604218	57.009228	71.221642	-1.789695	0.000000	-4.668725	0.000000	0.000000	0.000000	-0.278765	-0.112222	-0.285283	0.000000	1.000000	2.000000	155.000000	1.000000
15314.632499	-0.006336	0.532791	0.247342	81.604218	57.009228	71.221642	-1.789695	0.000000	-4.668725	0.000000	0.000000	0.000000	-0.278765	-0.112222	-0.285283	0.000000	1.000000	2.000000	155.000000	1.000000
15314.635832	-0.007060	0.532565	0.246135	81.429062	58.500160	72.969727	-1.770703	0.000000	-4.675961	0.000000	0.000000	0.000000	-0.217118	-0.067766	-0.362044	0.000000	1.000000	2.000000	155.000000	1.000000
15314.639165	-0.007060	0.532565	0.246135	81.429062	58.500160	72.969727	-1.770703	0.000000	-4.675961	0.000000	0.000000	0.000000	-0.217118	-0.067766	-0.362044	0.000000	1.000000	2.000000	155.000000	1.000000
15314.642499	-0.007060	0.532565	0.246135	81.429062	58.500160	72.969727	-1.770703	0.000000	-4.675961	0.000000	0.000000	0.000000	-0.217118	-0.067766	-0.362044	0.000000	1.000000	2.000000	155.000000	1.000000
15314.645832	-0.007846	0.531932	0.244744	81.131287	60.529743	75.346405	-1.766269	0.000000	-4.677638	0.000000	0.000000	0.000000	-0.235747	-0.189913	-0.417434	0.000000	1.000000	2.000000	155.000000	1.000000
15314.649165	-0.007846	0.531932	0.244744	81.131287	60.529743	75.346405	-1.766269	0.000000	-4.677638	0.000000	0.000000	0.000000	-0.235747	-0.189913	-0.417434	0.000000	1.000000	2.000000	155.000000	1.000000
15314.652499	-0.007846	0.531932	0.244744	81.131287	60.529743	75.346405	-1.766269	0.000000	-4.677638	0.000000	0.000000	0.000000	-0.235747	-0.189913	-0.417434	0.000000	1.000000	2.000000	155.000000	1.000000
15314.655832	-0.008495	0.531436	0.243350	80.745667	61.758320	76.807716	-1.761910	0.000000	-4.679281	0.000000	0.000000	0.000000	-0.194881	-0.148786	-0.418178	0.000000	1.000000	2.000000	155.000000	1.000000
15314.659165	-0.008495	0.531436	0.243350	80.745667	61.758320	76.807716	-1.761910	0.000000	-4.679281	0.000000	0.000000	0.000000	-0.194881	-0.148786	-0.418178	0.000000	1.000000	2.000000	155.000000	1.000000
15314.662499	-0.008495	0.531436	0.243350	80.745667	61.758320	76.807716	-1.761910	0.000000	-4.679281	0.000000	0.000000	0.000000	-0.194881	-0.148786	-0.418178	0.000000	1.000000	2.000000	155.000000	1.000000
15314.665832	-0.009176	0.530886	0.241972	80.327606	61.182663	76.145554	-1.759809	0.000000	-4.680072	0.000000	0.000000	0.000000	-0.204114	-0.165174	-0.413278	0.000000	1.000000	2.000000	155.000000	1.000000
15314.669165	-0.009176	0.530886	0.241972	80.327606	61.182663	76.145554	-1.759809	0.000000	-4.680072	0.000000	0.000000	0.000000	-0.204114	-0.165174	-0.413278	0.000000	1.000000	2.000000	155.000000	1.000000
15314.672499	-0.009176	0.530886	0.241972	80.327606	61.182663	76.145554	-1.759809	0.000000	-4.680072	0.000000	0.000000	0.000000	-0.204114	-0.165174	-0.413278	0.000000	1.000000	2.000000	155.000000	1.000000
15314.675832	-0.009819	0.530388	0.240536	79.939445	58.910770	73.561897	-1.757056	0.000000	-4.681106	0.000000	0.000000	0.000000	-0.193110	-0.149198	-0.430827	0.000000	1.000000	2.000000	155.000000	1.000000
15314.679165	-0.009819	0.530388	0.240536	79.939445	58.910770	73.561897	-1.757056	0.000000	-4.681106	0.000000	0.000000	0.000000	-0.193110	-0.149198	-0.430827	0.000000	1.000000	2.000000	155.000000	1.000000
15314.682499	-0.009819	0.530388	0.240536	79.939445	58.910770	73.561897	-1.757056	0.000000	-4.681106	0.000000	0.000000	0.000000	-0.193110	-0.149198	-0.430827	0.000000	1.000000	2.000000	155.000000	1.000000
15314.685832	-0.010625	0.529813	0.239068	79.598701	55.940048	70.429214	-1.755271	0.000000	-4.681776	0.000000	0.000000	0.000000	-0.241742	-0.172719	-0.440385	0.000000	1.000000	2.000000	155.000000	1.000000
15314.689165	-0.010625	0.529813	0.239068	79.598701	55.940048	70.429214	-1.755271	0.000000	-4.681776	0.000000	0.000000	0.000000	-0.241742	-0.172719	-0.440385	0.000000	1.000000	2.000000	155.000000	1.000000
15314.692499	-0.010625	0.529813	0.239068	79.598701	55.940048	70.429214	-1.755271	0.000000	-4.681776	0.000000	0.000000	0.000000	-0.241742	-0.172719	-0.440385	0.000000	1.000000	2.000000	155.000000	1.000000
15314.695832	-0.011426	0.529266	0.237494	79.272751	53.059875	67.624474	-1.750882	0.000000	-4.683419	0.000000	0.000000	0.000000	-0.240182	-0.163937	-0.472198	0.000000	1.000000	2.000000	155.000000	1.000000
15314.699165	-0.011426	0.529266	0.237494	79.272751	53.059875	67.624474	-1.750882	0.000000	-4.683419	0.000000	0.000000	0.000000	-0.240182	-0.163937	-0.472198	0.000000	1.000000	2.000000	155.000000	1.000000
15314.702499	-0.011426	0.529266	0.237494	79.272751	53.059875	67.624474	-1.750882	0.000000	-4.683419	0.000000	0.000000	0.000000	-0.240182	-0.163937	-0.472198	0.000000	1.000000	2.000000	155.000000	1.000000
15314.705832	-0.012187	0.528742	0.235749	78.936638	50.634895	65.242699	-1.747210	0.000000	-4.684790	0.000000	0.000000	0.000000	-0.228296	-0.157215	-0.523402	0.000000	0.000000	2.000000	155.000000	1.000000
15314.709165	-0.012187	0.528742	0.235749	78.936638	50.634895	65.242699	-1.747210	0.000000	-4.684790	0.000000	0.000000	0.000000	-0.228296	-0.157215	-0.523402	0.000000	0.000000	2.000000	155.000000	1.000000
15314.712499	-0.012187	0.528742	0.235749	78.936638	50.634895	65.242699	-1.747210	0.000000	-4.684790	0.000000	0.000000	0.000000	-0.228296	-0.157215	-0.523402	0.000000	0.000000	2.000000	155.000000	1.000000
15314.715832	-0.013039	0.528220	0.233816	78.577797	48.760418	63.209332	-1.745285	0.000000	-4.685507	0.000000	0.000000	0.000000	-0.255585	-0.156685	-0.580060	0.000000	0.000000	2.000000	155.000000	1.000000
15314.719165	-0.013039	0.528220	0.233816	78.577797	48.760418	63.209332	-1.745285	0.000000	-4.685507	0.000000	0.000000	0.000000	-0.255585	-0.156685	-0.580060	0.000000	0.000000	2.000000	155.000000	1.000000
15314.722499	-0.013039	0.528220	0.233816	78.577797	48.760418	63.209332	-1.745285	0.000000	-4.685507	0.000000	0.000000	0.000000	-0.255585	-0.156685	-0.580060	0.000000	0.000000	2.000000	155.000000	1.000000
15314.725832	-0.013882	0.527775	0.231685	78.213860	47.401798	61.470032	-1.742966	0.000000	-4.686371	0.000000	0.000000	0.000000	-0.252919	-0.133639	-0.639140	0.000000	0.000000	2.000000	155.000000	1.000000
15314.729165	-0.013882	0.527775	0.231685	78.213860	47.401798	61.470032	-1.742966	0.000000	-4.686371	0.000000	0.000000	0.000000	-0.252919	-0.133639	-0.639140	0.000000	0.000000	2.000000	155.000000	1.000000
15314.732499	-0.013882	0.527775	0.231685	78.213860	47.401798	61.470032	-1.742966	0.000000	-4.686371	0.000000	0.000000	0.000000	-0.252919	-0.133639	-0.639140	0.000000	0.000000	2.000000	155.000000	1.000000
15314.735832	-0.014812	0.527381	0.229307	77.845871	46.507877	60.152157	-1.742065	0.000000	-4.686706	0.000000	0.000000	0.000000	-0.279042	-0.117950	-0.713545	0.000000	0.000000	2.000000	155.000000	1.000000
15314.739165	-0.014812	0.527381	0.229307	77.845871	46.507877	60.152157	-1.742065	0.000000	-4.686706	0.000000	0.000000	0.000000	-0.279042	-0.117950	-0.713545	0.000000	0.000000	2.000000	155.000000	1.000000
15314.742499	-0.014812	0.527381	0.229307	77.845871	46.507877	60.152157	-1.742065	0.000000	-4.686706	0.000000	0.000000	0.000000	-0.279042	-0.117950	-0.713545	0.000000	0.000000	2.000000	155.000000	1.000000
15314.745832	-0.015860	0.527080	0.226705	77.491844	45.946377	59.331833	-1.741238	0.000000	-4.687013	0.000000	0.000000	0.000000	-0.314465	-0.090366	-0.780511	0.000000	0.000000	2.000000	155.000000	1.000000
15314.749165	-0.015860	0.527080	0.226705	77.491844	45.946377	59.331833	-1.741238	0.000000	-4.687013	0.000000	0.000000	0.000000	-0.314465	-0.090366	-0.780511	0.000000	0.000000	2.000000	155.000000	1.000000
15314.752499	-0.015860	0.527080	0.226705	77.491844	45.946377	59.331833	-1.741238	0.000000	-4.687013	0.000000	0.000000	0.000000	-0.314465	-0.090366	-0.780511	0.000000	0.000000	2.000000	155.000000	1.000000
15314.755832	-0.017088	0.526775	0.223869	77.159920	45.603127	58.886074	-1.739754	0.000000	-4.687564	0.000000	0.000000	0.000000	-0.368450	-0.091638	-0.851021	0.000000	0.000000	2.000000	155.000000	1.000000
15314.759165	-0.017088	0.526775	0.223869	77.159920	45.603127	58.886074	-1.739754	0.000000	-4.687564	0.000000	0.000000	0.000000	-0.368450	-0.091638	-0.851021	0.000000	0.000000	2.000000	155.000000	1.000000
15314.762499	-0.017088	0.526775	0.223869	77.159920	45.603127	58.886074	-1.739754	0.000000	-4.687564	0.000000	0.000000	0.000000	-0.368450	-0.091638	-0.851021	0.000000	0.000000	2.000000	155.000000	1.000000
15314.765832	-0.018559	0.526603	0.220860	76.843781	45.282455	58.612061	-1.736526	0.000000	-4.688761	0.000000	0.000000	0.000000	-0.441170	-0.051632	-0.902496	0.000000	0.000000	2.000000	155.000000	1.000000
15314.769165	-0.018559	0.526603	0.220860	76.843781	45.282455	58.612061	-1.736526	0.000000	-4.688761	0.000000	0.000000	0.000000	-0.441170	-0.051632	-0.902496	0.000000	0.000000	2.000000	155.000000	1.000000
15314.772499	-0.018559	0.526603	0.220860	76.843781	45.282455	58.612061	-1.736526	0.000000	-4.688761	0.000000	0.000000	0.000000	-0.441170	-0.051632	-0.902496	0.000000	0.000000	2.000000	155.000000	1.000000
15314.775832	-0.020170	0.526501	0.217635	76.517197	44.914600	57.963856	-1.729867	0.000000	-4.691222	0.000000	0.000000	0.000000	-0.483279	-0.030440	-0.967465	0.000000	0.000000	2.000000	155.000000	1.000000
15314.779165	-0.020170	0.526501	0.217635	76.517197	44.914600	57.963856	-1.729867	0.000000	-4.691222	0.000000	0.000000	0.000000	-0.483279	-0.030440	-0.967465	0.000000	0.000000	2.000000	155.000000	1.000000
15314.782499	-0.020170	0.526501	0.217635	76.517197	44.914600	57.963856	-1.729867	0.000000	-4.691222	0.000000	0.000000	0.000000	-0.483279	-0.030440	-0.967465	0.000000	0.000000	2.000000	155.000000	1.000000
15314.785832	-0.021951	0.526439	0.214260	76.123375	44.579739	57.241611	-1.721856	0.000000	-4.694168	0.000000	0.000000	0.000000	-0.534450	-0.018756	-1.012730	0.000000	0.000000	2.000000	155.000000	1.000000
15314.789165	-0.021951	0.526439	0.214260	76.123375	44.579739	57.241611	-1.721856	0.000000	-4.694168	0.000000	0.000000	0.000000	-0.534450	-0.018756	-1.012730	0.000000	0.000000	2.000000	155.000000	1.000000
15314.792499	-0.021951	0.526439	0.214260	76.123375	44.579739	57.241611	-1.721856	0.000000	-4.694168	0.000000	0.000000	0.000000	-0.534450	-0.018756	-1.012730	0.000000	0.000000	2.000000	155.000000	1.000000
15314.795832	-0.023866	0.526411	0.210697	75.631256	44.420876	56.699154	-1.711353	0.000000	-4.698007	0.000000	0.000000	0.000000	-0.574504	-0.008421	-1.068772	0.000000	0.000000	2.000000	155.000000	1.000000
15314.799165	-0.023866	0.526411	0.210697	75.631256	44.420876	56.699154	-1.711353	0.000000	-4.698007	0.000000	0.000000	0.000000	-0.574504	-0.008421	-1.068772	0.000000	0.000000	2.000000	155.000000	1.000000
15314.802499	-0.023866	0.526411	0.210697	75.631256	44.420876	56.699154	-1.711353	0.000000	-4.698007	0.000000	0.000000	0.000000	-0.574504	-0.008421	-1.068772	0.000000	0.000000	2.000000	155.000000	1.000000
15314.805832	-0.025847	0.526395	0.206931	75.067001	44.490932	56.182663	-1.699184	0.000000	-4.702422	0.000000	0.000000	0.000000	-0.594185	-0.004504	-1.129748	0.000000	0.000000	2.000000	155.000000	1.000000
15314.809165	-0.025847	0.526395	0.206931	75.067001	44.490932	56.182663	-1.699184	0.000000	-4.702422	0.000000	0.000000	0.000000	-0.594185	-0.004504	-1.129748	0.000000	0.000000	2.000000	155.000000	1.000000
15314.812499	-0.025847	0.526395	0.206931	75.067001	44.490932	56.182663	-1.699184	0.000000	-4.702422	0.000000	0.000000	0.000000	-0.594185	-0.004504	-1.129748	0.000000	0.000000	2.000000	155.000000	1.000000
15314.815832	-0.027981	0.526369	0.202905	74.461922	44.848366	55.966587	-1.686707	0.000000	-4.706912	0.000000	0.000000	0.000000	-0.640361	-0.007999	-1.207806	0.000000	0.000000	2.000000	155.000000	1.000000
15314.819165	-0.027981	0.526369	0.202905	74.461922	44.848366	55.966587	-1.686707	0.000000	-4.706912	0.000000	0.000000	0.000000	-0.640361	-0.007999	-1.207806	0.000000	0.000000	2.000000	155.000000	1.000000
15314.822499	-0.027981	0.526369	0.202905	74.461922	44.848366	55.966587	-1.686707	0.000000	-4.706912	0.000000	0.000000	0.000000	-0.640361	-0.007999	-1.207806	0.000000	0.000000	2.000000	155.000000	1.000000
15314.825832	-0.030294	0.526310	0.198596	73.863991	45.383472	56.140308	-1.672462	0.000000	-4.711992	0.000000	0.000000	0.000000	-0.693801	-0.017768	-1.292627	0.000000	0.000000	2.000000	155.000000	1.000000
15314.829165	-0.030294	0.526310	0.198596	73.863991	45.383472	56.140308	-1.672462	0.000000	-4.711992	0.000000	0.000000	0.000000	-0.693801	-0.017768	-1.292627	0.000000	0.000000	2.000000	155.000000	1.000000
15314.832499	-0.030294	0.526310	0.198596	73.863991	45.383472	56.140308	-1.672462	0.000000	-4.711992	0.000000	0.000000	0.000000	-0.693801	-0.017768	-1.292627	0.000000	0.000000	2.000000	155.000000	1.000000
15314.835832	-0.032775	0.526194	0.193948	73.271843	46.083549	56.805565	-1.655925	0.000000	-4.717830	0.000000	0.000000	0.000000	-0.744206	-0.034802	-1.394466	0.000000	0.000000	2.000000	155.000000	1.000000
15314.839165	-0.032775	0.526194	0.193948	73.271843	46.083549	56.805565	-1.655925	0.000000	-4.717830	0.000000	0.000000	0.000000	-0.744206	-0.034802	-1.394466	0.000000	0.000000	2.000000	155.000000	1.000000
15314.842499	-0.032775	0.526194	0.193948	73.271843	46.083549	56.805565	-1.655925	0.000000	-4.717830	0.000000	0.000000	0.000000	-0.744206	-0.034802	-1.394466	0.000000	0.000000	2.000000	155.000000	1.000000
15314.845832	-0.035417	0.526079	0.188999	72.682396	46.902149	57.614025	-1.637496	0.000000	-4.724257	0.000000	0.000000	0.000000	-0.792684	-0.034520	-1.484783	0.000000	0.000000	2.000000	155.000000	1.000000
15314.849165	-0.035417	0.526079	0.188999	72.682396	46.902149	57.614025	-1.637496	0.000000	-4.724257	0.000000	0.000000	0.000000	-0.792684	-0.034520	-1.484783	0.000000	0.000000	2.000000	155.000000	1.000000
15314.852499	-0.035417	0.526079	0.188999	72.682396	46.902149	57.614025	-1.637496	0.000000	-4.724257	0.000000	0.000000	0.000000	-0.792684	-0.034520	-1.484783	0.000000	0.000000	2.000000	155.000000	1.000000
15314.855832	-0.038122	0.525912	0.183770	72.080864	47.864265	58.411076	-1.616768	0.000000	-4.731391	0.000000	0.000000	0.000000	-0.811482	-0.050015	-1.568740	0.000000	0.000000	2.000000	155.000000	1.000000
15314.859165	-0.038122	0.525912	0.183770	72.080864	47.864265	58.411076	-1.616768	0.000000	-4.731391	0.000000	0.000000	0.000000	-0.811482	-0.050015	-1.568740	0.000000	0.000000	2.000000	155.000000	1.000000
15314.862499	-0.038122	0.525912	0.183770	72.080864	47.864265	58.411076	-1.616768	0.000000	-4.731391	0.000000	0.000000	0.000000	-0.811482	-0.050015	-1.568740	0.000000	0.000000	2.000000	155.000000	1.000000
15314.865832	-0.040857	0.525735	0.178324	71.438736	48.915577	59.285122	-1.595553	0.000000	-4.738588	0.000000	0.000000	0.000000	-0.820420	-0.052937	-1.633809	0.000000	0.000000	2.000000	155.000000	1.000000
15314.869165	-0.040857	0.525735	0.178324	71.438736	48.915577	59.285122	-1.595553	0.000000	-4.738588	0.000000	0.000000	0.000000	-0.820420	-0.052937	-1.633809	0.000000	0.000000	2.000000	155.000000	1.000000
15314.872499	-0.040857	0.525735	0.178324	71.438736	48.915577	59.285122	-1.595553	0.000000	-4.738588	0.000000	0.000000	0.000000	-0.820420	-0.052937	-1.633809	0.000000	0.000000	2.000000	155.000000	1.000000
15314.875832	-0.043617	0.525655	0.172681	70.775627	50.002075	60.399555	-1.574001	0.000000	-4.745790	0.000000	0.000000	0.000000	-0.828222	-0.024031	-1.692741	0.000000	0.000000	2.000000	155.000000	1.000000
15314.879165	-0.043617	0.525655	0.172681	70.775627	50.002075	60.399555	-1.574001	0.000000	-4.745790	0.000000	0.000000	0.000000	-0.828222	-0.024031	-1.692741	0.000000	0.000000	2.000000	155.000000	1.000000
15314.882499	-0.043617	0.525655	0.172681	70.775627	50.002075	60.399555	-1.574001	0.000000	-4.745790	0.000000	0.000000	0.000000	-0.828222	-0.024031	-1.692741	0.000000	0.000000	2.000000	155.000000	1.000000
15314.885832	-0.046434	0.525676	0.166909	70.108337	50.999870	61.838062	-1.551930	0.000000	-4.753053	0.000000	0.000000	0.000000	-0.844922	0.006099	-1.731733	0.000000	0.000000	2.000000	155.000000	1.000000
15314.889165	-0.046434	0.525676	0.166909	70.108337	50.999870	61.838062	-1.551930	0.000000	-4.753053	0.000000	0.000000	0.000000	-0.844922	0.006099	-1.731733	0.000000	0.000000	2.000000	155.000000	1.000000
15314.892499	-0.046434	0.525676	0.166909	70.108337	50.999870	61.838062	-1.551930	0.000000	-4.753053	0.000000	0.000000	0.000000	-0.844922	0.006099	-1.731733	0.000000	0.000000	2.000000	155.000000	1.000000
15314.895832	-0.049216	0.525797	0.161048	69.484161	51.715939	63.128822	-1.527897	0.000000	-4.760833	0.000000	0.000000	0.000000	-0.834548	0.036384	-1.758335	0.000000	0.000000	2.000000	155.000000	1.000000
15314.899165	-0.049216	0.525797	0.161048	69.484161	51.715939	63.128822	-1.527897	0.000000	-4.760833	0.000000	0.000000	0.000000	-0.834548	0.036384	-1.758335	0.000000	0.000000	2.000000	155.000000	1.000000
15314.902499	-0.049216	0.525797	0.161048	69.484161	51.715939	63.128822	-1.527897	0.000000	-4.760833	0.000000	0.000000	0.000000	-0.834548	0.036384	-1.758335	0.000000	0.000000	2.000000	155.000000	1.000000
15314.905832	-0.051968	0.526076	0.155184	68.925621	51.829811	63.681065	-1.503695	0.000000	-4.768532	0.000000	0.000000	0.000000	-0.825737	0.083785	-1.759263	0.000000	0.000000	2.000000	155.000000	1.000000
15314.909165	-0.051968	0.526076	0.155184	68.925621	51.829811	63.681065	-1.503695	0.000000	-4.768532	0.000000	0.000000	0.000000	-0.825737	0.083785	-1.759263	0.000000	0.000000	2.000000	155.000000	1.000000
15314.912499	-0.051968	0.526076	0.155184	68.925621	51.829811	63.681065	-1.503695	0.000000	-4.768532	0.000000	0.000000	0.000000	-0.825737	0.083785	-1.759263	0.000000	0.000000	2.000000	155.000000	1.000000
15314.915832	-0.054693	0.526462	0.149342	68.449989	51.356823	63.697567	-1.478387	0.000000	-4.776439	0.000000	0.000000	0.000000	-0.817413	0.115587	-1.752436	0.000000	0.000000	2.000000	155.000000	1.000000
15314.919165	-0.054693	0.526462	0.149342	68.449989	51.356823	63.697567	-1.478387	0.000000	-4.776439	0.000000	0.000000	0.000000	-0.817413	0.115587	-1.752436	0.000000	0.000000	2.000000	155.000000	1.000000
15314.922499	-0.054693	0.526462	0.149342	68.449989	51.356823	63.697567	-1.478387	0.000000	-4.776439	0.000000	0.000000	0.000000	-0.817413	0.115587	-1.752436	0.000000	0.000000	2.000000	155.000000	1.000000
15314.925832	-0.057247	0.526950	0.143539	68.081245	50.421982	63.158554	-1.451562	0.000000	-4.784659	0.000000	0.000000	0.000000	-0.766287	0.146596	-1.740844	0.000000	0.000000	2.000000	155.000000	1.000000
15314.929165	-0.057247	0.526950	0.143539	68.081245	50.421982	63.158554	-1.451562	0.000000	-4.784659	0.000000	0.000000	0.000000	-0.766287	0.146596	-1.740844	0.000000	0.000000	2.000000	155.000000	1.000000
15314.932499	-0.057247	0.526950	0.143539	68.081245	50.421982	63.158554	-1.451562	0.000000	-4.784659	0.000000	0.000000	0.000000	-0.766287	0.146596	-1.740844	0.000000	0.000000	2.000000	155.000000	1.000000
15314.935832	-0.059638	0.527577	0.137812	67.849854	49.161499	61.983498	-1.427276	0.000000	-4.791960	0.000000	0.000000	0.000000	-0.717385	0.187926	-1.718098	0.000000	0.000000	2.000000	155.000000	1.000000
15314.939165	-0.059638	0.527577	0.137812	67.849854	49.161499	61.983498	-1.427276	0.000000	-4.791960	0.000000	0.000000	0.000000	-0.717385	0.187926	-1.718098	0.000000	0.000000	2.000000	155.000000	1.000000
15314.942499	-0.059638	0.527577	0.137812	67.849854	49.161499	61.983498	-1.427276	0.000000	-4.791960	0.000000	0.000000	0.000000	-0.717385	0.187926	-1.718098	0.000000	0.000000	2.000000	155.000000	1.000000
15314.945832	-0.061812	0.528268	0.132142	67.742401	47.712135	60.334293	-1.405337	0.000000	-4.798440	0.000000	0.000000	0.000000	-0.652144	0.207542	-1.701219	0.000000	0.000000	2.000000	155.000000	1.000000
15314.949165	-0.061812	0.528268	0.132142	67.742401	47.712135	60.334293	-1.405337	0.000000	-4.798440	0.000000	0.000000	0.000000	-0.652144	0.207542	-1.701219	0.000000	0.000000	2.000000	155.000000	1.000000
15314.952499	-0.061812	0.528268	0.132142	67.742401	47.712135	60.334293	-1.405337	0.000000	-4.798440	0.000000	0.000000	0.000000	-0.652144	0.207542	-1.701219	0.000000	0.000000	2.000000	155.000000	1.000000
15314.955832	-0.063808	0.529047	0.126583	67.713074	46.127636	58.436565	-1.388153	0.000000	-4.803440	0.000000	0.000000	0.000000	-0.598706	0.233599	-1.667703	0.000000	0.000000	2.000000	155.000000	1.000000
15314.959165	-0.063808	0.529047	0.126583	67.713074	46.127636	58.436565	-1.388153	0.000000	-4.803440	0.000000	0.000000	0.000000	-0.598706	0.233599	-1.667703	0.000000	0.000000	2.000000	155.000000	1.000000
15314.962499	-0.063808	0.529047	0.126583	67.713074	46.127636	58.436565	-1.388153	0.000000	-4.803440	0.000000	0.000000	0.000000	-0.598706	0.233599	-1.667703	0.000000	0.000000	2.000000	155.000000	1.000000
15314.965832	-0.065703	0.529883	0.121038	67.698990	44.559139	56.964340	-1.374506	0.000000	-4.807363	0.000000	0.000000	0.000000	-0.568507	0.250887	-1.663437	0.000000	0.000000	2.000000	155.000000	1.000000
15314.969165	-0.065703	0.529883	0.121038	67.698990	44.559139	56.964340	-1.374506	0.000000	-4.807363	0.000000	0.000000	0.000000	-0.568507	0.250887	-1.663437	0.000000	0.000000	2.000000	155.000000	1.000000
15314.972499	-0.065703	0.529883	0.121038	67.698990	44.559139	56.964340	-1.374506	0.000000	-4.807363	0.000000	0.000000	0.000000	-0.568507	0.250887	-1.663437	0.000000	0.000000	2.000000	155.000000	1.000000
15314.975832	-0.067605	0.530789	0.115475	67.710159	43.037807	55.796474	-1.363125	0.000000	-4.810602	0.000000	0.000000	0.000000	-0.570750	0.271649	-1.668755	0.000000	0.000000	2.000000	155.000000	1.000000
15314.979165	-0.067605	0.530789	0.115475	67.710159	43.037807	55.796474	-1.363125	0.000000	-4.810602	0.000000	0.000000	0.000000	-0.570750	0.271649	-1.668755	0.000000	0.000000	2.000000	155.000000	1.000000
15314.982499	-0.067605	0.530789	0.115475	67.710159	43.037807	55.796474	-1.363125	0.000000	-4.810602	0.000000	0.000000	0.000000	-0.570750	0.271649	-1.668755	0.000000	0.000000	2.000000	155.000000	1.000000
15314.985832	-0.069487	0.531730	0.109903	67.767227	41.557060	54.594112	-1.350527	0.000000	-4.814154	0.000000	0.000000	0.000000	-0.564586	0.282307	-1.671751	0.000000	0.000000	2.000000	155.000000	1.000000
15314.989165	-0.069487	0.531730	0.109903	67.767227	41.557060	54.594112	-1.350527	0.000000	-4.814154	0.000000	0.000000	0.000000	-0.564586	0.282307	-1.671751	0.000000	0.000000	2.000000	155.000000	1.000000
15314.992499	-0.069487	0.531730	0.109903	67.767227	41.557060	54.594112	-1.350527	0.000000	-4.814154	0.000000	0.000000	0.000000	-0.564586	0.282307	-1.671751	0.000000	0.000000	2.000000	155.000000	1.000000
15314.995832	-0.071374	0.532736	0.104314	67.850380	40.137112	53.395702	-1.337572	0.000000	-4.817769	0.000000	0.000000	0.000000	-0.566044	0.301771	-1.676749	0.000000	0.000000	2.000000	155.000000	1.000000
15314.999165	-0.071374	0.532736	0.104314	67.850380	40.137112	53.395702	-1.337572	0.000000	-4.817769	0.000000	0.000000	0.000000	-0.566044	0.301771	-1.676749	0.000000	0.000000	2.000000	155.000000	1.000000
15315.002499	-0.071374	0.532736	0.104314	67.850380	40.137112	53.395702	-1.337572	0.000000	-4.817769	0.000000	0.000000	0.000000	-0.566044	0.301771	-1.676749	0.000000	0.000000	2.000000	155.000000	1.000000
15315.005832	-0.073191	0.533779	0.098761	67.945923	38.820530	52.266304	-1.323186	0.000000	-4.821741	0.000000	0.000000	0.000000	-0.544963	0.312951	-1.665708	0.000000	0.000000	2.000000	155.000000	1.000000
15315.009165	-0.073191	0.533779	0.098761	67.945923	38.820530	52.266304	-1.323186	0.000000	-4.821741	0.000000	0.000000	0.000000	-0.544963	0.312951	-1.665708	0.000000	0.000000	2.000000	155.000000	1.000000
15315.012499	-0.073191	0.533779	0.098761	67.945923	38.820530	52.266304	-1.323186	0.000000	-4.821741	0.000000	0.000000	0.000000	-0.544963	0.312951	-1.665708	0.000000	0.000000	2.000000	155.000000	1.000000
15315.015832	-0.074936	0.534840	0.093230	68.038826	37.611595	51.214935	-1.309874	0.000000	-4.825374	0.000000	0.000000	0.000000	-0.523616	0.318392	-1.659300	0.000000	0.000000	2.000000	155.000000	1.000000
15315.019165	-0.074936	0.534840	0.093230	68.038826	37.611595	51.214935	-1.309874	0.000000	-4.825374	0.000000	0.000000	0.000000	-0.523616	0.318392	-1.659300	0.000000	0.000000	2.000000	155.000000	1.000000
15315.022499	-0.074936	0.534840	0.093230	68.038826	37.611595	51.214935	-1.309874	0.000000	-4.825374	0.000000	0.000000	0.000000	-0.523616	0.318392	-1.659300	0.000000	0.000000	2.000000	155.000000	1.000000
15315.025832	-0.076619	0.535973	0.087774	68.121269	36.505081	50.226765	-1.253194	0.000000	-4.661510	0.000000	0.000000	0.000000	-0.504830	0.339675	-1.636840	0.000000	0.000000	2.000000	155.000000	1.000000
15315.029165	-0.076619	0.535973	0.087774	68.121269	36.505081	50.226765	-1.253194	0.000000	-4.661510	0.000000	0.000000	0.000000	-0.504830	0.339675	-1.636840	0.000000	0.000000	2.000000	155.000000	1.000000
15315.032499	-0.076619	0.535973	0.087774	68.121269	36.505081	50.226765	-1.253194	0.000000	-4.661510	0.000000	0.000000	0.000000	-0.504830	0.339675	-1.636840	0.000000	0.000000	2.000000	155.000000	1.000000
15315.035832	-0.078195	0.537180	0.082441	68.197929	35.481800	49.216484	-1.169056	0.000000	-4.388703	0.000000	0.000000	0.000000	-0.472973	0.362256	-1.599856	0.000000	0.000000	2.000000	155.000000	1.000000
15315.039165	-0.078195	0.537180	0.082441	68.197929	35.481800	49.216484	-1.169056	0.000000	-4.388703	0.000000	0.000000	0.000000	-0.472973	0.362256	-1.599856	0.000000	0.000000	2.000000	155.000000	1.000000
15315.042499	-0.078195	0.537180	0.082441	68.197929	35.481800	49.216484	-1.169056	0.000000	-4.388703	0.000000	0.000000	0.000000	-0.472973	0.362256	-1.599856	0.000000	0.000000	2.000000	155.000000	1.000000
15315.045832	-0.079676	0.538468	0.077274	68.284897	34.506477	48.146149	-1.090227	0.000000	-4.122061	0.000000	0.000000	0.000000	-0.444073	0.386459	-1.550311	0.000000	0.000000	2.000000	155.000000	1.000000
15315.049165	-0.079676	0.538468	0.077274	68.284897	34.506477	48.146149	-1.090227	0.000000	-4.122061	0.000000	0.000000	0.000000	-0.444073	0.386459	-1.550311	0.000000	0.000000	2.000000	155.000000	1.000000
15315.052499	-0.079676	0.538468	0.077274	68.284897	34.506477	48.146149	-1.090227	0.000000	-4.122061	0.000000	0.000000	0.000000	-0.444073	0.386459	-1.550311	0.000000	0.000000	2.000000	155.000000	1.000000
15315.055832	-0.081118	0.539796	0.072292	68.393005	33.537949	46.970734	-1.016214	0.000000	-3.863676	0.000000	0.000000	0.000000	-0.432816	0.398371	-1.494316	0.000000	0.000000	2.000000	155.000000	1.000000
15315.059165	-0.081118	0.539796	0.072292	68.393005	33.537949	46.970734	-1.016214	0.000000	-3.863676	0.000000	0.000000	0.000000	-0.432816	0.398371	-1.494316	0.000000	0.000000	2.000000	155.000000	1.000000
15315.062499	-0.081118	0.539796	0.072292	68.393005	33.537949	46.970734	-1.016214	0.000000	-3.863676	0.000000	0.000000	0.000000	-0.432816	0.398371	-1.494316	0.000000	0.000000	2.000000	155.000000	1.000000
15315.065832	-0.082542	0.541199	0.067431	68.523682	32.552658	45.779709	-0.944078	0.000000	-3.614623	0.000000	0.000000	0.000000	-0.426921	0.420932	-1.458468	0.000000	0.000000	2.000000	155.000000	1.000000
15315.069165	-0.082542	0.541199	0.067431	68.523682	32.552658	45.779709	-0.944078	0.000000	-3.614623	0.000000	0.000000	0.000000	-0.426921	0.420932	-1.458468	0.000000	0.000000	2.000000	155.000000	1.000000
15315.072499	-0.082542	0.541199	0.067431	68.523682	32.552658	45.779709	-0.944078	0.000000	-3.614623	0.000000	0.000000	0.000000	-0.426921	0.420932	-1.458468	0.000000	0.000000	2.000000	155.000000	1.000000
15315.075832	-0.083933	0.542615	0.062765	68.680626	31.554741	44.692440	-0.872925	0.000000	-3.371545	0.000000	0.000000	0.000000	-0.417572	0.424809	-1.399753	0.000000	0.000000	2.000000	155.000000	1.000000
15315.079165	-0.083933	0.542615	0.062765	68.680626	31.554741	44.692440	-0.872925	0.000000	-3.371545	0.000000	0.000000	0.000000	-0.417572	0.424809	-1.399753	0.000000	0.000000	2.000000	155.000000	1.000000
15315.082499	-0.083933	0.542615	0.062765	68.680626	31.554741	44.692440	-0.872925	0.000000	-3.371545	0.000000	0.000000	0.000000	-0.417572	0.424809	-1.399753	0.000000	0.000000	2.000000	155.000000	1.000000
15315.085832	-0.085292	0.544115	0.058266	68.855301	30.528063	43.531387	-0.803329	0.000000	-3.138252	0.000000	0.000000	0.000000	-0.407672	0.449799	-1.349753	0.000000	0.000000	2.000000	155.000000	1.000000
15315.089165	-0.085292	0.544115	0.058266	68.855301	30.528063	43.531387	-0.803329	0.000000	-3.138252	0.000000	0.000000	0.000000	-0.407672	0.449799	-1.349753	0.000000	0.000000	2.000000	155.000000	1.000000
15315.092499	-0.085292	0.544115	0.058266	68.855301	30.528063	43.531387	-0.803329	0.000000	-3.138252	0.000000	0.000000	0.000000	-0.407672	0.449799	-1.349753	0.000000	0.000000	2.000000	155.000000	1.000000
15315.095832	-0.086581	0.545648	0.053992	69.046318	29.509901	42.315117	-0.735384	0.000000	-2.913293	0.000000	0.000000	0.000000	-0.386571	0.460045	-1.282061	0.000000	0.000000	2.000000	155.000000	1.000000
15315.099165	-0.086581	0.545648	0.053992	69.046318	29.509901	42.315117	-0.735384	0.000000	-2.913293	0.000000	0.000000	0.000000	-0.386571	0.460045	-1.282061	0.000000	0.000000	2.000000	155.000000	1.000000
15315.102499	-0.086581	0.545648	0.053992	69.046318	29.509901	42.315117	-0.735384	0.000000	-2.913293	0.000000	0.000000	0.000000	-0.386571	0.460045	-1.282061	0.000000	0.000000	2.000000	155.000000	1.000000
15315.105832	-0.087813	0.547232	0.049858	69.238838	28.490152	41.063869	-0.670956	0.000000	-2.699616	0.000000	0.000000	0.000000	-0.369697	0.475261	-1.240235	0.000000	0.000000	2.000000	155.000000	1.000000
15315.109165	-0.087813	0.547232	0.049858	69.238838	28.490152	41.063869	-0.670956	0.000000	-2.699616	0.000000	0.000000	0.000000	-0.369697	0.475261	-1.240235	0.000000	0.000000	2.000000	155.000000	1.000000
15315.112499	-0.087813	0.547232	0.049858	69.238838	28.490152	41.063869	-0.670956	0.000000	-2.699616	0.000000	0.000000	0.000000	-0.369697	0.475261	-1.240235	0.000000	0.000000	2.000000	155.000000	1.000000
15315.115832	-0.088990	0.548862	0.045994	69.431870	27.500589	39.810043	-0.609340	0.000000	-2.492911	0.000000	0.000000	0.000000	-0.353118	0.488902	-1.159410	0.000000	0.000000	2.000000	155.000000	1.000000
15315.119165	-0.088990	0.548862	0.045994	69.431870	27.500589	39.810043	-0.609340	0.000000	-2.492911	0.000000	0.000000	0.000000	-0.353118	0.488902	-1.159410	0.000000	0.000000	2.000000	155.000000	1.000000
15315.122499	-0.088990	0.548862	0.045994	69.431870	27.500589	39.810043	-0.609340	0.000000	-2.492911	0.000000	0.000000	0.000000	-0.353118	0.488902	-1.159410	0.000000	0.000000	2.000000	155.000000	1.000000
15315.125832	-0.090130	0.550516	0.042339	69.641747	26.546337	38.548679	-0.550487	0.000000	-2.299676	0.000000	0.000000	0.000000	-0.341975	0.496094	-1.096463	0.000000	0.000000	2.000000	155.000000	1.000000
15315.129165	-0.090130	0.550516	0.042339	69.641747	26.546337	38.548679	-0.550487	0.000000	-2.299676	0.000000	0.000000	0.000000	-0.341975	0.496094	-1.096463	0.000000	0.000000	2.000000	155.000000	1.000000
15315.132499	-0.090130	0.550516	0.042339	69.641747	26.546337	38.548679	-0.550487	0.000000	-2.299676	0.000000	0.000000	0.000000	-0.341975	0.496094	-1.096463	0.000000	0.000000	2.000000	155.000000	1.000000
15315.135832	-0.091238	0.552141	0.038905	69.865440	25.666306	37.339325	-0.493491	0.000000	-2.116932	0.000000	0.000000	0.000000	-0.332417	0.487548	-1.030010	0.000000	0.000000	2.000000	155.000000	1.000000
15315.139165	-0.091238	0.552141	0.038905	69.865440	25.666306	37.339325	-0.493491	0.000000	-2.116932	0.000000	0.000000	0.000000	-0.332417	0.487548	-1.030010	0.000000	0.000000	2.000000	155.000000	1.000000
15315.142499	-0.091238	0.552141	0.038905	69.865440	25.666306	37.339325	-0.493491	0.000000	-2.116932	0.000000	0.000000	0.000000	-0.332417	0.487548	-1.030010	0.000000	0.000000	2.000000	155.000000	1.000000
15315.145832	-0.092341	0.553742	0.035691	70.104424	24.827700	36.144367	-0.438088	0.000000	-1.945264	0.000000	0.000000	0.000000	-0.330923	0.480169	-0.964332	0.000000	0.000000	2.000000	155.000000	1.000000
15315.149165	-0.092341	0.553742	0.035691	70.104424	24.827700	36.144367	-0.438088	0.000000	-1.945264	0.000000	0.000000	0.000000	-0.330923	0.480169	-0.964332	0.000000	0.000000	2.000000	155.000000	1.000000
15315.152499	-0.092341	0.553742	0.035691	70.104424	24.827700	36.144367	-0.438088	0.000000	-1.945264	0.000000	0.000000	0.000000	-0.330923	0.480169	-0.964332	0.000000	0.000000	2.000000	155.000000	1.000000
15315.155832	-0.093412	0.555286	0.032666	70.332520	23.986649	34.959770	-0.382934	0.000000	-1.784542	0.000000	0.000000	0.000000	-0.321340	0.463349	-0.907320	0.000000	0.000000	2.000000	155.000000	1.000000
15315.159165	-0.093412	0.555286	0.032666	70.332520	23.986649	34.959770	-0.382934	0.000000	-1.784542	0.000000	0.000000	0.000000	-0.321340	0.463349	-0.907320	0.000000	0.000000	2.000000	155.000000	1.000000
15315.162499	-0.093412	0.555286	0.032666	70.332520	23.986649	34.959770	-0.382934	0.000000	-1.784542	0.000000	0.000000	0.000000	-0.321340	0.463349	-0.907320	0.000000	0.000000	2.000000	155.000000	1.000000
15315.165832	-0.094447	0.556770	0.029794	70.549171	23.122995	33.750950	-0.329377	0.000000	-1.633322	0.000000	0.000000	0.000000	-0.310305	0.445099	-0.861854	0.000000	0.000000	2.000000	155.000000	1.000000
15315.169165	-0.094447	0.556770	0.029794	70.549171	23.122995	33.750950	-0.329377	0.000000	-1.633322	0.000000	0.000000	0.000000	-0.310305	0.445099	-0.861854	0.000000	0.000000	2.000000	155.000000	1.000000
15315.172499	-0.094447	0.556770	0.029794	70.549171	23.122995	33.750950	-0.329377	0.000000	-1.633322	0.000000	0.000000	0.000000	-0.310305	0.445099	-0.861854	0.000000	0.000000	2.000000	155.000000	1.000000
15315.175832	-0.095428	0.558186	0.027101	70.754082	22.242559	32.518303	-0.277660	0.000000	-1.489679	0.000000	0.000000	0.000000	-0.294445	0.424928	-0.807797	0.000000	0.000000	2.000000	155.000000	1.000000
15315.179165	-0.095428	0.558186	0.027101	70.754082	22.242559	32.518303	-0.277660	0.000000	-1.489679	0.000000	0.000000	0.000000	-0.294445	0.424928	-0.807797	0.000000	0.000000	2.000000	155.000000	1.000000
15315.182499	-0.095428	0.558186	0.027101	70.754082	22.242559	32.518303	-0.277660	0.000000	-1.489679	0.000000	0.000000	0.000000	-0.294445	0.424928	-0.807797	0.000000	0.000000	2.000000	155.000000	1.000000
15315.185832	-0.096337	0.559538	0.024595	70.946114	21.381353	31.320120	-0.228586	0.000000	-1.355046	0.000000	0.000000	0.000000	-0.272599	0.405701	-0.751914	0.000000	0.000000	2.000000	155.000000	1.000000
15315.189165	-0.096337	0.559538	0.024595	70.946114	21.381353	31.320120	-0.228586	0.000000	-1.355046	0.000000	0.000000	0.000000	-0.272599	0.405701	-0.751914	0.000000	0.000000	2.000000	155.000000	1.000000
15315.192499	-0.096337	0.559538	0.024595	70.946114	21.381353	31.320120	-0.228586	0.000000	-1.355046	0.000000	0.000000	0.000000	-0.272599	0.405701	-0.751914	0.000000	0.000000	2.000000	155.000000	1.000000
15315.195832	-0.097205	0.560812	0.022187	71.118652	20.537144	30.157253	-0.183153	0.000000	-1.229727	0.000000	0.000000	0.000000	-0.260460	0.382186	-0.722410	0.000000	0.000000	2.000000	155.000000	1.000000
15315.199165	-0.097205	0.560812	0.022187	71.118652	20.537144	30.157253	-0.183153	0.000000	-1.229727	0.000000	0.000000	0.000000	-0.260460	0.382186	-0.722410	0.000000	0.000000	2.000000	155.000000	1.000000
15315.202499	-0.097205	0.560812	0.022187	71.118652	20.537144	30.157253	-0.183153	0.000000	-1.229727	0.000000	0.000000	0.000000	-0.260460	0.382186	-0.722410	0.000000	0.000000	2.000000	155.000000	1.000000
15315.205832	-0.098017	0.562001	0.019905	71.283485	19.727818	29.044317	-0.139743	0.000000	-1.109326	0.000000	0.000000	0.000000	-0.243420	0.356568	-0.684333	0.000000	0.000000	2.000000	155.000000	1.000000
15315.209165	-0.098017	0.562001	0.019905	71.283485	19.727818	29.044317	-0.139743	0.000000	-1.109326	0.000000	0.000000	0.000000	-0.243420	0.356568	-0.684333	0.000000	0.000000	2.000000	155.000000	1.000000
15315.212499	-0.098017	0.562001	0.019905	71.283485	19.727818	29.044317	-0.139743	0.000000	-1.109326	0.000000	0.000000	0.000000	-0.243420	0.356568	-0.684333	0.000000	0.000000	2.000000	155.000000	1.000000
15315.215832	-0.098797	0.563080	0.017753	71.436295	18.957895	27.996204	-0.099173	0.000000	-0.995270	0.000000	0.000000	0.000000	-0.234113	0.323671	-0.645605	0.000000	0.000000	2.000000	155.000000	1.000000
15315.219165	-0.098797	0.563080	0.017753	71.436295	18.957895	27.996204	-0.099173	0.000000	-0.995270	0.000000	0.000000	0.000000	-0.234113	0.323671	-0.645605	0.000000	0.000000	2.000000	155.000000	1.000000
15315.222499	-0.098797	0.563080	0.017753	71.436295	18.957895	27.996204	-0.099173	0.000000	-0.995270	0.000000	0.000000	0.000000	-0.234113	0.323671	-0.645605	0.000000	0.000000	2.000000	155.000000	1.000000
15315.225832	-0.099556	0.564077	0.015658	71.585388	18.247822	27.035410	-0.060154	0.000000	-0.887669	0.000000	0.000000	0.000000	-0.227717	0.299304	-0.628583	0.000000	0.000000	2.000000	155.000000	1.000000
15315.229165	-0.099556	0.564077	0.015658	71.585388	18.247822	27.035410	-0.060154	0.000000	-0.887669	0.000000	0.000000	0.000000	-0.227717	0.299304	-0.628583	0.000000	0.000000	2.000000	155.000000	1.000000
15315.232499	-0.099556	0.564077	0.015658	71.585388	18.247822	27.035410	-0.060154	0.000000	-0.887669	0.000000	0.000000	0.000000	-0.227717	0.299304	-0.628583	0.000000	0.000000	2.000000	155.000000	1.000000
15315.235832	-0.100251	0.564969	0.013636	71.746437	17.678440	26.240604	-0.022201	0.000000	-0.782905	0.000000	0.000000	0.000000	-0.208521	0.267449	-0.606772	0.000000	0.000000	2.000000	155.000000	1.000000
15315.239165	-0.100251	0.564969	0.013636	71.746437	17.678440	26.240604	-0.022201	0.000000	-0.782905	0.000000	0.000000	0.000000	-0.208521	0.267449	-0.606772	0.000000	0.000000	2.000000	155.000000	1.000000
15315.242499	-0.100251	0.564969	0.013636	71.746437	17.678440	26.240604	-0.022201	0.000000	-0.782905	0.000000	0.000000	0.000000	-0.208521	0.267449	-0.606772	0.000000	0.000000	2.000000	155.000000	1.000000
15315.245832	-0.100886	0.565800	0.011698	71.943245	17.310036	25.667854	0.012552	0.000000	-0.681777	0.000000	0.000000	0.000000	-0.190490	0.249204	-0.581263	0.000000	0.000000	2.000000	155.000000	1.000000
15315.249165	-0.100886	0.565800	0.011698	71.943245	17.310036	25.667854	0.012552	0.000000	-0.681777	0.000000	0.000000	0.000000	-0.190490	0.249204	-0.581263	0.000000	0.000000	2.000000	155.000000	1.000000
15315.252499	-0.100886	0.565800	0.011698	71.943245	17.310036	25.667854	0.012552	0.000000	-0.681777	0.000000	0.000000	0.000000	-0.190490	0.249204	-0.581263	0.000000	0.000000	2.000000	155.000000	1.000000
15315.255832	-0.101405	0.566544	0.009798	72.184372	17.161043	25.331062	0.044301	0.000000	-0.584899	0.000000	0.000000	0.000000	-0.155839	0.223233	-0.569857	0.000000	0.000000	2.000000	155.000000	1.000000
15315.259165	-0.101405	0.566544	0.009798	72.184372	17.161043	25.331062	0.044301	0.000000	-0.584899	0.000000	0.000000	0.000000	-0.155839	0.223233	-0.569857	0.000000	0.000000	2.000000	155.000000	1.000000
15315.262499	-0.101405	0.566544	0.009798	72.184372	17.161043	25.331062	0.044301	0.000000	-0.584899	0.000000	0.000000	0.000000	-0.155839	0.223233	-0.569857	0.000000	0.000000	2.000000	155.000000	1.000000
15315.265832	-0.101865	0.567185	0.007974	72.420403	17.076485	25.078590	0.070274	0.000000	-0.489923	0.000000	0.000000	0.000000	-0.137917	0.192518	-0.547305	0.000000	0.000000	2.000000	155.000000	1.000000
15315.269165	-0.101865	0.567185	0.007974	72.420403	17.076485	25.078590	0.070274	0.000000	-0.489923	0.000000	0.000000	0.000000	-0.137917	0.192518	-0.547305	0.000000	0.000000	2.000000	155.000000	1.000000
15315.272499	-0.101865	0.567185	0.007974	72.420403	17.076485	25.078590	0.070274	0.000000	-0.489923	0.000000	0.000000	0.000000	-0.137917	0.192518	-0.547305	0.000000	0.000000	2.000000	155.000000	1.000000
15315.275832	-0.102221	0.567752	0.006229	72.648224	16.970739	24.801405	0.093260	0.000000	-0.398706	0.000000	0.000000	0.000000	-0.106772	0.170002	-0.523409	0.000000	0.000000	2.000000	155.000000	1.000000
15315.279165	-0.102221	0.567752	0.006229	72.648224	16.970739	24.801405	0.093260	0.000000	-0.398706	0.000000	0.000000	0.000000	-0.106772	0.170002	-0.523409	0.000000	0.000000	2.000000	155.000000	1.000000
15315.282499	-0.102221	0.567752	0.006229	72.648224	16.970739	24.801405	0.093260	0.000000	-0.398706	0.000000	0.000000	0.000000	-0.106772	0.170002	-0.523409	0.000000	0.000000	2.000000	155.000000	1.000000
15315.285832	-0.102522	0.568263	0.004572	72.860809	16.779968	24.419603	0.111055	0.000000	-0.311471	0.000000	0.000000	0.000000	-0.090394	0.153135	-0.497109	0.000000	0.000000	2.000000	155.000000	1.000000
15315.289165	-0.102522	0.568263	0.004572	72.860809	16.779968	24.419603	0.111055	0.000000	-0.311471	0.000000	0.000000	0.000000	-0.090394	0.153135	-0.497109	0.000000	0.000000	2.000000	155.000000	1.000000
15315.292499	-0.102522	0.568263	0.004572	72.860809	16.779968	24.419603	0.111055	0.000000	-0.311471	0.000000	0.000000	0.000000	-0.090394	0.153135	-0.497109	0.000000	0.000000	2.000000	155.000000	1.000000
15315.295832	-0.102705	0.568718	0.003018	73.043594	16.439310	23.860361	0.126121	0.000000	-0.228619	0.000000	0.000000	0.000000	-0.054681	0.136559	-0.466293	0.000000	0.000000	2.000000	155.000000	1.000000
15315.299165	-0.102705	0.568718	0.003018	73.043594	16.439310	23.860361	0.126121	0.000000	-0.228619	0.000000	0.000000	0.000000	-0.054681	0.136559	-0.466293	0.000000	0.000000	2.000000	155.000000	1.000000
15315.302499	-0.102705	0.568718	0.003018	73.043594	16.439310	23.860361	0.126121	0.000000	-0.228619	0.000000	0.000000	0.000000	-0.054681	0.136559	-0.466293	0.000000	0.000000	2.000000	155.000000	1.000000
15315.305832	-0.102781	0.569077	0.001619	73.198685	15.962458	23.131159	0.135235	0.000000	-0.150904	0.000000	0.000000	0.000000	-0.022968	0.107811	-0.419691	0.000000	0.000000	2.000000	155.000000	1.000000
15315.309165	-0.102781	0.569077	0.001619	73.198685	15.962458	23.131159	0.135235	0.000000	-0.150904	0.000000	0.000000	0.000000	-0.022968	0.107811	-0.419691	0.000000	0.000000	2.000000	155.000000	1.000000
15315.312499	-0.102781	0.569077	0.001619	73.198685	15.962458	23.131159	0.135235	0.000000	-0.150904	0.000000	0.000000	0.000000	-0.022968	0.107811	-0.419691	0.000000	0.000000	2.000000	155.000000	1.000000
15315.315832	-0.102818	0.569368	0.000355	73.348343	15.393622	22.280870	0.139063	0.000000	-0.080955	0.000000	0.000000	0.000000	-0.010885	0.087217	-0.379132	0.000000	0.000000	2.000000	155.000000	1.000000
15315.319165	-0.102818	0.569368	0.000355	73.348343	15.393622	22.280870	0.139063	0.000000	-0.080955	0.000000	0.000000	0.000000	-0.010885	0.087217	-0.379132	0.000000	0.000000	2.000000	155.000000	1.000000
15315.322499	-0.102818	0.569368	0.000355	73.348343	15.393622	22.280870	0.139063	0.000000	-0.080955	0.000000	0.000000	0.000000	-0.010885	0.087217	-0.379132	0.000000	0.000000	2.000000	155.000000	1.000000
15315.325832	-0.102855	0.569642	-0.000795	73.508591	14.759356	21.331181	0.140877	0.000000	-0.017767	0.000000	0.000000	0.000000	-0.011250	0.082243	-0.345001	0.000000	0.000000	2.000000	155.000000	1.000000
15315.329165	-0.102855	0.569642	-0.000795	73.508591	14.759356	21.331181	0.140877	0.000000	-0.017767	0.000000	0.000000	0.000000	-0.011250	0.082243	-0.345001	0.000000	0.000000	2.000000	155.000000	1.000000
15315.332499	-0.102855	0.569642	-0.000795	73.508591	14.759356	21.331181	0.140877	0.000000	-0.017767	0.000000	0.000000	0.000000	-0.011250	0.082243	-0.345001	0.000000	0.000000	2.000000	155.000000	1.000000
15315.335832	-0.102841	0.569859	-0.001764	73.670494	14.079944	20.309631	0.142752	0.000000	0.039733	0.000000	0.000000	0.000000	0.004175	0.065210	-0.290720	0.000000	0.000000	2.000000	155.000000	1.000000
15315.339165	-0.102841	0.569859	-0.001764	73.670494	14.079944	20.309631	0.142752	0.000000	0.039733	0.000000	0.000000	0.000000	0.004175	0.065210	-0.290720	0.000000	0.000000	2.000000	155.000000	1.000000
15315.342499	-0.102841	0.569859	-0.001764	73.670494	14.079944	20.309631	0.142752	0.000000	0.039733	0.000000	0.000000	0.000000	0.004175	0.065210	-0.290720	0.000000	0.000000	2.000000	155.000000	1.000000
15315.345832	-0.102714	0.570026	-0.002628	73.834152	13.376368	19.234800	0.142056	0.000000	0.088187	0.000000	0.000000	0.000000	0.038168	0.050095	-0.259429	0.000000	0.000000	2.000000	155.000000	1.000000
15315.349165	-0.102714	0.570026	-0.002628	73.834152	13.376368	19.234800	0.142056	0.000000	0.088187	0.000000	0.000000	0.000000	0.038168	0.050095	-0.259429	0.000000	0.000000	2.000000	155.000000	1.000000
15315.352499	-0.102714	0.570026	-0.002628	73.834152	13.376368	19.234800	0.142056	0.000000	0.088187	0.000000	0.000000	0.000000	0.038168	0.050095	-0.259429	0.000000	0.000000	2.000000	155.000000	1.000000
15315.355832	-0.102714	0.570026	-0.002628	74.000648	12.704982	18.183283	0.135695	0.000000	0.131425	0.000000	0.000000	0.000000	0.038168	0.050095	-0.259429	0.000000	0.000000	2.000000	155.000000	1.000000
15315.359165	-0.102506	0.570128	-0.003347	74.000648	12.704982	18.183283	0.135695	0.000000	0.131425	0.000000	0.000000	0.000000	0.062322	0.030532	-0.215678	0.000000	0.000000	2.000000	155.000000	1.000000
15315.362499	-0.102506	0.570128	-0.003347	74.000648	12.704982	18.183283	0.135695	0.000000	0.131425	0.000000	0.000000	0.000000	0.062322	0.030532	-0.215678	0.000000	0.000000	2.000000	155.000000	1.000000
15315.365832	-0.102246	0.570188	-0.004000	74.167511	12.050291	17.150276	0.135695	0.000000	0.131425	0.000000	0.000000	0.000000	0.078112	0.018045	-0.195697	0.000000	0.000000	2.000000	155.000000	1.000000
15315.369165	-0.102246	0.570188	-0.004000	74.167511	12.050291	17.150276	0.135695	0.000000	0.131425	0.000000	0.000000	0.000000	0.078112	0.018045	-0.195697	0.000000	0.000000	2.000000	155.000000	1.000000
15315.372499	-0.102246	0.570188	-0.004000	74.167511	12.050291	17.150276	0.135695	0.000000	0.131425	0.000000	0.000000	0.000000	0.078112	0.018045	-0.195697	0.000000	0.000000	2.000000	155.000000	1.000000
15315.375832	-0.102246	0.570188	-0.004000	74.348778	11.398090	16.120275	0.112289	0.000000	0.199987	0.000000	0.000000	0.000000	0.078112	0.018045	-0.195697	0.000000	0.000000	2.000000	155.000000	1.000000
15315.379165	-0.101990	0.570209	-0.004532	74.348778	11.398090	16.120275	0.112289	0.000000	0.199987	0.000000	0.000000	0.000000	0.076640	0.006375	-0.159557	0.000000	0.000000	2.000000	155.000000	1.000000
15315.382499	-0.101990	0.570209	-0.004532	74.348778	11.398090	16.120275	0.112289	0.000000	0.199987	0.000000	0.000000	0.000000	0.076640	0.006375	-0.159557	0.000000	0.000000	2.000000	155.000000	1.000000
15315.385832	-0.101725	0.570190	-0.005006	74.552040	10.757627	15.070596	0.112289	0.000000	0.199987	0.000000	0.000000	0.000000	0.079461	-0.005906	-0.142466	0.000000	0.000000	2.000000	155.000000	1.000000
15315.389165	-0.101725	0.570190	-0.005006	74.552040	10.757627	15.070596	0.112289	0.000000	0.199987	0.000000	0.000000	0.000000	0.079461	-0.005906	-0.142466	0.000000	0.000000	2.000000	155.000000	1.000000
15315.392499	-0.101725	0.570190	-0.005006	74.552040	10.757627	15.070596	0.112289	0.000000	0.199987	0.000000	0.000000	0.000000	0.079461	-0.005906	-0.142466	0.000000	0.000000	2.000000	155.000000	1.000000
15315.395832	-0.101512	0.570150	-0.005353	74.777649	10.180651	14.101835	0.086272	0.000000	0.250324	0.000000	0.000000	0.000000	0.063960	-0.012071	-0.104016	0.000000	0.000000	2.000000	155.000000	1.000000
15315.399165	-0.101512	0.570150	-0.005353	74.777649	10.180651	14.101835	0.086272	0.000000	0.250324	0.000000	0.000000	0.000000	0.063960	-0.012071	-0.104016	0.000000	0.000000	2.000000	155.000000	1.000000
15315.402499	-0.101512	0.570150	-0.005353	74.777649	10.180651	14.101835	0.086272	0.000000	0.250324	0.000000	0.000000	0.000000	0.063960	-0.012071	-0.104016	0.000000	0.000000	2.000000	155.000000	1.000000
15315.405832	-0.101512	0.570150	-0.005353	75.013000	9.685871	13.231480	0.075612	0.000000	0.267660	0.000000	0.000000	0.000000	0.063960	-0.012071	-0.104016	0.000000	0.000000	2.000000	155.000000	1.000000
15315.409165	-0.101342	0.570079	-0.005612	75.013000	9.685871	13.231480	0.075612	0.000000	0.267660	0.000000	0.000000	0.000000	0.051222	-0.021223	-0.077649	0.000000	0.000000	2.000000	155.000000	1.000000
15315.412499	-0.101342	0.570079	-0.005612	75.013000	9.685871	13.231480	0.075612	0.000000	0.267660	0.000000	0.000000	0.000000	0.051222	-0.021223	-0.077649	0.000000	0.000000	2.000000	155.000000	1.000000
15315.415832	-0.101342	0.570079	-0.005612	75.257088	9.332803	12.556752	0.075612	0.000000	0.267660	0.000000	0.000000	0.000000	0.051222	-0.021223	-0.077649	0.000000	0.000000	2.000000	155.000000	1.000000
15315.419165	-0.101342	0.570079	-0.005612	75.257088	9.332803	12.556752	0.075612	0.000000	0.267660	0.000000	0.000000	0.000000	0.051222	-0.021223	-0.077649	0.000000	0.000000	2.000000	155.000000	1.000000
15315.422499	-0.101222	0.569988	-0.005742	75.257088	9.332803	12.556752	0.075612	0.000000	0.267660	0.000000	0.000000	0.000000	0.035793	-0.027281	-0.039131	0.000000	0.000000	2.000000	155.000000	1.000000
15315.425832	-0.101189	0.569841	-0.005788	75.500053	9.116525	12.079110	0.067075	0.000000	0.280602	0.000000	0.000000	0.000000	0.009848	-0.043976	-0.013805	0.000000	0.000000	2.000000	155.000000	1.000000
15315.429165	-0.101189	0.569841	-0.005788	75.500053	9.116525	12.079110	0.067075	0.000000	0.280602	0.000000	0.000000	0.000000	0.009848	-0.043976	-0.013805	0.000000	0.000000	2.000000	155.000000	1.000000
15315.432499	-0.101189	0.569841	-0.005788	75.500053	9.116525	12.079110	0.067075	0.000000	0.280602	0.000000	0.000000	0.000000	0.009848	-0.043976	-0.013805	0.000000	0.000000	2.000000	155.000000	1.000000
15315.435832	-0.101189	0.569841	-0.005788	75.744392	9.064605	11.824412	0.059469	0.000000	0.289425	0.000000	0.000000	0.000000	0.009848	-0.043976	-0.013805	0.000000	0.000000	2.000000	155.000000	1.000000
15315.439165	-0.101203	0.569682	-0.005729	75.744392	9.064605	11.824412	0.059469	0.000000	0.289425	0.000000	0.000000	0.000000	-0.003983	-0.047778	0.017766	0.000000	0.000000	2.000000	155.000000	1.000000
15315.442499	-0.101203	0.569682	-0.005729	75.744392	9.064605	11.824412	0.059469	0.000000	0.289425	0.000000	0.000000	0.000000	-0.003983	-0.047778	0.017766	0.000000	0.000000	2.000000	155.000000	1.000000
15315.445832	-0.101203	0.569682	-0.005729	75.995804	9.206244	11.823113	0.059469	0.000000	0.289425	0.000000	0.000000	0.000000	-0.003983	-0.047778	0.017766	0.000000	0.000000	2.000000	155.000000	1.000000
15315.449165	-0.101203	0.569682	-0.005729	75.995804	9.206244	11.823113	0.059469	0.000000	0.289425	0.000000	0.000000	0.000000	-0.003983	-0.047778	0.017766	0.000000	0.000000	2.000000	155.000000	1.000000
15315.452499	-0.101257	0.569518	-0.005588	75.995804	9.206244	11.823113	0.059469	0.000000	0.289425	0.000000	0.000000	0.000000	-0.016253	-0.049327	0.042368	0.000000	0.000000	2.000000	155.000000	1.000000
15315.455832	-0.101257	0.569518	-0.005588	76.260643	9.599773	12.136932	0.060133	0.000000	0.286463	0.000000	0.000000	0.000000	-0.016253	-0.049327	0.042368	0.000000	0.000000	2.000000	155.000000	1.000000
15315.459165	-0.101257	0.569518	-0.005588	76.260643	9.599773	12.136932	0.060133	0.000000	0.286463	0.000000	0.000000	0.000000	-0.016253	-0.049327	0.042368	0.000000	0.000000	2.000000	155.000000	1.000000
15315.462499	-0.101257	0.569518	-0.005588	76.260643	9.599773	12.136932	0.060133	0.000000	0.286463	0.000000	0.000000	0.000000	-0.016253	-0.049327	0.042368	0.000000	0.000000	2.000000	155.000000	1.000000
15315.465832	-0.101422	0.569160	-0.005154	76.541809	10.228806	12.739171	0.062841	0.000000	0.279402	0.000000	0.000000	0.000000	-0.049469	-0.107219	0.130166	0.000000	0.000000	2.000000	155.000000	1.000000
15315.469165	-0.101422	0.569160	-0.005154	76.541809	10.228806	12.739171	0.062841	0.000000	0.279402	0.000000	0.000000	0.000000	-0.049469	-0.107219	0.130166	0.000000	0.000000	2.000000	155.000000	1.000000
15315.472499	-0.101422	0.569160	-0.005154	76.541809	10.228806	12.739171	0.062841	0.000000	0.279402	0.000000	0.000000	0.000000	-0.049469	-0.107219	0.130166	0.000000	0.000000	2.000000	155.000000	1.000000
15315.475832	-0.101532	0.568967	-0.004862	76.844635	10.990628	13.485033	0.071086	0.000000	0.257708	0.000000	0.000000	0.000000	-0.033227	-0.057955	0.087777	0.000000	0.000000	2.000000	155.000000	1.000000
15315.479165	-0.101532	0.568967	-0.004862	76.844635	10.990628	13.485033	0.071086	0.000000	0.257708	0.000000	0.000000	0.000000	-0.033227	-0.057955	0.087777	0.000000	0.000000	2.000000	155.000000	1.000000
15315.482499	-0.101532	0.568967	-0.004862	76.844635	10.990628	13.485033	0.071086	0.000000	0.257708	0.000000	0.000000	0.000000	-0.033227	-0.057955	0.087777	0.000000	0.000000	2.000000	155.000000	1.000000
15315.485832	-0.101532	0.568967	-0.004862	77.165390	11.837961	14.313251	0.076624	0.000000	0.243078	0.000000	0.000000	0.000000	-0.033227	-0.057955	0.087777	0.000000	0.000000	2.000000	155.000000	1.000000
15315.489165	-0.101643	0.568774	-0.004569	77.165390	11.837961	14.313251	0.076624	0.000000	0.243078	0.000000	0.000000	0.000000	-0.033233	-0.058046	0.087736	0.000000	0.000000	2.000000	155.000000	1.000000
15315.492499	-0.101643	0.568774	-0.004569	77.165390	11.837961	14.313251	0.076624	0.000000	0.243078	0.000000	0.000000	0.000000	-0.033233	-0.058046	0.087736	0.000000	0.000000	2.000000	155.000000	1.000000
15315.495832	-0.101643	0.568774	-0.004569	77.491226	12.730250	15.180654	0.076624	0.000000	0.243078	0.000000	0.000000	0.000000	-0.033233	-0.058046	0.087736	0.000000	0.000000	2.000000	155.000000	1.000000
15315.499165	-0.101643	0.568774	-0.004569	77.491226	12.730250	15.180654	0.076624	0.000000	0.243078	0.000000	0.000000	0.000000	-0.033233	-0.058046	0.087736	0.000000	0.000000	2.000000	155.000000	1.000000
15315.502499	-0.101754	0.568580	-0.004277	77.491226	12.730250	15.180654	0.076624	0.000000	0.243078	0.000000	0.000000	0.000000	-0.033245	-0.058139	0.087695	0.000000	0.000000	2.000000	155.000000	1.000000
15315.505832	-0.101838	0.568393	-0.004003	77.805664	13.566166	15.970096	0.082163	0.000000	0.228456	0.000000	0.000000	0.000000	-0.025233	-0.055927	0.082152	0.000000	0.000000	2.000000	155.000000	1.000000
15315.509165	-0.101838	0.568393	-0.004003	77.805664	13.566166	15.970096	0.082163	0.000000	0.228456	0.000000	0.000000	0.000000	-0.025233	-0.055927	0.082152	0.000000	0.000000	2.000000	155.000000	1.000000
15315.512499	-0.101838	0.568393	-0.004003	77.805664	13.566166	15.970096	0.082163	0.000000	0.228456	0.000000	0.000000	0.000000	-0.025233	-0.055927	0.082152	0.000000	0.000000	2.000000	155.000000	1.000000
15315.515832	-0.101838	0.568393	-0.004003	78.118660	14.307902	16.639328	0.091909	0.000000	0.200148	0.000000	0.000000	0.000000	-0.025233	-0.055927	0.082152	0.000000	0.000000	2.000000	155.000000	1.000000
15315.519165	-0.101944	0.568207	-0.003734	78.118660	14.307902	16.639328	0.091909	0.000000	0.200148	0.000000	0.000000	0.000000	-0.031696	-0.055987	0.080666	0.000000	0.000000	2.000000	155.000000	1.000000
15315.522499	-0.101944	0.568207	-0.003734	78.118660	14.307902	16.639328	0.091909	0.000000	0.200148	0.000000	0.000000	0.000000	-0.031696	-0.055987	0.080666	0.000000	0.000000	2.000000	155.000000	1.000000
15315.525832	-0.101944	0.568207	-0.003734	78.417412	14.873294	17.097025	0.091909	0.000000	0.200148	0.000000	0.000000	0.000000	-0.031696	-0.055987	0.080666	0.000000	0.000000	2.000000	155.000000	1.000000
15315.529165	-0.101944	0.568207	-0.003734	78.417412	14.873294	17.097025	0.091909	0.000000	0.200148	0.000000	0.000000	0.000000	-0.031696	-0.055987	0.080666	0.000000	0.000000	2.000000	155.000000	1.000000
15315.532499	-0.102040	0.568010	-0.003506	78.417412	14.873294	17.097025	0.091909	0.000000	0.200148	0.000000	0.000000	0.000000	-0.028976	-0.059052	0.068505	0.000000	0.000000	2.000000	155.000000	1.000000
15315.535832	-0.102040	0.568010	-0.003506	78.692802	15.296281	17.399778	0.097192	0.000000	0.186703	0.000000	0.000000	0.000000	-0.028976	-0.059052	0.068505	0.000000	0.000000	2.000000	155.000000	1.000000
15315.539165	-0.102040	0.568010	-0.003506	78.692802	15.296281	17.399778	0.097192	0.000000	0.186703	0.000000	0.000000	0.000000	-0.028976	-0.059052	0.068505	0.000000	0.000000	2.000000	155.000000	1.000000
15315.542499	-0.102040	0.568010	-0.003506	78.692802	15.296281	17.399778	0.097192	0.000000	0.186703	0.000000	0.000000	0.000000	-0.028976	-0.059052	0.068505	0.000000	0.000000	2.000000	155.000000	1.000000
15315.545832	-0.102289	0.567662	-0.003208	78.928207	15.622226	17.617992	0.102021	0.000000	0.175286	0.000000	0.000000	0.000000	-0.074452	-0.104268	0.089409	0.000000	0.000000	2.000000	155.000000	1.000000
15315.549165	-0.102289	0.567662	-0.003208	78.928207	15.622226	17.617992	0.102021	0.000000	0.175286	0.000000	0.000000	0.000000	-0.074452	-0.104268	0.089409	0.000000	0.000000	2.000000	155.000000	1.000000
15315.552499	-0.102289	0.567662	-0.003208	78.928207	15.622226	17.617992	0.102021	0.000000	0.175286	0.000000	0.000000	0.000000	-0.074452	-0.104268	0.089409	0.000000	0.000000	2.000000	155.000000	1.000000
15315.555832	-0.102289	0.567662	-0.003208	79.117043	15.923377	17.842527	0.114430	0.000000	0.160384	0.000000	0.000000	0.000000	-0.074452	-0.104268	0.089409	0.000000	0.000000	2.000000	155.000000	1.000000
15315.559165	-0.102383	0.567547	-0.003089	79.117043	15.923377	17.842527	0.114430	0.000000	0.160384	0.000000	0.000000	0.000000	-0.028418	-0.034590	0.035645	0.000000	0.000000	2.000000	155.000000	1.000000
15315.562499	-0.102383	0.567547	-0.003089	79.117043	15.923377	17.842527	0.114430	0.000000	0.160384	0.000000	0.000000	0.000000	-0.028418	-0.034590	0.035645	0.000000	0.000000	2.000000	155.000000	1.000000
15315.565832	-0.102383	0.567547	-0.003089	79.254662	16.186975	18.054964	0.114430	0.000000	0.160384	0.000000	0.000000	0.000000	-0.028418	-0.034590	0.035645	0.000000	0.000000	2.000000	155.000000	1.000000
15315.569165	-0.102383	0.567547	-0.003089	79.254662	16.186975	18.054964	0.114430	0.000000	0.160384	0.000000	0.000000	0.000000	-0.028418	-0.034590	0.035645	0.000000	0.000000	2.000000	155.000000	1.000000
15315.572499	-0.102446	0.567447	-0.003012	79.254662	16.186975	18.054964	0.114430	0.000000	0.160384	0.000000	0.000000	0.000000	-0.018826	-0.029927	0.023203	0.000000	0.000000	2.000000	155.000000	1.000000
15315.575832	-0.102446	0.567447	-0.003012	79.350159	16.421194	18.264727	0.119166	0.000000	0.154444	0.000000	0.000000	0.000000	-0.018826	-0.029927	0.023203	0.000000	0.000000	2.000000	155.000000	1.000000
15315.579165	-0.102446	0.567447	-0.003012	79.350159	16.421194	18.264727	0.119166	0.000000	0.154444	0.000000	0.000000	0.000000	-0.018826	-0.029927	0.023203	0.000000	0.000000	2.000000	155.000000	1.000000
15315.582499	-0.102446	0.567447	-0.003012	79.350159	16.421194	18.264727	0.119166	0.000000	0.154444	0.000000	0.000000	0.000000	-0.018826	-0.029927	0.023203	0.000000	0.000000	2.000000	155.000000	1.000000
15315.585832	-0.102572	0.567373	-0.002955	79.412247	16.612177	18.451077	0.122304	0.000000	0.150576	0.000000	0.000000	0.000000	-0.037838	-0.022278	0.017052	0.000000	0.000000	2.000000	155.000000	1.000000
15315.589165	-0.102572	0.567373	-0.002955	79.412247	16.612177	18.451077	0.122304	0.000000	0.150576	0.000000	0.000000	0.000000	-0.037838	-0.022278	0.017052	0.000000	0.000000	2.000000	155.000000	1.000000
15315.592499	-0.102572	0.567373	-0.002955	79.412247	16.612177	18.451077	0.122304	0.000000	0.150576	0.000000	0.000000	0.000000	-0.037838	-0.022278	0.017052	0.000000	0.000000	2.000000	155.000000	1.000000
15315.595832	-0.102572	0.567373	-0.002955	79.441116	16.712412	18.553085	0.128610	0.000000	0.147735	0.000000	0.000000	0.000000	-0.037838	-0.022278	0.017052	0.000000	0.000000	2.000000	155.000000	1.000000
15315.599165	-0.102615	0.567373	-0.002964	79.441116	16.712412	18.553085	0.128610	0.000000	0.147735	0.000000	0.000000	0.000000	-0.012939	0.000002	-0.002922	0.000000	0.000000	2.000000	155.000000	1.000000
15315.602499	-0.102615	0.567373	-0.002964	79.441116	16.712412	18.553085	0.128610	0.000000	0.147735	0.000000	0.000000	0.000000	-0.012939	0.000002	-0.002922	0.000000	0.000000	2.000000	155.000000	1.000000
15315.605832	-0.102615	0.567373	-0.002964	79.438057	16.675201	18.512991	0.128610	0.000000	0.147735	0.000000	0.000000	0.000000	-0.012939	0.000002	-0.002922	0.000000	0.000000	2.000000	155.000000	1.000000
15315.609165	-0.102615	0.567373	-0.002964	79.438057	16.675201	18.512991	0.128610	0.000000	0.147735	0.000000	0.000000	0.000000	-0.012939	0.000002	-0.002922	0.000000	0.000000	2.000000	155.000000	1.000000
15315.612499	-0.102634	0.567424	-0.002981	79.438057	16.675201	18.512991	0.128610	0.000000	0.147735	0.000000	0.000000	0.000000	-0.005671	0.015255	-0.004985	0.000000	0.000000	2.000000	155.000000	1.000000
15315.615832	-0.102634	0.567424	-0.002981	79.443352	16.606993	18.426908	0.130766	0.000000	0.148222	0.000000	0.000000	0.000000	-0.005671	0.015255	-0.004985	0.000000	0.000000	2.000000	155.000000	1.000000
15315.619165	-0.102634	0.567424	-0.002981	79.443352	16.606993	18.426908	0.130766	0.000000	0.148222	0.000000	0.000000	0.000000	-0.005671	0.015255	-0.004985	0.000000	0.000000	2.000000	155.000000	1.000000
15315.622499	-0.102634	0.567424	-0.002981	79.443352	16.606993	18.426908	0.130766	0.000000	0.148222	0.000000	0.000000	0.000000	-0.005671	0.015255	-0.004985	0.000000	0.000000	2.000000	155.000000	1.000000
15315.625832	-0.102598	0.567516	-0.003040	79.456299	16.454950	18.231087	0.131711	0.000000	0.149052	0.000000	0.000000	0.000000	0.010798	0.027596	-0.017711	0.000000	0.000000	2.000000	155.000000	1.000000
15315.629165	-0.102598	0.567516	-0.003040	79.456299	16.454950	18.231087	0.131711	0.000000	0.149052	0.000000	0.000000	0.000000	0.010798	0.027596	-0.017711	0.000000	0.000000	2.000000	155.000000	1.000000
15315.632499	-0.102598	0.567516	-0.003040	79.456299	16.454950	18.231087	0.131711	0.000000	0.149052	0.000000	0.000000	0.000000	0.010798	0.027596	-0.017711	0.000000	0.000000	2.000000	155.000000	1.000000
15315.635832	-0.102598	0.567516	-0.003040	79.486443	16.225231	17.933998	0.129912	0.000000	0.152004	0.000000	0.000000	0.000000	0.010798	0.027596	-0.017711	0.000000	0.000000	2.000000	155.000000	1.000000
15315.639165	-0.102583	0.567539	-0.003110	79.486443	16.225231	17.933998	0.129912	0.000000	0.152004	0.000000	0.000000	0.000000	0.004705	0.007037	-0.020828	0.000000	0.000000	2.000000	155.000000	1.000000
15315.642499	-0.102583	0.567539	-0.003110	79.486443	16.225231	17.933998	0.129912	0.000000	0.152004	0.000000	0.000000	0.000000	0.004705	0.007037	-0.020828	0.000000	0.000000	2.000000	155.000000	1.000000
15315.645832	-0.102583	0.567539	-0.003110	79.518738	15.978396	17.611761	0.129912	0.000000	0.152004	0.000000	0.000000	0.000000	0.004705	0.007037	-0.020828	0.000000	0.000000	2.000000	155.000000	1.000000
15315.649165	-0.102583	0.567539	-0.003110	79.518738	15.978396	17.611761	0.129912	0.000000	0.152004	0.000000	0.000000	0.000000	0.004705	0.007037	-0.020828	0.000000	0.000000	2.000000	155.000000	1.000000
15315.652499	-0.102540	0.567570	-0.003197	79.518738	15.978396	17.611761	0.129912	0.000000	0.152004	0.000000	0.000000	0.000000	0.012740	0.009348	-0.026312	0.000000	0.000000	2.000000	155.000000	1.000000
15315.655832	-0.102540	0.567570	-0.003197	79.551567	15.718212	17.279844	0.129128	0.000000	0.155476	0.000000	0.000000	0.000000	0.012740	0.009348	-0.026312	0.000000	0.000000	2.000000	155.000000	1.000000
15315.659165	-0.102540	0.567570	-0.003197	79.551567	15.718212	17.279844	0.129128	0.000000	0.155476	0.000000	0.000000	0.000000	0.012740	0.009348	-0.026312	0.000000	0.000000	2.000000	155.000000	1.000000
15315.662499	-0.102540	0.567570	-0.003197	79.551567	15.718212	17.279844	0.129128	0.000000	0.155476	0.000000	0.000000	0.000000	0.012740	0.009348	-0.026312	0.000000	0.000000	2.000000	155.000000	1.000000
15315.665832	-0.102528	0.567574	-0.003352	79.589676	15.475011	16.962465	0.127004	0.000000	0.159861	0.000000	0.000000	0.000000	0.003717	0.001113	-0.046537	0.000000	0.000000	2.000000	155.000000	1.000000
15315.669165	-0.102528	0.567574	-0.003352	79.589676	15.475011	16.962465	0.127004	0.000000	0.159861	0.000000	0.000000	0.000000	0.003717	0.001113	-0.046537	0.000000	0.000000	2.000000	155.000000	1.000000
15315.672499	-0.102528	0.567574	-0.003352	79.589676	15.475011	16.962465	0.127004	0.000000	0.159861	0.000000	0.000000	0.000000	0.003717	0.001113	-0.046537	0.000000	0.000000	2.000000	155.000000	1.000000
15315.675832	-0.102528	0.567574	-0.003352	79.616631	15.262882	16.682859	0.126385	0.000000	0.167617	0.000000	0.000000	0.000000	0.003717	0.001113	-0.046537	0.000000	0.000000	2.000000	155.000000	1.000000
15315.679165	-0.102479	0.567582	-0.003366	79.616631	15.262882	16.682859	0.126385	0.000000	0.167617	0.000000	0.000000	0.000000	0.014495	0.002348	-0.004025	0.000000	0.000000	2.000000	155.000000	1.000000
15315.682499	-0.102479	0.567582	-0.003366	79.616631	15.262882	16.682859	0.126385	0.000000	0.167617	0.000000	0.000000	0.000000	0.014495	0.002348	-0.004025	0.000000	0.000000	2.000000	155.000000	1.000000
15315.685832	-0.102479	0.567582	-0.003366	79.638817	15.089797	16.450214	0.126385	0.000000	0.167617	0.000000	0.000000	0.000000	0.014495	0.002348	-0.004025	0.000000	0.000000	2.000000	155.000000	1.000000
15315.689165	-0.102479	0.567582	-0.003366	79.638817	15.089797	16.450214	0.126385	0.000000	0.167617	0.000000	0.000000	0.000000	0.014495	0.002348	-0.004025	0.000000	0.000000	2.000000	155.000000	1.000000
15315.692499	-0.102415	0.567582	-0.003351	79.638817	15.089797	16.450214	0.126385	0.000000	0.167617	0.000000	0.000000	0.000000	0.019388	0.000006	0.004377	0.000000	0.000000	2.000000	155.000000	1.000000
15315.695832	-0.102415	0.567582	-0.003351	79.656776	14.983120	16.297337	0.123969	0.000000	0.168288	0.000000	0.000000	0.000000	0.019388	0.000006	0.004377	0.000000	0.000000	2.000000	155.000000	1.000000
15315.699165	-0.102415	0.567582	-0.003351	79.656776	14.983120	16.297337	0.123969	0.000000	0.168288	0.000000	0.000000	0.000000	0.019388	0.000006	0.004377	0.000000	0.000000	2.000000	155.000000	1.000000
15315.702499	-0.102415	0.567582	-0.003351	79.656776	14.983120	16.297337	0.123969	0.000000	0.168288	0.000000	0.000000	0.000000	0.019388	0.000006	0.004377	0.000000	0.000000	2.000000	155.000000	1.000000
15315.705832	-0.102233	0.567541	-0.003255	79.666634	14.912176	16.192472	0.120737	0.000000	0.167558	0.000000	0.000000	0.000000	0.054648	-0.012299	0.028768	0.000000	0.000000	2.000000	155.000000	1.000000
15315.709165	-0.102233	0.567541	-0.003255	79.666634	14.912176	16.192472	0.120737	0.000000	0.167558	0.000000	0.000000	0.000000	0.054648	-0.012299	0.028768	0.000000	0.000000	2.000000	155.000000	1.000000
15315.712499	-0.102233	0.567541	-0.003255	79.666634	14.912176	16.192472	0.120737	0.000000	0.167558	0.000000	0.000000	0.000000	0.054648	-0.012299	0.028768	0.000000	0.000000	2.000000	155.000000	1.000000
15315.715832	-0.102233	0.567541	-0.003255	79.676956	14.867935	16.119761	0.111630	0.000000	0.162764	0.000000	0.000000	0.000000	0.054648	-0.012299	0.028768	0.000000	0.000000	2.000000	155.000000	1.000000
15315.719165	-0.102180	0.567500	-0.003189	79.676956	14.867935	16.119761	0.111630	0.000000	0.162764	0.000000	0.000000	0.000000	0.015871	-0.012301	0.020020	0.000000	0.000000	2.000000	155.000000	1.000000
15315.722499	-0.102180	0.567500	-0.003189	79.676956	14.867935	16.119761	0.111630	0.000000	0.162764	0.000000	0.000000	0.000000	0.015871	-0.012301	0.020020	0.000000	0.000000	2.000000	155.000000	1.000000
15315.725832	-0.102180	0.567500	-0.003189	79.692314	14.804380	16.038685	0.111630	0.000000	0.162764	0.000000	0.000000	0.000000	0.015871	-0.012301	0.020020	0.000000	0.000000	2.000000	155.000000	1.000000
15315.729165	-0.102180	0.567500	-0.003189	79.692314	14.804380	16.038685	0.111630	0.000000	0.162764	0.000000	0.000000	0.000000	0.015871	-0.012301	0.020020	0.000000	0.000000	2.000000	155.000000	1.000000
15315.732499	-0.102161	0.567449	-0.003172	79.692314	14.804380	16.038685	0.111630	0.000000	0.162764	0.000000	0.000000	0.000000	0.005673	-0.015252	0.004982	0.000000	0.000000	2.000000	155.000000	1.000000
15315.735832	-0.102161	0.567449	-0.003172	79.708961	14.755804	15.973720	0.108985	0.000000	0.159427	0.000000	0.000000	0.000000	0.005673	-0.015252	0.004982	0.000000	0.000000	2.000000	155.000000	1.000000
15315.739165	-0.102161	0.567449	-0.003172	79.708961	14.755804	15.973720	0.108985	0.000000	0.159427	0.000000	0.000000	0.000000	0.005673	-0.015252	0.004982	0.000000	0.000000	2.000000	155.000000	1.000000
15315.742499	-0.102161	0.567449	-0.003172	79.708961	14.755804	15.973720	0.108985	0.000000	0.159427	0.000000	0.000000	0.000000	0.005673	-0.015252	0.004982	0.000000	0.000000	2.000000	155.000000	1.000000
15315.745832	-0.102177	0.567269	-0.003199	79.721603	14.774927	15.989817	0.108039	0.000000	0.158597	0.000000	0.000000	0.000000	-0.004948	-0.053997	-0.008196	0.000000	0.000000	2.000000	155.000000	1.000000
15315.749165	-0.102177	0.567269	-0.003199	79.721603	14.774927	15.989817	0.108039	0.000000	0.158597	0.000000	0.000000	0.000000	-0.004948	-0.053997	-0.008196	0.000000	0.000000	2.000000	155.000000	1.000000
15315.752499	-0.102177	0.567269	-0.003199	79.721603	14.774927	15.989817	0.108039	0.000000	0.158597	0.000000	0.000000	0.000000	-0.004948	-0.053997	-0.008196	0.000000	0.000000	2.000000	155.000000	1.000000
15315.755832	-0.102177	0.567269	-0.003199	79.735481	14.812051	16.030308	0.108864	0.000000	0.159963	0.000000	0.000000	0.000000	-0.004948	-0.053997	-0.008196	0.000000	0.000000	2.000000	155.000000	1.000000
15315.759165	-0.102190	0.567165	-0.003244	79.735481	14.812051	16.030308	0.108864	0.000000	0.159963	0.000000	0.000000	0.000000	-0.003756	-0.031086	-0.013490	0.000000	0.000000	2.000000	155.000000	1.000000
15315.762499	-0.102190	0.567165	-0.003244	79.735481	14.812051	16.030308	0.108864	0.000000	0.159963	0.000000	0.000000	0.000000	-0.003756	-0.031086	-0.013490	0.000000	0.000000	2.000000	155.000000	1.000000
15315.765832	-0.102185	0.567079	-0.003267	79.746574	14.844016	16.062792	0.108864	0.000000	0.159963	0.000000	0.000000	0.000000	0.001542	-0.025826	-0.006856	0.000000	0.000000	2.000000	155.000000	1.000000
15315.769165	-0.102185	0.567079	-0.003267	79.746574	14.844016	16.062792	0.108864	0.000000	0.159963	0.000000	0.000000	0.000000	0.001542	-0.025826	-0.006856	0.000000	0.000000	2.000000	155.000000	1.000000
15315.772499	-0.102185	0.567079	-0.003267	79.746574	14.844016	16.062792	0.108864	0.000000	0.159963	0.000000	0.000000	0.000000	0.001542	-0.025826	-0.006856	0.000000	0.000000	2.000000	155.000000	1.000000
15315.775832	-0.102185	0.567079	-0.003267	79.760460	14.886775	16.103481	0.109233	0.000000	0.163354	0.000000	0.000000	0.000000	0.001542	-0.025826	-0.006856	0.000000	0.000000	2.000000	155.000000	1.000000
15315.779165	-0.102158	0.566993	-0.003285	79.760460	14.886775	16.103481	0.109233	0.000000	0.163354	0.000000	0.000000	0.000000	0.008008	-0.025823	-0.005406	0.000000	0.000000	2.000000	155.000000	1.000000
15315.782499	-0.102158	0.566993	-0.003285	79.760460	14.886775	16.103481	0.109233	0.000000	0.163354	0.000000	0.000000	0.000000	0.008008	-0.025823	-0.005406	0.000000	0.000000	2.000000	155.000000	1.000000
15315.785832	-0.102158	0.566993	-0.003285	79.768784	14.916300	16.127954	0.107898	0.000000	0.164255	0.000000	0.000000	0.000000	0.008008	-0.025823	-0.005406	0.000000	0.000000	2.000000	155.000000	1.000000
15315.789165	-0.102158	0.566993	-0.003285	79.768784	14.916300	16.127954	0.107898	0.000000	0.164255	0.000000	0.000000	0.000000	0.008008	-0.025823	-0.005406	0.000000	0.000000	2.000000	155.000000	1.000000
15315.792499	-0.102110	0.566907	-0.003298	79.768784	14.916300	16.127954	0.107898	0.000000	0.164255	0.000000	0.000000	0.000000	0.014472	-0.025802	-0.003957	0.000000	0.000000	2.000000	155.000000	1.000000
15315.795832	-0.102110	0.566907	-0.003298	79.779861	14.953898	16.160635	0.107898	0.000000	0.164255	0.000000	0.000000	0.000000	0.014472	-0.025802	-0.003957	0.000000	0.000000	2.000000	155.000000	1.000000
15315.799165	-0.102110	0.566907	-0.003298	79.779861	14.953898	16.160635	0.107898	0.000000	0.164255	0.000000	0.000000	0.000000	0.014472	-0.025802	-0.003957	0.000000	0.000000	2.000000	155.000000	1.000000
15315.802499	-0.102110	0.566907	-0.003298	79.779861	14.953898	16.160635	0.107898	0.000000	0.164255	0.000000	0.000000	0.000000	0.014472	-0.025802	-0.003957	0.000000	0.000000	2.000000	155.000000	1.000000
15315.805832	-0.101990	0.566761	-0.003326	79.788162	14.986224	16.185190	0.105486	0.000000	0.164915	0.000000	0.000000	0.000000	0.035803	-0.043981	-0.008234	0.000000	0.000000	2.000000	155.000000	1.000000
15315.809165	-0.101990	0.566761	-0.003326	79.788162	14.986224	16.185190	0.105486	0.000000	0.164915	0.000000	0.000000	0.000000	0.035803	-0.043981	-0.008234	0.000000	0.000000	2.000000	155.000000	1.000000
15315.812499	-0.101990	0.566761	-0.003326	79.788162	14.986224	16.185190	0.105486	0.000000	0.164915	0.000000	0.000000	0.000000	0.035803	-0.043981	-0.008234	0.000000	0.000000	2.000000	155.000000	1.000000
15315.815832	-0.101946	0.566692	-0.003322	79.799278	15.023966	16.218012	0.099519	0.000000	0.166287	0.000000	0.000000	0.000000	0.013307	-0.020519	0.001216	0.000000	0.000000	2.000000	155.000000	1.000000
15315.819165	-0.101946	0.566692	-0.003322	79.799278	15.023966	16.218012	0.099519	0.000000	0.166287	0.000000	0.000000	0.000000	0.013307	-0.020519	0.001216	0.000000	0.000000	2.000000	155.000000	1.000000
15315.822499	-0.101946	0.566692	-0.003322	79.799278	15.023966	16.218012	0.099519	0.000000	0.166287	0.000000	0.000000	0.000000	0.013307	-0.020519	0.001216	0.000000	0.000000	2.000000	155.000000	1.000000
15315.825832	-0.101946	0.566692	-0.003322	79.807610	15.050956	16.242670	0.097301	0.000000	0.166084	0.000000	0.000000	0.000000	0.013307	-0.020519	0.001216	0.000000	0.000000	2.000000	155.000000	1.000000
15315.829165	-0.101918	0.566632	-0.003346	79.807610	15.050956	16.242670	0.097301	0.000000	0.166084	0.000000	0.000000	0.000000	0.008401	-0.018174	-0.007183	0.000000	0.000000	2.000000	155.000000	1.000000
15315.832499	-0.101918	0.566632	-0.003346	79.807610	15.050956	16.242670	0.097301	0.000000	0.166084	0.000000	0.000000	0.000000	0.008401	-0.018174	-0.007183	0.000000	0.000000	2.000000	155.000000	1.000000
15315.835832	-0.101918	0.566632	-0.003346	79.813118	15.069861	16.259117	0.095900	0.000000	0.167281	0.000000	0.000000	0.000000	0.008401	-0.018174	-0.007183	0.000000	0.000000	2.000000	155.000000	1.000000
15315.839165	-0.101918	0.566632	-0.003346	79.813118	15.069861	16.259117	0.095900	0.000000	0.167281	0.000000	0.000000	0.000000	0.008401	-0.018174	-0.007183	0.000000	0.000000	2.000000	155.000000	1.000000
15315.842499	-0.101894	0.566589	-0.003352	79.813118	15.069861	16.259117	0.095900	0.000000	0.167281	0.000000	0.000000	0.000000	0.007237	-0.012897	-0.001992	0.000000	0.000000	2.000000	155.000000	1.000000
15315.845832	-0.101894	0.566589	-0.003352	79.813118	15.069861	16.259117	0.095900	0.000000	0.167281	0.000000	0.000000	0.000000	0.007237	-0.012897	-0.001992	0.000000	0.000000	2.000000	155.000000	1.000000
15315.849165	-0.101894	0.566589	-0.003352	79.813118	15.069861	16.259117	0.095900	0.000000	0.167281	0.000000	0.000000	0.000000	0.007237	-0.012897	-0.001992	0.000000	0.000000	2.000000	155.000000	1.000000
15315.852499	-0.101894	0.566589	-0.003352	79.813118	15.069861	16.259117	0.095900	0.000000	0.167281	0.000000	0.000000	0.000000	0.007237	-0.012897	-0.001992	0.000000	0.000000	2.000000	155.000000	1.000000
15315.855832	-0.101894	0.566589	-0.003352	79.813118	15.069861	16.259117	0.094694	0.000000	0.167613	0.000000	0.000000	0.000000	-0.000001	-0.000004	-0.000000	0.000000	0.000000	2.000000	155.000000	1.000000
15315.859165	-0.101894	0.566589	-0.003352	79.813118	15.069861	16.259117	0.094694	0.000000	0.167613	0.000000	0.000000	0.000000	-0.000001	-0.000004	-0.000000	0.000000	0.000000	2.000000	155.000000	1.000000
15315.862499	-0.101894	0.566589	-0.003352	79.813118	15.069861	16.259117	0.094694	0.000000	0.167613	0.000000	0.000000	0.000000	-0.000001	-0.000004	-0.000000	0.000000	0.000000	2.000000	155.000000	1.000000
15315.865832	-0.101894	0.566589	-0.003352	79.813141	15.072588	16.259123	0.094694	0.000000	0.167613	0.000000	0.000000	0.000000	-0.000001	-0.000004	-0.000000	0.000000	0.000000	2.000000	155.000000	1.000000
15315.869165	-0.101878	0.566581	-0.003324	79.813141	15.072588	16.259123	0.094694	0.000000	0.167613	0.000000	0.000000	0.000000	0.004904	-0.002366	0.008394	0.000000	0.000000	2.000000	155.000000	1.000000
15315.872499	-0.101878	0.566581	-0.003324	79.813141	15.072588	16.259123	0.094694	0.000000	0.167613	0.000000	0.000000	0.000000	0.004904	-0.002366	0.008394	0.000000	0.000000	2.000000	155.000000	1.000000
15315.875832	-0.101878	0.566581	-0.003324	79.813141	15.075298	16.259111	0.094694	0.000000	0.167613	0.000000	0.000000	0.000000	0.004904	-0.002366	0.008394	0.000000	0.000000	2.000000	155.000000	1.000000
15315.879165	-0.101878	0.566581	-0.003324	79.813141	15.075298	16.259111	0.094694	0.000000	0.167613	0.000000	0.000000	0.000000	0.004904	-0.002366	0.008394	0.000000	0.000000	2.000000	155.000000	1.000000
15315.882499	-0.101856	0.566581	-0.003319	79.813141	15.075298	16.259111	0.094694	0.000000	0.167613	0.000000	0.000000	0.000000	0.006464	-0.000006	0.001451	0.000000	0.000000	2.000000	155.000000	1.000000
15315.885832	-0.101856	0.566581	-0.003319	79.813141	15.078024	16.259121	0.093877	0.000000	0.166214	0.000000	0.000000	0.000000	0.006464	-0.000006	0.001451	0.000000	0.000000	2.000000	155.000000	1.000000
15315.889165	-0.101856	0.566581	-0.003319	79.813141	15.078024	16.259121	0.093877	0.000000	0.166214	0.000000	0.000000	0.000000	0.006464	-0.000006	0.001451	0.000000	0.000000	2.000000	155.000000	1.000000
15315.892499	-0.101856	0.566581	-0.003319	79.813141	15.078024	16.259121	0.093877	0.000000	0.166214	0.000000	0.000000	0.000000	0.006464	-0.000006	0.001451	0.000000	0.000000	2.000000	155.000000	1.000000
15315.895832	-0.101824	0.566597	-0.003361	79.812363	15.084408	16.267277	0.092799	0.000000	0.165973	0.000000	0.000000	0.000000	0.009578	0.004700	-0.012435	0.000000	0.000000	2.000000	155.000000	1.000000
15315.899165	-0.101824	0.566597	-0.003361	79.812363	15.084408	16.267277	0.092799	0.000000	0.165973	0.000000	0.000000	0.000000	0.009578	0.004700	-0.012435	0.000000	0.000000	2.000000	155.000000	1.000000
15315.902499	-0.101824	0.566597	-0.003361	79.812363	15.084408	16.267277	0.092799	0.000000	0.165973	0.000000	0.000000	0.000000	0.009578	0.004700	-0.012435	0.000000	0.000000	2.000000	155.000000	1.000000
15315.905832	-0.101824	0.566597	-0.003361	79.817886	15.103341	16.283749	0.091203	0.000000	0.168045	0.000000	0.000000	0.000000	0.009578	0.004700	-0.012435	0.000000	0.000000	2.000000	155.000000	1.000000
15315.909165	-0.101790	0.566569	-0.003414	79.817886	15.103341	16.283749	0.091203	0.000000	0.168045	0.000000	0.000000	0.000000	0.010351	-0.008206	-0.015881	0.000000	0.000000	2.000000	155.000000	1.000000
15315.912499	-0.101790	0.566569	-0.003414	79.817886	15.103341	16.283749	0.091203	0.000000	0.168045	0.000000	0.000000	0.000000	0.010351	-0.008206	-0.015881	0.000000	0.000000	2.000000	155.000000	1.000000
15315.915832	-0.101790	0.566569	-0.003414	79.823494	15.119591	16.300261	0.089478	0.000000	0.170692	0.000000	0.000000	0.000000	0.010351	-0.008206	-0.015881	0.000000	0.000000	2.000000	155.000000	1.000000
15315.919165	-0.101790	0.566569	-0.003414	79.823494	15.119591	16.300261	0.089478	0.000000	0.170692	0.000000	0.000000	0.000000	0.010351	-0.008206	-0.015881	0.000000	0.000000	2.000000	155.000000	1.000000
15315.922499	-0.101773	0.566524	-0.003489	79.823494	15.119591	16.300261	0.089478	0.000000	0.170692	0.000000	0.000000	0.000000	0.005053	-0.013475	-0.022527	0.000000	0.000000	2.000000	155.000000	1.000000
15315.925832	-0.101773	0.566524	-0.003489	79.834518	15.154827	16.341272	0.089478	0.000000	0.170692	0.000000	0.000000	0.000000	0.005053	-0.013475	-0.022527	0.000000	0.000000	2.000000	155.000000	1.000000
15315.929165	-0.101773	0.566524	-0.003489	79.834518	15.154827	16.341272	0.089478	0.000000	0.170692	0.000000	0.000000	0.000000	0.005053	-0.013475	-0.022527	0.000000	0.000000	2.000000	155.000000	1.000000
15315.932499	-0.101773	0.566524	-0.003489	79.834518	15.154827	16.341272	0.089478	0.000000	0.170692	0.000000	0.000000	0.000000	0.005053	-0.013475	-0.022527	0.000000	0.000000	2.000000	155.000000	1.000000
15315.935832	-0.101682	0.566433	-0.003693	79.842857	15.181996	16.366110	0.088636	0.000000	0.174447	0.000000	0.000000	0.000000	0.027305	-0.027495	-0.061250	0.000000	0.000000	2.000000	155.000000	1.000000
15315.939165	-0.101682	0.566433	-0.003693	79.842857	15.181996	16.366110	0.088636	0.000000	0.174447	0.000000	0.000000	0.000000	0.027305	-0.027495	-0.061250	0.000000	0.000000	2.000000	155.000000	1.000000
15315.942499	-0.101682	0.566433	-0.003693	79.842857	15.181996	16.366110	0.088636	0.000000	0.174447	0.000000	0.000000	0.000000	0.027305	-0.027495	-0.061250	0.000000	0.000000	2.000000	155.000000	1.000000
15315.945832	-0.101682	0.566433	-0.003693	79.856697	15.220103	16.407589	0.084085	0.000000	0.184655	0.000000	0.000000	0.000000	0.027305	-0.027495	-0.061250	0.000000	0.000000	2.000000	155.000000	1.000000
15315.949165	-0.101677	0.566378	-0.003814	79.856697	15.220103	16.407589	0.084085	0.000000	0.184655	0.000000	0.000000	0.000000	0.001318	-0.016381	-0.036127	0.000000	0.000000	2.000000	155.000000	1.000000
15315.952499	-0.101677	0.566378	-0.003814	79.856697	15.220103	16.407589	0.084085	0.000000	0.184655	0.000000	0.000000	0.000000	0.001318	-0.016381	-0.036127	0.000000	0.000000	2.000000	155.000000	1.000000
15315.955832	-0.101677	0.566378	-0.003814	79.870529	15.258311	16.449167	0.084085	0.000000	0.184655	0.000000	0.000000	0.000000	0.001318	-0.016381	-0.036127	0.000000	0.000000	2.000000	155.000000	1.000000
15315.959165	-0.101677	0.566378	-0.003814	79.870529	15.258311	16.449167	0.084085	0.000000	0.184655	0.000000	0.000000	0.000000	0.001318	-0.016381	-0.036127	0.000000	0.000000	2.000000	155.000000	1.000000
15315.962499	-0.101665	0.566288	-0.003969	79.870529	15.258311	16.449167	0.084085	0.000000	0.184655	0.000000	0.000000	0.000000	0.003655	-0.026919	-0.046530	0.000000	0.000000	2.000000	155.000000	1.000000
15315.965832	-0.101665	0.566288	-0.003969	79.887085	15.302141	16.499210	0.083865	0.000000	0.190676	0.000000	0.000000	0.000000	0.003655	-0.026919	-0.046530	0.000000	0.000000	2.000000	155.000000	1.000000
15315.969165	-0.101665	0.566288	-0.003969	79.887085	15.302141	16.499210	0.083865	0.000000	0.190676	0.000000	0.000000	0.000000	0.003655	-0.026919	-0.046530	0.000000	0.000000	2.000000	155.000000	1.000000
15315.972499	-0.101665	0.566288	-0.003969	79.887085	15.302141	16.499210	0.083865	0.000000	0.190676	0.000000	0.000000	0.000000	0.003655	-0.026919	-0.046530	0.000000	0.000000	2.000000	155.000000	1.000000
15315.975832	-0.101719	0.566111	-0.004230	79.900169	15.341596	16.549250	0.083256	0.000000	0.198431	0.000000	0.000000	0.000000	-0.016303	-0.053254	-0.078343	0.000000	0.000000	2.000000	155.000000	1.000000
15315.979165	-0.101719	0.566111	-0.004230	79.900169	15.341596	16.549250	0.083256	0.000000	0.198431	0.000000	0.000000	0.000000	-0.016303	-0.053254	-0.078343	0.000000	0.000000	2.000000	155.000000	1.000000
15315.982499	-0.101719	0.566111	-0.004230	79.900169	15.341596	16.549250	0.083256	0.000000	0.198431	0.000000	0.000000	0.000000	-0.016303	-0.053254	-0.078343	0.000000	0.000000	2.000000	155.000000	1.000000
15315.985832	-0.101719	0.566111	-0.004230	79.913986	15.377460	16.591204	0.085973	0.000000	0.211488	0.000000	0.000000	0.000000	-0.016303	-0.053254	-0.078343	0.000000	0.000000	2.000000	155.000000	1.000000
15315.989165	-0.101743	0.566023	-0.004326	79.913986	15.377460	16.591204	0.085973	0.000000	0.211488	0.000000	0.000000	0.000000	-0.007056	-0.026334	-0.028914	0.000000	0.000000	2.000000	155.000000	1.000000
15315.992499	-0.101743	0.566023	-0.004326	79.913986	15.377460	16.591204	0.085973	0.000000	0.211488	0.000000	0.000000	0.000000	-0.007056	-0.026334	-0.028914	0.000000	0.000000	2.000000	155.000000	1.000000
15315.995832	-0.101743	0.566023	-0.004326	79.929016	15.434595	16.658108	0.087149	0.000000	0.216307	0.000000	0.000000	0.000000	-0.007056	-0.026334	-0.028914	0.000000	0.000000	2.000000	155.000000	1.000000
15315.999165	-0.101743	0.566023	-0.004326	79.929016	15.434595	16.658108	0.087149	0.000000	0.216307	0.000000	0.000000	0.000000	-0.007056	-0.026334	-0.028914	0.000000	0.000000	2.000000	155.000000	1.000000
15316.002499	-0.101761	0.565943	-0.004446	79.929016	15.434595	16.658108	0.087149	0.000000	0.216307	0.000000	0.000000	0.000000	-0.005490	-0.023963	-0.035865	0.000000	0.000000	2.000000	155.000000	1.000000
15316.005832	-0.101761	0.565943	-0.004446	79.938507	15.477977	16.708281	0.087149	0.000000	0.216307	0.000000	0.000000	0.000000	-0.005490	-0.023963	-0.035865	0.000000	0.000000	2.000000	155.000000	1.000000
15316.009165	-0.101761	0.565943	-0.004446	79.938507	15.477977	16.708281	0.087149	0.000000	0.216307	0.000000	0.000000	0.000000	-0.005490	-0.023963	-0.035865	0.000000	0.000000	2.000000	155.000000	1.000000
15316.012499	-0.101761	0.565943	-0.004446	79.938507	15.477977	16.708281	0.087149	0.000000	0.216307	0.000000	0.000000	0.000000	-0.005490	-0.023963	-0.035865	0.000000	0.000000	2.000000	155.000000	1.000000
15316.015832	-0.101764	0.565793	-0.004635	79.948792	15.515028	16.750345	0.088064	0.000000	0.222285	0.000000	0.000000	0.000000	-0.000797	-0.044991	-0.056700	0.000000	0.000000	2.000000	155.000000	1.000000
15316.019165	-0.101764	0.565793	-0.004635	79.948792	15.515028	16.750345	0.088064	0.000000	0.222285	0.000000	0.000000	0.000000	-0.000797	-0.044991	-0.056700	0.000000	0.000000	2.000000	155.000000	1.000000
15316.022499	-0.101764	0.565793	-0.004635	79.948792	15.515028	16.750345	0.088064	0.000000	0.222285	0.000000	0.000000	0.000000	-0.000797	-0.044991	-0.056700	0.000000	0.000000	2.000000	155.000000	1.000000
15316.025832	-0.101764	0.565793	-0.004635	79.957069	15.542789	16.775780	0.088197	0.000000	0.231735	0.000000	0.000000	0.000000	-0.000797	-0.044991	-0.056700	0.000000	0.000000	2.000000	155.000000	1.000000
15316.029165	-0.101729	0.565766	-0.004688	79.957069	15.542789	16.775780	0.088197	0.000000	0.231735	0.000000	0.000000	0.000000	0.010348	-0.008186	-0.015911	0.000000	0.000000	2.000000	155.000000	1.000000
15316.032499	-0.101729	0.565766	-0.004688	79.957069	15.542789	16.775780	0.088197	0.000000	0.231735	0.000000	0.000000	0.000000	0.010348	-0.008186	-0.015911	0.000000	0.000000	2.000000	155.000000	1.000000
15316.035832	-0.101729	0.565766	-0.004688	79.964493	15.569736	16.800152	0.086472	0.000000	0.234387	0.000000	0.000000	0.000000	0.010348	-0.008186	-0.015911	0.000000	0.000000	2.000000	155.000000	1.000000
15316.039165	-0.101729	0.565766	-0.004688	79.964493	15.569736	16.800152	0.086472	0.000000	0.234387	0.000000	0.000000	0.000000	0.010348	-0.008186	-0.015911	0.000000	0.000000	2.000000	155.000000	1.000000
15316.042499	-0.101691	0.565721	-0.004758	79.964493	15.569736	16.800152	0.086472	0.000000	0.234387	0.000000	0.000000	0.000000	0.011517	-0.013418	-0.021122	0.000000	0.000000	2.000000	155.000000	1.000000
15316.045832	-0.101691	0.565721	-0.004758	79.972771	15.594866	16.825668	0.086472	0.000000	0.234387	0.000000	0.000000	0.000000	0.011517	-0.013418	-0.021122	0.000000	0.000000	2.000000	155.000000	1.000000
15316.049165	-0.101691	0.565721	-0.004758	79.972771	15.594866	16.825668	0.086472	0.000000	0.234387	0.000000	0.000000	0.000000	0.011517	-0.013418	-0.021122	0.000000	0.000000	2.000000	155.000000	1.000000
15316.052499	-0.101691	0.565721	-0.004758	79.972771	15.594866	16.825668	0.086472	0.000000	0.234387	0.000000	0.000000	0.000000	0.011517	-0.013418	-0.021122	0.000000	0.000000	2.000000	155.000000	1.000000
15316.055832	-0.101683	0.565649	-0.004896	79.978264	15.608920	16.842707	0.084553	0.000000	0.237907	0.000000	0.000000	0.000000	0.002535	-0.021614	-0.041386	0.000000	0.000000	2.000000	155.000000	1.000000
15316.059165	-0.101683	0.565649	-0.004896	79.978264	15.608920	16.842707	0.084553	0.000000	0.237907	0.000000	0.000000	0.000000	0.002535	-0.021614	-0.041386	0.000000	0.000000	2.000000	155.000000	1.000000
15316.062499	-0.101683	0.565649	-0.004896	79.978264	15.608920	16.842707	0.084553	0.000000	0.237907	0.000000	0.000000	0.000000	0.002535	-0.021614	-0.041386	0.000000	0.000000	2.000000	155.000000	1.000000
15316.065832	-0.101683	0.565649	-0.004896	79.989304	15.639801	16.876827	0.084130	0.000000	0.244805	0.000000	0.000000	0.000000	0.002535	-0.021614	-0.041386	0.000000	0.000000	2.000000	155.000000	1.000000
15316.069165	-0.101703	0.565612	-0.005004	79.989304	15.639801	16.876827	0.084130	0.000000	0.244805	0.000000	0.000000	0.000000	-0.006243	-0.011073	-0.032418	0.000000	0.000000	2.000000	155.000000	1.000000
15316.072499	-0.101703	0.565612	-0.005004	79.989304	15.639801	16.876827	0.084130	0.000000	0.244805	0.000000	0.000000	0.000000	-0.006243	-0.011073	-0.032418	0.000000	0.000000	2.000000	155.000000	1.000000
15316.075832	-0.101720	0.565558	-0.005130	80.000328	15.665324	16.911030	0.085171	0.000000	0.250208	0.000000	0.000000	0.000000	-0.005063	-0.016337	-0.037633	0.000000	0.000000	2.000000	155.000000	1.000000
15316.079165	-0.101720	0.565558	-0.005130	80.000328	15.665324	16.911030	0.085171	0.000000	0.250208	0.000000	0.000000	0.000000	-0.005063	-0.016337	-0.037633	0.000000	0.000000	2.000000	155.000000	1.000000
15316.082499	-0.101720	0.565558	-0.005130	80.000328	15.665324	16.911030	0.085171	0.000000	0.250208	0.000000	0.000000	0.000000	-0.005063	-0.016337	-0.037633	0.000000	0.000000	2.000000	155.000000	1.000000
15316.085832	-0.101720	0.565558	-0.005130	80.011368	15.693644	16.945309	0.086014	0.000000	0.256480	0.000000	0.000000	0.000000	-0.005063	-0.016337	-0.037633	0.000000	0.000000	2.000000	155.000000	1.000000
15316.089165	-0.101748	0.565488	-0.005209	80.011368	15.693644	16.945309	0.086014	0.000000	0.256480	0.000000	0.000000	0.000000	-0.008183	-0.021014	-0.023748	0.000000	0.000000	2.000000	155.000000	1.000000
15316.092499	-0.101748	0.565488	-0.005209	80.011368	15.693644	16.945309	0.086014	0.000000	0.256480	0.000000	0.000000	0.000000	-0.008183	-0.021014	-0.023748	0.000000	0.000000	2.000000	155.000000	1.000000
15316.095832	-0.101748	0.565488	-0.005209	80.016884	15.705112	16.962475	0.087378	0.000000	0.260438	0.000000	0.000000	0.000000	-0.008183	-0.021014	-0.023748	0.000000	0.000000	2.000000	155.000000	1.000000
15316.099165	-0.101748	0.565488	-0.005209	80.016884	15.705112	16.962475	0.087378	0.000000	0.260438	0.000000	0.000000	0.000000	-0.008183	-0.021014	-0.023748	0.000000	0.000000	2.000000	155.000000	1.000000
15316.102499	-0.101774	0.565443	-0.005294	80.016884	15.705112	16.962475	0.087378	0.000000	0.260438	0.000000	0.000000	0.000000	-0.007787	-0.013425	-0.025484	0.000000	0.000000	2.000000	155.000000	1.000000
15316.105832	-0.101774	0.565443	-0.005294	80.021591	15.731208	16.987890	0.087378	0.000000	0.260438	0.000000	0.000000	0.000000	-0.007787	-0.013425	-0.025484	0.000000	0.000000	2.000000	155.000000	1.000000
15316.109165	-0.101774	0.565443	-0.005294	80.021591	15.731208	16.987890	0.087378	0.000000	0.260438	0.000000	0.000000	0.000000	-0.007787	-0.013425	-0.025484	0.000000	0.000000	2.000000	155.000000	1.000000
15316.112499	-0.101774	0.565443	-0.005294	80.021591	15.731208	16.987890	0.087378	0.000000	0.260438	0.000000	0.000000	0.000000	-0.007787	-0.013425	-0.025484	0.000000	0.000000	2.000000	155.000000	1.000000
15316.115832	-0.101710	0.565418	-0.005273	80.021591	15.733930	16.987892	0.088676	0.000000	0.264685	0.000000	0.000000	0.000000	0.018917	-0.007595	0.006077	0.000000	0.000000	2.000000	155.000000	1.000000
15316.119165	-0.101710	0.565418	-0.005273	80.021591	15.733930	16.987892	0.088676	0.000000	0.264685	0.000000	0.000000	0.000000	0.018917	-0.007595	0.006077	0.000000	0.000000	2.000000	155.000000	1.000000
15316.122499	-0.101710	0.565418	-0.005273	80.021591	15.733930	16.987892	0.088676	0.000000	0.264685	0.000000	0.000000	0.000000	0.018917	-0.007595	0.006077	0.000000	0.000000	2.000000	155.000000	1.000000
15316.125832	-0.101710	0.565418	-0.005273	80.018852	15.733633	16.979301	0.085523	0.000000	0.263672	0.000000	0.000000	0.000000	0.018917	-0.007595	0.006077	0.000000	0.000000	2.000000	155.000000	1.000000
15316.129165	-0.101682	0.565420	-0.005200	80.018852	15.733633	16.979301	0.085523	0.000000	0.263672	0.000000	0.000000	0.000000	0.008573	0.000590	0.022000	0.000000	0.000000	2.000000	155.000000	1.000000
15316.132499	-0.101682	0.565420	-0.005200	80.018852	15.733633	16.979301	0.085523	0.000000	0.263672	0.000000	0.000000	0.000000	0.008573	0.000590	0.022000	0.000000	0.000000	2.000000	155.000000	1.000000
15316.135832	-0.101682	0.565420	-0.005200	80.018852	15.739068	16.987278	0.084094	0.000000	0.260006	0.000000	0.000000	0.000000	0.008573	0.000590	0.022000	0.000000	0.000000	2.000000	155.000000	1.000000
15316.139165	-0.101682	0.565420	-0.005200	80.018852	15.739068	16.987278	0.084094	0.000000	0.260006	0.000000	0.000000	0.000000	0.008573	0.000590	0.022000	0.000000	0.000000	2.000000	155.000000	1.000000
15316.142499	-0.101623	0.565412	-0.005162	80.018852	15.739068	16.987278	0.084094	0.000000	0.260006	0.000000	0.000000	0.000000	0.017751	-0.002343	0.011287	0.000000	0.000000	2.000000	155.000000	1.000000
15316.145832	-0.101623	0.565412	-0.005162	80.021606	15.752969	16.995871	0.084094	0.000000	0.260006	0.000000	0.000000	0.000000	0.017751	-0.002343	0.011287	0.000000	0.000000	2.000000	155.000000	1.000000
15316.149165	-0.101623	0.565412	-0.005162	80.021606	15.752969	16.995871	0.084094	0.000000	0.260006	0.000000	0.000000	0.000000	0.017751	-0.002343	0.011287	0.000000	0.000000	2.000000	155.000000	1.000000
15316.152499	-0.101623	0.565412	-0.005162	80.021606	15.752969	16.995871	0.084094	0.000000	0.260006	0.000000	0.000000	0.000000	0.017751	-0.002343	0.011287	0.000000	0.000000	2.000000	155.000000	1.000000
15316.155832	-0.101596	0.565326	-0.005181	80.027092	15.769917	17.013077	0.081136	0.000000	0.258124	0.000000	0.000000	0.000000	0.008003	-0.025691	-0.005524	0.000000	0.000000	2.000000	155.000000	1.000000
15316.159165	-0.101596	0.565326	-0.005181	80.027092	15.769917	17.013077	0.081136	0.000000	0.258124	0.000000	0.000000	0.000000	0.008003	-0.025691	-0.005524	0.000000	0.000000	2.000000	155.000000	1.000000
15316.162499	-0.101596	0.565326	-0.005181	80.027092	15.769917	17.013077	0.081136	0.000000	0.258124	0.000000	0.000000	0.000000	0.008003	-0.025691	-0.005524	0.000000	0.000000	2.000000	155.000000	1.000000
15316.165832	-0.101596	0.565326	-0.005181	80.040840	15.809630	17.056160	0.079802	0.000000	0.259045	0.000000	0.000000	0.000000	0.008003	-0.025691	-0.005524	0.000000	0.000000	2.000000	155.000000	1.000000
15316.169165	-0.101607	0.565248	-0.005232	80.040840	15.809630	17.056160	0.079802	0.000000	0.259045	0.000000	0.000000	0.000000	-0.003306	-0.023341	-0.015367	0.000000	0.000000	2.000000	155.000000	1.000000
15316.172499	-0.101607	0.565248	-0.005232	80.040840	15.809630	17.056160	0.079802	0.000000	0.259045	0.000000	0.000000	0.000000	-0.003306	-0.023341	-0.015367	0.000000	0.000000	2.000000	155.000000	1.000000
15316.175832	-0.101607	0.565248	-0.005232	80.057343	15.858006	17.108038	0.080353	0.000000	0.261606	0.000000	0.000000	0.000000	-0.003306	-0.023341	-0.015367	0.000000	0.000000	2.000000	155.000000	1.000000
15316.179165	-0.101607	0.565248	-0.005232	80.057343	15.858006	17.108038	0.080353	0.000000	0.261606	0.000000	0.000000	0.000000	-0.003306	-0.023341	-0.015367	0.000000	0.000000	2.000000	155.000000	1.000000
15316.182499	-0.101612	0.565110	-0.005312	80.057343	15.858006	17.108038	0.080353	0.000000	0.261606	0.000000	0.000000	0.000000	-0.001346	-0.041443	-0.024082	0.000000	0.000000	2.000000	155.000000	1.000000
15316.185832	-0.101612	0.565110	-0.005312	80.079346	15.920955	17.177465	0.080353	0.000000	0.261606	0.000000	0.000000	0.000000	-0.001346	-0.041443	-0.024082	0.000000	0.000000	2.000000	155.000000	1.000000
15316.189165	-0.101612	0.565110	-0.005312	80.079346	15.920955	17.177465	0.080353	0.000000	0.261606	0.000000	0.000000	0.000000	-0.001346	-0.041443	-0.024082	0.000000	0.000000	2.000000	155.000000	1.000000
15316.192499	-0.101612	0.565110	-0.005312	80.079346	15.920955	17.177465	0.080353	0.000000	0.261606	0.000000	0.000000	0.000000	-0.001346	-0.041443	-0.024082	0.000000	0.000000	2.000000	155.000000	1.000000
15316.195832	-0.101615	0.564805	-0.005600	80.104080	15.995522	17.255922	0.080577	0.000000	0.265620	0.000000	0.000000	0.000000	-0.000898	-0.091491	-0.086151	0.000000	0.000000	2.000000	155.000000	1.000000
15316.199165	-0.101615	0.564805	-0.005600	80.104080	15.995522	17.255922	0.080577	0.000000	0.265620	0.000000	0.000000	0.000000	-0.000898	-0.091491	-0.086151	0.000000	0.000000	2.000000	155.000000	1.000000
15316.202499	-0.101615	0.564805	-0.005600	80.104080	15.995522	17.255922	0.080577	0.000000	0.265620	0.000000	0.000000	0.000000	-0.000898	-0.091491	-0.086151	0.000000	0.000000	2.000000	155.000000	1.000000
15316.205832	-0.101584	0.564640	-0.005733	80.128822	16.073215	17.334787	0.080727	0.000000	0.279978	0.000000	0.000000	0.000000	0.009016	-0.049522	-0.040076	0.000000	0.000000	2.000000	155.000000	1.000000
15316.209165	-0.101584	0.564640	-0.005733	80.128822	16.073215	17.334787	0.080727	0.000000	0.279978	0.000000	0.000000	0.000000	0.009016	-0.049522	-0.040076	0.000000	0.000000	2.000000	155.000000	1.000000
15316.212499	-0.101584	0.564640	-0.005733	80.128822	16.073215	17.334787	0.080727	0.000000	0.279978	0.000000	0.000000	0.000000	0.009016	-0.049522	-0.040076	0.000000	0.000000	2.000000	155.000000	1.000000
15316.215832	-0.101584	0.564640	-0.005733	80.156212	16.159981	17.422852	0.079224	0.000000	0.286658	0.000000	0.000000	0.000000	0.009016	-0.049522	-0.040076	0.000000	0.000000	2.000000	155.000000	1.000000
15316.219165	-0.101556	0.564450	-0.005861	80.156212	16.159981	17.422852	0.079224	0.000000	0.286658	0.000000	0.000000	0.000000	0.008638	-0.057083	-0.038383	0.000000	0.000000	2.000000	155.000000	1.000000
15316.222499	-0.101556	0.564450	-0.005861	80.156212	16.159981	17.422852	0.079224	0.000000	0.286658	0.000000	0.000000	0.000000	0.008638	-0.057083	-0.038383	0.000000	0.000000	2.000000	155.000000	1.000000
15316.225832	-0.101556	0.564450	-0.005861	80.183624	16.247238	17.511408	0.077785	0.000000	0.293055	0.000000	0.000000	0.000000	0.008638	-0.057083	-0.038383	0.000000	0.000000	2.000000	155.000000	1.000000
15316.229165	-0.101556	0.564450	-0.005861	80.183624	16.247238	17.511408	0.077785	0.000000	0.293055	0.000000	0.000000	0.000000	0.008638	-0.057083	-0.038383	0.000000	0.000000	2.000000	155.000000	1.000000
15316.232499	-0.101527	0.564260	-0.005989	80.183624	16.247238	17.511408	0.077785	0.000000	0.293055	0.000000	0.000000	0.000000	0.008643	-0.057061	-0.038412	0.000000	0.000000	2.000000	155.000000	1.000000
15316.235832	-0.101527	0.564260	-0.005989	80.213753	16.343807	17.609411	0.077785	0.000000	0.293055	0.000000	0.000000	0.000000	0.008643	-0.057061	-0.038412	0.000000	0.000000	2.000000	155.000000	1.000000
15316.239165	-0.101527	0.564260	-0.005989	80.213753	16.343807	17.609411	0.077785	0.000000	0.293055	0.000000	0.000000	0.000000	0.008643	-0.057061	-0.038412	0.000000	0.000000	2.000000	155.000000	1.000000
15316.242499	-0.101527	0.564260	-0.005989	80.213753	16.343807	17.609411	0.077785	0.000000	0.293055	0.000000	0.000000	0.000000	0.008643	-0.057061	-0.038412	0.000000	0.000000	2.000000	155.000000	1.000000
15316.245832	-0.101472	0.563829	-0.006234	80.243813	16.440964	17.707994	0.076344	0.000000	0.299457	0.000000	0.000000	0.000000	0.016539	-0.129164	-0.073498	0.000000	0.000000	2.000000	155.000000	1.000000
15316.249165	-0.101472	0.563829	-0.006234	80.243813	16.440964	17.707994	0.076344	0.000000	0.299457	0.000000	0.000000	0.000000	0.016539	-0.129164	-0.073498	0.000000	0.000000	2.000000	155.000000	1.000000
15316.252499	-0.101472	0.563829	-0.006234	80.243813	16.440964	17.707994	0.076344	0.000000	0.299457	0.000000	0.000000	0.000000	0.016539	-0.129164	-0.073498	0.000000	0.000000	2.000000	155.000000	1.000000
15316.255832	-0.101449	0.563606	-0.006334	80.273933	16.538721	17.807182	0.073588	0.000000	0.311706	0.000000	0.000000	0.000000	0.006719	-0.066877	-0.029859	0.000000	0.000000	2.000000	155.000000	1.000000
15316.259165	-0.101449	0.563606	-0.006334	80.273933	16.538721	17.807182	0.073588	0.000000	0.311706	0.000000	0.000000	0.000000	0.006719	-0.066877	-0.029859	0.000000	0.000000	2.000000	155.000000	1.000000
15316.262499	-0.101449	0.563606	-0.006334	80.273933	16.538721	17.807182	0.073588	0.000000	0.311706	0.000000	0.000000	0.000000	0.006719	-0.066877	-0.029859	0.000000	0.000000	2.000000	155.000000	1.000000
15316.265832	-0.101449	0.563606	-0.006334	80.303185	16.646391	17.915344	0.072468	0.000000	0.316683	0.000000	0.000000	0.000000	0.006719	-0.066877	-0.029859	0.000000	0.000000	2.000000	155.000000	1.000000
15316.269165	-0.101400	0.563391	-0.006452	80.303185	16.646391	17.915344	0.072468	0.000000	0.316683	0.000000	0.000000	0.000000	0.014708	-0.064508	-0.035392	0.000000	0.000000	2.000000	155.000000	1.000000
15316.272499	-0.101400	0.563391	-0.006452	80.303185	16.646391	17.915344	0.072468	0.000000	0.316683	0.000000	0.000000	0.000000	0.014708	-0.064508	-0.035392	0.000000	0.000000	2.000000	155.000000	1.000000
15316.275832	-0.101400	0.563391	-0.006452	80.330406	16.741785	18.006598	0.070017	0.000000	0.322582	0.000000	0.000000	0.000000	0.014708	-0.064508	-0.035392	0.000000	0.000000	2.000000	155.000000	1.000000
15316.279165	-0.101400	0.563391	-0.006452	80.330406	16.741785	18.006598	0.070017	0.000000	0.322582	0.000000	0.000000	0.000000	0.014708	-0.064508	-0.035392	0.000000	0.000000	2.000000	155.000000	1.000000
15316.282499	-0.101329	0.563201	-0.006571	80.330406	16.741785	18.006598	0.070017	0.000000	0.322582	0.000000	0.000000	0.000000	0.021511	-0.056902	-0.035680	0.000000	0.000000	2.000000	155.000000	1.000000
15316.285832	-0.101329	0.563201	-0.006571	80.359612	16.856112	18.115980	0.070017	0.000000	0.322582	0.000000	0.000000	0.000000	0.021511	-0.056902	-0.035680	0.000000	0.000000	2.000000	155.000000	1.000000
15316.289165	-0.101329	0.563201	-0.006571	80.359612	16.856112	18.115980	0.070017	0.000000	0.322582	0.000000	0.000000	0.000000	0.021511	-0.056902	-0.035680	0.000000	0.000000	2.000000	155.000000	1.000000
15316.292499	-0.101329	0.563201	-0.006571	80.359612	16.856112	18.115980	0.070017	0.000000	0.322582	0.000000	0.000000	0.000000	0.021511	-0.056902	-0.035680	0.000000	0.000000	2.000000	155.000000	1.000000
15316.295832	-0.101160	0.562805	-0.006821	80.386833	16.952597	18.208324	0.066432	0.000000	0.328528	0.000000	0.000000	0.000000	0.050612	-0.118930	-0.075265	0.000000	0.000000	2.000000	155.000000	1.000000
15316.299165	-0.101160	0.562805	-0.006821	80.386833	16.952597	18.208324	0.066432	0.000000	0.328528	0.000000	0.000000	0.000000	0.050612	-0.118930	-0.075265	0.000000	0.000000	2.000000	155.000000	1.000000
15316.302499	-0.101160	0.562805	-0.006821	80.386833	16.952597	18.208324	0.066432	0.000000	0.328528	0.000000	0.000000	0.000000	0.050612	-0.118930	-0.075265	0.000000	0.000000	2.000000	155.000000	1.000000
15316.305832	-0.101070	0.562658	-0.006924	80.410500	17.049776	18.300297	0.057997	0.000000	0.341073	0.000000	0.000000	0.000000	0.027119	-0.044038	-0.030769	0.000000	0.000000	2.000000	155.000000	1.000000
15316.309165	-0.101070	0.562658	-0.006924	80.410500	17.049776	18.300297	0.057997	0.000000	0.341073	0.000000	0.000000	0.000000	0.027119	-0.044038	-0.030769	0.000000	0.000000	2.000000	155.000000	1.000000
15316.312499	-0.101070	0.562658	-0.006924	80.410500	17.049776	18.300297	0.057997	0.000000	0.341073	0.000000	0.000000	0.000000	0.027119	-0.044038	-0.030769	0.000000	0.000000	2.000000	155.000000	1.000000
15316.315832	-0.101070	0.562658	-0.006924	80.429848	17.148682	18.400148	0.053477	0.000000	0.346201	0.000000	0.000000	0.000000	0.027119	-0.044038	-0.030769	0.000000	0.000000	2.000000	155.000000	1.000000
15316.319165	-0.101001	0.562512	-0.007031	80.429848	17.148682	18.400148	0.053477	0.000000	0.346201	0.000000	0.000000	0.000000	0.020699	-0.044033	-0.032230	0.000000	0.000000	2.000000	155.000000	1.000000
15316.322499	-0.101001	0.562512	-0.007031	80.429848	17.148682	18.400148	0.053477	0.000000	0.346201	0.000000	0.000000	0.000000	0.020699	-0.044033	-0.032230	0.000000	0.000000	2.000000	155.000000	1.000000
15316.325832	-0.101001	0.562512	-0.007031	80.446465	17.238707	18.490995	0.050027	0.000000	0.351572	0.000000	0.000000	0.000000	0.020699	-0.044033	-0.032230	0.000000	0.000000	2.000000	155.000000	1.000000
15316.329165	-0.101001	0.562512	-0.007031	80.446465	17.238707	18.490995	0.050027	0.000000	0.351572	0.000000	0.000000	0.000000	0.020699	-0.044033	-0.032230	0.000000	0.000000	2.000000	155.000000	1.000000
15316.332499	-0.100937	0.562357	-0.007116	80.446465	17.238707	18.490995	0.050027	0.000000	0.351572	0.000000	0.000000	0.000000	0.019143	-0.046371	-0.025309	0.000000	0.000000	2.000000	155.000000	1.000000
15316.335832	-0.100937	0.562357	-0.007116	80.459564	17.323616	18.581099	0.050027	0.000000	0.351572	0.000000	0.000000	0.000000	0.019143	-0.046371	-0.025309	0.000000	0.000000	2.000000	155.000000	1.000000
15316.339165	-0.100937	0.562357	-0.007116	80.459564	17.323616	18.581099	0.050027	0.000000	0.351572	0.000000	0.000000	0.000000	0.019143	-0.046371	-0.025309	0.000000	0.000000	2.000000	155.000000	1.000000
15316.342499	-0.100937	0.562357	-0.007116	80.459564	17.323616	18.581099	0.050027	0.000000	0.351572	0.000000	0.000000	0.000000	0.019143	-0.046371	-0.025309	0.000000	0.000000	2.000000	155.000000	1.000000
15316.345832	-0.100910	0.562117	-0.007234	80.470154	17.425909	18.696655	0.046836	0.000000	0.355790	0.000000	0.000000	0.000000	0.007932	-0.071855	-0.035371	0.000000	0.000000	2.000000	155.000000	1.000000
15316.349165	-0.100910	0.562117	-0.007234	80.470154	17.425909	18.696655	0.046836	0.000000	0.355790	0.000000	0.000000	0.000000	0.007932	-0.071855	-0.035371	0.000000	0.000000	2.000000	155.000000	1.000000
15316.352499	-0.100910	0.562117	-0.007234	80.470154	17.425909	18.696655	0.046836	0.000000	0.355790	0.000000	0.000000	0.000000	0.007932	-0.071855	-0.035371	0.000000	0.000000	2.000000	155.000000	1.000000
15316.355832	-0.100910	0.562117	-0.007234	80.472427	17.562637	18.861729	0.045514	0.000000	0.361686	0.000000	0.000000	0.000000	0.007932	-0.071855	-0.035371	0.000000	0.000000	2.000000	155.000000	1.000000
15316.359165	-0.100910	0.562024	-0.007234	80.472427	17.562637	18.861729	0.045514	0.000000	0.361686	0.000000	0.000000	0.000000	0.000050	-0.027895	-0.000232	0.000000	0.000000	2.000000	155.000000	1.000000
15316.362499	-0.100910	0.562024	-0.007234	80.472427	17.562637	18.861729	0.045514	0.000000	0.361686	0.000000	0.000000	0.000000	0.000050	-0.027895	-0.000232	0.000000	0.000000	2.000000	155.000000	1.000000
15316.365832	-0.100910	0.562024	-0.007234	80.462135	17.771751	19.125717	0.045506	0.000000	0.361724	0.000000	0.000000	0.000000	0.000050	-0.027895	-0.000232	0.000000	0.000000	2.000000	155.000000	1.000000
15316.369165	-0.100910	0.562024	-0.007234	80.462135	17.771751	19.125717	0.045506	0.000000	0.361724	0.000000	0.000000	0.000000	0.000050	-0.027895	-0.000232	0.000000	0.000000	2.000000	155.000000	1.000000
15316.372499	-0.100936	0.561924	-0.007217	80.462135	17.771751	19.125717	0.045506	0.000000	0.361724	0.000000	0.000000	0.000000	-0.007910	-0.030230	0.005265	0.000000	0.000000	2.000000	155.000000	1.000000
15316.375832	-0.100936	0.561924	-0.007217	80.445152	18.027237	19.447815	0.045506	0.000000	0.361724	0.000000	0.000000	0.000000	-0.007910	-0.030230	0.005265	0.000000	0.000000	2.000000	155.000000	1.000000
15316.379165	-0.100936	0.561924	-0.007217	80.445152	18.027237	19.447815	0.045506	0.000000	0.361724	0.000000	0.000000	0.000000	-0.007910	-0.030230	0.005265	0.000000	0.000000	2.000000	155.000000	1.000000
15316.382499	-0.100936	0.561924	-0.007217	80.445152	18.027237	19.447815	0.045506	0.000000	0.361724	0.000000	0.000000	0.000000	-0.007910	-0.030230	0.005265	0.000000	0.000000	2.000000	155.000000	1.000000
15316.385832	-0.101005	0.561730	-0.007210	80.427719	18.252565	19.734287	0.046824	0.000000	0.360847	0.000000	0.000000	0.000000	-0.020670	-0.058092	0.002132	0.000000	0.000000	2.000000	155.000000	1.000000
15316.389165	-0.101005	0.561730	-0.007210	80.427719	18.252565	19.734287	0.046824	0.000000	0.360847	0.000000	0.000000	0.000000	-0.020670	-0.058092	0.002132	0.000000	0.000000	2.000000	155.000000	1.000000
15316.392499	-0.101005	0.561730	-0.007210	80.427719	18.252565	19.734287	0.046824	0.000000	0.360847	0.000000	0.000000	0.000000	-0.020670	-0.058092	0.002132	0.000000	0.000000	2.000000	155.000000	1.000000
15316.395832	-0.101052	0.561654	-0.007203	80.408432	18.489832	20.036274	0.050269	0.000000	0.360491	0.000000	0.000000	0.000000	-0.013944	-0.022682	0.002136	0.000000	0.000000	2.000000	155.000000	1.000000
15316.399165	-0.101052	0.561654	-0.007203	80.408432	18.489832	20.036274	0.050269	0.000000	0.360491	0.000000	0.000000	0.000000	-0.013944	-0.022682	0.002136	0.000000	0.000000	2.000000	155.000000	1.000000
15316.402499	-0.101052	0.561654	-0.007203	80.408432	18.489832	20.036274	0.050269	0.000000	0.360491	0.000000	0.000000	0.000000	-0.013944	-0.022682	0.002136	0.000000	0.000000	2.000000	155.000000	1.000000
15316.405832	-0.101052	0.561654	-0.007203	80.386421	18.745216	20.361740	0.052593	0.000000	0.360136	0.000000	0.000000	0.000000	-0.013944	-0.022682	0.002136	0.000000	0.000000	2.000000	155.000000	1.000000
15316.409165	-0.101098	0.561579	-0.007196	80.386421	18.745216	20.361740	0.052593	0.000000	0.360136	0.000000	0.000000	0.000000	-0.013940	-0.022677	0.002130	0.000000	0.000000	2.000000	155.000000	1.000000
15316.412499	-0.101098	0.561579	-0.007196	80.386421	18.745216	20.361740	0.052593	0.000000	0.360136	0.000000	0.000000	0.000000	-0.013940	-0.022677	0.002130	0.000000	0.000000	2.000000	155.000000	1.000000
15316.415832	-0.101098	0.561579	-0.007196	80.366753	18.985508	20.661333	0.054916	0.000000	0.359780	0.000000	0.000000	0.000000	-0.013940	-0.022677	0.002130	0.000000	0.000000	2.000000	155.000000	1.000000
15316.419165	-0.101098	0.561579	-0.007196	80.366753	18.985508	20.661333	0.054916	0.000000	0.359780	0.000000	0.000000	0.000000	-0.013940	-0.022677	0.002130	0.000000	0.000000	2.000000	155.000000	1.000000
15316.422499	-0.101106	0.561521	-0.007161	80.366753	18.985508	20.661333	0.054916	0.000000	0.359780	0.000000	0.000000	0.000000	-0.002309	-0.017490	0.010275	0.000000	0.000000	2.000000	155.000000	1.000000
15316.425832	-0.101106	0.561521	-0.007161	80.346588	19.167103	20.891249	0.054916	0.000000	0.359780	0.000000	0.000000	0.000000	-0.002309	-0.017490	0.010275	0.000000	0.000000	2.000000	155.000000	1.000000
15316.429165	-0.101106	0.561521	-0.007161	80.346588	19.167103	20.891249	0.054916	0.000000	0.359780	0.000000	0.000000	0.000000	-0.002309	-0.017490	0.010275	0.000000	0.000000	2.000000	155.000000	1.000000
15316.432499	-0.101106	0.561521	-0.007161	80.346588	19.167103	20.891249	0.054916	0.000000	0.359780	0.000000	0.000000	0.000000	-0.002309	-0.017490	0.010275	0.000000	0.000000	2.000000	155.000000	1.000000
15316.435832	-0.101108	0.561439	-0.007053	80.334839	19.287327	21.039236	0.055301	0.000000	0.358068	0.000000	0.000000	0.000000	-0.000572	-0.024593	0.032523	0.000000	0.000000	2.000000	155.000000	1.000000
15316.439165	-0.101108	0.561439	-0.007053	80.334839	19.287327	21.039236	0.055301	0.000000	0.358068	0.000000	0.000000	0.000000	-0.000572	-0.024593	0.032523	0.000000	0.000000	2.000000	155.000000	1.000000
15316.442499	-0.101108	0.561439	-0.007053	80.334839	19.287327	21.039236	0.055301	0.000000	0.358068	0.000000	0.000000	0.000000	-0.000572	-0.024593	0.032523	0.000000	0.000000	2.000000	155.000000	1.000000
15316.445832	-0.101108	0.561439	-0.007053	80.329620	19.299301	21.053699	0.055397	0.000000	0.352648	0.000000	0.000000	0.000000	-0.000572	-0.024593	0.032523	0.000000	0.000000	2.000000	155.000000	1.000000
15316.449165	-0.101106	0.561432	-0.006961	80.329620	19.299301	21.053699	0.055397	0.000000	0.352648	0.000000	0.000000	0.000000	0.000554	-0.001911	0.027519	0.000000	0.000000	2.000000	155.000000	1.000000
15316.452499	-0.101106	0.561432	-0.006961	80.329620	19.299301	21.053699	0.055397	0.000000	0.352648	0.000000	0.000000	0.000000	0.000554	-0.001911	0.027519	0.000000	0.000000	2.000000	155.000000	1.000000
15316.455832	-0.101106	0.561432	-0.006961	80.326973	19.289585	21.043844	0.055304	0.000000	0.348061	0.000000	0.000000	0.000000	0.000554	-0.001911	0.027519	0.000000	0.000000	2.000000	155.000000	1.000000
15316.459165	-0.101106	0.561432	-0.006961	80.326973	19.289585	21.043844	0.055304	0.000000	0.348061	0.000000	0.000000	0.000000	0.000554	-0.001911	0.027519	0.000000	0.000000	2.000000	155.000000	1.000000
15316.462499	-0.101131	0.561418	-0.006851	80.326973	19.289585	21.043844	0.055304	0.000000	0.348061	0.000000	0.000000	0.000000	-0.007414	-0.004282	0.033014	0.000000	0.000000	2.000000	155.000000	1.000000
15316.465832	-0.101131	0.561418	-0.006851	80.324310	19.277159	21.033998	0.055304	0.000000	0.348061	0.000000	0.000000	0.000000	-0.007414	-0.004282	0.033014	0.000000	0.000000	2.000000	155.000000	1.000000
15316.469165	-0.101131	0.561418	-0.006851	80.324310	19.277159	21.033998	0.055304	0.000000	0.348061	0.000000	0.000000	0.000000	-0.007414	-0.004282	0.033014	0.000000	0.000000	2.000000	155.000000	1.000000
15316.472499	-0.101131	0.561418	-0.006851	80.324310	19.277159	21.033998	0.055304	0.000000	0.348061	0.000000	0.000000	0.000000	-0.007414	-0.004282	0.033014	0.000000	0.000000	2.000000	155.000000	1.000000
15316.475832	-0.101218	0.561397	-0.006664	80.321671	19.264744	21.024162	0.056540	0.000000	0.342559	0.000000	0.000000	0.000000	-0.026099	-0.006216	0.056203	0.000000	0.000000	2.000000	155.000000	1.000000
15316.479165	-0.101218	0.561397	-0.006664	80.321671	19.264744	21.024162	0.056540	0.000000	0.342559	0.000000	0.000000	0.000000	-0.026099	-0.006216	0.056203	0.000000	0.000000	2.000000	155.000000	1.000000
15316.482499	-0.101218	0.561397	-0.006664	80.321671	19.264744	21.024162	0.056540	0.000000	0.342559	0.000000	0.000000	0.000000	-0.026099	-0.006216	0.056203	0.000000	0.000000	2.000000	155.000000	1.000000
15316.485832	-0.101218	0.561397	-0.006664	80.321671	19.262012	21.024155	0.060890	0.000000	0.333192	0.000000	0.000000	0.000000	-0.026099	-0.006216	0.056203	0.000000	0.000000	2.000000	155.000000	1.000000
15316.489165	-0.101276	0.561374	-0.006604	80.321671	19.262012	21.024155	0.060890	0.000000	0.333192	0.000000	0.000000	0.000000	-0.017506	-0.007116	0.017920	0.000000	0.000000	2.000000	155.000000	1.000000
15316.492499	-0.101276	0.561374	-0.006604	80.321671	19.262012	21.024155	0.060890	0.000000	0.333192	0.000000	0.000000	0.000000	-0.017506	-0.007116	0.017920	0.000000	0.000000	2.000000	155.000000	1.000000
15316.495832	-0.101276	0.561374	-0.006604	80.324333	19.266277	21.033995	0.063808	0.000000	0.330205	0.000000	0.000000	0.000000	-0.017506	-0.007116	0.017920	0.000000	0.000000	2.000000	155.000000	1.000000
15316.499165	-0.101276	0.561374	-0.006604	80.324333	19.266277	21.033995	0.063808	0.000000	0.330205	0.000000	0.000000	0.000000	-0.017506	-0.007116	0.017920	0.000000	0.000000	2.000000	155.000000	1.000000
15316.502499	-0.101309	0.561332	-0.006557	80.324333	19.266277	21.033995	0.063808	0.000000	0.330205	0.000000	0.000000	0.000000	-0.009911	-0.012322	0.014091	0.000000	0.000000	2.000000	155.000000	1.000000
15316.505832	-0.101309	0.561332	-0.006557	80.326118	19.282320	21.051966	0.063808	0.000000	0.330205	0.000000	0.000000	0.000000	-0.009911	-0.012322	0.014091	0.000000	0.000000	2.000000	155.000000	1.000000
15316.509165	-0.101309	0.561332	-0.006557	80.326118	19.282320	21.051966	0.063808	0.000000	0.330205	0.000000	0.000000	0.000000	-0.009911	-0.012322	0.014091	0.000000	0.000000	2.000000	155.000000	1.000000
15316.512499	-0.101309	0.561332	-0.006557	80.326118	19.282320	21.051966	0.063808	0.000000	0.330205	0.000000	0.000000	0.000000	-0.009911	-0.012322	0.014091	0.000000	0.000000	2.000000	155.000000	1.000000
15316.515832	-0.101329	0.561233	-0.006471	80.328804	19.292036	21.061821	0.065459	0.000000	0.327856	0.000000	0.000000	0.000000	-0.005798	-0.029830	0.025793	0.000000	0.000000	2.000000	155.000000	1.000000
15316.519165	-0.101329	0.561233	-0.006471	80.328804	19.292036	21.061821	0.065459	0.000000	0.327856	0.000000	0.000000	0.000000	-0.005798	-0.029830	0.025793	0.000000	0.000000	2.000000	155.000000	1.000000
15316.522499	-0.101329	0.561233	-0.006471	80.328804	19.292036	21.061821	0.065459	0.000000	0.327856	0.000000	0.000000	0.000000	-0.005798	-0.029830	0.025793	0.000000	0.000000	2.000000	155.000000	1.000000
15316.525832	-0.101319	0.561192	-0.006415	80.333214	19.320530	21.089661	0.066426	0.000000	0.323557	0.000000	0.000000	0.000000	0.002928	-0.012345	0.016972	0.000000	0.000000	2.000000	155.000000	1.000000
15316.529165	-0.101319	0.561192	-0.006415	80.333214	19.320530	21.089661	0.066426	0.000000	0.323557	0.000000	0.000000	0.000000	0.002928	-0.012345	0.016972	0.000000	0.000000	2.000000	155.000000	1.000000
15316.532499	-0.101319	0.561192	-0.006415	80.333214	19.320530	21.089661	0.066426	0.000000	0.323557	0.000000	0.000000	0.000000	0.002928	-0.012345	0.016972	0.000000	0.000000	2.000000	155.000000	1.000000
15316.535832	-0.101284	0.561134	-0.006371	80.338547	19.342739	21.109428	0.065938	0.000000	0.320729	0.000000	0.000000	0.000000	0.010535	-0.017530	0.013143	0.000000	0.000000	2.000000	155.000000	1.000000
15316.539165	-0.101284	0.561134	-0.006371	80.338547	19.342739	21.109428	0.065938	0.000000	0.320729	0.000000	0.000000	0.000000	0.010535	-0.017530	0.013143	0.000000	0.000000	2.000000	155.000000	1.000000
15316.542499	-0.101284	0.561134	-0.006371	80.338547	19.342739	21.109428	0.065938	0.000000	0.320729	0.000000	0.000000	0.000000	0.010535	-0.017530	0.013143	0.000000	0.000000	2.000000	155.000000	1.000000
15316.545832	-0.101284	0.561134	-0.006371	80.341217	19.355215	21.119326	0.064182	0.000000	0.318538	0.000000	0.000000	0.000000	0.010535	-0.017530	0.013143	0.000000	0.000000	2.000000	155.000000	1.000000
15316.549165	-0.101290	0.561100	-0.006342	80.341217	19.355215	21.119326	0.064182	0.000000	0.318538	0.000000	0.000000	0.000000	-0.001929	-0.009949	0.008594	0.000000	0.000000	2.000000	155.000000	1.000000
15316.552499	-0.101290	0.561100	-0.006342	80.341217	19.355215	21.119326	0.064182	0.000000	0.318538	0.000000	0.000000	0.000000	-0.001929	-0.009949	0.008594	0.000000	0.000000	2.000000	155.000000	1.000000
15316.555832	-0.101290	0.561100	-0.006342	80.343857	19.367682	21.129211	0.064503	0.000000	0.317106	0.000000	0.000000	0.000000	-0.001929	-0.009949	0.008594	0.000000	0.000000	2.000000	155.000000	1.000000
15316.559165	-0.101290	0.561100	-0.006342	80.343857	19.367682	21.129211	0.064503	0.000000	0.317106	0.000000	0.000000	0.000000	-0.001929	-0.009949	0.008594	0.000000	0.000000	2.000000	155.000000	1.000000
15316.562499	-0.101275	0.561067	-0.006309	80.343857	19.367682	21.129211	0.064503	0.000000	0.317106	0.000000	0.000000	0.000000	0.004488	-0.009968	0.010036	0.000000	0.000000	2.000000	155.000000	1.000000
15316.565832	-0.101275	0.561067	-0.006309	80.343857	19.367682	21.129211	0.064503	0.000000	0.317106	0.000000	0.000000	0.000000	0.004488	-0.009968	0.010036	0.000000	0.000000	2.000000	155.000000	1.000000
15316.569165	-0.101275	0.561067	-0.006309	80.343857	19.367682	21.129211	0.064503	0.000000	0.317106	0.000000	0.000000	0.000000	0.004488	-0.009968	0.010036	0.000000	0.000000	2.000000	155.000000	1.000000
15316.572499	-0.101275	0.561067	-0.006309	80.343857	19.367682	21.129211	0.064503	0.000000	0.317106	0.000000	0.000000	0.000000	0.004488	-0.009968	0.010036	0.000000	0.000000	2.000000	155.000000	1.000000
15316.575832	-0.101295	0.561061	-0.006222	80.341194	19.357924	21.119314	0.063755	0.000000	0.315433	0.000000	0.000000	0.000000	-0.005855	-0.001967	0.026067	0.000000	0.000000	2.000000	155.000000	1.000000
15316.579165	-0.101295	0.561061	-0.006222	80.341194	19.357924	21.119314	0.063755	0.000000	0.315433	0.000000	0.000000	0.000000	-0.005855	-0.001967	0.026067	0.000000	0.000000	2.000000	155.000000	1.000000
15316.582499	-0.101295	0.561061	-0.006222	80.341194	19.357924	21.119314	0.063755	0.000000	0.315433	0.000000	0.000000	0.000000	-0.005855	-0.001967	0.026067	0.000000	0.000000	2.000000	155.000000	1.000000
15316.585832	-0.101295	0.561061	-0.006222	80.338547	19.348179	21.109428	0.064731	0.000000	0.311089	0.000000	0.000000	0.000000	-0.005855	-0.001967	0.026067	0.000000	0.000000	2.000000	155.000000	1.000000
15316.589165	-0.101309	0.561062	-0.006158	80.338547	19.348179	21.109428	0.064731	0.000000	0.311089	0.000000	0.000000	0.000000	-0.004297	0.000440	0.019134	0.000000	0.000000	2.000000	155.000000	1.000000
15316.592499	-0.101309	0.561062	-0.006158	80.338547	19.348179	21.109428	0.064731	0.000000	0.311089	0.000000	0.000000	0.000000	-0.004297	0.000440	0.019134	0.000000	0.000000	2.000000	155.000000	1.000000
15316.595832	-0.101309	0.561062	-0.006158	80.330597	19.318966	21.079798	0.065447	0.000000	0.307900	0.000000	0.000000	0.000000	-0.004297	0.000440	0.019134	0.000000	0.000000	2.000000	155.000000	1.000000
15316.599165	-0.101309	0.561062	-0.006158	80.330597	19.318966	21.079798	0.065447	0.000000	0.307900	0.000000	0.000000	0.000000	-0.004297	0.000440	0.019134	0.000000	0.000000	2.000000	155.000000	1.000000
15316.602499	-0.101326	0.561106	-0.006082	80.330597	19.318966	21.079798	0.065447	0.000000	0.307900	0.000000	0.000000	0.000000	-0.005110	0.013176	0.022742	0.000000	0.000000	2.000000	155.000000	1.000000
15316.605832	-0.101326	0.561106	-0.006082	80.325287	19.296812	21.060080	0.065447	0.000000	0.307900	0.000000	0.000000	0.000000	-0.005110	0.013176	0.022742	0.000000	0.000000	2.000000	155.000000	1.000000
15316.609165	-0.101326	0.561106	-0.006082	80.325287	19.296812	21.060080	0.065447	0.000000	0.307900	0.000000	0.000000	0.000000	-0.005110	0.013176	0.022742	0.000000	0.000000	2.000000	155.000000	1.000000
15316.612499	-0.101326	0.561106	-0.006082	80.325287	19.296812	21.060080	0.065447	0.000000	0.307900	0.000000	0.000000	0.000000	-0.005110	0.013176	0.022742	0.000000	0.000000	2.000000	155.000000	1.000000
15316.615832	-0.101381	0.561194	-0.005935	80.317307	19.267662	21.030512	0.066299	0.000000	0.304110	0.000000	0.000000	0.000000	-0.016640	0.026401	0.044032	0.000000	0.000000	2.000000	155.000000	1.000000
15316.619165	-0.101381	0.561194	-0.005935	80.317307	19.267662	21.030512	0.066299	0.000000	0.304110	0.000000	0.000000	0.000000	-0.016640	0.026401	0.044032	0.000000	0.000000	2.000000	155.000000	1.000000
15316.622499	-0.101381	0.561194	-0.005935	80.317307	19.267662	21.030512	0.066299	0.000000	0.304110	0.000000	0.000000	0.000000	-0.016640	0.026401	0.044032	0.000000	0.000000	2.000000	155.000000	1.000000
15316.625832	-0.101381	0.561194	-0.005935	80.309372	19.233149	21.001015	0.069072	0.000000	0.296771	0.000000	0.000000	0.000000	-0.016640	0.026401	0.044032	0.000000	0.000000	2.000000	155.000000	1.000000
15316.629165	-0.101432	0.561229	-0.005910	80.309372	19.233149	21.001015	0.069072	0.000000	0.296771	0.000000	0.000000	0.000000	-0.015222	0.010409	0.007647	0.000000	0.000000	2.000000	155.000000	1.000000
15316.632499	-0.101432	0.561229	-0.005910	80.309372	19.233149	21.001015	0.069072	0.000000	0.296771	0.000000	0.000000	0.000000	-0.015222	0.010409	0.007647	0.000000	0.000000	2.000000	155.000000	1.000000
15316.635832	-0.101432	0.561229	-0.005910	80.301338	19.198664	20.971548	0.071609	0.000000	0.295496	0.000000	0.000000	0.000000	-0.015222	0.010409	0.007647	0.000000	0.000000	2.000000	155.000000	1.000000
15316.639165	-0.101432	0.561229	-0.005910	80.301338	19.198664	20.971548	0.071609	0.000000	0.295496	0.000000	0.000000	0.000000	-0.015222	0.010409	0.007647	0.000000	0.000000	2.000000	155.000000	1.000000
15316.642499	-0.101482	0.561289	-0.005890	80.301338	19.198664	20.971548	0.071609	0.000000	0.295496	0.000000	0.000000	0.000000	-0.014850	0.017965	0.005980	0.000000	0.000000	2.000000	155.000000	1.000000
15316.645832	-0.101482	0.561289	-0.005890	80.293396	19.164244	20.942150	0.071609	0.000000	0.295496	0.000000	0.000000	0.000000	-0.014850	0.017965	0.005980	0.000000	0.000000	2.000000	155.000000	1.000000
15316.649165	-0.101482	0.561289	-0.005890	80.293396	19.164244	20.942150	0.071609	0.000000	0.295496	0.000000	0.000000	0.000000	-0.014850	0.017965	0.005980	0.000000	0.000000	2.000000	155.000000	1.000000
15316.652499	-0.101482	0.561289	-0.005890	80.293396	19.164244	20.942150	0.071609	0.000000	0.295496	0.000000	0.000000	0.000000	-0.014850	0.017965	0.005980	0.000000	0.000000	2.000000	155.000000	1.000000
15316.655832	-0.101581	0.561408	-0.005850	80.285439	19.129873	20.912800	0.074084	0.000000	0.294500	0.000000	0.000000	0.000000	-0.029697	0.035956	0.011948	0.000000	0.000000	2.000000	155.000000	1.000000
15316.659165	-0.101581	0.561408	-0.005850	80.285439	19.129873	20.912800	0.074084	0.000000	0.294500	0.000000	0.000000	0.000000	-0.029697	0.035956	0.011948	0.000000	0.000000	2.000000	155.000000	1.000000
15316.662499	-0.101581	0.561408	-0.005850	80.285439	19.129873	20.912800	0.074084	0.000000	0.294500	0.000000	0.000000	0.000000	-0.029697	0.035956	0.011948	0.000000	0.000000	2.000000	155.000000	1.000000
15316.665832	-0.101581	0.561408	-0.005850	80.276558	19.104548	20.891554	0.079033	0.000000	0.292508	0.000000	0.000000	0.000000	-0.029697	0.035956	0.011948	0.000000	0.000000	2.000000	155.000000	1.000000
15316.669165	-0.101620	0.561484	-0.005876	80.276558	19.104548	20.891554	0.079033	0.000000	0.292508	0.000000	0.000000	0.000000	-0.011728	0.022738	-0.007894	0.000000	0.000000	2.000000	155.000000	1.000000
15316.672499	-0.101620	0.561484	-0.005876	80.276558	19.104548	20.891554	0.079033	0.000000	0.292508	0.000000	0.000000	0.000000	-0.011728	0.022738	-0.007894	0.000000	0.000000	2.000000	155.000000	1.000000
15316.675832	-0.101620	0.561484	-0.005876	80.267738	19.079292	20.870380	0.080988	0.000000	0.293824	0.000000	0.000000	0.000000	-0.011728	0.022738	-0.007894	0.000000	0.000000	2.000000	155.000000	1.000000
15316.679165	-0.101620	0.561484	-0.005876	80.267738	19.079292	20.870380	0.080988	0.000000	0.293824	0.000000	0.000000	0.000000	-0.011728	0.022738	-0.007894	0.000000	0.000000	2.000000	155.000000	1.000000
15316.682499	-0.101625	0.561570	-0.005853	80.267738	19.079292	20.870380	0.080988	0.000000	0.293824	0.000000	0.000000	0.000000	-0.001621	0.025573	0.007190	0.000000	0.000000	2.000000	155.000000	1.000000
15316.685832	-0.101625	0.561570	-0.005853	80.257088	19.043613	20.831423	0.080988	0.000000	0.293824	0.000000	0.000000	0.000000	-0.001621	0.025573	0.007190	0.000000	0.000000	2.000000	155.000000	1.000000
15316.689165	-0.101625	0.561570	-0.005853	80.257088	19.043613	20.831423	0.080988	0.000000	0.293824	0.000000	0.000000	0.000000	-0.001621	0.025573	0.007190	0.000000	0.000000	2.000000	155.000000	1.000000
15316.692499	-0.101625	0.561570	-0.005853	80.257088	19.043613	20.831423	0.080988	0.000000	0.293824	0.000000	0.000000	0.000000	-0.001621	0.025573	0.007190	0.000000	0.000000	2.000000	155.000000	1.000000
15316.695832	-0.101611	0.561723	-0.005817	80.246490	19.005323	20.792572	0.081258	0.000000	0.292626	0.000000	0.000000	0.000000	0.004378	0.045925	0.010552	0.000000	0.000000	2.000000	155.000000	1.000000
15316.699165	-0.101611	0.561723	-0.005817	80.246490	19.005323	20.792572	0.081258	0.000000	0.292626	0.000000	0.000000	0.000000	0.004378	0.045925	0.010552	0.000000	0.000000	2.000000	155.000000	1.000000
15316.702499	-0.101611	0.561723	-0.005817	80.246490	19.005323	20.792572	0.081258	0.000000	0.292626	0.000000	0.000000	0.000000	0.004378	0.045925	0.010552	0.000000	0.000000	2.000000	155.000000	1.000000
15316.705832	-0.101611	0.561723	-0.005817	80.238472	18.976646	20.763474	0.080528	0.000000	0.290867	0.000000	0.000000	0.000000	0.004378	0.045925	0.010552	0.000000	0.000000	2.000000	155.000000	1.000000
15316.709165	-0.101612	0.561791	-0.005811	80.238472	18.976646	20.763474	0.080528	0.000000	0.290867	0.000000	0.000000	0.000000	-0.000431	0.020385	0.001917	0.000000	0.000000	2.000000	155.000000	1.000000
15316.712499	-0.101612	0.561791	-0.005811	80.238472	18.976646	20.763474	0.080528	0.000000	0.290867	0.000000	0.000000	0.000000	-0.000431	0.020385	0.001917	0.000000	0.000000	2.000000	155.000000	1.000000
15316.715832	-0.101612	0.561791	-0.005811	80.233139	18.957546	20.744093	0.080600	0.000000	0.290548	0.000000	0.000000	0.000000	-0.000431	0.020385	0.001917	0.000000	0.000000	2.000000	155.000000	1.000000
15316.719165	-0.101612	0.561791	-0.005811	80.233139	18.957546	20.744093	0.080600	0.000000	0.290548	0.000000	0.000000	0.000000	-0.000431	0.020385	0.001917	0.000000	0.000000	2.000000	155.000000	1.000000
15316.722499	-0.101609	0.561841	-0.005822	80.233139	18.957546	20.744093	0.080600	0.000000	0.290548	0.000000	0.000000	0.000000	0.000754	0.015162	-0.003346	0.000000	0.000000	2.000000	155.000000	1.000000
15316.725832	-0.101609	0.561841	-0.005822	80.230484	18.948017	20.734426	0.080600	0.000000	0.290548	0.000000	0.000000	0.000000	0.000754	0.015162	-0.003346	0.000000	0.000000	2.000000	155.000000	1.000000
15316.729165	-0.101609	0.561841	-0.005822	80.230484	18.948017	20.734426	0.080600	0.000000	0.290548	0.000000	0.000000	0.000000	0.000754	0.015162	-0.003346	0.000000	0.000000	2.000000	155.000000	1.000000
15316.732499	-0.101609	0.561841	-0.005822	80.230484	18.948017	20.734426	0.080600	0.000000	0.290548	0.000000	0.000000	0.000000	0.000754	0.015162	-0.003346	0.000000	0.000000	2.000000	155.000000	1.000000
15316.735832	-0.101619	0.561882	-0.005879	80.228790	18.957872	20.750566	0.080475	0.000000	0.291105	0.000000	0.000000	0.000000	-0.002929	0.012339	-0.016986	0.000000	0.000000	2.000000	155.000000	1.000000
15316.739165	-0.101619	0.561882	-0.005879	80.228790	18.957872	20.750566	0.080475	0.000000	0.291105	0.000000	0.000000	0.000000	-0.002929	0.012339	-0.016986	0.000000	0.000000	2.000000	155.000000	1.000000
15316.742499	-0.101619	0.561882	-0.005879	80.228790	18.957872	20.750566	0.080475	0.000000	0.291105	0.000000	0.000000	0.000000	-0.002929	0.012339	-0.016986	0.000000	0.000000	2.000000	155.000000	1.000000
15316.745832	-0.101619	0.561882	-0.005879	80.224586	18.989290	20.790899	0.080963	0.000000	0.293936	0.000000	0.000000	0.000000	-0.002929	0.012339	-0.016986	0.000000	0.000000	2.000000	155.000000	1.000000
15316.749165	-0.101630	0.561898	-0.005930	80.224586	18.989290	20.790899	0.080963	0.000000	0.293936	0.000000	0.000000	0.000000	-0.003304	0.004762	-0.015313	0.000000	0.000000	2.000000	155.000000	1.000000
15316.752499	-0.101630	0.561898	-0.005930	80.224586	18.989290	20.790899	0.080963	0.000000	0.293936	0.000000	0.000000	0.000000	-0.003304	0.004762	-0.015313	0.000000	0.000000	2.000000	155.000000	1.000000
15316.755832	-0.101630	0.561898	-0.005930	80.216087	19.049303	20.871469	0.081514	0.000000	0.296488	0.000000	0.000000	0.000000	-0.003304	0.004762	-0.015313	0.000000	0.000000	2.000000	155.000000	1.000000
15316.759165	-0.101630	0.561898	-0.005930	80.216087	19.049303	20.871469	0.081514	0.000000	0.296488	0.000000	0.000000	0.000000	-0.003304	0.004762	-0.015313	0.000000	0.000000	2.000000	155.000000	1.000000
15316.762499	-0.101620	0.561914	-0.005976	80.216087	19.049303	20.871469	0.081514	0.000000	0.296488	0.000000	0.000000	0.000000	0.003122	0.004748	-0.013866	0.000000	0.000000	2.000000	155.000000	1.000000
15316.765832	-0.101620	0.561914	-0.005976	80.203384	19.143196	20.992111	0.081514	0.000000	0.296488	0.000000	0.000000	0.000000	0.003122	0.004748	-0.013866	0.000000	0.000000	2.000000	155.000000	1.000000
15316.769165	-0.101620	0.561914	-0.005976	80.203384	19.143196	20.992111	0.081514	0.000000	0.296488	0.000000	0.000000	0.000000	0.003122	0.004748	-0.013866	0.000000	0.000000	2.000000	155.000000	1.000000
15316.772499	-0.101620	0.561914	-0.005976	80.203384	19.143196	20.992111	0.081514	0.000000	0.296488	0.000000	0.000000	0.000000	0.003122	0.004748	-0.013866	0.000000	0.000000	2.000000	155.000000	1.000000
15316.775832	-0.101555	0.561971	-0.006064	80.187149	19.238907	21.110775	0.080993	0.000000	0.298799	0.000000	0.000000	0.000000	0.019472	0.017075	-0.026515	0.000000	0.000000	2.000000	155.000000	1.000000
15316.779165	-0.101555	0.561971	-0.006064	80.187149	19.238907	21.110775	0.080993	0.000000	0.298799	0.000000	0.000000	0.000000	0.019472	0.017075	-0.026515	0.000000	0.000000	2.000000	155.000000	1.000000
15316.782499	-0.101555	0.561971	-0.006064	80.187149	19.238907	21.110775	0.080993	0.000000	0.298799	0.000000	0.000000	0.000000	0.019472	0.017075	-0.026515	0.000000	0.000000	2.000000	155.000000	1.000000
15316.785832	-0.101534	0.562064	-0.006059	80.163811	19.324818	21.225639	0.077748	0.000000	0.303219	0.000000	0.000000	0.000000	0.006371	0.027940	0.001676	0.000000	0.000000	2.000000	155.000000	1.000000
15316.789165	-0.101534	0.562064	-0.006059	80.163811	19.324818	21.225639	0.077748	0.000000	0.303219	0.000000	0.000000	0.000000	0.006371	0.027940	0.001676	0.000000	0.000000	2.000000	155.000000	1.000000
15316.792499	-0.101534	0.562064	-0.006059	80.163811	19.324818	21.225639	0.077748	0.000000	0.303219	0.000000	0.000000	0.000000	0.006371	0.027940	0.001676	0.000000	0.000000	2.000000	155.000000	1.000000
15316.795832	-0.101534	0.562064	-0.006059	80.136040	19.384998	21.312700	0.076686	0.000000	0.302939	0.000000	0.000000	0.000000	0.006371	0.027940	0.001676	0.000000	0.000000	2.000000	155.000000	1.000000
15316.799165	-0.101512	0.562157	-0.006053	80.136040	19.384998	21.312700	0.076686	0.000000	0.302939	0.000000	0.000000	0.000000	0.006373	0.027934	0.001670	0.000000	0.000000	2.000000	155.000000	1.000000
15316.802499	-0.101512	0.562157	-0.006053	80.136040	19.384998	21.312700	0.076686	0.000000	0.302939	0.000000	0.000000	0.000000	0.006373	0.027934	0.001670	0.000000	0.000000	2.000000	155.000000	1.000000
15316.805832	-0.101512	0.562157	-0.006053	80.107452	19.478966	21.440817	0.075623	0.000000	0.302661	0.000000	0.000000	0.000000	0.006373	0.027934	0.001670	0.000000	0.000000	2.000000	155.000000	1.000000
15316.809165	-0.101512	0.562157	-0.006053	80.107452	19.478966	21.440817	0.075623	0.000000	0.302661	0.000000	0.000000	0.000000	0.006373	0.027934	0.001670	0.000000	0.000000	2.000000	155.000000	1.000000
15316.812499	-0.101500	0.562260	-0.006007	80.107452	19.478966	21.440817	0.075623	0.000000	0.302661	0.000000	0.000000	0.000000	0.003633	0.030783	0.013855	0.000000	0.000000	2.000000	155.000000	1.000000
15316.815832	-0.101500	0.562260	-0.006007	80.075325	19.568932	21.566568	0.075623	0.000000	0.302661	0.000000	0.000000	0.000000	0.003633	0.030783	0.013855	0.000000	0.000000	2.000000	155.000000	1.000000
15316.819165	-0.101500	0.562260	-0.006007	80.075325	19.568932	21.566568	0.075623	0.000000	0.302661	0.000000	0.000000	0.000000	0.003633	0.030783	0.013855	0.000000	0.000000	2.000000	155.000000	1.000000
15316.822499	-0.101500	0.562260	-0.006007	80.075325	19.568932	21.566568	0.075623	0.000000	0.302661	0.000000	0.000000	0.000000	0.003633	0.030783	0.013855	0.000000	0.000000	2.000000	155.000000	1.000000
15316.825832	-0.101492	0.562441	-0.005845	80.043137	19.627731	21.658371	0.075018	0.000000	0.300352	0.000000	0.000000	0.000000	0.002599	0.054465	0.048494	0.000000	0.000000	2.000000	155.000000	1.000000
15316.829165	-0.101492	0.562441	-0.005845	80.043137	19.627731	21.658371	0.075018	0.000000	0.300352	0.000000	0.000000	0.000000	0.002599	0.054465	0.048494	0.000000	0.000000	2.000000	155.000000	1.000000
15316.832499	-0.101492	0.562441	-0.005845	80.043137	19.627731	21.658371	0.075018	0.000000	0.300352	0.000000	0.000000	0.000000	0.002599	0.054465	0.048494	0.000000	0.000000	2.000000	155.000000	1.000000
15316.835832	-0.101492	0.562441	-0.005845	80.017822	19.668003	21.720150	0.074585	0.000000	0.292269	0.000000	0.000000	0.000000	0.002599	0.054465	0.048494	0.000000	0.000000	2.000000	155.000000	1.000000
15316.839165	-0.101506	0.562536	-0.005781	80.017822	19.668003	21.720150	0.074585	0.000000	0.292269	0.000000	0.000000	0.000000	-0.004347	0.028435	0.019324	0.000000	0.000000	2.000000	155.000000	1.000000
15316.842499	-0.101506	0.562536	-0.005781	80.017822	19.668003	21.720150	0.074585	0.000000	0.292269	0.000000	0.000000	0.000000	-0.004347	0.028435	0.019324	0.000000	0.000000	2.000000	155.000000	1.000000
15316.845832	-0.101506	0.562536	-0.005781	79.998650	19.690626	21.760015	0.075309	0.000000	0.289049	0.000000	0.000000	0.000000	-0.004347	0.028435	0.019324	0.000000	0.000000	2.000000	155.000000	1.000000
15316.849165	-0.101506	0.562536	-0.005781	79.998650	19.690626	21.760015	0.075309	0.000000	0.289049	0.000000	0.000000	0.000000	-0.004347	0.028435	0.019324	0.000000	0.000000	2.000000	155.000000	1.000000
15316.852499	-0.101543	0.562606	-0.005716	79.998650	19.690626	21.760015	0.075309	0.000000	0.289049	0.000000	0.000000	0.000000	-0.011151	0.020859	0.019556	0.000000	0.000000	2.000000	155.000000	1.000000
15316.855832	-0.101543	0.562606	-0.005716	79.979439	19.707703	21.799765	0.075309	0.000000	0.289049	0.000000	0.000000	0.000000	-0.011151	0.020859	0.019556	0.000000	0.000000	2.000000	155.000000	1.000000
15316.859165	-0.101543	0.562606	-0.005716	79.979439	19.707703	21.799765	0.075309	0.000000	0.289049	0.000000	0.000000	0.000000	-0.011151	0.020859	0.019556	0.000000	0.000000	2.000000	155.000000	1.000000
15316.862499	-0.101543	0.562606	-0.005716	79.979439	19.707703	21.799765	0.075309	0.000000	0.289049	0.000000	0.000000	0.000000	-0.011151	0.020859	0.019556	0.000000	0.000000	2.000000	155.000000	1.000000
15316.865832	-0.101639	0.562745	-0.005590	79.957642	19.745487	21.862858	0.077168	0.000000	0.285789	0.000000	0.000000	0.000000	-0.028738	0.041721	0.037650	0.000000	0.000000	2.000000	155.000000	1.000000
15316.869165	-0.101639	0.562745	-0.005590	79.957642	19.745487	21.862858	0.077168	0.000000	0.285789	0.000000	0.000000	0.000000	-0.028738	0.041721	0.037650	0.000000	0.000000	2.000000	155.000000	1.000000
15316.872499	-0.101639	0.562745	-0.005590	79.957642	19.745487	21.862858	0.077168	0.000000	0.285789	0.000000	0.000000	0.000000	-0.028738	0.041721	0.037650	0.000000	0.000000	2.000000	155.000000	1.000000
15316.875832	-0.101639	0.562745	-0.005590	79.935852	19.807827	21.958706	0.081958	0.000000	0.279514	0.000000	0.000000	0.000000	-0.028738	0.041721	0.037650	0.000000	0.000000	2.000000	155.000000	1.000000
15316.879165	-0.101676	0.562814	-0.005525	79.935852	19.807827	21.958706	0.081958	0.000000	0.279514	0.000000	0.000000	0.000000	-0.011156	0.020878	0.019540	0.000000	0.000000	2.000000	155.000000	1.000000
15316.882499	-0.101676	0.562814	-0.005525	79.935852	19.807827	21.958706	0.081958	0.000000	0.279514	0.000000	0.000000	0.000000	-0.011156	0.020878	0.019540	0.000000	0.000000	2.000000	155.000000	1.000000
15316.885832	-0.101667	0.562866	-0.005468	79.916634	19.857321	22.030920	0.083817	0.000000	0.276258	0.000000	0.000000	0.000000	0.002891	0.015648	0.017186	0.000000	0.000000	2.000000	155.000000	1.000000
15316.889165	-0.101667	0.562866	-0.005468	79.916634	19.857321	22.030920	0.083817	0.000000	0.276258	0.000000	0.000000	0.000000	0.002891	0.015648	0.017186	0.000000	0.000000	2.000000	155.000000	1.000000
15316.892499	-0.101667	0.562866	-0.005468	79.916634	19.857321	22.030920	0.083817	0.000000	0.276258	0.000000	0.000000	0.000000	0.002891	0.015648	0.017186	0.000000	0.000000	2.000000	155.000000	1.000000
15316.895832	-0.101667	0.562866	-0.005468	79.897453	19.909340	22.102942	0.083335	0.000000	0.273393	0.000000	0.000000	0.000000	0.002891	0.015648	0.017186	0.000000	0.000000	2.000000	155.000000	1.000000
15316.899165	-0.101684	0.562911	-0.005392	79.897453	19.909340	22.102942	0.083335	0.000000	0.273393	0.000000	0.000000	0.000000	-0.005104	0.013295	0.022671	0.000000	0.000000	2.000000	155.000000	1.000000
15316.902499	-0.101684	0.562911	-0.005392	79.897453	19.909340	22.102942	0.083335	0.000000	0.273393	0.000000	0.000000	0.000000	-0.005104	0.013295	0.022671	0.000000	0.000000	2.000000	155.000000	1.000000
15316.905832	-0.101684	0.562911	-0.005392	79.876518	19.973043	22.190208	0.084186	0.000000	0.269615	0.000000	0.000000	0.000000	-0.005104	0.013295	0.022671	0.000000	0.000000	2.000000	155.000000	1.000000
15316.909165	-0.101684	0.562911	-0.005392	79.876518	19.973043	22.190208	0.084186	0.000000	0.269615	0.000000	0.000000	0.000000	-0.005104	0.013295	0.022671	0.000000	0.000000	2.000000	155.000000	1.000000
15316.912499	-0.101653	0.562963	-0.005330	79.876518	19.973043	22.190208	0.084186	0.000000	0.269615	0.000000	0.000000	0.000000	0.009329	0.015647	0.018629	0.000000	0.000000	2.000000	155.000000	1.000000
15316.915832	-0.101653	0.562963	-0.005330	79.858147	20.024118	22.254057	0.084186	0.000000	0.269615	0.000000	0.000000	0.000000	0.009329	0.015647	0.018629	0.000000	0.000000	2.000000	155.000000	1.000000
15316.919165	-0.101653	0.562963	-0.005330	79.858147	20.024118	22.254057	0.084186	0.000000	0.269615	0.000000	0.000000	0.000000	0.009329	0.015647	0.018629	0.000000	0.000000	2.000000	155.000000	1.000000
15316.922499	-0.101653	0.562963	-0.005330	79.858147	20.024118	22.254057	0.084186	0.000000	0.269615	0.000000	0.000000	0.000000	0.009329	0.015647	0.018629	0.000000	0.000000	2.000000	155.000000	1.000000
15316.925832	-0.101553	0.563059	-0.005173	79.840630	20.069078	22.310007	0.082631	0.000000	0.266510	0.000000	0.000000	0.000000	0.029985	0.028950	0.047077	0.000000	0.000000	2.000000	155.000000	1.000000
15316.929165	-0.101553	0.563059	-0.005173	79.840630	20.069078	22.310007	0.082631	0.000000	0.266510	0.000000	0.000000	0.000000	0.029985	0.028950	0.047077	0.000000	0.000000	2.000000	155.000000	1.000000
15316.932499	-0.101553	0.563059	-0.005173	79.840630	20.069078	22.310007	0.082631	0.000000	0.266510	0.000000	0.000000	0.000000	0.029985	0.028950	0.047077	0.000000	0.000000	2.000000	155.000000	1.000000
15316.935832	-0.101553	0.563059	-0.005173	79.830124	20.069395	22.304337	0.077633	0.000000	0.258664	0.000000	0.000000	0.000000	0.029985	0.028950	0.047077	0.000000	0.000000	2.000000	155.000000	1.000000
15316.939165	-0.101501	0.563086	-0.005101	79.830124	20.069395	22.304337	0.077633	0.000000	0.258664	0.000000	0.000000	0.000000	0.015399	0.008075	0.021758	0.000000	0.000000	2.000000	155.000000	1.000000
15316.942499	-0.101501	0.563086	-0.005101	79.830124	20.069395	22.304337	0.077633	0.000000	0.258664	0.000000	0.000000	0.000000	0.015399	0.008075	0.021758	0.000000	0.000000	2.000000	155.000000	1.000000
15316.945832	-0.101501	0.563086	-0.005101	79.824867	20.055984	22.285189	0.075067	0.000000	0.255037	0.000000	0.000000	0.000000	0.015399	0.008075	0.021758	0.000000	0.000000	2.000000	155.000000	1.000000
15316.949165	-0.101501	0.563086	-0.005101	79.824867	20.055984	22.285189	0.075067	0.000000	0.255037	0.000000	0.000000	0.000000	0.015399	0.008075	0.021758	0.000000	0.000000	2.000000	155.000000	1.000000
15316.952499	-0.101466	0.563121	-0.005056	79.824867	20.055984	22.285189	0.075067	0.000000	0.255037	0.000000	0.000000	0.000000	0.010525	0.010448	0.013375	0.000000	0.000000	2.000000	155.000000	1.000000
15316.955832	-0.101466	0.563121	-0.005056	79.824867	20.058697	22.285179	0.075067	0.000000	0.255037	0.000000	0.000000	0.000000	0.010525	0.010448	0.013375	0.000000	0.000000	2.000000	155.000000	1.000000
15316.959165	-0.101466	0.563121	-0.005056	79.824867	20.058697	22.285179	0.075067	0.000000	0.255037	0.000000	0.000000	0.000000	0.010525	0.010448	0.013375	0.000000	0.000000	2.000000	155.000000	1.000000
15316.962499	-0.101466	0.563121	-0.005056	79.824867	20.058697	22.285179	0.075067	0.000000	0.255037	0.000000	0.000000	0.000000	0.010525	0.010448	0.013375	0.000000	0.000000	2.000000	155.000000	1.000000
15316.965832	-0.101476	0.563162	-0.005113	79.822212	20.043839	22.275608	0.073313	0.000000	0.252808	0.000000	0.000000	0.000000	-0.002944	0.012346	-0.017011	0.000000	0.000000	2.000000	155.000000	1.000000
15316.969165	-0.101476	0.563162	-0.005113	79.822212	20.043839	22.275608	0.073313	0.000000	0.252808	0.000000	0.000000	0.000000	-0.002944	0.012346	-0.017011	0.000000	0.000000	2.000000	155.000000	1.000000
15316.972499	-0.101476	0.563162	-0.005113	79.822212	20.043839	22.275608	0.073313	0.000000	0.252808	0.000000	0.000000	0.000000	-0.002944	0.012346	-0.017011	0.000000	0.000000	2.000000	155.000000	1.000000
15316.975832	-0.101476	0.563162	-0.005113	79.820473	20.050209	22.290985	0.073803	0.000000	0.255643	0.000000	0.000000	0.000000	-0.002944	0.012346	-0.017011	0.000000	0.000000	2.000000	155.000000	1.000000
15316.979165	-0.101503	0.563186	-0.005192	79.820473	20.050209	22.290985	0.073803	0.000000	0.255643	0.000000	0.000000	0.000000	-0.008203	0.007113	-0.023699	0.000000	0.000000	2.000000	155.000000	1.000000
15316.982499	-0.101503	0.563186	-0.005192	79.820473	20.050209	22.290985	0.073803	0.000000	0.255643	0.000000	0.000000	0.000000	-0.008203	0.007113	-0.023699	0.000000	0.000000	2.000000	155.000000	1.000000
15316.985832	-0.101503	0.563186	-0.005192	79.816132	20.068859	22.329424	0.075170	0.000000	0.259593	0.000000	0.000000	0.000000	-0.008203	0.007113	-0.023699	0.000000	0.000000	2.000000	155.000000	1.000000
15316.989165	-0.101503	0.563186	-0.005192	79.816132	20.068859	22.329424	0.075170	0.000000	0.259593	0.000000	0.000000	0.000000	-0.008203	0.007113	-0.023699	0.000000	0.000000	2.000000	155.000000	1.000000
15316.992499	-0.101568	0.563218	-0.005304	79.816132	20.068859	22.329424	0.075170	0.000000	0.259593	0.000000	0.000000	0.000000	-0.019512	0.009462	-0.033530	0.000000	0.000000	2.000000	155.000000	1.000000
15316.995832	-0.101568	0.563218	-0.005304	79.801247	20.103973	22.394712	0.075170	0.000000	0.259593	0.000000	0.000000	0.000000	-0.019512	0.009462	-0.033530	0.000000	0.000000	2.000000	155.000000	1.000000
15316.999165	-0.101568	0.563218	-0.005304	79.801247	20.103973	22.394712	0.075170	0.000000	0.259593	0.000000	0.000000	0.000000	-0.019512	0.009462	-0.033530	0.000000	0.000000	2.000000	155.000000	1.000000
15317.002499	-0.101568	0.563218	-0.005304	79.801247	20.103973	22.394712	0.075170	0.000000	0.259593	0.000000	0.000000	0.000000	-0.019512	0.009462	-0.033530	0.000000	0.000000	2.000000	155.000000	1.000000
15317.005832	-0.101727	0.563377	-0.005399	79.767960	20.208050	22.555376	0.078423	0.000000	0.265181	0.000000	0.000000	0.000000	-0.047627	0.047922	-0.028696	0.000000	0.000000	2.000000	155.000000	1.000000
15317.009165	-0.101727	0.563377	-0.005399	79.767960	20.208050	22.555376	0.078423	0.000000	0.265181	0.000000	0.000000	0.000000	-0.047627	0.047922	-0.028696	0.000000	0.000000	2.000000	155.000000	1.000000
15317.012499	-0.101727	0.563377	-0.005399	79.767960	20.208050	22.555376	0.078423	0.000000	0.265181	0.000000	0.000000	0.000000	-0.047627	0.047922	-0.028696	0.000000	0.000000	2.000000	155.000000	1.000000
15317.015832	-0.101727	0.563377	-0.005399	79.713478	20.402466	22.832697	0.086360	0.000000	0.269964	0.000000	0.000000	0.000000	-0.047627	0.047922	-0.028696	0.000000	0.000000	2.000000	155.000000	1.000000
15317.019165	-0.101778	0.563505	-0.005374	79.713478	20.402466	22.832697	0.086360	0.000000	0.269964	0.000000	0.000000	0.000000	-0.015260	0.038452	0.007721	0.000000	0.000000	2.000000	155.000000	1.000000
15317.022499	-0.101778	0.563505	-0.005374	79.713478	20.402466	22.832697	0.086360	0.000000	0.269964	0.000000	0.000000	0.000000	-0.015260	0.038452	0.007721	0.000000	0.000000	2.000000	155.000000	1.000000
15317.025832	-0.101778	0.563505	-0.005374	79.634949	20.701500	23.246275	0.088904	0.000000	0.268677	0.000000	0.000000	0.000000	-0.015260	0.038452	0.007721	0.000000	0.000000	2.000000	155.000000	1.000000
15317.029165	-0.101778	0.563505	-0.005374	79.634949	20.701500	23.246275	0.088904	0.000000	0.268677	0.000000	0.000000	0.000000	-0.015260	0.038452	0.007721	0.000000	0.000000	2.000000	155.000000	1.000000
15317.032499	-0.101793	0.563694	-0.005309	79.634949	20.701500	23.246275	0.088904	0.000000	0.268677	0.000000	0.000000	0.000000	-0.004365	0.056513	0.019376	0.000000	0.000000	2.000000	155.000000	1.000000
15317.035832	-0.101815	0.563917	-0.005210	79.530220	21.079809	23.774242	0.088904	0.000000	0.268677	0.000000	0.000000	0.000000	-0.006715	0.066988	0.029815	0.000000	0.000000	2.000000	155.000000	1.000000
15317.039165	-0.101815	0.563917	-0.005210	79.530220	21.079809	23.774242	0.088904	0.000000	0.268677	0.000000	0.000000	0.000000	-0.006715	0.066988	0.029815	0.000000	0.000000	2.000000	155.000000	1.000000
15317.042499	-0.101815	0.563917	-0.005210	79.530220	21.079809	23.774242	0.088904	0.000000	0.268677	0.000000	0.000000	0.000000	-0.006715	0.066988	0.029815	0.000000	0.000000	2.000000	155.000000	1.000000
15317.045832	-0.101815	0.563917	-0.005210	79.423019	21.463337	24.308222	0.090750	0.000000	0.260479	0.000000	0.000000	0.000000	-0.006715	0.066988	0.029815	0.000000	0.000000	2.000000	155.000000	1.000000
15317.049165	-0.101811	0.564148	-0.005129	79.423019	21.463337	24.308222	0.090750	0.000000	0.260479	0.000000	0.000000	0.000000	0.001292	0.069401	0.024291	0.000000	0.000000	2.000000	155.000000	1.000000
15317.052499	-0.101811	0.564148	-0.005129	79.423019	21.463337	24.308222	0.090750	0.000000	0.260479	0.000000	0.000000	0.000000	0.001292	0.069401	0.024291	0.000000	0.000000	2.000000	155.000000	1.000000
15317.055832	-0.101811	0.564148	-0.005129	79.321892	21.743391	24.720629	0.090535	0.000000	0.256430	0.000000	0.000000	0.000000	0.001292	0.069401	0.024291	0.000000	0.000000	2.000000	155.000000	1.000000
15317.059165	-0.101811	0.564148	-0.005129	79.321892	21.743391	24.720629	0.090535	0.000000	0.256430	0.000000	0.000000	0.000000	0.001292	0.069401	0.024291	0.000000	0.000000	2.000000	155.000000	1.000000
15317.062499	-0.101873	0.564423	-0.005051	79.321892	21.743391	24.720629	0.090535	0.000000	0.256430	0.000000	0.000000	0.000000	-0.018804	0.082236	0.023414	0.000000	0.000000	2.000000	155.000000	1.000000
15317.065832	-0.101873	0.564423	-0.005051	79.245758	21.910122	24.988993	0.090535	0.000000	0.256430	0.000000	0.000000	0.000000	-0.018804	0.082236	0.023414	0.000000	0.000000	2.000000	155.000000	1.000000
15317.069165	-0.101873	0.564423	-0.005051	79.245758	21.910122	24.988993	0.090535	0.000000	0.256430	0.000000	0.000000	0.000000	-0.018804	0.082236	0.023414	0.000000	0.000000	2.000000	155.000000	1.000000
15317.072499	-0.101873	0.564423	-0.005051	79.245758	21.910122	24.988993	0.090535	0.000000	0.256430	0.000000	0.000000	0.000000	-0.018804	0.082236	0.023414	0.000000	0.000000	2.000000	155.000000	1.000000
15317.075832	-0.102027	0.564933	-0.005072	79.189774	21.956953	25.098255	0.093669	0.000000	0.252528	0.000000	0.000000	0.000000	-0.045936	0.153003	-0.006326	0.000000	1.000000	2.000000	155.000000	1.000000
15317.079165	-0.102027	0.564933	-0.005072	79.189774	21.956953	25.098255	0.093669	0.000000	0.252528	0.000000	0.000000	0.000000	-0.045936	0.153003	-0.006326	0.000000	1.000000	2.000000	155.000000	1.000000
