# Supplementary material for: Haptic Guidance Needs to Be Intuitive Not Just Informative to Improve Human Motor Accuracy
Source: PLoS One. 2016 Mar 16;11(3):e0150912. doi: 10.1371/journal.pone.0150912 (PMC4794196; doi:10.1371/journal.pone.0150912)
Supplement: S1 Data — (ZIP) [file pone.0150912.s001.zip › Subject6/exp1_0156.txt]

Time	PosX	PosY	PosZ	RotX	RotY	RotZ	ForceX	ForceY	ForceZ	MomentX	MomentY	MomentZ	VelocityX	VelocityY	VelocityZ	CalibratedWeight	ButtonDown	Condition	Trial	Visual
15318.274993	0.000919	0.547762	0.245268	84.583832	15.509185	28.935513	-1.902557	0.000000	-4.623881	0.000000	0.000000	0.000000	-0.000000	-0.000006	0.000002	0.000000	1.000000	2.000000	156.000000	0.000000
15318.278326	0.000685	0.547579	0.244607	84.583832	15.509185	28.935513	-1.902557	0.000000	-4.623881	0.000000	0.000000	0.000000	-0.070220	-0.054846	-0.198476	0.000000	1.000000	2.000000	156.000000	0.000000
15318.281660	0.000685	0.547579	0.244607	84.583832	15.509185	28.935513	-1.902557	0.000000	-4.623881	0.000000	0.000000	0.000000	-0.070220	-0.054846	-0.198476	0.000000	1.000000	2.000000	156.000000	0.000000
15318.284993	0.000685	0.547579	0.244607	84.742233	16.988115	30.552116	-1.903174	0.000000	-4.623627	0.000000	0.000000	0.000000	-0.070220	-0.054846	-0.198476	0.000000	1.000000	2.000000	156.000000	0.000000
15318.288326	-0.000181	0.546861	0.243261	84.742233	16.988115	30.552116	-1.903174	0.000000	-4.623627	0.000000	0.000000	0.000000	-0.259748	-0.215354	-0.403556	0.000000	1.000000	2.000000	156.000000	0.000000
15318.291660	-0.000181	0.546861	0.243261	84.742233	16.988115	30.552116	-1.903174	0.000000	-4.623627	0.000000	0.000000	0.000000	-0.259748	-0.215354	-0.403556	0.000000	1.000000	2.000000	156.000000	0.000000
15318.294993	-0.000181	0.546861	0.243261	84.832520	18.577042	32.299469	-1.898098	0.000000	-4.625713	0.000000	0.000000	0.000000	-0.259748	-0.215354	-0.403556	0.000000	1.000000	2.000000	156.000000	0.000000
15318.298326	-0.001043	0.546616	0.241802	84.832520	18.577042	32.299469	-1.898098	0.000000	-4.625713	0.000000	0.000000	0.000000	-0.258701	-0.073489	-0.437833	0.000000	1.000000	2.000000	156.000000	0.000000
15318.301660	-0.001043	0.546616	0.241802	84.832520	18.577042	32.299469	-1.898098	0.000000	-4.625713	0.000000	0.000000	0.000000	-0.258701	-0.073489	-0.437833	0.000000	1.000000	2.000000	156.000000	0.000000
15318.304993	-0.001043	0.546616	0.241802	84.974648	21.658253	35.600758	-1.893781	0.000000	-4.627482	0.000000	0.000000	0.000000	-0.258701	-0.073489	-0.437833	0.000000	1.000000	2.000000	156.000000	0.000000
15318.308326	-0.001901	0.545833	0.239761	84.974648	21.658253	35.600758	-1.893781	0.000000	-4.627482	0.000000	0.000000	0.000000	-0.257145	-0.234958	-0.612197	0.000000	0.000000	2.000000	156.000000	0.000000
15318.311660	-0.001901	0.545833	0.239761	84.974648	21.658253	35.600758	-1.893781	0.000000	-4.627482	0.000000	0.000000	0.000000	-0.257145	-0.234958	-0.612197	0.000000	0.000000	2.000000	156.000000	0.000000
15318.314993	-0.001901	0.545833	0.239761	84.906456	25.544594	39.815228	-1.893417	0.000000	-4.627631	0.000000	0.000000	0.000000	-0.257145	-0.234958	-0.612197	0.000000	0.000000	2.000000	156.000000	0.000000
15318.318326	-0.002719	0.544901	0.237437	84.906456	25.544594	39.815228	-1.893417	0.000000	-4.627631	0.000000	0.000000	0.000000	-0.245407	-0.279415	-0.697198	0.000000	0.000000	2.000000	156.000000	0.000000
15318.321660	-0.002719	0.544901	0.237437	84.906456	25.544594	39.815228	-1.893417	0.000000	-4.627631	0.000000	0.000000	0.000000	-0.245407	-0.279415	-0.697198	0.000000	0.000000	2.000000	156.000000	0.000000
15318.324993	-0.002719	0.544901	0.237437	84.228371	26.700069	41.375572	-1.895635	0.000000	-4.626723	0.000000	0.000000	0.000000	-0.245407	-0.279415	-0.697198	0.000000	0.000000	2.000000	156.000000	0.000000
15318.328326	-0.003562	0.543995	0.234820	84.228371	26.700069	41.375572	-1.895635	0.000000	-4.626723	0.000000	0.000000	0.000000	-0.253161	-0.271820	-0.785259	0.000000	0.000000	2.000000	156.000000	0.000000
15318.331660	-0.003562	0.543995	0.234820	84.228371	26.700069	41.375572	-1.895635	0.000000	-4.626723	0.000000	0.000000	0.000000	-0.253161	-0.271820	-0.785259	0.000000	0.000000	2.000000	156.000000	0.000000
15318.334993	-0.003562	0.543995	0.234820	82.946709	25.023306	40.161472	-1.899489	0.000000	-4.625143	0.000000	0.000000	0.000000	-0.253161	-0.271820	-0.785259	0.000000	0.000000	2.000000	156.000000	0.000000
15318.338326	-0.004399	0.543134	0.232066	82.946709	25.023306	40.161472	-1.899489	0.000000	-4.625143	0.000000	0.000000	0.000000	-0.250964	-0.258349	-0.826202	0.000000	0.000000	2.000000	156.000000	0.000000
15318.341660	-0.004399	0.543134	0.232066	82.946709	25.023306	40.161472	-1.899489	0.000000	-4.625143	0.000000	0.000000	0.000000	-0.250964	-0.258349	-0.826202	0.000000	0.000000	2.000000	156.000000	0.000000
15318.344993	-0.004399	0.543134	0.232066	81.490868	22.861351	38.374748	-1.904508	0.000000	-4.623078	0.000000	0.000000	0.000000	-0.250964	-0.258349	-0.826202	0.000000	0.000000	2.000000	156.000000	0.000000
15318.348326	-0.005291	0.542060	0.228941	81.490868	22.861351	38.374748	-1.904508	0.000000	-4.623078	0.000000	0.000000	0.000000	-0.267626	-0.322154	-0.937277	0.000000	0.000000	2.000000	156.000000	0.000000
15318.351660	-0.005291	0.542060	0.228941	81.490868	22.861351	38.374748	-1.904508	0.000000	-4.623078	0.000000	0.000000	0.000000	-0.267626	-0.322154	-0.937277	0.000000	0.000000	2.000000	156.000000	0.000000
15318.354993	-0.005291	0.542060	0.228941	80.047440	20.651367	36.115959	-1.911320	0.000000	-4.620265	0.000000	0.000000	0.000000	-0.267626	-0.322154	-0.937277	0.000000	0.000000	2.000000	156.000000	0.000000
15318.358326	-0.006043	0.541074	0.225553	80.047440	20.651367	36.115959	-1.911320	0.000000	-4.620265	0.000000	0.000000	0.000000	-0.225529	-0.295883	-1.016429	0.000000	0.000000	2.000000	156.000000	0.000000
15318.361660	-0.006043	0.541074	0.225553	80.047440	20.651367	36.115959	-1.911320	0.000000	-4.620265	0.000000	0.000000	0.000000	-0.225529	-0.295883	-1.016429	0.000000	0.000000	2.000000	156.000000	0.000000
15318.364993	-0.006043	0.541074	0.225553	78.693031	18.495325	33.477261	-1.922669	0.000000	-4.615555	0.000000	0.000000	0.000000	-0.225529	-0.295883	-1.016429	0.000000	0.000000	2.000000	156.000000	0.000000
15318.368326	-0.006849	0.540005	0.221900	78.693031	18.495325	33.477261	-1.922669	0.000000	-4.615555	0.000000	0.000000	0.000000	-0.241766	-0.320764	-1.096052	0.000000	0.000000	2.000000	156.000000	0.000000
15318.371660	-0.006849	0.540005	0.221900	78.693031	18.495325	33.477261	-1.922669	0.000000	-4.615555	0.000000	0.000000	0.000000	-0.241766	-0.320764	-1.096052	0.000000	0.000000	2.000000	156.000000	0.000000
15318.374993	-0.006849	0.540005	0.221900	77.414001	16.390882	30.674767	-1.935338	0.000000	-4.610257	0.000000	0.000000	0.000000	-0.241766	-0.320764	-1.096052	0.000000	0.000000	2.000000	156.000000	0.000000
15318.378326	-0.007740	0.538981	0.218094	77.414001	16.390882	30.674767	-1.935338	0.000000	-4.610257	0.000000	0.000000	0.000000	-0.267404	-0.307332	-1.141707	0.000000	0.000000	2.000000	156.000000	0.000000
15318.381660	-0.007740	0.538981	0.218094	77.414001	16.390882	30.674767	-1.935338	0.000000	-4.610257	0.000000	0.000000	0.000000	-0.267404	-0.307332	-1.141707	0.000000	0.000000	2.000000	156.000000	0.000000
15318.384993	-0.007740	0.538981	0.218094	76.187340	14.452709	28.016788	-1.948009	0.000000	-4.604918	0.000000	0.000000	0.000000	-0.267404	-0.307332	-1.141707	0.000000	0.000000	2.000000	156.000000	0.000000
15318.388326	-0.008588	0.537988	0.214188	76.187340	14.452709	28.016788	-1.948009	0.000000	-4.604918	0.000000	0.000000	0.000000	-0.254319	-0.297844	-1.171924	0.000000	0.000000	2.000000	156.000000	0.000000
15318.391660	-0.008588	0.537988	0.214188	76.187340	14.452709	28.016788	-1.948009	0.000000	-4.604918	0.000000	0.000000	0.000000	-0.254319	-0.297844	-1.171924	0.000000	0.000000	2.000000	156.000000	0.000000
15318.394993	-0.008588	0.537988	0.214188	75.019402	12.761827	25.708801	-1.962655	0.000000	-4.598694	0.000000	0.000000	0.000000	-0.254319	-0.297844	-1.171924	0.000000	0.000000	2.000000	156.000000	0.000000
15318.398326	-0.009424	0.537050	0.210227	75.019402	12.761827	25.708801	-1.962655	0.000000	-4.598694	0.000000	0.000000	0.000000	-0.250983	-0.281243	-1.188097	0.000000	0.000000	2.000000	156.000000	0.000000
15318.401660	-0.009424	0.537050	0.210227	75.019402	12.761827	25.708801	-1.962655	0.000000	-4.598694	0.000000	0.000000	0.000000	-0.250983	-0.281243	-1.188097	0.000000	0.000000	2.000000	156.000000	0.000000
15318.404993	-0.009424	0.537050	0.210227	73.891327	11.331704	23.909050	-1.978416	0.000000	-4.591935	0.000000	0.000000	0.000000	-0.250983	-0.281243	-1.188097	0.000000	0.000000	2.000000	156.000000	0.000000
15318.408326	-0.010250	0.536207	0.206243	73.891327	11.331704	23.909050	-1.978416	0.000000	-4.591935	0.000000	0.000000	0.000000	-0.247722	-0.252837	-1.195385	0.000000	0.000000	2.000000	156.000000	0.000000
15318.411660	-0.010250	0.536207	0.206243	73.891327	11.331704	23.909050	-1.978416	0.000000	-4.591935	0.000000	0.000000	0.000000	-0.247722	-0.252837	-1.195385	0.000000	0.000000	2.000000	156.000000	0.000000
15318.414993	-0.010250	0.536207	0.206243	72.803299	10.107329	22.369137	-1.995109	0.000000	-4.584708	0.000000	0.000000	0.000000	-0.247722	-0.252837	-1.195385	0.000000	0.000000	2.000000	156.000000	0.000000
15318.418326	-0.011066	0.535430	0.202307	72.803299	10.107329	22.369137	-1.995109	0.000000	-4.584708	0.000000	0.000000	0.000000	-0.244801	-0.233288	-1.180674	0.000000	0.000000	2.000000	156.000000	0.000000
15318.421660	-0.011066	0.535430	0.202307	72.803299	10.107329	22.369137	-1.995109	0.000000	-4.584708	0.000000	0.000000	0.000000	-0.244801	-0.233288	-1.180674	0.000000	0.000000	2.000000	156.000000	0.000000
15318.424993	-0.011066	0.535430	0.202307	71.744591	9.093970	20.951502	-2.012151	0.000000	-4.577253	0.000000	0.000000	0.000000	-0.244801	-0.233288	-1.180674	0.000000	0.000000	2.000000	156.000000	0.000000
15318.428326	-0.011935	0.534844	0.198424	71.744591	9.093970	20.951502	-2.012151	0.000000	-4.577253	0.000000	0.000000	0.000000	-0.260638	-0.175752	-1.164964	0.000000	0.000000	2.000000	156.000000	0.000000
15318.431660	-0.011935	0.534844	0.198424	71.744591	9.093970	20.951502	-2.012151	0.000000	-4.577253	0.000000	0.000000	0.000000	-0.260638	-0.175752	-1.164964	0.000000	0.000000	2.000000	156.000000	0.000000
15318.434993	-0.011935	0.534844	0.198424	70.683029	8.290599	19.772074	-2.028319	0.000000	-4.570112	0.000000	0.000000	0.000000	-0.260638	-0.175752	-1.164964	0.000000	0.000000	2.000000	156.000000	0.000000
15318.438326	-0.012888	0.534455	0.194664	70.683029	8.290599	19.772074	-2.028319	0.000000	-4.570112	0.000000	0.000000	0.000000	-0.285918	-0.116634	-1.128008	0.000000	0.000000	2.000000	156.000000	0.000000
15318.441660	-0.012888	0.534455	0.194664	70.683029	8.290599	19.772074	-2.028319	0.000000	-4.570112	0.000000	0.000000	0.000000	-0.285918	-0.116634	-1.128008	0.000000	0.000000	2.000000	156.000000	0.000000
15318.444993	-0.012888	0.534455	0.194664	69.656425	7.673287	19.022547	-2.042328	0.000000	-4.563869	0.000000	0.000000	0.000000	-0.285918	-0.116634	-1.128008	0.000000	0.000000	2.000000	156.000000	0.000000
15318.448326	-0.013924	0.534221	0.191000	69.656425	7.673287	19.022547	-2.042328	0.000000	-4.563869	0.000000	0.000000	0.000000	-0.310721	-0.070197	-1.099233	0.000000	0.000000	2.000000	156.000000	0.000000
15318.451660	-0.013924	0.534221	0.191000	69.656425	7.673287	19.022547	-2.042328	0.000000	-4.563869	0.000000	0.000000	0.000000	-0.310721	-0.070197	-1.099233	0.000000	0.000000	2.000000	156.000000	0.000000
15318.454993	-0.013924	0.534221	0.191000	68.862190	7.286879	18.761864	-2.054330	0.000000	-4.558479	0.000000	0.000000	0.000000	-0.310721	-0.070197	-1.099233	0.000000	0.000000	2.000000	156.000000	0.000000
15318.458326	-0.015040	0.534132	0.187364	68.862190	7.286879	18.761864	-2.054330	0.000000	-4.558479	0.000000	0.000000	0.000000	-0.334737	-0.026838	-1.090719	0.000000	0.000000	2.000000	156.000000	0.000000
15318.461660	-0.015040	0.534132	0.187364	68.862190	7.286879	18.761864	-2.054330	0.000000	-4.558479	0.000000	0.000000	0.000000	-0.334737	-0.026838	-1.090719	0.000000	0.000000	2.000000	156.000000	0.000000
15318.464993	-0.015040	0.534132	0.187364	69.005409	7.485624	19.087107	-2.064883	0.000000	-4.553708	0.000000	0.000000	0.000000	-0.334737	-0.026838	-1.090719	0.000000	0.000000	2.000000	156.000000	0.000000
15318.468326	-0.016350	0.533995	0.183510	69.005409	7.485624	19.087107	-2.064883	0.000000	-4.553708	0.000000	0.000000	0.000000	-0.392988	-0.040885	-1.156204	0.000000	0.000000	2.000000	156.000000	0.000000
15318.471660	-0.016350	0.533995	0.183510	69.005409	7.485624	19.087107	-2.064883	0.000000	-4.553708	0.000000	0.000000	0.000000	-0.392988	-0.040885	-1.156204	0.000000	0.000000	2.000000	156.000000	0.000000
15318.474993	-0.016350	0.533995	0.183510	69.683762	8.096560	19.556025	-2.073879	0.000000	-4.549618	0.000000	0.000000	0.000000	-0.392988	-0.040885	-1.156204	0.000000	0.000000	2.000000	156.000000	0.000000
15318.478326	-0.017730	0.533964	0.179526	69.683762	8.096560	19.556025	-2.073879	0.000000	-4.549618	0.000000	0.000000	0.000000	-0.414125	-0.009456	-1.195237	0.000000	0.000000	2.000000	156.000000	0.000000
15318.481660	-0.017730	0.533964	0.179526	69.683762	8.096560	19.556025	-2.073879	0.000000	-4.549618	0.000000	0.000000	0.000000	-0.414125	-0.009456	-1.195237	0.000000	0.000000	2.000000	156.000000	0.000000
15318.484993	-0.017730	0.533964	0.179526	70.372009	8.841607	20.011147	-2.083009	0.000000	-4.545445	0.000000	0.000000	0.000000	-0.414125	-0.009456	-1.195237	0.000000	0.000000	2.000000	156.000000	0.000000
15318.488326	-0.019299	0.534019	0.175426	70.372009	8.841607	20.011147	-2.083009	0.000000	-4.545445	0.000000	0.000000	0.000000	-0.470691	0.016629	-1.229984	0.000000	0.000000	2.000000	156.000000	0.000000
15318.491660	-0.019299	0.534019	0.175426	70.372009	8.841607	20.011147	-2.083009	0.000000	-4.545445	0.000000	0.000000	0.000000	-0.470691	0.016629	-1.229984	0.000000	0.000000	2.000000	156.000000	0.000000
15318.494993	-0.019299	0.534019	0.175426	71.001297	9.796260	20.863546	-2.089638	0.000000	-4.542402	0.000000	0.000000	0.000000	-0.470691	0.016629	-1.229984	0.000000	0.000000	2.000000	156.000000	0.000000
15318.498326	-0.021137	0.534127	0.171082	71.001297	9.796260	20.863546	-2.089638	0.000000	-4.542402	0.000000	0.000000	0.000000	-0.551369	0.032244	-1.303298	0.000000	0.000000	2.000000	156.000000	0.000000
15318.501660	-0.021137	0.534127	0.171082	71.001297	9.796260	20.863546	-2.089638	0.000000	-4.542402	0.000000	0.000000	0.000000	-0.551369	0.032244	-1.303298	0.000000	0.000000	2.000000	156.000000	0.000000
15318.504993	-0.021137	0.534127	0.171082	71.553009	10.984442	22.302162	-2.093156	0.000000	-4.540782	0.000000	0.000000	0.000000	-0.551369	0.032244	-1.303298	0.000000	0.000000	2.000000	156.000000	0.000000
15318.508326	-0.023118	0.534288	0.166527	71.553009	10.984442	22.302162	-2.093156	0.000000	-4.540782	0.000000	0.000000	0.000000	-0.594369	0.048362	-1.366259	0.000000	0.000000	2.000000	156.000000	0.000000
15318.511660	-0.023118	0.534288	0.166527	71.553009	10.984442	22.302162	-2.093156	0.000000	-4.540782	0.000000	0.000000	0.000000	-0.594369	0.048362	-1.366259	0.000000	0.000000	2.000000	156.000000	0.000000
15318.514993	-0.023118	0.534288	0.166527	72.039322	12.373529	24.184889	-2.095811	0.000000	-4.539557	0.000000	0.000000	0.000000	-0.594369	0.048362	-1.366259	0.000000	0.000000	2.000000	156.000000	0.000000
15318.518326	-0.025294	0.534529	0.161716	72.039322	12.373529	24.184889	-2.095811	0.000000	-4.539557	0.000000	0.000000	0.000000	-0.652685	0.072411	-1.443360	0.000000	0.000000	2.000000	156.000000	0.000000
15318.521660	-0.025294	0.534529	0.161716	72.039322	12.373529	24.184889	-2.095811	0.000000	-4.539557	0.000000	0.000000	0.000000	-0.652685	0.072411	-1.443360	0.000000	0.000000	2.000000	156.000000	0.000000
15318.524993	-0.025294	0.534529	0.161716	72.459541	13.896417	26.081266	-2.096866	0.000000	-4.539070	0.000000	0.000000	0.000000	-0.652685	0.072411	-1.443360	0.000000	0.000000	2.000000	156.000000	0.000000
15318.528326	-0.027598	0.534919	0.156673	72.459541	13.896417	26.081266	-2.096866	0.000000	-4.539070	0.000000	0.000000	0.000000	-0.691368	0.116776	-1.513047	0.000000	0.000000	2.000000	156.000000	0.000000
15318.531660	-0.027598	0.534919	0.156673	72.459541	13.896417	26.081266	-2.096866	0.000000	-4.539070	0.000000	0.000000	0.000000	-0.691368	0.116776	-1.513047	0.000000	0.000000	2.000000	156.000000	0.000000
15318.534993	-0.027598	0.534919	0.156673	72.815567	15.470813	27.745234	-2.097470	0.000000	-4.538790	0.000000	0.000000	0.000000	-0.691368	0.116776	-1.513047	0.000000	0.000000	2.000000	156.000000	0.000000
15318.538326	-0.030024	0.535331	0.151389	72.815567	15.470813	27.745234	-2.097470	0.000000	-4.538790	0.000000	0.000000	0.000000	-0.727853	0.123735	-1.585208	0.000000	0.000000	2.000000	156.000000	0.000000
15318.541660	-0.030024	0.535331	0.151389	72.815567	15.470813	27.745234	-2.097470	0.000000	-4.538790	0.000000	0.000000	0.000000	-0.727853	0.123735	-1.585208	0.000000	0.000000	2.000000	156.000000	0.000000
15318.544993	-0.030024	0.535331	0.151389	73.116776	17.030794	29.575218	-2.097858	0.000000	-4.538612	0.000000	0.000000	0.000000	-0.727853	0.123735	-1.585208	0.000000	0.000000	2.000000	156.000000	0.000000
15318.548326	-0.032596	0.535820	0.145907	73.116776	17.030794	29.575218	-2.097858	0.000000	-4.538612	0.000000	0.000000	0.000000	-0.771420	0.146737	-1.644667	0.000000	0.000000	2.000000	156.000000	0.000000
15318.551660	-0.032596	0.535820	0.145907	73.116776	17.030794	29.575218	-2.097858	0.000000	-4.538612	0.000000	0.000000	0.000000	-0.771420	0.146737	-1.644667	0.000000	0.000000	2.000000	156.000000	0.000000
15318.554993	-0.032596	0.535820	0.145907	73.347412	18.439058	31.586111	-2.096900	0.000000	-4.539054	0.000000	0.000000	0.000000	-0.771420	0.146737	-1.644667	0.000000	0.000000	2.000000	156.000000	0.000000
15318.558326	-0.035310	0.536345	0.140321	73.347412	18.439058	31.586111	-2.096900	0.000000	-4.539054	0.000000	0.000000	0.000000	-0.814297	0.157436	-1.675712	0.000000	0.000000	2.000000	156.000000	0.000000
15318.561660	-0.035310	0.536345	0.140321	73.347412	18.439058	31.586111	-2.096900	0.000000	-4.539054	0.000000	0.000000	0.000000	-0.814297	0.157436	-1.675712	0.000000	0.000000	2.000000	156.000000	0.000000
15318.564993	-0.035310	0.536345	0.140321	73.502892	19.620344	33.270588	-2.093328	0.000000	-4.540703	0.000000	0.000000	0.000000	-0.814297	0.157436	-1.675712	0.000000	0.000000	2.000000	156.000000	0.000000
15318.568326	-0.038077	0.536954	0.134647	73.502892	19.620344	33.270588	-2.093328	0.000000	-4.540703	0.000000	0.000000	0.000000	-0.830062	0.182784	-1.702288	0.000000	0.000000	2.000000	156.000000	0.000000
15318.571660	-0.038077	0.536954	0.134647	73.502892	19.620344	33.270588	-2.093328	0.000000	-4.540703	0.000000	0.000000	0.000000	-0.830062	0.182784	-1.702288	0.000000	0.000000	2.000000	156.000000	0.000000
15318.574993	-0.038077	0.536954	0.134647	73.588791	20.537146	34.199188	-2.089127	0.000000	-4.542637	0.000000	0.000000	0.000000	-0.830062	0.182784	-1.702288	0.000000	0.000000	2.000000	156.000000	0.000000
15318.578326	-0.040840	0.537668	0.128940	73.588791	20.537146	34.199188	-2.089127	0.000000	-4.542637	0.000000	0.000000	0.000000	-0.828944	0.214179	-1.711841	0.000000	0.000000	2.000000	156.000000	0.000000
15318.581660	-0.040840	0.537668	0.128940	73.588791	20.537146	34.199188	-2.089127	0.000000	-4.542637	0.000000	0.000000	0.000000	-0.828944	0.214179	-1.711841	0.000000	0.000000	2.000000	156.000000	0.000000
15318.584993	-0.040840	0.537668	0.128940	73.623993	21.272211	34.486259	-2.085084	0.000000	-4.544494	0.000000	0.000000	0.000000	-0.828944	0.214179	-1.711841	0.000000	0.000000	2.000000	156.000000	0.000000
15318.588326	-0.043628	0.538457	0.123243	73.623993	21.272211	34.486259	-2.085084	0.000000	-4.544494	0.000000	0.000000	0.000000	-0.836484	0.236605	-1.709240	0.000000	0.000000	2.000000	156.000000	0.000000
15318.591660	-0.043628	0.538457	0.123243	73.623993	21.272211	34.486259	-2.085084	0.000000	-4.544494	0.000000	0.000000	0.000000	-0.836484	0.236605	-1.709240	0.000000	0.000000	2.000000	156.000000	0.000000
15318.594993	-0.043628	0.538457	0.123243	73.617386	21.813084	34.708565	-2.079774	0.000000	-4.546926	0.000000	0.000000	0.000000	-0.836484	0.236605	-1.709240	0.000000	0.000000	2.000000	156.000000	0.000000
15318.598326	-0.046468	0.539287	0.117557	73.617386	21.813084	34.708565	-2.079774	0.000000	-4.546926	0.000000	0.000000	0.000000	-0.851737	0.248967	-1.705740	0.000000	0.000000	2.000000	156.000000	0.000000
15318.601660	-0.046468	0.539287	0.117557	73.617386	21.813084	34.708565	-2.079774	0.000000	-4.546926	0.000000	0.000000	0.000000	-0.851737	0.248967	-1.705740	0.000000	0.000000	2.000000	156.000000	0.000000
15318.604993	-0.046468	0.539287	0.117557	73.587662	22.157648	35.145027	-2.072139	0.000000	-4.550411	0.000000	0.000000	0.000000	-0.851737	0.248967	-1.705740	0.000000	0.000000	2.000000	156.000000	0.000000
15318.608326	-0.049349	0.540195	0.111819	73.587662	22.157648	35.145027	-2.072139	0.000000	-4.550411	0.000000	0.000000	0.000000	-0.864541	0.272483	-1.721352	0.000000	0.000000	2.000000	156.000000	0.000000
15318.611660	-0.049349	0.540195	0.111819	73.587662	22.157648	35.145027	-2.072139	0.000000	-4.550411	0.000000	0.000000	0.000000	-0.864541	0.272483	-1.721352	0.000000	0.000000	2.000000	156.000000	0.000000
15318.614993	-0.049349	0.540195	0.111819	73.558571	22.341579	35.646221	-2.063062	0.000000	-4.554533	0.000000	0.000000	0.000000	-0.864541	0.272483	-1.721352	0.000000	0.000000	2.000000	156.000000	0.000000
15318.618326	-0.052327	0.541184	0.106062	73.558571	22.341579	35.646221	-2.063062	0.000000	-4.554533	0.000000	0.000000	0.000000	-0.893310	0.296784	-1.727160	0.000000	0.000000	2.000000	156.000000	0.000000
15318.621660	-0.052327	0.541184	0.106062	73.558571	22.341579	35.646221	-2.063062	0.000000	-4.554533	0.000000	0.000000	0.000000	-0.893310	0.296784	-1.727160	0.000000	0.000000	2.000000	156.000000	0.000000
15318.624993	-0.052327	0.541184	0.106062	73.525322	22.399807	35.801800	-2.049857	0.000000	-4.560492	0.000000	0.000000	0.000000	-0.893310	0.296784	-1.727160	0.000000	0.000000	2.000000	156.000000	0.000000
15318.628326	-0.055343	0.542283	0.100285	73.525322	22.399807	35.801800	-2.049857	0.000000	-4.560492	0.000000	0.000000	0.000000	-0.904642	0.329450	-1.733101	0.000000	0.000000	2.000000	156.000000	0.000000
15318.631660	-0.055343	0.542283	0.100285	73.525322	22.399807	35.801800	-2.049857	0.000000	-4.560492	0.000000	0.000000	0.000000	-0.904642	0.329450	-1.733101	0.000000	0.000000	2.000000	156.000000	0.000000
15318.634993	-0.055343	0.542283	0.100285	73.472252	22.461033	35.741566	-2.033975	0.000000	-4.567597	0.000000	0.000000	0.000000	-0.904642	0.329450	-1.733101	0.000000	0.000000	2.000000	156.000000	0.000000
15318.638326	-0.058371	0.543462	0.094534	73.472252	22.461033	35.741566	-2.033975	0.000000	-4.567597	0.000000	0.000000	0.000000	-0.908536	0.353763	-1.725319	0.000000	0.000000	2.000000	156.000000	0.000000
15318.641660	-0.058371	0.543462	0.094534	73.472252	22.461033	35.741566	-2.033975	0.000000	-4.567597	0.000000	0.000000	0.000000	-0.908536	0.353763	-1.725319	0.000000	0.000000	2.000000	156.000000	0.000000
15318.644993	-0.058371	0.543462	0.094534	73.388123	22.683601	35.997940	-2.015074	0.000000	-4.575967	0.000000	0.000000	0.000000	-0.908536	0.353763	-1.725319	0.000000	0.000000	2.000000	156.000000	0.000000
15318.648326	-0.061363	0.544756	0.088850	73.388123	22.683601	35.997940	-2.015074	0.000000	-4.575967	0.000000	0.000000	0.000000	-0.897602	0.388346	-1.705359	0.000000	0.000000	2.000000	156.000000	0.000000
15318.651660	-0.061363	0.544756	0.088850	73.388123	22.683601	35.997940	-2.015074	0.000000	-4.575967	0.000000	0.000000	0.000000	-0.897602	0.388346	-1.705359	0.000000	0.000000	2.000000	156.000000	0.000000
15318.654993	-0.061363	0.544756	0.088850	73.278069	22.985647	36.488621	-1.931852	0.000000	-4.442476	0.000000	0.000000	0.000000	-0.897602	0.388346	-1.705359	0.000000	0.000000	2.000000	156.000000	0.000000
15318.658326	-0.064317	0.546146	0.083216	73.278069	22.985647	36.488621	-1.931852	0.000000	-4.442476	0.000000	0.000000	0.000000	-0.886342	0.416819	-1.690058	0.000000	0.000000	2.000000	156.000000	0.000000
15318.661660	-0.064317	0.546146	0.083216	73.278069	22.985647	36.488621	-1.931852	0.000000	-4.442476	0.000000	0.000000	0.000000	-0.886342	0.416819	-1.690058	0.000000	0.000000	2.000000	156.000000	0.000000
15318.664993	-0.064317	0.546146	0.083216	73.153275	23.255180	36.661507	-1.784128	0.000000	-4.160800	0.000000	0.000000	0.000000	-0.886342	0.416819	-1.690058	0.000000	0.000000	2.000000	156.000000	0.000000
15318.668326	-0.067167	0.547623	0.077706	73.153275	23.255180	36.661507	-1.784128	0.000000	-4.160800	0.000000	0.000000	0.000000	-0.854732	0.443229	-1.653118	0.000000	0.000000	2.000000	156.000000	0.000000
15318.671660	-0.067167	0.547623	0.077706	73.153275	23.255180	36.661507	-1.784128	0.000000	-4.160800	0.000000	0.000000	0.000000	-0.854732	0.443229	-1.653118	0.000000	0.000000	2.000000	156.000000	0.000000
15318.674993	-0.067167	0.547623	0.077706	73.043083	23.486244	36.552124	-1.641673	0.000000	-3.885281	0.000000	0.000000	0.000000	-0.854732	0.443229	-1.653118	0.000000	0.000000	2.000000	156.000000	0.000000
15318.678326	-0.069919	0.549119	0.072354	73.043083	23.486244	36.552124	-1.641673	0.000000	-3.885281	0.000000	0.000000	0.000000	-0.825686	0.448648	-1.605630	0.000000	0.000000	2.000000	156.000000	0.000000
15318.681660	-0.069919	0.549119	0.072354	73.043083	23.486244	36.552124	-1.641673	0.000000	-3.885281	0.000000	0.000000	0.000000	-0.825686	0.448648	-1.605630	0.000000	0.000000	2.000000	156.000000	0.000000
15318.684993	-0.069919	0.549119	0.072354	72.947418	23.606337	36.455334	-1.504058	0.000000	-3.617676	0.000000	0.000000	0.000000	-0.825686	0.448648	-1.605630	0.000000	0.000000	2.000000	156.000000	0.000000
15318.688326	-0.072679	0.550739	0.067151	72.947418	23.606337	36.455334	-1.504058	0.000000	-3.617676	0.000000	0.000000	0.000000	-0.828084	0.486057	-1.560609	0.000000	0.000000	2.000000	156.000000	0.000000
15318.691660	-0.072679	0.550739	0.067151	72.947418	23.606337	36.455334	-1.504058	0.000000	-3.617676	0.000000	0.000000	0.000000	-0.828084	0.486057	-1.560609	0.000000	0.000000	2.000000	156.000000	0.000000
15318.694993	-0.072679	0.550739	0.067151	72.893005	23.531683	36.423931	-1.366044	0.000000	-3.357574	0.000000	0.000000	0.000000	-0.828084	0.486057	-1.560609	0.000000	0.000000	2.000000	156.000000	0.000000
15318.698326	-0.075440	0.552458	0.062211	72.893005	23.531683	36.423931	-1.366044	0.000000	-3.357574	0.000000	0.000000	0.000000	-0.828330	0.515886	-1.482267	0.000000	0.000000	2.000000	156.000000	0.000000
15318.701660	-0.075440	0.552458	0.062211	72.893005	23.531683	36.423931	-1.366044	0.000000	-3.357574	0.000000	0.000000	0.000000	-0.828330	0.515886	-1.482267	0.000000	0.000000	2.000000	156.000000	0.000000
15318.704993	-0.075440	0.552458	0.062211	72.886139	23.225212	36.219814	-1.227989	0.000000	-3.110529	0.000000	0.000000	0.000000	-0.828330	0.515886	-1.482267	0.000000	0.000000	2.000000	156.000000	0.000000
15318.708326	-0.078107	0.554262	0.057531	72.886139	23.225212	36.219814	-1.227989	0.000000	-3.110529	0.000000	0.000000	0.000000	-0.799989	0.541176	-1.404008	0.000000	0.000000	2.000000	156.000000	0.000000
15318.711660	-0.078107	0.554262	0.057531	72.886139	23.225212	36.219814	-1.227989	0.000000	-3.110529	0.000000	0.000000	0.000000	-0.799989	0.541176	-1.404008	0.000000	0.000000	2.000000	156.000000	0.000000
15318.714993	-0.078107	0.554262	0.057531	72.894867	22.824711	35.912323	-1.094658	0.000000	-2.876528	0.000000	0.000000	0.000000	-0.799989	0.541176	-1.404008	0.000000	0.000000	2.000000	156.000000	0.000000
15318.718326	-0.080666	0.556115	0.053146	72.894867	22.824711	35.912323	-1.094658	0.000000	-2.876528	0.000000	0.000000	0.000000	-0.767889	0.555758	-1.315323	0.000000	0.000000	2.000000	156.000000	0.000000
15318.721660	-0.080666	0.556115	0.053146	72.894867	22.824711	35.912323	-1.094658	0.000000	-2.876528	0.000000	0.000000	0.000000	-0.767889	0.555758	-1.315323	0.000000	0.000000	2.000000	156.000000	0.000000
15318.724993	-0.080666	0.556115	0.053146	72.883095	22.363386	35.531128	-0.966676	0.000000	-2.657308	0.000000	0.000000	0.000000	-0.767889	0.555758	-1.315323	0.000000	0.000000	2.000000	156.000000	0.000000
15318.728326	-0.083148	0.558031	0.049034	72.883095	22.363386	35.531128	-0.966676	0.000000	-2.657308	0.000000	0.000000	0.000000	-0.744369	0.574735	-1.233560	0.000000	0.000000	2.000000	156.000000	0.000000
15318.731660	-0.083148	0.558031	0.049034	72.883095	22.363386	35.531128	-0.966676	0.000000	-2.657308	0.000000	0.000000	0.000000	-0.744369	0.574735	-1.233560	0.000000	0.000000	2.000000	156.000000	0.000000
15318.734993	-0.083148	0.558031	0.049034	72.862122	21.834707	34.970356	-0.842615	0.000000	-2.451714	0.000000	0.000000	0.000000	-0.744369	0.574735	-1.233560	0.000000	0.000000	2.000000	156.000000	0.000000
15318.738326	-0.085551	0.560005	0.045158	72.862122	21.834707	34.970356	-0.842615	0.000000	-2.451714	0.000000	0.000000	0.000000	-0.720902	0.592429	-1.162993	0.000000	0.000000	2.000000	156.000000	0.000000
15318.741660	-0.085551	0.560005	0.045158	72.862122	21.834707	34.970356	-0.842615	0.000000	-2.451714	0.000000	0.000000	0.000000	-0.720902	0.592429	-1.162993	0.000000	0.000000	2.000000	156.000000	0.000000
15318.744993	-0.085551	0.560005	0.045158	72.849991	21.190023	34.236622	-0.722464	0.000000	-2.257882	0.000000	0.000000	0.000000	-0.720902	0.592429	-1.162993	0.000000	0.000000	2.000000	156.000000	0.000000
15318.748326	-0.087950	0.561997	0.041494	72.849991	21.190023	34.236622	-0.722464	0.000000	-2.257882	0.000000	0.000000	0.000000	-0.719921	0.597456	-1.099041	0.000000	0.000000	2.000000	156.000000	0.000000
15318.751660	-0.087950	0.561997	0.041494	72.849991	21.190023	34.236622	-0.722464	0.000000	-2.257882	0.000000	0.000000	0.000000	-0.719921	0.597456	-1.099041	0.000000	0.000000	2.000000	156.000000	0.000000
15318.754993	-0.087950	0.561997	0.041494	72.850075	20.398924	33.276871	-0.602478	0.000000	-2.074709	0.000000	0.000000	0.000000	-0.719921	0.597456	-1.099041	0.000000	0.000000	2.000000	156.000000	0.000000
15318.758326	-0.090319	0.564028	0.038004	72.850075	20.398924	33.276871	-0.602478	0.000000	-2.074709	0.000000	0.000000	0.000000	-0.710644	0.609323	-1.047153	0.000000	0.000000	2.000000	156.000000	0.000000
15318.761660	-0.090319	0.564028	0.038004	72.850075	20.398924	33.276871	-0.602478	0.000000	-2.074709	0.000000	0.000000	0.000000	-0.710644	0.609323	-1.047153	0.000000	0.000000	2.000000	156.000000	0.000000
15318.764993	-0.090319	0.564028	0.038004	72.870972	19.485527	32.275036	-0.484037	0.000000	-1.900183	0.000000	0.000000	0.000000	-0.710644	0.609323	-1.047153	0.000000	0.000000	2.000000	156.000000	0.000000
15318.768326	-0.092635	0.566056	0.034680	72.870972	19.485527	32.275036	-0.484037	0.000000	-1.900183	0.000000	0.000000	0.000000	-0.694851	0.608364	-0.997049	0.000000	0.000000	2.000000	156.000000	0.000000
15318.771660	-0.092635	0.566056	0.034680	72.870972	19.485527	32.275036	-0.484037	0.000000	-1.900183	0.000000	0.000000	0.000000	-0.694851	0.608364	-0.997049	0.000000	0.000000	2.000000	156.000000	0.000000
15318.774993	-0.092635	0.566056	0.034680	72.889984	18.495855	31.327377	-0.368228	0.000000	-1.734008	0.000000	0.000000	0.000000	-0.694851	0.608364	-0.997049	0.000000	0.000000	2.000000	156.000000	0.000000
15318.778326	-0.094894	0.568102	0.031479	72.889984	18.495855	31.327377	-0.368228	0.000000	-1.734008	0.000000	0.000000	0.000000	-0.677600	0.613828	-0.960244	0.000000	0.000000	2.000000	156.000000	0.000000
15318.781660	-0.094894	0.568102	0.031479	72.889984	18.495855	31.327377	-0.368228	0.000000	-1.734008	0.000000	0.000000	0.000000	-0.677600	0.613828	-0.960244	0.000000	0.000000	2.000000	156.000000	0.000000
15318.784993	-0.094894	0.568102	0.031479	72.901260	17.511717	30.370989	-0.255295	0.000000	-1.573968	0.000000	0.000000	0.000000	-0.677600	0.613828	-0.960244	0.000000	0.000000	2.000000	156.000000	0.000000
15318.788326	-0.097015	0.570150	0.028466	72.901260	17.511717	30.370989	-0.255295	0.000000	-1.573968	0.000000	0.000000	0.000000	-0.636340	0.614534	-0.903904	0.000000	0.000000	2.000000	156.000000	0.000000
15318.791660	-0.097015	0.570150	0.028466	72.901260	17.511717	30.370989	-0.255295	0.000000	-1.573968	0.000000	0.000000	0.000000	-0.636340	0.614534	-0.903904	0.000000	0.000000	2.000000	156.000000	0.000000
15318.794993	-0.097015	0.570150	0.028466	72.922348	16.630255	29.504730	-0.149238	0.000000	-1.423317	0.000000	0.000000	0.000000	-0.636340	0.614534	-0.903904	0.000000	0.000000	2.000000	156.000000	0.000000
15318.798326	-0.098965	0.572185	0.025569	72.922348	16.630255	29.504730	-0.149238	0.000000	-1.423317	0.000000	0.000000	0.000000	-0.584950	0.610514	-0.869307	0.000000	0.000000	2.000000	156.000000	0.000000
15318.801660	-0.098965	0.572185	0.025569	72.922348	16.630255	29.504730	-0.149238	0.000000	-1.423317	0.000000	0.000000	0.000000	-0.584950	0.610514	-0.869307	0.000000	0.000000	2.000000	156.000000	0.000000
15318.804993	-0.098965	0.572185	0.025569	73.099182	16.201658	29.056456	-0.051747	0.000000	-1.278432	0.000000	0.000000	0.000000	-0.584950	0.610514	-0.869307	0.000000	0.000000	2.000000	156.000000	0.000000
15318.808326	-0.100742	0.574145	0.022761	73.099182	16.201658	29.056456	-0.051747	0.000000	-1.278432	0.000000	0.000000	0.000000	-0.533155	0.588051	-0.842152	0.000000	0.000000	2.000000	156.000000	0.000000
15318.811660	-0.100742	0.574145	0.022761	73.099182	16.201658	29.056456	-0.051747	0.000000	-1.278432	0.000000	0.000000	0.000000	-0.533155	0.588051	-0.842152	0.000000	0.000000	2.000000	156.000000	0.000000
15318.814993	-0.100742	0.574145	0.022761	73.469269	16.239489	29.009089	0.037113	0.000000	-1.138074	0.000000	0.000000	0.000000	-0.533155	0.588051	-0.842152	0.000000	0.000000	2.000000	156.000000	0.000000
15318.818326	-0.102339	0.576076	0.019995	73.469269	16.239489	29.009089	0.037113	0.000000	-1.138074	0.000000	0.000000	0.000000	-0.479161	0.579148	-0.829869	0.000000	0.000000	2.000000	156.000000	0.000000
15318.821660	-0.102339	0.576076	0.019995	73.469269	16.239489	29.009089	0.037113	0.000000	-1.138074	0.000000	0.000000	0.000000	-0.479161	0.579148	-0.829869	0.000000	0.000000	2.000000	156.000000	0.000000
15318.824993	-0.102339	0.576076	0.019995	73.892464	16.319799	28.947971	0.116973	0.000000	-0.999762	0.000000	0.000000	0.000000	-0.479161	0.579148	-0.829869	0.000000	0.000000	2.000000	156.000000	0.000000
15318.828326	-0.103813	0.577999	0.017409	73.892464	16.319799	28.947971	0.116973	0.000000	-0.999762	0.000000	0.000000	0.000000	-0.442136	0.577026	-0.775870	0.000000	0.000000	2.000000	156.000000	0.000000
15318.831660	-0.103813	0.577999	0.017409	73.892464	16.319799	28.947971	0.116973	0.000000	-0.999762	0.000000	0.000000	0.000000	-0.442136	0.577026	-0.775870	0.000000	0.000000	2.000000	156.000000	0.000000
15318.834993	-0.103813	0.577999	0.017409	74.301659	16.270828	28.722790	0.190662	0.000000	-0.870450	0.000000	0.000000	0.000000	-0.442136	0.577026	-0.775870	0.000000	0.000000	2.000000	156.000000	0.000000
15318.838326	-0.105204	0.579908	0.014955	74.301659	16.270828	28.722790	0.190662	0.000000	-0.870450	0.000000	0.000000	0.000000	-0.417183	0.572637	-0.736286	0.000000	0.000000	2.000000	156.000000	0.000000
15318.841660	-0.105204	0.579908	0.014955	74.301659	16.270828	28.722790	0.190662	0.000000	-0.870450	0.000000	0.000000	0.000000	-0.417183	0.572637	-0.736286	0.000000	0.000000	2.000000	156.000000	0.000000
15318.844993	-0.105204	0.579908	0.014955	74.677612	16.068499	28.323065	0.260193	0.000000	-0.747736	0.000000	0.000000	0.000000	-0.417183	0.572637	-0.736286	0.000000	0.000000	2.000000	156.000000	0.000000
15318.848326	-0.106493	0.581778	0.012645	74.677612	16.068499	28.323065	0.260193	0.000000	-0.747736	0.000000	0.000000	0.000000	-0.386844	0.561002	-0.692871	0.000000	0.000000	2.000000	156.000000	0.000000
15318.851660	-0.106493	0.581778	0.012645	74.677612	16.068499	28.323065	0.260193	0.000000	-0.747736	0.000000	0.000000	0.000000	-0.386844	0.561002	-0.692871	0.000000	0.000000	2.000000	156.000000	0.000000
15318.854993	-0.106493	0.581778	0.012645	75.026291	15.729283	27.766562	0.324667	0.000000	-0.632258	0.000000	0.000000	0.000000	-0.386844	0.561002	-0.692871	0.000000	0.000000	2.000000	156.000000	0.000000
15318.858326	-0.107646	0.583604	0.010515	75.026291	15.729283	27.766562	0.324667	0.000000	-0.632258	0.000000	0.000000	0.000000	-0.345731	0.547769	-0.639022	0.000000	0.000000	2.000000	156.000000	0.000000
15318.861660	-0.107646	0.583604	0.010515	75.026291	15.729283	27.766562	0.324667	0.000000	-0.632258	0.000000	0.000000	0.000000	-0.345731	0.547769	-0.639022	0.000000	0.000000	2.000000	156.000000	0.000000
15318.864993	-0.107646	0.583604	0.010515	75.347992	15.263629	27.069313	0.382288	0.000000	-0.525754	0.000000	0.000000	0.000000	-0.345731	0.547769	-0.639022	0.000000	0.000000	2.000000	156.000000	0.000000
15318.868326	-0.108659	0.585356	0.008442	75.347992	15.263629	27.069313	0.382288	0.000000	-0.525754	0.000000	0.000000	0.000000	-0.304084	0.525557	-0.621776	0.000000	0.000000	2.000000	156.000000	0.000000
15318.871660	-0.108659	0.585356	0.008442	75.347992	15.263629	27.069313	0.382288	0.000000	-0.525754	0.000000	0.000000	0.000000	-0.304084	0.525557	-0.621776	0.000000	0.000000	2.000000	156.000000	0.000000
15318.874993	-0.108659	0.585356	0.008442	75.629433	14.737380	26.322084	0.432969	0.000000	-0.422125	0.000000	0.000000	0.000000	-0.304084	0.525557	-0.621776	0.000000	0.000000	2.000000	156.000000	0.000000
15318.878326	-0.109577	0.587057	0.006503	75.629433	14.737380	26.322084	0.432969	0.000000	-0.422125	0.000000	0.000000	0.000000	-0.275301	0.510265	-0.581912	0.000000	0.000000	2.000000	156.000000	0.000000
15318.881660	-0.109577	0.587057	0.006503	75.629433	14.737380	26.322084	0.432969	0.000000	-0.422125	0.000000	0.000000	0.000000	-0.275301	0.510265	-0.581912	0.000000	0.000000	2.000000	156.000000	0.000000
15318.884993	-0.109577	0.587057	0.006503	75.865173	14.177525	25.571936	0.478853	0.000000	-0.325139	0.000000	0.000000	0.000000	-0.275301	0.510265	-0.581912	0.000000	0.000000	2.000000	156.000000	0.000000
15318.888326	-0.110397	0.588720	0.004583	75.865173	14.177525	25.571936	0.478853	0.000000	-0.325139	0.000000	0.000000	0.000000	-0.246010	0.498836	-0.575993	0.000000	0.000000	2.000000	156.000000	0.000000
15318.891660	-0.110397	0.588720	0.004583	75.865173	14.177525	25.571936	0.478853	0.000000	-0.325139	0.000000	0.000000	0.000000	-0.246010	0.498836	-0.575993	0.000000	0.000000	2.000000	156.000000	0.000000
15318.894993	-0.110397	0.588720	0.004583	76.042259	13.599875	24.842300	0.519854	0.000000	-0.229140	0.000000	0.000000	0.000000	-0.246010	0.498836	-0.575993	0.000000	0.000000	2.000000	156.000000	0.000000
15318.898326	-0.111154	0.590330	0.002725	76.042259	13.599875	24.842300	0.519854	0.000000	-0.229140	0.000000	0.000000	0.000000	-0.226994	0.483159	-0.557459	0.000000	0.000000	2.000000	156.000000	0.000000
15318.901660	-0.111154	0.590330	0.002725	76.042259	13.599875	24.842300	0.519854	0.000000	-0.229140	0.000000	0.000000	0.000000	-0.226994	0.483159	-0.557459	0.000000	0.000000	2.000000	156.000000	0.000000
15318.904993	-0.111154	0.590330	0.002725	76.158051	13.028605	24.166391	0.557686	0.000000	-0.136231	0.000000	0.000000	0.000000	-0.226994	0.483159	-0.557459	0.000000	0.000000	2.000000	156.000000	0.000000
15318.908326	-0.111872	0.591934	0.000933	76.158051	13.028605	24.166391	0.557686	0.000000	-0.136231	0.000000	0.000000	0.000000	-0.215544	0.481095	-0.537579	0.000000	0.000000	2.000000	156.000000	0.000000
15318.911660	-0.111872	0.591934	0.000933	76.158051	13.028605	24.166391	0.557686	0.000000	-0.136231	0.000000	0.000000	0.000000	-0.215544	0.481095	-0.537579	0.000000	0.000000	2.000000	156.000000	0.000000
15318.914993	-0.111872	0.591934	0.000933	76.216866	12.507618	23.597265	0.593611	0.000000	-0.046634	0.000000	0.000000	0.000000	-0.215544	0.481095	-0.537579	0.000000	0.000000	2.000000	156.000000	0.000000
15318.918326	-0.112557	0.593480	-0.000778	76.216866	12.507618	23.597265	0.593611	0.000000	-0.046634	0.000000	0.000000	0.000000	-0.205441	0.463913	-0.513277	0.000000	0.000000	2.000000	156.000000	0.000000
15318.921660	-0.112557	0.593480	-0.000778	76.216866	12.507618	23.597265	0.593611	0.000000	-0.046634	0.000000	0.000000	0.000000	-0.205441	0.463913	-0.513277	0.000000	0.000000	2.000000	156.000000	0.000000
15318.924993	-0.112557	0.593480	-0.000778	76.219772	12.024594	23.105114	0.627851	0.000000	0.038912	0.000000	0.000000	0.000000	-0.205441	0.463913	-0.513277	0.000000	0.000000	2.000000	156.000000	0.000000
15318.928326	-0.113192	0.594989	-0.002386	76.219772	12.024594	23.105114	0.627851	0.000000	0.038912	0.000000	0.000000	0.000000	-0.190399	0.452744	-0.482346	0.000000	0.000000	2.000000	156.000000	0.000000
15318.931660	-0.113192	0.594989	-0.002386	76.219772	12.024594	23.105114	0.627851	0.000000	0.038912	0.000000	0.000000	0.000000	-0.190399	0.452744	-0.482346	0.000000	0.000000	2.000000	156.000000	0.000000
15318.934993	-0.113192	0.594989	-0.002386	76.173805	11.577603	22.680449	0.659584	0.000000	0.119303	0.000000	0.000000	0.000000	-0.190399	0.452744	-0.482346	0.000000	0.000000	2.000000	156.000000	0.000000
15318.938326	-0.113756	0.596463	-0.003885	76.173805	11.577603	22.680449	0.659584	0.000000	0.119303	0.000000	0.000000	0.000000	-0.169311	0.442022	-0.449616	0.000000	0.000000	2.000000	156.000000	0.000000
15318.941660	-0.113756	0.596463	-0.003885	76.173805	11.577603	22.680449	0.659584	0.000000	0.119303	0.000000	0.000000	0.000000	-0.169311	0.442022	-0.449616	0.000000	0.000000	2.000000	156.000000	0.000000
15318.944993	-0.113756	0.596463	-0.003885	76.110794	11.109466	22.219538	0.687803	0.000000	0.194239	0.000000	0.000000	0.000000	-0.169311	0.442022	-0.449616	0.000000	0.000000	2.000000	156.000000	0.000000
15318.948326	-0.114185	0.597857	-0.005266	76.110794	11.109466	22.219538	0.687803	0.000000	0.194239	0.000000	0.000000	0.000000	-0.128718	0.418372	-0.414352	0.000000	0.000000	2.000000	156.000000	0.000000
15318.951660	-0.114185	0.597857	-0.005266	76.110794	11.109466	22.219538	0.687803	0.000000	0.194239	0.000000	0.000000	0.000000	-0.128718	0.418372	-0.414352	0.000000	0.000000	2.000000	156.000000	0.000000
15318.954993	-0.114185	0.597857	-0.005266	76.056625	10.567501	21.640190	0.709255	0.000000	0.263298	0.000000	0.000000	0.000000	-0.128718	0.418372	-0.414352	0.000000	0.000000	2.000000	156.000000	0.000000
15318.958326	-0.114485	0.599193	-0.006513	76.056625	10.567501	21.640190	0.709255	0.000000	0.263298	0.000000	0.000000	0.000000	-0.089917	0.400818	-0.374009	0.000000	0.000000	2.000000	156.000000	0.000000
15318.961660	-0.114485	0.599193	-0.006513	76.056625	10.567501	21.640190	0.709255	0.000000	0.263298	0.000000	0.000000	0.000000	-0.089917	0.400818	-0.374009	0.000000	0.000000	2.000000	156.000000	0.000000
15318.964993	-0.114485	0.599193	-0.006513	76.031532	9.880268	20.842438	0.724242	0.000000	0.325632	0.000000	0.000000	0.000000	-0.089917	0.400818	-0.374009	0.000000	0.000000	2.000000	156.000000	0.000000
15318.968326	-0.114690	0.600460	-0.007674	76.031532	9.880268	20.842438	0.724242	0.000000	0.325632	0.000000	0.000000	0.000000	-0.061446	0.379951	-0.348458	0.000000	0.000000	2.000000	156.000000	0.000000
15318.971660	-0.114690	0.600460	-0.007674	76.031532	9.880268	20.842438	0.724242	0.000000	0.325632	0.000000	0.000000	0.000000	-0.061446	0.379951	-0.348458	0.000000	0.000000	2.000000	156.000000	0.000000
15318.974993	-0.114690	0.600460	-0.007674	76.068077	9.041743	19.798910	0.734482	0.000000	0.383709	0.000000	0.000000	0.000000	-0.061446	0.379951	-0.348458	0.000000	0.000000	2.000000	156.000000	0.000000
15318.978326	-0.114828	0.601651	-0.008732	76.068077	9.041743	19.798910	0.734482	0.000000	0.383709	0.000000	0.000000	0.000000	-0.041511	0.357447	-0.317316	0.000000	0.000000	2.000000	156.000000	0.000000
15318.981660	-0.114828	0.601651	-0.008732	76.068077	9.041743	19.798910	0.734482	0.000000	0.383709	0.000000	0.000000	0.000000	-0.041511	0.357447	-0.317316	0.000000	0.000000	2.000000	156.000000	0.000000
15318.984993	-0.114828	0.601651	-0.008732	76.160347	8.065568	18.538706	0.741401	0.000000	0.436595	0.000000	0.000000	0.000000	-0.041511	0.357447	-0.317316	0.000000	0.000000	2.000000	156.000000	0.000000
15318.988326	-0.114901	0.602769	-0.009685	76.160347	8.065568	18.538706	0.741401	0.000000	0.436595	0.000000	0.000000	0.000000	-0.021862	0.335246	-0.285986	0.000000	0.000000	2.000000	156.000000	0.000000
15318.991660	-0.114901	0.602769	-0.009685	76.160347	8.065568	18.538706	0.741401	0.000000	0.436595	0.000000	0.000000	0.000000	-0.021862	0.335246	-0.285986	0.000000	0.000000	2.000000	156.000000	0.000000
15318.994993	-0.114901	0.602769	-0.009685	76.301994	7.068264	17.213697	0.745045	0.000000	0.484259	0.000000	0.000000	0.000000	-0.021862	0.335246	-0.285986	0.000000	0.000000	2.000000	156.000000	0.000000
15318.998326	-0.114936	0.603807	-0.010515	76.301994	7.068264	17.213697	0.745045	0.000000	0.484259	0.000000	0.000000	0.000000	-0.010641	0.311560	-0.249092	0.000000	0.000000	2.000000	156.000000	0.000000
15319.001660	-0.114936	0.603807	-0.010515	76.301994	7.068264	17.213697	0.745045	0.000000	0.484259	0.000000	0.000000	0.000000	-0.010641	0.311560	-0.249092	0.000000	0.000000	2.000000	156.000000	0.000000
15319.004993	-0.114936	0.603807	-0.010515	76.473778	6.241304	16.078283	0.746818	0.000000	0.525775	0.000000	0.000000	0.000000	-0.010641	0.311560	-0.249092	0.000000	0.000000	2.000000	156.000000	0.000000
15319.008326	-0.114887	0.604774	-0.011235	76.473778	6.241304	16.078283	0.746818	0.000000	0.525775	0.000000	0.000000	0.000000	0.014899	0.289997	-0.215800	0.000000	0.000000	2.000000	156.000000	0.000000
15319.011660	-0.114887	0.604774	-0.011235	76.473778	6.241304	16.078283	0.746818	0.000000	0.525775	0.000000	0.000000	0.000000	0.014899	0.289997	-0.215800	0.000000	0.000000	2.000000	156.000000	0.000000
15319.014993	-0.114887	0.604774	-0.011235	76.647072	5.703548	15.292581	0.744335	0.000000	0.561741	0.000000	0.000000	0.000000	0.014899	0.289997	-0.215800	0.000000	0.000000	2.000000	156.000000	0.000000
15319.018326	-0.114780	0.605664	-0.011825	76.647072	5.703548	15.292581	0.744335	0.000000	0.561741	0.000000	0.000000	0.000000	0.032063	0.266909	-0.176978	0.000000	0.000000	2.000000	156.000000	0.000000
15319.021660	-0.114780	0.605664	-0.011825	76.647072	5.703548	15.292581	0.744335	0.000000	0.561741	0.000000	0.000000	0.000000	0.032063	0.266909	-0.176978	0.000000	0.000000	2.000000	156.000000	0.000000
15319.024993	-0.114780	0.605664	-0.011825	76.806595	5.430239	14.840056	0.738991	0.000000	0.591238	0.000000	0.000000	0.000000	0.032063	0.266909	-0.176978	0.000000	0.000000	2.000000	156.000000	0.000000
15319.028326	-0.114780	0.605664	-0.011825	76.806595	5.430239	14.840056	0.738991	0.000000	0.591238	0.000000	0.000000	0.000000	0.032063	0.266909	-0.176978	0.000000	0.000000	2.000000	156.000000	0.000000
15319.031660	-0.114629	0.606508	-0.012322	76.806595	5.430239	14.840056	0.738991	0.000000	0.591238	0.000000	0.000000	0.000000	0.045176	0.253411	-0.149083	0.000000	0.000000	2.000000	156.000000	0.000000
15319.034993	-0.114629	0.606508	-0.012322	76.956635	5.347064	14.622234	0.738991	0.000000	0.591238	0.000000	0.000000	0.000000	0.045176	0.253411	-0.149083	0.000000	0.000000	2.000000	156.000000	0.000000
15319.038326	-0.114422	0.607278	-0.012689	76.956635	5.347064	14.622234	0.738991	0.000000	0.591238	0.000000	0.000000	0.000000	0.062111	0.230782	-0.110068	0.000000	0.000000	2.000000	156.000000	0.000000
15319.041660	-0.114422	0.607278	-0.012689	76.956635	5.347064	14.622234	0.738991	0.000000	0.591238	0.000000	0.000000	0.000000	0.062111	0.230782	-0.110068	0.000000	0.000000	2.000000	156.000000	0.000000
15319.044993	-0.114422	0.607278	-0.012689	77.106987	5.273955	14.411288	0.721110	0.000000	0.634429	0.000000	0.000000	0.000000	0.062111	0.230782	-0.110068	0.000000	0.000000	2.000000	156.000000	0.000000
15319.048326	-0.114422	0.607278	-0.012689	77.106987	5.273955	14.411288	0.721110	0.000000	0.634429	0.000000	0.000000	0.000000	0.062111	0.230782	-0.110068	0.000000	0.000000	2.000000	156.000000	0.000000
15319.051660	-0.114216	0.607978	-0.012965	77.106987	5.273955	14.411288	0.721110	0.000000	0.634429	0.000000	0.000000	0.000000	0.061809	0.210174	-0.082899	0.000000	0.000000	2.000000	156.000000	0.000000
15319.054993	-0.114216	0.607978	-0.012965	77.279381	5.075420	14.049705	0.721110	0.000000	0.634429	0.000000	0.000000	0.000000	0.061809	0.210174	-0.082899	0.000000	0.000000	2.000000	156.000000	0.000000
15319.058326	-0.113999	0.608553	-0.013197	77.279381	5.075420	14.049705	0.721110	0.000000	0.634429	0.000000	0.000000	0.000000	0.065073	0.172390	-0.069593	0.000000	0.000000	2.000000	156.000000	0.000000
15319.061660	-0.113999	0.608553	-0.013197	77.279381	5.075420	14.049705	0.721110	0.000000	0.634429	0.000000	0.000000	0.000000	0.065073	0.172390	-0.069593	0.000000	0.000000	2.000000	156.000000	0.000000
15319.064993	-0.113999	0.608553	-0.013197	77.477173	4.792869	13.581102	0.699963	0.000000	0.659845	0.000000	0.000000	0.000000	0.065073	0.172390	-0.069593	0.000000	0.000000	2.000000	156.000000	0.000000
15319.068326	-0.113999	0.608553	-0.013197	77.477173	4.792869	13.581102	0.699963	0.000000	0.659845	0.000000	0.000000	0.000000	0.065073	0.172390	-0.069593	0.000000	0.000000	2.000000	156.000000	0.000000
15319.071660	-0.113870	0.609034	-0.013351	77.477173	4.792869	13.581102	0.699963	0.000000	0.659845	0.000000	0.000000	0.000000	0.038835	0.144465	-0.046290	0.000000	0.000000	2.000000	156.000000	0.000000
15319.074993	-0.113870	0.609034	-0.013351	77.681267	4.546839	13.167674	0.699963	0.000000	0.659845	0.000000	0.000000	0.000000	0.038835	0.144465	-0.046290	0.000000	0.000000	2.000000	156.000000	0.000000
15319.078326	-0.113870	0.609034	-0.013351	77.681267	4.546839	13.167674	0.699963	0.000000	0.659845	0.000000	0.000000	0.000000	0.038835	0.144465	-0.046290	0.000000	0.000000	2.000000	156.000000	0.000000
15319.081660	-0.113870	0.609034	-0.013351	77.681267	4.546839	13.167674	0.699963	0.000000	0.659845	0.000000	0.000000	0.000000	0.038835	0.144465	-0.046290	0.000000	0.000000	2.000000	156.000000	0.000000
15319.084993	-0.113685	0.609664	-0.013635	77.872467	4.509801	13.023518	0.693490	0.000000	0.667560	0.000000	0.000000	0.000000	0.055507	0.188930	-0.085162	0.000000	0.000000	2.000000	156.000000	0.000000
15319.088326	-0.113685	0.609664	-0.013635	77.872467	4.509801	13.023518	0.693490	0.000000	0.667560	0.000000	0.000000	0.000000	-0.000001	-0.000005	0.000000	0.000000	0.000000	2.000000	156.000000	0.000000
15319.091660	-0.113685	0.609664	-0.013635	77.872467	4.509801	13.023518	0.693490	0.000000	0.667560	0.000000	0.000000	0.000000	-0.000001	-0.000005	0.000000	0.000000	0.000000	2.000000	156.000000	0.000000
15319.094993	-0.113685	0.609664	-0.013635	78.033249	4.770989	13.263208	0.684239	0.000000	0.681753	0.000000	0.000000	0.000000	-0.000001	-0.000005	0.000000	0.000000	0.000000	2.000000	156.000000	0.000000
15319.098326	-0.113685	0.609664	-0.013635	78.033249	4.770989	13.263208	0.684239	0.000000	0.681753	0.000000	0.000000	0.000000	-0.000001	-0.000005	0.000000	0.000000	0.000000	2.000000	156.000000	0.000000
15319.101660	-0.113645	0.609820	-0.013702	78.033249	4.770989	13.263208	0.684239	0.000000	0.681753	0.000000	0.000000	0.000000	0.011848	0.046760	-0.019972	0.000000	0.000000	2.000000	156.000000	0.000000
15319.104993	-0.113645	0.609820	-0.013702	78.185539	5.097248	13.584489	0.684239	0.000000	0.681753	0.000000	0.000000	0.000000	0.011848	0.046760	-0.019972	0.000000	0.000000	2.000000	156.000000	0.000000
15319.108326	-0.113645	0.609820	-0.013702	78.185539	5.097248	13.584489	0.684239	0.000000	0.681753	0.000000	0.000000	0.000000	0.011848	0.046760	-0.019972	0.000000	0.000000	2.000000	156.000000	0.000000
15319.111660	-0.113645	0.609820	-0.013702	78.185539	5.097248	13.584489	0.684239	0.000000	0.681753	0.000000	0.000000	0.000000	0.011848	0.046760	-0.019972	0.000000	0.000000	2.000000	156.000000	0.000000
15319.114993	-0.113671	0.609882	-0.013776	78.313980	5.383609	13.869299	0.682264	0.000000	0.685082	0.000000	0.000000	0.000000	-0.007769	0.018475	-0.022206	0.000000	0.000000	2.000000	156.000000	0.000000
15319.118326	-0.113671	0.609882	-0.013776	78.313980	5.383609	13.869299	0.682264	0.000000	0.685082	0.000000	0.000000	0.000000	-0.007769	0.018475	-0.022206	0.000000	0.000000	2.000000	156.000000	0.000000
15319.121660	-0.113671	0.609882	-0.013776	78.313980	5.383609	13.869299	0.682264	0.000000	0.685082	0.000000	0.000000	0.000000	-0.007769	0.018475	-0.022206	0.000000	0.000000	2.000000	156.000000	0.000000
15319.124993	-0.113671	0.609882	-0.013776	78.416183	5.608026	14.091990	0.683559	0.000000	0.688783	0.000000	0.000000	0.000000	-0.007769	0.018475	-0.022206	0.000000	0.000000	2.000000	156.000000	0.000000
15319.128326	-0.113706	0.609845	-0.013726	78.416183	5.608026	14.091990	0.683559	0.000000	0.688783	0.000000	0.000000	0.000000	-0.010555	-0.010982	0.014926	0.000000	0.000000	2.000000	156.000000	0.000000
15319.131660	-0.113706	0.609845	-0.013726	78.416183	5.608026	14.091990	0.683559	0.000000	0.688783	0.000000	0.000000	0.000000	-0.010555	-0.010982	0.014926	0.000000	0.000000	2.000000	156.000000	0.000000
15319.134993	-0.113706	0.609845	-0.013726	78.507431	5.823703	14.300622	0.685318	0.000000	0.686295	0.000000	0.000000	0.000000	-0.010555	-0.010982	0.014926	0.000000	0.000000	2.000000	156.000000	0.000000
15319.138326	-0.113706	0.609845	-0.013726	78.507431	5.823703	14.300622	0.685318	0.000000	0.686295	0.000000	0.000000	0.000000	-0.010555	-0.010982	0.014926	0.000000	0.000000	2.000000	156.000000	0.000000
15319.141660	-0.113685	0.609733	-0.013636	78.507431	5.823703	14.300622	0.685318	0.000000	0.686295	0.000000	0.000000	0.000000	0.006527	-0.033493	0.027049	0.000000	0.000000	2.000000	156.000000	0.000000
15319.144993	-0.113685	0.609733	-0.013636	78.590736	6.016302	14.484916	0.685318	0.000000	0.686295	0.000000	0.000000	0.000000	0.006527	-0.033493	0.027049	0.000000	0.000000	2.000000	156.000000	0.000000
15319.148326	-0.113685	0.609733	-0.013636	78.590736	6.016302	14.484916	0.685318	0.000000	0.686295	0.000000	0.000000	0.000000	0.006527	-0.033493	0.027049	0.000000	0.000000	2.000000	156.000000	0.000000
15319.151660	-0.113685	0.609733	-0.013636	78.590736	6.016302	14.484916	0.685318	0.000000	0.686295	0.000000	0.000000	0.000000	0.006527	-0.033493	0.027049	0.000000	0.000000	2.000000	156.000000	0.000000
15319.154993	-0.113692	0.609412	-0.013343	78.675560	6.209914	14.673361	0.684230	0.000000	0.681787	0.000000	0.000000	0.000000	-0.002332	-0.096534	0.087942	0.000000	0.000000	2.000000	156.000000	0.000000
15319.158326	-0.113692	0.609412	-0.013343	78.675560	6.209914	14.673361	0.684230	0.000000	0.681787	0.000000	0.000000	0.000000	-0.002332	-0.096534	0.087942	0.000000	0.000000	2.000000	156.000000	0.000000
15319.161660	-0.113692	0.609412	-0.013343	78.675560	6.209914	14.673361	0.684230	0.000000	0.681787	0.000000	0.000000	0.000000	-0.002332	-0.096534	0.087942	0.000000	0.000000	2.000000	156.000000	0.000000
15319.164993	-0.113692	0.609412	-0.013343	78.749969	6.391293	14.849190	0.684619	0.000000	0.667130	0.000000	0.000000	0.000000	-0.002332	-0.096534	0.087942	0.000000	0.000000	2.000000	156.000000	0.000000
15319.168326	-0.113695	0.609207	-0.013158	78.749969	6.391293	14.849190	0.684619	0.000000	0.667130	0.000000	0.000000	0.000000	-0.000722	-0.061315	0.055434	0.000000	0.000000	2.000000	156.000000	0.000000
15319.171660	-0.113695	0.609207	-0.013158	78.749969	6.391293	14.849190	0.684619	0.000000	0.667130	0.000000	0.000000	0.000000	-0.000722	-0.061315	0.055434	0.000000	0.000000	2.000000	156.000000	0.000000
15319.174993	-0.113695	0.609207	-0.013158	78.829514	6.595997	15.047485	0.684739	0.000000	0.657891	0.000000	0.000000	0.000000	-0.000722	-0.061315	0.055434	0.000000	0.000000	2.000000	156.000000	0.000000
15319.178326	-0.113695	0.609207	-0.013158	78.829514	6.595997	15.047485	0.684739	0.000000	0.657891	0.000000	0.000000	0.000000	-0.000722	-0.061315	0.055434	0.000000	0.000000	2.000000	156.000000	0.000000
15319.181660	-0.113680	0.608953	-0.012952	78.829514	6.595997	15.047485	0.684739	0.000000	0.657891	0.000000	0.000000	0.000000	0.004388	-0.076409	0.061846	0.000000	0.000000	2.000000	156.000000	0.000000
15319.184993	-0.113680	0.608953	-0.012952	78.949425	6.900409	15.346578	0.684739	0.000000	0.657891	0.000000	0.000000	0.000000	0.004388	-0.076409	0.061846	0.000000	0.000000	2.000000	156.000000	0.000000
15319.188326	-0.113683	0.608678	-0.012767	78.949425	6.900409	15.346578	0.684739	0.000000	0.657891	0.000000	0.000000	0.000000	-0.000725	-0.082217	0.055536	0.000000	0.000000	2.000000	156.000000	0.000000
15319.191660	-0.113683	0.608678	-0.012767	78.949425	6.900409	15.346578	0.684739	0.000000	0.657891	0.000000	0.000000	0.000000	-0.000725	-0.082217	0.055536	0.000000	0.000000	2.000000	156.000000	0.000000
15319.194993	-0.113683	0.608678	-0.012767	79.109482	7.294974	15.731205	0.684128	0.000000	0.638328	0.000000	0.000000	0.000000	-0.000725	-0.082217	0.055536	0.000000	0.000000	2.000000	156.000000	0.000000
15319.198326	-0.113683	0.608678	-0.012767	79.109482	7.294974	15.731205	0.684128	0.000000	0.638328	0.000000	0.000000	0.000000	-0.000725	-0.082217	0.055536	0.000000	0.000000	2.000000	156.000000	0.000000
15319.201660	-0.113671	0.608372	-0.012636	79.109482	7.294974	15.731205	0.684128	0.000000	0.638328	0.000000	0.000000	0.000000	0.003480	-0.092008	0.039126	0.000000	0.000000	2.000000	156.000000	0.000000
15319.204993	-0.113671	0.608372	-0.012636	79.282265	7.734969	16.160896	0.684128	0.000000	0.638328	0.000000	0.000000	0.000000	0.003480	-0.092008	0.039126	0.000000	0.000000	2.000000	156.000000	0.000000
15319.208326	-0.113671	0.608372	-0.012636	79.282265	7.734969	16.160896	0.684128	0.000000	0.638328	0.000000	0.000000	0.000000	0.003480	-0.092008	0.039126	0.000000	0.000000	2.000000	156.000000	0.000000
15319.211660	-0.113671	0.608372	-0.012636	79.282265	7.734969	16.160896	0.684128	0.000000	0.638328	0.000000	0.000000	0.000000	0.003480	-0.092008	0.039126	0.000000	0.000000	2.000000	156.000000	0.000000
15319.214993	-0.113668	0.607687	-0.012472	79.430626	8.123816	16.548109	0.683548	0.000000	0.631807	0.000000	0.000000	0.000000	0.000932	-0.205307	0.049138	0.000000	0.000000	2.000000	156.000000	0.000000
15319.218326	-0.113668	0.607687	-0.012472	79.430626	8.123816	16.548109	0.683548	0.000000	0.631807	0.000000	0.000000	0.000000	-0.000000	0.000008	0.000000	0.000000	0.000000	2.000000	156.000000	0.000000
15319.221660	-0.113668	0.607687	-0.012472	79.430626	8.123816	16.548109	0.683548	0.000000	0.631807	0.000000	0.000000	0.000000	-0.000000	0.000008	0.000000	0.000000	0.000000	2.000000	156.000000	0.000000
15319.224993	-0.113668	0.607687	-0.012472	79.549759	8.480663	16.908619	0.683393	0.000000	0.623617	0.000000	0.000000	0.000000	-0.000000	0.000008	0.000000	0.000000	0.000000	2.000000	156.000000	0.000000
15319.228326	-0.113668	0.607687	-0.012472	79.549759	8.480663	16.908619	0.683393	0.000000	0.623617	0.000000	0.000000	0.000000	-0.000000	0.000008	0.000000	0.000000	0.000000	2.000000	156.000000	0.000000
15319.231660	-0.113655	0.607310	-0.012434	79.549759	8.480663	16.908619	0.683393	0.000000	0.623617	0.000000	0.000000	0.000000	0.003783	-0.113225	0.011598	0.000000	0.000000	2.000000	156.000000	0.000000
15319.234993	-0.113655	0.607310	-0.012434	79.644669	8.800502	17.241032	0.683393	0.000000	0.623617	0.000000	0.000000	0.000000	0.003783	-0.113225	0.011598	0.000000	0.000000	2.000000	156.000000	0.000000
15319.238326	-0.113655	0.607310	-0.012434	79.644669	8.800502	17.241032	0.683393	0.000000	0.623617	0.000000	0.000000	0.000000	0.003783	-0.113225	0.011598	0.000000	0.000000	2.000000	156.000000	0.000000
15319.241660	-0.113655	0.607310	-0.012434	79.644669	8.800502	17.241032	0.683393	0.000000	0.623617	0.000000	0.000000	0.000000	0.003783	-0.113225	0.011598	0.000000	0.000000	2.000000	156.000000	0.000000
15319.244993	-0.113660	0.606429	-0.012415	79.711967	9.128373	17.597715	0.682763	0.000000	0.621684	0.000000	0.000000	0.000000	-0.001459	-0.264441	0.005713	0.000000	0.000000	2.000000	156.000000	0.000000
15319.248326	-0.113660	0.606429	-0.012415	79.711967	9.128373	17.597715	0.682763	0.000000	0.621684	0.000000	0.000000	0.000000	0.000000	0.000007	0.000000	0.000000	0.000000	2.000000	156.000000	0.000000
15319.251660	-0.113660	0.606429	-0.012415	79.711967	9.128373	17.597715	0.682763	0.000000	0.621684	0.000000	0.000000	0.000000	0.000000	0.000007	0.000000	0.000000	0.000000	2.000000	156.000000	0.000000
15319.254993	-0.113660	0.606429	-0.012415	79.754349	9.491644	18.006437	0.683006	0.000000	0.620732	0.000000	0.000000	0.000000	0.000000	0.000007	0.000000	0.000000	0.000000	2.000000	156.000000	0.000000
15319.258326	-0.113660	0.606429	-0.012415	79.754349	9.491644	18.006437	0.683006	0.000000	0.620732	0.000000	0.000000	0.000000	0.000000	0.000007	0.000000	0.000000	0.000000	2.000000	156.000000	0.000000
15319.261660	-0.113637	0.605969	-0.012416	79.754349	9.491644	18.006437	0.683006	0.000000	0.620732	0.000000	0.000000	0.000000	0.006849	-0.137890	-0.000398	0.000000	0.000000	2.000000	156.000000	0.000000
15319.264993	-0.113637	0.605969	-0.012416	79.797104	9.858635	18.419138	0.683006	0.000000	0.620732	0.000000	0.000000	0.000000	0.006849	-0.137890	-0.000398	0.000000	0.000000	2.000000	156.000000	0.000000
15319.268326	-0.113637	0.605969	-0.012416	79.797104	9.858635	18.419138	0.683006	0.000000	0.620732	0.000000	0.000000	0.000000	0.006849	-0.137890	-0.000398	0.000000	0.000000	2.000000	156.000000	0.000000
15319.271660	-0.113637	0.605969	-0.012416	79.797104	9.858635	18.419138	0.683006	0.000000	0.620732	0.000000	0.000000	0.000000	0.006849	-0.137890	-0.000398	0.000000	0.000000	2.000000	156.000000	0.000000
15319.274993	-0.113531	0.604930	-0.012480	79.851074	10.148860	18.732822	0.681865	0.000000	0.620798	0.000000	0.000000	0.000000	0.031872	-0.311780	-0.019120	0.000000	0.000000	2.000000	156.000000	0.000000
15319.278326	-0.113531	0.604930	-0.012480	79.851074	10.148860	18.732822	0.681865	0.000000	0.620798	0.000000	0.000000	0.000000	0.000000	0.000000	0.000000	0.000000	0.000000	2.000000	156.000000	0.000000
15319.281660	-0.113531	0.604930	-0.012480	79.851074	10.148860	18.732822	0.681865	0.000000	0.620798	0.000000	0.000000	0.000000	0.000000	0.000000	0.000000	0.000000	0.000000	2.000000	156.000000	0.000000
15319.284993	-0.113531	0.604930	-0.012480	79.915604	10.407010	19.000475	0.676553	0.000000	0.623985	0.000000	0.000000	0.000000	0.000000	0.000000	0.000000	0.000000	0.000000	2.000000	156.000000	0.000000
15319.288326	-0.113471	0.604394	-0.012540	79.915604	10.407010	19.000475	0.676553	0.000000	0.623985	0.000000	0.000000	0.000000	0.018098	-0.160583	-0.018058	0.000000	0.000000	2.000000	156.000000	0.000000
15319.291660	-0.113471	0.604394	-0.012540	79.915604	10.407010	19.000475	0.676553	0.000000	0.623985	0.000000	0.000000	0.000000	0.018098	-0.160583	-0.018058	0.000000	0.000000	2.000000	156.000000	0.000000
15319.294993	-0.113471	0.604394	-0.012540	79.984253	10.658055	19.260592	0.673536	0.000000	0.626995	0.000000	0.000000	0.000000	0.018098	-0.160583	-0.018058	0.000000	0.000000	2.000000	156.000000	0.000000
15319.298326	-0.113387	0.603815	-0.012603	79.984253	10.658055	19.260592	0.673536	0.000000	0.626995	0.000000	0.000000	0.000000	0.025085	-0.173721	-0.019021	0.000000	0.000000	2.000000	156.000000	0.000000
15319.301660	-0.113387	0.603815	-0.012603	79.984253	10.658055	19.260592	0.673536	0.000000	0.626995	0.000000	0.000000	0.000000	0.025085	-0.173721	-0.019021	0.000000	0.000000	2.000000	156.000000	0.000000
15319.304993	-0.113387	0.603815	-0.012603	80.052010	10.925508	19.533335	0.669355	0.000000	0.630165	0.000000	0.000000	0.000000	0.025085	-0.173721	-0.019021	0.000000	0.000000	2.000000	156.000000	0.000000
15319.308326	-0.113387	0.603815	-0.012603	80.052010	10.925508	19.533335	0.669355	0.000000	0.630165	0.000000	0.000000	0.000000	0.025085	-0.173721	-0.019021	0.000000	0.000000	2.000000	156.000000	0.000000
15319.311660	-0.113293	0.603224	-0.012707	80.052010	10.925508	19.533335	0.669355	0.000000	0.630165	0.000000	0.000000	0.000000	0.028134	-0.177487	-0.031013	0.000000	0.000000	2.000000	156.000000	0.000000
15319.314993	-0.113293	0.603224	-0.012707	80.117798	11.249761	19.872890	0.669355	0.000000	0.630165	0.000000	0.000000	0.000000	0.028134	-0.177487	-0.031013	0.000000	0.000000	2.000000	156.000000	0.000000
15319.318326	-0.113178	0.602633	-0.012805	80.117798	11.249761	19.872890	0.669355	0.000000	0.630165	0.000000	0.000000	0.000000	0.034513	-0.177334	-0.029642	0.000000	0.000000	2.000000	156.000000	0.000000
15319.321660	-0.113178	0.602633	-0.012805	80.117798	11.249761	19.872890	0.669355	0.000000	0.630165	0.000000	0.000000	0.000000	0.034513	-0.177334	-0.029642	0.000000	0.000000	2.000000	156.000000	0.000000
15319.324993	-0.113178	0.602633	-0.012805	80.181541	11.631754	20.280212	0.658914	0.000000	0.640274	0.000000	0.000000	0.000000	0.034513	-0.177334	-0.029642	0.000000	0.000000	2.000000	156.000000	0.000000
15319.328326	-0.113178	0.602633	-0.012805	80.181541	11.631754	20.280212	0.658914	0.000000	0.640274	0.000000	0.000000	0.000000	0.034513	-0.177334	-0.029642	0.000000	0.000000	2.000000	156.000000	0.000000
15319.331660	-0.113038	0.602023	-0.012916	80.181541	11.631754	20.280212	0.658914	0.000000	0.640274	0.000000	0.000000	0.000000	0.042091	-0.182908	-0.033017	0.000000	0.000000	2.000000	156.000000	0.000000
15319.334993	-0.113038	0.602023	-0.012916	80.241699	12.051730	20.729437	0.658914	0.000000	0.640274	0.000000	0.000000	0.000000	0.042091	-0.182908	-0.033017	0.000000	0.000000	2.000000	156.000000	0.000000
15319.338326	-0.112898	0.601414	-0.013026	80.241699	12.051730	20.729437	0.658914	0.000000	0.640274	0.000000	0.000000	0.000000	0.042142	-0.182757	-0.033281	0.000000	0.000000	2.000000	156.000000	0.000000
15319.341660	-0.112898	0.601414	-0.013026	80.241699	12.051730	20.729437	0.658914	0.000000	0.640274	0.000000	0.000000	0.000000	0.042142	-0.182757	-0.033281	0.000000	0.000000	2.000000	156.000000	0.000000
15319.344993	-0.112898	0.601414	-0.013026	80.305717	12.472303	21.173422	0.644875	0.000000	0.651324	0.000000	0.000000	0.000000	0.042142	-0.182757	-0.033281	0.000000	0.000000	2.000000	156.000000	0.000000
15319.348326	-0.112898	0.601414	-0.013026	80.305717	12.472303	21.173422	0.644875	0.000000	0.651324	0.000000	0.000000	0.000000	0.042142	-0.182757	-0.033281	0.000000	0.000000	2.000000	156.000000	0.000000
15319.351660	-0.112732	0.600786	-0.013149	80.305717	12.472303	21.173422	0.644875	0.000000	0.651324	0.000000	0.000000	0.000000	0.049718	-0.188260	-0.036697	0.000000	0.000000	2.000000	156.000000	0.000000
15319.354993	-0.112732	0.600786	-0.013149	80.375587	12.839643	21.548290	0.644875	0.000000	0.651324	0.000000	0.000000	0.000000	0.049718	-0.188260	-0.036697	0.000000	0.000000	2.000000	156.000000	0.000000
15319.358326	-0.112545	0.600159	-0.013267	80.375587	12.839643	21.548290	0.644875	0.000000	0.651324	0.000000	0.000000	0.000000	0.056084	-0.188128	-0.035381	0.000000	0.000000	2.000000	156.000000	0.000000
15319.361660	-0.112545	0.600159	-0.013267	80.375587	12.839643	21.548290	0.644875	0.000000	0.651324	0.000000	0.000000	0.000000	0.056084	-0.188128	-0.035381	0.000000	0.000000	2.000000	156.000000	0.000000
15319.364993	-0.112545	0.600159	-0.013267	80.454742	13.122473	21.816147	0.627242	0.000000	0.663337	0.000000	0.000000	0.000000	0.056084	-0.188128	-0.035381	0.000000	0.000000	2.000000	156.000000	0.000000
15319.368326	-0.112545	0.600159	-0.013267	80.454742	13.122473	21.816147	0.627242	0.000000	0.663337	0.000000	0.000000	0.000000	0.056084	-0.188128	-0.035381	0.000000	0.000000	2.000000	156.000000	0.000000
15319.371660	-0.112337	0.599533	-0.013380	80.454742	13.122473	21.816147	0.627242	0.000000	0.663337	0.000000	0.000000	0.000000	0.062445	-0.187955	-0.034072	0.000000	0.000000	2.000000	156.000000	0.000000
15319.374993	-0.112337	0.599533	-0.013380	80.535271	13.394180	22.069574	0.627242	0.000000	0.663337	0.000000	0.000000	0.000000	0.062445	-0.187955	-0.034072	0.000000	0.000000	2.000000	156.000000	0.000000
15319.378326	-0.112149	0.598907	-0.013500	80.535271	13.394180	22.069574	0.627242	0.000000	0.663337	0.000000	0.000000	0.000000	0.056164	-0.187815	-0.035965	0.000000	0.000000	2.000000	156.000000	0.000000
15319.381660	-0.112149	0.598907	-0.013500	80.535271	13.394180	22.069574	0.627242	0.000000	0.663337	0.000000	0.000000	0.000000	0.056164	-0.187815	-0.035965	0.000000	0.000000	2.000000	156.000000	0.000000
15319.384993	-0.112149	0.598907	-0.013500	80.615631	13.664761	22.327312	0.607474	0.000000	0.675009	0.000000	0.000000	0.000000	0.056164	-0.187815	-0.035965	0.000000	0.000000	2.000000	156.000000	0.000000
15319.388326	-0.112149	0.598907	-0.013500	80.615631	13.664761	22.327312	0.607474	0.000000	0.675009	0.000000	0.000000	0.000000	0.056164	-0.187815	-0.035965	0.000000	0.000000	2.000000	156.000000	0.000000
15319.391660	-0.111972	0.598294	-0.013582	80.615631	13.664761	22.327312	0.607474	0.000000	0.675009	0.000000	0.000000	0.000000	0.053218	-0.183881	-0.024426	0.000000	0.000000	2.000000	156.000000	0.000000
15319.394993	-0.111972	0.598294	-0.013582	80.690300	13.921764	22.571238	0.607474	0.000000	0.675009	0.000000	0.000000	0.000000	0.053218	-0.183881	-0.024426	0.000000	0.000000	2.000000	156.000000	0.000000
15319.398326	-0.111848	0.597669	-0.013628	80.690300	13.921764	22.571238	0.607474	0.000000	0.675009	0.000000	0.000000	0.000000	0.037082	-0.187489	-0.013814	0.000000	0.000000	2.000000	156.000000	0.000000
15319.401660	-0.111848	0.597669	-0.013628	80.690300	13.921764	22.571238	0.607474	0.000000	0.675009	0.000000	0.000000	0.000000	0.037082	-0.187489	-0.013814	0.000000	0.000000	2.000000	156.000000	0.000000
15319.404993	-0.111848	0.597669	-0.013628	80.764816	14.179975	22.819092	0.592424	0.000000	0.681383	0.000000	0.000000	0.000000	0.037082	-0.187489	-0.013814	0.000000	0.000000	2.000000	156.000000	0.000000
15319.408326	-0.111848	0.597669	-0.013628	80.764816	14.179975	22.819092	0.592424	0.000000	0.681383	0.000000	0.000000	0.000000	0.037082	-0.187489	-0.013814	0.000000	0.000000	2.000000	156.000000	0.000000
15319.411660	-0.111714	0.597056	-0.013630	80.764816	14.179975	22.819092	0.592424	0.000000	0.681383	0.000000	0.000000	0.000000	0.040473	-0.183657	-0.000647	0.000000	0.000000	2.000000	156.000000	0.000000
15319.414993	-0.111714	0.597056	-0.013630	80.837219	14.422245	23.051945	0.592424	0.000000	0.681383	0.000000	0.000000	0.000000	0.040473	-0.183657	-0.000647	0.000000	0.000000	2.000000	156.000000	0.000000
15319.418326	-0.111631	0.596457	-0.013604	80.837219	14.422245	23.051945	0.592424	0.000000	0.681383	0.000000	0.000000	0.000000	0.024915	-0.179843	0.007767	0.000000	0.000000	2.000000	156.000000	0.000000
15319.421660	-0.111631	0.596457	-0.013604	80.837219	14.422245	23.051945	0.592424	0.000000	0.681383	0.000000	0.000000	0.000000	0.024915	-0.179843	0.007767	0.000000	0.000000	2.000000	156.000000	0.000000
15319.424993	-0.111631	0.596457	-0.013604	80.905838	14.661291	23.288542	0.581526	0.000000	0.680196	0.000000	0.000000	0.000000	0.024915	-0.179843	0.007767	0.000000	0.000000	2.000000	156.000000	0.000000
15319.428326	-0.111626	0.595864	-0.013532	80.905838	14.661291	23.288542	0.581526	0.000000	0.680196	0.000000	0.000000	0.000000	0.001270	-0.177971	0.021650	0.000000	0.000000	2.000000	156.000000	0.000000
15319.431660	-0.111626	0.595864	-0.013532	80.905838	14.661291	23.288542	0.581526	0.000000	0.680196	0.000000	0.000000	0.000000	0.001270	-0.177971	0.021650	0.000000	0.000000	2.000000	156.000000	0.000000
15319.434993	-0.111626	0.595864	-0.013532	80.971603	14.888931	23.519056	0.581315	0.000000	0.676588	0.000000	0.000000	0.000000	0.001270	-0.177971	0.021650	0.000000	0.000000	2.000000	156.000000	0.000000
15319.438326	-0.111657	0.595301	-0.013410	80.971603	14.888931	23.519056	0.581315	0.000000	0.676588	0.000000	0.000000	0.000000	-0.009192	-0.168674	0.036530	0.000000	0.000000	2.000000	156.000000	0.000000
15319.441660	-0.111657	0.595301	-0.013410	80.971603	14.888931	23.519056	0.581315	0.000000	0.676588	0.000000	0.000000	0.000000	-0.009192	-0.168674	0.036530	0.000000	0.000000	2.000000	156.000000	0.000000
15319.444993	-0.111657	0.595301	-0.013410	81.030098	15.116568	23.752655	0.582846	0.000000	0.670500	0.000000	0.000000	0.000000	-0.009192	-0.168674	0.036530	0.000000	0.000000	2.000000	156.000000	0.000000
15319.448326	-0.111657	0.595301	-0.013410	81.030098	15.116568	23.752655	0.582846	0.000000	0.670500	0.000000	0.000000	0.000000	-0.009192	-0.168674	0.036530	0.000000	0.000000	2.000000	156.000000	0.000000
15319.451660	-0.111697	0.594751	-0.013249	81.030098	15.116568	23.752655	0.582846	0.000000	0.670500	0.000000	0.000000	0.000000	-0.012127	-0.165032	0.048194	0.000000	0.000000	2.000000	156.000000	0.000000
15319.454993	-0.111697	0.594751	-0.013249	81.078728	15.370434	24.017828	0.582846	0.000000	0.670500	0.000000	0.000000	0.000000	-0.012127	-0.165032	0.048194	0.000000	0.000000	2.000000	156.000000	0.000000
15319.458326	-0.111725	0.594238	-0.013052	81.078728	15.370434	24.017828	0.582846	0.000000	0.670500	0.000000	0.000000	0.000000	-0.008190	-0.153923	0.059284	0.000000	0.000000	2.000000	156.000000	0.000000
15319.461660	-0.111725	0.594238	-0.013052	81.078728	15.370434	24.017828	0.582846	0.000000	0.670500	0.000000	0.000000	0.000000	-0.008190	-0.153923	0.059284	0.000000	0.000000	2.000000	156.000000	0.000000
15319.464993	-0.111725	0.594238	-0.013052	81.118500	15.673392	24.343630	0.586232	0.000000	0.652587	0.000000	0.000000	0.000000	-0.008190	-0.153923	0.059284	0.000000	0.000000	2.000000	156.000000	0.000000
15319.468326	-0.111725	0.594238	-0.013052	81.118500	15.673392	24.343630	0.586232	0.000000	0.652587	0.000000	0.000000	0.000000	-0.008190	-0.153923	0.059284	0.000000	0.000000	2.000000	156.000000	0.000000
15319.471660	-0.111768	0.593731	-0.012792	81.118500	15.673392	24.343630	0.586232	0.000000	0.652587	0.000000	0.000000	0.000000	-0.012896	-0.152289	0.078013	0.000000	0.000000	2.000000	156.000000	0.000000
15319.474993	-0.111768	0.593731	-0.012792	81.156219	16.000477	24.691454	0.586232	0.000000	0.652587	0.000000	0.000000	0.000000	-0.012896	-0.152289	0.078013	0.000000	0.000000	2.000000	156.000000	0.000000
15319.478326	-0.111766	0.593248	-0.012529	81.156219	16.000477	24.691454	0.586232	0.000000	0.652587	0.000000	0.000000	0.000000	0.000363	-0.144903	0.078870	0.000000	0.000000	2.000000	156.000000	0.000000
15319.481660	-0.111766	0.593248	-0.012529	81.156219	16.000477	24.691454	0.586232	0.000000	0.652587	0.000000	0.000000	0.000000	0.000363	-0.144903	0.078870	0.000000	0.000000	2.000000	156.000000	0.000000
15319.484993	-0.111766	0.593248	-0.012529	81.199707	16.239635	24.934626	0.588321	0.000000	0.626439	0.000000	0.000000	0.000000	0.000363	-0.144903	0.078870	0.000000	0.000000	2.000000	156.000000	0.000000
15319.488326	-0.111766	0.593248	-0.012529	81.199707	16.239635	24.934626	0.588321	0.000000	0.626439	0.000000	0.000000	0.000000	0.000363	-0.144903	0.078870	0.000000	0.000000	2.000000	156.000000	0.000000
15319.491660	-0.111771	0.592758	-0.012243	81.199707	16.239635	24.934626	0.588321	0.000000	0.626439	0.000000	0.000000	0.000000	-0.001338	-0.146971	0.085740	0.000000	0.000000	2.000000	156.000000	0.000000
15319.494993	-0.111771	0.592758	-0.012243	81.244713	16.427689	25.120972	0.588321	0.000000	0.626439	0.000000	0.000000	0.000000	-0.001338	-0.146971	0.085740	0.000000	0.000000	2.000000	156.000000	0.000000
15319.498326	-0.111775	0.592267	-0.011958	81.244713	16.427689	25.120972	0.588321	0.000000	0.626439	0.000000	0.000000	0.000000	-0.001277	-0.147110	0.085588	0.000000	0.000000	2.000000	156.000000	0.000000
15319.501660	-0.111775	0.592267	-0.011958	81.244713	16.427689	25.120972	0.588321	0.000000	0.626439	0.000000	0.000000	0.000000	-0.001277	-0.147110	0.085588	0.000000	0.000000	2.000000	156.000000	0.000000
15319.504993	-0.111775	0.592267	-0.011958	81.290489	16.609522	25.299438	0.588757	0.000000	0.597885	0.000000	0.000000	0.000000	-0.001277	-0.147110	0.085588	0.000000	0.000000	2.000000	156.000000	0.000000
15319.508326	-0.111775	0.592267	-0.011958	81.290489	16.609522	25.299438	0.588757	0.000000	0.597885	0.000000	0.000000	0.000000	-0.001277	-0.147110	0.085588	0.000000	0.000000	2.000000	156.000000	0.000000
15319.511660	-0.111793	0.591808	-0.011709	81.290489	16.609522	25.299438	0.588757	0.000000	0.597885	0.000000	0.000000	0.000000	-0.005265	-0.137769	0.074691	0.000000	0.000000	2.000000	156.000000	0.000000
15319.514993	-0.111793	0.591808	-0.011709	81.336235	16.793242	25.479786	0.588757	0.000000	0.597885	0.000000	0.000000	0.000000	-0.005265	-0.137769	0.074691	0.000000	0.000000	2.000000	156.000000	0.000000
15319.518326	-0.111825	0.591355	-0.011489	81.336235	16.793242	25.479786	0.588757	0.000000	0.597885	0.000000	0.000000	0.000000	-0.009804	-0.135875	0.065955	0.000000	0.000000	2.000000	156.000000	0.000000
15319.521660	-0.111825	0.591355	-0.011489	81.336235	16.793242	25.479786	0.588757	0.000000	0.597885	0.000000	0.000000	0.000000	-0.009804	-0.135875	0.065955	0.000000	0.000000	2.000000	156.000000	0.000000
15319.524993	-0.111825	0.591355	-0.011489	81.381874	16.973429	25.662045	0.591268	0.000000	0.574444	0.000000	0.000000	0.000000	-0.009804	-0.135875	0.065955	0.000000	0.000000	2.000000	156.000000	0.000000
15319.528326	-0.111825	0.591355	-0.011489	81.381874	16.973429	25.662045	0.591268	0.000000	0.574444	0.000000	0.000000	0.000000	-0.009804	-0.135875	0.065955	0.000000	0.000000	2.000000	156.000000	0.000000
15319.531660	-0.111877	0.590927	-0.011282	81.381874	16.973429	25.662045	0.591268	0.000000	0.574444	0.000000	0.000000	0.000000	-0.015583	-0.128461	0.062106	0.000000	0.000000	2.000000	156.000000	0.000000
15319.534993	-0.111877	0.590927	-0.011282	81.422035	17.136724	25.824440	0.591268	0.000000	0.574444	0.000000	0.000000	0.000000	-0.015583	-0.128461	0.062106	0.000000	0.000000	2.000000	156.000000	0.000000
15319.538326	-0.111877	0.590927	-0.011282	81.422035	17.136724	25.824440	0.591268	0.000000	0.574444	0.000000	0.000000	0.000000	-0.015583	-0.128461	0.062106	0.000000	0.000000	2.000000	156.000000	0.000000
15319.541660	-0.111877	0.590927	-0.011282	81.422035	17.136724	25.824440	0.591268	0.000000	0.574444	0.000000	0.000000	0.000000	-0.015583	-0.128461	0.062106	0.000000	0.000000	2.000000	156.000000	0.000000
15319.544993	-0.111940	0.590115	-0.010941	81.464844	17.309662	25.999323	0.593866	0.000000	0.564093	0.000000	0.000000	0.000000	-0.018918	-0.243623	0.102328	0.000000	0.000000	2.000000	156.000000	0.000000
15319.548326	-0.111940	0.590115	-0.010941	81.464844	17.309662	25.999323	0.593866	0.000000	0.564093	0.000000	0.000000	0.000000	0.000000	-0.000007	-0.000000	0.000000	0.000000	2.000000	156.000000	0.000000
15319.551660	-0.111940	0.590115	-0.010941	81.464844	17.309662	25.999323	0.593866	0.000000	0.564093	0.000000	0.000000	0.000000	0.000000	-0.000007	-0.000000	0.000000	0.000000	2.000000	156.000000	0.000000
15319.554993	-0.111940	0.590115	-0.010941	81.504883	17.473394	26.164881	0.597019	0.000000	0.547038	0.000000	0.000000	0.000000	0.000000	-0.000007	-0.000000	0.000000	0.000000	2.000000	156.000000	0.000000
15319.558326	-0.111940	0.590115	-0.010941	81.504883	17.473394	26.164881	0.597019	0.000000	0.547038	0.000000	0.000000	0.000000	0.000000	-0.000007	-0.000000	0.000000	0.000000	2.000000	156.000000	0.000000
15319.561660	-0.111963	0.589719	-0.010852	81.504883	17.473394	26.164881	0.597019	0.000000	0.547038	0.000000	0.000000	0.000000	-0.006711	-0.118659	0.026753	0.000000	0.000000	2.000000	156.000000	0.000000
15319.564993	-0.111963	0.589719	-0.010852	81.544830	17.638668	26.331976	0.597019	0.000000	0.547038	0.000000	0.000000	0.000000	-0.006711	-0.118659	0.026753	0.000000	0.000000	2.000000	156.000000	0.000000
15319.568326	-0.111963	0.589719	-0.010852	81.544830	17.638668	26.331976	0.597019	0.000000	0.547038	0.000000	0.000000	0.000000	-0.006711	-0.118659	0.026753	0.000000	0.000000	2.000000	156.000000	0.000000
15319.571660	-0.111963	0.589719	-0.010852	81.544830	17.638668	26.331976	0.597019	0.000000	0.547038	0.000000	0.000000	0.000000	-0.006711	-0.118659	0.026753	0.000000	0.000000	2.000000	156.000000	0.000000
15319.574993	-0.112029	0.588997	-0.010677	81.583893	17.811075	26.510605	0.598137	0.000000	0.542579	0.000000	0.000000	0.000000	-0.019886	-0.216759	0.052330	0.000000	0.000000	2.000000	156.000000	0.000000
15319.578326	-0.112029	0.588997	-0.010677	81.583893	17.811075	26.510605	0.598137	0.000000	0.542579	0.000000	0.000000	0.000000	0.000000	-0.000000	-0.000000	0.000000	0.000000	2.000000	156.000000	0.000000
15319.581660	-0.112029	0.588997	-0.010677	81.583893	17.811075	26.510605	0.598137	0.000000	0.542579	0.000000	0.000000	0.000000	0.000000	-0.000000	-0.000000	0.000000	0.000000	2.000000	156.000000	0.000000
15319.584993	-0.112029	0.588997	-0.010677	81.620041	18.012583	26.720617	0.601452	0.000000	0.533858	0.000000	0.000000	0.000000	0.000000	-0.000000	-0.000000	0.000000	0.000000	2.000000	156.000000	0.000000
15319.588326	-0.112029	0.588997	-0.010677	81.620041	18.012583	26.720617	0.601452	0.000000	0.533858	0.000000	0.000000	0.000000	0.000000	-0.000000	-0.000000	0.000000	0.000000	2.000000	156.000000	0.000000
15319.591660	-0.112044	0.588633	-0.010619	81.620041	18.012583	26.720617	0.601452	0.000000	0.533858	0.000000	0.000000	0.000000	-0.004360	-0.109150	0.017385	0.000000	0.000000	2.000000	156.000000	0.000000
15319.594993	-0.112044	0.588633	-0.010619	81.647102	18.262300	26.990421	0.601452	0.000000	0.533858	0.000000	0.000000	0.000000	-0.004360	-0.109150	0.017385	0.000000	0.000000	2.000000	156.000000	0.000000
15319.598326	-0.112044	0.588633	-0.010619	81.647102	18.262300	26.990421	0.601452	0.000000	0.533858	0.000000	0.000000	0.000000	-0.004360	-0.109150	0.017385	0.000000	0.000000	2.000000	156.000000	0.000000
15319.601660	-0.112044	0.588633	-0.010619	81.647102	18.262300	26.990421	0.601452	0.000000	0.533858	0.000000	0.000000	0.000000	-0.004360	-0.109150	0.017385	0.000000	0.000000	2.000000	156.000000	0.000000
15319.604993	-0.112092	0.587931	-0.010516	81.670227	18.580128	27.342892	0.602178	0.000000	0.530960	0.000000	0.000000	0.000000	-0.014501	-0.210756	0.030844	0.000000	0.000000	2.000000	156.000000	0.000000
15319.608326	-0.112092	0.587931	-0.010516	81.670227	18.580128	27.342892	0.602178	0.000000	0.530960	0.000000	0.000000	0.000000	0.000001	-0.000006	0.000000	0.000000	0.000000	2.000000	156.000000	0.000000
15319.611660	-0.112092	0.587931	-0.010516	81.670227	18.580128	27.342892	0.602178	0.000000	0.530960	0.000000	0.000000	0.000000	0.000001	-0.000006	0.000000	0.000000	0.000000	2.000000	156.000000	0.000000
15319.614993	-0.112092	0.587931	-0.010516	81.679092	19.022741	27.845264	0.604595	0.000000	0.525820	0.000000	0.000000	0.000000	0.000001	-0.000006	0.000000	0.000000	0.000000	2.000000	156.000000	0.000000
15319.618326	-0.112092	0.587931	-0.010516	81.679092	19.022741	27.845264	0.604595	0.000000	0.525820	0.000000	0.000000	0.000000	0.000001	-0.000006	0.000000	0.000000	0.000000	2.000000	156.000000	0.000000
15319.621660	-0.112112	0.587562	-0.010528	81.679092	19.022741	27.845264	0.604595	0.000000	0.525820	0.000000	0.000000	0.000000	-0.005914	-0.110602	-0.003370	0.000000	0.000000	2.000000	156.000000	0.000000
15319.624993	-0.112112	0.587562	-0.010528	81.677795	19.583612	28.495789	0.604595	0.000000	0.525820	0.000000	0.000000	0.000000	-0.005914	-0.110602	-0.003370	0.000000	0.000000	2.000000	156.000000	0.000000
15319.628326	-0.112112	0.587562	-0.010528	81.677795	19.583612	28.495789	0.604595	0.000000	0.525820	0.000000	0.000000	0.000000	-0.005914	-0.110602	-0.003370	0.000000	0.000000	2.000000	156.000000	0.000000
15319.631660	-0.112112	0.587562	-0.010528	81.677795	19.583612	28.495789	0.604595	0.000000	0.525820	0.000000	0.000000	0.000000	-0.005914	-0.110602	-0.003370	0.000000	0.000000	2.000000	156.000000	0.000000
15319.634993	-0.112112	0.586845	-0.010616	81.662117	20.258894	29.273521	0.605581	0.000000	0.526381	0.000000	0.000000	0.000000	-0.000139	-0.215026	-0.026384	0.000000	0.000000	2.000000	156.000000	0.000000
15319.638326	-0.112112	0.586845	-0.010616	81.662117	20.258894	29.273521	0.605581	0.000000	0.526381	0.000000	0.000000	0.000000	-0.000000	-0.000002	0.000000	0.000000	0.000000	2.000000	156.000000	0.000000
15319.641660	-0.112112	0.586845	-0.010616	81.662117	20.258894	29.273521	0.605581	0.000000	0.526381	0.000000	0.000000	0.000000	-0.000000	-0.000002	0.000000	0.000000	0.000000	2.000000	156.000000	0.000000
15319.644993	-0.112112	0.586845	-0.010616	81.640968	20.998360	30.135365	0.605604	0.000000	0.530778	0.000000	0.000000	0.000000	-0.000000	-0.000002	0.000000	0.000000	0.000000	2.000000	156.000000	0.000000
15319.648326	-0.112112	0.586845	-0.010616	81.640968	20.998360	30.135365	0.605604	0.000000	0.530778	0.000000	0.000000	0.000000	-0.000000	-0.000002	0.000000	0.000000	0.000000	2.000000	156.000000	0.000000
15319.651660	-0.112089	0.586479	-0.010709	81.640968	20.998360	30.135365	0.605604	0.000000	0.530778	0.000000	0.000000	0.000000	0.007015	-0.109884	-0.027944	0.000000	0.000000	2.000000	156.000000	0.000000
15319.654993	-0.112089	0.586479	-0.010709	81.626213	21.676180	30.916807	0.605604	0.000000	0.530778	0.000000	0.000000	0.000000	0.007015	-0.109884	-0.027944	0.000000	0.000000	2.000000	156.000000	0.000000
15319.658326	-0.112089	0.586479	-0.010709	81.626213	21.676180	30.916807	0.605604	0.000000	0.530778	0.000000	0.000000	0.000000	0.007015	-0.109884	-0.027944	0.000000	0.000000	2.000000	156.000000	0.000000
15319.661660	-0.112089	0.586479	-0.010709	81.626213	21.676180	30.916807	0.605604	0.000000	0.530778	0.000000	0.000000	0.000000	0.007015	-0.109884	-0.027944	0.000000	0.000000	2.000000	156.000000	0.000000
15319.664993	-0.111920	0.585813	-0.011021	81.624779	22.204599	31.523045	0.604435	0.000000	0.535436	0.000000	0.000000	0.000000	0.050559	-0.199752	-0.093770	0.000000	0.000000	2.000000	156.000000	0.000000
15319.668326	-0.111920	0.585813	-0.011021	81.624779	22.204599	31.523045	0.604435	0.000000	0.535436	0.000000	0.000000	0.000000	-0.000001	0.000001	0.000000	0.000000	0.000000	2.000000	156.000000	0.000000
15319.671660	-0.111920	0.585813	-0.011021	81.624779	22.204599	31.523045	0.604435	0.000000	0.535436	0.000000	0.000000	0.000000	-0.000001	0.000001	0.000000	0.000000	0.000000	2.000000	156.000000	0.000000
15319.674993	-0.111920	0.585813	-0.011021	81.638817	22.609867	31.979340	0.596009	0.000000	0.551064	0.000000	0.000000	0.000000	-0.000001	0.000001	0.000000	0.000000	0.000000	2.000000	156.000000	0.000000
15319.678326	-0.111920	0.585813	-0.011021	81.638817	22.609867	31.979340	0.596009	0.000000	0.551064	0.000000	0.000000	0.000000	-0.000001	0.000001	0.000000	0.000000	0.000000	2.000000	156.000000	0.000000
15319.681660	-0.111876	0.585518	-0.011199	81.638817	22.609867	31.979340	0.596009	0.000000	0.551064	0.000000	0.000000	0.000000	0.013357	-0.088458	-0.053258	0.000000	0.000000	2.000000	156.000000	0.000000
15319.684993	-0.111876	0.585518	-0.011199	81.666245	22.881086	32.266666	0.596009	0.000000	0.551064	0.000000	0.000000	0.000000	0.013357	-0.088458	-0.053258	0.000000	0.000000	2.000000	156.000000	0.000000
15319.688326	-0.111876	0.585518	-0.011199	81.666245	22.881086	32.266666	0.596009	0.000000	0.551064	0.000000	0.000000	0.000000	0.013357	-0.088458	-0.053258	0.000000	0.000000	2.000000	156.000000	0.000000
15319.691660	-0.111876	0.585518	-0.011199	81.666245	22.881086	32.266666	0.596009	0.000000	0.551064	0.000000	0.000000	0.000000	0.013357	-0.088458	-0.053258	0.000000	0.000000	2.000000	156.000000	0.000000
15319.694993	-0.111671	0.584917	-0.011568	81.704147	23.113880	32.494133	0.593782	0.000000	0.559940	0.000000	0.000000	0.000000	0.061495	-0.180192	-0.110710	0.000000	0.000000	2.000000	156.000000	0.000000
15319.698326	-0.111671	0.584917	-0.011568	81.704147	23.113880	32.494133	0.593782	0.000000	0.559940	0.000000	0.000000	0.000000	0.000001	-0.000002	-0.000000	0.000000	0.000000	2.000000	156.000000	0.000000
15319.701660	-0.111671	0.584917	-0.011568	81.704147	23.113880	32.494133	0.593782	0.000000	0.559940	0.000000	0.000000	0.000000	0.000001	-0.000002	-0.000000	0.000000	0.000000	2.000000	156.000000	0.000000
15319.704993	-0.111671	0.584917	-0.011568	81.741531	23.317526	32.699657	0.583533	0.000000	0.578392	0.000000	0.000000	0.000000	0.000001	-0.000002	-0.000000	0.000000	0.000000	2.000000	156.000000	0.000000
15319.708326	-0.111671	0.584917	-0.011568	81.741531	23.317526	32.699657	0.583533	0.000000	0.578392	0.000000	0.000000	0.000000	0.000001	-0.000002	-0.000000	0.000000	0.000000	2.000000	156.000000	0.000000
15319.711660	-0.111564	0.584598	-0.011723	81.741531	23.317526	32.699657	0.583533	0.000000	0.578392	0.000000	0.000000	0.000000	0.031923	-0.095821	-0.046671	0.000000	0.000000	2.000000	156.000000	0.000000
15319.714993	-0.111564	0.584598	-0.011723	81.778801	23.520248	32.898998	0.583533	0.000000	0.578392	0.000000	0.000000	0.000000	0.031923	-0.095821	-0.046671	0.000000	0.000000	2.000000	156.000000	0.000000
15319.718326	-0.111564	0.584598	-0.011723	81.778801	23.520248	32.898998	0.583533	0.000000	0.578392	0.000000	0.000000	0.000000	0.031923	-0.095821	-0.046671	0.000000	0.000000	2.000000	156.000000	0.000000
15319.721660	-0.111564	0.584598	-0.011723	81.778801	23.520248	32.898998	0.583533	0.000000	0.578392	0.000000	0.000000	0.000000	0.031923	-0.095821	-0.046671	0.000000	0.000000	2.000000	156.000000	0.000000
15319.724993	-0.111414	0.584053	-0.012055	81.811012	23.695383	33.073200	0.578213	0.000000	0.586170	0.000000	0.000000	0.000000	0.045108	-0.163398	-0.099422	0.000000	0.000000	2.000000	156.000000	0.000000
15319.728326	-0.111414	0.584053	-0.012055	81.811012	23.695383	33.073200	0.578213	0.000000	0.586170	0.000000	0.000000	0.000000	0.000000	0.000003	-0.000000	0.000000	0.000000	2.000000	156.000000	0.000000
15319.731660	-0.111414	0.584053	-0.012055	81.811012	23.695383	33.073200	0.578213	0.000000	0.586170	0.000000	0.000000	0.000000	0.000000	0.000003	-0.000000	0.000000	0.000000	2.000000	156.000000	0.000000
15319.734993	-0.111414	0.584053	-0.012055	81.842064	23.876862	33.258133	0.570695	0.000000	0.602741	0.000000	0.000000	0.000000	0.000000	0.000003	-0.000000	0.000000	0.000000	2.000000	156.000000	0.000000
15319.738326	-0.111414	0.584053	-0.012055	81.842064	23.876862	33.258133	0.570695	0.000000	0.602741	0.000000	0.000000	0.000000	0.000000	0.000003	-0.000000	0.000000	0.000000	2.000000	156.000000	0.000000
15319.741660	-0.111382	0.583814	-0.012184	81.842064	23.876862	33.258133	0.570695	0.000000	0.602741	0.000000	0.000000	0.000000	0.009696	-0.071720	-0.038731	0.000000	0.000000	2.000000	156.000000	0.000000
15319.744993	-0.111382	0.583814	-0.012184	81.866096	24.048126	33.443932	0.570695	0.000000	0.602741	0.000000	0.000000	0.000000	0.009696	-0.071720	-0.038731	0.000000	0.000000	2.000000	156.000000	0.000000
15319.748326	-0.111382	0.583814	-0.012184	81.866096	24.048126	33.443932	0.570695	0.000000	0.602741	0.000000	0.000000	0.000000	0.009696	-0.071720	-0.038731	0.000000	0.000000	2.000000	156.000000	0.000000
15319.751660	-0.111382	0.583814	-0.012184	81.866096	24.048126	33.443932	0.570695	0.000000	0.602741	0.000000	0.000000	0.000000	0.009696	-0.071720	-0.038731	0.000000	0.000000	2.000000	156.000000	0.000000
15319.754993	-0.111339	0.583402	-0.012353	81.878174	24.220304	33.630909	0.569079	0.000000	0.609196	0.000000	0.000000	0.000000	0.012680	-0.123575	-0.050667	0.000000	0.000000	2.000000	156.000000	0.000000
15319.758326	-0.111339	0.583402	-0.012353	81.878174	24.220304	33.630909	0.569079	0.000000	0.609196	0.000000	0.000000	0.000000	0.012680	-0.123575	-0.050667	0.000000	0.000000	2.000000	156.000000	0.000000
15319.761660	-0.111339	0.583402	-0.012353	81.878174	24.220304	33.630909	0.569079	0.000000	0.609196	0.000000	0.000000	0.000000	0.012680	-0.123575	-0.050667	0.000000	0.000000	2.000000	156.000000	0.000000
15319.764993	-0.111339	0.583402	-0.012353	81.890511	24.383062	33.806545	0.566965	0.000000	0.617640	0.000000	0.000000	0.000000	0.012680	-0.123575	-0.050667	0.000000	0.000000	2.000000	156.000000	0.000000
15319.768326	-0.111308	0.583229	-0.012387	81.890511	24.383062	33.806545	0.566965	0.000000	0.617640	0.000000	0.000000	0.000000	0.009317	-0.051889	-0.010329	0.000000	0.000000	2.000000	156.000000	0.000000
15319.771660	-0.111308	0.583229	-0.012387	81.890511	24.383062	33.806545	0.566965	0.000000	0.617640	0.000000	0.000000	0.000000	0.009317	-0.051889	-0.010329	0.000000	0.000000	2.000000	156.000000	0.000000
15319.774993	-0.111308	0.583229	-0.012387	81.905220	24.470612	33.889481	0.565412	0.000000	0.619362	0.000000	0.000000	0.000000	0.009317	-0.051889	-0.010329	0.000000	0.000000	2.000000	156.000000	0.000000
15319.778326	-0.111295	0.583104	-0.012349	81.905220	24.470612	33.889481	0.565412	0.000000	0.619362	0.000000	0.000000	0.000000	0.003828	-0.037571	0.011599	0.000000	0.000000	2.000000	156.000000	0.000000
15319.781660	-0.111295	0.583104	-0.012349	81.905220	24.470612	33.889481	0.565412	0.000000	0.619362	0.000000	0.000000	0.000000	0.003828	-0.037571	0.011599	0.000000	0.000000	2.000000	156.000000	0.000000
15319.784993	-0.111295	0.583104	-0.012349	81.915024	24.528217	33.952900	0.564774	0.000000	0.617429	0.000000	0.000000	0.000000	0.003828	-0.037571	0.011599	0.000000	0.000000	2.000000	156.000000	0.000000
15319.788326	-0.111295	0.583104	-0.012349	81.915024	24.528217	33.952900	0.564774	0.000000	0.617429	0.000000	0.000000	0.000000	0.003828	-0.037571	0.011599	0.000000	0.000000	2.000000	156.000000	0.000000
15319.791660	-0.111275	0.583011	-0.012340	81.915024	24.528217	33.952900	0.564774	0.000000	0.617429	0.000000	0.000000	0.000000	0.006078	-0.027999	0.002601	0.000000	0.000000	2.000000	156.000000	0.000000
15319.794993	-0.111275	0.583011	-0.012340	81.922386	24.569471	33.994568	0.564774	0.000000	0.617429	0.000000	0.000000	0.000000	0.006078	-0.027999	0.002601	0.000000	0.000000	2.000000	156.000000	0.000000
15319.798326	-0.111275	0.583011	-0.012340	81.922386	24.569471	33.994568	0.564774	0.000000	0.617429	0.000000	0.000000	0.000000	0.006078	-0.027999	0.002601	0.000000	0.000000	2.000000	156.000000	0.000000
15319.801660	-0.111275	0.583011	-0.012340	81.922386	24.569471	33.994568	0.564774	0.000000	0.617429	0.000000	0.000000	0.000000	0.006078	-0.027999	0.002601	0.000000	0.000000	2.000000	156.000000	0.000000
15319.804993	-0.111285	0.582863	-0.012392	81.932167	24.621866	34.050236	0.563761	0.000000	0.616995	0.000000	0.000000	0.000000	-0.002842	-0.044345	-0.015542	0.000000	0.000000	2.000000	156.000000	0.000000
15319.808326	-0.111285	0.582863	-0.012392	81.932167	24.621866	34.050236	0.563761	0.000000	0.616995	0.000000	0.000000	0.000000	-0.002842	-0.044345	-0.015542	0.000000	0.000000	2.000000	156.000000	0.000000
15319.811660	-0.111285	0.582863	-0.012392	81.932167	24.621866	34.050236	0.563761	0.000000	0.616995	0.000000	0.000000	0.000000	-0.002842	-0.044345	-0.015542	0.000000	0.000000	2.000000	156.000000	0.000000
15319.814993	-0.111285	0.582863	-0.012392	81.937057	24.638609	34.078133	0.564235	0.000000	0.619586	0.000000	0.000000	0.000000	-0.002842	-0.044345	-0.015542	0.000000	0.000000	2.000000	156.000000	0.000000
15319.818326	-0.111351	0.582815	-0.012486	81.937057	24.638609	34.078133	0.564235	0.000000	0.619586	0.000000	0.000000	0.000000	-0.019840	-0.014281	-0.028298	0.000000	0.000000	2.000000	156.000000	0.000000
15319.821660	-0.111351	0.582815	-0.012486	81.937057	24.638609	34.078133	0.564235	0.000000	0.619586	0.000000	0.000000	0.000000	-0.019840	-0.014281	-0.028298	0.000000	0.000000	2.000000	156.000000	0.000000
15319.824993	-0.111351	0.582815	-0.012486	81.941948	24.652645	34.106045	0.567541	0.000000	0.624302	0.000000	0.000000	0.000000	-0.019840	-0.014281	-0.028298	0.000000	0.000000	2.000000	156.000000	0.000000
15319.828326	-0.111351	0.582815	-0.012486	81.941948	24.652645	34.106045	0.567541	0.000000	0.624302	0.000000	0.000000	0.000000	-0.019840	-0.014281	-0.028298	0.000000	0.000000	2.000000	156.000000	0.000000
15319.831660	-0.111456	0.582818	-0.012604	81.941948	24.652645	34.106045	0.567541	0.000000	0.624302	0.000000	0.000000	0.000000	-0.031493	0.000757	-0.035471	0.000000	0.000000	2.000000	156.000000	0.000000
15319.834993	-0.111456	0.582818	-0.012604	81.938438	24.632906	34.101440	0.567541	0.000000	0.624302	0.000000	0.000000	0.000000	-0.031493	0.000757	-0.035471	0.000000	0.000000	2.000000	156.000000	0.000000
15319.838326	-0.111456	0.582818	-0.012604	81.938438	24.632906	34.101440	0.567541	0.000000	0.624302	0.000000	0.000000	0.000000	-0.031493	0.000757	-0.035471	0.000000	0.000000	2.000000	156.000000	0.000000
15319.841660	-0.111456	0.582818	-0.012604	81.938438	24.632906	34.101440	0.567541	0.000000	0.624302	0.000000	0.000000	0.000000	-0.031493	0.000757	-0.035471	0.000000	0.000000	2.000000	156.000000	0.000000
15319.844993	-0.111566	0.582977	-0.012791	81.931114	24.583323	34.059612	0.572790	0.000000	0.630214	0.000000	0.000000	0.000000	-0.033038	0.047870	-0.056044	0.000000	0.000000	2.000000	156.000000	0.000000
15319.848326	-0.111566	0.582977	-0.012791	81.931114	24.583323	34.059612	0.572790	0.000000	0.630214	0.000000	0.000000	0.000000	-0.033038	0.047870	-0.056044	0.000000	0.000000	2.000000	156.000000	0.000000
15319.851660	-0.111566	0.582977	-0.012791	81.931114	24.583323	34.059612	0.572790	0.000000	0.630214	0.000000	0.000000	0.000000	-0.033038	0.047870	-0.056044	0.000000	0.000000	2.000000	156.000000	0.000000
15319.854993	-0.111566	0.582977	-0.012791	81.916405	24.497963	33.976143	0.578297	0.000000	0.639554	0.000000	0.000000	0.000000	-0.033038	0.047870	-0.056044	0.000000	0.000000	2.000000	156.000000	0.000000
15319.858326	-0.111583	0.583121	-0.012813	81.916405	24.497963	33.976143	0.578297	0.000000	0.639554	0.000000	0.000000	0.000000	-0.005070	0.042994	-0.006604	0.000000	0.000000	2.000000	156.000000	0.000000
15319.861660	-0.111583	0.583121	-0.012813	81.916405	24.497963	33.976143	0.578297	0.000000	0.639554	0.000000	0.000000	0.000000	-0.005070	0.042994	-0.006604	0.000000	0.000000	2.000000	156.000000	0.000000
15319.864993	-0.111583	0.583121	-0.012813	81.896858	24.388248	33.865330	0.579141	0.000000	0.640655	0.000000	0.000000	0.000000	-0.005070	0.042994	-0.006604	0.000000	0.000000	2.000000	156.000000	0.000000
15319.868326	-0.111583	0.583121	-0.012813	81.896858	24.388248	33.865330	0.579141	0.000000	0.640655	0.000000	0.000000	0.000000	-0.005070	0.042994	-0.006604	0.000000	0.000000	2.000000	156.000000	0.000000
15319.871660	-0.111566	0.583300	-0.012791	81.896858	24.388248	33.865330	0.579141	0.000000	0.640655	0.000000	0.000000	0.000000	0.005088	0.053914	0.006530	0.000000	0.000000	2.000000	156.000000	0.000000
15319.874993	-0.111566	0.583300	-0.012791	81.877228	24.284525	33.755051	0.579141	0.000000	0.640655	0.000000	0.000000	0.000000	0.005088	0.053914	0.006530	0.000000	0.000000	2.000000	156.000000	0.000000
15319.878326	-0.111566	0.583300	-0.012791	81.877228	24.284525	33.755051	0.579141	0.000000	0.640655	0.000000	0.000000	0.000000	0.005088	0.053914	0.006530	0.000000	0.000000	2.000000	156.000000	0.000000
15319.881660	-0.111566	0.583300	-0.012791	81.877228	24.284525	33.755051	0.579141	0.000000	0.640655	0.000000	0.000000	0.000000	0.005088	0.053914	0.006530	0.000000	0.000000	2.000000	156.000000	0.000000
15319.884993	-0.111548	0.583664	-0.012685	81.855118	24.165031	33.631599	0.578294	0.000000	0.639567	0.000000	0.000000	0.000000	0.005436	0.109187	0.031955	0.000000	0.000000	2.000000	156.000000	0.000000
15319.888326	-0.111548	0.583664	-0.012685	81.855118	24.165031	33.631599	0.578294	0.000000	0.639567	0.000000	0.000000	0.000000	0.005436	0.109187	0.031955	0.000000	0.000000	2.000000	156.000000	0.000000
15319.891660	-0.111548	0.583664	-0.012685	81.855118	24.165031	33.631599	0.578294	0.000000	0.639567	0.000000	0.000000	0.000000	0.005436	0.109187	0.031955	0.000000	0.000000	2.000000	156.000000	0.000000
15319.894993	-0.111548	0.583664	-0.012685	81.835449	24.056955	33.522423	0.577388	0.000000	0.634241	0.000000	0.000000	0.000000	0.005436	0.109187	0.031955	0.000000	0.000000	2.000000	156.000000	0.000000
15319.898326	-0.111558	0.583837	-0.012645	81.835449	24.056955	33.522423	0.577388	0.000000	0.634241	0.000000	0.000000	0.000000	-0.002978	0.051896	0.011866	0.000000	0.000000	2.000000	156.000000	0.000000
15319.901660	-0.111558	0.583837	-0.012645	81.835449	24.056955	33.522423	0.577388	0.000000	0.634241	0.000000	0.000000	0.000000	-0.002978	0.051896	0.011866	0.000000	0.000000	2.000000	156.000000	0.000000
15319.904993	-0.111558	0.583837	-0.012645	81.818184	23.960098	33.427315	0.577884	0.000000	0.632263	0.000000	0.000000	0.000000	-0.002978	0.051896	0.011866	0.000000	0.000000	2.000000	156.000000	0.000000
15319.908326	-0.111558	0.583837	-0.012645	81.818184	23.960098	33.427315	0.577884	0.000000	0.632263	0.000000	0.000000	0.000000	-0.002978	0.051896	0.011866	0.000000	0.000000	2.000000	156.000000	0.000000
15319.911660	-0.111590	0.583985	-0.012604	81.818184	23.960098	33.427315	0.577884	0.000000	0.632263	0.000000	0.000000	0.000000	-0.009810	0.044388	0.012273	0.000000	0.000000	2.000000	156.000000	0.000000
15319.914993	-0.111590	0.583985	-0.012604	81.805878	23.887678	33.359650	0.577884	0.000000	0.632263	0.000000	0.000000	0.000000	-0.009810	0.044388	0.012273	0.000000	0.000000	2.000000	156.000000	0.000000
15319.918326	-0.111636	0.584097	-0.012602	81.805878	23.887678	33.359650	0.577884	0.000000	0.632263	0.000000	0.000000	0.000000	-0.013641	0.033460	0.000721	0.000000	0.000000	2.000000	156.000000	0.000000
15319.921660	-0.111636	0.584097	-0.012602	81.805878	23.887678	33.359650	0.577884	0.000000	0.632263	0.000000	0.000000	0.000000	-0.013641	0.033460	0.000721	0.000000	0.000000	2.000000	156.000000	0.000000
15319.924993	-0.111636	0.584097	-0.012602	81.795990	23.828812	33.305668	0.581792	0.000000	0.630098	0.000000	0.000000	0.000000	-0.013641	0.033460	0.000721	0.000000	0.000000	2.000000	156.000000	0.000000
15319.928326	-0.111636	0.584097	-0.012602	81.795990	23.828812	33.305668	0.581792	0.000000	0.630098	0.000000	0.000000	0.000000	-0.013641	0.033460	0.000721	0.000000	0.000000	2.000000	156.000000	0.000000
15319.931660	-0.111667	0.584179	-0.012656	81.795990	23.828812	33.305668	0.581792	0.000000	0.630098	0.000000	0.000000	0.000000	-0.009386	0.024595	-0.016224	0.000000	0.000000	2.000000	156.000000	0.000000
15319.934993	-0.111667	0.584179	-0.012656	81.791061	23.796677	33.278698	0.581792	0.000000	0.630098	0.000000	0.000000	0.000000	-0.009386	0.024595	-0.016224	0.000000	0.000000	2.000000	156.000000	0.000000
15319.938326	-0.111667	0.584179	-0.012656	81.791061	23.796677	33.278698	0.581792	0.000000	0.630098	0.000000	0.000000	0.000000	-0.009386	0.024595	-0.016224	0.000000	0.000000	2.000000	156.000000	0.000000
15319.941660	-0.111667	0.584179	-0.012656	81.791061	23.796677	33.278698	0.581792	0.000000	0.630098	0.000000	0.000000	0.000000	-0.009386	0.024595	-0.016224	0.000000	0.000000	2.000000	156.000000	0.000000
15319.944993	-0.111758	0.584243	-0.012743	81.791061	23.791233	33.278690	0.583357	0.000000	0.632802	0.000000	0.000000	0.000000	-0.027121	0.019125	-0.025974	0.000000	0.000000	2.000000	156.000000	0.000000
15319.948326	-0.111758	0.584243	-0.012743	81.791061	23.791233	33.278690	0.583357	0.000000	0.632802	0.000000	0.000000	0.000000	-0.027121	0.019125	-0.025974	0.000000	0.000000	2.000000	156.000000	0.000000
15319.951660	-0.111758	0.584243	-0.012743	81.791061	23.791233	33.278690	0.583357	0.000000	0.632802	0.000000	0.000000	0.000000	-0.027121	0.019125	-0.025974	0.000000	0.000000	2.000000	156.000000	0.000000
15319.954993	-0.111758	0.584243	-0.012743	81.791061	23.785814	33.278709	0.587877	0.000000	0.637131	0.000000	0.000000	0.000000	-0.027121	0.019125	-0.025974	0.000000	0.000000	2.000000	156.000000	0.000000
15319.958326	-0.111779	0.584243	-0.012748	81.791061	23.785814	33.278709	0.587877	0.000000	0.637131	0.000000	0.000000	0.000000	-0.006330	-0.000009	-0.001592	0.000000	0.000000	2.000000	156.000000	0.000000
15319.961660	-0.111779	0.584243	-0.012748	81.791061	23.785814	33.278709	0.587877	0.000000	0.637131	0.000000	0.000000	0.000000	-0.006330	-0.000009	-0.001592	0.000000	0.000000	2.000000	156.000000	0.000000
15319.964993	-0.111779	0.584243	-0.012748	81.793526	23.799126	33.292164	0.588932	0.000000	0.637396	0.000000	0.000000	0.000000	-0.006330	-0.000009	-0.001592	0.000000	0.000000	2.000000	156.000000	0.000000
15319.968326	-0.111779	0.584243	-0.012748	81.793526	23.799126	33.292164	0.588932	0.000000	0.637396	0.000000	0.000000	0.000000	-0.006330	-0.000009	-0.001592	0.000000	0.000000	2.000000	156.000000	0.000000
15319.971660	-0.111774	0.584224	-0.012764	81.793526	23.799126	33.292164	0.588932	0.000000	0.637396	0.000000	0.000000	0.000000	0.001252	-0.005465	-0.004972	0.000000	0.000000	2.000000	156.000000	0.000000
15319.974993	-0.111774	0.584224	-0.012764	81.793526	23.799126	33.292164	0.588932	0.000000	0.637396	0.000000	0.000000	0.000000	0.001252	-0.005465	-0.004972	0.000000	0.000000	2.000000	156.000000	0.000000
15319.978326	-0.111774	0.584224	-0.012764	81.793526	23.799126	33.292164	0.588932	0.000000	0.637396	0.000000	0.000000	0.000000	0.001252	-0.005465	-0.004972	0.000000	0.000000	2.000000	156.000000	0.000000
15319.981660	-0.111774	0.584224	-0.012764	81.793526	23.799126	33.292164	0.588932	0.000000	0.637396	0.000000	0.000000	0.000000	0.001252	-0.005465	-0.004972	0.000000	0.000000	2.000000	156.000000	0.000000
15319.984993	-0.111763	0.584167	-0.012722	81.798454	23.825811	33.319118	0.588723	0.000000	0.638225	0.000000	0.000000	0.000000	0.003554	-0.017077	0.012620	0.000000	0.000000	2.000000	156.000000	0.000000
15319.988326	-0.111763	0.584167	-0.012722	81.798454	23.825811	33.319118	0.588723	0.000000	0.638225	0.000000	0.000000	0.000000	0.003554	-0.017077	0.012620	0.000000	0.000000	2.000000	156.000000	0.000000
15319.991660	-0.111763	0.584167	-0.012722	81.798454	23.825811	33.319118	0.588723	0.000000	0.638225	0.000000	0.000000	0.000000	0.003554	-0.017077	0.012620	0.000000	0.000000	2.000000	156.000000	0.000000
15319.994993	-0.111763	0.584167	-0.012722	81.803406	23.855267	33.346134	0.588131	0.000000	0.636121	0.000000	0.000000	0.000000	0.003554	-0.017077	0.012620	0.000000	0.000000	2.000000	156.000000	0.000000
15319.998326	-0.111751	0.584111	-0.012680	81.803406	23.855267	33.346134	0.588131	0.000000	0.636121	0.000000	0.000000	0.000000	0.003560	-0.017066	0.012617	0.000000	0.000000	2.000000	156.000000	0.000000
15320.001660	-0.111751	0.584111	-0.012680	81.803406	23.855267	33.346134	0.588131	0.000000	0.636121	0.000000	0.000000	0.000000	0.003560	-0.017066	0.012617	0.000000	0.000000	2.000000	156.000000	0.000000
15320.004993	-0.111751	0.584111	-0.012680	81.808350	23.887468	33.373177	0.587538	0.000000	0.634019	0.000000	0.000000	0.000000	0.003560	-0.017066	0.012617	0.000000	0.000000	2.000000	156.000000	0.000000
15320.008326	-0.111751	0.584111	-0.012680	81.808350	23.887468	33.373177	0.587538	0.000000	0.634019	0.000000	0.000000	0.000000	0.003560	-0.017066	0.012617	0.000000	0.000000	2.000000	156.000000	0.000000
15320.011660	-0.111733	0.584060	-0.012662	81.808350	23.887468	33.373177	0.587538	0.000000	0.634019	0.000000	0.000000	0.000000	0.005316	-0.015040	0.005625	0.000000	0.000000	2.000000	156.000000	0.000000
15320.014993	-0.111733	0.584060	-0.012662	81.815727	23.930367	33.413769	0.587538	0.000000	0.634019	0.000000	0.000000	0.000000	0.005316	-0.015040	0.005625	0.000000	0.000000	2.000000	156.000000	0.000000
15320.018326	-0.111733	0.584060	-0.012662	81.815727	23.930367	33.413769	0.587538	0.000000	0.634019	0.000000	0.000000	0.000000	0.005316	-0.015040	0.005625	0.000000	0.000000	2.000000	156.000000	0.000000
15320.021660	-0.111733	0.584060	-0.012662	81.815727	23.930367	33.413769	0.587538	0.000000	0.634019	0.000000	0.000000	0.000000	0.005316	-0.015040	0.005625	0.000000	0.000000	2.000000	156.000000	0.000000
15320.024993	-0.111704	0.583931	-0.012686	81.823128	23.970648	33.454464	0.586652	0.000000	0.633081	0.000000	0.000000	0.000000	0.008561	-0.038912	-0.007287	0.000000	0.000000	2.000000	156.000000	0.000000
15320.028326	-0.111704	0.583931	-0.012686	81.823128	23.970648	33.454464	0.586652	0.000000	0.633081	0.000000	0.000000	0.000000	0.008561	-0.038912	-0.007287	0.000000	0.000000	2.000000	156.000000	0.000000
15320.031660	-0.111704	0.583931	-0.012686	81.823128	23.970648	33.454464	0.586652	0.000000	0.633081	0.000000	0.000000	0.000000	0.008561	-0.038912	-0.007287	0.000000	0.000000	2.000000	156.000000	0.000000
15320.034993	-0.111704	0.583931	-0.012686	81.830521	24.011005	33.495235	0.585225	0.000000	0.634295	0.000000	0.000000	0.000000	0.008561	-0.038912	-0.007287	0.000000	0.000000	2.000000	156.000000	0.000000
15320.038326	-0.111698	0.583869	-0.012712	81.830521	24.011005	33.495235	0.585225	0.000000	0.634295	0.000000	0.000000	0.000000	0.001996	-0.018440	-0.007938	0.000000	0.000000	2.000000	156.000000	0.000000
15320.041660	-0.111698	0.583869	-0.012712	81.830521	24.011005	33.495235	0.585225	0.000000	0.634295	0.000000	0.000000	0.000000	0.001996	-0.018440	-0.007938	0.000000	0.000000	2.000000	156.000000	0.000000
15320.044993	-0.111698	0.583869	-0.012712	81.835426	24.037916	33.522423	0.584892	0.000000	0.635619	0.000000	0.000000	0.000000	0.001996	-0.018440	-0.007938	0.000000	0.000000	2.000000	156.000000	0.000000
15320.048326	-0.111698	0.583869	-0.012712	81.835426	24.037916	33.522423	0.584892	0.000000	0.635619	0.000000	0.000000	0.000000	0.001996	-0.018440	-0.007938	0.000000	0.000000	2.000000	156.000000	0.000000
15320.051660	-0.111685	0.583815	-0.012762	81.835426	24.037916	33.522423	0.584892	0.000000	0.635619	0.000000	0.000000	0.000000	0.003751	-0.016393	-0.014931	0.000000	0.000000	2.000000	156.000000	0.000000
15320.054993	-0.111685	0.583815	-0.012762	81.842842	24.078392	33.563313	0.584892	0.000000	0.635619	0.000000	0.000000	0.000000	0.003751	-0.016393	-0.014931	0.000000	0.000000	2.000000	156.000000	0.000000
15320.058326	-0.111685	0.583815	-0.012762	81.842842	24.078392	33.563313	0.584892	0.000000	0.635619	0.000000	0.000000	0.000000	0.003751	-0.016393	-0.014931	0.000000	0.000000	2.000000	156.000000	0.000000
15320.061660	-0.111685	0.583815	-0.012762	81.842842	24.078392	33.563313	0.584892	0.000000	0.635619	0.000000	0.000000	0.000000	0.003751	-0.016393	-0.014931	0.000000	0.000000	2.000000	156.000000	0.000000
15320.064993	-0.111684	0.583749	-0.012857	81.845291	24.091908	33.576969	0.584267	0.000000	0.638107	0.000000	0.000000	0.000000	0.000433	-0.019771	-0.028492	0.000000	0.000000	2.000000	156.000000	0.000000
15320.068326	-0.111684	0.583749	-0.012857	81.845291	24.091908	33.576969	0.584267	0.000000	0.638107	0.000000	0.000000	0.000000	0.000433	-0.019771	-0.028492	0.000000	0.000000	2.000000	156.000000	0.000000
15320.071660	-0.111684	0.583749	-0.012857	81.845291	24.091908	33.576969	0.584267	0.000000	0.638107	0.000000	0.000000	0.000000	0.000433	-0.019771	-0.028492	0.000000	0.000000	2.000000	156.000000	0.000000
15320.074993	-0.111684	0.583749	-0.012857	81.847725	24.102673	33.590584	0.584195	0.000000	0.642856	0.000000	0.000000	0.000000	0.000433	-0.019771	-0.028492	0.000000	0.000000	2.000000	156.000000	0.000000
15320.078326	-0.111684	0.583749	-0.012857	81.847725	24.102673	33.590584	0.584195	0.000000	0.642856	0.000000	0.000000	0.000000	-0.000000	0.000006	0.000000	0.000000	0.000000	2.000000	156.000000	0.000000
15320.081660	-0.111684	0.583749	-0.012857	81.847725	24.102673	33.590584	0.584195	0.000000	0.642856	0.000000	0.000000	0.000000	-0.000000	0.000006	0.000000	0.000000	0.000000	2.000000	156.000000	0.000000
15320.084993	-0.111684	0.583749	-0.012857	81.845291	24.091908	33.576969	0.584195	0.000000	0.642856	0.000000	0.000000	0.000000	-0.000000	0.000006	0.000000	0.000000	0.000000	2.000000	156.000000	0.000000
15320.088326	-0.111684	0.583749	-0.012857	81.845291	24.091908	33.576969	0.584195	0.000000	0.642856	0.000000	0.000000	0.000000	-0.000000	0.000006	0.000000	0.000000	0.000000	2.000000	156.000000	0.000000
15320.091660	-0.111673	0.583760	-0.012812	81.845291	24.091908	33.576969	0.584195	0.000000	0.642856	0.000000	0.000000	0.000000	0.003321	0.003412	0.013558	0.000000	0.000000	2.000000	156.000000	0.000000
15320.094993	-0.111673	0.583760	-0.012812	81.836845	24.059071	33.545395	0.584195	0.000000	0.642856	0.000000	0.000000	0.000000	0.003321	0.003412	0.013558	0.000000	0.000000	2.000000	156.000000	0.000000
15320.098326	-0.111673	0.583760	-0.012812	81.836845	24.059071	33.545395	0.584195	0.000000	0.642856	0.000000	0.000000	0.000000	0.003321	0.003412	0.013558	0.000000	0.000000	2.000000	156.000000	0.000000
15320.101660	-0.111673	0.583760	-0.012812	81.836845	24.059071	33.545395	0.584195	0.000000	0.642856	0.000000	0.000000	0.000000	0.003321	0.003412	0.013558	0.000000	0.000000	2.000000	156.000000	0.000000
15320.104993	-0.111683	0.583862	-0.012684	81.829491	24.021353	33.504543	0.583641	0.000000	0.640596	0.000000	0.000000	0.000000	-0.002933	0.030703	0.038444	0.000000	0.000000	2.000000	156.000000	0.000000
15320.108326	-0.111683	0.583862	-0.012684	81.829491	24.021353	33.504543	0.583641	0.000000	0.640596	0.000000	0.000000	0.000000	-0.002933	0.030703	0.038444	0.000000	0.000000	2.000000	156.000000	0.000000
15320.111660	-0.111683	0.583862	-0.012684	81.829491	24.021353	33.504543	0.583641	0.000000	0.640596	0.000000	0.000000	0.000000	-0.002933	0.030703	0.038444	0.000000	0.000000	2.000000	156.000000	0.000000
15320.114993	-0.111683	0.583862	-0.012684	81.819595	23.967604	33.450241	0.584130	0.000000	0.634188	0.000000	0.000000	0.000000	-0.002933	0.030703	0.038444	0.000000	0.000000	2.000000	156.000000	0.000000
15320.118326	-0.111684	0.583928	-0.012589	81.819595	23.967604	33.450241	0.584130	0.000000	0.634188	0.000000	0.000000	0.000000	-0.000426	0.019795	0.028484	0.000000	0.000000	2.000000	156.000000	0.000000
15320.121660	-0.111684	0.583928	-0.012589	81.819595	23.967604	33.450241	0.584130	0.000000	0.634188	0.000000	0.000000	0.000000	-0.000426	0.019795	0.028484	0.000000	0.000000	2.000000	156.000000	0.000000
15320.124993	-0.111684	0.583928	-0.012589	81.809761	23.916664	33.396030	0.584201	0.000000	0.629441	0.000000	0.000000	0.000000	-0.000426	0.019795	0.028484	0.000000	0.000000	2.000000	156.000000	0.000000
15320.128326	-0.111684	0.583928	-0.012589	81.809761	23.916664	33.396030	0.584201	0.000000	0.629441	0.000000	0.000000	0.000000	-0.000426	0.019795	0.028484	0.000000	0.000000	2.000000	156.000000	0.000000
15320.131660	-0.111722	0.584001	-0.012528	81.809761	23.916664	33.396030	0.584201	0.000000	0.629441	0.000000	0.000000	0.000000	-0.011329	0.021844	0.018309	0.000000	0.000000	2.000000	156.000000	0.000000
15320.134993	-0.111722	0.584001	-0.012528	81.799919	23.860456	33.341991	0.584201	0.000000	0.629441	0.000000	0.000000	0.000000	-0.011329	0.021844	0.018309	0.000000	0.000000	2.000000	156.000000	0.000000
15320.138326	-0.111722	0.584001	-0.012528	81.799919	23.860456	33.341991	0.584201	0.000000	0.629441	0.000000	0.000000	0.000000	-0.011329	0.021844	0.018309	0.000000	0.000000	2.000000	156.000000	0.000000
15320.141660	-0.111722	0.584001	-0.012528	81.799919	23.860456	33.341991	0.584201	0.000000	0.629441	0.000000	0.000000	0.000000	-0.011329	0.021844	0.018309	0.000000	0.000000	2.000000	156.000000	0.000000
15320.144993	-0.111786	0.584161	-0.012452	81.788979	23.809265	33.297363	0.586089	0.000000	0.626390	0.000000	0.000000	0.000000	-0.019151	0.047820	0.022621	0.000000	0.000000	2.000000	156.000000	0.000000
15320.148326	-0.111786	0.584161	-0.012452	81.788979	23.809265	33.297363	0.586089	0.000000	0.626390	0.000000	0.000000	0.000000	-0.019151	0.047820	0.022621	0.000000	0.000000	2.000000	156.000000	0.000000
15320.151660	-0.111786	0.584161	-0.012452	81.788979	23.809265	33.297363	0.586089	0.000000	0.626390	0.000000	0.000000	0.000000	-0.019151	0.047820	0.022621	0.000000	0.000000	2.000000	156.000000	0.000000
15320.154993	-0.111786	0.584161	-0.012452	81.782982	23.787546	33.279766	0.589281	0.000000	0.622619	0.000000	0.000000	0.000000	-0.019151	0.047820	0.022621	0.000000	0.000000	2.000000	156.000000	0.000000
15320.158326	-0.111808	0.584229	-0.012455	81.782982	23.787546	33.279766	0.589281	0.000000	0.622619	0.000000	0.000000	0.000000	-0.006569	0.020495	-0.000658	0.000000	0.000000	2.000000	156.000000	0.000000
15320.161660	-0.111808	0.584229	-0.012455	81.782982	23.787546	33.279766	0.589281	0.000000	0.622619	0.000000	0.000000	0.000000	-0.006569	0.020495	-0.000658	0.000000	0.000000	2.000000	156.000000	0.000000
15320.164993	-0.111808	0.584229	-0.012455	81.772095	23.739275	33.235348	0.590376	0.000000	0.622729	0.000000	0.000000	0.000000	-0.006569	0.020495	-0.000658	0.000000	0.000000	2.000000	156.000000	0.000000
15320.168326	-0.111808	0.584229	-0.012455	81.772095	23.739275	33.235348	0.590376	0.000000	0.622729	0.000000	0.000000	0.000000	-0.006569	0.020495	-0.000658	0.000000	0.000000	2.000000	156.000000	0.000000
15320.171660	-0.111829	0.584297	-0.012457	81.772095	23.739275	33.235348	0.590376	0.000000	0.622729	0.000000	0.000000	0.000000	-0.006569	0.020511	-0.000661	0.000000	0.000000	2.000000	156.000000	0.000000
15320.174993	-0.111829	0.584297	-0.012457	81.766129	23.717678	33.217876	0.590376	0.000000	0.622729	0.000000	0.000000	0.000000	-0.006569	0.020511	-0.000661	0.000000	0.000000	2.000000	156.000000	0.000000
15320.178326	-0.111829	0.584297	-0.012457	81.766129	23.717678	33.217876	0.590376	0.000000	0.622729	0.000000	0.000000	0.000000	-0.006569	0.020511	-0.000661	0.000000	0.000000	2.000000	156.000000	0.000000
15320.181660	-0.111829	0.584297	-0.012457	81.766129	23.717678	33.217876	0.590376	0.000000	0.622729	0.000000	0.000000	0.000000	-0.006569	0.020511	-0.000661	0.000000	0.000000	2.000000	156.000000	0.000000
15320.184993	-0.111851	0.584436	-0.012548	81.761139	23.688404	33.191040	0.591471	0.000000	0.622839	0.000000	0.000000	0.000000	-0.006608	0.041657	-0.027272	0.000000	0.000000	2.000000	156.000000	0.000000
15320.188326	-0.111851	0.584436	-0.012548	81.761139	23.688404	33.191040	0.591471	0.000000	0.622839	0.000000	0.000000	0.000000	-0.006608	0.041657	-0.027272	0.000000	0.000000	2.000000	156.000000	0.000000
15320.191660	-0.111851	0.584436	-0.012548	81.761139	23.688404	33.191040	0.591471	0.000000	0.622839	0.000000	0.000000	0.000000	-0.006608	0.041657	-0.027272	0.000000	0.000000	2.000000	156.000000	0.000000
15320.194993	-0.111851	0.584436	-0.012548	81.757645	23.682795	33.186977	0.592572	0.000000	0.627385	0.000000	0.000000	0.000000	-0.006608	0.041657	-0.027272	0.000000	0.000000	2.000000	156.000000	0.000000
15320.198326	-0.111832	0.584482	-0.012624	81.757645	23.682795	33.186977	0.592572	0.000000	0.627385	0.000000	0.000000	0.000000	0.005786	0.013653	-0.022995	0.000000	0.000000	2.000000	156.000000	0.000000
15320.201660	-0.111832	0.584482	-0.012624	81.757645	23.682795	33.186977	0.592572	0.000000	0.627385	0.000000	0.000000	0.000000	0.005786	0.013653	-0.022995	0.000000	0.000000	2.000000	156.000000	0.000000
15320.204993	-0.111832	0.584482	-0.012624	81.751022	23.697371	33.210854	0.591608	0.000000	0.631217	0.000000	0.000000	0.000000	0.005786	0.013653	-0.022995	0.000000	0.000000	2.000000	156.000000	0.000000
15320.208326	-0.111832	0.584482	-0.012624	81.751022	23.697371	33.210854	0.591608	0.000000	0.631217	0.000000	0.000000	0.000000	0.005786	0.013653	-0.022995	0.000000	0.000000	2.000000	156.000000	0.000000
15320.211660	-0.111812	0.584529	-0.012793	81.751022	23.697371	33.210854	0.591608	0.000000	0.631217	0.000000	0.000000	0.000000	0.005982	0.014293	-0.050533	0.000000	0.000000	2.000000	156.000000	0.000000
15320.214993	-0.111812	0.584529	-0.012793	81.742744	23.752878	33.285236	0.591608	0.000000	0.631217	0.000000	0.000000	0.000000	0.005982	0.014293	-0.050533	0.000000	0.000000	2.000000	156.000000	0.000000
15320.218326	-0.111812	0.584529	-0.012793	81.742744	23.752878	33.285236	0.591608	0.000000	0.631217	0.000000	0.000000	0.000000	0.005982	0.014293	-0.050533	0.000000	0.000000	2.000000	156.000000	0.000000
15320.221660	-0.111812	0.584529	-0.012793	81.742744	23.752878	33.285236	0.591608	0.000000	0.631217	0.000000	0.000000	0.000000	0.005982	0.014293	-0.050533	0.000000	0.000000	2.000000	156.000000	0.000000
15320.224993	-0.111808	0.584633	-0.013255	81.727516	23.887037	33.456249	0.590611	0.000000	0.639639	0.000000	0.000000	0.000000	0.001307	0.031225	-0.138795	0.000000	0.000000	2.000000	156.000000	0.000000
15320.228326	-0.111808	0.584633	-0.013255	81.727516	23.887037	33.456249	0.590611	0.000000	0.639639	0.000000	0.000000	0.000000	0.001307	0.031225	-0.138795	0.000000	0.000000	2.000000	156.000000	0.000000
15320.231660	-0.111808	0.584633	-0.013255	81.727516	23.887037	33.456249	0.590611	0.000000	0.639639	0.000000	0.000000	0.000000	0.001307	0.031225	-0.138795	0.000000	0.000000	2.000000	156.000000	0.000000
15320.234993	-0.111808	0.584633	-0.013255	81.702156	24.124241	33.750614	0.590393	0.000000	0.662772	0.000000	0.000000	0.000000	0.001307	0.031225	-0.138795	0.000000	0.000000	2.000000	156.000000	0.000000
15320.238326	-0.111819	0.584671	-0.013566	81.702156	24.124241	33.750614	0.590393	0.000000	0.662772	0.000000	0.000000	0.000000	-0.003392	0.011430	-0.093236	0.000000	1.000000	2.000000	156.000000	0.000000
15320.241660	-0.111819	0.584671	-0.013566	81.702156	24.124241	33.750614	0.590393	0.000000	0.662772	0.000000	0.000000	0.000000	-0.003392	0.011430	-0.093236	0.000000	1.000000	2.000000	156.000000	0.000000
