# Supplementary material for: Haptic Guidance Needs to Be Intuitive Not Just Informative to Improve Human Motor Accuracy
Source: PLoS One. 2016 Mar 16;11(3):e0150912. doi: 10.1371/journal.pone.0150912 (PMC4794196; doi:10.1371/journal.pone.0150912)
Supplement: S1 Data — (ZIP) [file pone.0150912.s001.zip › Subject6/exp1_0157.txt]

Time	PosX	PosY	PosZ	RotX	RotY	RotZ	ForceX	ForceY	ForceZ	MomentX	MomentY	MomentZ	VelocityX	VelocityY	VelocityZ	CalibratedWeight	ButtonDown	Condition	Trial	Visual
15321.755291	0.002165	0.528845	0.249316	83.023438	23.439777	37.732304	1.813477	0.000000	-4.659539	0.000000	0.000000	0.000000	-0.151784	-0.081749	-0.228219	0.000000	1.000000	2.000000	157.000000	1.000000
15321.758625	0.002165	0.528845	0.249316	83.023438	23.439777	37.732304	1.813477	0.000000	-4.659539	0.000000	0.000000	0.000000	0.000000	0.000005	0.000001	0.000000	1.000000	2.000000	157.000000	1.000000
15321.761958	0.002165	0.528845	0.249316	83.023438	23.439777	37.732304	1.813477	0.000000	-4.659539	0.000000	0.000000	0.000000	0.000000	0.000005	0.000001	0.000000	1.000000	2.000000	157.000000	1.000000
15321.765291	0.002165	0.528845	0.249316	83.059883	24.110172	38.410900	1.826473	0.000000	-4.654459	0.000000	0.000000	0.000000	0.000000	0.000005	0.000001	0.000000	1.000000	2.000000	157.000000	1.000000
15321.768625	0.002630	0.528381	0.248190	83.059883	24.110172	38.410900	1.826473	0.000000	-4.654459	0.000000	0.000000	0.000000	0.139601	-0.139320	-0.337920	0.000000	1.000000	2.000000	157.000000	1.000000
15321.771958	0.002630	0.528381	0.248190	83.059883	24.110172	38.410900	1.826473	0.000000	-4.654459	0.000000	0.000000	0.000000	0.139601	-0.139320	-0.337920	0.000000	1.000000	2.000000	157.000000	1.000000
15321.775291	0.002630	0.528381	0.248190	82.962624	24.095217	38.399830	1.826094	0.000000	-4.654608	0.000000	0.000000	0.000000	0.139601	-0.139320	-0.337920	0.000000	1.000000	2.000000	157.000000	1.000000
15321.778625	0.003060	0.528079	0.246932	82.962624	24.095217	38.399830	1.826094	0.000000	-4.654608	0.000000	0.000000	0.000000	0.128952	-0.090478	-0.377181	0.000000	1.000000	2.000000	157.000000	1.000000
15321.781958	0.003060	0.528079	0.246932	82.962624	24.095217	38.399830	1.826094	0.000000	-4.654608	0.000000	0.000000	0.000000	0.128952	-0.090478	-0.377181	0.000000	1.000000	2.000000	157.000000	1.000000
15321.785291	0.003060	0.528079	0.246932	82.652229	22.658655	36.958366	1.827130	0.000000	-4.654202	0.000000	0.000000	0.000000	0.128952	-0.090478	-0.377181	0.000000	1.000000	2.000000	157.000000	1.000000
15321.788625	0.003220	0.527687	0.245347	82.652229	22.658655	36.958366	1.827130	0.000000	-4.654202	0.000000	0.000000	0.000000	0.047958	-0.117644	-0.475667	0.000000	1.000000	2.000000	157.000000	1.000000
15321.791958	0.003220	0.527687	0.245347	82.652229	22.658655	36.958366	1.827130	0.000000	-4.654202	0.000000	0.000000	0.000000	0.047958	-0.117644	-0.475667	0.000000	1.000000	2.000000	157.000000	1.000000
15321.795291	0.003220	0.527687	0.245347	81.976326	19.555998	33.735149	1.834726	0.000000	-4.651213	0.000000	0.000000	0.000000	0.047958	-0.117644	-0.475667	0.000000	1.000000	2.000000	157.000000	1.000000
15321.798625	0.003843	0.527048	0.243410	81.976326	19.555998	33.735149	1.834726	0.000000	-4.651213	0.000000	0.000000	0.000000	0.186909	-0.191585	-0.581153	0.000000	1.000000	2.000000	157.000000	1.000000
15321.801958	0.003843	0.527048	0.243410	81.976326	19.555998	33.735149	1.834726	0.000000	-4.651213	0.000000	0.000000	0.000000	0.186909	-0.191585	-0.581153	0.000000	1.000000	2.000000	157.000000	1.000000
15321.805291	0.003843	0.527048	0.243410	80.985809	15.833601	29.829645	1.837059	0.000000	-4.650292	0.000000	0.000000	0.000000	0.186909	-0.191585	-0.581153	0.000000	1.000000	2.000000	157.000000	1.000000
15321.808625	0.004626	0.526376	0.241112	80.985809	15.833601	29.829645	1.837059	0.000000	-4.650292	0.000000	0.000000	0.000000	0.234896	-0.201512	-0.689387	0.000000	1.000000	2.000000	157.000000	1.000000
15321.811958	0.004626	0.526376	0.241112	80.985809	15.833601	29.829645	1.837059	0.000000	-4.650292	0.000000	0.000000	0.000000	0.234896	-0.201512	-0.689387	0.000000	1.000000	2.000000	157.000000	1.000000
15321.815291	0.004626	0.526376	0.241112	79.843399	12.337699	26.097370	1.839140	0.000000	-4.649469	0.000000	0.000000	0.000000	0.234896	-0.201512	-0.689387	0.000000	1.000000	2.000000	157.000000	1.000000
15321.818625	0.005402	0.525629	0.238598	79.843399	12.337699	26.097370	1.839140	0.000000	-4.649469	0.000000	0.000000	0.000000	0.232828	-0.224219	-0.753974	0.000000	1.000000	2.000000	157.000000	1.000000
15321.821958	0.005402	0.525629	0.238598	79.843399	12.337699	26.097370	1.839140	0.000000	-4.649469	0.000000	0.000000	0.000000	0.232828	-0.224219	-0.753974	0.000000	1.000000	2.000000	157.000000	1.000000
15321.825291	0.005402	0.525629	0.238598	78.651131	9.324046	22.763918	1.842813	0.000000	-4.648015	0.000000	0.000000	0.000000	0.232828	-0.224219	-0.753974	0.000000	1.000000	2.000000	157.000000	1.000000
15321.828625	0.006335	0.524734	0.235905	78.651131	9.324046	22.763918	1.842813	0.000000	-4.648015	0.000000	0.000000	0.000000	0.279987	-0.268492	-0.808151	0.000000	0.000000	2.000000	157.000000	1.000000
15321.831958	0.006335	0.524734	0.235905	78.651131	9.324046	22.763918	1.842813	0.000000	-4.648015	0.000000	0.000000	0.000000	0.279987	-0.268492	-0.808151	0.000000	0.000000	2.000000	157.000000	1.000000
15321.835291	0.006335	0.524734	0.235905	77.467339	6.869140	19.925247	1.845106	0.000000	-4.647105	0.000000	0.000000	0.000000	0.279987	-0.268492	-0.808151	0.000000	0.000000	2.000000	157.000000	1.000000
15321.838625	0.007488	0.523705	0.232943	77.467339	6.869140	19.925247	1.845106	0.000000	-4.647105	0.000000	0.000000	0.000000	0.345728	-0.308883	-0.888616	0.000000	0.000000	2.000000	157.000000	1.000000
15321.841958	0.007488	0.523705	0.232943	77.467339	6.869140	19.925247	1.845106	0.000000	-4.647105	0.000000	0.000000	0.000000	0.345728	-0.308883	-0.888616	0.000000	0.000000	2.000000	157.000000	1.000000
15321.845291	0.007488	0.523705	0.232943	76.319214	4.814680	17.429140	1.845513	0.000000	-4.646943	0.000000	0.000000	0.000000	0.345728	-0.308883	-0.888616	0.000000	0.000000	2.000000	157.000000	1.000000
15321.848625	0.008791	0.522647	0.229812	76.319214	4.814680	17.429140	1.845513	0.000000	-4.646943	0.000000	0.000000	0.000000	0.390996	-0.317322	-0.939121	0.000000	0.000000	2.000000	157.000000	1.000000
15321.851958	0.008791	0.522647	0.229812	76.319214	4.814680	17.429140	1.845513	0.000000	-4.646943	0.000000	0.000000	0.000000	0.390996	-0.317322	-0.939121	0.000000	0.000000	2.000000	157.000000	1.000000
15321.855291	0.008791	0.522647	0.229812	75.219894	3.060674	15.169626	1.844464	0.000000	-4.647360	0.000000	0.000000	0.000000	0.390996	-0.317322	-0.939121	0.000000	0.000000	2.000000	157.000000	1.000000
15321.858625	0.010211	0.521476	0.226601	75.219894	3.060674	15.169626	1.844464	0.000000	-4.647360	0.000000	0.000000	0.000000	0.425963	-0.351305	-0.963317	0.000000	0.000000	2.000000	157.000000	1.000000
15321.861958	0.010211	0.521476	0.226601	75.219894	3.060674	15.169626	1.844464	0.000000	-4.647360	0.000000	0.000000	0.000000	0.425963	-0.351305	-0.963317	0.000000	0.000000	2.000000	157.000000	1.000000
15321.865291	0.010211	0.521476	0.226601	74.159599	1.506346	13.115288	1.841885	0.000000	-4.648382	0.000000	0.000000	0.000000	0.425963	-0.351305	-0.963317	0.000000	0.000000	2.000000	157.000000	1.000000
15321.868625	0.011778	0.520345	0.223326	74.159599	1.506346	13.115288	1.841885	0.000000	-4.648382	0.000000	0.000000	0.000000	0.470015	-0.339191	-0.982651	0.000000	0.000000	2.000000	157.000000	1.000000
15321.871958	0.011778	0.520345	0.223326	74.159599	1.506346	13.115288	1.841885	0.000000	-4.648382	0.000000	0.000000	0.000000	0.470015	-0.339191	-0.982651	0.000000	0.000000	2.000000	157.000000	1.000000
15321.875291	0.011778	0.520345	0.223326	73.146317	0.149059	11.432778	1.837047	0.000000	-4.650297	0.000000	0.000000	0.000000	0.470015	-0.339191	-0.982651	0.000000	0.000000	2.000000	157.000000	1.000000
15321.878625	0.013521	0.519218	0.219987	73.146317	0.149059	11.432778	1.837047	0.000000	-4.650297	0.000000	0.000000	0.000000	0.522901	-0.338287	-1.001575	0.000000	0.000000	2.000000	157.000000	1.000000
15321.881958	0.013521	0.519218	0.219987	73.146317	0.149059	11.432778	1.837047	0.000000	-4.650297	0.000000	0.000000	0.000000	0.522901	-0.338287	-1.001575	0.000000	0.000000	2.000000	157.000000	1.000000
15321.885291	0.013521	0.519218	0.219987	72.163612	-1.111283	10.509097	1.829283	0.000000	-4.653356	0.000000	0.000000	0.000000	0.522901	-0.338287	-1.001575	0.000000	0.000000	2.000000	157.000000	1.000000
15321.888625	0.015344	0.518105	0.216719	72.163612	-1.111283	10.509097	1.829283	0.000000	-4.653356	0.000000	0.000000	0.000000	0.546920	-0.333753	-0.980284	0.000000	0.000000	2.000000	157.000000	1.000000
15321.891958	0.015344	0.518105	0.216719	72.163612	-1.111283	10.509097	1.829283	0.000000	-4.653356	0.000000	0.000000	0.000000	0.546920	-0.333753	-0.980284	0.000000	0.000000	2.000000	157.000000	1.000000
15321.895291	0.015344	0.518105	0.216719	71.188202	-2.324480	9.791599	1.819255	0.000000	-4.657286	0.000000	0.000000	0.000000	0.546920	-0.333753	-0.980284	0.000000	0.000000	2.000000	157.000000	1.000000
15321.898625	0.017184	0.517087	0.213586	71.188202	-2.324480	9.791599	1.819255	0.000000	-4.657286	0.000000	0.000000	0.000000	0.552090	-0.305398	-0.939907	0.000000	0.000000	2.000000	157.000000	1.000000
15321.901958	0.017184	0.517087	0.213586	71.188202	-2.324480	9.791599	1.819255	0.000000	-4.657286	0.000000	0.000000	0.000000	0.552090	-0.305398	-0.939907	0.000000	0.000000	2.000000	157.000000	1.000000
15321.905291	0.017184	0.517087	0.213586	70.212784	-3.520148	8.636365	1.807575	0.000000	-4.661831	0.000000	0.000000	0.000000	0.552090	-0.305398	-0.939907	0.000000	0.000000	2.000000	157.000000	1.000000
15321.908625	0.019202	0.516258	0.210629	70.212784	-3.520148	8.636365	1.807575	0.000000	-4.661831	0.000000	0.000000	0.000000	0.605426	-0.248751	-0.887177	0.000000	0.000000	2.000000	157.000000	1.000000
15321.911958	0.019202	0.516258	0.210629	70.212784	-3.520148	8.636365	1.807575	0.000000	-4.661831	0.000000	0.000000	0.000000	0.605426	-0.248751	-0.887177	0.000000	0.000000	2.000000	157.000000	1.000000
15321.915291	0.019202	0.516258	0.210629	69.233650	-4.641776	7.135864	1.790774	0.000000	-4.668312	0.000000	0.000000	0.000000	0.605426	-0.248751	-0.887177	0.000000	0.000000	2.000000	157.000000	1.000000
15321.918625	0.021334	0.515652	0.207849	69.233650	-4.641776	7.135864	1.790774	0.000000	-4.668312	0.000000	0.000000	0.000000	0.639592	-0.181881	-0.834064	0.000000	0.000000	2.000000	157.000000	1.000000
15321.921958	0.021334	0.515652	0.207849	69.233650	-4.641776	7.135864	1.790774	0.000000	-4.668312	0.000000	0.000000	0.000000	0.639592	-0.181881	-0.834064	0.000000	0.000000	2.000000	157.000000	1.000000
15321.925291	0.021334	0.515652	0.207849	68.286186	-5.617404	6.054330	1.769859	0.000000	-4.676280	0.000000	0.000000	0.000000	0.639592	-0.181881	-0.834064	0.000000	0.000000	2.000000	157.000000	1.000000
15321.928625	0.023517	0.515302	0.205247	68.286186	-5.617404	6.054330	1.769859	0.000000	-4.676280	0.000000	0.000000	0.000000	0.654974	-0.104875	-0.780441	0.000000	0.000000	2.000000	157.000000	1.000000
15321.931958	0.023517	0.515302	0.205247	68.286186	-5.617404	6.054330	1.769859	0.000000	-4.676280	0.000000	0.000000	0.000000	0.654974	-0.104875	-0.780441	0.000000	0.000000	2.000000	157.000000	1.000000
15321.935291	0.023517	0.515302	0.205247	67.557091	-6.509253	5.484785	1.745902	0.000000	-4.685278	0.000000	0.000000	0.000000	0.654974	-0.104875	-0.780441	0.000000	0.000000	2.000000	157.000000	1.000000
15321.938625	0.025746	0.515227	0.202653	67.557091	-6.509253	5.484785	1.745902	0.000000	-4.685278	0.000000	0.000000	0.000000	0.668702	-0.022376	-0.778335	0.000000	0.000000	2.000000	157.000000	1.000000
15321.941958	0.025746	0.515227	0.202653	67.557091	-6.509253	5.484785	1.745902	0.000000	-4.685278	0.000000	0.000000	0.000000	0.668702	-0.022376	-0.778335	0.000000	0.000000	2.000000	157.000000	1.000000
15321.945291	0.025746	0.515227	0.202653	67.399696	-7.617465	4.872643	1.720200	0.000000	-4.694775	0.000000	0.000000	0.000000	0.668702	-0.022376	-0.778335	0.000000	0.000000	2.000000	157.000000	1.000000
15321.948625	0.028016	0.515396	0.199947	67.399696	-7.617465	4.872643	1.720200	0.000000	-4.694775	0.000000	0.000000	0.000000	0.680744	0.050659	-0.811791	0.000000	0.000000	2.000000	157.000000	1.000000
15321.951958	0.028016	0.515396	0.199947	67.399696	-7.617465	4.872643	1.720200	0.000000	-4.694775	0.000000	0.000000	0.000000	0.680744	0.050659	-0.811791	0.000000	0.000000	2.000000	157.000000	1.000000
15321.955291	0.028016	0.515396	0.199947	67.658623	-8.869611	3.730987	1.693669	0.000000	-4.704412	0.000000	0.000000	0.000000	0.680744	0.050659	-0.811791	0.000000	0.000000	2.000000	157.000000	1.000000
15321.958625	0.030260	0.515893	0.197106	67.658623	-8.869611	3.730987	1.693669	0.000000	-4.704412	0.000000	0.000000	0.000000	0.673217	0.149122	-0.852414	0.000000	0.000000	2.000000	157.000000	1.000000
15321.961958	0.030260	0.515893	0.197106	67.658623	-8.869611	3.730987	1.693669	0.000000	-4.704412	0.000000	0.000000	0.000000	0.673217	0.149122	-0.852414	0.000000	0.000000	2.000000	157.000000	1.000000
15321.965291	0.030260	0.515893	0.197106	68.081673	-9.927537	2.515618	1.667793	0.000000	-4.713647	0.000000	0.000000	0.000000	0.673217	0.149122	-0.852414	0.000000	0.000000	2.000000	157.000000	1.000000
15321.968625	0.032567	0.516691	0.194072	68.081673	-9.927537	2.515618	1.667793	0.000000	-4.713647	0.000000	0.000000	0.000000	0.692309	0.239365	-0.910042	0.000000	0.000000	2.000000	157.000000	1.000000
15321.971958	0.032567	0.516691	0.194072	68.081673	-9.927537	2.515618	1.667793	0.000000	-4.713647	0.000000	0.000000	0.000000	0.692309	0.239365	-0.910042	0.000000	0.000000	2.000000	157.000000	1.000000
15321.975291	0.032567	0.516691	0.194072	68.631630	-10.496153	2.092912	1.641068	0.000000	-4.723018	0.000000	0.000000	0.000000	0.692309	0.239365	-0.910042	0.000000	0.000000	2.000000	157.000000	1.000000
15321.978625	0.034933	0.517727	0.190796	68.631630	-10.496153	2.092912	1.641068	0.000000	-4.723018	0.000000	0.000000	0.000000	0.709585	0.310680	-0.982969	0.000000	0.000000	2.000000	157.000000	1.000000
15321.981958	0.034933	0.517727	0.190796	68.631630	-10.496153	2.092912	1.641068	0.000000	-4.723018	0.000000	0.000000	0.000000	0.709585	0.310680	-0.982969	0.000000	0.000000	2.000000	157.000000	1.000000
15321.985291	0.034933	0.517727	0.190796	69.257500	-10.700257	2.138886	1.613890	0.000000	-4.732374	0.000000	0.000000	0.000000	0.709585	0.310680	-0.982969	0.000000	0.000000	2.000000	157.000000	1.000000
15321.988625	0.037408	0.518988	0.187198	69.257500	-10.700257	2.138886	1.613890	0.000000	-4.732374	0.000000	0.000000	0.000000	0.742697	0.378341	-1.079332	0.000000	0.000000	2.000000	157.000000	1.000000
15321.991958	0.037408	0.518988	0.187198	69.257500	-10.700257	2.138886	1.613890	0.000000	-4.732374	0.000000	0.000000	0.000000	0.742697	0.378341	-1.079332	0.000000	0.000000	2.000000	157.000000	1.000000
15321.995291	0.037408	0.518988	0.187198	69.907730	-10.803690	2.005076	1.585525	0.000000	-4.741952	0.000000	0.000000	0.000000	0.742697	0.378341	-1.079332	0.000000	0.000000	2.000000	157.000000	1.000000
15321.998625	0.039836	0.520433	0.183285	69.907730	-10.803690	2.005076	1.585525	0.000000	-4.741952	0.000000	0.000000	0.000000	0.728258	0.433491	-1.173818	0.000000	0.000000	2.000000	157.000000	1.000000
15322.001958	0.039836	0.520433	0.183285	69.907730	-10.803690	2.005076	1.585525	0.000000	-4.741952	0.000000	0.000000	0.000000	0.728258	0.433491	-1.173818	0.000000	0.000000	2.000000	157.000000	1.000000
15322.005291	0.039836	0.520433	0.183285	70.558861	-10.852147	1.953937	1.559408	0.000000	-4.750605	0.000000	0.000000	0.000000	0.728258	0.433491	-1.173818	0.000000	0.000000	2.000000	157.000000	1.000000
15322.008625	0.042234	0.522079	0.178941	70.558861	-10.852147	1.953937	1.559408	0.000000	-4.750605	0.000000	0.000000	0.000000	0.719443	0.493773	-1.303324	0.000000	0.000000	2.000000	157.000000	1.000000
15322.011958	0.042234	0.522079	0.178941	70.558861	-10.852147	1.953937	1.559408	0.000000	-4.750605	0.000000	0.000000	0.000000	0.719443	0.493773	-1.303324	0.000000	0.000000	2.000000	157.000000	1.000000
15322.015291	0.042234	0.522079	0.178941	71.184555	-10.863103	2.089616	1.536055	0.000000	-4.758207	0.000000	0.000000	0.000000	0.719443	0.493773	-1.303324	0.000000	0.000000	2.000000	157.000000	1.000000
15322.018625	0.044628	0.523955	0.174186	71.184555	-10.863103	2.089616	1.536055	0.000000	-4.758207	0.000000	0.000000	0.000000	0.718346	0.562715	-1.426253	0.000000	0.000000	2.000000	157.000000	1.000000
15322.021958	0.044628	0.523955	0.174186	71.184555	-10.863103	2.089616	1.536055	0.000000	-4.758207	0.000000	0.000000	0.000000	0.718346	0.562715	-1.426253	0.000000	0.000000	2.000000	157.000000	1.000000
15322.025291	0.044628	0.523955	0.174186	71.768982	-10.868937	2.902538	1.514740	0.000000	-4.765036	0.000000	0.000000	0.000000	0.718346	0.562715	-1.426253	0.000000	0.000000	2.000000	157.000000	1.000000
15322.028625	0.046956	0.526019	0.169058	71.768982	-10.868937	2.902538	1.514740	0.000000	-4.765036	0.000000	0.000000	0.000000	0.698171	0.619214	-1.538518	0.000000	0.000000	2.000000	157.000000	1.000000
15322.031958	0.046956	0.526019	0.169058	71.768982	-10.868937	2.902538	1.514740	0.000000	-4.765036	0.000000	0.000000	0.000000	0.698171	0.619214	-1.538518	0.000000	0.000000	2.000000	157.000000	1.000000
15322.035291	0.046956	0.526019	0.169058	72.294853	-10.929892	4.006892	1.496866	0.000000	-4.770680	0.000000	0.000000	0.000000	0.698171	0.619214	-1.538518	0.000000	0.000000	2.000000	157.000000	1.000000
15322.038625	0.049268	0.528275	0.163524	72.294853	-10.929892	4.006892	1.496866	0.000000	-4.770680	0.000000	0.000000	0.000000	0.693601	0.676921	-1.660335	0.000000	0.000000	2.000000	157.000000	1.000000
15322.041958	0.049268	0.528275	0.163524	72.294853	-10.929892	4.006892	1.496866	0.000000	-4.770680	0.000000	0.000000	0.000000	0.693601	0.676921	-1.660335	0.000000	0.000000	2.000000	157.000000	1.000000
15322.045291	0.049268	0.528275	0.163524	72.760582	-11.062969	4.519827	1.481559	0.000000	-4.775456	0.000000	0.000000	0.000000	0.693601	0.676921	-1.660335	0.000000	0.000000	2.000000	157.000000	1.000000
15322.048625	0.051624	0.530638	0.157670	72.760582	-11.062969	4.519827	1.481559	0.000000	-4.775456	0.000000	0.000000	0.000000	0.706828	0.708805	-1.756058	0.000000	0.000000	2.000000	157.000000	1.000000
15322.051958	0.051624	0.530638	0.157670	72.760582	-11.062969	4.519827	1.481559	0.000000	-4.775456	0.000000	0.000000	0.000000	0.706828	0.708805	-1.756058	0.000000	0.000000	2.000000	157.000000	1.000000
15322.055291	0.051624	0.530638	0.157670	73.172249	-11.187430	4.459274	1.466616	0.000000	-4.780066	0.000000	0.000000	0.000000	0.706828	0.708805	-1.756058	0.000000	0.000000	2.000000	157.000000	1.000000
15322.058625	0.054074	0.533097	0.151486	73.172249	-11.187430	4.459274	1.466616	0.000000	-4.780066	0.000000	0.000000	0.000000	0.734982	0.737828	-1.855373	0.000000	0.000000	2.000000	157.000000	1.000000
15322.061958	0.054074	0.533097	0.151486	73.172249	-11.187430	4.459274	1.466616	0.000000	-4.780066	0.000000	0.000000	0.000000	0.734982	0.737828	-1.855373	0.000000	0.000000	2.000000	157.000000	1.000000
15322.065291	0.054074	0.533097	0.151486	73.532684	-11.197824	4.414909	1.450660	0.000000	-4.784933	0.000000	0.000000	0.000000	0.734982	0.737828	-1.855373	0.000000	0.000000	2.000000	157.000000	1.000000
15322.068625	0.056536	0.535629	0.145122	73.532684	-11.197824	4.414909	1.450660	0.000000	-4.784933	0.000000	0.000000	0.000000	0.738558	0.759545	-1.909158	0.000000	0.000000	2.000000	157.000000	1.000000
15322.071958	0.056536	0.535629	0.145122	73.532684	-11.197824	4.414909	1.450660	0.000000	-4.784933	0.000000	0.000000	0.000000	0.738558	0.759545	-1.909158	0.000000	0.000000	2.000000	157.000000	1.000000
15322.075291	0.056536	0.535629	0.145122	73.799644	-11.104517	4.949577	1.434556	0.000000	-4.789786	0.000000	0.000000	0.000000	0.738558	0.759545	-1.909158	0.000000	0.000000	2.000000	157.000000	1.000000
15322.078625	0.059065	0.538166	0.138616	73.799644	-11.104517	4.949577	1.434556	0.000000	-4.789786	0.000000	0.000000	0.000000	0.758829	0.761094	-1.951837	0.000000	0.000000	2.000000	157.000000	1.000000
15322.081958	0.059065	0.538166	0.138616	73.799644	-11.104517	4.949577	1.434556	0.000000	-4.789786	0.000000	0.000000	0.000000	0.758829	0.761094	-1.951837	0.000000	0.000000	2.000000	157.000000	1.000000
15322.085291	0.059065	0.538166	0.138616	73.931366	-10.897419	6.372587	1.416106	0.000000	-4.795273	0.000000	0.000000	0.000000	0.758829	0.761094	-1.951837	0.000000	0.000000	2.000000	157.000000	1.000000
15322.088625	0.061735	0.540698	0.131919	73.931366	-10.897419	6.372587	1.416106	0.000000	-4.795273	0.000000	0.000000	0.000000	0.801105	0.759731	-2.008977	0.000000	0.000000	2.000000	157.000000	1.000000
15322.091958	0.061735	0.540698	0.131919	73.931366	-10.897419	6.372587	1.416106	0.000000	-4.795273	0.000000	0.000000	0.000000	0.801105	0.759731	-2.008977	0.000000	0.000000	2.000000	157.000000	1.000000
15322.095291	0.061735	0.540698	0.131919	73.922707	-10.558067	8.008846	1.392895	0.000000	-4.802067	0.000000	0.000000	0.000000	0.801105	0.759731	-2.008977	0.000000	0.000000	2.000000	157.000000	1.000000
15322.098625	0.064470	0.543211	0.125191	73.922707	-10.558067	8.008846	1.392895	0.000000	-4.802067	0.000000	0.000000	0.000000	0.820480	0.753868	-2.018236	0.000000	0.000000	2.000000	157.000000	1.000000
15322.101958	0.064470	0.543211	0.125191	73.922707	-10.558067	8.008846	1.392895	0.000000	-4.802067	0.000000	0.000000	0.000000	0.820480	0.753868	-2.018236	0.000000	0.000000	2.000000	157.000000	1.000000
15322.105291	0.064470	0.543211	0.125191	73.736183	-10.144787	8.967239	1.365103	0.000000	-4.810040	0.000000	0.000000	0.000000	0.820480	0.753868	-2.018236	0.000000	0.000000	2.000000	157.000000	1.000000
15322.108625	0.067326	0.545728	0.118481	73.736183	-10.144787	8.967239	1.365103	0.000000	-4.810040	0.000000	0.000000	0.000000	0.856728	0.755023	-2.013084	0.000000	0.000000	2.000000	157.000000	1.000000
15322.111958	0.067326	0.545728	0.118481	73.736183	-10.144787	8.967239	1.365103	0.000000	-4.810040	0.000000	0.000000	0.000000	0.856728	0.755023	-2.013084	0.000000	0.000000	2.000000	157.000000	1.000000
15322.115291	0.067326	0.545728	0.118481	73.398949	-9.699898	9.007604	1.329246	0.000000	-4.820073	0.000000	0.000000	0.000000	0.856728	0.755023	-2.013084	0.000000	0.000000	2.000000	157.000000	1.000000
15322.118625	0.070165	0.548204	0.111831	73.398949	-9.699898	9.007604	1.329246	0.000000	-4.820073	0.000000	0.000000	0.000000	0.851785	0.742821	-1.994983	0.000000	0.000000	2.000000	157.000000	1.000000
15322.121958	0.070165	0.548204	0.111831	73.398949	-9.699898	9.007604	1.329246	0.000000	-4.820073	0.000000	0.000000	0.000000	0.851785	0.742821	-1.994983	0.000000	0.000000	2.000000	157.000000	1.000000
15322.125291	0.070165	0.548204	0.111831	72.958847	-9.239905	8.859234	1.288836	0.000000	-4.831036	0.000000	0.000000	0.000000	0.851785	0.742821	-1.994983	0.000000	0.000000	2.000000	157.000000	1.000000
15322.128625	0.072860	0.550616	0.105305	72.958847	-9.239905	8.859234	1.288836	0.000000	-4.831036	0.000000	0.000000	0.000000	0.808461	0.723698	-1.957863	0.000000	0.000000	2.000000	157.000000	1.000000
15322.131958	0.072860	0.550616	0.105305	72.958847	-9.239905	8.859234	1.288836	0.000000	-4.831036	0.000000	0.000000	0.000000	0.808461	0.723698	-1.957863	0.000000	0.000000	2.000000	157.000000	1.000000
15322.135291	0.072860	0.550616	0.105305	72.480209	-8.734312	8.747662	1.247850	0.000000	-4.841784	0.000000	0.000000	0.000000	0.808461	0.723698	-1.957863	0.000000	0.000000	2.000000	157.000000	1.000000
15322.138625	0.075520	0.552950	0.098877	72.480209	-8.734312	8.747662	1.247850	0.000000	-4.841784	0.000000	0.000000	0.000000	0.797826	0.700070	-1.928295	0.000000	0.000000	2.000000	157.000000	1.000000
15322.141958	0.075520	0.552950	0.098877	72.480209	-8.734312	8.747662	1.247850	0.000000	-4.841784	0.000000	0.000000	0.000000	0.797826	0.700070	-1.928295	0.000000	0.000000	2.000000	157.000000	1.000000
15322.145291	0.075520	0.552950	0.098877	72.023651	-8.124968	8.789456	1.201633	0.000000	-4.853460	0.000000	0.000000	0.000000	0.797826	0.700070	-1.928295	0.000000	0.000000	2.000000	157.000000	1.000000
15322.148625	0.078072	0.555136	0.092596	72.023651	-8.124968	8.789456	1.201633	0.000000	-4.853460	0.000000	0.000000	0.000000	0.765590	0.655769	-1.884523	0.000000	0.000000	2.000000	157.000000	1.000000
15322.151958	0.078072	0.555136	0.092596	72.023651	-8.124968	8.789456	1.201633	0.000000	-4.853460	0.000000	0.000000	0.000000	0.765590	0.655769	-1.884523	0.000000	0.000000	2.000000	157.000000	1.000000
15322.155291	0.078072	0.555136	0.092596	71.631264	-7.421619	9.012853	1.096419	0.000000	-4.629783	0.000000	0.000000	0.000000	0.765590	0.655769	-1.884523	0.000000	0.000000	2.000000	157.000000	1.000000
15322.158625	0.080516	0.557173	0.086427	71.631264	-7.421619	9.012853	1.096419	0.000000	-4.629783	0.000000	0.000000	0.000000	0.733198	0.611229	-1.850583	0.000000	0.000000	2.000000	157.000000	1.000000
15322.161958	0.080516	0.557173	0.086427	71.631264	-7.421619	9.012853	1.096419	0.000000	-4.629783	0.000000	0.000000	0.000000	0.733198	0.611229	-1.850583	0.000000	0.000000	2.000000	157.000000	1.000000
15322.165291	0.080516	0.557173	0.086427	71.307724	-6.643059	9.397725	0.974220	0.000000	-4.321352	0.000000	0.000000	0.000000	0.733198	0.611229	-1.850583	0.000000	0.000000	2.000000	157.000000	1.000000
15322.168625	0.082826	0.559001	0.080353	71.307724	-6.643059	9.397725	0.974220	0.000000	-4.321352	0.000000	0.000000	0.000000	0.693194	0.548317	-1.822277	0.000000	0.000000	2.000000	157.000000	1.000000
15322.171958	0.082826	0.559001	0.080353	71.307724	-6.643059	9.397725	0.974220	0.000000	-4.321352	0.000000	0.000000	0.000000	0.693194	0.548317	-1.822277	0.000000	0.000000	2.000000	157.000000	1.000000
15322.175291	0.082826	0.559001	0.080353	71.040077	-5.908313	9.784238	0.858687	0.000000	-4.017640	0.000000	0.000000	0.000000	0.693194	0.548317	-1.822277	0.000000	0.000000	2.000000	157.000000	1.000000
15322.178625	0.084941	0.560651	0.074445	71.040077	-5.908313	9.784238	0.858687	0.000000	-4.017640	0.000000	0.000000	0.000000	0.634568	0.495156	-1.772221	0.000000	0.000000	2.000000	157.000000	1.000000
15322.181958	0.084941	0.560651	0.074445	71.040077	-5.908313	9.784238	0.858687	0.000000	-4.017640	0.000000	0.000000	0.000000	0.634568	0.495156	-1.772221	0.000000	0.000000	2.000000	157.000000	1.000000
15322.185291	0.084941	0.560651	0.074445	70.828201	-5.269697	10.094621	0.752926	0.000000	-3.722270	0.000000	0.000000	0.000000	0.634568	0.495156	-1.772221	0.000000	0.000000	2.000000	157.000000	1.000000
15322.188625	0.086905	0.562174	0.068613	70.828201	-5.269697	10.094621	0.752926	0.000000	-3.722270	0.000000	0.000000	0.000000	0.588965	0.456887	-1.749582	0.000000	0.000000	2.000000	157.000000	1.000000
15322.191958	0.086905	0.562174	0.068613	70.828201	-5.269697	10.094621	0.752926	0.000000	-3.722270	0.000000	0.000000	0.000000	0.588965	0.456887	-1.749582	0.000000	0.000000	2.000000	157.000000	1.000000
15322.195291	0.086905	0.562174	0.068613	70.664665	-4.717207	10.346269	0.654765	0.000000	-3.430672	0.000000	0.000000	0.000000	0.588965	0.456887	-1.749582	0.000000	0.000000	2.000000	157.000000	1.000000
15322.198625	0.088618	0.563569	0.063005	70.664665	-4.717207	10.346269	0.654765	0.000000	-3.430672	0.000000	0.000000	0.000000	0.514040	0.418249	-1.682662	0.000000	0.000000	2.000000	157.000000	1.000000
15322.201958	0.088618	0.563569	0.063005	70.664665	-4.717207	10.346269	0.654765	0.000000	-3.430672	0.000000	0.000000	0.000000	0.514040	0.418249	-1.682662	0.000000	0.000000	2.000000	157.000000	1.000000
15322.205291	0.088618	0.563569	0.063005	70.544388	-4.197981	10.611524	0.569091	0.000000	-3.150229	0.000000	0.000000	0.000000	0.514040	0.418249	-1.682662	0.000000	0.000000	2.000000	157.000000	1.000000
15322.208625	0.090168	0.564887	0.057623	70.544388	-4.197981	10.611524	0.569091	0.000000	-3.150229	0.000000	0.000000	0.000000	0.464886	0.395639	-1.614564	0.000000	0.000000	2.000000	157.000000	1.000000
15322.211958	0.090168	0.564887	0.057623	70.544388	-4.197981	10.611524	0.569091	0.000000	-3.150229	0.000000	0.000000	0.000000	0.464886	0.395639	-1.614564	0.000000	0.000000	2.000000	157.000000	1.000000
15322.215291	0.090168	0.564887	0.057623	70.493813	-3.638906	11.003102	0.491610	0.000000	-2.881135	0.000000	0.000000	0.000000	0.464886	0.395639	-1.614564	0.000000	0.000000	2.000000	157.000000	1.000000
15322.218625	0.091508	0.566071	0.052454	70.493813	-3.638906	11.003102	0.491610	0.000000	-2.881135	0.000000	0.000000	0.000000	0.402153	0.355073	-1.550749	0.000000	0.000000	2.000000	157.000000	1.000000
15322.221958	0.091508	0.566071	0.052454	70.493813	-3.638906	11.003102	0.491610	0.000000	-2.881135	0.000000	0.000000	0.000000	0.402153	0.355073	-1.550749	0.000000	0.000000	2.000000	157.000000	1.000000
15322.225291	0.091508	0.566071	0.052454	70.509468	-2.955153	11.665886	0.424585	0.000000	-2.622677	0.000000	0.000000	0.000000	0.402153	0.355073	-1.550749	0.000000	0.000000	2.000000	157.000000	1.000000
15322.228625	0.092697	0.567200	0.047498	70.509468	-2.955153	11.665886	0.424585	0.000000	-2.622677	0.000000	0.000000	0.000000	0.356704	0.338656	-1.486745	0.000000	0.000000	2.000000	157.000000	1.000000
15322.231958	0.092697	0.567200	0.047498	70.509468	-2.955153	11.665886	0.424585	0.000000	-2.622677	0.000000	0.000000	0.000000	0.356704	0.338656	-1.486745	0.000000	0.000000	2.000000	157.000000	1.000000
15322.235291	0.092697	0.567200	0.047498	70.571159	-2.127577	12.605125	0.365134	0.000000	-2.374886	0.000000	0.000000	0.000000	0.356704	0.338656	-1.486745	0.000000	0.000000	2.000000	157.000000	1.000000
15322.238625	0.093733	0.568297	0.042713	70.571159	-2.127577	12.605125	0.365134	0.000000	-2.374886	0.000000	0.000000	0.000000	0.310798	0.329224	-1.435318	0.000000	0.000000	2.000000	157.000000	1.000000
15322.241958	0.093733	0.568297	0.042713	70.571159	-2.127577	12.605125	0.365134	0.000000	-2.374886	0.000000	0.000000	0.000000	0.310798	0.329224	-1.435318	0.000000	0.000000	2.000000	157.000000	1.000000
15322.245291	0.093733	0.568297	0.042713	70.683952	-1.230159	13.723279	0.313335	0.000000	-2.135666	0.000000	0.000000	0.000000	0.310798	0.329224	-1.435318	0.000000	0.000000	2.000000	157.000000	1.000000
15322.248625	0.094640	0.569329	0.038194	70.683952	-1.230159	13.723279	0.313335	0.000000	-2.135666	0.000000	0.000000	0.000000	0.271945	0.309458	-1.355745	0.000000	0.000000	2.000000	157.000000	1.000000
15322.251958	0.094640	0.569329	0.038194	70.683952	-1.230159	13.723279	0.313335	0.000000	-2.135666	0.000000	0.000000	0.000000	0.271945	0.309458	-1.355745	0.000000	0.000000	2.000000	157.000000	1.000000
15322.255291	0.094640	0.569329	0.038194	70.837952	-0.322922	14.903225	0.268011	0.000000	-1.909709	0.000000	0.000000	0.000000	0.271945	0.309458	-1.355745	0.000000	0.000000	2.000000	157.000000	1.000000
15322.258625	0.095357	0.570291	0.033851	70.837952	-0.322922	14.903225	0.268011	0.000000	-1.909709	0.000000	0.000000	0.000000	0.215213	0.288559	-1.303090	0.000000	0.000000	2.000000	157.000000	1.000000
15322.261958	0.095357	0.570291	0.033851	70.837952	-0.322922	14.903225	0.268011	0.000000	-1.909709	0.000000	0.000000	0.000000	0.215213	0.288559	-1.303090	0.000000	0.000000	2.000000	157.000000	1.000000
15322.265291	0.095357	0.570291	0.033851	70.991997	0.638656	16.185730	0.232142	0.000000	-1.692527	0.000000	0.000000	0.000000	0.215213	0.288559	-1.303090	0.000000	0.000000	2.000000	157.000000	1.000000
15322.268625	0.095979	0.571250	0.029761	70.991997	0.638656	16.185730	0.232142	0.000000	-1.692527	0.000000	0.000000	0.000000	0.186579	0.287867	-1.226794	0.000000	0.000000	2.000000	157.000000	1.000000
15322.271958	0.095979	0.571250	0.029761	70.991997	0.638656	16.185730	0.232142	0.000000	-1.692527	0.000000	0.000000	0.000000	0.186579	0.287867	-1.226794	0.000000	0.000000	2.000000	157.000000	1.000000
15322.275291	0.095979	0.571250	0.029761	71.132797	1.660921	17.590092	0.201045	0.000000	-1.488061	0.000000	0.000000	0.000000	0.186579	0.287867	-1.226794	0.000000	0.000000	2.000000	157.000000	1.000000
15322.278625	0.096485	0.572193	0.025916	71.132797	1.660921	17.590092	0.201045	0.000000	-1.488061	0.000000	0.000000	0.000000	0.151641	0.282746	-1.153488	0.000000	0.000000	2.000000	157.000000	1.000000
15322.281958	0.096485	0.572193	0.025916	71.132797	1.660921	17.590092	0.201045	0.000000	-1.488061	0.000000	0.000000	0.000000	0.151641	0.282746	-1.153488	0.000000	0.000000	2.000000	157.000000	1.000000
15322.285291	0.096485	0.572193	0.025916	71.257881	2.772867	19.148840	0.175772	0.000000	-1.295813	0.000000	0.000000	0.000000	0.151641	0.282746	-1.153488	0.000000	0.000000	2.000000	157.000000	1.000000
15322.288625	0.096803	0.573112	0.022292	71.257881	2.772867	19.148840	0.175772	0.000000	-1.295813	0.000000	0.000000	0.000000	0.095401	0.275890	-1.087378	0.000000	0.000000	2.000000	157.000000	1.000000
15322.291958	0.096803	0.573112	0.022292	71.257881	2.772867	19.148840	0.175772	0.000000	-1.295813	0.000000	0.000000	0.000000	0.095401	0.275890	-1.087378	0.000000	0.000000	2.000000	157.000000	1.000000
15322.295291	0.096803	0.573112	0.022292	71.371704	4.042446	20.963099	0.159872	0.000000	-1.114584	0.000000	0.000000	0.000000	0.095401	0.275890	-1.087378	0.000000	0.000000	2.000000	157.000000	1.000000
15322.298625	0.097040	0.574066	0.018921	71.371704	4.042446	20.963099	0.159872	0.000000	-1.114584	0.000000	0.000000	0.000000	0.071174	0.286210	-1.011165	0.000000	0.000000	2.000000	157.000000	1.000000
15322.301958	0.097040	0.574066	0.018921	71.371704	4.042446	20.963099	0.159872	0.000000	-1.114584	0.000000	0.000000	0.000000	0.071174	0.286210	-1.011165	0.000000	0.000000	2.000000	157.000000	1.000000
15322.305291	0.097040	0.574066	0.018921	71.464813	5.448193	22.993706	0.148009	0.000000	-0.946056	0.000000	0.000000	0.000000	0.071174	0.286210	-1.011165	0.000000	0.000000	2.000000	157.000000	1.000000
15322.308625	0.097251	0.575023	0.015826	71.464813	5.448193	22.993706	0.148009	0.000000	-0.946056	0.000000	0.000000	0.000000	0.063427	0.287037	-0.928497	0.000000	0.000000	2.000000	157.000000	1.000000
15322.311958	0.097251	0.575023	0.015826	71.464813	5.448193	22.993706	0.148009	0.000000	-0.946056	0.000000	0.000000	0.000000	0.063427	0.287037	-0.928497	0.000000	0.000000	2.000000	157.000000	1.000000
15322.315291	0.097251	0.575023	0.015826	71.530945	6.950340	25.175644	0.137438	0.000000	-0.791307	0.000000	0.000000	0.000000	0.063427	0.287037	-0.928497	0.000000	0.000000	2.000000	157.000000	1.000000
15322.318625	0.097432	0.575976	0.012968	71.530945	6.950340	25.175644	0.137438	0.000000	-0.791307	0.000000	0.000000	0.000000	0.054092	0.285961	-0.857403	0.000000	0.000000	2.000000	157.000000	1.000000
15322.321958	0.097432	0.575976	0.012968	71.530945	6.950340	25.175644	0.137438	0.000000	-0.791307	0.000000	0.000000	0.000000	0.054092	0.285961	-0.857403	0.000000	0.000000	2.000000	157.000000	1.000000
15322.325291	0.097432	0.575976	0.012968	71.567238	8.450797	27.360312	0.128423	0.000000	-0.648406	0.000000	0.000000	0.000000	0.054092	0.285961	-0.857403	0.000000	0.000000	2.000000	157.000000	1.000000
15322.328625	0.097587	0.576947	0.010365	71.567238	8.450797	27.360312	0.128423	0.000000	-0.648406	0.000000	0.000000	0.000000	0.046559	0.291249	-0.780956	0.000000	0.000000	2.000000	157.000000	1.000000
15322.331958	0.097587	0.576947	0.010365	71.567238	8.450797	27.360312	0.128423	0.000000	-0.648406	0.000000	0.000000	0.000000	0.046559	0.291249	-0.780956	0.000000	0.000000	2.000000	157.000000	1.000000
15322.335291	0.097587	0.576947	0.010365	71.579048	9.842463	29.391142	0.120663	0.000000	-0.518247	0.000000	0.000000	0.000000	0.046559	0.291249	-0.780956	0.000000	0.000000	2.000000	157.000000	1.000000
15322.338625	0.097680	0.577918	0.007942	71.579048	9.842463	29.391142	0.120663	0.000000	-0.518247	0.000000	0.000000	0.000000	0.028071	0.291226	-0.726851	0.000000	0.000000	2.000000	157.000000	1.000000
15322.341958	0.097680	0.577918	0.007942	71.579048	9.842463	29.391142	0.120663	0.000000	-0.518247	0.000000	0.000000	0.000000	0.028071	0.291226	-0.726851	0.000000	0.000000	2.000000	157.000000	1.000000
15322.345291	0.097680	0.577918	0.007942	71.606430	11.058108	31.160034	0.115984	0.000000	-0.397105	0.000000	0.000000	0.000000	0.028071	0.291226	-0.726851	0.000000	0.000000	2.000000	157.000000	1.000000
15322.348625	0.097767	0.578901	0.005731	71.606430	11.058108	31.160034	0.115984	0.000000	-0.397105	0.000000	0.000000	0.000000	0.025936	0.294993	-0.663341	0.000000	0.000000	2.000000	157.000000	1.000000
15322.351958	0.097767	0.578901	0.005731	71.606430	11.058108	31.160034	0.115984	0.000000	-0.397105	0.000000	0.000000	0.000000	0.025936	0.294993	-0.663341	0.000000	0.000000	2.000000	157.000000	1.000000
15322.355291	0.097767	0.578901	0.005731	71.790443	12.110160	32.685223	0.111661	0.000000	-0.286548	0.000000	0.000000	0.000000	0.025936	0.294993	-0.663341	0.000000	0.000000	2.000000	157.000000	1.000000
15322.358625	0.097776	0.579823	0.003611	71.790443	12.110160	32.685223	0.111661	0.000000	-0.286548	0.000000	0.000000	0.000000	0.002817	0.276694	-0.635962	0.000000	0.000000	2.000000	157.000000	1.000000
15322.361958	0.097776	0.579823	0.003611	71.790443	12.110160	32.685223	0.111661	0.000000	-0.286548	0.000000	0.000000	0.000000	0.002817	0.276694	-0.635962	0.000000	0.000000	2.000000	157.000000	1.000000
15322.365291	0.097776	0.579823	0.003611	72.221817	13.083267	34.067009	0.111192	0.000000	-0.180554	0.000000	0.000000	0.000000	0.002817	0.276694	-0.635962	0.000000	0.000000	2.000000	157.000000	1.000000
15322.368625	0.097774	0.580712	0.001562	72.221817	13.083267	34.067009	0.111192	0.000000	-0.180554	0.000000	0.000000	0.000000	-0.000659	0.266544	-0.614582	0.000000	0.000000	2.000000	157.000000	1.000000
15322.371958	0.097774	0.580712	0.001562	72.221817	13.083267	34.067009	0.111192	0.000000	-0.180554	0.000000	0.000000	0.000000	-0.000659	0.266544	-0.614582	0.000000	0.000000	2.000000	157.000000	1.000000
15322.375291	0.097774	0.580712	0.001562	72.790977	14.077472	35.444550	0.111302	0.000000	-0.078124	0.000000	0.000000	0.000000	-0.000659	0.266544	-0.614582	0.000000	0.000000	2.000000	157.000000	1.000000
15322.378625	0.097698	0.581611	-0.000391	72.790977	14.077472	35.444550	0.111302	0.000000	-0.078124	0.000000	0.000000	0.000000	-0.022842	0.269828	-0.585901	0.000000	0.000000	2.000000	157.000000	1.000000
15322.381958	0.097698	0.581611	-0.000391	72.790977	14.077472	35.444550	0.111302	0.000000	-0.078124	0.000000	0.000000	0.000000	-0.022842	0.269828	-0.585901	0.000000	0.000000	2.000000	157.000000	1.000000
15322.385291	0.097698	0.581611	-0.000391	73.378319	15.153094	36.892258	0.115109	0.000000	0.019526	0.000000	0.000000	0.000000	-0.022842	0.269828	-0.585901	0.000000	0.000000	2.000000	157.000000	1.000000
15322.388625	0.097620	0.582490	-0.002232	73.378319	15.153094	36.892258	0.115109	0.000000	0.019526	0.000000	0.000000	0.000000	-0.023257	0.263524	-0.552331	0.000000	0.000000	2.000000	157.000000	1.000000
15322.391958	0.097620	0.582490	-0.002232	73.378319	15.153094	36.892258	0.115109	0.000000	0.019526	0.000000	0.000000	0.000000	-0.023257	0.263524	-0.552331	0.000000	0.000000	2.000000	157.000000	1.000000
15322.395291	0.097620	0.582490	-0.002232	73.929199	16.333189	38.441849	0.118985	0.000000	0.111581	0.000000	0.000000	0.000000	-0.023257	0.263524	-0.552331	0.000000	0.000000	2.000000	157.000000	1.000000
15322.398625	0.097561	0.583346	-0.003874	73.929199	16.333189	38.441849	0.118985	0.000000	0.111581	0.000000	0.000000	0.000000	-0.017892	0.256756	-0.492580	0.000000	0.000000	2.000000	157.000000	1.000000
15322.401958	0.097561	0.583346	-0.003874	73.929199	16.333189	38.441849	0.118985	0.000000	0.111581	0.000000	0.000000	0.000000	-0.017892	0.256756	-0.492580	0.000000	0.000000	2.000000	157.000000	1.000000
15322.405291	0.097561	0.583346	-0.003874	74.429649	17.534477	39.986969	0.121967	0.000000	0.193678	0.000000	0.000000	0.000000	-0.017892	0.256756	-0.492580	0.000000	0.000000	2.000000	157.000000	1.000000
15322.408625	0.097515	0.584188	-0.005339	74.429649	17.534477	39.986969	0.121967	0.000000	0.193678	0.000000	0.000000	0.000000	-0.013824	0.252756	-0.439713	0.000000	0.000000	2.000000	157.000000	1.000000
15322.411958	0.097515	0.584188	-0.005339	74.429649	17.534477	39.986969	0.121967	0.000000	0.193678	0.000000	0.000000	0.000000	-0.013824	0.252756	-0.439713	0.000000	0.000000	2.000000	157.000000	1.000000
15322.415291	0.097515	0.584188	-0.005339	74.873077	18.637501	41.371304	0.124271	0.000000	0.266964	0.000000	0.000000	0.000000	-0.013824	0.252756	-0.439713	0.000000	0.000000	2.000000	157.000000	1.000000
15322.418625	0.097476	0.584998	-0.006553	74.873077	18.637501	41.371304	0.124271	0.000000	0.266964	0.000000	0.000000	0.000000	-0.011434	0.243093	-0.364239	0.000000	0.000000	2.000000	157.000000	1.000000
15322.421958	0.097476	0.584998	-0.006553	74.873077	18.637501	41.371304	0.124271	0.000000	0.266964	0.000000	0.000000	0.000000	-0.011434	0.243093	-0.364239	0.000000	0.000000	2.000000	157.000000	1.000000
15322.425291	0.097476	0.584998	-0.006553	75.274925	19.545958	42.477577	0.126177	0.000000	0.327670	0.000000	0.000000	0.000000	-0.011434	0.243093	-0.364239	0.000000	0.000000	2.000000	157.000000	1.000000
15322.428625	0.097410	0.585731	-0.007584	75.274925	19.545958	42.477577	0.126177	0.000000	0.327670	0.000000	0.000000	0.000000	-0.019967	0.219686	-0.309237	0.000000	0.000000	2.000000	157.000000	1.000000
15322.431958	0.097410	0.585731	-0.007584	75.274925	19.545958	42.477577	0.126177	0.000000	0.327670	0.000000	0.000000	0.000000	-0.019967	0.219686	-0.309237	0.000000	0.000000	2.000000	157.000000	1.000000
15322.435291	0.097410	0.585731	-0.007584	75.650719	20.231977	43.274628	0.129505	0.000000	0.379210	0.000000	0.000000	0.000000	-0.019967	0.219686	-0.309237	0.000000	0.000000	2.000000	157.000000	1.000000
15322.438625	0.097312	0.586369	-0.008448	75.650719	20.231977	43.274628	0.129505	0.000000	0.379210	0.000000	0.000000	0.000000	-0.029363	0.191340	-0.259067	0.000000	0.000000	2.000000	157.000000	1.000000
15322.441958	0.097312	0.586369	-0.008448	75.650719	20.231977	43.274628	0.129505	0.000000	0.379210	0.000000	0.000000	0.000000	-0.029363	0.191340	-0.259067	0.000000	0.000000	2.000000	157.000000	1.000000
15322.445291	0.097312	0.586369	-0.008448	76.012474	20.759447	43.853310	0.134399	0.000000	0.422387	0.000000	0.000000	0.000000	-0.029363	0.191340	-0.259067	0.000000	0.000000	2.000000	157.000000	1.000000
15322.448625	0.097312	0.586369	-0.008448	76.012474	20.759447	43.853310	0.134399	0.000000	0.422387	0.000000	0.000000	0.000000	-0.029363	0.191340	-0.259067	0.000000	0.000000	2.000000	157.000000	1.000000
15322.451958	0.097242	0.586920	-0.009181	76.012474	20.759447	43.853310	0.134399	0.000000	0.422387	0.000000	0.000000	0.000000	-0.020977	0.165390	-0.219962	0.000000	0.000000	2.000000	157.000000	1.000000
15322.455291	0.097242	0.586920	-0.009181	76.385437	21.223339	44.339008	0.134399	0.000000	0.422387	0.000000	0.000000	0.000000	-0.020977	0.165390	-0.219962	0.000000	0.000000	2.000000	157.000000	1.000000
15322.458625	0.097183	0.587363	-0.009864	76.385437	21.223339	44.339008	0.134399	0.000000	0.422387	0.000000	0.000000	0.000000	-0.017768	0.132812	-0.204798	0.000000	0.000000	2.000000	157.000000	1.000000
15322.461958	0.097183	0.587363	-0.009864	76.385437	21.223339	44.339008	0.134399	0.000000	0.422387	0.000000	0.000000	0.000000	-0.017768	0.132812	-0.204798	0.000000	0.000000	2.000000	157.000000	1.000000
15322.465291	0.097183	0.587363	-0.009864	76.825996	21.769785	44.899368	0.140856	0.000000	0.493181	0.000000	0.000000	0.000000	-0.017768	0.132812	-0.204798	0.000000	0.000000	2.000000	157.000000	1.000000
15322.468625	0.097098	0.587717	-0.010561	76.825996	21.769785	44.899368	0.140856	0.000000	0.493181	0.000000	0.000000	0.000000	-0.025495	0.106336	-0.209333	0.000000	0.000000	2.000000	157.000000	1.000000
15322.471958	0.097098	0.587717	-0.010561	76.825996	21.769785	44.899368	0.140856	0.000000	0.493181	0.000000	0.000000	0.000000	-0.025495	0.106336	-0.209333	0.000000	0.000000	2.000000	157.000000	1.000000
15322.475291	0.097098	0.587717	-0.010561	77.365585	22.519756	45.678543	0.145105	0.000000	0.528069	0.000000	0.000000	0.000000	-0.025495	0.106336	-0.209333	0.000000	0.000000	2.000000	157.000000	1.000000
15322.478625	0.097035	0.587977	-0.011260	77.365585	22.519756	45.678543	0.145105	0.000000	0.528069	0.000000	0.000000	0.000000	-0.018946	0.077943	-0.209524	0.000000	0.000000	2.000000	157.000000	1.000000
15322.481958	0.097035	0.587977	-0.011260	77.365585	22.519756	45.678543	0.145105	0.000000	0.528069	0.000000	0.000000	0.000000	-0.018946	0.077943	-0.209524	0.000000	0.000000	2.000000	157.000000	1.000000
15322.485291	0.097035	0.587977	-0.011260	77.930969	23.481108	46.700539	0.148263	0.000000	0.562990	0.000000	0.000000	0.000000	-0.018946	0.077943	-0.209524	0.000000	0.000000	2.000000	157.000000	1.000000
15322.488625	0.096944	0.588174	-0.011980	77.930969	23.481108	46.700539	0.148263	0.000000	0.562990	0.000000	0.000000	0.000000	-0.027095	0.059105	-0.216073	0.000000	0.000000	2.000000	157.000000	1.000000
15322.491958	0.096944	0.588174	-0.011980	77.930969	23.481108	46.700539	0.148263	0.000000	0.562990	0.000000	0.000000	0.000000	-0.027095	0.059105	-0.216073	0.000000	0.000000	2.000000	157.000000	1.000000
15322.495291	0.096944	0.588174	-0.011980	78.485786	24.534422	47.811592	0.152779	0.000000	0.599002	0.000000	0.000000	0.000000	-0.027095	0.059105	-0.216073	0.000000	0.000000	2.000000	157.000000	1.000000
15322.498625	0.096874	0.588302	-0.012708	78.485786	24.534422	47.811592	0.152779	0.000000	0.599002	0.000000	0.000000	0.000000	-0.021014	0.038331	-0.218305	0.000000	0.000000	2.000000	157.000000	1.000000
15322.501958	0.096874	0.588302	-0.012708	78.485786	24.534422	47.811592	0.152779	0.000000	0.599002	0.000000	0.000000	0.000000	-0.021014	0.038331	-0.218305	0.000000	0.000000	2.000000	157.000000	1.000000
15322.505291	0.096874	0.588302	-0.012708	79.010002	25.598721	48.927422	0.156281	0.000000	0.635387	0.000000	0.000000	0.000000	-0.021014	0.038331	-0.218305	0.000000	0.000000	2.000000	157.000000	1.000000
15322.508625	0.096756	0.588367	-0.013453	79.010002	25.598721	48.927422	0.156281	0.000000	0.635387	0.000000	0.000000	0.000000	-0.035462	0.019549	-0.223460	0.000000	0.000000	2.000000	157.000000	1.000000
15322.511958	0.096756	0.588367	-0.013453	79.010002	25.598721	48.927422	0.156281	0.000000	0.635387	0.000000	0.000000	0.000000	-0.035462	0.019549	-0.223460	0.000000	0.000000	2.000000	157.000000	1.000000
15322.515291	0.096756	0.588367	-0.013453	79.505394	26.587873	49.952808	0.162191	0.000000	0.672630	0.000000	0.000000	0.000000	-0.035462	0.019549	-0.223460	0.000000	0.000000	2.000000	157.000000	1.000000
15322.518625	0.096600	0.588357	-0.014168	79.505394	26.587873	49.952808	0.162191	0.000000	0.672630	0.000000	0.000000	0.000000	-0.046768	-0.002998	-0.214484	0.000000	0.000000	2.000000	157.000000	1.000000
15322.521958	0.096600	0.588357	-0.014168	79.505394	26.587873	49.952808	0.162191	0.000000	0.672630	0.000000	0.000000	0.000000	-0.046768	-0.002998	-0.214484	0.000000	0.000000	2.000000	157.000000	1.000000
15322.525291	0.096600	0.588357	-0.014168	79.966850	27.426464	50.785755	0.169986	0.000000	0.708377	0.000000	0.000000	0.000000	-0.046768	-0.002998	-0.214484	0.000000	0.000000	2.000000	157.000000	1.000000
15322.528625	0.096600	0.588357	-0.014168	79.966850	27.426464	50.785755	0.169986	0.000000	0.708377	0.000000	0.000000	0.000000	-0.046768	-0.002998	-0.214484	0.000000	0.000000	2.000000	157.000000	1.000000
15322.531958	0.096414	0.588309	-0.014819	79.966850	27.426464	50.785755	0.169986	0.000000	0.708377	0.000000	0.000000	0.000000	-0.055840	-0.014478	-0.195569	0.000000	0.000000	2.000000	157.000000	1.000000
15322.535291	0.096414	0.588309	-0.014819	80.385361	28.234587	51.594189	0.169986	0.000000	0.708377	0.000000	0.000000	0.000000	-0.055840	-0.014478	-0.195569	0.000000	0.000000	2.000000	157.000000	1.000000
15322.538625	0.096223	0.588241	-0.015396	80.385361	28.234587	51.594189	0.169986	0.000000	0.708377	0.000000	0.000000	0.000000	-0.057487	-0.020355	-0.173048	0.000000	0.000000	2.000000	157.000000	1.000000
15322.541958	0.096223	0.588241	-0.015396	80.385361	28.234587	51.594189	0.169986	0.000000	0.708377	0.000000	0.000000	0.000000	-0.057487	-0.020355	-0.173048	0.000000	0.000000	2.000000	157.000000	1.000000
15322.545291	0.096223	0.588241	-0.015396	80.764755	29.027130	52.393585	0.188874	0.000000	0.769813	0.000000	0.000000	0.000000	-0.057487	-0.020355	-0.173048	0.000000	0.000000	2.000000	157.000000	1.000000
15322.548625	0.096223	0.588241	-0.015396	80.764755	29.027130	52.393585	0.188874	0.000000	0.769813	0.000000	0.000000	0.000000	-0.057487	-0.020355	-0.173048	0.000000	0.000000	2.000000	157.000000	1.000000
15322.551958	0.095973	0.588141	-0.015837	80.764755	29.027130	52.393585	0.188874	0.000000	0.769813	0.000000	0.000000	0.000000	-0.074886	-0.030036	-0.132256	0.000000	0.000000	2.000000	157.000000	1.000000
15322.555291	0.095973	0.588141	-0.015837	81.087158	29.746775	53.129715	0.188874	0.000000	0.769813	0.000000	0.000000	0.000000	-0.074886	-0.030036	-0.132256	0.000000	0.000000	2.000000	157.000000	1.000000
15322.558625	0.095973	0.588141	-0.015837	81.087158	29.746775	53.129715	0.188874	0.000000	0.769813	0.000000	0.000000	0.000000	-0.074886	-0.030036	-0.132256	0.000000	0.000000	2.000000	157.000000	1.000000
15322.561958	0.095973	0.588141	-0.015837	81.087158	29.746775	53.129715	0.188874	0.000000	0.769813	0.000000	0.000000	0.000000	-0.074886	-0.030036	-0.132256	0.000000	0.000000	2.000000	157.000000	1.000000
15322.565291	0.095489	0.587912	-0.016349	81.364006	30.410906	53.808731	0.201354	0.000000	0.791856	0.000000	0.000000	0.000000	-0.145162	-0.068476	-0.153634	0.000000	0.000000	2.000000	157.000000	1.000000
15322.568625	0.095489	0.587912	-0.016349	81.364006	30.410906	53.808731	0.201354	0.000000	0.791856	0.000000	0.000000	0.000000	-0.000001	-0.000009	0.000000	0.000000	0.000000	2.000000	157.000000	1.000000
15322.571958	0.095489	0.587912	-0.016349	81.364006	30.410906	53.808731	0.201354	0.000000	0.791856	0.000000	0.000000	0.000000	-0.000001	-0.000009	0.000000	0.000000	0.000000	2.000000	157.000000	1.000000
15322.575291	0.095489	0.587912	-0.016349	81.596642	30.998381	54.415115	0.225548	0.000000	0.817462	0.000000	0.000000	0.000000	-0.000001	-0.000009	0.000000	0.000000	0.000000	2.000000	157.000000	1.000000
15322.578625	0.095277	0.587760	-0.016418	81.596642	30.998381	54.415115	0.225548	0.000000	0.817462	0.000000	0.000000	0.000000	-0.063605	-0.045803	-0.020613	0.000000	0.000000	2.000000	157.000000	1.000000
15322.581958	0.095277	0.587760	-0.016418	81.596642	30.998381	54.415115	0.225548	0.000000	0.817462	0.000000	0.000000	0.000000	-0.063605	-0.045803	-0.020613	0.000000	0.000000	2.000000	157.000000	1.000000
15322.585291	0.095277	0.587760	-0.016418	81.791901	31.514593	54.951324	0.236149	0.000000	0.820897	0.000000	0.000000	0.000000	-0.063605	-0.045803	-0.020613	0.000000	0.000000	2.000000	157.000000	1.000000
15322.588625	0.095277	0.587760	-0.016418	81.791901	31.514593	54.951324	0.236149	0.000000	0.820897	0.000000	0.000000	0.000000	-0.063605	-0.045803	-0.020613	0.000000	0.000000	2.000000	157.000000	1.000000
15322.591958	0.095075	0.587594	-0.016440	81.791901	31.514593	54.951324	0.236149	0.000000	0.820897	0.000000	0.000000	0.000000	-0.060529	-0.049576	-0.006494	0.000000	0.000000	2.000000	157.000000	1.000000
15322.595291	0.095075	0.587594	-0.016440	81.947945	31.943203	55.398338	0.236149	0.000000	0.820897	0.000000	0.000000	0.000000	-0.060529	-0.049576	-0.006494	0.000000	0.000000	2.000000	157.000000	1.000000
15322.598625	0.095075	0.587594	-0.016440	81.947945	31.943203	55.398338	0.236149	0.000000	0.820897	0.000000	0.000000	0.000000	-0.060529	-0.049576	-0.006494	0.000000	0.000000	2.000000	157.000000	1.000000
15322.601958	0.095075	0.587594	-0.016440	81.947945	31.943203	55.398338	0.236149	0.000000	0.820897	0.000000	0.000000	0.000000	-0.060529	-0.049576	-0.006494	0.000000	0.000000	2.000000	157.000000	1.000000
15322.605291	0.094743	0.587250	-0.016358	82.062294	32.262001	55.736622	0.246237	0.000000	0.821980	0.000000	0.000000	0.000000	-0.099802	-0.103207	0.024589	0.000000	0.000000	2.000000	157.000000	1.000000
15322.608625	0.094743	0.587250	-0.016358	82.062294	32.262001	55.736622	0.246237	0.000000	0.821980	0.000000	0.000000	0.000000	-0.099802	-0.103207	0.024589	0.000000	0.000000	2.000000	157.000000	1.000000
15322.611958	0.094743	0.587250	-0.016358	82.062294	32.262001	55.736622	0.246237	0.000000	0.821980	0.000000	0.000000	0.000000	-0.099802	-0.103207	0.024589	0.000000	0.000000	2.000000	157.000000	1.000000
15322.615291	0.094743	0.587250	-0.016358	82.149368	32.492500	55.985756	0.262871	0.000000	0.817881	0.000000	0.000000	0.000000	-0.099802	-0.103207	0.024589	0.000000	0.000000	2.000000	157.000000	1.000000
15322.618625	0.094581	0.587084	-0.016297	82.149368	32.492500	55.985756	0.262871	0.000000	0.817881	0.000000	0.000000	0.000000	-0.048616	-0.049819	0.018280	0.000000	0.000000	2.000000	157.000000	1.000000
15322.621958	0.094581	0.587084	-0.016297	82.149368	32.492500	55.985756	0.262871	0.000000	0.817881	0.000000	0.000000	0.000000	-0.048616	-0.049819	0.018280	0.000000	0.000000	2.000000	157.000000	1.000000
15322.625291	0.094581	0.587084	-0.016297	82.219513	32.684658	56.198875	0.270973	0.000000	0.814835	0.000000	0.000000	0.000000	-0.048616	-0.049819	0.018280	0.000000	0.000000	2.000000	157.000000	1.000000
15322.628625	0.094581	0.587084	-0.016297	82.219513	32.684658	56.198875	0.270973	0.000000	0.814835	0.000000	0.000000	0.000000	-0.048616	-0.049819	0.018280	0.000000	0.000000	2.000000	157.000000	1.000000
15322.631958	0.094415	0.586900	-0.016253	82.219513	32.684658	56.198875	0.270973	0.000000	0.814835	0.000000	0.000000	0.000000	-0.049705	-0.055299	0.013239	0.000000	0.000000	2.000000	157.000000	1.000000
15322.635291	0.094415	0.586900	-0.016253	82.267082	32.802402	56.341148	0.270973	0.000000	0.814835	0.000000	0.000000	0.000000	-0.049705	-0.055299	0.013239	0.000000	0.000000	2.000000	157.000000	1.000000
15322.638625	0.094415	0.586900	-0.016253	82.267082	32.802402	56.341148	0.270973	0.000000	0.814835	0.000000	0.000000	0.000000	-0.049705	-0.055299	0.013239	0.000000	0.000000	2.000000	157.000000	1.000000
15322.641958	0.094415	0.586900	-0.016253	82.267082	32.802402	56.341148	0.270973	0.000000	0.814835	0.000000	0.000000	0.000000	-0.049705	-0.055299	0.013239	0.000000	0.000000	2.000000	157.000000	1.000000
15322.645291	0.094024	0.586508	-0.016236	82.294006	32.841511	56.403709	0.279257	0.000000	0.812628	0.000000	0.000000	0.000000	-0.117157	-0.117655	0.004847	0.000000	0.000000	2.000000	157.000000	1.000000
15322.648625	0.094024	0.586508	-0.016236	82.294006	32.841511	56.403709	0.279257	0.000000	0.812628	0.000000	0.000000	0.000000	-0.117157	-0.117655	0.004847	0.000000	0.000000	2.000000	157.000000	1.000000
15322.651958	0.094024	0.586508	-0.016236	82.294006	32.841511	56.403709	0.279257	0.000000	0.812628	0.000000	0.000000	0.000000	-0.117157	-0.117655	0.004847	0.000000	0.000000	2.000000	157.000000	1.000000
15322.655291	0.094024	0.586508	-0.016236	82.317451	32.880283	56.470280	0.298783	0.000000	0.811820	0.000000	0.000000	0.000000	-0.117157	-0.117655	0.004847	0.000000	0.000000	2.000000	157.000000	1.000000
15322.658625	0.093812	0.586330	-0.016207	82.317451	32.880283	56.470280	0.298783	0.000000	0.811820	0.000000	0.000000	0.000000	-0.063794	-0.053334	0.008695	0.000000	0.000000	2.000000	157.000000	1.000000
15322.661958	0.093812	0.586330	-0.016207	82.317451	32.880283	56.470280	0.298783	0.000000	0.811820	0.000000	0.000000	0.000000	-0.063794	-0.053334	0.008695	0.000000	0.000000	2.000000	157.000000	1.000000
15322.665291	0.093812	0.586330	-0.016207	82.340805	32.919395	56.537197	0.309416	0.000000	0.810371	0.000000	0.000000	0.000000	-0.063794	-0.053334	0.008695	0.000000	0.000000	2.000000	157.000000	1.000000
15322.668625	0.093812	0.586330	-0.016207	82.340805	32.919395	56.537197	0.309416	0.000000	0.810371	0.000000	0.000000	0.000000	-0.063794	-0.053334	0.008695	0.000000	0.000000	2.000000	157.000000	1.000000
15322.671958	0.093599	0.586152	-0.016179	82.340805	32.919395	56.537197	0.309416	0.000000	0.810371	0.000000	0.000000	0.000000	-0.063803	-0.053351	0.008643	0.000000	0.000000	2.000000	157.000000	1.000000
15322.675291	0.093599	0.586152	-0.016179	82.364212	32.961658	56.604523	0.309416	0.000000	0.810371	0.000000	0.000000	0.000000	-0.063803	-0.053351	0.008643	0.000000	0.000000	2.000000	157.000000	1.000000
15322.678625	0.093599	0.586152	-0.016179	82.364212	32.961658	56.604523	0.309416	0.000000	0.810371	0.000000	0.000000	0.000000	-0.063803	-0.053351	0.008643	0.000000	0.000000	2.000000	157.000000	1.000000
15322.681958	0.093599	0.586152	-0.016179	82.364212	32.961658	56.604523	0.309416	0.000000	0.810371	0.000000	0.000000	0.000000	-0.063803	-0.053351	0.008643	0.000000	0.000000	2.000000	157.000000	1.000000
15322.685291	0.093276	0.585795	-0.016052	82.384651	33.001339	56.663773	0.320050	0.000000	0.808931	0.000000	0.000000	0.000000	-0.096943	-0.106982	0.038093	0.000000	0.000000	2.000000	157.000000	1.000000
15322.688625	0.093276	0.585795	-0.016052	82.384651	33.001339	56.663773	0.320050	0.000000	0.808931	0.000000	0.000000	0.000000	-0.096943	-0.106982	0.038093	0.000000	0.000000	2.000000	157.000000	1.000000
15322.691958	0.093276	0.585795	-0.016052	82.384651	33.001339	56.663773	0.320050	0.000000	0.808931	0.000000	0.000000	0.000000	-0.096943	-0.106982	0.038093	0.000000	0.000000	2.000000	157.000000	1.000000
15322.695291	0.093276	0.585795	-0.016052	82.410927	33.058285	56.740433	0.336207	0.000000	0.802582	0.000000	0.000000	0.000000	-0.096943	-0.106982	0.038093	0.000000	0.000000	2.000000	157.000000	1.000000
15322.698625	0.093147	0.585567	-0.015935	82.410927	33.058285	56.740433	0.336207	0.000000	0.802582	0.000000	0.000000	0.000000	-0.038568	-0.068442	0.034918	0.000000	0.000000	2.000000	157.000000	1.000000
15322.701958	0.093147	0.585567	-0.015935	82.410927	33.058285	56.740433	0.336207	0.000000	0.802582	0.000000	0.000000	0.000000	-0.038568	-0.068442	0.034918	0.000000	0.000000	2.000000	157.000000	1.000000
15322.705291	0.093147	0.585567	-0.015935	82.444664	33.093201	56.785576	0.342635	0.000000	0.796762	0.000000	0.000000	0.000000	-0.038568	-0.068442	0.034918	0.000000	0.000000	2.000000	157.000000	1.000000
15322.708625	0.093147	0.585567	-0.015935	82.444664	33.093201	56.785576	0.342635	0.000000	0.796762	0.000000	0.000000	0.000000	-0.038568	-0.068442	0.034918	0.000000	0.000000	2.000000	157.000000	1.000000
15322.711958	0.093057	0.585321	-0.015845	82.444664	33.093201	56.785576	0.342635	0.000000	0.796762	0.000000	0.000000	0.000000	-0.027083	-0.073912	0.027195	0.000000	0.000000	2.000000	157.000000	1.000000
15322.715291	0.093057	0.585321	-0.015845	82.480461	33.109306	56.808678	0.342635	0.000000	0.796762	0.000000	0.000000	0.000000	-0.027083	-0.073912	0.027195	0.000000	0.000000	2.000000	157.000000	1.000000
15322.718625	0.093057	0.585321	-0.015845	82.480461	33.109306	56.808678	0.342635	0.000000	0.796762	0.000000	0.000000	0.000000	-0.027083	-0.073912	0.027195	0.000000	0.000000	2.000000	157.000000	1.000000
15322.721958	0.093057	0.585321	-0.015845	82.480461	33.109306	56.808678	0.342635	0.000000	0.796762	0.000000	0.000000	0.000000	-0.027083	-0.073912	0.027195	0.000000	0.000000	2.000000	157.000000	1.000000
15322.725291	0.092840	0.584729	-0.015628	82.526672	33.138359	56.838497	0.347149	0.000000	0.792230	0.000000	0.000000	0.000000	-0.065082	-0.177456	0.065085	0.000000	0.000000	2.000000	157.000000	1.000000
15322.728625	0.092840	0.584729	-0.015628	82.526672	33.138359	56.838497	0.347149	0.000000	0.792230	0.000000	0.000000	0.000000	-0.065082	-0.177456	0.065085	0.000000	0.000000	2.000000	157.000000	1.000000
15322.731958	0.092840	0.584729	-0.015628	82.526672	33.138359	56.838497	0.347149	0.000000	0.792230	0.000000	0.000000	0.000000	-0.065082	-0.177456	0.065085	0.000000	0.000000	2.000000	157.000000	1.000000
15322.735291	0.092840	0.584729	-0.015628	82.591537	33.238914	56.944111	0.357996	0.000000	0.781382	0.000000	0.000000	0.000000	-0.065082	-0.177456	0.065085	0.000000	0.000000	2.000000	157.000000	1.000000
15322.738625	0.092724	0.584397	-0.015553	82.591537	33.238914	56.944111	0.357996	0.000000	0.781382	0.000000	0.000000	0.000000	-0.034702	-0.099647	0.022366	0.000000	0.000000	2.000000	157.000000	1.000000
15322.741958	0.092724	0.584397	-0.015553	82.591537	33.238914	56.944111	0.357996	0.000000	0.781382	0.000000	0.000000	0.000000	-0.034702	-0.099647	0.022366	0.000000	0.000000	2.000000	157.000000	1.000000
15322.745291	0.092724	0.584397	-0.015553	82.666153	33.451553	57.171768	0.363779	0.000000	0.777654	0.000000	0.000000	0.000000	-0.034702	-0.099647	0.022366	0.000000	0.000000	2.000000	157.000000	1.000000
15322.748625	0.092609	0.584024	-0.015581	82.666153	33.451553	57.171768	0.363779	0.000000	0.777654	0.000000	0.000000	0.000000	-0.034578	-0.112036	-0.008326	0.000000	0.000000	2.000000	157.000000	1.000000
15322.751958	0.092609	0.584024	-0.015581	82.666153	33.451553	57.171768	0.363779	0.000000	0.777654	0.000000	0.000000	0.000000	-0.034578	-0.112036	-0.008326	0.000000	0.000000	2.000000	157.000000	1.000000
15322.755291	0.092609	0.584024	-0.015581	82.752129	33.726517	57.457954	0.369542	0.000000	0.779042	0.000000	0.000000	0.000000	-0.034578	-0.112036	-0.008326	0.000000	0.000000	2.000000	157.000000	1.000000
15322.758625	0.092609	0.584024	-0.015581	82.752129	33.726517	57.457954	0.369542	0.000000	0.779042	0.000000	0.000000	0.000000	-0.034578	-0.112036	-0.008326	0.000000	0.000000	2.000000	157.000000	1.000000
15322.761958	0.092495	0.583626	-0.015602	82.752129	33.726517	57.457954	0.369542	0.000000	0.779042	0.000000	0.000000	0.000000	-0.034167	-0.119412	-0.006401	0.000000	0.000000	2.000000	157.000000	1.000000
15322.765291	0.092495	0.583626	-0.015602	82.842392	34.023373	57.763641	0.369542	0.000000	0.779042	0.000000	0.000000	0.000000	-0.034167	-0.119412	-0.006401	0.000000	0.000000	2.000000	157.000000	1.000000
15322.768625	0.092424	0.583187	-0.015735	82.842392	34.023373	57.763641	0.369542	0.000000	0.779042	0.000000	0.000000	0.000000	-0.021458	-0.131708	-0.039788	0.000000	0.000000	2.000000	157.000000	1.000000
15322.771958	0.092424	0.583187	-0.015735	82.842392	34.023373	57.763641	0.369542	0.000000	0.779042	0.000000	0.000000	0.000000	-0.021458	-0.131708	-0.039788	0.000000	0.000000	2.000000	157.000000	1.000000
15322.775291	0.092424	0.583187	-0.015735	82.924767	34.264530	58.000847	0.378813	0.000000	0.786740	0.000000	0.000000	0.000000	-0.021458	-0.131708	-0.039788	0.000000	0.000000	2.000000	157.000000	1.000000
15322.778625	0.092424	0.583187	-0.015735	82.924767	34.264530	58.000847	0.378813	0.000000	0.786740	0.000000	0.000000	0.000000	-0.021458	-0.131708	-0.039788	0.000000	0.000000	2.000000	157.000000	1.000000
15322.781958	0.092387	0.582712	-0.015910	82.924767	34.264530	58.000847	0.378813	0.000000	0.786740	0.000000	0.000000	0.000000	-0.011030	-0.142449	-0.052684	0.000000	0.000000	2.000000	157.000000	1.000000
15322.785291	0.092387	0.582712	-0.015910	83.005547	34.408794	58.127228	0.378813	0.000000	0.786740	0.000000	0.000000	0.000000	-0.011030	-0.142449	-0.052684	0.000000	0.000000	2.000000	157.000000	1.000000
15322.788625	0.092358	0.582233	-0.016155	83.005547	34.408794	58.127228	0.378813	0.000000	0.786740	0.000000	0.000000	0.000000	-0.008807	-0.143817	-0.073384	0.000000	0.000000	2.000000	157.000000	1.000000
15322.791958	0.092358	0.582233	-0.016155	83.005547	34.408794	58.127228	0.378813	0.000000	0.786740	0.000000	0.000000	0.000000	-0.008807	-0.143817	-0.073384	0.000000	0.000000	2.000000	157.000000	1.000000
15322.795291	0.092358	0.582233	-0.016155	83.094162	34.438362	58.117638	0.382119	0.000000	0.807752	0.000000	0.000000	0.000000	-0.008807	-0.143817	-0.073384	0.000000	0.000000	2.000000	157.000000	1.000000
15322.798625	0.092358	0.582233	-0.016155	83.094162	34.438362	58.117638	0.382119	0.000000	0.807752	0.000000	0.000000	0.000000	-0.008807	-0.143817	-0.073384	0.000000	0.000000	2.000000	157.000000	1.000000
15322.801958	0.092338	0.581700	-0.016455	83.094162	34.438362	58.117638	0.382119	0.000000	0.807752	0.000000	0.000000	0.000000	-0.005763	-0.159885	-0.090102	0.000000	0.000000	2.000000	157.000000	1.000000
15322.805291	0.092338	0.581700	-0.016455	83.194962	34.375637	57.998867	0.382119	0.000000	0.807752	0.000000	0.000000	0.000000	-0.005763	-0.159885	-0.090102	0.000000	0.000000	2.000000	157.000000	1.000000
15322.808625	0.092310	0.581156	-0.016797	83.194962	34.375637	57.998867	0.382119	0.000000	0.807752	0.000000	0.000000	0.000000	-0.008376	-0.163136	-0.102476	0.000000	0.000000	2.000000	157.000000	1.000000
15322.811958	0.092310	0.581156	-0.016797	83.194962	34.375637	57.998867	0.382119	0.000000	0.807752	0.000000	0.000000	0.000000	-0.008376	-0.163136	-0.102476	0.000000	0.000000	2.000000	157.000000	1.000000
15322.815291	0.092310	0.581156	-0.016797	83.306252	34.185593	57.729687	0.384476	0.000000	0.839848	0.000000	0.000000	0.000000	-0.008376	-0.163136	-0.102476	0.000000	0.000000	2.000000	157.000000	1.000000
15322.818625	0.092310	0.581156	-0.016797	83.306252	34.185593	57.729687	0.384476	0.000000	0.839848	0.000000	0.000000	0.000000	-0.008376	-0.163136	-0.102476	0.000000	0.000000	2.000000	157.000000	1.000000
15322.821958	0.092300	0.580595	-0.017161	83.306252	34.185593	57.729687	0.384476	0.000000	0.839848	0.000000	0.000000	0.000000	-0.003244	-0.168315	-0.109111	0.000000	0.000000	2.000000	157.000000	1.000000
15322.825291	0.092300	0.580595	-0.017161	83.421951	33.837341	57.281723	0.384476	0.000000	0.839848	0.000000	0.000000	0.000000	-0.003244	-0.168315	-0.109111	0.000000	0.000000	2.000000	157.000000	1.000000
15322.828625	0.092277	0.580072	-0.017579	83.421951	33.837341	57.281723	0.384476	0.000000	0.839848	0.000000	0.000000	0.000000	-0.006709	-0.156754	-0.125470	0.000000	0.000000	2.000000	157.000000	1.000000
15322.831958	0.092277	0.580072	-0.017579	83.421951	33.837341	57.281723	0.384476	0.000000	0.839848	0.000000	0.000000	0.000000	-0.006709	-0.156754	-0.125470	0.000000	0.000000	2.000000	157.000000	1.000000
15322.835291	0.092277	0.580072	-0.017579	83.543449	33.350220	56.683220	0.386135	0.000000	0.878945	0.000000	0.000000	0.000000	-0.006709	-0.156754	-0.125470	0.000000	0.000000	2.000000	157.000000	1.000000
15322.838625	0.092277	0.580072	-0.017579	83.543449	33.350220	56.683220	0.386135	0.000000	0.878945	0.000000	0.000000	0.000000	-0.006709	-0.156754	-0.125470	0.000000	0.000000	2.000000	157.000000	1.000000
15322.841958	0.092213	0.579551	-0.017989	83.543449	33.350220	56.683220	0.386135	0.000000	0.878945	0.000000	0.000000	0.000000	-0.019301	-0.156542	-0.123065	0.000000	0.000000	2.000000	157.000000	1.000000
15322.845291	0.092213	0.579551	-0.017989	83.668999	32.673183	55.872444	0.386135	0.000000	0.878945	0.000000	0.000000	0.000000	-0.019301	-0.156542	-0.123065	0.000000	0.000000	2.000000	157.000000	1.000000
15322.848625	0.092147	0.579054	-0.018407	83.668999	32.673183	55.872444	0.386135	0.000000	0.878945	0.000000	0.000000	0.000000	-0.019771	-0.148983	-0.125243	0.000000	0.000000	2.000000	157.000000	1.000000
15322.851958	0.092147	0.579054	-0.018407	83.668999	32.673183	55.872444	0.386135	0.000000	0.878945	0.000000	0.000000	0.000000	-0.019771	-0.148983	-0.125243	0.000000	0.000000	2.000000	157.000000	1.000000
15322.855291	0.092147	0.579054	-0.018407	83.797897	31.863602	54.918060	0.392647	0.000000	0.920329	0.000000	0.000000	0.000000	-0.019771	-0.148983	-0.125243	0.000000	0.000000	2.000000	157.000000	1.000000
15322.858625	0.092055	0.578565	-0.018844	83.797897	31.863602	54.918060	0.392647	0.000000	0.920329	0.000000	0.000000	0.000000	-0.027556	-0.146773	-0.131212	0.000000	0.000000	2.000000	157.000000	1.000000
15322.861958	0.092055	0.578565	-0.018844	83.797897	31.863602	54.918060	0.392647	0.000000	0.920329	0.000000	0.000000	0.000000	-0.027556	-0.146773	-0.131212	0.000000	0.000000	2.000000	157.000000	1.000000
15322.865291	0.092055	0.578565	-0.018844	83.915268	31.113247	54.043495	0.397239	0.000000	0.942198	0.000000	0.000000	0.000000	-0.027556	-0.146773	-0.131212	0.000000	0.000000	2.000000	157.000000	1.000000
15322.868625	0.091934	0.578105	-0.019216	83.915268	31.113247	54.043495	0.397239	0.000000	0.942198	0.000000	0.000000	0.000000	-0.036432	-0.137862	-0.111464	0.000000	0.000000	2.000000	157.000000	1.000000
15322.871958	0.091934	0.578105	-0.019216	83.915268	31.113247	54.043495	0.397239	0.000000	0.942198	0.000000	0.000000	0.000000	-0.036432	-0.137862	-0.111464	0.000000	0.000000	2.000000	157.000000	1.000000
15322.875291	0.091934	0.578105	-0.019216	84.014015	30.578949	53.418724	0.403311	0.000000	0.960775	0.000000	0.000000	0.000000	-0.036432	-0.137862	-0.111464	0.000000	0.000000	2.000000	157.000000	1.000000
15322.878625	0.091934	0.578105	-0.019216	84.014015	30.578949	53.418724	0.403311	0.000000	0.960775	0.000000	0.000000	0.000000	-0.036432	-0.137862	-0.111464	0.000000	0.000000	2.000000	157.000000	1.000000
15322.881958	0.091829	0.577669	-0.019506	84.014015	30.578949	53.418724	0.403311	0.000000	0.960775	0.000000	0.000000	0.000000	-0.031326	-0.130936	-0.087225	0.000000	0.000000	2.000000	157.000000	1.000000
15322.885291	0.091829	0.577669	-0.019506	84.092499	30.452921	53.253918	0.403311	0.000000	0.960775	0.000000	0.000000	0.000000	-0.031326	-0.130936	-0.087225	0.000000	0.000000	2.000000	157.000000	1.000000
15322.888625	0.091759	0.577237	-0.019738	84.092499	30.452921	53.253918	0.403311	0.000000	0.960775	0.000000	0.000000	0.000000	-0.021064	-0.129464	-0.069401	0.000000	0.000000	2.000000	157.000000	1.000000
15322.891958	0.091759	0.577237	-0.019738	84.092499	30.452921	53.253918	0.403311	0.000000	0.960775	0.000000	0.000000	0.000000	-0.021064	-0.129464	-0.069401	0.000000	0.000000	2.000000	157.000000	1.000000
15322.895291	0.091759	0.577237	-0.019738	84.149345	30.621750	53.424736	0.412043	0.000000	0.986880	0.000000	0.000000	0.000000	-0.021064	-0.129464	-0.069401	0.000000	0.000000	2.000000	157.000000	1.000000
15322.898625	0.091759	0.577237	-0.019738	84.149345	30.621750	53.424736	0.412043	0.000000	0.986880	0.000000	0.000000	0.000000	-0.021064	-0.129464	-0.069401	0.000000	0.000000	2.000000	157.000000	1.000000
15322.901958	0.091710	0.576846	-0.019871	84.149345	30.621750	53.424736	0.412043	0.000000	0.986880	0.000000	0.000000	0.000000	-0.014881	-0.117300	-0.039949	0.000000	0.000000	2.000000	157.000000	1.000000
15322.905291	0.091710	0.576846	-0.019871	84.202690	30.800417	53.604347	0.412043	0.000000	0.986880	0.000000	0.000000	0.000000	-0.014881	-0.117300	-0.039949	0.000000	0.000000	2.000000	157.000000	1.000000
15322.908625	0.091710	0.576846	-0.019871	84.202690	30.800417	53.604347	0.412043	0.000000	0.986880	0.000000	0.000000	0.000000	-0.014881	-0.117300	-0.039949	0.000000	0.000000	2.000000	157.000000	1.000000
15322.911958	0.091710	0.576846	-0.019871	84.202690	30.800417	53.604347	0.412043	0.000000	0.986880	0.000000	0.000000	0.000000	-0.014881	-0.117300	-0.039949	0.000000	0.000000	2.000000	157.000000	1.000000
15322.915291	0.091649	0.576103	-0.019952	84.247833	30.948130	53.758350	0.414523	0.000000	0.993538	0.000000	0.000000	0.000000	-0.018083	-0.223038	-0.024240	0.000000	0.000000	2.000000	157.000000	1.000000
15322.918625	0.091649	0.576103	-0.019952	84.247833	30.948130	53.758350	0.414523	0.000000	0.993538	0.000000	0.000000	0.000000	-0.000001	-0.000004	0.000000	0.000000	0.000000	2.000000	157.000000	1.000000
15322.921958	0.091649	0.576103	-0.019952	84.247833	30.948130	53.758350	0.414523	0.000000	0.993538	0.000000	0.000000	0.000000	-0.000001	-0.000004	0.000000	0.000000	0.000000	2.000000	157.000000	1.000000
15322.925291	0.091649	0.576103	-0.019952	84.300819	31.055740	53.855572	0.417537	0.000000	0.997578	0.000000	0.000000	0.000000	-0.000001	-0.000004	0.000000	0.000000	0.000000	2.000000	157.000000	1.000000
15322.928625	0.091649	0.576103	-0.019952	84.300819	31.055740	53.855572	0.417537	0.000000	0.997578	0.000000	0.000000	0.000000	-0.000001	-0.000004	0.000000	0.000000	0.000000	2.000000	157.000000	1.000000
15322.931958	0.091672	0.575739	-0.019949	84.300819	31.055740	53.855572	0.417537	0.000000	0.997578	0.000000	0.000000	0.000000	0.006687	-0.109153	0.000894	0.000000	0.000000	2.000000	157.000000	1.000000
15322.935291	0.091672	0.575739	-0.019949	84.355141	31.039665	53.818100	0.417537	0.000000	0.997578	0.000000	0.000000	0.000000	0.006687	-0.109153	0.000894	0.000000	0.000000	2.000000	157.000000	1.000000
15322.938625	0.091672	0.575739	-0.019949	84.355141	31.039665	53.818100	0.417537	0.000000	0.997578	0.000000	0.000000	0.000000	0.006687	-0.109153	0.000894	0.000000	0.000000	2.000000	157.000000	1.000000
15322.941958	0.091672	0.575739	-0.019949	84.355141	31.039665	53.818100	0.417537	0.000000	0.997578	0.000000	0.000000	0.000000	0.006687	-0.109153	0.000894	0.000000	0.000000	2.000000	157.000000	1.000000
15322.945291	0.091655	0.574987	-0.019924	84.413177	30.855612	53.596581	0.416422	0.000000	0.997429	0.000000	0.000000	0.000000	-0.004965	-0.225591	0.007329	0.000000	0.000000	2.000000	157.000000	1.000000
15322.948625	0.091655	0.574987	-0.019924	84.413177	30.855612	53.596581	0.416422	0.000000	0.997429	0.000000	0.000000	0.000000	-0.000001	0.000001	0.000000	0.000000	0.000000	2.000000	157.000000	1.000000
15322.951958	0.091655	0.574987	-0.019924	84.413177	30.855612	53.596581	0.416422	0.000000	0.997429	0.000000	0.000000	0.000000	-0.000001	0.000001	0.000000	0.000000	0.000000	2.000000	157.000000	1.000000
15322.955291	0.091655	0.574987	-0.019924	84.473167	30.543831	53.233646	0.417250	0.000000	0.996207	0.000000	0.000000	0.000000	-0.000001	0.000001	0.000000	0.000000	0.000000	2.000000	157.000000	1.000000
15322.958625	0.091655	0.574987	-0.019924	84.473167	30.543831	53.233646	0.417250	0.000000	0.996207	0.000000	0.000000	0.000000	-0.000001	0.000001	0.000000	0.000000	0.000000	2.000000	157.000000	1.000000
15322.961958	0.091631	0.574630	-0.019937	84.473167	30.543831	53.233646	0.417250	0.000000	0.996207	0.000000	0.000000	0.000000	-0.007302	-0.107079	-0.003829	0.000000	0.000000	2.000000	157.000000	1.000000
15322.965291	0.091631	0.574630	-0.019937	84.532341	30.108833	52.732849	0.417250	0.000000	0.996207	0.000000	0.000000	0.000000	-0.007302	-0.107079	-0.003829	0.000000	0.000000	2.000000	157.000000	1.000000
15322.968625	0.091631	0.574630	-0.019937	84.532341	30.108833	52.732849	0.417250	0.000000	0.996207	0.000000	0.000000	0.000000	-0.007302	-0.107079	-0.003829	0.000000	0.000000	2.000000	157.000000	1.000000
15322.971958	0.091631	0.574630	-0.019937	84.532341	30.108833	52.732849	0.417250	0.000000	0.996207	0.000000	0.000000	0.000000	-0.007302	-0.107079	-0.003829	0.000000	0.000000	2.000000	157.000000	1.000000
15322.975291	0.091633	0.573903	-0.019925	84.580978	29.525938	52.074032	0.418467	0.000000	0.996845	0.000000	0.000000	0.000000	0.000753	-0.218139	0.003596	0.000000	0.000000	2.000000	157.000000	1.000000
15322.978625	0.091633	0.573903	-0.019925	84.580978	29.525938	52.074032	0.418467	0.000000	0.996845	0.000000	0.000000	0.000000	0.000000	-0.000004	0.000000	0.000000	0.000000	2.000000	157.000000	1.000000
15322.981958	0.091633	0.573903	-0.019925	84.580978	29.525938	52.074032	0.418467	0.000000	0.996845	0.000000	0.000000	0.000000	0.000000	-0.000004	0.000000	0.000000	0.000000	2.000000	157.000000	1.000000
15322.985291	0.091633	0.573903	-0.019925	84.607910	28.823088	51.292091	0.418341	0.000000	0.996246	0.000000	0.000000	0.000000	0.000000	-0.000004	0.000000	0.000000	0.000000	2.000000	157.000000	1.000000
15322.988625	0.091633	0.573903	-0.019925	84.607910	28.823088	51.292091	0.418341	0.000000	0.996246	0.000000	0.000000	0.000000	0.000000	-0.000004	0.000000	0.000000	0.000000	2.000000	157.000000	1.000000
15322.991958	0.091638	0.573557	-0.019902	84.607910	28.823088	51.292091	0.418341	0.000000	0.996246	0.000000	0.000000	0.000000	0.001438	-0.103752	0.006859	0.000000	0.000000	2.000000	157.000000	1.000000
15322.995291	0.091638	0.573557	-0.019902	84.602608	28.107891	50.505703	0.418341	0.000000	0.996246	0.000000	0.000000	0.000000	0.001438	-0.103752	0.006859	0.000000	0.000000	2.000000	157.000000	1.000000
15322.998625	0.091638	0.573557	-0.019902	84.602608	28.107891	50.505703	0.418341	0.000000	0.996246	0.000000	0.000000	0.000000	0.001438	-0.103752	0.006859	0.000000	0.000000	2.000000	157.000000	1.000000
15323.001958	0.091638	0.573557	-0.019902	84.602608	28.107891	50.505703	0.418341	0.000000	0.996246	0.000000	0.000000	0.000000	0.001438	-0.103752	0.006859	0.000000	0.000000	2.000000	157.000000	1.000000
15323.005291	0.091646	0.572799	-0.019862	84.590897	27.437380	49.776295	0.418102	0.000000	0.995103	0.000000	0.000000	0.000000	0.002511	-0.227421	0.011988	0.000000	0.000000	2.000000	157.000000	1.000000
15323.008625	0.091646	0.572799	-0.019862	84.590897	27.437380	49.776295	0.418102	0.000000	0.995103	0.000000	0.000000	0.000000	0.000001	-0.000005	-0.000000	0.000000	0.000000	2.000000	157.000000	1.000000
15323.011958	0.091646	0.572799	-0.019862	84.590897	27.437380	49.776295	0.418102	0.000000	0.995103	0.000000	0.000000	0.000000	0.000001	-0.000005	-0.000000	0.000000	0.000000	2.000000	157.000000	1.000000
15323.015291	0.091646	0.572799	-0.019862	84.573753	26.907303	49.199856	0.417683	0.000000	0.993105	0.000000	0.000000	0.000000	0.000001	-0.000005	-0.000000	0.000000	0.000000	2.000000	157.000000	1.000000
15323.018625	0.091646	0.572799	-0.019862	84.573753	26.907303	49.199856	0.417683	0.000000	0.993105	0.000000	0.000000	0.000000	0.000001	-0.000005	-0.000000	0.000000	0.000000	2.000000	157.000000	1.000000
15323.021958	0.091654	0.572404	-0.019828	84.573753	26.907303	49.199856	0.417683	0.000000	0.993105	0.000000	0.000000	0.000000	0.002162	-0.118365	0.010303	0.000000	0.000000	2.000000	157.000000	1.000000
15323.025291	0.091654	0.572404	-0.019828	84.551544	26.543030	48.810768	0.417683	0.000000	0.993105	0.000000	0.000000	0.000000	0.002162	-0.118365	0.010303	0.000000	0.000000	2.000000	157.000000	1.000000
15323.028625	0.091654	0.572404	-0.019828	84.551544	26.543030	48.810768	0.417683	0.000000	0.993105	0.000000	0.000000	0.000000	0.002162	-0.118365	0.010303	0.000000	0.000000	2.000000	157.000000	1.000000
15323.031958	0.091654	0.572404	-0.019828	84.551544	26.543030	48.810768	0.417683	0.000000	0.993105	0.000000	0.000000	0.000000	0.002162	-0.118365	0.010303	0.000000	0.000000	2.000000	157.000000	1.000000
15323.035291	0.091651	0.571672	-0.019635	84.519165	26.249895	48.503109	0.417323	0.000000	0.991388	0.000000	0.000000	0.000000	-0.000883	-0.219789	0.057875	0.000000	0.000000	2.000000	157.000000	1.000000
15323.038625	0.091651	0.571672	-0.019635	84.519165	26.249895	48.503109	0.417323	0.000000	0.991388	0.000000	0.000000	0.000000	-0.000000	-0.000009	-0.000000	0.000000	0.000000	2.000000	157.000000	1.000000
15323.041958	0.091651	0.571672	-0.019635	84.519165	26.249895	48.503109	0.417323	0.000000	0.991388	0.000000	0.000000	0.000000	-0.000000	-0.000009	-0.000000	0.000000	0.000000	2.000000	157.000000	1.000000
15323.045291	0.091651	0.571672	-0.019635	84.469650	25.994852	48.239460	0.417470	0.000000	0.981742	0.000000	0.000000	0.000000	-0.000000	-0.000009	-0.000000	0.000000	0.000000	2.000000	157.000000	1.000000
15323.048625	0.091651	0.571672	-0.019635	84.469650	25.994852	48.239460	0.417470	0.000000	0.981742	0.000000	0.000000	0.000000	-0.000000	-0.000009	-0.000000	0.000000	0.000000	2.000000	157.000000	1.000000
15323.051958	0.091677	0.571341	-0.019508	84.469650	25.994852	48.239460	0.417470	0.000000	0.981742	0.000000	0.000000	0.000000	0.007946	-0.099399	0.037939	0.000000	0.000000	2.000000	157.000000	1.000000
15323.055291	0.091677	0.571341	-0.019508	84.415802	25.780470	48.021587	0.417470	0.000000	0.981742	0.000000	0.000000	0.000000	0.007946	-0.099399	0.037939	0.000000	0.000000	2.000000	157.000000	1.000000
15323.058625	0.091677	0.571341	-0.019508	84.415802	25.780470	48.021587	0.417470	0.000000	0.981742	0.000000	0.000000	0.000000	0.007946	-0.099399	0.037939	0.000000	0.000000	2.000000	157.000000	1.000000
15323.061958	0.091677	0.571341	-0.019508	84.415802	25.780470	48.021587	0.417470	0.000000	0.981742	0.000000	0.000000	0.000000	0.007946	-0.099399	0.037939	0.000000	0.000000	2.000000	157.000000	1.000000
15323.065291	0.091721	0.570744	-0.019090	84.371788	25.641512	47.889385	0.416146	0.000000	0.975419	0.000000	0.000000	0.000000	0.013271	-0.178835	0.125543	0.000000	0.000000	2.000000	157.000000	1.000000
15323.068625	0.091721	0.570744	-0.019090	84.371788	25.641512	47.889385	0.416146	0.000000	0.975419	0.000000	0.000000	0.000000	0.000001	-0.000003	-0.000000	0.000000	0.000000	2.000000	157.000000	1.000000
15323.071958	0.091721	0.570744	-0.019090	84.371788	25.641512	47.889385	0.416146	0.000000	0.975419	0.000000	0.000000	0.000000	0.000001	-0.000003	-0.000000	0.000000	0.000000	2.000000	157.000000	1.000000
15323.075291	0.091721	0.570744	-0.019090	84.340225	25.543171	47.802765	0.413934	0.000000	0.954495	0.000000	0.000000	0.000000	0.000001	-0.000003	-0.000000	0.000000	0.000000	2.000000	157.000000	1.000000
15323.078625	0.091721	0.570744	-0.019090	84.340225	25.543171	47.802765	0.413934	0.000000	0.954495	0.000000	0.000000	0.000000	0.000001	-0.000003	-0.000000	0.000000	0.000000	2.000000	157.000000	1.000000
15323.081958	0.091759	0.570504	-0.018808	84.340225	25.543171	47.802765	0.413934	0.000000	0.954495	0.000000	0.000000	0.000000	0.011175	-0.072183	0.084501	0.000000	0.000000	2.000000	157.000000	1.000000
15323.085291	0.091759	0.570504	-0.018808	84.318626	25.430149	47.687977	0.413934	0.000000	0.954495	0.000000	0.000000	0.000000	0.011175	-0.072183	0.084501	0.000000	0.000000	2.000000	157.000000	1.000000
15323.088625	0.091759	0.570504	-0.018808	84.318626	25.430149	47.687977	0.413934	0.000000	0.954495	0.000000	0.000000	0.000000	0.011175	-0.072183	0.084501	0.000000	0.000000	2.000000	157.000000	1.000000
15323.091958	0.091759	0.570504	-0.018808	84.318626	25.430149	47.687977	0.413934	0.000000	0.954495	0.000000	0.000000	0.000000	0.011175	-0.072183	0.084501	0.000000	0.000000	2.000000	157.000000	1.000000
15323.095291	0.091813	0.570127	-0.018132	84.320419	25.271372	47.520344	0.412072	0.000000	0.940411	0.000000	0.000000	0.000000	0.016357	-0.113137	0.202866	0.000000	0.000000	2.000000	157.000000	1.000000
15323.098625	0.091813	0.570127	-0.018132	84.320419	25.271372	47.520344	0.412072	0.000000	0.940411	0.000000	0.000000	0.000000	0.000000	-0.000001	-0.000000	0.000000	0.000000	2.000000	157.000000	1.000000
15323.101958	0.091813	0.570127	-0.018132	84.320419	25.271372	47.520344	0.412072	0.000000	0.940411	0.000000	0.000000	0.000000	0.000000	-0.000001	-0.000000	0.000000	0.000000	2.000000	157.000000	1.000000
15323.105291	0.091813	0.570127	-0.018132	84.334305	24.975546	47.199131	0.409346	0.000000	0.906600	0.000000	0.000000	0.000000	0.000000	-0.000001	-0.000000	0.000000	0.000000	2.000000	157.000000	1.000000
15323.108625	0.091813	0.570127	-0.018132	84.334305	24.975546	47.199131	0.409346	0.000000	0.906600	0.000000	0.000000	0.000000	0.000000	-0.000001	-0.000000	0.000000	0.000000	2.000000	157.000000	1.000000
15323.111958	0.091801	0.569980	-0.017774	84.334305	24.975546	47.199131	0.409346	0.000000	0.906600	0.000000	0.000000	0.000000	-0.003662	-0.044112	0.107418	0.000000	0.000000	2.000000	157.000000	1.000000
15323.115291	0.091801	0.569980	-0.017774	84.341614	24.675856	46.878429	0.409346	0.000000	0.906600	0.000000	0.000000	0.000000	-0.003662	-0.044112	0.107418	0.000000	0.000000	2.000000	157.000000	1.000000
15323.118625	0.091801	0.569980	-0.017774	84.341614	24.675856	46.878429	0.409346	0.000000	0.906600	0.000000	0.000000	0.000000	-0.003662	-0.044112	0.107418	0.000000	0.000000	2.000000	157.000000	1.000000
15323.121958	0.091801	0.569980	-0.017774	84.341614	24.675856	46.878429	0.409346	0.000000	0.906600	0.000000	0.000000	0.000000	-0.003662	-0.044112	0.107418	0.000000	0.000000	2.000000	157.000000	1.000000
15323.125291	0.091725	0.569804	-0.016987	84.338150	24.547977	46.751991	0.409956	0.000000	0.888697	0.000000	0.000000	0.000000	-0.022660	-0.052806	0.235991	0.000000	0.000000	2.000000	157.000000	1.000000
15323.128625	0.091725	0.569804	-0.016987	84.338150	24.547977	46.751991	0.409956	0.000000	0.888697	0.000000	0.000000	0.000000	0.000000	-0.000002	0.000000	0.000000	0.000000	2.000000	157.000000	1.000000
15323.131958	0.091725	0.569804	-0.016987	84.338150	24.547977	46.751991	0.409956	0.000000	0.888697	0.000000	0.000000	0.000000	0.000000	-0.000002	0.000000	0.000000	0.000000	2.000000	157.000000	1.000000
15323.135291	0.091725	0.569804	-0.016987	84.331924	24.517698	46.737946	0.413733	0.000000	0.849366	0.000000	0.000000	0.000000	0.000000	-0.000002	0.000000	0.000000	0.000000	2.000000	157.000000	1.000000
15323.138625	0.091725	0.569804	-0.016987	84.331924	24.517698	46.737946	0.413733	0.000000	0.849366	0.000000	0.000000	0.000000	0.000000	-0.000002	0.000000	0.000000	0.000000	2.000000	157.000000	1.000000
15323.141958	0.091676	0.569740	-0.016598	84.331924	24.517698	46.737946	0.413733	0.000000	0.849366	0.000000	0.000000	0.000000	-0.014941	-0.019155	0.116809	0.000000	0.000000	2.000000	157.000000	1.000000
15323.145291	0.091676	0.569740	-0.016598	84.325874	24.484749	46.723972	0.413733	0.000000	0.849366	0.000000	0.000000	0.000000	-0.014941	-0.019155	0.116809	0.000000	0.000000	2.000000	157.000000	1.000000
15323.148625	0.091676	0.569740	-0.016598	84.325874	24.484749	46.723972	0.413733	0.000000	0.849366	0.000000	0.000000	0.000000	-0.014941	-0.019155	0.116809	0.000000	0.000000	2.000000	157.000000	1.000000
15323.151958	0.091676	0.569740	-0.016598	84.325874	24.484749	46.723972	0.413733	0.000000	0.849366	0.000000	0.000000	0.000000	-0.014941	-0.019155	0.116809	0.000000	0.000000	2.000000	157.000000	1.000000
15323.155291	0.091540	0.569633	-0.015885	84.319763	24.454544	46.710018	0.416223	0.000000	0.829897	0.000000	0.000000	0.000000	-0.040749	-0.032139	0.213756	0.000000	0.000000	2.000000	157.000000	1.000000
15323.158625	0.091540	0.569633	-0.015885	84.319763	24.454544	46.710018	0.416223	0.000000	0.829897	0.000000	0.000000	0.000000	0.000000	-0.000006	0.000000	0.000000	0.000000	2.000000	157.000000	1.000000
15323.161958	0.091540	0.569633	-0.015885	84.319763	24.454544	46.710018	0.416223	0.000000	0.829897	0.000000	0.000000	0.000000	0.000000	-0.000006	0.000000	0.000000	0.000000	2.000000	157.000000	1.000000
15323.165291	0.091540	0.569633	-0.015885	84.316727	24.434013	46.703056	0.423014	0.000000	0.794271	0.000000	0.000000	0.000000	0.000000	-0.000006	0.000000	0.000000	0.000000	2.000000	157.000000	1.000000
15323.168625	0.091540	0.569633	-0.015885	84.316727	24.434013	46.703056	0.423014	0.000000	0.794271	0.000000	0.000000	0.000000	0.000000	-0.000006	0.000000	0.000000	0.000000	2.000000	157.000000	1.000000
15323.171958	0.091492	0.569572	-0.015588	84.316727	24.434013	46.703056	0.423014	0.000000	0.794271	0.000000	0.000000	0.000000	-0.014312	-0.018207	0.089116	0.000000	0.000000	2.000000	157.000000	1.000000
15323.175291	0.091492	0.569572	-0.015588	84.313622	24.416204	46.696087	0.423014	0.000000	0.794271	0.000000	0.000000	0.000000	-0.014312	-0.018207	0.089116	0.000000	0.000000	2.000000	157.000000	1.000000
15323.178625	0.091492	0.569572	-0.015588	84.313622	24.416204	46.696087	0.423014	0.000000	0.794271	0.000000	0.000000	0.000000	-0.014312	-0.018207	0.089116	0.000000	0.000000	2.000000	157.000000	1.000000
15323.181958	0.091492	0.569572	-0.015588	84.313622	24.416204	46.696087	0.423014	0.000000	0.794271	0.000000	0.000000	0.000000	-0.014312	-0.018207	0.089116	0.000000	0.000000	2.000000	157.000000	1.000000
15323.185291	0.091458	0.569436	-0.015117	84.316727	24.417665	46.703033	0.425400	0.000000	0.779419	0.000000	0.000000	0.000000	-0.010091	-0.040653	0.141429	0.000000	0.000000	2.000000	157.000000	1.000000
15323.188625	0.091458	0.569436	-0.015117	84.316727	24.417665	46.703033	0.425400	0.000000	0.779419	0.000000	0.000000	0.000000	-0.010091	-0.040653	0.141429	0.000000	0.000000	2.000000	157.000000	1.000000
15323.191958	0.091458	0.569436	-0.015117	84.316727	24.417665	46.703033	0.425400	0.000000	0.779419	0.000000	0.000000	0.000000	-0.010091	-0.040653	0.141429	0.000000	0.000000	2.000000	157.000000	1.000000
15323.195291	0.091458	0.569436	-0.015117	84.322838	24.428856	46.717007	0.427082	0.000000	0.755847	0.000000	0.000000	0.000000	-0.010091	-0.040653	0.141429	0.000000	0.000000	2.000000	157.000000	1.000000
15323.198625	0.091481	0.569334	-0.015005	84.322838	24.428856	46.717007	0.427082	0.000000	0.755847	0.000000	0.000000	0.000000	0.006938	-0.030788	0.033526	0.000000	0.000000	2.000000	157.000000	1.000000
15323.201958	0.091481	0.569334	-0.015005	84.322838	24.428856	46.717007	0.427082	0.000000	0.755847	0.000000	0.000000	0.000000	0.006938	-0.030788	0.033526	0.000000	0.000000	2.000000	157.000000	1.000000
15323.205291	0.091481	0.569334	-0.015005	84.335037	24.459402	46.744968	0.425925	0.000000	0.750260	0.000000	0.000000	0.000000	0.006938	-0.030788	0.033526	0.000000	0.000000	2.000000	157.000000	1.000000
15323.208625	0.091516	0.569246	-0.014945	84.335037	24.459402	46.744968	0.425925	0.000000	0.750260	0.000000	0.000000	0.000000	0.010322	-0.026492	0.018155	0.000000	0.000000	2.000000	157.000000	1.000000
15323.211958	0.091516	0.569246	-0.014945	84.335037	24.459402	46.744968	0.425925	0.000000	0.750260	0.000000	0.000000	0.000000	0.010322	-0.026492	0.018155	0.000000	0.000000	2.000000	157.000000	1.000000
15323.215291	0.091516	0.569246	-0.014945	84.347267	24.492819	46.773087	0.424205	0.000000	0.747234	0.000000	0.000000	0.000000	0.010322	-0.026492	0.018155	0.000000	0.000000	2.000000	157.000000	1.000000
15323.218625	0.091516	0.569246	-0.014945	84.347267	24.492819	46.773087	0.424205	0.000000	0.747234	0.000000	0.000000	0.000000	0.010322	-0.026492	0.018155	0.000000	0.000000	2.000000	157.000000	1.000000
15323.221958	0.091563	0.569147	-0.014929	84.347267	24.492819	46.773087	0.424205	0.000000	0.747234	0.000000	0.000000	0.000000	0.014086	-0.029600	0.004582	0.000000	0.000000	2.000000	157.000000	1.000000
15323.225291	0.091563	0.569147	-0.014929	84.359406	24.523577	46.801254	0.424205	0.000000	0.747234	0.000000	0.000000	0.000000	0.014086	-0.029600	0.004582	0.000000	0.000000	2.000000	157.000000	1.000000
15323.228625	0.091563	0.569147	-0.014929	84.359406	24.523577	46.801254	0.424205	0.000000	0.747234	0.000000	0.000000	0.000000	0.014086	-0.029600	0.004582	0.000000	0.000000	2.000000	157.000000	1.000000
15323.231958	0.091563	0.569147	-0.014929	84.359406	24.523577	46.801254	0.424205	0.000000	0.747234	0.000000	0.000000	0.000000	0.014086	-0.029600	0.004582	0.000000	0.000000	2.000000	157.000000	1.000000
15323.235291	0.091622	0.568946	-0.014959	84.374298	24.578684	46.852814	0.421857	0.000000	0.746470	0.000000	0.000000	0.000000	0.017871	-0.060175	-0.008844	0.000000	0.000000	2.000000	157.000000	1.000000
15323.238625	0.091622	0.568946	-0.014959	84.374298	24.578684	46.852814	0.421857	0.000000	0.746470	0.000000	0.000000	0.000000	0.017871	-0.060175	-0.008844	0.000000	0.000000	2.000000	157.000000	1.000000
15323.241958	0.091622	0.568946	-0.014959	84.374298	24.578684	46.852814	0.421857	0.000000	0.746470	0.000000	0.000000	0.000000	0.017871	-0.060175	-0.008844	0.000000	0.000000	2.000000	157.000000	1.000000
15323.245291	0.091622	0.568946	-0.014959	84.388847	24.648491	46.920830	0.418879	0.000000	0.747944	0.000000	0.000000	0.000000	0.017871	-0.060175	-0.008844	0.000000	0.000000	2.000000	157.000000	1.000000
15323.248625	0.091656	0.568844	-0.015008	84.388847	24.648491	46.920830	0.418879	0.000000	0.747944	0.000000	0.000000	0.000000	0.010085	-0.030564	-0.014732	0.000000	0.000000	2.000000	157.000000	1.000000
15323.251958	0.091656	0.568844	-0.015008	84.388847	24.648491	46.920830	0.418879	0.000000	0.747944	0.000000	0.000000	0.000000	0.010085	-0.030564	-0.014732	0.000000	0.000000	2.000000	157.000000	1.000000
15323.255291	0.091656	0.568844	-0.015008	84.402626	24.747616	47.021591	0.417198	0.000000	0.750400	0.000000	0.000000	0.000000	0.010085	-0.030564	-0.014732	0.000000	0.000000	2.000000	157.000000	1.000000
15323.258625	0.091656	0.568844	-0.015008	84.402626	24.747616	47.021591	0.417198	0.000000	0.750400	0.000000	0.000000	0.000000	0.010085	-0.030564	-0.014732	0.000000	0.000000	2.000000	157.000000	1.000000
15323.261958	0.091711	0.568743	-0.015061	84.402626	24.747616	47.021591	0.417198	0.000000	0.750400	0.000000	0.000000	0.000000	0.016374	-0.030547	-0.016046	0.000000	0.000000	2.000000	157.000000	1.000000
15323.265291	0.091711	0.568743	-0.015061	84.414505	24.922367	47.203926	0.417198	0.000000	0.750400	0.000000	0.000000	0.000000	0.016374	-0.030547	-0.016046	0.000000	0.000000	2.000000	157.000000	1.000000
15323.268625	0.091711	0.568743	-0.015061	84.414505	24.922367	47.203926	0.417198	0.000000	0.750400	0.000000	0.000000	0.000000	0.016374	-0.030547	-0.016046	0.000000	0.000000	2.000000	157.000000	1.000000
15323.271958	0.091711	0.568743	-0.015061	84.414505	24.922367	47.203926	0.417198	0.000000	0.750400	0.000000	0.000000	0.000000	0.016374	-0.030547	-0.016046	0.000000	0.000000	2.000000	157.000000	1.000000
15323.275291	0.091806	0.568536	-0.015233	84.427261	25.195049	47.491940	0.414469	0.000000	0.753074	0.000000	0.000000	0.000000	0.028726	-0.062023	-0.051415	0.000000	0.000000	2.000000	157.000000	1.000000
15323.278625	0.091806	0.568536	-0.015233	84.427261	25.195049	47.491940	0.414469	0.000000	0.753074	0.000000	0.000000	0.000000	0.028726	-0.062023	-0.051415	0.000000	0.000000	2.000000	157.000000	1.000000
15323.281958	0.091806	0.568536	-0.015233	84.427261	25.195049	47.491940	0.414469	0.000000	0.753074	0.000000	0.000000	0.000000	0.028726	-0.062023	-0.051415	0.000000	0.000000	2.000000	157.000000	1.000000
15323.285291	0.091806	0.568536	-0.015233	84.436371	25.470314	47.789639	0.409681	0.000000	0.761643	0.000000	0.000000	0.000000	0.028726	-0.062023	-0.051415	0.000000	0.000000	2.000000	157.000000	1.000000
15323.288625	0.091831	0.568424	-0.015323	84.436371	25.470314	47.789639	0.409681	0.000000	0.761643	0.000000	0.000000	0.000000	0.007512	-0.033593	-0.027035	0.000000	0.000000	2.000000	157.000000	1.000000
15323.291958	0.091831	0.568424	-0.015323	84.436371	25.470314	47.789639	0.409681	0.000000	0.761643	0.000000	0.000000	0.000000	0.007512	-0.033593	-0.027035	0.000000	0.000000	2.000000	157.000000	1.000000
15323.295291	0.091831	0.568424	-0.015323	84.450340	25.681587	48.014717	0.408429	0.000000	0.766149	0.000000	0.000000	0.000000	0.007512	-0.033593	-0.027035	0.000000	0.000000	2.000000	157.000000	1.000000
15323.298625	0.091855	0.568336	-0.015419	84.450340	25.681587	48.014717	0.408429	0.000000	0.766149	0.000000	0.000000	0.000000	0.007136	-0.026214	-0.028829	0.000000	0.000000	2.000000	157.000000	1.000000
15323.301958	0.091855	0.568336	-0.015419	84.450340	25.681587	48.014717	0.408429	0.000000	0.766149	0.000000	0.000000	0.000000	0.007136	-0.026214	-0.028829	0.000000	0.000000	2.000000	157.000000	1.000000
15323.305291	0.091855	0.568336	-0.015419	84.463593	25.798727	48.135269	0.407240	0.000000	0.770954	0.000000	0.000000	0.000000	0.007136	-0.026214	-0.028829	0.000000	0.000000	2.000000	157.000000	1.000000
15323.308625	0.091855	0.568336	-0.015419	84.463593	25.798727	48.135269	0.407240	0.000000	0.770954	0.000000	0.000000	0.000000	0.007136	-0.026214	-0.028829	0.000000	0.000000	2.000000	157.000000	1.000000
15323.311958	0.091875	0.568232	-0.015533	84.463593	25.798727	48.135269	0.407240	0.000000	0.770954	0.000000	0.000000	0.000000	0.006037	-0.031439	-0.034081	0.000000	0.000000	2.000000	157.000000	1.000000
15323.315291	0.091875	0.568232	-0.015533	84.478340	25.858046	48.191048	0.407240	0.000000	0.770954	0.000000	0.000000	0.000000	0.006037	-0.031439	-0.034081	0.000000	0.000000	2.000000	157.000000	1.000000
15323.318625	0.091875	0.568232	-0.015533	84.478340	25.858046	48.191048	0.407240	0.000000	0.770954	0.000000	0.000000	0.000000	0.006037	-0.031439	-0.034081	0.000000	0.000000	2.000000	157.000000	1.000000
15323.321958	0.091875	0.568232	-0.015533	84.478340	25.858046	48.191048	0.407240	0.000000	0.770954	0.000000	0.000000	0.000000	0.006037	-0.031439	-0.034081	0.000000	0.000000	2.000000	157.000000	1.000000
15323.325291	0.091940	0.568078	-0.015643	84.488289	25.888594	48.216358	0.406234	0.000000	0.776634	0.000000	0.000000	0.000000	0.019347	-0.046220	-0.033150	0.000000	0.000000	2.000000	157.000000	1.000000
15323.328625	0.091940	0.568078	-0.015643	84.488289	25.888594	48.216358	0.406234	0.000000	0.776634	0.000000	0.000000	0.000000	0.019347	-0.046220	-0.033150	0.000000	0.000000	2.000000	157.000000	1.000000
15323.331958	0.091940	0.568078	-0.015643	84.488289	25.888594	48.216358	0.406234	0.000000	0.776634	0.000000	0.000000	0.000000	0.019347	-0.046220	-0.033150	0.000000	0.000000	2.000000	157.000000	1.000000
15323.335291	0.091940	0.568078	-0.015643	84.497398	25.915085	48.240227	0.403009	0.000000	0.782159	0.000000	0.000000	0.000000	0.019347	-0.046220	-0.033150	0.000000	0.000000	2.000000	157.000000	1.000000
15323.338625	0.091946	0.568008	-0.015718	84.497398	25.915085	48.240227	0.403009	0.000000	0.782159	0.000000	0.000000	0.000000	0.001915	-0.020943	-0.022299	0.000000	0.000000	2.000000	157.000000	1.000000
15323.341958	0.091946	0.568008	-0.015718	84.497398	25.915085	48.240227	0.403009	0.000000	0.782159	0.000000	0.000000	0.000000	0.001915	-0.020943	-0.022299	0.000000	0.000000	2.000000	157.000000	1.000000
15323.345291	0.091946	0.568008	-0.015718	84.506493	25.938946	48.264206	0.402690	0.000000	0.785875	0.000000	0.000000	0.000000	0.001915	-0.020943	-0.022299	0.000000	0.000000	2.000000	157.000000	1.000000
15323.348625	0.091946	0.568008	-0.015718	84.506493	25.938946	48.264206	0.402690	0.000000	0.785875	0.000000	0.000000	0.000000	0.001915	-0.020943	-0.022299	0.000000	0.000000	2.000000	157.000000	1.000000
15323.351958	0.091939	0.567973	-0.015752	84.506493	25.938946	48.264206	0.402690	0.000000	0.785875	0.000000	0.000000	0.000000	-0.002186	-0.010478	-0.010497	0.000000	0.000000	2.000000	157.000000	1.000000
15323.355291	0.091939	0.567973	-0.015752	84.510307	25.945593	48.273678	0.402690	0.000000	0.785875	0.000000	0.000000	0.000000	-0.002186	-0.010478	-0.010497	0.000000	0.000000	2.000000	157.000000	1.000000
15323.358625	0.091939	0.567973	-0.015752	84.510307	25.945593	48.273678	0.402690	0.000000	0.785875	0.000000	0.000000	0.000000	-0.002186	-0.010478	-0.010497	0.000000	0.000000	2.000000	157.000000	1.000000
15323.361958	0.091939	0.567973	-0.015752	84.510307	25.945593	48.273678	0.402690	0.000000	0.785875	0.000000	0.000000	0.000000	-0.002186	-0.010478	-0.010497	0.000000	0.000000	2.000000	157.000000	1.000000
15323.365291	0.091886	0.567921	-0.015796	84.513336	25.950876	48.281696	0.403054	0.000000	0.787625	0.000000	0.000000	0.000000	-0.015850	-0.015692	-0.013129	0.000000	0.000000	2.000000	157.000000	1.000000
15323.368625	0.091886	0.567921	-0.015796	84.513336	25.950876	48.281696	0.403054	0.000000	0.787625	0.000000	0.000000	0.000000	-0.015850	-0.015692	-0.013129	0.000000	0.000000	2.000000	157.000000	1.000000
15323.371958	0.091886	0.567921	-0.015796	84.513336	25.950876	48.281696	0.403054	0.000000	0.787625	0.000000	0.000000	0.000000	-0.015850	-0.015692	-0.013129	0.000000	0.000000	2.000000	157.000000	1.000000
15323.375291	0.091886	0.567921	-0.015796	84.519417	25.961449	48.297787	0.405696	0.000000	0.789813	0.000000	0.000000	0.000000	-0.015850	-0.015692	-0.013129	0.000000	0.000000	2.000000	157.000000	1.000000
15323.378625	0.091816	0.567886	-0.015818	84.519417	25.961449	48.297787	0.405696	0.000000	0.789813	0.000000	0.000000	0.000000	-0.021044	-0.010465	-0.006575	0.000000	0.000000	2.000000	157.000000	1.000000
15323.381958	0.091816	0.567886	-0.015818	84.519417	25.961449	48.297787	0.405696	0.000000	0.789813	0.000000	0.000000	0.000000	-0.021044	-0.010465	-0.006575	0.000000	0.000000	2.000000	157.000000	1.000000
15323.385291	0.091816	0.567886	-0.015818	84.520241	25.954700	48.299282	0.409203	0.000000	0.790909	0.000000	0.000000	0.000000	-0.021044	-0.010465	-0.006575	0.000000	0.000000	2.000000	157.000000	1.000000
15323.388625	0.091816	0.567886	-0.015818	84.520241	25.954700	48.299282	0.409203	0.000000	0.790909	0.000000	0.000000	0.000000	-0.021044	-0.010465	-0.006575	0.000000	0.000000	2.000000	157.000000	1.000000
15323.391958	0.091767	0.567851	-0.015844	84.520241	25.954700	48.299282	0.409203	0.000000	0.790909	0.000000	0.000000	0.000000	-0.014754	-0.010460	-0.007887	0.000000	0.000000	2.000000	157.000000	1.000000
15323.395291	0.091767	0.567851	-0.015844	84.523277	25.957273	48.307323	0.409203	0.000000	0.790909	0.000000	0.000000	0.000000	-0.014754	-0.010460	-0.007887	0.000000	0.000000	2.000000	157.000000	1.000000
15323.398625	0.091767	0.567851	-0.015844	84.523277	25.957273	48.307323	0.409203	0.000000	0.790909	0.000000	0.000000	0.000000	-0.014754	-0.010460	-0.007887	0.000000	0.000000	2.000000	157.000000	1.000000
15323.401958	0.091767	0.567851	-0.015844	84.523277	25.957273	48.307323	0.409203	0.000000	0.790909	0.000000	0.000000	0.000000	-0.014754	-0.010460	-0.007887	0.000000	0.000000	2.000000	157.000000	1.000000
15323.405291	0.091668	0.567819	-0.015793	84.525497	25.986517	48.348221	0.411662	0.000000	0.792224	0.000000	0.000000	0.000000	-0.029598	-0.009558	0.015332	0.000000	0.000000	2.000000	157.000000	1.000000
15323.408625	0.091668	0.567819	-0.015793	84.525497	25.986517	48.348221	0.411662	0.000000	0.792224	0.000000	0.000000	0.000000	-0.029598	-0.009558	0.015332	0.000000	0.000000	2.000000	157.000000	1.000000
15323.411958	0.091668	0.567819	-0.015793	84.525497	25.986517	48.348221	0.411662	0.000000	0.792224	0.000000	0.000000	0.000000	-0.029598	-0.009558	0.015332	0.000000	0.000000	2.000000	157.000000	1.000000
15323.415291	0.091668	0.567819	-0.015793	84.524750	26.010521	48.381142	0.416595	0.000000	0.789668	0.000000	0.000000	0.000000	-0.029598	-0.009558	0.015332	0.000000	0.000000	2.000000	157.000000	1.000000
15323.418625	0.091636	0.567805	-0.015738	84.524750	26.010521	48.381142	0.416595	0.000000	0.789668	0.000000	0.000000	0.000000	-0.009657	-0.004312	0.016663	0.000000	0.000000	2.000000	157.000000	1.000000
15323.421958	0.091636	0.567805	-0.015738	84.524750	26.010521	48.381142	0.416595	0.000000	0.789668	0.000000	0.000000	0.000000	-0.009657	-0.004312	0.016663	0.000000	0.000000	2.000000	157.000000	1.000000
15323.425291	0.091636	0.567805	-0.015738	84.524750	26.010521	48.381142	0.418205	0.000000	0.786891	0.000000	0.000000	0.000000	-0.009657	-0.004312	0.016663	0.000000	0.000000	2.000000	157.000000	1.000000
15323.428625	0.091636	0.567805	-0.015738	84.524750	26.010521	48.381142	0.418205	0.000000	0.786891	0.000000	0.000000	0.000000	-0.009657	-0.004312	0.016663	0.000000	0.000000	2.000000	157.000000	1.000000
15323.431958	0.091655	0.567776	-0.015644	84.524750	26.010521	48.381142	0.418205	0.000000	0.786891	0.000000	0.000000	0.000000	0.005833	-0.008645	0.028105	0.000000	0.000000	2.000000	157.000000	1.000000
15323.435291	0.091655	0.567776	-0.015644	84.524681	26.013186	48.381092	0.418205	0.000000	0.786891	0.000000	0.000000	0.000000	0.005833	-0.008645	0.028105	0.000000	0.000000	2.000000	157.000000	1.000000
15323.438625	0.091655	0.567776	-0.015644	84.524681	26.013186	48.381092	0.418205	0.000000	0.786891	0.000000	0.000000	0.000000	0.005833	-0.008645	0.028105	0.000000	0.000000	2.000000	157.000000	1.000000
15323.441958	0.091655	0.567776	-0.015644	84.524681	26.013186	48.381092	0.418205	0.000000	0.786891	0.000000	0.000000	0.000000	0.005833	-0.008645	0.028105	0.000000	0.000000	2.000000	157.000000	1.000000
15323.445291	0.091739	0.567669	-0.015454	84.530762	26.032038	48.397293	0.417232	0.000000	0.782207	0.000000	0.000000	0.000000	0.024984	-0.032070	0.057138	0.000000	0.000000	2.000000	157.000000	1.000000
15323.448625	0.091739	0.567669	-0.015454	84.530762	26.032038	48.397293	0.417232	0.000000	0.782207	0.000000	0.000000	0.000000	0.024984	-0.032070	0.057138	0.000000	0.000000	2.000000	157.000000	1.000000
15323.451958	0.091739	0.567669	-0.015454	84.530762	26.032038	48.397293	0.417232	0.000000	0.782207	0.000000	0.000000	0.000000	0.024984	-0.032070	0.057138	0.000000	0.000000	2.000000	157.000000	1.000000
15323.455291	0.091739	0.567669	-0.015454	84.536858	26.050940	48.413544	0.413068	0.000000	0.772684	0.000000	0.000000	0.000000	0.024984	-0.032070	0.057138	0.000000	0.000000	2.000000	157.000000	1.000000
15323.458625	0.091778	0.567573	-0.015370	84.536858	26.050940	48.413544	0.413068	0.000000	0.772684	0.000000	0.000000	0.000000	0.011771	-0.028683	0.025082	0.000000	0.000000	2.000000	157.000000	1.000000
15323.461958	0.091778	0.567573	-0.015370	84.536858	26.050940	48.413544	0.413068	0.000000	0.772684	0.000000	0.000000	0.000000	0.011771	-0.028683	0.025082	0.000000	0.000000	2.000000	157.000000	1.000000
15323.465291	0.091778	0.567573	-0.015370	84.552017	26.094240	48.454315	0.411107	0.000000	0.768503	0.000000	0.000000	0.000000	0.011771	-0.028683	0.025082	0.000000	0.000000	2.000000	157.000000	1.000000
15323.468625	0.091778	0.567573	-0.015370	84.552017	26.094240	48.454315	0.411107	0.000000	0.768503	0.000000	0.000000	0.000000	0.011771	-0.028683	0.025082	0.000000	0.000000	2.000000	157.000000	1.000000
15323.471958	0.091839	0.567453	-0.015285	84.552017	26.094240	48.454315	0.411107	0.000000	0.768503	0.000000	0.000000	0.000000	0.018435	-0.036091	0.025536	0.000000	0.000000	2.000000	157.000000	1.000000
15323.475291	0.091839	0.567453	-0.015285	84.570175	26.148659	48.503494	0.411107	0.000000	0.768503	0.000000	0.000000	0.000000	0.018435	-0.036091	0.025536	0.000000	0.000000	2.000000	157.000000	1.000000
15323.478625	0.091903	0.567283	-0.015188	84.570175	26.148659	48.503494	0.411107	0.000000	0.768503	0.000000	0.000000	0.000000	0.019172	-0.050892	0.029057	0.000000	0.000000	2.000000	157.000000	1.000000
15323.481958	0.091903	0.567283	-0.015188	84.570175	26.148659	48.503494	0.411107	0.000000	0.768503	0.000000	0.000000	0.000000	0.019172	-0.050892	0.029057	0.000000	0.000000	2.000000	157.000000	1.000000
15323.485291	0.091903	0.567283	-0.015188	84.594009	26.237545	48.586266	0.404838	0.000000	0.759405	0.000000	0.000000	0.000000	0.019172	-0.050892	0.029057	0.000000	0.000000	2.000000	157.000000	1.000000
15323.488625	0.091903	0.567283	-0.015188	84.594009	26.237545	48.586266	0.404838	0.000000	0.759405	0.000000	0.000000	0.000000	0.019172	-0.050892	0.029057	0.000000	0.000000	2.000000	157.000000	1.000000
15323.491958	0.091956	0.567061	-0.015144	84.594009	26.237545	48.586266	0.404838	0.000000	0.759405	0.000000	0.000000	0.000000	0.015890	-0.066597	0.013263	0.000000	0.000000	2.000000	157.000000	1.000000
15323.495291	0.091956	0.567061	-0.015144	84.623962	26.343861	48.686527	0.404838	0.000000	0.759405	0.000000	0.000000	0.000000	0.015890	-0.066597	0.013263	0.000000	0.000000	2.000000	157.000000	1.000000
15323.498625	0.091956	0.567061	-0.015144	84.623962	26.343861	48.686527	0.404838	0.000000	0.759405	0.000000	0.000000	0.000000	0.015890	-0.066597	0.013263	0.000000	0.000000	2.000000	157.000000	1.000000
15323.501958	0.091956	0.567061	-0.015144	84.623962	26.343861	48.686527	0.404838	0.000000	0.759405	0.000000	0.000000	0.000000	0.015890	-0.066597	0.013263	0.000000	0.000000	2.000000	157.000000	1.000000
15323.505291	0.092126	0.566501	-0.015063	84.662918	26.479469	48.813477	0.402190	0.000000	0.757194	0.000000	0.000000	0.000000	0.051030	-0.168061	0.024246	0.000000	0.000000	2.000000	157.000000	1.000000
15323.508625	0.092126	0.566501	-0.015063	84.662918	26.479469	48.813477	0.402190	0.000000	0.757194	0.000000	0.000000	0.000000	0.051030	-0.168061	0.024246	0.000000	0.000000	2.000000	157.000000	1.000000
15323.511958	0.092126	0.566501	-0.015063	84.662918	26.479469	48.813477	0.402190	0.000000	0.757194	0.000000	0.000000	0.000000	0.051030	-0.168061	0.024246	0.000000	0.000000	2.000000	157.000000	1.000000
15323.515291	0.092126	0.566501	-0.015063	84.707870	26.634184	48.959595	0.393685	0.000000	0.753153	0.000000	0.000000	0.000000	0.051030	-0.168061	0.024246	0.000000	0.000000	2.000000	157.000000	1.000000
15323.518625	0.092209	0.566160	-0.015087	84.707870	26.634184	48.959595	0.393685	0.000000	0.753153	0.000000	0.000000	0.000000	0.024809	-0.102276	-0.007053	0.000000	0.000000	2.000000	157.000000	1.000000
15323.521958	0.092209	0.566160	-0.015087	84.707870	26.634184	48.959595	0.393685	0.000000	0.753153	0.000000	0.000000	0.000000	0.024809	-0.102276	-0.007053	0.000000	0.000000	2.000000	157.000000	1.000000
15323.525291	0.092209	0.566160	-0.015087	84.755890	26.800266	49.117153	0.389551	0.000000	0.754328	0.000000	0.000000	0.000000	0.024809	-0.102276	-0.007053	0.000000	0.000000	2.000000	157.000000	1.000000
15323.528625	0.092209	0.566160	-0.015087	84.755890	26.800266	49.117153	0.389551	0.000000	0.754328	0.000000	0.000000	0.000000	0.024809	-0.102276	-0.007053	0.000000	0.000000	2.000000	157.000000	1.000000
15323.531958	0.092294	0.565770	-0.015099	84.755890	26.800266	49.117153	0.389551	0.000000	0.754328	0.000000	0.000000	0.000000	0.025521	-0.117072	-0.003650	0.000000	0.000000	2.000000	157.000000	1.000000
15323.535291	0.092294	0.565770	-0.015099	84.809402	27.002594	49.312714	0.389551	0.000000	0.754328	0.000000	0.000000	0.000000	0.025521	-0.117072	-0.003650	0.000000	0.000000	2.000000	157.000000	1.000000
15323.538625	0.092294	0.565770	-0.015099	84.809402	27.002594	49.312714	0.389551	0.000000	0.754328	0.000000	0.000000	0.000000	0.025521	-0.117072	-0.003650	0.000000	0.000000	2.000000	157.000000	1.000000
15323.541958	0.092294	0.565770	-0.015099	84.809402	27.002594	49.312714	0.389551	0.000000	0.754328	0.000000	0.000000	0.000000	0.025521	-0.117072	-0.003650	0.000000	0.000000	2.000000	157.000000	1.000000
15323.545291	0.092460	0.564881	-0.015142	84.870689	27.283529	49.592247	0.385297	0.000000	0.754937	0.000000	0.000000	0.000000	0.049848	-0.266696	-0.012995	0.000000	0.000000	2.000000	157.000000	1.000000
15323.548625	0.092460	0.564881	-0.015142	84.870689	27.283529	49.592247	0.385297	0.000000	0.754937	0.000000	0.000000	0.000000	-0.000001	0.000005	-0.000000	0.000000	0.000000	2.000000	157.000000	1.000000
15323.551958	0.092460	0.564881	-0.015142	84.870689	27.283529	49.592247	0.385297	0.000000	0.754937	0.000000	0.000000	0.000000	-0.000001	0.000005	-0.000000	0.000000	0.000000	2.000000	157.000000	1.000000
15323.555291	0.092460	0.564881	-0.015142	84.934418	27.593590	49.905399	0.376989	0.000000	0.757102	0.000000	0.000000	0.000000	-0.000001	0.000005	-0.000000	0.000000	0.000000	2.000000	157.000000	1.000000
15323.558625	0.092460	0.564881	-0.015142	84.934418	27.593590	49.905399	0.376989	0.000000	0.757102	0.000000	0.000000	0.000000	-0.000001	0.000005	-0.000000	0.000000	0.000000	2.000000	157.000000	1.000000
15323.561958	0.092541	0.564382	-0.015173	84.934418	27.593590	49.905399	0.376989	0.000000	0.757102	0.000000	0.000000	0.000000	0.024313	-0.149592	-0.009409	0.000000	0.000000	2.000000	157.000000	1.000000
15323.565291	0.092541	0.564382	-0.015173	85.004013	27.928442	50.246155	0.376989	0.000000	0.757102	0.000000	0.000000	0.000000	0.024313	-0.149592	-0.009409	0.000000	0.000000	2.000000	157.000000	1.000000
15323.568625	0.092552	0.563849	-0.015227	85.004013	27.928442	50.246155	0.376989	0.000000	0.757102	0.000000	0.000000	0.000000	0.003174	-0.159939	-0.016212	0.000000	0.000000	2.000000	157.000000	1.000000
15323.571958	0.092552	0.563849	-0.015227	85.004013	27.928442	50.246155	0.376989	0.000000	0.757102	0.000000	0.000000	0.000000	0.003174	-0.159939	-0.016212	0.000000	0.000000	2.000000	157.000000	1.000000
15323.575291	0.092552	0.563849	-0.015227	85.075981	28.296272	50.624401	0.372407	0.000000	0.761373	0.000000	0.000000	0.000000	0.003174	-0.159939	-0.016212	0.000000	0.000000	2.000000	157.000000	1.000000
15323.578625	0.092552	0.563849	-0.015227	85.075981	28.296272	50.624401	0.372407	0.000000	0.761373	0.000000	0.000000	0.000000	0.003174	-0.159939	-0.016212	0.000000	0.000000	2.000000	157.000000	1.000000
15323.581958	0.092560	0.563275	-0.015294	85.075981	28.296272	50.624401	0.372407	0.000000	0.761373	0.000000	0.000000	0.000000	0.002383	-0.172438	-0.020002	0.000000	0.000000	2.000000	157.000000	1.000000
15323.585291	0.092560	0.563275	-0.015294	85.148407	28.764643	51.114655	0.372407	0.000000	0.761373	0.000000	0.000000	0.000000	0.002383	-0.172438	-0.020002	0.000000	0.000000	2.000000	157.000000	1.000000
15323.588625	0.092547	0.562700	-0.015357	85.148407	28.764643	51.114655	0.372407	0.000000	0.761373	0.000000	0.000000	0.000000	-0.003962	-0.172347	-0.018906	0.000000	0.000000	2.000000	157.000000	1.000000
15323.591958	0.092547	0.562700	-0.015357	85.148407	28.764643	51.114655	0.372407	0.000000	0.761373	0.000000	0.000000	0.000000	-0.003962	-0.172347	-0.018906	0.000000	0.000000	2.000000	157.000000	1.000000
15323.595291	0.092547	0.562700	-0.015357	85.211571	29.409708	51.803635	0.372671	0.000000	0.767857	0.000000	0.000000	0.000000	-0.003962	-0.172347	-0.018906	0.000000	0.000000	2.000000	157.000000	1.000000
15323.598625	0.092547	0.562700	-0.015357	85.211571	29.409708	51.803635	0.372671	0.000000	0.767857	0.000000	0.000000	0.000000	-0.003962	-0.172347	-0.018906	0.000000	0.000000	2.000000	157.000000	1.000000
15323.601958	0.092513	0.562101	-0.015411	85.211571	29.409708	51.803635	0.372671	0.000000	0.767857	0.000000	0.000000	0.000000	-0.009944	-0.179651	-0.016126	0.000000	0.000000	2.000000	157.000000	1.000000
15323.605291	0.092513	0.562101	-0.015411	85.253021	30.206089	52.662457	0.372671	0.000000	0.767857	0.000000	0.000000	0.000000	-0.009944	-0.179651	-0.016126	0.000000	0.000000	2.000000	157.000000	1.000000
15323.608625	0.092496	0.561510	-0.015493	85.253021	30.206089	52.662457	0.372671	0.000000	0.767857	0.000000	0.000000	0.000000	-0.005168	-0.177334	-0.024681	0.000000	0.000000	2.000000	157.000000	1.000000
15323.611958	0.092496	0.561510	-0.015493	85.253021	30.206089	52.662457	0.372671	0.000000	0.767857	0.000000	0.000000	0.000000	-0.005168	-0.177334	-0.024681	0.000000	0.000000	2.000000	157.000000	1.000000
15323.615291	0.092496	0.561510	-0.015493	85.258926	30.927444	53.456570	0.375190	0.000000	0.774658	0.000000	0.000000	0.000000	-0.005168	-0.177334	-0.024681	0.000000	0.000000	2.000000	157.000000	1.000000
15323.618625	0.092496	0.561510	-0.015493	85.258926	30.927444	53.456570	0.375190	0.000000	0.774658	0.000000	0.000000	0.000000	-0.005168	-0.177334	-0.024681	0.000000	0.000000	2.000000	157.000000	1.000000
15323.621958	0.092458	0.560919	-0.015572	85.258926	30.927444	53.456570	0.375190	0.000000	0.774658	0.000000	0.000000	0.000000	-0.011506	-0.177214	-0.023601	0.000000	0.000000	2.000000	157.000000	1.000000
15323.625291	0.092458	0.560919	-0.015572	85.229599	31.483398	54.085972	0.375190	0.000000	0.774658	0.000000	0.000000	0.000000	-0.011506	-0.177214	-0.023601	0.000000	0.000000	2.000000	157.000000	1.000000
15323.628625	0.092418	0.560354	-0.015657	85.229599	31.483398	54.085972	0.375190	0.000000	0.774658	0.000000	0.000000	0.000000	-0.011901	-0.169712	-0.025491	0.000000	0.000000	2.000000	157.000000	1.000000
15323.631958	0.092418	0.560354	-0.015657	85.229599	31.483398	54.085972	0.375190	0.000000	0.774658	0.000000	0.000000	0.000000	-0.011901	-0.169712	-0.025491	0.000000	0.000000	2.000000	157.000000	1.000000
15323.635291	0.092418	0.560354	-0.015657	85.163330	31.723679	54.390846	0.379091	0.000000	0.782840	0.000000	0.000000	0.000000	-0.011901	-0.169712	-0.025491	0.000000	0.000000	2.000000	157.000000	1.000000
15323.638625	0.092418	0.560354	-0.015657	85.163330	31.723679	54.390846	0.379091	0.000000	0.782840	0.000000	0.000000	0.000000	-0.011901	-0.169712	-0.025491	0.000000	0.000000	2.000000	157.000000	1.000000
15323.641958	0.092348	0.559803	-0.015785	85.163330	31.723679	54.390846	0.379091	0.000000	0.782840	0.000000	0.000000	0.000000	-0.021152	-0.165087	-0.038378	0.000000	0.000000	2.000000	157.000000	1.000000
15323.645291	0.092348	0.559803	-0.015785	85.097511	31.769567	54.489395	0.379091	0.000000	0.782840	0.000000	0.000000	0.000000	-0.021152	-0.165087	-0.038378	0.000000	0.000000	2.000000	157.000000	1.000000
15323.648625	0.092232	0.559327	-0.015921	85.097511	31.769567	54.489395	0.379091	0.000000	0.782840	0.000000	0.000000	0.000000	-0.034789	-0.142810	-0.040876	0.000000	0.000000	2.000000	157.000000	1.000000
15323.651958	0.092232	0.559327	-0.015921	85.097511	31.769567	54.489395	0.379091	0.000000	0.782840	0.000000	0.000000	0.000000	-0.034789	-0.142810	-0.040876	0.000000	0.000000	2.000000	157.000000	1.000000
15323.655291	0.092232	0.559327	-0.015921	85.021217	31.611811	54.363129	0.388414	0.000000	0.796049	0.000000	0.000000	0.000000	-0.034789	-0.142810	-0.040876	0.000000	0.000000	2.000000	157.000000	1.000000
15323.658625	0.092232	0.559327	-0.015921	85.021217	31.611811	54.363129	0.388414	0.000000	0.796049	0.000000	0.000000	0.000000	-0.034789	-0.142810	-0.040876	0.000000	0.000000	2.000000	157.000000	1.000000
15323.661958	0.092146	0.558916	-0.016124	85.021217	31.611811	54.363129	0.388414	0.000000	0.796049	0.000000	0.000000	0.000000	-0.025843	-0.123386	-0.060911	0.000000	0.000000	2.000000	157.000000	1.000000
15323.665291	0.092146	0.558916	-0.016124	84.940689	31.318129	54.088657	0.388414	0.000000	0.796049	0.000000	0.000000	0.000000	-0.025843	-0.123386	-0.060911	0.000000	0.000000	2.000000	157.000000	1.000000
15323.668625	0.092146	0.558916	-0.016124	84.940689	31.318129	54.088657	0.388414	0.000000	0.796049	0.000000	0.000000	0.000000	-0.025843	-0.123386	-0.060911	0.000000	0.000000	2.000000	157.000000	1.000000
15323.671958	0.092146	0.558916	-0.016124	84.940689	31.318129	54.088657	0.388414	0.000000	0.796049	0.000000	0.000000	0.000000	-0.025843	-0.123386	-0.060911	0.000000	0.000000	2.000000	157.000000	1.000000
15323.675291	0.091964	0.558346	-0.016678	84.857758	30.928585	53.704758	0.392722	0.000000	0.806201	0.000000	0.000000	0.000000	-0.054334	-0.170952	-0.166070	0.000000	0.000000	2.000000	157.000000	1.000000
15323.678625	0.091964	0.558346	-0.016678	84.857758	30.928585	53.704758	0.392722	0.000000	0.806201	0.000000	0.000000	0.000000	0.000000	-0.000006	0.000000	0.000000	0.000000	2.000000	157.000000	1.000000
15323.681958	0.091964	0.558346	-0.016678	84.857758	30.928585	53.704758	0.392722	0.000000	0.806201	0.000000	0.000000	0.000000	0.000000	-0.000006	0.000000	0.000000	0.000000	2.000000	157.000000	1.000000
15323.685291	0.091964	0.558346	-0.016678	84.761345	30.497532	53.281971	0.401777	0.000000	0.833880	0.000000	0.000000	0.000000	0.000000	-0.000006	0.000000	0.000000	0.000000	2.000000	157.000000	1.000000
15323.688625	0.091964	0.558346	-0.016678	84.761345	30.497532	53.281971	0.401777	0.000000	0.833880	0.000000	0.000000	0.000000	0.000000	-0.000006	0.000000	0.000000	0.000000	2.000000	157.000000	1.000000
15323.691958	0.091844	0.558195	-0.017047	84.761345	30.497532	53.281971	0.401777	0.000000	0.833880	0.000000	0.000000	0.000000	-0.036204	-0.045398	-0.110758	0.000000	0.000000	2.000000	157.000000	1.000000
15323.695291	0.091844	0.558195	-0.017047	84.642769	30.001265	52.791359	0.401777	0.000000	0.833880	0.000000	0.000000	0.000000	-0.036204	-0.045398	-0.110758	0.000000	0.000000	2.000000	157.000000	1.000000
15323.698625	0.091844	0.558195	-0.017047	84.642769	30.001265	52.791359	0.401777	0.000000	0.833880	0.000000	0.000000	0.000000	-0.036204	-0.045398	-0.110758	0.000000	0.000000	2.000000	157.000000	1.000000
15323.701958	0.091844	0.558195	-0.017047	84.642769	30.001265	52.791359	0.401777	0.000000	0.833880	0.000000	0.000000	0.000000	-0.036204	-0.045398	-0.110758	0.000000	0.000000	2.000000	157.000000	1.000000
15323.705291	0.091545	0.558200	-0.017957	84.498749	29.432026	52.233242	0.407811	0.000000	0.852339	0.000000	0.000000	0.000000	-0.089631	0.001505	-0.273137	0.000000	0.000000	2.000000	157.000000	1.000000
15323.708625	0.091545	0.558200	-0.017957	84.498749	29.432026	52.233242	0.407811	0.000000	0.852339	0.000000	0.000000	0.000000	-0.000001	0.000003	-0.000000	0.000000	0.000000	2.000000	157.000000	1.000000
15323.711958	0.091545	0.558200	-0.017957	84.498749	29.432026	52.233242	0.407811	0.000000	0.852339	0.000000	0.000000	0.000000	-0.000001	0.000003	-0.000000	0.000000	0.000000	2.000000	157.000000	1.000000
15323.715291	0.091545	0.558200	-0.017957	84.329643	28.789074	51.605148	0.422750	0.000000	0.897862	0.000000	0.000000	0.000000	-0.000001	0.000003	-0.000000	0.000000	0.000000	2.000000	157.000000	1.000000
15323.718625	0.091545	0.558200	-0.017957	84.329643	28.789074	51.605148	0.422750	0.000000	0.897862	0.000000	0.000000	0.000000	-0.000001	0.000003	-0.000000	0.000000	0.000000	2.000000	157.000000	1.000000
15323.721958	0.091346	0.558355	-0.018494	84.329643	28.789074	51.605148	0.422750	0.000000	0.897862	0.000000	0.000000	0.000000	-0.059652	0.046658	-0.161104	0.000000	0.000000	2.000000	157.000000	1.000000
15323.725291	0.091346	0.558355	-0.018494	84.133682	28.110872	50.946522	0.422750	0.000000	0.897862	0.000000	0.000000	0.000000	-0.059652	0.046658	-0.161104	0.000000	0.000000	2.000000	157.000000	1.000000
15323.728625	0.091093	0.558599	-0.019086	84.133682	28.110872	50.946522	0.422750	0.000000	0.897862	0.000000	0.000000	0.000000	-0.076009	0.072918	-0.177473	0.000000	0.000000	2.000000	157.000000	1.000000
15323.731958	0.091093	0.558599	-0.019086	84.133682	28.110872	50.946522	0.422750	0.000000	0.897862	0.000000	0.000000	0.000000	-0.076009	0.072918	-0.177473	0.000000	0.000000	2.000000	157.000000	1.000000
15323.735291	0.091093	0.558599	-0.019086	83.923683	27.428389	50.281487	0.445360	0.000000	0.954292	0.000000	0.000000	0.000000	-0.076009	0.072918	-0.177473	0.000000	0.000000	2.000000	157.000000	1.000000
15323.738625	0.091093	0.558599	-0.019086	83.923683	27.428389	50.281487	0.445360	0.000000	0.954292	0.000000	0.000000	0.000000	-0.076009	0.072918	-0.177473	0.000000	0.000000	2.000000	157.000000	1.000000
15323.741958	0.090814	0.558938	-0.019695	83.923683	27.428389	50.281487	0.445360	0.000000	0.954292	0.000000	0.000000	0.000000	-0.083509	0.101914	-0.182835	0.000000	0.000000	2.000000	157.000000	1.000000
15323.745291	0.090814	0.558938	-0.019695	83.701698	26.756598	49.632492	0.445360	0.000000	0.954292	0.000000	0.000000	0.000000	-0.083509	0.101914	-0.182835	0.000000	0.000000	2.000000	157.000000	1.000000
15323.748625	0.090529	0.559369	-0.020235	83.701698	26.756598	49.632492	0.445360	0.000000	0.954292	0.000000	0.000000	0.000000	-0.085523	0.129262	-0.161868	0.000000	0.000000	2.000000	157.000000	1.000000
15323.751958	0.090529	0.559369	-0.020235	83.701698	26.756598	49.632492	0.445360	0.000000	0.954292	0.000000	0.000000	0.000000	-0.085523	0.129262	-0.161868	0.000000	0.000000	2.000000	157.000000	1.000000
15323.755291	0.090529	0.559369	-0.020235	83.473907	26.132015	49.032284	0.473532	0.000000	1.011742	0.000000	0.000000	0.000000	-0.085523	0.129262	-0.161868	0.000000	0.000000	2.000000	157.000000	1.000000
15323.758625	0.090242	0.559847	-0.020786	83.473907	26.132015	49.032284	0.473532	0.000000	1.011742	0.000000	0.000000	0.000000	-0.086110	0.143461	-0.165370	0.000000	0.000000	2.000000	157.000000	1.000000
15323.761958	0.090242	0.559847	-0.020786	83.473907	26.132015	49.032284	0.473532	0.000000	1.011742	0.000000	0.000000	0.000000	-0.086110	0.143461	-0.165370	0.000000	0.000000	2.000000	157.000000	1.000000
15323.765291	0.090242	0.559847	-0.020786	83.265297	25.599646	48.523663	0.487883	0.000000	1.039304	0.000000	0.000000	0.000000	-0.086110	0.143461	-0.165370	0.000000	0.000000	2.000000	157.000000	1.000000
15323.768625	0.089975	0.560385	-0.021243	83.265297	25.599646	48.523663	0.487883	0.000000	1.039304	0.000000	0.000000	0.000000	-0.080143	0.161296	-0.137127	0.000000	0.000000	2.000000	157.000000	1.000000
15323.771958	0.089975	0.560385	-0.021243	83.265297	25.599646	48.523663	0.487883	0.000000	1.039304	0.000000	0.000000	0.000000	-0.080143	0.161296	-0.137127	0.000000	0.000000	2.000000	157.000000	1.000000
15323.775291	0.089975	0.560385	-0.021243	83.083519	25.163254	48.110378	0.501241	0.000000	1.062158	0.000000	0.000000	0.000000	-0.080143	0.161296	-0.137127	0.000000	0.000000	2.000000	157.000000	1.000000
15323.778625	0.089975	0.560385	-0.021243	83.083519	25.163254	48.110378	0.501241	0.000000	1.062158	0.000000	0.000000	0.000000	-0.080143	0.161296	-0.137127	0.000000	0.000000	2.000000	157.000000	1.000000
15323.781958	0.089742	0.560924	-0.021641	83.083519	25.163254	48.110378	0.501241	0.000000	1.062158	0.000000	0.000000	0.000000	-0.069877	0.161743	-0.119250	0.000000	0.000000	2.000000	157.000000	1.000000
15323.785291	0.089742	0.560924	-0.021641	82.948982	24.863707	47.824806	0.501241	0.000000	1.062158	0.000000	0.000000	0.000000	-0.069877	0.161743	-0.119250	0.000000	0.000000	2.000000	157.000000	1.000000
15323.788625	0.089539	0.561472	-0.022002	82.948982	24.863707	47.824806	0.501241	0.000000	1.062158	0.000000	0.000000	0.000000	-0.061091	0.164380	-0.108381	0.000000	0.000000	2.000000	157.000000	1.000000
15323.791958	0.089539	0.561472	-0.022002	82.948982	24.863707	47.824806	0.501241	0.000000	1.062158	0.000000	0.000000	0.000000	-0.061091	0.164380	-0.108381	0.000000	0.000000	2.000000	157.000000	1.000000
15323.795291	0.089539	0.561472	-0.022002	82.873795	24.707752	47.678982	0.523069	0.000000	1.100097	0.000000	0.000000	0.000000	-0.061091	0.164380	-0.108381	0.000000	0.000000	2.000000	157.000000	1.000000
15323.798625	0.089539	0.561472	-0.022002	82.873795	24.707752	47.678982	0.523069	0.000000	1.100097	0.000000	0.000000	0.000000	-0.061091	0.164380	-0.108381	0.000000	0.000000	2.000000	157.000000	1.000000
15323.801958	0.089418	0.562056	-0.022276	82.873795	24.707752	47.678982	0.523069	0.000000	1.100097	0.000000	0.000000	0.000000	-0.036305	0.175209	-0.082321	0.000000	0.000000	2.000000	157.000000	1.000000
15323.805291	0.089418	0.562056	-0.022276	82.806686	24.578705	47.554405	0.523069	0.000000	1.100097	0.000000	0.000000	0.000000	-0.036305	0.175209	-0.082321	0.000000	0.000000	2.000000	157.000000	1.000000
15323.808625	0.089322	0.562632	-0.022532	82.806686	24.578705	47.554405	0.523069	0.000000	1.100097	0.000000	0.000000	0.000000	-0.028689	0.172914	-0.076793	0.000000	0.000000	2.000000	157.000000	1.000000
15323.811958	0.089322	0.562632	-0.022532	82.806686	24.578705	47.554405	0.523069	0.000000	1.100097	0.000000	0.000000	0.000000	-0.028689	0.172914	-0.076793	0.000000	0.000000	2.000000	157.000000	1.000000
15323.815291	0.089322	0.562632	-0.022532	82.739578	24.457434	47.432171	0.533901	0.000000	1.126616	0.000000	0.000000	0.000000	-0.028689	0.172914	-0.076793	0.000000	0.000000	2.000000	157.000000	1.000000
15323.818625	0.089322	0.562632	-0.022532	82.739578	24.457434	47.432171	0.533901	0.000000	1.126616	0.000000	0.000000	0.000000	-0.028689	0.172914	-0.076793	0.000000	0.000000	2.000000	157.000000	1.000000
15323.821958	0.089276	0.563218	-0.022756	82.739578	24.457434	47.432171	0.533901	0.000000	1.126616	0.000000	0.000000	0.000000	-0.013807	0.175746	-0.067187	0.000000	0.000000	2.000000	157.000000	1.000000
15323.825291	0.089276	0.563218	-0.022756	82.669342	24.335724	47.306713	0.533901	0.000000	1.126616	0.000000	0.000000	0.000000	-0.013807	0.175746	-0.067187	0.000000	0.000000	2.000000	157.000000	1.000000
15323.828625	0.089242	0.563793	-0.023026	82.669342	24.335724	47.306713	0.533901	0.000000	1.126616	0.000000	0.000000	0.000000	-0.010213	0.172584	-0.081059	0.000000	0.000000	2.000000	157.000000	1.000000
15323.831958	0.089242	0.563793	-0.023026	82.669342	24.335724	47.306713	0.533901	0.000000	1.126616	0.000000	0.000000	0.000000	-0.010213	0.172584	-0.081059	0.000000	0.000000	2.000000	157.000000	1.000000
15323.835291	0.089242	0.563793	-0.023026	82.605217	24.229631	47.194260	0.537904	0.000000	1.151323	0.000000	0.000000	0.000000	-0.010213	0.172584	-0.081059	0.000000	0.000000	2.000000	157.000000	1.000000
15323.838625	0.089242	0.563793	-0.023026	82.605217	24.229631	47.194260	0.537904	0.000000	1.151323	0.000000	0.000000	0.000000	-0.010213	0.172584	-0.081059	0.000000	0.000000	2.000000	157.000000	1.000000
15323.841958	0.089223	0.564375	-0.023325	82.605217	24.229631	47.194260	0.537904	0.000000	1.151323	0.000000	0.000000	0.000000	-0.005537	0.174529	-0.089595	0.000000	0.000000	2.000000	157.000000	1.000000
15323.845291	0.089223	0.564375	-0.023325	82.537964	24.120266	47.078472	0.537904	0.000000	1.151323	0.000000	0.000000	0.000000	-0.005537	0.174529	-0.089595	0.000000	0.000000	2.000000	157.000000	1.000000
15323.848625	0.089196	0.564946	-0.023666	82.537964	24.120266	47.078472	0.537904	0.000000	1.151323	0.000000	0.000000	0.000000	-0.008144	0.171265	-0.102187	0.000000	0.000000	2.000000	157.000000	1.000000
15323.851958	0.089196	0.564946	-0.023666	82.537964	24.120266	47.078472	0.537904	0.000000	1.151323	0.000000	0.000000	0.000000	-0.008144	0.171265	-0.102187	0.000000	0.000000	2.000000	157.000000	1.000000
15323.855291	0.089196	0.564946	-0.023666	82.476532	24.036013	46.986961	0.540184	0.000000	1.183287	0.000000	0.000000	0.000000	-0.008144	0.171265	-0.102187	0.000000	0.000000	2.000000	157.000000	1.000000
15323.858625	0.089196	0.564946	-0.023666	82.476532	24.036013	46.986961	0.540184	0.000000	1.183287	0.000000	0.000000	0.000000	-0.008144	0.171265	-0.102187	0.000000	0.000000	2.000000	157.000000	1.000000
15323.861958	0.089181	0.565506	-0.024053	82.476532	24.036013	46.986961	0.540184	0.000000	1.183287	0.000000	0.000000	0.000000	-0.004586	0.167942	-0.116041	0.000000	0.000000	2.000000	157.000000	1.000000
15323.865291	0.089181	0.565506	-0.024053	82.417397	23.983845	46.925694	0.540184	0.000000	1.183287	0.000000	0.000000	0.000000	-0.004586	0.167942	-0.116041	0.000000	0.000000	2.000000	157.000000	1.000000
15323.868625	0.089188	0.566068	-0.024537	82.417397	23.983845	46.925694	0.540184	0.000000	1.183287	0.000000	0.000000	0.000000	0.002207	0.168713	-0.145266	0.000000	0.000000	2.000000	157.000000	1.000000
15323.871958	0.089188	0.566068	-0.024537	82.417397	23.983845	46.925694	0.540184	0.000000	1.183287	0.000000	0.000000	0.000000	0.002207	0.168713	-0.145266	0.000000	0.000000	2.000000	157.000000	1.000000
15323.875291	0.089188	0.566068	-0.024537	82.353836	23.970383	46.907478	0.540581	0.000000	1.226838	0.000000	0.000000	0.000000	0.002207	0.168713	-0.145266	0.000000	0.000000	2.000000	157.000000	1.000000
15323.878625	0.089235	0.566654	-0.025036	82.353836	23.970383	46.907478	0.540581	0.000000	1.226838	0.000000	0.000000	0.000000	0.014038	0.175600	-0.149785	0.000000	0.000000	2.000000	157.000000	1.000000
15323.881958	0.089235	0.566654	-0.025036	82.353836	23.970383	46.907478	0.540581	0.000000	1.226838	0.000000	0.000000	0.000000	0.014038	0.175600	-0.149785	0.000000	0.000000	2.000000	157.000000	1.000000
15323.885291	0.089235	0.566654	-0.025036	82.298645	23.976999	46.903931	0.538241	0.000000	1.251802	0.000000	0.000000	0.000000	0.014038	0.175600	-0.149785	0.000000	0.000000	2.000000	157.000000	1.000000
15323.888625	0.089275	0.567230	-0.025670	82.298645	23.976999	46.903931	0.538241	0.000000	1.251802	0.000000	0.000000	0.000000	0.012004	0.173003	-0.190136	0.000000	0.000000	2.000000	157.000000	1.000000
15323.891958	0.089275	0.567230	-0.025670	82.298645	23.976999	46.903931	0.538241	0.000000	1.251802	0.000000	0.000000	0.000000	0.012004	0.173003	-0.190136	0.000000	0.000000	2.000000	157.000000	1.000000
15323.895291	0.089275	0.567230	-0.025670	82.247765	23.929071	46.835148	0.536241	0.000000	1.283492	0.000000	0.000000	0.000000	0.012004	0.173003	-0.190136	0.000000	0.000000	2.000000	157.000000	1.000000
15323.898625	0.089275	0.567230	-0.025670	82.247765	23.929071	46.835148	0.536241	0.000000	1.283492	0.000000	0.000000	0.000000	0.012004	0.173003	-0.190136	0.000000	0.000000	2.000000	157.000000	1.000000
15323.901958	0.089310	0.567812	-0.026328	82.247765	23.929071	46.835148	0.536241	0.000000	1.283492	0.000000	0.000000	0.000000	0.010344	0.174518	-0.197447	0.000000	0.000000	2.000000	157.000000	1.000000
15323.905291	0.089310	0.567812	-0.026328	82.203865	23.884848	46.768154	0.536241	0.000000	1.283492	0.000000	0.000000	0.000000	0.010344	0.174518	-0.197447	0.000000	0.000000	2.000000	157.000000	1.000000
15323.908625	0.089334	0.568405	-0.027034	82.203865	23.884848	46.768154	0.536241	0.000000	1.283492	0.000000	0.000000	0.000000	0.007207	0.177993	-0.211838	0.000000	0.000000	2.000000	157.000000	1.000000
15323.911958	0.089334	0.568405	-0.027034	82.203865	23.884848	46.768154	0.536241	0.000000	1.283492	0.000000	0.000000	0.000000	0.007207	0.177993	-0.211838	0.000000	0.000000	2.000000	157.000000	1.000000
15323.915291	0.089334	0.568405	-0.027034	82.169601	23.855577	46.721188	0.533316	0.000000	1.351706	0.000000	0.000000	0.000000	0.007207	0.177993	-0.211838	0.000000	0.000000	2.000000	157.000000	1.000000
15323.918625	0.089334	0.568405	-0.027034	82.169601	23.855577	46.721188	0.533316	0.000000	1.351706	0.000000	0.000000	0.000000	0.007207	0.177993	-0.211838	0.000000	0.000000	2.000000	157.000000	1.000000
15323.921958	0.089309	0.569051	-0.027768	82.169601	23.855577	46.721188	0.533316	0.000000	1.351706	0.000000	0.000000	0.000000	-0.007454	0.193763	-0.220221	0.000000	0.000000	2.000000	157.000000	1.000000
15323.925291	0.089309	0.569051	-0.027768	82.145767	23.846937	46.694595	0.533316	0.000000	1.351706	0.000000	0.000000	0.000000	-0.007454	0.193763	-0.220221	0.000000	0.000000	2.000000	157.000000	1.000000
15323.928625	0.089275	0.569723	-0.028440	82.145767	23.846937	46.694595	0.533316	0.000000	1.351706	0.000000	0.000000	0.000000	-0.010084	0.201527	-0.201637	0.000000	0.000000	2.000000	157.000000	1.000000
15323.931958	0.089275	0.569723	-0.028440	82.145767	23.846937	46.694595	0.533316	0.000000	1.351706	0.000000	0.000000	0.000000	-0.010084	0.201527	-0.201637	0.000000	0.000000	2.000000	157.000000	1.000000
15323.935291	0.089275	0.569723	-0.028440	82.137077	23.874130	46.710457	0.536239	0.000000	1.422016	0.000000	0.000000	0.000000	-0.010084	0.201527	-0.201637	0.000000	0.000000	2.000000	157.000000	1.000000
15323.938625	0.089275	0.569723	-0.028440	82.137077	23.874130	46.710457	0.536239	0.000000	1.422016	0.000000	0.000000	0.000000	-0.010084	0.201527	-0.201637	0.000000	0.000000	2.000000	157.000000	1.000000
15323.941958	0.089228	0.570427	-0.029074	82.137077	23.874130	46.710457	0.536239	0.000000	1.422016	0.000000	0.000000	0.000000	-0.014148	0.211325	-0.190161	0.000000	0.000000	2.000000	157.000000	1.000000
15323.945291	0.089228	0.570427	-0.029074	82.130791	23.889893	46.720955	0.536239	0.000000	1.422016	0.000000	0.000000	0.000000	-0.014148	0.211325	-0.190161	0.000000	0.000000	2.000000	157.000000	1.000000
15323.948625	0.089132	0.571158	-0.029638	82.130791	23.889893	46.720955	0.536239	0.000000	1.422016	0.000000	0.000000	0.000000	-0.028889	0.219272	-0.169100	0.000000	0.000000	2.000000	157.000000	1.000000
15323.951958	0.089132	0.571158	-0.029638	82.130791	23.889893	46.720955	0.536239	0.000000	1.422016	0.000000	0.000000	0.000000	-0.028889	0.219272	-0.169100	0.000000	0.000000	2.000000	157.000000	1.000000
15323.955291	0.089132	0.571158	-0.029638	82.150620	23.952374	46.780331	0.543412	0.000000	1.481892	0.000000	0.000000	0.000000	-0.028889	0.219272	-0.169100	0.000000	0.000000	2.000000	157.000000	1.000000
15323.958625	0.089132	0.571158	-0.029638	82.150620	23.952374	46.780331	0.543412	0.000000	1.481892	0.000000	0.000000	0.000000	-0.028889	0.219272	-0.169100	0.000000	0.000000	2.000000	157.000000	1.000000
15323.961958	0.089037	0.571903	-0.030093	82.150620	23.952374	46.780331	0.543412	0.000000	1.481892	0.000000	0.000000	0.000000	-0.028442	0.223418	-0.136433	0.000000	0.000000	2.000000	157.000000	1.000000
15323.965291	0.089037	0.571903	-0.030093	82.196564	24.065252	46.889545	0.543412	0.000000	1.481892	0.000000	0.000000	0.000000	-0.028442	0.223418	-0.136433	0.000000	0.000000	2.000000	157.000000	1.000000
15323.968625	0.088949	0.572681	-0.030514	82.196564	24.065252	46.889545	0.543412	0.000000	1.481892	0.000000	0.000000	0.000000	-0.026335	0.233522	-0.126331	0.000000	0.000000	2.000000	157.000000	1.000000
15323.971958	0.088949	0.572681	-0.030514	82.196564	24.065252	46.889545	0.543412	0.000000	1.481892	0.000000	0.000000	0.000000	-0.026335	0.233522	-0.126331	0.000000	0.000000	2.000000	157.000000	1.000000
15323.975291	0.088949	0.572681	-0.030514	82.292404	24.274872	47.105099	0.552541	0.000000	1.525686	0.000000	0.000000	0.000000	-0.026335	0.233522	-0.126331	0.000000	0.000000	2.000000	157.000000	1.000000
15323.978625	0.088949	0.572681	-0.030514	82.292404	24.274872	47.105099	0.552541	0.000000	1.525686	0.000000	0.000000	0.000000	-0.026335	0.233522	-0.126331	0.000000	0.000000	2.000000	157.000000	1.000000
15323.981958	0.088859	0.573457	-0.030844	82.292404	24.274872	47.105099	0.552541	0.000000	1.525686	0.000000	0.000000	0.000000	-0.026962	0.232736	-0.098949	0.000000	0.000000	2.000000	157.000000	1.000000
15323.985291	0.088859	0.573457	-0.030844	82.450615	24.618366	47.445152	0.552541	0.000000	1.525686	0.000000	0.000000	0.000000	-0.026962	0.232736	-0.098949	0.000000	0.000000	2.000000	157.000000	1.000000
15323.988625	0.088760	0.574285	-0.031118	82.450615	24.618366	47.445152	0.552541	0.000000	1.525686	0.000000	0.000000	0.000000	-0.029841	0.248246	-0.082420	0.000000	0.000000	2.000000	157.000000	1.000000
15323.991958	0.088760	0.574285	-0.031118	82.450615	24.618366	47.445152	0.552541	0.000000	1.525686	0.000000	0.000000	0.000000	-0.029841	0.248246	-0.082420	0.000000	0.000000	2.000000	157.000000	1.000000
15323.995291	0.088760	0.574285	-0.031118	82.679192	25.126364	47.951065	0.562009	0.000000	1.555915	0.000000	0.000000	0.000000	-0.029841	0.248246	-0.082420	0.000000	0.000000	2.000000	157.000000	1.000000
15323.998625	0.088760	0.574285	-0.031118	82.679192	25.126364	47.951065	0.562009	0.000000	1.555915	0.000000	0.000000	0.000000	-0.029841	0.248246	-0.082420	0.000000	0.000000	2.000000	157.000000	1.000000
15324.001958	0.088694	0.575117	-0.031334	82.679192	25.126364	47.951065	0.562009	0.000000	1.555915	0.000000	0.000000	0.000000	-0.019809	0.249590	-0.064722	0.000000	0.000000	2.000000	157.000000	1.000000
15324.005291	0.088694	0.575117	-0.031334	82.946426	25.762335	48.581409	0.562009	0.000000	1.555915	0.000000	0.000000	0.000000	-0.019809	0.249590	-0.064722	0.000000	0.000000	2.000000	157.000000	1.000000
15324.008625	0.088614	0.575983	-0.031512	82.946426	25.762335	48.581409	0.562009	0.000000	1.555915	0.000000	0.000000	0.000000	-0.023798	0.260029	-0.053520	0.000000	0.000000	2.000000	157.000000	1.000000
15324.011958	0.088614	0.575983	-0.031512	82.946426	25.762335	48.581409	0.562009	0.000000	1.555915	0.000000	0.000000	0.000000	-0.023798	0.260029	-0.053520	0.000000	0.000000	2.000000	157.000000	1.000000
15324.015291	0.088614	0.575983	-0.031512	83.215569	26.451778	49.270378	0.569276	0.000000	1.575622	0.000000	0.000000	0.000000	-0.023798	0.260029	-0.053520	0.000000	0.000000	2.000000	157.000000	1.000000
15324.018625	0.088614	0.575983	-0.031512	83.215569	26.451778	49.270378	0.569276	0.000000	1.575622	0.000000	0.000000	0.000000	-0.023798	0.260029	-0.053520	0.000000	0.000000	2.000000	157.000000	1.000000
15324.021958	0.088520	0.576844	-0.031665	83.215569	26.451778	49.270378	0.569276	0.000000	1.575622	0.000000	0.000000	0.000000	-0.028471	0.258122	-0.045657	0.000000	0.000000	2.000000	157.000000	1.000000
15324.025291	0.088520	0.576844	-0.031665	83.477425	27.164795	49.984001	0.569276	0.000000	1.575622	0.000000	0.000000	0.000000	-0.028471	0.258122	-0.045657	0.000000	0.000000	2.000000	157.000000	1.000000
15324.028625	0.088427	0.577745	-0.031808	83.477425	27.164795	49.984001	0.569276	0.000000	1.575622	0.000000	0.000000	0.000000	-0.027886	0.270469	-0.042914	0.000000	0.000000	2.000000	157.000000	1.000000
15324.031958	0.088427	0.577745	-0.031808	83.477425	27.164795	49.984001	0.569276	0.000000	1.575622	0.000000	0.000000	0.000000	-0.027886	0.270469	-0.042914	0.000000	0.000000	2.000000	157.000000	1.000000
15324.035291	0.088427	0.577745	-0.031808	83.715401	27.872509	50.689919	0.578669	0.000000	1.590383	0.000000	0.000000	0.000000	-0.027886	0.270469	-0.042914	0.000000	0.000000	2.000000	157.000000	1.000000
15324.038625	0.088427	0.577745	-0.031808	83.715401	27.872509	50.689919	0.578669	0.000000	1.590383	0.000000	0.000000	0.000000	-0.027886	0.270469	-0.042914	0.000000	0.000000	2.000000	157.000000	1.000000
15324.041958	0.088313	0.578647	-0.031948	83.715401	27.872509	50.689919	0.578669	0.000000	1.590383	0.000000	0.000000	0.000000	-0.034044	0.270423	-0.042212	0.000000	0.000000	2.000000	157.000000	1.000000
15324.045291	0.088313	0.578647	-0.031948	83.918694	28.522245	51.343781	0.578669	0.000000	1.590383	0.000000	0.000000	0.000000	-0.034044	0.270423	-0.042212	0.000000	0.000000	2.000000	157.000000	1.000000
15324.048625	0.088193	0.579578	-0.032121	83.918694	28.522245	51.343781	0.578669	0.000000	1.590383	0.000000	0.000000	0.000000	-0.036026	0.279276	-0.051860	0.000000	0.000000	2.000000	157.000000	1.000000
15324.051958	0.088193	0.579578	-0.032121	83.918694	28.522245	51.343781	0.578669	0.000000	1.590383	0.000000	0.000000	0.000000	-0.036026	0.279276	-0.051860	0.000000	0.000000	2.000000	157.000000	1.000000
15324.055291	0.088193	0.579578	-0.032121	84.106583	29.077713	51.890720	0.590348	0.000000	1.606062	0.000000	0.000000	0.000000	-0.036026	0.279276	-0.051860	0.000000	0.000000	2.000000	157.000000	1.000000
15324.058625	0.088193	0.579578	-0.032121	84.106583	29.077713	51.890720	0.590348	0.000000	1.606062	0.000000	0.000000	0.000000	-0.036026	0.279276	-0.051860	0.000000	0.000000	2.000000	157.000000	1.000000
15324.061958	0.088048	0.580514	-0.032316	84.106583	29.077713	51.890720	0.590348	0.000000	1.606062	0.000000	0.000000	0.000000	-0.043656	0.280979	-0.058330	0.000000	0.000000	2.000000	157.000000	1.000000
15324.065291	0.088048	0.580514	-0.032316	84.262573	29.395609	52.186302	0.590348	0.000000	1.606062	0.000000	0.000000	0.000000	-0.043656	0.280979	-0.058330	0.000000	0.000000	2.000000	157.000000	1.000000
15324.068625	0.087894	0.581504	-0.032549	84.262573	29.395609	52.186302	0.590348	0.000000	1.606062	0.000000	0.000000	0.000000	-0.046054	0.296823	-0.070059	0.000000	0.000000	2.000000	157.000000	1.000000
15324.071958	0.087894	0.581504	-0.032549	84.262573	29.395609	52.186302	0.590348	0.000000	1.606062	0.000000	0.000000	0.000000	-0.046054	0.296823	-0.070059	0.000000	0.000000	2.000000	157.000000	1.000000
15324.075291	0.087894	0.581504	-0.032549	84.397865	29.472366	52.222759	0.605299	0.000000	1.627460	0.000000	0.000000	0.000000	-0.046054	0.296823	-0.070059	0.000000	0.000000	2.000000	157.000000	1.000000
15324.078625	0.087745	0.582487	-0.032761	84.397865	29.472366	52.222759	0.605299	0.000000	1.627460	0.000000	0.000000	0.000000	-0.044679	0.294920	-0.063599	0.000000	0.000000	2.000000	157.000000	1.000000
15324.081958	0.087745	0.582487	-0.032761	84.397865	29.472366	52.222759	0.605299	0.000000	1.627460	0.000000	0.000000	0.000000	-0.044679	0.294920	-0.063599	0.000000	0.000000	2.000000	157.000000	1.000000
15324.085291	0.087745	0.582487	-0.032761	84.511055	29.170807	51.845749	0.612746	0.000000	1.638060	0.000000	0.000000	0.000000	-0.044679	0.294920	-0.063599	0.000000	0.000000	2.000000	157.000000	1.000000
15324.088625	0.087630	0.583499	-0.033014	84.511055	29.170807	51.845749	0.612746	0.000000	1.638060	0.000000	0.000000	0.000000	-0.034593	0.303628	-0.075932	0.000000	0.000000	2.000000	157.000000	1.000000
15324.091958	0.087630	0.583499	-0.033014	84.511055	29.170807	51.845749	0.612746	0.000000	1.638060	0.000000	0.000000	0.000000	-0.034593	0.303628	-0.075932	0.000000	0.000000	2.000000	157.000000	1.000000
15324.095291	0.087630	0.583499	-0.033014	84.607590	28.449017	51.015682	0.618511	0.000000	1.650715	0.000000	0.000000	0.000000	-0.034593	0.303628	-0.075932	0.000000	0.000000	2.000000	157.000000	1.000000
15324.098625	0.087529	0.584516	-0.033298	84.607590	28.449017	51.015682	0.618511	0.000000	1.650715	0.000000	0.000000	0.000000	-0.030154	0.305147	-0.085026	0.000000	0.000000	2.000000	157.000000	1.000000
15324.101958	0.087529	0.584516	-0.033298	84.607590	28.449017	51.015682	0.618511	0.000000	1.650715	0.000000	0.000000	0.000000	-0.030154	0.305147	-0.085026	0.000000	0.000000	2.000000	157.000000	1.000000
15324.105291	0.087529	0.584516	-0.033298	84.684113	27.350994	49.783493	0.623537	0.000000	1.664886	0.000000	0.000000	0.000000	-0.030154	0.305147	-0.085026	0.000000	0.000000	2.000000	157.000000	1.000000
15324.108625	0.087403	0.585538	-0.033603	84.684113	27.350994	49.783493	0.623537	0.000000	1.664886	0.000000	0.000000	0.000000	-0.037788	0.306630	-0.091637	0.000000	0.000000	2.000000	157.000000	1.000000
15324.111958	0.087403	0.585538	-0.033603	84.684113	27.350994	49.783493	0.623537	0.000000	1.664886	0.000000	0.000000	0.000000	-0.037788	0.306630	-0.091637	0.000000	0.000000	2.000000	157.000000	1.000000
15324.115291	0.087403	0.585538	-0.033603	84.740700	25.845480	48.114563	0.629835	0.000000	1.680159	0.000000	0.000000	0.000000	-0.037788	0.306630	-0.091637	0.000000	0.000000	2.000000	157.000000	1.000000
15324.118625	0.087280	0.586577	-0.033894	84.740700	25.845480	48.114563	0.629835	0.000000	1.680159	0.000000	0.000000	0.000000	-0.036864	0.311791	-0.087277	0.000000	0.000000	2.000000	157.000000	1.000000
15324.121958	0.087280	0.586577	-0.033894	84.740700	25.845480	48.114563	0.629835	0.000000	1.680159	0.000000	0.000000	0.000000	-0.036864	0.311791	-0.087277	0.000000	0.000000	2.000000	157.000000	1.000000
15324.125291	0.087280	0.586577	-0.033894	84.783310	24.144882	46.242588	0.635979	0.000000	1.694705	0.000000	0.000000	0.000000	-0.036864	0.311791	-0.087277	0.000000	0.000000	2.000000	157.000000	1.000000
15324.128625	0.087134	0.587598	-0.034200	84.783310	24.144882	46.242588	0.635979	0.000000	1.694705	0.000000	0.000000	0.000000	-0.044054	0.306146	-0.091843	0.000000	0.000000	2.000000	157.000000	1.000000
15324.131958	0.087134	0.587598	-0.034200	84.783310	24.144882	46.242588	0.635979	0.000000	1.694705	0.000000	0.000000	0.000000	-0.044054	0.306146	-0.091843	0.000000	0.000000	2.000000	157.000000	1.000000
15324.135291	0.087134	0.587598	-0.034200	84.792259	22.258074	44.174377	0.643321	0.000000	1.710012	0.000000	0.000000	0.000000	-0.044054	0.306146	-0.091843	0.000000	0.000000	2.000000	157.000000	1.000000
15324.138625	0.087015	0.588630	-0.034472	84.792259	22.258074	44.174377	0.643321	0.000000	1.710012	0.000000	0.000000	0.000000	-0.035633	0.309685	-0.081588	0.000000	0.000000	2.000000	157.000000	1.000000
15324.141958	0.087015	0.588630	-0.034472	84.792259	22.258074	44.174377	0.643321	0.000000	1.710012	0.000000	0.000000	0.000000	-0.035633	0.309685	-0.081588	0.000000	0.000000	2.000000	157.000000	1.000000
15324.145291	0.087015	0.588630	-0.034472	84.770065	20.311068	42.046940	0.649260	0.000000	1.723610	0.000000	0.000000	0.000000	-0.035633	0.309685	-0.081588	0.000000	0.000000	2.000000	157.000000	1.000000
15324.148625	0.086896	0.589662	-0.034747	84.770065	20.311068	42.046940	0.649260	0.000000	1.723610	0.000000	0.000000	0.000000	-0.035756	0.309500	-0.082321	0.000000	0.000000	2.000000	157.000000	1.000000
15324.151958	0.086896	0.589662	-0.034747	84.770065	20.311068	42.046940	0.649260	0.000000	1.723610	0.000000	0.000000	0.000000	-0.035756	0.309500	-0.082321	0.000000	0.000000	2.000000	157.000000	1.000000
15324.155291	0.086896	0.589662	-0.034747	84.731804	18.392971	39.955181	0.655220	0.000000	1.737330	0.000000	0.000000	0.000000	-0.035756	0.309500	-0.082321	0.000000	0.000000	2.000000	157.000000	1.000000
15324.158625	0.086771	0.590677	-0.034948	84.731804	18.392971	39.955181	0.655220	0.000000	1.737330	0.000000	0.000000	0.000000	-0.037475	0.304496	-0.060307	0.000000	0.000000	2.000000	157.000000	1.000000
15324.161958	0.086771	0.590677	-0.034948	84.731804	18.392971	39.955181	0.655220	0.000000	1.737330	0.000000	0.000000	0.000000	-0.037475	0.304496	-0.060307	0.000000	0.000000	2.000000	157.000000	1.000000
15324.165291	0.086771	0.590677	-0.034948	84.682487	16.691097	38.102943	0.661465	0.000000	1.747381	0.000000	0.000000	0.000000	-0.037475	0.304496	-0.060307	0.000000	0.000000	2.000000	157.000000	1.000000
15324.168625	0.086628	0.591689	-0.035030	84.682487	16.691097	38.102943	0.661465	0.000000	1.747381	0.000000	0.000000	0.000000	-0.042700	0.303509	-0.024847	0.000000	0.000000	2.000000	157.000000	1.000000
15324.171958	0.086628	0.591689	-0.035030	84.682487	16.691097	38.102943	0.661465	0.000000	1.747381	0.000000	0.000000	0.000000	-0.042700	0.303509	-0.024847	0.000000	0.000000	2.000000	157.000000	1.000000
15324.175291	0.086628	0.591689	-0.035030	84.647820	15.339405	36.638363	0.668582	0.000000	1.751523	0.000000	0.000000	0.000000	-0.042700	0.303509	-0.024847	0.000000	0.000000	2.000000	157.000000	1.000000
15324.178625	0.086628	0.591689	-0.035030	84.647820	15.339405	36.638363	0.668582	0.000000	1.751523	0.000000	0.000000	0.000000	-0.042700	0.303509	-0.024847	0.000000	0.000000	2.000000	157.000000	1.000000
15324.181958	0.086482	0.592661	-0.035033	84.647820	15.339405	36.638363	0.668582	0.000000	1.751523	0.000000	0.000000	0.000000	-0.043981	0.291768	-0.000627	0.000000	0.000000	2.000000	157.000000	1.000000
15324.185291	0.086482	0.592661	-0.035033	84.657715	14.387353	35.612926	0.668582	0.000000	1.751523	0.000000	0.000000	0.000000	-0.043981	0.291768	-0.000627	0.000000	0.000000	2.000000	157.000000	1.000000
15324.188625	0.086326	0.593600	-0.034978	84.657715	14.387353	35.612926	0.668582	0.000000	1.751523	0.000000	0.000000	0.000000	-0.046740	0.281705	0.016481	0.000000	0.000000	2.000000	157.000000	1.000000
15324.191958	0.086326	0.593600	-0.034978	84.657715	14.387353	35.612926	0.668582	0.000000	1.751523	0.000000	0.000000	0.000000	-0.046740	0.281705	0.016481	0.000000	0.000000	2.000000	157.000000	1.000000
15324.195291	0.086326	0.593600	-0.034978	84.745590	13.675896	34.852562	0.683702	0.000000	1.748880	0.000000	0.000000	0.000000	-0.046740	0.281705	0.016481	0.000000	0.000000	2.000000	157.000000	1.000000
15324.198625	0.086326	0.593600	-0.034978	84.745590	13.675896	34.852562	0.683702	0.000000	1.748880	0.000000	0.000000	0.000000	-0.046740	0.281705	0.016481	0.000000	0.000000	2.000000	157.000000	1.000000
15324.201958	0.086147	0.594477	-0.034830	84.745590	13.675896	34.852562	0.683702	0.000000	1.748880	0.000000	0.000000	0.000000	-0.053609	0.263069	0.044259	0.000000	0.000000	2.000000	157.000000	1.000000
15324.205291	0.086147	0.594477	-0.034830	84.888596	13.101401	34.252480	0.683702	0.000000	1.748880	0.000000	0.000000	0.000000	-0.053609	0.263069	0.044259	0.000000	0.000000	2.000000	157.000000	1.000000
15324.208625	0.085934	0.595326	-0.034645	84.888596	13.101401	34.252480	0.683702	0.000000	1.748880	0.000000	0.000000	0.000000	-0.063877	0.254716	0.055545	0.000000	0.000000	2.000000	157.000000	1.000000
15324.211958	0.085934	0.595326	-0.034645	84.888596	13.101401	34.252480	0.683702	0.000000	1.748880	0.000000	0.000000	0.000000	-0.063877	0.254716	0.055545	0.000000	0.000000	2.000000	157.000000	1.000000
15324.215291	0.085934	0.595326	-0.034645	85.062347	12.704147	33.860538	0.703283	0.000000	1.732246	0.000000	0.000000	0.000000	-0.063877	0.254716	0.055545	0.000000	0.000000	2.000000	157.000000	1.000000
15324.218625	0.085934	0.595326	-0.034645	85.062347	12.704147	33.860538	0.703283	0.000000	1.732246	0.000000	0.000000	0.000000	-0.063877	0.254716	0.055545	0.000000	0.000000	2.000000	157.000000	1.000000
15324.221958	0.085683	0.596108	-0.034339	85.062347	12.704147	33.860538	0.703283	0.000000	1.732246	0.000000	0.000000	0.000000	-0.075366	0.234646	0.091874	0.000000	0.000000	2.000000	157.000000	1.000000
15324.225291	0.085683	0.596108	-0.034339	85.233917	12.614783	33.808861	0.703283	0.000000	1.732246	0.000000	0.000000	0.000000	-0.075366	0.234646	0.091874	0.000000	0.000000	2.000000	157.000000	1.000000
15324.228625	0.085404	0.596834	-0.033963	85.233917	12.614783	33.808861	0.703283	0.000000	1.732246	0.000000	0.000000	0.000000	-0.083822	0.217737	0.112680	0.000000	0.000000	2.000000	157.000000	1.000000
15324.231958	0.085404	0.596834	-0.033963	85.233917	12.614783	33.808861	0.703283	0.000000	1.732246	0.000000	0.000000	0.000000	-0.083822	0.217737	0.112680	0.000000	0.000000	2.000000	157.000000	1.000000
15324.235291	0.085404	0.596834	-0.033963	85.396187	12.617138	33.857101	0.729814	0.000000	1.698154	0.000000	0.000000	0.000000	-0.083822	0.217737	0.112680	0.000000	0.000000	2.000000	157.000000	1.000000
15324.238625	0.085404	0.596834	-0.033963	85.396187	12.617138	33.857101	0.729814	0.000000	1.698154	0.000000	0.000000	0.000000	-0.083822	0.217737	0.112680	0.000000	0.000000	2.000000	157.000000	1.000000
15324.241958	0.085121	0.597498	-0.033498	85.396187	12.617138	33.857101	0.729814	0.000000	1.698154	0.000000	0.000000	0.000000	-0.084858	0.199250	0.139526	0.000000	0.000000	2.000000	157.000000	1.000000
15324.245291	0.085121	0.597498	-0.033498	85.529060	12.611025	33.899616	0.729814	0.000000	1.698154	0.000000	0.000000	0.000000	-0.084858	0.199250	0.139526	0.000000	0.000000	2.000000	157.000000	1.000000
15324.248625	0.084858	0.598119	-0.032931	85.529060	12.611025	33.899616	0.729814	0.000000	1.698154	0.000000	0.000000	0.000000	-0.078939	0.186344	0.170162	0.000000	0.000000	2.000000	157.000000	1.000000
15324.251958	0.084858	0.598119	-0.032931	85.529060	12.611025	33.899616	0.729814	0.000000	1.698154	0.000000	0.000000	0.000000	-0.078939	0.186344	0.170162	0.000000	0.000000	2.000000	157.000000	1.000000
15324.255291	0.084858	0.598119	-0.032931	85.640495	12.579150	33.914799	0.757114	0.000000	1.646539	0.000000	0.000000	0.000000	-0.078939	0.186344	0.170162	0.000000	0.000000	2.000000	157.000000	1.000000
15324.258625	0.084631	0.598679	-0.032282	85.640495	12.579150	33.914799	0.757114	0.000000	1.646539	0.000000	0.000000	0.000000	-0.068023	0.167855	0.194721	0.000000	0.000000	2.000000	157.000000	1.000000
15324.261958	0.084631	0.598679	-0.032282	85.640495	12.579150	33.914799	0.757114	0.000000	1.646539	0.000000	0.000000	0.000000	-0.068023	0.167855	0.194721	0.000000	0.000000	2.000000	157.000000	1.000000
15324.265291	0.084631	0.598679	-0.032282	85.726624	12.523286	33.899025	0.768451	0.000000	1.614086	0.000000	0.000000	0.000000	-0.068023	0.167855	0.194721	0.000000	0.000000	2.000000	157.000000	1.000000
15324.268625	0.084417	0.599158	-0.031563	85.726624	12.523286	33.899025	0.768451	0.000000	1.614086	0.000000	0.000000	0.000000	-0.064165	0.143704	0.215643	0.000000	0.000000	2.000000	157.000000	1.000000
15324.271958	0.084417	0.599158	-0.031563	85.726624	12.523286	33.899025	0.768451	0.000000	1.614086	0.000000	0.000000	0.000000	-0.064165	0.143704	0.215643	0.000000	0.000000	2.000000	157.000000	1.000000
15324.275291	0.084417	0.599158	-0.031563	85.786201	12.200759	33.591820	0.779145	0.000000	1.578145	0.000000	0.000000	0.000000	-0.064165	0.143704	0.215643	0.000000	0.000000	2.000000	157.000000	1.000000
15324.278625	0.084417	0.599158	-0.031563	85.786201	12.200759	33.591820	0.779145	0.000000	1.578145	0.000000	0.000000	0.000000	-0.064165	0.143704	0.215643	0.000000	0.000000	2.000000	157.000000	1.000000
15324.281958	0.084294	0.599604	-0.030805	85.786201	12.200759	33.591820	0.779145	0.000000	1.578145	0.000000	0.000000	0.000000	-0.036959	0.133676	0.227261	0.000000	0.000000	2.000000	157.000000	1.000000
15324.285291	0.084294	0.599604	-0.030805	85.837456	11.470121	32.844994	0.779145	0.000000	1.578145	0.000000	0.000000	0.000000	-0.036959	0.133676	0.227261	0.000000	0.000000	2.000000	157.000000	1.000000
15324.288625	0.084195	0.600000	-0.029921	85.837456	11.470121	32.844994	0.779145	0.000000	1.578145	0.000000	0.000000	0.000000	-0.029739	0.118958	0.265300	0.000000	0.000000	2.000000	157.000000	1.000000
15324.291958	0.084195	0.600000	-0.029921	85.837456	11.470121	32.844994	0.779145	0.000000	1.578145	0.000000	0.000000	0.000000	-0.029739	0.118958	0.265300	0.000000	0.000000	2.000000	157.000000	1.000000
15324.295291	0.084195	0.600000	-0.029921	85.862938	10.137099	31.457058	0.790262	0.000000	1.496052	0.000000	0.000000	0.000000	-0.029739	0.118958	0.265300	0.000000	0.000000	2.000000	157.000000	1.000000
15324.298625	0.084080	0.600323	-0.028894	85.862938	10.137099	31.457058	0.790262	0.000000	1.496052	0.000000	0.000000	0.000000	-0.034330	0.096929	0.308047	0.000000	0.000000	2.000000	157.000000	1.000000
15324.301958	0.084080	0.600323	-0.028894	85.862938	10.137099	31.457058	0.790262	0.000000	1.496052	0.000000	0.000000	0.000000	-0.034330	0.096929	0.308047	0.000000	0.000000	2.000000	157.000000	1.000000
15324.305291	0.084080	0.600323	-0.028894	85.891586	8.329208	29.562477	0.795983	0.000000	1.444711	0.000000	0.000000	0.000000	-0.034330	0.096929	0.308047	0.000000	0.000000	2.000000	157.000000	1.000000
15324.308625	0.084032	0.600572	-0.027741	85.891586	8.329208	29.562477	0.795983	0.000000	1.444711	0.000000	0.000000	0.000000	-0.014633	0.074683	0.346018	0.000000	0.000000	2.000000	157.000000	1.000000
15324.311958	0.084032	0.600572	-0.027741	85.891586	8.329208	29.562477	0.795983	0.000000	1.444711	0.000000	0.000000	0.000000	-0.014633	0.074683	0.346018	0.000000	0.000000	2.000000	157.000000	1.000000
15324.315291	0.084032	0.600572	-0.027741	85.948898	6.297240	27.427670	0.798422	0.000000	1.387041	0.000000	0.000000	0.000000	-0.014633	0.074683	0.346018	0.000000	0.000000	2.000000	157.000000	1.000000
15324.318625	0.084023	0.600751	-0.026481	85.948898	6.297240	27.427670	0.798422	0.000000	1.387041	0.000000	0.000000	0.000000	-0.002453	0.053697	0.377999	0.000000	0.000000	2.000000	157.000000	1.000000
15324.321958	0.084023	0.600751	-0.026481	85.948898	6.297240	27.427670	0.798422	0.000000	1.387041	0.000000	0.000000	0.000000	-0.002453	0.053697	0.377999	0.000000	0.000000	2.000000	157.000000	1.000000
15324.325291	0.084023	0.600751	-0.026481	86.087486	4.334346	25.376455	0.798831	0.000000	1.324041	0.000000	0.000000	0.000000	-0.002453	0.053697	0.377999	0.000000	0.000000	2.000000	157.000000	1.000000
15324.328625	0.084081	0.600854	-0.025094	86.087486	4.334346	25.376455	0.798831	0.000000	1.324041	0.000000	0.000000	0.000000	0.017273	0.030816	0.415958	0.000000	0.000000	2.000000	157.000000	1.000000
15324.331958	0.084081	0.600854	-0.025094	86.087486	4.334346	25.376455	0.798831	0.000000	1.324041	0.000000	0.000000	0.000000	0.017273	0.030816	0.415958	0.000000	0.000000	2.000000	157.000000	1.000000
15324.335291	0.084081	0.600854	-0.025094	86.325554	2.572042	23.565054	0.795952	0.000000	1.254715	0.000000	0.000000	0.000000	0.017273	0.030816	0.415958	0.000000	0.000000	2.000000	157.000000	1.000000
15324.338625	0.084152	0.600914	-0.023629	86.325554	2.572042	23.565054	0.795952	0.000000	1.254715	0.000000	0.000000	0.000000	0.021462	0.018061	0.439597	0.000000	0.000000	2.000000	157.000000	1.000000
15324.341958	0.084152	0.600914	-0.023629	86.325554	2.572042	23.565054	0.795952	0.000000	1.254715	0.000000	0.000000	0.000000	0.021462	0.018061	0.439597	0.000000	0.000000	2.000000	157.000000	1.000000
15324.345291	0.084152	0.600914	-0.023629	86.703957	0.812530	21.786324	0.792375	0.000000	1.181449	0.000000	0.000000	0.000000	0.021462	0.018061	0.439597	0.000000	0.000000	2.000000	157.000000	1.000000
15324.348625	0.084317	0.600912	-0.022117	86.703957	0.812530	21.786324	0.792375	0.000000	1.181449	0.000000	0.000000	0.000000	0.049454	-0.000604	0.453540	0.000000	0.000000	2.000000	157.000000	1.000000
15324.351958	0.084317	0.600912	-0.022117	86.703957	0.812530	21.786324	0.792375	0.000000	1.181449	0.000000	0.000000	0.000000	0.049454	-0.000604	0.453540	0.000000	0.000000	2.000000	157.000000	1.000000
15324.355291	0.084317	0.600912	-0.022117	87.183182	-1.090194	19.893215	0.784133	0.000000	1.105858	0.000000	0.000000	0.000000	0.049454	-0.000604	0.453540	0.000000	0.000000	2.000000	157.000000	1.000000
15324.358625	0.084567	0.600858	-0.020607	87.183182	-1.090194	19.893215	0.784133	0.000000	1.105858	0.000000	0.000000	0.000000	0.074905	-0.016201	0.453082	0.000000	0.000000	2.000000	157.000000	1.000000
15324.361958	0.084567	0.600858	-0.020607	87.183182	-1.090194	19.893215	0.784133	0.000000	1.105858	0.000000	0.000000	0.000000	0.074905	-0.016201	0.453082	0.000000	0.000000	2.000000	157.000000	1.000000
15324.365291	0.084567	0.600858	-0.020607	87.704750	-4.035863	16.956253	0.771649	0.000000	1.030345	0.000000	0.000000	0.000000	0.074905	-0.016201	0.453082	0.000000	0.000000	2.000000	157.000000	1.000000
15324.368625	0.084819	0.600752	-0.019082	87.704750	-4.035863	16.956253	0.771649	0.000000	1.030345	0.000000	0.000000	0.000000	0.075652	-0.031952	0.457407	0.000000	0.000000	2.000000	157.000000	1.000000
15324.371958	0.084819	0.600752	-0.019082	87.704750	-4.035863	16.956253	0.771649	0.000000	1.030345	0.000000	0.000000	0.000000	0.075652	-0.031952	0.457407	0.000000	0.000000	2.000000	157.000000	1.000000
15324.375291	0.084819	0.600752	-0.019082	88.231766	-8.911107	12.080015	0.759040	0.000000	0.954110	0.000000	0.000000	0.000000	0.075652	-0.031952	0.457407	0.000000	0.000000	2.000000	157.000000	1.000000
15324.378625	0.085110	0.600602	-0.017691	88.231766	-8.911107	12.080015	0.759040	0.000000	0.954110	0.000000	0.000000	0.000000	0.087303	-0.044932	0.417413	0.000000	0.000000	2.000000	157.000000	1.000000
15324.381958	0.085110	0.600602	-0.017691	88.231766	-8.911107	12.080015	0.759040	0.000000	0.954110	0.000000	0.000000	0.000000	0.087303	-0.044932	0.417413	0.000000	0.000000	2.000000	157.000000	1.000000
15324.385291	0.085110	0.600602	-0.017691	88.706985	-17.687996	3.285680	0.744489	0.000000	0.884542	0.000000	0.000000	0.000000	0.087303	-0.044932	0.417413	0.000000	0.000000	2.000000	157.000000	1.000000
15324.388625	0.085431	0.600441	-0.016372	88.706985	-17.687996	3.285680	0.744489	0.000000	0.884542	0.000000	0.000000	0.000000	0.096134	-0.048208	0.395525	0.000000	0.000000	2.000000	157.000000	1.000000
15324.391958	0.085431	0.600441	-0.016372	88.706985	-17.687996	3.285680	0.744489	0.000000	0.884542	0.000000	0.000000	0.000000	0.096134	-0.048208	0.395525	0.000000	0.000000	2.000000	157.000000	1.000000
15324.395291	0.085431	0.600441	-0.016372	89.063721	-35.318153	-14.401352	0.728467	0.000000	0.818621	0.000000	0.000000	0.000000	0.096134	-0.048208	0.395525	0.000000	0.000000	2.000000	157.000000	1.000000
15324.398625	0.085793	0.600281	-0.015179	89.063721	-35.318153	-14.401352	0.728467	0.000000	0.818621	0.000000	0.000000	0.000000	0.108590	-0.047882	0.358117	0.000000	0.000000	2.000000	157.000000	1.000000
15324.401958	0.085793	0.600281	-0.015179	89.063721	-35.318153	-14.401352	0.728467	0.000000	0.818621	0.000000	0.000000	0.000000	0.108590	-0.047882	0.358117	0.000000	0.000000	2.000000	157.000000	1.000000
15324.405291	0.085793	0.600281	-0.015179	89.185547	-64.251381	-43.444138	0.710369	0.000000	0.758935	0.000000	0.000000	0.000000	0.108590	-0.047882	0.358117	0.000000	0.000000	2.000000	157.000000	1.000000
15324.408625	0.086155	0.600124	-0.014101	89.185547	-64.251381	-43.444138	0.710369	0.000000	0.758935	0.000000	0.000000	0.000000	0.108564	-0.047310	0.323177	0.000000	0.000000	2.000000	157.000000	1.000000
15324.411958	0.086155	0.600124	-0.014101	89.185547	-64.251381	-43.444138	0.710369	0.000000	0.758935	0.000000	0.000000	0.000000	0.108564	-0.047310	0.323177	0.000000	0.000000	2.000000	157.000000	1.000000
15324.415291	0.086155	0.600124	-0.014101	89.020409	-89.897911	-69.257347	0.692275	0.000000	0.705072	0.000000	0.000000	0.000000	0.108564	-0.047310	0.323177	0.000000	0.000000	2.000000	157.000000	1.000000
15324.418625	0.086526	0.599957	-0.013093	89.020409	-89.897911	-69.257347	0.692275	0.000000	0.705072	0.000000	0.000000	0.000000	0.111341	-0.050112	0.302568	0.000000	0.000000	2.000000	157.000000	1.000000
15324.421958	0.086526	0.599957	-0.013093	89.020409	-89.897911	-69.257347	0.692275	0.000000	0.705072	0.000000	0.000000	0.000000	0.111341	-0.050112	0.302568	0.000000	0.000000	2.000000	157.000000	1.000000
15324.425291	0.086526	0.599957	-0.013093	88.696732	-103.356873	-82.932846	0.673718	0.000000	0.654644	0.000000	0.000000	0.000000	0.111341	-0.050112	0.302568	0.000000	0.000000	2.000000	157.000000	1.000000
15324.428625	0.086526	0.599957	-0.013093	88.696732	-103.356873	-82.932846	0.673718	0.000000	0.654644	0.000000	0.000000	0.000000	0.111341	-0.050112	0.302568	0.000000	0.000000	2.000000	157.000000	1.000000
15324.431958	0.086934	0.599799	-0.012233	88.696732	-103.356873	-82.932846	0.673718	0.000000	0.654644	0.000000	0.000000	0.000000	0.122640	-0.047450	0.258078	0.000000	0.000000	2.000000	157.000000	1.000000
15324.435291	0.086934	0.599799	-0.012233	88.321472	-108.925194	-88.762688	0.673718	0.000000	0.654644	0.000000	0.000000	0.000000	0.122640	-0.047450	0.258078	0.000000	0.000000	2.000000	157.000000	1.000000
15324.438625	0.087416	0.599632	-0.011453	88.321472	-108.925194	-88.762688	0.673718	0.000000	0.654644	0.000000	0.000000	0.000000	0.144537	-0.049981	0.233764	0.000000	0.000000	2.000000	157.000000	1.000000
15324.441958	0.087416	0.599632	-0.011453	88.321472	-108.925194	-88.762688	0.673718	0.000000	0.654644	0.000000	0.000000	0.000000	0.144537	-0.049981	0.233764	0.000000	0.000000	2.000000	157.000000	1.000000
15324.445291	0.087416	0.599632	-0.011453	87.953880	-110.494934	-90.606430	0.629188	0.000000	0.572670	0.000000	0.000000	0.000000	0.144537	-0.049981	0.233764	0.000000	0.000000	2.000000	157.000000	1.000000
15324.448625	0.087416	0.599632	-0.011453	87.953880	-110.494934	-90.606430	0.629188	0.000000	0.572670	0.000000	0.000000	0.000000	0.144537	-0.049981	0.233764	0.000000	0.000000	2.000000	157.000000	1.000000
15324.451958	0.087903	0.599463	-0.010767	87.953880	-110.494934	-90.606430	0.629188	0.000000	0.572670	0.000000	0.000000	0.000000	0.146051	-0.050613	0.206021	0.000000	0.000000	2.000000	157.000000	1.000000
15324.455291	0.087903	0.599463	-0.010767	87.640999	-109.135147	-89.532639	0.629188	0.000000	0.572670	0.000000	0.000000	0.000000	0.146051	-0.050613	0.206021	0.000000	0.000000	2.000000	157.000000	1.000000
15324.458625	0.088368	0.599318	-0.010084	87.640999	-109.135147	-89.532639	0.629188	0.000000	0.572670	0.000000	0.000000	0.000000	0.139543	-0.043514	0.204756	0.000000	0.000000	2.000000	157.000000	1.000000
15324.461958	0.088368	0.599318	-0.010084	87.640999	-109.135147	-89.532639	0.629188	0.000000	0.572670	0.000000	0.000000	0.000000	0.139543	-0.043514	0.204756	0.000000	0.000000	2.000000	157.000000	1.000000
15324.465291	0.088368	0.599318	-0.010084	87.405350	-105.718094	-86.391495	0.581590	0.000000	0.504207	0.000000	0.000000	0.000000	0.139543	-0.043514	0.204756	0.000000	0.000000	2.000000	157.000000	1.000000
15324.468625	0.088825	0.599184	-0.009450	87.405350	-105.718094	-86.391495	0.581590	0.000000	0.504207	0.000000	0.000000	0.000000	0.137005	-0.040183	0.190288	0.000000	0.000000	2.000000	157.000000	1.000000
15324.471958	0.088825	0.599184	-0.009450	87.405350	-105.718094	-86.391495	0.581590	0.000000	0.504207	0.000000	0.000000	0.000000	0.137005	-0.040183	0.190288	0.000000	0.000000	2.000000	157.000000	1.000000
15324.475291	0.088825	0.599184	-0.009450	87.215965	-102.436958	-83.353996	0.558755	0.000000	0.472493	0.000000	0.000000	0.000000	0.137005	-0.040183	0.190288	0.000000	0.000000	2.000000	157.000000	1.000000
15324.478625	0.089307	0.599068	-0.008804	87.215965	-102.436958	-83.353996	0.558755	0.000000	0.472493	0.000000	0.000000	0.000000	0.144621	-0.034867	0.193650	0.000000	0.000000	2.000000	157.000000	1.000000
15324.481958	0.089307	0.599068	-0.008804	87.215965	-102.436958	-83.353996	0.558755	0.000000	0.472493	0.000000	0.000000	0.000000	0.144621	-0.034867	0.193650	0.000000	0.000000	2.000000	157.000000	1.000000
15324.485291	0.089307	0.599068	-0.008804	87.062088	-99.821335	-80.936577	0.534652	0.000000	0.440218	0.000000	0.000000	0.000000	0.144621	-0.034867	0.193650	0.000000	0.000000	2.000000	157.000000	1.000000
15324.488625	0.089307	0.599068	-0.008804	87.062088	-99.821335	-80.936577	0.534652	0.000000	0.440218	0.000000	0.000000	0.000000	0.144621	-0.034867	0.193650	0.000000	0.000000	2.000000	157.000000	1.000000
15324.491958	0.089739	0.598938	-0.008191	87.062088	-99.821335	-80.936577	0.534652	0.000000	0.440218	0.000000	0.000000	0.000000	0.129738	-0.038926	0.184029	0.000000	0.000000	2.000000	157.000000	1.000000
15324.495291	0.089739	0.598938	-0.008191	86.942001	-97.871254	-79.149307	0.534652	0.000000	0.440218	0.000000	0.000000	0.000000	0.129738	-0.038926	0.184029	0.000000	0.000000	2.000000	157.000000	1.000000
15324.498625	0.090173	0.598807	-0.007578	86.942001	-97.871254	-79.149307	0.534652	0.000000	0.440218	0.000000	0.000000	0.000000	0.129977	-0.039238	0.183842	0.000000	0.000000	2.000000	157.000000	1.000000
15324.501958	0.090173	0.598807	-0.007578	86.942001	-97.871254	-79.149307	0.534652	0.000000	0.440218	0.000000	0.000000	0.000000	0.129977	-0.039238	0.183842	0.000000	0.000000	2.000000	157.000000	1.000000
15324.505291	0.090173	0.598807	-0.007578	86.851601	-96.699013	-78.095345	0.491366	0.000000	0.378906	0.000000	0.000000	0.000000	0.129977	-0.039238	0.183842	0.000000	0.000000	2.000000	157.000000	1.000000
15324.508625	0.090173	0.598807	-0.007578	86.851601	-96.699013	-78.095345	0.491366	0.000000	0.378906	0.000000	0.000000	0.000000	0.129977	-0.039238	0.183842	0.000000	0.000000	2.000000	157.000000	1.000000
15324.511958	0.090569	0.598669	-0.006934	86.851601	-96.699013	-78.095345	0.491366	0.000000	0.378906	0.000000	0.000000	0.000000	0.118826	-0.041406	0.193343	0.000000	0.000000	2.000000	157.000000	1.000000
15324.515291	0.090569	0.598669	-0.006934	86.775291	-96.155693	-77.654121	0.491366	0.000000	0.378906	0.000000	0.000000	0.000000	0.118826	-0.041406	0.193343	0.000000	0.000000	2.000000	157.000000	1.000000
15324.518625	0.090958	0.598518	-0.006330	86.775291	-96.155693	-77.654121	0.491366	0.000000	0.378906	0.000000	0.000000	0.000000	0.116628	-0.045458	0.181230	0.000000	0.000000	2.000000	157.000000	1.000000
15324.521958	0.090958	0.598518	-0.006330	86.775291	-96.155693	-77.654121	0.491366	0.000000	0.378906	0.000000	0.000000	0.000000	0.116628	-0.045458	0.181230	0.000000	0.000000	2.000000	157.000000	1.000000
15324.525291	0.090958	0.598518	-0.006330	86.701225	-95.598183	-77.183716	0.452124	0.000000	0.316477	0.000000	0.000000	0.000000	0.116628	-0.045458	0.181230	0.000000	0.000000	2.000000	157.000000	1.000000
15324.528625	0.091296	0.598353	-0.005757	86.701225	-95.598183	-77.183716	0.452124	0.000000	0.316477	0.000000	0.000000	0.000000	0.101556	-0.049479	0.171731	0.000000	0.000000	2.000000	157.000000	1.000000
15324.531958	0.091296	0.598353	-0.005757	86.701225	-95.598183	-77.183716	0.452124	0.000000	0.316477	0.000000	0.000000	0.000000	0.101556	-0.049479	0.171731	0.000000	0.000000	2.000000	157.000000	1.000000
15324.535291	0.091296	0.598353	-0.005757	86.610191	-95.072067	-76.769142	0.435197	0.000000	0.287855	0.000000	0.000000	0.000000	0.101556	-0.049479	0.171731	0.000000	0.000000	2.000000	157.000000	1.000000
15324.538625	0.091653	0.598168	-0.005206	86.610191	-95.072067	-76.769142	0.435197	0.000000	0.287855	0.000000	0.000000	0.000000	0.107166	-0.055372	0.165456	0.000000	0.000000	2.000000	157.000000	1.000000
15324.541958	0.091653	0.598168	-0.005206	86.610191	-95.072067	-76.769142	0.435197	0.000000	0.287855	0.000000	0.000000	0.000000	0.107166	-0.055372	0.165456	0.000000	0.000000	2.000000	157.000000	1.000000
15324.545291	0.091653	0.598168	-0.005206	86.501396	-94.422363	-76.234116	0.417336	0.000000	0.260279	0.000000	0.000000	0.000000	0.107166	-0.055372	0.165456	0.000000	0.000000	2.000000	157.000000	1.000000
15324.548625	0.091653	0.598168	-0.005206	86.501396	-94.422363	-76.234116	0.417336	0.000000	0.260279	0.000000	0.000000	0.000000	0.107166	-0.055372	0.165456	0.000000	0.000000	2.000000	157.000000	1.000000
15324.551958	0.091945	0.598008	-0.004649	86.501396	-94.422363	-76.234116	0.417336	0.000000	0.260279	0.000000	0.000000	0.000000	0.087543	-0.048077	0.166980	0.000000	0.000000	2.000000	157.000000	1.000000
15324.555291	0.091945	0.598008	-0.004649	86.367897	-93.740540	-75.672066	0.417336	0.000000	0.260279	0.000000	0.000000	0.000000	0.087543	-0.048077	0.166980	0.000000	0.000000	2.000000	157.000000	1.000000
15324.558625	0.092212	0.597828	-0.004104	86.367897	-93.740540	-75.672066	0.417336	0.000000	0.260279	0.000000	0.000000	0.000000	0.080221	-0.053973	0.163347	0.000000	0.000000	2.000000	157.000000	1.000000
15324.561958	0.092212	0.597828	-0.004104	86.367897	-93.740540	-75.672066	0.417336	0.000000	0.260279	0.000000	0.000000	0.000000	0.080221	-0.053973	0.163347	0.000000	0.000000	2.000000	157.000000	1.000000
15324.565291	0.092212	0.597828	-0.004104	86.226334	-93.017517	-75.065598	0.389376	0.000000	0.205225	0.000000	0.000000	0.000000	0.080221	-0.053973	0.163347	0.000000	0.000000	2.000000	157.000000	1.000000
15324.568625	0.092212	0.597828	-0.004104	86.226334	-93.017517	-75.065598	0.389376	0.000000	0.205225	0.000000	0.000000	0.000000	0.080221	-0.053973	0.163347	0.000000	0.000000	2.000000	157.000000	1.000000
15324.571958	0.092424	0.597660	-0.003507	86.226334	-93.017517	-75.065598	0.389376	0.000000	0.205225	0.000000	0.000000	0.000000	0.063369	-0.050526	0.179118	0.000000	0.000000	2.000000	157.000000	1.000000
15324.575291	0.092424	0.597660	-0.003507	86.069115	-92.278275	-74.307465	0.389376	0.000000	0.205225	0.000000	0.000000	0.000000	0.063369	-0.050526	0.179118	0.000000	0.000000	2.000000	157.000000	1.000000
15324.578625	0.092618	0.597484	-0.002883	86.069115	-92.278275	-74.307465	0.389376	0.000000	0.205225	0.000000	0.000000	0.000000	0.058399	-0.052746	0.187434	0.000000	0.000000	2.000000	157.000000	1.000000
15324.581958	0.092618	0.597484	-0.002883	86.069115	-92.278275	-74.307465	0.389376	0.000000	0.205225	0.000000	0.000000	0.000000	0.058399	-0.052746	0.187434	0.000000	0.000000	2.000000	157.000000	1.000000
15324.585291	0.092618	0.597484	-0.002883	85.897881	-91.533447	-73.029320	0.369081	0.000000	0.144133	0.000000	0.000000	0.000000	0.058399	-0.052746	0.187434	0.000000	0.000000	2.000000	157.000000	1.000000
15324.588625	0.092618	0.597484	-0.002883	85.897881	-91.533447	-73.029320	0.369081	0.000000	0.144133	0.000000	0.000000	0.000000	0.058399	-0.052746	0.187434	0.000000	0.000000	2.000000	157.000000	1.000000
15324.591958	0.092813	0.597307	-0.002258	85.897881	-91.533447	-73.029320	0.369081	0.000000	0.144133	0.000000	0.000000	0.000000	0.058439	-0.053041	0.187343	0.000000	0.000000	2.000000	157.000000	1.000000
15324.595291	0.092813	0.597307	-0.002258	85.718605	-90.859200	-71.035400	0.369081	0.000000	0.144133	0.000000	0.000000	0.000000	0.058439	-0.053041	0.187343	0.000000	0.000000	2.000000	157.000000	1.000000
15324.598625	0.092974	0.597124	-0.001693	85.718605	-90.859200	-71.035400	0.369081	0.000000	0.144133	0.000000	0.000000	0.000000	0.048109	-0.055010	0.169581	0.000000	0.000000	2.000000	157.000000	1.000000
15324.601958	0.092974	0.597124	-0.001693	85.718605	-90.859200	-71.035400	0.369081	0.000000	0.144133	0.000000	0.000000	0.000000	0.048109	-0.055010	0.169581	0.000000	0.000000	2.000000	157.000000	1.000000
15324.605291	0.092974	0.597124	-0.001693	85.500763	-90.141090	-68.812897	0.351323	0.000000	0.084645	0.000000	0.000000	0.000000	0.048109	-0.055010	0.169581	0.000000	0.000000	2.000000	157.000000	1.000000
15324.608625	0.093108	0.596929	-0.001254	85.500763	-90.141090	-68.812897	0.351323	0.000000	0.084645	0.000000	0.000000	0.000000	0.040373	-0.058582	0.131524	0.000000	0.000000	2.000000	157.000000	1.000000
15324.611958	0.093108	0.596929	-0.001254	85.500763	-90.141090	-68.812897	0.351323	0.000000	0.084645	0.000000	0.000000	0.000000	0.040373	-0.058582	0.131524	0.000000	0.000000	2.000000	157.000000	1.000000
15324.615291	0.093108	0.596929	-0.001254	85.198044	-89.232101	-67.407539	0.344594	0.000000	0.062725	0.000000	0.000000	0.000000	0.040373	-0.058582	0.131524	0.000000	0.000000	2.000000	157.000000	1.000000
15324.618625	0.093108	0.596929	-0.001254	85.198044	-89.232101	-67.407539	0.344594	0.000000	0.062725	0.000000	0.000000	0.000000	0.040373	-0.058582	0.131524	0.000000	0.000000	2.000000	157.000000	1.000000
15324.621958	0.093337	0.596753	-0.000909	85.198044	-89.232101	-67.407539	0.344594	0.000000	0.062725	0.000000	0.000000	0.000000	0.068540	-0.052774	0.103596	0.000000	0.000000	2.000000	157.000000	1.000000
15324.625291	0.093337	0.596753	-0.000909	84.847710	-88.307335	-66.753654	0.344594	0.000000	0.062725	0.000000	0.000000	0.000000	0.068540	-0.052774	0.103596	0.000000	0.000000	2.000000	157.000000	1.000000
15324.628625	0.093593	0.596604	-0.000759	84.847710	-88.307335	-66.753654	0.344594	0.000000	0.062725	0.000000	0.000000	0.000000	0.076969	-0.044519	0.045175	0.000000	0.000000	2.000000	157.000000	1.000000
15324.631958	0.093593	0.596604	-0.000759	84.847710	-88.307335	-66.753654	0.344594	0.000000	0.062725	0.000000	0.000000	0.000000	0.076969	-0.044519	0.045175	0.000000	0.000000	2.000000	157.000000	1.000000
15324.635291	0.093593	0.596604	-0.000759	84.511810	-87.554520	-66.316803	0.320343	0.000000	0.037930	0.000000	0.000000	0.000000	0.076969	-0.044519	0.045175	0.000000	0.000000	2.000000	157.000000	1.000000
15324.638625	0.093593	0.596604	-0.000759	84.511810	-87.554520	-66.316803	0.320343	0.000000	0.037930	0.000000	0.000000	0.000000	0.076969	-0.044519	0.045175	0.000000	0.000000	2.000000	157.000000	1.000000
15324.641958	0.093782	0.596489	-0.000717	84.511810	-87.554520	-66.316803	0.320343	0.000000	0.037930	0.000000	0.000000	0.000000	0.056743	-0.034546	0.012423	0.000000	0.000000	2.000000	157.000000	1.000000
15324.645291	0.093782	0.596489	-0.000717	84.231087	-86.966293	-65.990845	0.320343	0.000000	0.037930	0.000000	0.000000	0.000000	0.056743	-0.034546	0.012423	0.000000	0.000000	2.000000	157.000000	1.000000
15324.648625	0.093974	0.596401	-0.000775	84.231087	-86.966293	-65.990845	0.320343	0.000000	0.037930	0.000000	0.000000	0.000000	0.057432	-0.026549	-0.017236	0.000000	0.000000	2.000000	157.000000	1.000000
15324.651958	0.093974	0.596401	-0.000775	84.231087	-86.966293	-65.990845	0.320343	0.000000	0.037930	0.000000	0.000000	0.000000	0.057432	-0.026549	-0.017236	0.000000	0.000000	2.000000	157.000000	1.000000
15324.655291	0.093974	0.596401	-0.000775	84.055290	-86.656181	-65.810890	0.301313	0.000000	0.038732	0.000000	0.000000	0.000000	0.057432	-0.026549	-0.017236	0.000000	0.000000	2.000000	157.000000	1.000000
15324.658625	0.093974	0.596401	-0.000775	84.055290	-86.656181	-65.810890	0.301313	0.000000	0.038732	0.000000	0.000000	0.000000	0.057432	-0.026549	-0.017236	0.000000	0.000000	2.000000	157.000000	1.000000
15324.661958	0.094152	0.596307	-0.000895	84.055290	-86.656181	-65.810890	0.301313	0.000000	0.038732	0.000000	0.000000	0.000000	0.053503	-0.028175	-0.036248	0.000000	0.000000	2.000000	157.000000	1.000000
15324.665291	0.094152	0.596307	-0.000895	84.000435	-86.598663	-65.585945	0.301313	0.000000	0.038732	0.000000	0.000000	0.000000	0.053503	-0.028175	-0.036248	0.000000	0.000000	2.000000	157.000000	1.000000
15324.668625	0.094152	0.596307	-0.000895	84.000435	-86.598663	-65.585945	0.301313	0.000000	0.038732	0.000000	0.000000	0.000000	0.053503	-0.028175	-0.036248	0.000000	0.000000	2.000000	157.000000	1.000000
15324.671958	0.094152	0.596307	-0.000895	84.000435	-86.598663	-65.585945	0.301313	0.000000	0.038732	0.000000	0.000000	0.000000	0.053503	-0.028175	-0.036248	0.000000	0.000000	2.000000	157.000000	1.000000
15324.675291	0.094419	0.596240	-0.001133	84.000862	-86.677475	-65.509781	0.292396	0.000000	0.044773	0.000000	0.000000	0.000000	0.080104	-0.020136	-0.071281	0.000000	0.000000	2.000000	157.000000	1.000000
15324.678625	0.094419	0.596240	-0.001133	84.000862	-86.677475	-65.509781	0.292396	0.000000	0.044773	0.000000	0.000000	0.000000	0.080104	-0.020136	-0.071281	0.000000	0.000000	2.000000	157.000000	1.000000
15324.681958	0.094419	0.596240	-0.001133	84.000862	-86.677475	-65.509781	0.292396	0.000000	0.044773	0.000000	0.000000	0.000000	0.080104	-0.020136	-0.071281	0.000000	0.000000	2.000000	157.000000	1.000000
15324.685291	0.094419	0.596240	-0.001133	84.000404	-86.698761	-65.539398	0.279045	0.000000	0.056653	0.000000	0.000000	0.000000	0.080104	-0.020136	-0.071281	0.000000	0.000000	2.000000	157.000000	1.000000
15324.688625	0.094459	0.596221	-0.001158	84.000404	-86.698761	-65.539398	0.279045	0.000000	0.056653	0.000000	0.000000	0.000000	0.011986	-0.005641	-0.007530	0.000000	0.000000	2.000000	157.000000	1.000000
15324.691958	0.094459	0.596221	-0.001158	84.000404	-86.698761	-65.539398	0.279045	0.000000	0.056653	0.000000	0.000000	0.000000	0.011986	-0.005641	-0.007530	0.000000	0.000000	2.000000	157.000000	1.000000
15324.695291	0.094459	0.596221	-0.001158	83.999878	-86.730904	-65.561005	0.277048	0.000000	0.057908	0.000000	0.000000	0.000000	0.011986	-0.005641	-0.007530	0.000000	0.000000	2.000000	157.000000	1.000000
15324.698625	0.094459	0.596221	-0.001158	83.999878	-86.730904	-65.561005	0.277048	0.000000	0.057908	0.000000	0.000000	0.000000	0.011986	-0.005641	-0.007530	0.000000	0.000000	2.000000	157.000000	1.000000
15324.701958	0.094444	0.596189	-0.001123	83.999878	-86.730904	-65.561005	0.277048	0.000000	0.057908	0.000000	0.000000	0.000000	-0.004567	-0.009640	0.010647	0.000000	0.000000	2.000000	157.000000	1.000000
15324.705291	0.094444	0.596189	-0.001123	84.014961	-86.801544	-65.612732	0.277048	0.000000	0.057908	0.000000	0.000000	0.000000	-0.004567	-0.009640	0.010647	0.000000	0.000000	2.000000	157.000000	1.000000
15324.708625	0.094444	0.596189	-0.001123	84.014961	-86.801544	-65.612732	0.277048	0.000000	0.057908	0.000000	0.000000	0.000000	-0.004567	-0.009640	0.010647	0.000000	0.000000	2.000000	157.000000	1.000000
15324.711958	0.094444	0.596189	-0.001123	84.014961	-86.801544	-65.612732	0.277048	0.000000	0.057908	0.000000	0.000000	0.000000	-0.004567	-0.009640	0.010647	0.000000	0.000000	2.000000	157.000000	1.000000
15324.715291	0.094355	0.596092	-0.001007	84.067863	-86.963844	-65.720078	0.277809	0.000000	0.056134	0.000000	0.000000	0.000000	-0.026705	-0.028914	0.034624	0.000000	0.000000	2.000000	157.000000	1.000000
15324.718625	0.094355	0.596092	-0.001007	84.067863	-86.963844	-65.720078	0.277809	0.000000	0.056134	0.000000	0.000000	0.000000	-0.026705	-0.028914	0.034624	0.000000	0.000000	2.000000	157.000000	1.000000
15324.721958	0.094355	0.596092	-0.001007	84.067863	-86.963844	-65.720078	0.277809	0.000000	0.056134	0.000000	0.000000	0.000000	-0.026705	-0.028914	0.034624	0.000000	0.000000	2.000000	157.000000	1.000000
15324.725291	0.094355	0.596092	-0.001007	84.148941	-87.258942	-65.934799	0.282260	0.000000	0.050363	0.000000	0.000000	0.000000	-0.026705	-0.028914	0.034624	0.000000	0.000000	2.000000	157.000000	1.000000
15324.728625	0.094281	0.596028	-0.000927	84.148941	-87.258942	-65.934799	0.282260	0.000000	0.050363	0.000000	0.000000	0.000000	-0.022145	-0.019281	0.023971	0.000000	0.000000	2.000000	157.000000	1.000000
15324.731958	0.094281	0.596028	-0.000927	84.148941	-87.258942	-65.934799	0.282260	0.000000	0.050363	0.000000	0.000000	0.000000	-0.022145	-0.019281	0.023971	0.000000	0.000000	2.000000	157.000000	1.000000
15324.735291	0.094281	0.596028	-0.000927	84.226028	-87.580513	-66.181885	0.285951	0.000000	0.046368	0.000000	0.000000	0.000000	-0.022145	-0.019281	0.023971	0.000000	0.000000	2.000000	157.000000	1.000000
15324.738625	0.094281	0.596028	-0.000927	84.226028	-87.580513	-66.181885	0.285951	0.000000	0.046368	0.000000	0.000000	0.000000	-0.022145	-0.019281	0.023971	0.000000	0.000000	2.000000	157.000000	1.000000
15324.741958	0.094244	0.595926	-0.000889	84.226028	-87.580513	-66.181885	0.285951	0.000000	0.046368	0.000000	0.000000	0.000000	-0.011155	-0.030547	0.011595	0.000000	0.000000	2.000000	157.000000	1.000000
15324.745291	0.094244	0.595926	-0.000889	84.293121	-87.852127	-66.387947	0.285951	0.000000	0.046368	0.000000	0.000000	0.000000	-0.011155	-0.030547	0.011595	0.000000	0.000000	2.000000	157.000000	1.000000
15324.748625	0.094244	0.595926	-0.000889	84.293121	-87.852127	-66.387947	0.285951	0.000000	0.046368	0.000000	0.000000	0.000000	-0.011155	-0.030547	0.011595	0.000000	0.000000	2.000000	157.000000	1.000000
15324.751958	0.094244	0.595926	-0.000889	84.293121	-87.852127	-66.387947	0.285951	0.000000	0.046368	0.000000	0.000000	0.000000	-0.011155	-0.030547	0.011595	0.000000	0.000000	2.000000	157.000000	1.000000
15324.755291	0.094196	0.595716	-0.000792	84.324806	-88.101555	-66.594414	0.287810	0.000000	0.044435	0.000000	0.000000	0.000000	-0.014361	-0.063122	0.028895	0.000000	0.000000	2.000000	157.000000	1.000000
15324.758625	0.094196	0.595716	-0.000792	84.324806	-88.101555	-66.594414	0.287810	0.000000	0.044435	0.000000	0.000000	0.000000	-0.014361	-0.063122	0.028895	0.000000	0.000000	2.000000	157.000000	1.000000
15324.761958	0.094196	0.595716	-0.000792	84.324806	-88.101555	-66.594414	0.287810	0.000000	0.044435	0.000000	0.000000	0.000000	-0.014361	-0.063122	0.028895	0.000000	0.000000	2.000000	157.000000	1.000000
15324.765291	0.094196	0.595716	-0.000792	84.326118	-88.248482	-66.733749	0.290203	0.000000	0.039619	0.000000	0.000000	0.000000	-0.014361	-0.063122	0.028895	0.000000	0.000000	2.000000	157.000000	1.000000
15324.768625	0.094165	0.595582	-0.000723	84.326118	-88.248482	-66.733749	0.290203	0.000000	0.039619	0.000000	0.000000	0.000000	-0.009247	-0.040211	0.020863	0.000000	0.000000	2.000000	157.000000	1.000000
15324.771958	0.094165	0.595582	-0.000723	84.326118	-88.248482	-66.733749	0.290203	0.000000	0.039619	0.000000	0.000000	0.000000	-0.009247	-0.040211	0.020863	0.000000	0.000000	2.000000	157.000000	1.000000
15324.775291	0.094165	0.595582	-0.000723	84.326355	-88.287483	-66.760391	0.291745	0.000000	0.036142	0.000000	0.000000	0.000000	-0.009247	-0.040211	0.020863	0.000000	0.000000	2.000000	157.000000	1.000000
15324.778625	0.094165	0.595582	-0.000723	84.326355	-88.287483	-66.760391	0.291745	0.000000	0.036142	0.000000	0.000000	0.000000	-0.009247	-0.040211	0.020863	0.000000	0.000000	2.000000	157.000000	1.000000
15324.781958	0.094139	0.595441	-0.000630	84.326355	-88.287483	-66.760391	0.291745	0.000000	0.036142	0.000000	0.000000	0.000000	-0.007798	-0.042219	0.027920	0.000000	0.000000	2.000000	157.000000	1.000000
15324.785291	0.094139	0.595441	-0.000630	84.331818	-88.194878	-66.662552	0.291745	0.000000	0.036142	0.000000	0.000000	0.000000	-0.007798	-0.042219	0.027920	0.000000	0.000000	2.000000	157.000000	1.000000
15324.788625	0.094104	0.595306	-0.000469	84.331818	-88.194878	-66.662552	0.291745	0.000000	0.036142	0.000000	0.000000	0.000000	-0.010398	-0.040651	0.048233	0.000000	0.000000	2.000000	157.000000	1.000000
15324.791958	0.094104	0.595306	-0.000469	84.331818	-88.194878	-66.662552	0.291745	0.000000	0.036142	0.000000	0.000000	0.000000	-0.010398	-0.040651	0.048233	0.000000	0.000000	2.000000	157.000000	1.000000
15324.795291	0.094104	0.595306	-0.000469	84.362366	-87.908829	-66.331680	0.294777	0.000000	0.023450	0.000000	0.000000	0.000000	-0.010398	-0.040651	0.048233	0.000000	0.000000	2.000000	157.000000	1.000000
15324.798625	0.094104	0.595306	-0.000469	84.362366	-87.908829	-66.331680	0.294777	0.000000	0.023450	0.000000	0.000000	0.000000	-0.010398	-0.040651	0.048233	0.000000	0.000000	2.000000	157.000000	1.000000
15324.801958	0.094049	0.595162	-0.000189	84.362366	-87.908829	-66.331680	0.294777	0.000000	0.023450	0.000000	0.000000	0.000000	-0.016610	-0.043164	0.084016	0.000000	0.000000	2.000000	157.000000	1.000000
15324.805291	0.094049	0.595162	-0.000189	84.448753	-87.571228	-65.899139	0.294777	0.000000	0.023450	0.000000	0.000000	0.000000	-0.016610	-0.043164	0.084016	0.000000	0.000000	2.000000	157.000000	1.000000
15324.808625	0.094049	0.595162	-0.000189	84.448753	-87.571228	-65.899139	0.294777	0.000000	0.023450	0.000000	0.000000	0.000000	-0.016610	-0.043164	0.084016	0.000000	0.000000	2.000000	157.000000	1.000000
15324.811958	0.094049	0.595162	-0.000189	84.448753	-87.571228	-65.899139	0.294777	0.000000	0.023450	0.000000	0.000000	0.000000	-0.016610	-0.043164	0.084016	0.000000	0.000000	2.000000	157.000000	1.000000
15324.815291	0.093913	0.594793	0.000580	84.600433	-87.354111	-65.537079	0.297546	0.000000	0.009448	0.000000	0.000000	0.000000	-0.040851	-0.110448	0.230703	0.000000	0.000000	2.000000	157.000000	1.000000
15324.818625	0.093913	0.594793	0.000580	84.600433	-87.354111	-65.537079	0.297546	0.000000	0.009448	0.000000	0.000000	0.000000	0.000001	0.000005	-0.000000	0.000000	0.000000	2.000000	157.000000	1.000000
15324.821958	0.093913	0.594793	0.000580	84.600433	-87.354111	-65.537079	0.297546	0.000000	0.009448	0.000000	0.000000	0.000000	0.000001	0.000005	-0.000000	0.000000	0.000000	2.000000	157.000000	1.000000
15324.825291	0.093913	0.594793	0.000580	84.808990	-87.665588	-65.649834	0.304354	0.000000	-0.029003	0.000000	0.000000	0.000000	0.000001	0.000005	-0.000000	0.000000	0.000000	2.000000	157.000000	1.000000
15324.828625	0.093902	0.594562	0.001079	84.808990	-87.665588	-65.649834	0.304354	0.000000	-0.029003	0.000000	0.000000	0.000000	-0.003290	-0.069465	0.149703	0.000000	0.000000	2.000000	157.000000	1.000000
15324.831958	0.093902	0.594562	0.001079	84.808990	-87.665588	-65.649834	0.304354	0.000000	-0.029003	0.000000	0.000000	0.000000	-0.003290	-0.069465	0.149703	0.000000	0.000000	2.000000	157.000000	1.000000
15324.835291	0.093902	0.594562	0.001079	85.050072	-88.506332	-66.251465	0.304903	0.000000	-0.053954	0.000000	0.000000	0.000000	-0.003290	-0.069465	0.149703	0.000000	0.000000	2.000000	157.000000	1.000000
15324.838625	0.093915	0.594279	0.001588	85.050072	-88.506332	-66.251465	0.304903	0.000000	-0.053954	0.000000	0.000000	0.000000	0.004060	-0.085011	0.152712	0.000000	0.000000	2.000000	157.000000	1.000000
15324.841958	0.093915	0.594279	0.001588	85.050072	-88.506332	-66.251465	0.304903	0.000000	-0.053954	0.000000	0.000000	0.000000	0.004060	-0.085011	0.152712	0.000000	0.000000	2.000000	157.000000	1.000000
15324.845291	0.093915	0.594279	0.001588	85.315712	-89.612656	-67.070549	0.304226	0.000000	-0.079406	0.000000	0.000000	0.000000	0.004060	-0.085011	0.152712	0.000000	0.000000	2.000000	157.000000	1.000000
15324.848625	0.093915	0.594279	0.001588	85.315712	-89.612656	-67.070549	0.304226	0.000000	-0.079406	0.000000	0.000000	0.000000	0.004060	-0.085011	0.152712	0.000000	0.000000	2.000000	157.000000	1.000000
15324.851958	0.093979	0.593962	0.002119	85.315712	-89.612656	-67.070549	0.304226	0.000000	-0.079406	0.000000	0.000000	0.000000	0.018962	-0.095017	0.159216	0.000000	0.000000	2.000000	157.000000	1.000000
15324.855291	0.093979	0.593962	0.002119	85.591270	-90.997734	-67.965240	0.304226	0.000000	-0.079406	0.000000	0.000000	0.000000	0.018962	-0.095017	0.159216	0.000000	0.000000	2.000000	157.000000	1.000000
15324.858625	0.094075	0.593588	0.002592	85.591270	-90.997734	-67.965240	0.304226	0.000000	-0.079406	0.000000	0.000000	0.000000	0.029025	-0.112129	0.141858	0.000000	0.000000	2.000000	157.000000	1.000000
15324.861958	0.094075	0.593588	0.002592	85.591270	-90.997734	-67.965240	0.304226	0.000000	-0.079406	0.000000	0.000000	0.000000	0.029025	-0.112129	0.141858	0.000000	0.000000	2.000000	157.000000	1.000000
15324.865291	0.094075	0.593588	0.002592	85.832466	-92.492691	-68.056091	0.296228	0.000000	-0.129584	0.000000	0.000000	0.000000	0.029025	-0.112129	0.141858	0.000000	0.000000	2.000000	157.000000	1.000000
15324.868625	0.094228	0.593157	0.003002	85.832466	-92.492691	-68.056091	0.296228	0.000000	-0.129584	0.000000	0.000000	0.000000	0.045675	-0.129212	0.123123	0.000000	0.000000	2.000000	157.000000	1.000000
15324.871958	0.094228	0.593157	0.003002	85.832466	-92.492691	-68.056091	0.296228	0.000000	-0.129584	0.000000	0.000000	0.000000	0.045675	-0.129212	0.123123	0.000000	0.000000	2.000000	157.000000	1.000000
15324.875291	0.094228	0.593157	0.003002	85.947205	-93.822731	-67.638626	0.288615	0.000000	-0.150105	0.000000	0.000000	0.000000	0.045675	-0.129212	0.123123	0.000000	0.000000	2.000000	157.000000	1.000000
15324.878625	0.094458	0.592653	0.003238	85.947205	-93.822731	-67.638626	0.288615	0.000000	-0.150105	0.000000	0.000000	0.000000	0.069149	-0.151173	0.070761	0.000000	0.000000	2.000000	157.000000	1.000000
15324.881958	0.094458	0.592653	0.003238	85.947205	-93.822731	-67.638626	0.288615	0.000000	-0.150105	0.000000	0.000000	0.000000	0.069149	-0.151173	0.070761	0.000000	0.000000	2.000000	157.000000	1.000000
15324.885291	0.094458	0.592653	0.003238	85.896782	-94.567390	-67.152054	0.277090	0.000000	-0.161898	0.000000	0.000000	0.000000	0.069149	-0.151173	0.070761	0.000000	0.000000	2.000000	157.000000	1.000000
15324.888625	0.094723	0.592077	0.003308	85.896782	-94.567390	-67.152054	0.277090	0.000000	-0.161898	0.000000	0.000000	0.000000	0.079490	-0.173002	0.021002	0.000000	0.000000	2.000000	157.000000	1.000000
15324.891958	0.094723	0.592077	0.003308	85.896782	-94.567390	-67.152054	0.277090	0.000000	-0.161898	0.000000	0.000000	0.000000	0.079490	-0.173002	0.021002	0.000000	0.000000	2.000000	157.000000	1.000000
15324.895291	0.094723	0.592077	0.003308	85.793266	-95.160690	-67.145302	0.263842	0.000000	-0.165399	0.000000	0.000000	0.000000	0.079490	-0.173002	0.021002	0.000000	0.000000	2.000000	157.000000	1.000000
15324.898625	0.095001	0.591498	0.003218	85.793266	-95.160690	-67.145302	0.263842	0.000000	-0.165399	0.000000	0.000000	0.000000	0.083316	-0.173657	-0.026930	0.000000	0.000000	2.000000	157.000000	1.000000
15324.901958	0.095001	0.591498	0.003218	85.793266	-95.160690	-67.145302	0.263842	0.000000	-0.165399	0.000000	0.000000	0.000000	0.083316	-0.173657	-0.026930	0.000000	0.000000	2.000000	157.000000	1.000000
15324.905291	0.095001	0.591498	0.003218	85.678947	-95.855103	-67.871506	0.249956	0.000000	-0.160910	0.000000	0.000000	0.000000	0.083316	-0.173657	-0.026930	0.000000	0.000000	2.000000	157.000000	1.000000
15324.908625	0.095001	0.591498	0.003218	85.678947	-95.855103	-67.871506	0.249956	0.000000	-0.160910	0.000000	0.000000	0.000000	0.083316	-0.173657	-0.026930	0.000000	0.000000	2.000000	157.000000	1.000000
15324.911958	0.095225	0.590847	0.002980	85.678947	-95.855103	-67.871506	0.249956	0.000000	-0.160910	0.000000	0.000000	0.000000	0.067261	-0.195128	-0.071419	0.000000	0.000000	2.000000	157.000000	1.000000
15324.915291	0.095225	0.590847	0.002980	85.608086	-96.509041	-68.616745	0.249956	0.000000	-0.160910	0.000000	0.000000	0.000000	0.067261	-0.195128	-0.071419	0.000000	0.000000	2.000000	157.000000	1.000000
15324.918625	0.095485	0.590170	0.002585	85.608086	-96.509041	-68.616745	0.249956	0.000000	-0.160910	0.000000	0.000000	0.000000	0.077880	-0.203198	-0.118669	0.000000	0.000000	2.000000	157.000000	1.000000
15324.921958	0.095485	0.590170	0.002585	85.608086	-96.509041	-68.616745	0.249956	0.000000	-0.160910	0.000000	0.000000	0.000000	0.077880	-0.203198	-0.118669	0.000000	0.000000	2.000000	157.000000	1.000000
15324.925291	0.095485	0.590170	0.002585	85.617241	-96.278969	-68.438759	0.225766	0.000000	-0.129229	0.000000	0.000000	0.000000	0.077880	-0.203198	-0.118669	0.000000	0.000000	2.000000	157.000000	1.000000
15324.928625	0.095485	0.590170	0.002585	85.617241	-96.278969	-68.438759	0.225766	0.000000	-0.129229	0.000000	0.000000	0.000000	0.077880	-0.203198	-0.118669	0.000000	0.000000	2.000000	157.000000	1.000000
15324.931958	0.095762	0.589475	0.002167	85.617241	-96.278969	-68.438759	0.225766	0.000000	-0.129229	0.000000	0.000000	0.000000	0.083175	-0.208478	-0.125320	0.000000	0.000000	2.000000	157.000000	1.000000
15324.935291	0.095762	0.589475	0.002167	85.716049	-94.208282	-66.398117	0.225766	0.000000	-0.129229	0.000000	0.000000	0.000000	0.083175	-0.208478	-0.125320	0.000000	0.000000	2.000000	157.000000	1.000000
15324.938625	0.096010	0.588744	0.001720	85.716049	-94.208282	-66.398117	0.225766	0.000000	-0.129229	0.000000	0.000000	0.000000	0.074332	-0.219323	-0.134195	0.000000	0.000000	2.000000	157.000000	1.000000
15324.941958	0.096010	0.588744	0.001720	85.716049	-94.208282	-66.398117	0.225766	0.000000	-0.129229	0.000000	0.000000	0.000000	0.074332	-0.219323	-0.134195	0.000000	0.000000	2.000000	157.000000	1.000000
15324.945291	0.096010	0.588744	0.001720	85.935913	-90.739021	-62.863949	0.199515	0.000000	-0.085976	0.000000	0.000000	0.000000	0.074332	-0.219323	-0.134195	0.000000	0.000000	2.000000	157.000000	1.000000
15324.948625	0.096010	0.588744	0.001720	85.935913	-90.739021	-62.863949	0.199515	0.000000	-0.085976	0.000000	0.000000	0.000000	0.074332	-0.219323	-0.134195	0.000000	0.000000	2.000000	157.000000	1.000000
15324.951958	0.096287	0.588026	0.001306	85.935913	-90.739021	-62.863949	0.199515	0.000000	-0.085976	0.000000	0.000000	0.000000	0.083113	-0.215577	-0.124035	0.000000	0.000000	2.000000	157.000000	1.000000
15324.955291	0.096287	0.588026	0.001306	86.271011	-86.218254	-58.189171	0.199515	0.000000	-0.085976	0.000000	0.000000	0.000000	0.083113	-0.215577	-0.124035	0.000000	0.000000	2.000000	157.000000	1.000000
15324.958625	0.096613	0.587275	0.000912	86.271011	-86.218254	-58.189171	0.199515	0.000000	-0.085976	0.000000	0.000000	0.000000	0.097831	-0.225091	-0.118093	0.000000	0.000000	2.000000	157.000000	1.000000
15324.961958	0.096613	0.587275	0.000912	86.271011	-86.218254	-58.189171	0.199515	0.000000	-0.085976	0.000000	0.000000	0.000000	0.097831	-0.225091	-0.118093	0.000000	0.000000	2.000000	157.000000	1.000000
15324.965291	0.096613	0.587275	0.000912	86.639786	-80.776886	-52.536652	0.169358	0.000000	-0.045622	0.000000	0.000000	0.000000	0.097831	-0.225091	-0.118093	0.000000	0.000000	2.000000	157.000000	1.000000
15324.968625	0.097005	0.586570	0.000513	86.639786	-80.776886	-52.536652	0.169358	0.000000	-0.045622	0.000000	0.000000	0.000000	0.117729	-0.211597	-0.119826	0.000000	0.000000	2.000000	157.000000	1.000000
15324.971958	0.097005	0.586570	0.000513	86.639786	-80.776886	-52.536652	0.169358	0.000000	-0.045622	0.000000	0.000000	0.000000	0.117729	-0.211597	-0.119826	0.000000	0.000000	2.000000	157.000000	1.000000
15324.975291	0.097005	0.586570	0.000513	86.996254	-74.472961	-46.001602	0.149736	0.000000	-0.025651	0.000000	0.000000	0.000000	0.117729	-0.211597	-0.119826	0.000000	0.000000	2.000000	157.000000	1.000000
15324.978625	0.097423	0.585858	0.000131	86.996254	-74.472961	-46.001602	0.149736	0.000000	-0.025651	0.000000	0.000000	0.000000	0.125455	-0.213470	-0.114645	0.000000	0.000000	2.000000	157.000000	1.000000
15324.981958	0.097423	0.585858	0.000131	86.996254	-74.472961	-46.001602	0.149736	0.000000	-0.025651	0.000000	0.000000	0.000000	0.125455	-0.213470	-0.114645	0.000000	0.000000	2.000000	157.000000	1.000000
15324.985291	0.097423	0.585858	0.000131	87.300491	-67.044670	-38.342648	0.128827	0.000000	-0.006543	0.000000	0.000000	0.000000	0.125455	-0.213470	-0.114645	0.000000	0.000000	2.000000	157.000000	1.000000
15324.988625	0.097423	0.585858	0.000131	87.300491	-67.044670	-38.342648	0.128827	0.000000	-0.006543	0.000000	0.000000	0.000000	0.125455	-0.213470	-0.114645	0.000000	0.000000	2.000000	157.000000	1.000000
15324.991958	0.097846	0.585210	-0.000227	87.300491	-67.044670	-38.342648	0.128827	0.000000	-0.006543	0.000000	0.000000	0.000000	0.126855	-0.194552	-0.107229	0.000000	0.000000	2.000000	157.000000	1.000000
15324.995291	0.097846	0.585210	-0.000227	87.522980	-59.094223	-30.182640	0.128827	0.000000	-0.006543	0.000000	0.000000	0.000000	0.126855	-0.194552	-0.107229	0.000000	0.000000	2.000000	157.000000	1.000000
15324.998625	0.098207	0.584580	-0.000555	87.522980	-59.094223	-30.182640	0.128827	0.000000	-0.006543	0.000000	0.000000	0.000000	0.108162	-0.188802	-0.098469	0.000000	0.000000	2.000000	157.000000	1.000000
15325.001958	0.098207	0.584580	-0.000555	87.522980	-59.094223	-30.182640	0.128827	0.000000	-0.006543	0.000000	0.000000	0.000000	0.108162	-0.188802	-0.098469	0.000000	0.000000	2.000000	157.000000	1.000000
15325.005291	0.098207	0.584580	-0.000555	87.652145	-51.238773	-22.161270	0.089657	0.000000	0.027740	0.000000	0.000000	0.000000	0.108162	-0.188802	-0.098469	0.000000	0.000000	2.000000	157.000000	1.000000
15325.008625	0.098207	0.584580	-0.000555	87.652145	-51.238773	-22.161270	0.089657	0.000000	0.027740	0.000000	0.000000	0.000000	0.108162	-0.188802	-0.098469	0.000000	0.000000	2.000000	157.000000	1.000000
15325.011958	0.098529	0.584014	-0.000848	87.652145	-51.238773	-22.161270	0.089657	0.000000	0.027740	0.000000	0.000000	0.000000	0.096666	-0.169970	-0.088090	0.000000	0.000000	2.000000	157.000000	1.000000
15325.015291	0.098529	0.584014	-0.000848	87.705605	-44.266518	-15.070492	0.089657	0.000000	0.027740	0.000000	0.000000	0.000000	0.096666	-0.169970	-0.088090	0.000000	0.000000	2.000000	157.000000	1.000000
15325.018625	0.098828	0.583473	-0.001145	87.705605	-44.266518	-15.070492	0.089657	0.000000	0.027740	0.000000	0.000000	0.000000	0.089561	-0.162165	-0.088997	0.000000	0.000000	2.000000	157.000000	1.000000
15325.021958	0.098828	0.583473	-0.001145	87.705605	-44.266518	-15.070492	0.089657	0.000000	0.027740	0.000000	0.000000	0.000000	0.089561	-0.162165	-0.088997	0.000000	0.000000	2.000000	157.000000	1.000000
15325.025291	0.098828	0.583473	-0.001145	87.705353	-38.564705	-9.285472	0.058619	0.000000	0.057254	0.000000	0.000000	0.000000	0.089561	-0.162165	-0.088997	0.000000	0.000000	2.000000	157.000000	1.000000
15325.028625	0.098828	0.583473	-0.001145	87.705353	-38.564705	-9.285472	0.058619	0.000000	0.057254	0.000000	0.000000	0.000000	0.089561	-0.162165	-0.088997	0.000000	0.000000	2.000000	157.000000	1.000000
15325.031958	0.099079	0.582984	-0.001447	87.705353	-38.564705	-9.285472	0.058619	0.000000	0.057254	0.000000	0.000000	0.000000	0.075540	-0.146721	-0.090466	0.000000	0.000000	2.000000	157.000000	1.000000
15325.035291	0.099079	0.582984	-0.001447	87.674507	-34.366772	-5.051435	0.058619	0.000000	0.057254	0.000000	0.000000	0.000000	0.075540	-0.146721	-0.090466	0.000000	0.000000	2.000000	157.000000	1.000000
15325.038625	0.099323	0.582554	-0.001786	87.674507	-34.366772	-5.051435	0.058619	0.000000	0.057254	0.000000	0.000000	0.000000	0.072992	-0.129130	-0.101702	0.000000	0.000000	2.000000	157.000000	1.000000
15325.041958	0.099323	0.582554	-0.001786	87.674507	-34.366772	-5.051435	0.058619	0.000000	0.057254	0.000000	0.000000	0.000000	0.072992	-0.129130	-0.101702	0.000000	0.000000	2.000000	157.000000	1.000000
15325.045291	0.099323	0.582554	-0.001786	87.646904	-31.202572	-1.858988	0.033864	0.000000	0.089282	0.000000	0.000000	0.000000	0.072992	-0.129130	-0.101702	0.000000	0.000000	2.000000	157.000000	1.000000
15325.048625	0.099522	0.582218	-0.002119	87.646904	-31.202572	-1.858988	0.033864	0.000000	0.089282	0.000000	0.000000	0.000000	0.059659	-0.100643	-0.100044	0.000000	0.000000	2.000000	157.000000	1.000000
15325.051958	0.099522	0.582218	-0.002119	87.646904	-31.202572	-1.858988	0.033864	0.000000	0.089282	0.000000	0.000000	0.000000	0.059659	-0.100643	-0.100044	0.000000	0.000000	2.000000	157.000000	1.000000
15325.055291	0.099522	0.582218	-0.002119	87.649147	-28.521418	0.872453	0.023921	0.000000	0.105956	0.000000	0.000000	0.000000	0.059659	-0.100643	-0.100044	0.000000	0.000000	2.000000	157.000000	1.000000
15325.058625	0.099522	0.582218	-0.002119	87.649147	-28.521418	0.872453	0.023921	0.000000	0.105956	0.000000	0.000000	0.000000	0.059659	-0.100643	-0.100044	0.000000	0.000000	2.000000	157.000000	1.000000
15325.061958	0.099716	0.581960	-0.002473	87.649147	-28.521418	0.872453	0.023921	0.000000	0.105956	0.000000	0.000000	0.000000	0.058220	-0.077644	-0.106152	0.000000	0.000000	2.000000	157.000000	1.000000
15325.065291	0.099716	0.581960	-0.002473	87.682266	-25.813501	3.661182	0.023921	0.000000	0.105956	0.000000	0.000000	0.000000	0.058220	-0.077644	-0.106152	0.000000	0.000000	2.000000	157.000000	1.000000
15325.068625	0.099860	0.581803	-0.002844	87.682266	-25.813501	3.661182	0.023921	0.000000	0.105956	0.000000	0.000000	0.000000	0.043401	-0.047097	-0.111370	0.000000	0.000000	2.000000	157.000000	1.000000
15325.071958	0.099860	0.581803	-0.002844	87.682266	-25.813501	3.661182	0.023921	0.000000	0.105956	0.000000	0.000000	0.000000	0.043401	-0.047097	-0.111370	0.000000	0.000000	2.000000	157.000000	1.000000
15325.075291	0.099860	0.581803	-0.002844	87.753708	-22.590151	7.038597	0.006984	0.000000	0.142210	0.000000	0.000000	0.000000	0.043401	-0.047097	-0.111370	0.000000	0.000000	2.000000	157.000000	1.000000
15325.078625	0.099860	0.581803	-0.002844	87.753708	-22.590151	7.038597	0.006984	0.000000	0.142210	0.000000	0.000000	0.000000	0.043401	-0.047097	-0.111370	0.000000	0.000000	2.000000	157.000000	1.000000
15325.081958	0.099928	0.581726	-0.003153	87.753708	-22.590151	7.038597	0.006984	0.000000	0.142210	0.000000	0.000000	0.000000	0.020305	-0.023069	-0.092675	0.000000	0.000000	2.000000	157.000000	1.000000
15325.085291	0.099928	0.581726	-0.003153	87.866966	-18.427717	11.528341	0.006984	0.000000	0.142210	0.000000	0.000000	0.000000	0.020305	-0.023069	-0.092675	0.000000	0.000000	2.000000	157.000000	1.000000
15325.088625	0.099928	0.581726	-0.003153	87.866966	-18.427717	11.528341	0.006984	0.000000	0.142210	0.000000	0.000000	0.000000	0.020305	-0.023069	-0.092675	0.000000	0.000000	2.000000	157.000000	1.000000
15325.091958	0.099928	0.581726	-0.003153	87.866966	-18.427717	11.528341	0.006984	0.000000	0.142210	0.000000	0.000000	0.000000	0.020305	-0.023069	-0.092675	0.000000	0.000000	2.000000	157.000000	1.000000
15325.095291	0.099949	0.581794	-0.003469	87.978996	-12.654079	18.307159	0.003600	0.000000	0.157656	0.000000	0.000000	0.000000	0.006235	0.020451	-0.094798	0.000000	0.000000	2.000000	157.000000	1.000000
15325.098625	0.099949	0.581794	-0.003469	87.978996	-12.654079	18.307159	0.003600	0.000000	0.157656	0.000000	0.000000	0.000000	-0.000001	-0.000006	0.000000	0.000000	0.000000	2.000000	157.000000	1.000000
15325.101958	0.099949	0.581794	-0.003469	87.978996	-12.654079	18.307159	0.003600	0.000000	0.157656	0.000000	0.000000	0.000000	-0.000001	-0.000006	0.000000	0.000000	0.000000	2.000000	157.000000	1.000000
15325.105291	0.099949	0.581794	-0.003469	88.065689	-6.148276	26.358643	0.002561	0.000000	0.173455	0.000000	0.000000	0.000000	-0.000001	-0.000006	0.000000	0.000000	0.000000	2.000000	157.000000	1.000000
15325.108625	0.099936	0.581859	-0.003529	88.065689	-6.148276	26.358643	0.002561	0.000000	0.173455	0.000000	0.000000	0.000000	-0.003967	0.019532	-0.018006	0.000000	0.000000	2.000000	157.000000	1.000000
15325.111958	0.099936	0.581859	-0.003529	88.065689	-6.148276	26.358643	0.002561	0.000000	0.173455	0.000000	0.000000	0.000000	-0.003967	0.019532	-0.018006	0.000000	0.000000	2.000000	157.000000	1.000000
15325.115291	0.099936	0.581859	-0.003529	88.110626	-0.105497	32.817493	0.003222	0.000000	0.176456	0.000000	0.000000	0.000000	-0.003967	0.019532	-0.018006	0.000000	0.000000	2.000000	157.000000	1.000000
15325.118625	0.099936	0.581859	-0.003529	88.110626	-0.105497	32.817493	0.003222	0.000000	0.176456	0.000000	0.000000	0.000000	-0.003967	0.019532	-0.018006	0.000000	0.000000	2.000000	157.000000	1.000000
15325.121958	0.099960	0.581972	-0.003520	88.110626	-0.105497	32.817493	0.003222	0.000000	0.176456	0.000000	0.000000	0.000000	0.007352	0.033770	0.002613	0.000000	0.000000	2.000000	157.000000	1.000000
15325.125291	0.099960	0.581972	-0.003520	88.121216	4.799430	37.872452	0.003222	0.000000	0.176456	0.000000	0.000000	0.000000	0.007352	0.033770	0.002613	0.000000	0.000000	2.000000	157.000000	1.000000
15325.128625	0.099960	0.581972	-0.003520	88.121216	4.799430	37.872452	0.003222	0.000000	0.176456	0.000000	0.000000	0.000000	0.007352	0.033770	0.002613	0.000000	0.000000	2.000000	157.000000	1.000000
15325.131958	0.099960	0.581972	-0.003520	88.121216	4.799430	37.872452	0.003222	0.000000	0.176456	0.000000	0.000000	0.000000	0.007352	0.033770	0.002613	0.000000	0.000000	2.000000	157.000000	1.000000
15325.135291	0.100162	0.582240	-0.003526	88.110214	7.850864	41.007195	0.001997	0.000000	0.176021	0.000000	0.000000	0.000000	0.060585	0.080595	-0.001769	0.000000	0.000000	2.000000	157.000000	1.000000
15325.138625	0.100162	0.582240	-0.003526	88.110214	7.850864	41.007195	0.001997	0.000000	0.176021	0.000000	0.000000	0.000000	0.060585	0.080595	-0.001769	0.000000	0.000000	2.000000	157.000000	1.000000
15325.141958	0.100162	0.582240	-0.003526	88.110214	7.850864	41.007195	0.001997	0.000000	0.176021	0.000000	0.000000	0.000000	0.060585	0.080595	-0.001769	0.000000	0.000000	2.000000	157.000000	1.000000
15325.145291	0.100162	0.582240	-0.003526	88.094849	8.350680	41.502468	-0.008101	0.000000	0.176316	0.000000	0.000000	0.000000	0.060585	0.080595	-0.001769	0.000000	0.000000	2.000000	157.000000	1.000000
15325.148625	0.100325	0.582364	-0.003506	88.094849	8.350680	41.502468	-0.008101	0.000000	0.176316	0.000000	0.000000	0.000000	0.048767	0.037082	0.006030	0.000000	0.000000	2.000000	157.000000	1.000000
15325.151958	0.100325	0.582364	-0.003506	88.094849	8.350680	41.502468	-0.008101	0.000000	0.176316	0.000000	0.000000	0.000000	0.048767	0.037082	0.006030	0.000000	0.000000	2.000000	157.000000	1.000000
15325.155291	0.100325	0.582364	-0.003506	88.077866	7.873605	40.983231	-0.016229	0.000000	0.175311	0.000000	0.000000	0.000000	0.048767	0.037082	0.006030	0.000000	0.000000	2.000000	157.000000	1.000000
15325.158625	0.100535	0.582480	-0.003472	88.077866	7.873605	40.983231	-0.016229	0.000000	0.175311	0.000000	0.000000	0.000000	0.063246	0.034951	0.010148	0.000000	0.000000	2.000000	157.000000	1.000000
15325.161958	0.100535	0.582480	-0.003472	88.077866	7.873605	40.983231	-0.016229	0.000000	0.175311	0.000000	0.000000	0.000000	0.063246	0.034951	0.010148	0.000000	0.000000	2.000000	157.000000	1.000000
15325.165291	0.100535	0.582480	-0.003472	88.057304	6.441715	39.479500	-0.026770	0.000000	0.173619	0.000000	0.000000	0.000000	0.063246	0.034951	0.010148	0.000000	0.000000	2.000000	157.000000	1.000000
15325.168625	0.100535	0.582480	-0.003472	88.057304	6.441715	39.479500	-0.026770	0.000000	0.173619	0.000000	0.000000	0.000000	0.063246	0.034951	0.010148	0.000000	0.000000	2.000000	157.000000	1.000000
15325.171958	0.100721	0.582579	-0.003451	88.057304	6.441715	39.479500	-0.026770	0.000000	0.173619	0.000000	0.000000	0.000000	0.055685	0.029473	0.006541	0.000000	0.000000	2.000000	157.000000	1.000000
15325.175291	0.100721	0.582579	-0.003451	88.030197	3.376002	36.288410	-0.026770	0.000000	0.173619	0.000000	0.000000	0.000000	0.055685	0.029473	0.006541	0.000000	0.000000	2.000000	157.000000	1.000000
15325.178625	0.100721	0.582579	-0.003451	88.030197	3.376002	36.288410	-0.026770	0.000000	0.173619	0.000000	0.000000	0.000000	0.055685	0.029473	0.006541	0.000000	0.000000	2.000000	157.000000	1.000000
15325.181958	0.100721	0.582579	-0.003451	88.030197	3.376002	36.288410	-0.026770	0.000000	0.173619	0.000000	0.000000	0.000000	0.055685	0.029473	0.006541	0.000000	0.000000	2.000000	157.000000	1.000000
15325.185291	0.100907	0.582677	-0.003429	87.991631	-1.059545	31.691044	-0.036050	0.000000	0.172529	0.000000	0.000000	0.000000	0.055694	0.029503	0.006511	0.000000	0.000000	2.000000	157.000000	1.000000
15325.188625	0.100907	0.582677	-0.003429	87.991631	-1.059545	31.691044	-0.036050	0.000000	0.172529	0.000000	0.000000	0.000000	0.055694	0.029503	0.006511	0.000000	0.000000	2.000000	157.000000	1.000000
15325.191958	0.100907	0.582677	-0.003429	87.991631	-1.059545	31.691044	-0.036050	0.000000	0.172529	0.000000	0.000000	0.000000	0.055694	0.029503	0.006511	0.000000	0.000000	2.000000	157.000000	1.000000
15325.195291	0.100907	0.582677	-0.003429	87.936729	-5.937894	26.636530	-0.045333	0.000000	0.171444	0.000000	0.000000	0.000000	0.055694	0.029503	0.006511	0.000000	0.000000	2.000000	157.000000	1.000000
15325.198625	0.100894	0.582688	-0.003384	87.936729	-5.937894	26.636530	-0.045333	0.000000	0.171444	0.000000	0.000000	0.000000	-0.003793	0.003313	0.013444	0.000000	0.000000	2.000000	157.000000	1.000000
15325.201958	0.100894	0.582688	-0.003384	87.936729	-5.937894	26.636530	-0.045333	0.000000	0.171444	0.000000	0.000000	0.000000	-0.003793	0.003313	0.013444	0.000000	0.000000	2.000000	157.000000	1.000000
15325.205291	0.100894	0.582688	-0.003384	87.883820	-9.711418	22.723417	-0.044701	0.000000	0.169203	0.000000	0.000000	0.000000	-0.003793	0.003313	0.013444	0.000000	0.000000	2.000000	157.000000	1.000000
15325.208625	0.100894	0.582688	-0.003384	87.883820	-9.711418	22.723417	-0.044701	0.000000	0.169203	0.000000	0.000000	0.000000	-0.003793	0.003313	0.013444	0.000000	0.000000	2.000000	157.000000	1.000000
15325.211958	0.100860	0.582699	-0.003334	87.883820	-9.711418	22.723417	-0.044701	0.000000	0.169203	0.000000	0.000000	0.000000	-0.010256	0.003337	0.014880	0.000000	0.000000	2.000000	157.000000	1.000000
15325.215291	0.100860	0.582699	-0.003334	87.857895	-11.292912	21.089872	-0.044701	0.000000	0.169203	0.000000	0.000000	0.000000	-0.010256	0.003337	0.014880	0.000000	0.000000	2.000000	157.000000	1.000000
15325.218625	0.100860	0.582699	-0.003334	87.857895	-11.292912	21.089872	-0.044701	0.000000	0.169203	0.000000	0.000000	0.000000	-0.010256	0.003337	0.014880	0.000000	0.000000	2.000000	157.000000	1.000000
15325.221958	0.100860	0.582699	-0.003334	87.857895	-11.292912	21.089872	-0.044701	0.000000	0.169203	0.000000	0.000000	0.000000	-0.010256	0.003337	0.014880	0.000000	0.000000	2.000000	157.000000	1.000000
15325.225291	0.100715	0.582638	-0.003173	87.859909	-11.184365	21.214134	-0.042991	0.000000	0.166723	0.000000	0.000000	0.000000	-0.043493	-0.018390	0.048526	0.000000	0.000000	2.000000	157.000000	1.000000
15325.228625	0.100715	0.582638	-0.003173	87.859909	-11.184365	21.214134	-0.042991	0.000000	0.166723	0.000000	0.000000	0.000000	-0.043493	-0.018390	0.048526	0.000000	0.000000	2.000000	157.000000	1.000000
15325.231958	0.100715	0.582638	-0.003173	87.859909	-11.184365	21.214134	-0.042991	0.000000	0.166723	0.000000	0.000000	0.000000	-0.043493	-0.018390	0.048526	0.000000	0.000000	2.000000	157.000000	1.000000
15325.235291	0.100715	0.582638	-0.003173	87.860550	-11.144478	21.255590	-0.035743	0.000000	0.158636	0.000000	0.000000	0.000000	-0.043493	-0.018390	0.048526	0.000000	0.000000	2.000000	157.000000	1.000000
15325.238625	0.100741	0.582602	-0.003056	87.860550	-11.144478	21.255590	-0.035743	0.000000	0.158636	0.000000	0.000000	0.000000	0.007769	-0.010775	0.035034	0.000000	0.000000	2.000000	157.000000	1.000000
15325.241958	0.100741	0.582602	-0.003056	87.860550	-11.144478	21.255590	-0.035743	0.000000	0.158636	0.000000	0.000000	0.000000	0.007769	-0.010775	0.035034	0.000000	0.000000	2.000000	157.000000	1.000000
15325.245291	0.100741	0.582602	-0.003056	87.863571	-11.178145	21.221964	-0.037038	0.000000	0.152797	0.000000	0.000000	0.000000	0.007769	-0.010775	0.035034	0.000000	0.000000	2.000000	157.000000	1.000000
15325.248625	0.100741	0.582602	-0.003056	87.863571	-11.178145	21.221964	-0.037038	0.000000	0.152797	0.000000	0.000000	0.000000	0.007769	-0.010775	0.035034	0.000000	0.000000	2.000000	157.000000	1.000000
15325.251958	0.100773	0.582533	-0.002909	87.863571	-11.178145	21.221964	-0.037038	0.000000	0.152797	0.000000	0.000000	0.000000	0.009771	-0.020555	0.044043	0.000000	0.000000	2.000000	157.000000	1.000000
15325.255291	0.100773	0.582533	-0.002909	87.863571	-11.178145	21.221964	-0.037038	0.000000	0.152797	0.000000	0.000000	0.000000	0.009771	-0.020555	0.044043	0.000000	0.000000	2.000000	157.000000	1.000000
15325.258625	0.100773	0.582533	-0.002909	87.863571	-11.178145	21.221964	-0.037038	0.000000	0.152797	0.000000	0.000000	0.000000	0.009771	-0.020555	0.044043	0.000000	0.000000	2.000000	157.000000	1.000000
15325.261958	0.100773	0.582533	-0.002909	87.863571	-11.178145	21.221964	-0.037038	0.000000	0.152797	0.000000	0.000000	0.000000	0.009771	-0.020555	0.044043	0.000000	0.000000	2.000000	157.000000	1.000000
15325.265291	0.100844	0.582389	-0.002592	87.869255	-11.245785	21.154243	-0.038666	0.000000	0.145456	0.000000	0.000000	0.000000	0.021090	-0.043333	0.095072	0.000000	0.000000	2.000000	157.000000	1.000000
15325.268625	0.100844	0.582389	-0.002592	87.869255	-11.245785	21.154243	-0.038666	0.000000	0.145456	0.000000	0.000000	0.000000	0.021090	-0.043333	0.095072	0.000000	0.000000	2.000000	157.000000	1.000000
15325.271958	0.100844	0.582389	-0.002592	87.869255	-11.245785	21.154243	-0.038666	0.000000	0.145456	0.000000	0.000000	0.000000	0.021090	-0.043333	0.095072	0.000000	0.000000	2.000000	157.000000	1.000000
15325.275291	0.100844	0.582389	-0.002592	87.874863	-11.310953	21.086262	-0.042181	0.000000	0.129611	0.000000	0.000000	0.000000	0.021090	-0.043333	0.095072	0.000000	0.000000	2.000000	157.000000	1.000000
15325.278625	0.100904	0.582288	-0.002420	87.874863	-11.310953	21.086262	-0.042181	0.000000	0.129611	0.000000	0.000000	0.000000	0.018239	-0.030420	0.051593	0.000000	0.000000	2.000000	157.000000	1.000000
15325.281958	0.100904	0.582288	-0.002420	87.874863	-11.310953	21.086262	-0.042181	0.000000	0.129611	0.000000	0.000000	0.000000	0.018239	-0.030420	0.051593	0.000000	0.000000	2.000000	157.000000	1.000000
15325.285291	0.100904	0.582288	-0.002420	87.880859	-11.379280	21.017967	-0.045221	0.000000	0.121012	0.000000	0.000000	0.000000	0.018239	-0.030420	0.051593	0.000000	0.000000	2.000000	157.000000	1.000000
15325.288625	0.100904	0.582288	-0.002420	87.880859	-11.379280	21.017967	-0.045221	0.000000	0.121012	0.000000	0.000000	0.000000	0.018239	-0.030420	0.051593	0.000000	0.000000	2.000000	157.000000	1.000000
15325.291958	0.100935	0.582175	-0.002284	87.880859	-11.379280	21.017967	-0.045221	0.000000	0.121012	0.000000	0.000000	0.000000	0.009100	-0.033750	0.041014	0.000000	0.000000	2.000000	157.000000	1.000000
15325.295291	0.100935	0.582175	-0.002284	87.892159	-11.517111	20.880060	-0.045221	0.000000	0.121012	0.000000	0.000000	0.000000	0.009100	-0.033750	0.041014	0.000000	0.000000	2.000000	157.000000	1.000000
15325.298625	0.100935	0.582175	-0.002284	87.892159	-11.517111	20.880060	-0.045221	0.000000	0.121012	0.000000	0.000000	0.000000	0.009100	-0.033750	0.041014	0.000000	0.000000	2.000000	157.000000	1.000000
15325.301958	0.100935	0.582175	-0.002284	87.892159	-11.517111	20.880060	-0.045221	0.000000	0.121012	0.000000	0.000000	0.000000	0.009100	-0.033750	0.041014	0.000000	0.000000	2.000000	157.000000	1.000000
15325.305291	0.100961	0.581921	-0.002062	87.903610	-11.659081	20.740685	-0.046738	0.000000	0.114176	0.000000	0.000000	0.000000	0.007938	-0.076326	0.066427	0.000000	0.000000	2.000000	157.000000	1.000000
15325.308625	0.100961	0.581921	-0.002062	87.903610	-11.659081	20.740685	-0.046738	0.000000	0.114176	0.000000	0.000000	0.000000	0.007938	-0.076326	0.066427	0.000000	0.000000	2.000000	157.000000	1.000000
15325.311958	0.100961	0.581921	-0.002062	87.903610	-11.659081	20.740685	-0.046738	0.000000	0.114176	0.000000	0.000000	0.000000	0.007938	-0.076326	0.066427	0.000000	0.000000	2.000000	157.000000	1.000000
15325.315291	0.100961	0.581921	-0.002062	87.917847	-11.835320	20.564335	-0.048061	0.000000	0.103105	0.000000	0.000000	0.000000	0.007938	-0.076326	0.066427	0.000000	0.000000	2.000000	157.000000	1.000000
15325.318625	0.100974	0.581786	-0.002006	87.917847	-11.835320	20.564335	-0.048061	0.000000	0.103105	0.000000	0.000000	0.000000	0.003764	-0.040401	0.016973	0.000000	0.000000	2.000000	157.000000	1.000000
15325.321958	0.100974	0.581786	-0.002006	87.917847	-11.835320	20.564335	-0.048061	0.000000	0.103105	0.000000	0.000000	0.000000	0.003764	-0.040401	0.016973	0.000000	0.000000	2.000000	157.000000	1.000000
15325.325291	0.100974	0.581786	-0.002006	87.934929	-12.049948	20.349520	-0.048688	0.000000	0.100276	0.000000	0.000000	0.000000	0.003764	-0.040401	0.016973	0.000000	0.000000	2.000000	157.000000	1.000000
15325.328625	0.100974	0.581786	-0.002006	87.934929	-12.049948	20.349520	-0.048688	0.000000	0.100276	0.000000	0.000000	0.000000	0.003764	-0.040401	0.016973	0.000000	0.000000	2.000000	157.000000	1.000000
15325.331958	0.100997	0.581637	-0.001902	87.934929	-12.049948	20.349520	-0.048688	0.000000	0.100276	0.000000	0.000000	0.000000	0.006866	-0.044758	0.030959	0.000000	0.000000	2.000000	157.000000	1.000000
15325.335291	0.100997	0.581637	-0.001902	87.949295	-12.231689	20.167698	-0.048688	0.000000	0.100276	0.000000	0.000000	0.000000	0.006866	-0.044758	0.030959	0.000000	0.000000	2.000000	157.000000	1.000000
15325.338625	0.101011	0.581477	-0.001839	87.949295	-12.231689	20.167698	-0.048688	0.000000	0.100276	0.000000	0.000000	0.000000	0.004202	-0.048048	0.018937	0.000000	0.000000	2.000000	157.000000	1.000000
15325.341958	0.101011	0.581477	-0.001839	87.949295	-12.231689	20.167698	-0.048688	0.000000	0.100276	0.000000	0.000000	0.000000	0.004202	-0.048048	0.018937	0.000000	0.000000	2.000000	157.000000	1.000000
15325.345291	0.101011	0.581477	-0.001839	87.966255	-12.452971	19.946262	-0.050533	0.000000	0.091961	0.000000	0.000000	0.000000	0.004202	-0.048048	0.018937	0.000000	0.000000	2.000000	157.000000	1.000000
15325.348625	0.101011	0.581477	-0.001839	87.966255	-12.452971	19.946262	-0.050533	0.000000	0.091961	0.000000	0.000000	0.000000	0.004202	-0.048048	0.018937	0.000000	0.000000	2.000000	157.000000	1.000000
15325.351958	0.101019	0.581324	-0.001799	87.966255	-12.452971	19.946262	-0.050533	0.000000	0.091961	0.000000	0.000000	0.000000	0.002644	-0.045869	0.011924	0.000000	0.000000	2.000000	157.000000	1.000000
15325.355291	0.101019	0.581324	-0.001799	87.985977	-12.715865	19.683182	-0.050533	0.000000	0.091961	0.000000	0.000000	0.000000	0.002644	-0.045869	0.011924	0.000000	0.000000	2.000000	157.000000	1.000000
15325.358625	0.101019	0.581324	-0.001799	87.985977	-12.715865	19.683182	-0.050533	0.000000	0.091961	0.000000	0.000000	0.000000	0.002644	-0.045869	0.011924	0.000000	0.000000	2.000000	157.000000	1.000000
15325.361958	0.101019	0.581324	-0.001799	87.985977	-12.715865	19.683182	-0.050533	0.000000	0.091961	0.000000	0.000000	0.000000	0.002644	-0.045869	0.011924	0.000000	0.000000	2.000000	157.000000	1.000000
15325.365291	0.101035	0.580974	-0.001730	88.005997	-12.984111	19.414911	-0.050974	0.000000	0.089973	0.000000	0.000000	0.000000	0.004607	-0.104849	0.020769	0.000000	0.000000	2.000000	157.000000	1.000000
15325.368625	0.101035	0.580974	-0.001730	88.005997	-12.984111	19.414911	-0.050974	0.000000	0.089973	0.000000	0.000000	0.000000	0.004607	-0.104849	0.020769	0.000000	0.000000	2.000000	157.000000	1.000000
15325.371958	0.101035	0.580974	-0.001730	88.005997	-12.984111	19.414911	-0.050974	0.000000	0.089973	0.000000	0.000000	0.000000	0.004607	-0.104849	0.020769	0.000000	0.000000	2.000000	157.000000	1.000000
15325.375291	0.101035	0.580974	-0.001730	88.028404	-13.297135	19.101589	-0.051741	0.000000	0.086512	0.000000	0.000000	0.000000	0.004607	-0.104849	0.020769	0.000000	0.000000	2.000000	157.000000	1.000000
15325.378625	0.101031	0.580792	-0.001747	88.028404	-13.297135	19.101589	-0.051741	0.000000	0.086512	0.000000	0.000000	0.000000	-0.001142	-0.054595	-0.005154	0.000000	0.000000	2.000000	157.000000	1.000000
15325.381958	0.101031	0.580792	-0.001747	88.028404	-13.297135	19.101589	-0.051741	0.000000	0.086512	0.000000	0.000000	0.000000	-0.001142	-0.054595	-0.005154	0.000000	0.000000	2.000000	157.000000	1.000000
15325.385291	0.101031	0.580792	-0.001747	88.053680	-13.657984	18.740471	-0.051551	0.000000	0.087371	0.000000	0.000000	0.000000	-0.001142	-0.054595	-0.005154	0.000000	0.000000	2.000000	157.000000	1.000000
15325.388625	0.101031	0.580792	-0.001747	88.053680	-13.657984	18.740471	-0.051551	0.000000	0.087371	0.000000	0.000000	0.000000	-0.001142	-0.054595	-0.005154	0.000000	0.000000	2.000000	157.000000	1.000000
15325.391958	0.101018	0.580600	-0.001805	88.053680	-13.657984	18.740471	-0.051551	0.000000	0.087371	0.000000	0.000000	0.000000	-0.003813	-0.057846	-0.017190	0.000000	0.000000	2.000000	157.000000	1.000000
15325.395291	0.101018	0.580600	-0.001805	88.081123	-14.110846	18.283072	-0.051551	0.000000	0.087371	0.000000	0.000000	0.000000	-0.003813	-0.057846	-0.017190	0.000000	0.000000	2.000000	157.000000	1.000000
15325.398625	0.101018	0.580396	-0.001907	88.081123	-14.110846	18.283072	-0.051551	0.000000	0.087371	0.000000	0.000000	0.000000	-0.000002	-0.061065	-0.030671	0.000000	0.000000	2.000000	157.000000	1.000000
15325.401958	0.101018	0.580396	-0.001907	88.081123	-14.110846	18.283072	-0.051551	0.000000	0.087371	0.000000	0.000000	0.000000	-0.000002	-0.061065	-0.030671	0.000000	0.000000	2.000000	157.000000	1.000000
15325.405291	0.101018	0.580396	-0.001907	88.111763	-14.576047	17.814928	-0.050915	0.000000	0.095348	0.000000	0.000000	0.000000	-0.000002	-0.061065	-0.030671	0.000000	0.000000	2.000000	157.000000	1.000000
15325.408625	0.101018	0.580396	-0.001907	88.111763	-14.576047	17.814928	-0.050915	0.000000	0.095348	0.000000	0.000000	0.000000	-0.000002	-0.061065	-0.030671	0.000000	0.000000	2.000000	157.000000	1.000000
15325.411958	0.101009	0.580182	-0.002049	88.111763	-14.576047	17.814928	-0.050915	0.000000	0.095348	0.000000	0.000000	0.000000	-0.002678	-0.064307	-0.042721	0.000000	0.000000	2.000000	157.000000	1.000000
15325.415291	0.101009	0.580182	-0.002049	88.145226	-15.101520	17.286489	-0.050915	0.000000	0.095348	0.000000	0.000000	0.000000	-0.002678	-0.064307	-0.042721	0.000000	0.000000	2.000000	157.000000	1.000000
15325.418625	0.101009	0.580182	-0.002049	88.145226	-15.101520	17.286489	-0.050915	0.000000	0.095348	0.000000	0.000000	0.000000	-0.002678	-0.064307	-0.042721	0.000000	0.000000	2.000000	157.000000	1.000000
15325.421958	0.101009	0.580182	-0.002049	88.145226	-15.101520	17.286489	-0.050915	0.000000	0.095348	0.000000	0.000000	0.000000	-0.002678	-0.064307	-0.042721	0.000000	0.000000	2.000000	157.000000	1.000000
15325.425291	0.100956	0.579710	-0.002495	88.179199	-15.657377	16.727514	-0.050469	0.000000	0.102468	0.000000	0.000000	0.000000	-0.016072	-0.141454	-0.133653	0.000000	0.000000	2.000000	157.000000	1.000000
15325.428625	0.100956	0.579710	-0.002495	88.179199	-15.657377	16.727514	-0.050469	0.000000	0.102468	0.000000	0.000000	0.000000	-0.016072	-0.141454	-0.133653	0.000000	0.000000	2.000000	157.000000	1.000000
15325.431958	0.100956	0.579710	-0.002495	88.179199	-15.657377	16.727514	-0.050469	0.000000	0.102468	0.000000	0.000000	0.000000	-0.016072	-0.141454	-0.133653	0.000000	0.000000	2.000000	157.000000	1.000000
15325.435291	0.100956	0.579710	-0.002495	88.220177	-16.368153	16.013639	-0.047790	0.000000	0.124743	0.000000	0.000000	0.000000	-0.016072	-0.141454	-0.133653	0.000000	0.000000	2.000000	157.000000	1.000000
15325.438625	0.100915	0.579471	-0.002781	88.220177	-16.368153	16.013639	-0.047790	0.000000	0.124743	0.000000	0.000000	0.000000	-0.012285	-0.071699	-0.085924	0.000000	0.000000	2.000000	157.000000	1.000000
15325.441958	0.100915	0.579471	-0.002781	88.220177	-16.368153	16.013639	-0.047790	0.000000	0.124743	0.000000	0.000000	0.000000	-0.012285	-0.071699	-0.085924	0.000000	0.000000	2.000000	157.000000	1.000000
15325.445291	0.100915	0.579471	-0.002781	88.253586	-17.031029	15.346003	-0.045743	0.000000	0.139064	0.000000	0.000000	0.000000	-0.012285	-0.071699	-0.085924	0.000000	0.000000	2.000000	157.000000	1.000000
15325.448625	0.100915	0.579471	-0.002781	88.253586	-17.031029	15.346003	-0.045743	0.000000	0.139064	0.000000	0.000000	0.000000	-0.012285	-0.071699	-0.085924	0.000000	0.000000	2.000000	157.000000	1.000000
15325.451958	0.100865	0.579221	-0.003108	88.253586	-17.031029	15.346003	-0.045743	0.000000	0.139064	0.000000	0.000000	0.000000	-0.014981	-0.074884	-0.098015	0.000000	0.000000	2.000000	157.000000	1.000000
15325.455291	0.100865	0.579221	-0.003108	88.276146	-17.629519	14.742347	-0.045743	0.000000	0.139064	0.000000	0.000000	0.000000	-0.014981	-0.074884	-0.098015	0.000000	0.000000	2.000000	157.000000	1.000000
15325.458625	0.100865	0.579221	-0.003108	88.276146	-17.629519	14.742347	-0.045743	0.000000	0.139064	0.000000	0.000000	0.000000	-0.014981	-0.074884	-0.098015	0.000000	0.000000	2.000000	157.000000	1.000000
15325.461958	0.100865	0.579221	-0.003108	88.276146	-17.629519	14.742347	-0.045743	0.000000	0.139064	0.000000	0.000000	0.000000	-0.014981	-0.074884	-0.098015	0.000000	0.000000	2.000000	157.000000	1.000000
15325.465291	0.100729	0.578759	-0.003719	88.270821	-18.196722	14.156600	-0.043246	0.000000	0.155400	0.000000	0.000000	0.000000	-0.040708	-0.138736	-0.183254	0.000000	0.000000	2.000000	157.000000	1.000000
15325.468625	0.100729	0.578759	-0.003719	88.270821	-18.196722	14.156600	-0.043246	0.000000	0.155400	0.000000	0.000000	0.000000	-0.000001	0.000006	-0.000000	0.000000	0.000000	2.000000	157.000000	1.000000
15325.471958	0.100729	0.578759	-0.003719	88.270821	-18.196722	14.156600	-0.043246	0.000000	0.155400	0.000000	0.000000	0.000000	-0.000001	0.000006	-0.000000	0.000000	0.000000	2.000000	157.000000	1.000000
15325.475291	0.100729	0.578759	-0.003719	88.231316	-18.509117	13.822403	-0.036461	0.000000	0.185942	0.000000	0.000000	0.000000	-0.000001	0.000006	-0.000000	0.000000	0.000000	2.000000	157.000000	1.000000
15325.478625	0.100729	0.578759	-0.003719	88.231316	-18.509117	13.822403	-0.036461	0.000000	0.185942	0.000000	0.000000	0.000000	-0.000001	0.000006	-0.000000	0.000000	0.000000	2.000000	157.000000	1.000000
15325.481958	0.100597	0.578528	-0.004010	88.231316	-18.509117	13.822403	-0.036461	0.000000	0.185942	0.000000	0.000000	0.000000	-0.039732	-0.069282	-0.087415	0.000000	0.000000	2.000000	157.000000	1.000000
15325.485291	0.100597	0.578528	-0.004010	88.166557	-18.135656	14.178313	-0.036461	0.000000	0.185942	0.000000	0.000000	0.000000	-0.039732	-0.069282	-0.087415	0.000000	0.000000	2.000000	157.000000	1.000000
15325.488625	0.100597	0.578528	-0.004010	88.166557	-18.135656	14.178313	-0.036461	0.000000	0.185942	0.000000	0.000000	0.000000	-0.039732	-0.069282	-0.087415	0.000000	0.000000	2.000000	157.000000	1.000000
15325.491958	0.100597	0.578528	-0.004010	88.166557	-18.135656	14.178313	-0.036461	0.000000	0.185942	0.000000	0.000000	0.000000	-0.039732	-0.069282	-0.087415	0.000000	0.000000	2.000000	157.000000	1.000000
15325.495291	0.100318	0.578142	-0.004453	88.091660	-16.982031	15.335032	-0.029839	0.000000	0.200511	0.000000	0.000000	0.000000	-0.083610	-0.115750	-0.132868	0.000000	0.000000	2.000000	157.000000	1.000000
15325.498625	0.100318	0.578142	-0.004453	88.091660	-16.982031	15.335032	-0.029839	0.000000	0.200511	0.000000	0.000000	0.000000	0.000001	-0.000004	0.000000	0.000000	0.000000	2.000000	157.000000	1.000000
15325.501958	0.100318	0.578142	-0.004453	88.091660	-16.982031	15.335032	-0.029839	0.000000	0.200511	0.000000	0.000000	0.000000	0.000001	-0.000004	0.000000	0.000000	0.000000	2.000000	157.000000	1.000000
15325.505291	0.100318	0.578142	-0.004453	88.016632	-15.709373	16.617327	-0.015904	0.000000	0.222656	0.000000	0.000000	0.000000	0.000001	-0.000004	0.000000	0.000000	0.000000	2.000000	157.000000	1.000000
15325.508625	0.100318	0.578142	-0.004453	88.016632	-15.709373	16.617327	-0.015904	0.000000	0.222656	0.000000	0.000000	0.000000	0.000001	-0.000004	0.000000	0.000000	0.000000	2.000000	157.000000	1.000000
15325.511958	0.100216	0.577962	-0.004608	88.016632	-15.709373	16.617327	-0.015904	0.000000	0.222656	0.000000	0.000000	0.000000	-0.030553	-0.054094	-0.046344	0.000000	0.000000	2.000000	157.000000	1.000000
15325.515291	0.100216	0.577962	-0.004608	87.949387	-14.661305	17.672552	-0.015904	0.000000	0.222656	0.000000	0.000000	0.000000	-0.030553	-0.054094	-0.046344	0.000000	0.000000	2.000000	157.000000	1.000000
15325.518625	0.100216	0.577962	-0.004608	87.949387	-14.661305	17.672552	-0.015904	0.000000	0.222656	0.000000	0.000000	0.000000	-0.030553	-0.054094	-0.046344	0.000000	0.000000	2.000000	157.000000	1.000000
15325.521958	0.100216	0.577962	-0.004608	87.949387	-14.661305	17.672552	-0.015904	0.000000	0.222656	0.000000	0.000000	0.000000	-0.030553	-0.054094	-0.046344	0.000000	0.000000	2.000000	157.000000	1.000000
15325.525291	0.100078	0.577710	-0.004825	87.913620	-14.129799	18.206072	-0.010812	0.000000	0.230380	0.000000	0.000000	0.000000	-0.041473	-0.075680	-0.065226	0.000000	0.000000	2.000000	157.000000	1.000000
15325.528625	0.100078	0.577710	-0.004825	87.913620	-14.129799	18.206072	-0.010812	0.000000	0.230380	0.000000	0.000000	0.000000	-0.041473	-0.075680	-0.065226	0.000000	0.000000	2.000000	157.000000	1.000000
15325.531958	0.100078	0.577710	-0.004825	87.913620	-14.129799	18.206072	-0.010812	0.000000	0.230380	0.000000	0.000000	0.000000	-0.041473	-0.075680	-0.065226	0.000000	0.000000	2.000000	157.000000	1.000000
15325.535291	0.100078	0.577710	-0.004825	87.900810	-13.943476	18.394718	-0.003900	0.000000	0.241251	0.000000	0.000000	0.000000	-0.041473	-0.075680	-0.065226	0.000000	0.000000	2.000000	157.000000	1.000000
15325.538625	0.100033	0.577627	-0.004928	87.900810	-13.943476	18.394718	-0.003900	0.000000	0.241251	0.000000	0.000000	0.000000	-0.013595	-0.024835	-0.030919	0.000000	0.000000	2.000000	157.000000	1.000000
15325.541958	0.100033	0.577627	-0.004928	87.900810	-13.943476	18.394718	-0.003900	0.000000	0.241251	0.000000	0.000000	0.000000	-0.013595	-0.024835	-0.030919	0.000000	0.000000	2.000000	157.000000	1.000000
15325.545291	0.100033	0.577627	-0.004928	87.905197	-13.999451	18.338638	-0.001634	0.000000	0.246404	0.000000	0.000000	0.000000	-0.013595	-0.024835	-0.030919	0.000000	0.000000	2.000000	157.000000	1.000000
15325.548625	0.100033	0.577627	-0.004928	87.905197	-13.999451	18.338638	-0.001634	0.000000	0.246404	0.000000	0.000000	0.000000	-0.013595	-0.024835	-0.030919	0.000000	0.000000	2.000000	157.000000	1.000000
15325.551958	0.100016	0.577580	-0.005002	87.905197	-13.999451	18.338638	-0.001634	0.000000	0.246404	0.000000	0.000000	0.000000	-0.004915	-0.014023	-0.022209	0.000000	0.000000	2.000000	157.000000	1.000000
15325.555291	0.100016	0.577580	-0.005002	87.910065	-14.109828	18.221094	-0.001634	0.000000	0.246404	0.000000	0.000000	0.000000	-0.004915	-0.014023	-0.022209	0.000000	0.000000	2.000000	157.000000	1.000000
15325.558625	0.100016	0.577580	-0.005002	87.910065	-14.109828	18.221094	-0.001634	0.000000	0.246404	0.000000	0.000000	0.000000	-0.004915	-0.014023	-0.022209	0.000000	0.000000	2.000000	157.000000	1.000000
15325.561958	0.100016	0.577580	-0.005002	87.910065	-14.109828	18.221094	-0.001634	0.000000	0.246404	0.000000	0.000000	0.000000	-0.004915	-0.014023	-0.022209	0.000000	0.000000	2.000000	157.000000	1.000000
15325.565291	0.100078	0.577591	-0.005131	87.907257	-14.066090	18.259537	-0.000815	0.000000	0.250106	0.000000	0.000000	0.000000	0.018441	0.003346	-0.038760	0.000000	0.000000	2.000000	157.000000	1.000000
15325.568625	0.100078	0.577591	-0.005131	87.907257	-14.066090	18.259537	-0.000815	0.000000	0.250106	0.000000	0.000000	0.000000	0.018441	0.003346	-0.038760	0.000000	0.000000	2.000000	157.000000	1.000000
15325.571958	0.100078	0.577591	-0.005131	87.907257	-14.066090	18.259537	-0.000815	0.000000	0.250106	0.000000	0.000000	0.000000	0.018441	0.003346	-0.038760	0.000000	0.000000	2.000000	157.000000	1.000000
15325.575291	0.100078	0.577591	-0.005131	87.900154	-14.062595	18.254316	-0.003888	0.000000	0.256566	0.000000	0.000000	0.000000	0.018441	0.003346	-0.038760	0.000000	0.000000	2.000000	157.000000	1.000000
15325.578625	0.100118	0.577642	-0.005154	87.900154	-14.062595	18.254316	-0.003888	0.000000	0.256566	0.000000	0.000000	0.000000	0.012022	0.015182	-0.006705	0.000000	0.000000	2.000000	157.000000	1.000000
15325.581958	0.100118	0.577642	-0.005154	87.900154	-14.062595	18.254316	-0.003888	0.000000	0.256566	0.000000	0.000000	0.000000	0.012022	0.015182	-0.006705	0.000000	0.000000	2.000000	157.000000	1.000000
15325.585291	0.100118	0.577642	-0.005154	87.882523	-14.064732	18.241470	-0.005892	0.000000	0.257683	0.000000	0.000000	0.000000	0.012022	0.015182	-0.006705	0.000000	0.000000	2.000000	157.000000	1.000000
15325.588625	0.100118	0.577642	-0.005154	87.882523	-14.064732	18.241470	-0.005892	0.000000	0.257683	0.000000	0.000000	0.000000	0.012022	0.015182	-0.006705	0.000000	0.000000	2.000000	157.000000	1.000000
15325.591958	0.100153	0.577739	-0.005097	87.882523	-14.064732	18.241470	-0.005892	0.000000	0.257683	0.000000	0.000000	0.000000	0.010504	0.029206	0.016924	0.000000	0.000000	2.000000	157.000000	1.000000
15325.595291	0.100153	0.577739	-0.005097	87.859535	-14.144389	18.146101	-0.005892	0.000000	0.257683	0.000000	0.000000	0.000000	0.010504	0.029206	0.016924	0.000000	0.000000	2.000000	157.000000	1.000000
15325.598625	0.100153	0.577739	-0.005097	87.859535	-14.144389	18.146101	-0.005892	0.000000	0.257683	0.000000	0.000000	0.000000	0.010504	0.029206	0.016924	0.000000	0.000000	2.000000	157.000000	1.000000
15325.601958	0.100153	0.577739	-0.005097	87.859535	-14.144389	18.146101	-0.005892	0.000000	0.257683	0.000000	0.000000	0.000000	0.010504	0.029206	0.016924	0.000000	0.000000	2.000000	157.000000	1.000000
15325.605291	0.100229	0.577995	-0.004957	87.828758	-14.449658	17.813944	-0.007643	0.000000	0.254862	0.000000	0.000000	0.000000	0.022821	0.076818	0.042023	0.000000	0.000000	2.000000	157.000000	1.000000
15325.608625	0.100229	0.577995	-0.004957	87.828758	-14.449658	17.813944	-0.007643	0.000000	0.254862	0.000000	0.000000	0.000000	0.022821	0.076818	0.042023	0.000000	0.000000	2.000000	157.000000	1.000000
15325.611958	0.100229	0.577995	-0.004957	87.828758	-14.449658	17.813944	-0.007643	0.000000	0.254862	0.000000	0.000000	0.000000	0.022821	0.076818	0.042023	0.000000	0.000000	2.000000	157.000000	1.000000
15325.615291	0.100229	0.577995	-0.004957	87.792915	-15.155729	17.067190	-0.011446	0.000000	0.247859	0.000000	0.000000	0.000000	0.022821	0.076818	0.042023	0.000000	0.000000	2.000000	157.000000	1.000000
15325.618625	0.100241	0.578118	-0.004903	87.792915	-15.155729	17.067190	-0.011446	0.000000	0.247859	0.000000	0.000000	0.000000	0.003632	0.036823	0.016389	0.000000	0.000000	2.000000	157.000000	1.000000
15325.621958	0.100241	0.578118	-0.004903	87.792915	-15.155729	17.067190	-0.011446	0.000000	0.247859	0.000000	0.000000	0.000000	0.003632	0.036823	0.016389	0.000000	0.000000	2.000000	157.000000	1.000000
15325.625291	0.100241	0.578118	-0.004903	87.747192	-16.271288	15.894166	-0.012051	0.000000	0.245127	0.000000	0.000000	0.000000	0.003632	0.036823	0.016389	0.000000	0.000000	2.000000	157.000000	1.000000
15325.628625	0.100241	0.578118	-0.004903	87.747192	-16.271288	15.894166	-0.012051	0.000000	0.245127	0.000000	0.000000	0.000000	0.003632	0.036823	0.016389	0.000000	0.000000	2.000000	157.000000	1.000000
15325.631958	0.100226	0.578248	-0.004867	87.747192	-16.271288	15.894166	-0.012051	0.000000	0.245127	0.000000	0.000000	0.000000	-0.004362	0.039006	0.010807	0.000000	0.000000	2.000000	157.000000	1.000000
15325.635291	0.100226	0.578248	-0.004867	87.695816	-17.832365	14.255991	-0.012051	0.000000	0.245127	0.000000	0.000000	0.000000	-0.004362	0.039006	0.010807	0.000000	0.000000	2.000000	157.000000	1.000000
15325.638625	0.100226	0.578248	-0.004867	87.695816	-17.832365	14.255991	-0.012051	0.000000	0.245127	0.000000	0.000000	0.000000	-0.004362	0.039006	0.010807	0.000000	0.000000	2.000000	157.000000	1.000000
15325.641958	0.100226	0.578248	-0.004867	87.695816	-17.832365	14.255991	-0.012051	0.000000	0.245127	0.000000	0.000000	0.000000	-0.004362	0.039006	0.010807	0.000000	0.000000	2.000000	157.000000	1.000000
15325.645291	0.100170	0.578407	-0.004919	87.640175	-19.699211	12.297353	-0.011324	0.000000	0.243326	0.000000	0.000000	0.000000	-0.017010	0.047742	-0.015775	0.000000	0.000000	2.000000	157.000000	1.000000
15325.648625	0.100170	0.578407	-0.004919	87.640175	-19.699211	12.297353	-0.011324	0.000000	0.243326	0.000000	0.000000	0.000000	-0.017010	0.047742	-0.015775	0.000000	0.000000	2.000000	157.000000	1.000000
15325.651958	0.100170	0.578407	-0.004919	87.640175	-19.699211	12.297353	-0.011324	0.000000	0.243326	0.000000	0.000000	0.000000	-0.017010	0.047742	-0.015775	0.000000	0.000000	2.000000	157.000000	1.000000
15325.655291	0.100170	0.578407	-0.004919	87.593605	-21.339487	10.576565	-0.008489	0.000000	0.245955	0.000000	0.000000	0.000000	-0.017010	0.047742	-0.015775	0.000000	0.000000	2.000000	157.000000	1.000000
15325.658625	0.100122	0.578444	-0.005031	87.593605	-21.339487	10.576565	-0.008489	0.000000	0.245955	0.000000	0.000000	0.000000	-0.014191	0.010912	-0.033573	0.000000	1.000000	2.000000	157.000000	1.000000
15325.661958	0.100122	0.578444	-0.005031	87.593605	-21.339487	10.576565	-0.008489	0.000000	0.245955	0.000000	0.000000	0.000000	-0.014191	0.010912	-0.033573	0.000000	1.000000	2.000000	157.000000	1.000000
