# Supplementary material for: Haptic Guidance Needs to Be Intuitive Not Just Informative to Improve Human Motor Accuracy
Source: PLoS One. 2016 Mar 16;11(3):e0150912. doi: 10.1371/journal.pone.0150912 (PMC4794196; doi:10.1371/journal.pone.0150912)
Supplement: S1 Data — (ZIP) [file pone.0150912.s001.zip › Subject6/exp1_0158.txt]

Time	PosX	PosY	PosZ	RotX	RotY	RotZ	ForceX	ForceY	ForceZ	MomentX	MomentY	MomentZ	VelocityX	VelocityY	VelocityZ	CalibratedWeight	ButtonDown	Condition	Trial	Visual
15326.875580	0.003139	0.491592	0.249702	78.747383	42.647121	63.896393	1.808249	0.000000	-4.661570	0.000000	0.000000	0.000000	-0.081206	-0.064882	-0.138895	0.000000	1.000000	2.000000	158.000000	0.000000
15326.878913	0.003137	0.491514	0.249278	78.747383	42.647121	63.896393	1.808249	0.000000	-4.661570	0.000000	0.000000	0.000000	-0.000565	-0.023593	-0.127168	0.000000	1.000000	2.000000	158.000000	0.000000
15326.882247	0.003137	0.491514	0.249278	78.747383	42.647121	63.896393	1.808249	0.000000	-4.661570	0.000000	0.000000	0.000000	-0.000565	-0.023593	-0.127168	0.000000	1.000000	2.000000	158.000000	0.000000
15326.885580	0.003137	0.491514	0.249278	78.811775	43.457283	64.707275	1.810951	0.000000	-4.660521	0.000000	0.000000	0.000000	-0.000565	-0.023593	-0.127168	0.000000	1.000000	2.000000	158.000000	0.000000
15326.888913	0.003735	0.491110	0.248120	78.811775	43.457283	64.707275	1.810951	0.000000	-4.660521	0.000000	0.000000	0.000000	0.179260	-0.121113	-0.347287	0.000000	1.000000	2.000000	158.000000	0.000000
15326.892247	0.003735	0.491110	0.248120	78.811775	43.457283	64.707275	1.810951	0.000000	-4.660521	0.000000	0.000000	0.000000	0.179260	-0.121113	-0.347287	0.000000	1.000000	2.000000	158.000000	0.000000
15326.895580	0.003735	0.491110	0.248120	78.851181	44.099983	65.337982	1.808540	0.000000	-4.661457	0.000000	0.000000	0.000000	0.179260	-0.121113	-0.347287	0.000000	1.000000	2.000000	158.000000	0.000000
15326.898913	0.004397	0.490952	0.246835	78.851181	44.099983	65.337982	1.808540	0.000000	-4.661457	0.000000	0.000000	0.000000	0.198487	-0.047390	-0.385450	0.000000	1.000000	2.000000	158.000000	0.000000
15326.902247	0.004397	0.490952	0.246835	78.851181	44.099983	65.337982	1.808540	0.000000	-4.661457	0.000000	0.000000	0.000000	0.198487	-0.047390	-0.385450	0.000000	1.000000	2.000000	158.000000	0.000000
15326.905580	0.004397	0.490952	0.246835	78.970627	44.678738	65.896133	1.805861	0.000000	-4.662495	0.000000	0.000000	0.000000	0.198487	-0.047390	-0.385450	0.000000	1.000000	2.000000	158.000000	0.000000
15326.908913	0.004787	0.490778	0.245198	78.970627	44.678738	65.896133	1.805861	0.000000	-4.662495	0.000000	0.000000	0.000000	0.116970	-0.052355	-0.491330	0.000000	1.000000	2.000000	158.000000	0.000000
15326.912247	0.004787	0.490778	0.245198	78.970627	44.678738	65.896133	1.805861	0.000000	-4.662495	0.000000	0.000000	0.000000	0.116970	-0.052355	-0.491330	0.000000	1.000000	2.000000	158.000000	0.000000
15326.915580	0.004787	0.490778	0.245198	79.167313	44.928688	65.995102	1.809901	0.000000	-4.660929	0.000000	0.000000	0.000000	0.116970	-0.052355	-0.491330	0.000000	1.000000	2.000000	158.000000	0.000000
15326.918913	0.005703	0.490316	0.243146	79.167313	44.928688	65.995102	1.809901	0.000000	-4.660929	0.000000	0.000000	0.000000	0.275081	-0.138609	-0.615356	0.000000	1.000000	2.000000	158.000000	0.000000
15326.922247	0.005703	0.490316	0.243146	79.167313	44.928688	65.995102	1.809901	0.000000	-4.660929	0.000000	0.000000	0.000000	0.275081	-0.138609	-0.615356	0.000000	1.000000	2.000000	158.000000	0.000000
15326.925580	0.005703	0.490316	0.243146	79.125458	43.065422	63.939579	1.807894	0.000000	-4.661707	0.000000	0.000000	0.000000	0.275081	-0.138609	-0.615356	0.000000	1.000000	2.000000	158.000000	0.000000
15326.928913	0.006777	0.489878	0.240760	79.125458	43.065422	63.939579	1.807894	0.000000	-4.661707	0.000000	0.000000	0.000000	0.322200	-0.131169	-0.715946	0.000000	1.000000	2.000000	158.000000	0.000000
15326.932247	0.006777	0.489878	0.240760	79.125458	43.065422	63.939579	1.807894	0.000000	-4.661707	0.000000	0.000000	0.000000	0.322200	-0.131169	-0.715946	0.000000	1.000000	2.000000	158.000000	0.000000
15326.935580	0.006777	0.489878	0.240760	78.684708	38.600922	59.266201	1.805394	0.000000	-4.662676	0.000000	0.000000	0.000000	0.322200	-0.131169	-0.715946	0.000000	1.000000	2.000000	158.000000	0.000000
15326.938913	0.007809	0.489379	0.238217	78.684708	38.600922	59.266201	1.805394	0.000000	-4.662676	0.000000	0.000000	0.000000	0.309535	-0.149789	-0.762751	0.000000	1.000000	2.000000	158.000000	0.000000
15326.942247	0.007809	0.489379	0.238217	78.684708	38.600922	59.266201	1.805394	0.000000	-4.662676	0.000000	0.000000	0.000000	0.309535	-0.149789	-0.762751	0.000000	1.000000	2.000000	158.000000	0.000000
15326.945580	0.007809	0.489379	0.238217	77.921486	33.172760	53.588715	1.804589	0.000000	-4.662988	0.000000	0.000000	0.000000	0.309535	-0.149789	-0.762751	0.000000	1.000000	2.000000	158.000000	0.000000
15326.948913	0.008896	0.488852	0.235416	77.921486	33.172760	53.588715	1.804589	0.000000	-4.662988	0.000000	0.000000	0.000000	0.325968	-0.158154	-0.840355	0.000000	1.000000	2.000000	158.000000	0.000000
15326.952247	0.008896	0.488852	0.235416	77.921486	33.172760	53.588715	1.804589	0.000000	-4.662988	0.000000	0.000000	0.000000	0.325968	-0.158154	-0.840355	0.000000	1.000000	2.000000	158.000000	0.000000
15326.955580	0.008896	0.488852	0.235416	76.965302	28.348938	48.520386	1.804546	0.000000	-4.663005	0.000000	0.000000	0.000000	0.325968	-0.158154	-0.840355	0.000000	1.000000	2.000000	158.000000	0.000000
15326.958913	0.010166	0.488202	0.232338	76.965302	28.348938	48.520386	1.804546	0.000000	-4.663005	0.000000	0.000000	0.000000	0.380998	-0.194845	-0.923466	0.000000	1.000000	2.000000	158.000000	0.000000
15326.962247	0.010166	0.488202	0.232338	76.965302	28.348938	48.520386	1.804546	0.000000	-4.663005	0.000000	0.000000	0.000000	0.380998	-0.194845	-0.923466	0.000000	1.000000	2.000000	158.000000	0.000000
15326.965580	0.010166	0.488202	0.232338	75.919319	24.481720	44.434853	1.803171	0.000000	-4.663537	0.000000	0.000000	0.000000	0.380998	-0.194845	-0.923466	0.000000	1.000000	2.000000	158.000000	0.000000
15326.968913	0.011682	0.487644	0.229082	75.919319	24.481720	44.434853	1.803171	0.000000	-4.663537	0.000000	0.000000	0.000000	0.454832	-0.167578	-0.976854	0.000000	1.000000	2.000000	158.000000	0.000000
15326.972247	0.011682	0.487644	0.229082	75.919319	24.481720	44.434853	1.803171	0.000000	-4.663537	0.000000	0.000000	0.000000	0.454832	-0.167578	-0.976854	0.000000	1.000000	2.000000	158.000000	0.000000
15326.975580	0.011682	0.487644	0.229082	74.840561	21.393682	41.122997	1.798615	0.000000	-4.665295	0.000000	0.000000	0.000000	0.454832	-0.167578	-0.976854	0.000000	1.000000	2.000000	158.000000	0.000000
15326.978913	0.013345	0.487163	0.225795	74.840561	21.393682	41.122997	1.798615	0.000000	-4.665295	0.000000	0.000000	0.000000	0.498890	-0.144281	-0.985924	0.000000	0.000000	2.000000	158.000000	0.000000
15326.982247	0.013345	0.487163	0.225795	74.840561	21.393682	41.122997	1.798615	0.000000	-4.665295	0.000000	0.000000	0.000000	0.498890	-0.144281	-0.985924	0.000000	0.000000	2.000000	158.000000	0.000000
15326.985580	0.013345	0.487163	0.225795	73.795174	18.841139	38.295277	1.791487	0.000000	-4.668037	0.000000	0.000000	0.000000	0.498890	-0.144281	-0.985924	0.000000	0.000000	2.000000	158.000000	0.000000
15326.988913	0.015184	0.486759	0.222477	73.795174	18.841139	38.295277	1.791487	0.000000	-4.668037	0.000000	0.000000	0.000000	0.551872	-0.121294	-0.995465	0.000000	0.000000	2.000000	158.000000	0.000000
15326.992247	0.015184	0.486759	0.222477	73.795174	18.841139	38.295277	1.791487	0.000000	-4.668037	0.000000	0.000000	0.000000	0.551872	-0.121294	-0.995465	0.000000	0.000000	2.000000	158.000000	0.000000
15326.995580	0.015184	0.486759	0.222477	72.795700	16.531691	35.587120	1.781120	0.000000	-4.672003	0.000000	0.000000	0.000000	0.551872	-0.121294	-0.995465	0.000000	0.000000	2.000000	158.000000	0.000000
15326.998913	0.017261	0.486411	0.219108	72.795700	16.531691	35.587120	1.781120	0.000000	-4.672003	0.000000	0.000000	0.000000	0.623082	-0.104375	-1.010667	0.000000	0.000000	2.000000	158.000000	0.000000
15327.002247	0.017261	0.486411	0.219108	72.795700	16.531691	35.587120	1.781120	0.000000	-4.672003	0.000000	0.000000	0.000000	0.623082	-0.104375	-1.010667	0.000000	0.000000	2.000000	158.000000	0.000000
15327.005580	0.017261	0.486411	0.219108	71.875923	14.388256	32.930290	1.766337	0.000000	-4.677612	0.000000	0.000000	0.000000	0.623082	-0.104375	-1.010667	0.000000	0.000000	2.000000	158.000000	0.000000
15327.008913	0.019414	0.486121	0.215758	71.875923	14.388256	32.930290	1.766337	0.000000	-4.677612	0.000000	0.000000	0.000000	0.645691	-0.086830	-1.004958	0.000000	0.000000	2.000000	158.000000	0.000000
15327.012247	0.019414	0.486121	0.215758	71.875923	14.388256	32.930290	1.766337	0.000000	-4.677612	0.000000	0.000000	0.000000	0.645691	-0.086830	-1.004958	0.000000	0.000000	2.000000	158.000000	0.000000
15327.015580	0.019414	0.486121	0.215758	71.136551	12.407063	30.272045	1.749467	0.000000	-4.683948	0.000000	0.000000	0.000000	0.645691	-0.086830	-1.004958	0.000000	0.000000	2.000000	158.000000	0.000000
15327.018913	0.021543	0.485850	0.212365	71.136551	12.407063	30.272045	1.749467	0.000000	-4.683948	0.000000	0.000000	0.000000	0.638712	-0.081379	-1.018137	0.000000	0.000000	2.000000	158.000000	0.000000
15327.022247	0.021543	0.485850	0.212365	71.136551	12.407063	30.272045	1.749467	0.000000	-4.683948	0.000000	0.000000	0.000000	0.638712	-0.081379	-1.018137	0.000000	0.000000	2.000000	158.000000	0.000000
15327.025580	0.021543	0.485850	0.212365	70.689949	10.699653	27.952269	1.732759	0.000000	-4.690154	0.000000	0.000000	0.000000	0.638712	-0.081379	-1.018137	0.000000	0.000000	2.000000	158.000000	0.000000
15327.028913	0.023707	0.485573	0.208806	70.689949	10.699653	27.952269	1.732759	0.000000	-4.690154	0.000000	0.000000	0.000000	0.649319	-0.082993	-1.067593	0.000000	0.000000	2.000000	158.000000	0.000000
15327.032247	0.023707	0.485573	0.208806	70.689949	10.699653	27.952269	1.732759	0.000000	-4.690154	0.000000	0.000000	0.000000	0.649319	-0.082993	-1.067593	0.000000	0.000000	2.000000	158.000000	0.000000
15327.035580	0.023707	0.485573	0.208806	70.532295	9.248302	26.243538	1.715933	0.000000	-4.696337	0.000000	0.000000	0.000000	0.649319	-0.082993	-1.067593	0.000000	0.000000	2.000000	158.000000	0.000000
15327.038913	0.025875	0.485367	0.205147	70.532295	9.248302	26.243538	1.715933	0.000000	-4.696337	0.000000	0.000000	0.000000	0.650445	-0.061996	-1.097834	0.000000	0.000000	2.000000	158.000000	0.000000
15327.042247	0.025875	0.485367	0.205147	70.532295	9.248302	26.243538	1.715933	0.000000	-4.696337	0.000000	0.000000	0.000000	0.650445	-0.061996	-1.097834	0.000000	0.000000	2.000000	158.000000	0.000000
15327.045580	0.025875	0.485367	0.205147	70.538933	7.988822	25.077038	1.699115	0.000000	-4.702447	0.000000	0.000000	0.000000	0.650445	-0.061996	-1.097834	0.000000	0.000000	2.000000	158.000000	0.000000
15327.048913	0.028075	0.485208	0.201333	70.538933	7.988822	25.077038	1.699115	0.000000	-4.702447	0.000000	0.000000	0.000000	0.659831	-0.047435	-1.144159	0.000000	0.000000	2.000000	158.000000	0.000000
15327.052247	0.028075	0.485208	0.201333	70.538933	7.988822	25.077038	1.699115	0.000000	-4.702447	0.000000	0.000000	0.000000	0.659831	-0.047435	-1.144159	0.000000	0.000000	2.000000	158.000000	0.000000
15327.055580	0.028075	0.485208	0.201333	70.599388	6.850647	23.618319	1.682113	0.000000	-4.708556	0.000000	0.000000	0.000000	0.659831	-0.047435	-1.144159	0.000000	0.000000	2.000000	158.000000	0.000000
15327.058913	0.030364	0.485115	0.197341	70.599388	6.850647	23.618319	1.682113	0.000000	-4.708556	0.000000	0.000000	0.000000	0.686783	-0.028020	-1.197519	0.000000	0.000000	2.000000	158.000000	0.000000
15327.062247	0.030364	0.485115	0.197341	70.599388	6.850647	23.618319	1.682113	0.000000	-4.708556	0.000000	0.000000	0.000000	0.686783	-0.028020	-1.197519	0.000000	0.000000	2.000000	158.000000	0.000000
15327.065580	0.030364	0.485115	0.197341	70.693657	5.852537	21.889355	1.663809	0.000000	-4.715055	0.000000	0.000000	0.000000	0.686783	-0.028020	-1.197519	0.000000	0.000000	2.000000	158.000000	0.000000
15327.068913	0.032675	0.485083	0.193136	70.693657	5.852537	21.889355	1.663809	0.000000	-4.715055	0.000000	0.000000	0.000000	0.693399	-0.009485	-1.261498	0.000000	0.000000	2.000000	158.000000	0.000000
15327.072247	0.032675	0.485083	0.193136	70.693657	5.852537	21.889355	1.663809	0.000000	-4.715055	0.000000	0.000000	0.000000	0.693399	-0.009485	-1.261498	0.000000	0.000000	2.000000	158.000000	0.000000
15327.075580	0.032675	0.485083	0.193136	70.825699	5.080973	20.359921	1.645808	0.000000	-4.721368	0.000000	0.000000	0.000000	0.693399	-0.009485	-1.261498	0.000000	0.000000	2.000000	158.000000	0.000000
15327.078913	0.034974	0.485147	0.188714	70.825699	5.080973	20.359921	1.645808	0.000000	-4.721368	0.000000	0.000000	0.000000	0.689673	0.019163	-1.326514	0.000000	0.000000	2.000000	158.000000	0.000000
15327.082247	0.034974	0.485147	0.188714	70.825699	5.080973	20.359921	1.645808	0.000000	-4.721368	0.000000	0.000000	0.000000	0.689673	0.019163	-1.326514	0.000000	0.000000	2.000000	158.000000	0.000000
15327.085580	0.034974	0.485147	0.188714	70.992279	4.607436	19.289036	1.628876	0.000000	-4.727236	0.000000	0.000000	0.000000	0.689673	0.019163	-1.326514	0.000000	0.000000	2.000000	158.000000	0.000000
15327.088913	0.037194	0.485284	0.184024	70.992279	4.607436	19.289036	1.628876	0.000000	-4.727236	0.000000	0.000000	0.000000	0.665788	0.041111	-1.407189	0.000000	0.000000	2.000000	158.000000	0.000000
15327.092247	0.037194	0.485284	0.184024	70.992279	4.607436	19.289036	1.628876	0.000000	-4.727236	0.000000	0.000000	0.000000	0.665788	0.041111	-1.407189	0.000000	0.000000	2.000000	158.000000	0.000000
15327.095580	0.037194	0.485284	0.184024	71.210060	4.575417	18.924147	1.615009	0.000000	-4.731992	0.000000	0.000000	0.000000	0.665788	0.041111	-1.407189	0.000000	0.000000	2.000000	158.000000	0.000000
15327.098913	0.039328	0.485560	0.179021	71.210060	4.575417	18.924147	1.615009	0.000000	-4.731992	0.000000	0.000000	0.000000	0.640384	0.082719	-1.500677	0.000000	0.000000	2.000000	158.000000	0.000000
15327.102247	0.039328	0.485560	0.179021	71.210060	4.575417	18.924147	1.615009	0.000000	-4.731992	0.000000	0.000000	0.000000	0.640384	0.082719	-1.500677	0.000000	0.000000	2.000000	158.000000	0.000000
15327.105580	0.039328	0.485560	0.179021	71.456390	5.005685	19.302099	1.604880	0.000000	-4.735436	0.000000	0.000000	0.000000	0.640384	0.082719	-1.500677	0.000000	0.000000	2.000000	158.000000	0.000000
15327.108913	0.041438	0.485990	0.173752	71.456390	5.005685	19.302099	1.604880	0.000000	-4.735436	0.000000	0.000000	0.000000	0.633042	0.128897	-1.580909	0.000000	0.000000	2.000000	158.000000	0.000000
15327.112247	0.041438	0.485990	0.173752	71.456390	5.005685	19.302099	1.604880	0.000000	-4.735436	0.000000	0.000000	0.000000	0.633042	0.128897	-1.580909	0.000000	0.000000	2.000000	158.000000	0.000000
15327.115580	0.041438	0.485990	0.173752	71.693375	5.756823	20.214743	1.596948	0.000000	-4.738117	0.000000	0.000000	0.000000	0.633042	0.128897	-1.580909	0.000000	0.000000	2.000000	158.000000	0.000000
15327.118913	0.043579	0.486568	0.168206	71.693375	5.756823	20.214743	1.596948	0.000000	-4.738117	0.000000	0.000000	0.000000	0.642287	0.173519	-1.663789	0.000000	0.000000	2.000000	158.000000	0.000000
15327.122247	0.043579	0.486568	0.168206	71.693375	5.756823	20.214743	1.596948	0.000000	-4.738117	0.000000	0.000000	0.000000	0.642287	0.173519	-1.663789	0.000000	0.000000	2.000000	158.000000	0.000000
15327.125580	0.043579	0.486568	0.168206	71.869453	6.795402	21.794243	1.590069	0.000000	-4.740430	0.000000	0.000000	0.000000	0.642287	0.173519	-1.663789	0.000000	0.000000	2.000000	158.000000	0.000000
15327.128913	0.045833	0.487290	0.162371	71.869453	6.795402	21.794243	1.590069	0.000000	-4.740430	0.000000	0.000000	0.000000	0.676225	0.216447	-1.750275	0.000000	0.000000	2.000000	158.000000	0.000000
15327.132247	0.045833	0.487290	0.162371	71.869453	6.795402	21.794243	1.590069	0.000000	-4.740430	0.000000	0.000000	0.000000	0.676225	0.216447	-1.750275	0.000000	0.000000	2.000000	158.000000	0.000000
15327.135580	0.045833	0.487290	0.162371	71.890167	7.918439	23.455624	1.582266	0.000000	-4.743041	0.000000	0.000000	0.000000	0.676225	0.216447	-1.750275	0.000000	0.000000	2.000000	158.000000	0.000000
15327.138913	0.048136	0.488150	0.156284	71.890167	7.918439	23.455624	1.582266	0.000000	-4.743041	0.000000	0.000000	0.000000	0.690901	0.258089	-1.826334	0.000000	0.000000	2.000000	158.000000	0.000000
15327.142247	0.048136	0.488150	0.156284	71.890167	7.918439	23.455624	1.582266	0.000000	-4.743041	0.000000	0.000000	0.000000	0.690901	0.258089	-1.826334	0.000000	0.000000	2.000000	158.000000	0.000000
15327.145580	0.048136	0.488150	0.156284	71.696693	8.921865	24.688490	1.574828	0.000000	-4.745516	0.000000	0.000000	0.000000	0.690901	0.258089	-1.826334	0.000000	0.000000	2.000000	158.000000	0.000000
15327.148913	0.050458	0.489213	0.150010	71.696693	8.921865	24.688490	1.574828	0.000000	-4.745516	0.000000	0.000000	0.000000	0.696577	0.318976	-1.882082	0.000000	0.000000	2.000000	158.000000	0.000000
15327.152247	0.050458	0.489213	0.150010	71.696693	8.921865	24.688490	1.574828	0.000000	-4.745516	0.000000	0.000000	0.000000	0.696577	0.318976	-1.882082	0.000000	0.000000	2.000000	158.000000	0.000000
15327.155580	0.050458	0.489213	0.150010	71.287506	9.645807	25.562134	1.567984	0.000000	-4.747781	0.000000	0.000000	0.000000	0.696577	0.318976	-1.882082	0.000000	0.000000	2.000000	158.000000	0.000000
15327.158913	0.052796	0.490390	0.143570	71.287506	9.645807	25.562134	1.567984	0.000000	-4.747781	0.000000	0.000000	0.000000	0.701257	0.353036	-1.931971	0.000000	0.000000	2.000000	158.000000	0.000000
15327.162247	0.052796	0.490390	0.143570	71.287506	9.645807	25.562134	1.567984	0.000000	-4.747781	0.000000	0.000000	0.000000	0.701257	0.353036	-1.931971	0.000000	0.000000	2.000000	158.000000	0.000000
15327.165580	0.052796	0.490390	0.143570	70.696495	10.038388	25.981295	1.561698	0.000000	-4.749853	0.000000	0.000000	0.000000	0.701257	0.353036	-1.931971	0.000000	0.000000	2.000000	158.000000	0.000000
15327.168913	0.055027	0.491705	0.136932	70.696495	10.038388	25.981295	1.561698	0.000000	-4.749853	0.000000	0.000000	0.000000	0.669452	0.394495	-1.991408	0.000000	0.000000	2.000000	158.000000	0.000000
15327.172247	0.055027	0.491705	0.136932	70.696495	10.038388	25.981295	1.561698	0.000000	-4.749853	0.000000	0.000000	0.000000	0.669452	0.394495	-1.991408	0.000000	0.000000	2.000000	158.000000	0.000000
15327.175580	0.055027	0.491705	0.136932	70.014435	10.176343	26.033604	1.560164	0.000000	-4.750357	0.000000	0.000000	0.000000	0.669452	0.394495	-1.991408	0.000000	0.000000	2.000000	158.000000	0.000000
15327.178913	0.057190	0.493125	0.130206	70.014435	10.176343	26.033604	1.560164	0.000000	-4.750357	0.000000	0.000000	0.000000	0.648742	0.426110	-2.017769	0.000000	0.000000	2.000000	158.000000	0.000000
15327.182247	0.057190	0.493125	0.130206	70.014435	10.176343	26.033604	1.560164	0.000000	-4.750357	0.000000	0.000000	0.000000	0.648742	0.426110	-2.017769	0.000000	0.000000	2.000000	158.000000	0.000000
15327.185580	0.057190	0.493125	0.130206	69.319969	10.221365	25.929873	1.561695	0.000000	-4.749854	0.000000	0.000000	0.000000	0.648742	0.426110	-2.017769	0.000000	0.000000	2.000000	158.000000	0.000000
15327.188913	0.059304	0.494562	0.123337	69.319969	10.221365	25.929873	1.561695	0.000000	-4.749854	0.000000	0.000000	0.000000	0.634337	0.431109	-2.060668	0.000000	0.000000	2.000000	158.000000	0.000000
15327.192247	0.059304	0.494562	0.123337	69.319969	10.221365	25.929873	1.561695	0.000000	-4.749854	0.000000	0.000000	0.000000	0.634337	0.431109	-2.060668	0.000000	0.000000	2.000000	158.000000	0.000000
15327.195580	0.059304	0.494562	0.123337	68.648209	10.224890	25.734785	1.566696	0.000000	-4.748207	0.000000	0.000000	0.000000	0.634337	0.431109	-2.060668	0.000000	0.000000	2.000000	158.000000	0.000000
15327.198913	0.061397	0.496030	0.116340	68.648209	10.224890	25.734785	1.566696	0.000000	-4.748207	0.000000	0.000000	0.000000	0.627766	0.440164	-2.099316	0.000000	0.000000	2.000000	158.000000	0.000000
15327.202247	0.061397	0.496030	0.116340	68.648209	10.224890	25.734785	1.566696	0.000000	-4.748207	0.000000	0.000000	0.000000	0.627766	0.440164	-2.099316	0.000000	0.000000	2.000000	158.000000	0.000000
15327.205580	0.061397	0.496030	0.116340	68.006065	10.240445	25.571636	1.574653	0.000000	-4.745574	0.000000	0.000000	0.000000	0.627766	0.440164	-2.099316	0.000000	0.000000	2.000000	158.000000	0.000000
15327.208913	0.063412	0.497509	0.109239	68.006065	10.240445	25.571636	1.574653	0.000000	-4.745574	0.000000	0.000000	0.000000	0.604607	0.443816	-2.130332	0.000000	0.000000	2.000000	158.000000	0.000000
15327.212247	0.063412	0.497509	0.109239	68.006065	10.240445	25.571636	1.574653	0.000000	-4.745574	0.000000	0.000000	0.000000	0.604607	0.443816	-2.130332	0.000000	0.000000	2.000000	158.000000	0.000000
15327.215580	0.063412	0.497509	0.109239	67.401016	10.270167	26.221565	1.587975	0.000000	-4.741132	0.000000	0.000000	0.000000	0.604607	0.443816	-2.130332	0.000000	0.000000	2.000000	158.000000	0.000000
15327.218913	0.065464	0.499003	0.102100	67.401016	10.270167	26.221565	1.587975	0.000000	-4.741132	0.000000	0.000000	0.000000	0.615592	0.448242	-2.141675	0.000000	0.000000	2.000000	158.000000	0.000000
15327.222247	0.065464	0.499003	0.102100	67.401016	10.270167	26.221565	1.587975	0.000000	-4.741132	0.000000	0.000000	0.000000	0.615592	0.448242	-2.141675	0.000000	0.000000	2.000000	158.000000	0.000000
15327.225580	0.065464	0.499003	0.102100	66.847145	10.302012	28.729210	1.602112	0.000000	-4.736373	0.000000	0.000000	0.000000	0.615592	0.448242	-2.141675	0.000000	0.000000	2.000000	158.000000	0.000000
15327.228913	0.067523	0.500449	0.094931	66.847145	10.302012	28.729210	1.602112	0.000000	-4.736373	0.000000	0.000000	0.000000	0.617617	0.433768	-2.150462	0.000000	0.000000	2.000000	158.000000	0.000000
15327.232247	0.067523	0.500449	0.094931	66.847145	10.302012	28.729210	1.602112	0.000000	-4.736373	0.000000	0.000000	0.000000	0.617617	0.433768	-2.150462	0.000000	0.000000	2.000000	158.000000	0.000000
15327.235580	0.067523	0.500449	0.094931	66.343948	10.163068	31.141039	1.618468	0.000000	-4.730810	0.000000	0.000000	0.000000	0.617617	0.433768	-2.150462	0.000000	0.000000	2.000000	158.000000	0.000000
15327.238913	0.069745	0.501910	0.087750	66.343948	10.163068	31.141039	1.618468	0.000000	-4.730810	0.000000	0.000000	0.000000	0.666615	0.438264	-2.154416	0.000000	0.000000	2.000000	158.000000	0.000000
15327.242247	0.069745	0.501910	0.087750	66.343948	10.163068	31.141039	1.618468	0.000000	-4.730810	0.000000	0.000000	0.000000	0.666615	0.438264	-2.154416	0.000000	0.000000	2.000000	158.000000	0.000000
15327.245580	0.069745	0.501910	0.087750	65.875687	9.832273	32.367378	1.512758	0.000000	-4.387501	0.000000	0.000000	0.000000	0.666615	0.438264	-2.154416	0.000000	0.000000	2.000000	158.000000	0.000000
15327.248913	0.071968	0.503414	0.080573	65.875687	9.832273	32.367378	1.512758	0.000000	-4.387501	0.000000	0.000000	0.000000	0.666988	0.451136	-2.153042	0.000000	0.000000	2.000000	158.000000	0.000000
15327.252247	0.071968	0.503414	0.080573	65.875687	9.832273	32.367378	1.512758	0.000000	-4.387501	0.000000	0.000000	0.000000	0.666988	0.451136	-2.153042	0.000000	0.000000	2.000000	158.000000	0.000000
15327.255580	0.071968	0.503414	0.080573	65.429718	9.378262	32.056728	1.401593	0.000000	-4.028660	0.000000	0.000000	0.000000	0.666988	0.451136	-2.153042	0.000000	0.000000	2.000000	158.000000	0.000000
15327.258913	0.074132	0.504939	0.073535	65.429718	9.378262	32.056728	1.401593	0.000000	-4.028660	0.000000	0.000000	0.000000	0.649070	0.457632	-2.111448	0.000000	0.000000	2.000000	158.000000	0.000000
15327.262247	0.074132	0.504939	0.073535	65.429718	9.378262	32.056728	1.401593	0.000000	-4.028660	0.000000	0.000000	0.000000	0.649070	0.457632	-2.111448	0.000000	0.000000	2.000000	158.000000	0.000000
15327.265580	0.074132	0.504939	0.073535	64.985886	8.884091	30.771416	1.293415	0.000000	-3.676752	0.000000	0.000000	0.000000	0.649070	0.457632	-2.111448	0.000000	0.000000	2.000000	158.000000	0.000000
15327.268913	0.076479	0.506555	0.066722	64.985886	8.884091	30.771416	1.293415	0.000000	-3.676752	0.000000	0.000000	0.000000	0.704242	0.484857	-2.043905	0.000000	0.000000	2.000000	158.000000	0.000000
15327.272247	0.076479	0.506555	0.066722	64.985886	8.884091	30.771416	1.293415	0.000000	-3.676752	0.000000	0.000000	0.000000	0.704242	0.484857	-2.043905	0.000000	0.000000	2.000000	158.000000	0.000000
15327.275580	0.076479	0.506555	0.066722	64.551521	8.394242	29.660120	1.176041	0.000000	-3.336101	0.000000	0.000000	0.000000	0.704242	0.484857	-2.043905	0.000000	0.000000	2.000000	158.000000	0.000000
15327.278913	0.078800	0.508184	0.060259	64.551521	8.394242	29.660120	1.176041	0.000000	-3.336101	0.000000	0.000000	0.000000	0.696244	0.488712	-1.938969	0.000000	0.000000	2.000000	158.000000	0.000000
15327.282247	0.078800	0.508184	0.060259	64.551521	8.394242	29.660120	1.176041	0.000000	-3.336101	0.000000	0.000000	0.000000	0.696244	0.488712	-1.938969	0.000000	0.000000	2.000000	158.000000	0.000000
15327.285580	0.078800	0.508184	0.060259	64.149490	7.903454	29.108196	1.060000	0.000000	-3.012940	0.000000	0.000000	0.000000	0.696244	0.488712	-1.938969	0.000000	0.000000	2.000000	158.000000	0.000000
15327.288913	0.081056	0.509875	0.054175	64.149490	7.903454	29.108196	1.060000	0.000000	-3.012940	0.000000	0.000000	0.000000	0.676738	0.507198	-1.825040	0.000000	0.000000	2.000000	158.000000	0.000000
15327.292247	0.081056	0.509875	0.054175	64.149490	7.903454	29.108196	1.060000	0.000000	-3.012940	0.000000	0.000000	0.000000	0.676738	0.507198	-1.825040	0.000000	0.000000	2.000000	158.000000	0.000000
15327.295580	0.081056	0.509875	0.054175	63.842319	7.387679	27.908176	0.947211	0.000000	-2.708767	0.000000	0.000000	0.000000	0.676738	0.507198	-1.825040	0.000000	0.000000	2.000000	158.000000	0.000000
15327.298913	0.083204	0.511671	0.048461	63.842319	7.387679	27.908176	0.947211	0.000000	-2.708767	0.000000	0.000000	0.000000	0.644500	0.538679	-1.714320	0.000000	0.000000	2.000000	158.000000	0.000000
15327.302247	0.083204	0.511671	0.048461	63.842319	7.387679	27.908176	0.947211	0.000000	-2.708767	0.000000	0.000000	0.000000	0.644500	0.538679	-1.714320	0.000000	0.000000	2.000000	158.000000	0.000000
15327.305580	0.083204	0.511671	0.048461	63.794800	6.823083	25.942698	0.839794	0.000000	-2.423047	0.000000	0.000000	0.000000	0.644500	0.538679	-1.714320	0.000000	0.000000	2.000000	158.000000	0.000000
15327.308913	0.085107	0.513514	0.043111	63.794800	6.823083	25.942698	0.839794	0.000000	-2.423047	0.000000	0.000000	0.000000	0.570860	0.552889	-1.605115	0.000000	0.000000	2.000000	158.000000	0.000000
15327.312247	0.085107	0.513514	0.043111	63.794800	6.823083	25.942698	0.839794	0.000000	-2.423047	0.000000	0.000000	0.000000	0.570860	0.552889	-1.605115	0.000000	0.000000	2.000000	158.000000	0.000000
15327.315580	0.085107	0.513514	0.043111	63.962593	6.258655	24.306116	0.744651	0.000000	-2.155528	0.000000	0.000000	0.000000	0.570860	0.552889	-1.605115	0.000000	0.000000	2.000000	158.000000	0.000000
15327.318913	0.086980	0.515513	0.038040	63.962593	6.258655	24.306116	0.744651	0.000000	-2.155528	0.000000	0.000000	0.000000	0.562009	0.599703	-1.521141	0.000000	0.000000	2.000000	158.000000	0.000000
15327.322247	0.086980	0.515513	0.038040	63.962593	6.258655	24.306116	0.744651	0.000000	-2.155528	0.000000	0.000000	0.000000	0.562009	0.599703	-1.521141	0.000000	0.000000	2.000000	158.000000	0.000000
15327.325580	0.088604	0.517403	0.033731	64.198944	5.828671	24.180883	0.744651	0.000000	-2.155528	0.000000	0.000000	0.000000	0.487018	0.566983	-1.292818	0.000000	0.000000	2.000000	158.000000	0.000000
15327.328913	0.088604	0.517403	0.033731	64.198944	5.828671	24.180883	0.744651	0.000000	-2.155528	0.000000	0.000000	0.000000	0.487018	0.566983	-1.292818	0.000000	0.000000	2.000000	158.000000	0.000000
15327.332247	0.088604	0.517403	0.033731	64.198944	5.828671	24.180883	0.744651	0.000000	-2.155528	0.000000	0.000000	0.000000	0.487018	0.566983	-1.292818	0.000000	0.000000	2.000000	158.000000	0.000000
15327.335580	0.088604	0.517403	0.033731	64.589790	5.311916	25.792496	0.569813	0.000000	-1.686534	0.000000	0.000000	0.000000	0.487018	0.566983	-1.292818	0.000000	0.000000	2.000000	158.000000	0.000000
15327.338913	0.090507	0.519809	0.028818	64.589790	5.311916	25.792496	0.569813	0.000000	-1.686534	0.000000	0.000000	0.000000	0.570997	0.721820	-1.473955	0.000000	0.000000	2.000000	158.000000	0.000000
15327.342247	0.090507	0.519809	0.028818	64.589790	5.311916	25.792496	0.569813	0.000000	-1.686534	0.000000	0.000000	0.000000	0.570997	0.721820	-1.473955	0.000000	0.000000	2.000000	158.000000	0.000000
15327.345580	0.090507	0.519809	0.028818	65.036430	4.693861	27.259220	0.474647	0.000000	-1.440875	0.000000	0.000000	0.000000	0.570997	0.721820	-1.473955	0.000000	0.000000	2.000000	158.000000	0.000000
15327.348913	0.092212	0.522089	0.024493	65.036430	4.693861	27.259220	0.474647	0.000000	-1.440875	0.000000	0.000000	0.000000	0.511465	0.684194	-1.297325	0.000000	0.000000	2.000000	158.000000	0.000000
15327.352247	0.092212	0.522089	0.024493	65.036430	4.693861	27.259220	0.474647	0.000000	-1.440875	0.000000	0.000000	0.000000	0.511465	0.684194	-1.297325	0.000000	0.000000	2.000000	158.000000	0.000000
15327.355580	0.092212	0.522089	0.024493	65.533142	3.857739	27.647953	0.389402	0.000000	-1.224654	0.000000	0.000000	0.000000	0.511465	0.684194	-1.297325	0.000000	0.000000	2.000000	158.000000	0.000000
15327.358913	0.093896	0.524414	0.020387	65.533142	3.857739	27.647953	0.389402	0.000000	-1.224654	0.000000	0.000000	0.000000	0.505174	0.697520	-1.231971	0.000000	0.000000	2.000000	158.000000	0.000000
15327.362247	0.093896	0.524414	0.020387	65.533142	3.857739	27.647953	0.389402	0.000000	-1.224654	0.000000	0.000000	0.000000	0.505174	0.697520	-1.231971	0.000000	0.000000	2.000000	158.000000	0.000000
15327.365580	0.093896	0.524414	0.020387	66.040787	2.832184	26.399958	0.305207	0.000000	-1.019326	0.000000	0.000000	0.000000	0.505174	0.697520	-1.231971	0.000000	0.000000	2.000000	158.000000	0.000000
15327.368913	0.095463	0.526834	0.016469	66.040787	2.832184	26.399958	0.305207	0.000000	-1.019326	0.000000	0.000000	0.000000	0.470187	0.725796	-1.175394	0.000000	0.000000	2.000000	158.000000	0.000000
15327.372247	0.095463	0.526834	0.016469	66.040787	2.832184	26.399958	0.305207	0.000000	-1.019326	0.000000	0.000000	0.000000	0.470187	0.725796	-1.175394	0.000000	0.000000	2.000000	158.000000	0.000000
15327.375580	0.095463	0.526834	0.016469	66.507721	1.671841	23.988073	0.226842	0.000000	-0.823427	0.000000	0.000000	0.000000	0.470187	0.725796	-1.175394	0.000000	0.000000	2.000000	158.000000	0.000000
15327.378913	0.096988	0.529296	0.012734	66.507721	1.671841	23.988073	0.226842	0.000000	-0.823427	0.000000	0.000000	0.000000	0.457320	0.738784	-1.120399	0.000000	0.000000	2.000000	158.000000	0.000000
15327.382247	0.096988	0.529296	0.012734	66.507721	1.671841	23.988073	0.226842	0.000000	-0.823427	0.000000	0.000000	0.000000	0.457320	0.738784	-1.120399	0.000000	0.000000	2.000000	158.000000	0.000000
15327.385580	0.096988	0.529296	0.012734	66.919456	0.497599	21.671465	0.150622	0.000000	-0.636694	0.000000	0.000000	0.000000	0.457320	0.738784	-1.120399	0.000000	0.000000	2.000000	158.000000	0.000000
15327.388913	0.098520	0.531847	0.009188	66.919456	0.497599	21.671465	0.150622	0.000000	-0.636694	0.000000	0.000000	0.000000	0.459756	0.765285	-1.063647	0.000000	0.000000	2.000000	158.000000	0.000000
15327.392247	0.098520	0.531847	0.009188	66.919456	0.497599	21.671465	0.150622	0.000000	-0.636694	0.000000	0.000000	0.000000	0.459756	0.765285	-1.063647	0.000000	0.000000	2.000000	158.000000	0.000000
15327.395580	0.098520	0.531847	0.009188	67.281868	-0.628223	19.603802	0.073996	0.000000	-0.459419	0.000000	0.000000	0.000000	0.459756	0.765285	-1.063647	0.000000	0.000000	2.000000	158.000000	0.000000
15327.398913	0.099891	0.534505	0.005888	67.281868	-0.628223	19.603802	0.073996	0.000000	-0.459419	0.000000	0.000000	0.000000	0.411418	0.797440	-0.990143	0.000000	0.000000	2.000000	158.000000	0.000000
15327.402247	0.099891	0.534505	0.005888	67.281868	-0.628223	19.603802	0.073996	0.000000	-0.459419	0.000000	0.000000	0.000000	0.411418	0.797440	-0.990143	0.000000	0.000000	2.000000	158.000000	0.000000
15327.405580	0.099891	0.534505	0.005888	67.604355	-1.673761	17.827684	0.005427	0.000000	-0.294395	0.000000	0.000000	0.000000	0.411418	0.797440	-0.990143	0.000000	0.000000	2.000000	158.000000	0.000000
15327.408913	0.101090	0.537290	0.002856	67.604355	-1.673761	17.827684	0.005427	0.000000	-0.294395	0.000000	0.000000	0.000000	0.359643	0.835457	-0.909537	0.000000	0.000000	2.000000	158.000000	0.000000
15327.412247	0.101090	0.537290	0.002856	67.604355	-1.673761	17.827684	0.005427	0.000000	-0.294395	0.000000	0.000000	0.000000	0.359643	0.835457	-0.909537	0.000000	0.000000	2.000000	158.000000	0.000000
15327.415580	0.101090	0.537290	0.002856	67.934341	-2.630974	16.422651	-0.054513	0.000000	-0.142806	0.000000	0.000000	0.000000	0.359643	0.835457	-0.909537	0.000000	0.000000	2.000000	158.000000	0.000000
15327.418913	0.102136	0.540172	0.000052	67.934341	-2.630974	16.422651	-0.054513	0.000000	-0.142806	0.000000	0.000000	0.000000	0.313803	0.864590	-0.841378	0.000000	0.000000	2.000000	158.000000	0.000000
15327.422247	0.102136	0.540172	0.000052	67.934341	-2.630974	16.422651	-0.054513	0.000000	-0.142806	0.000000	0.000000	0.000000	0.313803	0.864590	-0.841378	0.000000	0.000000	2.000000	158.000000	0.000000
15327.425580	0.102136	0.540172	0.000052	68.326775	-3.383750	15.608615	-0.106814	0.000000	-0.002576	0.000000	0.000000	0.000000	0.313803	0.864590	-0.841378	0.000000	0.000000	2.000000	158.000000	0.000000
15327.428913	0.102901	0.543138	-0.002515	68.326775	-3.383750	15.608615	-0.106814	0.000000	-0.002576	0.000000	0.000000	0.000000	0.229362	0.889753	-0.769941	0.000000	0.000000	2.000000	158.000000	0.000000
15327.432247	0.102901	0.543138	-0.002515	68.326775	-3.383750	15.608615	-0.106814	0.000000	-0.002576	0.000000	0.000000	0.000000	0.229362	0.889753	-0.769941	0.000000	0.000000	2.000000	158.000000	0.000000
15327.435580	0.102901	0.543138	-0.002515	68.796921	-3.948626	15.233403	-0.145041	0.000000	0.125747	0.000000	0.000000	0.000000	0.229362	0.889753	-0.769941	0.000000	0.000000	2.000000	158.000000	0.000000
15327.438913	0.103531	0.546148	-0.004822	68.796921	-3.948626	15.233403	-0.145041	0.000000	0.125747	0.000000	0.000000	0.000000	0.188928	0.903105	-0.692157	0.000000	0.000000	2.000000	158.000000	0.000000
15327.442247	0.103531	0.546148	-0.004822	68.796921	-3.948626	15.233403	-0.145041	0.000000	0.125747	0.000000	0.000000	0.000000	0.188928	0.903105	-0.692157	0.000000	0.000000	2.000000	158.000000	0.000000
15327.445580	0.103531	0.546148	-0.004822	69.352707	-4.334952	15.276616	-0.176529	0.000000	0.241107	0.000000	0.000000	0.000000	0.188928	0.903105	-0.692157	0.000000	0.000000	2.000000	158.000000	0.000000
15327.448913	0.104090	0.549225	-0.006999	69.352707	-4.334952	15.276616	-0.176529	0.000000	0.241107	0.000000	0.000000	0.000000	0.167791	0.923040	-0.653169	0.000000	0.000000	2.000000	158.000000	0.000000
15327.452247	0.104090	0.549225	-0.006999	69.352707	-4.334952	15.276616	-0.176529	0.000000	0.241107	0.000000	0.000000	0.000000	0.167791	0.923040	-0.653169	0.000000	0.000000	2.000000	158.000000	0.000000
15327.455580	0.104090	0.549225	-0.006999	70.018074	-4.521582	15.762239	-0.204494	0.000000	0.349968	0.000000	0.000000	0.000000	0.167791	0.923040	-0.653169	0.000000	0.000000	2.000000	158.000000	0.000000
15327.458913	0.104575	0.552346	-0.008974	70.018074	-4.521582	15.762239	-0.204494	0.000000	0.349968	0.000000	0.000000	0.000000	0.145606	0.936276	-0.592311	0.000000	0.000000	2.000000	158.000000	0.000000
15327.462247	0.104575	0.552346	-0.008974	70.018074	-4.521582	15.762239	-0.204494	0.000000	0.349968	0.000000	0.000000	0.000000	0.145606	0.936276	-0.592311	0.000000	0.000000	2.000000	158.000000	0.000000
15327.465580	0.104575	0.552346	-0.008974	70.764488	-4.549264	16.569651	-0.228762	0.000000	0.448687	0.000000	0.000000	0.000000	0.145606	0.936276	-0.592311	0.000000	0.000000	2.000000	158.000000	0.000000
15327.468913	0.105000	0.555499	-0.010700	70.764488	-4.549264	16.569651	-0.228762	0.000000	0.448687	0.000000	0.000000	0.000000	0.127369	0.945929	-0.517796	0.000000	0.000000	2.000000	158.000000	0.000000
15327.472247	0.105000	0.555499	-0.010700	70.764488	-4.549264	16.569651	-0.228762	0.000000	0.448687	0.000000	0.000000	0.000000	0.127369	0.945929	-0.517796	0.000000	0.000000	2.000000	158.000000	0.000000
15327.475580	0.105000	0.555499	-0.010700	71.569252	-4.435004	17.608187	-0.249990	0.000000	0.534986	0.000000	0.000000	0.000000	0.127369	0.945929	-0.517796	0.000000	0.000000	2.000000	158.000000	0.000000
15327.478913	0.105315	0.558656	-0.012203	71.569252	-4.435004	17.608187	-0.249990	0.000000	0.534986	0.000000	0.000000	0.000000	0.094633	0.946951	-0.451011	0.000000	0.000000	2.000000	158.000000	0.000000
15327.482247	0.105315	0.558656	-0.012203	71.569252	-4.435004	17.608187	-0.249990	0.000000	0.534986	0.000000	0.000000	0.000000	0.094633	0.946951	-0.451011	0.000000	0.000000	2.000000	158.000000	0.000000
15327.485580	0.105315	0.558656	-0.012203	72.432144	-4.279367	18.706661	-0.265762	0.000000	0.610155	0.000000	0.000000	0.000000	0.094633	0.946951	-0.451011	0.000000	0.000000	2.000000	158.000000	0.000000
15327.488913	0.105513	0.561744	-0.013531	72.432144	-4.279367	18.706661	-0.265762	0.000000	0.610155	0.000000	0.000000	0.000000	0.059228	0.926374	-0.398330	0.000000	0.000000	2.000000	158.000000	0.000000
15327.492247	0.105513	0.561744	-0.013531	72.432144	-4.279367	18.706661	-0.265762	0.000000	0.610155	0.000000	0.000000	0.000000	0.059228	0.926374	-0.398330	0.000000	0.000000	2.000000	158.000000	0.000000
15327.495580	0.105513	0.561744	-0.013531	73.334290	-4.193804	19.680124	-0.275633	0.000000	0.676543	0.000000	0.000000	0.000000	0.059228	0.926374	-0.398330	0.000000	0.000000	2.000000	158.000000	0.000000
15327.498913	0.105576	0.564809	-0.014665	73.334290	-4.193804	19.680124	-0.275633	0.000000	0.676543	0.000000	0.000000	0.000000	0.018991	0.919530	-0.340195	0.000000	0.000000	2.000000	158.000000	0.000000
15327.502247	0.105576	0.564809	-0.014665	73.334290	-4.193804	19.680124	-0.275633	0.000000	0.676543	0.000000	0.000000	0.000000	0.018991	0.919530	-0.340195	0.000000	0.000000	2.000000	158.000000	0.000000
15327.505580	0.105576	0.564809	-0.014665	74.243668	-4.273928	20.376091	-0.278798	0.000000	0.733242	0.000000	0.000000	0.000000	0.018991	0.919530	-0.340195	0.000000	0.000000	2.000000	158.000000	0.000000
15327.508913	0.105529	0.567835	-0.015696	74.243668	-4.273928	20.376091	-0.278798	0.000000	0.733242	0.000000	0.000000	0.000000	-0.013975	0.907761	-0.309289	0.000000	0.000000	2.000000	158.000000	0.000000
15327.512247	0.105529	0.567835	-0.015696	74.243668	-4.273928	20.376091	-0.278798	0.000000	0.733242	0.000000	0.000000	0.000000	-0.013975	0.907761	-0.309289	0.000000	0.000000	2.000000	158.000000	0.000000
15327.515580	0.105529	0.567835	-0.015696	75.103226	-4.621843	20.629892	-0.276469	0.000000	0.784790	0.000000	0.000000	0.000000	-0.013975	0.907761	-0.309289	0.000000	0.000000	2.000000	158.000000	0.000000
15327.518913	0.105376	0.570798	-0.016617	75.103226	-4.621843	20.629892	-0.276469	0.000000	0.784790	0.000000	0.000000	0.000000	-0.046164	0.889099	-0.276384	0.000000	0.000000	2.000000	158.000000	0.000000
15327.522247	0.105376	0.570798	-0.016617	75.103226	-4.621843	20.629892	-0.276469	0.000000	0.784790	0.000000	0.000000	0.000000	-0.046164	0.889099	-0.276384	0.000000	0.000000	2.000000	158.000000	0.000000
15327.525580	0.105376	0.570798	-0.016617	75.893311	-5.283188	20.399061	-0.268775	0.000000	0.830854	0.000000	0.000000	0.000000	-0.046164	0.889099	-0.276384	0.000000	0.000000	2.000000	158.000000	0.000000
15327.528913	0.105193	0.573709	-0.017471	75.893311	-5.283188	20.399061	-0.268775	0.000000	0.830854	0.000000	0.000000	0.000000	-0.054649	0.873157	-0.256174	0.000000	0.000000	2.000000	158.000000	0.000000
15327.532247	0.105193	0.573709	-0.017471	75.893311	-5.283188	20.399061	-0.268775	0.000000	0.830854	0.000000	0.000000	0.000000	-0.054649	0.873157	-0.256174	0.000000	0.000000	2.000000	158.000000	0.000000
15327.535580	0.105193	0.573709	-0.017471	76.614258	-6.240768	19.740021	-0.259667	0.000000	0.873550	0.000000	0.000000	0.000000	-0.054649	0.873157	-0.256174	0.000000	0.000000	2.000000	158.000000	0.000000
15327.538913	0.104972	0.576581	-0.018303	76.614258	-6.240768	19.740021	-0.259667	0.000000	0.873550	0.000000	0.000000	0.000000	-0.066349	0.861740	-0.249722	0.000000	0.000000	2.000000	158.000000	0.000000
15327.542247	0.104972	0.576581	-0.018303	76.614258	-6.240768	19.740021	-0.259667	0.000000	0.873550	0.000000	0.000000	0.000000	-0.066349	0.861740	-0.249722	0.000000	0.000000	2.000000	158.000000	0.000000
15327.545580	0.104972	0.576581	-0.018303	77.268768	-7.381139	18.813213	-0.248609	0.000000	0.915170	0.000000	0.000000	0.000000	-0.066349	0.861740	-0.249722	0.000000	0.000000	2.000000	158.000000	0.000000
15327.548913	0.104796	0.579414	-0.019042	77.268768	-7.381139	18.813213	-0.248609	0.000000	0.915170	0.000000	0.000000	0.000000	-0.052961	0.849847	-0.221434	0.000000	0.000000	2.000000	158.000000	0.000000
15327.552247	0.104796	0.579414	-0.019042	77.268768	-7.381139	18.813213	-0.248609	0.000000	0.915170	0.000000	0.000000	0.000000	-0.052961	0.849847	-0.221434	0.000000	0.000000	2.000000	158.000000	0.000000
15327.555580	0.104796	0.579414	-0.019042	77.872276	-8.673958	17.688103	-0.239782	0.000000	0.952076	0.000000	0.000000	0.000000	-0.052961	0.849847	-0.221434	0.000000	0.000000	2.000000	158.000000	0.000000
15327.558913	0.104609	0.582180	-0.019732	77.872276	-8.673958	17.688103	-0.239782	0.000000	0.952076	0.000000	0.000000	0.000000	-0.056114	0.829740	-0.207079	0.000000	0.000000	2.000000	158.000000	0.000000
15327.562247	0.104609	0.582180	-0.019732	77.872276	-8.673958	17.688103	-0.239782	0.000000	0.952076	0.000000	0.000000	0.000000	-0.056114	0.829740	-0.207079	0.000000	0.000000	2.000000	158.000000	0.000000
15327.565580	0.104450	0.584610	-0.020303	78.368881	-9.967299	16.506506	-0.239782	0.000000	0.952076	0.000000	0.000000	0.000000	-0.047591	0.728951	-0.171514	0.000000	0.000000	2.000000	158.000000	0.000000
15327.568913	0.104450	0.584610	-0.020303	78.368881	-9.967299	16.506506	-0.239782	0.000000	0.952076	0.000000	0.000000	0.000000	-0.047591	0.728951	-0.171514	0.000000	0.000000	2.000000	158.000000	0.000000
15327.572247	0.104450	0.584610	-0.020303	78.368881	-9.967299	16.506506	-0.239782	0.000000	0.952076	0.000000	0.000000	0.000000	-0.047591	0.728951	-0.171514	0.000000	0.000000	2.000000	158.000000	0.000000
15327.575580	0.104329	0.587196	-0.020899	78.884148	-11.587588	14.966617	-0.222498	0.000000	1.015175	0.000000	0.000000	0.000000	-0.036156	0.775816	-0.178709	0.000000	0.000000	2.000000	158.000000	0.000000
15327.578913	0.104329	0.587196	-0.020899	78.884148	-11.587588	14.966617	-0.222498	0.000000	1.015175	0.000000	0.000000	0.000000	-0.036156	0.775816	-0.178709	0.000000	0.000000	2.000000	158.000000	0.000000
15327.582247	0.104329	0.587196	-0.020899	78.884148	-11.587588	14.966617	-0.222498	0.000000	1.015175	0.000000	0.000000	0.000000	-0.036156	0.775816	-0.178709	0.000000	0.000000	2.000000	158.000000	0.000000
15327.585580	0.104207	0.589687	-0.021505	79.348969	-13.313868	13.297377	-0.216472	0.000000	1.044960	0.000000	0.000000	0.000000	-0.036880	0.747451	-0.181667	0.000000	0.000000	2.000000	158.000000	0.000000
15327.588913	0.104207	0.589687	-0.021505	79.348969	-13.313868	13.297377	-0.216472	0.000000	1.044960	0.000000	0.000000	0.000000	-0.036880	0.747451	-0.181667	0.000000	0.000000	2.000000	158.000000	0.000000
15327.592247	0.104207	0.589687	-0.021505	79.348969	-13.313868	13.297377	-0.216472	0.000000	1.044960	0.000000	0.000000	0.000000	-0.036880	0.747451	-0.181667	0.000000	0.000000	2.000000	158.000000	0.000000
15327.595580	0.104100	0.591815	-0.022040	79.735916	-14.904663	11.753447	-0.210325	0.000000	1.075237	0.000000	0.000000	0.000000	-0.031846	0.638424	-0.160547	0.000000	0.000000	2.000000	158.000000	0.000000
15327.598913	0.104100	0.591815	-0.022040	79.735916	-14.904663	11.753447	-0.210325	0.000000	1.075237	0.000000	0.000000	0.000000	-0.031846	0.638424	-0.160547	0.000000	0.000000	2.000000	158.000000	0.000000
15327.602247	0.104100	0.591815	-0.022040	79.735916	-14.904663	11.753447	-0.210325	0.000000	1.075237	0.000000	0.000000	0.000000	-0.031846	0.638424	-0.160547	0.000000	0.000000	2.000000	158.000000	0.000000
15327.605580	0.103956	0.594295	-0.022734	80.156830	-16.827749	9.884727	-0.205018	0.000000	1.101995	0.000000	0.000000	0.000000	-0.043267	0.743834	-0.208208	0.000000	0.000000	2.000000	158.000000	0.000000
15327.608913	0.103956	0.594295	-0.022734	80.156830	-16.827749	9.884727	-0.205018	0.000000	1.101995	0.000000	0.000000	0.000000	-0.043267	0.743834	-0.208208	0.000000	0.000000	2.000000	158.000000	0.000000
15327.612247	0.103956	0.594295	-0.022734	80.156830	-16.827749	9.884727	-0.205018	0.000000	1.101995	0.000000	0.000000	0.000000	-0.043267	0.743834	-0.208208	0.000000	0.000000	2.000000	158.000000	0.000000
15327.615580	0.103817	0.596448	-0.023316	80.497276	-18.557611	8.203649	-0.197807	0.000000	1.136697	0.000000	0.000000	0.000000	-0.041815	0.645926	-0.174758	0.000000	0.000000	2.000000	158.000000	0.000000
15327.618913	0.103817	0.596448	-0.023316	80.497276	-18.557611	8.203649	-0.197807	0.000000	1.136697	0.000000	0.000000	0.000000	-0.041815	0.645926	-0.174758	0.000000	0.000000	2.000000	158.000000	0.000000
15327.622247	0.103817	0.596448	-0.023316	80.497276	-18.557611	8.203649	-0.197807	0.000000	1.136697	0.000000	0.000000	0.000000	-0.041815	0.645926	-0.174758	0.000000	0.000000	2.000000	158.000000	0.000000
15327.625580	0.103688	0.598495	-0.023855	80.799927	-20.266266	6.539651	-0.190837	0.000000	1.165823	0.000000	0.000000	0.000000	-0.038685	0.614242	-0.161678	0.000000	0.000000	2.000000	158.000000	0.000000
15327.628913	0.103688	0.598495	-0.023855	80.799927	-20.266266	6.539651	-0.190837	0.000000	1.165823	0.000000	0.000000	0.000000	-0.038685	0.614242	-0.161678	0.000000	0.000000	2.000000	158.000000	0.000000
15327.632247	0.103688	0.598495	-0.023855	80.799927	-20.266266	6.539651	-0.190837	0.000000	1.165823	0.000000	0.000000	0.000000	-0.038685	0.614242	-0.161678	0.000000	0.000000	2.000000	158.000000	0.000000
15327.635580	0.103557	0.600408	-0.024313	81.079124	-21.974703	4.877589	-0.184390	0.000000	1.192769	0.000000	0.000000	0.000000	-0.039375	0.573778	-0.137321	0.000000	0.000000	2.000000	158.000000	0.000000
15327.638913	0.103557	0.600408	-0.024313	81.079124	-21.974703	4.877589	-0.184390	0.000000	1.192769	0.000000	0.000000	0.000000	-0.039375	0.573778	-0.137321	0.000000	0.000000	2.000000	158.000000	0.000000
15327.642247	0.103557	0.600408	-0.024313	81.079124	-21.974703	4.877589	-0.184390	0.000000	1.192769	0.000000	0.000000	0.000000	-0.039375	0.573778	-0.137321	0.000000	0.000000	2.000000	158.000000	0.000000
15327.645580	0.103423	0.602187	-0.024688	81.325180	-23.637693	3.256636	-0.177828	0.000000	1.215656	0.000000	0.000000	0.000000	-0.039929	0.533588	-0.112470	0.000000	0.000000	2.000000	158.000000	0.000000
15327.648913	0.103423	0.602187	-0.024688	81.325180	-23.637693	3.256636	-0.177828	0.000000	1.215656	0.000000	0.000000	0.000000	-0.039929	0.533588	-0.112470	0.000000	0.000000	2.000000	158.000000	0.000000
15327.652247	0.103423	0.602187	-0.024688	81.325180	-23.637693	3.256636	-0.177828	0.000000	1.215656	0.000000	0.000000	0.000000	-0.039929	0.533588	-0.112470	0.000000	0.000000	2.000000	158.000000	0.000000
15327.655580	0.103278	0.603845	-0.024934	81.535522	-25.291794	1.640406	-0.171173	0.000000	1.234401	0.000000	0.000000	0.000000	-0.043677	0.497687	-0.073800	0.000000	0.000000	2.000000	158.000000	0.000000
15327.658913	0.103278	0.603845	-0.024934	81.535522	-25.291794	1.640406	-0.171173	0.000000	1.234401	0.000000	0.000000	0.000000	-0.043677	0.497687	-0.073800	0.000000	0.000000	2.000000	158.000000	0.000000
15327.662247	0.103278	0.603845	-0.024934	81.535522	-25.291794	1.640406	-0.171173	0.000000	1.234401	0.000000	0.000000	0.000000	-0.043677	0.497687	-0.073800	0.000000	0.000000	2.000000	158.000000	0.000000
15327.665580	0.103116	0.605367	-0.025066	81.704544	-26.927561	0.028564	-0.163893	0.000000	1.246701	0.000000	0.000000	0.000000	-0.048470	0.456422	-0.039515	0.000000	0.000000	2.000000	158.000000	0.000000
15327.668913	0.103116	0.605367	-0.025066	81.704544	-26.927561	0.028564	-0.163893	0.000000	1.246701	0.000000	0.000000	0.000000	-0.048470	0.456422	-0.039515	0.000000	0.000000	2.000000	158.000000	0.000000
15327.672247	0.103116	0.605367	-0.025066	81.704544	-26.927561	0.028564	-0.163893	0.000000	1.246701	0.000000	0.000000	0.000000	-0.048470	0.456422	-0.039515	0.000000	0.000000	2.000000	158.000000	0.000000
15327.675580	0.102954	0.606757	-0.025110	81.827278	-28.481422	-1.517925	-0.155815	0.000000	1.253287	0.000000	0.000000	0.000000	-0.048727	0.417003	-0.013426	0.000000	0.000000	2.000000	158.000000	0.000000
15327.678913	0.102954	0.606757	-0.025110	81.827278	-28.481422	-1.517925	-0.155815	0.000000	1.253287	0.000000	0.000000	0.000000	-0.048727	0.417003	-0.013426	0.000000	0.000000	2.000000	158.000000	0.000000
15327.682247	0.102954	0.606757	-0.025110	81.827278	-28.481422	-1.517925	-0.155815	0.000000	1.253287	0.000000	0.000000	0.000000	-0.048727	0.417003	-0.013426	0.000000	0.000000	2.000000	158.000000	0.000000
15327.685580	0.102781	0.608002	-0.025107	81.922508	-29.950554	-2.981459	-0.147694	0.000000	1.255524	0.000000	0.000000	0.000000	-0.051739	0.373527	0.001163	0.000000	0.000000	2.000000	158.000000	0.000000
15327.688913	0.102781	0.608002	-0.025107	81.922508	-29.950554	-2.981459	-0.147694	0.000000	1.255524	0.000000	0.000000	0.000000	-0.051739	0.373527	0.001163	0.000000	0.000000	2.000000	158.000000	0.000000
15327.692247	0.102781	0.608002	-0.025107	81.922508	-29.950554	-2.981459	-0.147694	0.000000	1.255524	0.000000	0.000000	0.000000	-0.051739	0.373527	0.001163	0.000000	0.000000	2.000000	158.000000	0.000000
15327.695580	0.102627	0.609005	-0.025026	81.988197	-31.132179	-4.162167	-0.139070	0.000000	1.255331	0.000000	0.000000	0.000000	-0.046229	0.300973	0.024331	0.000000	0.000000	2.000000	158.000000	0.000000
15327.698913	0.102627	0.609005	-0.025026	81.988197	-31.132179	-4.162167	-0.139070	0.000000	1.255331	0.000000	0.000000	0.000000	-0.046229	0.300973	0.024331	0.000000	0.000000	2.000000	158.000000	0.000000
15327.702247	0.102627	0.609005	-0.025026	81.988197	-31.132179	-4.162167	-0.139070	0.000000	1.255331	0.000000	0.000000	0.000000	-0.046229	0.300973	0.024331	0.000000	0.000000	2.000000	158.000000	0.000000
15327.705580	0.102446	0.610086	-0.024874	82.046432	-32.457027	-5.486392	-0.131366	0.000000	1.251275	0.000000	0.000000	0.000000	-0.054266	0.324108	0.045336	0.000000	0.000000	2.000000	158.000000	0.000000
15327.708913	0.102446	0.610086	-0.024874	82.046432	-32.457027	-5.486392	-0.131366	0.000000	1.251275	0.000000	0.000000	0.000000	-0.054266	0.324108	0.045336	0.000000	0.000000	2.000000	158.000000	0.000000
15327.712247	0.102446	0.610086	-0.024874	82.046432	-32.457027	-5.486392	-0.131366	0.000000	1.251275	0.000000	0.000000	0.000000	-0.054266	0.324108	0.045336	0.000000	0.000000	2.000000	158.000000	0.000000
15327.715580	0.102446	0.610086	-0.024874	82.091179	-33.535069	-6.558087	-0.122321	0.000000	1.243719	0.000000	0.000000	0.000000	-0.054266	0.324108	0.045336	0.000000	0.000000	2.000000	158.000000	0.000000
15327.718913	0.102260	0.610901	-0.024747	82.091179	-33.535069	-6.558087	-0.122321	0.000000	1.243719	0.000000	0.000000	0.000000	-0.055967	0.244728	0.038278	0.000000	0.000000	2.000000	158.000000	0.000000
15327.722247	0.102260	0.610901	-0.024747	82.091179	-33.535069	-6.558087	-0.122321	0.000000	1.243719	0.000000	0.000000	0.000000	-0.055967	0.244728	0.038278	0.000000	0.000000	2.000000	158.000000	0.000000
15327.725580	0.102034	0.611558	-0.024601	82.138779	-34.439213	-7.436140	-0.122321	0.000000	1.243719	0.000000	0.000000	0.000000	-0.067722	0.196988	0.043674	0.000000	0.000000	2.000000	158.000000	0.000000
15327.728913	0.102034	0.611558	-0.024601	82.138779	-34.439213	-7.436140	-0.122321	0.000000	1.243719	0.000000	0.000000	0.000000	-0.067722	0.196988	0.043674	0.000000	0.000000	2.000000	158.000000	0.000000
15327.732247	0.102034	0.611558	-0.024601	82.138779	-34.439213	-7.436140	-0.122321	0.000000	1.243719	0.000000	0.000000	0.000000	-0.067722	0.196988	0.043674	0.000000	0.000000	2.000000	158.000000	0.000000
15327.735580	0.102034	0.611558	-0.024601	82.188416	-35.120464	-8.078341	-0.101707	0.000000	1.230061	0.000000	0.000000	0.000000	-0.067722	0.196988	0.043674	0.000000	0.000000	2.000000	158.000000	0.000000
15327.738913	0.101833	0.612099	-0.024444	82.188416	-35.120464	-8.078341	-0.101707	0.000000	1.230061	0.000000	0.000000	0.000000	-0.060442	0.162238	0.047113	0.000000	0.000000	2.000000	158.000000	0.000000
15327.742247	0.101833	0.612099	-0.024444	82.188416	-35.120464	-8.078341	-0.101707	0.000000	1.230061	0.000000	0.000000	0.000000	-0.060442	0.162238	0.047113	0.000000	0.000000	2.000000	158.000000	0.000000
15327.745580	0.101618	0.612471	-0.024341	82.231888	-35.659187	-8.579750	-0.101707	0.000000	1.230061	0.000000	0.000000	0.000000	-0.064259	0.111658	0.031002	0.000000	0.000000	2.000000	158.000000	0.000000
15327.748913	0.101618	0.612471	-0.024341	82.231888	-35.659187	-8.579750	-0.101707	0.000000	1.230061	0.000000	0.000000	0.000000	-0.064259	0.111658	0.031002	0.000000	0.000000	2.000000	158.000000	0.000000
15327.752247	0.101618	0.612471	-0.024341	82.231888	-35.659187	-8.579750	-0.101707	0.000000	1.230061	0.000000	0.000000	0.000000	-0.064259	0.111658	0.031002	0.000000	0.000000	2.000000	158.000000	0.000000
15327.755580	0.101618	0.612471	-0.024341	82.267464	-36.133335	-9.006735	-0.080923	0.000000	1.217041	0.000000	0.000000	0.000000	-0.064259	0.111658	0.031002	0.000000	0.000000	2.000000	158.000000	0.000000
15327.758913	0.101376	0.612809	-0.024172	82.267464	-36.133335	-9.006735	-0.080923	0.000000	1.217041	0.000000	0.000000	0.000000	-0.072709	0.101356	0.050533	0.000000	0.000000	2.000000	158.000000	0.000000
15327.762247	0.101376	0.612809	-0.024172	82.267464	-36.133335	-9.006735	-0.080923	0.000000	1.217041	0.000000	0.000000	0.000000	-0.072709	0.101356	0.050533	0.000000	0.000000	2.000000	158.000000	0.000000
15327.765580	0.101376	0.612809	-0.024172	82.284393	-36.382954	-9.221251	-0.080923	0.000000	1.217041	0.000000	0.000000	0.000000	-0.072709	0.101356	0.050533	0.000000	0.000000	2.000000	158.000000	0.000000
15327.768913	0.101376	0.612809	-0.024172	82.284393	-36.382954	-9.221251	-0.080923	0.000000	1.217041	0.000000	0.000000	0.000000	-0.072709	0.101356	0.050533	0.000000	0.000000	2.000000	158.000000	0.000000
15327.772247	0.101166	0.612997	-0.024051	82.284393	-36.382954	-9.221251	-0.080923	0.000000	1.217041	0.000000	0.000000	0.000000	-0.063051	0.056474	0.036365	0.000000	0.000000	2.000000	158.000000	0.000000
15327.775580	0.101166	0.612997	-0.024051	82.288788	-36.475132	-9.286733	-0.068805	0.000000	1.208619	0.000000	0.000000	0.000000	-0.063051	0.056474	0.036365	0.000000	0.000000	2.000000	158.000000	0.000000
15327.778913	0.101166	0.612997	-0.024051	82.288788	-36.475132	-9.286733	-0.068805	0.000000	1.208619	0.000000	0.000000	0.000000	-0.063051	0.056474	0.036365	0.000000	0.000000	2.000000	158.000000	0.000000
15327.782247	0.101166	0.612997	-0.024051	82.288788	-36.475132	-9.286733	-0.068805	0.000000	1.208619	0.000000	0.000000	0.000000	-0.063051	0.056474	0.036365	0.000000	0.000000	2.000000	158.000000	0.000000
15327.785580	0.100855	0.613097	-0.023805	82.286087	-36.475868	-9.265266	-0.058297	0.000000	1.202558	0.000000	0.000000	0.000000	-0.093380	0.030052	0.073836	0.000000	0.000000	2.000000	158.000000	0.000000
15327.788913	0.100855	0.613097	-0.023805	82.286087	-36.475868	-9.265266	-0.058297	0.000000	1.202558	0.000000	0.000000	0.000000	-0.093380	0.030052	0.073836	0.000000	0.000000	2.000000	158.000000	0.000000
15327.792247	0.100855	0.613097	-0.023805	82.286087	-36.475868	-9.265266	-0.058297	0.000000	1.202558	0.000000	0.000000	0.000000	-0.093380	0.030052	0.073836	0.000000	0.000000	2.000000	158.000000	0.000000
15327.795580	0.100855	0.613097	-0.023805	82.289452	-36.508144	-9.274390	-0.042734	0.000000	1.190252	0.000000	0.000000	0.000000	-0.093380	0.030052	0.073836	0.000000	0.000000	2.000000	158.000000	0.000000
15327.798913	0.100727	0.613018	-0.023607	82.289452	-36.508144	-9.274390	-0.042734	0.000000	1.190252	0.000000	0.000000	0.000000	-0.038259	-0.023756	0.059334	0.000000	0.000000	2.000000	158.000000	0.000000
15327.802247	0.100727	0.613018	-0.023607	82.289452	-36.508144	-9.274390	-0.042734	0.000000	1.190252	0.000000	0.000000	0.000000	-0.038259	-0.023756	0.059334	0.000000	0.000000	2.000000	158.000000	0.000000
15327.805580	0.100727	0.613018	-0.023607	82.300941	-36.600113	-9.354727	-0.042734	0.000000	1.190252	0.000000	0.000000	0.000000	-0.038259	-0.023756	0.059334	0.000000	0.000000	2.000000	158.000000	0.000000
15327.808913	0.100727	0.613018	-0.023607	82.300941	-36.600113	-9.354727	-0.042734	0.000000	1.190252	0.000000	0.000000	0.000000	-0.038259	-0.023756	0.059334	0.000000	0.000000	2.000000	158.000000	0.000000
15327.812247	0.100692	0.612881	-0.023480	82.300941	-36.600113	-9.354727	-0.042734	0.000000	1.190252	0.000000	0.000000	0.000000	-0.010661	-0.041044	0.038172	0.000000	0.000000	2.000000	158.000000	0.000000
15327.815580	0.100692	0.612881	-0.023480	82.316505	-36.716854	-9.471023	-0.036357	0.000000	1.180363	0.000000	0.000000	0.000000	-0.010661	-0.041044	0.038172	0.000000	0.000000	2.000000	158.000000	0.000000
15327.818913	0.100692	0.612881	-0.023480	82.316505	-36.716854	-9.471023	-0.036357	0.000000	1.180363	0.000000	0.000000	0.000000	-0.010661	-0.041044	0.038172	0.000000	0.000000	2.000000	158.000000	0.000000
15327.822247	0.100692	0.612881	-0.023480	82.316505	-36.716854	-9.471023	-0.036357	0.000000	1.180363	0.000000	0.000000	0.000000	-0.010661	-0.041044	0.038172	0.000000	0.000000	2.000000	158.000000	0.000000
15327.825580	0.100814	0.612442	-0.023235	82.336632	-36.886318	-9.650260	-0.034580	0.000000	1.174001	0.000000	0.000000	0.000000	0.036629	-0.131787	0.073609	0.000000	0.000000	2.000000	158.000000	0.000000
15327.828913	0.100814	0.612442	-0.023235	82.336632	-36.886318	-9.650260	-0.034580	0.000000	1.174001	0.000000	0.000000	0.000000	0.036629	-0.131787	0.073609	0.000000	0.000000	2.000000	158.000000	0.000000
15327.832247	0.100814	0.612442	-0.023235	82.336632	-36.886318	-9.650260	-0.034580	0.000000	1.174001	0.000000	0.000000	0.000000	0.036629	-0.131787	0.073609	0.000000	0.000000	2.000000	158.000000	0.000000
15327.835580	0.100906	0.612188	-0.023119	82.356766	-37.056763	-9.830467	-0.040685	0.000000	1.161733	0.000000	0.000000	0.000000	0.027618	-0.076099	0.034739	0.000000	0.000000	2.000000	158.000000	0.000000
15327.838913	0.100906	0.612188	-0.023119	82.356766	-37.056763	-9.830467	-0.040685	0.000000	1.161733	0.000000	0.000000	0.000000	0.027618	-0.076099	0.034739	0.000000	0.000000	2.000000	158.000000	0.000000
15327.842247	0.100906	0.612188	-0.023119	82.356766	-37.056763	-9.830467	-0.040685	0.000000	1.161733	0.000000	0.000000	0.000000	0.027618	-0.076099	0.034739	0.000000	0.000000	2.000000	158.000000	0.000000
15327.845580	0.100906	0.612188	-0.023119	82.373466	-37.195683	-9.979119	-0.045288	0.000000	1.155943	0.000000	0.000000	0.000000	0.027618	-0.076099	0.034739	0.000000	0.000000	2.000000	158.000000	0.000000
15327.848913	0.101013	0.611943	-0.022940	82.373466	-37.195683	-9.979119	-0.045288	0.000000	1.155943	0.000000	0.000000	0.000000	0.032025	-0.073495	0.053644	0.000000	0.000000	2.000000	158.000000	0.000000
15327.852247	0.101013	0.611943	-0.022940	82.373466	-37.195683	-9.979119	-0.045288	0.000000	1.155943	0.000000	0.000000	0.000000	0.032025	-0.073495	0.053644	0.000000	0.000000	2.000000	158.000000	0.000000
15327.855580	0.101013	0.611943	-0.022940	82.393410	-37.367847	-10.161049	-0.045288	0.000000	1.155943	0.000000	0.000000	0.000000	0.032025	-0.073495	0.053644	0.000000	0.000000	2.000000	158.000000	0.000000
15327.858913	0.101013	0.611943	-0.022940	82.393410	-37.367847	-10.161049	-0.045288	0.000000	1.155943	0.000000	0.000000	0.000000	0.032025	-0.073495	0.053644	0.000000	0.000000	2.000000	158.000000	0.000000
15327.862247	0.101130	0.611688	-0.022714	82.393410	-37.367847	-10.161049	-0.045288	0.000000	1.155943	0.000000	0.000000	0.000000	0.035355	-0.076650	0.067875	0.000000	0.000000	2.000000	158.000000	0.000000
15327.865580	0.101211	0.611451	-0.022463	82.407364	-37.491913	-10.288948	-0.050625	0.000000	1.147003	0.000000	0.000000	0.000000	0.024073	-0.070964	0.075380	0.000000	0.000000	2.000000	158.000000	0.000000
15327.868913	0.101211	0.611451	-0.022463	82.407364	-37.491913	-10.288948	-0.050625	0.000000	1.147003	0.000000	0.000000	0.000000	0.024073	-0.070964	0.075380	0.000000	0.000000	2.000000	158.000000	0.000000
15327.872247	0.101211	0.611451	-0.022463	82.407364	-37.491913	-10.288948	-0.050625	0.000000	1.147003	0.000000	0.000000	0.000000	0.024073	-0.070964	0.075380	0.000000	0.000000	2.000000	158.000000	0.000000
15327.875580	0.101211	0.611451	-0.022463	82.432266	-37.563259	-10.348947	-0.060530	0.000000	1.123127	0.000000	0.000000	0.000000	0.024073	-0.070964	0.075380	0.000000	0.000000	2.000000	158.000000	0.000000
15327.878913	0.101289	0.611242	-0.022128	82.432266	-37.563259	-10.348947	-0.060530	0.000000	1.123127	0.000000	0.000000	0.000000	0.023376	-0.062688	0.100408	0.000000	0.000000	2.000000	158.000000	0.000000
15327.882247	0.101289	0.611242	-0.022128	82.432266	-37.563259	-10.348947	-0.060530	0.000000	1.123127	0.000000	0.000000	0.000000	0.023376	-0.062688	0.100408	0.000000	0.000000	2.000000	158.000000	0.000000
15327.885580	0.101289	0.611242	-0.022128	82.476547	-37.478863	-10.226381	-0.060530	0.000000	1.123127	0.000000	0.000000	0.000000	0.023376	-0.062688	0.100408	0.000000	0.000000	2.000000	158.000000	0.000000
15327.888913	0.101289	0.611242	-0.022128	82.476547	-37.478863	-10.226381	-0.060530	0.000000	1.123127	0.000000	0.000000	0.000000	0.023376	-0.062688	0.100408	0.000000	0.000000	2.000000	158.000000	0.000000
15327.892247	0.101365	0.611057	-0.021801	82.476547	-37.478863	-10.226381	-0.060530	0.000000	1.123127	0.000000	0.000000	0.000000	0.022795	-0.055496	0.097914	0.000000	0.000000	2.000000	158.000000	0.000000
15327.895580	0.101433	0.610905	-0.021415	82.546944	-37.198975	-9.873684	-0.064426	0.000000	1.106392	0.000000	0.000000	0.000000	0.020421	-0.045677	0.115820	0.000000	0.000000	2.000000	158.000000	0.000000
15327.898913	0.101433	0.610905	-0.021415	82.546944	-37.198975	-9.873684	-0.064426	0.000000	1.106392	0.000000	0.000000	0.000000	0.020421	-0.045677	0.115820	0.000000	0.000000	2.000000	158.000000	0.000000
15327.902247	0.101433	0.610905	-0.021415	82.546944	-37.198975	-9.873684	-0.064426	0.000000	1.106392	0.000000	0.000000	0.000000	0.020421	-0.045677	0.115820	0.000000	0.000000	2.000000	158.000000	0.000000
15327.905580	0.101433	0.610905	-0.021415	82.644997	-36.735439	-9.300147	-0.071628	0.000000	1.070770	0.000000	0.000000	0.000000	0.020421	-0.045677	0.115820	0.000000	0.000000	2.000000	158.000000	0.000000
15327.908913	0.101519	0.610777	-0.021042	82.644997	-36.735439	-9.300147	-0.071628	0.000000	1.070770	0.000000	0.000000	0.000000	0.026045	-0.038478	0.111896	0.000000	0.000000	2.000000	158.000000	0.000000
15327.912247	0.101519	0.610777	-0.021042	82.644997	-36.735439	-9.300147	-0.071628	0.000000	1.070770	0.000000	0.000000	0.000000	0.026045	-0.038478	0.111896	0.000000	0.000000	2.000000	158.000000	0.000000
15327.915580	0.101604	0.610673	-0.020678	82.755241	-36.152794	-8.592925	-0.071628	0.000000	1.070770	0.000000	0.000000	0.000000	0.025471	-0.031235	0.109421	0.000000	0.000000	2.000000	158.000000	0.000000
15327.918913	0.101604	0.610673	-0.020678	82.755241	-36.152794	-8.592925	-0.071628	0.000000	1.070770	0.000000	0.000000	0.000000	0.025471	-0.031235	0.109421	0.000000	0.000000	2.000000	158.000000	0.000000
15327.922247	0.101604	0.610673	-0.020678	82.755241	-36.152794	-8.592925	-0.071628	0.000000	1.070770	0.000000	0.000000	0.000000	0.025471	-0.031235	0.109421	0.000000	0.000000	2.000000	158.000000	0.000000
15327.925580	0.101701	0.610554	-0.020357	82.873817	-35.492264	-7.799646	-0.080214	0.000000	1.033884	0.000000	0.000000	0.000000	0.028936	-0.035500	0.096139	0.000000	0.000000	2.000000	158.000000	0.000000
15327.928913	0.101701	0.610554	-0.020357	82.873817	-35.492264	-7.799646	-0.080214	0.000000	1.033884	0.000000	0.000000	0.000000	0.028936	-0.035500	0.096139	0.000000	0.000000	2.000000	158.000000	0.000000
15327.932247	0.101701	0.610554	-0.020357	82.873817	-35.492264	-7.799646	-0.080214	0.000000	1.033884	0.000000	0.000000	0.000000	0.028936	-0.035500	0.096139	0.000000	0.000000	2.000000	158.000000	0.000000
15327.935580	0.101701	0.610554	-0.020357	83.001816	-34.741699	-6.903855	-0.085037	0.000000	1.017861	0.000000	0.000000	0.000000	0.028936	-0.035500	0.096139	0.000000	0.000000	2.000000	158.000000	0.000000
15327.938913	0.101814	0.610485	-0.020058	83.001816	-34.741699	-6.903855	-0.085037	0.000000	1.017861	0.000000	0.000000	0.000000	0.034025	-0.020861	0.089774	0.000000	0.000000	2.000000	158.000000	0.000000
15327.942247	0.101814	0.610485	-0.020058	83.001816	-34.741699	-6.903855	-0.085037	0.000000	1.017861	0.000000	0.000000	0.000000	0.034025	-0.020861	0.089774	0.000000	0.000000	2.000000	158.000000	0.000000
15327.945580	0.101814	0.610485	-0.020058	83.124420	-33.983673	-6.008039	-0.085037	0.000000	1.017861	0.000000	0.000000	0.000000	0.034025	-0.020861	0.089774	0.000000	0.000000	2.000000	158.000000	0.000000
15327.948913	0.101814	0.610485	-0.020058	83.124420	-33.983673	-6.008039	-0.085037	0.000000	1.017861	0.000000	0.000000	0.000000	0.034025	-0.020861	0.089774	0.000000	0.000000	2.000000	158.000000	0.000000
15327.952247	0.101887	0.610412	-0.019841	83.124420	-33.983673	-6.008039	-0.085037	0.000000	1.017861	0.000000	0.000000	0.000000	0.021738	-0.021838	0.065144	0.000000	0.000000	2.000000	158.000000	0.000000
15327.955580	0.101887	0.610412	-0.019841	83.234390	-33.238968	-5.136291	-0.090708	0.000000	1.002898	0.000000	0.000000	0.000000	0.021738	-0.021838	0.065144	0.000000	0.000000	2.000000	158.000000	0.000000
15327.958913	0.101887	0.610412	-0.019841	83.234390	-33.238968	-5.136291	-0.090708	0.000000	1.002898	0.000000	0.000000	0.000000	0.021738	-0.021838	0.065144	0.000000	0.000000	2.000000	158.000000	0.000000
15327.962247	0.101887	0.610412	-0.019841	83.234390	-33.238968	-5.136291	-0.090708	0.000000	1.002898	0.000000	0.000000	0.000000	0.021738	-0.021838	0.065144	0.000000	0.000000	2.000000	158.000000	0.000000
15327.965580	0.102068	0.610336	-0.019532	83.317513	-32.647663	-4.451872	-0.094331	0.000000	0.992041	0.000000	0.000000	0.000000	0.054407	-0.022619	0.092506	0.000000	0.000000	2.000000	158.000000	0.000000
15327.968913	0.102068	0.610336	-0.019532	83.317513	-32.647663	-4.451872	-0.094331	0.000000	0.992041	0.000000	0.000000	0.000000	0.054407	-0.022619	0.092506	0.000000	0.000000	2.000000	158.000000	0.000000
15327.972247	0.102068	0.610336	-0.019532	83.317513	-32.647663	-4.451872	-0.094331	0.000000	0.992041	0.000000	0.000000	0.000000	0.054407	-0.022619	0.092506	0.000000	0.000000	2.000000	158.000000	0.000000
15327.975580	0.102115	0.610334	-0.019427	83.369926	-32.231312	-3.971102	-0.103399	0.000000	0.976623	0.000000	0.000000	0.000000	0.013971	-0.000713	0.031728	0.000000	0.000000	2.000000	158.000000	0.000000
15327.978913	0.102115	0.610334	-0.019427	83.369926	-32.231312	-3.971102	-0.103399	0.000000	0.976623	0.000000	0.000000	0.000000	0.013971	-0.000713	0.031728	0.000000	0.000000	2.000000	158.000000	0.000000
15327.982247	0.102115	0.610334	-0.019427	83.369926	-32.231312	-3.971102	-0.103399	0.000000	0.976623	0.000000	0.000000	0.000000	0.013971	-0.000713	0.031728	0.000000	0.000000	2.000000	158.000000	0.000000
15327.985580	0.102115	0.610334	-0.019427	83.408073	-31.916723	-3.603812	-0.105728	0.000000	0.971335	0.000000	0.000000	0.000000	0.013971	-0.000713	0.031728	0.000000	0.000000	2.000000	158.000000	0.000000
15327.988913	0.102103	0.610348	-0.019383	83.408073	-31.916723	-3.603812	-0.105728	0.000000	0.971335	0.000000	0.000000	0.000000	-0.003482	0.004122	0.013259	0.000000	0.000000	2.000000	158.000000	0.000000
15327.992247	0.102103	0.610348	-0.019383	83.408073	-31.916723	-3.603812	-0.105728	0.000000	0.971335	0.000000	0.000000	0.000000	-0.003482	0.004122	0.013259	0.000000	0.000000	2.000000	158.000000	0.000000
15327.995580	0.102107	0.610367	-0.019367	83.457222	-31.509703	-3.132777	-0.105728	0.000000	0.971335	0.000000	0.000000	0.000000	0.001092	0.005741	0.004680	0.000000	0.000000	2.000000	158.000000	0.000000
15327.998913	0.102107	0.610367	-0.019367	83.457222	-31.509703	-3.132777	-0.105728	0.000000	0.971335	0.000000	0.000000	0.000000	0.001092	0.005741	0.004680	0.000000	0.000000	2.000000	158.000000	0.000000
15328.002247	0.102107	0.610367	-0.019367	83.457222	-31.509703	-3.132777	-0.105728	0.000000	0.971335	0.000000	0.000000	0.000000	0.001092	0.005741	0.004680	0.000000	0.000000	2.000000	158.000000	0.000000
15328.005580	0.102107	0.610367	-0.019367	83.528313	-30.926205	-2.451794	-0.105329	0.000000	0.968345	0.000000	0.000000	0.000000	0.001092	0.005741	0.004680	0.000000	0.000000	2.000000	158.000000	0.000000
15328.008913	0.102069	0.610386	-0.019342	83.528313	-30.926205	-2.451794	-0.105329	0.000000	0.968345	0.000000	0.000000	0.000000	-0.011379	0.005751	0.007588	0.000000	0.000000	2.000000	158.000000	0.000000
15328.012247	0.102069	0.610386	-0.019342	83.528313	-30.926205	-2.451794	-0.105329	0.000000	0.968345	0.000000	0.000000	0.000000	-0.011379	0.005751	0.007588	0.000000	0.000000	2.000000	158.000000	0.000000
15328.015580	0.102069	0.610386	-0.019342	83.640076	-29.946165	-1.318131	-0.105329	0.000000	0.968345	0.000000	0.000000	0.000000	-0.011379	0.005751	0.007588	0.000000	0.000000	2.000000	158.000000	0.000000
15328.018913	0.102069	0.610386	-0.019342	83.640076	-29.946165	-1.318131	-0.105329	0.000000	0.968345	0.000000	0.000000	0.000000	-0.011379	0.005751	0.007588	0.000000	0.000000	2.000000	158.000000	0.000000
15328.022247	0.102014	0.610425	-0.019296	83.640076	-29.946165	-1.318131	-0.105329	0.000000	0.968345	0.000000	0.000000	0.000000	-0.016527	0.011492	0.013719	0.000000	0.000000	2.000000	158.000000	0.000000
15328.025580	0.102014	0.610425	-0.019296	83.805267	-28.508371	0.340017	-0.103433	0.000000	0.967080	0.000000	0.000000	0.000000	-0.016527	0.011492	0.013719	0.000000	0.000000	2.000000	158.000000	0.000000
15328.028913	0.102014	0.610425	-0.019296	83.805267	-28.508371	0.340017	-0.103433	0.000000	0.967080	0.000000	0.000000	0.000000	-0.016527	0.011492	0.013719	0.000000	0.000000	2.000000	158.000000	0.000000
15328.032247	0.102014	0.610425	-0.019296	83.805267	-28.508371	0.340017	-0.103433	0.000000	0.967080	0.000000	0.000000	0.000000	-0.016527	0.011492	0.013719	0.000000	0.000000	2.000000	158.000000	0.000000
15328.035580	0.101955	0.610375	-0.019265	84.010307	-26.581806	2.544374	-0.100678	0.000000	0.964794	0.000000	0.000000	0.000000	-0.017569	-0.014746	0.009248	0.000000	0.000000	2.000000	158.000000	0.000000
15328.038913	0.101955	0.610375	-0.019265	84.010307	-26.581806	2.544374	-0.100678	0.000000	0.964794	0.000000	0.000000	0.000000	-0.017569	-0.014746	0.009248	0.000000	0.000000	2.000000	158.000000	0.000000
15328.042247	0.101955	0.610375	-0.019265	84.010307	-26.581806	2.544374	-0.100678	0.000000	0.964794	0.000000	0.000000	0.000000	-0.017569	-0.014746	0.009248	0.000000	0.000000	2.000000	158.000000	0.000000
15328.045580	0.101953	0.610332	-0.019273	84.234756	-24.282850	5.148172	-0.097750	0.000000	0.963252	0.000000	0.000000	0.000000	-0.000523	-0.013104	-0.002236	0.000000	0.000000	2.000000	158.000000	0.000000
15328.048913	0.101953	0.610332	-0.019273	84.234756	-24.282850	5.148172	-0.097750	0.000000	0.963252	0.000000	0.000000	0.000000	-0.000523	-0.013104	-0.002236	0.000000	0.000000	2.000000	158.000000	0.000000
15328.052247	0.101953	0.610332	-0.019273	84.234756	-24.282850	5.148172	-0.097750	0.000000	0.963252	0.000000	0.000000	0.000000	-0.000523	-0.013104	-0.002236	0.000000	0.000000	2.000000	158.000000	0.000000
15328.055580	0.101953	0.610332	-0.019273	84.438698	-21.912525	7.809334	-0.097663	0.000000	0.963625	0.000000	0.000000	0.000000	-0.000523	-0.013104	-0.002236	0.000000	0.000000	2.000000	158.000000	0.000000
15328.058913	0.101944	0.610250	-0.019311	84.438698	-21.912525	7.809334	-0.097663	0.000000	0.963625	0.000000	0.000000	0.000000	-0.002700	-0.024606	-0.011602	0.000000	0.000000	2.000000	158.000000	0.000000
15328.062247	0.101944	0.610250	-0.019311	84.438698	-21.912525	7.809334	-0.097663	0.000000	0.963625	0.000000	0.000000	0.000000	-0.002700	-0.024606	-0.011602	0.000000	0.000000	2.000000	158.000000	0.000000
15328.065580	0.101944	0.610250	-0.019311	84.608788	-19.743711	10.222989	-0.097663	0.000000	0.963625	0.000000	0.000000	0.000000	-0.002700	-0.024606	-0.011602	0.000000	0.000000	2.000000	158.000000	0.000000
15328.068913	0.101944	0.610250	-0.019311	84.608788	-19.743711	10.222989	-0.097663	0.000000	0.963625	0.000000	0.000000	0.000000	-0.002700	-0.024606	-0.011602	0.000000	0.000000	2.000000	158.000000	0.000000
15328.072247	0.101971	0.610173	-0.019383	84.608788	-19.743711	10.222989	-0.097663	0.000000	0.963625	0.000000	0.000000	0.000000	0.008109	-0.022999	-0.021635	0.000000	0.000000	2.000000	158.000000	0.000000
15328.075580	0.101971	0.610173	-0.019383	84.736084	-17.987396	12.163861	-0.097213	0.000000	0.965559	0.000000	0.000000	0.000000	0.008109	-0.022999	-0.021635	0.000000	0.000000	2.000000	158.000000	0.000000
15328.078913	0.101971	0.610173	-0.019383	84.736084	-17.987396	12.163861	-0.097213	0.000000	0.965559	0.000000	0.000000	0.000000	0.008109	-0.022999	-0.021635	0.000000	0.000000	2.000000	158.000000	0.000000
15328.082247	0.101971	0.610173	-0.019383	84.736084	-17.987396	12.163861	-0.097213	0.000000	0.965559	0.000000	0.000000	0.000000	0.008109	-0.022999	-0.021635	0.000000	0.000000	2.000000	158.000000	0.000000
15328.085580	0.102074	0.610058	-0.019506	84.822746	-16.747854	13.527403	-0.098565	0.000000	0.969165	0.000000	0.000000	0.000000	0.030853	-0.034483	-0.036822	0.000000	0.000000	2.000000	158.000000	0.000000
15328.088913	0.102074	0.610058	-0.019506	84.822746	-16.747854	13.527403	-0.098565	0.000000	0.969165	0.000000	0.000000	0.000000	0.030853	-0.034483	-0.036822	0.000000	0.000000	2.000000	158.000000	0.000000
15328.092247	0.102074	0.610058	-0.019506	84.822746	-16.747854	13.527403	-0.098565	0.000000	0.969165	0.000000	0.000000	0.000000	0.030853	-0.034483	-0.036822	0.000000	0.000000	2.000000	158.000000	0.000000
15328.095580	0.102074	0.610058	-0.019506	84.869431	-16.108383	14.232463	-0.103707	0.000000	0.975302	0.000000	0.000000	0.000000	0.030853	-0.034483	-0.036822	0.000000	0.000000	2.000000	158.000000	0.000000
15328.098913	0.102084	0.610001	-0.019558	84.869431	-16.108383	14.232463	-0.103707	0.000000	0.975302	0.000000	0.000000	0.000000	0.002956	-0.017238	-0.015509	0.000000	0.000000	2.000000	158.000000	0.000000
15328.102247	0.102084	0.610001	-0.019558	84.869431	-16.108383	14.232463	-0.103707	0.000000	0.975302	0.000000	0.000000	0.000000	0.002956	-0.017238	-0.015509	0.000000	0.000000	2.000000	158.000000	0.000000
15328.105580	0.102084	0.610001	-0.019558	84.889709	-15.937973	14.424422	-0.103707	0.000000	0.975302	0.000000	0.000000	0.000000	0.002956	-0.017238	-0.015509	0.000000	0.000000	2.000000	158.000000	0.000000
15328.108913	0.102084	0.610001	-0.019558	84.889709	-15.937973	14.424422	-0.103707	0.000000	0.975302	0.000000	0.000000	0.000000	0.002956	-0.017238	-0.015509	0.000000	0.000000	2.000000	158.000000	0.000000
15328.112247	0.102073	0.609943	-0.019605	84.889709	-15.937973	14.424422	-0.103707	0.000000	0.975302	0.000000	0.000000	0.000000	-0.003277	-0.017230	-0.014059	0.000000	0.000000	2.000000	158.000000	0.000000
15328.115580	0.102073	0.609943	-0.019605	84.901421	-15.925510	14.442939	-0.104199	0.000000	0.977887	0.000000	0.000000	0.000000	-0.003277	-0.017230	-0.014059	0.000000	0.000000	2.000000	158.000000	0.000000
15328.118913	0.102073	0.609943	-0.019605	84.901421	-15.925510	14.442939	-0.104199	0.000000	0.977887	0.000000	0.000000	0.000000	-0.003277	-0.017230	-0.014059	0.000000	0.000000	2.000000	158.000000	0.000000
15328.122247	0.102073	0.609943	-0.019605	84.901421	-15.925510	14.442939	-0.104199	0.000000	0.977887	0.000000	0.000000	0.000000	-0.003277	-0.017230	-0.014059	0.000000	0.000000	2.000000	158.000000	0.000000
15328.125580	0.102023	0.609790	-0.019725	84.929817	-15.722483	14.676500	-0.103653	0.000000	0.980230	0.000000	0.000000	0.000000	-0.014978	-0.045934	-0.036050	0.000000	0.000000	2.000000	158.000000	0.000000
15328.128913	0.102023	0.609790	-0.019725	84.929817	-15.722483	14.676500	-0.103653	0.000000	0.980230	0.000000	0.000000	0.000000	-0.014978	-0.045934	-0.036050	0.000000	0.000000	2.000000	158.000000	0.000000
15328.132247	0.102023	0.609790	-0.019725	84.929817	-15.722483	14.676500	-0.103653	0.000000	0.980230	0.000000	0.000000	0.000000	-0.014978	-0.045934	-0.036050	0.000000	0.000000	2.000000	158.000000	0.000000
15328.135580	0.102023	0.609790	-0.019725	84.977531	-15.160783	15.300152	-0.101157	0.000000	0.986238	0.000000	0.000000	0.000000	-0.014978	-0.045934	-0.036050	0.000000	0.000000	2.000000	158.000000	0.000000
15328.138913	0.102014	0.609708	-0.019764	84.977531	-15.160783	15.300152	-0.101157	0.000000	0.986238	0.000000	0.000000	0.000000	-0.002714	-0.024587	-0.011635	0.000000	0.000000	2.000000	158.000000	0.000000
15328.142247	0.102014	0.609708	-0.019764	84.977531	-15.160783	15.300152	-0.101157	0.000000	0.986238	0.000000	0.000000	0.000000	-0.002714	-0.024587	-0.011635	0.000000	0.000000	2.000000	158.000000	0.000000
15328.145580	0.102014	0.609708	-0.019764	85.034775	-14.455424	16.081417	-0.101157	0.000000	0.986238	0.000000	0.000000	0.000000	-0.002714	-0.024587	-0.011635	0.000000	0.000000	2.000000	158.000000	0.000000
15328.148913	0.102014	0.609708	-0.019764	85.034775	-14.455424	16.081417	-0.101157	0.000000	0.986238	0.000000	0.000000	0.000000	-0.002714	-0.024587	-0.011635	0.000000	0.000000	2.000000	158.000000	0.000000
15328.152247	0.101992	0.609593	-0.019857	85.034775	-14.455424	16.081417	-0.101157	0.000000	0.986238	0.000000	0.000000	0.000000	-0.006565	-0.034424	-0.028148	0.000000	0.000000	2.000000	158.000000	0.000000
15328.155580	0.101978	0.609449	-0.019919	85.089645	-13.766994	16.842686	-0.100704	0.000000	0.988177	0.000000	0.000000	0.000000	-0.004338	-0.043417	-0.018603	0.000000	0.000000	2.000000	158.000000	0.000000
15328.158913	0.101978	0.609449	-0.019919	85.089645	-13.766994	16.842686	-0.100704	0.000000	0.988177	0.000000	0.000000	0.000000	-0.004338	-0.043417	-0.018603	0.000000	0.000000	2.000000	158.000000	0.000000
15328.162247	0.101978	0.609449	-0.019919	85.089645	-13.766994	16.842686	-0.100704	0.000000	0.988177	0.000000	0.000000	0.000000	-0.004338	-0.043417	-0.018603	0.000000	0.000000	2.000000	158.000000	0.000000
15328.165580	0.101978	0.609449	-0.019919	85.126411	-13.443099	17.207922	-0.098887	0.000000	0.995969	0.000000	0.000000	0.000000	-0.004338	-0.043417	-0.018603	0.000000	0.000000	2.000000	158.000000	0.000000
15328.168913	0.101931	0.609318	-0.019932	85.126411	-13.443099	17.207922	-0.098887	0.000000	0.995969	0.000000	0.000000	0.000000	-0.014039	-0.039295	-0.003895	0.000000	0.000000	2.000000	158.000000	0.000000
15328.172247	0.101931	0.609318	-0.019932	85.126411	-13.443099	17.207922	-0.098887	0.000000	0.995969	0.000000	0.000000	0.000000	-0.014039	-0.039295	-0.003895	0.000000	0.000000	2.000000	158.000000	0.000000
15328.175580	0.101931	0.609318	-0.019932	85.142799	-13.479411	17.181419	-0.098887	0.000000	0.995969	0.000000	0.000000	0.000000	-0.014039	-0.039295	-0.003895	0.000000	0.000000	2.000000	158.000000	0.000000
15328.178913	0.101931	0.609318	-0.019932	85.142799	-13.479411	17.181419	-0.098887	0.000000	0.995969	0.000000	0.000000	0.000000	-0.014039	-0.039295	-0.003895	0.000000	0.000000	2.000000	158.000000	0.000000
15328.182247	0.101893	0.609200	-0.019906	85.142799	-13.479411	17.181419	-0.098887	0.000000	0.995969	0.000000	0.000000	0.000000	-0.011288	-0.035148	0.007913	0.000000	0.000000	2.000000	158.000000	0.000000
15328.185580	0.101893	0.609200	-0.019906	85.153946	-13.553689	17.115051	-0.096547	0.000000	0.996618	0.000000	0.000000	0.000000	-0.011288	-0.035148	0.007913	0.000000	0.000000	2.000000	158.000000	0.000000
15328.188913	0.101893	0.609200	-0.019906	85.153946	-13.553689	17.115051	-0.096547	0.000000	0.996618	0.000000	0.000000	0.000000	-0.011288	-0.035148	0.007913	0.000000	0.000000	2.000000	158.000000	0.000000
15328.192247	0.101893	0.609200	-0.019906	85.153946	-13.553689	17.115051	-0.096547	0.000000	0.996618	0.000000	0.000000	0.000000	-0.011288	-0.035148	0.007913	0.000000	0.000000	2.000000	158.000000	0.000000
15328.195580	0.101834	0.609021	-0.019691	85.159523	-13.595010	17.081760	-0.094666	0.000000	0.995299	0.000000	0.000000	0.000000	-0.017803	-0.053936	0.064545	0.000000	0.000000	2.000000	158.000000	0.000000
15328.198913	0.101834	0.609021	-0.019691	85.159523	-13.595010	17.081760	-0.094666	0.000000	0.995299	0.000000	0.000000	0.000000	-0.017803	-0.053936	0.064545	0.000000	0.000000	2.000000	158.000000	0.000000
15328.202247	0.101834	0.609021	-0.019691	85.159523	-13.595010	17.081760	-0.094666	0.000000	0.995299	0.000000	0.000000	0.000000	-0.017803	-0.053936	0.064545	0.000000	0.000000	2.000000	158.000000	0.000000
15328.205580	0.101834	0.609021	-0.019691	85.165192	-13.636459	17.048401	-0.091699	0.000000	0.984542	0.000000	0.000000	0.000000	-0.017803	-0.053936	0.064545	0.000000	0.000000	2.000000	158.000000	0.000000
15328.208913	0.101793	0.608933	-0.019489	85.165192	-13.636459	17.048401	-0.091699	0.000000	0.984542	0.000000	0.000000	0.000000	-0.012199	-0.026154	0.060508	0.000000	0.000000	2.000000	158.000000	0.000000
15328.212247	0.101793	0.608933	-0.019489	85.165192	-13.636459	17.048401	-0.091699	0.000000	0.984542	0.000000	0.000000	0.000000	-0.012199	-0.026154	0.060508	0.000000	0.000000	2.000000	158.000000	0.000000
15328.215580	0.101793	0.608933	-0.019489	85.170708	-13.680621	17.014959	-0.091699	0.000000	0.984542	0.000000	0.000000	0.000000	-0.012199	-0.026154	0.060508	0.000000	0.000000	2.000000	158.000000	0.000000
15328.218913	0.101793	0.608933	-0.019489	85.170708	-13.680621	17.014959	-0.091699	0.000000	0.984542	0.000000	0.000000	0.000000	-0.012199	-0.026154	0.060508	0.000000	0.000000	2.000000	158.000000	0.000000
15328.222247	0.101783	0.608860	-0.019253	85.170708	-13.680621	17.014959	-0.091699	0.000000	0.984542	0.000000	0.000000	0.000000	-0.003239	-0.022076	0.070875	0.000000	0.000000	2.000000	158.000000	0.000000
15328.225580	0.101774	0.608762	-0.019009	85.178337	-13.735480	16.968168	-0.089666	0.000000	0.974457	0.000000	0.000000	0.000000	-0.002698	-0.029490	0.073287	0.000000	0.000000	2.000000	158.000000	0.000000
15328.228913	0.101774	0.608762	-0.019009	85.178337	-13.735480	16.968168	-0.089666	0.000000	0.974457	0.000000	0.000000	0.000000	-0.002698	-0.029490	0.073287	0.000000	0.000000	2.000000	158.000000	0.000000
15328.232247	0.101774	0.608762	-0.019009	85.178337	-13.735480	16.968168	-0.089666	0.000000	0.974457	0.000000	0.000000	0.000000	-0.002698	-0.029490	0.073287	0.000000	0.000000	2.000000	158.000000	0.000000
15328.235580	0.101774	0.608762	-0.019009	85.183136	-13.773700	16.938078	-0.088676	0.000000	0.950430	0.000000	0.000000	0.000000	-0.002698	-0.029490	0.073287	0.000000	0.000000	2.000000	158.000000	0.000000
15328.238913	0.101758	0.608671	-0.018696	85.183136	-13.773700	16.938078	-0.088676	0.000000	0.950430	0.000000	0.000000	0.000000	-0.004569	-0.027104	0.093671	0.000000	0.000000	2.000000	158.000000	0.000000
15328.242247	0.101758	0.608671	-0.018696	85.183136	-13.773700	16.938078	-0.088676	0.000000	0.950430	0.000000	0.000000	0.000000	-0.004569	-0.027104	0.093671	0.000000	0.000000	2.000000	158.000000	0.000000
15328.245580	0.101758	0.608671	-0.018696	85.194740	-13.884459	16.841978	-0.088676	0.000000	0.950430	0.000000	0.000000	0.000000	-0.004569	-0.027104	0.093671	0.000000	0.000000	2.000000	158.000000	0.000000
15328.248913	0.101758	0.608671	-0.018696	85.194740	-13.884459	16.841978	-0.088676	0.000000	0.950430	0.000000	0.000000	0.000000	-0.004569	-0.027104	0.093671	0.000000	0.000000	2.000000	158.000000	0.000000
15328.252247	0.101694	0.608542	-0.018406	85.194740	-13.884459	16.841978	-0.088676	0.000000	0.950430	0.000000	0.000000	0.000000	-0.019286	-0.038631	0.087150	0.000000	0.000000	2.000000	158.000000	0.000000
15328.255580	0.101612	0.608364	-0.018095	85.216026	-14.041315	16.706909	-0.087915	0.000000	0.934818	0.000000	0.000000	0.000000	-0.024473	-0.053474	0.093406	0.000000	0.000000	2.000000	158.000000	0.000000
15328.258913	0.101612	0.608364	-0.018095	85.216026	-14.041315	16.706909	-0.087915	0.000000	0.934818	0.000000	0.000000	0.000000	-0.024473	-0.053474	0.093406	0.000000	0.000000	2.000000	158.000000	0.000000
15328.262247	0.101612	0.608364	-0.018095	85.216026	-14.041315	16.706909	-0.087915	0.000000	0.934818	0.000000	0.000000	0.000000	-0.024473	-0.053474	0.093406	0.000000	0.000000	2.000000	158.000000	0.000000
15328.265580	0.101612	0.608364	-0.018095	85.248947	-14.274806	16.495224	-0.080622	0.000000	0.904726	0.000000	0.000000	0.000000	-0.024473	-0.053474	0.093406	0.000000	0.000000	2.000000	158.000000	0.000000
15328.268913	0.101517	0.608155	-0.017747	85.248947	-14.274806	16.495224	-0.080622	0.000000	0.904726	0.000000	0.000000	0.000000	-0.028594	-0.062630	0.104353	0.000000	0.000000	2.000000	158.000000	0.000000
15328.272247	0.101517	0.608155	-0.017747	85.248947	-14.274806	16.495224	-0.080622	0.000000	0.904726	0.000000	0.000000	0.000000	-0.028594	-0.062630	0.104353	0.000000	0.000000	2.000000	158.000000	0.000000
15328.275580	0.101517	0.608155	-0.017747	85.287315	-14.546259	16.245415	-0.080622	0.000000	0.904726	0.000000	0.000000	0.000000	-0.028594	-0.062630	0.104353	0.000000	0.000000	2.000000	158.000000	0.000000
15328.278913	0.101517	0.608155	-0.017747	85.287315	-14.546259	16.245415	-0.080622	0.000000	0.904726	0.000000	0.000000	0.000000	-0.028594	-0.062630	0.104353	0.000000	0.000000	2.000000	158.000000	0.000000
15328.282247	0.101399	0.607903	-0.017402	85.287315	-14.546259	16.245415	-0.080622	0.000000	0.904726	0.000000	0.000000	0.000000	-0.035472	-0.075834	0.103454	0.000000	0.000000	2.000000	158.000000	0.000000
15328.285580	0.101263	0.607600	-0.017036	85.321106	-14.792293	16.026142	-0.075856	0.000000	0.887334	0.000000	0.000000	0.000000	-0.040727	-0.090746	0.109647	0.000000	0.000000	2.000000	158.000000	0.000000
15328.288913	0.101263	0.607600	-0.017036	85.321106	-14.792293	16.026142	-0.075856	0.000000	0.887334	0.000000	0.000000	0.000000	-0.040727	-0.090746	0.109647	0.000000	0.000000	2.000000	158.000000	0.000000
15328.292247	0.101263	0.607600	-0.017036	85.321106	-14.792293	16.026142	-0.075856	0.000000	0.887334	0.000000	0.000000	0.000000	-0.040727	-0.090746	0.109647	0.000000	0.000000	2.000000	158.000000	0.000000
15328.295580	0.101263	0.607600	-0.017036	85.351517	-15.019376	15.828291	-0.063156	0.000000	0.851817	0.000000	0.000000	0.000000	-0.040727	-0.090746	0.109647	0.000000	0.000000	2.000000	158.000000	0.000000
15328.298913	0.101108	0.607272	-0.016658	85.351517	-15.019376	15.828291	-0.063156	0.000000	0.851817	0.000000	0.000000	0.000000	-0.046563	-0.098307	0.113409	0.000000	0.000000	2.000000	158.000000	0.000000
15328.302247	0.101108	0.607272	-0.016658	85.351517	-15.019376	15.828291	-0.063156	0.000000	0.851817	0.000000	0.000000	0.000000	-0.046563	-0.098307	0.113409	0.000000	0.000000	2.000000	158.000000	0.000000
15328.305580	0.100930	0.606901	-0.016284	85.384712	-15.270062	15.609550	-0.063156	0.000000	0.851817	0.000000	0.000000	0.000000	-0.053503	-0.111562	0.112427	0.000000	0.000000	2.000000	158.000000	0.000000
15328.308913	0.100930	0.606901	-0.016284	85.384712	-15.270062	15.609550	-0.063156	0.000000	0.851817	0.000000	0.000000	0.000000	-0.053503	-0.111562	0.112427	0.000000	0.000000	2.000000	158.000000	0.000000
15328.312247	0.100930	0.606901	-0.016284	85.384712	-15.270062	15.609550	-0.063156	0.000000	0.851817	0.000000	0.000000	0.000000	-0.053503	-0.111562	0.112427	0.000000	0.000000	2.000000	158.000000	0.000000
15328.315580	0.100930	0.606901	-0.016284	85.423286	-15.558397	15.350286	-0.046478	0.000000	0.814177	0.000000	0.000000	0.000000	-0.053503	-0.111562	0.112427	0.000000	0.000000	2.000000	158.000000	0.000000
15328.318913	0.100774	0.606503	-0.015906	85.423286	-15.558397	15.350286	-0.046478	0.000000	0.814177	0.000000	0.000000	0.000000	-0.046816	-0.119146	0.113264	0.000000	0.000000	2.000000	158.000000	0.000000
15328.322247	0.100774	0.606503	-0.015906	85.423286	-15.558397	15.350286	-0.046478	0.000000	0.814177	0.000000	0.000000	0.000000	-0.046816	-0.119146	0.113264	0.000000	0.000000	2.000000	158.000000	0.000000
15328.325580	0.100643	0.606100	-0.015510	85.464561	-15.867344	15.067679	-0.046478	0.000000	0.814177	0.000000	0.000000	0.000000	-0.039038	-0.121017	0.118823	0.000000	0.000000	2.000000	158.000000	0.000000
15328.328913	0.100643	0.606100	-0.015510	85.464561	-15.867344	15.067679	-0.046478	0.000000	0.814177	0.000000	0.000000	0.000000	-0.039038	-0.121017	0.118823	0.000000	0.000000	2.000000	158.000000	0.000000
15328.332247	0.100643	0.606100	-0.015510	85.464561	-15.867344	15.067679	-0.046478	0.000000	0.814177	0.000000	0.000000	0.000000	-0.039038	-0.121017	0.118823	0.000000	0.000000	2.000000	158.000000	0.000000
15328.335580	0.100643	0.606100	-0.015510	85.506470	-16.160582	14.799550	-0.032169	0.000000	0.775496	0.000000	0.000000	0.000000	-0.039038	-0.121017	0.118823	0.000000	0.000000	2.000000	158.000000	0.000000
15328.338913	0.100527	0.605658	-0.015151	85.506470	-16.160582	14.799550	-0.032169	0.000000	0.775496	0.000000	0.000000	0.000000	-0.035031	-0.132601	0.107797	0.000000	0.000000	2.000000	158.000000	0.000000
15328.342247	0.100527	0.605658	-0.015151	85.506470	-16.160582	14.799550	-0.032169	0.000000	0.775496	0.000000	0.000000	0.000000	-0.035031	-0.132601	0.107797	0.000000	0.000000	2.000000	158.000000	0.000000
15328.345580	0.100490	0.605196	-0.014827	85.554947	-16.523916	14.451598	-0.032169	0.000000	0.775496	0.000000	0.000000	0.000000	-0.011022	-0.138457	0.097195	0.000000	0.000000	2.000000	158.000000	0.000000
15328.348913	0.100490	0.605196	-0.014827	85.554947	-16.523916	14.451598	-0.032169	0.000000	0.775496	0.000000	0.000000	0.000000	-0.011022	-0.138457	0.097195	0.000000	0.000000	2.000000	158.000000	0.000000
15328.352247	0.100490	0.605196	-0.014827	85.554947	-16.523916	14.451598	-0.032169	0.000000	0.775496	0.000000	0.000000	0.000000	-0.011022	-0.138457	0.097195	0.000000	0.000000	2.000000	158.000000	0.000000
15328.355580	0.100490	0.605196	-0.014827	85.603951	-16.893690	14.091606	-0.024494	0.000000	0.741331	0.000000	0.000000	0.000000	-0.011022	-0.138457	0.097195	0.000000	0.000000	2.000000	158.000000	0.000000
15328.358913	0.100469	0.604740	-0.014532	85.603951	-16.893690	14.091606	-0.024494	0.000000	0.741331	0.000000	0.000000	0.000000	-0.006407	-0.136872	0.088519	0.000000	0.000000	2.000000	158.000000	0.000000
15328.362247	0.100469	0.604740	-0.014532	85.603951	-16.893690	14.091606	-0.024494	0.000000	0.741331	0.000000	0.000000	0.000000	-0.006407	-0.136872	0.088519	0.000000	0.000000	2.000000	158.000000	0.000000
15328.365580	0.100469	0.604282	-0.014333	85.650124	-17.245533	13.744187	-0.024494	0.000000	0.741331	0.000000	0.000000	0.000000	0.000228	-0.137447	0.059454	0.000000	0.000000	2.000000	158.000000	0.000000
15328.368913	0.100469	0.604282	-0.014333	85.650124	-17.245533	13.744187	-0.024494	0.000000	0.741331	0.000000	0.000000	0.000000	0.000228	-0.137447	0.059454	0.000000	0.000000	2.000000	158.000000	0.000000
15328.372247	0.100469	0.604282	-0.014333	85.650124	-17.245533	13.744187	-0.024494	0.000000	0.741331	0.000000	0.000000	0.000000	0.000228	-0.137447	0.059454	0.000000	0.000000	2.000000	158.000000	0.000000
15328.375580	0.100469	0.604282	-0.014333	85.696114	-17.604794	13.389379	-0.023464	0.000000	0.716669	0.000000	0.000000	0.000000	0.000228	-0.137447	0.059454	0.000000	0.000000	2.000000	158.000000	0.000000
15328.378913	0.100457	0.603860	-0.014191	85.696114	-17.604794	13.389379	-0.023464	0.000000	0.716669	0.000000	0.000000	0.000000	-0.003564	-0.126537	0.042769	0.000000	0.000000	2.000000	158.000000	0.000000
15328.382247	0.100457	0.603860	-0.014191	85.696114	-17.604794	13.389379	-0.023464	0.000000	0.716669	0.000000	0.000000	0.000000	-0.003564	-0.126537	0.042769	0.000000	0.000000	2.000000	158.000000	0.000000
15328.385580	0.100449	0.603481	-0.014132	85.739243	-17.947493	13.048430	-0.023464	0.000000	0.716669	0.000000	0.000000	0.000000	-0.002649	-0.113845	0.017580	0.000000	0.000000	2.000000	158.000000	0.000000
15328.388913	0.100449	0.603481	-0.014132	85.739243	-17.947493	13.048430	-0.023464	0.000000	0.716669	0.000000	0.000000	0.000000	-0.002649	-0.113845	0.017580	0.000000	0.000000	2.000000	158.000000	0.000000
15328.392247	0.100449	0.603481	-0.014132	85.739243	-17.947493	13.048430	-0.023464	0.000000	0.716669	0.000000	0.000000	0.000000	-0.002649	-0.113845	0.017580	0.000000	0.000000	2.000000	158.000000	0.000000
15328.395580	0.100438	0.603126	-0.014082	85.782249	-18.297173	12.700553	-0.022429	0.000000	0.706610	0.000000	0.000000	0.000000	-0.003198	-0.106397	0.015154	0.000000	0.000000	2.000000	158.000000	0.000000
15328.398913	0.100438	0.603126	-0.014082	85.782249	-18.297173	12.700553	-0.022429	0.000000	0.706610	0.000000	0.000000	0.000000	-0.003198	-0.106397	0.015154	0.000000	0.000000	2.000000	158.000000	0.000000
15328.402247	0.100438	0.603126	-0.014082	85.782249	-18.297173	12.700553	-0.022429	0.000000	0.706610	0.000000	0.000000	0.000000	-0.003198	-0.106397	0.015154	0.000000	0.000000	2.000000	158.000000	0.000000
15328.405580	0.100438	0.603126	-0.014082	85.817085	-18.584263	12.412674	-0.021896	0.000000	0.704085	0.000000	0.000000	0.000000	-0.003198	-0.106397	0.015154	0.000000	0.000000	2.000000	158.000000	0.000000
15328.408913	0.100430	0.602814	-0.014115	85.817085	-18.584263	12.412674	-0.021896	0.000000	0.704085	0.000000	0.000000	0.000000	-0.002263	-0.093624	-0.009986	0.000000	0.000000	2.000000	158.000000	0.000000
15328.412247	0.100430	0.602814	-0.014115	85.817085	-18.584263	12.412674	-0.021896	0.000000	0.704085	0.000000	0.000000	0.000000	-0.002263	-0.093624	-0.009986	0.000000	0.000000	2.000000	158.000000	0.000000
15328.415580	0.100430	0.602814	-0.014115	85.851738	-18.876196	12.119974	-0.021896	0.000000	0.704085	0.000000	0.000000	0.000000	-0.002263	-0.093624	-0.009986	0.000000	0.000000	2.000000	158.000000	0.000000
15328.418913	0.100430	0.602814	-0.014115	85.851738	-18.876196	12.119974	-0.021896	0.000000	0.704085	0.000000	0.000000	0.000000	-0.002263	-0.093624	-0.009986	0.000000	0.000000	2.000000	158.000000	0.000000
15328.422247	0.100451	0.602540	-0.014121	85.851738	-18.876196	12.119974	-0.021896	0.000000	0.704085	0.000000	0.000000	0.000000	0.006195	-0.082248	-0.001928	0.000000	0.000000	2.000000	158.000000	0.000000
15328.425580	0.100451	0.602540	-0.014121	85.878304	-19.098629	11.891470	-0.021519	0.000000	0.705749	0.000000	0.000000	0.000000	0.006195	-0.082248	-0.001928	0.000000	0.000000	2.000000	158.000000	0.000000
15328.428913	0.100451	0.602540	-0.014121	85.878304	-19.098629	11.891470	-0.021519	0.000000	0.705749	0.000000	0.000000	0.000000	0.006195	-0.082248	-0.001928	0.000000	0.000000	2.000000	158.000000	0.000000
15328.432247	0.100451	0.602540	-0.014121	85.878304	-19.098629	11.891470	-0.021519	0.000000	0.705749	0.000000	0.000000	0.000000	0.006195	-0.082248	-0.001928	0.000000	0.000000	2.000000	158.000000	0.000000
15328.435580	0.100538	0.602148	-0.014127	85.900505	-19.258490	11.727266	-0.022551	0.000000	0.706070	0.000000	0.000000	0.000000	0.026133	-0.117694	-0.001781	0.000000	0.000000	2.000000	158.000000	0.000000
15328.438913	0.100538	0.602148	-0.014127	85.900505	-19.258490	11.727266	-0.022551	0.000000	0.706070	0.000000	0.000000	0.000000	0.026133	-0.117694	-0.001781	0.000000	0.000000	2.000000	158.000000	0.000000
15328.442247	0.100538	0.602148	-0.014127	85.900505	-19.258490	11.727266	-0.022551	0.000000	0.706070	0.000000	0.000000	0.000000	0.026133	-0.117694	-0.001781	0.000000	0.000000	2.000000	158.000000	0.000000
15328.445580	0.100612	0.601999	-0.014095	85.914719	-19.344603	11.631578	-0.026907	0.000000	0.706367	0.000000	0.000000	0.000000	0.022084	-0.044677	0.009596	0.000000	0.000000	2.000000	158.000000	0.000000
15328.448913	0.100612	0.601999	-0.014095	85.914719	-19.344603	11.631578	-0.026907	0.000000	0.706367	0.000000	0.000000	0.000000	0.022084	-0.044677	0.009596	0.000000	0.000000	2.000000	158.000000	0.000000
15328.452247	0.100612	0.601999	-0.014095	85.914719	-19.344603	11.631578	-0.026907	0.000000	0.706367	0.000000	0.000000	0.000000	0.022084	-0.044677	0.009596	0.000000	0.000000	2.000000	158.000000	0.000000
15328.455580	0.100612	0.601999	-0.014095	85.925278	-19.429916	11.537845	-0.030588	0.000000	0.704768	0.000000	0.000000	0.000000	0.022084	-0.044677	0.009596	0.000000	0.000000	2.000000	158.000000	0.000000
15328.458913	0.100696	0.601906	-0.014016	85.925278	-19.429916	11.537845	-0.030588	0.000000	0.704768	0.000000	0.000000	0.000000	0.025345	-0.027713	0.023932	0.000000	0.000000	2.000000	158.000000	0.000000
15328.462247	0.100696	0.601906	-0.014016	85.925278	-19.429916	11.537845	-0.030588	0.000000	0.704768	0.000000	0.000000	0.000000	0.025345	-0.027713	0.023932	0.000000	0.000000	2.000000	158.000000	0.000000
15328.465580	0.100696	0.601906	-0.014016	85.926239	-19.402473	11.558692	-0.030588	0.000000	0.704768	0.000000	0.000000	0.000000	0.025345	-0.027713	0.023932	0.000000	0.000000	2.000000	158.000000	0.000000
15328.468913	0.100696	0.601906	-0.014016	85.926239	-19.402473	11.558692	-0.030588	0.000000	0.704768	0.000000	0.000000	0.000000	0.025345	-0.027713	0.023932	0.000000	0.000000	2.000000	158.000000	0.000000
15328.472247	0.100786	0.601876	-0.013912	85.926239	-19.402473	11.558692	-0.030588	0.000000	0.704768	0.000000	0.000000	0.000000	0.027001	-0.008932	0.031178	0.000000	0.000000	2.000000	158.000000	0.000000
15328.475580	0.100786	0.601876	-0.013912	85.923599	-19.373631	11.582163	-0.034812	0.000000	0.700779	0.000000	0.000000	0.000000	0.027001	-0.008932	0.031178	0.000000	0.000000	2.000000	158.000000	0.000000
15328.478913	0.100786	0.601876	-0.013912	85.923599	-19.373631	11.582163	-0.034812	0.000000	0.700779	0.000000	0.000000	0.000000	0.027001	-0.008932	0.031178	0.000000	0.000000	2.000000	158.000000	0.000000
15328.482247	0.100786	0.601876	-0.013912	85.923599	-19.373631	11.582163	-0.034812	0.000000	0.700779	0.000000	0.000000	0.000000	0.027001	-0.008932	0.031178	0.000000	0.000000	2.000000	158.000000	0.000000
15328.485580	0.100891	0.601922	-0.013744	85.915627	-19.300859	11.652393	-0.039312	0.000000	0.695583	0.000000	0.000000	0.000000	0.031362	0.013741	0.050303	0.000000	0.000000	2.000000	158.000000	0.000000
15328.488913	0.100891	0.601922	-0.013744	85.915627	-19.300859	11.652393	-0.039312	0.000000	0.695583	0.000000	0.000000	0.000000	0.031362	0.013741	0.050303	0.000000	0.000000	2.000000	158.000000	0.000000
15328.492247	0.100891	0.601922	-0.013744	85.915627	-19.300859	11.652393	-0.039312	0.000000	0.695583	0.000000	0.000000	0.000000	0.031362	0.013741	0.050303	0.000000	0.000000	2.000000	158.000000	0.000000
15328.495580	0.100891	0.601922	-0.013744	85.909447	-19.192583	11.763986	-0.044539	0.000000	0.687199	0.000000	0.000000	0.000000	0.031362	0.013741	0.050303	0.000000	0.000000	2.000000	158.000000	0.000000
15328.498913	0.100896	0.601985	-0.013720	85.909447	-19.192583	11.763986	-0.044539	0.000000	0.687199	0.000000	0.000000	0.000000	0.001650	0.018795	0.007251	0.000000	0.000000	2.000000	158.000000	0.000000
15328.502247	0.100896	0.601985	-0.013720	85.909447	-19.192583	11.763986	-0.044539	0.000000	0.687199	0.000000	0.000000	0.000000	0.001650	0.018795	0.007251	0.000000	0.000000	2.000000	158.000000	0.000000
15328.505580	0.100896	0.601985	-0.013720	85.904427	-18.987247	11.981699	-0.044539	0.000000	0.687199	0.000000	0.000000	0.000000	0.001650	0.018795	0.007251	0.000000	0.000000	2.000000	158.000000	0.000000
15328.508913	0.100896	0.601985	-0.013720	85.904427	-18.987247	11.981699	-0.044539	0.000000	0.687199	0.000000	0.000000	0.000000	0.001650	0.018795	0.007251	0.000000	0.000000	2.000000	158.000000	0.000000
15328.512247	0.100874	0.602078	-0.013722	85.904427	-18.987247	11.981699	-0.044539	0.000000	0.687199	0.000000	0.000000	0.000000	-0.006806	0.028017	-0.000726	0.000000	0.000000	2.000000	158.000000	0.000000
15328.515580	0.100874	0.602078	-0.013722	85.908394	-18.669889	12.322323	-0.044814	0.000000	0.685991	0.000000	0.000000	0.000000	-0.006806	0.028017	-0.000726	0.000000	0.000000	2.000000	158.000000	0.000000
15328.518913	0.100874	0.602078	-0.013722	85.908394	-18.669889	12.322323	-0.044814	0.000000	0.685991	0.000000	0.000000	0.000000	-0.006806	0.028017	-0.000726	0.000000	0.000000	2.000000	158.000000	0.000000
15328.522247	0.100874	0.602078	-0.013722	85.908394	-18.669889	12.322323	-0.044814	0.000000	0.685991	0.000000	0.000000	0.000000	-0.006806	0.028017	-0.000726	0.000000	0.000000	2.000000	158.000000	0.000000
15328.525580	0.100756	0.602276	-0.013852	85.923065	-18.123131	12.916638	-0.043679	0.000000	0.686112	0.000000	0.000000	0.000000	-0.035401	0.059305	-0.038862	0.000000	0.000000	2.000000	158.000000	0.000000
15328.528913	0.100756	0.602276	-0.013852	85.923065	-18.123131	12.916638	-0.043679	0.000000	0.686112	0.000000	0.000000	0.000000	-0.035401	0.059305	-0.038862	0.000000	0.000000	2.000000	158.000000	0.000000
15328.532247	0.100756	0.602276	-0.013852	85.923065	-18.123131	12.916638	-0.043679	0.000000	0.686112	0.000000	0.000000	0.000000	-0.035401	0.059305	-0.038862	0.000000	0.000000	2.000000	158.000000	0.000000
15328.535580	0.100756	0.602276	-0.013852	85.953247	-17.212069	13.900761	-0.037779	0.000000	0.692589	0.000000	0.000000	0.000000	-0.035401	0.059305	-0.038862	0.000000	0.000000	2.000000	158.000000	0.000000
15328.538913	0.100688	0.602349	-0.013952	85.953247	-17.212069	13.900761	-0.037779	0.000000	0.692589	0.000000	0.000000	0.000000	-0.020131	0.022020	-0.030160	0.000000	0.000000	2.000000	158.000000	0.000000
15328.542247	0.100688	0.602349	-0.013952	85.953247	-17.212069	13.900761	-0.037779	0.000000	0.692589	0.000000	0.000000	0.000000	-0.020131	0.022020	-0.030160	0.000000	0.000000	2.000000	158.000000	0.000000
15328.545580	0.100688	0.602349	-0.013952	86.007080	-15.863414	15.361089	-0.037779	0.000000	0.692589	0.000000	0.000000	0.000000	-0.020131	0.022020	-0.030160	0.000000	0.000000	2.000000	158.000000	0.000000
15328.548913	0.100688	0.602349	-0.013952	86.007080	-15.863414	15.361089	-0.037779	0.000000	0.692589	0.000000	0.000000	0.000000	-0.020131	0.022020	-0.030160	0.000000	0.000000	2.000000	158.000000	0.000000
15328.552247	0.100607	0.602392	-0.014017	86.007080	-15.863414	15.361089	-0.037779	0.000000	0.692589	0.000000	0.000000	0.000000	-0.024299	0.012807	-0.019315	0.000000	0.000000	2.000000	158.000000	0.000000
15328.555580	0.100607	0.602392	-0.014017	86.071449	-14.135640	17.222982	-0.034424	0.000000	0.697615	0.000000	0.000000	0.000000	-0.024299	0.012807	-0.019315	0.000000	0.000000	2.000000	158.000000	0.000000
15328.558913	0.100607	0.602392	-0.014017	86.071449	-14.135640	17.222982	-0.034424	0.000000	0.697615	0.000000	0.000000	0.000000	-0.024299	0.012807	-0.019315	0.000000	0.000000	2.000000	158.000000	0.000000
15328.562247	0.100607	0.602392	-0.014017	86.071449	-14.135640	17.222982	-0.034424	0.000000	0.697615	0.000000	0.000000	0.000000	-0.024299	0.012807	-0.019315	0.000000	0.000000	2.000000	158.000000	0.000000
15328.565580	0.100528	0.602410	-0.014073	86.132034	-12.540172	18.938679	-0.030375	0.000000	0.700834	0.000000	0.000000	0.000000	-0.023765	0.005332	-0.017000	0.000000	0.000000	2.000000	158.000000	0.000000
15328.568913	0.100528	0.602410	-0.014073	86.132034	-12.540172	18.938679	-0.030375	0.000000	0.700834	0.000000	0.000000	0.000000	-0.023765	0.005332	-0.017000	0.000000	0.000000	2.000000	158.000000	0.000000
15328.572247	0.100528	0.602410	-0.014073	86.132034	-12.540172	18.938679	-0.030375	0.000000	0.700834	0.000000	0.000000	0.000000	-0.023765	0.005332	-0.017000	0.000000	0.000000	2.000000	158.000000	0.000000
15328.575580	0.100528	0.602410	-0.014073	86.189461	-11.111828	20.474665	-0.026414	0.000000	0.703668	0.000000	0.000000	0.000000	-0.023765	0.005332	-0.017000	0.000000	0.000000	2.000000	158.000000	0.000000
15328.578913	0.100481	0.602347	-0.014088	86.189461	-11.111828	20.474665	-0.026414	0.000000	0.703668	0.000000	0.000000	0.000000	-0.014263	-0.018783	-0.004374	0.000000	0.000000	2.000000	158.000000	0.000000
15328.582247	0.100481	0.602347	-0.014088	86.189461	-11.111828	20.474665	-0.026414	0.000000	0.703668	0.000000	0.000000	0.000000	-0.014263	-0.018783	-0.004374	0.000000	0.000000	2.000000	158.000000	0.000000
15328.585580	0.100481	0.602347	-0.014088	86.235535	-9.937137	21.733936	-0.026414	0.000000	0.703668	0.000000	0.000000	0.000000	-0.014263	-0.018783	-0.004374	0.000000	0.000000	2.000000	158.000000	0.000000
15328.588913	0.100481	0.602347	-0.014088	86.235535	-9.937137	21.733936	-0.026414	0.000000	0.703668	0.000000	0.000000	0.000000	-0.014263	-0.018783	-0.004374	0.000000	0.000000	2.000000	158.000000	0.000000
15328.592247	0.100503	0.602254	-0.014085	86.235535	-9.937137	21.733936	-0.026414	0.000000	0.703668	0.000000	0.000000	0.000000	0.006805	-0.028005	0.000747	0.000000	0.000000	2.000000	158.000000	0.000000
15328.595580	0.100503	0.602254	-0.014085	86.277428	-9.155916	22.571892	-0.024037	0.000000	0.704397	0.000000	0.000000	0.000000	0.006805	-0.028005	0.000747	0.000000	0.000000	2.000000	158.000000	0.000000
15328.598913	0.100503	0.602254	-0.014085	86.277428	-9.155916	22.571892	-0.024037	0.000000	0.704397	0.000000	0.000000	0.000000	0.006805	-0.028005	0.000747	0.000000	0.000000	2.000000	158.000000	0.000000
15328.602247	0.100503	0.602254	-0.014085	86.277428	-9.155916	22.571892	-0.024037	0.000000	0.704397	0.000000	0.000000	0.000000	0.006805	-0.028005	0.000747	0.000000	0.000000	2.000000	158.000000	0.000000
15328.605580	0.100605	0.601937	-0.014028	86.324219	-8.803882	22.951654	-0.025171	0.000000	0.704272	0.000000	0.000000	0.000000	0.030465	-0.095052	0.017281	0.000000	0.000000	2.000000	158.000000	0.000000
15328.608913	0.100605	0.601937	-0.014028	86.324219	-8.803882	22.951654	-0.025171	0.000000	0.704272	0.000000	0.000000	0.000000	0.030465	-0.095052	0.017281	0.000000	0.000000	2.000000	158.000000	0.000000
15328.612247	0.100605	0.601937	-0.014028	86.324219	-8.803882	22.951654	-0.025171	0.000000	0.704272	0.000000	0.000000	0.000000	0.030465	-0.095052	0.017281	0.000000	0.000000	2.000000	158.000000	0.000000
15328.615580	0.100605	0.601937	-0.014028	86.383179	-8.892684	22.870304	-0.030248	0.000000	0.701392	0.000000	0.000000	0.000000	0.030465	-0.095052	0.017281	0.000000	0.000000	2.000000	158.000000	0.000000
15328.618913	0.100680	0.601719	-0.014088	86.383179	-8.892684	22.870304	-0.030248	0.000000	0.701392	0.000000	0.000000	0.000000	0.022432	-0.065547	-0.018102	0.000000	0.000000	2.000000	158.000000	0.000000
15328.622247	0.100680	0.601719	-0.014088	86.383179	-8.892684	22.870304	-0.030248	0.000000	0.701392	0.000000	0.000000	0.000000	0.022432	-0.065547	-0.018102	0.000000	0.000000	2.000000	158.000000	0.000000
15328.625580	0.100680	0.601719	-0.014088	86.461052	-9.285317	22.473129	-0.030248	0.000000	0.701392	0.000000	0.000000	0.000000	0.022432	-0.065547	-0.018102	0.000000	0.000000	2.000000	158.000000	0.000000
15328.628913	0.100680	0.601719	-0.014088	86.461052	-9.285317	22.473129	-0.030248	0.000000	0.701392	0.000000	0.000000	0.000000	0.022432	-0.065547	-0.018102	0.000000	0.000000	2.000000	158.000000	0.000000
15328.632247	0.100726	0.601462	-0.014176	86.461052	-9.285317	22.473129	-0.030248	0.000000	0.701392	0.000000	0.000000	0.000000	0.013932	-0.076843	-0.026283	0.000000	0.000000	2.000000	158.000000	0.000000
15328.635580	0.100726	0.601462	-0.014176	86.552185	-9.643095	22.121420	-0.033987	0.000000	0.704409	0.000000	0.000000	0.000000	0.013932	-0.076843	-0.026283	0.000000	0.000000	2.000000	158.000000	0.000000
15328.638913	0.100726	0.601462	-0.014176	86.552185	-9.643095	22.121420	-0.033987	0.000000	0.704409	0.000000	0.000000	0.000000	0.013932	-0.076843	-0.026283	0.000000	0.000000	2.000000	158.000000	0.000000
15328.642247	0.100726	0.601462	-0.014176	86.552185	-9.643095	22.121420	-0.033987	0.000000	0.704409	0.000000	0.000000	0.000000	0.013932	-0.076843	-0.026283	0.000000	0.000000	2.000000	158.000000	0.000000
15328.645580	0.100790	0.600868	-0.014479	86.642342	-9.797782	21.986319	-0.036309	0.000000	0.708790	0.000000	0.000000	0.000000	0.019123	-0.178296	-0.090887	0.000000	0.000000	2.000000	158.000000	0.000000
15328.648913	0.100790	0.600868	-0.014479	86.642342	-9.797782	21.986319	-0.036309	0.000000	0.708790	0.000000	0.000000	0.000000	0.019123	-0.178296	-0.090887	0.000000	0.000000	2.000000	158.000000	0.000000
15328.652247	0.100790	0.600868	-0.014479	86.642342	-9.797782	21.986319	-0.036309	0.000000	0.708790	0.000000	0.000000	0.000000	0.019123	-0.178296	-0.090887	0.000000	0.000000	2.000000	158.000000	0.000000
15328.655580	0.100790	0.600868	-0.014479	86.726494	-9.627064	22.190554	-0.039496	0.000000	0.723937	0.000000	0.000000	0.000000	0.019123	-0.178296	-0.090887	0.000000	0.000000	2.000000	158.000000	0.000000
15328.658913	0.100771	0.600524	-0.014661	86.726494	-9.627064	22.190554	-0.039496	0.000000	0.723937	0.000000	0.000000	0.000000	-0.005819	-0.103199	-0.054678	0.000000	0.000000	2.000000	158.000000	0.000000
15328.662247	0.100771	0.600524	-0.014661	86.726494	-9.627064	22.190554	-0.039496	0.000000	0.723937	0.000000	0.000000	0.000000	-0.005819	-0.103199	-0.054678	0.000000	0.000000	2.000000	158.000000	0.000000
15328.665580	0.100771	0.600524	-0.014661	86.803345	-9.195730	22.667242	-0.039496	0.000000	0.723937	0.000000	0.000000	0.000000	-0.005819	-0.103199	-0.054678	0.000000	0.000000	2.000000	158.000000	0.000000
15328.668913	0.100771	0.600524	-0.014661	86.803345	-9.195730	22.667242	-0.039496	0.000000	0.723937	0.000000	0.000000	0.000000	-0.005819	-0.103199	-0.054678	0.000000	0.000000	2.000000	158.000000	0.000000
15328.672247	0.100742	0.600168	-0.014883	86.803345	-9.195730	22.667242	-0.039496	0.000000	0.723937	0.000000	0.000000	0.000000	-0.008556	-0.106957	-0.066668	0.000000	0.000000	2.000000	158.000000	0.000000
15328.675580	0.100683	0.599799	-0.015141	86.879272	-8.705850	23.206739	-0.038527	0.000000	0.733050	0.000000	0.000000	0.000000	-0.017592	-0.110733	-0.077239	0.000000	0.000000	2.000000	158.000000	0.000000
15328.678913	0.100683	0.599799	-0.015141	86.879272	-8.705850	23.206739	-0.038527	0.000000	0.733050	0.000000	0.000000	0.000000	-0.017592	-0.110733	-0.077239	0.000000	0.000000	2.000000	158.000000	0.000000
15328.682247	0.100683	0.599799	-0.015141	86.879272	-8.705850	23.206739	-0.038527	0.000000	0.733050	0.000000	0.000000	0.000000	-0.017592	-0.110733	-0.077239	0.000000	0.000000	2.000000	158.000000	0.000000
15328.685580	0.100683	0.599799	-0.015141	86.959854	-8.125206	23.841810	-0.034169	0.000000	0.757035	0.000000	0.000000	0.000000	-0.017592	-0.110733	-0.077239	0.000000	0.000000	2.000000	158.000000	0.000000
15328.688913	0.100619	0.599436	-0.015422	86.959854	-8.125206	23.841810	-0.034169	0.000000	0.757035	0.000000	0.000000	0.000000	-0.019234	-0.108831	-0.084441	0.000000	0.000000	2.000000	158.000000	0.000000
15328.692247	0.100619	0.599436	-0.015422	86.959854	-8.125206	23.841810	-0.034169	0.000000	0.757035	0.000000	0.000000	0.000000	-0.019234	-0.108831	-0.084441	0.000000	0.000000	2.000000	158.000000	0.000000
15328.695580	0.100619	0.599436	-0.015422	87.035088	-7.581613	24.435112	-0.034169	0.000000	0.757035	0.000000	0.000000	0.000000	-0.019234	-0.108831	-0.084441	0.000000	0.000000	2.000000	158.000000	0.000000
15328.698913	0.100619	0.599436	-0.015422	87.035088	-7.581613	24.435112	-0.034169	0.000000	0.757035	0.000000	0.000000	0.000000	-0.019234	-0.108831	-0.084441	0.000000	0.000000	2.000000	158.000000	0.000000
15328.702247	0.100546	0.599061	-0.015744	87.035088	-7.581613	24.435112	-0.034169	0.000000	0.757035	0.000000	0.000000	0.000000	-0.021973	-0.112560	-0.096469	0.000000	0.000000	2.000000	158.000000	0.000000
15328.705580	0.100454	0.598729	-0.016052	87.101189	-7.298666	24.754883	-0.030963	0.000000	0.771108	0.000000	0.000000	0.000000	-0.027694	-0.099423	-0.092588	0.000000	0.000000	2.000000	158.000000	0.000000
15328.708913	0.100454	0.598729	-0.016052	87.101189	-7.298666	24.754883	-0.030963	0.000000	0.771108	0.000000	0.000000	0.000000	-0.027694	-0.099423	-0.092588	0.000000	0.000000	2.000000	158.000000	0.000000
15328.712247	0.100454	0.598729	-0.016052	87.101189	-7.298666	24.754883	-0.030963	0.000000	0.771108	0.000000	0.000000	0.000000	-0.027694	-0.099423	-0.092588	0.000000	0.000000	2.000000	158.000000	0.000000
15328.715580	0.100454	0.598729	-0.016052	87.158821	-7.265981	24.813005	-0.022685	0.000000	0.802618	0.000000	0.000000	0.000000	-0.027694	-0.099423	-0.092588	0.000000	0.000000	2.000000	158.000000	0.000000
15328.718913	0.100342	0.598441	-0.016348	87.158821	-7.265981	24.813005	-0.022685	0.000000	0.802618	0.000000	0.000000	0.000000	-0.033401	-0.086318	-0.088678	0.000000	0.000000	2.000000	158.000000	0.000000
15328.722247	0.100342	0.598441	-0.016348	87.158821	-7.265981	24.813005	-0.022685	0.000000	0.802618	0.000000	0.000000	0.000000	-0.033401	-0.086318	-0.088678	0.000000	0.000000	2.000000	158.000000	0.000000
15328.725580	0.100342	0.598441	-0.016348	87.207748	-7.347098	24.749491	-0.022685	0.000000	0.802618	0.000000	0.000000	0.000000	-0.033401	-0.086318	-0.088678	0.000000	0.000000	2.000000	158.000000	0.000000
15328.728913	0.100342	0.598441	-0.016348	87.207748	-7.347098	24.749491	-0.022685	0.000000	0.802618	0.000000	0.000000	0.000000	-0.033401	-0.086318	-0.088678	0.000000	0.000000	2.000000	158.000000	0.000000
15328.732247	0.100229	0.598179	-0.016651	87.207748	-7.347098	24.749491	-0.022685	0.000000	0.802618	0.000000	0.000000	0.000000	-0.033912	-0.078832	-0.091013	0.000000	0.000000	2.000000	158.000000	0.000000
15328.735580	0.100118	0.597959	-0.016946	87.247856	-7.363333	24.751001	-0.017119	0.000000	0.817398	0.000000	0.000000	0.000000	-0.033320	-0.065764	-0.088489	0.000000	0.000000	2.000000	158.000000	0.000000
15328.738913	0.100118	0.597959	-0.016946	87.247856	-7.363333	24.751001	-0.017119	0.000000	0.817398	0.000000	0.000000	0.000000	-0.033320	-0.065764	-0.088489	0.000000	0.000000	2.000000	158.000000	0.000000
15328.742247	0.100118	0.597959	-0.016946	87.247856	-7.363333	24.751001	-0.017119	0.000000	0.817398	0.000000	0.000000	0.000000	-0.033320	-0.065764	-0.088489	0.000000	0.000000	2.000000	158.000000	0.000000
15328.745580	0.100118	0.597959	-0.016946	87.285599	-7.324304	24.809383	-0.005913	0.000000	0.847315	0.000000	0.000000	0.000000	-0.033320	-0.065764	-0.088489	0.000000	0.000000	2.000000	158.000000	0.000000
15328.748913	0.100013	0.597802	-0.017217	87.285599	-7.324304	24.809383	-0.005913	0.000000	0.847315	0.000000	0.000000	0.000000	-0.031623	-0.047109	-0.081096	0.000000	0.000000	2.000000	158.000000	0.000000
15328.752247	0.100013	0.597802	-0.017217	87.285599	-7.324304	24.809383	-0.005913	0.000000	0.847315	0.000000	0.000000	0.000000	-0.031623	-0.047109	-0.081096	0.000000	0.000000	2.000000	158.000000	0.000000
15328.755580	0.100013	0.597802	-0.017217	87.318542	-7.171703	24.984509	-0.005913	0.000000	0.847315	0.000000	0.000000	0.000000	-0.031623	-0.047109	-0.081096	0.000000	0.000000	2.000000	158.000000	0.000000
15328.758913	0.100013	0.597802	-0.017217	87.318542	-7.171703	24.984509	-0.005913	0.000000	0.847315	0.000000	0.000000	0.000000	-0.031623	-0.047109	-0.081096	0.000000	0.000000	2.000000	158.000000	0.000000
15328.762247	0.099917	0.597658	-0.017447	87.318542	-7.171703	24.984509	-0.005913	0.000000	0.847315	0.000000	0.000000	0.000000	-0.028898	-0.043278	-0.069185	0.000000	0.000000	2.000000	158.000000	0.000000
15328.765580	0.099917	0.597658	-0.017447	87.349152	-6.955862	25.221800	-0.000643	0.000000	0.860831	0.000000	0.000000	0.000000	-0.028898	-0.043278	-0.069185	0.000000	0.000000	2.000000	158.000000	0.000000
15328.768913	0.099917	0.597658	-0.017447	87.349152	-6.955862	25.221800	-0.000643	0.000000	0.860831	0.000000	0.000000	0.000000	-0.028898	-0.043278	-0.069185	0.000000	0.000000	2.000000	158.000000	0.000000
15328.772247	0.099917	0.597658	-0.017447	87.349152	-6.955862	25.221800	-0.000643	0.000000	0.860831	0.000000	0.000000	0.000000	-0.028898	-0.043278	-0.069185	0.000000	0.000000	2.000000	158.000000	0.000000
15328.775580	0.099816	0.597451	-0.017795	87.368492	-6.799731	25.390415	0.004174	0.000000	0.872361	0.000000	0.000000	0.000000	-0.030265	-0.062114	-0.104248	0.000000	0.000000	2.000000	158.000000	0.000000
15328.778913	0.099816	0.597451	-0.017795	87.368492	-6.799731	25.390415	0.004174	0.000000	0.872361	0.000000	0.000000	0.000000	-0.030265	-0.062114	-0.104248	0.000000	0.000000	2.000000	158.000000	0.000000
15328.782247	0.099816	0.597451	-0.017795	87.368492	-6.799731	25.390415	0.004174	0.000000	0.872361	0.000000	0.000000	0.000000	-0.030265	-0.062114	-0.104248	0.000000	0.000000	2.000000	158.000000	0.000000
15328.785580	0.099820	0.597401	-0.017872	87.382065	-6.786446	25.405617	0.009218	0.000000	0.889736	0.000000	0.000000	0.000000	0.001334	-0.015009	-0.023085	0.000000	0.000000	2.000000	158.000000	0.000000
15328.788913	0.099820	0.597401	-0.017872	87.382065	-6.786446	25.405617	0.009218	0.000000	0.889736	0.000000	0.000000	0.000000	0.001334	-0.015009	-0.023085	0.000000	0.000000	2.000000	158.000000	0.000000
15328.792247	0.099820	0.597401	-0.017872	87.382065	-6.786446	25.405617	0.009218	0.000000	0.889736	0.000000	0.000000	0.000000	0.001334	-0.015009	-0.023085	0.000000	0.000000	2.000000	158.000000	0.000000
15328.795580	0.099820	0.597401	-0.017872	87.388580	-6.795530	25.395348	0.008995	0.000000	0.893584	0.000000	0.000000	0.000000	0.001334	-0.015009	-0.023085	0.000000	0.000000	2.000000	158.000000	0.000000
15328.798913	0.099834	0.597364	-0.017909	87.388580	-6.795530	25.395348	0.008995	0.000000	0.893584	0.000000	0.000000	0.000000	0.004049	-0.011213	-0.011134	0.000000	0.000000	2.000000	158.000000	0.000000
15328.802247	0.099834	0.597364	-0.017909	87.388580	-6.795530	25.395348	0.008995	0.000000	0.893584	0.000000	0.000000	0.000000	0.004049	-0.011213	-0.011134	0.000000	0.000000	2.000000	158.000000	0.000000
15328.805580	0.099834	0.597364	-0.017909	87.391510	-6.815901	25.372246	0.008995	0.000000	0.893584	0.000000	0.000000	0.000000	0.004049	-0.011213	-0.011134	0.000000	0.000000	2.000000	158.000000	0.000000
15328.808913	0.099834	0.597364	-0.017909	87.391510	-6.815901	25.372246	0.008995	0.000000	0.893584	0.000000	0.000000	0.000000	0.004049	-0.011213	-0.011134	0.000000	0.000000	2.000000	158.000000	0.000000
15328.812247	0.099851	0.597345	-0.017930	87.391510	-6.815901	25.372246	0.008995	0.000000	0.893584	0.000000	0.000000	0.000000	0.005153	-0.005586	-0.006278	0.000000	0.000000	2.000000	158.000000	0.000000
15328.815580	0.099851	0.597345	-0.017930	87.395561	-6.770387	25.420879	0.008321	0.000000	0.895439	0.000000	0.000000	0.000000	0.005153	-0.005586	-0.006278	0.000000	0.000000	2.000000	158.000000	0.000000
15328.818913	0.099851	0.597345	-0.017930	87.395561	-6.770387	25.420879	0.008321	0.000000	0.895439	0.000000	0.000000	0.000000	0.005153	-0.005586	-0.006278	0.000000	0.000000	2.000000	158.000000	0.000000
15328.822247	0.099851	0.597345	-0.017930	87.395561	-6.770387	25.420879	0.008321	0.000000	0.895439	0.000000	0.000000	0.000000	0.005153	-0.005586	-0.006278	0.000000	0.000000	2.000000	158.000000	0.000000
15328.825580	0.099861	0.597289	-0.017983	87.400902	-6.653299	25.541512	0.007462	0.000000	0.896486	0.000000	0.000000	0.000000	0.002944	-0.016816	-0.015994	0.000000	0.000000	2.000000	158.000000	0.000000
15328.828913	0.099861	0.597289	-0.017983	87.400902	-6.653299	25.541512	0.007462	0.000000	0.896486	0.000000	0.000000	0.000000	0.002944	-0.016816	-0.015994	0.000000	0.000000	2.000000	158.000000	0.000000
15328.832247	0.099861	0.597289	-0.017983	87.400902	-6.653299	25.541512	0.007462	0.000000	0.896486	0.000000	0.000000	0.000000	0.002944	-0.016816	-0.015994	0.000000	0.000000	2.000000	158.000000	0.000000
15328.835580	0.099861	0.597289	-0.017983	87.413666	-6.284637	25.929039	0.006971	0.000000	0.899151	0.000000	0.000000	0.000000	0.002944	-0.016816	-0.015994	0.000000	0.000000	2.000000	158.000000	0.000000
15328.838913	0.099853	0.597252	-0.018015	87.413666	-6.284637	25.929039	0.006971	0.000000	0.899151	0.000000	0.000000	0.000000	-0.002211	-0.011195	-0.009716	0.000000	0.000000	2.000000	158.000000	0.000000
15328.842247	0.099853	0.597252	-0.018015	87.413666	-6.284637	25.929039	0.006971	0.000000	0.899151	0.000000	0.000000	0.000000	-0.002211	-0.011195	-0.009716	0.000000	0.000000	2.000000	158.000000	0.000000
15328.845580	0.099853	0.597252	-0.018015	87.433182	-5.692259	26.554045	0.006971	0.000000	0.899151	0.000000	0.000000	0.000000	-0.002211	-0.011195	-0.009716	0.000000	0.000000	2.000000	158.000000	0.000000
15328.848913	0.099853	0.597252	-0.018015	87.433182	-5.692259	26.554045	0.006971	0.000000	0.899151	0.000000	0.000000	0.000000	-0.002211	-0.011195	-0.009716	0.000000	0.000000	2.000000	158.000000	0.000000
15328.852247	0.099825	0.597214	-0.018043	87.433182	-5.692259	26.554045	0.006971	0.000000	0.899151	0.000000	0.000000	0.000000	-0.008462	-0.011189	-0.008295	0.000000	0.000000	2.000000	158.000000	0.000000
15328.855580	0.099825	0.597214	-0.018043	87.459167	-4.626016	27.670729	0.007340	0.000000	0.900771	0.000000	0.000000	0.000000	-0.008462	-0.011189	-0.008295	0.000000	0.000000	2.000000	158.000000	0.000000
15328.858913	0.099825	0.597214	-0.018043	87.459167	-4.626016	27.670729	0.007340	0.000000	0.900771	0.000000	0.000000	0.000000	-0.008462	-0.011189	-0.008295	0.000000	0.000000	2.000000	158.000000	0.000000
15328.862247	0.099825	0.597214	-0.018043	87.459167	-4.626016	27.670729	0.007340	0.000000	0.900771	0.000000	0.000000	0.000000	-0.008462	-0.011189	-0.008295	0.000000	0.000000	2.000000	158.000000	0.000000
15328.865580	0.099788	0.597096	-0.018204	87.491028	-3.267182	29.092482	0.008750	0.000000	0.902153	0.000000	0.000000	0.000000	-0.010958	-0.035609	-0.048214	0.000000	0.000000	2.000000	158.000000	0.000000
15328.868913	0.099788	0.597096	-0.018204	87.491028	-3.267182	29.092482	0.008750	0.000000	0.902153	0.000000	0.000000	0.000000	-0.010958	-0.035609	-0.048214	0.000000	0.000000	2.000000	158.000000	0.000000
15328.872247	0.099788	0.597096	-0.018204	87.491028	-3.267182	29.092482	0.008750	0.000000	0.902153	0.000000	0.000000	0.000000	-0.010958	-0.035609	-0.048214	0.000000	0.000000	2.000000	158.000000	0.000000
15328.875580	0.099788	0.597096	-0.018204	87.522751	-1.762403	30.665087	0.010577	0.000000	0.910189	0.000000	0.000000	0.000000	-0.010958	-0.035609	-0.048214	0.000000	0.000000	2.000000	158.000000	0.000000
15328.878913	0.099763	0.597033	-0.018316	87.522751	-1.762403	30.665087	0.010577	0.000000	0.910189	0.000000	0.000000	0.000000	-0.007646	-0.018812	-0.033640	0.000000	0.000000	2.000000	158.000000	0.000000
15328.882247	0.099763	0.597033	-0.018316	87.522751	-1.762403	30.665087	0.010577	0.000000	0.910189	0.000000	0.000000	0.000000	-0.007646	-0.018812	-0.033640	0.000000	0.000000	2.000000	158.000000	0.000000
15328.885580	0.099763	0.597033	-0.018316	87.553032	-0.183975	32.315540	0.010577	0.000000	0.910189	0.000000	0.000000	0.000000	-0.007646	-0.018812	-0.033640	0.000000	0.000000	2.000000	158.000000	0.000000
15328.888913	0.099763	0.597033	-0.018316	87.553032	-0.183975	32.315540	0.010577	0.000000	0.910189	0.000000	0.000000	0.000000	-0.007646	-0.018812	-0.033640	0.000000	0.000000	2.000000	158.000000	0.000000
15328.892247	0.099708	0.596958	-0.018463	87.553032	-0.183975	32.315540	0.010577	0.000000	0.910189	0.000000	0.000000	0.000000	-0.016614	-0.022615	-0.044186	0.000000	0.000000	2.000000	158.000000	0.000000
15328.895580	0.099708	0.596958	-0.018463	87.581352	1.068685	33.628857	0.011851	0.000000	0.915795	0.000000	0.000000	0.000000	-0.016614	-0.022615	-0.044186	0.000000	0.000000	2.000000	158.000000	0.000000
15328.898913	0.099708	0.596958	-0.018463	87.581352	1.068685	33.628857	0.011851	0.000000	0.915795	0.000000	0.000000	0.000000	-0.016614	-0.022615	-0.044186	0.000000	0.000000	2.000000	158.000000	0.000000
15328.902247	0.099708	0.596958	-0.018463	87.581352	1.068685	33.628857	0.011851	0.000000	0.915795	0.000000	0.000000	0.000000	-0.016614	-0.022615	-0.044186	0.000000	0.000000	2.000000	158.000000	0.000000
15328.905580	0.099564	0.596820	-0.018709	87.601921	1.973834	34.578781	0.014620	0.000000	0.923160	0.000000	0.000000	0.000000	-0.042993	-0.041413	-0.073600	0.000000	0.000000	2.000000	158.000000	0.000000
15328.908913	0.099564	0.596820	-0.018709	87.601921	1.973834	34.578781	0.014620	0.000000	0.923160	0.000000	0.000000	0.000000	-0.042993	-0.041413	-0.073600	0.000000	0.000000	2.000000	158.000000	0.000000
15328.912247	0.099564	0.596820	-0.018709	87.601921	1.973834	34.578781	0.014620	0.000000	0.923160	0.000000	0.000000	0.000000	-0.042993	-0.041413	-0.073600	0.000000	0.000000	2.000000	158.000000	0.000000
15328.915580	0.099564	0.596820	-0.018709	87.622978	2.605602	35.244347	0.021786	0.000000	0.935427	0.000000	0.000000	0.000000	-0.042993	-0.041413	-0.073600	0.000000	0.000000	2.000000	158.000000	0.000000
15328.918913	0.099499	0.596732	-0.018804	87.622978	2.605602	35.244347	0.021786	0.000000	0.935427	0.000000	0.000000	0.000000	-0.019624	-0.026166	-0.028600	0.000000	0.000000	2.000000	158.000000	0.000000
15328.922247	0.099499	0.596732	-0.018804	87.622978	2.605602	35.244347	0.021786	0.000000	0.935427	0.000000	0.000000	0.000000	-0.019624	-0.026166	-0.028600	0.000000	0.000000	2.000000	158.000000	0.000000
15328.925580	0.099499	0.596732	-0.018804	87.646980	3.233456	35.908737	0.021786	0.000000	0.935427	0.000000	0.000000	0.000000	-0.019624	-0.026166	-0.028600	0.000000	0.000000	2.000000	158.000000	0.000000
15328.928913	0.099499	0.596732	-0.018804	87.646980	3.233456	35.908737	0.021786	0.000000	0.935427	0.000000	0.000000	0.000000	-0.019624	-0.026166	-0.028600	0.000000	0.000000	2.000000	158.000000	0.000000
15328.932247	0.099414	0.596621	-0.018887	87.646980	3.233456	35.908737	0.021786	0.000000	0.935427	0.000000	0.000000	0.000000	-0.025357	-0.033513	-0.024967	0.000000	0.000000	2.000000	158.000000	0.000000
15328.935580	0.099414	0.596621	-0.018887	87.675438	4.145596	36.868458	0.025057	0.000000	0.940193	0.000000	0.000000	0.000000	-0.025357	-0.033513	-0.024967	0.000000	0.000000	2.000000	158.000000	0.000000
15328.938913	0.099414	0.596621	-0.018887	87.675438	4.145596	36.868458	0.025057	0.000000	0.940193	0.000000	0.000000	0.000000	-0.025357	-0.033513	-0.024967	0.000000	0.000000	2.000000	158.000000	0.000000
15328.942247	0.099414	0.596621	-0.018887	87.675438	4.145596	36.868458	0.025057	0.000000	0.940193	0.000000	0.000000	0.000000	-0.025357	-0.033513	-0.024967	0.000000	0.000000	2.000000	158.000000	0.000000
15328.945580	0.099278	0.596293	-0.019005	87.711670	5.474673	38.258125	0.029283	0.000000	0.944354	0.000000	0.000000	0.000000	-0.040831	-0.098258	-0.035396	0.000000	0.000000	2.000000	158.000000	0.000000
15328.948913	0.099278	0.596293	-0.019005	87.711670	5.474673	38.258125	0.029283	0.000000	0.944354	0.000000	0.000000	0.000000	-0.040831	-0.098258	-0.035396	0.000000	0.000000	2.000000	158.000000	0.000000
15328.952247	0.099278	0.596293	-0.019005	87.711670	5.474673	38.258125	0.029283	0.000000	0.944354	0.000000	0.000000	0.000000	-0.040831	-0.098258	-0.035396	0.000000	0.000000	2.000000	158.000000	0.000000
15328.955580	0.099278	0.596293	-0.019005	87.751709	7.343760	40.206757	0.036088	0.000000	0.950254	0.000000	0.000000	0.000000	-0.040831	-0.098258	-0.035396	0.000000	0.000000	2.000000	158.000000	0.000000
15328.958913	0.099227	0.596077	-0.019040	87.751709	7.343760	40.206757	0.036088	0.000000	0.950254	0.000000	0.000000	0.000000	-0.015485	-0.064728	-0.010449	0.000000	0.000000	2.000000	158.000000	0.000000
15328.962247	0.099227	0.596077	-0.019040	87.751709	7.343760	40.206757	0.036088	0.000000	0.950254	0.000000	0.000000	0.000000	-0.015485	-0.064728	-0.010449	0.000000	0.000000	2.000000	158.000000	0.000000
15328.965580	0.099204	0.595807	-0.019041	87.795219	9.185436	42.122169	0.036088	0.000000	0.950254	0.000000	0.000000	0.000000	-0.006642	-0.081223	-0.000365	0.000000	0.000000	2.000000	158.000000	0.000000
15328.968913	0.099204	0.595807	-0.019041	87.795219	9.185436	42.122169	0.036088	0.000000	0.950254	0.000000	0.000000	0.000000	-0.006642	-0.081223	-0.000365	0.000000	0.000000	2.000000	158.000000	0.000000
15328.972247	0.099204	0.595807	-0.019041	87.795219	9.185436	42.122169	0.036088	0.000000	0.950254	0.000000	0.000000	0.000000	-0.006642	-0.081223	-0.000365	0.000000	0.000000	2.000000	158.000000	0.000000
15328.975580	0.099203	0.595468	-0.019049	87.842422	10.920554	43.922131	0.039776	0.000000	0.952056	0.000000	0.000000	0.000000	-0.000519	-0.101501	-0.002292	0.000000	0.000000	2.000000	158.000000	0.000000
15328.978913	0.099203	0.595468	-0.019049	87.842422	10.920554	43.922131	0.039776	0.000000	0.952056	0.000000	0.000000	0.000000	-0.000519	-0.101501	-0.002292	0.000000	0.000000	2.000000	158.000000	0.000000
15328.982247	0.099203	0.595468	-0.019049	87.842422	10.920554	43.922131	0.039776	0.000000	0.952056	0.000000	0.000000	0.000000	-0.000519	-0.101501	-0.002292	0.000000	0.000000	2.000000	158.000000	0.000000
15328.985580	0.099203	0.595468	-0.019049	87.893555	12.462658	45.516819	0.039863	0.000000	0.952438	0.000000	0.000000	0.000000	-0.000519	-0.101501	-0.002292	0.000000	0.000000	2.000000	158.000000	0.000000
15328.988913	0.099222	0.595130	-0.019061	87.893555	12.462658	45.516819	0.039863	0.000000	0.952438	0.000000	0.000000	0.000000	0.005703	-0.101483	-0.003780	0.000000	0.000000	2.000000	158.000000	0.000000
15328.992247	0.099222	0.595130	-0.019061	87.893555	12.462658	45.516819	0.039863	0.000000	0.952438	0.000000	0.000000	0.000000	0.005703	-0.101483	-0.003780	0.000000	0.000000	2.000000	158.000000	0.000000
15328.995580	0.099233	0.594755	-0.019107	87.946526	13.618010	46.709072	0.039863	0.000000	0.952438	0.000000	0.000000	0.000000	0.003467	-0.112579	-0.013648	0.000000	0.000000	2.000000	158.000000	0.000000
15328.998913	0.099233	0.594755	-0.019107	87.946526	13.618010	46.709072	0.039863	0.000000	0.952438	0.000000	0.000000	0.000000	0.003467	-0.112579	-0.013648	0.000000	0.000000	2.000000	158.000000	0.000000
15329.002247	0.099233	0.594755	-0.019107	87.946526	13.618010	46.709072	0.039863	0.000000	0.952438	0.000000	0.000000	0.000000	0.003467	-0.112579	-0.013648	0.000000	0.000000	2.000000	158.000000	0.000000
15329.005580	0.099233	0.594755	-0.019107	88.002769	13.931214	47.029072	0.038334	0.000000	0.955343	0.000000	0.000000	0.000000	0.003467	-0.112579	-0.013648	0.000000	0.000000	2.000000	158.000000	0.000000
15329.008913	0.099243	0.594337	-0.019162	88.002769	13.931214	47.029072	0.038334	0.000000	0.955343	0.000000	0.000000	0.000000	0.002831	-0.125462	-0.016452	0.000000	0.000000	2.000000	158.000000	0.000000
15329.012247	0.099243	0.594337	-0.019162	88.002769	13.931214	47.029072	0.038334	0.000000	0.955343	0.000000	0.000000	0.000000	0.002831	-0.125462	-0.016452	0.000000	0.000000	2.000000	158.000000	0.000000
15329.015580	0.099243	0.594337	-0.019162	88.062248	13.966908	47.064789	0.038334	0.000000	0.955343	0.000000	0.000000	0.000000	0.002831	-0.125462	-0.016452	0.000000	0.000000	2.000000	158.000000	0.000000
15329.018913	0.099243	0.594337	-0.019162	88.062248	13.966908	47.064789	0.038334	0.000000	0.955343	0.000000	0.000000	0.000000	0.002831	-0.125462	-0.016452	0.000000	0.000000	2.000000	158.000000	0.000000
15329.022247	0.099222	0.593906	-0.019252	88.062248	13.966908	47.064789	0.038334	0.000000	0.955343	0.000000	0.000000	0.000000	-0.006153	-0.129169	-0.027156	0.000000	0.000000	2.000000	158.000000	0.000000
15329.025580	0.099181	0.593476	-0.019338	88.127998	14.006387	47.106956	0.037862	0.000000	0.958085	0.000000	0.000000	0.000000	-0.012416	-0.129083	-0.025872	0.000000	0.000000	2.000000	158.000000	0.000000
15329.028913	0.099181	0.593476	-0.019338	88.127998	14.006387	47.106956	0.037862	0.000000	0.958085	0.000000	0.000000	0.000000	-0.012416	-0.129083	-0.025872	0.000000	0.000000	2.000000	158.000000	0.000000
15329.032247	0.099181	0.593476	-0.019338	88.127998	14.006387	47.106956	0.037862	0.000000	0.958085	0.000000	0.000000	0.000000	-0.012416	-0.129083	-0.025872	0.000000	0.000000	2.000000	158.000000	0.000000
15329.035580	0.099181	0.593476	-0.019338	88.190514	14.049435	47.150013	0.040957	0.000000	0.966923	0.000000	0.000000	0.000000	-0.012416	-0.129083	-0.025872	0.000000	0.000000	2.000000	158.000000	0.000000
15329.038913	0.099139	0.593046	-0.019425	88.190514	14.049435	47.150013	0.040957	0.000000	0.966923	0.000000	0.000000	0.000000	-0.012444	-0.129013	-0.026001	0.000000	0.000000	2.000000	158.000000	0.000000
15329.042247	0.099139	0.593046	-0.019425	88.190514	14.049435	47.150013	0.040957	0.000000	0.966923	0.000000	0.000000	0.000000	-0.012444	-0.129013	-0.026001	0.000000	0.000000	2.000000	158.000000	0.000000
15329.045580	0.099139	0.593046	-0.019425	88.247772	14.088631	47.192036	0.040957	0.000000	0.966923	0.000000	0.000000	0.000000	-0.012444	-0.129013	-0.026001	0.000000	0.000000	2.000000	158.000000	0.000000
15329.048913	0.099139	0.593046	-0.019425	88.247772	14.088631	47.192036	0.040957	0.000000	0.966923	0.000000	0.000000	0.000000	-0.012444	-0.129013	-0.026001	0.000000	0.000000	2.000000	158.000000	0.000000
15329.052247	0.099133	0.592622	-0.019453	88.247772	14.088631	47.192036	0.040957	0.000000	0.966923	0.000000	0.000000	0.000000	-0.001910	-0.127056	-0.008436	0.000000	0.000000	2.000000	158.000000	0.000000
15329.055580	0.099111	0.592193	-0.019453	88.302452	14.128775	47.234879	0.043031	0.000000	0.971256	0.000000	0.000000	0.000000	-0.006566	-0.128841	-0.000058	0.000000	0.000000	2.000000	158.000000	0.000000
15329.058913	0.099111	0.592193	-0.019453	88.302452	14.128775	47.234879	0.043031	0.000000	0.971256	0.000000	0.000000	0.000000	-0.006566	-0.128841	-0.000058	0.000000	0.000000	2.000000	158.000000	0.000000
15329.062247	0.099111	0.592193	-0.019453	88.302452	14.128775	47.234879	0.043031	0.000000	0.971256	0.000000	0.000000	0.000000	-0.006566	-0.128841	-0.000058	0.000000	0.000000	2.000000	158.000000	0.000000
15329.065580	0.099111	0.592193	-0.019453	88.339409	14.156016	47.264820	0.044444	0.000000	0.972672	0.000000	0.000000	0.000000	-0.006566	-0.128841	-0.000058	0.000000	0.000000	2.000000	158.000000	0.000000
15329.068913	0.099081	0.591794	-0.019393	88.339409	14.156016	47.264820	0.044444	0.000000	0.972672	0.000000	0.000000	0.000000	-0.008991	-0.119574	0.018189	0.000000	0.000000	2.000000	158.000000	0.000000
15329.072247	0.099081	0.591794	-0.019393	88.339409	14.156016	47.264820	0.044444	0.000000	0.972672	0.000000	0.000000	0.000000	-0.008991	-0.119574	0.018189	0.000000	0.000000	2.000000	158.000000	0.000000
15329.075580	0.099081	0.591794	-0.019393	88.340935	14.148039	47.265064	0.044444	0.000000	0.972672	0.000000	0.000000	0.000000	-0.008991	-0.119574	0.018189	0.000000	0.000000	2.000000	158.000000	0.000000
15329.078913	0.099081	0.591794	-0.019393	88.340935	14.148039	47.265064	0.044444	0.000000	0.972672	0.000000	0.000000	0.000000	-0.008991	-0.119574	0.018189	0.000000	0.000000	2.000000	158.000000	0.000000
15329.082247	0.099059	0.591432	-0.019300	88.340935	14.148039	47.265064	0.044444	0.000000	0.972672	0.000000	0.000000	0.000000	-0.006781	-0.108546	0.027965	0.000000	0.000000	2.000000	158.000000	0.000000
15329.085580	0.098998	0.591089	-0.019181	88.322281	14.120134	47.248043	0.045942	0.000000	0.969641	0.000000	0.000000	0.000000	-0.018164	-0.103021	0.035644	0.000000	0.000000	2.000000	158.000000	0.000000
15329.088913	0.098998	0.591089	-0.019181	88.322281	14.120134	47.248043	0.045942	0.000000	0.969641	0.000000	0.000000	0.000000	-0.018164	-0.103021	0.035644	0.000000	0.000000	2.000000	158.000000	0.000000
15329.092247	0.098998	0.591089	-0.019181	88.322281	14.120134	47.248043	0.045942	0.000000	0.969641	0.000000	0.000000	0.000000	-0.018164	-0.103021	0.035644	0.000000	0.000000	2.000000	158.000000	0.000000
15329.095580	0.098998	0.591089	-0.019181	88.302689	14.091747	47.230587	0.050100	0.000000	0.959039	0.000000	0.000000	0.000000	-0.018164	-0.103021	0.035644	0.000000	0.000000	2.000000	158.000000	0.000000
15329.098913	0.098941	0.590764	-0.019046	88.302689	14.091747	47.230587	0.050100	0.000000	0.959039	0.000000	0.000000	0.000000	-0.017077	-0.097547	0.040514	0.000000	0.000000	2.000000	158.000000	0.000000
15329.102247	0.098941	0.590764	-0.019046	88.302689	14.091747	47.230587	0.050100	0.000000	0.959039	0.000000	0.000000	0.000000	-0.017077	-0.097547	0.040514	0.000000	0.000000	2.000000	158.000000	0.000000
15329.105580	0.098941	0.590764	-0.019046	88.296013	14.130386	47.281696	0.050100	0.000000	0.959039	0.000000	0.000000	0.000000	-0.017077	-0.097547	0.040514	0.000000	0.000000	2.000000	158.000000	0.000000
15329.108913	0.098941	0.590764	-0.019046	88.296013	14.130386	47.281696	0.050100	0.000000	0.959039	0.000000	0.000000	0.000000	-0.017077	-0.097547	0.040514	0.000000	0.000000	2.000000	158.000000	0.000000
15329.112247	0.098889	0.590432	-0.018887	88.296013	14.130386	47.281696	0.050100	0.000000	0.959039	0.000000	0.000000	0.000000	-0.015507	-0.099430	0.047526	0.000000	0.000000	2.000000	158.000000	0.000000
15329.115580	0.098850	0.590156	-0.018772	88.308350	14.243983	47.406750	0.052946	0.000000	0.952287	0.000000	0.000000	0.000000	-0.011851	-0.082865	0.034713	0.000000	0.000000	2.000000	158.000000	0.000000
15329.118913	0.098850	0.590156	-0.018772	88.308350	14.243983	47.406750	0.052946	0.000000	0.952287	0.000000	0.000000	0.000000	-0.011851	-0.082865	0.034713	0.000000	0.000000	2.000000	158.000000	0.000000
15329.122247	0.098850	0.590156	-0.018772	88.308350	14.243983	47.406750	0.052946	0.000000	0.952287	0.000000	0.000000	0.000000	-0.011851	-0.082865	0.034713	0.000000	0.000000	2.000000	158.000000	0.000000
15329.125580	0.098850	0.590156	-0.018772	88.326836	14.538804	47.714958	0.057506	0.000000	0.938580	0.000000	0.000000	0.000000	-0.011851	-0.082865	0.034713	0.000000	0.000000	2.000000	158.000000	0.000000
15329.128913	0.098833	0.589855	-0.018654	88.326836	14.538804	47.714958	0.057506	0.000000	0.938580	0.000000	0.000000	0.000000	-0.005150	-0.090255	0.035376	0.000000	0.000000	2.000000	158.000000	0.000000
15329.132247	0.098833	0.589855	-0.018654	88.326836	14.538804	47.714958	0.057506	0.000000	0.938580	0.000000	0.000000	0.000000	-0.005150	-0.090255	0.035376	0.000000	0.000000	2.000000	158.000000	0.000000
15329.135580	0.098833	0.589855	-0.018654	88.339752	15.118513	48.316132	0.057506	0.000000	0.938580	0.000000	0.000000	0.000000	-0.005150	-0.090255	0.035376	0.000000	0.000000	2.000000	158.000000	0.000000
15329.138913	0.098833	0.589855	-0.018654	88.339752	15.118513	48.316132	0.057506	0.000000	0.938580	0.000000	0.000000	0.000000	-0.005150	-0.090255	0.035376	0.000000	0.000000	2.000000	158.000000	0.000000
15329.142247	0.098809	0.589585	-0.018567	88.339752	15.118513	48.316132	0.057506	0.000000	0.938580	0.000000	0.000000	0.000000	-0.007240	-0.081069	0.026121	0.000000	0.000000	2.000000	158.000000	0.000000
15329.145580	0.098809	0.589585	-0.018567	88.344002	15.808057	49.027611	0.058364	0.000000	0.932684	0.000000	0.000000	0.000000	-0.007240	-0.081069	0.026121	0.000000	0.000000	2.000000	158.000000	0.000000
15329.148913	0.098809	0.589585	-0.018567	88.344002	15.808057	49.027611	0.058364	0.000000	0.932684	0.000000	0.000000	0.000000	-0.007240	-0.081069	0.026121	0.000000	0.000000	2.000000	158.000000	0.000000
15329.152247	0.098809	0.589585	-0.018567	88.344002	15.808057	49.027611	0.058364	0.000000	0.932684	0.000000	0.000000	0.000000	-0.007240	-0.081069	0.026121	0.000000	0.000000	2.000000	158.000000	0.000000
15329.155580	0.098789	0.589014	-0.018459	88.324501	16.558678	49.803410	0.059571	0.000000	0.928331	0.000000	0.000000	0.000000	-0.005862	-0.171253	0.032270	0.000000	0.000000	2.000000	158.000000	0.000000
15329.158913	0.098789	0.589014	-0.018459	88.324501	16.558678	49.803410	0.059571	0.000000	0.928331	0.000000	0.000000	0.000000	-0.005862	-0.171253	0.032270	0.000000	0.000000	2.000000	158.000000	0.000000
15329.162247	0.098789	0.589014	-0.018459	88.324501	16.558678	49.803410	0.059571	0.000000	0.928331	0.000000	0.000000	0.000000	-0.005862	-0.171253	0.032270	0.000000	0.000000	2.000000	158.000000	0.000000
15329.165580	0.098789	0.589014	-0.018459	88.282967	17.009113	50.272705	0.060548	0.000000	0.922952	0.000000	0.000000	0.000000	-0.005862	-0.171253	0.032270	0.000000	0.000000	2.000000	158.000000	0.000000
15329.168913	0.098768	0.588720	-0.018457	88.282967	17.009113	50.272705	0.060548	0.000000	0.922952	0.000000	0.000000	0.000000	-0.006458	-0.088315	0.000467	0.000000	0.000000	2.000000	158.000000	0.000000
15329.172247	0.098768	0.588720	-0.018457	88.282967	17.009113	50.272705	0.060548	0.000000	0.922952	0.000000	0.000000	0.000000	-0.006458	-0.088315	0.000467	0.000000	0.000000	2.000000	158.000000	0.000000
15329.175580	0.098768	0.588720	-0.018457	88.220726	17.063044	50.333164	0.060548	0.000000	0.922952	0.000000	0.000000	0.000000	-0.006458	-0.088315	0.000467	0.000000	0.000000	2.000000	158.000000	0.000000
15329.178913	0.098768	0.588720	-0.018457	88.220726	17.063044	50.333164	0.060548	0.000000	0.922952	0.000000	0.000000	0.000000	-0.006458	-0.088315	0.000467	0.000000	0.000000	2.000000	158.000000	0.000000
15329.182247	0.098746	0.588426	-0.018456	88.220726	17.063044	50.333164	0.060548	0.000000	0.922952	0.000000	0.000000	0.000000	-0.006473	-0.088292	0.000409	0.000000	0.000000	2.000000	158.000000	0.000000
15329.185580	0.098746	0.588426	-0.018456	88.167412	16.922991	50.198746	0.061624	0.000000	0.922875	0.000000	0.000000	0.000000	-0.006473	-0.088292	0.000409	0.000000	0.000000	2.000000	158.000000	0.000000
15329.188913	0.098746	0.588426	-0.018456	88.167412	16.922991	50.198746	0.061624	0.000000	0.922875	0.000000	0.000000	0.000000	-0.006473	-0.088292	0.000409	0.000000	0.000000	2.000000	158.000000	0.000000
15329.192247	0.098746	0.588426	-0.018456	88.167412	16.922991	50.198746	0.061624	0.000000	0.922875	0.000000	0.000000	0.000000	-0.006473	-0.088292	0.000409	0.000000	0.000000	2.000000	158.000000	0.000000
15329.195580	0.098673	0.587825	-0.018489	88.115501	16.893642	50.178291	0.062703	0.000000	0.922806	0.000000	0.000000	0.000000	-0.021945	-0.180133	-0.010011	0.000000	0.000000	2.000000	158.000000	0.000000
15329.198913	0.098673	0.587825	-0.018489	88.115501	16.893642	50.178291	0.062703	0.000000	0.922806	0.000000	0.000000	0.000000	-0.021945	-0.180133	-0.010011	0.000000	0.000000	2.000000	158.000000	0.000000
15329.202247	0.098673	0.587825	-0.018489	88.115501	16.893642	50.178291	0.062703	0.000000	0.922806	0.000000	0.000000	0.000000	-0.021945	-0.180133	-0.010011	0.000000	0.000000	2.000000	158.000000	0.000000
15329.205580	0.098673	0.587825	-0.018489	88.060631	17.007713	50.303234	0.066360	0.000000	0.924475	0.000000	0.000000	0.000000	-0.021945	-0.180133	-0.010011	0.000000	0.000000	2.000000	158.000000	0.000000
15329.208913	0.098640	0.587544	-0.018536	88.060631	17.007713	50.303234	0.066360	0.000000	0.924475	0.000000	0.000000	0.000000	-0.009694	-0.084462	-0.013916	0.000000	0.000000	2.000000	158.000000	0.000000
15329.212247	0.098640	0.587544	-0.018536	88.060631	17.007713	50.303234	0.066360	0.000000	0.924475	0.000000	0.000000	0.000000	-0.009694	-0.084462	-0.013916	0.000000	0.000000	2.000000	158.000000	0.000000
15329.215580	0.098640	0.587544	-0.018536	87.996010	17.326502	50.641075	0.066360	0.000000	0.924475	0.000000	0.000000	0.000000	-0.009694	-0.084462	-0.013916	0.000000	0.000000	2.000000	158.000000	0.000000
15329.218913	0.098640	0.587544	-0.018536	87.996010	17.326502	50.641075	0.066360	0.000000	0.924475	0.000000	0.000000	0.000000	-0.009694	-0.084462	-0.013916	0.000000	0.000000	2.000000	158.000000	0.000000
15329.222247	0.098608	0.587262	-0.018582	87.996010	17.326502	50.641075	0.066360	0.000000	0.924475	0.000000	0.000000	0.000000	-0.009702	-0.084420	-0.013971	0.000000	0.000000	2.000000	158.000000	0.000000
15329.225580	0.098608	0.587262	-0.018582	87.937393	17.914637	51.255249	0.067976	0.000000	0.926794	0.000000	0.000000	0.000000	-0.009702	-0.084420	-0.013971	0.000000	0.000000	2.000000	158.000000	0.000000
15329.228913	0.098608	0.587262	-0.018582	87.937393	17.914637	51.255249	0.067976	0.000000	0.926794	0.000000	0.000000	0.000000	-0.009702	-0.084420	-0.013971	0.000000	0.000000	2.000000	158.000000	0.000000
15329.232247	0.098608	0.587262	-0.018582	87.937393	17.914637	51.255249	0.067976	0.000000	0.926794	0.000000	0.000000	0.000000	-0.009702	-0.084420	-0.013971	0.000000	0.000000	2.000000	158.000000	0.000000
15329.235580	0.098573	0.586737	-0.018740	87.891136	18.593489	51.963337	0.069593	0.000000	0.929123	0.000000	0.000000	0.000000	-0.010594	-0.157619	-0.047128	0.000000	0.000000	2.000000	158.000000	0.000000
15329.238913	0.098573	0.586737	-0.018740	87.891136	18.593489	51.963337	0.069593	0.000000	0.929123	0.000000	0.000000	0.000000	-0.010594	-0.157619	-0.047128	0.000000	0.000000	2.000000	158.000000	0.000000
15329.242247	0.098573	0.586737	-0.018740	87.891136	18.593489	51.963337	0.069593	0.000000	0.929123	0.000000	0.000000	0.000000	-0.010594	-0.157619	-0.047128	0.000000	0.000000	2.000000	158.000000	0.000000
15329.245580	0.098573	0.586737	-0.018740	87.850143	19.042610	52.430988	0.071359	0.000000	0.936977	0.000000	0.000000	0.000000	-0.010594	-0.157619	-0.047128	0.000000	0.000000	2.000000	158.000000	0.000000
15329.248913	0.098579	0.586505	-0.018810	87.850143	19.042610	52.430988	0.071359	0.000000	0.936977	0.000000	0.000000	0.000000	0.001823	-0.069611	-0.021070	0.000000	0.000000	2.000000	158.000000	0.000000
15329.252247	0.098579	0.586505	-0.018810	87.850143	19.042610	52.430988	0.071359	0.000000	0.936977	0.000000	0.000000	0.000000	0.001823	-0.069611	-0.021070	0.000000	0.000000	2.000000	158.000000	0.000000
15329.255580	0.098579	0.586505	-0.018810	87.802872	18.941740	52.329201	0.071359	0.000000	0.936977	0.000000	0.000000	0.000000	0.001823	-0.069611	-0.021070	0.000000	0.000000	2.000000	158.000000	0.000000
15329.258913	0.098579	0.586505	-0.018810	87.802872	18.941740	52.329201	0.071359	0.000000	0.936977	0.000000	0.000000	0.000000	0.001823	-0.069611	-0.021070	0.000000	0.000000	2.000000	158.000000	0.000000
15329.262247	0.098583	0.586297	-0.018887	87.802872	18.941740	52.329201	0.071359	0.000000	0.936977	0.000000	0.000000	0.000000	0.001347	-0.062218	-0.023172	0.000000	0.000000	2.000000	158.000000	0.000000
15329.265580	0.098583	0.586297	-0.018887	87.740936	18.800978	52.190331	0.071055	0.000000	0.940489	0.000000	0.000000	0.000000	0.001347	-0.062218	-0.023172	0.000000	0.000000	2.000000	158.000000	0.000000
15329.268913	0.098583	0.586297	-0.018887	87.740936	18.800978	52.190331	0.071055	0.000000	0.940489	0.000000	0.000000	0.000000	0.001347	-0.062218	-0.023172	0.000000	0.000000	2.000000	158.000000	0.000000
15329.272247	0.098583	0.586297	-0.018887	87.740936	18.800978	52.190331	0.071055	0.000000	0.940489	0.000000	0.000000	0.000000	0.001347	-0.062218	-0.023172	0.000000	0.000000	2.000000	158.000000	0.000000
15329.275580	0.098557	0.585944	-0.019006	87.666786	18.595257	51.984871	0.070831	0.000000	0.944351	0.000000	0.000000	0.000000	-0.008021	-0.106118	-0.035661	0.000000	0.000000	2.000000	158.000000	0.000000
15329.278913	0.098557	0.585944	-0.019006	87.666786	18.595257	51.984871	0.070831	0.000000	0.944351	0.000000	0.000000	0.000000	-0.008021	-0.106118	-0.035661	0.000000	0.000000	2.000000	158.000000	0.000000
15329.282247	0.098557	0.585944	-0.019006	87.666786	18.595257	51.984871	0.070831	0.000000	0.944351	0.000000	0.000000	0.000000	-0.008021	-0.106118	-0.035661	0.000000	0.000000	2.000000	158.000000	0.000000
15329.285580	0.098542	0.585779	-0.019069	87.599548	18.419485	51.809414	0.072168	0.000000	0.950294	0.000000	0.000000	0.000000	-0.004249	-0.049358	-0.018892	0.000000	0.000000	2.000000	158.000000	0.000000
15329.288913	0.098542	0.585779	-0.019069	87.599548	18.419485	51.809414	0.072168	0.000000	0.950294	0.000000	0.000000	0.000000	-0.004249	-0.049358	-0.018892	0.000000	0.000000	2.000000	158.000000	0.000000
15329.292247	0.098542	0.585779	-0.019069	87.599548	18.419485	51.809414	0.072168	0.000000	0.950294	0.000000	0.000000	0.000000	-0.004249	-0.049358	-0.018892	0.000000	0.000000	2.000000	158.000000	0.000000
15329.295580	0.098542	0.585779	-0.019069	87.535980	18.262594	51.652657	0.072876	0.000000	0.953443	0.000000	0.000000	0.000000	-0.004249	-0.049358	-0.018892	0.000000	0.000000	2.000000	158.000000	0.000000
15329.298913	0.098537	0.585626	-0.019092	87.535980	18.262594	51.652657	0.072876	0.000000	0.953443	0.000000	0.000000	0.000000	-0.001534	-0.045800	-0.006826	0.000000	0.000000	2.000000	158.000000	0.000000
15329.302247	0.098537	0.585626	-0.019092	87.535980	18.262594	51.652657	0.072876	0.000000	0.953443	0.000000	0.000000	0.000000	-0.001534	-0.045800	-0.006826	0.000000	0.000000	2.000000	158.000000	0.000000
15329.305580	0.098537	0.585626	-0.019092	87.476479	18.119780	51.512871	0.072876	0.000000	0.953443	0.000000	0.000000	0.000000	-0.001534	-0.045800	-0.006826	0.000000	0.000000	2.000000	158.000000	0.000000
15329.308913	0.098537	0.585626	-0.019092	87.476479	18.119780	51.512871	0.072876	0.000000	0.953443	0.000000	0.000000	0.000000	-0.001534	-0.045800	-0.006826	0.000000	0.000000	2.000000	158.000000	0.000000
15329.312247	0.098510	0.585498	-0.019117	87.476479	18.119780	51.512871	0.072876	0.000000	0.953443	0.000000	0.000000	0.000000	-0.008240	-0.038439	-0.007490	0.000000	0.000000	2.000000	158.000000	0.000000
15329.315580	0.098510	0.585498	-0.019117	87.420555	17.994659	51.387875	0.073131	0.000000	0.954581	0.000000	0.000000	0.000000	-0.008240	-0.038439	-0.007490	0.000000	0.000000	2.000000	158.000000	0.000000
15329.318913	0.098510	0.585498	-0.019117	87.420555	17.994659	51.387875	0.073131	0.000000	0.954581	0.000000	0.000000	0.000000	-0.008240	-0.038439	-0.007490	0.000000	0.000000	2.000000	158.000000	0.000000
15329.322247	0.098510	0.585498	-0.019117	87.420555	17.994659	51.387875	0.073131	0.000000	0.954581	0.000000	0.000000	0.000000	-0.008240	-0.038439	-0.007490	0.000000	0.000000	2.000000	158.000000	0.000000
15329.325580	0.098530	0.585338	-0.019028	87.359955	17.865910	51.259312	0.074505	0.000000	0.955829	0.000000	0.000000	0.000000	0.005947	-0.047968	0.026439	0.000000	0.000000	2.000000	158.000000	0.000000
15329.328913	0.098530	0.585338	-0.019028	87.359955	17.865910	51.259312	0.074505	0.000000	0.955829	0.000000	0.000000	0.000000	0.005947	-0.047968	0.026439	0.000000	0.000000	2.000000	158.000000	0.000000
15329.332247	0.098530	0.585338	-0.019028	87.359955	17.865910	51.259312	0.074505	0.000000	0.955829	0.000000	0.000000	0.000000	0.005947	-0.047968	0.026439	0.000000	0.000000	2.000000	158.000000	0.000000
15329.335580	0.098530	0.585338	-0.019028	87.323799	17.789284	51.185459	0.073514	0.000000	0.951423	0.000000	0.000000	0.000000	0.005947	-0.047968	0.026439	0.000000	0.000000	2.000000	158.000000	0.000000
15329.338913	0.098526	0.585295	-0.018946	87.323799	17.789284	51.185459	0.073514	0.000000	0.951423	0.000000	0.000000	0.000000	-0.001015	-0.013102	0.024656	0.000000	0.000000	2.000000	158.000000	0.000000
15329.342247	0.098526	0.585295	-0.018946	87.323799	17.789284	51.185459	0.073514	0.000000	0.951423	0.000000	0.000000	0.000000	-0.001015	-0.013102	0.024656	0.000000	0.000000	2.000000	158.000000	0.000000
15329.345580	0.098526	0.585295	-0.018946	87.316055	17.774076	51.170280	0.073514	0.000000	0.951423	0.000000	0.000000	0.000000	-0.001015	-0.013102	0.024656	0.000000	0.000000	2.000000	158.000000	0.000000
15329.348913	0.098526	0.585295	-0.018946	87.316055	17.774076	51.170280	0.073514	0.000000	0.951423	0.000000	0.000000	0.000000	-0.001015	-0.013102	0.024656	0.000000	0.000000	2.000000	158.000000	0.000000
15329.352247	0.098536	0.585281	-0.018807	87.316055	17.774076	51.170280	0.073514	0.000000	0.951423	0.000000	0.000000	0.000000	0.002831	-0.004115	0.041763	0.000000	0.000000	2.000000	158.000000	0.000000
15329.355580	0.098536	0.585281	-0.018807	87.309868	17.756859	51.158455	0.073683	0.000000	0.947313	0.000000	0.000000	0.000000	0.002831	-0.004115	0.041763	0.000000	0.000000	2.000000	158.000000	0.000000
15329.358913	0.098536	0.585281	-0.018807	87.309868	17.756859	51.158455	0.073683	0.000000	0.947313	0.000000	0.000000	0.000000	0.002831	-0.004115	0.041763	0.000000	0.000000	2.000000	158.000000	0.000000
15329.362247	0.098536	0.585281	-0.018807	87.309868	17.756859	51.158455	0.073683	0.000000	0.947313	0.000000	0.000000	0.000000	0.002831	-0.004115	0.041763	0.000000	0.000000	2.000000	158.000000	0.000000
15329.365580	0.098486	0.585352	-0.018542	87.300423	17.728207	51.140644	0.073211	0.000000	0.940353	0.000000	0.000000	0.000000	-0.014935	0.021183	0.079534	0.000000	0.000000	2.000000	158.000000	0.000000
15329.368913	0.098486	0.585352	-0.018542	87.300423	17.728207	51.140644	0.073211	0.000000	0.940353	0.000000	0.000000	0.000000	-0.014935	0.021183	0.079534	0.000000	0.000000	2.000000	158.000000	0.000000
15329.372247	0.098486	0.585352	-0.018542	87.300423	17.728207	51.140644	0.073211	0.000000	0.940353	0.000000	0.000000	0.000000	-0.014935	0.021183	0.079534	0.000000	0.000000	2.000000	158.000000	0.000000
15329.375580	0.098486	0.585352	-0.018542	87.288124	17.694006	51.117386	0.075700	0.000000	0.927097	0.000000	0.000000	0.000000	-0.014935	0.021183	0.079534	0.000000	0.000000	2.000000	158.000000	0.000000
15329.378913	0.098402	0.585418	-0.018428	87.288124	17.694006	51.117386	0.075700	0.000000	0.927097	0.000000	0.000000	0.000000	-0.025147	0.019879	0.034148	0.000000	0.000000	2.000000	158.000000	0.000000
15329.382247	0.098402	0.585418	-0.018428	87.288124	17.694006	51.117386	0.075700	0.000000	0.927097	0.000000	0.000000	0.000000	-0.025147	0.019879	0.034148	0.000000	0.000000	2.000000	158.000000	0.000000
15329.385580	0.098402	0.585418	-0.018428	87.274734	17.655926	51.092777	0.075700	0.000000	0.927097	0.000000	0.000000	0.000000	-0.025147	0.019879	0.034148	0.000000	0.000000	2.000000	158.000000	0.000000
15329.388913	0.098402	0.585418	-0.018428	87.274734	17.655926	51.092777	0.075700	0.000000	0.927097	0.000000	0.000000	0.000000	-0.025147	0.019879	0.034148	0.000000	0.000000	2.000000	158.000000	0.000000
15329.392247	0.098311	0.585515	-0.018345	87.274734	17.655926	51.092777	0.075700	0.000000	0.927097	0.000000	0.000000	0.000000	-0.027208	0.029163	0.025019	0.000000	0.000000	2.000000	158.000000	0.000000
15329.395580	0.098311	0.585515	-0.018345	87.259193	17.613752	51.064259	0.079891	0.000000	0.921406	0.000000	0.000000	0.000000	-0.027208	0.029163	0.025019	0.000000	0.000000	2.000000	158.000000	0.000000
15329.398913	0.098311	0.585515	-0.018345	87.259193	17.613752	51.064259	0.079891	0.000000	0.921406	0.000000	0.000000	0.000000	-0.027208	0.029163	0.025019	0.000000	0.000000	2.000000	158.000000	0.000000
15329.402247	0.098311	0.585515	-0.018345	87.259193	17.613752	51.064259	0.079891	0.000000	0.921406	0.000000	0.000000	0.000000	-0.027208	0.029163	0.025019	0.000000	0.000000	2.000000	158.000000	0.000000
15329.405580	0.098121	0.585724	-0.018317	87.246719	17.577417	51.041481	0.084426	0.000000	0.917236	0.000000	0.000000	0.000000	-0.057220	0.062511	0.008241	0.000000	0.000000	2.000000	158.000000	0.000000
15329.408913	0.098121	0.585724	-0.018317	87.246719	17.577417	51.041481	0.084426	0.000000	0.917236	0.000000	0.000000	0.000000	-0.057220	0.062511	0.008241	0.000000	0.000000	2.000000	158.000000	0.000000
15329.412247	0.098121	0.585724	-0.018317	87.246719	17.577417	51.041481	0.084426	0.000000	0.917236	0.000000	0.000000	0.000000	-0.057220	0.062511	0.008241	0.000000	0.000000	2.000000	158.000000	0.000000
15329.415580	0.098121	0.585724	-0.018317	87.231117	17.538502	51.013382	0.093963	0.000000	0.915862	0.000000	0.000000	0.000000	-0.057220	0.062511	0.008241	0.000000	0.000000	2.000000	158.000000	0.000000
15329.418913	0.098004	0.585853	-0.018352	87.231117	17.538502	51.013382	0.093963	0.000000	0.915862	0.000000	0.000000	0.000000	-0.035126	0.038761	-0.010372	0.000000	0.000000	2.000000	158.000000	0.000000
15329.422247	0.098004	0.585853	-0.018352	87.231117	17.538502	51.013382	0.093963	0.000000	0.915862	0.000000	0.000000	0.000000	-0.035126	0.038761	-0.010372	0.000000	0.000000	2.000000	158.000000	0.000000
15329.425580	0.098004	0.585853	-0.018352	87.215469	17.497171	50.985619	0.093963	0.000000	0.915862	0.000000	0.000000	0.000000	-0.035126	0.038761	-0.010372	0.000000	0.000000	2.000000	158.000000	0.000000
15329.428913	0.098004	0.585853	-0.018352	87.215469	17.497171	50.985619	0.093963	0.000000	0.915862	0.000000	0.000000	0.000000	-0.035126	0.038761	-0.010372	0.000000	0.000000	2.000000	158.000000	0.000000
15329.432247	0.097913	0.585976	-0.018368	87.215469	17.497171	50.985619	0.093963	0.000000	0.915862	0.000000	0.000000	0.000000	-0.027297	0.036835	-0.004715	0.000000	0.000000	2.000000	158.000000	0.000000
15329.435580	0.097796	0.586105	-0.018402	87.199913	17.458818	50.958145	0.099817	0.000000	0.917591	0.000000	0.000000	0.000000	-0.035120	0.038744	-0.010410	0.000000	0.000000	2.000000	158.000000	0.000000
15329.438913	0.097796	0.586105	-0.018402	87.199913	17.458818	50.958145	0.099817	0.000000	0.917591	0.000000	0.000000	0.000000	-0.035120	0.038744	-0.010410	0.000000	0.000000	2.000000	158.000000	0.000000
15329.442247	0.097796	0.586105	-0.018402	87.199913	17.458818	50.958145	0.099817	0.000000	0.917591	0.000000	0.000000	0.000000	-0.035120	0.038744	-0.010410	0.000000	0.000000	2.000000	158.000000	0.000000
15329.445580	0.097796	0.586105	-0.018402	87.184227	17.418032	50.930893	0.110220	0.000000	0.920112	0.000000	0.000000	0.000000	-0.035120	0.038744	-0.010410	0.000000	0.000000	2.000000	158.000000	0.000000
15329.448913	0.097710	0.586221	-0.018394	87.184227	17.418032	50.930893	0.110220	0.000000	0.920112	0.000000	0.000000	0.000000	-0.025719	0.034932	0.002326	0.000000	0.000000	2.000000	158.000000	0.000000
15329.452247	0.097710	0.586221	-0.018394	87.184227	17.418032	50.930893	0.110220	0.000000	0.920112	0.000000	0.000000	0.000000	-0.025719	0.034932	0.002326	0.000000	0.000000	2.000000	158.000000	0.000000
15329.455580	0.097710	0.586221	-0.018394	87.165718	17.375027	50.898731	0.110220	0.000000	0.920112	0.000000	0.000000	0.000000	-0.025719	0.034932	0.002326	0.000000	0.000000	2.000000	158.000000	0.000000
15329.458913	0.097710	0.586221	-0.018394	87.165718	17.375027	50.898731	0.110220	0.000000	0.920112	0.000000	0.000000	0.000000	-0.025719	0.034932	0.002326	0.000000	0.000000	2.000000	158.000000	0.000000
15329.462247	0.097628	0.586356	-0.018370	87.165718	17.375027	50.898731	0.110220	0.000000	0.920112	0.000000	0.000000	0.000000	-0.024606	0.040385	0.007320	0.000000	0.000000	2.000000	158.000000	0.000000
15329.465580	0.097628	0.586356	-0.018370	87.146660	17.364529	50.900673	0.114506	0.000000	0.919724	0.000000	0.000000	0.000000	-0.024606	0.040385	0.007320	0.000000	0.000000	2.000000	158.000000	0.000000
15329.468913	0.097628	0.586356	-0.018370	87.146660	17.364529	50.900673	0.114506	0.000000	0.919724	0.000000	0.000000	0.000000	-0.024606	0.040385	0.007320	0.000000	0.000000	2.000000	158.000000	0.000000
15329.472247	0.097628	0.586356	-0.018370	87.146660	17.364529	50.900673	0.114506	0.000000	0.919724	0.000000	0.000000	0.000000	-0.024606	0.040385	0.007320	0.000000	0.000000	2.000000	158.000000	0.000000
15329.475580	0.097502	0.586582	-0.018248	87.130920	17.362078	50.907978	0.118607	0.000000	0.918504	0.000000	0.000000	0.000000	-0.037801	0.067739	0.036496	0.000000	0.000000	2.000000	158.000000	0.000000
15329.478913	0.097502	0.586582	-0.018248	87.130920	17.362078	50.907978	0.118607	0.000000	0.918504	0.000000	0.000000	0.000000	-0.037801	0.067739	0.036496	0.000000	0.000000	2.000000	158.000000	0.000000
15329.482247	0.097502	0.586582	-0.018248	87.130920	17.362078	50.907978	0.118607	0.000000	0.918504	0.000000	0.000000	0.000000	-0.037801	0.067739	0.036496	0.000000	0.000000	2.000000	158.000000	0.000000
15329.485580	0.097502	0.586582	-0.018248	87.115273	17.359623	50.915337	0.124907	0.000000	0.912421	0.000000	0.000000	0.000000	-0.037801	0.067739	0.036496	0.000000	0.000000	2.000000	158.000000	0.000000
15329.488913	0.097447	0.586685	-0.018198	87.115273	17.359623	50.915337	0.124907	0.000000	0.912421	0.000000	0.000000	0.000000	-0.016339	0.031132	0.015034	0.000000	0.000000	2.000000	158.000000	0.000000
15329.492247	0.097447	0.586685	-0.018198	87.115273	17.359623	50.915337	0.124907	0.000000	0.912421	0.000000	0.000000	0.000000	-0.016339	0.031132	0.015034	0.000000	0.000000	2.000000	158.000000	0.000000
15329.495580	0.097447	0.586685	-0.018198	87.099709	17.328062	50.889175	0.124907	0.000000	0.912421	0.000000	0.000000	0.000000	-0.016339	0.031132	0.015034	0.000000	0.000000	2.000000	158.000000	0.000000
15329.498913	0.097447	0.586685	-0.018198	87.099709	17.328062	50.889175	0.124907	0.000000	0.912421	0.000000	0.000000	0.000000	-0.016339	0.031132	0.015034	0.000000	0.000000	2.000000	158.000000	0.000000
15329.502247	0.097421	0.586758	-0.018122	87.099709	17.328062	50.889175	0.124907	0.000000	0.912421	0.000000	0.000000	0.000000	-0.008064	0.021864	0.022786	0.000000	0.000000	2.000000	158.000000	0.000000
15329.505580	0.097421	0.586758	-0.018122	87.093506	17.314949	50.878780	0.127631	0.000000	0.909916	0.000000	0.000000	0.000000	-0.008064	0.021864	0.022786	0.000000	0.000000	2.000000	158.000000	0.000000
15329.508913	0.097421	0.586758	-0.018122	87.093506	17.314949	50.878780	0.127631	0.000000	0.909916	0.000000	0.000000	0.000000	-0.008064	0.021864	0.022786	0.000000	0.000000	2.000000	158.000000	0.000000
15329.512247	0.097421	0.586758	-0.018122	87.093506	17.314949	50.878780	0.127631	0.000000	0.909916	0.000000	0.000000	0.000000	-0.008064	0.021864	0.022786	0.000000	0.000000	2.000000	158.000000	0.000000
15329.515580	0.097394	0.586831	-0.018046	87.087181	17.301918	50.868408	0.128975	0.000000	0.906118	0.000000	0.000000	0.000000	-0.008069	0.021876	0.022782	0.000000	0.000000	2.000000	158.000000	0.000000
15329.518913	0.097394	0.586831	-0.018046	87.087181	17.301918	50.868408	0.128975	0.000000	0.906118	0.000000	0.000000	0.000000	-0.008069	0.021876	0.022782	0.000000	0.000000	2.000000	158.000000	0.000000
15329.522247	0.097394	0.586831	-0.018046	87.087181	17.301918	50.868408	0.128975	0.000000	0.906118	0.000000	0.000000	0.000000	-0.008069	0.021876	0.022782	0.000000	0.000000	2.000000	158.000000	0.000000
15329.525580	0.097394	0.586831	-0.018046	87.087250	17.299252	50.868469	0.130320	0.000000	0.902321	0.000000	0.000000	0.000000	-0.008069	0.021876	0.022782	0.000000	0.000000	2.000000	158.000000	0.000000
15329.528913	0.097368	0.586837	-0.018065	87.087250	17.299252	50.868469	0.130320	0.000000	0.902321	0.000000	0.000000	0.000000	-0.007821	0.001911	-0.005689	0.000000	0.000000	2.000000	158.000000	0.000000
15329.532247	0.097368	0.586837	-0.018065	87.087250	17.299252	50.868469	0.130320	0.000000	0.902321	0.000000	0.000000	0.000000	-0.007821	0.001911	-0.005689	0.000000	0.000000	2.000000	158.000000	0.000000
15329.535580	0.097368	0.586837	-0.018065	87.087181	17.296463	50.868404	0.130320	0.000000	0.902321	0.000000	0.000000	0.000000	-0.007821	0.001911	-0.005689	0.000000	0.000000	2.000000	158.000000	0.000000
15329.538913	0.097368	0.586837	-0.018065	87.087181	17.296463	50.868404	0.130320	0.000000	0.902321	0.000000	0.000000	0.000000	-0.007821	0.001911	-0.005689	0.000000	0.000000	2.000000	158.000000	0.000000
15329.542247	0.097347	0.586837	-0.018061	87.087181	17.296463	50.868404	0.130320	0.000000	0.902321	0.000000	0.000000	0.000000	-0.006256	-0.000002	0.001386	0.000000	0.000000	2.000000	158.000000	0.000000
15329.545580	0.097347	0.586837	-0.018061	87.090271	17.298859	50.873520	0.131623	0.000000	0.903269	0.000000	0.000000	0.000000	-0.006256	-0.000002	0.001386	0.000000	0.000000	2.000000	158.000000	0.000000
15329.548913	0.097347	0.586837	-0.018061	87.090271	17.298859	50.873520	0.131623	0.000000	0.903269	0.000000	0.000000	0.000000	-0.006256	-0.000002	0.001386	0.000000	0.000000	2.000000	158.000000	0.000000
15329.552247	0.097347	0.586837	-0.018061	87.090271	17.298859	50.873520	0.131623	0.000000	0.903269	0.000000	0.000000	0.000000	-0.006256	-0.000002	0.001386	0.000000	0.000000	2.000000	158.000000	0.000000
15329.555580	0.097264	0.586771	-0.018137	87.099709	17.309031	50.889191	0.132666	0.000000	0.903038	0.000000	0.000000	0.000000	-0.024760	-0.019979	-0.022927	0.000000	0.000000	2.000000	158.000000	0.000000
15329.558913	0.097264	0.586771	-0.018137	87.099709	17.309031	50.889191	0.132666	0.000000	0.903038	0.000000	0.000000	0.000000	-0.024760	-0.019979	-0.022927	0.000000	0.000000	2.000000	158.000000	0.000000
15329.562247	0.097264	0.586771	-0.018137	87.099709	17.309031	50.889191	0.132666	0.000000	0.903038	0.000000	0.000000	0.000000	-0.024760	-0.019979	-0.022927	0.000000	0.000000	2.000000	158.000000	0.000000
15329.565580	0.097264	0.586771	-0.018137	87.105919	17.313906	50.899513	0.136792	0.000000	0.906859	0.000000	0.000000	0.000000	-0.024760	-0.019979	-0.022927	0.000000	0.000000	2.000000	158.000000	0.000000
15329.568913	0.097217	0.586710	-0.018154	87.105919	17.313906	50.899513	0.136792	0.000000	0.906859	0.000000	0.000000	0.000000	-0.014263	-0.018298	-0.005163	0.000000	0.000000	2.000000	158.000000	0.000000
15329.572247	0.097217	0.586710	-0.018154	87.105919	17.313906	50.899513	0.136792	0.000000	0.906859	0.000000	0.000000	0.000000	-0.014263	-0.018298	-0.005163	0.000000	0.000000	2.000000	158.000000	0.000000
15329.575580	0.097217	0.586710	-0.018154	87.115273	17.321510	50.915298	0.136792	0.000000	0.906859	0.000000	0.000000	0.000000	-0.014263	-0.018298	-0.005163	0.000000	0.000000	2.000000	158.000000	0.000000
15329.578913	0.097217	0.586710	-0.018154	87.115273	17.321510	50.915298	0.136792	0.000000	0.906859	0.000000	0.000000	0.000000	-0.014263	-0.018298	-0.005163	0.000000	0.000000	2.000000	158.000000	0.000000
15329.582247	0.097147	0.586673	-0.018174	87.115273	17.321510	50.915298	0.136792	0.000000	0.906859	0.000000	0.000000	0.000000	-0.020972	-0.010936	-0.005857	0.000000	0.000000	2.000000	158.000000	0.000000
15329.585580	0.097147	0.586673	-0.018174	87.118393	17.321291	50.920513	0.139169	0.000000	0.907720	0.000000	0.000000	0.000000	-0.020972	-0.010936	-0.005857	0.000000	0.000000	2.000000	158.000000	0.000000
15329.588913	0.097147	0.586673	-0.018174	87.118393	17.321291	50.920513	0.139169	0.000000	0.907720	0.000000	0.000000	0.000000	-0.020972	-0.010936	-0.005857	0.000000	0.000000	2.000000	158.000000	0.000000
15329.592247	0.097147	0.586673	-0.018174	87.118393	17.321291	50.920513	0.139169	0.000000	0.907720	0.000000	0.000000	0.000000	-0.020972	-0.010936	-0.005857	0.000000	0.000000	2.000000	158.000000	0.000000
15329.595580	0.097089	0.586625	-0.018238	87.121521	17.326544	50.925724	0.142665	0.000000	0.908696	0.000000	0.000000	0.000000	-0.017390	-0.014495	-0.019325	0.000000	0.000000	2.000000	158.000000	0.000000
15329.598913	0.097089	0.586625	-0.018238	87.121521	17.326544	50.925724	0.142665	0.000000	0.908696	0.000000	0.000000	0.000000	-0.017390	-0.014495	-0.019325	0.000000	0.000000	2.000000	158.000000	0.000000
15329.602247	0.097089	0.586625	-0.018238	87.121521	17.326544	50.925724	0.142665	0.000000	0.908696	0.000000	0.000000	0.000000	-0.017390	-0.014495	-0.019325	0.000000	0.000000	2.000000	158.000000	0.000000
15329.605580	0.097089	0.586625	-0.018238	87.127785	17.337173	50.936409	0.145563	0.000000	0.911917	0.000000	0.000000	0.000000	-0.017390	-0.014495	-0.019325	0.000000	0.000000	2.000000	158.000000	0.000000
15329.608913	0.097069	0.586626	-0.018326	87.127785	17.337173	50.936409	0.145563	0.000000	0.911917	0.000000	0.000000	0.000000	-0.005803	0.000245	-0.026236	0.000000	0.000000	2.000000	158.000000	0.000000
15329.612247	0.097069	0.586626	-0.018326	87.127785	17.337173	50.936409	0.145563	0.000000	0.911917	0.000000	0.000000	0.000000	-0.005803	0.000245	-0.026236	0.000000	0.000000	2.000000	158.000000	0.000000
15329.615580	0.097069	0.586626	-0.018326	87.133995	17.347729	50.947002	0.145563	0.000000	0.911917	0.000000	0.000000	0.000000	-0.005803	0.000245	-0.026236	0.000000	0.000000	2.000000	158.000000	0.000000
15329.618913	0.097069	0.586626	-0.018326	87.133995	17.347729	50.947002	0.145563	0.000000	0.911917	0.000000	0.000000	0.000000	-0.005803	0.000245	-0.026236	0.000000	0.000000	2.000000	158.000000	0.000000
15329.622247	0.097041	0.586615	-0.018454	87.133995	17.347729	50.947002	0.145563	0.000000	0.911917	0.000000	0.000000	0.000000	-0.008478	-0.003320	-0.038320	0.000000	0.000000	2.000000	158.000000	0.000000
15329.625580	0.097041	0.586615	-0.018454	87.143433	17.363770	50.963097	0.146530	0.000000	0.916289	0.000000	0.000000	0.000000	-0.008478	-0.003320	-0.038320	0.000000	0.000000	2.000000	158.000000	0.000000
15329.628913	0.097041	0.586615	-0.018454	87.143433	17.363770	50.963097	0.146530	0.000000	0.916289	0.000000	0.000000	0.000000	-0.008478	-0.003320	-0.038320	0.000000	0.000000	2.000000	158.000000	0.000000
15329.632247	0.097041	0.586615	-0.018454	87.143433	17.363770	50.963097	0.146530	0.000000	0.916289	0.000000	0.000000	0.000000	-0.008478	-0.003320	-0.038320	0.000000	0.000000	2.000000	158.000000	0.000000
15329.635580	0.096962	0.586575	-0.018813	87.152702	17.379858	50.979153	0.147943	0.000000	0.922676	0.000000	0.000000	0.000000	-0.023863	-0.011914	-0.107900	0.000000	1.000000	2.000000	158.000000	0.000000
15329.638913	0.096962	0.586575	-0.018813	87.152702	17.379858	50.979153	0.147943	0.000000	0.922676	0.000000	0.000000	0.000000	-0.023863	-0.011914	-0.107900	0.000000	1.000000	2.000000	158.000000	0.000000
