# Supplementary material for: Haptic Guidance Needs to Be Intuitive Not Just Informative to Improve Human Motor Accuracy
Source: PLoS One. 2016 Mar 16;11(3):e0150912. doi: 10.1371/journal.pone.0150912 (PMC4794196; doi:10.1371/journal.pone.0150912)
Supplement: S1 Data — (ZIP) [file pone.0150912.s001.zip › Subject6/exp1_0159.txt]

Time	PosX	PosY	PosZ	RotX	RotY	RotZ	ForceX	ForceY	ForceZ	MomentX	MomentY	MomentZ	VelocityX	VelocityY	VelocityZ	CalibratedWeight	ButtonDown	Condition	Trial	Visual
15331.442919	-0.005489	0.536700	0.250243	83.783028	87.566345	96.827614	0.000000	0.000000	0.000000	0.000000	0.000000	0.000000	0.001408	-0.026282	-0.181476	0.000000	1.000000	2.000000	159.000000	1.000000
15331.446252	-0.005489	0.536700	0.250243	83.830704	86.027496	95.286301	-1.766590	0.000000	-4.677516	0.000000	0.000000	0.000000	0.001408	-0.026282	-0.181476	0.000000	1.000000	2.000000	159.000000	1.000000
15331.449586	-0.005683	0.536574	0.249293	83.830704	86.027496	95.286301	-1.766590	0.000000	-4.677516	0.000000	0.000000	0.000000	-0.058157	-0.037844	-0.285171	0.000000	1.000000	2.000000	159.000000	1.000000
15331.452919	-0.005683	0.536574	0.249293	83.830704	86.027496	95.286301	-1.766590	0.000000	-4.677516	0.000000	0.000000	0.000000	-0.058157	-0.037844	-0.285171	0.000000	1.000000	2.000000	159.000000	1.000000
15331.456252	-0.006276	0.536094	0.248139	83.853302	84.310234	93.644234	-1.766590	0.000000	-4.677516	0.000000	0.000000	0.000000	-0.178031	-0.144093	-0.346205	0.000000	1.000000	2.000000	159.000000	1.000000
15331.459586	-0.006276	0.536094	0.248139	83.853302	84.310234	93.644234	-1.766590	0.000000	-4.677516	0.000000	0.000000	0.000000	-0.178031	-0.144093	-0.346205	0.000000	1.000000	2.000000	159.000000	1.000000
15331.462919	-0.006276	0.536094	0.248139	83.853302	84.310234	93.644234	-1.766590	0.000000	-4.677516	0.000000	0.000000	0.000000	-0.178031	-0.144093	-0.346205	0.000000	1.000000	2.000000	159.000000	1.000000
15331.466252	-0.006798	0.535856	0.246700	83.837982	80.454544	89.871307	-1.766715	0.000000	-4.677469	0.000000	0.000000	0.000000	-0.156560	-0.071470	-0.431506	0.000000	1.000000	2.000000	159.000000	1.000000
15331.469586	-0.006798	0.535856	0.246700	83.837982	80.454544	89.871307	-1.766715	0.000000	-4.677469	0.000000	0.000000	0.000000	-0.156560	-0.071470	-0.431506	0.000000	1.000000	2.000000	159.000000	1.000000
15331.472919	-0.006798	0.535856	0.246700	83.837982	80.454544	89.871307	-1.766715	0.000000	-4.677469	0.000000	0.000000	0.000000	-0.156560	-0.071470	-0.431506	0.000000	1.000000	2.000000	159.000000	1.000000
15331.476252	-0.007380	0.535418	0.244864	83.727364	75.267677	84.823441	-1.767070	0.000000	-4.677335	0.000000	0.000000	0.000000	-0.174661	-0.131248	-0.550919	0.000000	1.000000	2.000000	159.000000	1.000000
15331.479586	-0.007380	0.535418	0.244864	83.727364	75.267677	84.823441	-1.767070	0.000000	-4.677335	0.000000	0.000000	0.000000	-0.174661	-0.131248	-0.550919	0.000000	1.000000	2.000000	159.000000	1.000000
15331.482919	-0.007380	0.535418	0.244864	83.727364	75.267677	84.823441	-1.767070	0.000000	-4.677335	0.000000	0.000000	0.000000	-0.174661	-0.131248	-0.550919	0.000000	1.000000	2.000000	159.000000	1.000000
15331.486252	-0.007958	0.534811	0.242878	83.394341	68.398125	78.178284	-1.768935	0.000000	-4.676630	0.000000	0.000000	0.000000	-0.173214	-0.182317	-0.595695	0.000000	1.000000	2.000000	159.000000	1.000000
15331.489586	-0.007958	0.534811	0.242878	83.394341	68.398125	78.178284	-1.768935	0.000000	-4.676630	0.000000	0.000000	0.000000	-0.173214	-0.182317	-0.595695	0.000000	1.000000	2.000000	159.000000	1.000000
15331.492919	-0.007958	0.534811	0.242878	83.394341	68.398125	78.178284	-1.768935	0.000000	-4.676630	0.000000	0.000000	0.000000	-0.173214	-0.182317	-0.595695	0.000000	1.000000	2.000000	159.000000	1.000000
15331.496252	-0.008331	0.534149	0.240731	82.877930	61.294876	71.340569	-1.771860	0.000000	-4.675523	0.000000	0.000000	0.000000	-0.111962	-0.198631	-0.644251	0.000000	1.000000	2.000000	159.000000	1.000000
15331.499586	-0.008331	0.534149	0.240731	82.877930	61.294876	71.340569	-1.771860	0.000000	-4.675523	0.000000	0.000000	0.000000	-0.111962	-0.198631	-0.644251	0.000000	1.000000	2.000000	159.000000	1.000000
15331.502919	-0.008331	0.534149	0.240731	82.877930	61.294876	71.340569	-1.771860	0.000000	-4.675523	0.000000	0.000000	0.000000	-0.111962	-0.198631	-0.644251	0.000000	1.000000	2.000000	159.000000	1.000000
15331.506252	-0.008503	0.533464	0.238529	82.232086	54.737606	65.050720	-1.779336	0.000000	-4.672683	0.000000	0.000000	0.000000	-0.051572	-0.205486	-0.660473	0.000000	1.000000	2.000000	159.000000	1.000000
15331.509586	-0.008503	0.533464	0.238529	82.232086	54.737606	65.050720	-1.779336	0.000000	-4.672683	0.000000	0.000000	0.000000	-0.051572	-0.205486	-0.660473	0.000000	1.000000	2.000000	159.000000	1.000000
15331.512919	-0.008503	0.533464	0.238529	82.232086	54.737606	65.050720	-1.779336	0.000000	-4.672683	0.000000	0.000000	0.000000	-0.051572	-0.205486	-0.660473	0.000000	1.000000	2.000000	159.000000	1.000000
15331.516252	-0.008607	0.532567	0.236292	81.555122	49.072006	59.618999	-1.790722	0.000000	-4.668331	0.000000	0.000000	0.000000	-0.031307	-0.269048	-0.671151	0.000000	1.000000	2.000000	159.000000	1.000000
15331.519586	-0.008607	0.532567	0.236292	81.555122	49.072006	59.618999	-1.790722	0.000000	-4.668331	0.000000	0.000000	0.000000	-0.031307	-0.269048	-0.671151	0.000000	1.000000	2.000000	159.000000	1.000000
15331.522919	-0.008607	0.532567	0.236292	81.555122	49.072006	59.618999	-1.790722	0.000000	-4.668331	0.000000	0.000000	0.000000	-0.031307	-0.269048	-0.671151	0.000000	1.000000	2.000000	159.000000	1.000000
15331.526252	-0.008644	0.531669	0.234011	80.919807	43.951626	54.638092	-1.803684	0.000000	-4.663339	0.000000	0.000000	0.000000	-0.011199	-0.269169	-0.684123	0.000000	1.000000	2.000000	159.000000	1.000000
15331.529586	-0.008644	0.531669	0.234011	80.919807	43.951626	54.638092	-1.803684	0.000000	-4.663339	0.000000	0.000000	0.000000	-0.011199	-0.269169	-0.684123	0.000000	1.000000	2.000000	159.000000	1.000000
15331.532919	-0.008644	0.531669	0.234011	80.919807	43.951626	54.638092	-1.803684	0.000000	-4.663339	0.000000	0.000000	0.000000	-0.011199	-0.269169	-0.684123	0.000000	1.000000	2.000000	159.000000	1.000000
15331.536252	-0.008681	0.530693	0.231662	80.296310	39.448051	50.226353	-1.818299	0.000000	-4.657659	0.000000	0.000000	0.000000	-0.010809	-0.292896	-0.704781	0.000000	1.000000	2.000000	159.000000	1.000000
15331.539586	-0.008681	0.530693	0.231662	80.296310	39.448051	50.226353	-1.818299	0.000000	-4.657659	0.000000	0.000000	0.000000	-0.010809	-0.292896	-0.704781	0.000000	1.000000	2.000000	159.000000	1.000000
15331.542919	-0.008681	0.530693	0.231662	80.296310	39.448051	50.226353	-1.818299	0.000000	-4.657659	0.000000	0.000000	0.000000	-0.010809	-0.292896	-0.704781	0.000000	1.000000	2.000000	159.000000	1.000000
15331.546252	-0.008749	0.529703	0.229318	79.646111	35.668327	46.543667	-1.833642	0.000000	-4.651641	0.000000	0.000000	0.000000	-0.020472	-0.296905	-0.703275	0.000000	1.000000	2.000000	159.000000	1.000000
15331.549586	-0.008749	0.529703	0.229318	79.646111	35.668327	46.543667	-1.833642	0.000000	-4.651641	0.000000	0.000000	0.000000	-0.020472	-0.296905	-0.703275	0.000000	1.000000	2.000000	159.000000	1.000000
15331.552919	-0.008749	0.529703	0.229318	79.646111	35.668327	46.543667	-1.833642	0.000000	-4.651641	0.000000	0.000000	0.000000	-0.020472	-0.296905	-0.703275	0.000000	1.000000	2.000000	159.000000	1.000000
15331.556252	-0.008849	0.528684	0.226997	78.996620	32.504921	43.476002	-1.848638	0.000000	-4.645701	0.000000	0.000000	0.000000	-0.030108	-0.305898	-0.696227	0.000000	1.000000	2.000000	159.000000	1.000000
15331.559586	-0.008849	0.528684	0.226997	78.996620	32.504921	43.476002	-1.848638	0.000000	-4.645701	0.000000	0.000000	0.000000	-0.030108	-0.305898	-0.696227	0.000000	1.000000	2.000000	159.000000	1.000000
15331.562919	-0.008849	0.528684	0.226997	78.996620	32.504921	43.476002	-1.848638	0.000000	-4.645701	0.000000	0.000000	0.000000	-0.030108	-0.305898	-0.696227	0.000000	1.000000	2.000000	159.000000	1.000000
15331.566252	-0.008917	0.527766	0.224704	78.350418	29.814619	40.876865	-1.863154	0.000000	-4.639898	0.000000	0.000000	0.000000	-0.020240	-0.275209	-0.687929	0.000000	1.000000	2.000000	159.000000	1.000000
15331.569586	-0.008917	0.527766	0.224704	78.350418	29.814619	40.876865	-1.863154	0.000000	-4.639898	0.000000	0.000000	0.000000	-0.020240	-0.275209	-0.687929	0.000000	1.000000	2.000000	159.000000	1.000000
15331.572919	-0.008917	0.527766	0.224704	78.350418	29.814619	40.876865	-1.863154	0.000000	-4.639898	0.000000	0.000000	0.000000	-0.020240	-0.275209	-0.687929	0.000000	1.000000	2.000000	159.000000	1.000000
15331.576252	-0.008920	0.526900	0.222495	77.721519	27.542635	38.690536	-1.878298	0.000000	-4.633789	0.000000	0.000000	0.000000	-0.001017	-0.259951	-0.662608	0.000000	1.000000	2.000000	159.000000	1.000000
15331.579586	-0.008920	0.526900	0.222495	77.721519	27.542635	38.690536	-1.878298	0.000000	-4.633789	0.000000	0.000000	0.000000	-0.001017	-0.259951	-0.662608	0.000000	1.000000	2.000000	159.000000	1.000000
15331.582919	-0.008920	0.526900	0.222495	77.721519	27.542635	38.690536	-1.878298	0.000000	-4.633789	0.000000	0.000000	0.000000	-0.001017	-0.259951	-0.662608	0.000000	1.000000	2.000000	159.000000	1.000000
15331.586252	-0.008860	0.526161	0.220398	77.129158	25.635902	36.854523	-1.894219	0.000000	-4.627304	0.000000	0.000000	0.000000	0.017908	-0.221640	-0.629155	0.000000	0.000000	2.000000	159.000000	1.000000
15331.589586	-0.008860	0.526161	0.220398	77.129158	25.635902	36.854523	-1.894219	0.000000	-4.627304	0.000000	0.000000	0.000000	0.017908	-0.221640	-0.629155	0.000000	0.000000	2.000000	159.000000	1.000000
15331.592919	-0.008860	0.526161	0.220398	77.129158	25.635902	36.854523	-1.894219	0.000000	-4.627304	0.000000	0.000000	0.000000	0.017908	-0.221640	-0.629155	0.000000	0.000000	2.000000	159.000000	1.000000
15331.596252	-0.008833	0.525542	0.218347	76.616142	24.130045	35.406380	-1.910693	0.000000	-4.620525	0.000000	0.000000	0.000000	0.008048	-0.185688	-0.615448	0.000000	0.000000	2.000000	159.000000	1.000000
15331.599586	-0.008833	0.525542	0.218347	76.616142	24.130045	35.406380	-1.910693	0.000000	-4.620525	0.000000	0.000000	0.000000	0.008048	-0.185688	-0.615448	0.000000	0.000000	2.000000	159.000000	1.000000
15331.602919	-0.008833	0.525542	0.218347	76.616142	24.130045	35.406380	-1.910693	0.000000	-4.620525	0.000000	0.000000	0.000000	0.008048	-0.185688	-0.615448	0.000000	0.000000	2.000000	159.000000	1.000000
15331.606252	-0.008872	0.525045	0.216375	76.274162	23.002853	34.295933	-1.926475	0.000000	-4.613967	0.000000	0.000000	0.000000	-0.011453	-0.149037	-0.591519	0.000000	0.000000	2.000000	159.000000	1.000000
15331.609586	-0.008872	0.525045	0.216375	76.274162	23.002853	34.295933	-1.926475	0.000000	-4.613967	0.000000	0.000000	0.000000	-0.011453	-0.149037	-0.591519	0.000000	0.000000	2.000000	159.000000	1.000000
15331.612919	-0.008872	0.525045	0.216375	76.274162	23.002853	34.295933	-1.926475	0.000000	-4.613967	0.000000	0.000000	0.000000	-0.011453	-0.149037	-0.591519	0.000000	0.000000	2.000000	159.000000	1.000000
15331.616252	-0.009133	0.524626	0.214419	76.176941	22.229202	33.487961	-1.940703	0.000000	-4.608001	0.000000	0.000000	0.000000	-0.078366	-0.125716	-0.586828	0.000000	0.000000	2.000000	159.000000	1.000000
15331.619586	-0.009133	0.524626	0.214419	76.176941	22.229202	33.487961	-1.940703	0.000000	-4.608001	0.000000	0.000000	0.000000	-0.078366	-0.125716	-0.586828	0.000000	0.000000	2.000000	159.000000	1.000000
15331.622919	-0.009133	0.524626	0.214419	76.176941	22.229202	33.487961	-1.940703	0.000000	-4.608001	0.000000	0.000000	0.000000	-0.078366	-0.125716	-0.586828	0.000000	0.000000	2.000000	159.000000	1.000000
15331.626252	-0.009838	0.524378	0.212483	76.297920	21.947886	33.189117	-1.950958	0.000000	-4.603669	0.000000	0.000000	0.000000	-0.211494	-0.074607	-0.580743	0.000000	0.000000	2.000000	159.000000	1.000000
15331.629586	-0.009838	0.524378	0.212483	76.297920	21.947886	33.189117	-1.950958	0.000000	-4.603669	0.000000	0.000000	0.000000	-0.211494	-0.074607	-0.580743	0.000000	0.000000	2.000000	159.000000	1.000000
15331.632919	-0.009838	0.524378	0.212483	76.297920	21.947886	33.189117	-1.950958	0.000000	-4.603669	0.000000	0.000000	0.000000	-0.211494	-0.074607	-0.580743	0.000000	0.000000	2.000000	159.000000	1.000000
15331.636252	-0.010824	0.524351	0.210547	76.466820	22.083849	33.401745	-1.953076	0.000000	-4.602770	0.000000	0.000000	0.000000	-0.295838	-0.008044	-0.580792	0.000000	0.000000	2.000000	159.000000	1.000000
15331.639586	-0.010824	0.524351	0.210547	76.466820	22.083849	33.401745	-1.953076	0.000000	-4.602770	0.000000	0.000000	0.000000	-0.295838	-0.008044	-0.580792	0.000000	0.000000	2.000000	159.000000	1.000000
15331.642919	-0.010824	0.524351	0.210547	76.466820	22.083849	33.401745	-1.953076	0.000000	-4.602770	0.000000	0.000000	0.000000	-0.295838	-0.008044	-0.580792	0.000000	0.000000	2.000000	159.000000	1.000000
15331.646252	-0.012151	0.524465	0.208549	76.595963	22.365505	33.838802	-1.950025	0.000000	-4.604064	0.000000	0.000000	0.000000	-0.398078	0.034115	-0.599556	0.000000	0.000000	2.000000	159.000000	1.000000
15331.649586	-0.012151	0.524465	0.208549	76.595963	22.365505	33.838802	-1.950025	0.000000	-4.604064	0.000000	0.000000	0.000000	-0.398078	0.034115	-0.599556	0.000000	0.000000	2.000000	159.000000	1.000000
15331.652919	-0.012151	0.524465	0.208549	76.595963	22.365505	33.838802	-1.950025	0.000000	-4.604064	0.000000	0.000000	0.000000	-0.398078	0.034115	-0.599556	0.000000	0.000000	2.000000	159.000000	1.000000
15331.656252	-0.013814	0.524714	0.206451	76.663841	23.016031	34.750366	-1.941020	0.000000	-4.607868	0.000000	0.000000	0.000000	-0.499062	0.074814	-0.629244	0.000000	0.000000	2.000000	159.000000	1.000000
15331.659586	-0.013814	0.524714	0.206451	76.663841	23.016031	34.750366	-1.941020	0.000000	-4.607868	0.000000	0.000000	0.000000	-0.499062	0.074814	-0.629244	0.000000	0.000000	2.000000	159.000000	1.000000
15331.662919	-0.013814	0.524714	0.206451	76.663841	23.016031	34.750366	-1.941020	0.000000	-4.607868	0.000000	0.000000	0.000000	-0.499062	0.074814	-0.629244	0.000000	0.000000	2.000000	159.000000	1.000000
15331.666252	-0.015716	0.525114	0.204235	76.677643	24.438852	36.257336	-1.926205	0.000000	-4.614080	0.000000	0.000000	0.000000	-0.570451	0.119951	-0.664950	0.000000	0.000000	2.000000	159.000000	1.000000
15331.669586	-0.015716	0.525114	0.204235	76.677643	24.438852	36.257336	-1.926205	0.000000	-4.614080	0.000000	0.000000	0.000000	-0.570451	0.119951	-0.664950	0.000000	0.000000	2.000000	159.000000	1.000000
15331.672919	-0.015716	0.525114	0.204235	76.677643	24.438852	36.257336	-1.926205	0.000000	-4.614080	0.000000	0.000000	0.000000	-0.570451	0.119951	-0.664950	0.000000	0.000000	2.000000	159.000000	1.000000
15331.676252	-0.017817	0.525612	0.201764	76.702721	27.042955	38.672272	-1.907375	0.000000	-4.621895	0.000000	0.000000	0.000000	-0.630314	0.149416	-0.741306	0.000000	0.000000	2.000000	159.000000	1.000000
15331.679586	-0.017817	0.525612	0.201764	76.702721	27.042955	38.672272	-1.907375	0.000000	-4.621895	0.000000	0.000000	0.000000	-0.630314	0.149416	-0.741306	0.000000	0.000000	2.000000	159.000000	1.000000
15331.682919	-0.017817	0.525612	0.201764	76.702721	27.042955	38.672272	-1.907375	0.000000	-4.621895	0.000000	0.000000	0.000000	-0.630314	0.149416	-0.741306	0.000000	0.000000	2.000000	159.000000	1.000000
15331.686252	-0.020144	0.526242	0.199029	76.746216	30.840883	42.528233	-1.886151	0.000000	-4.630598	0.000000	0.000000	0.000000	-0.698000	0.188909	-0.820506	0.000000	0.000000	2.000000	159.000000	1.000000
15331.689586	-0.020144	0.526242	0.199029	76.746216	30.840883	42.528233	-1.886151	0.000000	-4.630598	0.000000	0.000000	0.000000	-0.698000	0.188909	-0.820506	0.000000	0.000000	2.000000	159.000000	1.000000
15331.692919	-0.020144	0.526242	0.199029	76.746216	30.840883	42.528233	-1.886151	0.000000	-4.630598	0.000000	0.000000	0.000000	-0.698000	0.188909	-0.820506	0.000000	0.000000	2.000000	159.000000	1.000000
15331.696252	-0.022599	0.527023	0.196077	76.687103	35.317432	47.539410	-1.861875	0.000000	-4.640412	0.000000	0.000000	0.000000	-0.736496	0.234459	-0.885480	0.000000	0.000000	2.000000	159.000000	1.000000
15331.699586	-0.022599	0.527023	0.196077	76.687103	35.317432	47.539410	-1.861875	0.000000	-4.640412	0.000000	0.000000	0.000000	-0.736496	0.234459	-0.885480	0.000000	0.000000	2.000000	159.000000	1.000000
15331.702919	-0.022599	0.527023	0.196077	76.687103	35.317432	47.539410	-1.861875	0.000000	-4.640412	0.000000	0.000000	0.000000	-0.736496	0.234459	-0.885480	0.000000	0.000000	2.000000	159.000000	1.000000
15331.706252	-0.025206	0.527894	0.192857	76.463966	39.888969	53.098572	-1.835885	0.000000	-4.650755	0.000000	0.000000	0.000000	-0.782329	0.261290	-0.965966	0.000000	0.000000	2.000000	159.000000	1.000000
15331.709586	-0.025206	0.527894	0.192857	76.463966	39.888969	53.098572	-1.835885	0.000000	-4.650755	0.000000	0.000000	0.000000	-0.782329	0.261290	-0.965966	0.000000	0.000000	2.000000	159.000000	1.000000
15331.712919	-0.025206	0.527894	0.192857	76.463966	39.888969	53.098572	-1.835885	0.000000	-4.650755	0.000000	0.000000	0.000000	-0.782329	0.261290	-0.965966	0.000000	0.000000	2.000000	159.000000	1.000000
15331.716252	-0.027996	0.528898	0.189463	76.129990	44.099545	58.327877	-1.807897	0.000000	-4.661706	0.000000	0.000000	0.000000	-0.836845	0.301124	-1.018337	0.000000	0.000000	2.000000	159.000000	1.000000
15331.719586	-0.027996	0.528898	0.189463	76.129990	44.099545	58.327877	-1.807897	0.000000	-4.661706	0.000000	0.000000	0.000000	-0.836845	0.301124	-1.018337	0.000000	0.000000	2.000000	159.000000	1.000000
15331.722919	-0.027996	0.528898	0.189463	76.129990	44.099545	58.327877	-1.807897	0.000000	-4.661706	0.000000	0.000000	0.000000	-0.836845	0.301124	-1.018337	0.000000	0.000000	2.000000	159.000000	1.000000
15331.726252	-0.030867	0.530007	0.185843	75.811226	47.551525	62.200333	-1.776268	0.000000	-4.673850	0.000000	0.000000	0.000000	-0.861464	0.332905	-1.085989	0.000000	0.000000	2.000000	159.000000	1.000000
15331.729586	-0.030867	0.530007	0.185843	75.811226	47.551525	62.200333	-1.776268	0.000000	-4.673850	0.000000	0.000000	0.000000	-0.861464	0.332905	-1.085989	0.000000	0.000000	2.000000	159.000000	1.000000
15331.732919	-0.030867	0.530007	0.185843	75.811226	47.551525	62.200333	-1.776268	0.000000	-4.673850	0.000000	0.000000	0.000000	-0.861464	0.332905	-1.085989	0.000000	0.000000	2.000000	159.000000	1.000000
15331.736252	-0.033697	0.531188	0.182038	75.622047	50.266151	64.213631	-1.743266	0.000000	-4.686259	0.000000	0.000000	0.000000	-0.848729	0.354207	-1.141286	0.000000	0.000000	2.000000	159.000000	1.000000
15331.739586	-0.033697	0.531188	0.182038	75.622047	50.266151	64.213631	-1.743266	0.000000	-4.686259	0.000000	0.000000	0.000000	-0.848729	0.354207	-1.141286	0.000000	0.000000	2.000000	159.000000	1.000000
15331.742919	-0.033697	0.531188	0.182038	75.622047	50.266151	64.213631	-1.743266	0.000000	-4.686259	0.000000	0.000000	0.000000	-0.848729	0.354207	-1.141286	0.000000	0.000000	2.000000	159.000000	1.000000
15331.746252	-0.036509	0.532398	0.178015	75.503716	52.508106	65.524643	-1.711170	0.000000	-4.698073	0.000000	0.000000	0.000000	-0.843715	0.362854	-1.207134	0.000000	0.000000	2.000000	159.000000	1.000000
15331.749586	-0.036509	0.532398	0.178015	75.503716	52.508106	65.524643	-1.711170	0.000000	-4.698073	0.000000	0.000000	0.000000	-0.843715	0.362854	-1.207134	0.000000	0.000000	2.000000	159.000000	1.000000
15331.752919	-0.036509	0.532398	0.178015	75.503716	52.508106	65.524643	-1.711170	0.000000	-4.698073	0.000000	0.000000	0.000000	-0.843715	0.362854	-1.207134	0.000000	0.000000	2.000000	159.000000	1.000000
15331.756252	-0.039242	0.533741	0.173795	75.373756	54.491337	67.404480	-1.679675	0.000000	-4.709426	0.000000	0.000000	0.000000	-0.820036	0.402965	-1.265850	0.000000	0.000000	2.000000	159.000000	1.000000
15331.759586	-0.039242	0.533741	0.173795	75.373756	54.491337	67.404480	-1.679675	0.000000	-4.709426	0.000000	0.000000	0.000000	-0.820036	0.402965	-1.265850	0.000000	0.000000	2.000000	159.000000	1.000000
15331.762919	-0.039242	0.533741	0.173795	75.373756	54.491337	67.404480	-1.679675	0.000000	-4.709426	0.000000	0.000000	0.000000	-0.820036	0.402965	-1.265850	0.000000	0.000000	2.000000	159.000000	1.000000
15331.766252	-0.041866	0.535110	0.169392	75.240608	56.232552	69.571594	-1.650043	0.000000	-4.719890	0.000000	0.000000	0.000000	-0.787009	0.410713	-1.320840	0.000000	0.000000	2.000000	159.000000	1.000000
15331.769586	-0.041866	0.535110	0.169392	75.240608	56.232552	69.571594	-1.650043	0.000000	-4.719890	0.000000	0.000000	0.000000	-0.787009	0.410713	-1.320840	0.000000	0.000000	2.000000	159.000000	1.000000
15331.772919	-0.041866	0.535110	0.169392	75.240608	56.232552	69.571594	-1.650043	0.000000	-4.719890	0.000000	0.000000	0.000000	-0.787009	0.410713	-1.320840	0.000000	0.000000	2.000000	159.000000	1.000000
15331.776252	-0.044408	0.536555	0.164814	75.151230	57.698059	71.323334	-1.623044	0.000000	-4.729242	0.000000	0.000000	0.000000	-0.762664	0.433480	-1.373437	0.000000	0.000000	2.000000	159.000000	1.000000
15331.779586	-0.044408	0.536555	0.164814	75.151230	57.698059	71.323334	-1.623044	0.000000	-4.729242	0.000000	0.000000	0.000000	-0.762664	0.433480	-1.373437	0.000000	0.000000	2.000000	159.000000	1.000000
15331.782919	-0.044408	0.536555	0.164814	75.151230	57.698059	71.323334	-1.623044	0.000000	-4.729242	0.000000	0.000000	0.000000	-0.762664	0.433480	-1.373437	0.000000	0.000000	2.000000	159.000000	1.000000
15331.786252	-0.046869	0.538023	0.160084	75.129402	58.680389	72.268791	-1.598049	0.000000	-4.737746	0.000000	0.000000	0.000000	-0.738322	0.440514	-1.419176	0.000000	0.000000	2.000000	159.000000	1.000000
15331.789586	-0.046869	0.538023	0.160084	75.129402	58.680389	72.268791	-1.598049	0.000000	-4.737746	0.000000	0.000000	0.000000	-0.738322	0.440514	-1.419176	0.000000	0.000000	2.000000	159.000000	1.000000
15331.792919	-0.046869	0.538023	0.160084	75.129402	58.680389	72.268791	-1.598049	0.000000	-4.737746	0.000000	0.000000	0.000000	-0.738322	0.440514	-1.419176	0.000000	0.000000	2.000000	159.000000	1.000000
15331.796252	-0.049283	0.539575	0.155281	75.143753	58.893845	72.363838	-1.574996	0.000000	-4.745460	0.000000	0.000000	0.000000	-0.724285	0.465405	-1.440789	0.000000	0.000000	2.000000	159.000000	1.000000
15331.799586	-0.049283	0.539575	0.155281	75.143753	58.893845	72.363838	-1.574996	0.000000	-4.745460	0.000000	0.000000	0.000000	-0.724285	0.465405	-1.440789	0.000000	0.000000	2.000000	159.000000	1.000000
15331.802919	-0.049283	0.539575	0.155281	75.143753	58.893845	72.363838	-1.574996	0.000000	-4.745460	0.000000	0.000000	0.000000	-0.724285	0.465405	-1.440789	0.000000	0.000000	2.000000	159.000000	1.000000
15331.806252	-0.051565	0.541158	0.150438	75.135658	58.128017	71.793892	-1.552361	0.000000	-4.752913	0.000000	0.000000	0.000000	-0.684642	0.475110	-1.452810	0.000000	0.000000	2.000000	159.000000	1.000000
15331.809586	-0.051565	0.541158	0.150438	75.135658	58.128017	71.793892	-1.552361	0.000000	-4.752913	0.000000	0.000000	0.000000	-0.684642	0.475110	-1.452810	0.000000	0.000000	2.000000	159.000000	1.000000
15331.812919	-0.051565	0.541158	0.150438	75.135658	58.128017	71.793892	-1.552361	0.000000	-4.752913	0.000000	0.000000	0.000000	-0.684642	0.475110	-1.452810	0.000000	0.000000	2.000000	159.000000	1.000000
15331.816252	-0.053752	0.542698	0.145621	75.077911	56.455338	70.454315	-1.532323	0.000000	-4.759411	0.000000	0.000000	0.000000	-0.655824	0.461830	-1.445265	0.000000	0.000000	2.000000	159.000000	1.000000
15331.819586	-0.053752	0.542698	0.145621	75.077911	56.455338	70.454315	-1.532323	0.000000	-4.759411	0.000000	0.000000	0.000000	-0.655824	0.461830	-1.445265	0.000000	0.000000	2.000000	159.000000	1.000000
15331.822919	-0.053752	0.542698	0.145621	75.077911	56.455338	70.454315	-1.532323	0.000000	-4.759411	0.000000	0.000000	0.000000	-0.655824	0.461830	-1.445265	0.000000	0.000000	2.000000	159.000000	1.000000
15331.826252	-0.055895	0.544169	0.140772	74.971031	54.286194	68.630005	-1.513481	0.000000	-4.765436	0.000000	0.000000	0.000000	-0.643106	0.441474	-1.454509	0.000000	0.000000	2.000000	159.000000	1.000000
15331.829586	-0.055895	0.544169	0.140772	74.971031	54.286194	68.630005	-1.513481	0.000000	-4.765436	0.000000	0.000000	0.000000	-0.643106	0.441474	-1.454509	0.000000	0.000000	2.000000	159.000000	1.000000
15331.832919	-0.055895	0.544169	0.140772	74.971031	54.286194	68.630005	-1.513481	0.000000	-4.765436	0.000000	0.000000	0.000000	-0.643106	0.441474	-1.454509	0.000000	0.000000	2.000000	159.000000	1.000000
15331.836252	-0.057936	0.545600	0.135858	74.840820	52.038788	66.724113	-1.494877	0.000000	-4.771304	0.000000	0.000000	0.000000	-0.612192	0.429383	-1.474366	0.000000	0.000000	2.000000	159.000000	1.000000
15331.839586	-0.057936	0.545600	0.135858	74.840820	52.038788	66.724113	-1.494877	0.000000	-4.771304	0.000000	0.000000	0.000000	-0.612192	0.429383	-1.474366	0.000000	0.000000	2.000000	159.000000	1.000000
15331.842919	-0.057936	0.545600	0.135858	74.840820	52.038788	66.724113	-1.494877	0.000000	-4.771304	0.000000	0.000000	0.000000	-0.612192	0.429383	-1.474366	0.000000	0.000000	2.000000	159.000000	1.000000
15331.846252	-0.059905	0.546945	0.130901	74.703957	49.899982	64.915543	-1.478834	0.000000	-4.776301	0.000000	0.000000	0.000000	-0.590610	0.403397	-1.487092	0.000000	0.000000	2.000000	159.000000	1.000000
15331.849586	-0.059905	0.546945	0.130901	74.703957	49.899982	64.915543	-1.478834	0.000000	-4.776301	0.000000	0.000000	0.000000	-0.590610	0.403397	-1.487092	0.000000	0.000000	2.000000	159.000000	1.000000
15331.852919	-0.059905	0.546945	0.130901	74.703957	49.899982	64.915543	-1.478834	0.000000	-4.776301	0.000000	0.000000	0.000000	-0.590610	0.403397	-1.487092	0.000000	0.000000	2.000000	159.000000	1.000000
15331.856252	-0.061772	0.548185	0.125889	74.570084	47.934822	63.253166	-1.464365	0.000000	-4.780757	0.000000	0.000000	0.000000	-0.560284	0.371935	-1.503503	0.000000	0.000000	2.000000	159.000000	1.000000
15331.859586	-0.061772	0.548185	0.125889	74.570084	47.934822	63.253166	-1.464365	0.000000	-4.780757	0.000000	0.000000	0.000000	-0.560284	0.371935	-1.503503	0.000000	0.000000	2.000000	159.000000	1.000000
15331.862919	-0.061772	0.548185	0.125889	74.570084	47.934822	63.253166	-1.464365	0.000000	-4.780757	0.000000	0.000000	0.000000	-0.560284	0.371935	-1.503503	0.000000	0.000000	2.000000	159.000000	1.000000
15331.866252	-0.063615	0.549328	0.120756	74.455025	46.212902	61.813614	-1.452808	0.000000	-4.784281	0.000000	0.000000	0.000000	-0.552946	0.342830	-1.539953	0.000000	0.000000	2.000000	159.000000	1.000000
15331.869586	-0.063615	0.549328	0.120756	74.455025	46.212902	61.813614	-1.452808	0.000000	-4.784281	0.000000	0.000000	0.000000	-0.552946	0.342830	-1.539953	0.000000	0.000000	2.000000	159.000000	1.000000
15331.872919	-0.063615	0.549328	0.120756	74.455025	46.212902	61.813614	-1.452808	0.000000	-4.784281	0.000000	0.000000	0.000000	-0.552946	0.342830	-1.539953	0.000000	0.000000	2.000000	159.000000	1.000000
15331.876252	-0.065409	0.550379	0.115541	74.356674	44.709324	60.516193	-1.442481	0.000000	-4.787405	0.000000	0.000000	0.000000	-0.538077	0.315517	-1.564351	0.000000	0.000000	2.000000	159.000000	1.000000
15331.879586	-0.065409	0.550379	0.115541	74.356674	44.709324	60.516193	-1.442481	0.000000	-4.787405	0.000000	0.000000	0.000000	-0.538077	0.315517	-1.564351	0.000000	0.000000	2.000000	159.000000	1.000000
15331.882919	-0.065409	0.550379	0.115541	74.356674	44.709324	60.516193	-1.442481	0.000000	-4.787405	0.000000	0.000000	0.000000	-0.538077	0.315517	-1.564351	0.000000	0.000000	2.000000	159.000000	1.000000
15331.886252	-0.067153	0.551390	0.110257	74.277061	43.414085	59.217789	-1.434026	0.000000	-4.789945	0.000000	0.000000	0.000000	-0.523317	0.303277	-1.585332	0.000000	0.000000	2.000000	159.000000	1.000000
15331.889586	-0.067153	0.551390	0.110257	74.277061	43.414085	59.217789	-1.434026	0.000000	-4.789945	0.000000	0.000000	0.000000	-0.523317	0.303277	-1.585332	0.000000	0.000000	2.000000	159.000000	1.000000
15331.892919	-0.067153	0.551390	0.110257	74.277061	43.414085	59.217789	-1.434026	0.000000	-4.789945	0.000000	0.000000	0.000000	-0.523317	0.303277	-1.585332	0.000000	0.000000	2.000000	159.000000	1.000000
15331.896252	-0.068744	0.552348	0.104938	74.212547	42.304882	57.864689	-1.427550	0.000000	-4.791879	0.000000	0.000000	0.000000	-0.477084	0.287173	-1.595859	0.000000	0.000000	2.000000	159.000000	1.000000
15331.899586	-0.068744	0.552348	0.104938	74.212547	42.304882	57.864689	-1.427550	0.000000	-4.791879	0.000000	0.000000	0.000000	-0.477084	0.287173	-1.595859	0.000000	0.000000	2.000000	159.000000	1.000000
15331.902919	-0.068744	0.552348	0.104938	74.212547	42.304882	57.864689	-1.427550	0.000000	-4.791879	0.000000	0.000000	0.000000	-0.477084	0.287173	-1.595859	0.000000	0.000000	2.000000	159.000000	1.000000
15331.906252	-0.070186	0.553288	0.099617	74.173508	41.388081	56.522961	-1.427318	0.000000	-4.791947	0.000000	0.000000	0.000000	-0.432858	0.282237	-1.596060	0.000000	0.000000	2.000000	159.000000	1.000000
15331.909586	-0.070186	0.553288	0.099617	74.173508	41.388081	56.522961	-1.427318	0.000000	-4.791947	0.000000	0.000000	0.000000	-0.432858	0.282237	-1.596060	0.000000	0.000000	2.000000	159.000000	1.000000
15331.912919	-0.070186	0.553288	0.099617	74.173508	41.388081	56.522961	-1.427318	0.000000	-4.791947	0.000000	0.000000	0.000000	-0.432858	0.282237	-1.596060	0.000000	0.000000	2.000000	159.000000	1.000000
15331.916252	-0.071585	0.554175	0.094251	74.151169	40.599682	55.403633	-1.433579	0.000000	-4.790078	0.000000	0.000000	0.000000	-0.419660	0.266031	-1.609783	0.000000	0.000000	2.000000	159.000000	1.000000
15331.919586	-0.071585	0.554175	0.094251	74.151169	40.599682	55.403633	-1.433579	0.000000	-4.790078	0.000000	0.000000	0.000000	-0.419660	0.266031	-1.609783	0.000000	0.000000	2.000000	159.000000	1.000000
15331.922919	-0.071585	0.554175	0.094251	74.151169	40.599682	55.403633	-1.433579	0.000000	-4.790078	0.000000	0.000000	0.000000	-0.419660	0.266031	-1.609783	0.000000	0.000000	2.000000	159.000000	1.000000
15331.926252	-0.072972	0.555063	0.088887	74.122368	39.766632	54.555008	-1.420735	0.000000	-4.712569	0.000000	0.000000	0.000000	-0.416098	0.266483	-1.609430	0.000000	0.000000	2.000000	159.000000	1.000000
15331.929586	-0.072972	0.555063	0.088887	74.122368	39.766632	54.555008	-1.420735	0.000000	-4.712569	0.000000	0.000000	0.000000	-0.416098	0.266483	-1.609430	0.000000	0.000000	2.000000	159.000000	1.000000
15331.932919	-0.072972	0.555063	0.088887	74.122368	39.766632	54.555008	-1.420735	0.000000	-4.712569	0.000000	0.000000	0.000000	-0.416098	0.266483	-1.609430	0.000000	0.000000	2.000000	159.000000	1.000000
15331.936252	-0.074381	0.555948	0.083581	74.056244	38.721489	53.744228	-1.351385	0.000000	-4.444330	0.000000	0.000000	0.000000	-0.422571	0.265500	-1.591672	0.000000	0.000000	2.000000	159.000000	1.000000
15331.939586	-0.074381	0.555948	0.083581	74.056244	38.721489	53.744228	-1.351385	0.000000	-4.444330	0.000000	0.000000	0.000000	-0.422571	0.265500	-1.591672	0.000000	0.000000	2.000000	159.000000	1.000000
15331.942919	-0.074381	0.555948	0.083581	74.056244	38.721489	53.744228	-1.351385	0.000000	-4.444330	0.000000	0.000000	0.000000	-0.422571	0.265500	-1.591672	0.000000	0.000000	2.000000	159.000000	1.000000
15331.946252	-0.075836	0.556831	0.078332	73.924484	37.313992	52.648766	-1.280957	0.000000	-4.179051	0.000000	0.000000	0.000000	-0.436528	0.264676	-1.574583	0.000000	0.000000	2.000000	159.000000	1.000000
15331.949586	-0.075836	0.556831	0.078332	73.924484	37.313992	52.648766	-1.280957	0.000000	-4.179051	0.000000	0.000000	0.000000	-0.436528	0.264676	-1.574583	0.000000	0.000000	2.000000	159.000000	1.000000
15331.952919	-0.075836	0.556831	0.078332	73.924484	37.313992	52.648766	-1.280957	0.000000	-4.179051	0.000000	0.000000	0.000000	-0.436528	0.264676	-1.574583	0.000000	0.000000	2.000000	159.000000	1.000000
15331.956252	-0.077317	0.557718	0.073185	73.732513	35.631973	51.295303	-1.208202	0.000000	-3.916621	0.000000	0.000000	0.000000	-0.444285	0.266249	-1.544365	0.000000	0.000000	2.000000	159.000000	1.000000
15331.959586	-0.077317	0.557718	0.073185	73.732513	35.631973	51.295303	-1.208202	0.000000	-3.916621	0.000000	0.000000	0.000000	-0.444285	0.266249	-1.544365	0.000000	0.000000	2.000000	159.000000	1.000000
15331.962919	-0.077317	0.557718	0.073185	73.732513	35.631973	51.295303	-1.208202	0.000000	-3.916621	0.000000	0.000000	0.000000	-0.444285	0.266249	-1.544365	0.000000	0.000000	2.000000	159.000000	1.000000
15331.966252	-0.078755	0.558620	0.068189	73.499947	33.856293	49.848610	-1.134155	0.000000	-3.659227	0.000000	0.000000	0.000000	-0.431417	0.270423	-1.498566	0.000000	0.000000	2.000000	159.000000	1.000000
15331.969586	-0.078755	0.558620	0.068189	73.499947	33.856293	49.848610	-1.134155	0.000000	-3.659227	0.000000	0.000000	0.000000	-0.431417	0.270423	-1.498566	0.000000	0.000000	2.000000	159.000000	1.000000
15331.972919	-0.078755	0.558620	0.068189	73.499947	33.856293	49.848610	-1.134155	0.000000	-3.659227	0.000000	0.000000	0.000000	-0.431417	0.270423	-1.498566	0.000000	0.000000	2.000000	159.000000	1.000000
15331.976252	-0.080107	0.559526	0.063379	73.264458	32.179482	48.485954	-1.062252	0.000000	-3.409466	0.000000	0.000000	0.000000	-0.405624	0.271951	-1.443022	0.000000	0.000000	2.000000	159.000000	1.000000
15331.979586	-0.080107	0.559526	0.063379	73.264458	32.179482	48.485954	-1.062252	0.000000	-3.409466	0.000000	0.000000	0.000000	-0.405624	0.271951	-1.443022	0.000000	0.000000	2.000000	159.000000	1.000000
15331.982919	-0.080107	0.559526	0.063379	73.264458	32.179482	48.485954	-1.062252	0.000000	-3.409466	0.000000	0.000000	0.000000	-0.405624	0.271951	-1.443022	0.000000	0.000000	2.000000	159.000000	1.000000
15331.986252	-0.081382	0.560401	0.058785	73.041267	30.668400	47.262585	-0.994648	0.000000	-3.168962	0.000000	0.000000	0.000000	-0.382512	0.262493	-1.378194	0.000000	0.000000	2.000000	159.000000	1.000000
15331.989586	-0.081382	0.560401	0.058785	73.041267	30.668400	47.262585	-0.994648	0.000000	-3.168962	0.000000	0.000000	0.000000	-0.382512	0.262493	-1.378194	0.000000	0.000000	2.000000	159.000000	1.000000
15331.992919	-0.081382	0.560401	0.058785	73.041267	30.668400	47.262585	-0.994648	0.000000	-3.168962	0.000000	0.000000	0.000000	-0.382512	0.262493	-1.378194	0.000000	0.000000	2.000000	159.000000	1.000000
15331.996252	-0.082537	0.561220	0.054424	72.849205	29.329199	46.145313	-0.930896	0.000000	-2.939263	0.000000	0.000000	0.000000	-0.346513	0.245612	-1.308425	0.000000	0.000000	2.000000	159.000000	1.000000
15331.999586	-0.082537	0.561220	0.054424	72.849205	29.329199	46.145313	-0.930896	0.000000	-2.939263	0.000000	0.000000	0.000000	-0.346513	0.245612	-1.308425	0.000000	0.000000	2.000000	159.000000	1.000000
15332.002919	-0.082537	0.561220	0.054424	72.849205	29.329199	46.145313	-0.930896	0.000000	-2.939263	0.000000	0.000000	0.000000	-0.346513	0.245612	-1.308425	0.000000	0.000000	2.000000	159.000000	1.000000
15332.006252	-0.083667	0.562006	0.050237	72.698738	28.106445	45.014233	-0.873144	0.000000	-2.721192	0.000000	0.000000	0.000000	-0.338931	0.235906	-1.256015	0.000000	0.000000	2.000000	159.000000	1.000000
15332.009586	-0.083667	0.562006	0.050237	72.698738	28.106445	45.014233	-0.873144	0.000000	-2.721192	0.000000	0.000000	0.000000	-0.338931	0.235906	-1.256015	0.000000	0.000000	2.000000	159.000000	1.000000
15332.012919	-0.083667	0.562006	0.050237	72.698738	28.106445	45.014233	-0.873144	0.000000	-2.721192	0.000000	0.000000	0.000000	-0.338931	0.235906	-1.256015	0.000000	0.000000	2.000000	159.000000	1.000000
15332.016252	-0.084819	0.562745	0.046202	72.603081	26.976723	43.859409	-0.816655	0.000000	-2.511857	0.000000	0.000000	0.000000	-0.345644	0.221646	-1.210528	0.000000	0.000000	2.000000	159.000000	1.000000
15332.019586	-0.084819	0.562745	0.046202	72.603081	26.976723	43.859409	-0.816655	0.000000	-2.511857	0.000000	0.000000	0.000000	-0.345644	0.221646	-1.210528	0.000000	0.000000	2.000000	159.000000	1.000000
15332.022919	-0.084819	0.562745	0.046202	72.603081	26.976723	43.859409	-0.816655	0.000000	-2.511857	0.000000	0.000000	0.000000	-0.345644	0.221646	-1.210528	0.000000	0.000000	2.000000	159.000000	1.000000
15332.026252	-0.086022	0.563457	0.042333	72.545517	25.966173	42.843021	-0.759048	0.000000	-2.310102	0.000000	0.000000	0.000000	-0.360760	0.213672	-1.160738	0.000000	0.000000	2.000000	159.000000	1.000000
15332.029586	-0.086022	0.563457	0.042333	72.545517	25.966173	42.843021	-0.759048	0.000000	-2.310102	0.000000	0.000000	0.000000	-0.360760	0.213672	-1.160738	0.000000	0.000000	2.000000	159.000000	1.000000
15332.032919	-0.086022	0.563457	0.042333	72.545517	25.966173	42.843021	-0.759048	0.000000	-2.310102	0.000000	0.000000	0.000000	-0.360760	0.213672	-1.160738	0.000000	0.000000	2.000000	159.000000	1.000000
15332.036252	-0.087278	0.564191	0.038642	72.507416	25.165762	42.199696	-0.698921	0.000000	-2.116646	0.000000	0.000000	0.000000	-0.376805	0.220155	-1.107223	0.000000	0.000000	2.000000	159.000000	1.000000
15332.039586	-0.087278	0.564191	0.038642	72.507416	25.165762	42.199696	-0.698921	0.000000	-2.116646	0.000000	0.000000	0.000000	-0.376805	0.220155	-1.107223	0.000000	0.000000	2.000000	159.000000	1.000000
15332.042919	-0.087278	0.564191	0.038642	72.507416	25.165762	42.199696	-0.698921	0.000000	-2.116646	0.000000	0.000000	0.000000	-0.376805	0.220155	-1.107223	0.000000	0.000000	2.000000	159.000000	1.000000
15332.046252	-0.088530	0.564948	0.035206	72.489655	24.648071	41.874989	-0.636120	0.000000	-1.932109	0.000000	0.000000	0.000000	-0.375585	0.227050	-1.030847	0.000000	0.000000	2.000000	159.000000	1.000000
15332.049586	-0.088530	0.564948	0.035206	72.489655	24.648071	41.874989	-0.636120	0.000000	-1.932109	0.000000	0.000000	0.000000	-0.375585	0.227050	-1.030847	0.000000	0.000000	2.000000	159.000000	1.000000
15332.052919	-0.088530	0.564948	0.035206	72.489655	24.648071	41.874989	-0.636120	0.000000	-1.932109	0.000000	0.000000	0.000000	-0.375585	0.227050	-1.030847	0.000000	0.000000	2.000000	159.000000	1.000000
15332.056252	-0.089802	0.565785	0.032010	72.526001	24.509501	41.935638	-0.573523	0.000000	-1.760301	0.000000	0.000000	0.000000	-0.381768	0.251085	-0.958776	0.000000	0.000000	2.000000	159.000000	1.000000
15332.059586	-0.089802	0.565785	0.032010	72.526001	24.509501	41.935638	-0.573523	0.000000	-1.760301	0.000000	0.000000	0.000000	-0.381768	0.251085	-0.958776	0.000000	0.000000	2.000000	159.000000	1.000000
15332.062919	-0.089802	0.565785	0.032010	72.526001	24.509501	41.935638	-0.573523	0.000000	-1.760301	0.000000	0.000000	0.000000	-0.381768	0.251085	-0.958776	0.000000	0.000000	2.000000	159.000000	1.000000
15332.066252	-0.091013	0.566614	0.029113	72.593613	24.504200	42.109215	-0.509895	0.000000	-1.600505	0.000000	0.000000	0.000000	-0.363398	0.248670	-0.869086	0.000000	0.000000	2.000000	159.000000	1.000000
15332.069586	-0.091013	0.566614	0.029113	72.593613	24.504200	42.109215	-0.509895	0.000000	-1.600505	0.000000	0.000000	0.000000	-0.363398	0.248670	-0.869086	0.000000	0.000000	2.000000	159.000000	1.000000
15332.072919	-0.091013	0.566614	0.029113	72.593613	24.504200	42.109215	-0.509895	0.000000	-1.600505	0.000000	0.000000	0.000000	-0.363398	0.248670	-0.869086	0.000000	0.000000	2.000000	159.000000	1.000000
15332.076252	-0.092168	0.567438	0.026517	72.745430	24.677521	42.258965	-0.449329	0.000000	-1.455657	0.000000	0.000000	0.000000	-0.346503	0.247296	-0.778842	0.000000	0.000000	2.000000	159.000000	1.000000
15332.079586	-0.092168	0.567438	0.026517	72.745430	24.677521	42.258965	-0.449329	0.000000	-1.455657	0.000000	0.000000	0.000000	-0.346503	0.247296	-0.778842	0.000000	0.000000	2.000000	159.000000	1.000000
15332.082919	-0.092168	0.567438	0.026517	72.745430	24.677521	42.258965	-0.449329	0.000000	-1.455657	0.000000	0.000000	0.000000	-0.346503	0.247296	-0.778842	0.000000	0.000000	2.000000	159.000000	1.000000
15332.086252	-0.093253	0.568225	0.024126	73.056282	25.220198	42.275909	-0.391578	0.000000	-1.325850	0.000000	0.000000	0.000000	-0.325335	0.235982	-0.717195	0.000000	0.000000	2.000000	159.000000	1.000000
15332.089586	-0.093253	0.568225	0.024126	73.056282	25.220198	42.275909	-0.391578	0.000000	-1.325850	0.000000	0.000000	0.000000	-0.325335	0.235982	-0.717195	0.000000	0.000000	2.000000	159.000000	1.000000
15332.092919	-0.093253	0.568225	0.024126	73.056282	25.220198	42.275909	-0.391578	0.000000	-1.325850	0.000000	0.000000	0.000000	-0.325335	0.235982	-0.717195	0.000000	0.000000	2.000000	159.000000	1.000000
15332.096252	-0.094351	0.568977	0.021992	73.490631	26.076410	42.336250	-0.337356	0.000000	-1.206318	0.000000	0.000000	0.000000	-0.329350	0.225606	-0.640300	0.000000	0.000000	2.000000	159.000000	1.000000
15332.099586	-0.094351	0.568977	0.021992	73.490631	26.076410	42.336250	-0.337356	0.000000	-1.206318	0.000000	0.000000	0.000000	-0.329350	0.225606	-0.640300	0.000000	0.000000	2.000000	159.000000	1.000000
15332.102919	-0.094351	0.568977	0.021992	73.490631	26.076410	42.336250	-0.337356	0.000000	-1.206318	0.000000	0.000000	0.000000	-0.329350	0.225606	-0.640300	0.000000	0.000000	2.000000	159.000000	1.000000
15332.106252	-0.095435	0.569661	0.020085	73.993011	27.074903	42.595814	-0.282464	0.000000	-1.099601	0.000000	0.000000	0.000000	-0.325382	0.205257	-0.571986	0.000000	0.000000	2.000000	159.000000	1.000000
15332.109586	-0.095435	0.569661	0.020085	73.993011	27.074903	42.595814	-0.282464	0.000000	-1.099601	0.000000	0.000000	0.000000	-0.325382	0.205257	-0.571986	0.000000	0.000000	2.000000	159.000000	1.000000
15332.112919	-0.095435	0.569661	0.020085	73.993011	27.074903	42.595814	-0.282464	0.000000	-1.099601	0.000000	0.000000	0.000000	-0.325382	0.205257	-0.571986	0.000000	0.000000	2.000000	159.000000	1.000000
15332.116252	-0.096513	0.570298	0.018424	74.511017	28.127602	43.219467	-0.228234	0.000000	-1.004270	0.000000	0.000000	0.000000	-0.323247	0.191067	-0.498314	0.000000	0.000000	2.000000	159.000000	1.000000
15332.119586	-0.096513	0.570298	0.018424	74.511017	28.127602	43.219467	-0.228234	0.000000	-1.004270	0.000000	0.000000	0.000000	-0.323247	0.191067	-0.498314	0.000000	0.000000	2.000000	159.000000	1.000000
15332.122919	-0.096513	0.570298	0.018424	74.511017	28.127602	43.219467	-0.228234	0.000000	-1.004270	0.000000	0.000000	0.000000	-0.323247	0.191067	-0.498314	0.000000	0.000000	2.000000	159.000000	1.000000
15332.126252	-0.097549	0.570818	0.016946	75.014168	29.200562	44.098446	-0.174359	0.000000	-0.921218	0.000000	0.000000	0.000000	-0.310977	0.155956	-0.443375	0.000000	0.000000	2.000000	159.000000	1.000000
15332.129586	-0.097549	0.570818	0.016946	75.014168	29.200562	44.098446	-0.174359	0.000000	-0.921218	0.000000	0.000000	0.000000	-0.310977	0.155956	-0.443375	0.000000	0.000000	2.000000	159.000000	1.000000
15332.132919	-0.097549	0.570818	0.016946	75.014168	29.200562	44.098446	-0.174359	0.000000	-0.921218	0.000000	0.000000	0.000000	-0.310977	0.155956	-0.443375	0.000000	0.000000	2.000000	159.000000	1.000000
15332.136252	-0.098541	0.571257	0.015623	75.524521	30.279758	44.967087	-0.122530	0.000000	-0.847322	0.000000	0.000000	0.000000	-0.297537	0.131793	-0.396911	0.000000	0.000000	2.000000	159.000000	1.000000
15332.139586	-0.098541	0.571257	0.015623	75.524521	30.279758	44.967087	-0.122530	0.000000	-0.847322	0.000000	0.000000	0.000000	-0.297537	0.131793	-0.396911	0.000000	0.000000	2.000000	159.000000	1.000000
15332.142919	-0.098541	0.571257	0.015623	75.524521	30.279758	44.967087	-0.122530	0.000000	-0.847322	0.000000	0.000000	0.000000	-0.297537	0.131793	-0.396911	0.000000	0.000000	2.000000	159.000000	1.000000
15332.146252	-0.099465	0.571573	0.014450	76.043579	31.340153	45.779785	-0.072940	0.000000	-0.781170	0.000000	0.000000	0.000000	-0.277219	0.094746	-0.352069	0.000000	0.000000	2.000000	159.000000	1.000000
15332.149586	-0.099465	0.571573	0.014450	76.043579	31.340153	45.779785	-0.072940	0.000000	-0.781170	0.000000	0.000000	0.000000	-0.277219	0.094746	-0.352069	0.000000	0.000000	2.000000	159.000000	1.000000
15332.152919	-0.099465	0.571573	0.014450	76.043579	31.340153	45.779785	-0.072940	0.000000	-0.781170	0.000000	0.000000	0.000000	-0.277219	0.094746	-0.352069	0.000000	0.000000	2.000000	159.000000	1.000000
15332.156252	-0.100313	0.571783	0.013380	76.559700	32.477455	46.672703	-0.026737	0.000000	-0.722492	0.000000	0.000000	0.000000	-0.254468	0.063018	-0.320825	0.000000	0.000000	2.000000	159.000000	1.000000
15332.159586	-0.100313	0.571783	0.013380	76.559700	32.477455	46.672703	-0.026737	0.000000	-0.722492	0.000000	0.000000	0.000000	-0.254468	0.063018	-0.320825	0.000000	0.000000	2.000000	159.000000	1.000000
15332.162919	-0.100313	0.571783	0.013380	76.559700	32.477455	46.672703	-0.026737	0.000000	-0.722492	0.000000	0.000000	0.000000	-0.254468	0.063018	-0.320825	0.000000	0.000000	2.000000	159.000000	1.000000
15332.166252	-0.101043	0.571888	0.012425	77.061981	33.802387	47.768181	0.015675	0.000000	-0.669021	0.000000	0.000000	0.000000	-0.218708	0.031553	-0.286517	0.000000	0.000000	2.000000	159.000000	1.000000
15332.169586	-0.101043	0.571888	0.012425	77.061981	33.802387	47.768181	0.015675	0.000000	-0.669021	0.000000	0.000000	0.000000	-0.218708	0.031553	-0.286517	0.000000	0.000000	2.000000	159.000000	1.000000
15332.172919	-0.101043	0.571888	0.012425	77.061981	33.802387	47.768181	0.015675	0.000000	-0.669021	0.000000	0.000000	0.000000	-0.218708	0.031553	-0.286517	0.000000	0.000000	2.000000	159.000000	1.000000
15332.176252	-0.101650	0.571871	0.011568	77.544151	35.304623	49.058853	0.052126	0.000000	-0.621268	0.000000	0.000000	0.000000	-0.182250	-0.005098	-0.257082	0.000000	0.000000	2.000000	159.000000	1.000000
15332.179586	-0.101650	0.571871	0.011568	77.544151	35.304623	49.058853	0.052126	0.000000	-0.621268	0.000000	0.000000	0.000000	-0.182250	-0.005098	-0.257082	0.000000	0.000000	2.000000	159.000000	1.000000
15332.182919	-0.101650	0.571871	0.011568	77.544151	35.304623	49.058853	0.052126	0.000000	-0.621268	0.000000	0.000000	0.000000	-0.182250	-0.005098	-0.257082	0.000000	0.000000	2.000000	159.000000	1.000000
15332.186252	-0.101650	0.571871	0.011568	78.019821	36.963482	50.501244	0.082501	0.000000	-0.578421	0.000000	0.000000	0.000000	-0.182250	-0.005098	-0.257082	0.000000	0.000000	2.000000	159.000000	1.000000
15332.189586	-0.102120	0.571713	0.010730	78.019821	36.963482	50.501244	0.082501	0.000000	-0.578421	0.000000	0.000000	0.000000	-0.140877	-0.047445	-0.251494	0.000000	0.000000	2.000000	159.000000	1.000000
15332.192919	-0.102120	0.571713	0.010730	78.019821	36.963482	50.501244	0.082501	0.000000	-0.578421	0.000000	0.000000	0.000000	-0.140877	-0.047445	-0.251494	0.000000	0.000000	2.000000	159.000000	1.000000
15332.196252	-0.102526	0.571450	0.009930	78.484261	38.698566	52.019592	0.082501	0.000000	-0.578421	0.000000	0.000000	0.000000	-0.121888	-0.078851	-0.240045	0.000000	0.000000	2.000000	159.000000	1.000000
15332.199586	-0.102526	0.571450	0.009930	78.484261	38.698566	52.019592	0.082501	0.000000	-0.578421	0.000000	0.000000	0.000000	-0.121888	-0.078851	-0.240045	0.000000	0.000000	2.000000	159.000000	1.000000
15332.202919	-0.102526	0.571450	0.009930	78.484261	38.698566	52.019592	0.082501	0.000000	-0.578421	0.000000	0.000000	0.000000	-0.121888	-0.078851	-0.240045	0.000000	0.000000	2.000000	159.000000	1.000000
15332.206252	-0.102526	0.571450	0.009930	78.932594	40.442654	53.543797	0.126295	0.000000	-0.496498	0.000000	0.000000	0.000000	-0.121888	-0.078851	-0.240045	0.000000	0.000000	2.000000	159.000000	1.000000
15332.209586	-0.102926	0.571100	0.009107	78.932594	40.442654	53.543797	0.126295	0.000000	-0.496498	0.000000	0.000000	0.000000	-0.119883	-0.105188	-0.246827	0.000000	0.000000	2.000000	159.000000	1.000000
15332.212919	-0.102926	0.571100	0.009107	78.932594	40.442654	53.543797	0.126295	0.000000	-0.496498	0.000000	0.000000	0.000000	-0.119883	-0.105188	-0.246827	0.000000	0.000000	2.000000	159.000000	1.000000
15332.216252	-0.103277	0.570705	0.008282	79.356209	42.157188	55.045361	0.126295	0.000000	-0.496498	0.000000	0.000000	0.000000	-0.105310	-0.118259	-0.247453	0.000000	0.000000	2.000000	159.000000	1.000000
15332.219586	-0.103277	0.570705	0.008282	79.356209	42.157188	55.045361	0.126295	0.000000	-0.496498	0.000000	0.000000	0.000000	-0.105310	-0.118259	-0.247453	0.000000	0.000000	2.000000	159.000000	1.000000
15332.222919	-0.103277	0.570705	0.008282	79.356209	42.157188	55.045361	0.126295	0.000000	-0.496498	0.000000	0.000000	0.000000	-0.105310	-0.118259	-0.247453	0.000000	0.000000	2.000000	159.000000	1.000000
15332.226252	-0.103277	0.570705	0.008282	79.737434	43.866390	56.564548	0.163828	0.000000	-0.414118	0.000000	0.000000	0.000000	-0.105310	-0.118259	-0.247453	0.000000	0.000000	2.000000	159.000000	1.000000
15332.229586	-0.103543	0.570303	0.007499	79.737434	43.866390	56.564548	0.163828	0.000000	-0.414118	0.000000	0.000000	0.000000	-0.079832	-0.120530	-0.234924	0.000000	0.000000	2.000000	159.000000	1.000000
15332.232919	-0.103543	0.570303	0.007499	79.737434	43.866390	56.564548	0.163828	0.000000	-0.414118	0.000000	0.000000	0.000000	-0.079832	-0.120530	-0.234924	0.000000	0.000000	2.000000	159.000000	1.000000
15332.236252	-0.103787	0.569876	0.006726	80.072136	45.529747	58.059334	0.163828	0.000000	-0.414118	0.000000	0.000000	0.000000	-0.073178	-0.128165	-0.231895	0.000000	0.000000	2.000000	159.000000	1.000000
15332.239586	-0.103787	0.569876	0.006726	80.072136	45.529747	58.059334	0.163828	0.000000	-0.414118	0.000000	0.000000	0.000000	-0.073178	-0.128165	-0.231895	0.000000	0.000000	2.000000	159.000000	1.000000
15332.242919	-0.103787	0.569876	0.006726	80.072136	45.529747	58.059334	0.163828	0.000000	-0.414118	0.000000	0.000000	0.000000	-0.073178	-0.128165	-0.231895	0.000000	0.000000	2.000000	159.000000	1.000000
15332.246252	-0.103921	0.569424	0.005983	80.359024	47.080994	59.466259	0.189329	0.000000	-0.336315	0.000000	0.000000	0.000000	-0.040176	-0.135746	-0.222954	0.000000	0.000000	2.000000	159.000000	1.000000
15332.249586	-0.103921	0.569424	0.005983	80.359024	47.080994	59.466259	0.189329	0.000000	-0.336315	0.000000	0.000000	0.000000	-0.040176	-0.135746	-0.222954	0.000000	0.000000	2.000000	159.000000	1.000000
15332.252919	-0.103921	0.569424	0.005983	80.359024	47.080994	59.466259	0.189329	0.000000	-0.336315	0.000000	0.000000	0.000000	-0.040176	-0.135746	-0.222954	0.000000	0.000000	2.000000	159.000000	1.000000
15332.256252	-0.104016	0.568938	0.005278	80.623840	48.482239	60.721153	0.196025	0.000000	-0.299156	0.000000	0.000000	0.000000	-0.028641	-0.145742	-0.211533	0.000000	0.000000	2.000000	159.000000	1.000000
15332.259586	-0.104016	0.568938	0.005278	80.623840	48.482239	60.721153	0.196025	0.000000	-0.299156	0.000000	0.000000	0.000000	-0.028641	-0.145742	-0.211533	0.000000	0.000000	2.000000	159.000000	1.000000
15332.262919	-0.104016	0.568938	0.005278	80.623840	48.482239	60.721153	0.196025	0.000000	-0.299156	0.000000	0.000000	0.000000	-0.028641	-0.145742	-0.211533	0.000000	0.000000	2.000000	159.000000	1.000000
15332.266252	-0.104016	0.568938	0.005278	80.875381	49.657253	61.732487	0.200799	0.000000	-0.263901	0.000000	0.000000	0.000000	-0.028641	-0.145742	-0.211533	0.000000	0.000000	2.000000	159.000000	1.000000
15332.269586	-0.103991	0.568411	0.004654	80.875381	49.657253	61.732487	0.200799	0.000000	-0.263901	0.000000	0.000000	0.000000	0.007571	-0.158102	-0.187285	0.000000	0.000000	2.000000	159.000000	1.000000
15332.272919	-0.103991	0.568411	0.004654	80.875381	49.657253	61.732487	0.200799	0.000000	-0.263901	0.000000	0.000000	0.000000	0.007571	-0.158102	-0.187285	0.000000	0.000000	2.000000	159.000000	1.000000
15332.276252	-0.103893	0.567861	0.004117	81.121986	50.358608	62.235859	0.200799	0.000000	-0.263901	0.000000	0.000000	0.000000	0.029323	-0.165119	-0.160881	0.000000	0.000000	2.000000	159.000000	1.000000
15332.279586	-0.103893	0.567861	0.004117	81.121986	50.358608	62.235859	0.200799	0.000000	-0.263901	0.000000	0.000000	0.000000	0.029323	-0.165119	-0.160881	0.000000	0.000000	2.000000	159.000000	1.000000
15332.282919	-0.103893	0.567861	0.004117	81.121986	50.358608	62.235859	0.200799	0.000000	-0.263901	0.000000	0.000000	0.000000	0.029323	-0.165119	-0.160881	0.000000	0.000000	2.000000	159.000000	1.000000
15332.286252	-0.103719	0.567269	0.003652	81.366028	50.506111	62.154720	0.194650	0.000000	-0.205873	0.000000	0.000000	0.000000	0.052134	-0.177431	-0.139648	0.000000	0.000000	2.000000	159.000000	1.000000
15332.289586	-0.103719	0.567269	0.003652	81.366028	50.506111	62.154720	0.194650	0.000000	-0.205873	0.000000	0.000000	0.000000	0.052134	-0.177431	-0.139648	0.000000	0.000000	2.000000	159.000000	1.000000
15332.292919	-0.103719	0.567269	0.003652	81.366028	50.506111	62.154720	0.194650	0.000000	-0.205873	0.000000	0.000000	0.000000	0.052134	-0.177431	-0.139648	0.000000	0.000000	2.000000	159.000000	1.000000
15332.296252	-0.103513	0.566637	0.003247	81.643227	50.433456	61.798965	0.185961	0.000000	-0.182598	0.000000	0.000000	0.000000	0.061772	-0.189728	-0.121422	0.000000	0.000000	2.000000	159.000000	1.000000
15332.299586	-0.103513	0.566637	0.003247	81.643227	50.433456	61.798965	0.185961	0.000000	-0.182598	0.000000	0.000000	0.000000	0.061772	-0.189728	-0.121422	0.000000	0.000000	2.000000	159.000000	1.000000
15332.302919	-0.103513	0.566637	0.003247	81.643227	50.433456	61.798965	0.185961	0.000000	-0.182598	0.000000	0.000000	0.000000	0.061772	-0.189728	-0.121422	0.000000	0.000000	2.000000	159.000000	1.000000
15332.306252	-0.103513	0.566637	0.003247	81.935959	50.091930	61.147797	0.175665	0.000000	-0.162361	0.000000	0.000000	0.000000	0.061772	-0.189728	-0.121422	0.000000	0.000000	2.000000	159.000000	1.000000
15332.309586	-0.103292	0.565971	0.002875	81.935959	50.091930	61.147797	0.175665	0.000000	-0.162361	0.000000	0.000000	0.000000	0.066392	-0.199610	-0.111631	0.000000	0.000000	2.000000	159.000000	1.000000
15332.312919	-0.103292	0.565971	0.002875	81.935959	50.091930	61.147797	0.175665	0.000000	-0.162361	0.000000	0.000000	0.000000	0.066392	-0.199610	-0.111631	0.000000	0.000000	2.000000	159.000000	1.000000
15332.316252	-0.103077	0.565273	0.002531	82.209709	49.210583	59.951672	0.175665	0.000000	-0.162361	0.000000	0.000000	0.000000	0.064463	-0.209454	-0.103350	0.000000	0.000000	2.000000	159.000000	1.000000
15332.319586	-0.103077	0.565273	0.002531	82.209709	49.210583	59.951672	0.175665	0.000000	-0.162361	0.000000	0.000000	0.000000	0.064463	-0.209454	-0.103350	0.000000	0.000000	2.000000	159.000000	1.000000
15332.322919	-0.103077	0.565273	0.002531	82.209709	49.210583	59.951672	0.175665	0.000000	-0.162361	0.000000	0.000000	0.000000	0.064463	-0.209454	-0.103350	0.000000	0.000000	2.000000	159.000000	1.000000
15332.326252	-0.103077	0.565273	0.002531	82.447472	47.992264	58.441532	0.153856	0.000000	-0.126531	0.000000	0.000000	0.000000	0.064463	-0.209454	-0.103350	0.000000	0.000000	2.000000	159.000000	1.000000
15332.329586	-0.102902	0.564595	0.002261	82.447472	47.992264	58.441532	0.153856	0.000000	-0.126531	0.000000	0.000000	0.000000	0.052516	-0.203477	-0.080983	0.000000	0.000000	2.000000	159.000000	1.000000
15332.332919	-0.102902	0.564595	0.002261	82.447472	47.992264	58.441532	0.153856	0.000000	-0.126531	0.000000	0.000000	0.000000	0.052516	-0.203477	-0.080983	0.000000	0.000000	2.000000	159.000000	1.000000
15332.336252	-0.102688	0.563909	0.002022	82.620491	46.691517	56.905563	0.153856	0.000000	-0.126531	0.000000	0.000000	0.000000	0.064082	-0.205650	-0.071488	0.000000	0.000000	2.000000	159.000000	1.000000
15332.339586	-0.102688	0.563909	0.002022	82.620491	46.691517	56.905563	0.153856	0.000000	-0.126531	0.000000	0.000000	0.000000	0.064082	-0.205650	-0.071488	0.000000	0.000000	2.000000	159.000000	1.000000
15332.342919	-0.102688	0.563909	0.002022	82.620491	46.691517	56.905563	0.153856	0.000000	-0.126531	0.000000	0.000000	0.000000	0.064082	-0.205650	-0.071488	0.000000	0.000000	2.000000	159.000000	1.000000
15332.346252	-0.102688	0.563909	0.002022	82.701607	45.504230	55.582314	0.134423	0.000000	-0.101119	0.000000	0.000000	0.000000	0.064082	-0.205650	-0.071488	0.000000	0.000000	2.000000	159.000000	1.000000
15332.349586	-0.102484	0.563234	0.001823	82.701607	45.504230	55.582314	0.134423	0.000000	-0.101119	0.000000	0.000000	0.000000	0.061395	-0.202621	-0.059719	0.000000	0.000000	2.000000	159.000000	1.000000
15332.352919	-0.102484	0.563234	0.001823	82.701607	45.504230	55.582314	0.134423	0.000000	-0.101119	0.000000	0.000000	0.000000	0.061395	-0.202621	-0.059719	0.000000	0.000000	2.000000	159.000000	1.000000
15332.356252	-0.102271	0.562560	0.001691	82.711205	44.544258	54.571869	0.134423	0.000000	-0.101119	0.000000	0.000000	0.000000	0.063713	-0.202064	-0.039561	0.000000	0.000000	2.000000	159.000000	1.000000
15332.359586	-0.102271	0.562560	0.001691	82.711205	44.544258	54.571869	0.134423	0.000000	-0.101119	0.000000	0.000000	0.000000	0.063713	-0.202064	-0.039561	0.000000	0.000000	2.000000	159.000000	1.000000
15332.362919	-0.102271	0.562560	0.001691	82.711205	44.544258	54.571869	0.134423	0.000000	-0.101119	0.000000	0.000000	0.000000	0.063713	-0.202064	-0.039561	0.000000	0.000000	2.000000	159.000000	1.000000
15332.366252	-0.102023	0.561922	0.001603	82.681931	43.722801	53.727459	0.113572	0.000000	-0.084573	0.000000	0.000000	0.000000	0.074487	-0.191404	-0.026521	0.000000	0.000000	2.000000	159.000000	1.000000
15332.369586	-0.102023	0.561922	0.001603	82.681931	43.722801	53.727459	0.113572	0.000000	-0.084573	0.000000	0.000000	0.000000	0.074487	-0.191404	-0.026521	0.000000	0.000000	2.000000	159.000000	1.000000
15332.372919	-0.102023	0.561922	0.001603	82.681931	43.722801	53.727459	0.113572	0.000000	-0.084573	0.000000	0.000000	0.000000	0.074487	-0.191404	-0.026521	0.000000	0.000000	2.000000	159.000000	1.000000
15332.376252	-0.101784	0.561294	0.001554	82.648544	42.952873	52.939087	0.101157	0.000000	-0.080152	0.000000	0.000000	0.000000	0.071818	-0.188509	-0.014684	0.000000	0.000000	2.000000	159.000000	1.000000
15332.379586	-0.101784	0.561294	0.001554	82.648544	42.952873	52.939087	0.101157	0.000000	-0.080152	0.000000	0.000000	0.000000	0.071818	-0.188509	-0.014684	0.000000	0.000000	2.000000	159.000000	1.000000
15332.382919	-0.101784	0.561294	0.001554	82.648544	42.952873	52.939087	0.101157	0.000000	-0.080152	0.000000	0.000000	0.000000	0.071818	-0.188509	-0.014684	0.000000	0.000000	2.000000	159.000000	1.000000
15332.386252	-0.101784	0.561294	0.001554	82.630707	42.157013	52.121441	0.089188	0.000000	-0.077705	0.000000	0.000000	0.000000	0.071818	-0.188509	-0.014684	0.000000	0.000000	2.000000	159.000000	1.000000
15332.389586	-0.101583	0.560710	0.001575	82.630707	42.157013	52.121441	0.089188	0.000000	-0.077705	0.000000	0.000000	0.000000	0.060308	-0.175198	0.006223	0.000000	0.000000	2.000000	159.000000	1.000000
15332.392919	-0.101583	0.560710	0.001575	82.630707	42.157013	52.121441	0.089188	0.000000	-0.077705	0.000000	0.000000	0.000000	0.060308	-0.175198	0.006223	0.000000	0.000000	2.000000	159.000000	1.000000
15332.396252	-0.101396	0.560127	0.001658	82.640381	41.342003	51.252811	0.089188	0.000000	-0.077705	0.000000	0.000000	0.000000	0.056146	-0.174899	0.025039	0.000000	0.000000	2.000000	159.000000	1.000000
15332.399586	-0.101396	0.560127	0.001658	82.640381	41.342003	51.252811	0.089188	0.000000	-0.077705	0.000000	0.000000	0.000000	0.056146	-0.174899	0.025039	0.000000	0.000000	2.000000	159.000000	1.000000
15332.402919	-0.101396	0.560127	0.001658	82.640381	41.342003	51.252811	0.089188	0.000000	-0.077705	0.000000	0.000000	0.000000	0.056146	-0.174899	0.025039	0.000000	0.000000	2.000000	159.000000	1.000000
15332.406252	-0.101396	0.560127	0.001658	82.693352	40.604256	50.422092	0.069779	0.000000	-0.082915	0.000000	0.000000	0.000000	0.056146	-0.174899	0.025039	0.000000	0.000000	2.000000	159.000000	1.000000
15332.409586	-0.101236	0.559510	0.001765	82.693352	40.604256	50.422092	0.069779	0.000000	-0.082915	0.000000	0.000000	0.000000	0.047788	-0.185084	0.031899	0.000000	0.000000	2.000000	159.000000	1.000000
15332.412919	-0.101236	0.559510	0.001765	82.693352	40.604256	50.422092	0.069779	0.000000	-0.082915	0.000000	0.000000	0.000000	0.047788	-0.185084	0.031899	0.000000	0.000000	2.000000	159.000000	1.000000
15332.416252	-0.101106	0.558928	0.001900	82.775307	40.010540	49.698334	0.069779	0.000000	-0.082915	0.000000	0.000000	0.000000	0.039002	-0.174694	0.040743	0.000000	0.000000	2.000000	159.000000	1.000000
15332.419586	-0.101106	0.558928	0.001900	82.775307	40.010540	49.698334	0.069779	0.000000	-0.082915	0.000000	0.000000	0.000000	0.039002	-0.174694	0.040743	0.000000	0.000000	2.000000	159.000000	1.000000
15332.422919	-0.101106	0.558928	0.001900	82.775307	40.010540	49.698334	0.069779	0.000000	-0.082915	0.000000	0.000000	0.000000	0.039002	-0.174694	0.040743	0.000000	0.000000	2.000000	159.000000	1.000000
15332.426252	-0.101106	0.558928	0.001900	82.882248	39.586040	49.145370	0.055314	0.000000	-0.095022	0.000000	0.000000	0.000000	0.039002	-0.174694	0.040743	0.000000	0.000000	2.000000	159.000000	1.000000
15332.429586	-0.101020	0.558345	0.002026	82.882248	39.586040	49.145370	0.055314	0.000000	-0.095022	0.000000	0.000000	0.000000	0.025992	-0.174713	0.037644	0.000000	0.000000	2.000000	159.000000	1.000000
15332.432919	-0.101020	0.558345	0.002026	82.882248	39.586040	49.145370	0.055314	0.000000	-0.095022	0.000000	0.000000	0.000000	0.025992	-0.174713	0.037644	0.000000	0.000000	2.000000	159.000000	1.000000
15332.436252	-0.100984	0.557798	0.002176	82.986618	39.405060	48.851913	0.055314	0.000000	-0.095022	0.000000	0.000000	0.000000	0.010649	-0.164367	0.045116	0.000000	0.000000	2.000000	159.000000	1.000000
15332.439586	-0.100984	0.557798	0.002176	82.986618	39.405060	48.851913	0.055314	0.000000	-0.095022	0.000000	0.000000	0.000000	0.010649	-0.164367	0.045116	0.000000	0.000000	2.000000	159.000000	1.000000
15332.442919	-0.100984	0.557798	0.002176	82.986618	39.405060	48.851913	0.055314	0.000000	-0.095022	0.000000	0.000000	0.000000	0.010649	-0.164367	0.045116	0.000000	0.000000	2.000000	159.000000	1.000000
15332.446252	-0.100984	0.557798	0.002176	83.060532	39.628334	49.029686	0.049207	0.000000	-0.108816	0.000000	0.000000	0.000000	0.010649	-0.164367	0.045116	0.000000	0.000000	2.000000	159.000000	1.000000
15332.449586	-0.101013	0.557275	0.002306	83.060532	39.628334	49.029686	0.049207	0.000000	-0.108816	0.000000	0.000000	0.000000	-0.008575	-0.156721	0.039013	0.000000	0.000000	2.000000	159.000000	1.000000
15332.452919	-0.101013	0.557275	0.002306	83.060532	39.628334	49.029686	0.049207	0.000000	-0.108816	0.000000	0.000000	0.000000	-0.008575	-0.156721	0.039013	0.000000	0.000000	2.000000	159.000000	1.000000
15332.456252	-0.101053	0.556804	0.002489	83.096291	39.988686	49.390999	0.049207	0.000000	-0.108816	0.000000	0.000000	0.000000	-0.012027	-0.141256	0.054719	0.000000	0.000000	2.000000	159.000000	1.000000
15332.459586	-0.101053	0.556804	0.002489	83.096291	39.988686	49.390999	0.049207	0.000000	-0.108816	0.000000	0.000000	0.000000	-0.012027	-0.141256	0.054719	0.000000	0.000000	2.000000	159.000000	1.000000
15332.462919	-0.101053	0.556804	0.002489	83.096291	39.988686	49.390999	0.049207	0.000000	-0.108816	0.000000	0.000000	0.000000	-0.012027	-0.141256	0.054719	0.000000	0.000000	2.000000	159.000000	1.000000
15332.466252	-0.101053	0.556804	0.002489	83.126762	40.317787	49.722496	0.052641	0.000000	-0.124437	0.000000	0.000000	0.000000	-0.012027	-0.141256	0.054719	0.000000	0.000000	2.000000	159.000000	1.000000
15332.469586	-0.101097	0.556350	0.002688	83.126762	40.317787	49.722496	0.052641	0.000000	-0.124437	0.000000	0.000000	0.000000	-0.013162	-0.136151	0.059875	0.000000	0.000000	2.000000	159.000000	1.000000
15332.472919	-0.101097	0.556350	0.002688	83.126762	40.317787	49.722496	0.052641	0.000000	-0.124437	0.000000	0.000000	0.000000	-0.013162	-0.136151	0.059875	0.000000	0.000000	2.000000	159.000000	1.000000
15332.476252	-0.101097	0.556350	0.002688	83.151382	40.587368	49.994022	0.052641	0.000000	-0.124437	0.000000	0.000000	0.000000	-0.013162	-0.136151	0.059875	0.000000	0.000000	2.000000	159.000000	1.000000
15332.479586	-0.101097	0.556350	0.002688	83.151382	40.587368	49.994022	0.052641	0.000000	-0.124437	0.000000	0.000000	0.000000	-0.013162	-0.136151	0.059875	0.000000	0.000000	2.000000	159.000000	1.000000
15332.482919	-0.101143	0.555939	0.002900	83.151382	40.587368	49.994022	0.052641	0.000000	-0.124437	0.000000	0.000000	0.000000	-0.013950	-0.123360	0.063465	0.000000	0.000000	2.000000	159.000000	1.000000
15332.486252	-0.101171	0.555571	0.003128	83.173836	40.840614	50.246330	0.054835	0.000000	-0.134417	0.000000	0.000000	0.000000	-0.008192	-0.110574	0.068527	0.000000	0.000000	2.000000	159.000000	1.000000
15332.489586	-0.101171	0.555571	0.003128	83.173836	40.840614	50.246330	0.054835	0.000000	-0.134417	0.000000	0.000000	0.000000	-0.008192	-0.110574	0.068527	0.000000	0.000000	2.000000	159.000000	1.000000
15332.492919	-0.101171	0.555571	0.003128	83.173836	40.840614	50.246330	0.054835	0.000000	-0.134417	0.000000	0.000000	0.000000	-0.008192	-0.110574	0.068527	0.000000	0.000000	2.000000	159.000000	1.000000
15332.496252	-0.101171	0.555571	0.003128	83.194473	41.074501	50.479149	0.058525	0.000000	-0.156415	0.000000	0.000000	0.000000	-0.008192	-0.110574	0.068527	0.000000	0.000000	2.000000	159.000000	1.000000
15332.499586	-0.101200	0.555245	0.003369	83.194473	41.074501	50.479149	0.058525	0.000000	-0.156415	0.000000	0.000000	0.000000	-0.008988	-0.097773	0.072176	0.000000	0.000000	2.000000	159.000000	1.000000
15332.502919	-0.101200	0.555245	0.003369	83.194473	41.074501	50.479149	0.058525	0.000000	-0.156415	0.000000	0.000000	0.000000	-0.008988	-0.097773	0.072176	0.000000	0.000000	2.000000	159.000000	1.000000
15332.506252	-0.101200	0.555245	0.003369	83.217445	41.297215	50.697311	0.058525	0.000000	-0.156415	0.000000	0.000000	0.000000	-0.008988	-0.097773	0.072176	0.000000	0.000000	2.000000	159.000000	1.000000
15332.509586	-0.101200	0.555245	0.003369	83.217445	41.297215	50.697311	0.058525	0.000000	-0.156415	0.000000	0.000000	0.000000	-0.008988	-0.097773	0.072176	0.000000	0.000000	2.000000	159.000000	1.000000
15332.512919	-0.101216	0.554918	0.003546	83.217445	41.297215	50.697311	0.058525	0.000000	-0.156415	0.000000	0.000000	0.000000	-0.004779	-0.097886	0.053049	0.000000	0.000000	2.000000	159.000000	1.000000
15332.516252	-0.101226	0.554626	0.003694	83.248810	41.450134	50.831650	0.060023	0.000000	-0.168445	0.000000	0.000000	0.000000	-0.002905	-0.087638	0.044551	0.000000	0.000000	2.000000	159.000000	1.000000
15332.519586	-0.101226	0.554626	0.003694	83.248810	41.450134	50.831650	0.060023	0.000000	-0.168445	0.000000	0.000000	0.000000	-0.002905	-0.087638	0.044551	0.000000	0.000000	2.000000	159.000000	1.000000
15332.522919	-0.101226	0.554626	0.003694	83.248810	41.450134	50.831650	0.060023	0.000000	-0.168445	0.000000	0.000000	0.000000	-0.002905	-0.087638	0.044551	0.000000	0.000000	2.000000	159.000000	1.000000
15332.526252	-0.101226	0.554626	0.003694	83.293724	41.502068	50.849430	0.061304	0.000000	-0.184711	0.000000	0.000000	0.000000	-0.002905	-0.087638	0.044551	0.000000	0.000000	2.000000	159.000000	1.000000
15332.529586	-0.101273	0.554368	0.003805	83.293724	41.502068	50.849430	0.061304	0.000000	-0.184711	0.000000	0.000000	0.000000	-0.014172	-0.077363	0.033188	0.000000	0.000000	2.000000	159.000000	1.000000
15332.532919	-0.101273	0.554368	0.003805	83.293724	41.502068	50.849430	0.061304	0.000000	-0.184711	0.000000	0.000000	0.000000	-0.014172	-0.077363	0.033188	0.000000	0.000000	2.000000	159.000000	1.000000
15332.536252	-0.101273	0.554368	0.003805	83.352760	41.484699	50.778786	0.061304	0.000000	-0.184711	0.000000	0.000000	0.000000	-0.014172	-0.077363	0.033188	0.000000	0.000000	2.000000	159.000000	1.000000
15332.539586	-0.101273	0.554368	0.003805	83.352760	41.484699	50.778786	0.061304	0.000000	-0.184711	0.000000	0.000000	0.000000	-0.014172	-0.077363	0.033188	0.000000	0.000000	2.000000	159.000000	1.000000
15332.542919	-0.101305	0.554136	0.003847	83.352760	41.484699	50.778786	0.061304	0.000000	-0.184711	0.000000	0.000000	0.000000	-0.009639	-0.069625	0.012540	0.000000	0.000000	2.000000	159.000000	1.000000
15332.546252	-0.101305	0.554136	0.003847	83.413818	41.422802	50.660957	0.063666	0.000000	-0.190243	0.000000	0.000000	0.000000	-0.009639	-0.069625	0.012540	0.000000	0.000000	2.000000	159.000000	1.000000
15332.549586	-0.101305	0.554136	0.003847	83.413818	41.422802	50.660957	0.063666	0.000000	-0.190243	0.000000	0.000000	0.000000	-0.009639	-0.069625	0.012540	0.000000	0.000000	2.000000	159.000000	1.000000
15332.552919	-0.101305	0.554136	0.003847	83.413818	41.422802	50.660957	0.063666	0.000000	-0.190243	0.000000	0.000000	0.000000	-0.009639	-0.069625	0.012540	0.000000	0.000000	2.000000	159.000000	1.000000
15332.556252	-0.101362	0.553819	0.003790	83.469826	41.324543	50.505478	0.065272	0.000000	-0.192333	0.000000	0.000000	0.000000	-0.016915	-0.095356	-0.016980	0.000000	0.000000	2.000000	159.000000	1.000000
15332.559586	-0.101362	0.553819	0.003790	83.469826	41.324543	50.505478	0.065272	0.000000	-0.192333	0.000000	0.000000	0.000000	-0.016915	-0.095356	-0.016980	0.000000	0.000000	2.000000	159.000000	1.000000
15332.562919	-0.101362	0.553819	0.003790	83.469826	41.324543	50.505478	0.065272	0.000000	-0.192333	0.000000	0.000000	0.000000	-0.016915	-0.095356	-0.016980	0.000000	0.000000	2.000000	159.000000	1.000000
15332.566252	-0.101362	0.553819	0.003790	83.521919	41.244125	50.373035	0.068091	0.000000	-0.189503	0.000000	0.000000	0.000000	-0.016915	-0.095356	-0.016980	0.000000	0.000000	2.000000	159.000000	1.000000
15332.569586	-0.101365	0.553707	0.003702	83.521919	41.244125	50.373035	0.068091	0.000000	-0.189503	0.000000	0.000000	0.000000	-0.001052	-0.033448	-0.026505	0.000000	0.000000	2.000000	159.000000	1.000000
15332.572919	-0.101365	0.553707	0.003702	83.521919	41.244125	50.373035	0.068091	0.000000	-0.189503	0.000000	0.000000	0.000000	-0.001052	-0.033448	-0.026505	0.000000	0.000000	2.000000	159.000000	1.000000
15332.576252	-0.101336	0.553639	0.003567	83.552986	41.242607	50.342686	0.068091	0.000000	-0.189503	0.000000	0.000000	0.000000	0.008874	-0.020536	-0.040348	0.000000	0.000000	2.000000	159.000000	1.000000
15332.579586	-0.101336	0.553639	0.003567	83.552986	41.242607	50.342686	0.068091	0.000000	-0.189503	0.000000	0.000000	0.000000	0.008874	-0.020536	-0.040348	0.000000	0.000000	2.000000	159.000000	1.000000
15332.582919	-0.101336	0.553639	0.003567	83.552986	41.242607	50.342686	0.068091	0.000000	-0.189503	0.000000	0.000000	0.000000	0.008874	-0.020536	-0.040348	0.000000	0.000000	2.000000	159.000000	1.000000
15332.586252	-0.101336	0.553639	0.003567	83.576385	41.281162	50.362835	0.066788	0.000000	-0.178361	0.000000	0.000000	0.000000	0.008874	-0.020536	-0.040348	0.000000	0.000000	2.000000	159.000000	1.000000
15332.589586	-0.101305	0.553596	0.003428	83.576385	41.281162	50.362835	0.066788	0.000000	-0.178361	0.000000	0.000000	0.000000	0.009215	-0.012789	-0.041898	0.000000	0.000000	2.000000	159.000000	1.000000
15332.592919	-0.101305	0.553596	0.003428	83.576385	41.281162	50.362835	0.066788	0.000000	-0.178361	0.000000	0.000000	0.000000	0.009215	-0.012789	-0.041898	0.000000	0.000000	2.000000	159.000000	1.000000
15332.596252	-0.101305	0.553596	0.003428	83.599854	41.254780	50.312542	0.066788	0.000000	-0.178361	0.000000	0.000000	0.000000	0.009215	-0.012789	-0.041898	0.000000	0.000000	2.000000	159.000000	1.000000
15332.599586	-0.101305	0.553596	0.003428	83.599854	41.254780	50.312542	0.066788	0.000000	-0.178361	0.000000	0.000000	0.000000	0.009215	-0.012789	-0.041898	0.000000	0.000000	2.000000	159.000000	1.000000
15332.602919	-0.101259	0.553579	0.003219	83.599854	41.254780	50.312542	0.066788	0.000000	-0.178361	0.000000	0.000000	0.000000	0.013746	-0.005039	-0.062509	0.000000	0.000000	2.000000	159.000000	1.000000
15332.606252	-0.101259	0.553579	0.003219	83.634804	41.167320	50.185524	0.065252	0.000000	-0.171377	0.000000	0.000000	0.000000	0.013746	-0.005039	-0.062509	0.000000	0.000000	2.000000	159.000000	1.000000
15332.609586	-0.101259	0.553579	0.003219	83.634804	41.167320	50.185524	0.065252	0.000000	-0.171377	0.000000	0.000000	0.000000	0.013746	-0.005039	-0.062509	0.000000	0.000000	2.000000	159.000000	1.000000
15332.612919	-0.101259	0.553579	0.003219	83.634804	41.167320	50.185524	0.065252	0.000000	-0.171377	0.000000	0.000000	0.000000	0.013746	-0.005039	-0.062509	0.000000	0.000000	2.000000	159.000000	1.000000
15332.616252	-0.101108	0.553631	0.002842	83.678757	40.970318	49.925858	0.062961	0.000000	-0.160959	0.000000	0.000000	0.000000	0.045490	0.015622	-0.113156	0.000000	0.000000	2.000000	159.000000	1.000000
15332.619586	-0.101108	0.553631	0.002842	83.678757	40.970318	49.925858	0.062961	0.000000	-0.160959	0.000000	0.000000	0.000000	0.045490	0.015622	-0.113156	0.000000	0.000000	2.000000	159.000000	1.000000
15332.622919	-0.101108	0.553631	0.002842	83.678757	40.970318	49.925858	0.062961	0.000000	-0.160959	0.000000	0.000000	0.000000	0.045490	0.015622	-0.113156	0.000000	0.000000	2.000000	159.000000	1.000000
15332.626252	-0.101108	0.553631	0.002842	83.740479	40.674969	49.540798	0.055379	0.000000	-0.142100	0.000000	0.000000	0.000000	0.045490	0.015622	-0.113156	0.000000	0.000000	2.000000	159.000000	1.000000
15332.629586	-0.101012	0.553683	0.002719	83.740479	40.674969	49.540798	0.055379	0.000000	-0.142100	0.000000	0.000000	0.000000	0.028711	0.015485	-0.036909	0.000000	0.000000	2.000000	159.000000	1.000000
15332.632919	-0.101012	0.553683	0.002719	83.740479	40.674969	49.540798	0.055379	0.000000	-0.142100	0.000000	0.000000	0.000000	0.028711	0.015485	-0.036909	0.000000	0.000000	2.000000	159.000000	1.000000
15332.636252	-0.100947	0.553743	0.002632	83.817085	40.216286	48.968784	0.055379	0.000000	-0.142100	0.000000	0.000000	0.000000	0.019471	0.018017	-0.026157	0.000000	0.000000	2.000000	159.000000	1.000000
15332.639586	-0.100947	0.553743	0.002632	83.817085	40.216286	48.968784	0.055379	0.000000	-0.142100	0.000000	0.000000	0.000000	0.019471	0.018017	-0.026157	0.000000	0.000000	2.000000	159.000000	1.000000
15332.642919	-0.100947	0.553743	0.002632	83.817085	40.216286	48.968784	0.055379	0.000000	-0.142100	0.000000	0.000000	0.000000	0.019471	0.018017	-0.026157	0.000000	0.000000	2.000000	159.000000	1.000000
15332.646252	-0.100947	0.553743	0.002632	83.891891	39.754749	48.400917	0.047349	0.000000	-0.131589	0.000000	0.000000	0.000000	0.019471	0.018017	-0.026157	0.000000	0.000000	2.000000	159.000000	1.000000
15332.649586	-0.100887	0.553794	0.002567	83.891891	39.754749	48.400917	0.047349	0.000000	-0.131589	0.000000	0.000000	0.000000	0.017963	0.015447	-0.019290	0.000000	0.000000	2.000000	159.000000	1.000000
15332.652919	-0.100887	0.553794	0.002567	83.891891	39.754749	48.400917	0.047349	0.000000	-0.131589	0.000000	0.000000	0.000000	0.017963	0.015447	-0.019290	0.000000	0.000000	2.000000	159.000000	1.000000
15332.656252	-0.100887	0.553794	0.002567	83.958694	39.326042	47.868347	0.047349	0.000000	-0.131589	0.000000	0.000000	0.000000	0.017963	0.015447	-0.019290	0.000000	0.000000	2.000000	159.000000	1.000000
15332.659586	-0.100887	0.553794	0.002567	83.958694	39.326042	47.868347	0.047349	0.000000	-0.131589	0.000000	0.000000	0.000000	0.017963	0.015447	-0.019290	0.000000	0.000000	2.000000	159.000000	1.000000
15332.662919	-0.100805	0.553846	0.002508	83.958694	39.326042	47.868347	0.047349	0.000000	-0.131589	0.000000	0.000000	0.000000	0.024501	0.015433	-0.017859	0.000000	0.000000	2.000000	159.000000	1.000000
15332.666252	-0.100805	0.553846	0.002508	84.023346	38.930534	47.377045	0.044355	0.000000	-0.128374	0.000000	0.000000	0.000000	0.024501	0.015433	-0.017859	0.000000	0.000000	2.000000	159.000000	1.000000
15332.669586	-0.100805	0.553846	0.002508	84.023346	38.930534	47.377045	0.044355	0.000000	-0.128374	0.000000	0.000000	0.000000	0.024501	0.015433	-0.017859	0.000000	0.000000	2.000000	159.000000	1.000000
15332.672919	-0.100805	0.553846	0.002508	84.023346	38.930534	47.377045	0.044355	0.000000	-0.128374	0.000000	0.000000	0.000000	0.024501	0.015433	-0.017859	0.000000	0.000000	2.000000	159.000000	1.000000
15332.676252	-0.100711	0.553872	0.002390	84.081032	38.601929	46.967659	0.040271	0.000000	-0.125398	0.000000	0.000000	0.000000	0.028339	0.007728	-0.035394	0.000000	0.000000	2.000000	159.000000	1.000000
15332.679586	-0.100711	0.553872	0.002390	84.081032	38.601929	46.967659	0.040271	0.000000	-0.125398	0.000000	0.000000	0.000000	0.028339	0.007728	-0.035394	0.000000	0.000000	2.000000	159.000000	1.000000
15332.682919	-0.100711	0.553872	0.002390	84.081032	38.601929	46.967659	0.040271	0.000000	-0.125398	0.000000	0.000000	0.000000	0.028339	0.007728	-0.035394	0.000000	0.000000	2.000000	159.000000	1.000000
15332.686252	-0.100711	0.553872	0.002390	84.116234	38.406315	46.727985	0.035548	0.000000	-0.119499	0.000000	0.000000	0.000000	0.028339	0.007728	-0.035394	0.000000	0.000000	2.000000	159.000000	1.000000
15332.689586	-0.100714	0.553880	0.002299	84.116234	38.406315	46.727985	0.035548	0.000000	-0.119499	0.000000	0.000000	0.000000	-0.000857	0.002585	-0.027386	0.000000	0.000000	2.000000	159.000000	1.000000
15332.692919	-0.100714	0.553880	0.002299	84.116234	38.406315	46.727985	0.035548	0.000000	-0.119499	0.000000	0.000000	0.000000	-0.000857	0.002585	-0.027386	0.000000	0.000000	2.000000	159.000000	1.000000
15332.696252	-0.100738	0.553889	0.002203	84.129280	38.351723	46.663319	0.035548	0.000000	-0.119499	0.000000	0.000000	0.000000	-0.007398	0.002556	-0.028822	0.000000	0.000000	2.000000	159.000000	1.000000
15332.699586	-0.100738	0.553889	0.002203	84.129280	38.351723	46.663319	0.035548	0.000000	-0.119499	0.000000	0.000000	0.000000	-0.007398	0.002556	-0.028822	0.000000	0.000000	2.000000	159.000000	1.000000
15332.702919	-0.100738	0.553889	0.002203	84.129280	38.351723	46.663319	0.035548	0.000000	-0.119499	0.000000	0.000000	0.000000	-0.007398	0.002556	-0.028822	0.000000	0.000000	2.000000	159.000000	1.000000
15332.706252	-0.100738	0.553889	0.002203	84.131248	38.369816	46.686974	0.036924	0.000000	-0.110130	0.000000	0.000000	0.000000	-0.007398	0.002556	-0.028822	0.000000	0.000000	2.000000	159.000000	1.000000
15332.709586	-0.100785	0.553897	0.002102	84.131248	38.369816	46.686974	0.036924	0.000000	-0.110130	0.000000	0.000000	0.000000	-0.013929	0.002581	-0.030259	0.000000	0.000000	2.000000	159.000000	1.000000
15332.712919	-0.100785	0.553897	0.002102	84.131248	38.369816	46.686974	0.036924	0.000000	-0.110130	0.000000	0.000000	0.000000	-0.013929	0.002581	-0.030259	0.000000	0.000000	2.000000	159.000000	1.000000
15332.716252	-0.100785	0.553897	0.002102	84.129280	38.340824	46.663292	0.036924	0.000000	-0.110130	0.000000	0.000000	0.000000	-0.013929	0.002581	-0.030259	0.000000	0.000000	2.000000	159.000000	1.000000
15332.719586	-0.100785	0.553897	0.002102	84.129280	38.340824	46.663292	0.036924	0.000000	-0.110130	0.000000	0.000000	0.000000	-0.013929	0.002581	-0.030259	0.000000	0.000000	2.000000	159.000000	1.000000
15332.722919	-0.100796	0.553940	0.002046	84.129280	38.340824	46.663292	0.036924	0.000000	-0.110130	0.000000	0.000000	0.000000	-0.003184	0.012841	-0.016735	0.000000	0.000000	2.000000	159.000000	1.000000
15332.726252	-0.100796	0.553940	0.002046	84.127304	38.314537	46.639606	0.039245	0.000000	-0.105087	0.000000	0.000000	0.000000	-0.003184	0.012841	-0.016735	0.000000	0.000000	2.000000	159.000000	1.000000
15332.729586	-0.100796	0.553940	0.002046	84.127304	38.314537	46.639606	0.039245	0.000000	-0.105087	0.000000	0.000000	0.000000	-0.003184	0.012841	-0.016735	0.000000	0.000000	2.000000	159.000000	1.000000
15332.732919	-0.100796	0.553940	0.002046	84.127304	38.314537	46.639606	0.039245	0.000000	-0.105087	0.000000	0.000000	0.000000	-0.003184	0.012841	-0.016735	0.000000	0.000000	2.000000	159.000000	1.000000
15332.736252	-0.100814	0.554017	0.002026	84.123299	38.267452	46.592274	0.039776	0.000000	-0.102298	0.000000	0.000000	0.000000	-0.005521	0.023110	-0.006083	0.000000	0.000000	2.000000	159.000000	1.000000
15332.739586	-0.100814	0.554017	0.002026	84.123299	38.267452	46.592274	0.039776	0.000000	-0.102298	0.000000	0.000000	0.000000	-0.005521	0.023110	-0.006083	0.000000	0.000000	2.000000	159.000000	1.000000
15332.742919	-0.100814	0.554017	0.002026	84.123299	38.267452	46.592274	0.039776	0.000000	-0.102298	0.000000	0.000000	0.000000	-0.005521	0.023110	-0.006083	0.000000	0.000000	2.000000	159.000000	1.000000
15332.746252	-0.100814	0.554017	0.002026	84.119331	38.223228	46.545074	0.040696	0.000000	-0.101284	0.000000	0.000000	0.000000	-0.005521	0.023110	-0.006083	0.000000	0.000000	2.000000	159.000000	1.000000
15332.749586	-0.100795	0.554060	0.002043	84.119331	38.223228	46.545074	0.040696	0.000000	-0.101284	0.000000	0.000000	0.000000	0.005713	0.012862	0.005211	0.000000	0.000000	2.000000	159.000000	1.000000
15332.752919	-0.100795	0.554060	0.002043	84.119331	38.223228	46.545074	0.040696	0.000000	-0.101284	0.000000	0.000000	0.000000	0.005713	0.012862	0.005211	0.000000	0.000000	2.000000	159.000000	1.000000
15332.756252	-0.100795	0.554060	0.002043	84.115372	38.181702	46.497868	0.040696	0.000000	-0.101284	0.000000	0.000000	0.000000	0.005713	0.012862	0.005211	0.000000	0.000000	2.000000	159.000000	1.000000
15332.759586	-0.100795	0.554060	0.002043	84.115372	38.181702	46.497868	0.040696	0.000000	-0.101284	0.000000	0.000000	0.000000	0.005713	0.012862	0.005211	0.000000	0.000000	2.000000	159.000000	1.000000
15332.762919	-0.100754	0.554103	0.002065	84.115372	38.181702	46.497868	0.040696	0.000000	-0.101284	0.000000	0.000000	0.000000	0.012251	0.012859	0.006645	0.000000	0.000000	2.000000	159.000000	1.000000
15332.766252	-0.100754	0.554103	0.002065	84.113335	38.160965	46.474277	0.039744	0.000000	-0.102153	0.000000	0.000000	0.000000	0.012251	0.012859	0.006645	0.000000	0.000000	2.000000	159.000000	1.000000
15332.769586	-0.100754	0.554103	0.002065	84.113335	38.160965	46.474277	0.039744	0.000000	-0.102153	0.000000	0.000000	0.000000	0.012251	0.012859	0.006645	0.000000	0.000000	2.000000	159.000000	1.000000
15332.772919	-0.100754	0.554103	0.002065	84.113335	38.160965	46.474277	0.039744	0.000000	-0.102153	0.000000	0.000000	0.000000	0.012251	0.012859	0.006645	0.000000	0.000000	2.000000	159.000000	1.000000
15332.776252	-0.100720	0.554171	0.002014	84.113335	38.160965	46.474277	0.037702	0.000000	-0.103260	0.000000	0.000000	0.000000	0.010238	0.020528	-0.015423	0.000000	0.000000	2.000000	159.000000	1.000000
15332.779586	-0.100720	0.554171	0.002014	84.113335	38.160965	46.474277	0.037702	0.000000	-0.103260	0.000000	0.000000	0.000000	0.010238	0.020528	-0.015423	0.000000	0.000000	2.000000	159.000000	1.000000
15332.782919	-0.100720	0.554171	0.002014	84.113335	38.160965	46.474277	0.037702	0.000000	-0.103260	0.000000	0.000000	0.000000	0.010238	0.020528	-0.015423	0.000000	0.000000	2.000000	159.000000	1.000000
15332.786252	-0.100720	0.554171	0.002014	84.111404	38.134876	46.450790	0.035995	0.000000	-0.100690	0.000000	0.000000	0.000000	0.010238	0.020528	-0.015423	0.000000	0.000000	2.000000	159.000000	1.000000
15332.789586	-0.100727	0.554197	0.001940	84.111404	38.134876	46.450790	0.035995	0.000000	-0.100690	0.000000	0.000000	0.000000	-0.002015	0.007691	-0.022067	0.000000	0.000000	2.000000	159.000000	1.000000
15332.792919	-0.100727	0.554197	0.001940	84.111404	38.134876	46.450790	0.035995	0.000000	-0.100690	0.000000	0.000000	0.000000	-0.002015	0.007691	-0.022067	0.000000	0.000000	2.000000	159.000000	1.000000
15332.796252	-0.100727	0.554197	0.001940	84.111435	38.129444	46.450798	0.035995	0.000000	-0.100690	0.000000	0.000000	0.000000	-0.002015	0.007691	-0.022067	0.000000	0.000000	2.000000	159.000000	1.000000
15332.799586	-0.100727	0.554197	0.001940	84.111435	38.129444	46.450798	0.035995	0.000000	-0.100690	0.000000	0.000000	0.000000	-0.002015	0.007691	-0.022067	0.000000	0.000000	2.000000	159.000000	1.000000
15332.802919	-0.100755	0.554223	0.001862	84.111435	38.129444	46.450798	0.035995	0.000000	-0.100690	0.000000	0.000000	0.000000	-0.008548	0.007692	-0.023503	0.000000	0.000000	2.000000	159.000000	1.000000
15332.806252	-0.100784	0.554248	0.001784	84.111404	38.123966	46.450756	0.036331	0.000000	-0.097012	0.000000	0.000000	0.000000	-0.008545	0.007694	-0.023505	0.000000	0.000000	2.000000	159.000000	1.000000
15332.809586	-0.100784	0.554248	0.001784	84.111404	38.123966	46.450756	0.036331	0.000000	-0.097012	0.000000	0.000000	0.000000	-0.008545	0.007694	-0.023505	0.000000	0.000000	2.000000	159.000000	1.000000
15332.812919	-0.100784	0.554248	0.001784	84.111404	38.123966	46.450756	0.036331	0.000000	-0.097012	0.000000	0.000000	0.000000	-0.008545	0.007694	-0.023505	0.000000	0.000000	2.000000	159.000000	1.000000
15332.816252	-0.100784	0.554248	0.001784	84.111404	38.118538	46.450771	0.039180	0.000000	-0.089177	0.000000	0.000000	0.000000	-0.008545	0.007694	-0.023505	0.000000	0.000000	2.000000	159.000000	1.000000
15332.819586	-0.100802	0.554291	0.001659	84.111404	38.118538	46.450771	0.039180	0.000000	-0.089177	0.000000	0.000000	0.000000	-0.005516	0.012804	-0.037263	0.000000	0.000000	2.000000	159.000000	1.000000
15332.822919	-0.100802	0.554291	0.001659	84.111404	38.118538	46.450771	0.039180	0.000000	-0.089177	0.000000	0.000000	0.000000	-0.005516	0.012804	-0.037263	0.000000	0.000000	2.000000	159.000000	1.000000
15332.826252	-0.100802	0.554291	0.001659	84.109444	38.092415	46.427246	0.039180	0.000000	-0.089177	0.000000	0.000000	0.000000	-0.005516	0.012804	-0.037263	0.000000	0.000000	2.000000	159.000000	1.000000
15332.829586	-0.100802	0.554291	0.001659	84.109444	38.092415	46.427246	0.039180	0.000000	-0.089177	0.000000	0.000000	0.000000	-0.005516	0.012804	-0.037263	0.000000	0.000000	2.000000	159.000000	1.000000
15332.832919	-0.100808	0.554342	0.001581	84.109444	38.092415	46.427246	0.039180	0.000000	-0.089177	0.000000	0.000000	0.000000	-0.001659	0.015363	-0.023627	0.000000	0.000000	2.000000	159.000000	1.000000
15332.836252	-0.100808	0.554342	0.001581	84.109406	38.095119	46.427231	0.040099	0.000000	-0.082967	0.000000	0.000000	0.000000	-0.001659	0.015363	-0.023627	0.000000	0.000000	2.000000	159.000000	1.000000
15332.839586	-0.100808	0.554342	0.001581	84.109406	38.095119	46.427231	0.040099	0.000000	-0.082967	0.000000	0.000000	0.000000	-0.001659	0.015363	-0.023627	0.000000	0.000000	2.000000	159.000000	1.000000
15332.842919	-0.100808	0.554342	0.001581	84.109406	38.095119	46.427231	0.040099	0.000000	-0.082967	0.000000	0.000000	0.000000	-0.001659	0.015363	-0.023627	0.000000	0.000000	2.000000	159.000000	1.000000
15332.846252	-0.100683	0.554453	0.001429	84.105385	38.056484	46.380177	0.040376	0.000000	-0.079029	0.000000	0.000000	0.000000	0.037390	0.033292	-0.045533	0.000000	0.000000	2.000000	159.000000	1.000000
15332.849586	-0.100683	0.554453	0.001429	84.105385	38.056484	46.380177	0.040376	0.000000	-0.079029	0.000000	0.000000	0.000000	0.037390	0.033292	-0.045533	0.000000	0.000000	2.000000	159.000000	1.000000
15332.852919	-0.100683	0.554453	0.001429	84.105385	38.056484	46.380177	0.040376	0.000000	-0.079029	0.000000	0.000000	0.000000	0.037390	0.033292	-0.045533	0.000000	0.000000	2.000000	159.000000	1.000000
15332.856252	-0.100683	0.554453	0.001429	84.103455	38.041302	46.356720	0.034144	0.000000	-0.071440	0.000000	0.000000	0.000000	0.037390	0.033292	-0.045533	0.000000	0.000000	2.000000	159.000000	1.000000
15332.859586	-0.100601	0.554504	0.001369	84.103455	38.041302	46.356720	0.034144	0.000000	-0.071440	0.000000	0.000000	0.000000	0.024465	0.015359	-0.017901	0.000000	0.000000	2.000000	159.000000	1.000000
15332.862919	-0.100601	0.554504	0.001369	84.103455	38.041302	46.356720	0.034144	0.000000	-0.071440	0.000000	0.000000	0.000000	0.024465	0.015359	-0.017901	0.000000	0.000000	2.000000	159.000000	1.000000
15332.866252	-0.100601	0.554504	0.001369	84.101433	38.026100	46.333233	0.034144	0.000000	-0.071440	0.000000	0.000000	0.000000	0.024465	0.015359	-0.017901	0.000000	0.000000	2.000000	159.000000	1.000000
15332.869586	-0.100601	0.554504	0.001369	84.101433	38.026100	46.333233	0.034144	0.000000	-0.071440	0.000000	0.000000	0.000000	0.024465	0.015359	-0.017901	0.000000	0.000000	2.000000	159.000000	1.000000
15332.872919	-0.100502	0.554573	0.001332	84.101433	38.026100	46.333233	0.034144	0.000000	-0.071440	0.000000	0.000000	0.000000	0.029822	0.020489	-0.011153	0.000000	0.000000	2.000000	159.000000	1.000000
15332.876252	-0.100502	0.554573	0.001332	84.099434	38.008179	46.309750	0.030067	0.000000	-0.068456	0.000000	0.000000	0.000000	0.029822	0.020489	-0.011153	0.000000	0.000000	2.000000	159.000000	1.000000
15332.879586	-0.100502	0.554573	0.001332	84.099434	38.008179	46.309750	0.030067	0.000000	-0.068456	0.000000	0.000000	0.000000	0.029822	0.020489	-0.011153	0.000000	0.000000	2.000000	159.000000	1.000000
15332.882919	-0.100502	0.554573	0.001332	84.099434	38.008179	46.309750	0.030067	0.000000	-0.068456	0.000000	0.000000	0.000000	0.029822	0.020489	-0.011153	0.000000	0.000000	2.000000	159.000000	1.000000
15332.886252	-0.100422	0.554658	0.001176	84.097511	37.987637	46.286373	0.025096	0.000000	-0.066598	0.000000	0.000000	0.000000	0.023958	0.025521	-0.046879	0.000000	0.000000	2.000000	159.000000	1.000000
15332.889586	-0.100422	0.554658	0.001176	84.097511	37.987637	46.286373	0.025096	0.000000	-0.066598	0.000000	0.000000	0.000000	0.023958	0.025521	-0.046879	0.000000	0.000000	2.000000	159.000000	1.000000
15332.892919	-0.100422	0.554658	0.001176	84.097511	37.987637	46.286373	0.025096	0.000000	-0.066598	0.000000	0.000000	0.000000	0.023958	0.025521	-0.046879	0.000000	0.000000	2.000000	159.000000	1.000000
15332.896252	-0.100422	0.554658	0.001176	84.096214	37.995716	46.296173	0.021103	0.000000	-0.058784	0.000000	0.000000	0.000000	0.023958	0.025521	-0.046879	0.000000	0.000000	2.000000	159.000000	1.000000
15332.899586	-0.100402	0.554692	0.001084	84.096214	37.995716	46.296173	0.021103	0.000000	-0.058784	0.000000	0.000000	0.000000	0.006032	0.010204	-0.027536	0.000000	0.000000	2.000000	159.000000	1.000000
15332.902919	-0.100402	0.554692	0.001084	84.096214	37.995716	46.296173	0.021103	0.000000	-0.058784	0.000000	0.000000	0.000000	0.006032	0.010204	-0.027536	0.000000	0.000000	2.000000	159.000000	1.000000
15332.906252	-0.100386	0.554743	0.001010	84.094986	38.003834	46.306034	0.021103	0.000000	-0.058784	0.000000	0.000000	0.000000	0.004868	0.015319	-0.022215	0.000000	0.000000	2.000000	159.000000	1.000000
15332.909586	-0.100386	0.554743	0.001010	84.094986	38.003834	46.306034	0.021103	0.000000	-0.058784	0.000000	0.000000	0.000000	0.004868	0.015319	-0.022215	0.000000	0.000000	2.000000	159.000000	1.000000
15332.912919	-0.100386	0.554743	0.001010	84.094986	38.003834	46.306034	0.021103	0.000000	-0.058784	0.000000	0.000000	0.000000	0.004868	0.015319	-0.022215	0.000000	0.000000	2.000000	159.000000	1.000000
15332.916252	-0.100386	0.554743	0.001010	84.092964	37.980541	46.282608	0.019287	0.000000	-0.050493	0.000000	0.000000	0.000000	0.004868	0.015319	-0.022215	0.000000	0.000000	2.000000	159.000000	1.000000
15332.919586	-0.100371	0.554768	0.000941	84.092964	37.980541	46.282608	0.019287	0.000000	-0.050493	0.000000	0.000000	0.000000	0.004525	0.007630	-0.020655	0.000000	0.000000	2.000000	159.000000	1.000000
15332.922919	-0.100371	0.554768	0.000941	84.092964	37.980541	46.282608	0.019287	0.000000	-0.050493	0.000000	0.000000	0.000000	0.004525	0.007630	-0.020655	0.000000	0.000000	2.000000	159.000000	1.000000
15332.926252	-0.100371	0.554768	0.000941	84.090965	37.959961	46.259193	0.019287	0.000000	-0.050493	0.000000	0.000000	0.000000	0.004525	0.007630	-0.020655	0.000000	0.000000	2.000000	159.000000	1.000000
15332.929586	-0.100371	0.554768	0.000941	84.090965	37.959961	46.259193	0.019287	0.000000	-0.050493	0.000000	0.000000	0.000000	0.004525	0.007630	-0.020655	0.000000	0.000000	2.000000	159.000000	1.000000
15332.932919	-0.100316	0.554811	0.000899	84.090965	37.959961	46.259193	0.019287	0.000000	-0.050493	0.000000	0.000000	0.000000	0.016407	0.012758	-0.012475	0.000000	0.000000	2.000000	159.000000	1.000000
15332.936252	-0.100316	0.554811	0.000899	84.085762	37.929722	46.222279	0.018533	0.000000	-0.047050	0.000000	0.000000	0.000000	0.016407	0.012758	-0.012475	0.000000	0.000000	2.000000	159.000000	1.000000
15332.939586	-0.100316	0.554811	0.000899	84.085762	37.929722	46.222279	0.018533	0.000000	-0.047050	0.000000	0.000000	0.000000	0.016407	0.012758	-0.012475	0.000000	0.000000	2.000000	159.000000	1.000000
15332.942919	-0.100316	0.554811	0.000899	84.085762	37.929722	46.222279	0.018533	0.000000	-0.047050	0.000000	0.000000	0.000000	0.016407	0.012758	-0.012475	0.000000	0.000000	2.000000	159.000000	1.000000
15332.946252	-0.100217	0.554913	0.000966	84.081696	37.891434	46.175579	0.015798	0.000000	-0.044971	0.000000	0.000000	0.000000	0.029810	0.030806	0.019979	0.000000	0.000000	2.000000	159.000000	1.000000
15332.949586	-0.100217	0.554913	0.000966	84.081696	37.891434	46.175579	0.015798	0.000000	-0.044971	0.000000	0.000000	0.000000	0.029810	0.030806	0.019979	0.000000	0.000000	2.000000	159.000000	1.000000
15332.952919	-0.100217	0.554913	0.000966	84.081696	37.891434	46.175579	0.015798	0.000000	-0.044971	0.000000	0.000000	0.000000	0.029810	0.030806	0.019979	0.000000	0.000000	2.000000	159.000000	1.000000
15332.956252	-0.100217	0.554913	0.000966	84.075798	37.830105	46.105732	0.010830	0.000000	-0.048301	0.000000	0.000000	0.000000	0.029810	0.030806	0.019979	0.000000	0.000000	2.000000	159.000000	1.000000
15332.959586	-0.100164	0.554939	0.001039	84.075798	37.830105	46.105732	0.010830	0.000000	-0.048301	0.000000	0.000000	0.000000	0.015744	0.007761	0.021810	0.000000	0.000000	2.000000	159.000000	1.000000
15332.962919	-0.100164	0.554939	0.001039	84.075798	37.830105	46.105732	0.010830	0.000000	-0.048301	0.000000	0.000000	0.000000	0.015744	0.007761	0.021810	0.000000	0.000000	2.000000	159.000000	1.000000
15332.966252	-0.100164	0.554939	0.001039	84.071724	37.789204	46.059128	0.010830	0.000000	-0.048301	0.000000	0.000000	0.000000	0.015744	0.007761	0.021810	0.000000	0.000000	2.000000	159.000000	1.000000
15332.969586	-0.100164	0.554939	0.001039	84.071724	37.789204	46.059128	0.010830	0.000000	-0.048301	0.000000	0.000000	0.000000	0.015744	0.007761	0.021810	0.000000	0.000000	2.000000	159.000000	1.000000
15332.972919	-0.100133	0.554965	0.001107	84.071724	37.789204	46.059128	0.010830	0.000000	-0.048301	0.000000	0.000000	0.000000	0.009222	0.007745	0.020381	0.000000	0.000000	2.000000	159.000000	1.000000
15332.976252	-0.100133	0.554965	0.001107	84.069748	37.771526	46.035892	0.008206	0.000000	-0.051936	0.000000	0.000000	0.000000	0.009222	0.007745	0.020381	0.000000	0.000000	2.000000	159.000000	1.000000
15332.979586	-0.100133	0.554965	0.001107	84.069748	37.771526	46.035892	0.008206	0.000000	-0.051936	0.000000	0.000000	0.000000	0.009222	0.007745	0.020381	0.000000	0.000000	2.000000	159.000000	1.000000
15332.982919	-0.100133	0.554965	0.001107	84.069748	37.771526	46.035892	0.008206	0.000000	-0.051936	0.000000	0.000000	0.000000	0.009222	0.007745	0.020381	0.000000	0.000000	2.000000	159.000000	1.000000
15332.986252	-0.100109	0.554957	0.001203	84.069748	37.771526	46.035892	0.006669	0.000000	-0.055333	0.000000	0.000000	0.000000	0.007378	-0.002488	0.028831	0.000000	0.000000	2.000000	159.000000	1.000000
15332.989586	-0.100109	0.554957	0.001203	84.069748	37.771526	46.035892	0.006669	0.000000	-0.055333	0.000000	0.000000	0.000000	0.007378	-0.002488	0.028831	0.000000	0.000000	2.000000	159.000000	1.000000
15332.992919	-0.100109	0.554957	0.001203	84.069748	37.771526	46.035892	0.006669	0.000000	-0.055333	0.000000	0.000000	0.000000	0.007378	-0.002488	0.028831	0.000000	0.000000	2.000000	159.000000	1.000000
15332.996252	-0.100109	0.554957	0.001203	84.069748	37.768810	46.035900	0.005439	0.000000	-0.060138	0.000000	0.000000	0.000000	0.007378	-0.002488	0.028831	0.000000	0.000000	2.000000	159.000000	1.000000
15332.999586	-0.100141	0.554940	0.001244	84.069748	37.768810	46.035900	0.005439	0.000000	-0.060138	0.000000	0.000000	0.000000	-0.009537	-0.005074	0.012346	0.000000	0.000000	2.000000	159.000000	1.000000
15333.002919	-0.100141	0.554940	0.001244	84.069748	37.768810	46.035900	0.005439	0.000000	-0.060138	0.000000	0.000000	0.000000	-0.009537	-0.005074	0.012346	0.000000	0.000000	2.000000	159.000000	1.000000
15333.006252	-0.100141	0.554940	0.001244	84.069748	37.766098	46.035904	0.005439	0.000000	-0.060138	0.000000	0.000000	0.000000	-0.009537	-0.005074	0.012346	0.000000	0.000000	2.000000	159.000000	1.000000
15333.009586	-0.100141	0.554940	0.001244	84.069748	37.766098	46.035904	0.005439	0.000000	-0.060138	0.000000	0.000000	0.000000	-0.009537	-0.005074	0.012346	0.000000	0.000000	2.000000	159.000000	1.000000
15333.012919	-0.100189	0.554931	0.001257	84.069748	37.766098	46.035904	0.005439	0.000000	-0.060138	0.000000	0.000000	0.000000	-0.014561	-0.002541	0.004033	0.000000	0.000000	2.000000	159.000000	1.000000
15333.016252	-0.100189	0.554931	0.001257	84.069748	37.760654	46.035896	0.007029	0.000000	-0.062196	0.000000	0.000000	0.000000	-0.014561	-0.002541	0.004033	0.000000	0.000000	2.000000	159.000000	1.000000
15333.019586	-0.100189	0.554931	0.001257	84.069748	37.760654	46.035896	0.007029	0.000000	-0.062196	0.000000	0.000000	0.000000	-0.014561	-0.002541	0.004033	0.000000	0.000000	2.000000	159.000000	1.000000
15333.022919	-0.100189	0.554931	0.001257	84.069748	37.760654	46.035896	0.007029	0.000000	-0.062196	0.000000	0.000000	0.000000	-0.014561	-0.002541	0.004033	0.000000	0.000000	2.000000	159.000000	1.000000
15333.026252	-0.100242	0.554940	0.001289	84.067696	37.734837	46.012669	0.009456	0.000000	-0.062868	0.000000	0.000000	0.000000	-0.015726	0.002598	0.009352	0.000000	0.000000	2.000000	159.000000	1.000000
15333.029586	-0.100242	0.554940	0.001289	84.067696	37.734837	46.012669	0.009456	0.000000	-0.062868	0.000000	0.000000	0.000000	-0.015726	0.002598	0.009352	0.000000	0.000000	2.000000	159.000000	1.000000
15333.032919	-0.100242	0.554940	0.001289	84.067696	37.734837	46.012669	0.009456	0.000000	-0.062868	0.000000	0.000000	0.000000	-0.015726	0.002598	0.009352	0.000000	0.000000	2.000000	159.000000	1.000000
15333.036252	-0.100242	0.554940	0.001289	84.064491	37.717171	46.007313	0.012077	0.000000	-0.064426	0.000000	0.000000	0.000000	-0.015726	0.002598	0.009352	0.000000	0.000000	2.000000	159.000000	1.000000
15333.039586	-0.100267	0.554957	0.001302	84.064491	37.717171	46.007313	0.012077	0.000000	-0.064426	0.000000	0.000000	0.000000	-0.007692	0.005151	0.003892	0.000000	0.000000	2.000000	159.000000	1.000000
15333.042919	-0.100267	0.554957	0.001302	84.064491	37.717171	46.007313	0.012077	0.000000	-0.064426	0.000000	0.000000	0.000000	-0.007692	0.005151	0.003892	0.000000	0.000000	2.000000	159.000000	1.000000
15333.046252	-0.100267	0.554957	0.001302	84.060036	37.704964	46.003899	0.012077	0.000000	-0.064426	0.000000	0.000000	0.000000	-0.007692	0.005151	0.003892	0.000000	0.000000	2.000000	159.000000	1.000000
15333.049586	-0.100267	0.554957	0.001302	84.060036	37.704964	46.003899	0.012077	0.000000	-0.064426	0.000000	0.000000	0.000000	-0.007692	0.005151	0.003892	0.000000	0.000000	2.000000	159.000000	1.000000
15333.052919	-0.100315	0.554974	0.001310	84.060036	37.704964	46.003899	0.012077	0.000000	-0.064426	0.000000	0.000000	0.000000	-0.014223	0.005146	0.002463	0.000000	0.000000	2.000000	159.000000	1.000000
15333.056252	-0.100315	0.554974	0.001310	84.044647	37.763050	46.097099	0.013359	0.000000	-0.065075	0.000000	0.000000	0.000000	-0.014223	0.005146	0.002463	0.000000	0.000000	2.000000	159.000000	1.000000
15333.059586	-0.100315	0.554974	0.001310	84.044647	37.763050	46.097099	0.013359	0.000000	-0.065075	0.000000	0.000000	0.000000	-0.014223	0.005146	0.002463	0.000000	0.000000	2.000000	159.000000	1.000000
15333.062919	-0.100315	0.554974	0.001310	84.044647	37.763050	46.097099	0.013359	0.000000	-0.065075	0.000000	0.000000	0.000000	-0.014223	0.005146	0.002463	0.000000	0.000000	2.000000	159.000000	1.000000
15333.066252	-0.100457	0.555026	0.001334	84.002724	37.961044	46.370060	0.015729	0.000000	-0.065486	0.000000	0.000000	0.000000	-0.042671	0.015432	0.007380	0.000000	0.000000	2.000000	159.000000	1.000000
15333.069586	-0.100457	0.555026	0.001334	84.002724	37.961044	46.370060	0.015729	0.000000	-0.065486	0.000000	0.000000	0.000000	-0.042671	0.015432	0.007380	0.000000	0.000000	2.000000	159.000000	1.000000
15333.072919	-0.100457	0.555026	0.001334	84.002724	37.961044	46.370060	0.015729	0.000000	-0.065486	0.000000	0.000000	0.000000	-0.042671	0.015432	0.007380	0.000000	0.000000	2.000000	159.000000	1.000000
15333.076252	-0.100457	0.555026	0.001334	83.934891	38.317913	46.841072	0.022841	0.000000	-0.066716	0.000000	0.000000	0.000000	-0.042671	0.015432	0.007380	0.000000	0.000000	2.000000	159.000000	1.000000
15333.079586	-0.100507	0.555086	0.001355	83.934891	38.317913	46.841072	0.022841	0.000000	-0.066716	0.000000	0.000000	0.000000	-0.015049	0.018000	0.006207	0.000000	0.000000	2.000000	159.000000	1.000000
15333.082919	-0.100507	0.555086	0.001355	83.934891	38.317913	46.841072	0.022841	0.000000	-0.066716	0.000000	0.000000	0.000000	-0.015049	0.018000	0.006207	0.000000	0.000000	2.000000	159.000000	1.000000
15333.086252	-0.100507	0.555086	0.001355	83.852898	38.684189	47.348354	0.022841	0.000000	-0.066716	0.000000	0.000000	0.000000	-0.015049	0.018000	0.006207	0.000000	0.000000	2.000000	159.000000	1.000000
15333.089586	-0.100507	0.555086	0.001355	83.852898	38.684189	47.348354	0.022841	0.000000	-0.066716	0.000000	0.000000	0.000000	-0.015049	0.018000	0.006207	0.000000	0.000000	2.000000	159.000000	1.000000
15333.092919	-0.100552	0.555154	0.001353	83.852898	38.684189	47.348354	0.022841	0.000000	-0.066716	0.000000	0.000000	0.000000	-0.013538	0.020538	-0.000681	0.000000	0.000000	2.000000	159.000000	1.000000
15333.096252	-0.100552	0.555154	0.001353	83.780693	39.047195	47.835960	0.025349	0.000000	-0.067750	0.000000	0.000000	0.000000	-0.013538	0.020538	-0.000681	0.000000	0.000000	2.000000	159.000000	1.000000
15333.099586	-0.100552	0.555154	0.001353	83.780693	39.047195	47.835960	0.025349	0.000000	-0.067750	0.000000	0.000000	0.000000	-0.013538	0.020538	-0.000681	0.000000	0.000000	2.000000	159.000000	1.000000
15333.102919	-0.100552	0.555154	0.001353	83.780693	39.047195	47.835960	0.025349	0.000000	-0.067750	0.000000	0.000000	0.000000	-0.013538	0.020538	-0.000681	0.000000	0.000000	2.000000	159.000000	1.000000
15333.106252	-0.100696	0.555274	0.001384	83.717995	39.273396	48.162136	0.027606	0.000000	-0.067637	0.000000	0.000000	0.000000	-0.043157	0.035972	0.009526	0.000000	0.000000	2.000000	159.000000	1.000000
15333.109586	-0.100696	0.555274	0.001384	83.717995	39.273396	48.162136	0.027606	0.000000	-0.067637	0.000000	0.000000	0.000000	-0.043157	0.035972	0.009526	0.000000	0.000000	2.000000	159.000000	1.000000
15333.112919	-0.100696	0.555274	0.001384	83.717995	39.273396	48.162136	0.027606	0.000000	-0.067637	0.000000	0.000000	0.000000	-0.043157	0.035972	0.009526	0.000000	0.000000	2.000000	159.000000	1.000000
15333.116252	-0.100696	0.555274	0.001384	83.649643	39.553921	48.574570	0.034798	0.000000	-0.069224	0.000000	0.000000	0.000000	-0.043157	0.035972	0.009526	0.000000	1.000000	2.000000	159.000000	1.000000
15333.119586	-0.100815	0.555351	0.001408	83.649643	39.553921	48.574570	0.034798	0.000000	-0.069224	0.000000	0.000000	0.000000	-0.035813	0.023158	0.007197	0.000000	1.000000	2.000000	159.000000	1.000000
