# Supplementary material for: Haptic Guidance Needs to Be Intuitive Not Just Informative to Improve Human Motor Accuracy
Source: PLoS One. 2016 Mar 16;11(3):e0150912. doi: 10.1371/journal.pone.0150912 (PMC4794196; doi:10.1371/journal.pone.0150912)
Supplement: S1 Data — (ZIP) [file pone.0150912.s001.zip › Subject6/exp1_0160.txt]

Time	PosX	PosY	PosZ	RotX	RotY	RotZ	ForceX	ForceY	ForceZ	MomentX	MomentY	MomentZ	VelocityX	VelocityY	VelocityZ	CalibratedWeight	ButtonDown	Condition	Trial	Visual
15334.453312	-0.000015	0.531414	0.247231	84.856537	83.720436	97.143021	-1.874601	0.000000	-4.635286	0.000000	0.000000	0.000000	-0.010033	-0.057425	-0.046350	0.000000	1.000000	2.000000	160.000000	0.000000
15334.456645	-0.000015	0.531414	0.247231	84.856537	83.720436	97.143021	-1.874601	0.000000	-4.635286	0.000000	0.000000	0.000000	-0.010033	-0.057425	-0.046350	0.000000	1.000000	2.000000	160.000000	0.000000
15334.459978	-0.000316	0.531228	0.246758	84.856537	83.720436	97.143021	-1.874601	0.000000	-4.635286	0.000000	0.000000	0.000000	-0.090222	-0.055782	-0.141940	0.000000	1.000000	2.000000	160.000000	0.000000
15334.463312	-0.000316	0.531228	0.246758	84.832672	83.828568	97.347176	-1.874601	0.000000	-4.635286	0.000000	0.000000	0.000000	-0.090222	-0.055782	-0.141940	0.000000	1.000000	2.000000	160.000000	0.000000
15334.466645	-0.001016	0.530726	0.246046	84.832672	83.828568	97.347176	-1.874601	0.000000	-4.635286	0.000000	0.000000	0.000000	-0.210216	-0.150614	-0.213539	0.000000	1.000000	2.000000	160.000000	0.000000
15334.469978	-0.001016	0.530726	0.246046	84.832672	83.828568	97.347176	-1.874601	0.000000	-4.635286	0.000000	0.000000	0.000000	-0.210216	-0.150614	-0.213539	0.000000	1.000000	2.000000	160.000000	0.000000
15334.473312	-0.001016	0.530726	0.246046	84.770439	82.515869	96.152245	-1.866136	0.000000	-4.638700	0.000000	0.000000	0.000000	-0.210216	-0.150614	-0.213539	0.000000	1.000000	2.000000	160.000000	0.000000
15334.476645	-0.001748	0.530373	0.245077	84.770439	82.515869	96.152245	-1.866136	0.000000	-4.638700	0.000000	0.000000	0.000000	-0.219603	-0.105963	-0.290643	0.000000	1.000000	2.000000	160.000000	0.000000
15334.479978	-0.001748	0.530373	0.245077	84.770439	82.515869	96.152245	-1.866136	0.000000	-4.638700	0.000000	0.000000	0.000000	-0.219603	-0.105963	-0.290643	0.000000	1.000000	2.000000	160.000000	0.000000
15334.483312	-0.001748	0.530373	0.245077	84.548531	79.887894	93.757034	-1.860556	0.000000	-4.640941	0.000000	0.000000	0.000000	-0.219603	-0.105963	-0.290643	0.000000	1.000000	2.000000	160.000000	0.000000
15334.486645	-0.002444	0.529863	0.243706	84.548531	79.887894	93.757034	-1.860556	0.000000	-4.640941	0.000000	0.000000	0.000000	-0.208589	-0.153110	-0.411377	0.000000	1.000000	2.000000	160.000000	0.000000
15334.489978	-0.002444	0.529863	0.243706	84.548531	79.887894	93.757034	-1.860556	0.000000	-4.640941	0.000000	0.000000	0.000000	-0.208589	-0.153110	-0.411377	0.000000	1.000000	2.000000	160.000000	0.000000
15334.493312	-0.002444	0.529863	0.243706	84.101990	75.244095	89.481018	-1.858167	0.000000	-4.641898	0.000000	0.000000	0.000000	-0.208589	-0.153110	-0.411377	0.000000	1.000000	2.000000	160.000000	0.000000
15334.496645	-0.003268	0.529163	0.242172	84.101990	75.244095	89.481018	-1.858167	0.000000	-4.641898	0.000000	0.000000	0.000000	-0.247391	-0.209794	-0.460206	0.000000	1.000000	2.000000	160.000000	0.000000
15334.499978	-0.003268	0.529163	0.242172	84.101990	75.244095	89.481018	-1.858167	0.000000	-4.641898	0.000000	0.000000	0.000000	-0.247391	-0.209794	-0.460206	0.000000	1.000000	2.000000	160.000000	0.000000
15334.503312	-0.003268	0.529163	0.242172	83.477272	69.948296	84.656487	-1.854687	0.000000	-4.643290	0.000000	0.000000	0.000000	-0.247391	-0.209794	-0.460206	0.000000	1.000000	2.000000	160.000000	0.000000
15334.506645	-0.003989	0.528450	0.240472	83.477272	69.948296	84.656487	-1.854687	0.000000	-4.643290	0.000000	0.000000	0.000000	-0.216203	-0.214097	-0.509918	0.000000	1.000000	2.000000	160.000000	0.000000
15334.509978	-0.003989	0.528450	0.240472	83.477272	69.948296	84.656487	-1.854687	0.000000	-4.643290	0.000000	0.000000	0.000000	-0.216203	-0.214097	-0.509918	0.000000	1.000000	2.000000	160.000000	0.000000
15334.513312	-0.003989	0.528450	0.240472	82.806992	64.990265	80.164070	-1.853992	0.000000	-4.643567	0.000000	0.000000	0.000000	-0.216203	-0.214097	-0.509918	0.000000	1.000000	2.000000	160.000000	0.000000
15334.516645	-0.004540	0.527663	0.238596	82.806992	64.990265	80.164070	-1.853992	0.000000	-4.643567	0.000000	0.000000	0.000000	-0.165236	-0.235989	-0.562989	0.000000	1.000000	2.000000	160.000000	0.000000
15334.519978	-0.004540	0.527663	0.238596	82.806992	64.990265	80.164070	-1.853992	0.000000	-4.643567	0.000000	0.000000	0.000000	-0.165236	-0.235989	-0.562989	0.000000	1.000000	2.000000	160.000000	0.000000
15334.523312	-0.004540	0.527663	0.238596	82.202248	60.469646	76.054512	-1.857322	0.000000	-4.642236	0.000000	0.000000	0.000000	-0.165236	-0.235989	-0.562989	0.000000	1.000000	2.000000	160.000000	0.000000
15334.526645	-0.005251	0.526673	0.236567	82.202248	60.469646	76.054512	-1.857322	0.000000	-4.642236	0.000000	0.000000	0.000000	-0.213397	-0.296951	-0.608540	0.000000	1.000000	2.000000	160.000000	0.000000
15334.529978	-0.005251	0.526673	0.236567	82.202248	60.469646	76.054512	-1.857322	0.000000	-4.642236	0.000000	0.000000	0.000000	-0.213397	-0.296951	-0.608540	0.000000	1.000000	2.000000	160.000000	0.000000
15334.533312	-0.005251	0.526673	0.236567	81.731216	56.008339	71.877365	-1.859017	0.000000	-4.641558	0.000000	0.000000	0.000000	-0.213397	-0.296951	-0.608540	0.000000	1.000000	2.000000	160.000000	0.000000
15334.536645	-0.006023	0.525715	0.234427	81.731216	56.008339	71.877365	-1.859017	0.000000	-4.641558	0.000000	0.000000	0.000000	-0.231539	-0.287342	-0.642192	0.000000	1.000000	2.000000	160.000000	0.000000
15334.539978	-0.006023	0.525715	0.234427	81.731216	56.008339	71.877365	-1.859017	0.000000	-4.641558	0.000000	0.000000	0.000000	-0.231539	-0.287342	-0.642192	0.000000	1.000000	2.000000	160.000000	0.000000
15334.543312	-0.006023	0.525715	0.234427	81.351936	51.753891	67.806480	-1.860477	0.000000	-4.640973	0.000000	0.000000	0.000000	-0.231539	-0.287342	-0.642192	0.000000	1.000000	2.000000	160.000000	0.000000
15334.546645	-0.006821	0.524731	0.232162	81.351936	51.753891	67.806480	-1.860477	0.000000	-4.640973	0.000000	0.000000	0.000000	-0.239533	-0.295245	-0.679344	0.000000	1.000000	2.000000	160.000000	0.000000
15334.549978	-0.006821	0.524731	0.232162	81.351936	51.753891	67.806480	-1.860477	0.000000	-4.640973	0.000000	0.000000	0.000000	-0.239533	-0.295245	-0.679344	0.000000	1.000000	2.000000	160.000000	0.000000
15334.553312	-0.006821	0.524731	0.232162	80.952126	47.957214	64.185959	-1.862360	0.000000	-4.640217	0.000000	0.000000	0.000000	-0.239533	-0.295245	-0.679344	0.000000	1.000000	2.000000	160.000000	0.000000
15334.556645	-0.007549	0.523860	0.229842	80.952126	47.957214	64.185959	-1.862360	0.000000	-4.640217	0.000000	0.000000	0.000000	-0.218170	-0.261224	-0.696056	0.000000	0.000000	2.000000	160.000000	0.000000
15334.559978	-0.007549	0.523860	0.229842	80.952126	47.957214	64.185959	-1.862360	0.000000	-4.640217	0.000000	0.000000	0.000000	-0.218170	-0.261224	-0.696056	0.000000	0.000000	2.000000	160.000000	0.000000
15334.563312	-0.007549	0.523860	0.229842	80.516602	44.783703	61.205956	-1.865905	0.000000	-4.638793	0.000000	0.000000	0.000000	-0.218170	-0.261224	-0.696056	0.000000	0.000000	2.000000	160.000000	0.000000
15334.566645	-0.008205	0.523044	0.227455	80.516602	44.783703	61.205956	-1.865905	0.000000	-4.638793	0.000000	0.000000	0.000000	-0.196912	-0.244806	-0.715993	0.000000	0.000000	2.000000	160.000000	0.000000
15334.569978	-0.008205	0.523044	0.227455	80.516602	44.783703	61.205956	-1.865905	0.000000	-4.638793	0.000000	0.000000	0.000000	-0.196912	-0.244806	-0.715993	0.000000	0.000000	2.000000	160.000000	0.000000
15334.573312	-0.008205	0.523044	0.227455	80.062965	42.157856	58.787426	-1.871231	0.000000	-4.636647	0.000000	0.000000	0.000000	-0.196912	-0.244806	-0.715993	0.000000	0.000000	2.000000	160.000000	0.000000
15334.576645	-0.008759	0.522360	0.225028	80.062965	42.157856	58.787426	-1.871231	0.000000	-4.636647	0.000000	0.000000	0.000000	-0.166180	-0.205217	-0.728146	0.000000	0.000000	2.000000	160.000000	0.000000
15334.579978	-0.008759	0.522360	0.225028	80.062965	42.157856	58.787426	-1.871231	0.000000	-4.636647	0.000000	0.000000	0.000000	-0.166180	-0.205217	-0.728146	0.000000	0.000000	2.000000	160.000000	0.000000
15334.583312	-0.008759	0.522360	0.225028	79.638779	39.796780	56.603573	-1.878765	0.000000	-4.633599	0.000000	0.000000	0.000000	-0.166180	-0.205217	-0.728146	0.000000	0.000000	2.000000	160.000000	0.000000
15334.586645	-0.009210	0.521726	0.222502	79.638779	39.796780	56.603573	-1.878765	0.000000	-4.633599	0.000000	0.000000	0.000000	-0.135488	-0.190239	-0.757894	0.000000	0.000000	2.000000	160.000000	0.000000
15334.589978	-0.009210	0.521726	0.222502	79.638779	39.796780	56.603573	-1.878765	0.000000	-4.633599	0.000000	0.000000	0.000000	-0.135488	-0.190239	-0.757894	0.000000	0.000000	2.000000	160.000000	0.000000
15334.593312	-0.009210	0.521726	0.222502	79.266426	37.464394	54.385876	-1.888994	0.000000	-4.629439	0.000000	0.000000	0.000000	-0.135488	-0.190239	-0.757894	0.000000	0.000000	2.000000	160.000000	0.000000
15334.596645	-0.009722	0.521205	0.219951	79.266426	37.464394	54.385876	-1.888994	0.000000	-4.629439	0.000000	0.000000	0.000000	-0.153597	-0.156425	-0.765202	0.000000	0.000000	2.000000	160.000000	0.000000
15334.599978	-0.009722	0.521205	0.219951	79.266426	37.464394	54.385876	-1.888994	0.000000	-4.629439	0.000000	0.000000	0.000000	-0.153597	-0.156425	-0.765202	0.000000	0.000000	2.000000	160.000000	0.000000
15334.603312	-0.009722	0.521205	0.219951	78.920654	35.246410	52.241669	-1.898523	0.000000	-4.625539	0.000000	0.000000	0.000000	-0.153597	-0.156425	-0.765202	0.000000	0.000000	2.000000	160.000000	0.000000
15334.606645	-0.010294	0.520758	0.217380	78.920654	35.246410	52.241669	-1.898523	0.000000	-4.625539	0.000000	0.000000	0.000000	-0.171489	-0.134014	-0.771432	0.000000	0.000000	2.000000	160.000000	0.000000
15334.609978	-0.010294	0.520758	0.217380	78.920654	35.246410	52.241669	-1.898523	0.000000	-4.625539	0.000000	0.000000	0.000000	-0.171489	-0.134014	-0.771432	0.000000	0.000000	2.000000	160.000000	0.000000
15334.613312	-0.010294	0.520758	0.217380	78.604591	33.057152	50.054859	-1.907323	0.000000	-4.621917	0.000000	0.000000	0.000000	-0.171489	-0.134014	-0.771432	0.000000	0.000000	2.000000	160.000000	0.000000
15334.616645	-0.010957	0.520442	0.214799	78.604591	33.057152	50.054859	-1.907323	0.000000	-4.621917	0.000000	0.000000	0.000000	-0.198772	-0.094860	-0.774323	0.000000	0.000000	2.000000	160.000000	0.000000
15334.619978	-0.010957	0.520442	0.214799	78.604591	33.057152	50.054859	-1.907323	0.000000	-4.621917	0.000000	0.000000	0.000000	-0.198772	-0.094860	-0.774323	0.000000	0.000000	2.000000	160.000000	0.000000
15334.623312	-0.010957	0.520442	0.214799	78.305130	31.018713	47.903873	-1.914717	0.000000	-4.618859	0.000000	0.000000	0.000000	-0.198772	-0.094860	-0.774323	0.000000	0.000000	2.000000	160.000000	0.000000
15334.626645	-0.011869	0.520241	0.212258	78.305130	31.018713	47.903873	-1.914717	0.000000	-4.618859	0.000000	0.000000	0.000000	-0.273663	-0.060204	-0.762314	0.000000	0.000000	2.000000	160.000000	0.000000
15334.629978	-0.011869	0.520241	0.212258	78.305130	31.018713	47.903873	-1.914717	0.000000	-4.618859	0.000000	0.000000	0.000000	-0.273663	-0.060204	-0.762314	0.000000	0.000000	2.000000	160.000000	0.000000
15334.633312	-0.011869	0.520241	0.212258	78.001755	29.265783	45.988163	-1.917338	0.000000	-4.617772	0.000000	0.000000	0.000000	-0.273663	-0.060204	-0.762314	0.000000	0.000000	2.000000	160.000000	0.000000
15334.636645	-0.013027	0.520241	0.209697	78.001755	29.265783	45.988163	-1.917338	0.000000	-4.617772	0.000000	0.000000	0.000000	-0.347400	-0.000016	-0.768117	0.000000	0.000000	2.000000	160.000000	0.000000
15334.639978	-0.013027	0.520241	0.209697	78.001755	29.265783	45.988163	-1.917338	0.000000	-4.617772	0.000000	0.000000	0.000000	-0.347400	-0.000016	-0.768117	0.000000	0.000000	2.000000	160.000000	0.000000
15334.643312	-0.013027	0.520241	0.209697	77.684479	27.911589	44.279968	-1.915554	0.000000	-4.618512	0.000000	0.000000	0.000000	-0.347400	-0.000016	-0.768117	0.000000	0.000000	2.000000	160.000000	0.000000
15334.646645	-0.014332	0.520344	0.207076	77.684479	27.911589	44.279968	-1.915554	0.000000	-4.618512	0.000000	0.000000	0.000000	-0.391586	0.030855	-0.786314	0.000000	0.000000	2.000000	160.000000	0.000000
15334.649978	-0.014332	0.520344	0.207076	77.684479	27.911589	44.279968	-1.915554	0.000000	-4.618512	0.000000	0.000000	0.000000	-0.391586	0.030855	-0.786314	0.000000	0.000000	2.000000	160.000000	0.000000
15334.653312	-0.014332	0.520344	0.207076	77.387573	26.898306	42.825890	-1.911400	0.000000	-4.620233	0.000000	0.000000	0.000000	-0.391586	0.030855	-0.786314	0.000000	0.000000	2.000000	160.000000	0.000000
15334.656645	-0.015843	0.520558	0.204304	77.387573	26.898306	42.825890	-1.911400	0.000000	-4.620233	0.000000	0.000000	0.000000	-0.453323	0.064226	-0.831489	0.000000	0.000000	2.000000	160.000000	0.000000
15334.659978	-0.015843	0.520558	0.204304	77.387573	26.898306	42.825890	-1.911400	0.000000	-4.620233	0.000000	0.000000	0.000000	-0.453323	0.064226	-0.831489	0.000000	0.000000	2.000000	160.000000	0.000000
15334.663312	-0.015843	0.520558	0.204304	77.184448	26.561760	42.263287	-1.904356	0.000000	-4.623140	0.000000	0.000000	0.000000	-0.453323	0.064226	-0.831489	0.000000	0.000000	2.000000	160.000000	0.000000
15334.666645	-0.017619	0.520790	0.201369	77.184448	26.561760	42.263287	-1.904356	0.000000	-4.623140	0.000000	0.000000	0.000000	-0.532601	0.069557	-0.880627	0.000000	0.000000	2.000000	160.000000	0.000000
15334.669978	-0.017619	0.520790	0.201369	77.184448	26.561760	42.263287	-1.904356	0.000000	-4.623140	0.000000	0.000000	0.000000	-0.532601	0.069557	-0.880627	0.000000	0.000000	2.000000	160.000000	0.000000
15334.673312	-0.017619	0.520790	0.201369	77.362259	27.964325	43.573181	-1.893226	0.000000	-4.627709	0.000000	0.000000	0.000000	-0.532601	0.069557	-0.880627	0.000000	0.000000	2.000000	160.000000	0.000000
15334.676645	-0.019553	0.521070	0.198039	77.362259	27.964325	43.573181	-1.893226	0.000000	-4.627709	0.000000	0.000000	0.000000	-0.580287	0.084136	-0.998941	0.000000	0.000000	2.000000	160.000000	0.000000
15334.679978	-0.019553	0.521070	0.198039	77.362259	27.964325	43.573181	-1.893226	0.000000	-4.627709	0.000000	0.000000	0.000000	-0.580287	0.084136	-0.998941	0.000000	0.000000	2.000000	160.000000	0.000000
15334.683312	-0.019553	0.521070	0.198039	77.806137	31.072651	46.507645	-1.881758	0.000000	-4.632384	0.000000	0.000000	0.000000	-0.580287	0.084136	-0.998941	0.000000	0.000000	2.000000	160.000000	0.000000
15334.686645	-0.021608	0.521448	0.194286	77.806137	31.072651	46.507645	-1.881758	0.000000	-4.632384	0.000000	0.000000	0.000000	-0.616488	0.113383	-1.125866	0.000000	0.000000	2.000000	160.000000	0.000000
15334.689978	-0.021608	0.521448	0.194286	77.806137	31.072651	46.507645	-1.881758	0.000000	-4.632384	0.000000	0.000000	0.000000	-0.616488	0.113383	-1.125866	0.000000	0.000000	2.000000	160.000000	0.000000
15334.693312	-0.021608	0.521448	0.194286	78.199257	35.114883	50.366657	-1.870886	0.000000	-4.636786	0.000000	0.000000	0.000000	-0.616488	0.113383	-1.125866	0.000000	0.000000	2.000000	160.000000	0.000000
15334.696645	-0.023842	0.521965	0.190201	78.199257	35.114883	50.366657	-1.870886	0.000000	-4.636786	0.000000	0.000000	0.000000	-0.670128	0.154995	-1.225511	0.000000	0.000000	2.000000	160.000000	0.000000
15334.699978	-0.023842	0.521965	0.190201	78.199257	35.114883	50.366657	-1.870886	0.000000	-4.636786	0.000000	0.000000	0.000000	-0.670128	0.154995	-1.225511	0.000000	0.000000	2.000000	160.000000	0.000000
15334.703312	-0.023842	0.521965	0.190201	78.429138	39.625809	54.932640	-1.858591	0.000000	-4.641728	0.000000	0.000000	0.000000	-0.670128	0.154995	-1.225511	0.000000	0.000000	2.000000	160.000000	0.000000
15334.706645	-0.026368	0.522561	0.185760	78.429138	39.625809	54.932640	-1.858591	0.000000	-4.641728	0.000000	0.000000	0.000000	-0.757903	0.178802	-1.332505	0.000000	0.000000	2.000000	160.000000	0.000000
15334.709978	-0.026368	0.522561	0.185760	78.429138	39.625809	54.932640	-1.858591	0.000000	-4.641728	0.000000	0.000000	0.000000	-0.757903	0.178802	-1.332505	0.000000	0.000000	2.000000	160.000000	0.000000
15334.713312	-0.026368	0.522561	0.185760	78.498711	44.367996	59.963898	-1.842453	0.000000	-4.648157	0.000000	0.000000	0.000000	-0.757903	0.178802	-1.332505	0.000000	0.000000	2.000000	160.000000	0.000000
15334.716645	-0.029083	0.523282	0.180933	78.498711	44.367996	59.963898	-1.842453	0.000000	-4.648157	0.000000	0.000000	0.000000	-0.814658	0.216345	-1.448018	0.000000	0.000000	2.000000	160.000000	0.000000
15334.719978	-0.029083	0.523282	0.180933	78.498711	44.367996	59.963898	-1.842453	0.000000	-4.648157	0.000000	0.000000	0.000000	-0.814658	0.216345	-1.448018	0.000000	0.000000	2.000000	160.000000	0.000000
15334.723312	-0.029083	0.523282	0.180933	78.412872	49.079689	64.963409	-1.824600	0.000000	-4.655194	0.000000	0.000000	0.000000	-0.814658	0.216345	-1.448018	0.000000	0.000000	2.000000	160.000000	0.000000
15334.726645	-0.031948	0.524072	0.175737	78.412872	49.079689	64.963409	-1.824600	0.000000	-4.655194	0.000000	0.000000	0.000000	-0.859490	0.236937	-1.558910	0.000000	0.000000	2.000000	160.000000	0.000000
15334.729978	-0.031948	0.524072	0.175737	78.412872	49.079689	64.963409	-1.824600	0.000000	-4.655194	0.000000	0.000000	0.000000	-0.859490	0.236937	-1.558910	0.000000	0.000000	2.000000	160.000000	0.000000
15334.733312	-0.031948	0.524072	0.175737	78.200340	53.528873	69.637535	-1.805536	0.000000	-4.662621	0.000000	0.000000	0.000000	-0.859490	0.236937	-1.558910	0.000000	0.000000	2.000000	160.000000	0.000000
15334.736645	-0.034957	0.524986	0.170246	78.200340	53.528873	69.637535	-1.805536	0.000000	-4.662621	0.000000	0.000000	0.000000	-0.902515	0.274209	-1.647241	0.000000	0.000000	2.000000	160.000000	0.000000
15334.739978	-0.034957	0.524986	0.170246	78.200340	53.528873	69.637535	-1.805536	0.000000	-4.662621	0.000000	0.000000	0.000000	-0.902515	0.274209	-1.647241	0.000000	0.000000	2.000000	160.000000	0.000000
15334.743312	-0.034957	0.524986	0.170246	77.890907	57.431721	73.850021	-1.784472	0.000000	-4.670723	0.000000	0.000000	0.000000	-0.902515	0.274209	-1.647241	0.000000	0.000000	2.000000	160.000000	0.000000
15334.746645	-0.037982	0.525968	0.164484	77.890907	57.431721	73.850021	-1.784472	0.000000	-4.670723	0.000000	0.000000	0.000000	-0.907539	0.294724	-1.728509	0.000000	0.000000	2.000000	160.000000	0.000000
15334.749978	-0.037982	0.525968	0.164484	77.890907	57.431721	73.850021	-1.784472	0.000000	-4.670723	0.000000	0.000000	0.000000	-0.907539	0.294724	-1.728509	0.000000	0.000000	2.000000	160.000000	0.000000
15334.753312	-0.037982	0.525968	0.164484	77.529427	59.916279	76.596039	-1.764006	0.000000	-4.678492	0.000000	0.000000	0.000000	-0.907539	0.294724	-1.728509	0.000000	0.000000	2.000000	160.000000	0.000000
15334.756645	-0.040996	0.527045	0.158574	77.529427	59.916279	76.596039	-1.764006	0.000000	-4.678492	0.000000	0.000000	0.000000	-0.904233	0.323038	-1.773120	0.000000	0.000000	2.000000	160.000000	0.000000
15334.759978	-0.040996	0.527045	0.158574	77.529427	59.916279	76.596039	-1.764006	0.000000	-4.678492	0.000000	0.000000	0.000000	-0.904233	0.323038	-1.773120	0.000000	0.000000	2.000000	160.000000	0.000000
15334.763312	-0.040996	0.527045	0.158574	77.194664	60.541649	77.836899	-1.743663	0.000000	-4.686111	0.000000	0.000000	0.000000	-0.904233	0.323038	-1.773120	0.000000	0.000000	2.000000	160.000000	0.000000
15334.766645	-0.044061	0.528224	0.152618	77.194664	60.541649	77.836899	-1.743663	0.000000	-4.686111	0.000000	0.000000	0.000000	-0.919469	0.353715	-1.786634	0.000000	0.000000	2.000000	160.000000	0.000000
15334.769978	-0.044061	0.528224	0.152618	77.194664	60.541649	77.836899	-1.743663	0.000000	-4.686111	0.000000	0.000000	0.000000	-0.919469	0.353715	-1.786634	0.000000	0.000000	2.000000	160.000000	0.000000
15334.773312	-0.044061	0.528224	0.152618	76.954155	60.104641	78.074623	-1.720705	0.000000	-4.694590	0.000000	0.000000	0.000000	-0.919469	0.353715	-1.786634	0.000000	0.000000	2.000000	160.000000	0.000000
15334.776645	-0.047145	0.529521	0.146636	76.954155	60.104641	78.074623	-1.720705	0.000000	-4.694590	0.000000	0.000000	0.000000	-0.925349	0.388938	-1.794724	0.000000	0.000000	2.000000	160.000000	0.000000
15334.779978	-0.047145	0.529521	0.146636	76.954155	60.104641	78.074623	-1.720705	0.000000	-4.694590	0.000000	0.000000	0.000000	-0.925349	0.388938	-1.794724	0.000000	0.000000	2.000000	160.000000	0.000000
15334.783312	-0.047145	0.529521	0.146636	76.772476	59.265175	77.835815	-1.695461	0.000000	-4.703765	0.000000	0.000000	0.000000	-0.925349	0.388938	-1.794724	0.000000	0.000000	2.000000	160.000000	0.000000
15334.786645	-0.050074	0.530926	0.140604	76.772476	59.265175	77.835815	-1.695461	0.000000	-4.703765	0.000000	0.000000	0.000000	-0.878422	0.421582	-1.809617	0.000000	0.000000	2.000000	160.000000	0.000000
15334.789978	-0.050074	0.530926	0.140604	76.772476	59.265175	77.835815	-1.695461	0.000000	-4.703765	0.000000	0.000000	0.000000	-0.878422	0.421582	-1.809617	0.000000	0.000000	2.000000	160.000000	0.000000
15334.793312	-0.050074	0.530926	0.140604	76.611824	58.416431	77.548004	-1.673086	0.000000	-4.711771	0.000000	0.000000	0.000000	-0.878422	0.421582	-1.809617	0.000000	0.000000	2.000000	160.000000	0.000000
15334.796645	-0.052822	0.532440	0.134564	76.611824	58.416431	77.548004	-1.673086	0.000000	-4.711771	0.000000	0.000000	0.000000	-0.824605	0.454368	-1.812037	0.000000	0.000000	2.000000	160.000000	0.000000
15334.799978	-0.052822	0.532440	0.134564	76.611824	58.416431	77.548004	-1.673086	0.000000	-4.711771	0.000000	0.000000	0.000000	-0.824605	0.454368	-1.812037	0.000000	0.000000	2.000000	160.000000	0.000000
15334.803312	-0.052822	0.532440	0.134564	76.495949	57.608070	77.218277	-1.654267	0.000000	-4.718410	0.000000	0.000000	0.000000	-0.824605	0.454368	-1.812037	0.000000	0.000000	2.000000	160.000000	0.000000
15334.806645	-0.055393	0.534042	0.128502	76.495949	57.608070	77.218277	-1.654267	0.000000	-4.718410	0.000000	0.000000	0.000000	-0.771327	0.480416	-1.818625	0.000000	0.000000	2.000000	160.000000	0.000000
15334.809978	-0.055393	0.534042	0.128502	76.495949	57.608070	77.218277	-1.654267	0.000000	-4.718410	0.000000	0.000000	0.000000	-0.771327	0.480416	-1.818625	0.000000	0.000000	2.000000	160.000000	0.000000
15334.813312	-0.055393	0.534042	0.128502	76.478539	56.786129	76.689087	-1.639668	0.000000	-4.723504	0.000000	0.000000	0.000000	-0.771327	0.480416	-1.818625	0.000000	0.000000	2.000000	160.000000	0.000000
15334.816645	-0.057872	0.535726	0.122412	76.478539	56.786129	76.689087	-1.639668	0.000000	-4.723504	0.000000	0.000000	0.000000	-0.743749	0.505368	-1.826995	0.000000	0.000000	2.000000	160.000000	0.000000
15334.819978	-0.057872	0.535726	0.122412	76.478539	56.786129	76.689087	-1.639668	0.000000	-4.723504	0.000000	0.000000	0.000000	-0.743749	0.505368	-1.826995	0.000000	0.000000	2.000000	160.000000	0.000000
15334.823312	-0.057872	0.535726	0.122412	76.524117	55.957886	75.804985	-1.627076	0.000000	-4.727856	0.000000	0.000000	0.000000	-0.743749	0.505368	-1.826995	0.000000	0.000000	2.000000	160.000000	0.000000
15334.826645	-0.060183	0.537496	0.116341	76.524117	55.957886	75.804985	-1.627076	0.000000	-4.727856	0.000000	0.000000	0.000000	-0.693028	0.530808	-1.821065	0.000000	0.000000	2.000000	160.000000	0.000000
15334.829978	-0.060183	0.537496	0.116341	76.524117	55.957886	75.804985	-1.627076	0.000000	-4.727856	0.000000	0.000000	0.000000	-0.693028	0.530808	-1.821065	0.000000	0.000000	2.000000	160.000000	0.000000
15334.833312	-0.060183	0.537496	0.116341	76.608757	55.077034	74.311195	-1.619038	0.000000	-4.730615	0.000000	0.000000	0.000000	-0.693028	0.530808	-1.821065	0.000000	0.000000	2.000000	160.000000	0.000000
15334.836645	-0.062328	0.539316	0.110298	76.608757	55.077034	74.311195	-1.619038	0.000000	-4.730615	0.000000	0.000000	0.000000	-0.643593	0.545983	-1.813005	0.000000	0.000000	2.000000	160.000000	0.000000
15334.839978	-0.062328	0.539316	0.110298	76.608757	55.077034	74.311195	-1.619038	0.000000	-4.730615	0.000000	0.000000	0.000000	-0.643593	0.545983	-1.813005	0.000000	0.000000	2.000000	160.000000	0.000000
15334.843312	-0.062328	0.539316	0.110298	76.722878	54.093601	72.490379	-1.616081	0.000000	-4.731626	0.000000	0.000000	0.000000	-0.643593	0.545983	-1.813005	0.000000	0.000000	2.000000	160.000000	0.000000
15334.846645	-0.064426	0.541177	0.104332	76.722878	54.093601	72.490379	-1.616081	0.000000	-4.731626	0.000000	0.000000	0.000000	-0.629368	0.558501	-1.789862	0.000000	0.000000	2.000000	160.000000	0.000000
15334.849978	-0.064426	0.541177	0.104332	76.722878	54.093601	72.490379	-1.616081	0.000000	-4.731626	0.000000	0.000000	0.000000	-0.629368	0.558501	-1.789862	0.000000	0.000000	2.000000	160.000000	0.000000
15334.853312	-0.064426	0.541177	0.104332	76.872131	52.954540	70.931778	-1.613637	0.000000	-4.732460	0.000000	0.000000	0.000000	-0.629368	0.558501	-1.789862	0.000000	0.000000	2.000000	160.000000	0.000000
15334.856645	-0.066451	0.543080	0.098448	76.872131	52.954540	70.931778	-1.613637	0.000000	-4.732460	0.000000	0.000000	0.000000	-0.607665	0.570861	-1.765056	0.000000	0.000000	2.000000	160.000000	0.000000
15334.859978	-0.066451	0.543080	0.098448	76.872131	52.954540	70.931778	-1.613637	0.000000	-4.732460	0.000000	0.000000	0.000000	-0.607665	0.570861	-1.765056	0.000000	0.000000	2.000000	160.000000	0.000000
15334.863312	-0.066451	0.543080	0.098448	77.048653	51.548981	69.541336	-1.612800	0.000000	-4.732745	0.000000	0.000000	0.000000	-0.607665	0.570861	-1.765056	0.000000	0.000000	2.000000	160.000000	0.000000
15334.866645	-0.068377	0.544988	0.092619	77.048653	51.548981	69.541336	-1.612800	0.000000	-4.732745	0.000000	0.000000	0.000000	-0.577562	0.572184	-1.748686	0.000000	0.000000	2.000000	160.000000	0.000000
15334.869978	-0.068377	0.544988	0.092619	77.048653	51.548981	69.541336	-1.612800	0.000000	-4.732745	0.000000	0.000000	0.000000	-0.577562	0.572184	-1.748686	0.000000	0.000000	2.000000	160.000000	0.000000
15334.873312	-0.068377	0.544988	0.092619	77.267052	49.666676	67.643562	-1.581174	0.000000	-4.630964	0.000000	0.000000	0.000000	-0.577562	0.572184	-1.748686	0.000000	0.000000	2.000000	160.000000	0.000000
15334.876645	-0.070292	0.546912	0.086915	77.267052	49.666676	67.643562	-1.581174	0.000000	-4.630964	0.000000	0.000000	0.000000	-0.574502	0.577292	-1.711285	0.000000	0.000000	2.000000	160.000000	0.000000
15334.879978	-0.070292	0.546912	0.086915	77.267052	49.666676	67.643562	-1.581174	0.000000	-4.630964	0.000000	0.000000	0.000000	-0.574502	0.577292	-1.711285	0.000000	0.000000	2.000000	160.000000	0.000000
15334.883312	-0.070292	0.546912	0.086915	77.524017	47.291225	65.151520	-1.485423	0.000000	-4.345750	0.000000	0.000000	0.000000	-0.574502	0.577292	-1.711285	0.000000	0.000000	2.000000	160.000000	0.000000
15334.886645	-0.072194	0.548789	0.081309	77.524017	47.291225	65.151520	-1.485423	0.000000	-4.345750	0.000000	0.000000	0.000000	-0.570701	0.563041	-1.681858	0.000000	0.000000	2.000000	160.000000	0.000000
15334.889978	-0.072194	0.548789	0.081309	77.524017	47.291225	65.151520	-1.485423	0.000000	-4.345750	0.000000	0.000000	0.000000	-0.570701	0.563041	-1.681858	0.000000	0.000000	2.000000	160.000000	0.000000
15334.893312	-0.072194	0.548789	0.081309	77.807266	44.540688	62.191467	-1.390307	0.000000	-4.065440	0.000000	0.000000	0.000000	-0.570701	0.563041	-1.681858	0.000000	0.000000	2.000000	160.000000	0.000000
15334.896645	-0.074030	0.550691	0.075778	77.807266	44.540688	62.191467	-1.390307	0.000000	-4.065440	0.000000	0.000000	0.000000	-0.550702	0.570548	-1.659239	0.000000	0.000000	2.000000	160.000000	0.000000
15334.899978	-0.074030	0.550691	0.075778	77.807266	44.540688	62.191467	-1.390307	0.000000	-4.065440	0.000000	0.000000	0.000000	-0.550702	0.570548	-1.659239	0.000000	0.000000	2.000000	160.000000	0.000000
15334.903312	-0.074030	0.550691	0.075778	78.072594	41.608345	58.996948	-1.298523	0.000000	-3.788900	0.000000	0.000000	0.000000	-0.550702	0.570548	-1.659239	0.000000	0.000000	2.000000	160.000000	0.000000
15334.906645	-0.075767	0.552639	0.070449	78.072594	41.608345	58.996948	-1.298523	0.000000	-3.788900	0.000000	0.000000	0.000000	-0.521376	0.584461	-1.598586	0.000000	0.000000	2.000000	160.000000	0.000000
15334.909978	-0.075767	0.552639	0.070449	78.072594	41.608345	58.996948	-1.298523	0.000000	-3.788900	0.000000	0.000000	0.000000	-0.521376	0.584461	-1.598586	0.000000	0.000000	2.000000	160.000000	0.000000
15334.913312	-0.075767	0.552639	0.070449	78.285194	38.634048	55.762764	-1.211627	0.000000	-3.522469	0.000000	0.000000	0.000000	-0.521376	0.584461	-1.598586	0.000000	0.000000	2.000000	160.000000	0.000000
15334.916645	-0.077388	0.554636	0.065330	78.285194	38.634048	55.762764	-1.211627	0.000000	-3.522469	0.000000	0.000000	0.000000	-0.486220	0.599037	-1.535846	0.000000	0.000000	2.000000	160.000000	0.000000
15334.919978	-0.077388	0.554636	0.065330	78.285194	38.634048	55.762764	-1.211627	0.000000	-3.522469	0.000000	0.000000	0.000000	-0.486220	0.599037	-1.535846	0.000000	0.000000	2.000000	160.000000	0.000000
15334.923312	-0.077388	0.554636	0.065330	78.456001	35.800476	52.679710	-1.130590	0.000000	-3.266495	0.000000	0.000000	0.000000	-0.486220	0.599037	-1.535846	0.000000	0.000000	2.000000	160.000000	0.000000
15334.926645	-0.078893	0.556619	0.060394	78.456001	35.800476	52.679710	-1.130590	0.000000	-3.266495	0.000000	0.000000	0.000000	-0.451525	0.594902	-1.480763	0.000000	0.000000	2.000000	160.000000	0.000000
15334.929978	-0.078893	0.556619	0.060394	78.456001	35.800476	52.679710	-1.130590	0.000000	-3.266495	0.000000	0.000000	0.000000	-0.451525	0.594902	-1.480763	0.000000	0.000000	2.000000	160.000000	0.000000
15334.933312	-0.078893	0.556619	0.060394	78.597633	33.092415	49.741756	-1.055336	0.000000	-3.019701	0.000000	0.000000	0.000000	-0.451525	0.594902	-1.480763	0.000000	0.000000	2.000000	160.000000	0.000000
15334.936645	-0.080358	0.558602	0.055611	78.597633	33.092415	49.741756	-1.055336	0.000000	-3.019701	0.000000	0.000000	0.000000	-0.439292	0.594897	-1.434914	0.000000	0.000000	2.000000	160.000000	0.000000
15334.939978	-0.080358	0.558602	0.055611	78.597633	33.092415	49.741756	-1.055336	0.000000	-3.019701	0.000000	0.000000	0.000000	-0.439292	0.594897	-1.434914	0.000000	0.000000	2.000000	160.000000	0.000000
15334.943312	-0.080358	0.558602	0.055611	78.728722	30.477175	46.908283	-0.982121	0.000000	-2.780549	0.000000	0.000000	0.000000	-0.439292	0.594897	-1.434914	0.000000	0.000000	2.000000	160.000000	0.000000
15334.946645	-0.081860	0.560577	0.050994	78.728722	30.477175	46.908283	-0.982121	0.000000	-2.780549	0.000000	0.000000	0.000000	-0.450726	0.592622	-1.385179	0.000000	0.000000	2.000000	160.000000	0.000000
15334.949978	-0.081860	0.560577	0.050994	78.728722	30.477175	46.908283	-0.982121	0.000000	-2.780549	0.000000	0.000000	0.000000	-0.450726	0.592622	-1.385179	0.000000	0.000000	2.000000	160.000000	0.000000
15334.953312	-0.081860	0.560577	0.050994	78.850357	28.012831	44.239548	-0.907000	0.000000	-2.549685	0.000000	0.000000	0.000000	-0.450726	0.592622	-1.385179	0.000000	0.000000	2.000000	160.000000	0.000000
15334.956645	-0.083370	0.562568	0.046502	78.850357	28.012831	44.239548	-0.907000	0.000000	-2.549685	0.000000	0.000000	0.000000	-0.453120	0.597287	-1.347421	0.000000	0.000000	2.000000	160.000000	0.000000
15334.959978	-0.083370	0.562568	0.046502	78.850357	28.012831	44.239548	-0.907000	0.000000	-2.549685	0.000000	0.000000	0.000000	-0.453120	0.597287	-1.347421	0.000000	0.000000	2.000000	160.000000	0.000000
15334.963312	-0.083370	0.562568	0.046502	78.938812	25.789225	41.861771	-0.831479	0.000000	-2.325115	0.000000	0.000000	0.000000	-0.453120	0.597287	-1.347421	0.000000	0.000000	2.000000	160.000000	0.000000
15334.966645	-0.084894	0.564567	0.042161	78.938812	25.789225	41.861771	-0.831479	0.000000	-2.325115	0.000000	0.000000	0.000000	-0.457065	0.599647	-1.302539	0.000000	0.000000	2.000000	160.000000	0.000000
15334.969978	-0.084894	0.564567	0.042161	78.938812	25.789225	41.861771	-0.831479	0.000000	-2.325115	0.000000	0.000000	0.000000	-0.457065	0.599647	-1.302539	0.000000	0.000000	2.000000	160.000000	0.000000
15334.973312	-0.084894	0.564567	0.042161	78.983772	23.860743	39.856350	-0.755302	0.000000	-2.108025	0.000000	0.000000	0.000000	-0.457065	0.599647	-1.302539	0.000000	0.000000	2.000000	160.000000	0.000000
15334.976645	-0.086401	0.566595	0.037928	78.983772	23.860743	39.856350	-0.755302	0.000000	-2.108025	0.000000	0.000000	0.000000	-0.452072	0.608472	-1.269799	0.000000	0.000000	2.000000	160.000000	0.000000
15334.979978	-0.086401	0.566595	0.037928	78.983772	23.860743	39.856350	-0.755302	0.000000	-2.108025	0.000000	0.000000	0.000000	-0.452072	0.608472	-1.269799	0.000000	0.000000	2.000000	160.000000	0.000000
15334.983312	-0.086401	0.566595	0.037928	79.007233	22.343775	38.336617	-0.679957	0.000000	-1.896392	0.000000	0.000000	0.000000	-0.452072	0.608472	-1.269799	0.000000	0.000000	2.000000	160.000000	0.000000
15334.986645	-0.087905	0.568627	0.033874	79.007233	22.343775	38.336617	-0.679957	0.000000	-1.896392	0.000000	0.000000	0.000000	-0.451247	0.609526	-1.216249	0.000000	0.000000	2.000000	160.000000	0.000000
15334.989978	-0.087905	0.568627	0.033874	79.007233	22.343775	38.336617	-0.679957	0.000000	-1.896392	0.000000	0.000000	0.000000	-0.451247	0.609526	-1.216249	0.000000	0.000000	2.000000	160.000000	0.000000
15334.993312	-0.087905	0.568627	0.033874	79.015793	21.163879	37.207741	-0.604749	0.000000	-1.693684	0.000000	0.000000	0.000000	-0.451247	0.609526	-1.216249	0.000000	0.000000	2.000000	160.000000	0.000000
15334.996645	-0.089373	0.570693	0.030064	79.015793	21.163879	37.207741	-0.604749	0.000000	-1.693684	0.000000	0.000000	0.000000	-0.440456	0.619851	-1.142802	0.000000	0.000000	2.000000	160.000000	0.000000
15334.999978	-0.089373	0.570693	0.030064	79.015793	21.163879	37.207741	-0.604749	0.000000	-1.693684	0.000000	0.000000	0.000000	-0.440456	0.619851	-1.142802	0.000000	0.000000	2.000000	160.000000	0.000000
15335.003312	-0.089373	0.570693	0.030064	79.006569	20.089056	36.207340	-0.531340	0.000000	-1.503217	0.000000	0.000000	0.000000	-0.440456	0.619851	-1.142802	0.000000	0.000000	2.000000	160.000000	0.000000
15335.006645	-0.090811	0.572771	0.026507	79.006569	20.089056	36.207340	-0.531340	0.000000	-1.503217	0.000000	0.000000	0.000000	-0.431330	0.623430	-1.067103	0.000000	0.000000	2.000000	160.000000	0.000000
15335.009978	-0.090811	0.572771	0.026507	79.006569	20.089056	36.207340	-0.531340	0.000000	-1.503217	0.000000	0.000000	0.000000	-0.431330	0.623430	-1.067103	0.000000	0.000000	2.000000	160.000000	0.000000
15335.013312	-0.090811	0.572771	0.026507	78.980125	18.957270	35.143192	-0.459451	0.000000	-1.325367	0.000000	0.000000	0.000000	-0.431330	0.623430	-1.067103	0.000000	0.000000	2.000000	160.000000	0.000000
15335.016645	-0.092268	0.574866	0.023195	78.980125	18.957270	35.143192	-0.459451	0.000000	-1.325367	0.000000	0.000000	0.000000	-0.437193	0.628487	-0.993636	0.000000	0.000000	2.000000	160.000000	0.000000
15335.019978	-0.092268	0.574866	0.023195	78.980125	18.957270	35.143192	-0.459451	0.000000	-1.325367	0.000000	0.000000	0.000000	-0.437193	0.628487	-0.993636	0.000000	0.000000	2.000000	160.000000	0.000000
15335.023312	-0.092268	0.574866	0.023195	78.950050	17.696291	33.919155	-0.386586	0.000000	-1.159761	0.000000	0.000000	0.000000	-0.437193	0.628487	-0.993636	0.000000	0.000000	2.000000	160.000000	0.000000
15335.026645	-0.093725	0.576911	0.020129	78.950050	17.696291	33.919155	-0.386586	0.000000	-1.159761	0.000000	0.000000	0.000000	-0.437031	0.613523	-0.919806	0.000000	0.000000	2.000000	160.000000	0.000000
15335.029978	-0.093725	0.576911	0.020129	78.950050	17.696291	33.919155	-0.386586	0.000000	-1.159761	0.000000	0.000000	0.000000	-0.437031	0.613523	-0.919806	0.000000	0.000000	2.000000	160.000000	0.000000
15335.033312	-0.093725	0.576911	0.020129	78.937759	16.401749	32.628708	-0.313747	0.000000	-1.006460	0.000000	0.000000	0.000000	-0.437031	0.613523	-0.919806	0.000000	0.000000	2.000000	160.000000	0.000000
15335.036645	-0.095158	0.578920	0.017292	78.937759	16.401749	32.628708	-0.313747	0.000000	-1.006460	0.000000	0.000000	0.000000	-0.429853	0.602631	-0.851150	0.000000	0.000000	2.000000	160.000000	0.000000
15335.039978	-0.095158	0.578920	0.017292	78.937759	16.401749	32.628708	-0.313747	0.000000	-1.006460	0.000000	0.000000	0.000000	-0.429853	0.602631	-0.851150	0.000000	0.000000	2.000000	160.000000	0.000000
15335.043312	-0.095158	0.578920	0.017292	78.983704	15.245418	31.452358	-0.242105	0.000000	-0.864601	0.000000	0.000000	0.000000	-0.429853	0.602631	-0.851150	0.000000	0.000000	2.000000	160.000000	0.000000
15335.046645	-0.096511	0.580850	0.014621	78.983704	15.245418	31.452358	-0.242105	0.000000	-0.864601	0.000000	0.000000	0.000000	-0.405887	0.578990	-0.801256	0.000000	0.000000	2.000000	160.000000	0.000000
15335.049978	-0.096511	0.580850	0.014621	78.983704	15.245418	31.452358	-0.242105	0.000000	-0.864601	0.000000	0.000000	0.000000	-0.405887	0.578990	-0.801256	0.000000	0.000000	2.000000	160.000000	0.000000
15335.053312	-0.096511	0.580850	0.014621	79.151390	14.528645	30.707541	-0.174457	0.000000	-0.731059	0.000000	0.000000	0.000000	-0.405887	0.578990	-0.801256	0.000000	0.000000	2.000000	160.000000	0.000000
15335.056645	-0.097818	0.582728	0.012040	79.151390	14.528645	30.707541	-0.174457	0.000000	-0.731059	0.000000	0.000000	0.000000	-0.391997	0.563424	-0.774496	0.000000	0.000000	2.000000	160.000000	0.000000
15335.059978	-0.097818	0.582728	0.012040	79.151390	14.528645	30.707541	-0.174457	0.000000	-0.731059	0.000000	0.000000	0.000000	-0.391997	0.563424	-0.774496	0.000000	0.000000	2.000000	160.000000	0.000000
15335.063312	-0.097818	0.582728	0.012040	79.425957	14.220259	30.371782	-0.109124	0.000000	-0.601976	0.000000	0.000000	0.000000	-0.391997	0.563424	-0.774496	0.000000	0.000000	2.000000	160.000000	0.000000
15335.066645	-0.099037	0.584530	0.009564	79.425957	14.220259	30.371782	-0.109124	0.000000	-0.601976	0.000000	0.000000	0.000000	-0.365795	0.540618	-0.742551	0.000000	0.000000	2.000000	160.000000	0.000000
15335.069978	-0.099037	0.584530	0.009564	79.425957	14.220259	30.371782	-0.109124	0.000000	-0.601976	0.000000	0.000000	0.000000	-0.365795	0.540618	-0.742551	0.000000	0.000000	2.000000	160.000000	0.000000
15335.073312	-0.099037	0.584530	0.009564	79.719597	14.093495	30.225752	-0.048158	0.000000	-0.478218	0.000000	0.000000	0.000000	-0.365795	0.540618	-0.742551	0.000000	0.000000	2.000000	160.000000	0.000000
15335.076645	-0.100184	0.586288	0.007253	79.719597	14.093495	30.225752	-0.048158	0.000000	-0.478218	0.000000	0.000000	0.000000	-0.344002	0.527299	-0.693290	0.000000	0.000000	2.000000	160.000000	0.000000
15335.079978	-0.100184	0.586288	0.007253	79.719597	14.093495	30.225752	-0.048158	0.000000	-0.478218	0.000000	0.000000	0.000000	-0.344002	0.527299	-0.693290	0.000000	0.000000	2.000000	160.000000	0.000000
15335.083312	-0.100184	0.586288	0.007253	79.980980	14.118903	30.276012	0.009175	0.000000	-0.362669	0.000000	0.000000	0.000000	-0.344002	0.527299	-0.693290	0.000000	0.000000	2.000000	160.000000	0.000000
15335.086645	-0.101303	0.588030	0.005091	79.980980	14.118903	30.276012	0.009175	0.000000	-0.362669	0.000000	0.000000	0.000000	-0.335816	0.522651	-0.648639	0.000000	0.000000	2.000000	160.000000	0.000000
15335.089978	-0.101303	0.588030	0.005091	79.980980	14.118903	30.276012	0.009175	0.000000	-0.362669	0.000000	0.000000	0.000000	-0.335816	0.522651	-0.648639	0.000000	0.000000	2.000000	160.000000	0.000000
15335.093312	-0.101303	0.588030	0.005091	80.186562	14.248240	30.472954	0.065145	0.000000	-0.254563	0.000000	0.000000	0.000000	-0.335816	0.522651	-0.648639	0.000000	0.000000	2.000000	160.000000	0.000000
15335.096645	-0.102364	0.589745	0.003135	80.186562	14.248240	30.472954	0.065145	0.000000	-0.254563	0.000000	0.000000	0.000000	-0.318270	0.514394	-0.586893	0.000000	0.000000	2.000000	160.000000	0.000000
15335.099978	-0.102364	0.589745	0.003135	80.186562	14.248240	30.472954	0.065145	0.000000	-0.254563	0.000000	0.000000	0.000000	-0.318270	0.514394	-0.586893	0.000000	0.000000	2.000000	160.000000	0.000000
15335.103312	-0.102364	0.589745	0.003135	80.349968	14.428611	30.739380	0.118190	0.000000	-0.156747	0.000000	0.000000	0.000000	-0.318270	0.514394	-0.586893	0.000000	0.000000	2.000000	160.000000	0.000000
15335.106645	-0.103374	0.591428	0.001409	80.349968	14.428611	30.739380	0.118190	0.000000	-0.156747	0.000000	0.000000	0.000000	-0.303204	0.505005	-0.517864	0.000000	0.000000	2.000000	160.000000	0.000000
15335.109978	-0.103374	0.591428	0.001409	80.349968	14.428611	30.739380	0.118190	0.000000	-0.156747	0.000000	0.000000	0.000000	-0.303204	0.505005	-0.517864	0.000000	0.000000	2.000000	160.000000	0.000000
15335.113312	-0.103374	0.591428	0.001409	80.483177	14.516376	30.901350	0.168724	0.000000	-0.070437	0.000000	0.000000	0.000000	-0.303204	0.505005	-0.517864	0.000000	0.000000	2.000000	160.000000	0.000000
15335.116645	-0.104283	0.593027	-0.000125	80.483177	14.516376	30.901350	0.168724	0.000000	-0.070437	0.000000	0.000000	0.000000	-0.272690	0.479753	-0.460158	0.000000	0.000000	2.000000	160.000000	0.000000
15335.119978	-0.104283	0.593027	-0.000125	80.483177	14.516376	30.901350	0.168724	0.000000	-0.070437	0.000000	0.000000	0.000000	-0.272690	0.479753	-0.460158	0.000000	0.000000	2.000000	160.000000	0.000000
15335.123312	-0.104283	0.593027	-0.000125	80.611649	14.553624	30.993914	0.214172	0.000000	0.006256	0.000000	0.000000	0.000000	-0.272690	0.479753	-0.460158	0.000000	0.000000	2.000000	160.000000	0.000000
15335.126645	-0.105131	0.594552	-0.001499	80.611649	14.553624	30.993914	0.214172	0.000000	0.006256	0.000000	0.000000	0.000000	-0.254387	0.457375	-0.412014	0.000000	0.000000	2.000000	160.000000	0.000000
15335.129978	-0.105131	0.594552	-0.001499	80.611649	14.553624	30.993914	0.214172	0.000000	0.006256	0.000000	0.000000	0.000000	-0.254387	0.457375	-0.412014	0.000000	0.000000	2.000000	160.000000	0.000000
15335.133312	-0.105131	0.594552	-0.001499	80.760750	14.491630	30.948616	0.256570	0.000000	0.074926	0.000000	0.000000	0.000000	-0.254387	0.457375	-0.412014	0.000000	0.000000	2.000000	160.000000	0.000000
15335.136645	-0.105895	0.595985	-0.002721	80.760750	14.491630	30.948616	0.256570	0.000000	0.074926	0.000000	0.000000	0.000000	-0.229090	0.430009	-0.366849	0.000000	0.000000	2.000000	160.000000	0.000000
15335.139978	-0.105895	0.595985	-0.002721	80.760750	14.491630	30.948616	0.256570	0.000000	0.074926	0.000000	0.000000	0.000000	-0.229090	0.430009	-0.366849	0.000000	0.000000	2.000000	160.000000	0.000000
15335.143312	-0.105895	0.595985	-0.002721	80.969757	14.426637	30.854433	0.294751	0.000000	0.136067	0.000000	0.000000	0.000000	-0.229090	0.430009	-0.366849	0.000000	0.000000	2.000000	160.000000	0.000000
15335.146645	-0.106605	0.597323	-0.003865	80.969757	14.426637	30.854433	0.294751	0.000000	0.136067	0.000000	0.000000	0.000000	-0.212846	0.401511	-0.343204	0.000000	0.000000	2.000000	160.000000	0.000000
15335.149978	-0.106605	0.597323	-0.003865	80.969757	14.426637	30.854433	0.294751	0.000000	0.136067	0.000000	0.000000	0.000000	-0.212846	0.401511	-0.343204	0.000000	0.000000	2.000000	160.000000	0.000000
15335.153312	-0.106605	0.597323	-0.003865	81.241058	14.447631	30.809273	0.330226	0.000000	0.193268	0.000000	0.000000	0.000000	-0.212846	0.401511	-0.343204	0.000000	0.000000	2.000000	160.000000	0.000000
15335.156645	-0.107218	0.598568	-0.004919	81.241058	14.447631	30.809273	0.330226	0.000000	0.193268	0.000000	0.000000	0.000000	-0.184041	0.373318	-0.316194	0.000000	0.000000	2.000000	160.000000	0.000000
15335.159978	-0.107218	0.598568	-0.004919	81.241058	14.447631	30.809273	0.330226	0.000000	0.193268	0.000000	0.000000	0.000000	-0.184041	0.373318	-0.316194	0.000000	0.000000	2.000000	160.000000	0.000000
15335.163312	-0.107218	0.598568	-0.004919	81.532623	14.588156	30.878639	0.360900	0.000000	0.245967	0.000000	0.000000	0.000000	-0.184041	0.373318	-0.316194	0.000000	0.000000	2.000000	160.000000	0.000000
15335.166645	-0.107729	0.599681	-0.005914	81.532623	14.588156	30.878639	0.360900	0.000000	0.245967	0.000000	0.000000	0.000000	-0.153345	0.334084	-0.298389	0.000000	0.000000	2.000000	160.000000	0.000000
15335.169978	-0.107729	0.599681	-0.005914	81.532623	14.588156	30.878639	0.360900	0.000000	0.245967	0.000000	0.000000	0.000000	-0.153345	0.334084	-0.298389	0.000000	0.000000	2.000000	160.000000	0.000000
15335.173312	-0.107729	0.599681	-0.005914	81.813568	14.790063	31.011196	0.386457	0.000000	0.295698	0.000000	0.000000	0.000000	-0.153345	0.334084	-0.298389	0.000000	0.000000	2.000000	160.000000	0.000000
15335.176645	-0.108164	0.600684	-0.006837	81.813568	14.790063	31.011196	0.386457	0.000000	0.295698	0.000000	0.000000	0.000000	-0.130533	0.300702	-0.276996	0.000000	0.000000	2.000000	160.000000	0.000000
15335.179978	-0.108164	0.600684	-0.006837	81.813568	14.790063	31.011196	0.386457	0.000000	0.295698	0.000000	0.000000	0.000000	-0.130533	0.300702	-0.276996	0.000000	0.000000	2.000000	160.000000	0.000000
15335.183312	-0.108164	0.600684	-0.006837	82.065506	15.017204	31.188761	0.408213	0.000000	0.341864	0.000000	0.000000	0.000000	-0.130533	0.300702	-0.276996	0.000000	0.000000	2.000000	160.000000	0.000000
15335.186645	-0.108561	0.601582	-0.007722	82.065506	15.017204	31.188761	0.408213	0.000000	0.341864	0.000000	0.000000	0.000000	-0.119093	0.269466	-0.265470	0.000000	0.000000	2.000000	160.000000	0.000000
15335.189978	-0.108561	0.601582	-0.007722	82.065506	15.017204	31.188761	0.408213	0.000000	0.341864	0.000000	0.000000	0.000000	-0.119093	0.269466	-0.265470	0.000000	0.000000	2.000000	160.000000	0.000000
15335.193312	-0.108561	0.601582	-0.007722	82.290138	15.278577	31.409899	0.428061	0.000000	0.386109	0.000000	0.000000	0.000000	-0.119093	0.269466	-0.265470	0.000000	0.000000	2.000000	160.000000	0.000000
15335.196645	-0.108895	0.602358	-0.008579	82.290138	15.278577	31.409899	0.428061	0.000000	0.386109	0.000000	0.000000	0.000000	-0.100264	0.232684	-0.256928	0.000000	0.000000	2.000000	160.000000	0.000000
15335.199978	-0.108895	0.602358	-0.008579	82.290138	15.278577	31.409899	0.428061	0.000000	0.386109	0.000000	0.000000	0.000000	-0.100264	0.232684	-0.256928	0.000000	0.000000	2.000000	160.000000	0.000000
15335.203312	-0.108895	0.602358	-0.008579	82.472618	15.474367	31.574486	0.444772	0.000000	0.428931	0.000000	0.000000	0.000000	-0.100264	0.232684	-0.256928	0.000000	0.000000	2.000000	160.000000	0.000000
15335.206645	-0.109185	0.603062	-0.009335	82.472618	15.474367	31.574486	0.444772	0.000000	0.428931	0.000000	0.000000	0.000000	-0.086782	0.211242	-0.226930	0.000000	0.000000	2.000000	160.000000	0.000000
15335.209978	-0.109185	0.603062	-0.009335	82.472618	15.474367	31.574486	0.444772	0.000000	0.428931	0.000000	0.000000	0.000000	-0.086782	0.211242	-0.226930	0.000000	0.000000	2.000000	160.000000	0.000000
15335.213312	-0.109185	0.603062	-0.009335	82.616051	15.670814	31.754862	0.459235	0.000000	0.466752	0.000000	0.000000	0.000000	-0.086782	0.211242	-0.226930	0.000000	0.000000	2.000000	160.000000	0.000000
15335.216645	-0.109185	0.603062	-0.009335	82.616051	15.670814	31.754862	0.459235	0.000000	0.466752	0.000000	0.000000	0.000000	-0.086782	0.211242	-0.226930	0.000000	0.000000	2.000000	160.000000	0.000000
15335.219978	-0.109416	0.603663	-0.010046	82.616051	15.670814	31.754862	0.459235	0.000000	0.466752	0.000000	0.000000	0.000000	-0.069457	0.180460	-0.213306	0.000000	0.000000	2.000000	160.000000	0.000000
15335.223312	-0.109416	0.603663	-0.010046	82.714172	15.774364	31.851246	0.459235	0.000000	0.466752	0.000000	0.000000	0.000000	-0.069457	0.180460	-0.213306	0.000000	0.000000	2.000000	160.000000	0.000000
15335.226645	-0.109564	0.604169	-0.010730	82.714172	15.774364	31.851246	0.459235	0.000000	0.466752	0.000000	0.000000	0.000000	-0.044187	0.151667	-0.205038	0.000000	0.000000	2.000000	160.000000	0.000000
15335.229978	-0.109564	0.604169	-0.010730	82.714172	15.774364	31.851246	0.459235	0.000000	0.466752	0.000000	0.000000	0.000000	-0.044187	0.151667	-0.205038	0.000000	0.000000	2.000000	160.000000	0.000000
15335.233312	-0.109564	0.604169	-0.010730	82.786430	15.729648	31.794182	0.478176	0.000000	0.536476	0.000000	0.000000	0.000000	-0.044187	0.151667	-0.205038	0.000000	0.000000	2.000000	160.000000	0.000000
15335.236645	-0.109564	0.604169	-0.010730	82.786430	15.729648	31.794182	0.478176	0.000000	0.536476	0.000000	0.000000	0.000000	-0.044187	0.151667	-0.205038	0.000000	0.000000	2.000000	160.000000	0.000000
15335.239978	-0.109696	0.604573	-0.011377	82.786430	15.729648	31.794182	0.478176	0.000000	0.536476	0.000000	0.000000	0.000000	-0.039842	0.121103	-0.194285	0.000000	0.000000	2.000000	160.000000	0.000000
15335.243312	-0.109696	0.604573	-0.011377	82.837631	15.542259	31.587481	0.478176	0.000000	0.536476	0.000000	0.000000	0.000000	-0.039842	0.121103	-0.194285	0.000000	0.000000	2.000000	160.000000	0.000000
15335.246645	-0.109798	0.604894	-0.011968	82.837631	15.542259	31.587481	0.478176	0.000000	0.536476	0.000000	0.000000	0.000000	-0.030381	0.096361	-0.177176	0.000000	0.000000	2.000000	160.000000	0.000000
15335.249978	-0.109798	0.604894	-0.011968	82.837631	15.542259	31.587481	0.478176	0.000000	0.536476	0.000000	0.000000	0.000000	-0.030381	0.096361	-0.177176	0.000000	0.000000	2.000000	160.000000	0.000000
15335.253312	-0.109798	0.604894	-0.011968	82.860779	15.323728	31.363926	0.489880	0.000000	0.598386	0.000000	0.000000	0.000000	-0.030381	0.096361	-0.177176	0.000000	0.000000	2.000000	160.000000	0.000000
15335.256645	-0.109798	0.604894	-0.011968	82.860779	15.323728	31.363926	0.489880	0.000000	0.598386	0.000000	0.000000	0.000000	-0.030381	0.096361	-0.177176	0.000000	0.000000	2.000000	160.000000	0.000000
15335.259978	-0.109908	0.605158	-0.012519	82.860779	15.323728	31.363926	0.489880	0.000000	0.598386	0.000000	0.000000	0.000000	-0.033095	0.079283	-0.165494	0.000000	0.000000	2.000000	160.000000	0.000000
15335.263312	-0.109908	0.605158	-0.012519	82.858337	15.152650	31.205465	0.489880	0.000000	0.598386	0.000000	0.000000	0.000000	-0.033095	0.079283	-0.165494	0.000000	0.000000	2.000000	160.000000	0.000000
15335.266645	-0.110002	0.605347	-0.013042	82.858337	15.152650	31.205465	0.489880	0.000000	0.598386	0.000000	0.000000	0.000000	-0.028339	0.056540	-0.156924	0.000000	0.000000	2.000000	160.000000	0.000000
15335.269978	-0.110002	0.605347	-0.013042	82.858337	15.152650	31.205465	0.489880	0.000000	0.598386	0.000000	0.000000	0.000000	-0.028339	0.056540	-0.156924	0.000000	0.000000	2.000000	160.000000	0.000000
15335.273312	-0.110002	0.605347	-0.013042	82.855621	15.116053	31.193253	0.500119	0.000000	0.652123	0.000000	0.000000	0.000000	-0.028339	0.056540	-0.156924	0.000000	0.000000	2.000000	160.000000	0.000000
15335.276645	-0.110002	0.605347	-0.013042	82.855621	15.116053	31.193253	0.500119	0.000000	0.652123	0.000000	0.000000	0.000000	-0.028339	0.056540	-0.156924	0.000000	0.000000	2.000000	160.000000	0.000000
15335.279978	-0.110070	0.605473	-0.013492	82.855621	15.116053	31.193253	0.500119	0.000000	0.652123	0.000000	0.000000	0.000000	-0.020223	0.037810	-0.134986	0.000000	0.000000	2.000000	160.000000	0.000000
15335.283312	-0.110070	0.605473	-0.013492	82.858368	15.111876	31.205502	0.500119	0.000000	0.652123	0.000000	0.000000	0.000000	-0.020223	0.037810	-0.134986	0.000000	0.000000	2.000000	160.000000	0.000000
15335.286645	-0.110070	0.605473	-0.013492	82.858368	15.111876	31.205502	0.500119	0.000000	0.652123	0.000000	0.000000	0.000000	-0.020223	0.037810	-0.134986	0.000000	0.000000	2.000000	160.000000	0.000000
15335.289978	-0.110070	0.605473	-0.013492	82.858368	15.111876	31.205502	0.500119	0.000000	0.652123	0.000000	0.000000	0.000000	-0.020223	0.037810	-0.134986	0.000000	0.000000	2.000000	160.000000	0.000000
15335.293312	-0.110128	0.605556	-0.014249	82.863861	15.122550	31.229965	0.503489	0.000000	0.674621	0.000000	0.000000	0.000000	-0.017394	0.025058	-0.226843	0.000000	0.000000	2.000000	160.000000	0.000000
15335.296645	-0.110128	0.605556	-0.014249	82.863861	15.122550	31.229965	0.503489	0.000000	0.674621	0.000000	0.000000	0.000000	-0.000000	0.000006	0.000000	0.000000	0.000000	2.000000	160.000000	0.000000
15335.299978	-0.110128	0.605556	-0.014249	82.863861	15.122550	31.229965	0.503489	0.000000	0.674621	0.000000	0.000000	0.000000	-0.000000	0.000006	0.000000	0.000000	0.000000	2.000000	160.000000	0.000000
15335.303312	-0.110128	0.605556	-0.014249	82.877510	15.175281	31.291334	0.506388	0.000000	0.712428	0.000000	0.000000	0.000000	-0.000000	0.000006	0.000000	0.000000	0.000000	2.000000	160.000000	0.000000
15335.306645	-0.110128	0.605556	-0.014249	82.877510	15.175281	31.291334	0.506388	0.000000	0.712428	0.000000	0.000000	0.000000	-0.000000	0.000006	0.000000	0.000000	0.000000	2.000000	160.000000	0.000000
15335.309978	-0.110122	0.605533	-0.014539	82.877510	15.175281	31.291334	0.506388	0.000000	0.712428	0.000000	0.000000	0.000000	0.001582	-0.006934	-0.087134	0.000000	0.000000	2.000000	160.000000	0.000000
15335.313312	-0.110122	0.605533	-0.014539	82.891182	15.233665	31.352901	0.506388	0.000000	0.712428	0.000000	0.000000	0.000000	0.001582	-0.006934	-0.087134	0.000000	0.000000	2.000000	160.000000	0.000000
15335.316645	-0.110122	0.605533	-0.014539	82.891182	15.233665	31.352901	0.506388	0.000000	0.712428	0.000000	0.000000	0.000000	0.001582	-0.006934	-0.087134	0.000000	0.000000	2.000000	160.000000	0.000000
15335.319978	-0.110122	0.605533	-0.014539	82.891182	15.233665	31.352901	0.506388	0.000000	0.712428	0.000000	0.000000	0.000000	0.001582	-0.006934	-0.087134	0.000000	0.000000	2.000000	160.000000	0.000000
15335.323312	-0.110056	0.605346	-0.014898	82.908424	15.296477	31.414690	0.506125	0.000000	0.726950	0.000000	0.000000	0.000000	0.020067	-0.056173	-0.107554	0.000000	0.000000	2.000000	160.000000	0.000000
15335.326645	-0.110056	0.605346	-0.014898	82.908424	15.296477	31.414690	0.506125	0.000000	0.726950	0.000000	0.000000	0.000000	0.020067	-0.056173	-0.107554	0.000000	0.000000	2.000000	160.000000	0.000000
15335.329978	-0.110056	0.605346	-0.014898	82.908424	15.296477	31.414690	0.506125	0.000000	0.726950	0.000000	0.000000	0.000000	0.020067	-0.056173	-0.107554	0.000000	0.000000	2.000000	160.000000	0.000000
15335.333312	-0.110056	0.605346	-0.014898	82.927544	15.382813	31.501694	0.502780	0.000000	0.744876	0.000000	0.000000	0.000000	0.020067	-0.056173	-0.107554	0.000000	0.000000	2.000000	160.000000	0.000000
15335.336645	-0.110038	0.605226	-0.014968	82.927544	15.382813	31.501694	0.502780	0.000000	0.744876	0.000000	0.000000	0.000000	0.005278	-0.036006	-0.021206	0.000000	0.000000	2.000000	160.000000	0.000000
15335.339978	-0.110038	0.605226	-0.014968	82.927544	15.382813	31.501694	0.502780	0.000000	0.744876	0.000000	0.000000	0.000000	0.005278	-0.036006	-0.021206	0.000000	0.000000	2.000000	160.000000	0.000000
15335.343312	-0.110038	0.605226	-0.014968	82.943863	15.451757	31.576637	0.501901	0.000000	0.748410	0.000000	0.000000	0.000000	0.005278	-0.036006	-0.021206	0.000000	0.000000	2.000000	160.000000	0.000000
15335.346645	-0.110038	0.605226	-0.014968	82.943863	15.451757	31.576637	0.501901	0.000000	0.748410	0.000000	0.000000	0.000000	0.005278	-0.036006	-0.021206	0.000000	0.000000	2.000000	160.000000	0.000000
15335.349978	-0.110103	0.605063	-0.014976	82.943863	15.451757	31.576637	0.501901	0.000000	0.748410	0.000000	0.000000	0.000000	-0.019475	-0.048754	-0.002366	0.000000	0.000000	2.000000	160.000000	0.000000
15335.353312	-0.110103	0.605063	-0.014976	82.962959	15.528089	31.664511	0.501901	0.000000	0.748410	0.000000	0.000000	0.000000	-0.019475	-0.048754	-0.002366	0.000000	0.000000	2.000000	160.000000	0.000000
15335.356645	-0.110103	0.605063	-0.014976	82.962959	15.528089	31.664511	0.501901	0.000000	0.748410	0.000000	0.000000	0.000000	-0.019475	-0.048754	-0.002366	0.000000	0.000000	2.000000	160.000000	0.000000
15335.359978	-0.110103	0.605063	-0.014976	82.962959	15.528089	31.664511	0.501901	0.000000	0.748410	0.000000	0.000000	0.000000	-0.019475	-0.048754	-0.002366	0.000000	0.000000	2.000000	160.000000	0.000000
15335.363312	-0.110292	0.604720	-0.014932	82.983986	15.615249	31.763144	0.505146	0.000000	0.748805	0.000000	0.000000	0.000000	-0.056817	-0.102787	0.013263	0.000000	0.000000	2.000000	160.000000	0.000000
15335.366645	-0.110292	0.604720	-0.014932	82.983986	15.615249	31.763144	0.505146	0.000000	0.748805	0.000000	0.000000	0.000000	0.000001	-0.000004	-0.000000	0.000000	0.000000	2.000000	160.000000	0.000000
15335.369978	-0.110292	0.604720	-0.014932	82.983986	15.615249	31.763144	0.505146	0.000000	0.748805	0.000000	0.000000	0.000000	0.000001	-0.000004	-0.000000	0.000000	0.000000	2.000000	160.000000	0.000000
15335.373312	-0.110292	0.604720	-0.014932	83.009583	15.726056	31.885424	0.514616	0.000000	0.746594	0.000000	0.000000	0.000000	0.000001	-0.000004	-0.000000	0.000000	0.000000	2.000000	160.000000	0.000000
15335.376645	-0.110292	0.604720	-0.014932	83.009583	15.726056	31.885424	0.514616	0.000000	0.746594	0.000000	0.000000	0.000000	0.000001	-0.000004	-0.000000	0.000000	0.000000	2.000000	160.000000	0.000000
15335.379978	-0.110371	0.604521	-0.014885	83.009583	15.726056	31.885424	0.514616	0.000000	0.746594	0.000000	0.000000	0.000000	-0.023572	-0.059788	0.014041	0.000000	0.000000	2.000000	160.000000	0.000000
15335.383312	-0.110371	0.604521	-0.014885	83.049011	15.933344	32.102280	0.514616	0.000000	0.746594	0.000000	0.000000	0.000000	-0.023572	-0.059788	0.014041	0.000000	0.000000	2.000000	160.000000	0.000000
15335.386645	-0.110371	0.604521	-0.014885	83.049011	15.933344	32.102280	0.514616	0.000000	0.746594	0.000000	0.000000	0.000000	-0.023572	-0.059788	0.014041	0.000000	0.000000	2.000000	160.000000	0.000000
15335.389978	-0.110371	0.604521	-0.014885	83.049011	15.933344	32.102280	0.514616	0.000000	0.746594	0.000000	0.000000	0.000000	-0.023572	-0.059788	0.014041	0.000000	0.000000	2.000000	160.000000	0.000000
15335.393312	-0.110537	0.604203	-0.014844	83.123001	16.333292	32.513126	0.518545	0.000000	0.744254	0.000000	0.000000	0.000000	-0.049928	-0.095354	0.012347	0.000000	0.000000	2.000000	160.000000	0.000000
15335.396645	-0.110537	0.604203	-0.014844	83.123001	16.333292	32.513126	0.518545	0.000000	0.744254	0.000000	0.000000	0.000000	-0.049928	-0.095354	0.012347	0.000000	0.000000	2.000000	160.000000	0.000000
15335.399978	-0.110537	0.604203	-0.014844	83.123001	16.333292	32.513126	0.518545	0.000000	0.744254	0.000000	0.000000	0.000000	-0.049928	-0.095354	0.012347	0.000000	0.000000	2.000000	160.000000	0.000000
15335.403312	-0.110537	0.604203	-0.014844	83.220955	16.955685	33.146011	0.526866	0.000000	0.742196	0.000000	0.000000	0.000000	-0.049928	-0.095354	0.012347	0.000000	0.000000	2.000000	160.000000	0.000000
15335.406645	-0.110585	0.604060	-0.014831	83.220955	16.955685	33.146011	0.526866	0.000000	0.742196	0.000000	0.000000	0.000000	-0.014338	-0.043041	0.003807	0.000000	0.000000	2.000000	160.000000	0.000000
15335.409978	-0.110585	0.604060	-0.014831	83.220955	16.955685	33.146011	0.526866	0.000000	0.742196	0.000000	0.000000	0.000000	-0.014338	-0.043041	0.003807	0.000000	0.000000	2.000000	160.000000	0.000000
15335.413312	-0.110585	0.604060	-0.014831	83.320267	17.732950	33.941662	0.529256	0.000000	0.741562	0.000000	0.000000	0.000000	-0.014338	-0.043041	0.003807	0.000000	0.000000	2.000000	160.000000	0.000000
15335.416645	-0.110585	0.604060	-0.014831	83.320267	17.732950	33.941662	0.529256	0.000000	0.741562	0.000000	0.000000	0.000000	-0.014338	-0.043041	0.003807	0.000000	0.000000	2.000000	160.000000	0.000000
15335.419978	-0.110606	0.603922	-0.014837	83.320267	17.732950	33.941662	0.529256	0.000000	0.741562	0.000000	0.000000	0.000000	-0.006268	-0.041291	-0.001693	0.000000	0.000000	2.000000	160.000000	0.000000
15335.423312	-0.110606	0.603922	-0.014837	83.405807	18.525352	34.756588	0.529256	0.000000	0.741562	0.000000	0.000000	0.000000	-0.006268	-0.041291	-0.001693	0.000000	0.000000	2.000000	160.000000	0.000000
15335.426645	-0.110606	0.603922	-0.014837	83.405807	18.525352	34.756588	0.529256	0.000000	0.741562	0.000000	0.000000	0.000000	-0.006268	-0.041291	-0.001693	0.000000	0.000000	2.000000	160.000000	0.000000
15335.429978	-0.110606	0.603922	-0.014837	83.405807	18.525352	34.756588	0.529256	0.000000	0.741562	0.000000	0.000000	0.000000	-0.006268	-0.041291	-0.001693	0.000000	0.000000	2.000000	160.000000	0.000000
15335.433312	-0.110589	0.603666	-0.014817	83.481117	19.231407	35.477970	0.530300	0.000000	0.741844	0.000000	0.000000	0.000000	0.005183	-0.076852	0.006032	0.000000	0.000000	2.000000	160.000000	0.000000
15335.436645	-0.110589	0.603666	-0.014817	83.481117	19.231407	35.477970	0.530300	0.000000	0.741844	0.000000	0.000000	0.000000	-0.000000	0.000002	-0.000000	0.000000	0.000000	2.000000	160.000000	0.000000
15335.439978	-0.110589	0.603666	-0.014817	83.481117	19.231407	35.477970	0.530300	0.000000	0.741844	0.000000	0.000000	0.000000	-0.000000	0.000002	-0.000000	0.000000	0.000000	2.000000	160.000000	0.000000
15335.443312	-0.110589	0.603666	-0.014817	83.532585	19.653265	35.903900	0.529436	0.000000	0.740838	0.000000	0.000000	0.000000	-0.000000	0.000002	-0.000000	0.000000	0.000000	2.000000	160.000000	0.000000
15335.446645	-0.110589	0.603666	-0.014817	83.532585	19.653265	35.903900	0.529436	0.000000	0.740838	0.000000	0.000000	0.000000	-0.000000	0.000002	-0.000000	0.000000	0.000000	2.000000	160.000000	0.000000
15335.449978	-0.110568	0.603528	-0.014812	83.532585	19.653265	35.903900	0.529436	0.000000	0.740838	0.000000	0.000000	0.000000	0.006338	-0.041270	0.001421	0.000000	0.000000	2.000000	160.000000	0.000000
15335.453312	-0.110568	0.603528	-0.014812	83.567421	19.879051	36.124226	0.529436	0.000000	0.740838	0.000000	0.000000	0.000000	0.006338	-0.041270	0.001421	0.000000	0.000000	2.000000	160.000000	0.000000
15335.456645	-0.110568	0.603528	-0.014812	83.567421	19.879051	36.124226	0.529436	0.000000	0.740838	0.000000	0.000000	0.000000	0.006338	-0.041270	0.001421	0.000000	0.000000	2.000000	160.000000	0.000000
15335.459978	-0.110568	0.603528	-0.014812	83.567421	19.879051	36.124226	0.529436	0.000000	0.740838	0.000000	0.000000	0.000000	0.006338	-0.041270	0.001421	0.000000	0.000000	2.000000	160.000000	0.000000
15335.463312	-0.110420	0.603184	-0.014868	83.590752	20.029827	36.265011	0.528380	0.000000	0.740602	0.000000	0.000000	0.000000	0.044383	-0.103472	-0.016914	0.000000	0.000000	2.000000	160.000000	0.000000
15335.466645	-0.110420	0.603184	-0.014868	83.590752	20.029827	36.265011	0.528380	0.000000	0.740602	0.000000	0.000000	0.000000	0.044383	-0.103472	-0.016914	0.000000	0.000000	2.000000	160.000000	0.000000
15335.469978	-0.110420	0.603184	-0.014868	83.590752	20.029827	36.265011	0.528380	0.000000	0.740602	0.000000	0.000000	0.000000	0.044383	-0.103472	-0.016914	0.000000	0.000000	2.000000	160.000000	0.000000
15335.473312	-0.110420	0.603184	-0.014868	83.618469	20.207363	36.435287	0.520983	0.000000	0.743421	0.000000	0.000000	0.000000	0.044383	-0.103472	-0.016914	0.000000	0.000000	2.000000	160.000000	0.000000
15335.476645	-0.110320	0.602970	-0.014911	83.618469	20.207363	36.435287	0.520983	0.000000	0.743421	0.000000	0.000000	0.000000	0.029976	-0.063970	-0.012875	0.000000	0.000000	2.000000	160.000000	0.000000
15335.479978	-0.110320	0.602970	-0.014911	83.618469	20.207363	36.435287	0.520983	0.000000	0.743421	0.000000	0.000000	0.000000	0.029976	-0.063970	-0.012875	0.000000	0.000000	2.000000	160.000000	0.000000
15335.483312	-0.110320	0.602970	-0.014911	83.649544	20.410736	36.626240	0.515987	0.000000	0.745567	0.000000	0.000000	0.000000	0.029976	-0.063970	-0.012875	0.000000	0.000000	2.000000	160.000000	0.000000
15335.486645	-0.110212	0.602719	-0.014986	83.649544	20.410736	36.626240	0.515987	0.000000	0.745567	0.000000	0.000000	0.000000	0.032344	-0.075319	-0.022404	0.000000	0.000000	2.000000	160.000000	0.000000
15335.489978	-0.110212	0.602719	-0.014986	83.649544	20.410736	36.626240	0.515987	0.000000	0.745567	0.000000	0.000000	0.000000	0.032344	-0.075319	-0.022404	0.000000	0.000000	2.000000	160.000000	0.000000
15335.493312	-0.110212	0.602719	-0.014986	83.685616	20.642675	36.851391	0.510597	0.000000	0.749301	0.000000	0.000000	0.000000	0.032344	-0.075319	-0.022404	0.000000	0.000000	2.000000	160.000000	0.000000
15335.496645	-0.110212	0.602719	-0.014986	83.685616	20.642675	36.851391	0.510597	0.000000	0.749301	0.000000	0.000000	0.000000	0.032344	-0.075319	-0.022404	0.000000	0.000000	2.000000	160.000000	0.000000
15335.499978	-0.110113	0.602412	-0.015114	83.685616	20.642675	36.851391	0.510597	0.000000	0.749301	0.000000	0.000000	0.000000	0.029600	-0.092306	-0.038274	0.000000	0.000000	2.000000	160.000000	0.000000
15335.503312	-0.110113	0.602412	-0.015114	83.729340	20.923283	37.128231	0.510597	0.000000	0.749301	0.000000	0.000000	0.000000	0.029600	-0.092306	-0.038274	0.000000	0.000000	2.000000	160.000000	0.000000
15335.506645	-0.110037	0.602079	-0.015239	83.729340	20.923283	37.128231	0.510597	0.000000	0.749301	0.000000	0.000000	0.000000	0.022736	-0.099703	-0.037612	0.000000	0.000000	2.000000	160.000000	0.000000
15335.509978	-0.110037	0.602079	-0.015239	83.729340	20.923283	37.128231	0.510597	0.000000	0.749301	0.000000	0.000000	0.000000	0.022736	-0.099703	-0.037612	0.000000	0.000000	2.000000	160.000000	0.000000
15335.513312	-0.110037	0.602079	-0.015239	83.772888	21.207766	37.408932	0.501874	0.000000	0.761948	0.000000	0.000000	0.000000	0.022736	-0.099703	-0.037612	0.000000	0.000000	2.000000	160.000000	0.000000
15335.516645	-0.109944	0.601697	-0.015344	83.772888	21.207766	37.408932	0.501874	0.000000	0.761948	0.000000	0.000000	0.000000	0.027896	-0.114584	-0.031531	0.000000	0.000000	2.000000	160.000000	0.000000
15335.519978	-0.109944	0.601697	-0.015344	83.772888	21.207766	37.408932	0.501874	0.000000	0.761948	0.000000	0.000000	0.000000	0.027896	-0.114584	-0.031531	0.000000	0.000000	2.000000	160.000000	0.000000
15335.523312	-0.109944	0.601697	-0.015344	83.826477	21.568779	37.761120	0.497224	0.000000	0.767203	0.000000	0.000000	0.000000	0.027896	-0.114584	-0.031531	0.000000	0.000000	2.000000	160.000000	0.000000
15335.526645	-0.109944	0.601697	-0.015344	83.826477	21.568779	37.761120	0.497224	0.000000	0.767203	0.000000	0.000000	0.000000	0.027896	-0.114584	-0.031531	0.000000	0.000000	2.000000	160.000000	0.000000
15335.529978	-0.109845	0.601253	-0.015474	83.826477	21.568779	37.761120	0.497224	0.000000	0.767203	0.000000	0.000000	0.000000	0.029712	-0.133283	-0.038880	0.000000	0.000000	2.000000	160.000000	0.000000
15335.533312	-0.109845	0.601253	-0.015474	83.883942	21.981884	38.167213	0.497224	0.000000	0.767203	0.000000	0.000000	0.000000	0.029712	-0.133283	-0.038880	0.000000	0.000000	2.000000	160.000000	0.000000
15335.536645	-0.109845	0.601253	-0.015474	83.883942	21.981884	38.167213	0.497224	0.000000	0.767203	0.000000	0.000000	0.000000	0.029712	-0.133283	-0.038880	0.000000	0.000000	2.000000	160.000000	0.000000
15335.539978	-0.109845	0.601253	-0.015474	83.883942	21.981884	38.167213	0.497224	0.000000	0.767203	0.000000	0.000000	0.000000	0.029712	-0.133283	-0.038880	0.000000	0.000000	2.000000	160.000000	0.000000
15335.543312	-0.109611	0.600222	-0.015702	83.945045	22.446568	38.629383	0.492272	0.000000	0.773683	0.000000	0.000000	0.000000	0.070432	-0.309205	-0.068471	0.000000	0.000000	2.000000	160.000000	0.000000
15335.546645	-0.109611	0.600222	-0.015702	83.945045	22.446568	38.629383	0.492272	0.000000	0.773683	0.000000	0.000000	0.000000	-0.000001	0.000000	0.000000	0.000000	0.000000	2.000000	160.000000	0.000000
15335.549978	-0.109611	0.600222	-0.015702	83.945045	22.446568	38.629383	0.492272	0.000000	0.773683	0.000000	0.000000	0.000000	-0.000001	0.000000	0.000000	0.000000	0.000000	2.000000	160.000000	0.000000
15335.553312	-0.109611	0.600222	-0.015702	84.007660	22.991636	39.176929	0.480533	0.000000	0.785095	0.000000	0.000000	0.000000	-0.000001	0.000000	0.000000	0.000000	0.000000	2.000000	160.000000	0.000000
15335.556645	-0.109611	0.600222	-0.015702	84.007660	22.991636	39.176929	0.480533	0.000000	0.785095	0.000000	0.000000	0.000000	-0.000001	0.000000	0.000000	0.000000	0.000000	2.000000	160.000000	0.000000
15335.559978	-0.109513	0.599617	-0.015827	84.007660	22.991636	39.176929	0.480533	0.000000	0.785095	0.000000	0.000000	0.000000	0.029353	-0.181531	-0.037602	0.000000	0.000000	2.000000	160.000000	0.000000
15335.563312	-0.109513	0.599617	-0.015827	84.067230	23.666958	39.866150	0.480533	0.000000	0.785095	0.000000	0.000000	0.000000	0.029353	-0.181531	-0.037602	0.000000	0.000000	2.000000	160.000000	0.000000
15335.566645	-0.109432	0.598994	-0.015975	84.067230	23.666958	39.866150	0.480533	0.000000	0.785095	0.000000	0.000000	0.000000	0.024311	-0.187023	-0.044216	0.000000	0.000000	2.000000	160.000000	0.000000
15335.569978	-0.109432	0.598994	-0.015975	84.067230	23.666958	39.866150	0.480533	0.000000	0.785095	0.000000	0.000000	0.000000	0.024311	-0.187023	-0.044216	0.000000	0.000000	2.000000	160.000000	0.000000
15335.573312	-0.109432	0.598994	-0.015975	84.120903	24.453854	40.681000	0.471590	0.000000	0.798732	0.000000	0.000000	0.000000	0.024311	-0.187023	-0.044216	0.000000	0.000000	2.000000	160.000000	0.000000
15335.576645	-0.109432	0.598994	-0.015975	84.120903	24.453854	40.681000	0.471590	0.000000	0.798732	0.000000	0.000000	0.000000	0.024311	-0.187023	-0.044216	0.000000	0.000000	2.000000	160.000000	0.000000
15335.579978	-0.109358	0.598340	-0.016092	84.120903	24.453854	40.681000	0.471590	0.000000	0.798732	0.000000	0.000000	0.000000	0.022065	-0.196125	-0.035187	0.000000	0.000000	2.000000	160.000000	0.000000
15335.583312	-0.109358	0.598340	-0.016092	84.165512	25.290976	41.556740	0.471590	0.000000	0.798732	0.000000	0.000000	0.000000	0.022065	-0.196125	-0.035187	0.000000	0.000000	2.000000	160.000000	0.000000
15335.586645	-0.109309	0.597705	-0.016199	84.165512	25.290976	41.556740	0.471590	0.000000	0.798732	0.000000	0.000000	0.000000	0.014652	-0.190377	-0.032220	0.000000	0.000000	2.000000	160.000000	0.000000
15335.589978	-0.109309	0.597705	-0.016199	84.165512	25.290976	41.556740	0.471590	0.000000	0.798732	0.000000	0.000000	0.000000	0.014652	-0.190377	-0.032220	0.000000	0.000000	2.000000	160.000000	0.000000
15335.593312	-0.109309	0.597705	-0.016199	84.208908	26.140577	42.445042	0.465470	0.000000	0.809966	0.000000	0.000000	0.000000	0.014652	-0.190377	-0.032220	0.000000	0.000000	2.000000	160.000000	0.000000
15335.596645	-0.109309	0.597705	-0.016199	84.208908	26.140577	42.445042	0.465470	0.000000	0.809966	0.000000	0.000000	0.000000	0.014652	-0.190377	-0.032220	0.000000	0.000000	2.000000	160.000000	0.000000
15335.599978	-0.109266	0.597065	-0.016284	84.208908	26.140577	42.445042	0.465470	0.000000	0.809966	0.000000	0.000000	0.000000	0.012972	-0.192053	-0.025442	0.000000	0.000000	2.000000	160.000000	0.000000
15335.603312	-0.109266	0.597065	-0.016284	84.250656	26.869999	43.205994	0.465470	0.000000	0.809966	0.000000	0.000000	0.000000	0.012972	-0.192053	-0.025442	0.000000	0.000000	2.000000	160.000000	0.000000
15335.606645	-0.109265	0.596494	-0.016287	84.250656	26.869999	43.205994	0.465470	0.000000	0.809966	0.000000	0.000000	0.000000	0.000221	-0.171394	-0.000888	0.000000	0.000000	2.000000	160.000000	0.000000
15335.609978	-0.109265	0.596494	-0.016287	84.250656	26.869999	43.205994	0.465470	0.000000	0.809966	0.000000	0.000000	0.000000	0.000221	-0.171394	-0.000888	0.000000	0.000000	2.000000	160.000000	0.000000
15335.613312	-0.109265	0.596494	-0.016287	84.295868	27.433430	43.784641	0.463272	0.000000	0.814355	0.000000	0.000000	0.000000	0.000221	-0.171394	-0.000888	0.000000	0.000000	2.000000	160.000000	0.000000
15335.616645	-0.109265	0.596494	-0.016287	84.295868	27.433430	43.784641	0.463272	0.000000	0.814355	0.000000	0.000000	0.000000	0.000221	-0.171394	-0.000888	0.000000	0.000000	2.000000	160.000000	0.000000
15335.619978	-0.109278	0.595954	-0.016235	84.295868	27.433430	43.784641	0.463272	0.000000	0.814355	0.000000	0.000000	0.000000	-0.003871	-0.161994	0.015626	0.000000	0.000000	2.000000	160.000000	0.000000
15335.623312	-0.109278	0.595954	-0.016235	84.336937	27.908159	44.269459	0.463272	0.000000	0.814355	0.000000	0.000000	0.000000	-0.003871	-0.161994	0.015626	0.000000	0.000000	2.000000	160.000000	0.000000
15335.626645	-0.109303	0.595470	-0.016135	84.336937	27.908159	44.269459	0.463272	0.000000	0.814355	0.000000	0.000000	0.000000	-0.007429	-0.145227	0.029977	0.000000	0.000000	2.000000	160.000000	0.000000
15335.629978	-0.109303	0.595470	-0.016135	84.336937	27.908159	44.269459	0.463272	0.000000	0.814355	0.000000	0.000000	0.000000	-0.007429	-0.145227	0.029977	0.000000	0.000000	2.000000	160.000000	0.000000
15335.633312	-0.109303	0.595470	-0.016135	84.366013	28.327183	44.701393	0.465155	0.000000	0.806754	0.000000	0.000000	0.000000	-0.007429	-0.145227	0.029977	0.000000	0.000000	2.000000	160.000000	0.000000
15335.636645	-0.109303	0.595470	-0.016135	84.366013	28.327183	44.701393	0.465155	0.000000	0.806754	0.000000	0.000000	0.000000	-0.007429	-0.145227	0.029977	0.000000	0.000000	2.000000	160.000000	0.000000
15335.639978	-0.109350	0.595054	-0.015947	84.366013	28.327183	44.701393	0.465155	0.000000	0.806754	0.000000	0.000000	0.000000	-0.013945	-0.124781	0.056275	0.000000	0.000000	2.000000	160.000000	0.000000
15335.643312	-0.109350	0.595054	-0.015947	84.389061	28.677073	45.059544	0.465155	0.000000	0.806754	0.000000	0.000000	0.000000	-0.013945	-0.124781	0.056275	0.000000	0.000000	2.000000	160.000000	0.000000
15335.646645	-0.109350	0.595054	-0.015947	84.389061	28.677073	45.059544	0.465155	0.000000	0.806754	0.000000	0.000000	0.000000	-0.013945	-0.124781	0.056275	0.000000	0.000000	2.000000	160.000000	0.000000
15335.649978	-0.109350	0.595054	-0.015947	84.389061	28.677073	45.059544	0.465155	0.000000	0.806754	0.000000	0.000000	0.000000	-0.013945	-0.124781	0.056275	0.000000	0.000000	2.000000	160.000000	0.000000
15335.653312	-0.109457	0.594389	-0.015422	84.409668	28.960836	45.350891	0.467479	0.000000	0.797375	0.000000	0.000000	0.000000	-0.032355	-0.199590	0.157506	0.000000	0.000000	2.000000	160.000000	0.000000
15335.656645	-0.109457	0.594389	-0.015422	84.409668	28.960836	45.350891	0.467479	0.000000	0.797375	0.000000	0.000000	0.000000	-0.000001	0.000002	-0.000000	0.000000	0.000000	2.000000	160.000000	0.000000
15335.659978	-0.109457	0.594389	-0.015422	84.409668	28.960836	45.350891	0.467479	0.000000	0.797375	0.000000	0.000000	0.000000	-0.000001	0.000002	-0.000000	0.000000	0.000000	2.000000	160.000000	0.000000
15335.663312	-0.109457	0.594389	-0.015422	84.424545	29.124952	45.517342	0.472872	0.000000	0.771124	0.000000	0.000000	0.000000	-0.000001	0.000002	-0.000000	0.000000	0.000000	2.000000	160.000000	0.000000
15335.666645	-0.109457	0.594389	-0.015422	84.424545	29.124952	45.517342	0.472872	0.000000	0.771124	0.000000	0.000000	0.000000	-0.000001	0.000002	-0.000000	0.000000	0.000000	2.000000	160.000000	0.000000
15335.669978	-0.109534	0.594145	-0.015113	84.424545	29.124952	45.517342	0.472872	0.000000	0.771124	0.000000	0.000000	0.000000	-0.022969	-0.072983	0.092695	0.000000	0.000000	2.000000	160.000000	0.000000
15335.673312	-0.109534	0.594145	-0.015113	84.434784	29.245935	45.640453	0.472872	0.000000	0.771124	0.000000	0.000000	0.000000	-0.022969	-0.072983	0.092695	0.000000	0.000000	2.000000	160.000000	0.000000
15335.676645	-0.109534	0.594145	-0.015113	84.434784	29.245935	45.640453	0.472872	0.000000	0.771124	0.000000	0.000000	0.000000	-0.022969	-0.072983	0.092695	0.000000	0.000000	2.000000	160.000000	0.000000
15335.679978	-0.109534	0.594145	-0.015113	84.434784	29.245935	45.640453	0.472872	0.000000	0.771124	0.000000	0.000000	0.000000	-0.022969	-0.072983	0.092695	0.000000	0.000000	2.000000	160.000000	0.000000
15335.683312	-0.109678	0.593782	-0.014440	84.443886	29.336700	45.728909	0.476700	0.000000	0.755675	0.000000	0.000000	0.000000	-0.043337	-0.109049	0.201920	0.000000	0.000000	2.000000	160.000000	0.000000
15335.686645	-0.109678	0.593782	-0.014440	84.443886	29.336700	45.728909	0.476700	0.000000	0.755675	0.000000	0.000000	0.000000	0.000001	-0.000008	-0.000000	0.000000	0.000000	2.000000	160.000000	0.000000
15335.689978	-0.109678	0.593782	-0.014440	84.443886	29.336700	45.728909	0.476700	0.000000	0.755675	0.000000	0.000000	0.000000	0.000001	-0.000008	-0.000000	0.000000	0.000000	2.000000	160.000000	0.000000
15335.693312	-0.109678	0.593782	-0.014440	84.448463	29.380796	45.773209	0.483923	0.000000	0.722021	0.000000	0.000000	0.000000	0.000001	-0.000008	-0.000000	0.000000	0.000000	2.000000	160.000000	0.000000
15335.696645	-0.109763	0.593643	-0.014098	84.448463	29.380796	45.773209	0.483923	0.000000	0.722021	0.000000	0.000000	0.000000	-0.025469	-0.041647	0.102822	0.000000	0.000000	2.000000	160.000000	0.000000
15335.699978	-0.109763	0.593643	-0.014098	84.448463	29.380796	45.773209	0.483923	0.000000	0.722021	0.000000	0.000000	0.000000	-0.025469	-0.041647	0.102822	0.000000	0.000000	2.000000	160.000000	0.000000
15335.703312	-0.109763	0.593643	-0.014098	84.450760	29.402964	45.795490	0.488168	0.000000	0.704884	0.000000	0.000000	0.000000	-0.025469	-0.041647	0.102822	0.000000	0.000000	2.000000	160.000000	0.000000
15335.706645	-0.109763	0.593643	-0.014098	84.450760	29.402964	45.795490	0.488168	0.000000	0.704884	0.000000	0.000000	0.000000	-0.025469	-0.041647	0.102822	0.000000	0.000000	2.000000	160.000000	0.000000
15335.709978	-0.109837	0.593517	-0.013802	84.450760	29.402964	45.795490	0.488168	0.000000	0.704884	0.000000	0.000000	0.000000	-0.021979	-0.037922	0.088731	0.000000	0.000000	2.000000	160.000000	0.000000
15335.713312	-0.109837	0.593517	-0.013802	84.455322	29.447166	45.839901	0.488168	0.000000	0.704884	0.000000	0.000000	0.000000	-0.021979	-0.037922	0.088731	0.000000	0.000000	2.000000	160.000000	0.000000
15335.716645	-0.109914	0.593409	-0.013490	84.455322	29.447166	45.839901	0.488168	0.000000	0.704884	0.000000	0.000000	0.000000	-0.023181	-0.032405	0.093574	0.000000	0.000000	2.000000	160.000000	0.000000
15335.719978	-0.109914	0.593409	-0.013490	84.455322	29.447166	45.839901	0.488168	0.000000	0.704884	0.000000	0.000000	0.000000	-0.023181	-0.032405	0.093574	0.000000	0.000000	2.000000	160.000000	0.000000
15335.723312	-0.109914	0.593409	-0.013490	84.457619	29.466625	45.862198	0.495694	0.000000	0.674500	0.000000	0.000000	0.000000	-0.023181	-0.032405	0.093574	0.000000	0.000000	2.000000	160.000000	0.000000
15335.726645	-0.109914	0.593409	-0.013490	84.457619	29.466625	45.862198	0.495694	0.000000	0.674500	0.000000	0.000000	0.000000	-0.023181	-0.032405	0.093574	0.000000	0.000000	2.000000	160.000000	0.000000
15335.729978	-0.110012	0.593300	-0.013183	84.457619	29.466625	45.862198	0.495694	0.000000	0.674500	0.000000	0.000000	0.000000	-0.029496	-0.032505	0.091987	0.000000	0.000000	2.000000	160.000000	0.000000
15335.733312	-0.110012	0.593300	-0.013183	84.462112	29.510946	45.906708	0.495694	0.000000	0.674500	0.000000	0.000000	0.000000	-0.029496	-0.032505	0.091987	0.000000	0.000000	2.000000	160.000000	0.000000
15335.736645	-0.110012	0.593300	-0.013183	84.462112	29.510946	45.906708	0.495694	0.000000	0.674500	0.000000	0.000000	0.000000	-0.029496	-0.032505	0.091987	0.000000	0.000000	2.000000	160.000000	0.000000
15335.739978	-0.110012	0.593300	-0.013183	84.462112	29.510946	45.906708	0.495694	0.000000	0.674500	0.000000	0.000000	0.000000	-0.029496	-0.032505	0.091987	0.000000	0.000000	2.000000	160.000000	0.000000
15335.743312	-0.110120	0.593066	-0.012749	84.468910	29.577591	45.973675	0.500610	0.000000	0.659169	0.000000	0.000000	0.000000	-0.032283	-0.070328	0.130291	0.000000	0.000000	2.000000	160.000000	0.000000
15335.746645	-0.110120	0.593066	-0.012749	84.468910	29.577591	45.973675	0.500610	0.000000	0.659169	0.000000	0.000000	0.000000	-0.032283	-0.070328	0.130291	0.000000	0.000000	2.000000	160.000000	0.000000
15335.749978	-0.110120	0.593066	-0.012749	84.468910	29.577591	45.973675	0.500610	0.000000	0.659169	0.000000	0.000000	0.000000	-0.032283	-0.070328	0.130291	0.000000	0.000000	2.000000	160.000000	0.000000
15335.753312	-0.110120	0.593066	-0.012749	84.476822	29.678091	46.076199	0.505991	0.000000	0.637454	0.000000	0.000000	0.000000	-0.032283	-0.070328	0.130291	0.000000	0.000000	2.000000	160.000000	0.000000
15335.756645	-0.110141	0.592927	-0.012575	84.476822	29.678091	46.076199	0.505991	0.000000	0.637454	0.000000	0.000000	0.000000	-0.006255	-0.041638	0.052368	0.000000	0.000000	2.000000	160.000000	0.000000
15335.759978	-0.110141	0.592927	-0.012575	84.476822	29.678091	46.076199	0.505991	0.000000	0.637454	0.000000	0.000000	0.000000	-0.006255	-0.041638	0.052368	0.000000	0.000000	2.000000	160.000000	0.000000
15335.763312	-0.110141	0.592927	-0.012575	84.485909	29.770267	46.166069	0.507033	0.000000	0.628726	0.000000	0.000000	0.000000	-0.006255	-0.041638	0.052368	0.000000	0.000000	2.000000	160.000000	0.000000
15335.766645	-0.110141	0.592927	-0.012575	84.485909	29.770267	46.166069	0.507033	0.000000	0.628726	0.000000	0.000000	0.000000	-0.006255	-0.041638	0.052368	0.000000	0.000000	2.000000	160.000000	0.000000
15335.769978	-0.110152	0.592776	-0.012440	84.485909	29.770267	46.166069	0.507033	0.000000	0.628726	0.000000	0.000000	0.000000	-0.003300	-0.045293	0.040460	0.000000	0.000000	2.000000	160.000000	0.000000
15335.773312	-0.110152	0.592776	-0.012440	84.501671	29.932894	46.323975	0.507033	0.000000	0.628726	0.000000	0.000000	0.000000	-0.003300	-0.045293	0.040460	0.000000	0.000000	2.000000	160.000000	0.000000
15335.776645	-0.110152	0.592776	-0.012440	84.501671	29.932894	46.323975	0.507033	0.000000	0.628726	0.000000	0.000000	0.000000	-0.003300	-0.045293	0.040460	0.000000	0.000000	2.000000	160.000000	0.000000
15335.779978	-0.110152	0.592776	-0.012440	84.501671	29.932894	46.323975	0.507033	0.000000	0.628726	0.000000	0.000000	0.000000	-0.003300	-0.045293	0.040460	0.000000	0.000000	2.000000	160.000000	0.000000
15335.783312	-0.110098	0.592418	-0.012203	84.514053	30.090559	46.473000	0.507583	0.000000	0.621983	0.000000	0.000000	0.000000	0.016051	-0.107372	0.070966	0.000000	0.000000	2.000000	160.000000	0.000000
15335.786645	-0.110098	0.592418	-0.012203	84.514053	30.090559	46.473000	0.507583	0.000000	0.621983	0.000000	0.000000	0.000000	0.016051	-0.107372	0.070966	0.000000	0.000000	2.000000	160.000000	0.000000
15335.789978	-0.110098	0.592418	-0.012203	84.514053	30.090559	46.473000	0.507583	0.000000	0.621983	0.000000	0.000000	0.000000	0.016051	-0.107372	0.070966	0.000000	0.000000	2.000000	160.000000	0.000000
15335.793312	-0.110098	0.592418	-0.012203	84.531982	30.288563	46.655521	0.504908	0.000000	0.610155	0.000000	0.000000	0.000000	0.016051	-0.107372	0.070966	0.000000	0.000000	2.000000	160.000000	0.000000
15335.796645	-0.109995	0.592230	-0.012075	84.531982	30.288563	46.655521	0.504908	0.000000	0.610155	0.000000	0.000000	0.000000	0.030835	-0.056501	0.038499	0.000000	0.000000	2.000000	160.000000	0.000000
15335.799978	-0.109995	0.592230	-0.012075	84.531982	30.288563	46.655521	0.504908	0.000000	0.610155	0.000000	0.000000	0.000000	0.030835	-0.056501	0.038499	0.000000	0.000000	2.000000	160.000000	0.000000
15335.803312	-0.109995	0.592230	-0.012075	84.549973	30.490511	46.839264	0.499769	0.000000	0.603739	0.000000	0.000000	0.000000	0.030835	-0.056501	0.038499	0.000000	0.000000	2.000000	160.000000	0.000000
15335.806645	-0.109869	0.591998	-0.011950	84.549973	30.490511	46.839264	0.499769	0.000000	0.603739	0.000000	0.000000	0.000000	0.037874	-0.069594	0.037302	0.000000	0.000000	2.000000	160.000000	0.000000
15335.809978	-0.109869	0.591998	-0.011950	84.549973	30.490511	46.839264	0.499769	0.000000	0.603739	0.000000	0.000000	0.000000	0.037874	-0.069594	0.037302	0.000000	0.000000	2.000000	160.000000	0.000000
15335.813312	-0.109869	0.591998	-0.011950	84.572342	30.739843	47.070606	0.493456	0.000000	0.597522	0.000000	0.000000	0.000000	0.037874	-0.069594	0.037302	0.000000	0.000000	2.000000	160.000000	0.000000
15335.816645	-0.109869	0.591998	-0.011950	84.572342	30.739843	47.070606	0.493456	0.000000	0.597522	0.000000	0.000000	0.000000	0.037874	-0.069594	0.037302	0.000000	0.000000	2.000000	160.000000	0.000000
15335.819978	-0.109745	0.591741	-0.011819	84.572342	30.739843	47.070606	0.493456	0.000000	0.597522	0.000000	0.000000	0.000000	0.037375	-0.077124	0.039398	0.000000	0.000000	2.000000	160.000000	0.000000
15335.823312	-0.109745	0.591741	-0.011819	84.599014	31.035034	47.350735	0.493456	0.000000	0.597522	0.000000	0.000000	0.000000	0.037375	-0.077124	0.039398	0.000000	0.000000	2.000000	160.000000	0.000000
15335.826645	-0.109745	0.591741	-0.011819	84.599014	31.035034	47.350735	0.493456	0.000000	0.597522	0.000000	0.000000	0.000000	0.037375	-0.077124	0.039398	0.000000	0.000000	2.000000	160.000000	0.000000
15335.829978	-0.109745	0.591741	-0.011819	84.599014	31.035034	47.350735	0.493456	0.000000	0.597522	0.000000	0.000000	0.000000	0.037375	-0.077124	0.039398	0.000000	0.000000	2.000000	160.000000	0.000000
15335.833312	-0.109492	0.591115	-0.011660	84.629982	31.380201	47.681038	0.487227	0.000000	0.590955	0.000000	0.000000	0.000000	0.075711	-0.187630	0.047749	0.000000	0.000000	2.000000	160.000000	0.000000
15335.836645	-0.109492	0.591115	-0.011660	84.629982	31.380201	47.681038	0.487227	0.000000	0.590955	0.000000	0.000000	0.000000	0.000001	-0.000000	-0.000000	0.000000	0.000000	2.000000	160.000000	0.000000
15335.839978	-0.109492	0.591115	-0.011660	84.629982	31.380201	47.681038	0.487227	0.000000	0.590955	0.000000	0.000000	0.000000	0.000001	-0.000000	-0.000000	0.000000	0.000000	2.000000	160.000000	0.000000
15335.843312	-0.109492	0.591115	-0.011660	84.665161	31.774273	48.063175	0.474609	0.000000	0.582997	0.000000	0.000000	0.000000	0.000001	-0.000000	-0.000000	0.000000	0.000000	2.000000	160.000000	0.000000
15335.846645	-0.109492	0.591115	-0.011660	84.665161	31.774273	48.063175	0.474609	0.000000	0.582997	0.000000	0.000000	0.000000	0.000001	-0.000000	-0.000000	0.000000	0.000000	2.000000	160.000000	0.000000
15335.849978	-0.109397	0.590735	-0.011682	84.665161	31.774273	48.063175	0.474609	0.000000	0.582997	0.000000	0.000000	0.000000	0.028563	-0.114020	-0.006726	0.000000	0.000000	2.000000	160.000000	0.000000
15335.853312	-0.109397	0.590735	-0.011682	84.704430	32.216488	48.499104	0.474609	0.000000	0.582997	0.000000	0.000000	0.000000	0.028563	-0.114020	-0.006726	0.000000	0.000000	2.000000	160.000000	0.000000
15335.856645	-0.109397	0.590735	-0.011682	84.704430	32.216488	48.499104	0.474609	0.000000	0.582997	0.000000	0.000000	0.000000	0.028563	-0.114020	-0.006726	0.000000	0.000000	2.000000	160.000000	0.000000
15335.859978	-0.109397	0.590735	-0.011682	84.704430	32.216488	48.499104	0.474609	0.000000	0.582997	0.000000	0.000000	0.000000	0.028563	-0.114020	-0.006726	0.000000	0.000000	2.000000	160.000000	0.000000
15335.863312	-0.109246	0.589933	-0.011840	84.745514	32.687130	48.966270	0.469848	0.000000	0.584118	0.000000	0.000000	0.000000	0.045206	-0.240572	-0.047177	0.000000	0.000000	2.000000	160.000000	0.000000
15335.866645	-0.109246	0.589933	-0.011840	84.745514	32.687130	48.966270	0.469848	0.000000	0.584118	0.000000	0.000000	0.000000	-0.000000	0.000004	0.000000	0.000000	0.000000	2.000000	160.000000	0.000000
15335.869978	-0.109246	0.589933	-0.011840	84.745514	32.687130	48.966270	0.469848	0.000000	0.584118	0.000000	0.000000	0.000000	-0.000000	0.000004	0.000000	0.000000	0.000000	2.000000	160.000000	0.000000
15335.873312	-0.109246	0.589933	-0.011840	84.781395	33.207294	49.492176	0.462314	0.000000	0.591981	0.000000	0.000000	0.000000	-0.000000	0.000004	0.000000	0.000000	0.000000	2.000000	160.000000	0.000000
15335.876645	-0.109246	0.589933	-0.011840	84.781395	33.207294	49.492176	0.462314	0.000000	0.591981	0.000000	0.000000	0.000000	-0.000000	0.000004	0.000000	0.000000	0.000000	2.000000	160.000000	0.000000
15335.879978	-0.109201	0.589523	-0.011935	84.781395	33.207294	49.492176	0.462314	0.000000	0.591981	0.000000	0.000000	0.000000	0.013724	-0.122951	-0.028545	0.000000	0.000000	2.000000	160.000000	0.000000
15335.883312	-0.109201	0.589523	-0.011935	84.800728	33.828663	50.139668	0.462314	0.000000	0.591981	0.000000	0.000000	0.000000	0.013724	-0.122951	-0.028545	0.000000	0.000000	2.000000	160.000000	0.000000
15335.886645	-0.109201	0.589523	-0.011935	84.800728	33.828663	50.139668	0.462314	0.000000	0.591981	0.000000	0.000000	0.000000	0.013724	-0.122951	-0.028545	0.000000	0.000000	2.000000	160.000000	0.000000
15335.889978	-0.109201	0.589523	-0.011935	84.800728	33.828663	50.139668	0.462314	0.000000	0.591981	0.000000	0.000000	0.000000	0.013724	-0.122951	-0.028545	0.000000	0.000000	2.000000	160.000000	0.000000
15335.893312	-0.109163	0.588758	-0.011996	84.805931	34.530033	50.878929	0.460027	0.000000	0.596738	0.000000	0.000000	0.000000	0.011199	-0.229595	-0.018255	0.000000	0.000000	2.000000	160.000000	0.000000
15335.896645	-0.109163	0.588758	-0.011996	84.805931	34.530033	50.878929	0.460027	0.000000	0.596738	0.000000	0.000000	0.000000	0.000001	0.000002	0.000000	0.000000	0.000000	2.000000	160.000000	0.000000
15335.899978	-0.109163	0.588758	-0.011996	84.805931	34.530033	50.878929	0.460027	0.000000	0.596738	0.000000	0.000000	0.000000	0.000001	0.000002	0.000000	0.000000	0.000000	2.000000	160.000000	0.000000
15335.903312	-0.109163	0.588758	-0.011996	84.805511	35.146484	51.528656	0.458160	0.000000	0.599781	0.000000	0.000000	0.000000	0.000001	0.000002	0.000000	0.000000	0.000000	2.000000	160.000000	0.000000
15335.906645	-0.109163	0.588758	-0.011996	84.805511	35.146484	51.528656	0.458160	0.000000	0.599781	0.000000	0.000000	0.000000	0.000001	0.000002	0.000000	0.000000	0.000000	2.000000	160.000000	0.000000
15335.909978	-0.109133	0.588421	-0.011934	84.805511	35.146484	51.528656	0.458160	0.000000	0.599781	0.000000	0.000000	0.000000	0.008943	-0.101200	0.018360	0.000000	0.000000	2.000000	160.000000	0.000000
15335.913312	-0.109133	0.588421	-0.011934	84.812843	35.687965	52.086464	0.458160	0.000000	0.599781	0.000000	0.000000	0.000000	0.008943	-0.101200	0.018360	0.000000	0.000000	2.000000	160.000000	0.000000
15335.916645	-0.109133	0.588421	-0.011934	84.812843	35.687965	52.086464	0.458160	0.000000	0.599781	0.000000	0.000000	0.000000	0.008943	-0.101200	0.018360	0.000000	0.000000	2.000000	160.000000	0.000000
15335.919978	-0.109133	0.588421	-0.011934	84.812843	35.687965	52.086464	0.458160	0.000000	0.599781	0.000000	0.000000	0.000000	0.008943	-0.101200	0.018360	0.000000	0.000000	2.000000	160.000000	0.000000
15335.923312	-0.108987	0.587770	-0.011707	84.844894	36.221252	52.611824	0.456670	0.000000	0.596721	0.000000	0.000000	0.000000	0.043817	-0.195383	0.068155	0.000000	0.000000	2.000000	160.000000	0.000000
15335.926645	-0.108987	0.587770	-0.011707	84.844894	36.221252	52.611824	0.456670	0.000000	0.596721	0.000000	0.000000	0.000000	0.000001	0.000007	-0.000000	0.000000	0.000000	2.000000	160.000000	0.000000
15335.929978	-0.108987	0.587770	-0.011707	84.844894	36.221252	52.611824	0.456670	0.000000	0.596721	0.000000	0.000000	0.000000	0.000001	0.000007	-0.000000	0.000000	0.000000	2.000000	160.000000	0.000000
15335.933312	-0.108987	0.587770	-0.011707	84.902534	37.084049	53.460201	0.449367	0.000000	0.585362	0.000000	0.000000	0.000000	0.000001	0.000007	-0.000000	0.000000	0.000000	2.000000	160.000000	0.000000
15335.936645	-0.108987	0.587770	-0.011707	84.902534	37.084049	53.460201	0.449367	0.000000	0.585362	0.000000	0.000000	0.000000	0.000001	0.000007	-0.000000	0.000000	0.000000	2.000000	160.000000	0.000000
15335.939978	-0.108881	0.587469	-0.011593	84.902534	37.084049	53.460201	0.449367	0.000000	0.585362	0.000000	0.000000	0.000000	0.031978	-0.090209	0.034224	0.000000	0.000000	2.000000	160.000000	0.000000
15335.943312	-0.108881	0.587469	-0.011593	84.985069	38.403633	54.763702	0.449367	0.000000	0.585362	0.000000	0.000000	0.000000	0.031978	-0.090209	0.034224	0.000000	0.000000	2.000000	160.000000	0.000000
15335.946645	-0.108881	0.587469	-0.011593	84.985069	38.403633	54.763702	0.449367	0.000000	0.585362	0.000000	0.000000	0.000000	0.031978	-0.090209	0.034224	0.000000	0.000000	2.000000	160.000000	0.000000
15335.949978	-0.108881	0.587469	-0.011593	84.985069	38.403633	54.763702	0.449367	0.000000	0.585362	0.000000	0.000000	0.000000	0.031978	-0.090209	0.034224	0.000000	0.000000	2.000000	160.000000	0.000000
15335.953312	-0.108716	0.586931	-0.011442	85.071213	39.886860	56.232670	0.444037	0.000000	0.579658	0.000000	0.000000	0.000000	0.049429	-0.161387	0.045459	0.000000	0.000000	2.000000	160.000000	0.000000
15335.956645	-0.108716	0.586931	-0.011442	85.071213	39.886860	56.232670	0.444037	0.000000	0.579658	0.000000	0.000000	0.000000	0.049429	-0.161387	0.045459	0.000000	0.000000	2.000000	160.000000	0.000000
15335.959978	-0.108716	0.586931	-0.011442	85.071213	39.886860	56.232670	0.444037	0.000000	0.579658	0.000000	0.000000	0.000000	0.049429	-0.161387	0.045459	0.000000	0.000000	2.000000	160.000000	0.000000
15335.963312	-0.108716	0.586931	-0.011442	85.152084	41.388317	57.722488	0.435799	0.000000	0.572081	0.000000	0.000000	0.000000	0.049429	-0.161387	0.045459	0.000000	0.000000	2.000000	160.000000	0.000000
15335.966645	-0.108672	0.586725	-0.011439	85.152084	41.388317	57.722488	0.435799	0.000000	0.572081	0.000000	0.000000	0.000000	0.013294	-0.061622	0.000642	0.000000	0.000000	2.000000	160.000000	0.000000
15335.969978	-0.108672	0.586725	-0.011439	85.152084	41.388317	57.722488	0.435799	0.000000	0.572081	0.000000	0.000000	0.000000	0.013294	-0.061622	0.000642	0.000000	0.000000	2.000000	160.000000	0.000000
15335.973312	-0.108672	0.586725	-0.011439	85.209602	42.518867	58.845352	0.433584	0.000000	0.571974	0.000000	0.000000	0.000000	0.013294	-0.061622	0.000642	0.000000	0.000000	2.000000	160.000000	0.000000
15335.976645	-0.108672	0.586725	-0.011439	85.209602	42.518867	58.845352	0.433584	0.000000	0.571974	0.000000	0.000000	0.000000	0.013294	-0.061622	0.000642	0.000000	0.000000	2.000000	160.000000	0.000000
15335.979978	-0.108624	0.586570	-0.011451	85.209602	42.518867	58.845352	0.433584	0.000000	0.571974	0.000000	0.000000	0.000000	0.014306	-0.046567	-0.003506	0.000000	0.000000	2.000000	160.000000	0.000000
15335.983312	-0.108624	0.586570	-0.011451	85.243134	43.234798	59.559265	0.433584	0.000000	0.571974	0.000000	0.000000	0.000000	0.014306	-0.046567	-0.003506	0.000000	0.000000	2.000000	160.000000	0.000000
15335.986645	-0.108624	0.586570	-0.011451	85.243134	43.234798	59.559265	0.433584	0.000000	0.571974	0.000000	0.000000	0.000000	0.014306	-0.046567	-0.003506	0.000000	0.000000	2.000000	160.000000	0.000000
15335.989978	-0.108624	0.586570	-0.011451	85.243134	43.234798	59.559265	0.433584	0.000000	0.571974	0.000000	0.000000	0.000000	0.014306	-0.046567	-0.003506	0.000000	0.000000	2.000000	160.000000	0.000000
15335.993312	-0.108541	0.586319	-0.011609	85.254959	43.468960	59.791000	0.431199	0.000000	0.572559	0.000000	0.000000	0.000000	0.024963	-0.075461	-0.047258	0.000000	0.000000	2.000000	160.000000	0.000000
15335.996645	-0.108541	0.586319	-0.011609	85.254959	43.468960	59.791000	0.431199	0.000000	0.572559	0.000000	0.000000	0.000000	0.024963	-0.075461	-0.047258	0.000000	0.000000	2.000000	160.000000	0.000000
15335.999978	-0.108541	0.586319	-0.011609	85.254959	43.468960	59.791000	0.431199	0.000000	0.572559	0.000000	0.000000	0.000000	0.024963	-0.075461	-0.047258	0.000000	0.000000	2.000000	160.000000	0.000000
15336.003312	-0.108541	0.586319	-0.011609	85.263481	43.630329	59.950195	0.427039	0.000000	0.580435	0.000000	0.000000	0.000000	0.024963	-0.075461	-0.047258	0.000000	0.000000	2.000000	160.000000	0.000000
15336.006645	-0.108504	0.586245	-0.011670	85.263481	43.630329	59.950195	0.427039	0.000000	0.580435	0.000000	0.000000	0.000000	0.011172	-0.021974	-0.018271	0.000000	0.000000	2.000000	160.000000	0.000000
15336.009978	-0.108504	0.586245	-0.011670	85.263481	43.630329	59.950195	0.427039	0.000000	0.580435	0.000000	0.000000	0.000000	0.011172	-0.021974	-0.018271	0.000000	0.000000	2.000000	160.000000	0.000000
15336.013312	-0.108504	0.586245	-0.011670	85.268524	43.731319	60.046070	0.425177	0.000000	0.583480	0.000000	0.000000	0.000000	0.011172	-0.021974	-0.018271	0.000000	0.000000	2.000000	160.000000	0.000000
15336.016645	-0.108504	0.586245	-0.011670	85.268524	43.731319	60.046070	0.425177	0.000000	0.583480	0.000000	0.000000	0.000000	0.011172	-0.021974	-0.018271	0.000000	0.000000	2.000000	160.000000	0.000000
15336.019978	-0.108439	0.586179	-0.011749	85.268524	43.731319	60.046070	0.425177	0.000000	0.583480	0.000000	0.000000	0.000000	0.019220	-0.019920	-0.023741	0.000000	0.000000	2.000000	160.000000	0.000000
15336.023312	-0.108439	0.586179	-0.011749	85.271881	43.800453	60.109982	0.425177	0.000000	0.583480	0.000000	0.000000	0.000000	0.019220	-0.019920	-0.023741	0.000000	0.000000	2.000000	160.000000	0.000000
15336.026645	-0.108439	0.586179	-0.011749	85.271881	43.800453	60.109982	0.425177	0.000000	0.583480	0.000000	0.000000	0.000000	0.019220	-0.019920	-0.023741	0.000000	0.000000	2.000000	160.000000	0.000000
15336.029978	-0.108439	0.586179	-0.011749	85.271881	43.800453	60.109982	0.425177	0.000000	0.583480	0.000000	0.000000	0.000000	0.019220	-0.019920	-0.023741	0.000000	0.000000	2.000000	160.000000	0.000000
15336.033312	-0.108341	0.586149	-0.011785	85.273537	43.837826	60.142021	0.421974	0.000000	0.587437	0.000000	0.000000	0.000000	0.029491	-0.008954	-0.010748	0.000000	0.000000	2.000000	160.000000	0.000000
15336.036645	-0.108341	0.586149	-0.011785	85.273537	43.837826	60.142021	0.421974	0.000000	0.587437	0.000000	0.000000	0.000000	0.029491	-0.008954	-0.010748	0.000000	0.000000	2.000000	160.000000	0.000000
15336.039978	-0.108341	0.586149	-0.011785	85.273537	43.837826	60.142021	0.421974	0.000000	0.587437	0.000000	0.000000	0.000000	0.029491	-0.008954	-0.010748	0.000000	0.000000	2.000000	160.000000	0.000000
15336.043312	-0.108341	0.586149	-0.011785	85.273537	43.843285	60.142036	0.417059	0.000000	0.589228	0.000000	0.000000	0.000000	0.029491	-0.008954	-0.010748	0.000000	0.000000	2.000000	160.000000	0.000000
15336.046645	-0.108299	0.586149	-0.011774	85.273537	43.843285	60.142036	0.417059	0.000000	0.589228	0.000000	0.000000	0.000000	0.012687	0.000005	0.003085	0.000000	0.000000	2.000000	160.000000	0.000000
15336.049978	-0.108299	0.586149	-0.011774	85.273537	43.843285	60.142036	0.417059	0.000000	0.589228	0.000000	0.000000	0.000000	0.012687	0.000005	0.003085	0.000000	0.000000	2.000000	160.000000	0.000000
15336.053312	-0.108299	0.586149	-0.011774	85.273621	43.846077	60.142124	0.414944	0.000000	0.588714	0.000000	0.000000	0.000000	0.012687	0.000005	0.003085	0.000000	0.000000	2.000000	160.000000	0.000000
15336.056645	-0.108299	0.586149	-0.011774	85.273621	43.846077	60.142124	0.414944	0.000000	0.588714	0.000000	0.000000	0.000000	0.012687	0.000005	0.003085	0.000000	0.000000	2.000000	160.000000	0.000000
15336.059978	-0.108283	0.586142	-0.011746	85.273621	43.846077	60.142124	0.414944	0.000000	0.588714	0.000000	0.000000	0.000000	0.004640	-0.002028	0.008553	0.000000	0.000000	2.000000	160.000000	0.000000
15336.063312	-0.108283	0.586142	-0.011746	85.271919	43.816837	60.110058	0.414944	0.000000	0.588714	0.000000	0.000000	0.000000	0.004640	-0.002028	0.008553	0.000000	0.000000	2.000000	160.000000	0.000000
15336.066645	-0.108283	0.586142	-0.011746	85.271919	43.816837	60.110058	0.414944	0.000000	0.588714	0.000000	0.000000	0.000000	0.004640	-0.002028	0.008553	0.000000	0.000000	2.000000	160.000000	0.000000
15336.069978	-0.108283	0.586142	-0.011746	85.271919	43.816837	60.110058	0.414944	0.000000	0.588714	0.000000	0.000000	0.000000	0.004640	-0.002028	0.008553	0.000000	0.000000	2.000000	160.000000	0.000000
15336.073312	-0.108272	0.586154	-0.011701	85.273331	43.807404	60.099007	0.414171	0.000000	0.587289	0.000000	0.000000	0.000000	0.003435	0.003453	0.013509	0.000000	0.000000	2.000000	160.000000	0.000000
15336.076645	-0.108272	0.586154	-0.011701	85.273331	43.807404	60.099007	0.414171	0.000000	0.587289	0.000000	0.000000	0.000000	0.003435	0.003453	0.013509	0.000000	0.000000	2.000000	160.000000	0.000000
15336.079978	-0.108272	0.586154	-0.011701	85.273331	43.807404	60.099007	0.414171	0.000000	0.587289	0.000000	0.000000	0.000000	0.003435	0.003453	0.013509	0.000000	0.000000	2.000000	160.000000	0.000000
15336.083312	-0.108272	0.586154	-0.011701	85.271675	43.775486	60.066971	0.413598	0.000000	0.585037	0.000000	0.000000	0.000000	0.003435	0.003453	0.013509	0.000000	0.000000	2.000000	160.000000	0.000000
15336.086645	-0.108276	0.586172	-0.011684	85.271675	43.775486	60.066971	0.413598	0.000000	0.585037	0.000000	0.000000	0.000000	-0.001204	0.005495	0.004956	0.000000	0.000000	2.000000	160.000000	0.000000
15336.089978	-0.108276	0.586172	-0.011684	85.271675	43.775486	60.066971	0.413598	0.000000	0.585037	0.000000	0.000000	0.000000	-0.001204	0.005495	0.004956	0.000000	0.000000	2.000000	160.000000	0.000000
15336.093312	-0.108276	0.586172	-0.011684	85.269974	43.743580	60.034958	0.413799	0.000000	0.584211	0.000000	0.000000	0.000000	-0.001204	0.005495	0.004956	0.000000	0.000000	2.000000	160.000000	0.000000
15336.096645	-0.108276	0.586172	-0.011684	85.269974	43.743580	60.034958	0.413799	0.000000	0.584211	0.000000	0.000000	0.000000	-0.001204	0.005495	0.004956	0.000000	0.000000	2.000000	160.000000	0.000000
15336.099978	-0.108280	0.586191	-0.011668	85.269974	43.743580	60.034958	0.413799	0.000000	0.584211	0.000000	0.000000	0.000000	-0.001206	0.005499	0.004956	0.000000	0.000000	2.000000	160.000000	0.000000
15336.103312	-0.108280	0.586191	-0.011668	85.269974	43.740879	60.034988	0.413799	0.000000	0.584211	0.000000	0.000000	0.000000	-0.001206	0.005499	0.004956	0.000000	0.000000	2.000000	160.000000	0.000000
15336.106645	-0.108280	0.586191	-0.011668	85.269974	43.740879	60.034988	0.413799	0.000000	0.584211	0.000000	0.000000	0.000000	-0.001206	0.005499	0.004956	0.000000	0.000000	2.000000	160.000000	0.000000
15336.109978	-0.108280	0.586191	-0.011668	85.269974	43.740879	60.034988	0.413799	0.000000	0.584211	0.000000	0.000000	0.000000	-0.001206	0.005499	0.004956	0.000000	0.000000	2.000000	160.000000	0.000000
15336.113312	-0.108340	0.586241	-0.011697	85.268272	43.703579	60.003002	0.414000	0.000000	0.583385	0.000000	0.000000	0.000000	-0.018035	0.015025	-0.008737	0.000000	0.000000	2.000000	160.000000	0.000000
15336.116645	-0.108340	0.586241	-0.011697	85.268272	43.703579	60.003002	0.414000	0.000000	0.583385	0.000000	0.000000	0.000000	-0.018035	0.015025	-0.008737	0.000000	0.000000	2.000000	160.000000	0.000000
15336.119978	-0.108340	0.586241	-0.011697	85.268272	43.703579	60.003002	0.414000	0.000000	0.583385	0.000000	0.000000	0.000000	-0.018035	0.015025	-0.008737	0.000000	0.000000	2.000000	160.000000	0.000000
15336.123312	-0.108340	0.586241	-0.011697	85.264885	43.637154	59.939075	0.417006	0.000000	0.584841	0.000000	0.000000	0.000000	-0.018035	0.015025	-0.008737	0.000000	0.000000	2.000000	160.000000	0.000000
15336.126645	-0.108358	0.586291	-0.011716	85.264885	43.637154	59.939075	0.417006	0.000000	0.584841	0.000000	0.000000	0.000000	-0.005343	0.015019	-0.005654	0.000000	0.000000	2.000000	160.000000	0.000000
15336.129978	-0.108358	0.586291	-0.011716	85.264885	43.637154	59.939075	0.417006	0.000000	0.584841	0.000000	0.000000	0.000000	-0.005343	0.015019	-0.005654	0.000000	0.000000	2.000000	160.000000	0.000000
15336.133312	-0.108358	0.586291	-0.011716	85.259796	43.539188	59.843510	0.417896	0.000000	0.585783	0.000000	0.000000	0.000000	-0.005343	0.015019	-0.005654	0.000000	0.000000	2.000000	160.000000	0.000000
15336.136645	-0.108358	0.586291	-0.011716	85.259796	43.539188	59.843510	0.417896	0.000000	0.585783	0.000000	0.000000	0.000000	-0.005343	0.015019	-0.005654	0.000000	0.000000	2.000000	160.000000	0.000000
15336.139978	-0.108385	0.586352	-0.011695	85.259796	43.539188	59.843510	0.417896	0.000000	0.585783	0.000000	0.000000	0.000000	-0.008255	0.018510	0.006309	0.000000	0.000000	2.000000	160.000000	0.000000
15336.143312	-0.108385	0.586352	-0.011695	85.252937	43.406944	59.716270	0.417896	0.000000	0.585783	0.000000	0.000000	0.000000	-0.008255	0.018510	0.006309	0.000000	0.000000	2.000000	160.000000	0.000000
15336.146645	-0.108385	0.586352	-0.011695	85.252937	43.406944	59.716270	0.417896	0.000000	0.585783	0.000000	0.000000	0.000000	-0.008255	0.018510	0.006309	0.000000	0.000000	2.000000	160.000000	0.000000
15336.149978	-0.108385	0.586352	-0.011695	85.252937	43.406944	59.716270	0.417896	0.000000	0.585783	0.000000	0.000000	0.000000	-0.008255	0.018510	0.006309	0.000000	0.000000	2.000000	160.000000	0.000000
15336.153312	-0.108458	0.586526	-0.011671	85.245934	43.236794	59.546684	0.419272	0.000000	0.584732	0.000000	0.000000	0.000000	-0.021849	0.052023	0.006946	0.000000	0.000000	2.000000	160.000000	0.000000
15336.156645	-0.108458	0.586526	-0.011671	85.245934	43.236794	59.546684	0.419272	0.000000	0.584732	0.000000	0.000000	0.000000	-0.021849	0.052023	0.006946	0.000000	0.000000	2.000000	160.000000	0.000000
15336.159978	-0.108458	0.586526	-0.011671	85.245934	43.236794	59.546684	0.419272	0.000000	0.584732	0.000000	0.000000	0.000000	-0.021849	0.052023	0.006946	0.000000	0.000000	2.000000	160.000000	0.000000
15336.163312	-0.108458	0.586526	-0.011671	85.237366	43.079346	59.388687	0.422914	0.000000	0.583574	0.000000	0.000000	0.000000	-0.021849	0.052023	0.006946	0.000000	0.000000	2.000000	160.000000	0.000000
15336.166645	-0.108477	0.586643	-0.011596	85.237366	43.079346	59.388687	0.422914	0.000000	0.583574	0.000000	0.000000	0.000000	-0.005526	0.034998	0.022691	0.000000	0.000000	2.000000	160.000000	0.000000
15336.169978	-0.108477	0.586643	-0.011596	85.237366	43.079346	59.388687	0.422914	0.000000	0.583574	0.000000	0.000000	0.000000	-0.005526	0.034998	0.022691	0.000000	0.000000	2.000000	160.000000	0.000000
15336.173312	-0.108477	0.586643	-0.011596	85.231659	42.903278	59.208855	0.423835	0.000000	0.579792	0.000000	0.000000	0.000000	-0.005526	0.034998	0.022691	0.000000	0.000000	2.000000	160.000000	0.000000
15336.176645	-0.108477	0.586643	-0.011596	85.231659	42.903278	59.208855	0.423835	0.000000	0.579792	0.000000	0.000000	0.000000	-0.005526	0.034998	0.022691	0.000000	0.000000	2.000000	160.000000	0.000000
15336.179978	-0.108485	0.586748	-0.011560	85.231659	42.903278	59.208855	0.423835	0.000000	0.579792	0.000000	0.000000	0.000000	-0.002610	0.031535	0.010722	0.000000	0.000000	2.000000	160.000000	0.000000
15336.183312	-0.108485	0.586748	-0.011560	85.228333	42.669983	58.964115	0.423835	0.000000	0.579792	0.000000	0.000000	0.000000	-0.002610	0.031535	0.010722	0.000000	0.000000	2.000000	160.000000	0.000000
15336.186645	-0.108485	0.586748	-0.011560	85.228333	42.669983	58.964115	0.423835	0.000000	0.579792	0.000000	0.000000	0.000000	-0.002610	0.031535	0.010722	0.000000	0.000000	2.000000	160.000000	0.000000
15336.189978	-0.108485	0.586748	-0.011560	85.228333	42.669983	58.964115	0.423835	0.000000	0.579792	0.000000	0.000000	0.000000	-0.002610	0.031535	0.010722	0.000000	0.000000	2.000000	160.000000	0.000000
15336.193312	-0.108460	0.586958	-0.011478	85.232315	42.429020	58.705376	0.424270	0.000000	0.578005	0.000000	0.000000	0.000000	0.007481	0.063054	0.024511	0.000000	0.000000	2.000000	160.000000	0.000000
15336.196645	-0.108460	0.586958	-0.011478	85.232315	42.429020	58.705376	0.424270	0.000000	0.578005	0.000000	0.000000	0.000000	0.007481	0.063054	0.024511	0.000000	0.000000	2.000000	160.000000	0.000000
15336.199978	-0.108460	0.586958	-0.011478	85.232315	42.429020	58.705376	0.424270	0.000000	0.578005	0.000000	0.000000	0.000000	0.007481	0.063054	0.024511	0.000000	0.000000	2.000000	160.000000	0.000000
15336.203312	-0.108460	0.586958	-0.011478	85.249229	42.134071	58.385300	0.423023	0.000000	0.573920	0.000000	0.000000	0.000000	0.007481	0.063054	0.024511	0.000000	0.000000	2.000000	160.000000	0.000000
15336.206645	-0.108492	0.587038	-0.011441	85.249229	42.134071	58.385300	0.423023	0.000000	0.573920	0.000000	0.000000	0.000000	-0.009455	0.024009	0.011222	0.000000	0.000000	2.000000	160.000000	0.000000
15336.209978	-0.108492	0.587038	-0.011441	85.249229	42.134071	58.385300	0.423023	0.000000	0.573920	0.000000	0.000000	0.000000	-0.009455	0.024009	0.011222	0.000000	0.000000	2.000000	160.000000	0.000000
15336.213312	-0.108492	0.587038	-0.011441	85.276276	41.810432	58.024269	0.424599	0.000000	0.572050	0.000000	0.000000	0.000000	-0.009455	0.024009	0.011222	0.000000	0.000000	2.000000	160.000000	0.000000
15336.216645	-0.108492	0.587038	-0.011441	85.276276	41.810432	58.024269	0.424599	0.000000	0.572050	0.000000	0.000000	0.000000	-0.009455	0.024009	0.011222	0.000000	0.000000	2.000000	160.000000	0.000000
15336.219978	-0.108498	0.587100	-0.011415	85.276276	41.810432	58.024269	0.424599	0.000000	0.572050	0.000000	0.000000	0.000000	-0.001905	0.018524	0.007819	0.000000	0.000000	2.000000	160.000000	0.000000
15336.223312	-0.108498	0.587100	-0.011415	85.300682	41.539345	57.726151	0.424599	0.000000	0.572050	0.000000	0.000000	0.000000	-0.001905	0.018524	0.007819	0.000000	0.000000	2.000000	160.000000	0.000000
15336.226645	-0.108498	0.587100	-0.011415	85.300682	41.539345	57.726151	0.424599	0.000000	0.572050	0.000000	0.000000	0.000000	-0.001905	0.018524	0.007819	0.000000	0.000000	2.000000	160.000000	0.000000
15336.229978	-0.108498	0.587100	-0.011415	85.300682	41.539345	57.726151	0.424599	0.000000	0.572050	0.000000	0.000000	0.000000	-0.001905	0.018524	0.007819	0.000000	0.000000	2.000000	160.000000	0.000000
15336.233312	-0.108588	0.587186	-0.011416	85.313828	41.348019	57.520714	0.424916	0.000000	0.570747	0.000000	0.000000	0.000000	-0.026791	0.026037	-0.000437	0.000000	0.000000	2.000000	160.000000	0.000000
15336.236645	-0.108588	0.587186	-0.011416	85.313828	41.348019	57.520714	0.424916	0.000000	0.570747	0.000000	0.000000	0.000000	-0.026791	0.026037	-0.000437	0.000000	0.000000	2.000000	160.000000	0.000000
15336.239978	-0.108588	0.587186	-0.011416	85.313828	41.348019	57.520714	0.424916	0.000000	0.570747	0.000000	0.000000	0.000000	-0.026791	0.026037	-0.000437	0.000000	0.000000	2.000000	160.000000	0.000000
15336.243312	-0.108588	0.587186	-0.011416	85.312035	41.308594	57.489342	0.429381	0.000000	0.570819	0.000000	0.000000	0.000000	-0.026791	0.026037	-0.000437	0.000000	0.000000	2.000000	160.000000	0.000000
15336.246645	-0.108655	0.587205	-0.011415	85.312035	41.308594	57.489342	0.429381	0.000000	0.570819	0.000000	0.000000	0.000000	-0.020249	0.005513	0.000301	0.000000	0.000000	2.000000	160.000000	0.000000
15336.249978	-0.108655	0.587205	-0.011415	85.312035	41.308594	57.489342	0.429381	0.000000	0.570819	0.000000	0.000000	0.000000	-0.020249	0.005513	0.000301	0.000000	0.000000	2.000000	160.000000	0.000000
15336.253312	-0.108655	0.587205	-0.011415	85.311485	41.296139	57.482143	0.432756	0.000000	0.570769	0.000000	0.000000	0.000000	-0.020249	0.005513	0.000301	0.000000	0.000000	2.000000	160.000000	0.000000
15336.256645	-0.108655	0.587205	-0.011415	85.311485	41.296139	57.482143	0.432756	0.000000	0.570769	0.000000	0.000000	0.000000	-0.020249	0.005513	0.000301	0.000000	0.000000	2.000000	160.000000	0.000000
15336.259978	-0.108701	0.587223	-0.011409	85.311485	41.296139	57.482143	0.432756	0.000000	0.570769	0.000000	0.000000	0.000000	-0.013903	0.005499	0.001846	0.000000	0.000000	2.000000	160.000000	0.000000
15336.263312	-0.108701	0.587223	-0.011409	85.311409	41.293377	57.482094	0.432756	0.000000	0.570769	0.000000	0.000000	0.000000	-0.013903	0.005499	0.001846	0.000000	0.000000	2.000000	160.000000	0.000000
15336.266645	-0.108701	0.587223	-0.011409	85.311409	41.293377	57.482094	0.432756	0.000000	0.570769	0.000000	0.000000	0.000000	-0.013903	0.005499	0.001846	0.000000	0.000000	2.000000	160.000000	0.000000
15336.269978	-0.108701	0.587223	-0.011409	85.311409	41.293377	57.482094	0.432756	0.000000	0.570769	0.000000	0.000000	0.000000	-0.013903	0.005499	0.001846	0.000000	0.000000	2.000000	160.000000	0.000000
15336.273312	-0.108771	0.587216	-0.011401	85.311485	41.288002	57.482178	0.435073	0.000000	0.570462	0.000000	0.000000	0.000000	-0.020756	-0.002023	0.002366	0.000000	0.000000	2.000000	160.000000	0.000000
15336.276645	-0.108771	0.587216	-0.011401	85.311485	41.288002	57.482178	0.435073	0.000000	0.570462	0.000000	0.000000	0.000000	-0.020756	-0.002023	0.002366	0.000000	0.000000	2.000000	160.000000	0.000000
15336.279978	-0.108771	0.587216	-0.011401	85.311485	41.288002	57.482178	0.435073	0.000000	0.570462	0.000000	0.000000	0.000000	-0.020756	-0.002023	0.002366	0.000000	0.000000	2.000000	160.000000	0.000000
15336.283312	-0.108771	0.587216	-0.011401	85.313240	41.313786	57.513485	0.438532	0.000000	0.570067	0.000000	0.000000	0.000000	-0.020756	-0.002023	0.002366	0.000000	0.000000	2.000000	160.000000	0.000000
15336.286645	-0.108815	0.587191	-0.011405	85.313240	41.313786	57.513485	0.438532	0.000000	0.570067	0.000000	0.000000	0.000000	-0.013202	-0.007528	-0.001029	0.000000	0.000000	2.000000	160.000000	0.000000
15336.289978	-0.108815	0.587191	-0.011405	85.313240	41.313786	57.513485	0.438532	0.000000	0.570067	0.000000	0.000000	0.000000	-0.013202	-0.007528	-0.001029	0.000000	0.000000	2.000000	160.000000	0.000000
15336.293312	-0.108815	0.587191	-0.011405	85.315002	41.345058	57.544865	0.440732	0.000000	0.570239	0.000000	0.000000	0.000000	-0.013202	-0.007528	-0.001029	0.000000	0.000000	2.000000	160.000000	0.000000
15336.296645	-0.108815	0.587191	-0.011405	85.315002	41.345058	57.544865	0.440732	0.000000	0.570239	0.000000	0.000000	0.000000	-0.013202	-0.007528	-0.001029	0.000000	0.000000	2.000000	160.000000	0.000000
15336.299978	-0.108812	0.587148	-0.011414	85.315002	41.345058	57.544865	0.440732	0.000000	0.570239	0.000000	0.000000	0.000000	0.000700	-0.013019	-0.002872	0.000000	0.000000	2.000000	160.000000	0.000000
15336.303312	-0.108812	0.587148	-0.011414	85.320396	41.441833	57.639244	0.440732	0.000000	0.570239	0.000000	0.000000	0.000000	0.000700	-0.013019	-0.002872	0.000000	0.000000	2.000000	160.000000	0.000000
15336.306645	-0.108812	0.587148	-0.011414	85.320396	41.441833	57.639244	0.440732	0.000000	0.570239	0.000000	0.000000	0.000000	0.000700	-0.013019	-0.002872	0.000000	0.000000	2.000000	160.000000	0.000000
15336.309978	-0.108812	0.587148	-0.011414	85.320396	41.441833	57.639244	0.440732	0.000000	0.570239	0.000000	0.000000	0.000000	0.000700	-0.013019	-0.002872	0.000000	0.000000	2.000000	160.000000	0.000000
15336.313312	-0.108744	0.587061	-0.011418	85.324043	41.510155	57.702335	0.440616	0.000000	0.570718	0.000000	0.000000	0.000000	0.020448	-0.026039	-0.001100	0.000000	0.000000	2.000000	160.000000	0.000000
15336.316645	-0.108744	0.587061	-0.011418	85.324043	41.510155	57.702335	0.440616	0.000000	0.570718	0.000000	0.000000	0.000000	0.020448	-0.026039	-0.001100	0.000000	0.000000	2.000000	160.000000	0.000000
15336.319978	-0.108744	0.587061	-0.011418	85.324043	41.510155	57.702335	0.440616	0.000000	0.570718	0.000000	0.000000	0.000000	0.020448	-0.026039	-0.001100	0.000000	0.000000	2.000000	160.000000	0.000000
15336.323312	-0.108744	0.587061	-0.011418	85.329323	41.609901	57.796944	0.437208	0.000000	0.570901	0.000000	0.000000	0.000000	0.020448	-0.026039	-0.001100	0.000000	0.000000	2.000000	160.000000	0.000000
15336.326645	-0.108674	0.586999	-0.011429	85.329323	41.609901	57.796944	0.437208	0.000000	0.570901	0.000000	0.000000	0.000000	0.020951	-0.018534	-0.003175	0.000000	0.000000	2.000000	160.000000	0.000000
15336.329978	-0.108674	0.586999	-0.011429	85.329323	41.609901	57.796944	0.437208	0.000000	0.570901	0.000000	0.000000	0.000000	0.020951	-0.018534	-0.003175	0.000000	0.000000	2.000000	160.000000	0.000000
15336.333312	-0.108674	0.586999	-0.011429	85.336502	41.741631	57.923664	0.433716	0.000000	0.571430	0.000000	0.000000	0.000000	0.020951	-0.018534	-0.003175	0.000000	0.000000	2.000000	160.000000	0.000000
15336.336645	-0.108674	0.586999	-0.011429	85.336502	41.741631	57.923664	0.433716	0.000000	0.571430	0.000000	0.000000	0.000000	0.020951	-0.018534	-0.003175	0.000000	0.000000	2.000000	160.000000	0.000000
15336.339978	-0.108627	0.586913	-0.011437	85.336502	41.741631	57.923664	0.433716	0.000000	0.571430	0.000000	0.000000	0.000000	0.014102	-0.026046	-0.002662	0.000000	0.000000	2.000000	160.000000	0.000000
15336.343312	-0.108627	0.586913	-0.011437	85.341751	41.841980	58.018879	0.433716	0.000000	0.571430	0.000000	0.000000	0.000000	0.014102	-0.026046	-0.002662	0.000000	0.000000	2.000000	160.000000	0.000000
15336.346645	-0.108627	0.586913	-0.011437	85.341751	41.841980	58.018879	0.433716	0.000000	0.571430	0.000000	0.000000	0.000000	0.014102	-0.026046	-0.002662	0.000000	0.000000	2.000000	160.000000	0.000000
15336.349978	-0.108627	0.586913	-0.011437	85.341751	41.841980	58.018879	0.433716	0.000000	0.571430	0.000000	0.000000	0.000000	0.014102	-0.026046	-0.002662	0.000000	0.000000	2.000000	160.000000	0.000000
15336.353312	-0.108564	0.586752	-0.011512	85.348907	41.971619	58.146240	0.431366	0.000000	0.571874	0.000000	0.000000	0.000000	0.018919	-0.048021	-0.022457	0.000000	0.000000	2.000000	160.000000	0.000000
15336.356645	-0.108564	0.586752	-0.011512	85.348907	41.971619	58.146240	0.431366	0.000000	0.571874	0.000000	0.000000	0.000000	0.018919	-0.048021	-0.022457	0.000000	0.000000	2.000000	160.000000	0.000000
15336.359978	-0.108564	0.586752	-0.011512	85.348907	41.971619	58.146240	0.431366	0.000000	0.571874	0.000000	0.000000	0.000000	0.018919	-0.048021	-0.022457	0.000000	0.000000	2.000000	160.000000	0.000000
15336.363312	-0.108564	0.586752	-0.011512	85.355858	42.098804	58.273823	0.428213	0.000000	0.575617	0.000000	0.000000	0.000000	0.018919	-0.048021	-0.022457	0.000000	0.000000	2.000000	160.000000	0.000000
15336.366645	-0.108548	0.586679	-0.011578	85.355858	42.098804	58.273823	0.428213	0.000000	0.575617	0.000000	0.000000	0.000000	0.004821	-0.021983	-0.019793	0.000000	0.000000	2.000000	160.000000	0.000000
15336.369978	-0.108548	0.586679	-0.011578	85.355858	42.098804	58.273823	0.428213	0.000000	0.575617	0.000000	0.000000	0.000000	0.004821	-0.021983	-0.019793	0.000000	0.000000	2.000000	160.000000	0.000000
15336.373312	-0.108548	0.586679	-0.011578	85.363289	42.265911	58.445786	0.427409	0.000000	0.578915	0.000000	0.000000	0.000000	0.004821	-0.021983	-0.019793	0.000000	0.000000	2.000000	160.000000	0.000000
15336.376645	-0.108548	0.586679	-0.011578	85.363289	42.265911	58.445786	0.427409	0.000000	0.578915	0.000000	0.000000	0.000000	0.004821	-0.021983	-0.019793	0.000000	0.000000	2.000000	160.000000	0.000000
15336.379978	-0.108569	0.586613	-0.011678	85.363289	42.265911	58.445786	0.427409	0.000000	0.578915	0.000000	0.000000	0.000000	-0.006159	-0.019965	-0.029900	0.000000	0.000000	2.000000	160.000000	0.000000
15336.383312	-0.108569	0.586613	-0.011678	85.365990	42.418915	58.609493	0.427409	0.000000	0.578915	0.000000	0.000000	0.000000	-0.006159	-0.019965	-0.029900	0.000000	0.000000	2.000000	160.000000	0.000000
15336.386645	-0.108569	0.586613	-0.011678	85.365990	42.418915	58.609493	0.427409	0.000000	0.578915	0.000000	0.000000	0.000000	-0.006159	-0.019965	-0.029900	0.000000	0.000000	2.000000	160.000000	0.000000
15336.389978	-0.108569	0.586613	-0.011678	85.365990	42.418915	58.609493	0.427409	0.000000	0.578915	0.000000	0.000000	0.000000	-0.006159	-0.019965	-0.029900	0.000000	0.000000	2.000000	160.000000	0.000000
15336.393312	-0.108577	0.586495	-0.012011	85.354637	42.669662	58.889801	0.428436	0.000000	0.583899	0.000000	0.000000	0.000000	-0.002540	-0.035294	-0.099819	0.000000	0.000000	2.000000	160.000000	0.000000
15336.396645	-0.108577	0.586495	-0.012011	85.354637	42.669662	58.889801	0.428436	0.000000	0.583899	0.000000	0.000000	0.000000	-0.002540	-0.035294	-0.099819	0.000000	0.000000	2.000000	160.000000	0.000000
15336.399978	-0.108577	0.586495	-0.012011	85.354637	42.669662	58.889801	0.428436	0.000000	0.583899	0.000000	0.000000	0.000000	-0.002540	-0.035294	-0.099819	0.000000	0.000000	2.000000	160.000000	0.000000
15336.403312	-0.108577	0.586495	-0.012011	85.314415	43.076485	59.354023	0.428859	0.000000	0.600535	0.000000	0.000000	0.000000	-0.002540	-0.035294	-0.099819	0.000000	0.000000	2.000000	160.000000	0.000000
15336.406645	-0.108583	0.586492	-0.012171	85.314415	43.076485	59.354023	0.428859	0.000000	0.600535	0.000000	0.000000	0.000000	-0.001710	-0.000894	-0.048053	0.000000	0.000000	2.000000	160.000000	0.000000
15336.409978	-0.108583	0.586492	-0.012171	85.314415	43.076485	59.354023	0.428859	0.000000	0.600535	0.000000	0.000000	0.000000	-0.001710	-0.000894	-0.048053	0.000000	0.000000	2.000000	160.000000	0.000000
15336.413312	-0.108583	0.586492	-0.012171	85.248039	43.605453	59.967735	0.429144	0.000000	0.608544	0.000000	0.000000	0.000000	-0.001710	-0.000894	-0.048053	0.000000	0.000000	2.000000	160.000000	0.000000
15336.416645	-0.108583	0.586492	-0.012171	85.248039	43.605453	59.967735	0.429144	0.000000	0.608544	0.000000	0.000000	0.000000	-0.001710	-0.000894	-0.048053	0.000000	0.000000	2.000000	160.000000	0.000000
15336.419978	-0.108604	0.586496	-0.012360	85.248039	43.605453	59.967735	0.429144	0.000000	0.608544	0.000000	0.000000	0.000000	-0.006325	0.001099	-0.056614	0.000000	0.000000	2.000000	160.000000	0.000000
15336.423312	-0.108604	0.586496	-0.012360	85.178337	44.136787	60.587051	0.429144	0.000000	0.608544	0.000000	0.000000	0.000000	-0.006325	0.001099	-0.056614	0.000000	0.000000	2.000000	160.000000	0.000000
15336.426645	-0.108588	0.586493	-0.012515	85.178337	44.136787	60.587051	0.429144	0.000000	0.608544	0.000000	0.000000	0.000000	0.004647	-0.000907	-0.046513	0.000000	1.000000	2.000000	160.000000	0.000000
15336.429978	-0.108588	0.586493	-0.012515	85.178337	44.136787	60.587051	0.429144	0.000000	0.608544	0.000000	0.000000	0.000000	0.004647	-0.000907	-0.046513	0.000000	1.000000	2.000000	160.000000	0.000000
