# Supplementary material for: Haptic Guidance Needs to Be Intuitive Not Just Informative to Improve Human Motor Accuracy
Source: PLoS One. 2016 Mar 16;11(3):e0150912. doi: 10.1371/journal.pone.0150912 (PMC4794196; doi:10.1371/journal.pone.0150912)
Supplement: S1 Data — (ZIP) [file pone.0150912.s001.zip › Subject6/exp1_0161.txt]

Time	PosX	PosY	PosZ	RotX	RotY	RotZ	ForceX	ForceY	ForceZ	MomentX	MomentY	MomentZ	VelocityX	VelocityY	VelocityZ	CalibratedWeight	ButtonDown	Condition	Trial	Visual
15338.113645	0.003146	0.523328	0.243710	83.221992	18.658430	34.163452	1.846594	0.000000	-4.646514	0.000000	0.000000	0.000000	-0.000000	0.000002	-0.000002	0.000000	1.000000	2.000000	161.000000	1.000000
15338.116978	0.003146	0.523328	0.243710	83.221992	18.658430	34.163452	1.846594	0.000000	-4.646514	0.000000	0.000000	0.000000	-0.000000	0.000002	-0.000002	0.000000	1.000000	2.000000	161.000000	1.000000
15338.120312	0.003244	0.523013	0.243227	83.221992	18.658430	34.163452	1.846594	0.000000	-4.646514	0.000000	0.000000	0.000000	0.029274	-0.094737	-0.144989	0.000000	1.000000	2.000000	161.000000	1.000000
15338.123645	0.003244	0.523013	0.243227	83.198158	19.299692	34.830177	1.846594	0.000000	-4.646514	0.000000	0.000000	0.000000	0.029274	-0.094737	-0.144989	0.000000	1.000000	2.000000	161.000000	1.000000
15338.126978	0.003639	0.522376	0.242611	83.198158	19.299692	34.830177	1.846594	0.000000	-4.646514	0.000000	0.000000	0.000000	0.118738	-0.190852	-0.184784	0.000000	1.000000	2.000000	161.000000	1.000000
15338.130312	0.003639	0.522376	0.242611	83.198158	19.299692	34.830177	1.846594	0.000000	-4.646514	0.000000	0.000000	0.000000	0.118738	-0.190852	-0.184784	0.000000	1.000000	2.000000	161.000000	1.000000
15338.133645	0.003639	0.522376	0.242611	83.121574	20.035318	35.613674	1.845660	0.000000	-4.646885	0.000000	0.000000	0.000000	0.118738	-0.190852	-0.184784	0.000000	1.000000	2.000000	161.000000	1.000000
15338.136978	0.004165	0.521829	0.241695	83.121574	20.035318	35.613674	1.845660	0.000000	-4.646885	0.000000	0.000000	0.000000	0.157822	-0.164158	-0.274770	0.000000	1.000000	2.000000	161.000000	1.000000
15338.140312	0.004165	0.521829	0.241695	83.121574	20.035318	35.613674	1.845660	0.000000	-4.646885	0.000000	0.000000	0.000000	0.157822	-0.164158	-0.274770	0.000000	1.000000	2.000000	161.000000	1.000000
15338.143645	0.004165	0.521829	0.241695	82.917313	19.612450	35.206936	1.842964	0.000000	-4.647955	0.000000	0.000000	0.000000	0.157822	-0.164158	-0.274770	0.000000	1.000000	2.000000	161.000000	1.000000
15338.146978	0.004555	0.521330	0.240451	82.917313	19.612450	35.206936	1.842964	0.000000	-4.647955	0.000000	0.000000	0.000000	0.117001	-0.149769	-0.373283	0.000000	1.000000	2.000000	161.000000	1.000000
15338.150312	0.004555	0.521330	0.240451	82.917313	19.612450	35.206936	1.842964	0.000000	-4.647955	0.000000	0.000000	0.000000	0.117001	-0.149769	-0.373283	0.000000	1.000000	2.000000	161.000000	1.000000
15338.153645	0.004555	0.521330	0.240451	82.445831	17.429424	32.902905	1.844690	0.000000	-4.647270	0.000000	0.000000	0.000000	0.117001	-0.149769	-0.373283	0.000000	1.000000	2.000000	161.000000	1.000000
15338.156978	0.005241	0.520557	0.239128	82.445831	17.429424	32.902905	1.844690	0.000000	-4.647270	0.000000	0.000000	0.000000	0.205662	-0.231970	-0.396662	0.000000	1.000000	2.000000	161.000000	1.000000
15338.160312	0.005241	0.520557	0.239128	82.445831	17.429424	32.902905	1.844690	0.000000	-4.647270	0.000000	0.000000	0.000000	0.205662	-0.231970	-0.396662	0.000000	1.000000	2.000000	161.000000	1.000000
15338.163645	0.005241	0.520557	0.239128	81.724495	14.538741	29.826385	1.841991	0.000000	-4.648341	0.000000	0.000000	0.000000	0.205662	-0.231970	-0.396662	0.000000	1.000000	2.000000	161.000000	1.000000
15338.166978	0.005955	0.519806	0.237604	81.724495	14.538741	29.826385	1.841991	0.000000	-4.648341	0.000000	0.000000	0.000000	0.214254	-0.225142	-0.457259	0.000000	1.000000	2.000000	161.000000	1.000000
15338.170312	0.005955	0.519806	0.237604	81.724495	14.538741	29.826385	1.841991	0.000000	-4.648341	0.000000	0.000000	0.000000	0.214254	-0.225142	-0.457259	0.000000	1.000000	2.000000	161.000000	1.000000
15338.173645	0.005955	0.519806	0.237604	80.822357	11.590455	26.645212	1.840127	0.000000	-4.649078	0.000000	0.000000	0.000000	0.214254	-0.225142	-0.457259	0.000000	1.000000	2.000000	161.000000	1.000000
15338.176978	0.006830	0.519050	0.235975	80.822357	11.590455	26.645212	1.840127	0.000000	-4.649078	0.000000	0.000000	0.000000	0.262361	-0.227048	-0.488732	0.000000	1.000000	2.000000	161.000000	1.000000
15338.180312	0.006830	0.519050	0.235975	80.822357	11.590455	26.645212	1.840127	0.000000	-4.649078	0.000000	0.000000	0.000000	0.262361	-0.227048	-0.488732	0.000000	1.000000	2.000000	161.000000	1.000000
15338.183645	0.006830	0.519050	0.235975	79.850105	8.954520	23.715925	1.836212	0.000000	-4.650627	0.000000	0.000000	0.000000	0.262361	-0.227048	-0.488732	0.000000	1.000000	2.000000	161.000000	1.000000
15338.186978	0.007896	0.518272	0.234289	79.850105	8.954520	23.715925	1.836212	0.000000	-4.650627	0.000000	0.000000	0.000000	0.320018	-0.233302	-0.505712	0.000000	0.000000	2.000000	161.000000	1.000000
15338.190312	0.007896	0.518272	0.234289	79.850105	8.954520	23.715925	1.836212	0.000000	-4.650627	0.000000	0.000000	0.000000	0.320018	-0.233302	-0.505712	0.000000	0.000000	2.000000	161.000000	1.000000
15338.193645	0.007896	0.518272	0.234289	78.885414	6.748300	21.170612	1.829317	0.000000	-4.653343	0.000000	0.000000	0.000000	0.320018	-0.233302	-0.505712	0.000000	0.000000	2.000000	161.000000	1.000000
15338.196978	0.009023	0.517459	0.232598	78.885414	6.748300	21.170612	1.829317	0.000000	-4.653343	0.000000	0.000000	0.000000	0.338071	-0.243845	-0.507494	0.000000	0.000000	2.000000	161.000000	1.000000
15338.200312	0.009023	0.517459	0.232598	78.885414	6.748300	21.170612	1.829317	0.000000	-4.653343	0.000000	0.000000	0.000000	0.338071	-0.243845	-0.507494	0.000000	0.000000	2.000000	161.000000	1.000000
15338.203645	0.009023	0.517459	0.232598	77.956573	4.919970	18.963860	1.821306	0.000000	-4.656485	0.000000	0.000000	0.000000	0.338071	-0.243845	-0.507494	0.000000	0.000000	2.000000	161.000000	1.000000
15338.206978	0.010339	0.516678	0.230793	77.956573	4.919970	18.963860	1.821306	0.000000	-4.656485	0.000000	0.000000	0.000000	0.394701	-0.234280	-0.541285	0.000000	0.000000	2.000000	161.000000	1.000000
15338.210312	0.010339	0.516678	0.230793	77.956573	4.919970	18.963860	1.821306	0.000000	-4.656485	0.000000	0.000000	0.000000	0.394701	-0.234280	-0.541285	0.000000	0.000000	2.000000	161.000000	1.000000
15338.213645	0.010339	0.516678	0.230793	77.065491	3.384864	17.034285	1.810617	0.000000	-4.660650	0.000000	0.000000	0.000000	0.394701	-0.234280	-0.541285	0.000000	0.000000	2.000000	161.000000	1.000000
15338.216978	0.011712	0.515935	0.228942	77.065491	3.384864	17.034285	1.810617	0.000000	-4.660650	0.000000	0.000000	0.000000	0.411925	-0.223039	-0.555379	0.000000	0.000000	2.000000	161.000000	1.000000
15338.220312	0.011712	0.515935	0.228942	77.065491	3.384864	17.034285	1.810617	0.000000	-4.660650	0.000000	0.000000	0.000000	0.411925	-0.223039	-0.555379	0.000000	0.000000	2.000000	161.000000	1.000000
15338.223645	0.011712	0.515935	0.228942	76.201591	2.177242	15.634865	1.799035	0.000000	-4.665133	0.000000	0.000000	0.000000	0.411925	-0.223039	-0.555379	0.000000	0.000000	2.000000	161.000000	1.000000
15338.226978	0.013077	0.515248	0.227059	76.201591	2.177242	15.634865	1.799035	0.000000	-4.665133	0.000000	0.000000	0.000000	0.409507	-0.205888	-0.564808	0.000000	0.000000	2.000000	161.000000	1.000000
15338.230312	0.013077	0.515248	0.227059	76.201591	2.177242	15.634865	1.799035	0.000000	-4.665133	0.000000	0.000000	0.000000	0.409507	-0.205888	-0.564808	0.000000	0.000000	2.000000	161.000000	1.000000
15338.233645	0.013077	0.515248	0.227059	75.397064	1.220324	14.354046	1.787590	0.000000	-4.669532	0.000000	0.000000	0.000000	0.409507	-0.205888	-0.564808	0.000000	0.000000	2.000000	161.000000	1.000000
15338.236978	0.014530	0.514616	0.225110	75.397064	1.220324	14.354046	1.787590	0.000000	-4.669532	0.000000	0.000000	0.000000	0.435974	-0.189644	-0.584745	0.000000	0.000000	2.000000	161.000000	1.000000
15338.240312	0.014530	0.514616	0.225110	75.397064	1.220324	14.354046	1.787590	0.000000	-4.669532	0.000000	0.000000	0.000000	0.435974	-0.189644	-0.584745	0.000000	0.000000	2.000000	161.000000	1.000000
15338.243645	0.014530	0.514616	0.225110	74.687050	0.403735	13.206194	1.774777	0.000000	-4.674416	0.000000	0.000000	0.000000	0.435974	-0.189644	-0.584745	0.000000	0.000000	2.000000	161.000000	1.000000
15338.246978	0.016038	0.514112	0.223088	74.687050	0.403735	13.206194	1.774777	0.000000	-4.674416	0.000000	0.000000	0.000000	0.452334	-0.151239	-0.606602	0.000000	0.000000	2.000000	161.000000	1.000000
15338.250312	0.016038	0.514112	0.223088	74.687050	0.403735	13.206194	1.774777	0.000000	-4.674416	0.000000	0.000000	0.000000	0.452334	-0.151239	-0.606602	0.000000	0.000000	2.000000	161.000000	1.000000
15338.253645	0.016038	0.514112	0.223088	74.098106	-0.365579	12.461264	1.761202	0.000000	-4.679548	0.000000	0.000000	0.000000	0.452334	-0.151239	-0.606602	0.000000	0.000000	2.000000	161.000000	1.000000
15338.256978	0.017505	0.513743	0.221095	74.098106	-0.365579	12.461264	1.761202	0.000000	-4.679548	0.000000	0.000000	0.000000	0.440175	-0.110686	-0.598002	0.000000	0.000000	2.000000	161.000000	1.000000
15338.260312	0.017505	0.513743	0.221095	74.098106	-0.365579	12.461264	1.761202	0.000000	-4.679548	0.000000	0.000000	0.000000	0.440175	-0.110686	-0.598002	0.000000	0.000000	2.000000	161.000000	1.000000
15338.263645	0.017505	0.513743	0.221095	73.675751	-1.188449	12.515639	1.747887	0.000000	-4.684538	0.000000	0.000000	0.000000	0.440175	-0.110686	-0.598002	0.000000	0.000000	2.000000	161.000000	1.000000
15338.266978	0.019091	0.513446	0.219048	73.675751	-1.188449	12.515639	1.747887	0.000000	-4.684538	0.000000	0.000000	0.000000	0.475658	-0.089154	-0.614071	0.000000	0.000000	2.000000	161.000000	1.000000
15338.270312	0.019091	0.513446	0.219048	73.675751	-1.188449	12.515639	1.747887	0.000000	-4.684538	0.000000	0.000000	0.000000	0.475658	-0.089154	-0.614071	0.000000	0.000000	2.000000	161.000000	1.000000
15338.273645	0.019091	0.513446	0.219048	73.402275	-2.128830	12.407130	1.732432	0.000000	-4.690275	0.000000	0.000000	0.000000	0.475658	-0.089154	-0.614071	0.000000	0.000000	2.000000	161.000000	1.000000
15338.276978	0.020825	0.513313	0.216955	73.402275	-2.128830	12.407130	1.732432	0.000000	-4.690275	0.000000	0.000000	0.000000	0.520370	-0.039786	-0.628048	0.000000	0.000000	2.000000	161.000000	1.000000
15338.280312	0.020825	0.513313	0.216955	73.402275	-2.128830	12.407130	1.732432	0.000000	-4.690275	0.000000	0.000000	0.000000	0.520370	-0.039786	-0.628048	0.000000	0.000000	2.000000	161.000000	1.000000
15338.283645	0.020825	0.513313	0.216955	73.254448	-3.212264	11.420751	1.714106	0.000000	-4.697004	0.000000	0.000000	0.000000	0.520370	-0.039786	-0.628048	0.000000	0.000000	2.000000	161.000000	1.000000
15338.286978	0.022706	0.513341	0.214780	73.254448	-3.212264	11.420751	1.714106	0.000000	-4.697004	0.000000	0.000000	0.000000	0.564198	0.008295	-0.652474	0.000000	0.000000	2.000000	161.000000	1.000000
15338.290312	0.022706	0.513341	0.214780	73.254448	-3.212264	11.420751	1.714106	0.000000	-4.697004	0.000000	0.000000	0.000000	0.564198	0.008295	-0.652474	0.000000	0.000000	2.000000	161.000000	1.000000
15338.293645	0.022706	0.513341	0.214780	73.219887	-4.368087	9.952802	1.693077	0.000000	-4.704624	0.000000	0.000000	0.000000	0.564198	0.008295	-0.652474	0.000000	0.000000	2.000000	161.000000	1.000000
15338.296978	0.024827	0.513583	0.212530	73.219887	-4.368087	9.952802	1.693077	0.000000	-4.704624	0.000000	0.000000	0.000000	0.636113	0.072764	-0.674830	0.000000	0.000000	2.000000	161.000000	1.000000
15338.300312	0.024827	0.513583	0.212530	73.219887	-4.368087	9.952802	1.693077	0.000000	-4.704624	0.000000	0.000000	0.000000	0.636113	0.072764	-0.674830	0.000000	0.000000	2.000000	161.000000	1.000000
15338.303645	0.024827	0.513583	0.212530	73.264099	-5.465271	9.140279	1.667311	0.000000	-4.713817	0.000000	0.000000	0.000000	0.636113	0.072764	-0.674830	0.000000	0.000000	2.000000	161.000000	1.000000
15338.306978	0.027117	0.514033	0.210138	73.264099	-5.465271	9.140279	1.667311	0.000000	-4.713817	0.000000	0.000000	0.000000	0.687235	0.134862	-0.717586	0.000000	0.000000	2.000000	161.000000	1.000000
15338.310312	0.027117	0.514033	0.210138	73.264099	-5.465271	9.140279	1.667311	0.000000	-4.713817	0.000000	0.000000	0.000000	0.687235	0.134862	-0.717586	0.000000	0.000000	2.000000	161.000000	1.000000
15338.313645	0.027117	0.514033	0.210138	73.336975	-6.506887	8.731359	1.638414	0.000000	-4.723939	0.000000	0.000000	0.000000	0.687235	0.134862	-0.717586	0.000000	0.000000	2.000000	161.000000	1.000000
15338.316978	0.029514	0.514673	0.207656	73.336975	-6.506887	8.731359	1.638414	0.000000	-4.723939	0.000000	0.000000	0.000000	0.719069	0.192005	-0.744759	0.000000	0.000000	2.000000	161.000000	1.000000
15338.320312	0.029514	0.514673	0.207656	73.336975	-6.506887	8.731359	1.638414	0.000000	-4.723939	0.000000	0.000000	0.000000	0.719069	0.192005	-0.744759	0.000000	0.000000	2.000000	161.000000	1.000000
15338.323645	0.029514	0.514673	0.207656	73.402824	-7.438588	8.180558	1.607119	0.000000	-4.734677	0.000000	0.000000	0.000000	0.719069	0.192005	-0.744759	0.000000	0.000000	2.000000	161.000000	1.000000
15338.326978	0.031980	0.515495	0.205014	73.402824	-7.438588	8.180558	1.607119	0.000000	-4.734677	0.000000	0.000000	0.000000	0.739775	0.246601	-0.792635	0.000000	0.000000	2.000000	161.000000	1.000000
15338.330312	0.031980	0.515495	0.205014	73.402824	-7.438588	8.180558	1.607119	0.000000	-4.734677	0.000000	0.000000	0.000000	0.739775	0.246601	-0.792635	0.000000	0.000000	2.000000	161.000000	1.000000
15338.333645	0.031980	0.515495	0.205014	73.487724	-8.217655	7.337121	1.574513	0.000000	-4.745620	0.000000	0.000000	0.000000	0.739775	0.246601	-0.792635	0.000000	0.000000	2.000000	161.000000	1.000000
15338.336978	0.034511	0.516513	0.202190	73.487724	-8.217655	7.337121	1.574513	0.000000	-4.745620	0.000000	0.000000	0.000000	0.759289	0.305272	-0.847021	0.000000	0.000000	2.000000	161.000000	1.000000
15338.340312	0.034511	0.516513	0.202190	73.487724	-8.217655	7.337121	1.574513	0.000000	-4.745620	0.000000	0.000000	0.000000	0.759289	0.305272	-0.847021	0.000000	0.000000	2.000000	161.000000	1.000000
15338.343645	0.034511	0.516513	0.202190	73.658585	-8.776349	6.819189	1.540687	0.000000	-4.756710	0.000000	0.000000	0.000000	0.759289	0.305272	-0.847021	0.000000	0.000000	2.000000	161.000000	1.000000
15338.346978	0.037005	0.517605	0.199094	73.658585	-8.776349	6.819189	1.540687	0.000000	-4.756710	0.000000	0.000000	0.000000	0.748161	0.327668	-0.928832	0.000000	0.000000	2.000000	161.000000	1.000000
15338.350312	0.037005	0.517605	0.199094	73.658585	-8.776349	6.819189	1.540687	0.000000	-4.756710	0.000000	0.000000	0.000000	0.748161	0.327668	-0.928832	0.000000	0.000000	2.000000	161.000000	1.000000
15338.353645	0.037005	0.517605	0.199094	73.949165	-9.082219	6.928183	1.508340	0.000000	-4.767066	0.000000	0.000000	0.000000	0.748161	0.327668	-0.928832	0.000000	0.000000	2.000000	161.000000	1.000000
15338.356978	0.039551	0.518876	0.195706	73.949165	-9.082219	6.928183	1.508340	0.000000	-4.767066	0.000000	0.000000	0.000000	0.763710	0.381235	-1.016369	0.000000	0.000000	2.000000	161.000000	1.000000
15338.360312	0.039551	0.518876	0.195706	73.949165	-9.082219	6.928183	1.508340	0.000000	-4.767066	0.000000	0.000000	0.000000	0.763710	0.381235	-1.016369	0.000000	0.000000	2.000000	161.000000	1.000000
15338.363645	0.039551	0.518876	0.195706	74.364761	-9.227471	7.279782	1.475603	0.000000	-4.777300	0.000000	0.000000	0.000000	0.763710	0.381235	-1.016369	0.000000	0.000000	2.000000	161.000000	1.000000
15338.366978	0.042172	0.520245	0.191991	74.364761	-9.227471	7.279782	1.475603	0.000000	-4.777300	0.000000	0.000000	0.000000	0.786387	0.410856	-1.114443	0.000000	0.000000	2.000000	161.000000	1.000000
15338.370312	0.042172	0.520245	0.191991	74.364761	-9.227471	7.279782	1.475603	0.000000	-4.777300	0.000000	0.000000	0.000000	0.786387	0.410856	-1.114443	0.000000	0.000000	2.000000	161.000000	1.000000
15338.373645	0.042172	0.520245	0.191991	74.819115	-9.401280	7.592615	1.442015	0.000000	-4.787546	0.000000	0.000000	0.000000	0.786387	0.410856	-1.114443	0.000000	0.000000	2.000000	161.000000	1.000000
15338.376978	0.044832	0.521763	0.187958	74.819115	-9.401280	7.592615	1.442015	0.000000	-4.787546	0.000000	0.000000	0.000000	0.798159	0.455397	-1.210070	0.000000	0.000000	2.000000	161.000000	1.000000
15338.380312	0.044832	0.521763	0.187958	74.819115	-9.401280	7.592615	1.442015	0.000000	-4.787546	0.000000	0.000000	0.000000	0.798159	0.455397	-1.210070	0.000000	0.000000	2.000000	161.000000	1.000000
15338.383645	0.044832	0.521763	0.187958	75.263771	-9.599227	7.543680	1.408149	0.000000	-4.797616	0.000000	0.000000	0.000000	0.798159	0.455397	-1.210070	0.000000	0.000000	2.000000	161.000000	1.000000
15338.386978	0.047558	0.523407	0.183616	75.263771	-9.599227	7.543680	1.408149	0.000000	-4.797616	0.000000	0.000000	0.000000	0.817612	0.493261	-1.302388	0.000000	0.000000	2.000000	161.000000	1.000000
15338.390312	0.047558	0.523407	0.183616	75.263771	-9.599227	7.543680	1.408149	0.000000	-4.797616	0.000000	0.000000	0.000000	0.817612	0.493261	-1.302388	0.000000	0.000000	2.000000	161.000000	1.000000
15338.393645	0.047558	0.523407	0.183616	75.673515	-9.769682	7.568826	1.373129	0.000000	-4.807756	0.000000	0.000000	0.000000	0.817612	0.493261	-1.302388	0.000000	0.000000	2.000000	161.000000	1.000000
15338.396978	0.050315	0.525125	0.179022	75.673515	-9.769682	7.568826	1.373129	0.000000	-4.807756	0.000000	0.000000	0.000000	0.827292	0.515262	-1.378346	0.000000	0.000000	2.000000	161.000000	1.000000
15338.400312	0.050315	0.525125	0.179022	75.673515	-9.769682	7.568826	1.373129	0.000000	-4.807756	0.000000	0.000000	0.000000	0.827292	0.515262	-1.378346	0.000000	0.000000	2.000000	161.000000	1.000000
15338.403645	0.050315	0.525125	0.179022	76.030563	-9.919259	7.561429	1.337124	0.000000	-4.817894	0.000000	0.000000	0.000000	0.827292	0.515262	-1.378346	0.000000	0.000000	2.000000	161.000000	1.000000
15338.406978	0.053103	0.526914	0.174205	76.030563	-9.919259	7.561429	1.337124	0.000000	-4.817894	0.000000	0.000000	0.000000	0.836136	0.536857	-1.445081	0.000000	0.000000	2.000000	161.000000	1.000000
15338.410312	0.053103	0.526914	0.174205	76.030563	-9.919259	7.561429	1.337124	0.000000	-4.817894	0.000000	0.000000	0.000000	0.836136	0.536857	-1.445081	0.000000	0.000000	2.000000	161.000000	1.000000
15338.413645	0.053103	0.526914	0.174205	76.338676	-10.011690	7.832303	1.299765	0.000000	-4.828107	0.000000	0.000000	0.000000	0.836136	0.536857	-1.445081	0.000000	0.000000	2.000000	161.000000	1.000000
15338.416978	0.055882	0.528786	0.169144	76.338676	-10.011690	7.832303	1.299765	0.000000	-4.828107	0.000000	0.000000	0.000000	0.833890	0.561552	-1.518206	0.000000	0.000000	2.000000	161.000000	1.000000
15338.420312	0.055882	0.528786	0.169144	76.338676	-10.011690	7.832303	1.299765	0.000000	-4.828107	0.000000	0.000000	0.000000	0.833890	0.561552	-1.518206	0.000000	0.000000	2.000000	161.000000	1.000000
15338.423645	0.055882	0.528786	0.169144	76.608116	-10.073171	8.453547	1.261925	0.000000	-4.838134	0.000000	0.000000	0.000000	0.833890	0.561552	-1.518206	0.000000	0.000000	2.000000	161.000000	1.000000
15338.426978	0.058630	0.530713	0.163950	76.608116	-10.073171	8.453547	1.261925	0.000000	-4.838134	0.000000	0.000000	0.000000	0.824361	0.578068	-1.558264	0.000000	0.000000	2.000000	161.000000	1.000000
15338.430312	0.058630	0.530713	0.163950	76.608116	-10.073171	8.453547	1.261925	0.000000	-4.838134	0.000000	0.000000	0.000000	0.824361	0.578068	-1.558264	0.000000	0.000000	2.000000	161.000000	1.000000
15338.433645	0.058630	0.530713	0.163950	76.830864	-10.192149	9.430232	1.223316	0.000000	-4.848041	0.000000	0.000000	0.000000	0.824361	0.578068	-1.558264	0.000000	0.000000	2.000000	161.000000	1.000000
15338.436978	0.061400	0.532706	0.158595	76.830864	-10.192149	9.430232	1.223316	0.000000	-4.848041	0.000000	0.000000	0.000000	0.830934	0.597820	-1.606575	0.000000	0.000000	2.000000	161.000000	1.000000
15338.440312	0.061400	0.532706	0.158595	76.830864	-10.192149	9.430232	1.223316	0.000000	-4.848041	0.000000	0.000000	0.000000	0.830934	0.597820	-1.606575	0.000000	0.000000	2.000000	161.000000	1.000000
15338.443645	0.061400	0.532706	0.158595	76.961189	-10.468425	9.841733	1.182422	0.000000	-4.858177	0.000000	0.000000	0.000000	0.830934	0.597820	-1.606575	0.000000	0.000000	2.000000	161.000000	1.000000
15338.446978	0.064256	0.534774	0.153179	76.961189	-10.468425	9.841733	1.182422	0.000000	-4.858177	0.000000	0.000000	0.000000	0.856883	0.620370	-1.624909	0.000000	0.000000	2.000000	161.000000	1.000000
15338.450312	0.064256	0.534774	0.153179	76.961189	-10.468425	9.841733	1.182422	0.000000	-4.858177	0.000000	0.000000	0.000000	0.856883	0.620370	-1.624909	0.000000	0.000000	2.000000	161.000000	1.000000
15338.453645	0.064256	0.534774	0.153179	77.046127	-10.967777	9.398784	1.136213	0.000000	-4.869191	0.000000	0.000000	0.000000	0.856883	0.620370	-1.624909	0.000000	0.000000	2.000000	161.000000	1.000000
15338.456978	0.067112	0.536919	0.147745	77.046127	-10.967777	9.398784	1.136213	0.000000	-4.869191	0.000000	0.000000	0.000000	0.856857	0.643426	-1.629954	0.000000	0.000000	2.000000	161.000000	1.000000
15338.460312	0.067112	0.536919	0.147745	77.046127	-10.967777	9.398784	1.136213	0.000000	-4.869191	0.000000	0.000000	0.000000	0.856857	0.643426	-1.629954	0.000000	0.000000	2.000000	161.000000	1.000000
15338.463645	0.067112	0.536919	0.147745	77.097008	-11.563345	8.634437	1.086394	0.000000	-4.880548	0.000000	0.000000	0.000000	0.856857	0.643426	-1.629954	0.000000	0.000000	2.000000	161.000000	1.000000
15338.466978	0.069921	0.539134	0.142396	77.097008	-11.563345	8.634437	1.086394	0.000000	-4.880548	0.000000	0.000000	0.000000	0.842579	0.664581	-1.604840	0.000000	0.000000	2.000000	161.000000	1.000000
15338.470312	0.069921	0.539134	0.142396	77.097008	-11.563345	8.634437	1.086394	0.000000	-4.880548	0.000000	0.000000	0.000000	0.842579	0.664581	-1.604840	0.000000	0.000000	2.000000	161.000000	1.000000
15338.473645	0.069921	0.539134	0.142396	77.135864	-12.059846	7.644376	1.033374	0.000000	-4.892049	0.000000	0.000000	0.000000	0.842579	0.664581	-1.604840	0.000000	0.000000	2.000000	161.000000	1.000000
15338.476978	0.072657	0.541321	0.137149	77.135864	-12.059846	7.644376	1.033374	0.000000	-4.892049	0.000000	0.000000	0.000000	0.820879	0.656159	-1.573923	0.000000	0.000000	2.000000	161.000000	1.000000
15338.480312	0.072657	0.541321	0.137149	77.135864	-12.059846	7.644376	1.033374	0.000000	-4.892049	0.000000	0.000000	0.000000	0.820879	0.656159	-1.573923	0.000000	0.000000	2.000000	161.000000	1.000000
15338.483645	0.072657	0.541321	0.137149	77.170296	-12.257253	7.099417	0.977586	0.000000	-4.903502	0.000000	0.000000	0.000000	0.820879	0.656159	-1.573923	0.000000	0.000000	2.000000	161.000000	1.000000
15338.486978	0.075319	0.543509	0.131968	77.170296	-12.257253	7.099417	0.977586	0.000000	-4.903502	0.000000	0.000000	0.000000	0.798463	0.656471	-1.554458	0.000000	0.000000	2.000000	161.000000	1.000000
15338.490312	0.075319	0.543509	0.131968	77.170296	-12.257253	7.099417	0.977586	0.000000	-4.903502	0.000000	0.000000	0.000000	0.798463	0.656471	-1.554458	0.000000	0.000000	2.000000	161.000000	1.000000
15338.493645	0.075319	0.543509	0.131968	77.209694	-12.119135	7.155718	0.919185	0.000000	-4.914783	0.000000	0.000000	0.000000	0.798463	0.656471	-1.554458	0.000000	0.000000	2.000000	161.000000	1.000000
15338.496978	0.077876	0.545662	0.126825	77.209694	-12.119135	7.155718	0.919185	0.000000	-4.914783	0.000000	0.000000	0.000000	0.767075	0.645658	-1.542835	0.000000	0.000000	2.000000	161.000000	1.000000
15338.500312	0.077876	0.545662	0.126825	77.209694	-12.119135	7.155718	0.919185	0.000000	-4.914783	0.000000	0.000000	0.000000	0.767075	0.645658	-1.542835	0.000000	0.000000	2.000000	161.000000	1.000000
15338.503645	0.077876	0.545662	0.126825	77.261536	-11.881821	7.811944	0.859260	0.000000	-4.925614	0.000000	0.000000	0.000000	0.767075	0.645658	-1.542835	0.000000	0.000000	2.000000	161.000000	1.000000
15338.506978	0.080270	0.547773	0.121694	77.261536	-11.881821	7.811944	0.859260	0.000000	-4.925614	0.000000	0.000000	0.000000	0.718352	0.633359	-1.539318	0.000000	0.000000	2.000000	161.000000	1.000000
15338.510312	0.080270	0.547773	0.121694	77.261536	-11.881821	7.811944	0.859260	0.000000	-4.925614	0.000000	0.000000	0.000000	0.718352	0.633359	-1.539318	0.000000	0.000000	2.000000	161.000000	1.000000
15338.513645	0.080270	0.547773	0.121694	77.315720	-11.663686	8.128249	0.800183	0.000000	-4.935556	0.000000	0.000000	0.000000	0.718352	0.633359	-1.539318	0.000000	0.000000	2.000000	161.000000	1.000000
15338.516978	0.082549	0.549831	0.116495	77.315720	-11.663686	8.128249	0.800183	0.000000	-4.935556	0.000000	0.000000	0.000000	0.683680	0.617523	-1.559778	0.000000	0.000000	2.000000	161.000000	1.000000
15338.520312	0.082549	0.549831	0.116495	77.315720	-11.663686	8.128249	0.800183	0.000000	-4.935556	0.000000	0.000000	0.000000	0.683680	0.617523	-1.559778	0.000000	0.000000	2.000000	161.000000	1.000000
15338.523645	0.082549	0.549831	0.116495	77.358437	-11.449583	8.578424	0.740733	0.000000	-4.944827	0.000000	0.000000	0.000000	0.683680	0.617523	-1.559778	0.000000	0.000000	2.000000	161.000000	1.000000
15338.526978	0.084660	0.551804	0.111242	77.358437	-11.449583	8.578424	0.740733	0.000000	-4.944827	0.000000	0.000000	0.000000	0.633177	0.591987	-1.575931	0.000000	0.000000	2.000000	161.000000	1.000000
15338.530312	0.084660	0.551804	0.111242	77.358437	-11.449583	8.578424	0.740733	0.000000	-4.944827	0.000000	0.000000	0.000000	0.633177	0.591987	-1.575931	0.000000	0.000000	2.000000	161.000000	1.000000
15338.533645	0.084660	0.551804	0.111242	77.334671	-11.149299	9.880746	0.683039	0.000000	-4.953126	0.000000	0.000000	0.000000	0.633177	0.591987	-1.575931	0.000000	0.000000	2.000000	161.000000	1.000000
15338.536978	0.086617	0.553755	0.106023	77.334671	-11.149299	9.880746	0.683039	0.000000	-4.953126	0.000000	0.000000	0.000000	0.587298	0.585284	-1.565524	0.000000	0.000000	2.000000	161.000000	1.000000
15338.540312	0.086617	0.553755	0.106023	77.334671	-11.149299	9.880746	0.683039	0.000000	-4.953126	0.000000	0.000000	0.000000	0.587298	0.585284	-1.565524	0.000000	0.000000	2.000000	161.000000	1.000000
15338.543645	0.086617	0.553755	0.106023	77.220268	-10.769131	12.294212	0.626149	0.000000	-4.960639	0.000000	0.000000	0.000000	0.587298	0.585284	-1.565524	0.000000	0.000000	2.000000	161.000000	1.000000
15338.546978	0.088421	0.555616	0.100815	77.220268	-10.769131	12.294212	0.626149	0.000000	-4.960639	0.000000	0.000000	0.000000	0.541167	0.558113	-1.562538	0.000000	0.000000	2.000000	161.000000	1.000000
15338.550312	0.088421	0.555616	0.100815	77.220268	-10.769131	12.294212	0.626149	0.000000	-4.960639	0.000000	0.000000	0.000000	0.541167	0.558113	-1.562538	0.000000	0.000000	2.000000	161.000000	1.000000
15338.553645	0.088421	0.555616	0.100815	77.041801	-10.421877	14.578194	0.570507	0.000000	-4.967345	0.000000	0.000000	0.000000	0.541167	0.558113	-1.562538	0.000000	0.000000	2.000000	161.000000	1.000000
15338.556978	0.090255	0.557398	0.095567	77.041801	-10.421877	14.578194	0.570507	0.000000	-4.967345	0.000000	0.000000	0.000000	0.550029	0.534850	-1.574281	0.000000	0.000000	2.000000	161.000000	1.000000
15338.560312	0.090255	0.557398	0.095567	77.041801	-10.421877	14.578194	0.570507	0.000000	-4.967345	0.000000	0.000000	0.000000	0.550029	0.534850	-1.574281	0.000000	0.000000	2.000000	161.000000	1.000000
15338.563645	0.090255	0.557398	0.095567	76.842682	-10.188291	16.098104	0.487266	0.000000	-4.778364	0.000000	0.000000	0.000000	0.550029	0.534850	-1.574281	0.000000	0.000000	2.000000	161.000000	1.000000
15338.566978	0.092092	0.559123	0.090302	76.842682	-10.188291	16.098104	0.487266	0.000000	-4.778364	0.000000	0.000000	0.000000	0.551188	0.517365	-1.579700	0.000000	0.000000	2.000000	161.000000	1.000000
15338.570312	0.092092	0.559123	0.090302	76.842682	-10.188291	16.098104	0.487266	0.000000	-4.778364	0.000000	0.000000	0.000000	0.551188	0.517365	-1.579700	0.000000	0.000000	2.000000	161.000000	1.000000
15338.573645	0.092092	0.559123	0.090302	76.628250	-10.011635	16.830074	0.395401	0.000000	-4.515080	0.000000	0.000000	0.000000	0.551188	0.517365	-1.579700	0.000000	0.000000	2.000000	161.000000	1.000000
15338.576978	0.093965	0.560767	0.085058	76.628250	-10.011635	16.830074	0.395401	0.000000	-4.515080	0.000000	0.000000	0.000000	0.561924	0.493215	-1.573100	0.000000	0.000000	2.000000	161.000000	1.000000
15338.580312	0.093965	0.560767	0.085058	76.628250	-10.011635	16.830074	0.395401	0.000000	-4.515080	0.000000	0.000000	0.000000	0.561924	0.493215	-1.573100	0.000000	0.000000	2.000000	161.000000	1.000000
15338.583645	0.093965	0.560767	0.085058	76.382767	-9.886439	16.689556	0.301747	0.000000	-4.252897	0.000000	0.000000	0.000000	0.561924	0.493215	-1.573100	0.000000	0.000000	2.000000	161.000000	1.000000
15338.586978	0.095854	0.562340	0.079880	76.382767	-9.886439	16.689556	0.301747	0.000000	-4.252897	0.000000	0.000000	0.000000	0.566651	0.471837	-1.553320	0.000000	0.000000	2.000000	161.000000	1.000000
15338.590312	0.095854	0.562340	0.079880	76.382767	-9.886439	16.689556	0.301747	0.000000	-4.252897	0.000000	0.000000	0.000000	0.566651	0.471837	-1.553320	0.000000	0.000000	2.000000	161.000000	1.000000
15338.593645	0.095854	0.562340	0.079880	76.083496	-9.960582	16.039890	0.207305	0.000000	-3.994010	0.000000	0.000000	0.000000	0.566651	0.471837	-1.553320	0.000000	0.000000	2.000000	161.000000	1.000000
15338.596978	0.097761	0.563892	0.074781	76.083496	-9.960582	16.039890	0.207305	0.000000	-3.994010	0.000000	0.000000	0.000000	0.571992	0.465675	-1.529880	0.000000	0.000000	2.000000	161.000000	1.000000
15338.600312	0.097761	0.563892	0.074781	76.083496	-9.960582	16.039890	0.207305	0.000000	-3.994010	0.000000	0.000000	0.000000	0.571992	0.465675	-1.529880	0.000000	0.000000	2.000000	161.000000	1.000000
15338.603645	0.097761	0.563892	0.074781	75.722687	-10.276266	15.340183	0.111973	0.000000	-3.739030	0.000000	0.000000	0.000000	0.571992	0.465675	-1.529880	0.000000	0.000000	2.000000	161.000000	1.000000
15338.606978	0.099542	0.565433	0.069827	75.722687	-10.276266	15.340183	0.111973	0.000000	-3.739030	0.000000	0.000000	0.000000	0.534577	0.462404	-1.485987	0.000000	0.000000	2.000000	161.000000	1.000000
15338.610312	0.099542	0.565433	0.069827	75.722687	-10.276266	15.340183	0.111973	0.000000	-3.739030	0.000000	0.000000	0.000000	0.534577	0.462404	-1.485987	0.000000	0.000000	2.000000	161.000000	1.000000
15338.613645	0.099542	0.565433	0.069827	75.314514	-10.880271	14.640012	0.022877	0.000000	-3.491365	0.000000	0.000000	0.000000	0.534577	0.462404	-1.485987	0.000000	0.000000	2.000000	161.000000	1.000000
15338.616978	0.101134	0.566985	0.065054	75.314514	-10.880271	14.640012	0.022877	0.000000	-3.491365	0.000000	0.000000	0.000000	0.477350	0.465353	-1.431968	0.000000	0.000000	2.000000	161.000000	1.000000
15338.620312	0.101134	0.566985	0.065054	75.314514	-10.880271	14.640012	0.022877	0.000000	-3.491365	0.000000	0.000000	0.000000	0.477350	0.465353	-1.431968	0.000000	0.000000	2.000000	161.000000	1.000000
15338.623645	0.101134	0.566985	0.065054	74.882286	-11.633891	13.728561	-0.056681	0.000000	-3.252704	0.000000	0.000000	0.000000	0.477350	0.465353	-1.431968	0.000000	0.000000	2.000000	161.000000	1.000000
15338.626978	0.102551	0.568604	0.060513	74.882286	-11.633891	13.728561	-0.056681	0.000000	-3.252704	0.000000	0.000000	0.000000	0.425209	0.485695	-1.362201	0.000000	0.000000	2.000000	161.000000	1.000000
15338.630312	0.102551	0.568604	0.060513	74.882286	-11.633891	13.728561	-0.056681	0.000000	-3.252704	0.000000	0.000000	0.000000	0.425209	0.485695	-1.362201	0.000000	0.000000	2.000000	161.000000	1.000000
15338.633645	0.102551	0.568604	0.060513	74.476898	-12.276249	12.961243	-0.127550	0.000000	-3.025671	0.000000	0.000000	0.000000	0.425209	0.485695	-1.362201	0.000000	0.000000	2.000000	161.000000	1.000000
15338.636978	0.103792	0.570237	0.056159	74.476898	-12.276249	12.961243	-0.127550	0.000000	-3.025671	0.000000	0.000000	0.000000	0.372335	0.489991	-1.306281	0.000000	0.000000	2.000000	161.000000	1.000000
15338.640312	0.103792	0.570237	0.056159	74.476898	-12.276249	12.961243	-0.127550	0.000000	-3.025671	0.000000	0.000000	0.000000	0.372335	0.489991	-1.306281	0.000000	0.000000	2.000000	161.000000	1.000000
15338.643645	0.103792	0.570237	0.056159	74.151550	-12.563518	12.251336	-0.189605	0.000000	-2.807957	0.000000	0.000000	0.000000	0.372335	0.489991	-1.306281	0.000000	0.000000	2.000000	161.000000	1.000000
15338.646978	0.104879	0.571904	0.052072	74.151550	-12.563518	12.251336	-0.189605	0.000000	-2.807957	0.000000	0.000000	0.000000	0.326209	0.500212	-1.226270	0.000000	0.000000	2.000000	161.000000	1.000000
15338.650312	0.104879	0.571904	0.052072	74.151550	-12.563518	12.251336	-0.189605	0.000000	-2.807957	0.000000	0.000000	0.000000	0.326209	0.500212	-1.226270	0.000000	0.000000	2.000000	161.000000	1.000000
15338.653645	0.104879	0.571904	0.052072	73.964745	-12.255162	12.254107	-0.243973	0.000000	-2.603579	0.000000	0.000000	0.000000	0.326209	0.500212	-1.226270	0.000000	0.000000	2.000000	161.000000	1.000000
15338.656978	0.105884	0.573600	0.048199	73.964745	-12.255162	12.254107	-0.243973	0.000000	-2.603579	0.000000	0.000000	0.000000	0.301333	0.508867	-1.161670	0.000000	0.000000	2.000000	161.000000	1.000000
15338.660312	0.105884	0.573600	0.048199	73.964745	-12.255162	12.254107	-0.243973	0.000000	-2.603579	0.000000	0.000000	0.000000	0.301333	0.508867	-1.161670	0.000000	0.000000	2.000000	161.000000	1.000000
15338.663645	0.105884	0.573600	0.048199	73.904160	-11.539342	12.919485	-0.294196	0.000000	-2.409967	0.000000	0.000000	0.000000	0.301333	0.508867	-1.161670	0.000000	0.000000	2.000000	161.000000	1.000000
15338.666978	0.106741	0.575272	0.044572	73.904160	-11.539342	12.919485	-0.294196	0.000000	-2.409967	0.000000	0.000000	0.000000	0.257183	0.501597	-1.088216	0.000000	0.000000	2.000000	161.000000	1.000000
15338.670312	0.106741	0.575272	0.044572	73.904160	-11.539342	12.919485	-0.294196	0.000000	-2.409967	0.000000	0.000000	0.000000	0.257183	0.501597	-1.088216	0.000000	0.000000	2.000000	161.000000	1.000000
15338.673645	0.106741	0.575272	0.044572	73.911972	-10.701325	13.831621	-0.337059	0.000000	-2.228598	0.000000	0.000000	0.000000	0.257183	0.501597	-1.088216	0.000000	0.000000	2.000000	161.000000	1.000000
15338.676978	0.107443	0.576952	0.041124	73.911972	-10.701325	13.831621	-0.337059	0.000000	-2.228598	0.000000	0.000000	0.000000	0.210413	0.503894	-1.034485	0.000000	0.000000	2.000000	161.000000	1.000000
15338.680312	0.107443	0.576952	0.041124	73.911972	-10.701325	13.831621	-0.337059	0.000000	-2.228598	0.000000	0.000000	0.000000	0.210413	0.503894	-1.034485	0.000000	0.000000	2.000000	161.000000	1.000000
15338.683645	0.107443	0.576952	0.041124	73.958351	-9.868278	14.811088	-0.372128	0.000000	-2.056184	0.000000	0.000000	0.000000	0.210413	0.503894	-1.034485	0.000000	0.000000	2.000000	161.000000	1.000000
15338.686978	0.107927	0.578633	0.037894	73.958351	-9.868278	14.811088	-0.372128	0.000000	-2.056184	0.000000	0.000000	0.000000	0.145436	0.504141	-0.968879	0.000000	0.000000	2.000000	161.000000	1.000000
15338.690312	0.107927	0.578633	0.037894	73.958351	-9.868278	14.811088	-0.372128	0.000000	-2.056184	0.000000	0.000000	0.000000	0.145436	0.504141	-0.968879	0.000000	0.000000	2.000000	161.000000	1.000000
15338.693645	0.107927	0.578633	0.037894	74.008392	-9.009737	15.862621	-0.396368	0.000000	-1.894704	0.000000	0.000000	0.000000	0.145436	0.504141	-0.968879	0.000000	0.000000	2.000000	161.000000	1.000000
15338.696978	0.108166	0.580288	0.034835	74.008392	-9.009737	15.862621	-0.396368	0.000000	-1.894704	0.000000	0.000000	0.000000	0.071597	0.496758	-0.917853	0.000000	0.000000	2.000000	161.000000	1.000000
15338.700312	0.108166	0.580288	0.034835	74.008392	-9.009737	15.862621	-0.396368	0.000000	-1.894704	0.000000	0.000000	0.000000	0.071597	0.496758	-0.917853	0.000000	0.000000	2.000000	161.000000	1.000000
15338.703645	0.108166	0.580288	0.034835	74.064636	-8.184839	16.907488	-0.408300	0.000000	-1.741728	0.000000	0.000000	0.000000	0.071597	0.496758	-0.917853	0.000000	0.000000	2.000000	161.000000	1.000000
15338.706978	0.108229	0.581931	0.031908	74.064636	-8.184839	16.907488	-0.408300	0.000000	-1.741728	0.000000	0.000000	0.000000	0.018814	0.492640	-0.877962	0.000000	0.000000	2.000000	161.000000	1.000000
15338.710312	0.108229	0.581931	0.031908	74.064636	-8.184839	16.907488	-0.408300	0.000000	-1.741728	0.000000	0.000000	0.000000	0.018814	0.492640	-0.877962	0.000000	0.000000	2.000000	161.000000	1.000000
15338.713645	0.108229	0.581931	0.031908	74.147278	-7.400497	17.953129	-0.411436	0.000000	-1.595401	0.000000	0.000000	0.000000	0.018814	0.492640	-0.877962	0.000000	0.000000	2.000000	161.000000	1.000000
15338.716978	0.108099	0.583506	0.029134	74.147278	-7.400497	17.953129	-0.411436	0.000000	-1.595401	0.000000	0.000000	0.000000	-0.038841	0.472676	-0.832301	0.000000	0.000000	2.000000	161.000000	1.000000
15338.720312	0.108099	0.583506	0.029134	74.147278	-7.400497	17.953129	-0.411436	0.000000	-1.595401	0.000000	0.000000	0.000000	-0.038841	0.472676	-0.832301	0.000000	0.000000	2.000000	161.000000	1.000000
15338.723645	0.108099	0.583506	0.029134	74.277863	-6.645856	19.005865	-0.404963	0.000000	-1.456684	0.000000	0.000000	0.000000	-0.038841	0.472676	-0.832301	0.000000	0.000000	2.000000	161.000000	1.000000
15338.726978	0.107842	0.585007	0.026458	74.277863	-6.645856	19.005865	-0.404963	0.000000	-1.456684	0.000000	0.000000	0.000000	-0.077218	0.450384	-0.802728	0.000000	0.000000	2.000000	161.000000	1.000000
15338.730312	0.107842	0.585007	0.026458	74.277863	-6.645856	19.005865	-0.404963	0.000000	-1.456684	0.000000	0.000000	0.000000	-0.077218	0.450384	-0.802728	0.000000	0.000000	2.000000	161.000000	1.000000
15338.733645	0.107842	0.585007	0.026458	74.469765	-5.850740	20.166533	-0.392093	0.000000	-1.322896	0.000000	0.000000	0.000000	-0.077218	0.450384	-0.802728	0.000000	0.000000	2.000000	161.000000	1.000000
15338.736978	0.107478	0.586417	0.023860	74.469765	-5.850740	20.166533	-0.392093	0.000000	-1.322896	0.000000	0.000000	0.000000	-0.109039	0.423015	-0.779327	0.000000	0.000000	2.000000	161.000000	1.000000
15338.740312	0.107478	0.586417	0.023860	74.469765	-5.850740	20.166533	-0.392093	0.000000	-1.322896	0.000000	0.000000	0.000000	-0.109039	0.423015	-0.779327	0.000000	0.000000	2.000000	161.000000	1.000000
15338.743645	0.107478	0.586417	0.023860	74.683083	-4.999555	21.415346	-0.373920	0.000000	-1.193008	0.000000	0.000000	0.000000	-0.109039	0.423015	-0.779327	0.000000	0.000000	2.000000	161.000000	1.000000
15338.746978	0.107041	0.587776	0.021368	74.683083	-4.999555	21.415346	-0.373920	0.000000	-1.193008	0.000000	0.000000	0.000000	-0.131248	0.407423	-0.747587	0.000000	0.000000	2.000000	161.000000	1.000000
15338.750312	0.107041	0.587776	0.021368	74.683083	-4.999555	21.415346	-0.373920	0.000000	-1.193008	0.000000	0.000000	0.000000	-0.131248	0.407423	-0.747587	0.000000	0.000000	2.000000	161.000000	1.000000
15338.753645	0.107041	0.587776	0.021368	74.908958	-4.099010	22.738665	-0.352045	0.000000	-1.068411	0.000000	0.000000	0.000000	-0.131248	0.407423	-0.747587	0.000000	0.000000	2.000000	161.000000	1.000000
15338.756978	0.106557	0.589030	0.018992	74.908958	-4.099010	22.738665	-0.352045	0.000000	-1.068411	0.000000	0.000000	0.000000	-0.145236	0.376369	-0.713001	0.000000	0.000000	2.000000	161.000000	1.000000
15338.760312	0.106557	0.589030	0.018992	74.908958	-4.099010	22.738665	-0.352045	0.000000	-1.068411	0.000000	0.000000	0.000000	-0.145236	0.376369	-0.713001	0.000000	0.000000	2.000000	161.000000	1.000000
15338.763645	0.106557	0.589030	0.018992	75.126556	-3.150685	24.119558	-0.327839	0.000000	-0.949577	0.000000	0.000000	0.000000	-0.145236	0.376369	-0.713001	0.000000	0.000000	2.000000	161.000000	1.000000
15338.766978	0.106040	0.590214	0.016786	75.126556	-3.150685	24.119558	-0.327839	0.000000	-0.949577	0.000000	0.000000	0.000000	-0.155123	0.355061	-0.661553	0.000000	0.000000	2.000000	161.000000	1.000000
15338.770312	0.106040	0.590214	0.016786	75.126556	-3.150685	24.119558	-0.327839	0.000000	-0.949577	0.000000	0.000000	0.000000	-0.155123	0.355061	-0.661553	0.000000	0.000000	2.000000	161.000000	1.000000
15338.773645	0.106040	0.590214	0.016786	75.321884	-2.210112	25.477278	-0.301986	0.000000	-0.839318	0.000000	0.000000	0.000000	-0.155123	0.355061	-0.661553	0.000000	0.000000	2.000000	161.000000	1.000000
15338.776978	0.105466	0.591284	0.014750	75.321884	-2.210112	25.477278	-0.301986	0.000000	-0.839318	0.000000	0.000000	0.000000	-0.171984	0.321029	-0.611031	0.000000	0.000000	2.000000	161.000000	1.000000
15338.780312	0.105466	0.591284	0.014750	75.321884	-2.210112	25.477278	-0.301986	0.000000	-0.839318	0.000000	0.000000	0.000000	-0.171984	0.321029	-0.611031	0.000000	0.000000	2.000000	161.000000	1.000000
15338.783645	0.105466	0.591284	0.014750	75.492012	-1.354920	26.714756	-0.273322	0.000000	-0.737480	0.000000	0.000000	0.000000	-0.171984	0.321029	-0.611031	0.000000	0.000000	2.000000	161.000000	1.000000
15338.786978	0.104866	0.592236	0.012900	75.492012	-1.354920	26.714756	-0.273322	0.000000	-0.737480	0.000000	0.000000	0.000000	-0.180202	0.285649	-0.554772	0.000000	0.000000	2.000000	161.000000	1.000000
15338.790312	0.104866	0.592236	0.012900	75.492012	-1.354920	26.714756	-0.273322	0.000000	-0.737480	0.000000	0.000000	0.000000	-0.180202	0.285649	-0.554772	0.000000	0.000000	2.000000	161.000000	1.000000
15338.793645	0.104866	0.592236	0.012900	75.672920	-0.642169	27.765121	-0.243288	0.000000	-0.645018	0.000000	0.000000	0.000000	-0.180202	0.285649	-0.554772	0.000000	0.000000	2.000000	161.000000	1.000000
15338.796978	0.104274	0.593062	0.011190	75.672920	-0.642169	27.765121	-0.243288	0.000000	-0.645018	0.000000	0.000000	0.000000	-0.177452	0.247772	-0.513005	0.000000	0.000000	2.000000	161.000000	1.000000
15338.800312	0.104274	0.593062	0.011190	75.672920	-0.642169	27.765121	-0.243288	0.000000	-0.645018	0.000000	0.000000	0.000000	-0.177452	0.247772	-0.513005	0.000000	0.000000	2.000000	161.000000	1.000000
15338.803645	0.104274	0.593062	0.011190	75.874969	-0.097535	28.601788	-0.213713	0.000000	-0.559517	0.000000	0.000000	0.000000	-0.177452	0.247772	-0.513005	0.000000	0.000000	2.000000	161.000000	1.000000
15338.806978	0.103641	0.593726	0.009598	75.874969	-0.097535	28.601788	-0.213713	0.000000	-0.559517	0.000000	0.000000	0.000000	-0.190046	0.199372	-0.477641	0.000000	0.000000	2.000000	161.000000	1.000000
15338.810312	0.103641	0.593726	0.009598	75.874969	-0.097535	28.601788	-0.213713	0.000000	-0.559517	0.000000	0.000000	0.000000	-0.190046	0.199372	-0.477641	0.000000	0.000000	2.000000	161.000000	1.000000
15338.813645	0.103641	0.593726	0.009598	76.101738	0.300089	29.254738	-0.182038	0.000000	-0.479910	0.000000	0.000000	0.000000	-0.190046	0.199372	-0.477641	0.000000	0.000000	2.000000	161.000000	1.000000
15338.816978	0.103031	0.594258	0.008103	76.101738	0.300089	29.254738	-0.182038	0.000000	-0.479910	0.000000	0.000000	0.000000	-0.183044	0.159425	-0.448690	0.000000	0.000000	2.000000	161.000000	1.000000
15338.820312	0.103031	0.594258	0.008103	76.101738	0.300089	29.254738	-0.182038	0.000000	-0.479910	0.000000	0.000000	0.000000	-0.183044	0.159425	-0.448690	0.000000	0.000000	2.000000	161.000000	1.000000
15338.823645	0.103031	0.594258	0.008103	76.348351	0.569115	29.740366	-0.151531	0.000000	-0.405128	0.000000	0.000000	0.000000	-0.183044	0.159425	-0.448690	0.000000	0.000000	2.000000	161.000000	1.000000
15338.826978	0.102401	0.594632	0.006721	76.348351	0.569115	29.740366	-0.151531	0.000000	-0.405128	0.000000	0.000000	0.000000	-0.188779	0.112275	-0.414431	0.000000	0.000000	2.000000	161.000000	1.000000
15338.830312	0.102401	0.594632	0.006721	76.348351	0.569115	29.740366	-0.151531	0.000000	-0.405128	0.000000	0.000000	0.000000	-0.188779	0.112275	-0.414431	0.000000	0.000000	2.000000	161.000000	1.000000
15338.833645	0.102401	0.594632	0.006721	76.589645	0.789606	30.150808	-0.120068	0.000000	-0.336056	0.000000	0.000000	0.000000	-0.188779	0.112275	-0.414431	0.000000	0.000000	2.000000	161.000000	1.000000
15338.836978	0.101849	0.594846	0.005367	76.589645	0.789606	30.150808	-0.120068	0.000000	-0.336056	0.000000	0.000000	0.000000	-0.165635	0.064286	-0.406157	0.000000	0.000000	2.000000	161.000000	1.000000
15338.840312	0.101849	0.594846	0.005367	76.589645	0.789606	30.150808	-0.120068	0.000000	-0.336056	0.000000	0.000000	0.000000	-0.165635	0.064286	-0.406157	0.000000	0.000000	2.000000	161.000000	1.000000
15338.843645	0.101849	0.594846	0.005367	76.827148	1.008087	30.543671	-0.092462	0.000000	-0.268363	0.000000	0.000000	0.000000	-0.165635	0.064286	-0.406157	0.000000	0.000000	2.000000	161.000000	1.000000
15338.846978	0.101328	0.594928	0.004044	76.827148	1.008087	30.543671	-0.092462	0.000000	-0.268363	0.000000	0.000000	0.000000	-0.156287	0.024483	-0.397060	0.000000	0.000000	2.000000	161.000000	1.000000
15338.850312	0.101328	0.594928	0.004044	76.827148	1.008087	30.543671	-0.092462	0.000000	-0.268363	0.000000	0.000000	0.000000	-0.156287	0.024483	-0.397060	0.000000	0.000000	2.000000	161.000000	1.000000
15338.853645	0.101328	0.594928	0.004044	77.028450	1.200523	30.879217	-0.066414	0.000000	-0.202187	0.000000	0.000000	0.000000	-0.156287	0.024483	-0.397060	0.000000	0.000000	2.000000	161.000000	1.000000
15338.856978	0.100869	0.594890	0.002785	77.028450	1.200523	30.879217	-0.066414	0.000000	-0.202187	0.000000	0.000000	0.000000	-0.137860	-0.011441	-0.377495	0.000000	0.000000	2.000000	161.000000	1.000000
15338.860312	0.100869	0.594890	0.002785	77.028450	1.200523	30.879217	-0.066414	0.000000	-0.202187	0.000000	0.000000	0.000000	-0.137860	-0.011441	-0.377495	0.000000	0.000000	2.000000	161.000000	1.000000
15338.863645	0.100869	0.594890	0.002785	77.188942	1.351279	31.133888	-0.043437	0.000000	-0.139271	0.000000	0.000000	0.000000	-0.137860	-0.011441	-0.377495	0.000000	0.000000	2.000000	161.000000	1.000000
15338.866978	0.100514	0.594733	0.001583	77.188942	1.351279	31.133888	-0.043437	0.000000	-0.139271	0.000000	0.000000	0.000000	-0.106490	-0.047018	-0.360723	0.000000	0.000000	2.000000	161.000000	1.000000
15338.870312	0.100514	0.594733	0.001583	77.188942	1.351279	31.133888	-0.043437	0.000000	-0.139271	0.000000	0.000000	0.000000	-0.106490	-0.047018	-0.360723	0.000000	0.000000	2.000000	161.000000	1.000000
15338.873645	0.100514	0.594733	0.001583	77.300468	1.361084	31.181108	-0.025689	0.000000	-0.079150	0.000000	0.000000	0.000000	-0.106490	-0.047018	-0.360723	0.000000	0.000000	2.000000	161.000000	1.000000
15338.876978	0.100225	0.594522	0.000471	77.300468	1.361084	31.181108	-0.025689	0.000000	-0.079150	0.000000	0.000000	0.000000	-0.086739	-0.063344	-0.333555	0.000000	0.000000	2.000000	161.000000	1.000000
15338.880312	0.100225	0.594522	0.000471	77.300468	1.361084	31.181108	-0.025689	0.000000	-0.079150	0.000000	0.000000	0.000000	-0.086739	-0.063344	-0.333555	0.000000	0.000000	2.000000	161.000000	1.000000
15338.883645	0.100225	0.594522	0.000471	77.376831	1.246017	31.047937	-0.011232	0.000000	-0.023558	0.000000	0.000000	0.000000	-0.086739	-0.063344	-0.333555	0.000000	0.000000	2.000000	161.000000	1.000000
15338.886978	0.100026	0.594206	-0.000540	77.376831	1.246017	31.047937	-0.011232	0.000000	-0.023558	0.000000	0.000000	0.000000	-0.059616	-0.094765	-0.303363	0.000000	0.000000	2.000000	161.000000	1.000000
15338.890312	0.100026	0.594206	-0.000540	77.376831	1.246017	31.047937	-0.011232	0.000000	-0.023558	0.000000	0.000000	0.000000	-0.059616	-0.094765	-0.303363	0.000000	0.000000	2.000000	161.000000	1.000000
15338.893645	0.100026	0.594206	-0.000540	77.450943	1.016839	30.769436	-0.001296	0.000000	0.027003	0.000000	0.000000	0.000000	-0.059616	-0.094765	-0.303363	0.000000	0.000000	2.000000	161.000000	1.000000
15338.896978	0.100026	0.594206	-0.000540	77.450943	1.016839	30.769436	-0.001296	0.000000	0.027003	0.000000	0.000000	0.000000	-0.059616	-0.094765	-0.303363	0.000000	0.000000	2.000000	161.000000	1.000000
15338.900312	0.099853	0.593856	-0.001435	77.450943	1.016839	30.769436	-0.001296	0.000000	0.027003	0.000000	0.000000	0.000000	-0.051990	-0.105005	-0.268410	0.000000	0.000000	2.000000	161.000000	1.000000
15338.903645	0.099853	0.593856	-0.001435	77.511726	0.668240	30.337116	-0.001296	0.000000	0.027003	0.000000	0.000000	0.000000	-0.051990	-0.105005	-0.268410	0.000000	0.000000	2.000000	161.000000	1.000000
15338.906978	0.099705	0.593472	-0.002213	77.511726	0.668240	30.337116	-0.001296	0.000000	0.027003	0.000000	0.000000	0.000000	-0.044350	-0.115142	-0.233425	0.000000	0.000000	2.000000	161.000000	1.000000
15338.910312	0.099705	0.593472	-0.002213	77.511726	0.668240	30.337116	-0.001296	0.000000	0.027003	0.000000	0.000000	0.000000	-0.044350	-0.115142	-0.233425	0.000000	0.000000	2.000000	161.000000	1.000000
15338.913645	0.099705	0.593472	-0.002213	77.566856	0.227819	29.791445	0.014761	0.000000	0.110642	0.000000	0.000000	0.000000	-0.044350	-0.115142	-0.233425	0.000000	0.000000	2.000000	161.000000	1.000000
15338.916978	0.099705	0.593472	-0.002213	77.566856	0.227819	29.791445	0.014761	0.000000	0.110642	0.000000	0.000000	0.000000	-0.044350	-0.115142	-0.233425	0.000000	0.000000	2.000000	161.000000	1.000000
15338.920312	0.099568	0.593092	-0.002837	77.566856	0.227819	29.791445	0.014761	0.000000	0.110642	0.000000	0.000000	0.000000	-0.041034	-0.114023	-0.187257	0.000000	0.000000	2.000000	161.000000	1.000000
15338.923645	0.099568	0.593092	-0.002837	77.614258	-0.224999	29.232683	0.014761	0.000000	0.110642	0.000000	0.000000	0.000000	-0.041034	-0.114023	-0.187257	0.000000	0.000000	2.000000	161.000000	1.000000
15338.926978	0.099435	0.592679	-0.003340	77.614258	-0.224999	29.232683	0.014761	0.000000	0.110642	0.000000	0.000000	0.000000	-0.039819	-0.124011	-0.150789	0.000000	0.000000	2.000000	161.000000	1.000000
15338.930312	0.099435	0.592679	-0.003340	77.614258	-0.224999	29.232683	0.014761	0.000000	0.110642	0.000000	0.000000	0.000000	-0.039819	-0.124011	-0.150789	0.000000	0.000000	2.000000	161.000000	1.000000
15338.933645	0.099435	0.592679	-0.003340	77.666550	-0.586146	28.788670	0.028236	0.000000	0.166983	0.000000	0.000000	0.000000	-0.039819	-0.124011	-0.150789	0.000000	0.000000	2.000000	161.000000	1.000000
15338.936978	0.099435	0.592679	-0.003340	77.666550	-0.586146	28.788670	0.028236	0.000000	0.166983	0.000000	0.000000	0.000000	-0.039819	-0.124011	-0.150789	0.000000	0.000000	2.000000	161.000000	1.000000
15338.940312	0.099352	0.592276	-0.003721	77.666550	-0.586146	28.788670	0.028236	0.000000	0.166983	0.000000	0.000000	0.000000	-0.025069	-0.120835	-0.114425	0.000000	0.000000	2.000000	161.000000	1.000000
15338.943645	0.099352	0.592276	-0.003721	77.724525	-0.833693	28.483971	0.028236	0.000000	0.166983	0.000000	0.000000	0.000000	-0.025069	-0.120835	-0.114425	0.000000	0.000000	2.000000	161.000000	1.000000
15338.946978	0.099328	0.591828	-0.004035	77.724525	-0.833693	28.483971	0.028236	0.000000	0.166983	0.000000	0.000000	0.000000	-0.007087	-0.134374	-0.094103	0.000000	0.000000	2.000000	161.000000	1.000000
15338.950312	0.099328	0.591828	-0.004035	77.724525	-0.833693	28.483971	0.028236	0.000000	0.166983	0.000000	0.000000	0.000000	-0.007087	-0.134374	-0.094103	0.000000	0.000000	2.000000	161.000000	1.000000
15338.953645	0.099328	0.591828	-0.004035	77.793983	-1.078158	28.187504	0.033596	0.000000	0.201737	0.000000	0.000000	0.000000	-0.007087	-0.134374	-0.094103	0.000000	0.000000	2.000000	161.000000	1.000000
15338.956978	0.099328	0.591828	-0.004035	77.793983	-1.078158	28.187504	0.033596	0.000000	0.201737	0.000000	0.000000	0.000000	-0.007087	-0.134374	-0.094103	0.000000	0.000000	2.000000	161.000000	1.000000
15338.960312	0.099320	0.591360	-0.004278	77.793983	-1.078158	28.187504	0.033596	0.000000	0.201737	0.000000	0.000000	0.000000	-0.002508	-0.140327	-0.073122	0.000000	0.000000	2.000000	161.000000	1.000000
15338.963645	0.099320	0.591360	-0.004278	77.882240	-1.377368	27.827097	0.033596	0.000000	0.201737	0.000000	0.000000	0.000000	-0.002508	-0.140327	-0.073122	0.000000	0.000000	2.000000	161.000000	1.000000
15338.966978	0.099336	0.590842	-0.004513	77.882240	-1.377368	27.827097	0.033596	0.000000	0.201737	0.000000	0.000000	0.000000	0.004829	-0.155377	-0.070416	0.000000	0.000000	2.000000	161.000000	1.000000
15338.970312	0.099336	0.590842	-0.004513	77.882240	-1.377368	27.827097	0.033596	0.000000	0.201737	0.000000	0.000000	0.000000	0.004829	-0.155377	-0.070416	0.000000	0.000000	2.000000	161.000000	1.000000
15338.973645	0.099336	0.590842	-0.004513	78.000237	-1.804305	27.323435	0.033209	0.000000	0.225660	0.000000	0.000000	0.000000	0.004829	-0.155377	-0.070416	0.000000	0.000000	2.000000	161.000000	1.000000
15338.976978	0.099336	0.590842	-0.004513	78.000237	-1.804305	27.323435	0.033209	0.000000	0.225660	0.000000	0.000000	0.000000	0.004829	-0.155377	-0.070416	0.000000	0.000000	2.000000	161.000000	1.000000
15338.980312	0.099325	0.590263	-0.004769	78.000237	-1.804305	27.323435	0.033209	0.000000	0.225660	0.000000	0.000000	0.000000	-0.003363	-0.173956	-0.076887	0.000000	0.000000	2.000000	161.000000	1.000000
15338.983645	0.099325	0.590263	-0.004769	78.131432	-2.345186	26.685345	0.033209	0.000000	0.225660	0.000000	0.000000	0.000000	-0.003363	-0.173956	-0.076887	0.000000	0.000000	2.000000	161.000000	1.000000
15338.986978	0.099336	0.589658	-0.005024	78.131432	-2.345186	26.685345	0.033209	0.000000	0.225660	0.000000	0.000000	0.000000	0.003473	-0.181353	-0.076420	0.000000	0.000000	2.000000	161.000000	1.000000
15338.990312	0.099336	0.589658	-0.005024	78.131432	-2.345186	26.685345	0.033209	0.000000	0.225660	0.000000	0.000000	0.000000	0.003473	-0.181353	-0.076420	0.000000	0.000000	2.000000	161.000000	1.000000
15338.993645	0.099336	0.589658	-0.005024	78.253822	-2.913602	26.012383	0.033191	0.000000	0.251211	0.000000	0.000000	0.000000	0.003473	-0.181353	-0.076420	0.000000	0.000000	2.000000	161.000000	1.000000
15338.996978	0.099336	0.589658	-0.005024	78.253822	-2.913602	26.012383	0.033191	0.000000	0.251211	0.000000	0.000000	0.000000	0.003473	-0.181353	-0.076420	0.000000	0.000000	2.000000	161.000000	1.000000
15339.000312	0.099328	0.589029	-0.005268	78.253822	-2.913602	26.012383	0.033191	0.000000	0.251211	0.000000	0.000000	0.000000	-0.002578	-0.188727	-0.073153	0.000000	0.000000	2.000000	161.000000	1.000000
15339.003645	0.099328	0.589029	-0.005268	78.336655	-3.375937	25.456072	0.033191	0.000000	0.251211	0.000000	0.000000	0.000000	-0.002578	-0.188727	-0.073153	0.000000	0.000000	2.000000	161.000000	1.000000
15339.006978	0.099297	0.588400	-0.005508	78.336655	-3.375937	25.456072	0.033191	0.000000	0.251211	0.000000	0.000000	0.000000	-0.009085	-0.188550	-0.072016	0.000000	0.000000	2.000000	161.000000	1.000000
15339.010312	0.099297	0.588400	-0.005508	78.336655	-3.375937	25.456072	0.033191	0.000000	0.251211	0.000000	0.000000	0.000000	-0.009085	-0.188550	-0.072016	0.000000	0.000000	2.000000	161.000000	1.000000
15339.013645	0.099297	0.588400	-0.005508	78.413055	-3.733953	25.030281	0.035135	0.000000	0.275406	0.000000	0.000000	0.000000	-0.009085	-0.188550	-0.072016	0.000000	0.000000	2.000000	161.000000	1.000000
15339.016978	0.099297	0.588400	-0.005508	78.413055	-3.733953	25.030281	0.035135	0.000000	0.275406	0.000000	0.000000	0.000000	-0.009085	-0.188550	-0.072016	0.000000	0.000000	2.000000	161.000000	1.000000
15339.020312	0.099273	0.587741	-0.005719	78.413055	-3.733953	25.030281	0.035135	0.000000	0.275406	0.000000	0.000000	0.000000	-0.007145	-0.197965	-0.063166	0.000000	0.000000	2.000000	161.000000	1.000000
15339.023645	0.099273	0.587741	-0.005719	78.499550	-3.951725	24.780071	0.035135	0.000000	0.275406	0.000000	0.000000	0.000000	-0.007145	-0.197965	-0.063166	0.000000	0.000000	2.000000	161.000000	1.000000
15339.026978	0.099281	0.587068	-0.005888	78.499550	-3.951725	24.780071	0.035135	0.000000	0.275406	0.000000	0.000000	0.000000	0.002303	-0.201892	-0.050808	0.000000	0.000000	2.000000	161.000000	1.000000
15339.030312	0.099281	0.587068	-0.005888	78.499550	-3.951725	24.780071	0.035135	0.000000	0.275406	0.000000	0.000000	0.000000	0.002303	-0.201892	-0.050808	0.000000	0.000000	2.000000	161.000000	1.000000
15339.033645	0.099281	0.587068	-0.005888	78.592621	-4.081715	24.641886	0.035942	0.000000	0.294402	0.000000	0.000000	0.000000	0.002303	-0.201892	-0.050808	0.000000	0.000000	2.000000	161.000000	1.000000
15339.036978	0.099281	0.587068	-0.005888	78.592621	-4.081715	24.641886	0.035942	0.000000	0.294402	0.000000	0.000000	0.000000	0.002303	-0.201892	-0.050808	0.000000	0.000000	2.000000	161.000000	1.000000
15339.040312	0.099289	0.586395	-0.006058	78.592621	-4.081715	24.641886	0.035942	0.000000	0.294402	0.000000	0.000000	0.000000	0.002226	-0.201702	-0.051115	0.000000	0.000000	2.000000	161.000000	1.000000
15339.043645	0.099289	0.586395	-0.006058	78.685631	-4.216656	24.501478	0.035942	0.000000	0.294402	0.000000	0.000000	0.000000	0.002226	-0.201702	-0.051115	0.000000	0.000000	2.000000	161.000000	1.000000
15339.046978	0.099274	0.585724	-0.006225	78.685631	-4.216656	24.501478	0.035942	0.000000	0.294402	0.000000	0.000000	0.000000	-0.004271	-0.201526	-0.050007	0.000000	0.000000	2.000000	161.000000	1.000000
15339.050312	0.099274	0.585724	-0.006225	78.685631	-4.216656	24.501478	0.035942	0.000000	0.294402	0.000000	0.000000	0.000000	-0.004271	-0.201526	-0.050007	0.000000	0.000000	2.000000	161.000000	1.000000
15339.053645	0.099274	0.585724	-0.006225	78.781548	-4.358456	24.354105	0.036282	0.000000	0.311256	0.000000	0.000000	0.000000	-0.004271	-0.201526	-0.050007	0.000000	0.000000	2.000000	161.000000	1.000000
15339.056978	0.099274	0.585724	-0.006225	78.781548	-4.358456	24.354105	0.036282	0.000000	0.311256	0.000000	0.000000	0.000000	-0.004271	-0.201526	-0.050007	0.000000	0.000000	2.000000	161.000000	1.000000
15339.060312	0.099261	0.585027	-0.006386	78.781548	-4.358456	24.354105	0.036282	0.000000	0.311256	0.000000	0.000000	0.000000	-0.003893	-0.208926	-0.048267	0.000000	0.000000	2.000000	161.000000	1.000000
15339.063645	0.099261	0.585027	-0.006386	78.874931	-4.488753	24.217369	0.036282	0.000000	0.311256	0.000000	0.000000	0.000000	-0.003893	-0.208926	-0.048267	0.000000	0.000000	2.000000	161.000000	1.000000
15339.066978	0.099273	0.584350	-0.006536	78.874931	-4.488753	24.217369	0.036282	0.000000	0.311256	0.000000	0.000000	0.000000	0.003546	-0.203265	-0.045014	0.000000	0.000000	2.000000	161.000000	1.000000
15339.070312	0.099273	0.584350	-0.006536	78.874931	-4.488753	24.217369	0.036282	0.000000	0.311256	0.000000	0.000000	0.000000	0.003546	-0.203265	-0.045014	0.000000	0.000000	2.000000	161.000000	1.000000
15339.073645	0.099273	0.584350	-0.006536	78.970734	-4.630059	24.065067	0.036341	0.000000	0.326802	0.000000	0.000000	0.000000	0.003546	-0.203265	-0.045014	0.000000	0.000000	2.000000	161.000000	1.000000
15339.076978	0.099273	0.584350	-0.006536	78.970734	-4.630059	24.065067	0.036341	0.000000	0.326802	0.000000	0.000000	0.000000	0.003546	-0.203265	-0.045014	0.000000	0.000000	2.000000	161.000000	1.000000
15339.080312	0.099313	0.583640	-0.006662	78.970734	-4.630059	24.065067	0.036341	0.000000	0.326802	0.000000	0.000000	0.000000	0.011882	-0.212758	-0.037686	0.000000	0.000000	2.000000	161.000000	1.000000
15339.083645	0.099313	0.583640	-0.006662	79.066437	-4.774007	23.910118	0.036341	0.000000	0.326802	0.000000	0.000000	0.000000	0.011882	-0.212758	-0.037686	0.000000	0.000000	2.000000	161.000000	1.000000
15339.086978	0.099352	0.582932	-0.006788	79.066437	-4.774007	23.910118	0.036341	0.000000	0.326802	0.000000	0.000000	0.000000	0.011797	-0.212590	-0.038022	0.000000	0.000000	2.000000	161.000000	1.000000
15339.090312	0.099352	0.582932	-0.006788	79.066437	-4.774007	23.910118	0.036341	0.000000	0.326802	0.000000	0.000000	0.000000	0.011797	-0.212590	-0.038022	0.000000	0.000000	2.000000	161.000000	1.000000
15339.093645	0.099352	0.582932	-0.006788	79.156105	-4.913615	23.762407	0.032394	0.000000	0.339420	0.000000	0.000000	0.000000	0.011797	-0.212590	-0.038022	0.000000	0.000000	2.000000	161.000000	1.000000
15339.096978	0.099352	0.582932	-0.006788	79.156105	-4.913615	23.762407	0.032394	0.000000	0.339420	0.000000	0.000000	0.000000	0.011797	-0.212590	-0.038022	0.000000	0.000000	2.000000	161.000000	1.000000
15339.100312	0.099384	0.582228	-0.006848	79.156105	-4.913615	23.762407	0.032394	0.000000	0.339420	0.000000	0.000000	0.000000	0.009509	-0.211192	-0.017877	0.000000	0.000000	2.000000	161.000000	1.000000
15339.103645	0.099384	0.582228	-0.006848	79.249184	-5.056483	23.615818	0.032394	0.000000	0.339420	0.000000	0.000000	0.000000	0.009509	-0.211192	-0.017877	0.000000	0.000000	2.000000	161.000000	1.000000
15339.106978	0.099403	0.581535	-0.006864	79.249184	-5.056483	23.615818	0.032394	0.000000	0.339420	0.000000	0.000000	0.000000	0.005680	-0.207728	-0.004737	0.000000	0.000000	2.000000	161.000000	1.000000
15339.110312	0.099403	0.581535	-0.006864	79.249184	-5.056483	23.615818	0.032394	0.000000	0.339420	0.000000	0.000000	0.000000	0.005680	-0.207728	-0.004737	0.000000	0.000000	2.000000	161.000000	1.000000
15339.113645	0.099403	0.581535	-0.006864	79.339729	-5.192662	23.480465	0.029863	0.000000	0.343189	0.000000	0.000000	0.000000	0.005680	-0.207728	-0.004737	0.000000	0.000000	2.000000	161.000000	1.000000
15339.116978	0.099403	0.581535	-0.006864	79.339729	-5.192662	23.480465	0.029863	0.000000	0.343189	0.000000	0.000000	0.000000	0.005680	-0.207728	-0.004737	0.000000	0.000000	2.000000	161.000000	1.000000
15339.120312	0.099410	0.580829	-0.006829	79.339729	-5.192662	23.480465	0.029863	0.000000	0.343189	0.000000	0.000000	0.000000	0.002296	-0.211926	0.010401	0.000000	0.000000	2.000000	161.000000	1.000000
15339.123645	0.099410	0.580829	-0.006829	79.432755	-5.296386	23.386312	0.029863	0.000000	0.343189	0.000000	0.000000	0.000000	0.002296	-0.211926	0.010401	0.000000	0.000000	2.000000	161.000000	1.000000
15339.126978	0.099418	0.580123	-0.006796	79.432755	-5.296386	23.386312	0.029863	0.000000	0.343189	0.000000	0.000000	0.000000	0.002225	-0.211867	0.010080	0.000000	0.000000	2.000000	161.000000	1.000000
15339.130312	0.099418	0.580123	-0.006796	79.432755	-5.296386	23.386312	0.029863	0.000000	0.343189	0.000000	0.000000	0.000000	0.002225	-0.211867	0.010080	0.000000	0.000000	2.000000	161.000000	1.000000
15339.133645	0.099418	0.580123	-0.006796	79.517838	-5.369652	23.323652	0.029109	0.000000	0.339776	0.000000	0.000000	0.000000	0.002225	-0.211867	0.010080	0.000000	0.000000	2.000000	161.000000	1.000000
15339.136978	0.099418	0.580123	-0.006796	79.517838	-5.369652	23.323652	0.029109	0.000000	0.339776	0.000000	0.000000	0.000000	0.002225	-0.211867	0.010080	0.000000	0.000000	2.000000	161.000000	1.000000
15339.140312	0.099479	0.579471	-0.006722	79.517838	-5.369652	23.323652	0.029109	0.000000	0.339776	0.000000	0.000000	0.000000	0.018334	-0.195584	0.022092	0.000000	0.000000	2.000000	161.000000	1.000000
15339.143645	0.099479	0.579471	-0.006722	79.600853	-5.469745	23.224489	0.029109	0.000000	0.339776	0.000000	0.000000	0.000000	0.018334	-0.195584	0.022092	0.000000	0.000000	2.000000	161.000000	1.000000
15339.146978	0.099524	0.578812	-0.006621	79.600853	-5.469745	23.224489	0.029109	0.000000	0.339776	0.000000	0.000000	0.000000	0.013407	-0.197732	0.030244	0.000000	0.000000	2.000000	161.000000	1.000000
15339.150312	0.099524	0.578812	-0.006621	79.600853	-5.469745	23.224489	0.029109	0.000000	0.339776	0.000000	0.000000	0.000000	0.013407	-0.197732	0.030244	0.000000	0.000000	2.000000	161.000000	1.000000
15339.153645	0.099524	0.578812	-0.006621	79.678238	-5.604545	23.084677	0.023819	0.000000	0.331053	0.000000	0.000000	0.000000	0.013407	-0.197732	0.030244	0.000000	0.000000	2.000000	161.000000	1.000000
15339.156978	0.099577	0.578163	-0.006481	79.678238	-5.604545	23.084677	0.023819	0.000000	0.331053	0.000000	0.000000	0.000000	0.016018	-0.194495	0.042042	0.000000	0.000000	2.000000	161.000000	1.000000
15339.160312	0.099577	0.578163	-0.006481	79.678238	-5.604545	23.084677	0.023819	0.000000	0.331053	0.000000	0.000000	0.000000	0.016018	-0.194495	0.042042	0.000000	0.000000	2.000000	161.000000	1.000000
15339.163645	0.099577	0.578163	-0.006481	79.758575	-5.752295	22.937286	0.021150	0.000000	0.324046	0.000000	0.000000	0.000000	0.016018	-0.194495	0.042042	0.000000	0.000000	2.000000	161.000000	1.000000
15339.166978	0.099587	0.577515	-0.006332	79.758575	-5.752295	22.937286	0.021150	0.000000	0.324046	0.000000	0.000000	0.000000	0.003122	-0.194567	0.044611	0.000000	0.000000	2.000000	161.000000	1.000000
15339.170312	0.099587	0.577515	-0.006332	79.758575	-5.752295	22.937286	0.021150	0.000000	0.324046	0.000000	0.000000	0.000000	0.003122	-0.194567	0.044611	0.000000	0.000000	2.000000	161.000000	1.000000
15339.173645	0.099587	0.577515	-0.006332	79.838814	-5.899600	22.787603	0.020629	0.000000	0.316611	0.000000	0.000000	0.000000	0.003122	-0.194567	0.044611	0.000000	0.000000	2.000000	161.000000	1.000000
15339.176978	0.099587	0.577515	-0.006332	79.838814	-5.899600	22.787603	0.020629	0.000000	0.316611	0.000000	0.000000	0.000000	0.003122	-0.194567	0.044611	0.000000	0.000000	2.000000	161.000000	1.000000
15339.180312	0.099612	0.576830	-0.006223	79.838814	-5.899600	22.787603	0.020629	0.000000	0.316611	0.000000	0.000000	0.000000	0.007235	-0.205389	0.032756	0.000000	0.000000	2.000000	161.000000	1.000000
15339.183645	0.099612	0.576830	-0.006223	79.921982	-6.054884	22.629890	0.020629	0.000000	0.316611	0.000000	0.000000	0.000000	0.007235	-0.205389	0.032756	0.000000	0.000000	2.000000	161.000000	1.000000
15339.186978	0.099630	0.576153	-0.006138	79.921982	-6.054884	22.629890	0.020629	0.000000	0.316611	0.000000	0.000000	0.000000	0.005625	-0.203213	0.025461	0.000000	0.000000	2.000000	161.000000	1.000000
15339.190312	0.099630	0.576153	-0.006138	79.921982	-6.054884	22.629890	0.020629	0.000000	0.316611	0.000000	0.000000	0.000000	0.005625	-0.203213	0.025461	0.000000	0.000000	2.000000	161.000000	1.000000
15339.193645	0.099630	0.576153	-0.006138	80.008018	-6.218419	22.463802	0.018486	0.000000	0.306908	0.000000	0.000000	0.000000	0.005625	-0.203213	0.025461	0.000000	0.000000	2.000000	161.000000	1.000000
15339.196978	0.099630	0.576153	-0.006138	80.008018	-6.218419	22.463802	0.018486	0.000000	0.306908	0.000000	0.000000	0.000000	0.005625	-0.203213	0.025461	0.000000	0.000000	2.000000	161.000000	1.000000
15339.200312	0.099626	0.575462	-0.006158	80.008018	-6.218419	22.463802	0.018486	0.000000	0.306908	0.000000	0.000000	0.000000	-0.001330	-0.207358	-0.006018	0.000000	0.000000	2.000000	161.000000	1.000000
15339.203645	0.099626	0.575462	-0.006158	80.102844	-6.402218	22.277197	0.018486	0.000000	0.306908	0.000000	0.000000	0.000000	-0.001330	-0.207358	-0.006018	0.000000	0.000000	2.000000	161.000000	1.000000
15339.206978	0.099607	0.574767	-0.006243	80.102844	-6.402218	22.277197	0.018486	0.000000	0.306908	0.000000	0.000000	0.000000	-0.005617	-0.208233	-0.025423	0.000000	0.000000	2.000000	161.000000	1.000000
15339.210312	0.099607	0.574767	-0.006243	80.102844	-6.402218	22.277197	0.018486	0.000000	0.306908	0.000000	0.000000	0.000000	-0.005617	-0.208233	-0.025423	0.000000	0.000000	2.000000	161.000000	1.000000
15339.213645	0.099607	0.574767	-0.006243	80.197571	-6.592296	22.087051	0.019643	0.000000	0.312148	0.000000	0.000000	0.000000	-0.005617	-0.208233	-0.025423	0.000000	0.000000	2.000000	161.000000	1.000000
15339.216978	0.099607	0.574767	-0.006243	80.197571	-6.592296	22.087051	0.019643	0.000000	0.312148	0.000000	0.000000	0.000000	-0.005617	-0.208233	-0.025423	0.000000	0.000000	2.000000	161.000000	1.000000
15339.220312	0.099537	0.574093	-0.006458	80.197571	-6.592296	22.087051	0.019643	0.000000	0.312148	0.000000	0.000000	0.000000	-0.020954	-0.202391	-0.064395	0.000000	0.000000	2.000000	161.000000	1.000000
15339.223645	0.099537	0.574093	-0.006458	80.295135	-6.789359	21.887089	0.019643	0.000000	0.312148	0.000000	0.000000	0.000000	-0.020954	-0.202391	-0.064395	0.000000	0.000000	2.000000	161.000000	1.000000
15339.226978	0.099469	0.573423	-0.006765	80.295135	-6.789359	21.887089	0.019643	0.000000	0.312148	0.000000	0.000000	0.000000	-0.020365	-0.200840	-0.092226	0.000000	0.000000	2.000000	161.000000	1.000000
15339.230312	0.099469	0.573423	-0.006765	80.295135	-6.789359	21.887089	0.019643	0.000000	0.312148	0.000000	0.000000	0.000000	-0.020365	-0.200840	-0.092226	0.000000	0.000000	2.000000	161.000000	1.000000
15339.233645	0.099469	0.573423	-0.006765	80.389694	-6.984280	21.689358	0.026530	0.000000	0.338252	0.000000	0.000000	0.000000	-0.020365	-0.200840	-0.092226	0.000000	0.000000	2.000000	161.000000	1.000000
15339.236978	0.099469	0.573423	-0.006765	80.389694	-6.984280	21.689358	0.026530	0.000000	0.338252	0.000000	0.000000	0.000000	-0.020365	-0.200840	-0.092226	0.000000	0.000000	2.000000	161.000000	1.000000
15339.240312	0.099368	0.572795	-0.007122	80.389694	-6.984280	21.689358	0.026530	0.000000	0.338252	0.000000	0.000000	0.000000	-0.030344	-0.188594	-0.106962	0.000000	0.000000	2.000000	161.000000	1.000000
15339.243645	0.099368	0.572795	-0.007122	80.481140	-7.179541	21.494102	0.026530	0.000000	0.338252	0.000000	0.000000	0.000000	-0.030344	-0.188594	-0.106962	0.000000	0.000000	2.000000	161.000000	1.000000
15339.246978	0.099282	0.572200	-0.007513	80.481140	-7.179541	21.494102	0.026530	0.000000	0.338252	0.000000	0.000000	0.000000	-0.025945	-0.178546	-0.117505	0.000000	0.000000	2.000000	161.000000	1.000000
15339.250312	0.099282	0.572200	-0.007513	80.481140	-7.179541	21.494102	0.026530	0.000000	0.338252	0.000000	0.000000	0.000000	-0.025945	-0.178546	-0.117505	0.000000	0.000000	2.000000	161.000000	1.000000
15339.253645	0.099282	0.572200	-0.007513	80.563637	-7.356685	21.314512	0.035911	0.000000	0.375663	0.000000	0.000000	0.000000	-0.025945	-0.178546	-0.117505	0.000000	0.000000	2.000000	161.000000	1.000000
15339.256978	0.099282	0.572200	-0.007513	80.563637	-7.356685	21.314512	0.035911	0.000000	0.375663	0.000000	0.000000	0.000000	-0.025945	-0.178546	-0.117505	0.000000	0.000000	2.000000	161.000000	1.000000
15339.260312	0.099206	0.571658	-0.007854	80.563637	-7.356685	21.314512	0.035911	0.000000	0.375663	0.000000	0.000000	0.000000	-0.022587	-0.162341	-0.102315	0.000000	0.000000	2.000000	161.000000	1.000000
15339.263645	0.099206	0.571658	-0.007854	80.640144	-7.521252	21.144936	0.035911	0.000000	0.375663	0.000000	0.000000	0.000000	-0.022587	-0.162341	-0.102315	0.000000	0.000000	2.000000	161.000000	1.000000
15339.266978	0.099165	0.571146	-0.008143	80.640144	-7.521252	21.144936	0.035911	0.000000	0.375663	0.000000	0.000000	0.000000	-0.012422	-0.153731	-0.086641	0.000000	0.000000	2.000000	161.000000	1.000000
15339.270312	0.099165	0.571146	-0.008143	80.640144	-7.521252	21.144936	0.035911	0.000000	0.375663	0.000000	0.000000	0.000000	-0.012422	-0.153731	-0.086641	0.000000	0.000000	2.000000	161.000000	1.000000
15339.273645	0.099165	0.571146	-0.008143	80.710754	-7.675407	20.985979	0.041746	0.000000	0.407156	0.000000	0.000000	0.000000	-0.012422	-0.153731	-0.086641	0.000000	0.000000	2.000000	161.000000	1.000000
15339.276978	0.099165	0.571146	-0.008143	80.710754	-7.675407	20.985979	0.041746	0.000000	0.407156	0.000000	0.000000	0.000000	-0.012422	-0.153731	-0.086641	0.000000	0.000000	2.000000	161.000000	1.000000
15339.280312	0.099135	0.570687	-0.008381	80.710754	-7.675407	20.985979	0.041746	0.000000	0.407156	0.000000	0.000000	0.000000	-0.009047	-0.137664	-0.071328	0.000000	0.000000	2.000000	161.000000	1.000000
15339.283645	0.099135	0.570687	-0.008381	80.772415	-7.811931	20.844889	0.041746	0.000000	0.407156	0.000000	0.000000	0.000000	-0.009047	-0.137664	-0.071328	0.000000	0.000000	2.000000	161.000000	1.000000
15339.286978	0.099123	0.570249	-0.008538	80.772415	-7.811931	20.844889	0.041746	0.000000	0.407156	0.000000	0.000000	0.000000	-0.003716	-0.131391	-0.047163	0.000000	0.000000	2.000000	161.000000	1.000000
15339.290312	0.099123	0.570249	-0.008538	80.772415	-7.811931	20.844889	0.041746	0.000000	0.407156	0.000000	0.000000	0.000000	-0.003716	-0.131391	-0.047163	0.000000	0.000000	2.000000	161.000000	1.000000
15339.293645	0.099123	0.570249	-0.008538	80.825279	-7.930066	20.722466	0.043873	0.000000	0.426904	0.000000	0.000000	0.000000	-0.003716	-0.131391	-0.047163	0.000000	0.000000	2.000000	161.000000	1.000000
15339.296978	0.099127	0.569857	-0.008621	80.825279	-7.930066	20.722466	0.043873	0.000000	0.426904	0.000000	0.000000	0.000000	0.001226	-0.117644	-0.024772	0.000000	0.000000	2.000000	161.000000	1.000000
15339.300312	0.099127	0.569857	-0.008621	80.825279	-7.930066	20.722466	0.043873	0.000000	0.426904	0.000000	0.000000	0.000000	0.001226	-0.117644	-0.024772	0.000000	0.000000	2.000000	161.000000	1.000000
15339.303645	0.099127	0.569857	-0.008621	80.870621	-8.024699	20.628101	0.043669	0.000000	0.431033	0.000000	0.000000	0.000000	0.001226	-0.117644	-0.024772	0.000000	0.000000	2.000000	161.000000	1.000000
15339.306978	0.099127	0.569857	-0.008621	80.870621	-8.024699	20.628101	0.043669	0.000000	0.431033	0.000000	0.000000	0.000000	0.001226	-0.117644	-0.024772	0.000000	0.000000	2.000000	161.000000	1.000000
15339.310312	0.099121	0.569518	-0.008647	80.870621	-8.024699	20.628101	0.043669	0.000000	0.431033	0.000000	0.000000	0.000000	-0.001748	-0.101754	-0.007909	0.000000	0.000000	2.000000	161.000000	1.000000
15339.313645	0.099121	0.569518	-0.008647	80.913406	-8.094096	20.560072	0.043669	0.000000	0.431033	0.000000	0.000000	0.000000	-0.001748	-0.101754	-0.007909	0.000000	0.000000	2.000000	161.000000	1.000000
15339.316978	0.099121	0.569518	-0.008647	80.913406	-8.094096	20.560072	0.043669	0.000000	0.431033	0.000000	0.000000	0.000000	-0.001748	-0.101754	-0.007909	0.000000	0.000000	2.000000	161.000000	1.000000
15339.320312	0.099121	0.569518	-0.008647	80.913406	-8.094096	20.560072	0.043669	0.000000	0.431033	0.000000	0.000000	0.000000	-0.001748	-0.101754	-0.007909	0.000000	0.000000	2.000000	161.000000	1.000000
15339.323645	0.099148	0.568860	-0.008624	80.959015	-8.127119	20.539921	0.043961	0.000000	0.432351	0.000000	0.000000	0.000000	0.008224	-0.197324	0.006887	0.000000	0.000000	2.000000	161.000000	1.000000
15339.326978	0.099148	0.568860	-0.008624	80.959015	-8.127119	20.539921	0.043961	0.000000	0.432351	0.000000	0.000000	0.000000	0.008224	-0.197324	0.006887	0.000000	0.000000	2.000000	161.000000	1.000000
15339.330312	0.099148	0.568860	-0.008624	80.959015	-8.127119	20.539921	0.043961	0.000000	0.432351	0.000000	0.000000	0.000000	0.008224	-0.197324	0.006887	0.000000	0.000000	2.000000	161.000000	1.000000
15339.333645	0.099148	0.568860	-0.008624	81.006348	-8.133767	20.548758	0.042590	0.000000	0.431203	0.000000	0.000000	0.000000	0.008224	-0.197324	0.006887	0.000000	0.000000	2.000000	161.000000	1.000000
15339.336978	0.099163	0.568521	-0.008656	81.006348	-8.133767	20.548758	0.042590	0.000000	0.431203	0.000000	0.000000	0.000000	0.004590	-0.101681	-0.009541	0.000000	0.000000	2.000000	161.000000	1.000000
15339.340312	0.099163	0.568521	-0.008656	81.006348	-8.133767	20.548758	0.042590	0.000000	0.431203	0.000000	0.000000	0.000000	0.004590	-0.101681	-0.009541	0.000000	0.000000	2.000000	161.000000	1.000000
15339.343645	0.099163	0.568521	-0.008656	81.060074	-8.101939	20.609297	0.041825	0.000000	0.432793	0.000000	0.000000	0.000000	0.004590	-0.101681	-0.009541	0.000000	0.000000	2.000000	161.000000	1.000000
15339.346978	0.099163	0.568521	-0.008656	81.060074	-8.101939	20.609297	0.041825	0.000000	0.432793	0.000000	0.000000	0.000000	0.004590	-0.101681	-0.009541	0.000000	0.000000	2.000000	161.000000	1.000000
15339.350312	0.099161	0.568200	-0.008666	81.060074	-8.101939	20.609297	0.041825	0.000000	0.432793	0.000000	0.000000	0.000000	-0.000663	-0.096394	-0.003004	0.000000	0.000000	2.000000	161.000000	1.000000
15339.353645	0.099161	0.568200	-0.008666	81.113121	-8.030292	20.716843	0.041825	0.000000	0.432793	0.000000	0.000000	0.000000	-0.000663	-0.096394	-0.003004	0.000000	0.000000	2.000000	161.000000	1.000000
15339.356978	0.099161	0.568200	-0.008666	81.113121	-8.030292	20.716843	0.041825	0.000000	0.432793	0.000000	0.000000	0.000000	-0.000663	-0.096394	-0.003004	0.000000	0.000000	2.000000	161.000000	1.000000
15339.360312	0.099161	0.568200	-0.008666	81.113121	-8.030292	20.716843	0.041825	0.000000	0.432793	0.000000	0.000000	0.000000	-0.000663	-0.096394	-0.003004	0.000000	0.000000	2.000000	161.000000	1.000000
15339.363645	0.099139	0.567537	-0.008768	81.167313	-7.989252	20.788382	0.041936	0.000000	0.433294	0.000000	0.000000	0.000000	-0.006758	-0.198702	-0.030575	0.000000	0.000000	2.000000	161.000000	1.000000
15339.366978	0.099139	0.567537	-0.008768	81.167313	-7.989252	20.788382	0.041936	0.000000	0.433294	0.000000	0.000000	0.000000	-0.006758	-0.198702	-0.030575	0.000000	0.000000	2.000000	161.000000	1.000000
15339.370312	0.099139	0.567537	-0.008768	81.167313	-7.989252	20.788382	0.041936	0.000000	0.433294	0.000000	0.000000	0.000000	-0.006758	-0.198702	-0.030575	0.000000	0.000000	2.000000	161.000000	1.000000
15339.373645	0.099139	0.567537	-0.008768	81.222870	-8.027567	20.766314	0.043062	0.000000	0.438390	0.000000	0.000000	0.000000	-0.006758	-0.198702	-0.030575	0.000000	0.000000	2.000000	161.000000	1.000000
15339.376978	0.099115	0.567179	-0.008877	81.222870	-8.027567	20.766314	0.043062	0.000000	0.438390	0.000000	0.000000	0.000000	-0.007252	-0.107542	-0.032797	0.000000	0.000000	2.000000	161.000000	1.000000
15339.380312	0.099115	0.567179	-0.008877	81.222870	-8.027567	20.766314	0.043062	0.000000	0.438390	0.000000	0.000000	0.000000	-0.007252	-0.107542	-0.032797	0.000000	0.000000	2.000000	161.000000	1.000000
15339.383645	0.099115	0.567179	-0.008877	81.276176	-8.147856	20.646276	0.044271	0.000000	0.443856	0.000000	0.000000	0.000000	-0.007252	-0.107542	-0.032797	0.000000	0.000000	2.000000	161.000000	1.000000
15339.386978	0.099115	0.567179	-0.008877	81.276176	-8.147856	20.646276	0.044271	0.000000	0.443856	0.000000	0.000000	0.000000	-0.007252	-0.107542	-0.032797	0.000000	0.000000	2.000000	161.000000	1.000000
15339.390312	0.099076	0.566818	-0.009051	81.276176	-8.147856	20.646276	0.044271	0.000000	0.443856	0.000000	0.000000	0.000000	-0.011507	-0.108218	-0.052049	0.000000	0.000000	2.000000	161.000000	1.000000
15339.393645	0.099076	0.566818	-0.009051	81.334763	-8.295193	20.499981	0.044271	0.000000	0.443856	0.000000	0.000000	0.000000	-0.011507	-0.108218	-0.052049	0.000000	0.000000	2.000000	161.000000	1.000000
15339.396978	0.099076	0.566818	-0.009051	81.334763	-8.295193	20.499981	0.044271	0.000000	0.443856	0.000000	0.000000	0.000000	-0.011507	-0.108218	-0.052049	0.000000	0.000000	2.000000	161.000000	1.000000
15339.400312	0.099076	0.566818	-0.009051	81.334763	-8.295193	20.499981	0.044271	0.000000	0.443856	0.000000	0.000000	0.000000	-0.011507	-0.108218	-0.052049	0.000000	0.000000	2.000000	161.000000	1.000000
15339.403645	0.098931	0.566043	-0.009505	81.393280	-8.444505	20.351719	0.046188	0.000000	0.452531	0.000000	0.000000	0.000000	-0.043536	-0.232562	-0.136425	0.000000	0.000000	2.000000	161.000000	1.000000
15339.406978	0.098931	0.566043	-0.009505	81.393280	-8.444505	20.351719	0.046188	0.000000	0.452531	0.000000	0.000000	0.000000	0.000001	0.000003	0.000000	0.000000	0.000000	2.000000	161.000000	1.000000
15339.410312	0.098931	0.566043	-0.009505	81.393280	-8.444505	20.351719	0.046188	0.000000	0.452531	0.000000	0.000000	0.000000	0.000001	0.000003	0.000000	0.000000	0.000000	2.000000	161.000000	1.000000
15339.413645	0.098931	0.566043	-0.009505	81.451736	-8.595829	20.201433	0.053444	0.000000	0.475269	0.000000	0.000000	0.000000	0.000001	0.000003	0.000000	0.000000	0.000000	2.000000	161.000000	1.000000
15339.416978	0.098931	0.566043	-0.009505	81.451736	-8.595829	20.201433	0.053444	0.000000	0.475269	0.000000	0.000000	0.000000	0.000001	0.000003	0.000000	0.000000	0.000000	2.000000	161.000000	1.000000
15339.420312	0.098862	0.565673	-0.009716	81.451736	-8.595829	20.201433	0.053444	0.000000	0.475269	0.000000	0.000000	0.000000	-0.020637	-0.110886	-0.063152	0.000000	0.000000	2.000000	161.000000	1.000000
15339.423645	0.098862	0.565673	-0.009716	81.501373	-8.723752	20.072083	0.053444	0.000000	0.475269	0.000000	0.000000	0.000000	-0.020637	-0.110886	-0.063152	0.000000	0.000000	2.000000	161.000000	1.000000
15339.426978	0.098862	0.565673	-0.009716	81.501373	-8.723752	20.072083	0.053444	0.000000	0.475269	0.000000	0.000000	0.000000	-0.020637	-0.110886	-0.063152	0.000000	0.000000	2.000000	161.000000	1.000000
15339.430312	0.098862	0.565673	-0.009716	81.501373	-8.723752	20.072083	0.053444	0.000000	0.475269	0.000000	0.000000	0.000000	-0.020637	-0.110886	-0.063152	0.000000	0.000000	2.000000	161.000000	1.000000
15339.433645	0.098802	0.564999	-0.009990	81.548042	-8.845518	19.948956	0.056884	0.000000	0.485794	0.000000	0.000000	0.000000	-0.018182	-0.202225	-0.082299	0.000000	0.000000	2.000000	161.000000	1.000000
15339.436978	0.098802	0.564999	-0.009990	81.548042	-8.845518	19.948956	0.056884	0.000000	0.485794	0.000000	0.000000	0.000000	0.000001	-0.000004	0.000000	0.000000	0.000000	2.000000	161.000000	1.000000
15339.440312	0.098802	0.564999	-0.009990	81.548042	-8.845518	19.948956	0.056884	0.000000	0.485794	0.000000	0.000000	0.000000	0.000001	-0.000004	0.000000	0.000000	0.000000	2.000000	161.000000	1.000000
15339.443645	0.098802	0.564999	-0.009990	81.585968	-8.945470	19.847923	0.059915	0.000000	0.499510	0.000000	0.000000	0.000000	0.000001	-0.000004	0.000000	0.000000	0.000000	2.000000	161.000000	1.000000
15339.446978	0.098802	0.564999	-0.009990	81.585968	-8.945470	19.847923	0.059915	0.000000	0.499510	0.000000	0.000000	0.000000	0.000001	-0.000004	0.000000	0.000000	0.000000	2.000000	161.000000	1.000000
15339.450312	0.098794	0.564687	-0.010026	81.585968	-8.945470	19.847923	0.059915	0.000000	0.499510	0.000000	0.000000	0.000000	-0.002371	-0.093662	-0.010728	0.000000	0.000000	2.000000	161.000000	1.000000
15339.453645	0.098794	0.564687	-0.010026	81.620888	-9.035817	19.753836	0.059915	0.000000	0.499510	0.000000	0.000000	0.000000	-0.002371	-0.093662	-0.010728	0.000000	0.000000	2.000000	161.000000	1.000000
15339.456978	0.098794	0.564687	-0.010026	81.620888	-9.035817	19.753836	0.059915	0.000000	0.499510	0.000000	0.000000	0.000000	-0.002371	-0.093662	-0.010728	0.000000	0.000000	2.000000	161.000000	1.000000
15339.460312	0.098794	0.564687	-0.010026	81.620888	-9.035817	19.753836	0.059915	0.000000	0.499510	0.000000	0.000000	0.000000	-0.002371	-0.093662	-0.010728	0.000000	0.000000	2.000000	161.000000	1.000000
15339.463645	0.098879	0.564114	-0.009840	81.652916	-9.119076	19.666927	0.060310	0.000000	0.501298	0.000000	0.000000	0.000000	0.025700	-0.172046	0.055828	0.000000	0.000000	2.000000	161.000000	1.000000
15339.466978	0.098879	0.564114	-0.009840	81.652916	-9.119076	19.666927	0.060310	0.000000	0.501298	0.000000	0.000000	0.000000	0.025700	-0.172046	0.055828	0.000000	0.000000	2.000000	161.000000	1.000000
15339.470312	0.098879	0.564114	-0.009840	81.652916	-9.119076	19.666927	0.060310	0.000000	0.501298	0.000000	0.000000	0.000000	0.025700	-0.172046	0.055828	0.000000	0.000000	2.000000	161.000000	1.000000
15339.473645	0.098879	0.564114	-0.009840	81.679092	-9.189919	19.595324	0.056026	0.000000	0.491994	0.000000	0.000000	0.000000	0.025700	-0.172046	0.055828	0.000000	0.000000	2.000000	161.000000	1.000000
15339.476978	0.098922	0.563842	-0.009649	81.679092	-9.189919	19.595324	0.056026	0.000000	0.491994	0.000000	0.000000	0.000000	0.012634	-0.081381	0.057165	0.000000	0.000000	2.000000	161.000000	1.000000
15339.480312	0.098922	0.563842	-0.009649	81.679092	-9.189919	19.595324	0.056026	0.000000	0.491994	0.000000	0.000000	0.000000	0.012634	-0.081381	0.057165	0.000000	0.000000	2.000000	161.000000	1.000000
15339.483645	0.098922	0.563842	-0.009649	81.705276	-9.261230	19.523277	0.053921	0.000000	0.482466	0.000000	0.000000	0.000000	0.012634	-0.081381	0.057165	0.000000	0.000000	2.000000	161.000000	1.000000
15339.486978	0.098922	0.563842	-0.009649	81.705276	-9.261230	19.523277	0.053921	0.000000	0.482466	0.000000	0.000000	0.000000	0.012634	-0.081381	0.057165	0.000000	0.000000	2.000000	161.000000	1.000000
15339.490312	0.098969	0.563563	-0.009436	81.705276	-9.261230	19.523277	0.053921	0.000000	0.482466	0.000000	0.000000	0.000000	0.014164	-0.083755	0.064077	0.000000	0.000000	2.000000	161.000000	1.000000
15339.493645	0.098969	0.563563	-0.009436	81.728584	-9.330438	19.458839	0.053921	0.000000	0.482466	0.000000	0.000000	0.000000	0.014164	-0.083755	0.064077	0.000000	0.000000	2.000000	161.000000	1.000000
15339.496978	0.098969	0.563563	-0.009436	81.728584	-9.330438	19.458839	0.053921	0.000000	0.482466	0.000000	0.000000	0.000000	0.014164	-0.083755	0.064077	0.000000	0.000000	2.000000	161.000000	1.000000
15339.500312	0.098969	0.563563	-0.009436	81.728584	-9.330438	19.458839	0.053921	0.000000	0.482466	0.000000	0.000000	0.000000	0.014164	-0.083755	0.064077	0.000000	0.000000	2.000000	161.000000	1.000000
15339.503645	0.098990	0.563056	-0.008938	81.748901	-9.391952	19.402170	0.051560	0.000000	0.471787	0.000000	0.000000	0.000000	0.006246	-0.152104	0.149424	0.000000	0.000000	2.000000	161.000000	1.000000
15339.506978	0.098990	0.563056	-0.008938	81.748901	-9.391952	19.402170	0.051560	0.000000	0.471787	0.000000	0.000000	0.000000	0.000001	-0.000005	-0.000000	0.000000	0.000000	2.000000	161.000000	1.000000
15339.510312	0.098990	0.563056	-0.008938	81.748901	-9.391952	19.402170	0.051560	0.000000	0.471787	0.000000	0.000000	0.000000	0.000001	-0.000005	-0.000000	0.000000	0.000000	2.000000	161.000000	1.000000
15339.513645	0.098990	0.563056	-0.008938	81.766319	-9.448401	19.353380	0.050519	0.000000	0.446883	0.000000	0.000000	0.000000	0.000001	-0.000005	-0.000000	0.000000	0.000000	2.000000	161.000000	1.000000
15339.516978	0.098990	0.563056	-0.008938	81.766319	-9.448401	19.353380	0.050519	0.000000	0.446883	0.000000	0.000000	0.000000	0.000001	-0.000005	-0.000000	0.000000	0.000000	2.000000	161.000000	1.000000
15339.520312	0.098993	0.562838	-0.008617	81.766319	-9.448401	19.353380	0.050519	0.000000	0.446883	0.000000	0.000000	0.000000	0.001141	-0.065502	0.096173	0.000000	0.000000	2.000000	161.000000	1.000000
15339.523645	0.098993	0.562838	-0.008617	81.778542	-9.485654	19.331156	0.050519	0.000000	0.446883	0.000000	0.000000	0.000000	0.001141	-0.065502	0.096173	0.000000	0.000000	2.000000	161.000000	1.000000
15339.526978	0.098993	0.562838	-0.008617	81.778542	-9.485654	19.331156	0.050519	0.000000	0.446883	0.000000	0.000000	0.000000	0.001141	-0.065502	0.096173	0.000000	0.000000	2.000000	161.000000	1.000000
15339.530312	0.098993	0.562838	-0.008617	81.778542	-9.485654	19.331156	0.050519	0.000000	0.446883	0.000000	0.000000	0.000000	0.001141	-0.065502	0.096173	0.000000	0.000000	2.000000	161.000000	1.000000
15339.533645	0.098900	0.562429	-0.007826	81.790291	-9.482914	19.358843	0.050329	0.000000	0.430854	0.000000	0.000000	0.000000	-0.028145	-0.122720	0.237344	0.000000	0.000000	2.000000	161.000000	1.000000
15339.536978	0.098900	0.562429	-0.007826	81.790291	-9.482914	19.358843	0.050329	0.000000	0.430854	0.000000	0.000000	0.000000	0.000001	0.000000	0.000000	0.000000	0.000000	2.000000	161.000000	1.000000
15339.540312	0.098900	0.562429	-0.007826	81.790291	-9.482914	19.358843	0.050329	0.000000	0.430854	0.000000	0.000000	0.000000	0.000001	0.000000	0.000000	0.000000	0.000000	2.000000	161.000000	1.000000
15339.543645	0.098900	0.562429	-0.007826	81.809158	-9.375776	19.512224	0.055020	0.000000	0.391296	0.000000	0.000000	0.000000	0.000001	0.000000	0.000000	0.000000	0.000000	2.000000	161.000000	1.000000
15339.546978	0.098900	0.562429	-0.007826	81.809158	-9.375776	19.512224	0.055020	0.000000	0.391296	0.000000	0.000000	0.000000	0.000001	0.000000	0.000000	0.000000	0.000000	2.000000	161.000000	1.000000
15339.550312	0.098878	0.562228	-0.007415	81.809158	-9.375776	19.512224	0.055020	0.000000	0.391296	0.000000	0.000000	0.000000	-0.006438	-0.060132	0.123309	0.000000	0.000000	2.000000	161.000000	1.000000
15339.553645	0.098878	0.562228	-0.007415	81.833939	-9.120677	19.832083	0.055020	0.000000	0.391296	0.000000	0.000000	0.000000	-0.006438	-0.060132	0.123309	0.000000	0.000000	2.000000	161.000000	1.000000
15339.556978	0.098878	0.562228	-0.007415	81.833939	-9.120677	19.832083	0.055020	0.000000	0.391296	0.000000	0.000000	0.000000	-0.006438	-0.060132	0.123309	0.000000	0.000000	2.000000	161.000000	1.000000
15339.560312	0.098878	0.562228	-0.007415	81.833939	-9.120677	19.832083	0.055020	0.000000	0.391296	0.000000	0.000000	0.000000	-0.006438	-0.060132	0.123309	0.000000	0.000000	2.000000	161.000000	1.000000
15339.563645	0.098974	0.561878	-0.006569	81.861946	-8.753608	20.278091	0.056093	0.000000	0.370745	0.000000	0.000000	0.000000	0.028896	-0.105081	0.253849	0.000000	0.000000	2.000000	161.000000	1.000000
15339.566978	0.098974	0.561878	-0.006569	81.861946	-8.753608	20.278091	0.056093	0.000000	0.370745	0.000000	0.000000	0.000000	-0.000001	0.000008	-0.000000	0.000000	0.000000	2.000000	161.000000	1.000000
15339.570312	0.098974	0.561878	-0.006569	81.861946	-8.753608	20.278091	0.056093	0.000000	0.370745	0.000000	0.000000	0.000000	-0.000001	0.000008	-0.000000	0.000000	0.000000	2.000000	161.000000	1.000000
15339.573645	0.098974	0.561878	-0.006569	81.894287	-8.362215	20.750975	0.051277	0.000000	0.328437	0.000000	0.000000	0.000000	-0.000001	0.000008	-0.000000	0.000000	0.000000	2.000000	161.000000	1.000000
15339.576978	0.098974	0.561878	-0.006569	81.894287	-8.362215	20.750975	0.051277	0.000000	0.328437	0.000000	0.000000	0.000000	-0.000001	0.000008	-0.000000	0.000000	0.000000	2.000000	161.000000	1.000000
15339.580312	0.099058	0.561702	-0.006187	81.894287	-8.362215	20.750975	0.051277	0.000000	0.328437	0.000000	0.000000	0.000000	0.025137	-0.052964	0.114462	0.000000	0.000000	2.000000	161.000000	1.000000
15339.583645	0.099058	0.561702	-0.006187	81.923820	-7.997792	21.184301	0.051277	0.000000	0.328437	0.000000	0.000000	0.000000	0.025137	-0.052964	0.114462	0.000000	0.000000	2.000000	161.000000	1.000000
15339.586978	0.099058	0.561702	-0.006187	81.923820	-7.997792	21.184301	0.051277	0.000000	0.328437	0.000000	0.000000	0.000000	0.025137	-0.052964	0.114462	0.000000	0.000000	2.000000	161.000000	1.000000
15339.590312	0.099058	0.561702	-0.006187	81.923820	-7.997792	21.184301	0.051277	0.000000	0.328437	0.000000	0.000000	0.000000	0.025137	-0.052964	0.114462	0.000000	0.000000	2.000000	161.000000	1.000000
15339.593645	0.099253	0.561428	-0.005606	81.951553	-7.683967	21.561140	0.047088	0.000000	0.309360	0.000000	0.000000	0.000000	0.058512	-0.082086	0.174315	0.000000	0.000000	2.000000	161.000000	1.000000
15339.596978	0.099253	0.561428	-0.005606	81.951553	-7.683967	21.561140	0.047088	0.000000	0.309360	0.000000	0.000000	0.000000	-0.000000	0.000008	0.000000	0.000000	0.000000	2.000000	161.000000	1.000000
15339.600312	0.099253	0.561428	-0.005606	81.951553	-7.683967	21.561140	0.047088	0.000000	0.309360	0.000000	0.000000	0.000000	-0.000000	0.000008	0.000000	0.000000	0.000000	2.000000	161.000000	1.000000
15339.603645	0.099253	0.561428	-0.005606	81.985382	-7.361026	21.955582	0.037336	0.000000	0.280307	0.000000	0.000000	0.000000	-0.000000	0.000008	0.000000	0.000000	0.000000	2.000000	161.000000	1.000000
15339.606978	0.099253	0.561428	-0.005606	81.985382	-7.361026	21.955582	0.037336	0.000000	0.280307	0.000000	0.000000	0.000000	-0.000000	0.000008	0.000000	0.000000	0.000000	2.000000	161.000000	1.000000
15339.610312	0.099318	0.561350	-0.005311	81.985382	-7.361026	21.955582	0.037336	0.000000	0.280307	0.000000	0.000000	0.000000	0.019459	-0.023375	0.088538	0.000000	0.000000	2.000000	161.000000	1.000000
15339.613645	0.099318	0.561350	-0.005311	82.083267	-7.067137	22.349028	0.037336	0.000000	0.280307	0.000000	0.000000	0.000000	0.019459	-0.023375	0.088538	0.000000	0.000000	2.000000	161.000000	1.000000
15339.616978	0.099318	0.561350	-0.005311	82.083267	-7.067137	22.349028	0.037336	0.000000	0.280307	0.000000	0.000000	0.000000	0.019459	-0.023375	0.088538	0.000000	0.000000	2.000000	161.000000	1.000000
15339.620312	0.099318	0.561350	-0.005311	82.083267	-7.067137	22.349028	0.037336	0.000000	0.280307	0.000000	0.000000	0.000000	0.019459	-0.023375	0.088538	0.000000	0.000000	2.000000	161.000000	1.000000
15339.623645	0.099435	0.561224	-0.004882	82.252197	-6.770013	22.778416	0.034092	0.000000	0.265551	0.000000	0.000000	0.000000	0.035044	-0.037797	0.128721	0.000000	0.000000	2.000000	161.000000	1.000000
15339.626978	0.099435	0.561224	-0.004882	82.252197	-6.770013	22.778416	0.034092	0.000000	0.265551	0.000000	0.000000	0.000000	0.035044	-0.037797	0.128721	0.000000	0.000000	2.000000	161.000000	1.000000
15339.630312	0.099435	0.561224	-0.004882	82.252197	-6.770013	22.778416	0.034092	0.000000	0.265551	0.000000	0.000000	0.000000	0.035044	-0.037797	0.128721	0.000000	0.000000	2.000000	161.000000	1.000000
15339.633645	0.099435	0.561224	-0.004882	82.481796	-6.277013	23.461266	0.028252	0.000000	0.244098	0.000000	0.000000	0.000000	0.035044	-0.037797	0.128721	0.000000	0.000000	2.000000	161.000000	1.000000
15339.636978	0.099500	0.561203	-0.004690	82.481796	-6.277013	23.461266	0.028252	0.000000	0.244098	0.000000	0.000000	0.000000	0.019433	-0.006349	0.057671	0.000000	0.000000	2.000000	161.000000	1.000000
15339.640312	0.099500	0.561203	-0.004690	82.481796	-6.277013	23.461266	0.028252	0.000000	0.244098	0.000000	0.000000	0.000000	0.019433	-0.006349	0.057671	0.000000	0.000000	2.000000	161.000000	1.000000
15339.643645	0.099500	0.561203	-0.004690	82.749672	-5.588778	24.380144	0.025013	0.000000	0.234486	0.000000	0.000000	0.000000	0.019433	-0.006349	0.057671	0.000000	0.000000	2.000000	161.000000	1.000000
15339.646978	0.099568	0.561199	-0.004480	82.749672	-5.588778	24.380144	0.025013	0.000000	0.234486	0.000000	0.000000	0.000000	0.020597	-0.001173	0.062932	0.000000	0.000000	2.000000	161.000000	1.000000
15339.650312	0.099568	0.561199	-0.004480	82.749672	-5.588778	24.380144	0.025013	0.000000	0.234486	0.000000	0.000000	0.000000	0.020597	-0.001173	0.062932	0.000000	0.000000	2.000000	161.000000	1.000000
15339.653645	0.099568	0.561199	-0.004480	83.051071	-4.715507	25.518173	0.021580	0.000000	0.223997	0.000000	0.000000	0.000000	0.020597	-0.001173	0.062932	0.000000	0.000000	2.000000	161.000000	1.000000
15339.656978	0.099568	0.561199	-0.004480	83.051071	-4.715507	25.518173	0.021580	0.000000	0.223997	0.000000	0.000000	0.000000	0.020597	-0.001173	0.062932	0.000000	0.000000	2.000000	161.000000	1.000000
15339.660312	0.099610	0.561203	-0.004289	83.051071	-4.715507	25.518173	0.021580	0.000000	0.223997	0.000000	0.000000	0.000000	0.012625	0.001234	0.057407	0.000000	0.000000	2.000000	161.000000	1.000000
15339.663645	0.099610	0.561203	-0.004289	83.364845	-3.769046	26.727821	0.021580	0.000000	0.223997	0.000000	0.000000	0.000000	0.012625	0.001234	0.057407	0.000000	0.000000	2.000000	161.000000	1.000000
15339.666978	0.099610	0.561203	-0.004289	83.364845	-3.769046	26.727821	0.021580	0.000000	0.223997	0.000000	0.000000	0.000000	0.012625	0.001234	0.057407	0.000000	0.000000	2.000000	161.000000	1.000000
15339.670312	0.099610	0.561203	-0.004289	83.364845	-3.769046	26.727821	0.021580	0.000000	0.223997	0.000000	0.000000	0.000000	0.012625	0.001234	0.057407	0.000000	0.000000	2.000000	161.000000	1.000000
15339.673645	0.099724	0.561339	-0.003875	83.674850	-2.772636	27.980349	0.019476	0.000000	0.214429	0.000000	0.000000	0.000000	0.034079	0.040814	0.124172	0.000000	0.000000	2.000000	161.000000	1.000000
15339.676978	0.099724	0.561339	-0.003875	83.674850	-2.772636	27.980349	0.019476	0.000000	0.214429	0.000000	0.000000	0.000000	-0.000000	0.000009	0.000000	0.000000	0.000000	2.000000	161.000000	1.000000
15339.680312	0.099724	0.561339	-0.003875	83.674850	-2.772636	27.980349	0.019476	0.000000	0.214429	0.000000	0.000000	0.000000	-0.000000	0.000009	0.000000	0.000000	0.000000	2.000000	161.000000	1.000000
15339.683645	0.099724	0.561339	-0.003875	83.974388	-1.657806	29.349220	0.013796	0.000000	0.193734	0.000000	0.000000	0.000000	-0.000000	0.000009	0.000000	0.000000	0.000000	2.000000	161.000000	1.000000
15339.686978	0.099724	0.561339	-0.003875	83.974388	-1.657806	29.349220	0.013796	0.000000	0.193734	0.000000	0.000000	0.000000	-0.000000	0.000009	0.000000	0.000000	0.000000	2.000000	161.000000	1.000000
15339.690312	0.099747	0.561479	-0.003666	83.974388	-1.657806	29.349220	0.013796	0.000000	0.193734	0.000000	0.000000	0.000000	0.007013	0.042068	0.062657	0.000000	0.000000	2.000000	161.000000	1.000000
15339.693645	0.099747	0.561479	-0.003666	84.271317	-0.383431	30.872999	0.013796	0.000000	0.193734	0.000000	0.000000	0.000000	0.007013	0.042068	0.062657	0.000000	0.000000	2.000000	161.000000	1.000000
15339.696978	0.099815	0.561688	-0.003460	84.271317	-0.383431	30.872999	0.013796	0.000000	0.193734	0.000000	0.000000	0.000000	0.020346	0.062487	0.061708	0.000000	0.000000	2.000000	161.000000	1.000000
15339.700312	0.099815	0.561688	-0.003460	84.271317	-0.383431	30.872999	0.013796	0.000000	0.193734	0.000000	0.000000	0.000000	0.020346	0.062487	0.061708	0.000000	0.000000	2.000000	161.000000	1.000000
15339.703645	0.099815	0.561688	-0.003460	84.570328	1.322190	32.860970	0.009236	0.000000	0.173006	0.000000	0.000000	0.000000	0.020346	0.062487	0.061708	0.000000	0.000000	2.000000	161.000000	1.000000
15339.706978	0.099854	0.561955	-0.003284	84.570328	1.322190	32.860970	0.009236	0.000000	0.173006	0.000000	0.000000	0.000000	0.011615	0.080192	0.052805	0.000000	0.000000	2.000000	161.000000	1.000000
15339.710312	0.099854	0.561955	-0.003284	84.570328	1.322190	32.860970	0.009236	0.000000	0.173006	0.000000	0.000000	0.000000	0.011615	0.080192	0.052805	0.000000	0.000000	2.000000	161.000000	1.000000
15339.713645	0.099854	0.561955	-0.003284	84.895355	3.610651	35.473850	0.007301	0.000000	0.164205	0.000000	0.000000	0.000000	0.011615	0.080192	0.052805	0.000000	0.000000	2.000000	161.000000	1.000000
15339.716978	0.099854	0.561955	-0.003284	84.895355	3.610651	35.473850	0.007301	0.000000	0.164205	0.000000	0.000000	0.000000	0.011615	0.080192	0.052805	0.000000	0.000000	2.000000	161.000000	1.000000
15339.720312	0.099891	0.562248	-0.003114	84.895355	3.610651	35.473850	0.007301	0.000000	0.164205	0.000000	0.000000	0.000000	0.011237	0.087848	0.051068	0.000000	0.000000	2.000000	161.000000	1.000000
15339.723645	0.099891	0.562248	-0.003114	85.244942	6.476616	38.682884	0.007301	0.000000	0.164205	0.000000	0.000000	0.000000	0.011237	0.087848	0.051068	0.000000	0.000000	2.000000	161.000000	1.000000
15339.726978	0.099961	0.562582	-0.003005	85.244942	6.476616	38.682884	0.007301	0.000000	0.164205	0.000000	0.000000	0.000000	0.020735	0.100338	0.032604	0.000000	0.000000	2.000000	161.000000	1.000000
15339.730312	0.099961	0.562582	-0.003005	85.244942	6.476616	38.682884	0.007301	0.000000	0.164205	0.000000	0.000000	0.000000	0.020735	0.100338	0.032604	0.000000	0.000000	2.000000	161.000000	1.000000
15339.733645	0.099961	0.562582	-0.003005	85.588783	9.900117	42.449646	0.001972	0.000000	0.150260	0.000000	0.000000	0.000000	0.020735	0.100338	0.032604	0.000000	0.000000	2.000000	161.000000	1.000000
15339.736978	0.100045	0.562950	-0.002930	85.588783	9.900117	42.449646	0.001972	0.000000	0.150260	0.000000	0.000000	0.000000	0.025293	0.110437	0.022472	0.000000	0.000000	2.000000	161.000000	1.000000
15339.740312	0.100045	0.562950	-0.002930	85.588783	9.900117	42.449646	0.001972	0.000000	0.150260	0.000000	0.000000	0.000000	0.025293	0.110437	0.022472	0.000000	0.000000	2.000000	161.000000	1.000000
15339.743645	0.100045	0.562950	-0.002930	85.898254	13.605047	46.470695	-0.002243	0.000000	0.146515	0.000000	0.000000	0.000000	0.025293	0.110437	0.022472	0.000000	0.000000	2.000000	161.000000	1.000000
15339.746978	0.100045	0.562950	-0.002930	85.898254	13.605047	46.470695	-0.002243	0.000000	0.146515	0.000000	0.000000	0.000000	0.025293	0.110437	0.022472	0.000000	0.000000	2.000000	161.000000	1.000000
15339.750312	0.100114	0.563342	-0.002925	85.898254	13.605047	46.470695	-0.002243	0.000000	0.146515	0.000000	0.000000	0.000000	0.020695	0.117647	0.001571	0.000000	0.000000	2.000000	161.000000	1.000000
15339.753645	0.100114	0.563342	-0.002925	86.161201	17.099535	50.217716	-0.002243	0.000000	0.146515	0.000000	0.000000	0.000000	0.020695	0.117647	0.001571	0.000000	0.000000	2.000000	161.000000	1.000000
15339.756978	0.100156	0.563743	-0.002939	86.161201	17.099535	50.217716	-0.002243	0.000000	0.146515	0.000000	0.000000	0.000000	0.012675	0.120049	-0.004042	0.000000	0.000000	2.000000	161.000000	1.000000
15339.760312	0.100156	0.563743	-0.002939	86.161201	17.099535	50.217716	-0.002243	0.000000	0.146515	0.000000	0.000000	0.000000	0.012675	0.120049	-0.004042	0.000000	0.000000	2.000000	161.000000	1.000000
15339.763645	0.100156	0.563743	-0.002939	86.389519	19.706802	52.976097	-0.007805	0.000000	0.146927	0.000000	0.000000	0.000000	0.012675	0.120049	-0.004042	0.000000	0.000000	2.000000	161.000000	1.000000
15339.766978	0.100210	0.564159	-0.003003	86.389519	19.706802	52.976097	-0.007805	0.000000	0.146927	0.000000	0.000000	0.000000	0.016060	0.124834	-0.019449	0.000000	0.000000	2.000000	161.000000	1.000000
15339.770312	0.100210	0.564159	-0.003003	86.389519	19.706802	52.976097	-0.007805	0.000000	0.146927	0.000000	0.000000	0.000000	0.016060	0.124834	-0.019449	0.000000	0.000000	2.000000	161.000000	1.000000
15339.773645	0.100210	0.564159	-0.003003	86.586487	20.724209	54.014317	-0.010482	0.000000	0.150168	0.000000	0.000000	0.000000	0.016060	0.124834	-0.019449	0.000000	0.000000	2.000000	161.000000	1.000000
15339.776978	0.100210	0.564159	-0.003003	86.586487	20.724209	54.014317	-0.010482	0.000000	0.150168	0.000000	0.000000	0.000000	0.016060	0.124834	-0.019449	0.000000	0.000000	2.000000	161.000000	1.000000
15339.780312	0.100271	0.564573	-0.003137	86.586487	20.724209	54.014317	-0.010482	0.000000	0.150168	0.000000	0.000000	0.000000	0.018281	0.124333	-0.040091	0.000000	0.000000	2.000000	161.000000	1.000000
15339.783645	0.100271	0.564573	-0.003137	86.743584	21.012682	54.277855	-0.010482	0.000000	0.150168	0.000000	0.000000	0.000000	0.018281	0.124333	-0.040091	0.000000	0.000000	2.000000	161.000000	1.000000
15339.786978	0.100372	0.565038	-0.003292	86.743584	21.012682	54.277855	-0.010482	0.000000	0.150168	0.000000	0.000000	0.000000	0.030407	0.139530	-0.046511	0.000000	0.000000	2.000000	161.000000	1.000000
15339.790312	0.100372	0.565038	-0.003292	86.743584	21.012682	54.277855	-0.010482	0.000000	0.150168	0.000000	0.000000	0.000000	0.030407	0.139530	-0.046511	0.000000	0.000000	2.000000	161.000000	1.000000
15339.793645	0.100372	0.565038	-0.003292	86.849174	21.199423	54.444302	-0.018597	0.000000	0.164602	0.000000	0.000000	0.000000	0.030407	0.139530	-0.046511	0.000000	0.000000	2.000000	161.000000	1.000000
15339.796978	0.100372	0.565038	-0.003292	86.849174	21.199423	54.444302	-0.018597	0.000000	0.164602	0.000000	0.000000	0.000000	0.030407	0.139530	-0.046511	0.000000	0.000000	2.000000	161.000000	1.000000
15339.800312	0.100430	0.565503	-0.003438	86.849174	21.199423	54.444302	-0.018597	0.000000	0.164602	0.000000	0.000000	0.000000	0.017429	0.139491	-0.043792	0.000000	0.000000	2.000000	161.000000	1.000000
15339.803645	0.100430	0.565503	-0.003438	86.911812	21.290850	54.520016	-0.018597	0.000000	0.164602	0.000000	0.000000	0.000000	0.017429	0.139491	-0.043792	0.000000	0.000000	2.000000	161.000000	1.000000
15339.806978	0.100430	0.565503	-0.003438	86.911812	21.290850	54.520016	-0.018597	0.000000	0.164602	0.000000	0.000000	0.000000	0.017429	0.139491	-0.043792	0.000000	0.000000	2.000000	161.000000	1.000000
15339.810312	0.100430	0.565503	-0.003438	86.911812	21.290850	54.520016	-0.018597	0.000000	0.164602	0.000000	0.000000	0.000000	0.017429	0.139491	-0.043792	0.000000	0.000000	2.000000	161.000000	1.000000
15339.813645	0.100392	0.566446	-0.003813	86.934395	21.311619	54.536880	-0.021502	0.000000	0.171901	0.000000	0.000000	0.000000	-0.011335	0.282933	-0.112412	0.000000	0.000000	2.000000	161.000000	1.000000
15339.816978	0.100392	0.566446	-0.003813	86.934395	21.311619	54.536880	-0.021502	0.000000	0.171901	0.000000	0.000000	0.000000	-0.000001	-0.000004	0.000000	0.000000	0.000000	2.000000	161.000000	1.000000
15339.820312	0.100392	0.566446	-0.003813	86.934395	21.311619	54.536880	-0.021502	0.000000	0.171901	0.000000	0.000000	0.000000	-0.000001	-0.000004	0.000000	0.000000	0.000000	2.000000	161.000000	1.000000
15339.823645	0.100392	0.566446	-0.003813	86.916054	21.262167	54.489693	-0.019613	0.000000	0.190636	0.000000	0.000000	0.000000	-0.000001	-0.000004	0.000000	0.000000	0.000000	2.000000	161.000000	1.000000
15339.826978	0.100392	0.566446	-0.003813	86.916054	21.262167	54.489693	-0.019613	0.000000	0.190636	0.000000	0.000000	0.000000	-0.000001	-0.000004	0.000000	0.000000	0.000000	2.000000	161.000000	1.000000
15339.830312	0.100328	0.566909	-0.004000	86.916054	21.262167	54.489693	-0.019613	0.000000	0.190636	0.000000	0.000000	0.000000	-0.019206	0.138698	-0.056157	0.000000	0.000000	2.000000	161.000000	1.000000
15339.833645	0.100328	0.566909	-0.004000	86.860382	21.102695	54.332729	-0.019613	0.000000	0.190636	0.000000	0.000000	0.000000	-0.019206	0.138698	-0.056157	0.000000	0.000000	2.000000	161.000000	1.000000
15339.836978	0.100328	0.566909	-0.004000	86.860382	21.102695	54.332729	-0.019613	0.000000	0.190636	0.000000	0.000000	0.000000	-0.019206	0.138698	-0.056157	0.000000	0.000000	2.000000	161.000000	1.000000
15339.840312	0.100328	0.566909	-0.004000	86.860382	21.102695	54.332729	-0.019613	0.000000	0.190636	0.000000	0.000000	0.000000	-0.019206	0.138698	-0.056157	0.000000	0.000000	2.000000	161.000000	1.000000
15339.843645	0.100207	0.567837	-0.004244	86.804688	20.945955	54.181229	-0.016411	0.000000	0.199995	0.000000	0.000000	0.000000	-0.036481	0.278441	-0.073095	0.000000	0.000000	2.000000	161.000000	1.000000
15339.846978	0.100207	0.567837	-0.004244	86.804688	20.945955	54.181229	-0.016411	0.000000	0.199995	0.000000	0.000000	0.000000	-0.000000	-0.000008	-0.000000	0.000000	0.000000	2.000000	161.000000	1.000000
15339.850312	0.100207	0.567837	-0.004244	86.804688	20.945955	54.181229	-0.016411	0.000000	0.199995	0.000000	0.000000	0.000000	-0.000000	-0.000008	-0.000000	0.000000	0.000000	2.000000	161.000000	1.000000
15339.853645	0.100207	0.567837	-0.004244	86.746590	20.786577	54.029736	-0.010331	0.000000	0.212178	0.000000	0.000000	0.000000	-0.000000	-0.000008	-0.000000	0.000000	0.000000	2.000000	161.000000	1.000000
15339.856978	0.100207	0.567837	-0.004244	86.746590	20.786577	54.029736	-0.010331	0.000000	0.212178	0.000000	0.000000	0.000000	-0.000000	-0.000008	-0.000000	0.000000	0.000000	2.000000	161.000000	1.000000
15339.860312	0.100124	0.568323	-0.004210	86.746590	20.786577	54.029736	-0.010331	0.000000	0.212178	0.000000	0.000000	0.000000	-0.024811	0.145762	0.010194	0.000000	0.000000	2.000000	161.000000	1.000000
15339.863645	0.100124	0.568323	-0.004210	86.718781	20.706617	53.965614	-0.010331	0.000000	0.212178	0.000000	0.000000	0.000000	-0.024811	0.145762	0.010194	0.000000	0.000000	2.000000	161.000000	1.000000
15339.866978	0.100016	0.568829	-0.004086	86.718781	20.706617	53.965614	-0.010331	0.000000	0.212178	0.000000	0.000000	0.000000	-0.032392	0.151787	0.037160	0.000000	0.000000	2.000000	161.000000	1.000000
15339.870312	0.100016	0.568829	-0.004086	86.718781	20.706617	53.965614	-0.010331	0.000000	0.212178	0.000000	0.000000	0.000000	-0.032392	0.151787	0.037160	0.000000	0.000000	2.000000	161.000000	1.000000
15339.873645	0.100016	0.568829	-0.004086	86.826332	21.053034	54.336025	-0.000798	0.000000	0.204286	0.000000	0.000000	0.000000	-0.032392	0.151787	0.037160	0.000000	0.000000	2.000000	161.000000	1.000000
15339.876978	0.100016	0.568829	-0.004086	86.826332	21.053034	54.336025	-0.000798	0.000000	0.204286	0.000000	0.000000	0.000000	-0.032392	0.151787	0.037160	0.000000	0.000000	2.000000	161.000000	1.000000
15339.880312	0.099876	0.569294	-0.003901	86.826332	21.053034	54.336025	-0.000798	0.000000	0.204286	0.000000	0.000000	0.000000	-0.041892	0.139665	0.055549	0.000000	0.000000	2.000000	161.000000	1.000000
15339.883645	0.099876	0.569294	-0.003901	87.103218	22.180258	55.493851	-0.000798	0.000000	0.204286	0.000000	0.000000	0.000000	-0.041892	0.139665	0.055549	0.000000	0.000000	2.000000	161.000000	1.000000
15339.886978	0.099785	0.569753	-0.003702	87.103218	22.180258	55.493851	-0.000798	0.000000	0.204286	0.000000	0.000000	0.000000	-0.027517	0.137469	0.059511	0.000000	0.000000	2.000000	161.000000	1.000000
15339.890312	0.099785	0.569753	-0.003702	87.103218	22.180258	55.493851	-0.000798	0.000000	0.204286	0.000000	0.000000	0.000000	-0.027517	0.137469	0.059511	0.000000	0.000000	2.000000	161.000000	1.000000
15339.893645	0.099785	0.569753	-0.003702	87.469666	24.533413	57.893955	0.010770	0.000000	0.185109	0.000000	0.000000	0.000000	-0.027517	0.137469	0.059511	0.000000	0.000000	2.000000	161.000000	1.000000
15339.896978	0.099785	0.569753	-0.003702	87.469666	24.533413	57.893955	0.010770	0.000000	0.185109	0.000000	0.000000	0.000000	-0.027517	0.137469	0.059511	0.000000	0.000000	2.000000	161.000000	1.000000
15339.900312	0.099737	0.570186	-0.003508	87.469666	24.533413	57.893955	0.010770	0.000000	0.185109	0.000000	0.000000	0.000000	-0.014259	0.129965	0.058328	0.000000	0.000000	2.000000	161.000000	1.000000
15339.903645	0.099737	0.570186	-0.003508	87.848053	28.363432	61.782280	0.010770	0.000000	0.185109	0.000000	0.000000	0.000000	-0.014259	0.129965	0.058328	0.000000	0.000000	2.000000	161.000000	1.000000
15339.906978	0.099724	0.570609	-0.003364	87.848053	28.363432	61.782280	0.010770	0.000000	0.185109	0.000000	0.000000	0.000000	-0.004047	0.127042	0.043235	0.000000	0.000000	2.000000	161.000000	1.000000
15339.910312	0.099724	0.570609	-0.003364	87.848053	28.363432	61.782280	0.010770	0.000000	0.185109	0.000000	0.000000	0.000000	-0.004047	0.127042	0.043235	0.000000	0.000000	2.000000	161.000000	1.000000
15339.913645	0.099724	0.570609	-0.003364	88.186523	33.541977	67.020447	0.013821	0.000000	0.168182	0.000000	0.000000	0.000000	-0.004047	0.127042	0.043235	0.000000	0.000000	2.000000	161.000000	1.000000
15339.916978	0.099749	0.571015	-0.003247	88.186523	33.541977	67.020447	0.013821	0.000000	0.168182	0.000000	0.000000	0.000000	0.007718	0.121796	0.035125	0.000000	0.000000	2.000000	161.000000	1.000000
15339.920312	0.099749	0.571015	-0.003247	88.186523	33.541977	67.020447	0.013821	0.000000	0.168182	0.000000	0.000000	0.000000	0.007718	0.121796	0.035125	0.000000	0.000000	2.000000	161.000000	1.000000
15339.923645	0.099749	0.571015	-0.003247	88.479416	39.431969	72.937943	0.012535	0.000000	0.162328	0.000000	0.000000	0.000000	0.007718	0.121796	0.035125	0.000000	0.000000	2.000000	161.000000	1.000000
15339.926978	0.099749	0.571015	-0.003247	88.479416	39.431969	72.937943	0.012535	0.000000	0.162328	0.000000	0.000000	0.000000	0.007718	0.121796	0.035125	0.000000	0.000000	2.000000	161.000000	1.000000
15339.930312	0.099784	0.571394	-0.003192	88.479416	39.431969	72.937943	0.012535	0.000000	0.162328	0.000000	0.000000	0.000000	0.010369	0.113495	0.016339	0.000000	0.000000	2.000000	161.000000	1.000000
15339.933645	0.099784	0.571394	-0.003192	88.734833	45.918697	79.425438	0.012535	0.000000	0.162328	0.000000	0.000000	0.000000	0.010369	0.113495	0.016339	0.000000	0.000000	2.000000	161.000000	1.000000
15339.936978	0.099784	0.571394	-0.003192	88.734833	45.918697	79.425438	0.012535	0.000000	0.162328	0.000000	0.000000	0.000000	0.010369	0.113495	0.016339	0.000000	0.000000	2.000000	161.000000	1.000000
15339.940312	0.099784	0.571394	-0.003192	88.734833	45.918697	79.425438	0.012535	0.000000	0.162328	0.000000	0.000000	0.000000	0.010369	0.113495	0.016339	0.000000	0.000000	2.000000	161.000000	1.000000
15339.943645	0.099779	0.572102	-0.003213	88.940567	53.939274	87.443893	0.010807	0.000000	0.159604	0.000000	0.000000	0.000000	-0.001364	0.212587	-0.006211	0.000000	0.000000	2.000000	161.000000	1.000000
15339.946978	0.099779	0.572102	-0.003213	88.940567	53.939274	87.443893	0.010807	0.000000	0.159604	0.000000	0.000000	0.000000	-0.000001	-0.000005	-0.000000	0.000000	0.000000	2.000000	161.000000	1.000000
15339.950312	0.099779	0.572102	-0.003213	88.940567	53.939274	87.443893	0.010807	0.000000	0.159604	0.000000	0.000000	0.000000	-0.000001	-0.000005	-0.000000	0.000000	0.000000	2.000000	161.000000	1.000000
15339.953645	0.099779	0.572102	-0.003213	89.090431	63.269238	96.769249	0.011034	0.000000	0.160640	0.000000	0.000000	0.000000	-0.000001	-0.000005	-0.000000	0.000000	0.000000	2.000000	161.000000	1.000000
15339.956978	0.099779	0.572102	-0.003213	89.090431	63.269238	96.769249	0.011034	0.000000	0.160640	0.000000	0.000000	0.000000	-0.000001	-0.000005	-0.000000	0.000000	0.000000	2.000000	161.000000	1.000000
15339.960312	0.099783	0.572432	-0.003297	89.090431	63.269238	96.769249	0.011034	0.000000	0.160640	0.000000	0.000000	0.000000	0.001201	0.099019	-0.025366	0.000000	0.000000	2.000000	161.000000	1.000000
15339.963645	0.099783	0.572432	-0.003297	89.185303	73.037521	106.537582	0.011034	0.000000	0.160640	0.000000	0.000000	0.000000	0.001201	0.099019	-0.025366	0.000000	0.000000	2.000000	161.000000	1.000000
15339.966978	0.099783	0.572432	-0.003297	89.185303	73.037521	106.537582	0.011034	0.000000	0.160640	0.000000	0.000000	0.000000	0.001201	0.099019	-0.025366	0.000000	0.000000	2.000000	161.000000	1.000000
15339.970312	0.099783	0.572432	-0.003297	89.185303	73.037521	106.537582	0.011034	0.000000	0.160640	0.000000	0.000000	0.000000	0.001201	0.099019	-0.025366	0.000000	0.000000	2.000000	161.000000	1.000000
15339.973645	0.099753	0.573085	-0.003434	89.234085	82.217911	115.723114	0.010834	0.000000	0.164867	0.000000	0.000000	0.000000	-0.009040	0.195731	-0.041119	0.000000	0.000000	2.000000	161.000000	1.000000
15339.976978	0.099753	0.573085	-0.003434	89.234085	82.217911	115.723114	0.010834	0.000000	0.164867	0.000000	0.000000	0.000000	0.000001	0.000001	0.000000	0.000000	0.000000	2.000000	161.000000	1.000000
15339.980312	0.099753	0.573085	-0.003434	89.234085	82.217911	115.723114	0.010834	0.000000	0.164867	0.000000	0.000000	0.000000	0.000001	0.000001	0.000000	0.000000	0.000000	2.000000	161.000000	1.000000
15339.983645	0.099753	0.573085	-0.003434	89.246452	89.846054	123.362045	0.012341	0.000000	0.171720	0.000000	0.000000	0.000000	0.000001	0.000001	0.000000	0.000000	0.000000	2.000000	161.000000	1.000000
15339.986978	0.099753	0.573085	-0.003434	89.246452	89.846054	123.362045	0.012341	0.000000	0.171720	0.000000	0.000000	0.000000	0.000001	0.000001	0.000000	0.000000	0.000000	2.000000	161.000000	1.000000
15339.990312	0.099772	0.573392	-0.003450	89.246452	89.846054	123.362045	0.012341	0.000000	0.171720	0.000000	0.000000	0.000000	0.005757	0.092213	-0.004635	0.000000	0.000000	2.000000	161.000000	1.000000
15339.993645	0.099772	0.573392	-0.003450	89.231529	94.598877	128.135483	0.012341	0.000000	0.171720	0.000000	0.000000	0.000000	0.005757	0.092213	-0.004635	0.000000	0.000000	2.000000	161.000000	1.000000
15339.996978	0.099772	0.573392	-0.003450	89.231529	94.598877	128.135483	0.012341	0.000000	0.171720	0.000000	0.000000	0.000000	0.005757	0.092213	-0.004635	0.000000	0.000000	2.000000	161.000000	1.000000
15340.000312	0.099772	0.573392	-0.003450	89.231529	94.598877	128.135483	0.012341	0.000000	0.171720	0.000000	0.000000	0.000000	0.005757	0.092213	-0.004635	0.000000	0.000000	2.000000	161.000000	1.000000
15340.003645	0.099854	0.573951	-0.003387	89.199364	95.628769	129.191849	0.011381	0.000000	0.172493	0.000000	0.000000	0.000000	0.024485	0.167815	0.018916	0.000000	0.000000	2.000000	161.000000	1.000000
15340.006978	0.099854	0.573951	-0.003387	89.199364	95.628769	129.191849	0.011381	0.000000	0.172493	0.000000	0.000000	0.000000	0.024485	0.167815	0.018916	0.000000	0.000000	2.000000	161.000000	1.000000
15340.010312	0.099854	0.573951	-0.003387	89.199364	95.628769	129.191849	0.011381	0.000000	0.172493	0.000000	0.000000	0.000000	0.024485	0.167815	0.018916	0.000000	0.000000	2.000000	161.000000	1.000000
15340.013645	0.099854	0.573951	-0.003387	89.172913	94.071732	127.651634	0.007301	0.000000	0.169340	0.000000	0.000000	0.000000	0.024485	0.167815	0.018916	0.000000	0.000000	2.000000	161.000000	1.000000
15340.016978	0.099902	0.574201	-0.003372	89.172913	94.071732	127.651634	0.007301	0.000000	0.169340	0.000000	0.000000	0.000000	0.014542	0.074779	0.004497	0.000000	0.000000	2.000000	161.000000	1.000000
15340.020312	0.099902	0.574201	-0.003372	89.172913	94.071732	127.651634	0.007301	0.000000	0.169340	0.000000	0.000000	0.000000	0.014542	0.074779	0.004497	0.000000	0.000000	2.000000	161.000000	1.000000
15340.023645	0.099902	0.574201	-0.003372	89.167488	91.944832	125.519180	0.004877	0.000000	0.168591	0.000000	0.000000	0.000000	0.014542	0.074779	0.004497	0.000000	0.000000	2.000000	161.000000	1.000000
15340.026978	0.099902	0.574201	-0.003372	89.167488	91.944832	125.519180	0.004877	0.000000	0.168591	0.000000	0.000000	0.000000	0.014542	0.074779	0.004497	0.000000	0.000000	2.000000	161.000000	1.000000
15340.030312	0.099970	0.574407	-0.003372	89.167488	91.944832	125.519180	0.004877	0.000000	0.168591	0.000000	0.000000	0.000000	0.020286	0.061797	-0.000197	0.000000	0.000000	2.000000	161.000000	1.000000
15340.033645	0.099970	0.574407	-0.003372	89.161865	90.058441	123.624359	0.004877	0.000000	0.168591	0.000000	0.000000	0.000000	0.020286	0.061797	-0.000197	0.000000	0.000000	2.000000	161.000000	1.000000
15340.036978	0.099970	0.574407	-0.003372	89.161865	90.058441	123.624359	0.004877	0.000000	0.168591	0.000000	0.000000	0.000000	0.020286	0.061797	-0.000197	0.000000	0.000000	2.000000	161.000000	1.000000
15340.040312	0.099970	0.574407	-0.003372	89.161865	90.058441	123.624359	0.004877	0.000000	0.168591	0.000000	0.000000	0.000000	0.020286	0.061797	-0.000197	0.000000	0.000000	2.000000	161.000000	1.000000
15340.043645	0.100019	0.574819	-0.003355	89.155586	88.191383	121.757111	0.001496	0.000000	0.168623	0.000000	0.000000	0.000000	0.014700	0.123613	0.005215	0.000000	0.000000	2.000000	161.000000	1.000000
15340.046978	0.100019	0.574819	-0.003355	89.155586	88.191383	121.757111	0.001496	0.000000	0.168623	0.000000	0.000000	0.000000	0.014700	0.123613	0.005215	0.000000	0.000000	2.000000	161.000000	1.000000
15340.050312	0.100019	0.574819	-0.003355	89.155586	88.191383	121.757111	0.001496	0.000000	0.168623	0.000000	0.000000	0.000000	0.014700	0.123613	0.005215	0.000000	0.000000	2.000000	161.000000	1.000000
15340.053645	0.100019	0.574819	-0.003355	89.149818	86.756889	120.325180	-0.000954	0.000000	0.167754	0.000000	0.000000	0.000000	0.014700	0.123613	0.005215	0.000000	0.000000	2.000000	161.000000	1.000000
15340.056978	0.099997	0.575007	-0.003354	89.149818	86.756889	120.325180	-0.000954	0.000000	0.167754	0.000000	0.000000	0.000000	-0.006707	0.056450	0.000317	0.000000	0.000000	2.000000	161.000000	1.000000
15340.060312	0.099997	0.575007	-0.003354	89.149818	86.756889	120.325180	-0.000954	0.000000	0.167754	0.000000	0.000000	0.000000	-0.006707	0.056450	0.000317	0.000000	0.000000	2.000000	161.000000	1.000000
15340.063645	0.099997	0.575007	-0.003354	89.142937	85.145454	118.713501	0.000163	0.000000	0.167701	0.000000	0.000000	0.000000	-0.006707	0.056450	0.000317	0.000000	0.000000	2.000000	161.000000	1.000000
15340.066978	0.099997	0.575007	-0.003354	89.142937	85.145454	118.713501	0.000163	0.000000	0.167701	0.000000	0.000000	0.000000	-0.006707	0.056450	0.000317	0.000000	0.000000	2.000000	161.000000	1.000000
15340.070312	0.100006	0.575180	-0.003311	89.142937	85.145454	118.713501	0.000163	0.000000	0.167701	0.000000	0.000000	0.000000	0.002828	0.051982	0.012837	0.000000	0.000000	2.000000	161.000000	1.000000
15340.073645	0.100006	0.575180	-0.003311	89.136337	83.752609	117.325958	0.000163	0.000000	0.167701	0.000000	0.000000	0.000000	0.002828	0.051982	0.012837	0.000000	0.000000	2.000000	161.000000	1.000000
15340.076978	0.099969	0.575336	-0.003276	89.136337	83.752609	117.325958	0.000163	0.000000	0.167701	0.000000	0.000000	0.000000	-0.011226	0.046620	0.010572	0.000000	0.000000	2.000000	161.000000	1.000000
15340.080312	0.099969	0.575336	-0.003276	89.136337	83.752609	117.325958	0.000163	0.000000	0.167701	0.000000	0.000000	0.000000	-0.011226	0.046620	0.010572	0.000000	0.000000	2.000000	161.000000	1.000000
15340.083645	0.099969	0.575336	-0.003276	89.124855	82.031898	115.612183	0.001563	0.000000	0.163800	0.000000	0.000000	0.000000	-0.011226	0.046620	0.010572	0.000000	0.000000	2.000000	161.000000	1.000000
15340.086978	0.099969	0.575336	-0.003276	89.124855	82.031898	115.612183	0.001563	0.000000	0.163800	0.000000	0.000000	0.000000	-0.011226	0.046620	0.010572	0.000000	0.000000	2.000000	161.000000	1.000000
15340.090312	0.099949	0.575512	-0.003160	89.124855	82.031898	115.612183	0.001563	0.000000	0.163800	0.000000	0.000000	0.000000	-0.005916	0.052902	0.034706	0.000000	0.000000	2.000000	161.000000	1.000000
15340.093645	0.099949	0.575512	-0.003160	89.112648	80.581779	114.170509	0.001563	0.000000	0.163800	0.000000	0.000000	0.000000	-0.005916	0.052902	0.034706	0.000000	0.000000	2.000000	161.000000	1.000000
15340.096978	0.099949	0.575512	-0.003160	89.112648	80.581779	114.170509	0.001563	0.000000	0.163800	0.000000	0.000000	0.000000	-0.005916	0.052902	0.034706	0.000000	0.000000	2.000000	161.000000	1.000000
15340.100312	0.099949	0.575512	-0.003160	89.112648	80.581779	114.170509	0.001563	0.000000	0.163800	0.000000	0.000000	0.000000	-0.005916	0.052902	0.034706	0.000000	0.000000	2.000000	161.000000	1.000000
15340.103645	0.099948	0.575817	-0.002858	89.097343	79.032326	112.628372	0.002550	0.000000	0.158016	0.000000	0.000000	0.000000	-0.000368	0.091544	0.090773	0.000000	0.000000	2.000000	161.000000	1.000000
15340.106978	0.099948	0.575817	-0.002858	89.097343	79.032326	112.628372	0.002550	0.000000	0.158016	0.000000	0.000000	0.000000	-0.000368	0.091544	0.090773	0.000000	0.000000	2.000000	161.000000	1.000000
15340.110312	0.099948	0.575817	-0.002858	89.097343	79.032326	112.628372	0.002550	0.000000	0.158016	0.000000	0.000000	0.000000	-0.000368	0.091544	0.090773	0.000000	0.000000	2.000000	161.000000	1.000000
15340.113645	0.099948	0.575817	-0.002858	89.083145	77.273705	110.873894	0.002611	0.000000	0.142887	0.000000	0.000000	0.000000	-0.000368	0.091544	0.090773	0.000000	0.000000	2.000000	161.000000	1.000000
15340.116978	0.099963	0.575997	-0.002684	89.083145	77.273705	110.873894	0.002611	0.000000	0.142887	0.000000	0.000000	0.000000	0.004712	0.053898	0.052270	0.000000	0.000000	2.000000	161.000000	1.000000
15340.120312	0.099963	0.575997	-0.002684	89.083145	77.273705	110.873894	0.002611	0.000000	0.142887	0.000000	0.000000	0.000000	0.004712	0.053898	0.052270	0.000000	0.000000	2.000000	161.000000	1.000000
15340.123645	0.099963	0.575997	-0.002684	89.067909	75.570717	109.175041	0.001825	0.000000	0.134175	0.000000	0.000000	0.000000	0.004712	0.053898	0.052270	0.000000	0.000000	2.000000	161.000000	1.000000
15340.126978	0.099979	0.576177	-0.002509	89.067909	75.570717	109.175041	0.001825	0.000000	0.134175	0.000000	0.000000	0.000000	0.004701	0.053909	0.052242	0.000000	0.000000	2.000000	161.000000	1.000000
15340.130312	0.099979	0.576177	-0.002509	89.067909	75.570717	109.175041	0.001825	0.000000	0.134175	0.000000	0.000000	0.000000	0.004701	0.053909	0.052242	0.000000	0.000000	2.000000	161.000000	1.000000
15340.133645	0.099979	0.576177	-0.002509	89.048996	73.804375	107.414391	0.001042	0.000000	0.125468	0.000000	0.000000	0.000000	0.004701	0.053909	0.052242	0.000000	0.000000	2.000000	161.000000	1.000000
15340.136978	0.099979	0.576177	-0.002509	89.048996	73.804375	107.414391	0.001042	0.000000	0.125468	0.000000	0.000000	0.000000	0.004701	0.053909	0.052242	0.000000	0.000000	2.000000	161.000000	1.000000
15340.140312	0.099999	0.576374	-0.002318	89.048996	73.804375	107.414391	0.001042	0.000000	0.125468	0.000000	0.000000	0.000000	0.005807	0.059360	0.057291	0.000000	0.000000	2.000000	161.000000	1.000000
15340.143645	0.099999	0.576374	-0.002318	89.026222	72.204315	105.823219	0.001042	0.000000	0.125468	0.000000	0.000000	0.000000	0.005807	0.059360	0.057291	0.000000	0.000000	2.000000	161.000000	1.000000
15340.146978	0.099999	0.576374	-0.002318	89.026222	72.204315	105.823219	0.001042	0.000000	0.125468	0.000000	0.000000	0.000000	0.005807	0.059360	0.057291	0.000000	0.000000	2.000000	161.000000	1.000000
15340.150312	0.099999	0.576374	-0.002318	89.026222	72.204315	105.823219	0.001042	0.000000	0.125468	0.000000	0.000000	0.000000	0.005807	0.059360	0.057291	0.000000	0.000000	2.000000	161.000000	1.000000
15340.153645	0.100041	0.576749	-0.002022	89.007317	71.102776	104.727951	0.000074	0.000000	0.115920	0.000000	0.000000	0.000000	0.012758	0.112457	0.088942	0.000000	0.000000	2.000000	161.000000	1.000000
15340.156978	0.100041	0.576749	-0.002022	89.007317	71.102776	104.727951	0.000074	0.000000	0.115920	0.000000	0.000000	0.000000	0.012758	0.112457	0.088942	0.000000	0.000000	2.000000	161.000000	1.000000
15340.160312	0.100041	0.576749	-0.002022	89.007317	71.102776	104.727951	0.000074	0.000000	0.115920	0.000000	0.000000	0.000000	0.012758	0.112457	0.088942	0.000000	0.000000	2.000000	161.000000	1.000000
15340.163645	0.100041	0.576749	-0.002022	88.986443	69.934013	103.562668	-0.002052	0.000000	0.101096	0.000000	0.000000	0.000000	0.012758	0.112457	0.088942	0.000000	0.000000	2.000000	161.000000	1.000000
15340.166978	0.100086	0.576926	-0.001921	88.986443	69.934013	103.562668	-0.002052	0.000000	0.101096	0.000000	0.000000	0.000000	0.013442	0.053101	0.030237	0.000000	0.000000	2.000000	161.000000	1.000000
15340.170312	0.100086	0.576926	-0.001921	88.986443	69.934013	103.562668	-0.002052	0.000000	0.101096	0.000000	0.000000	0.000000	0.013442	0.053101	0.030237	0.000000	0.000000	2.000000	161.000000	1.000000
15340.173645	0.100086	0.576926	-0.001921	88.970169	69.013840	102.647148	-0.004293	0.000000	0.096057	0.000000	0.000000	0.000000	0.013442	0.053101	0.030237	0.000000	0.000000	2.000000	161.000000	1.000000
15340.176978	0.100100	0.577093	-0.001856	88.970169	69.013840	102.647148	-0.004293	0.000000	0.096057	0.000000	0.000000	0.000000	0.004305	0.049945	0.019585	0.000000	0.000000	2.000000	161.000000	1.000000
15340.180312	0.100100	0.577093	-0.001856	88.970169	69.013840	102.647148	-0.004293	0.000000	0.096057	0.000000	0.000000	0.000000	0.004305	0.049945	0.019585	0.000000	0.000000	2.000000	161.000000	1.000000
15340.183645	0.100100	0.577093	-0.001856	88.955826	68.180862	101.814438	-0.005010	0.000000	0.092792	0.000000	0.000000	0.000000	0.004305	0.049945	0.019585	0.000000	0.000000	2.000000	161.000000	1.000000
15340.186978	0.100100	0.577093	-0.001856	88.955826	68.180862	101.814438	-0.005010	0.000000	0.092792	0.000000	0.000000	0.000000	0.004305	0.049945	0.019585	0.000000	0.000000	2.000000	161.000000	1.000000
15340.190312	0.100122	0.577256	-0.001859	88.955826	68.180862	101.814438	-0.005010	0.000000	0.092792	0.000000	0.000000	0.000000	0.006601	0.049019	-0.000897	0.000000	0.000000	2.000000	161.000000	1.000000
15340.193645	0.100122	0.577256	-0.001859	88.943901	67.699738	101.335243	-0.005010	0.000000	0.092792	0.000000	0.000000	0.000000	0.006601	0.049019	-0.000897	0.000000	0.000000	2.000000	161.000000	1.000000
15340.196978	0.100122	0.577256	-0.001859	88.943901	67.699738	101.335243	-0.005010	0.000000	0.092792	0.000000	0.000000	0.000000	0.006601	0.049019	-0.000897	0.000000	0.000000	2.000000	161.000000	1.000000
15340.200312	0.100122	0.577256	-0.001859	88.943901	67.699738	101.335243	-0.005010	0.000000	0.092792	0.000000	0.000000	0.000000	0.006601	0.049019	-0.000897	0.000000	0.000000	2.000000	161.000000	1.000000
15340.203645	0.100175	0.577554	-0.001927	88.930275	67.129539	100.764290	-0.006110	0.000000	0.092942	0.000000	0.000000	0.000000	0.015910	0.089472	-0.020381	0.000000	0.000000	2.000000	161.000000	1.000000
15340.206978	0.100175	0.577554	-0.001927	88.930275	67.129539	100.764290	-0.006110	0.000000	0.092942	0.000000	0.000000	0.000000	0.015910	0.089472	-0.020381	0.000000	0.000000	2.000000	161.000000	1.000000
15340.210312	0.100175	0.577554	-0.001927	88.930275	67.129539	100.764290	-0.006110	0.000000	0.092942	0.000000	0.000000	0.000000	0.015910	0.089472	-0.020381	0.000000	0.000000	2.000000	161.000000	1.000000
15340.213645	0.100175	0.577554	-0.001927	88.918816	66.739204	100.375984	-0.008762	0.000000	0.096339	0.000000	0.000000	0.000000	0.015910	0.089472	-0.020381	0.000000	0.000000	2.000000	161.000000	1.000000
15340.216978	0.100190	0.577682	-0.001964	88.918816	66.739204	100.375984	-0.008762	0.000000	0.096339	0.000000	0.000000	0.000000	0.004363	0.038189	-0.011064	0.000000	0.000000	2.000000	161.000000	1.000000
15340.220312	0.100190	0.577682	-0.001964	88.918816	66.739204	100.375984	-0.008762	0.000000	0.096339	0.000000	0.000000	0.000000	0.004363	0.038189	-0.011064	0.000000	0.000000	2.000000	161.000000	1.000000
15340.223645	0.100190	0.577682	-0.001964	88.904602	66.457336	100.099350	-0.009489	0.000000	0.098183	0.000000	0.000000	0.000000	0.004363	0.038189	-0.011064	0.000000	0.000000	2.000000	161.000000	1.000000
15340.226978	0.100190	0.577682	-0.001964	88.904602	66.457336	100.099350	-0.009489	0.000000	0.098183	0.000000	0.000000	0.000000	0.004363	0.038189	-0.011064	0.000000	0.000000	2.000000	161.000000	1.000000
15340.230312	0.100197	0.577773	-0.002034	88.904602	66.457336	100.099350	-0.009489	0.000000	0.098183	0.000000	0.000000	0.000000	0.002133	0.027350	-0.021191	0.000000	0.000000	2.000000	161.000000	1.000000
15340.233645	0.100197	0.577773	-0.002034	88.888298	66.458351	100.113159	-0.009489	0.000000	0.098183	0.000000	0.000000	0.000000	0.002133	0.027350	-0.021191	0.000000	0.000000	2.000000	161.000000	1.000000
15340.236978	0.100197	0.577773	-0.002034	88.888298	66.458351	100.113159	-0.009489	0.000000	0.098183	0.000000	0.000000	0.000000	0.002133	0.027350	-0.021191	0.000000	0.000000	2.000000	161.000000	1.000000
15340.240312	0.100197	0.577773	-0.002034	88.888298	66.458351	100.113159	-0.009489	0.000000	0.098183	0.000000	0.000000	0.000000	0.002133	0.027350	-0.021191	0.000000	0.000000	2.000000	161.000000	1.000000
15340.243645	0.100196	0.577922	-0.002141	88.868408	66.926849	100.599815	-0.009845	0.000000	0.101714	0.000000	0.000000	0.000000	-0.000261	0.044853	-0.032049	0.000000	0.000000	2.000000	161.000000	1.000000
15340.246978	0.100196	0.577922	-0.002141	88.868408	66.926849	100.599815	-0.009845	0.000000	0.101714	0.000000	0.000000	0.000000	-0.000261	0.044853	-0.032049	0.000000	0.000000	2.000000	161.000000	1.000000
15340.250312	0.100196	0.577922	-0.002141	88.868408	66.926849	100.599815	-0.009845	0.000000	0.101714	0.000000	0.000000	0.000000	-0.000261	0.044853	-0.032049	0.000000	0.000000	2.000000	161.000000	1.000000
15340.253645	0.100196	0.577922	-0.002141	88.844788	67.546387	101.245064	-0.009801	0.000000	0.107056	0.000000	0.000000	0.000000	-0.000261	0.044853	-0.032049	0.000000	0.000000	2.000000	161.000000	1.000000
15340.256978	0.100201	0.577970	-0.002222	88.844788	67.546387	101.245064	-0.009801	0.000000	0.107056	0.000000	0.000000	0.000000	0.001438	0.014307	-0.024328	0.000000	0.000000	2.000000	161.000000	1.000000
15340.260312	0.100201	0.577970	-0.002222	88.844788	67.546387	101.245064	-0.009801	0.000000	0.107056	0.000000	0.000000	0.000000	0.001438	0.014307	-0.024328	0.000000	0.000000	2.000000	161.000000	1.000000
15340.263645	0.100201	0.577970	-0.002222	88.818001	68.228264	101.955933	-0.010041	0.000000	0.111111	0.000000	0.000000	0.000000	0.001438	0.014307	-0.024328	0.000000	0.000000	2.000000	161.000000	1.000000
15340.266978	0.100168	0.578010	-0.002270	88.818001	68.228264	101.955933	-0.010041	0.000000	0.111111	0.000000	0.000000	0.000000	-0.009985	0.012068	-0.014487	0.000000	0.000000	2.000000	161.000000	1.000000
15340.270312	0.100168	0.578010	-0.002270	88.818001	68.228264	101.955933	-0.010041	0.000000	0.111111	0.000000	0.000000	0.000000	-0.009985	0.012068	-0.014487	0.000000	0.000000	2.000000	161.000000	1.000000
15340.273645	0.100168	0.578010	-0.002270	88.790016	68.922241	102.680473	-0.008377	0.000000	0.113525	0.000000	0.000000	0.000000	-0.009985	0.012068	-0.014487	0.000000	0.000000	2.000000	161.000000	1.000000
15340.276978	0.100168	0.578010	-0.002270	88.790016	68.922241	102.680473	-0.008377	0.000000	0.113525	0.000000	0.000000	0.000000	-0.009985	0.012068	-0.014487	0.000000	0.000000	2.000000	161.000000	1.000000
15340.280312	0.100156	0.578051	-0.002324	88.790016	68.922241	102.680473	-0.008377	0.000000	0.113525	0.000000	0.000000	0.000000	-0.003505	0.012065	-0.015915	0.000000	0.000000	2.000000	161.000000	1.000000
15340.283645	0.100156	0.578051	-0.002324	88.759041	69.823311	103.619675	-0.008377	0.000000	0.113525	0.000000	0.000000	0.000000	-0.003505	0.012065	-0.015915	0.000000	0.000000	2.000000	161.000000	1.000000
15340.286978	0.100156	0.578051	-0.002324	88.759041	69.823311	103.619675	-0.008377	0.000000	0.113525	0.000000	0.000000	0.000000	-0.003505	0.012065	-0.015915	0.000000	0.000000	2.000000	161.000000	1.000000
15340.290312	0.100156	0.578051	-0.002324	88.759041	69.823311	103.619675	-0.008377	0.000000	0.113525	0.000000	0.000000	0.000000	-0.003505	0.012065	-0.015915	0.000000	0.000000	2.000000	161.000000	1.000000
15340.293645	0.100094	0.578055	-0.002401	88.720833	70.868538	104.711090	-0.007793	0.000000	0.116177	0.000000	0.000000	0.000000	-0.018683	0.001222	-0.023177	0.000000	0.000000	2.000000	161.000000	1.000000
15340.296978	0.100094	0.578055	-0.002401	88.720833	70.868538	104.711090	-0.007793	0.000000	0.116177	0.000000	0.000000	0.000000	-0.018683	0.001222	-0.023177	0.000000	0.000000	2.000000	161.000000	1.000000
15340.300312	0.100094	0.578055	-0.002401	88.720833	70.868538	104.711090	-0.007793	0.000000	0.116177	0.000000	0.000000	0.000000	-0.018683	0.001222	-0.023177	0.000000	0.000000	2.000000	161.000000	1.000000
15340.303645	0.100094	0.578055	-0.002401	88.683296	71.968216	105.856995	-0.004679	0.000000	0.120040	0.000000	0.000000	0.000000	-0.018683	0.001222	-0.023177	0.000000	0.000000	2.000000	161.000000	1.000000
15340.306978	0.100067	0.578062	-0.002419	88.683296	71.968216	105.856995	-0.004679	0.000000	0.120040	0.000000	0.000000	0.000000	-0.008015	0.002221	-0.005566	0.000000	0.000000	2.000000	161.000000	1.000000
15340.310312	0.100067	0.578062	-0.002419	88.683296	71.968216	105.856995	-0.004679	0.000000	0.120040	0.000000	0.000000	0.000000	-0.008015	0.002221	-0.005566	0.000000	0.000000	2.000000	161.000000	1.000000
15340.313645	0.100067	0.578062	-0.002419	88.658997	72.707375	106.625191	-0.003343	0.000000	0.120968	0.000000	0.000000	0.000000	-0.008015	0.002221	-0.005566	0.000000	0.000000	2.000000	161.000000	1.000000
15340.316978	0.100067	0.578062	-0.002419	88.658997	72.707375	106.625191	-0.003343	0.000000	0.120968	0.000000	0.000000	0.000000	-0.008015	0.002221	-0.005566	0.000000	0.000000	2.000000	161.000000	1.000000
15340.320312	0.100058	0.578051	-0.002460	88.658997	72.707375	106.625191	-0.003343	0.000000	0.120968	0.000000	0.000000	0.000000	-0.002650	-0.003182	-0.012048	0.000000	0.000000	2.000000	161.000000	1.000000
15340.323645	0.100058	0.578051	-0.002460	88.654625	72.805885	106.731224	-0.003343	0.000000	0.120968	0.000000	0.000000	0.000000	-0.002650	-0.003182	-0.012048	0.000000	0.000000	2.000000	161.000000	1.000000
15340.326978	0.100058	0.578051	-0.002460	88.654625	72.805885	106.731224	-0.003343	0.000000	0.120968	0.000000	0.000000	0.000000	-0.002650	-0.003182	-0.012048	0.000000	0.000000	2.000000	161.000000	1.000000
15340.330312	0.100058	0.578051	-0.002460	88.654625	72.805885	106.731224	-0.003343	0.000000	0.120968	0.000000	0.000000	0.000000	-0.002650	-0.003182	-0.012048	0.000000	0.000000	2.000000	161.000000	1.000000
15340.333645	0.100036	0.578051	-0.002455	88.654625	72.805885	106.731224	-0.002901	0.000000	0.122976	0.000000	0.000000	0.000000	-0.006477	0.000001	0.001425	0.000000	0.000000	2.000000	161.000000	1.000000
15340.336978	0.100036	0.578051	-0.002455	88.654625	72.805885	106.731224	-0.002901	0.000000	0.122976	0.000000	0.000000	0.000000	-0.006477	0.000001	0.001425	0.000000	0.000000	2.000000	161.000000	1.000000
15340.340312	0.100036	0.578051	-0.002455	88.654625	72.805885	106.731224	-0.002901	0.000000	0.122976	0.000000	0.000000	0.000000	-0.006477	0.000001	0.001425	0.000000	0.000000	2.000000	161.000000	1.000000
15340.343645	0.100036	0.578051	-0.002455	88.654625	72.805885	106.731224	-0.001821	0.000000	0.122738	0.000000	0.000000	0.000000	-0.006477	0.000001	0.001425	0.000000	0.000000	2.000000	161.000000	1.000000
15340.346978	0.100036	0.578051	-0.002455	88.654625	72.805885	106.731224	-0.001821	0.000000	0.122738	0.000000	0.000000	0.000000	0.000001	0.000001	-0.000000	0.000000	0.000000	2.000000	161.000000	1.000000
15340.350312	0.100036	0.578051	-0.002455	88.654625	72.805885	106.731224	-0.001821	0.000000	0.122738	0.000000	0.000000	0.000000	0.000001	0.000001	-0.000000	0.000000	0.000000	2.000000	161.000000	1.000000
15340.353645	0.100036	0.578051	-0.002455	88.654625	72.805885	106.731224	-0.001821	0.000000	0.122738	0.000000	0.000000	0.000000	0.000001	0.000001	-0.000000	0.000000	0.000000	2.000000	161.000000	1.000000
15340.356978	0.100036	0.578051	-0.002455	88.654625	72.805885	106.731224	-0.001821	0.000000	0.122738	0.000000	0.000000	0.000000	0.000001	0.000001	-0.000000	0.000000	0.000000	2.000000	161.000000	1.000000
15340.360312	0.100031	0.578059	-0.002478	88.654625	72.805885	106.731224	-0.001821	0.000000	0.122738	0.000000	0.000000	0.000000	-0.001537	0.002217	-0.006991	0.000000	0.000000	2.000000	161.000000	1.000000
15340.363645	0.100031	0.578059	-0.002478	88.654625	72.805885	106.731224	-0.001821	0.000000	0.122738	0.000000	0.000000	0.000000	-0.001537	0.002217	-0.006991	0.000000	0.000000	2.000000	161.000000	1.000000
15340.366978	0.100031	0.578059	-0.002478	88.654625	72.805885	106.731224	-0.001821	0.000000	0.122738	0.000000	0.000000	0.000000	-0.001537	0.002217	-0.006991	0.000000	0.000000	2.000000	161.000000	1.000000
15340.370312	0.100031	0.578059	-0.002478	88.654625	72.805885	106.731224	-0.001821	0.000000	0.122738	0.000000	0.000000	0.000000	-0.001537	0.002217	-0.006991	0.000000	0.000000	2.000000	161.000000	1.000000
15340.373645	0.099990	0.578118	-0.002665	88.655937	72.772163	106.695908	-0.001565	0.000000	0.123904	0.000000	0.000000	0.000000	-0.012304	0.017687	-0.055936	0.000000	0.000000	2.000000	161.000000	1.000000
15340.376978	0.099990	0.578118	-0.002665	88.655937	72.772163	106.695908	-0.001565	0.000000	0.123904	0.000000	0.000000	0.000000	-0.012304	0.017687	-0.055936	0.000000	0.000000	2.000000	161.000000	1.000000
15340.380312	0.099990	0.578118	-0.002665	88.655937	72.772163	106.695908	-0.001565	0.000000	0.123904	0.000000	0.000000	0.000000	-0.012304	0.017687	-0.055936	0.000000	0.000000	2.000000	161.000000	1.000000
15340.383645	0.099990	0.578118	-0.002665	88.660606	72.818481	106.741783	0.000486	0.000000	0.133226	0.000000	0.000000	0.000000	-0.012304	0.017687	-0.055936	0.000000	0.000000	2.000000	161.000000	1.000000
15340.386978	0.099919	0.578166	-0.002886	88.660606	72.818481	106.741783	0.000486	0.000000	0.133226	0.000000	0.000000	0.000000	-0.021425	0.014468	-0.066571	0.000000	0.000000	2.000000	161.000000	1.000000
15340.390312	0.099919	0.578166	-0.002886	88.660606	72.818481	106.741783	0.000486	0.000000	0.133226	0.000000	0.000000	0.000000	-0.021425	0.014468	-0.066571	0.000000	0.000000	2.000000	161.000000	1.000000
15340.393645	0.099919	0.578166	-0.002886	88.681213	72.795929	106.701561	0.004056	0.000000	0.144321	0.000000	0.000000	0.000000	-0.021425	0.014468	-0.066571	0.000000	0.000000	2.000000	161.000000	1.000000
15340.396978	0.099919	0.578166	-0.002886	88.681213	72.795929	106.701561	0.004056	0.000000	0.144321	0.000000	0.000000	0.000000	-0.021425	0.014468	-0.066571	0.000000	0.000000	2.000000	161.000000	1.000000
15340.400312	0.099851	0.578193	-0.003193	88.681213	72.795929	106.701561	0.004056	0.000000	0.144321	0.000000	0.000000	0.000000	-0.020259	0.008022	-0.092109	0.000000	0.000000	2.000000	161.000000	1.000000
15340.403645	0.099851	0.578193	-0.003193	88.726509	72.322182	106.187180	0.004056	0.000000	0.144321	0.000000	0.000000	0.000000	-0.020259	0.008022	-0.092109	0.000000	0.000000	2.000000	161.000000	1.000000
15340.406978	0.099748	0.578216	-0.003559	88.726509	72.322182	106.187180	0.004056	0.000000	0.144321	0.000000	0.000000	0.000000	-0.030912	0.006951	-0.109757	0.000000	0.000000	2.000000	161.000000	1.000000
15340.410312	0.099748	0.578216	-0.003559	88.726509	72.322182	106.187180	0.004056	0.000000	0.144321	0.000000	0.000000	0.000000	-0.030912	0.006951	-0.109757	0.000000	0.000000	2.000000	161.000000	1.000000
15340.413645	0.099748	0.578216	-0.003559	88.776344	71.695351	105.517616	0.012585	0.000000	0.177966	0.000000	0.000000	0.000000	-0.030912	0.006951	-0.109757	0.000000	0.000000	2.000000	161.000000	1.000000
15340.416978	0.099748	0.578216	-0.003559	88.776344	71.695351	105.517616	0.012585	0.000000	0.177966	0.000000	0.000000	0.000000	-0.030912	0.006951	-0.109757	0.000000	1.000000	2.000000	161.000000	1.000000
15340.420312	0.099614	0.578253	-0.003967	88.776344	71.695351	105.517616	0.012585	0.000000	0.177966	0.000000	0.000000	0.000000	-0.040439	0.011256	-0.122362	0.000000	1.000000	2.000000	161.000000	1.000000
