# Supplementary material for: Haptic Guidance Needs to Be Intuitive Not Just Informative to Improve Human Motor Accuracy
Source: PLoS One. 2016 Mar 16;11(3):e0150912. doi: 10.1371/journal.pone.0150912 (PMC4794196; doi:10.1371/journal.pone.0150912)
Supplement: S1 Data — (ZIP) [file pone.0150912.s001.zip › Subject6/exp1_0162.txt]

Time	PosX	PosY	PosZ	RotX	RotY	RotZ	ForceX	ForceY	ForceZ	MomentX	MomentY	MomentZ	VelocityX	VelocityY	VelocityZ	CalibratedWeight	ButtonDown	Condition	Trial	Visual
15341.783964	-0.001800	0.505713	0.252463	77.752296	40.627029	53.198643	1.869857	0.000000	-4.637201	0.000000	0.000000	0.000000	0.050800	-0.100157	-0.096789	0.000000	1.000000	2.000000	162.000000	0.000000
15341.787297	-0.001429	0.505499	0.251896	77.752296	40.627029	53.198643	1.869857	0.000000	-4.637201	0.000000	0.000000	0.000000	0.111511	-0.064191	-0.170098	0.000000	1.000000	2.000000	162.000000	0.000000
15341.790631	-0.001429	0.505499	0.251896	77.752296	40.627029	53.198643	1.869857	0.000000	-4.637201	0.000000	0.000000	0.000000	0.111511	-0.064191	-0.170098	0.000000	1.000000	2.000000	162.000000	0.000000
15341.793964	-0.001429	0.505499	0.251896	77.869461	41.127132	53.629017	1.867591	0.000000	-4.638114	0.000000	0.000000	0.000000	0.111511	-0.064191	-0.170098	0.000000	1.000000	2.000000	162.000000	0.000000
15341.797297	-0.000788	0.504938	0.251083	77.869461	41.127132	53.629017	1.867591	0.000000	-4.638114	0.000000	0.000000	0.000000	0.192136	-0.168225	-0.243701	0.000000	1.000000	2.000000	162.000000	0.000000
15341.800631	-0.000788	0.504938	0.251083	77.869461	41.127132	53.629017	1.867591	0.000000	-4.638114	0.000000	0.000000	0.000000	0.192136	-0.168225	-0.243701	0.000000	1.000000	2.000000	162.000000	0.000000
15341.803964	-0.000788	0.504938	0.251083	77.972740	41.618080	53.984547	1.862606	0.000000	-4.640118	0.000000	0.000000	0.000000	0.192136	-0.168225	-0.243701	0.000000	1.000000	2.000000	162.000000	0.000000
15341.807297	-0.000049	0.504526	0.249863	77.972740	41.618080	53.984547	1.862606	0.000000	-4.640118	0.000000	0.000000	0.000000	0.221929	-0.123621	-0.366027	0.000000	1.000000	2.000000	162.000000	0.000000
15341.810631	-0.000049	0.504526	0.249863	77.972740	41.618080	53.984547	1.862606	0.000000	-4.640118	0.000000	0.000000	0.000000	0.221929	-0.123621	-0.366027	0.000000	1.000000	2.000000	162.000000	0.000000
15341.813964	-0.000049	0.504526	0.249863	78.138809	42.036865	54.319317	1.858606	0.000000	-4.641722	0.000000	0.000000	0.000000	0.221929	-0.123621	-0.366027	0.000000	1.000000	2.000000	162.000000	0.000000
15341.817297	0.000521	0.504148	0.248272	78.138809	42.036865	54.319317	1.858606	0.000000	-4.641722	0.000000	0.000000	0.000000	0.170823	-0.113248	-0.477434	0.000000	1.000000	2.000000	162.000000	0.000000
15341.820631	0.000521	0.504148	0.248272	78.138809	42.036865	54.319317	1.858606	0.000000	-4.641722	0.000000	0.000000	0.000000	0.170823	-0.113248	-0.477434	0.000000	1.000000	2.000000	162.000000	0.000000
15341.823964	0.000521	0.504148	0.248272	78.365753	42.358109	54.480991	1.859698	0.000000	-4.641284	0.000000	0.000000	0.000000	0.170823	-0.113248	-0.477434	0.000000	1.000000	2.000000	162.000000	0.000000
15341.827297	0.001488	0.503488	0.246469	78.365753	42.358109	54.480991	1.859698	0.000000	-4.641284	0.000000	0.000000	0.000000	0.290206	-0.198135	-0.540779	0.000000	1.000000	2.000000	162.000000	0.000000
15341.830631	0.001488	0.503488	0.246469	78.365753	42.358109	54.480991	1.859698	0.000000	-4.641284	0.000000	0.000000	0.000000	0.290206	-0.198135	-0.540779	0.000000	1.000000	2.000000	162.000000	0.000000
15341.833964	0.001488	0.503488	0.246469	78.449844	41.516773	53.439503	1.855720	0.000000	-4.642877	0.000000	0.000000	0.000000	0.290206	-0.198135	-0.540779	0.000000	1.000000	2.000000	162.000000	0.000000
15341.837297	0.002650	0.502840	0.244512	78.449844	41.516773	53.439503	1.855720	0.000000	-4.642877	0.000000	0.000000	0.000000	0.348516	-0.194485	-0.587083	0.000000	1.000000	2.000000	162.000000	0.000000
15341.840631	0.002650	0.502840	0.244512	78.449844	41.516773	53.439503	1.855720	0.000000	-4.642877	0.000000	0.000000	0.000000	0.348516	-0.194485	-0.587083	0.000000	1.000000	2.000000	162.000000	0.000000
15341.843964	0.002650	0.502840	0.244512	78.200325	38.464420	50.162315	1.849500	0.000000	-4.645357	0.000000	0.000000	0.000000	0.348516	-0.194485	-0.587083	0.000000	1.000000	2.000000	162.000000	0.000000
15341.847297	0.003871	0.502212	0.242527	78.200325	38.464420	50.162315	1.849500	0.000000	-4.645357	0.000000	0.000000	0.000000	0.366453	-0.188340	-0.595561	0.000000	1.000000	2.000000	162.000000	0.000000
15341.850631	0.003871	0.502212	0.242527	78.200325	38.464420	50.162315	1.849500	0.000000	-4.645357	0.000000	0.000000	0.000000	0.366453	-0.188340	-0.595561	0.000000	1.000000	2.000000	162.000000	0.000000
15341.853964	0.003871	0.502212	0.242527	77.616592	33.981213	45.405994	1.842366	0.000000	-4.648191	0.000000	0.000000	0.000000	0.366453	-0.188340	-0.595561	0.000000	1.000000	2.000000	162.000000	0.000000
15341.857297	0.005219	0.501649	0.240607	77.616592	33.981213	45.405994	1.842366	0.000000	-4.648191	0.000000	0.000000	0.000000	0.404261	-0.168956	-0.576127	0.000000	1.000000	2.000000	162.000000	0.000000
15341.860631	0.005219	0.501649	0.240607	77.616592	33.981213	45.405994	1.842366	0.000000	-4.648191	0.000000	0.000000	0.000000	0.404261	-0.168956	-0.576127	0.000000	1.000000	2.000000	162.000000	0.000000
15341.863964	0.005219	0.501649	0.240607	76.795464	29.501169	40.641335	1.832564	0.000000	-4.652065	0.000000	0.000000	0.000000	0.404261	-0.168956	-0.576127	0.000000	1.000000	2.000000	162.000000	0.000000
15341.867297	0.006757	0.501087	0.238674	76.795464	29.501169	40.641335	1.832564	0.000000	-4.652065	0.000000	0.000000	0.000000	0.461459	-0.168369	-0.579897	0.000000	1.000000	2.000000	162.000000	0.000000
15341.870631	0.006757	0.501087	0.238674	76.795464	29.501169	40.641335	1.832564	0.000000	-4.652065	0.000000	0.000000	0.000000	0.461459	-0.168369	-0.579897	0.000000	1.000000	2.000000	162.000000	0.000000
15341.873964	0.006757	0.501087	0.238674	75.881279	25.784054	36.650738	1.819437	0.000000	-4.657215	0.000000	0.000000	0.000000	0.461459	-0.168369	-0.579897	0.000000	1.000000	2.000000	162.000000	0.000000
15341.877297	0.008484	0.500602	0.236690	75.881279	25.784054	36.650738	1.819437	0.000000	-4.657215	0.000000	0.000000	0.000000	0.518007	-0.145640	-0.595164	0.000000	1.000000	2.000000	162.000000	0.000000
15341.880631	0.008484	0.500602	0.236690	75.881279	25.784054	36.650738	1.819437	0.000000	-4.657215	0.000000	0.000000	0.000000	0.518007	-0.145640	-0.595164	0.000000	1.000000	2.000000	162.000000	0.000000
15341.883964	0.008484	0.500602	0.236690	74.934731	22.696566	33.283974	1.803158	0.000000	-4.663542	0.000000	0.000000	0.000000	0.518007	-0.145640	-0.595164	0.000000	1.000000	2.000000	162.000000	0.000000
15341.887297	0.010398	0.500198	0.234751	74.934731	22.696566	33.283974	1.803158	0.000000	-4.663542	0.000000	0.000000	0.000000	0.574380	-0.121285	-0.581680	0.000000	1.000000	2.000000	162.000000	0.000000
15341.890631	0.010398	0.500198	0.234751	74.934731	22.696566	33.283974	1.803158	0.000000	-4.663542	0.000000	0.000000	0.000000	0.574380	-0.121285	-0.581680	0.000000	1.000000	2.000000	162.000000	0.000000
15341.893964	0.010398	0.500198	0.234751	73.999367	20.042063	30.345236	1.782975	0.000000	-4.671295	0.000000	0.000000	0.000000	0.574380	-0.121285	-0.581680	0.000000	1.000000	2.000000	162.000000	0.000000
15341.897297	0.012336	0.499892	0.232842	73.999367	20.042063	30.345236	1.782975	0.000000	-4.671295	0.000000	0.000000	0.000000	0.581159	-0.091759	-0.572762	0.000000	0.000000	2.000000	162.000000	0.000000
15341.900631	0.012336	0.499892	0.232842	73.999367	20.042063	30.345236	1.782975	0.000000	-4.671295	0.000000	0.000000	0.000000	0.581159	-0.091759	-0.572762	0.000000	0.000000	2.000000	162.000000	0.000000
15341.903964	0.012336	0.499892	0.232842	73.174911	17.774220	27.840837	1.761759	0.000000	-4.679338	0.000000	0.000000	0.000000	0.581159	-0.091759	-0.572762	0.000000	0.000000	2.000000	162.000000	0.000000
15341.907297	0.014392	0.499622	0.230882	73.174911	17.774220	27.840837	1.761759	0.000000	-4.679338	0.000000	0.000000	0.000000	0.616855	-0.080906	-0.587822	0.000000	0.000000	2.000000	162.000000	0.000000
15341.910631	0.014392	0.499622	0.230882	73.174911	17.774220	27.840837	1.761759	0.000000	-4.679338	0.000000	0.000000	0.000000	0.616855	-0.080906	-0.587822	0.000000	0.000000	2.000000	162.000000	0.000000
15341.913964	0.014392	0.499622	0.230882	72.680305	15.967551	26.192047	1.738289	0.000000	-4.688107	0.000000	0.000000	0.000000	0.616855	-0.080906	-0.587822	0.000000	0.000000	2.000000	162.000000	0.000000
15341.917297	0.016401	0.499422	0.228807	72.680305	15.967551	26.192047	1.738289	0.000000	-4.688107	0.000000	0.000000	0.000000	0.602756	-0.060106	-0.622552	0.000000	0.000000	2.000000	162.000000	0.000000
15341.920631	0.016401	0.499422	0.228807	72.680305	15.967551	26.192047	1.738289	0.000000	-4.688107	0.000000	0.000000	0.000000	0.602756	-0.060106	-0.622552	0.000000	0.000000	2.000000	162.000000	0.000000
15341.923964	0.016401	0.499422	0.228807	72.654121	14.547188	25.255573	1.715898	0.000000	-4.696349	0.000000	0.000000	0.000000	0.602756	-0.060106	-0.622552	0.000000	0.000000	2.000000	162.000000	0.000000
15341.927297	0.018394	0.499308	0.226597	72.654121	14.547188	25.255573	1.715898	0.000000	-4.696349	0.000000	0.000000	0.000000	0.598028	-0.034220	-0.663046	0.000000	0.000000	2.000000	162.000000	0.000000
15341.930631	0.018394	0.499308	0.226597	72.654121	14.547188	25.255573	1.715898	0.000000	-4.696349	0.000000	0.000000	0.000000	0.598028	-0.034220	-0.663046	0.000000	0.000000	2.000000	162.000000	0.000000
15341.933964	0.018394	0.499308	0.226597	72.927666	13.295591	24.163515	1.694160	0.000000	-4.704234	0.000000	0.000000	0.000000	0.598028	-0.034220	-0.663046	0.000000	0.000000	2.000000	162.000000	0.000000
15341.937297	0.020438	0.499303	0.224330	72.927666	13.295591	24.163515	1.694160	0.000000	-4.704234	0.000000	0.000000	0.000000	0.613081	-0.001515	-0.679984	0.000000	0.000000	2.000000	162.000000	0.000000
15341.940631	0.020438	0.499303	0.224330	72.927666	13.295591	24.163515	1.694160	0.000000	-4.704234	0.000000	0.000000	0.000000	0.613081	-0.001515	-0.679984	0.000000	0.000000	2.000000	162.000000	0.000000
15341.943964	0.020438	0.499303	0.224330	73.235497	12.138254	22.929319	1.671318	0.000000	-4.712398	0.000000	0.000000	0.000000	0.613081	-0.001515	-0.679984	0.000000	0.000000	2.000000	162.000000	0.000000
15341.947297	0.022624	0.499436	0.221901	73.235497	12.138254	22.929319	1.671318	0.000000	-4.712398	0.000000	0.000000	0.000000	0.655791	0.040142	-0.728782	0.000000	0.000000	2.000000	162.000000	0.000000
15341.950631	0.022624	0.499436	0.221901	73.235497	12.138254	22.929319	1.671318	0.000000	-4.712398	0.000000	0.000000	0.000000	0.655791	0.040142	-0.728782	0.000000	0.000000	2.000000	162.000000	0.000000
15341.953964	0.022624	0.499436	0.221901	73.504265	11.195159	21.773184	1.646265	0.000000	-4.721209	0.000000	0.000000	0.000000	0.655791	0.040142	-0.728782	0.000000	0.000000	2.000000	162.000000	0.000000
15341.957297	0.024920	0.499731	0.219389	73.504265	11.195159	21.773184	1.646265	0.000000	-4.721209	0.000000	0.000000	0.000000	0.688781	0.088365	-0.753473	0.000000	0.000000	2.000000	162.000000	0.000000
15341.960631	0.024920	0.499731	0.219389	73.504265	11.195159	21.773184	1.646265	0.000000	-4.721209	0.000000	0.000000	0.000000	0.688781	0.088365	-0.753473	0.000000	0.000000	2.000000	162.000000	0.000000
15341.963964	0.024920	0.499731	0.219389	73.747749	10.573514	21.148317	1.618935	0.000000	-4.730650	0.000000	0.000000	0.000000	0.688781	0.088365	-0.753473	0.000000	0.000000	2.000000	162.000000	0.000000
15341.967297	0.027288	0.500141	0.216697	73.747749	10.573514	21.148317	1.618935	0.000000	-4.730650	0.000000	0.000000	0.000000	0.710308	0.123042	-0.807876	0.000000	0.000000	2.000000	162.000000	0.000000
15341.970631	0.027288	0.500141	0.216697	73.747749	10.573514	21.148317	1.618935	0.000000	-4.730650	0.000000	0.000000	0.000000	0.710308	0.123042	-0.807876	0.000000	0.000000	2.000000	162.000000	0.000000
15341.973964	0.027288	0.500141	0.216697	73.979721	10.239641	20.981487	1.590588	0.000000	-4.740256	0.000000	0.000000	0.000000	0.710308	0.123042	-0.807876	0.000000	0.000000	2.000000	162.000000	0.000000
15341.977297	0.029722	0.500680	0.213767	73.979721	10.239641	20.981487	1.590588	0.000000	-4.740256	0.000000	0.000000	0.000000	0.730204	0.161609	-0.878722	0.000000	0.000000	2.000000	162.000000	0.000000
15341.980631	0.029722	0.500680	0.213767	73.979721	10.239641	20.981487	1.590588	0.000000	-4.740256	0.000000	0.000000	0.000000	0.730204	0.161609	-0.878722	0.000000	0.000000	2.000000	162.000000	0.000000
15341.983964	0.029722	0.500680	0.213767	74.197556	10.166222	21.021202	1.561577	0.000000	-4.749893	0.000000	0.000000	0.000000	0.730204	0.161609	-0.878722	0.000000	0.000000	2.000000	162.000000	0.000000
15341.987297	0.032184	0.501396	0.210545	74.197556	10.166222	21.021202	1.561577	0.000000	-4.749893	0.000000	0.000000	0.000000	0.738608	0.214780	-0.966649	0.000000	0.000000	2.000000	162.000000	0.000000
15341.990631	0.032184	0.501396	0.210545	74.197556	10.166222	21.021202	1.561577	0.000000	-4.749893	0.000000	0.000000	0.000000	0.738608	0.214780	-0.966649	0.000000	0.000000	2.000000	162.000000	0.000000
15341.993964	0.032184	0.501396	0.210545	74.404961	10.433685	21.494576	1.532934	0.000000	-4.759213	0.000000	0.000000	0.000000	0.738608	0.214780	-0.966649	0.000000	0.000000	2.000000	162.000000	0.000000
15341.997297	0.034673	0.502253	0.207096	74.404961	10.433685	21.494576	1.532934	0.000000	-4.759213	0.000000	0.000000	0.000000	0.746775	0.257205	-1.034884	0.000000	0.000000	2.000000	162.000000	0.000000
15342.000631	0.034673	0.502253	0.207096	74.404961	10.433685	21.494576	1.532934	0.000000	-4.759213	0.000000	0.000000	0.000000	0.746775	0.257205	-1.034884	0.000000	0.000000	2.000000	162.000000	0.000000
15342.003964	0.034673	0.502253	0.207096	74.615479	10.976173	22.395901	1.504157	0.000000	-4.768387	0.000000	0.000000	0.000000	0.746775	0.257205	-1.034884	0.000000	0.000000	2.000000	162.000000	0.000000
15342.007297	0.037179	0.503222	0.203296	74.615479	10.976173	22.395901	1.504157	0.000000	-4.768387	0.000000	0.000000	0.000000	0.751801	0.290597	-1.139903	0.000000	0.000000	2.000000	162.000000	0.000000
15342.010631	0.037179	0.503222	0.203296	74.615479	10.976173	22.395901	1.504157	0.000000	-4.768387	0.000000	0.000000	0.000000	0.751801	0.290597	-1.139903	0.000000	0.000000	2.000000	162.000000	0.000000
15342.013964	0.037179	0.503222	0.203296	74.830040	11.700133	23.457630	1.476189	0.000000	-4.777119	0.000000	0.000000	0.000000	0.751801	0.290597	-1.139903	0.000000	0.000000	2.000000	162.000000	0.000000
15342.017297	0.039791	0.504280	0.199153	74.830040	11.700133	23.457630	1.476189	0.000000	-4.777119	0.000000	0.000000	0.000000	0.783522	0.317603	-1.242943	0.000000	0.000000	2.000000	162.000000	0.000000
15342.020631	0.039791	0.504280	0.199153	74.830040	11.700133	23.457630	1.476189	0.000000	-4.777119	0.000000	0.000000	0.000000	0.783522	0.317603	-1.242943	0.000000	0.000000	2.000000	162.000000	0.000000
15342.023964	0.039791	0.504280	0.199153	75.049980	12.564845	24.507755	1.446953	0.000000	-4.786056	0.000000	0.000000	0.000000	0.783522	0.317603	-1.242943	0.000000	0.000000	2.000000	162.000000	0.000000
15342.027297	0.042468	0.505477	0.194640	75.049980	12.564845	24.507755	1.446953	0.000000	-4.786056	0.000000	0.000000	0.000000	0.803267	0.358889	-1.353953	0.000000	0.000000	2.000000	162.000000	0.000000
15342.030631	0.042468	0.505477	0.194640	75.049980	12.564845	24.507755	1.446953	0.000000	-4.786056	0.000000	0.000000	0.000000	0.803267	0.358889	-1.353953	0.000000	0.000000	2.000000	162.000000	0.000000
15342.033964	0.042468	0.505477	0.194640	75.279449	13.534493	25.810822	1.417286	0.000000	-4.794925	0.000000	0.000000	0.000000	0.803267	0.358889	-1.353953	0.000000	0.000000	2.000000	162.000000	0.000000
15342.037297	0.045206	0.506807	0.189783	75.279449	13.534493	25.810822	1.417286	0.000000	-4.794925	0.000000	0.000000	0.000000	0.821386	0.399070	-1.456875	0.000000	0.000000	2.000000	162.000000	0.000000
15342.040631	0.045206	0.506807	0.189783	75.279449	13.534493	25.810822	1.417286	0.000000	-4.794925	0.000000	0.000000	0.000000	0.821386	0.399070	-1.456875	0.000000	0.000000	2.000000	162.000000	0.000000
15342.043964	0.045206	0.506807	0.189783	75.520416	14.516451	27.502094	1.386937	0.000000	-4.803791	0.000000	0.000000	0.000000	0.821386	0.399070	-1.456875	0.000000	0.000000	2.000000	162.000000	0.000000
15342.047297	0.048053	0.508224	0.184504	75.520416	14.516451	27.502094	1.386937	0.000000	-4.803791	0.000000	0.000000	0.000000	0.853906	0.425027	-1.583695	0.000000	0.000000	2.000000	162.000000	0.000000
15342.050631	0.048053	0.508224	0.184504	75.520416	14.516451	27.502094	1.386937	0.000000	-4.803791	0.000000	0.000000	0.000000	0.853906	0.425027	-1.583695	0.000000	0.000000	2.000000	162.000000	0.000000
15342.053964	0.048053	0.508224	0.184504	75.777176	15.344333	28.850853	1.355070	0.000000	-4.812877	0.000000	0.000000	0.000000	0.853906	0.425027	-1.583695	0.000000	0.000000	2.000000	162.000000	0.000000
15342.057297	0.050947	0.509767	0.178937	75.777176	15.344333	28.850853	1.355070	0.000000	-4.812877	0.000000	0.000000	0.000000	0.868290	0.462821	-1.670391	0.000000	0.000000	2.000000	162.000000	0.000000
15342.060631	0.050947	0.509767	0.178937	75.777176	15.344333	28.850853	1.355070	0.000000	-4.812877	0.000000	0.000000	0.000000	0.868290	0.462821	-1.670391	0.000000	0.000000	2.000000	162.000000	0.000000
15342.063964	0.050947	0.509767	0.178937	76.057953	15.901108	29.500345	1.321913	0.000000	-4.822090	0.000000	0.000000	0.000000	0.868290	0.462821	-1.670391	0.000000	0.000000	2.000000	162.000000	0.000000
15342.067297	0.053908	0.511425	0.173035	76.057953	15.901108	29.500345	1.321913	0.000000	-4.822090	0.000000	0.000000	0.000000	0.888381	0.497550	-1.770521	0.000000	0.000000	2.000000	162.000000	0.000000
15342.070631	0.053908	0.511425	0.173035	76.057953	15.901108	29.500345	1.321913	0.000000	-4.822090	0.000000	0.000000	0.000000	0.888381	0.497550	-1.770521	0.000000	0.000000	2.000000	162.000000	0.000000
15342.073964	0.053908	0.511425	0.173035	76.344162	16.328575	30.480515	1.286990	0.000000	-4.831527	0.000000	0.000000	0.000000	0.888381	0.497550	-1.770521	0.000000	0.000000	2.000000	162.000000	0.000000
15342.077297	0.056818	0.513201	0.166910	76.344162	16.328575	30.480515	1.286990	0.000000	-4.831527	0.000000	0.000000	0.000000	0.872909	0.532773	-1.837376	0.000000	0.000000	2.000000	162.000000	0.000000
15342.080631	0.056818	0.513201	0.166910	76.344162	16.328575	30.480515	1.286990	0.000000	-4.831527	0.000000	0.000000	0.000000	0.872909	0.532773	-1.837376	0.000000	0.000000	2.000000	162.000000	0.000000
15342.083964	0.056818	0.513201	0.166910	76.625946	16.500208	31.712723	1.252341	0.000000	-4.840624	0.000000	0.000000	0.000000	0.872909	0.532773	-1.837376	0.000000	0.000000	2.000000	162.000000	0.000000
15342.087297	0.059622	0.515045	0.160660	76.625946	16.500208	31.712723	1.252341	0.000000	-4.840624	0.000000	0.000000	0.000000	0.841187	0.553140	-1.875078	0.000000	0.000000	2.000000	162.000000	0.000000
15342.090631	0.059622	0.515045	0.160660	76.625946	16.500208	31.712723	1.252341	0.000000	-4.840624	0.000000	0.000000	0.000000	0.841187	0.553140	-1.875078	0.000000	0.000000	2.000000	162.000000	0.000000
15342.093964	0.059622	0.515045	0.160660	76.806068	16.129770	32.276752	1.218734	0.000000	-4.849195	0.000000	0.000000	0.000000	0.841187	0.553140	-1.875078	0.000000	0.000000	2.000000	162.000000	0.000000
15342.097297	0.062440	0.517007	0.154322	76.806068	16.129770	32.276752	1.218734	0.000000	-4.849195	0.000000	0.000000	0.000000	0.845461	0.588809	-1.901522	0.000000	0.000000	2.000000	162.000000	0.000000
15342.100631	0.062440	0.517007	0.154322	76.806068	16.129770	32.276752	1.218734	0.000000	-4.849195	0.000000	0.000000	0.000000	0.845461	0.588809	-1.901522	0.000000	0.000000	2.000000	162.000000	0.000000
15342.103964	0.062440	0.517007	0.154322	76.789314	15.075230	31.937481	1.182421	0.000000	-4.858177	0.000000	0.000000	0.000000	0.845461	0.588809	-1.901522	0.000000	0.000000	2.000000	162.000000	0.000000
15342.107297	0.065221	0.519043	0.147997	76.789314	15.075230	31.937481	1.182421	0.000000	-4.858177	0.000000	0.000000	0.000000	0.834443	0.610723	-1.897464	0.000000	0.000000	2.000000	162.000000	0.000000
15342.110631	0.065221	0.519043	0.147997	76.789314	15.075230	31.937481	1.182421	0.000000	-4.858177	0.000000	0.000000	0.000000	0.834443	0.610723	-1.897464	0.000000	0.000000	2.000000	162.000000	0.000000
15342.113964	0.065221	0.519043	0.147997	76.600281	13.504149	30.893007	1.143818	0.000000	-4.867410	0.000000	0.000000	0.000000	0.834443	0.610723	-1.897464	0.000000	0.000000	2.000000	162.000000	0.000000
15342.117297	0.068021	0.521131	0.141664	76.600281	13.504149	30.893007	1.143818	0.000000	-4.867410	0.000000	0.000000	0.000000	0.839827	0.626296	-1.899835	0.000000	0.000000	2.000000	162.000000	0.000000
15342.120631	0.068021	0.521131	0.141664	76.600281	13.504149	30.893007	1.143818	0.000000	-4.867410	0.000000	0.000000	0.000000	0.839827	0.626296	-1.899835	0.000000	0.000000	2.000000	162.000000	0.000000
15342.123964	0.068021	0.521131	0.141664	76.260155	11.646846	29.421967	1.100992	0.000000	-4.877275	0.000000	0.000000	0.000000	0.839827	0.626296	-1.899835	0.000000	0.000000	2.000000	162.000000	0.000000
15342.127297	0.070899	0.523291	0.135371	76.260155	11.646846	29.421967	1.100992	0.000000	-4.877275	0.000000	0.000000	0.000000	0.863316	0.647937	-1.887813	0.000000	0.000000	2.000000	162.000000	0.000000
15342.130631	0.070899	0.523291	0.135371	76.260155	11.646846	29.421967	1.100992	0.000000	-4.877275	0.000000	0.000000	0.000000	0.863316	0.647937	-1.887813	0.000000	0.000000	2.000000	162.000000	0.000000
15342.133964	0.070899	0.523291	0.135371	75.836838	9.719514	27.898132	1.050865	0.000000	-4.888321	0.000000	0.000000	0.000000	0.863316	0.647937	-1.887813	0.000000	0.000000	2.000000	162.000000	0.000000
15342.137297	0.073813	0.525429	0.129038	75.836838	9.719514	27.898132	1.050865	0.000000	-4.888321	0.000000	0.000000	0.000000	0.874367	0.641551	-1.899823	0.000000	0.000000	2.000000	162.000000	0.000000
15342.140631	0.073813	0.525429	0.129038	75.836838	9.719514	27.898132	1.050865	0.000000	-4.888321	0.000000	0.000000	0.000000	0.874367	0.641551	-1.899823	0.000000	0.000000	2.000000	162.000000	0.000000
15342.143964	0.073813	0.525429	0.129038	75.385849	7.770259	26.317247	0.994420	0.000000	-4.900115	0.000000	0.000000	0.000000	0.874367	0.641551	-1.899823	0.000000	0.000000	2.000000	162.000000	0.000000
15342.147297	0.076759	0.527527	0.122649	75.385849	7.770259	26.317247	0.994420	0.000000	-4.900115	0.000000	0.000000	0.000000	0.883622	0.629428	-1.916822	0.000000	0.000000	2.000000	162.000000	0.000000
15342.150631	0.076759	0.527527	0.122649	75.385849	7.770259	26.317247	0.994420	0.000000	-4.900115	0.000000	0.000000	0.000000	0.883622	0.629428	-1.916822	0.000000	0.000000	2.000000	162.000000	0.000000
15342.153964	0.076759	0.527527	0.122649	74.946770	5.809980	24.379362	0.930910	0.000000	-4.912576	0.000000	0.000000	0.000000	0.883622	0.629428	-1.916822	0.000000	0.000000	2.000000	162.000000	0.000000
15342.157297	0.079731	0.529584	0.116203	74.946770	5.809980	24.379362	0.930910	0.000000	-4.912576	0.000000	0.000000	0.000000	0.891640	0.617105	-1.933787	0.000000	0.000000	2.000000	162.000000	0.000000
15342.160631	0.079731	0.529584	0.116203	74.946770	5.809980	24.379362	0.930910	0.000000	-4.912576	0.000000	0.000000	0.000000	0.891640	0.617105	-1.933787	0.000000	0.000000	2.000000	162.000000	0.000000
15342.163964	0.079731	0.529584	0.116203	74.533958	3.889556	22.456642	0.859176	0.000000	-4.925629	0.000000	0.000000	0.000000	0.891640	0.617105	-1.933787	0.000000	0.000000	2.000000	162.000000	0.000000
15342.167297	0.082599	0.531535	0.109589	74.533958	3.889556	22.456642	0.859176	0.000000	-4.925629	0.000000	0.000000	0.000000	0.860580	0.585223	-1.984085	0.000000	0.000000	2.000000	162.000000	0.000000
15342.170631	0.082599	0.531535	0.109589	74.533958	3.889556	22.456642	0.859176	0.000000	-4.925629	0.000000	0.000000	0.000000	0.860580	0.585223	-1.984085	0.000000	0.000000	2.000000	162.000000	0.000000
15342.173964	0.082599	0.531535	0.109589	74.137268	1.970373	20.779089	0.784080	0.000000	-4.938139	0.000000	0.000000	0.000000	0.860580	0.585223	-1.984085	0.000000	0.000000	2.000000	162.000000	0.000000
15342.177297	0.085268	0.533438	0.102914	74.137268	1.970373	20.779089	0.784080	0.000000	-4.938139	0.000000	0.000000	0.000000	0.800729	0.570777	-2.002637	0.000000	0.000000	2.000000	162.000000	0.000000
15342.180631	0.085268	0.533438	0.102914	74.137268	1.970373	20.779089	0.784080	0.000000	-4.938139	0.000000	0.000000	0.000000	0.800729	0.570777	-2.002637	0.000000	0.000000	2.000000	162.000000	0.000000
15342.183964	0.085268	0.533438	0.102914	73.749763	0.026733	18.873592	0.708501	0.000000	-4.949549	0.000000	0.000000	0.000000	0.800729	0.570777	-2.002637	0.000000	0.000000	2.000000	162.000000	0.000000
15342.187297	0.087805	0.535301	0.096248	73.749763	0.026733	18.873592	0.708501	0.000000	-4.949549	0.000000	0.000000	0.000000	0.761069	0.559171	-1.999806	0.000000	0.000000	2.000000	162.000000	0.000000
15342.190631	0.087805	0.535301	0.096248	73.749763	0.026733	18.873592	0.708501	0.000000	-4.949549	0.000000	0.000000	0.000000	0.761069	0.559171	-1.999806	0.000000	0.000000	2.000000	162.000000	0.000000
15342.193964	0.087805	0.535301	0.096248	73.381439	-1.804851	16.452816	0.609733	0.000000	-4.812397	0.000000	0.000000	0.000000	0.761069	0.559171	-1.999806	0.000000	0.000000	2.000000	162.000000	0.000000
15342.197297	0.090268	0.537114	0.089607	73.381439	-1.804851	16.452816	0.609733	0.000000	-4.812397	0.000000	0.000000	0.000000	0.738757	0.543843	-1.992169	0.000000	0.000000	2.000000	162.000000	0.000000
15342.200631	0.090268	0.537114	0.089607	73.381439	-1.804851	16.452816	0.609733	0.000000	-4.812397	0.000000	0.000000	0.000000	0.738757	0.543843	-1.992169	0.000000	0.000000	2.000000	162.000000	0.000000
15342.203964	0.090268	0.537114	0.089607	73.035774	-3.295849	13.853289	0.486607	0.000000	-4.480369	0.000000	0.000000	0.000000	0.738757	0.543843	-1.992169	0.000000	0.000000	2.000000	162.000000	0.000000
15342.207297	0.092585	0.538888	0.083189	73.035774	-3.295849	13.853289	0.486607	0.000000	-4.480369	0.000000	0.000000	0.000000	0.695050	0.532213	-1.925470	0.000000	0.000000	2.000000	162.000000	0.000000
15342.210631	0.092585	0.538888	0.083189	73.035774	-3.295849	13.853289	0.486607	0.000000	-4.480369	0.000000	0.000000	0.000000	0.695050	0.532213	-1.925470	0.000000	0.000000	2.000000	162.000000	0.000000
15342.213964	0.092585	0.538888	0.083189	72.741173	-4.284159	12.579695	0.370766	0.000000	-4.159457	0.000000	0.000000	0.000000	0.695050	0.532213	-1.925470	0.000000	0.000000	2.000000	162.000000	0.000000
15342.217297	0.094643	0.540693	0.077052	72.741173	-4.284159	12.579695	0.370766	0.000000	-4.159457	0.000000	0.000000	0.000000	0.617412	0.541452	-1.841193	0.000000	0.000000	2.000000	162.000000	0.000000
15342.220631	0.094643	0.540693	0.077052	72.741173	-4.284159	12.579695	0.370766	0.000000	-4.159457	0.000000	0.000000	0.000000	0.617412	0.541452	-1.841193	0.000000	0.000000	2.000000	162.000000	0.000000
15342.223964	0.094643	0.540693	0.077052	72.507469	-4.872021	13.490625	0.267864	0.000000	-3.852592	0.000000	0.000000	0.000000	0.617412	0.541452	-1.841193	0.000000	0.000000	2.000000	162.000000	0.000000
15342.227297	0.096439	0.542480	0.071255	72.507469	-4.872021	13.490625	0.267864	0.000000	-3.852592	0.000000	0.000000	0.000000	0.538759	0.535972	-1.739005	0.000000	0.000000	2.000000	162.000000	0.000000
15342.230631	0.096439	0.542480	0.071255	72.507469	-4.872021	13.490625	0.267864	0.000000	-3.852592	0.000000	0.000000	0.000000	0.538759	0.535972	-1.739005	0.000000	0.000000	2.000000	162.000000	0.000000
15342.233964	0.096439	0.542480	0.071255	72.313416	-5.280651	15.575557	0.178071	0.000000	-3.562757	0.000000	0.000000	0.000000	0.538759	0.535972	-1.739005	0.000000	0.000000	2.000000	162.000000	0.000000
15342.237297	0.098081	0.544265	0.065766	72.313416	-5.280651	15.575557	0.178071	0.000000	-3.562757	0.000000	0.000000	0.000000	0.492825	0.535578	-1.646781	0.000000	0.000000	2.000000	162.000000	0.000000
15342.240631	0.098081	0.544265	0.065766	72.313416	-5.280651	15.575557	0.178071	0.000000	-3.562757	0.000000	0.000000	0.000000	0.492825	0.535578	-1.646781	0.000000	0.000000	2.000000	162.000000	0.000000
15342.243964	0.098081	0.544265	0.065766	72.152061	-5.666153	17.221931	0.095933	0.000000	-3.288294	0.000000	0.000000	0.000000	0.492825	0.535578	-1.646781	0.000000	0.000000	2.000000	162.000000	0.000000
15342.247297	0.099712	0.546069	0.060478	72.152061	-5.666153	17.221931	0.095933	0.000000	-3.288294	0.000000	0.000000	0.000000	0.489231	0.541255	-1.586466	0.000000	0.000000	2.000000	162.000000	0.000000
15342.250631	0.099712	0.546069	0.060478	72.152061	-5.666153	17.221931	0.095933	0.000000	-3.288294	0.000000	0.000000	0.000000	0.489231	0.541255	-1.586466	0.000000	0.000000	2.000000	162.000000	0.000000
15342.253964	0.099712	0.546069	0.060478	72.037903	-5.975402	18.266840	0.014395	0.000000	-3.023883	0.000000	0.000000	0.000000	0.489231	0.541255	-1.586466	0.000000	0.000000	2.000000	162.000000	0.000000
15342.257297	0.101287	0.547867	0.055408	72.037903	-5.975402	18.266840	0.014395	0.000000	-3.023883	0.000000	0.000000	0.000000	0.472392	0.539248	-1.521027	0.000000	0.000000	2.000000	162.000000	0.000000
15342.260631	0.101287	0.547867	0.055408	72.037903	-5.975402	18.266840	0.014395	0.000000	-3.023883	0.000000	0.000000	0.000000	0.472392	0.539248	-1.521027	0.000000	0.000000	2.000000	162.000000	0.000000
15342.263964	0.101287	0.547867	0.055408	71.975433	-6.163032	18.329653	-0.064337	0.000000	-2.770379	0.000000	0.000000	0.000000	0.472392	0.539248	-1.521027	0.000000	0.000000	2.000000	162.000000	0.000000
15342.267297	0.102689	0.549690	0.050578	71.975433	-6.163032	18.329653	-0.064337	0.000000	-2.770379	0.000000	0.000000	0.000000	0.420617	0.546880	-1.448855	0.000000	0.000000	2.000000	162.000000	0.000000
15342.270631	0.102689	0.549690	0.050578	71.975433	-6.163032	18.329653	-0.064337	0.000000	-2.770379	0.000000	0.000000	0.000000	0.420617	0.546880	-1.448855	0.000000	0.000000	2.000000	162.000000	0.000000
15342.273964	0.102689	0.549690	0.050578	71.953178	-6.272397	17.782598	-0.134440	0.000000	-2.528903	0.000000	0.000000	0.000000	0.420617	0.546880	-1.448855	0.000000	0.000000	2.000000	162.000000	0.000000
15342.277297	0.103976	0.551463	0.045869	71.953178	-6.272397	17.782598	-0.134440	0.000000	-2.528903	0.000000	0.000000	0.000000	0.386048	0.531880	-1.412624	0.000000	0.000000	2.000000	162.000000	0.000000
15342.280631	0.103976	0.551463	0.045869	71.953178	-6.272397	17.782598	-0.134440	0.000000	-2.528903	0.000000	0.000000	0.000000	0.386048	0.531880	-1.412624	0.000000	0.000000	2.000000	162.000000	0.000000
15342.283964	0.103976	0.551463	0.045869	71.934380	-6.294778	17.377254	-0.198782	0.000000	-2.293466	0.000000	0.000000	0.000000	0.386048	0.531880	-1.412624	0.000000	0.000000	2.000000	162.000000	0.000000
15342.287297	0.105179	0.553206	0.041296	71.934380	-6.294778	17.377254	-0.198782	0.000000	-2.293466	0.000000	0.000000	0.000000	0.360981	0.523003	-1.372000	0.000000	0.000000	2.000000	162.000000	0.000000
15342.290631	0.105179	0.553206	0.041296	71.934380	-6.294778	17.377254	-0.198782	0.000000	-2.293466	0.000000	0.000000	0.000000	0.360981	0.523003	-1.372000	0.000000	0.000000	2.000000	162.000000	0.000000
15342.293964	0.105179	0.553206	0.041296	71.920441	-6.266373	17.087244	-0.258945	0.000000	-2.064799	0.000000	0.000000	0.000000	0.360981	0.523003	-1.372000	0.000000	0.000000	2.000000	162.000000	0.000000
15342.297297	0.106237	0.555013	0.036899	71.920441	-6.266373	17.087244	-0.258945	0.000000	-2.064799	0.000000	0.000000	0.000000	0.317501	0.542036	-1.319032	0.000000	0.000000	2.000000	162.000000	0.000000
15342.300631	0.106237	0.555013	0.036899	71.920441	-6.266373	17.087244	-0.258945	0.000000	-2.064799	0.000000	0.000000	0.000000	0.317501	0.542036	-1.319032	0.000000	0.000000	2.000000	162.000000	0.000000
15342.303964	0.106237	0.555013	0.036899	71.950020	-6.234229	16.880337	-0.311862	0.000000	-1.844960	0.000000	0.000000	0.000000	0.317501	0.542036	-1.319032	0.000000	0.000000	2.000000	162.000000	0.000000
15342.307297	0.107063	0.556884	0.032701	71.950020	-6.234229	16.880337	-0.311862	0.000000	-1.844960	0.000000	0.000000	0.000000	0.247816	0.561417	-1.259466	0.000000	0.000000	2.000000	162.000000	0.000000
15342.310631	0.107063	0.556884	0.032701	71.950020	-6.234229	16.880337	-0.311862	0.000000	-1.844960	0.000000	0.000000	0.000000	0.247816	0.561417	-1.259466	0.000000	0.000000	2.000000	162.000000	0.000000
15342.313964	0.107063	0.556884	0.032701	72.055870	-6.261734	16.701330	-0.353164	0.000000	-1.635049	0.000000	0.000000	0.000000	0.247816	0.561417	-1.259466	0.000000	0.000000	2.000000	162.000000	0.000000
15342.317297	0.107717	0.558785	0.028721	72.055870	-6.261734	16.701330	-0.353164	0.000000	-1.635049	0.000000	0.000000	0.000000	0.196131	0.570222	-1.194040	0.000000	0.000000	2.000000	162.000000	0.000000
15342.320631	0.107717	0.558785	0.028721	72.055870	-6.261734	16.701330	-0.353164	0.000000	-1.635049	0.000000	0.000000	0.000000	0.196131	0.570222	-1.194040	0.000000	0.000000	2.000000	162.000000	0.000000
15342.323964	0.107717	0.558785	0.028721	72.250511	-6.405320	16.475060	-0.385853	0.000000	-1.436043	0.000000	0.000000	0.000000	0.196131	0.570222	-1.194040	0.000000	0.000000	2.000000	162.000000	0.000000
15342.327297	0.108139	0.560664	0.024987	72.250511	-6.405320	16.475060	-0.385853	0.000000	-1.436043	0.000000	0.000000	0.000000	0.126504	0.563656	-1.120184	0.000000	0.000000	2.000000	162.000000	0.000000
15342.330631	0.108139	0.560664	0.024987	72.250511	-6.405320	16.475060	-0.385853	0.000000	-1.436043	0.000000	0.000000	0.000000	0.126504	0.563656	-1.120184	0.000000	0.000000	2.000000	162.000000	0.000000
15342.333964	0.108139	0.560664	0.024987	72.532959	-6.539015	16.383970	-0.406937	0.000000	-1.249345	0.000000	0.000000	0.000000	0.126504	0.563656	-1.120184	0.000000	0.000000	2.000000	162.000000	0.000000
15342.337297	0.108399	0.562534	0.021463	72.532959	-6.539015	16.383970	-0.406937	0.000000	-1.249345	0.000000	0.000000	0.000000	0.078074	0.560961	-1.057166	0.000000	0.000000	2.000000	162.000000	0.000000
15342.340631	0.108399	0.562534	0.021463	72.532959	-6.539015	16.383970	-0.406937	0.000000	-1.249345	0.000000	0.000000	0.000000	0.078074	0.560961	-1.057166	0.000000	0.000000	2.000000	162.000000	0.000000
15342.343964	0.108399	0.562534	0.021463	72.882973	-6.528234	16.576992	-0.419949	0.000000	-1.073151	0.000000	0.000000	0.000000	0.078074	0.560961	-1.057166	0.000000	0.000000	2.000000	162.000000	0.000000
15342.347297	0.108585	0.564398	0.018198	72.882973	-6.528234	16.576992	-0.419949	0.000000	-1.073151	0.000000	0.000000	0.000000	0.055847	0.559263	-0.979600	0.000000	0.000000	2.000000	162.000000	0.000000
15342.350631	0.108585	0.564398	0.018198	72.882973	-6.528234	16.576992	-0.419949	0.000000	-1.073151	0.000000	0.000000	0.000000	0.055847	0.559263	-0.979600	0.000000	0.000000	2.000000	162.000000	0.000000
15342.353964	0.108585	0.564398	0.018198	73.289360	-6.325610	17.079069	-0.429257	0.000000	-0.909884	0.000000	0.000000	0.000000	0.055847	0.559263	-0.979600	0.000000	0.000000	2.000000	162.000000	0.000000
15342.357297	0.108761	0.566189	0.015041	73.289360	-6.325610	17.079069	-0.429257	0.000000	-0.909884	0.000000	0.000000	0.000000	0.052673	0.537309	-0.947097	0.000000	0.000000	2.000000	162.000000	0.000000
15342.360631	0.108761	0.566189	0.015041	73.289360	-6.325610	17.079069	-0.429257	0.000000	-0.909884	0.000000	0.000000	0.000000	0.052673	0.537309	-0.947097	0.000000	0.000000	2.000000	162.000000	0.000000
15342.363964	0.108761	0.566189	0.015041	73.725540	-5.984875	17.808172	-0.438036	0.000000	-0.752035	0.000000	0.000000	0.000000	0.052673	0.537309	-0.947097	0.000000	0.000000	2.000000	162.000000	0.000000
15342.367297	0.108838	0.567946	0.012116	73.725540	-5.984875	17.808172	-0.438036	0.000000	-0.752035	0.000000	0.000000	0.000000	0.023212	0.527243	-0.877439	0.000000	0.000000	2.000000	162.000000	0.000000
15342.370631	0.108838	0.567946	0.012116	73.725540	-5.984875	17.808172	-0.438036	0.000000	-0.752035	0.000000	0.000000	0.000000	0.023212	0.527243	-0.877439	0.000000	0.000000	2.000000	162.000000	0.000000
15342.373964	0.108838	0.567946	0.012116	74.170502	-5.598537	18.608719	-0.441905	0.000000	-0.605795	0.000000	0.000000	0.000000	0.023212	0.527243	-0.877439	0.000000	0.000000	2.000000	162.000000	0.000000
15342.377297	0.108771	0.569645	0.009310	74.170502	-5.598537	18.608719	-0.441905	0.000000	-0.605795	0.000000	0.000000	0.000000	-0.020153	0.509666	-0.841804	0.000000	0.000000	2.000000	162.000000	0.000000
15342.380631	0.108771	0.569645	0.009310	74.170502	-5.598537	18.608719	-0.441905	0.000000	-0.605795	0.000000	0.000000	0.000000	-0.020153	0.509666	-0.841804	0.000000	0.000000	2.000000	162.000000	0.000000
15342.383964	0.108771	0.569645	0.009310	74.597908	-5.232636	19.367342	-0.438546	0.000000	-0.465494	0.000000	0.000000	0.000000	-0.020153	0.509666	-0.841804	0.000000	0.000000	2.000000	162.000000	0.000000
15342.387297	0.108645	0.571263	0.006677	74.597908	-5.232636	19.367342	-0.438546	0.000000	-0.465494	0.000000	0.000000	0.000000	-0.037862	0.485460	-0.789864	0.000000	0.000000	2.000000	162.000000	0.000000
15342.390631	0.108645	0.571263	0.006677	74.597908	-5.232636	19.367342	-0.438546	0.000000	-0.465494	0.000000	0.000000	0.000000	-0.037862	0.485460	-0.789864	0.000000	0.000000	2.000000	162.000000	0.000000
15342.393964	0.108645	0.571263	0.006677	74.991875	-4.870714	20.107819	-0.432236	0.000000	-0.333850	0.000000	0.000000	0.000000	-0.037862	0.485460	-0.789864	0.000000	0.000000	2.000000	162.000000	0.000000
15342.397297	0.108341	0.572820	0.004198	74.991875	-4.870714	20.107819	-0.432236	0.000000	-0.333850	0.000000	0.000000	0.000000	-0.090995	0.467064	-0.743679	0.000000	0.000000	2.000000	162.000000	0.000000
15342.400631	0.108341	0.572820	0.004198	74.991875	-4.870714	20.107819	-0.432236	0.000000	-0.333850	0.000000	0.000000	0.000000	-0.090995	0.467064	-0.743679	0.000000	0.000000	2.000000	162.000000	0.000000
15342.403964	0.108341	0.572820	0.004198	75.359467	-4.526954	20.826040	-0.417070	0.000000	-0.209904	0.000000	0.000000	0.000000	-0.090995	0.467064	-0.743679	0.000000	0.000000	2.000000	162.000000	0.000000
15342.407297	0.107855	0.574277	0.001931	75.359467	-4.526954	20.826040	-0.417070	0.000000	-0.209904	0.000000	0.000000	0.000000	-0.145890	0.437001	-0.680070	0.000000	0.000000	2.000000	162.000000	0.000000
15342.410631	0.107855	0.574277	0.001931	75.359467	-4.526954	20.826040	-0.417070	0.000000	-0.209904	0.000000	0.000000	0.000000	-0.145890	0.437001	-0.680070	0.000000	0.000000	2.000000	162.000000	0.000000
15342.413964	0.107855	0.574277	0.001931	75.723228	-4.120749	21.620945	-0.392755	0.000000	-0.096559	0.000000	0.000000	0.000000	-0.145890	0.437001	-0.680070	0.000000	0.000000	2.000000	162.000000	0.000000
15342.417297	0.107305	0.575634	-0.000217	75.723228	-4.120749	21.620945	-0.392755	0.000000	-0.096559	0.000000	0.000000	0.000000	-0.165102	0.407188	-0.644364	0.000000	0.000000	2.000000	162.000000	0.000000
15342.420631	0.107305	0.575634	-0.000217	75.723228	-4.120749	21.620945	-0.392755	0.000000	-0.096559	0.000000	0.000000	0.000000	-0.165102	0.407188	-0.644364	0.000000	0.000000	2.000000	162.000000	0.000000
15342.423964	0.107305	0.575634	-0.000217	76.100372	-3.527304	22.658775	-0.365238	0.000000	0.010835	0.000000	0.000000	0.000000	-0.165102	0.407188	-0.644364	0.000000	0.000000	2.000000	162.000000	0.000000
15342.427297	0.106746	0.576880	-0.002209	76.100372	-3.527304	22.658775	-0.365238	0.000000	0.010835	0.000000	0.000000	0.000000	-0.167657	0.373583	-0.597546	0.000000	0.000000	2.000000	162.000000	0.000000
15342.430631	0.106746	0.576880	-0.002209	76.100372	-3.527304	22.658775	-0.365238	0.000000	0.010835	0.000000	0.000000	0.000000	-0.167657	0.373583	-0.597546	0.000000	0.000000	2.000000	162.000000	0.000000
15342.433964	0.106746	0.576880	-0.002209	76.506790	-2.700551	23.997604	-0.337296	0.000000	0.110426	0.000000	0.000000	0.000000	-0.167657	0.373583	-0.597546	0.000000	0.000000	2.000000	162.000000	0.000000
15342.437297	0.106152	0.578023	-0.004061	76.506790	-2.700551	23.997604	-0.337296	0.000000	0.110426	0.000000	0.000000	0.000000	-0.178066	0.343181	-0.555857	0.000000	0.000000	2.000000	162.000000	0.000000
15342.440631	0.106152	0.578023	-0.004061	76.506790	-2.700551	23.997604	-0.337296	0.000000	0.110426	0.000000	0.000000	0.000000	-0.178066	0.343181	-0.555857	0.000000	0.000000	2.000000	162.000000	0.000000
15342.443964	0.106152	0.578023	-0.004061	76.953049	-1.741369	25.486801	-0.307618	0.000000	0.203069	0.000000	0.000000	0.000000	-0.178066	0.343181	-0.555857	0.000000	0.000000	2.000000	162.000000	0.000000
15342.447297	0.105607	0.579050	-0.005811	76.953049	-1.741369	25.486801	-0.307618	0.000000	0.203069	0.000000	0.000000	0.000000	-0.163663	0.308058	-0.524982	0.000000	0.000000	2.000000	162.000000	0.000000
15342.450631	0.105607	0.579050	-0.005811	76.953049	-1.741369	25.486801	-0.307618	0.000000	0.203069	0.000000	0.000000	0.000000	-0.163663	0.308058	-0.524982	0.000000	0.000000	2.000000	162.000000	0.000000
15342.453964	0.105607	0.579050	-0.005811	77.441551	-0.680462	27.061563	-0.280340	0.000000	0.290566	0.000000	0.000000	0.000000	-0.163663	0.308058	-0.524982	0.000000	0.000000	2.000000	162.000000	0.000000
15342.457297	0.105113	0.579981	-0.007441	77.441551	-0.680462	27.061563	-0.280340	0.000000	0.290566	0.000000	0.000000	0.000000	-0.148125	0.279087	-0.488754	0.000000	0.000000	2.000000	162.000000	0.000000
15342.460631	0.105113	0.579981	-0.007441	77.441551	-0.680462	27.061563	-0.280340	0.000000	0.290566	0.000000	0.000000	0.000000	-0.148125	0.279087	-0.488754	0.000000	0.000000	2.000000	162.000000	0.000000
15342.463964	0.105113	0.579981	-0.007441	77.943535	0.355666	28.434240	-0.255653	0.000000	0.372025	0.000000	0.000000	0.000000	-0.148125	0.279087	-0.488754	0.000000	0.000000	2.000000	162.000000	0.000000
15342.467297	0.104675	0.580835	-0.008931	77.943535	0.355666	28.434240	-0.255653	0.000000	0.372025	0.000000	0.000000	0.000000	-0.131449	0.256195	-0.447225	0.000000	0.000000	2.000000	162.000000	0.000000
15342.470631	0.104675	0.580835	-0.008931	77.943535	0.355666	28.434240	-0.255653	0.000000	0.372025	0.000000	0.000000	0.000000	-0.131449	0.256195	-0.447225	0.000000	0.000000	2.000000	162.000000	0.000000
15342.473964	0.104675	0.580835	-0.008931	78.446091	1.218343	29.400885	-0.233745	0.000000	0.446563	0.000000	0.000000	0.000000	-0.131449	0.256195	-0.447225	0.000000	0.000000	2.000000	162.000000	0.000000
15342.477297	0.104309	0.581596	-0.010304	78.446091	1.218343	29.400885	-0.233745	0.000000	0.446563	0.000000	0.000000	0.000000	-0.109621	0.228487	-0.411972	0.000000	0.000000	2.000000	162.000000	0.000000
15342.480631	0.104309	0.581596	-0.010304	78.446091	1.218343	29.400885	-0.233745	0.000000	0.446563	0.000000	0.000000	0.000000	-0.109621	0.228487	-0.411972	0.000000	0.000000	2.000000	162.000000	0.000000
15342.483964	0.104309	0.581596	-0.010304	78.915833	1.704687	29.972094	-0.215475	0.000000	0.515225	0.000000	0.000000	0.000000	-0.109621	0.228487	-0.411972	0.000000	0.000000	2.000000	162.000000	0.000000
15342.487297	0.104010	0.582299	-0.011589	78.915833	1.704687	29.972094	-0.215475	0.000000	0.515225	0.000000	0.000000	0.000000	-0.089980	0.210881	-0.385500	0.000000	0.000000	2.000000	162.000000	0.000000
15342.490631	0.104010	0.582299	-0.011589	78.915833	1.704687	29.972094	-0.215475	0.000000	0.515225	0.000000	0.000000	0.000000	-0.089980	0.210881	-0.385500	0.000000	0.000000	2.000000	162.000000	0.000000
15342.493964	0.104010	0.582299	-0.011589	79.358368	1.638647	30.032322	-0.200478	0.000000	0.579475	0.000000	0.000000	0.000000	-0.089980	0.210881	-0.385500	0.000000	0.000000	2.000000	162.000000	0.000000
15342.497297	0.103715	0.582963	-0.012754	79.358368	1.638647	30.032322	-0.200478	0.000000	0.579475	0.000000	0.000000	0.000000	-0.088234	0.199097	-0.349429	0.000000	0.000000	2.000000	162.000000	0.000000
15342.500631	0.103715	0.582963	-0.012754	79.358368	1.638647	30.032322	-0.200478	0.000000	0.579475	0.000000	0.000000	0.000000	-0.088234	0.199097	-0.349429	0.000000	0.000000	2.000000	162.000000	0.000000
15342.503964	0.103715	0.582963	-0.012754	79.753738	1.135587	29.555994	-0.185772	0.000000	0.637713	0.000000	0.000000	0.000000	-0.088234	0.199097	-0.349429	0.000000	0.000000	2.000000	162.000000	0.000000
15342.507297	0.103455	0.583584	-0.013872	79.753738	1.135587	29.555994	-0.185772	0.000000	0.637713	0.000000	0.000000	0.000000	-0.078242	0.186260	-0.335283	0.000000	0.000000	2.000000	162.000000	0.000000
15342.510631	0.103455	0.583584	-0.013872	79.753738	1.135587	29.555994	-0.185772	0.000000	0.637713	0.000000	0.000000	0.000000	-0.078242	0.186260	-0.335283	0.000000	0.000000	2.000000	162.000000	0.000000
15342.513964	0.103455	0.583584	-0.013872	80.119049	0.568361	28.996315	-0.172732	0.000000	0.693594	0.000000	0.000000	0.000000	-0.078242	0.186260	-0.335283	0.000000	0.000000	2.000000	162.000000	0.000000
15342.517297	0.103236	0.584174	-0.014902	80.119049	0.568361	28.996315	-0.172732	0.000000	0.693594	0.000000	0.000000	0.000000	-0.065469	0.177052	-0.309012	0.000000	0.000000	2.000000	162.000000	0.000000
15342.520631	0.103236	0.584174	-0.014902	80.119049	0.568361	28.996315	-0.172732	0.000000	0.693594	0.000000	0.000000	0.000000	-0.065469	0.177052	-0.309012	0.000000	0.000000	2.000000	162.000000	0.000000
15342.523964	0.103236	0.584174	-0.014902	80.461433	0.004292	28.441023	-0.161821	0.000000	0.745095	0.000000	0.000000	0.000000	-0.065469	0.177052	-0.309012	0.000000	0.000000	2.000000	162.000000	0.000000
15342.527297	0.103034	0.584741	-0.015863	80.461433	0.004292	28.441023	-0.161821	0.000000	0.745095	0.000000	0.000000	0.000000	-0.060648	0.170058	-0.288234	0.000000	0.000000	2.000000	162.000000	0.000000
15342.530631	0.103034	0.584741	-0.015863	80.461433	0.004292	28.441023	-0.161821	0.000000	0.745095	0.000000	0.000000	0.000000	-0.060648	0.170058	-0.288234	0.000000	0.000000	2.000000	162.000000	0.000000
15342.533964	0.103034	0.584741	-0.015863	80.781448	-0.560959	27.883900	-0.151713	0.000000	0.793134	0.000000	0.000000	0.000000	-0.060648	0.170058	-0.288234	0.000000	0.000000	2.000000	162.000000	0.000000
15342.537297	0.102854	0.585278	-0.016731	80.781448	-0.560959	27.883900	-0.151713	0.000000	0.793134	0.000000	0.000000	0.000000	-0.054170	0.161304	-0.260362	0.000000	0.000000	2.000000	162.000000	0.000000
15342.540631	0.102854	0.585278	-0.016731	80.781448	-0.560959	27.883900	-0.151713	0.000000	0.793134	0.000000	0.000000	0.000000	-0.054170	0.161304	-0.260362	0.000000	0.000000	2.000000	162.000000	0.000000
15342.543964	0.102854	0.585278	-0.016731	81.082756	-1.126134	27.320984	-0.142685	0.000000	0.836528	0.000000	0.000000	0.000000	-0.054170	0.161304	-0.260362	0.000000	0.000000	2.000000	162.000000	0.000000
15342.547297	0.102854	0.585278	-0.016731	81.082756	-1.126134	27.320984	-0.142685	0.000000	0.836528	0.000000	0.000000	0.000000	-0.054170	0.161304	-0.260362	0.000000	0.000000	2.000000	162.000000	0.000000
15342.550631	0.102727	0.585776	-0.017555	81.082756	-1.126134	27.320984	-0.142685	0.000000	0.836528	0.000000	0.000000	0.000000	-0.037965	0.149245	-0.247401	0.000000	0.000000	2.000000	162.000000	0.000000
15342.553964	0.102727	0.585776	-0.017555	81.363708	-1.677113	26.770767	-0.142685	0.000000	0.836528	0.000000	0.000000	0.000000	-0.037965	0.149245	-0.247401	0.000000	0.000000	2.000000	162.000000	0.000000
15342.557297	0.102654	0.586233	-0.018336	81.363708	-1.677113	26.770767	-0.142685	0.000000	0.836528	0.000000	0.000000	0.000000	-0.021809	0.137318	-0.234379	0.000000	0.000000	2.000000	162.000000	0.000000
15342.560631	0.102654	0.586233	-0.018336	81.363708	-1.677113	26.770767	-0.142685	0.000000	0.836528	0.000000	0.000000	0.000000	-0.021809	0.137318	-0.234379	0.000000	0.000000	2.000000	162.000000	0.000000
15342.563964	0.102654	0.586233	-0.018336	81.637947	-2.268105	26.174025	-0.132722	0.000000	0.916825	0.000000	0.000000	0.000000	-0.021809	0.137318	-0.234379	0.000000	0.000000	2.000000	162.000000	0.000000
15342.567297	0.102654	0.586233	-0.018336	81.637947	-2.268105	26.174025	-0.132722	0.000000	0.916825	0.000000	0.000000	0.000000	-0.021809	0.137318	-0.234379	0.000000	0.000000	2.000000	162.000000	0.000000
15342.570631	0.102594	0.586652	-0.019064	81.637947	-2.268105	26.174025	-0.132722	0.000000	0.916825	0.000000	0.000000	0.000000	-0.018176	0.125526	-0.218383	0.000000	0.000000	2.000000	162.000000	0.000000
15342.573964	0.102594	0.586652	-0.019064	81.910362	-2.901509	25.537693	-0.132722	0.000000	0.916825	0.000000	0.000000	0.000000	-0.018176	0.125526	-0.218383	0.000000	0.000000	2.000000	162.000000	0.000000
15342.577297	0.102501	0.587080	-0.019743	81.910362	-2.901509	25.537693	-0.132722	0.000000	0.916825	0.000000	0.000000	0.000000	-0.027952	0.128593	-0.203570	0.000000	0.000000	2.000000	162.000000	0.000000
15342.580631	0.102501	0.587080	-0.019743	81.910362	-2.901509	25.537693	-0.132722	0.000000	0.916825	0.000000	0.000000	0.000000	-0.027952	0.128593	-0.203570	0.000000	0.000000	2.000000	162.000000	0.000000
15342.583964	0.102501	0.587080	-0.019743	82.183922	-3.593151	24.851366	-0.125034	0.000000	0.987150	0.000000	0.000000	0.000000	-0.027952	0.128593	-0.203570	0.000000	0.000000	2.000000	162.000000	0.000000
15342.587297	0.102501	0.587080	-0.019743	82.183922	-3.593151	24.851366	-0.125034	0.000000	0.987150	0.000000	0.000000	0.000000	-0.027952	0.128593	-0.203570	0.000000	0.000000	2.000000	162.000000	0.000000
15342.590631	0.102386	0.587507	-0.020325	82.183922	-3.593151	24.851366	-0.125034	0.000000	0.987150	0.000000	0.000000	0.000000	-0.034357	0.127944	-0.174639	0.000000	0.000000	2.000000	162.000000	0.000000
15342.593964	0.102386	0.587507	-0.020325	82.445946	-4.313704	24.141579	-0.125034	0.000000	0.987150	0.000000	0.000000	0.000000	-0.034357	0.127944	-0.174639	0.000000	0.000000	2.000000	162.000000	0.000000
15342.597297	0.102220	0.587920	-0.020846	82.445946	-4.313704	24.141579	-0.125034	0.000000	0.987150	0.000000	0.000000	0.000000	-0.049738	0.123818	-0.156288	0.000000	0.000000	2.000000	162.000000	0.000000
15342.600631	0.102220	0.587920	-0.020846	82.445946	-4.313704	24.141579	-0.125034	0.000000	0.987150	0.000000	0.000000	0.000000	-0.049738	0.123818	-0.156288	0.000000	0.000000	2.000000	162.000000	0.000000
15342.603964	0.102220	0.587920	-0.020846	82.693680	-5.049110	23.419357	-0.111018	0.000000	1.042305	0.000000	0.000000	0.000000	-0.049738	0.123818	-0.156288	0.000000	0.000000	2.000000	162.000000	0.000000
15342.607297	0.102220	0.587920	-0.020846	82.693680	-5.049110	23.419357	-0.111018	0.000000	1.042305	0.000000	0.000000	0.000000	-0.049738	0.123818	-0.156288	0.000000	0.000000	2.000000	162.000000	0.000000
15342.610631	0.102073	0.588355	-0.021287	82.693680	-5.049110	23.419357	-0.111018	0.000000	1.042305	0.000000	0.000000	0.000000	-0.044098	0.130727	-0.132346	0.000000	0.000000	2.000000	162.000000	0.000000
15342.613964	0.102073	0.588355	-0.021287	82.917892	-5.770308	22.716387	-0.111018	0.000000	1.042305	0.000000	0.000000	0.000000	-0.044098	0.130727	-0.132346	0.000000	0.000000	2.000000	162.000000	0.000000
15342.617297	0.101913	0.588760	-0.021693	82.917892	-5.770308	22.716387	-0.111018	0.000000	1.042305	0.000000	0.000000	0.000000	-0.048163	0.121266	-0.121870	0.000000	0.000000	2.000000	162.000000	0.000000
15342.620631	0.101913	0.588760	-0.021693	82.917892	-5.770308	22.716387	-0.111018	0.000000	1.042305	0.000000	0.000000	0.000000	-0.048163	0.121266	-0.121870	0.000000	0.000000	2.000000	162.000000	0.000000
15342.623964	0.101913	0.588760	-0.021693	83.122375	-6.467485	22.031389	-0.095641	0.000000	1.084674	0.000000	0.000000	0.000000	-0.048163	0.121266	-0.121870	0.000000	0.000000	2.000000	162.000000	0.000000
15342.627297	0.101784	0.589151	-0.022058	83.122375	-6.467485	22.031389	-0.095641	0.000000	1.084674	0.000000	0.000000	0.000000	-0.038649	0.117347	-0.109304	0.000000	0.000000	2.000000	162.000000	0.000000
15342.630631	0.101784	0.589151	-0.022058	83.122375	-6.467485	22.031389	-0.095641	0.000000	1.084674	0.000000	0.000000	0.000000	-0.038649	0.117347	-0.109304	0.000000	0.000000	2.000000	162.000000	0.000000
15342.633964	0.101784	0.589151	-0.022058	83.303207	-7.120391	21.387280	-0.089200	0.000000	1.102891	0.000000	0.000000	0.000000	-0.038649	0.117347	-0.109304	0.000000	0.000000	2.000000	162.000000	0.000000
15342.637297	0.101683	0.589511	-0.022397	83.303207	-7.120391	21.387280	-0.089200	0.000000	1.102891	0.000000	0.000000	0.000000	-0.030316	0.108005	-0.101679	0.000000	0.000000	2.000000	162.000000	0.000000
15342.640631	0.101683	0.589511	-0.022397	83.303207	-7.120391	21.387280	-0.089200	0.000000	1.102891	0.000000	0.000000	0.000000	-0.030316	0.108005	-0.101679	0.000000	0.000000	2.000000	162.000000	0.000000
15342.643964	0.101683	0.589511	-0.022397	83.453598	-7.709449	20.804516	-0.084147	0.000000	1.119838	0.000000	0.000000	0.000000	-0.030316	0.108005	-0.101679	0.000000	0.000000	2.000000	162.000000	0.000000
15342.647297	0.101683	0.589511	-0.022397	83.453598	-7.709449	20.804516	-0.084147	0.000000	1.119838	0.000000	0.000000	0.000000	-0.030316	0.108005	-0.101679	0.000000	0.000000	2.000000	162.000000	0.000000
15342.650631	0.101578	0.589852	-0.022753	83.453598	-7.709449	20.804516	-0.084147	0.000000	1.119838	0.000000	0.000000	0.000000	-0.031488	0.102340	-0.106738	0.000000	0.000000	2.000000	162.000000	0.000000
15342.653964	0.101578	0.589852	-0.022753	83.573738	-8.224853	20.295584	-0.084147	0.000000	1.119838	0.000000	0.000000	0.000000	-0.031488	0.102340	-0.106738	0.000000	0.000000	2.000000	162.000000	0.000000
15342.657297	0.101578	0.589852	-0.022753	83.573738	-8.224853	20.295584	-0.084147	0.000000	1.119838	0.000000	0.000000	0.000000	-0.031488	0.102340	-0.106738	0.000000	0.000000	2.000000	162.000000	0.000000
15342.660631	0.101578	0.589852	-0.022753	83.573738	-8.224853	20.295584	-0.084147	0.000000	1.119838	0.000000	0.000000	0.000000	-0.031488	0.102340	-0.106738	0.000000	0.000000	2.000000	162.000000	0.000000
15342.663964	0.101328	0.590441	-0.023451	83.644608	-8.751022	19.750317	-0.078899	0.000000	1.137628	0.000000	0.000000	0.000000	-0.075024	0.176756	-0.209430	0.000000	0.000000	2.000000	162.000000	0.000000
15342.667297	0.101328	0.590441	-0.023451	83.644608	-8.751022	19.750317	-0.078899	0.000000	1.137628	0.000000	0.000000	0.000000	0.000000	-0.000002	0.000000	0.000000	0.000000	2.000000	162.000000	0.000000
15342.670631	0.101328	0.590441	-0.023451	83.644608	-8.751022	19.750317	-0.078899	0.000000	1.137628	0.000000	0.000000	0.000000	0.000000	-0.000002	0.000000	0.000000	0.000000	2.000000	162.000000	0.000000
15342.673964	0.101328	0.590441	-0.023451	83.648651	-9.320117	19.130497	-0.066396	0.000000	1.172533	0.000000	0.000000	0.000000	0.000000	-0.000002	0.000000	0.000000	0.000000	2.000000	162.000000	0.000000
15342.677297	0.101328	0.590441	-0.023451	83.648651	-9.320117	19.130497	-0.066396	0.000000	1.172533	0.000000	0.000000	0.000000	0.000000	-0.000002	0.000000	0.000000	0.000000	2.000000	162.000000	0.000000
15342.680631	0.101243	0.590714	-0.023722	83.648651	-9.320117	19.130497	-0.066396	0.000000	1.172533	0.000000	0.000000	0.000000	-0.025543	0.081865	-0.081470	0.000000	0.000000	2.000000	162.000000	0.000000
15342.683964	0.101243	0.590714	-0.023722	83.608368	-9.764301	18.630501	-0.066396	0.000000	1.172533	0.000000	0.000000	0.000000	-0.025543	0.081865	-0.081470	0.000000	0.000000	2.000000	162.000000	0.000000
15342.687297	0.101243	0.590714	-0.023722	83.608368	-9.764301	18.630501	-0.066396	0.000000	1.172533	0.000000	0.000000	0.000000	-0.025543	0.081865	-0.081470	0.000000	0.000000	2.000000	162.000000	0.000000
15342.690631	0.101243	0.590714	-0.023722	83.608368	-9.764301	18.630501	-0.066396	0.000000	1.172533	0.000000	0.000000	0.000000	-0.025543	0.081865	-0.081470	0.000000	0.000000	2.000000	162.000000	0.000000
15342.693964	0.101062	0.591114	-0.024034	83.566391	-10.161286	18.177977	-0.062138	0.000000	1.186111	0.000000	0.000000	0.000000	-0.054368	0.119993	-0.093536	0.000000	0.000000	2.000000	162.000000	0.000000
15342.697297	0.101062	0.591114	-0.024034	83.566391	-10.161286	18.177977	-0.062138	0.000000	1.186111	0.000000	0.000000	0.000000	-0.054368	0.119993	-0.093536	0.000000	0.000000	2.000000	162.000000	0.000000
15342.700631	0.101062	0.591114	-0.024034	83.566391	-10.161286	18.177977	-0.062138	0.000000	1.186111	0.000000	0.000000	0.000000	-0.054368	0.119993	-0.093536	0.000000	0.000000	2.000000	162.000000	0.000000
15342.703964	0.101062	0.591114	-0.024034	83.534256	-10.367486	17.938402	-0.053077	0.000000	1.201700	0.000000	0.000000	0.000000	-0.054368	0.119993	-0.093536	0.000000	0.000000	2.000000	162.000000	0.000000
15342.707297	0.101033	0.591235	-0.024065	83.534256	-10.367486	17.938402	-0.053077	0.000000	1.201700	0.000000	0.000000	0.000000	-0.008663	0.036447	-0.009253	0.000000	0.000000	2.000000	162.000000	0.000000
15342.710631	0.101033	0.591235	-0.024065	83.534256	-10.367486	17.938402	-0.053077	0.000000	1.201700	0.000000	0.000000	0.000000	-0.008663	0.036447	-0.009253	0.000000	0.000000	2.000000	162.000000	0.000000
15342.713964	0.101033	0.591235	-0.024065	83.522224	-10.398146	17.902403	-0.051633	0.000000	1.203243	0.000000	0.000000	0.000000	-0.008663	0.036447	-0.009253	0.000000	0.000000	2.000000	162.000000	0.000000
15342.717297	0.101033	0.591235	-0.024065	83.522224	-10.398146	17.902403	-0.051633	0.000000	1.203243	0.000000	0.000000	0.000000	-0.008663	0.036447	-0.009253	0.000000	0.000000	2.000000	162.000000	0.000000
15342.720631	0.101016	0.591321	-0.024041	83.522224	-10.398146	17.902403	-0.051633	0.000000	1.203243	0.000000	0.000000	0.000000	-0.004859	0.025603	0.007055	0.000000	0.000000	2.000000	162.000000	0.000000
15342.723964	0.101016	0.591321	-0.024041	83.517746	-10.383326	17.917526	-0.051633	0.000000	1.203243	0.000000	0.000000	0.000000	-0.004859	0.025603	0.007055	0.000000	0.000000	2.000000	162.000000	0.000000
15342.727297	0.101016	0.591321	-0.024041	83.517746	-10.383326	17.917526	-0.051633	0.000000	1.203243	0.000000	0.000000	0.000000	-0.004859	0.025603	0.007055	0.000000	0.000000	2.000000	162.000000	0.000000
15342.730631	0.101016	0.591321	-0.024041	83.517746	-10.383326	17.917526	-0.051633	0.000000	1.203243	0.000000	0.000000	0.000000	-0.004859	0.025603	0.007055	0.000000	0.000000	2.000000	162.000000	0.000000
15342.733964	0.101082	0.591340	-0.023855	83.539803	-10.479065	17.819851	-0.050823	0.000000	1.202067	0.000000	0.000000	0.000000	0.019552	0.005819	0.055930	0.000000	0.000000	2.000000	162.000000	0.000000
15342.737297	0.101082	0.591340	-0.023855	83.539803	-10.479065	17.819851	-0.050823	0.000000	1.202067	0.000000	0.000000	0.000000	0.019552	0.005819	0.055930	0.000000	0.000000	2.000000	162.000000	0.000000
15342.740631	0.101082	0.591340	-0.023855	83.539803	-10.479065	17.819851	-0.050823	0.000000	1.202067	0.000000	0.000000	0.000000	0.019552	0.005819	0.055930	0.000000	0.000000	2.000000	162.000000	0.000000
15342.743964	0.101082	0.591340	-0.023855	83.617271	-10.823802	17.477146	-0.054082	0.000000	1.192745	0.000000	0.000000	0.000000	0.019552	0.005819	0.055930	0.000000	0.000000	2.000000	162.000000	0.000000
15342.747297	0.101105	0.591292	-0.023753	83.617271	-10.823802	17.477146	-0.054082	0.000000	1.192745	0.000000	0.000000	0.000000	0.007112	-0.014421	0.030490	0.000000	0.000000	2.000000	162.000000	0.000000
15342.750631	0.101105	0.591292	-0.023753	83.617271	-10.823802	17.477146	-0.054082	0.000000	1.192745	0.000000	0.000000	0.000000	0.007112	-0.014421	0.030490	0.000000	0.000000	2.000000	162.000000	0.000000
15342.753964	0.101105	0.591292	-0.023753	83.740570	-11.389190	16.912205	-0.055267	0.000000	1.187663	0.000000	0.000000	0.000000	0.007112	-0.014421	0.030490	0.000000	0.000000	2.000000	162.000000	0.000000
15342.757297	0.101105	0.591292	-0.023753	83.740570	-11.389190	16.912205	-0.055267	0.000000	1.187663	0.000000	0.000000	0.000000	0.007112	-0.014421	0.030490	0.000000	0.000000	2.000000	162.000000	0.000000
15342.760631	0.101163	0.591207	-0.023694	83.740570	-11.389190	16.912205	-0.055267	0.000000	1.187663	0.000000	0.000000	0.000000	0.017150	-0.025460	0.017711	0.000000	0.000000	2.000000	162.000000	0.000000
15342.763964	0.101163	0.591207	-0.023694	83.862816	-11.968838	16.329981	-0.055267	0.000000	1.187663	0.000000	0.000000	0.000000	0.017150	-0.025460	0.017711	0.000000	0.000000	2.000000	162.000000	0.000000
15342.767297	0.101163	0.591207	-0.023694	83.862816	-11.968838	16.329981	-0.055267	0.000000	1.187663	0.000000	0.000000	0.000000	0.017150	-0.025460	0.017711	0.000000	0.000000	2.000000	162.000000	0.000000
15342.770631	0.101163	0.591207	-0.023694	83.862816	-11.968838	16.329981	-0.055267	0.000000	1.187663	0.000000	0.000000	0.000000	0.017150	-0.025460	0.017711	0.000000	0.000000	2.000000	162.000000	0.000000
15342.773964	0.101241	0.591031	-0.023635	83.957848	-12.435643	15.859816	-0.058125	0.000000	1.184711	0.000000	0.000000	0.000000	0.023668	-0.052860	0.017724	0.000000	0.000000	2.000000	162.000000	0.000000
15342.777297	0.101241	0.591031	-0.023635	83.957848	-12.435643	15.859816	-0.058125	0.000000	1.184711	0.000000	0.000000	0.000000	0.023668	-0.052860	0.017724	0.000000	0.000000	2.000000	162.000000	0.000000
15342.780631	0.101241	0.591031	-0.023635	83.957848	-12.435643	15.859816	-0.058125	0.000000	1.184711	0.000000	0.000000	0.000000	0.023668	-0.052860	0.017724	0.000000	0.000000	2.000000	162.000000	0.000000
15342.783964	0.101241	0.591031	-0.023635	84.022072	-12.756528	15.534724	-0.062070	0.000000	1.181757	0.000000	0.000000	0.000000	0.023668	-0.052860	0.017724	0.000000	0.000000	2.000000	162.000000	0.000000
15342.787297	0.101289	0.590934	-0.023616	84.022072	-12.756528	15.534724	-0.062070	0.000000	1.181757	0.000000	0.000000	0.000000	0.014344	-0.029208	0.005656	0.000000	0.000000	2.000000	162.000000	0.000000
15342.790631	0.101289	0.590934	-0.023616	84.022072	-12.756528	15.534724	-0.062070	0.000000	1.181757	0.000000	0.000000	0.000000	0.014344	-0.029208	0.005656	0.000000	0.000000	2.000000	162.000000	0.000000
15342.793964	0.101289	0.590934	-0.023616	84.054367	-12.903260	15.389937	-0.064461	0.000000	1.180815	0.000000	0.000000	0.000000	0.014344	-0.029208	0.005656	0.000000	0.000000	2.000000	162.000000	0.000000
15342.797297	0.101289	0.590934	-0.023616	84.054367	-12.903260	15.389937	-0.064461	0.000000	1.180815	0.000000	0.000000	0.000000	0.014344	-0.029208	0.005656	0.000000	0.000000	2.000000	162.000000	0.000000
15342.800631	0.101296	0.590836	-0.023588	84.054367	-12.903260	15.389937	-0.064461	0.000000	1.180815	0.000000	0.000000	0.000000	0.001994	-0.029194	0.008535	0.000000	0.000000	2.000000	162.000000	0.000000
15342.803964	0.101296	0.590836	-0.023588	84.060699	-12.916557	15.378136	-0.064461	0.000000	1.180815	0.000000	0.000000	0.000000	0.001994	-0.029194	0.008535	0.000000	0.000000	2.000000	162.000000	0.000000
15342.807297	0.101296	0.590836	-0.023588	84.060699	-12.916557	15.378136	-0.064461	0.000000	1.180815	0.000000	0.000000	0.000000	0.001994	-0.029194	0.008535	0.000000	0.000000	2.000000	162.000000	0.000000
15342.810631	0.101296	0.590836	-0.023588	84.060699	-12.916557	15.378136	-0.064461	0.000000	1.180815	0.000000	0.000000	0.000000	0.001994	-0.029194	0.008535	0.000000	0.000000	2.000000	162.000000	0.000000
15342.813964	0.101350	0.590710	-0.023354	84.067993	-12.850997	15.453520	-0.064793	0.000000	1.179392	0.000000	0.000000	0.000000	0.016388	-0.038062	0.070151	0.000000	0.000000	2.000000	162.000000	0.000000
15342.817297	0.101350	0.590710	-0.023354	84.067993	-12.850997	15.453520	-0.064793	0.000000	1.179392	0.000000	0.000000	0.000000	0.016388	-0.038062	0.070151	0.000000	0.000000	2.000000	162.000000	0.000000
15342.820631	0.101350	0.590710	-0.023354	84.067993	-12.850997	15.453520	-0.064793	0.000000	1.179392	0.000000	0.000000	0.000000	0.016388	-0.038062	0.070151	0.000000	0.000000	2.000000	162.000000	0.000000
15342.823964	0.101350	0.590710	-0.023354	84.080795	-12.561145	15.778135	-0.067524	0.000000	1.167700	0.000000	0.000000	0.000000	0.016388	-0.038062	0.070151	0.000000	0.000000	2.000000	162.000000	0.000000
15342.827297	0.101408	0.590692	-0.023109	84.080795	-12.561145	15.778135	-0.067524	0.000000	1.167700	0.000000	0.000000	0.000000	0.017205	-0.005192	0.073651	0.000000	0.000000	2.000000	162.000000	0.000000
15342.830631	0.101408	0.590692	-0.023109	84.080795	-12.561145	15.778135	-0.067524	0.000000	1.167700	0.000000	0.000000	0.000000	0.017205	-0.005192	0.073651	0.000000	0.000000	2.000000	162.000000	0.000000
15342.833964	0.101408	0.590692	-0.023109	84.103691	-11.948498	16.459276	-0.070392	0.000000	1.155425	0.000000	0.000000	0.000000	0.017205	-0.005192	0.073651	0.000000	0.000000	2.000000	162.000000	0.000000
15342.837297	0.101408	0.590692	-0.023109	84.103691	-11.948498	16.459276	-0.070392	0.000000	1.155425	0.000000	0.000000	0.000000	0.017205	-0.005192	0.073651	0.000000	0.000000	2.000000	162.000000	0.000000
15342.840631	0.101486	0.590675	-0.022868	84.103691	-11.948498	16.459276	-0.070392	0.000000	1.155425	0.000000	0.000000	0.000000	0.023390	-0.005244	0.072197	0.000000	0.000000	2.000000	162.000000	0.000000
15342.843964	0.101486	0.590675	-0.022868	84.144051	-11.030031	17.484243	-0.070392	0.000000	1.155425	0.000000	0.000000	0.000000	0.023390	-0.005244	0.072197	0.000000	0.000000	2.000000	162.000000	0.000000
15342.847297	0.101486	0.590675	-0.022868	84.144051	-11.030031	17.484243	-0.070392	0.000000	1.155425	0.000000	0.000000	0.000000	0.023390	-0.005244	0.072197	0.000000	0.000000	2.000000	162.000000	0.000000
15342.850631	0.101486	0.590675	-0.022868	84.144051	-11.030031	17.484243	-0.070392	0.000000	1.155425	0.000000	0.000000	0.000000	0.023390	-0.005244	0.072197	0.000000	0.000000	2.000000	162.000000	0.000000
15342.853964	0.101657	0.590713	-0.022321	84.180214	-9.953872	18.680155	-0.074290	0.000000	1.143392	0.000000	0.000000	0.000000	0.051420	0.011476	0.164160	0.000000	0.000000	2.000000	162.000000	0.000000
15342.857297	0.101657	0.590713	-0.022321	84.180214	-9.953872	18.680155	-0.074290	0.000000	1.143392	0.000000	0.000000	0.000000	0.051420	0.011476	0.164160	0.000000	0.000000	2.000000	162.000000	0.000000
15342.860631	0.101657	0.590713	-0.022321	84.180214	-9.953872	18.680155	-0.074290	0.000000	1.143392	0.000000	0.000000	0.000000	0.051420	0.011476	0.164160	0.000000	0.000000	2.000000	162.000000	0.000000
15342.863964	0.101657	0.590713	-0.022321	84.229248	-8.831687	19.934807	-0.082860	0.000000	1.116032	0.000000	0.000000	0.000000	0.051420	0.011476	0.164160	0.000000	0.000000	2.000000	162.000000	0.000000
15342.867297	0.101711	0.590744	-0.022089	84.229248	-8.831687	19.934807	-0.082860	0.000000	1.116032	0.000000	0.000000	0.000000	0.016212	0.009317	0.069349	0.000000	0.000000	2.000000	162.000000	0.000000
15342.870631	0.101711	0.590744	-0.022089	84.229248	-8.831687	19.934807	-0.082860	0.000000	1.116032	0.000000	0.000000	0.000000	0.016212	0.009317	0.069349	0.000000	0.000000	2.000000	162.000000	0.000000
15342.873964	0.101711	0.590744	-0.022089	84.299164	-7.756343	21.148952	-0.085562	0.000000	1.104474	0.000000	0.000000	0.000000	0.016212	0.009317	0.069349	0.000000	0.000000	2.000000	162.000000	0.000000
15342.877297	0.101711	0.590744	-0.022089	84.299164	-7.756343	21.148952	-0.085562	0.000000	1.104474	0.000000	0.000000	0.000000	0.016212	0.009317	0.069349	0.000000	0.000000	2.000000	162.000000	0.000000
15342.880631	0.101735	0.590763	-0.021894	84.299164	-7.756343	21.148952	-0.085562	0.000000	1.104474	0.000000	0.000000	0.000000	0.007198	0.005622	0.058764	0.000000	0.000000	2.000000	162.000000	0.000000
15342.883964	0.101735	0.590763	-0.021894	84.399788	-6.783785	22.257992	-0.085562	0.000000	1.104474	0.000000	0.000000	0.000000	0.007198	0.005622	0.058764	0.000000	0.000000	2.000000	162.000000	0.000000
15342.887297	0.101735	0.590763	-0.021894	84.399788	-6.783785	22.257992	-0.085562	0.000000	1.104474	0.000000	0.000000	0.000000	0.007198	0.005622	0.058764	0.000000	0.000000	2.000000	162.000000	0.000000
15342.890631	0.101735	0.590763	-0.021894	84.399788	-6.783785	22.257992	-0.085562	0.000000	1.104474	0.000000	0.000000	0.000000	0.007198	0.005622	0.058764	0.000000	0.000000	2.000000	162.000000	0.000000
15342.893964	0.101813	0.590745	-0.021653	84.516991	-5.790470	23.392721	-0.086762	0.000000	1.094680	0.000000	0.000000	0.000000	0.023404	-0.005358	0.072146	0.000000	0.000000	2.000000	162.000000	0.000000
15342.897297	0.101813	0.590745	-0.021653	84.516991	-5.790470	23.392721	-0.086762	0.000000	1.094680	0.000000	0.000000	0.000000	-0.000000	0.000006	-0.000000	0.000000	0.000000	2.000000	162.000000	0.000000
15342.900631	0.101813	0.590745	-0.021653	84.516991	-5.790470	23.392721	-0.086762	0.000000	1.094680	0.000000	0.000000	0.000000	-0.000000	0.000006	-0.000000	0.000000	0.000000	2.000000	162.000000	0.000000
15342.903964	0.101813	0.590745	-0.021653	84.603775	-4.742523	24.568724	-0.090662	0.000000	1.082656	0.000000	0.000000	0.000000	-0.000000	0.000006	-0.000000	0.000000	0.000000	2.000000	162.000000	0.000000
15342.907297	0.101813	0.590745	-0.021653	84.603775	-4.742523	24.568724	-0.090662	0.000000	1.082656	0.000000	0.000000	0.000000	-0.000000	0.000006	-0.000000	0.000000	0.000000	2.000000	162.000000	0.000000
15342.910631	0.101826	0.590708	-0.021599	84.603775	-4.742523	24.568724	-0.090662	0.000000	1.082656	0.000000	0.000000	0.000000	0.003806	-0.010980	0.016285	0.000000	0.000000	2.000000	162.000000	0.000000
15342.913964	0.101826	0.590708	-0.021599	84.644783	-3.831753	25.572844	-0.090662	0.000000	1.082656	0.000000	0.000000	0.000000	0.003806	-0.010980	0.016285	0.000000	0.000000	2.000000	162.000000	0.000000
15342.917297	0.101826	0.590708	-0.021599	84.644783	-3.831753	25.572844	-0.090662	0.000000	1.082656	0.000000	0.000000	0.000000	0.003806	-0.010980	0.016285	0.000000	0.000000	2.000000	162.000000	0.000000
15342.920631	0.101826	0.590708	-0.021599	84.644783	-3.831753	25.572844	-0.090662	0.000000	1.082656	0.000000	0.000000	0.000000	0.003806	-0.010980	0.016285	0.000000	0.000000	2.000000	162.000000	0.000000
15342.923964	0.101904	0.590555	-0.021639	84.675827	-3.245697	26.217497	-0.091297	0.000000	1.079942	0.000000	0.000000	0.000000	0.023332	-0.045850	-0.012127	0.000000	0.000000	2.000000	162.000000	0.000000
15342.927297	0.101904	0.590555	-0.021639	84.675827	-3.245697	26.217497	-0.091297	0.000000	1.079942	0.000000	0.000000	0.000000	0.023332	-0.045850	-0.012127	0.000000	0.000000	2.000000	162.000000	0.000000
15342.930631	0.101904	0.590555	-0.021639	84.675827	-3.245697	26.217497	-0.091297	0.000000	1.079942	0.000000	0.000000	0.000000	0.023332	-0.045850	-0.012127	0.000000	0.000000	2.000000	162.000000	0.000000
15342.933964	0.101904	0.590555	-0.021639	84.703392	-2.979532	26.513624	-0.095185	0.000000	1.081963	0.000000	0.000000	0.000000	0.023332	-0.045850	-0.012127	0.000000	0.000000	2.000000	162.000000	0.000000
15342.937297	0.101922	0.590446	-0.021656	84.703392	-2.979532	26.513624	-0.095185	0.000000	1.081963	0.000000	0.000000	0.000000	0.005382	-0.032998	-0.004968	0.000000	0.000000	2.000000	162.000000	0.000000
15342.940631	0.101922	0.590446	-0.021656	84.703392	-2.979532	26.513624	-0.095185	0.000000	1.081963	0.000000	0.000000	0.000000	0.005382	-0.032998	-0.004968	0.000000	0.000000	2.000000	162.000000	0.000000
15342.943964	0.101922	0.590446	-0.021656	84.722816	-2.987719	26.510130	-0.096082	0.000000	1.082791	0.000000	0.000000	0.000000	0.005382	-0.032998	-0.004968	0.000000	0.000000	2.000000	162.000000	0.000000
15342.947297	0.101922	0.590446	-0.021656	84.722816	-2.987719	26.510130	-0.096082	0.000000	1.082791	0.000000	0.000000	0.000000	0.005382	-0.032998	-0.004968	0.000000	0.000000	2.000000	162.000000	0.000000
15342.950631	0.101906	0.590305	-0.021724	84.722816	-2.987719	26.510130	-0.096082	0.000000	1.082791	0.000000	0.000000	0.000000	-0.004800	-0.042194	-0.020504	0.000000	0.000000	2.000000	162.000000	0.000000
15342.953964	0.101906	0.590305	-0.021724	84.744392	-3.043266	26.461411	-0.096082	0.000000	1.082791	0.000000	0.000000	0.000000	-0.004800	-0.042194	-0.020504	0.000000	0.000000	2.000000	162.000000	0.000000
15342.957297	0.101906	0.590305	-0.021724	84.744392	-3.043266	26.461411	-0.096082	0.000000	1.082791	0.000000	0.000000	0.000000	-0.004800	-0.042194	-0.020504	0.000000	0.000000	2.000000	162.000000	0.000000
15342.960631	0.101906	0.590305	-0.021724	84.744392	-3.043266	26.461411	-0.096082	0.000000	1.082791	0.000000	0.000000	0.000000	-0.004800	-0.042194	-0.020504	0.000000	0.000000	2.000000	162.000000	0.000000
15342.963964	0.101806	0.590030	-0.021778	84.768570	-2.894647	26.636658	-0.095282	0.000000	1.086208	0.000000	0.000000	0.000000	-0.029937	-0.082483	-0.016143	0.000000	0.000000	2.000000	162.000000	0.000000
15342.967297	0.101806	0.590030	-0.021778	84.768570	-2.894647	26.636658	-0.095282	0.000000	1.086208	0.000000	0.000000	0.000000	-0.029937	-0.082483	-0.016143	0.000000	0.000000	2.000000	162.000000	0.000000
15342.970631	0.101806	0.590030	-0.021778	84.768570	-2.894647	26.636658	-0.095282	0.000000	1.086208	0.000000	0.000000	0.000000	-0.029937	-0.082483	-0.016143	0.000000	0.000000	2.000000	162.000000	0.000000
15342.973964	0.101806	0.590030	-0.021778	84.806274	-2.382089	27.219143	-0.090293	0.000000	1.088899	0.000000	0.000000	0.000000	-0.029937	-0.082483	-0.016143	0.000000	0.000000	2.000000	162.000000	0.000000
15342.977297	0.101718	0.589877	-0.021780	84.806274	-2.382089	27.219143	-0.090293	0.000000	1.088899	0.000000	0.000000	0.000000	-0.026297	-0.045809	-0.000600	0.000000	0.000000	2.000000	162.000000	0.000000
15342.980631	0.101718	0.589877	-0.021780	84.806274	-2.382089	27.219143	-0.090293	0.000000	1.088899	0.000000	0.000000	0.000000	-0.026297	-0.045809	-0.000600	0.000000	0.000000	2.000000	162.000000	0.000000
15342.983964	0.101718	0.589877	-0.021780	84.852654	-1.506862	28.193518	-0.085910	0.000000	1.088999	0.000000	0.000000	0.000000	-0.026297	-0.045809	-0.000600	0.000000	0.000000	2.000000	162.000000	0.000000
15342.987297	0.101668	0.589706	-0.021716	84.852654	-1.506862	28.193518	-0.085910	0.000000	1.088999	0.000000	0.000000	0.000000	-0.015146	-0.051303	0.019158	0.000000	0.000000	2.000000	162.000000	0.000000
15342.990631	0.101668	0.589706	-0.021716	84.852654	-1.506862	28.193518	-0.085910	0.000000	1.088999	0.000000	0.000000	0.000000	-0.015146	-0.051303	0.019158	0.000000	0.000000	2.000000	162.000000	0.000000
15342.993964	0.101668	0.589706	-0.021716	84.914078	-0.194015	29.651026	-0.083386	0.000000	1.085806	0.000000	0.000000	0.000000	-0.015146	-0.051303	0.019158	0.000000	0.000000	2.000000	162.000000	0.000000
15342.997297	0.101668	0.589706	-0.021716	84.914078	-0.194015	29.651026	-0.083386	0.000000	1.085806	0.000000	0.000000	0.000000	-0.015146	-0.051303	0.019158	0.000000	0.000000	2.000000	162.000000	0.000000
15343.000631	0.101640	0.589511	-0.021650	84.914078	-0.194015	29.651026	-0.083386	0.000000	1.085806	0.000000	0.000000	0.000000	-0.008457	-0.058632	0.019802	0.000000	0.000000	2.000000	162.000000	0.000000
15343.003964	0.101640	0.589511	-0.021650	84.977692	1.582302	31.603535	-0.083386	0.000000	1.085806	0.000000	0.000000	0.000000	-0.008457	-0.058632	0.019802	0.000000	0.000000	2.000000	162.000000	0.000000
15343.007297	0.101654	0.589291	-0.021587	84.977692	1.582302	31.603535	-0.083386	0.000000	1.085806	0.000000	0.000000	0.000000	0.004432	-0.065972	0.018990	0.000000	0.000000	2.000000	162.000000	0.000000
15343.010631	0.101654	0.589291	-0.021587	84.977692	1.582302	31.603535	-0.083386	0.000000	1.085806	0.000000	0.000000	0.000000	0.004432	-0.065972	0.018990	0.000000	0.000000	2.000000	162.000000	0.000000
15343.013964	0.101654	0.589291	-0.021587	85.043465	3.482446	33.685406	-0.082715	0.000000	1.079340	0.000000	0.000000	0.000000	0.004432	-0.065972	0.018990	0.000000	0.000000	2.000000	162.000000	0.000000
15343.017297	0.101654	0.589291	-0.021587	85.043465	3.482446	33.685406	-0.082715	0.000000	1.079340	0.000000	0.000000	0.000000	0.004432	-0.065972	0.018990	0.000000	0.000000	2.000000	162.000000	0.000000
15343.020631	0.101697	0.589040	-0.021498	85.043465	3.482446	33.685406	-0.082715	0.000000	1.079340	0.000000	0.000000	0.000000	0.012769	-0.075172	0.026688	0.000000	0.000000	2.000000	162.000000	0.000000
15343.023964	0.101697	0.589040	-0.021498	85.099586	5.167437	35.522030	-0.082715	0.000000	1.079340	0.000000	0.000000	0.000000	0.012769	-0.075172	0.026688	0.000000	0.000000	2.000000	162.000000	0.000000
15343.027297	0.101697	0.589040	-0.021498	85.099586	5.167437	35.522030	-0.082715	0.000000	1.079340	0.000000	0.000000	0.000000	0.012769	-0.075172	0.026688	0.000000	0.000000	2.000000	162.000000	0.000000
15343.030631	0.101697	0.589040	-0.021498	85.099586	5.167437	35.522030	-0.082715	0.000000	1.079340	0.000000	0.000000	0.000000	0.012769	-0.075172	0.026688	0.000000	0.000000	2.000000	162.000000	0.000000
15343.033964	0.101894	0.588484	-0.021307	85.151077	6.300044	36.750797	-0.084843	0.000000	1.074893	0.000000	0.000000	0.000000	0.059188	-0.166918	0.057260	0.000000	0.000000	2.000000	162.000000	0.000000
15343.037297	0.101894	0.588484	-0.021307	85.151077	6.300044	36.750797	-0.084843	0.000000	1.074893	0.000000	0.000000	0.000000	0.000001	0.000005	0.000000	0.000000	0.000000	2.000000	162.000000	0.000000
15343.040631	0.101894	0.588484	-0.021307	85.151077	6.300044	36.750797	-0.084843	0.000000	1.074893	0.000000	0.000000	0.000000	0.000001	0.000005	0.000000	0.000000	0.000000	2.000000	162.000000	0.000000
15343.043964	0.101894	0.588484	-0.021307	85.194092	6.791759	37.279346	-0.094708	0.000000	1.065349	0.000000	0.000000	0.000000	0.000001	0.000005	0.000000	0.000000	0.000000	2.000000	162.000000	0.000000
15343.047297	0.101894	0.588484	-0.021307	85.194092	6.791759	37.279346	-0.094708	0.000000	1.065349	0.000000	0.000000	0.000000	0.000001	0.000005	0.000000	0.000000	0.000000	2.000000	162.000000	0.000000
15343.050631	0.102028	0.588178	-0.021200	85.194092	6.791759	37.279346	-0.094708	0.000000	1.065349	0.000000	0.000000	0.000000	0.040222	-0.091767	0.031990	0.000000	0.000000	2.000000	162.000000	0.000000
15343.053964	0.102028	0.588178	-0.021200	85.237785	6.760095	37.240948	-0.094708	0.000000	1.065349	0.000000	0.000000	0.000000	0.040222	-0.091767	0.031990	0.000000	0.000000	2.000000	162.000000	0.000000
15343.057297	0.102028	0.588178	-0.021200	85.237785	6.760095	37.240948	-0.094708	0.000000	1.065349	0.000000	0.000000	0.000000	0.040222	-0.091767	0.031990	0.000000	0.000000	2.000000	162.000000	0.000000
15343.060631	0.102028	0.588178	-0.021200	85.237785	6.760095	37.240948	-0.094708	0.000000	1.065349	0.000000	0.000000	0.000000	0.040222	-0.091767	0.031990	0.000000	0.000000	2.000000	162.000000	0.000000
15343.063964	0.102169	0.587456	-0.020971	85.284492	6.699184	37.177128	-0.101411	0.000000	1.060018	0.000000	0.000000	0.000000	0.042302	-0.216614	0.068763	0.000000	0.000000	2.000000	162.000000	0.000000
15343.067297	0.102169	0.587456	-0.020971	85.284492	6.699184	37.177128	-0.101411	0.000000	1.060018	0.000000	0.000000	0.000000	-0.000001	0.000001	-0.000000	0.000000	0.000000	2.000000	162.000000	0.000000
15343.070631	0.102169	0.587456	-0.020971	85.284492	6.699184	37.177128	-0.101411	0.000000	1.060018	0.000000	0.000000	0.000000	-0.000001	0.000001	-0.000000	0.000000	0.000000	2.000000	162.000000	0.000000
15343.073964	0.102169	0.587456	-0.020971	85.334236	6.632671	37.107635	-0.108462	0.000000	1.048557	0.000000	0.000000	0.000000	-0.000001	0.000001	-0.000000	0.000000	0.000000	2.000000	162.000000	0.000000
15343.077297	0.102169	0.587456	-0.020971	85.334236	6.632671	37.107635	-0.108462	0.000000	1.048557	0.000000	0.000000	0.000000	-0.000001	0.000001	-0.000000	0.000000	0.000000	2.000000	162.000000	0.000000
15343.080631	0.102186	0.587052	-0.020901	85.334236	6.632671	37.107635	-0.108462	0.000000	1.048557	0.000000	0.000000	0.000000	0.004954	-0.121086	0.021154	0.000000	0.000000	2.000000	162.000000	0.000000
15343.083964	0.102186	0.587052	-0.020901	85.390190	6.550247	37.027695	-0.108462	0.000000	1.048557	0.000000	0.000000	0.000000	0.004954	-0.121086	0.021154	0.000000	0.000000	2.000000	162.000000	0.000000
15343.087297	0.102186	0.587052	-0.020901	85.390190	6.550247	37.027695	-0.108462	0.000000	1.048557	0.000000	0.000000	0.000000	0.004954	-0.121086	0.021154	0.000000	0.000000	2.000000	162.000000	0.000000
15343.090631	0.102186	0.587052	-0.020901	85.390190	6.550247	37.027695	-0.108462	0.000000	1.048557	0.000000	0.000000	0.000000	0.004954	-0.121086	0.021154	0.000000	0.000000	2.000000	162.000000	0.000000
15343.093964	0.102151	0.586159	-0.020674	85.449211	6.458562	36.941151	-0.109288	0.000000	1.045031	0.000000	0.000000	0.000000	-0.010280	-0.268023	0.068104	0.000000	0.000000	2.000000	162.000000	0.000000
15343.097297	0.102151	0.586159	-0.020674	85.449211	6.458562	36.941151	-0.109288	0.000000	1.045031	0.000000	0.000000	0.000000	-0.000000	0.000001	-0.000000	0.000000	0.000000	2.000000	162.000000	0.000000
15343.100631	0.102151	0.586159	-0.020674	85.449211	6.458562	36.941151	-0.109288	0.000000	1.045031	0.000000	0.000000	0.000000	-0.000000	0.000001	-0.000000	0.000000	0.000000	2.000000	162.000000	0.000000
15343.103964	0.102151	0.586159	-0.020674	85.514503	6.349745	36.842907	-0.107575	0.000000	1.033681	0.000000	0.000000	0.000000	-0.000000	0.000001	-0.000000	0.000000	0.000000	2.000000	162.000000	0.000000
15343.107297	0.102151	0.586159	-0.020674	85.514503	6.349745	36.842907	-0.107575	0.000000	1.033681	0.000000	0.000000	0.000000	-0.000000	0.000001	-0.000000	0.000000	0.000000	2.000000	162.000000	0.000000
15343.110631	0.102117	0.585651	-0.020539	85.514503	6.349745	36.842907	-0.107575	0.000000	1.033681	0.000000	0.000000	0.000000	-0.010213	-0.152434	0.040438	0.000000	0.000000	2.000000	162.000000	0.000000
15343.113964	0.102117	0.585651	-0.020539	85.579781	6.240654	36.741684	-0.107575	0.000000	1.033681	0.000000	0.000000	0.000000	-0.010213	-0.152434	0.040438	0.000000	0.000000	2.000000	162.000000	0.000000
15343.117297	0.102083	0.585143	-0.020405	85.579781	6.240654	36.741684	-0.107575	0.000000	1.033681	0.000000	0.000000	0.000000	-0.010266	-0.152449	0.040269	0.000000	0.000000	2.000000	162.000000	0.000000
15343.120631	0.102083	0.585143	-0.020405	85.579781	6.240654	36.741684	-0.107575	0.000000	1.033681	0.000000	0.000000	0.000000	-0.010266	-0.152449	0.040269	0.000000	0.000000	2.000000	162.000000	0.000000
15343.123964	0.102083	0.585143	-0.020405	85.645264	6.151661	36.659466	-0.104161	0.000000	1.020229	0.000000	0.000000	0.000000	-0.010266	-0.152449	0.040269	0.000000	0.000000	2.000000	162.000000	0.000000
15343.127297	0.102083	0.585143	-0.020405	85.645264	6.151661	36.659466	-0.104161	0.000000	1.020229	0.000000	0.000000	0.000000	-0.010266	-0.152449	0.040269	0.000000	0.000000	2.000000	162.000000	0.000000
15343.130631	0.102070	0.584634	-0.020276	85.645264	6.151661	36.659466	-0.104161	0.000000	1.020229	0.000000	0.000000	0.000000	-0.004090	-0.152501	0.038647	0.000000	0.000000	2.000000	162.000000	0.000000
15343.133964	0.102070	0.584634	-0.020276	85.710518	6.044913	36.552418	-0.104161	0.000000	1.020229	0.000000	0.000000	0.000000	-0.004090	-0.152501	0.038647	0.000000	0.000000	2.000000	162.000000	0.000000
15343.137297	0.102097	0.584126	-0.020157	85.710518	6.044913	36.552418	-0.104161	0.000000	1.020229	0.000000	0.000000	0.000000	0.008309	-0.152535	0.035572	0.000000	0.000000	2.000000	162.000000	0.000000
15343.140631	0.102097	0.584126	-0.020157	85.710518	6.044913	36.552418	-0.104161	0.000000	1.020229	0.000000	0.000000	0.000000	0.008309	-0.152535	0.035572	0.000000	0.000000	2.000000	162.000000	0.000000
15343.143964	0.102097	0.584126	-0.020157	85.775711	5.937562	36.442047	-0.104864	0.000000	1.007860	0.000000	0.000000	0.000000	0.008309	-0.152535	0.035572	0.000000	0.000000	2.000000	162.000000	0.000000
15343.147297	0.102097	0.584126	-0.020157	85.775711	5.937562	36.442047	-0.104864	0.000000	1.007860	0.000000	0.000000	0.000000	0.008309	-0.152535	0.035572	0.000000	0.000000	2.000000	162.000000	0.000000
15343.150631	0.102142	0.583599	-0.020061	85.775711	5.937562	36.442047	-0.104864	0.000000	1.007860	0.000000	0.000000	0.000000	0.013322	-0.157990	0.028916	0.000000	0.000000	2.000000	162.000000	0.000000
15343.153964	0.102142	0.583599	-0.020061	85.840935	5.826770	36.328239	-0.104864	0.000000	1.007860	0.000000	0.000000	0.000000	0.013322	-0.157990	0.028916	0.000000	0.000000	2.000000	162.000000	0.000000
15343.157297	0.102183	0.583122	-0.019978	85.840935	5.826770	36.328239	-0.104864	0.000000	1.007860	0.000000	0.000000	0.000000	0.012341	-0.143307	0.024716	0.000000	0.000000	2.000000	162.000000	0.000000
15343.160631	0.102183	0.583122	-0.019978	85.840935	5.826770	36.328239	-0.104864	0.000000	1.007860	0.000000	0.000000	0.000000	0.012341	-0.143307	0.024716	0.000000	0.000000	2.000000	162.000000	0.000000
15343.163964	0.102183	0.583122	-0.019978	85.899879	5.723621	36.222084	-0.109141	0.000000	0.998921	0.000000	0.000000	0.000000	0.012341	-0.143307	0.024716	0.000000	0.000000	2.000000	162.000000	0.000000
15343.167297	0.102183	0.583122	-0.019978	85.899879	5.723621	36.222084	-0.109141	0.000000	0.998921	0.000000	0.000000	0.000000	0.012341	-0.143307	0.024716	0.000000	0.000000	2.000000	162.000000	0.000000
15343.170631	0.102228	0.582662	-0.019880	85.899879	5.723621	36.222084	-0.109141	0.000000	0.998921	0.000000	0.000000	0.000000	0.013489	-0.137902	0.029611	0.000000	0.000000	2.000000	162.000000	0.000000
15343.173964	0.102228	0.582662	-0.019880	85.955765	5.623291	36.118801	-0.109141	0.000000	0.998921	0.000000	0.000000	0.000000	0.013489	-0.137902	0.029611	0.000000	0.000000	2.000000	162.000000	0.000000
15343.177297	0.102228	0.582662	-0.019880	85.955765	5.623291	36.118801	-0.109141	0.000000	0.998921	0.000000	0.000000	0.000000	0.013489	-0.137902	0.029611	0.000000	0.000000	2.000000	162.000000	0.000000
15343.180631	0.102228	0.582662	-0.019880	85.955765	5.623291	36.118801	-0.109141	0.000000	0.998921	0.000000	0.000000	0.000000	0.013489	-0.137902	0.029611	0.000000	0.000000	2.000000	162.000000	0.000000
15343.183964	0.102279	0.581854	-0.019752	86.008499	5.523259	36.018520	-0.111390	0.000000	0.993986	0.000000	0.000000	0.000000	0.015506	-0.242487	0.038223	0.000000	0.000000	2.000000	162.000000	0.000000
15343.187297	0.102279	0.581854	-0.019752	86.008499	5.523259	36.018520	-0.111390	0.000000	0.993986	0.000000	0.000000	0.000000	0.000001	0.000002	0.000000	0.000000	0.000000	2.000000	162.000000	0.000000
15343.190631	0.102279	0.581854	-0.019752	86.008499	5.523259	36.018520	-0.111390	0.000000	0.993986	0.000000	0.000000	0.000000	0.000001	0.000002	0.000000	0.000000	0.000000	2.000000	162.000000	0.000000
15343.193964	0.102279	0.581854	-0.019752	86.054794	5.410401	35.903751	-0.113974	0.000000	0.987615	0.000000	0.000000	0.000000	0.000001	0.000002	0.000000	0.000000	0.000000	2.000000	162.000000	0.000000
15343.197297	0.102279	0.581854	-0.019752	86.054794	5.410401	35.903751	-0.113974	0.000000	0.987615	0.000000	0.000000	0.000000	0.000001	0.000002	0.000000	0.000000	0.000000	2.000000	162.000000	0.000000
15343.200631	0.102288	0.581480	-0.019717	86.054794	5.410401	35.903751	-0.113974	0.000000	0.987615	0.000000	0.000000	0.000000	0.002491	-0.111930	0.010655	0.000000	0.000000	2.000000	162.000000	0.000000
15343.203964	0.102288	0.581480	-0.019717	86.098213	5.323803	35.816933	-0.113974	0.000000	0.987615	0.000000	0.000000	0.000000	0.002491	-0.111930	0.010655	0.000000	0.000000	2.000000	162.000000	0.000000
15343.207297	0.102288	0.581480	-0.019717	86.098213	5.323803	35.816933	-0.113974	0.000000	0.987615	0.000000	0.000000	0.000000	0.002491	-0.111930	0.010655	0.000000	0.000000	2.000000	162.000000	0.000000
15343.210631	0.102288	0.581480	-0.019717	86.098213	5.323803	35.816933	-0.113974	0.000000	0.987615	0.000000	0.000000	0.000000	0.002491	-0.111930	0.010655	0.000000	0.000000	2.000000	162.000000	0.000000
15343.213964	0.102242	0.580895	-0.019723	86.138519	5.236138	35.734558	-0.114389	0.000000	0.985839	0.000000	0.000000	0.000000	-0.013601	-0.175700	-0.001966	0.000000	0.000000	2.000000	162.000000	0.000000
15343.217297	0.102242	0.580895	-0.019723	86.138519	5.236138	35.734558	-0.114389	0.000000	0.985839	0.000000	0.000000	0.000000	-0.013601	-0.175700	-0.001966	0.000000	0.000000	2.000000	162.000000	0.000000
15343.220631	0.102242	0.580895	-0.019723	86.138519	5.236138	35.734558	-0.114389	0.000000	0.985839	0.000000	0.000000	0.000000	-0.013601	-0.175700	-0.001966	0.000000	0.000000	2.000000	162.000000	0.000000
15343.223964	0.102242	0.580895	-0.019723	86.172646	5.159838	35.663517	-0.112122	0.000000	0.986167	0.000000	0.000000	0.000000	-0.013601	-0.175700	-0.001966	0.000000	0.000000	2.000000	162.000000	0.000000
15343.227297	0.102170	0.580658	-0.019754	86.172646	5.159838	35.663517	-0.112122	0.000000	0.986167	0.000000	0.000000	0.000000	-0.021845	-0.071134	-0.009138	0.000000	0.000000	2.000000	162.000000	0.000000
15343.230631	0.102170	0.580658	-0.019754	86.172646	5.159838	35.663517	-0.112122	0.000000	0.986167	0.000000	0.000000	0.000000	-0.021845	-0.071134	-0.009138	0.000000	0.000000	2.000000	162.000000	0.000000
15343.233964	0.102170	0.580658	-0.019754	86.197441	5.096550	35.610977	-0.108482	0.000000	0.987690	0.000000	0.000000	0.000000	-0.021845	-0.071134	-0.009138	0.000000	0.000000	2.000000	162.000000	0.000000
15343.237297	0.102170	0.580658	-0.019754	86.197441	5.096550	35.610977	-0.108482	0.000000	0.987690	0.000000	0.000000	0.000000	-0.021845	-0.071134	-0.009138	0.000000	0.000000	2.000000	162.000000	0.000000
15343.240631	0.102098	0.580488	-0.019781	86.197441	5.096550	35.610977	-0.108482	0.000000	0.987690	0.000000	0.000000	0.000000	-0.021586	-0.051015	-0.008043	0.000000	0.000000	2.000000	162.000000	0.000000
15343.243964	0.102098	0.580488	-0.019781	86.216026	5.048691	35.571198	-0.108482	0.000000	0.987690	0.000000	0.000000	0.000000	-0.021586	-0.051015	-0.008043	0.000000	0.000000	2.000000	162.000000	0.000000
15343.247297	0.102098	0.580488	-0.019781	86.216026	5.048691	35.571198	-0.108482	0.000000	0.987690	0.000000	0.000000	0.000000	-0.021586	-0.051015	-0.008043	0.000000	0.000000	2.000000	162.000000	0.000000
15343.250631	0.102098	0.580488	-0.019781	86.216026	5.048691	35.571198	-0.108482	0.000000	0.987690	0.000000	0.000000	0.000000	-0.021586	-0.051015	-0.008043	0.000000	0.000000	2.000000	162.000000	0.000000
15343.253964	0.101975	0.580306	-0.019838	86.228409	5.016566	35.544449	-0.104884	0.000000	0.989030	0.000000	0.000000	0.000000	-0.036869	-0.054400	-0.017274	0.000000	0.000000	2.000000	162.000000	0.000000
15343.257297	0.101975	0.580306	-0.019838	86.228409	5.016566	35.544449	-0.104884	0.000000	0.989030	0.000000	0.000000	0.000000	-0.036869	-0.054400	-0.017274	0.000000	0.000000	2.000000	162.000000	0.000000
15343.260631	0.101975	0.580306	-0.019838	86.228409	5.016566	35.544449	-0.104884	0.000000	0.989030	0.000000	0.000000	0.000000	-0.036869	-0.054400	-0.017274	0.000000	0.000000	2.000000	162.000000	0.000000
15343.263964	0.101975	0.580306	-0.019838	86.231529	5.007143	35.537754	-0.098739	0.000000	0.991909	0.000000	0.000000	0.000000	-0.036869	-0.054400	-0.017274	0.000000	0.000000	2.000000	162.000000	0.000000
15343.267297	0.101945	0.580295	-0.019874	86.231529	5.007143	35.537754	-0.098739	0.000000	0.991909	0.000000	0.000000	0.000000	-0.009052	-0.003411	-0.010662	0.000000	0.000000	2.000000	162.000000	0.000000
15343.270631	0.101945	0.580295	-0.019874	86.231529	5.007143	35.537754	-0.098739	0.000000	0.991909	0.000000	0.000000	0.000000	-0.009052	-0.003411	-0.010662	0.000000	0.000000	2.000000	162.000000	0.000000
15343.273964	0.101945	0.580295	-0.019874	86.228409	5.013835	35.544426	-0.097231	0.000000	0.993686	0.000000	0.000000	0.000000	-0.009052	-0.003411	-0.010662	0.000000	0.000000	2.000000	162.000000	0.000000
15343.277297	0.101945	0.580295	-0.019874	86.228409	5.013835	35.544426	-0.097231	0.000000	0.993686	0.000000	0.000000	0.000000	-0.009052	-0.003411	-0.010662	0.000000	0.000000	2.000000	162.000000	0.000000
15343.280631	0.101932	0.580333	-0.019927	86.228409	5.013835	35.544426	-0.097231	0.000000	0.993686	0.000000	0.000000	0.000000	-0.003740	0.011320	-0.016045	0.000000	0.000000	2.000000	162.000000	0.000000
15343.283964	0.101932	0.580333	-0.019927	86.219124	5.036587	35.564541	-0.097231	0.000000	0.993686	0.000000	0.000000	0.000000	-0.003740	0.011320	-0.016045	0.000000	0.000000	2.000000	162.000000	0.000000
15343.287297	0.101932	0.580333	-0.019927	86.219124	5.036587	35.564541	-0.097231	0.000000	0.993686	0.000000	0.000000	0.000000	-0.003740	0.011320	-0.016045	0.000000	0.000000	2.000000	162.000000	0.000000
15343.290631	0.101932	0.580333	-0.019927	86.219124	5.036587	35.564541	-0.097231	0.000000	0.993686	0.000000	0.000000	0.000000	-0.003740	0.011320	-0.016045	0.000000	0.000000	2.000000	162.000000	0.000000
15343.293964	0.101968	0.580498	-0.019959	86.206665	5.065891	35.591141	-0.096607	0.000000	0.996360	0.000000	0.000000	0.000000	0.010885	0.049531	-0.009630	0.000000	0.000000	2.000000	162.000000	0.000000
15343.297297	0.101968	0.580498	-0.019959	86.206665	5.065891	35.591141	-0.096607	0.000000	0.996360	0.000000	0.000000	0.000000	0.010885	0.049531	-0.009630	0.000000	0.000000	2.000000	162.000000	0.000000
15343.300631	0.101968	0.580498	-0.019959	86.206665	5.065891	35.591141	-0.096607	0.000000	0.996360	0.000000	0.000000	0.000000	0.010885	0.049531	-0.009630	0.000000	0.000000	2.000000	162.000000	0.000000
15343.303964	0.101968	0.580498	-0.019959	86.188179	5.108119	35.630791	-0.098421	0.000000	0.997965	0.000000	0.000000	0.000000	0.010885	0.049531	-0.009630	0.000000	0.000000	2.000000	162.000000	0.000000
15343.307297	0.102006	0.580638	-0.019985	86.188179	5.108119	35.630791	-0.098421	0.000000	0.997965	0.000000	0.000000	0.000000	0.011339	0.042188	-0.007679	0.000000	0.000000	2.000000	162.000000	0.000000
15343.310631	0.102006	0.580638	-0.019985	86.188179	5.108119	35.630791	-0.098421	0.000000	0.997965	0.000000	0.000000	0.000000	0.011339	0.042188	-0.007679	0.000000	0.000000	2.000000	162.000000	0.000000
15343.313964	0.102006	0.580638	-0.019985	86.172600	5.146192	35.663460	-0.100311	0.000000	0.999245	0.000000	0.000000	0.000000	0.011339	0.042188	-0.007679	0.000000	0.000000	2.000000	162.000000	0.000000
15343.317297	0.102006	0.580638	-0.019985	86.172600	5.146192	35.663460	-0.100311	0.000000	0.999245	0.000000	0.000000	0.000000	0.011339	0.042188	-0.007679	0.000000	0.000000	2.000000	162.000000	0.000000
15343.320631	0.102029	0.580772	-0.019982	86.172600	5.146192	35.663460	-0.100311	0.000000	0.999245	0.000000	0.000000	0.000000	0.006754	0.040215	0.000801	0.000000	0.000000	2.000000	162.000000	0.000000
15343.323964	0.102029	0.580772	-0.019982	86.153961	5.187731	35.702358	-0.100311	0.000000	0.999245	0.000000	0.000000	0.000000	0.006754	0.040215	0.000801	0.000000	0.000000	2.000000	162.000000	0.000000
15343.327297	0.102029	0.580772	-0.019982	86.153961	5.187731	35.702358	-0.100311	0.000000	0.999245	0.000000	0.000000	0.000000	0.006754	0.040215	0.000801	0.000000	0.000000	2.000000	162.000000	0.000000
15343.330631	0.102029	0.580772	-0.019982	86.153961	5.187731	35.702358	-0.100311	0.000000	0.999245	0.000000	0.000000	0.000000	0.006754	0.040215	0.000801	0.000000	0.000000	2.000000	162.000000	0.000000
15343.333964	0.102059	0.581036	-0.020041	86.138466	5.222538	35.734505	-0.101437	0.000000	0.999112	0.000000	0.000000	0.000000	0.009024	0.078973	-0.017583	0.000000	0.000000	2.000000	162.000000	0.000000
15343.337297	0.102059	0.581036	-0.020041	86.138466	5.222538	35.734505	-0.101437	0.000000	0.999112	0.000000	0.000000	0.000000	0.009024	0.078973	-0.017583	0.000000	0.000000	2.000000	162.000000	0.000000
15343.340631	0.102059	0.581036	-0.020041	86.138466	5.222538	35.734505	-0.101437	0.000000	0.999112	0.000000	0.000000	0.000000	0.009024	0.078973	-0.017583	0.000000	0.000000	2.000000	162.000000	0.000000
15343.343964	0.102059	0.581036	-0.020041	86.122986	5.251642	35.766457	-0.102941	0.000000	1.002042	0.000000	0.000000	0.000000	0.009024	0.078973	-0.017583	0.000000	0.000000	2.000000	162.000000	0.000000
15343.347297	0.102026	0.581140	-0.020086	86.122986	5.251642	35.766457	-0.102941	0.000000	1.002042	0.000000	0.000000	0.000000	-0.009715	0.031376	-0.013498	0.000000	0.000000	2.000000	162.000000	0.000000
15343.350631	0.102026	0.581140	-0.020086	86.122986	5.251642	35.766457	-0.102941	0.000000	1.002042	0.000000	0.000000	0.000000	-0.009715	0.031376	-0.013498	0.000000	0.000000	2.000000	162.000000	0.000000
15343.353964	0.102026	0.581140	-0.020086	86.113747	5.267906	35.785469	-0.101322	0.000000	1.004292	0.000000	0.000000	0.000000	-0.009715	0.031376	-0.013498	0.000000	0.000000	2.000000	162.000000	0.000000
15343.357297	0.102026	0.581140	-0.020086	86.113747	5.267906	35.785469	-0.101322	0.000000	1.004292	0.000000	0.000000	0.000000	-0.009715	0.031376	-0.013498	0.000000	0.000000	2.000000	162.000000	0.000000
15343.360631	0.101969	0.581227	-0.020143	86.113747	5.267906	35.785469	-0.101322	0.000000	1.004292	0.000000	0.000000	0.000000	-0.017119	0.025976	-0.017117	0.000000	0.000000	2.000000	162.000000	0.000000
15343.363964	0.101969	0.581227	-0.020143	86.107605	5.272359	35.798115	-0.101322	0.000000	1.004292	0.000000	0.000000	0.000000	-0.017119	0.025976	-0.017117	0.000000	0.000000	2.000000	162.000000	0.000000
15343.367297	0.101969	0.581227	-0.020143	86.107605	5.272359	35.798115	-0.101322	0.000000	1.004292	0.000000	0.000000	0.000000	-0.017119	0.025976	-0.017117	0.000000	0.000000	2.000000	162.000000	0.000000
15343.370631	0.101969	0.581227	-0.020143	86.107605	5.272359	35.798115	-0.101322	0.000000	1.004292	0.000000	0.000000	0.000000	-0.017119	0.025976	-0.017117	0.000000	0.000000	2.000000	162.000000	0.000000
15343.373964	0.101850	0.581313	-0.020185	86.104393	5.270420	35.804337	-0.098468	0.000000	1.007145	0.000000	0.000000	0.000000	-0.035790	0.025977	-0.012772	0.000000	0.000000	2.000000	162.000000	0.000000
15343.377297	0.101850	0.581313	-0.020185	86.104393	5.270420	35.804337	-0.098468	0.000000	1.007145	0.000000	0.000000	0.000000	-0.035790	0.025977	-0.012772	0.000000	0.000000	2.000000	162.000000	0.000000
15343.380631	0.101850	0.581313	-0.020185	86.104393	5.270420	35.804337	-0.098468	0.000000	1.007145	0.000000	0.000000	0.000000	-0.035790	0.025977	-0.012772	0.000000	0.000000	2.000000	162.000000	0.000000
15343.383964	0.101850	0.581313	-0.020185	86.101326	5.268571	35.810680	-0.092504	0.000000	1.009273	0.000000	0.000000	0.000000	-0.035790	0.025977	-0.012772	0.000000	0.000000	2.000000	162.000000	0.000000
15343.387297	0.101782	0.581320	-0.020194	86.101326	5.268571	35.810680	-0.092504	0.000000	1.009273	0.000000	0.000000	0.000000	-0.020312	0.001955	-0.002694	0.000000	0.000000	2.000000	162.000000	0.000000
15343.390631	0.101782	0.581320	-0.020194	86.101326	5.268571	35.810680	-0.092504	0.000000	1.009273	0.000000	0.000000	0.000000	-0.020312	0.001955	-0.002694	0.000000	0.000000	2.000000	162.000000	0.000000
15343.393964	0.101782	0.581320	-0.020194	86.104393	5.251418	35.804386	-0.089118	0.000000	1.009722	0.000000	0.000000	0.000000	-0.020312	0.001955	-0.002694	0.000000	0.000000	2.000000	162.000000	0.000000
15343.397297	0.101782	0.581320	-0.020194	86.104393	5.251418	35.804386	-0.089118	0.000000	1.009722	0.000000	0.000000	0.000000	-0.020312	0.001955	-0.002694	0.000000	0.000000	2.000000	162.000000	0.000000
15343.400631	0.101705	0.581313	-0.020152	86.104393	5.251418	35.804386	-0.089118	0.000000	1.009722	0.000000	0.000000	0.000000	-0.023255	-0.001953	0.012840	0.000000	0.000000	2.000000	162.000000	0.000000
15343.403964	0.101705	0.581313	-0.020152	86.107506	5.234264	35.798080	-0.089118	0.000000	1.009722	0.000000	0.000000	0.000000	-0.023255	-0.001953	0.012840	0.000000	0.000000	2.000000	162.000000	0.000000
15343.407297	0.101705	0.581313	-0.020152	86.107506	5.234264	35.798080	-0.089118	0.000000	1.009722	0.000000	0.000000	0.000000	-0.023255	-0.001953	0.012840	0.000000	0.000000	2.000000	162.000000	0.000000
15343.410631	0.101705	0.581313	-0.020152	86.107506	5.234264	35.798080	-0.089118	0.000000	1.009722	0.000000	0.000000	0.000000	-0.023255	-0.001953	0.012840	0.000000	0.000000	2.000000	162.000000	0.000000
15343.413964	0.101517	0.581246	-0.020112	86.113747	5.210782	35.785511	-0.085243	0.000000	1.007582	0.000000	0.000000	0.000000	-0.056273	-0.020109	0.011920	0.000000	0.000000	2.000000	162.000000	0.000000
15343.417297	0.101517	0.581246	-0.020112	86.113747	5.210782	35.785511	-0.085243	0.000000	1.007582	0.000000	0.000000	0.000000	-0.056273	-0.020109	0.011920	0.000000	0.000000	2.000000	162.000000	0.000000
15343.420631	0.101517	0.581246	-0.020112	86.113747	5.210782	35.785511	-0.085243	0.000000	1.007582	0.000000	0.000000	0.000000	-0.056273	-0.020109	0.011920	0.000000	0.000000	2.000000	162.000000	0.000000
15343.423964	0.101517	0.581246	-0.020112	86.120201	5.207284	35.797226	-0.075864	0.000000	1.005596	0.000000	0.000000	0.000000	-0.056273	-0.020109	0.011920	0.000000	0.000000	2.000000	162.000000	0.000000
15343.427297	0.101432	0.581204	-0.020103	86.120201	5.207284	35.797226	-0.075864	0.000000	1.005596	0.000000	0.000000	0.000000	-0.025615	-0.012737	0.002695	0.000000	0.000000	2.000000	162.000000	0.000000
15343.430631	0.101432	0.581204	-0.020103	86.120201	5.207284	35.797226	-0.075864	0.000000	1.005596	0.000000	0.000000	0.000000	-0.025615	-0.012737	0.002695	0.000000	0.000000	2.000000	162.000000	0.000000
15343.433964	0.101432	0.581204	-0.020103	86.126419	5.186491	35.784508	-0.071595	0.000000	1.005147	0.000000	0.000000	0.000000	-0.025615	-0.012737	0.002695	0.000000	0.000000	2.000000	162.000000	0.000000
15343.437297	0.101367	0.581161	-0.020099	86.126419	5.186491	35.784508	-0.071595	0.000000	1.005147	0.000000	0.000000	0.000000	-0.019391	-0.012749	0.001245	0.000000	0.000000	2.000000	162.000000	0.000000
15343.440631	0.101367	0.581161	-0.020099	86.126419	5.186491	35.784508	-0.071595	0.000000	1.005147	0.000000	0.000000	0.000000	-0.019391	-0.012749	0.001245	0.000000	0.000000	2.000000	162.000000	0.000000
15343.443964	0.101367	0.581161	-0.020099	86.136391	5.233299	35.838997	-0.068363	0.000000	1.004939	0.000000	0.000000	0.000000	-0.019391	-0.012749	0.001245	0.000000	0.000000	2.000000	162.000000	0.000000
15343.447297	0.101367	0.581161	-0.020099	86.136391	5.233299	35.838997	-0.068363	0.000000	1.004939	0.000000	0.000000	0.000000	-0.019391	-0.012749	0.001245	0.000000	0.000000	2.000000	162.000000	0.000000
15343.450631	0.101340	0.581101	-0.020121	86.136391	5.233299	35.838997	-0.068363	0.000000	1.004939	0.000000	0.000000	0.000000	-0.008117	-0.018146	-0.006711	0.000000	0.000000	2.000000	162.000000	0.000000
15343.453964	0.101340	0.581101	-0.020121	86.143242	5.292028	35.899975	-0.068363	0.000000	1.004939	0.000000	0.000000	0.000000	-0.008117	-0.018146	-0.006711	0.000000	0.000000	2.000000	162.000000	0.000000
15343.457297	0.101340	0.581101	-0.020121	86.143242	5.292028	35.899975	-0.068363	0.000000	1.004939	0.000000	0.000000	0.000000	-0.008117	-0.018146	-0.006711	0.000000	0.000000	2.000000	162.000000	0.000000
15343.460631	0.101340	0.581101	-0.020121	86.143242	5.292028	35.899975	-0.068363	0.000000	1.004939	0.000000	0.000000	0.000000	-0.008117	-0.018146	-0.006711	0.000000	0.000000	2.000000	162.000000	0.000000
15343.463964	0.101388	0.581005	-0.020197	86.152489	5.275887	35.881046	-0.067010	0.000000	1.006058	0.000000	0.000000	0.000000	0.014428	-0.028927	-0.022625	0.000000	0.000000	2.000000	162.000000	0.000000
15343.467297	0.101388	0.581005	-0.020197	86.152489	5.275887	35.881046	-0.067010	0.000000	1.006058	0.000000	0.000000	0.000000	0.014428	-0.028927	-0.022625	0.000000	0.000000	2.000000	162.000000	0.000000
15343.470631	0.101388	0.581005	-0.020197	86.152489	5.275887	35.881046	-0.067010	0.000000	1.006058	0.000000	0.000000	0.000000	0.014428	-0.028927	-0.022625	0.000000	0.000000	2.000000	162.000000	0.000000
15343.473964	0.101388	0.581005	-0.020197	86.161766	5.265100	35.862068	-0.069415	0.000000	1.009828	0.000000	0.000000	0.000000	0.014428	-0.028927	-0.022625	0.000000	0.000000	2.000000	162.000000	0.000000
15343.477297	0.101439	0.580951	-0.020262	86.161766	5.265100	35.862068	-0.069415	0.000000	1.009828	0.000000	0.000000	0.000000	0.015138	-0.016163	-0.019539	0.000000	0.000000	2.000000	162.000000	0.000000
15343.480631	0.101439	0.580951	-0.020262	86.161766	5.265100	35.862068	-0.069415	0.000000	1.009828	0.000000	0.000000	0.000000	0.015138	-0.016163	-0.019539	0.000000	0.000000	2.000000	162.000000	0.000000
15343.483964	0.101439	0.580951	-0.020262	86.171112	5.254183	35.842949	-0.071938	0.000000	1.013085	0.000000	0.000000	0.000000	0.015138	-0.016163	-0.019539	0.000000	0.000000	2.000000	162.000000	0.000000
15343.487297	0.101439	0.580951	-0.020262	86.171112	5.254183	35.842949	-0.071938	0.000000	1.013085	0.000000	0.000000	0.000000	0.015138	-0.016163	-0.019539	0.000000	0.000000	2.000000	162.000000	0.000000
15343.490631	0.101495	0.580890	-0.020303	86.171112	5.254183	35.842949	-0.071938	0.000000	1.013085	0.000000	0.000000	0.000000	0.016770	-0.018126	-0.012499	0.000000	0.000000	2.000000	162.000000	0.000000
15343.493964	0.101495	0.580890	-0.020303	86.177307	5.252325	35.830204	-0.071938	0.000000	1.013085	0.000000	0.000000	0.000000	0.016770	-0.018126	-0.012499	0.000000	0.000000	2.000000	162.000000	0.000000
15343.497297	0.101495	0.580890	-0.020303	86.177307	5.252325	35.830204	-0.071938	0.000000	1.013085	0.000000	0.000000	0.000000	0.016770	-0.018126	-0.012499	0.000000	0.000000	2.000000	162.000000	0.000000
15343.500631	0.101495	0.580890	-0.020303	86.177307	5.252325	35.830204	-0.071938	0.000000	1.013085	0.000000	0.000000	0.000000	0.016770	-0.018126	-0.012499	0.000000	0.000000	2.000000	162.000000	0.000000
15343.503964	0.101635	0.580805	-0.020358	86.183609	5.250448	35.817429	-0.074733	0.000000	1.015168	0.000000	0.000000	0.000000	0.042111	-0.025482	-0.016317	0.000000	0.000000	2.000000	162.000000	0.000000
15343.507297	0.101635	0.580805	-0.020358	86.183609	5.250448	35.817429	-0.074733	0.000000	1.015168	0.000000	0.000000	0.000000	0.042111	-0.025482	-0.016317	0.000000	0.000000	2.000000	162.000000	0.000000
15343.510631	0.101635	0.580805	-0.020358	86.183609	5.250448	35.817429	-0.074733	0.000000	1.015168	0.000000	0.000000	0.000000	0.042111	-0.025482	-0.016317	0.000000	0.000000	2.000000	162.000000	0.000000
15343.513964	0.101635	0.580805	-0.020358	86.183563	5.258582	35.817390	-0.081752	0.000000	1.017888	0.000000	0.000000	0.000000	0.042111	-0.025482	-0.016317	0.000000	0.000000	2.000000	162.000000	0.000000
15343.517297	0.101703	0.580799	-0.020349	86.183563	5.258582	35.817390	-0.081752	0.000000	1.017888	0.000000	0.000000	0.000000	0.020302	-0.001960	0.002700	0.000000	0.000000	2.000000	162.000000	0.000000
15343.520631	0.101703	0.580799	-0.020349	86.183563	5.258582	35.817390	-0.081752	0.000000	1.017888	0.000000	0.000000	0.000000	0.020302	-0.001960	0.002700	0.000000	0.000000	2.000000	162.000000	0.000000
15343.523964	0.101703	0.580799	-0.020349	86.183502	5.261281	35.817348	-0.085135	0.000000	1.017438	0.000000	0.000000	0.000000	0.020302	-0.001960	0.002700	0.000000	0.000000	2.000000	162.000000	0.000000
15343.527297	0.101703	0.580799	-0.020349	86.183502	5.261281	35.817348	-0.085135	0.000000	1.017438	0.000000	0.000000	0.000000	0.020302	-0.001960	0.002700	0.000000	0.000000	2.000000	162.000000	0.000000
15343.530631	0.101729	0.580792	-0.020330	86.183502	5.261281	35.817348	-0.085135	0.000000	1.017438	0.000000	0.000000	0.000000	0.007862	-0.001953	0.005595	0.000000	0.000000	2.000000	162.000000	0.000000
15343.533964	0.101729	0.580792	-0.020330	86.183502	5.266744	35.817364	-0.085135	0.000000	1.017438	0.000000	0.000000	0.000000	0.007862	-0.001953	0.005595	0.000000	0.000000	2.000000	162.000000	0.000000
15343.537297	0.101729	0.580792	-0.020330	86.183502	5.266744	35.817364	-0.085135	0.000000	1.017438	0.000000	0.000000	0.000000	0.007862	-0.001953	0.005595	0.000000	0.000000	2.000000	162.000000	0.000000
15343.540631	0.101729	0.580792	-0.020330	86.183502	5.266744	35.817364	-0.085135	0.000000	1.017438	0.000000	0.000000	0.000000	0.007862	-0.001953	0.005595	0.000000	0.000000	2.000000	162.000000	0.000000
15343.543964	0.101795	0.580810	-0.020328	86.180687	5.296247	35.848572	-0.086445	0.000000	1.016505	0.000000	0.000000	0.000000	0.019845	0.005380	0.000723	0.000000	0.000000	2.000000	162.000000	0.000000
15343.547297	0.101795	0.580810	-0.020328	86.180687	5.296247	35.848572	-0.086445	0.000000	1.016505	0.000000	0.000000	0.000000	0.019845	0.005380	0.000723	0.000000	0.000000	2.000000	162.000000	0.000000
15343.550631	0.101795	0.580810	-0.020328	86.180687	5.296247	35.848572	-0.086445	0.000000	1.016505	0.000000	0.000000	0.000000	0.019845	0.005380	0.000723	0.000000	0.000000	2.000000	162.000000	0.000000
15343.553964	0.101795	0.580810	-0.020328	86.175102	5.380924	35.935551	-0.089753	0.000000	1.016385	0.000000	0.000000	0.000000	0.019845	0.005380	0.000723	0.000000	0.000000	2.000000	162.000000	0.000000
15343.557297	0.101801	0.580871	-0.020300	86.175102	5.380924	35.935551	-0.089753	0.000000	1.016385	0.000000	0.000000	0.000000	0.001901	0.018125	0.008166	0.000000	0.000000	2.000000	162.000000	0.000000
15343.560631	0.101801	0.580871	-0.020300	86.175102	5.380924	35.935551	-0.089753	0.000000	1.016385	0.000000	0.000000	0.000000	0.001901	0.018125	0.008166	0.000000	0.000000	2.000000	162.000000	0.000000
15343.563964	0.101801	0.580871	-0.020300	86.166512	5.466176	36.028587	-0.090070	0.000000	1.015024	0.000000	0.000000	0.000000	0.001901	0.018125	0.008166	0.000000	0.000000	2.000000	162.000000	0.000000
15343.567297	0.101801	0.580871	-0.020300	86.166512	5.466176	36.028587	-0.090070	0.000000	1.015024	0.000000	0.000000	0.000000	0.001901	0.018125	0.008166	0.000000	0.000000	2.000000	162.000000	0.000000
15343.570631	0.101782	0.580938	-0.020292	86.166512	5.466176	36.028587	-0.090070	0.000000	1.015024	0.000000	0.000000	0.000000	-0.005961	0.020098	0.002569	0.000000	0.000000	2.000000	162.000000	0.000000
15343.573964	0.101782	0.580938	-0.020292	86.154678	5.559894	36.127285	-0.090070	0.000000	1.015024	0.000000	0.000000	0.000000	-0.005961	0.020098	0.002569	0.000000	0.000000	2.000000	162.000000	0.000000
15343.577297	0.101782	0.580938	-0.020292	86.154678	5.559894	36.127285	-0.090070	0.000000	1.015024	0.000000	0.000000	0.000000	-0.005961	0.020098	0.002569	0.000000	0.000000	2.000000	162.000000	0.000000
15343.580631	0.101782	0.580938	-0.020292	86.154678	5.559894	36.127285	-0.090070	0.000000	1.015024	0.000000	0.000000	0.000000	-0.005961	0.020098	0.002569	0.000000	0.000000	2.000000	162.000000	0.000000
15343.583964	0.101797	0.581101	-0.020227	86.142578	5.607223	36.176353	-0.089077	0.000000	1.014596	0.000000	0.000000	0.000000	0.004520	0.049017	0.019407	0.000000	0.000000	2.000000	162.000000	0.000000
15343.587297	0.101797	0.581101	-0.020227	86.142578	5.607223	36.176353	-0.089077	0.000000	1.014596	0.000000	0.000000	0.000000	0.004520	0.049017	0.019407	0.000000	0.000000	2.000000	162.000000	0.000000
15343.590631	0.101797	0.581101	-0.020227	86.142578	5.607223	36.176353	-0.089077	0.000000	1.014596	0.000000	0.000000	0.000000	0.004520	0.049017	0.019407	0.000000	0.000000	2.000000	162.000000	0.000000
15343.593964	0.101797	0.581101	-0.020227	86.127075	5.634665	36.206627	-0.089830	0.000000	1.011361	0.000000	0.000000	0.000000	0.004520	0.049017	0.019407	0.000000	0.000000	2.000000	162.000000	0.000000
15343.597297	0.101781	0.581186	-0.020202	86.127075	5.634665	36.206627	-0.089830	0.000000	1.011361	0.000000	0.000000	0.000000	-0.004783	0.025510	0.007624	0.000000	0.000000	2.000000	162.000000	0.000000
15343.600631	0.101781	0.581186	-0.020202	86.127075	5.634665	36.206627	-0.089830	0.000000	1.011361	0.000000	0.000000	0.000000	-0.004783	0.025510	0.007624	0.000000	0.000000	2.000000	162.000000	0.000000
15343.603964	0.101781	0.581186	-0.020202	86.114655	5.658666	36.230679	-0.089033	0.000000	1.010090	0.000000	0.000000	0.000000	-0.004783	0.025510	0.007624	0.000000	0.000000	2.000000	162.000000	0.000000
15343.607297	0.101781	0.581186	-0.020202	86.114655	5.658666	36.230679	-0.089033	0.000000	1.010090	0.000000	0.000000	0.000000	-0.004783	0.025510	0.007624	0.000000	0.000000	2.000000	162.000000	0.000000
15343.610631	0.101785	0.581271	-0.020181	86.114655	5.658666	36.230679	-0.089033	0.000000	1.010090	0.000000	0.000000	0.000000	0.001436	0.025482	0.006169	0.000000	0.000000	2.000000	162.000000	0.000000
15343.613964	0.101785	0.581271	-0.020181	86.105293	5.671103	36.248547	-0.089033	0.000000	1.010090	0.000000	0.000000	0.000000	0.001436	0.025482	0.006169	0.000000	0.000000	2.000000	162.000000	0.000000
15343.617297	0.101785	0.581271	-0.020181	86.105293	5.671103	36.248547	-0.089033	0.000000	1.010090	0.000000	0.000000	0.000000	0.001436	0.025482	0.006169	0.000000	0.000000	2.000000	162.000000	0.000000
15343.620631	0.101785	0.581271	-0.020181	86.105293	5.671103	36.248547	-0.089033	0.000000	1.010090	0.000000	0.000000	0.000000	0.001436	0.025482	0.006169	0.000000	0.000000	2.000000	162.000000	0.000000
15343.623964	0.101721	0.581385	-0.020084	86.099167	5.677562	36.260525	-0.089272	0.000000	1.009062	0.000000	0.000000	0.000000	-0.019463	0.034333	0.029130	0.000000	0.000000	2.000000	162.000000	0.000000
15343.627297	0.101721	0.581385	-0.020084	86.099167	5.677562	36.260525	-0.089272	0.000000	1.009062	0.000000	0.000000	0.000000	-0.019463	0.034333	0.029130	0.000000	0.000000	2.000000	162.000000	0.000000
15343.630631	0.101721	0.581385	-0.020084	86.099167	5.677562	36.260525	-0.089272	0.000000	1.009062	0.000000	0.000000	0.000000	-0.019463	0.034333	0.029130	0.000000	0.000000	2.000000	162.000000	0.000000
15343.633964	0.101721	0.581385	-0.020084	86.089790	5.689849	36.278263	-0.086028	0.000000	1.004207	0.000000	0.000000	0.000000	-0.019463	0.034333	0.029130	0.000000	0.000000	2.000000	162.000000	0.000000
15343.637297	0.101661	0.581428	-0.020059	86.089790	5.689849	36.278263	-0.086028	0.000000	1.004207	0.000000	0.000000	0.000000	-0.017958	0.012763	0.007424	0.000000	0.000000	2.000000	162.000000	0.000000
15343.640631	0.101661	0.581428	-0.020059	86.089790	5.689849	36.278263	-0.086028	0.000000	1.004207	0.000000	0.000000	0.000000	-0.017958	0.012763	0.007424	0.000000	0.000000	2.000000	162.000000	0.000000
15343.643964	0.101661	0.581428	-0.020059	86.086739	5.687623	36.284237	-0.083035	0.000000	1.002970	0.000000	0.000000	0.000000	-0.017958	0.012763	0.007424	0.000000	0.000000	2.000000	162.000000	0.000000
15343.647297	0.101661	0.581428	-0.020059	86.086739	5.687623	36.284237	-0.083035	0.000000	1.002970	0.000000	0.000000	0.000000	-0.017958	0.012763	0.007424	0.000000	0.000000	2.000000	162.000000	0.000000
15343.650631	0.101608	0.581439	-0.020005	86.086739	5.687623	36.284237	-0.083035	0.000000	1.002970	0.000000	0.000000	0.000000	-0.015862	0.003439	0.016449	0.000000	0.000000	2.000000	162.000000	0.000000
15343.653964	0.101608	0.581439	-0.020005	86.083588	5.685370	36.290150	-0.083035	0.000000	1.002970	0.000000	0.000000	0.000000	-0.015862	0.003439	0.016449	0.000000	0.000000	2.000000	162.000000	0.000000
15343.657297	0.101608	0.581439	-0.020005	86.083588	5.685370	36.290150	-0.083035	0.000000	1.002970	0.000000	0.000000	0.000000	-0.015862	0.003439	0.016449	0.000000	0.000000	2.000000	162.000000	0.000000
15343.660631	0.101608	0.581439	-0.020005	86.083588	5.685370	36.290150	-0.083035	0.000000	1.002970	0.000000	0.000000	0.000000	-0.015862	0.003439	0.016449	0.000000	0.000000	2.000000	162.000000	0.000000
15343.663964	0.101525	0.581439	-0.019985	86.083633	5.679888	36.290112	-0.080391	0.000000	1.000228	0.000000	0.000000	0.000000	-0.024906	0.000005	0.005786	0.000000	0.000000	2.000000	162.000000	0.000000
15343.667297	0.101525	0.581439	-0.019985	86.083633	5.679888	36.290112	-0.080391	0.000000	1.000228	0.000000	0.000000	0.000000	-0.024906	0.000005	0.005786	0.000000	0.000000	2.000000	162.000000	0.000000
15343.670631	0.101525	0.581439	-0.019985	86.083633	5.679888	36.290112	-0.080391	0.000000	1.000228	0.000000	0.000000	0.000000	-0.024906	0.000005	0.005786	0.000000	0.000000	2.000000	162.000000	0.000000
15343.673964	0.101525	0.581439	-0.019985	86.086884	5.691179	36.308479	-0.076240	0.000000	0.999264	0.000000	0.000000	0.000000	-0.024906	0.000005	0.005786	0.000000	0.000000	2.000000	162.000000	0.000000
15343.677297	0.101463	0.581439	-0.019971	86.086884	5.691179	36.308479	-0.076240	0.000000	0.999264	0.000000	0.000000	0.000000	-0.018678	0.000005	0.004336	0.000000	0.000000	2.000000	162.000000	0.000000
15343.680631	0.101463	0.581439	-0.019971	86.086884	5.691179	36.308479	-0.076240	0.000000	0.999264	0.000000	0.000000	0.000000	-0.018678	0.000005	0.004336	0.000000	0.000000	2.000000	162.000000	0.000000
15343.683964	0.101463	0.581439	-0.019971	86.093094	5.673939	36.296604	-0.073128	0.000000	0.998541	0.000000	0.000000	0.000000	-0.018678	0.000005	0.004336	0.000000	0.000000	2.000000	162.000000	0.000000
15343.687297	0.101463	0.581439	-0.019971	86.093094	5.673939	36.296604	-0.073128	0.000000	0.998541	0.000000	0.000000	0.000000	-0.018678	0.000005	0.004336	0.000000	0.000000	2.000000	162.000000	0.000000
15343.690631	0.101434	0.581403	-0.020000	86.093094	5.673939	36.296604	-0.073128	0.000000	0.998541	0.000000	0.000000	0.000000	-0.008577	-0.010798	-0.008680	0.000000	0.000000	2.000000	162.000000	0.000000
15343.693964	0.101434	0.581403	-0.020000	86.096199	5.668049	36.290714	-0.073128	0.000000	0.998541	0.000000	0.000000	0.000000	-0.008577	-0.010798	-0.008680	0.000000	0.000000	2.000000	162.000000	0.000000
15343.697297	0.101434	0.581403	-0.020000	86.096199	5.668049	36.290714	-0.073128	0.000000	0.998541	0.000000	0.000000	0.000000	-0.008577	-0.010798	-0.008680	0.000000	0.000000	2.000000	162.000000	0.000000
15343.700631	0.101434	0.581403	-0.020000	86.096199	5.668049	36.290714	-0.073128	0.000000	0.998541	0.000000	0.000000	0.000000	-0.008577	-0.010798	-0.008680	0.000000	0.000000	2.000000	162.000000	0.000000
15343.703964	0.101422	0.581349	-0.020050	86.099571	5.684786	36.309132	-0.071698	0.000000	0.999988	0.000000	0.000000	0.000000	-0.003526	-0.016184	-0.015190	0.000000	0.000000	2.000000	162.000000	0.000000
15343.707297	0.101422	0.581349	-0.020050	86.099571	5.684786	36.309132	-0.071698	0.000000	0.999988	0.000000	0.000000	0.000000	-0.003526	-0.016184	-0.015190	0.000000	0.000000	2.000000	162.000000	0.000000
15343.710631	0.101422	0.581349	-0.020050	86.099571	5.684786	36.309132	-0.071698	0.000000	0.999988	0.000000	0.000000	0.000000	-0.003526	-0.016184	-0.015190	0.000000	0.000000	2.000000	162.000000	0.000000
15343.713964	0.101422	0.581349	-0.020050	86.103432	5.772370	36.400608	-0.071111	0.000000	1.002520	0.000000	0.000000	0.000000	-0.003526	-0.016184	-0.015190	0.000000	0.000000	2.000000	162.000000	0.000000
15343.717297	0.101443	0.581349	-0.020055	86.103432	5.772370	36.400608	-0.071111	0.000000	1.002520	0.000000	0.000000	0.000000	0.006225	-0.000001	-0.001444	0.000000	0.000000	2.000000	162.000000	0.000000
15343.720631	0.101443	0.581349	-0.020055	86.103432	5.772370	36.400608	-0.071111	0.000000	1.002520	0.000000	0.000000	0.000000	0.006225	-0.000001	-0.001444	0.000000	0.000000	2.000000	162.000000	0.000000
15343.723964	0.101443	0.581349	-0.020055	86.109070	6.041877	36.687382	-0.072148	0.000000	1.002761	0.000000	0.000000	0.000000	0.006225	-0.000001	-0.001444	0.000000	0.000000	2.000000	162.000000	0.000000
15343.727297	0.101443	0.581349	-0.020055	86.109070	6.041877	36.687382	-0.072148	0.000000	1.002761	0.000000	0.000000	0.000000	0.006225	-0.000001	-0.001444	0.000000	0.000000	2.000000	162.000000	0.000000
15343.730631	0.101460	0.581331	-0.020077	86.109070	6.041877	36.687382	-0.072148	0.000000	1.002761	0.000000	0.000000	0.000000	0.005049	-0.005403	-0.006509	0.000000	0.000000	2.000000	162.000000	0.000000
15343.733964	0.101460	0.581331	-0.020077	86.111130	6.644459	37.327797	-0.072148	0.000000	1.002761	0.000000	0.000000	0.000000	0.005049	-0.005403	-0.006509	0.000000	0.000000	2.000000	162.000000	0.000000
15343.737297	0.101460	0.581331	-0.020077	86.111130	6.644459	37.327797	-0.072148	0.000000	1.002761	0.000000	0.000000	0.000000	0.005049	-0.005403	-0.006509	0.000000	0.000000	2.000000	162.000000	0.000000
15343.740631	0.101460	0.581331	-0.020077	86.111130	6.644459	37.327797	-0.072148	0.000000	1.002761	0.000000	0.000000	0.000000	0.005049	-0.005403	-0.006509	0.000000	0.000000	2.000000	162.000000	0.000000
15343.743964	0.101535	0.581361	-0.020034	86.114555	7.518871	38.262642	-0.072990	0.000000	1.003845	0.000000	0.000000	0.000000	0.022664	0.008841	0.012836	0.000000	0.000000	2.000000	162.000000	0.000000
15343.747297	0.101535	0.581361	-0.020034	86.114555	7.518871	38.262642	-0.072990	0.000000	1.003845	0.000000	0.000000	0.000000	0.022664	0.008841	0.012836	0.000000	0.000000	2.000000	162.000000	0.000000
15343.750631	0.101535	0.581361	-0.020034	86.114555	7.518871	38.262642	-0.072990	0.000000	1.003845	0.000000	0.000000	0.000000	0.022664	0.008841	0.012836	0.000000	0.000000	2.000000	162.000000	0.000000
15343.753964	0.101535	0.581361	-0.020034	86.113998	8.401214	39.202789	-0.076767	0.000000	1.001706	0.000000	0.000000	0.000000	0.022664	0.008841	0.012836	0.000000	0.000000	2.000000	162.000000	0.000000
15343.757297	0.101579	0.581403	-0.020033	86.113998	8.401214	39.202789	-0.076767	0.000000	1.001706	0.000000	0.000000	0.000000	0.013167	0.012752	0.000188	0.000000	0.000000	2.000000	162.000000	0.000000
15343.760631	0.101579	0.581403	-0.020033	86.113998	8.401214	39.202789	-0.076767	0.000000	1.001706	0.000000	0.000000	0.000000	0.013167	0.012752	0.000188	0.000000	0.000000	2.000000	162.000000	0.000000
15343.763964	0.101579	0.581403	-0.020033	86.114761	9.114238	39.967369	-0.078962	0.000000	1.001675	0.000000	0.000000	0.000000	0.013167	0.012752	0.000188	0.000000	0.000000	2.000000	162.000000	0.000000
15343.767297	0.101579	0.581403	-0.020033	86.114761	9.114238	39.967369	-0.078962	0.000000	1.001675	0.000000	0.000000	0.000000	0.013167	0.012752	0.000188	0.000000	0.000000	2.000000	162.000000	0.000000
15343.770631	0.101578	0.581428	-0.020040	86.114761	9.114238	39.967369	-0.078962	0.000000	1.001675	0.000000	0.000000	0.000000	-0.000463	0.007363	-0.001983	0.000000	0.000000	2.000000	162.000000	0.000000
15343.773964	0.101578	0.581428	-0.020040	86.114403	9.712890	40.609257	-0.078962	0.000000	1.001675	0.000000	0.000000	0.000000	-0.000463	0.007363	-0.001983	0.000000	0.000000	2.000000	162.000000	0.000000
15343.777297	0.101578	0.581428	-0.020040	86.114403	9.712890	40.609257	-0.078962	0.000000	1.001675	0.000000	0.000000	0.000000	-0.000463	0.007363	-0.001983	0.000000	0.000000	2.000000	162.000000	0.000000
15343.780631	0.101578	0.581428	-0.020040	86.114403	9.712890	40.609257	-0.078962	0.000000	1.001675	0.000000	0.000000	0.000000	-0.000463	0.007363	-0.001983	0.000000	0.000000	2.000000	162.000000	0.000000
15343.783964	0.101543	0.581492	-0.020188	86.116417	10.240410	41.174992	-0.078885	0.000000	1.002005	0.000000	0.000000	0.000000	-0.010284	0.019094	-0.044258	0.000000	0.000000	2.000000	162.000000	0.000000
15343.787297	0.101543	0.581492	-0.020188	86.116417	10.240410	41.174992	-0.078885	0.000000	1.002005	0.000000	0.000000	0.000000	-0.010284	0.019094	-0.044258	0.000000	1.000000	2.000000	162.000000	0.000000
15343.790631	0.101543	0.581492	-0.020188	86.116417	10.240410	41.174992	-0.078885	0.000000	1.002005	0.000000	0.000000	0.000000	-0.010284	0.019094	-0.044258	0.000000	1.000000	2.000000	162.000000	0.000000
